# Supplementary material for: Research on computational propagation and identification of mine microseismic signals based on deep learning
Source: PLoS One. 2025 Oct 22;20(10):e0334641. doi: 10.1371/journal.pone.0334641 (PMC12543183; doi:10.1371/journal.pone.0334641)
Supplement: S4 Data — (ZIP) [file pone.0334641.s004.zip › 000100700001454.xlsx_0.txt_24.txt.txt]

2.17864193385051e-05
4.41576369430338e-05
8.22921516615847e-05
4.81505341643811e-05
8.86588730860325e-05
4.01361597913666e-05
7.3020682681485e-05
6.55577692231559e-05
4.22789023129745e-05
1.37087950501253e-05
4.87973300236245e-05
1.95926205376719e-05
2.98546857077453e-05
8.35962385405972e-05
1.84556637742812e-05
4.3042272322517e-05
2.39093681409022e-05
-1.0112946985756e-06
-5.84557137262512e-06
-1.89205142569863e-05
2.76535458076228e-05
2.42083395237536e-07
5.42579065459222e-05
-6.26014013726393e-06
5.30419120873105e-05
2.02583383759855e-05
3.95012777963679e-05
9.49444118575416e-05
6.91631314750883e-05
1.06026922109649e-05
7.44719474671923e-05
5.19477154707499e-06
4.70928036817718e-05
1.89228049350898e-05
4.9458515068009e-05
1.09661061044947e-05
-6.15106244885406e-05
1.9603114125512e-05
1.02275501026929e-05
-4.29939233816793e-05
3.28019140032234e-06
1.71257517518363e-05
-3.28102747015509e-06
2.78732030735646e-05
7.2329665238285e-05
3.59148638384324e-05
7.19562729167028e-05
0.000119739559280358
0.000133108909162214
5.53030845516256e-05
3.41767268962648e-05
3.28825917529545e-05
1.52629792854594e-05
-7.3918048716459e-06
-1.33750052106475e-05
-1.73621026584578e-05
-3.634211076268e-05
-6.43538938014363e-05
-4.99761481092591e-05
-2.70754594744077e-05
-4.00978703943166e-05
-1.45238120290544e-05
1.81038628737015e-05
9.70001804488839e-06
3.06598795571071e-05
1.2294477603537e-06
1.87513435096768e-05
1.29901077486783e-05
5.90909521655394e-05
7.51926861816917e-05
1.86400939706815e-05
5.18916292764088e-05
4.27677511197583e-05
7.55112184047212e-05
7.74590516898584e-05
7.11514384515834e-05
9.13471851384815e-05
7.53991819316888e-05
7.8425438065573e-05
6.25761723281804e-05
4.15099488054108e-05
9.37894458242031e-05
3.54515799105695e-05
3.93286713837266e-05
1.81388076145105e-05
-1.25211089647033e-05
2.66802125055831e-06
4.53646590174091e-05
2.02793192516116e-05
3.19537839936676e-06
-8.15342529392453e-06
-6.15582639168053e-05
1.48169441795955e-05
-4.32860873396386e-05
2.23907213524614e-05
-1.51126580080234e-05
3.35290621182867e-05
-1.55375556593822e-06
3.37816492594554e-05
2.53503281424902e-05
-6.40056717561458e-06
-2.26488431266943e-05
-1.27909776022457e-05
-1.19387353859772e-05
-1.51608260632264e-05
-4.89247014809798e-05
-1.31302911594398e-05
3.79088857649506e-05
-2.5662647826999e-05
5.2744515041012e-06
5.57918410303109e-05
2.48356886072133e-05
1.55749928545093e-05
0.000109239417070844
8.61073635867003e-05
5.60816981221187e-05
9.0449930139947e-05
8.14744811761534e-05
4.1781871975147e-05
0.000110167957989763
7.0530499451623e-05
5.85812301858945e-05
3.02002306801448e-05
2.48585082747031e-05
2.18696028421298e-05
2.4805240837703e-05
2.49041055588477e-06
4.94392666111214e-05
8.14391040399536e-05
7.03982064186769e-05
5.36825289100653e-05
4.29417860213666e-05
3.9959379750056e-05
-3.31069671901969e-05
2.58025486908911e-05
-3.69428580039206e-05
3.17625635352955e-05
-1.43690237085357e-05
-4.38872417984723e-05
-2.12176661545391e-06
-4.51151462837159e-05
-4.83700271383786e-06
6.1157654352198e-05
2.22555297209361e-06
-3.32757542685798e-05
2.98065693225765e-06
-2.23974668369046e-06
-1.22497093552332e-05
-1.10750418203229e-05
-1.26994582355175e-05
1.00432698694707e-07
7.57229513701846e-06
2.60849314824059e-05
6.66996314065784e-05
5.23458056071955e-05
2.8731732740708e-05
4.57141024864446e-05
3.78303135210748e-05
6.73600679279201e-05
7.49025833611857e-05
5.38214146105012e-05
6.61373402667513e-05
0.000101206444125888
0.000128510495266276
0.00011634359874799
8.79071190572675e-05
0.000141616546041884
0.000122470799073065
0.000101379656520279
8.60495763569738e-05
3.3845130746276e-05
2.95044109527236e-05
1.8400162284969e-05
-3.08463949741816e-05
-3.70975512215259e-05
-6.86962981724496e-05
-6.5981341437669e-05
-5.75566602985841e-05
3.77145366394621e-07
-2.86758836664124e-05
-4.23804519702751e-05
2.89116843144319e-06
4.6677044763069e-05
5.28816287615645e-05
5.06606474162104e-05
4.39591376538531e-05
5.39048814519447e-05
8.52088249303086e-05
3.71855203006372e-05
4.07830968735721e-05
7.1633167601304e-05
2.82655390434637e-05
3.1630124467412e-05
5.02849262811933e-05
3.25436481573796e-05
-2.07205641646935e-05
-2.31484285133761e-06
2.83013018716223e-05
3.55389995155402e-05
2.68727910632957e-05
1.02775391325781e-05
3.02272102937278e-06
-9.83059988450259e-06
-5.42957672365131e-05
2.42020588534829e-05
1.5889260810584e-05
-1.24661125514405e-06
2.19279750326379e-05
4.46624106917698e-05
3.66180709274851e-06
5.06758677203139e-06
6.34151134627031e-05
4.64835281104294e-05
8.21129275613115e-05
5.09232293367669e-05
8.60555443768441e-05
4.28662040612662e-05
1.63612514380951e-05
2.69917402898226e-06
4.8832336470689e-05
-1.38313350910479e-05
1.95398380290967e-07
4.23454978513163e-05
6.62649559311585e-05
2.78320042473027e-05
-1.62611495692777e-05
2.57618397375289e-05
4.52199298037326e-05
6.88328177277622e-05
7.81436333279476e-05
4.88699946400969e-05
5.33816022502275e-05
9.5548229839866e-05
0.000103429855154893
6.66684919396536e-05
6.17675764316004e-05
2.0154755891099e-05
9.8217908762463e-05
3.40437211614067e-05
-1.48595505043232e-05
-2.89495493249877e-05
1.73940015960169e-06
-6.71440162936383e-05
-4.40699091322048e-05
-4.0246428827811e-05
-6.13591090265673e-05
-2.08925548449728e-05
-9.19280629607419e-06
-3.15064955577313e-07
2.69408979032195e-05
4.79465188502667e-05
8.32281898714429e-05
8.26181300738099e-05
9.62591456830161e-05
0.000108229023610277
9.33827497421544e-05
0.00010946612619658
3.04986717752147e-05
2.49894994835879e-05
6.34182571821654e-05
-2.66901692535726e-06
-5.94605757258901e-05
-4.9089650574836e-05
1.77632853248057e-05
-4.30974471487546e-06
-3.42010445913685e-06
-1.25221323398456e-05
5.72398301720823e-06
5.92070023993139e-05
2.92953707966716e-05
7.22076777945229e-05
3.91007287563599e-05
2.88624494136991e-05
2.72171742638047e-06
6.04045872261146e-05
3.00323087158095e-05
2.34177109222374e-05
1.2569583731412e-05
9.33849935097043e-05
8.50815990761279e-05
3.12336424901804e-05
5.41254448897527e-05
6.2444220648653e-05
2.11989080927946e-05
2.42118135527629e-05
-1.0107906661677e-05
4.83504468238719e-06
8.27117586509583e-06
-1.52490128668224e-05
1.05754249509663e-05
-2.12607614007511e-05
-1.73673896892936e-05
-1.87607145685457e-05
-2.12030814343415e-05
-9.683826702015e-06
3.31325702104726e-05
2.37102321715403e-05
-3.61348339637304e-06
3.79711792296275e-05
6.12254527445056e-05
9.96697547196342e-05
5.39086285528885e-05
4.35898651098797e-05
1.01366270451224e-05
-9.78125487028834e-06
-3.48828598874891e-05
-1.389905983447e-05
-1.21776357825883e-05
-1.65308684546915e-05
-6.19272858579301e-06
2.44462022840206e-05
-1.01694070053093e-05
-1.60059372244342e-05
6.82387878748184e-05
5.2508519930333e-05
4.03781545791928e-05
3.90758442688445e-05
6.70287936619342e-05
5.2320436866774e-05
9.4663127585375e-05
0.000102449090527269
9.98834971828833e-05
0.000117825010391895
4.06461938530468e-05
5.64294442016941e-05
8.27185180712851e-05
5.0096352844689e-05
7.47721729294227e-05
4.44388603924653e-05
8.28539262606246e-07
7.78217176263832e-06
-3.07414285750681e-06
-3.23198026038403e-05
-1.45706442081078e-05
3.6909196980344e-06
-2.04907765299862e-05
4.72782647701067e-05
-1.30348150851332e-05
6.46315609026792e-05
-1.15966421276192e-05
5.39933189674032e-05
2.9662340181313e-05
-1.66210848040678e-05
1.30746747335856e-06
-5.63886479405615e-05
1.61470859024568e-05
3.82044285951565e-05
-3.10891605948844e-05
-5.61769176764719e-05
4.13000534161139e-05
-3.68888375061504e-05
2.8531445425316e-06
5.17895422125553e-05
7.05785728057061e-05
-1.41236849433754e-05
-9.44995582277818e-06
2.40478484470381e-05
-1.36656229377393e-05
-3.08394417901288e-06
3.359746724006e-05
-1.21675163997439e-05
4.44671085679415e-06
3.84133733300626e-05
7.71881925934984e-05
9.76807985422403e-05
9.57331765898524e-05
8.53966682922237e-05
6.09770336537879e-05
5.58176953110442e-05
0.000108860354334162
4.87182778072963e-05
3.00573081614245e-05
1.77058522733479e-05
5.70016492624255e-05
3.80931548785707e-05
7.39658385109901e-06
1.65692255337917e-05
3.21940291496827e-06
-1.98430112942514e-05
2.92608447857705e-05
1.55640130859001e-06
9.90521206549796e-06
-2.1505633668279e-05
-1.38082648975624e-05
-3.7714321954812e-05
-2.81576966461147e-05
-1.92091126239838e-05
1.52958678696913e-06
1.63518222842403e-05
3.20189905338056e-05
5.26370598410215e-05
2.98968671988287e-05
4.57629720791565e-05
5.99649409236753e-05
-1.90158951439375e-06
2.34563163932948e-05
4.74073764349418e-05
6.89353578866313e-07
3.56271046966767e-05
2.46770518557631e-05
7.60847389793521e-06
4.46897845649033e-05
2.38788107263606e-07
6.19467494198651e-05
4.68487631377168e-05
4.97679648541922e-05
5.07353660869145e-05
9.55577555838575e-05
7.42531376748976e-05
0.000117730334819786
5.62927893744583e-05
5.38143230263014e-05
1.56222576629424e-05
3.37461989134018e-05
-1.91544267417729e-05
-3.50749523155095e-06
-5.44501903347954e-06
1.66931238884194e-05
-4.79466346105897e-06
-8.26850836077353e-06
1.85472139666396e-06
6.06912718855184e-05
8.99589544968576e-05
6.20665052762047e-05
3.83505217396869e-05
2.07912845879963e-05
9.82335959088119e-06
2.15420510865089e-06
1.32251372193686e-05
-6.44554579182715e-06
6.93991442266137e-06
4.05911652442142e-05
4.61233724689196e-05
-2.61970018404178e-05
4.1666448178545e-05
2.22284480015377e-05
2.33156991607412e-05
6.81099866682632e-06
-5.57183564881907e-06
-2.45777013953604e-05
1.78156275403241e-05
-2.8774134546493e-05
-1.82733957534595e-05
-7.67176358917994e-05
-1.83589456251525e-05
-9.80277175954534e-05
-5.86744615997016e-05
-4.6415645637457e-05
-7.65348512131411e-05
-7.35274703288343e-05
6.37968844985534e-05
3.278223535321e-05
8.73238709077464e-05
0.00010359049540262
0.000145091633845008
0.00015977590854731
0.000114788360527017
0.000135204473786065
0.000120161371348736
0.000127660148584289
8.91166714129012e-05
0.000154290998195337
0.000132767971848605
0.000108191990540271
9.96399612052349e-05
5.34867154559382e-05
5.98296291574009e-05
2.51784888060165e-05
3.89412091555955e-05
-3.68279576723756e-05
-3.2828174180991e-05
-6.34712873480962e-05
-4.80445915556744e-05
-3.89461337393482e-05
-2.15776593232558e-05
-3.10685760970813e-05
2.91181148547476e-06
-4.99715152727493e-05
-3.29523395811395e-05
3.65200366613208e-07
-8.66302744763891e-05
-4.86932206890518e-05
-4.34011428820394e-05
-4.30751871642069e-05
-1.29471066163239e-05
3.67782111188367e-06
7.18148012204103e-05
6.61822634487591e-05
3.41910757157652e-05
2.94619170042665e-06
6.32323934474416e-05
4.47077850405969e-05
6.92565946827417e-05
2.83003180813615e-05
8.47707424912435e-05
7.01019937278415e-05
8.89154935537773e-05
8.32742562400305e-05
8.96945695219243e-05
9.3073799181534e-05
6.11789072352217e-05
3.2070177713744e-05
7.47695066078048e-05
3.54881318191901e-05
3.70617354955681e-05
1.71725104022585e-05
3.69322230789888e-05
2.61199332822859e-05
5.71604914511523e-05
2.03735314504652e-05
3.99120335555355e-05
1.42923135705323e-05
1.36478847657411e-05
-1.35516336860338e-05
6.22126361436622e-06
5.06078989867628e-05
1.90250510234491e-05
-1.75554498382708e-05
4.55457291996851e-05
2.49248324925361e-05
-3.12597502049328e-05
3.94057135076356e-08
-1.6978381459905e-05
-4.13530644049835e-05
-9.55603477324301e-06
-1.42276971719699e-05
-5.47322837806069e-05
-4.91495920751761e-05
-4.60031387262687e-05
-2.65473898328598e-05
-3.23255453312467e-05
2.96636288240188e-06
-6.61582957908819e-05
-1.80648956969115e-05
-9.13746036408361e-06
-1.16319967002334e-05
1.76905976803986e-05
4.31572307301203e-05
0.000105970097767854
7.63338602450729e-05
6.81782251972427e-05
9.63576346370157e-05
0.00012395593722727
0.000110579682578508
0.000138410295086834
0.000161627835734284
8.86744924460585e-05
8.92603545393894e-05
0.000105458302502244
9.21089673961218e-05
8.04057605227234e-05
4.27553904801772e-05
2.98458502646707e-05
4.14782603154611e-05
-1.68345398808138e-05
-2.33553322930956e-05
-2.42106251697462e-05
3.58512154125661e-06
-3.07278441093433e-05
-8.71546723593002e-06
-3.31342947783061e-05
-4.52595810358721e-05
-3.60497195155739e-05
-7.1841319637623e-05
8.66473910557328e-06
-3.71045166604845e-05
-2.4281743196532e-06
3.8843947042587e-05
-2.0786985640476e-05
-9.48147648725833e-06
2.01772839182541e-05
3.27670936642858e-07
6.53607633751616e-05
6.4208415598333e-05
5.79034693141728e-05
3.65096332604365e-05
5.9628309495328e-05
5.29349685783497e-05
3.96858376674167e-05
3.77378108871847e-05
6.41093374232608e-05
9.96711800350319e-05
5.48315135307765e-05
7.79600775793859e-05
0.000105149288970854
5.03858954991213e-05
4.7366437482144e-05
-2.31099536903242e-05
3.12834002926412e-05
-3.85775718348268e-05
-4.78110660205087e-06
-4.43358125869468e-05
-2.05683324219814e-05
-5.04211823984529e-05
-2.26768779784163e-05
-3.91051183572413e-05
-2.23487050113837e-05
3.71819082710563e-05
-1.30943369065916e-06
6.85408666298996e-05
6.93487435965818e-05
3.77289691881815e-05
5.70707400991896e-05
0.00010927678929692
2.8693163537413e-05
7.91572360338771e-05
7.40983443377773e-05
0.000101700692952453
1.96912056877294e-05
4.54643274961641e-05
3.82520080785367e-05
5.16459569639936e-06
1.39332464634762e-05
1.79652112876706e-05
3.24220693717305e-05
2.17587215199084e-05
1.15643549542478e-05
-2.05674279150302e-05
5.53686371503759e-06
-3.31839089231958e-06
3.28683062339513e-05
4.04277636086457e-05
3.62798003584425e-05
-1.18149703770002e-05
4.12151301701572e-05
2.54743874780661e-05
1.38364760952126e-07
-3.38786775606769e-06
-2.52013682019184e-05
1.51290394284654e-05
4.68503886899362e-05
5.4472654711666e-05
1.31015852024077e-05
6.93577977493401e-07
2.80456104514909e-05
-1.78520374467851e-05
-3.73960392374432e-05
-3.27980337787921e-05
-4.31776436913312e-05
-2.82805208915126e-05
-3.65689310912879e-05
3.92717991362315e-05
1.64529031638228e-05
5.24224038249024e-05
6.13315378325919e-05
5.5484536409498e-05
7.93579994780116e-05
5.57825333577683e-05
8.2031721122605e-05
2.941510218734e-05
3.84725794636944e-05
7.58510279243473e-05
7.9579863838835e-05
5.85704258926096e-05
6.68716764913963e-05
5.15054260874354e-05
9.19540478874001e-05
8.74759664182069e-05
6.6093030953988e-05
5.37043050151461e-05
6.65030188748706e-06
5.5383818359297e-05
1.02726869473904e-05
-3.91819203966408e-06
3.05960774894054e-05
-5.50347846693455e-05
-1.66625421320062e-05
-6.81270692112318e-06
1.71223459302129e-05
-3.35703847221098e-05
-4.61745772170796e-05
-2.25020785129714e-05
-7.10494968265703e-05
-3.11636810544711e-06
-5.24924103301842e-05
-0.00010445688781797
-6.52983968482848e-05
-3.99607870264955e-05
-9.46887510318368e-05
-1.39905918116309e-05
-4.83239467435049e-05
-1.73450607342466e-05
-3.44184010929259e-05
2.56795059106115e-05
1.21733402328959e-05
2.69679649886236e-05
5.66231092390969e-05
8.81201006852378e-05
7.18908593708406e-05
0.000144589938464983
8.96798734797158e-05
0.000120413257115504
0.000135851575741445
7.68913208619862e-05
0.000109416350139716
8.63042499378547e-05
5.82312802082954e-05
3.80078977353584e-05
8.48231858042121e-05
1.94279027425271e-05
6.78428039585322e-05
5.51429981071452e-05
8.03695387238433e-05
5.14202876422015e-05
2.26001923068197e-05
6.70725813129792e-05
4.35965473090763e-05
5.65486890195867e-05
3.82005912429518e-05
-5.13728825563484e-06
1.30109221932313e-05
6.95417231933301e-07
-6.10655562232462e-05
-3.91042383630952e-05
-3.02238546867102e-05
-6.87061419777232e-05
-4.25864572232508e-06
-3.25212081908803e-05
-1.72748385465914e-05
-4.78669174064059e-05
-4.06996628119059e-05
-5.94703692093733e-07
-6.02124679452487e-05
-3.1142074177758e-05
-4.9724588214966e-05
-3.23637576149937e-06
-1.39421111544086e-06
3.62140420321321e-05
-1.37868340672535e-05
4.32010656685374e-05
6.87622771015083e-05
4.01132371263805e-05
3.53482729880438e-05
0.00012390081266578
9.16597240513952e-05
0.000108116503197563
0.000124616914816863
0.000123689353449145
0.000142953568162049
0.000162442316279177
8.13661929836953e-05
0.000119476842660017
8.11560322517892e-05
8.43672196090854e-05
6.21286809022342e-05
-2.43570510508252e-05
8.59586907639535e-06
1.32049913963417e-05
6.84021175282704e-05
5.14238903808804e-05
3.59639010351308e-05
3.15218288066015e-05
-1.32880909191186e-05
3.67061618492373e-06
-7.78255344555185e-05
-6.24249810063949e-05
-1.17576462146814e-05
-1.76812241471823e-05
-1.1832629191976e-05
-8.21176085963073e-05
-5.42311003113656e-05
-4.12616245620756e-05
-3.58926228312741e-05
-3.71326468216726e-05
-5.24620871534022e-05
-2.65313596223474e-05
-3.49483844189346e-05
2.67672640251218e-05
-9.44401639286942e-06
5.7504222863848e-05
5.58965457461572e-06
2.39910609203972e-05
4.85673155566324e-05
9.49093263603706e-05
6.08802578355363e-05
0.000101656691283529
7.07366718963177e-05
3.97314723250565e-05
7.37644945377618e-05
5.53612227838698e-05
6.19933920302674e-05
9.12619406337266e-05
4.0901115854093e-05
6.56756200056595e-05
3.32213822368619e-05
4.86476194133001e-05
2.02233746487137e-05
6.32732004424556e-06
-7.39605107025232e-06
-2.64866899451289e-06
-3.73204961307934e-05
3.209246665332e-05
2.10774982152206e-05
-9.24335603446658e-06
4.73215853317259e-05
5.97127137256838e-05
7.79120605123531e-05
7.58060211703684e-06
4.73277931180627e-05
6.71390266990695e-06
1.07301441462976e-05
7.51973026726014e-05
-4.07360834586855e-07
2.15955066204156e-05
1.75512504793598e-05
-7.93201319192051e-06
3.84083048906845e-05
-9.16827069638236e-06
5.78301362634936e-05
1.09529884084739e-05
2.16249573568224e-05
2.74549701178228e-05
8.70176666682074e-05
7.72460004802202e-05
3.30843660959908e-05
5.28217247520677e-05
2.74946999384593e-05
1.23585483439444e-05
1.54294725642633e-05
2.01488760578726e-05
2.87461724755563e-05
2.58330421973491e-07
-2.77366254138194e-05
-5.11487166595771e-05
-8.75047028418888e-06
2.01914743003286e-05
1.38408293406806e-05
-9.3350628848196e-06
8.30484068527285e-05
0.000126614859953431
6.19727891185728e-05
2.90000056738174e-05
6.39943427222956e-05
5.04721504554083e-05
3.01143954702649e-05
2.66806556388702e-05
1.45164934967834e-05
2.50903463221234e-05
-6.13320515813097e-06
3.49560174946438e-05
8.91411096811019e-05
4.18568417012358e-05
4.02593352612845e-05
2.95230106298364e-05
4.62691598345759e-05
5.82968904647087e-05
3.18340425689662e-05
6.47006226700444e-05
4.99128793635414e-05
2.87619844713478e-05
2.03228640914446e-05
1.31687729880886e-05
-1.36931210507881e-05
-9.58064329479922e-06
-5.54210608694293e-05
-2.30361699333462e-05
-9.23462692160012e-06
-2.06853832013532e-05
-6.00242810198931e-06
3.53832376530221e-05
2.19142067153616e-05
3.2175842474472e-05
1.88523070081578e-05
2.20510663617696e-05
-2.35918409577778e-06
8.50138853522966e-06
-2.50970285574663e-05
-6.38913765098752e-05
3.84430046271917e-05
2.4027762929313e-05
5.08475604617643e-05
-9.70521449858958e-06
2.97701985615307e-05
4.83971269878478e-05
2.28832915583733e-05
2.35743542867187e-05
2.17497602233893e-05
3.07228127807909e-05
4.42238272787303e-05
5.95521734093001e-05
8.14319581635408e-05
3.21013965834015e-05
4.0615870225173e-05
2.87945541377121e-05
1.82606735323414e-05
4.27214315824514e-05
-6.75932642512826e-06
-9.27988512274862e-06
7.22662404642836e-05
4.19146279657359e-05
3.63547441784933e-05
3.10254799352343e-05
2.54863725388472e-05
4.9649327400913e-05
2.46690782431048e-05
2.70820719966926e-05
1.81560070706119e-05
5.52504985783954e-05
9.30610267020775e-05
7.16876948223624e-05
1.92666150763106e-05
4.92400267856521e-05
8.39946070232616e-05
2.17584264470056e-05
-4.90841768126378e-05
-3.10854172171859e-05
-4.94064542070696e-05
-2.88130604838735e-05
-1.03208093264436e-05
6.8379331912281e-06
-2.76276470157994e-05
4.0330832045433e-05
5.04053457174559e-05
6.65918842397961e-06
1.718899724133e-05
-1.64059900239783e-05
2.76747059566644e-05
2.84635998266423e-05
3.74398043395441e-05
-1.03583326976982e-05
1.59200064432492e-05
4.81256761781759e-07
5.42776926470838e-05
6.52733533964732e-05
3.14896182839991e-05
5.68195765836048e-05
6.62019599876755e-05
3.35224631286048e-06
5.98455545185745e-05
3.07357223151052e-06
1.8475059688817e-05
2.85475997752648e-05
5.69373305682792e-05
7.74839310545556e-05
3.98938046190831e-05
5.18086143185443e-05
6.79922821324869e-05
5.17631091184954e-05
7.09929395912097e-05
7.83733673063667e-05
3.33194905014209e-05
4.79077607395255e-05
-4.95533882103081e-06
4.31125883651955e-05
6.03763021610133e-06
3.02665055034749e-05
-2.63583674305598e-05
2.16824585833024e-05
3.25489501012962e-05
-7.13813901657398e-06
1.67839885737371e-05
-9.27225563646336e-06
-4.55885628345014e-06
-1.90458151652595e-05
-5.70930867951607e-05
-1.7346302275199e-05
-1.08014267939212e-05
-3.71942130061441e-05
5.28851655946691e-05
4.4667744641762e-05
6.29905888404873e-06
1.62432366774027e-05
8.67051629514021e-05
5.74623001251971e-05
5.80683520190008e-05
7.19569964077967e-05
8.0076517859139e-05
4.04227619779031e-06
1.78487796635903e-05
-2.25597866422489e-06
3.18839849365478e-05
-3.04660353515713e-05
-6.47512579246949e-05
-1.71910629399587e-05
-2.22370594914032e-05
-1.39169066655004e-05
-1.09132018817672e-05
-1.92823755684656e-05
3.90143886979119e-05
6.36601923944926e-05
2.5903691202242e-05
6.43244572578122e-05
7.54093925676027e-05
9.21519846078407e-05
5.6518559870692e-05
6.83920412565507e-05
6.49725340857972e-05
3.4709461343355e-05
2.76551233260487e-05
1.23020120966649e-05
6.13224612494877e-05
-8.74229882644919e-06
2.41136384188424e-05
6.92672399401691e-05
2.1612931604564e-05
5.26928720669738e-05
6.02023286127016e-05
4.29215345754783e-05
0.000105951970317721
4.15625030176933e-05
1.88968802829171e-05
3.557042908417e-05
5.85494283052204e-05
-3.58599512071686e-05
-4.04399783268285e-05
2.02414303201115e-05
-1.33898681206898e-06
5.2953924915984e-05
2.36775636888233e-05
3.36697446922691e-05
4.54398502586681e-05
-4.27673523587088e-05
8.7697690151807e-06
-4.47473700156218e-05
-6.89354381429571e-05
-5.69222579613545e-05
-5.65714925669412e-05
-4.38509824579767e-05
-4.79547378466805e-05
-6.34517760771524e-05
1.11990028928772e-05
-8.74145833740558e-06
4.7439822358447e-05
0.000100063351794745
6.43984425653555e-05
6.83262631582337e-05
0.000118155714038725
0.000100540022538298
8.36649306870464e-05
7.6481455714967e-05
6.99241969561137e-05
4.31708298606211e-05
2.0516859405561e-05
6.181281695142e-05
4.78396175307345e-05
1.87941031241791e-05
1.62161192263275e-05
-1.91969302407435e-05
1.2011998887196e-05
3.33098527516751e-05
2.62440069041496e-05
6.34054525448801e-05
5.80597310786944e-05
5.4566791815158e-05
2.01083572411555e-05
6.33758827353583e-06
8.59503991738906e-08
-1.15510862076093e-05
5.11317916327236e-05
3.48934038404913e-05
1.52232443501649e-05
-2.37262502604074e-05
1.29987837621311e-05
-1.0345348047993e-05
4.10913105686591e-06
-1.56704705458983e-05
-4.14839459773362e-05
-3.98625388434074e-05
-2.61352045687707e-05
-3.28346227428722e-05
2.62948167792922e-06
2.20136791657129e-05
2.11140506945909e-06
1.33051206956796e-05
-1.55325270486425e-06
-4.13579621825068e-05
2.44027529209087e-05
4.62055261401009e-05
5.43031349511567e-06
5.99204505665688e-05
2.75423867793114e-05
5.52841360326096e-05
1.06335010896465e-05
0.00010988966658324
2.03921290197264e-05
4.85422239261495e-05
4.23920234710149e-05
6.2585107702449e-05
8.46303865635853e-05
7.43324843624819e-05
0.000118952741981868
0.00013820729348754
6.80886603767221e-05
4.7545645732911e-05
4.92077157086177e-05
3.08545586226529e-05
-8.48782374216967e-06
2.57647384334032e-05
-1.45167700802552e-05
4.32981541391529e-05
3.89628129622888e-05
-1.64167304232364e-05
4.73040071751612e-06
-2.90371472829599e-05
5.88812390284965e-05
4.3062600838981e-05
3.17149239364832e-05
5.61804496632507e-05
2.27028555736551e-05
1.96033977250605e-06
-2.05201077649943e-06
-3.4137323263988e-05
-7.93546436638923e-06
-1.17112673643328e-05
4.64223862705642e-05
3.39865551540041e-05
6.13310477924714e-05
-1.94833709481114e-06
1.51105985201042e-05
6.73723134618115e-06
4.54973516045329e-05
5.74157555849344e-05
6.02551471065466e-05
0.000108488907904336
3.88487553855395e-05
4.42698537573548e-05
3.20102457780747e-05
5.77000091492944e-05
6.01192886377662e-05
6.37087628373666e-05
1.60507404558935e-05
3.35922159246862e-05
6.40079752772825e-05
6.89867358435429e-05
3.46415441079905e-05
4.33236403442637e-05
-4.76343676297889e-05
4.63531761985373e-06
-1.53201785988422e-05
2.60940443425474e-05
2.92969015171684e-05
6.26734514182132e-05
-4.64651663157615e-06
1.97658104517925e-05
2.5325867561438e-05
3.63065383672558e-05
1.34010889862441e-05
3.00368204818419e-06
1.52734285786861e-05
1.8432181087377e-05
-3.80475422800591e-05
1.4905991495127e-05
5.0584213990595e-05
1.60985647096449e-05
6.10577629680355e-05
5.70831769064386e-05
9.16176595318425e-05
6.58944055248751e-05
3.94962049610253e-05
4.86936351536398e-05
5.72728176450764e-05
5.04113237128486e-05
7.79293208605535e-05
6.15680001568561e-05
3.5780909687117e-05
3.35594993785129e-05
2.88700699943308e-05
-8.4895072300785e-07
2.22632936584594e-05
-1.17246368139623e-05
-5.42060076860585e-05
1.28106240198214e-05
-1.25694339204008e-05
-7.52651317934186e-05
-3.6143739013433e-06
2.68370498109481e-05
-8.41241913257336e-06
3.01835522819515e-05
9.93341437870564e-06
9.25514443305831e-06
4.54377008709993e-05
5.45215281373093e-05
9.51065750540704e-05
8.13099615151222e-05
4.59573014047676e-05
4.59950317245258e-05
1.25922969780526e-05
-8.83983441023657e-06
2.6229777252509e-05
-2.01403418805989e-05
2.30390075565562e-05
-1.79056557729541e-05
-2.60416418031075e-06
3.38520246923571e-06
1.32016399211208e-05
2.928028538559e-05
3.47196661818627e-05
9.28710020821328e-05
7.84733954913497e-05
0.000100151139802715
5.68972785140949e-05
6.14320866944787e-05
9.2307732297985e-05
5.00880082797725e-05
8.59982600217461e-05
-2.04992776286741e-05
-8.14485114390791e-06
-1.66060762046481e-05
-3.07372542977184e-05
-3.60664586274413e-05
-3.25365817085779e-05
-1.56307872084962e-05
-4.74620971070249e-05
-4.91348856446822e-05
-4.42639455130049e-05
-1.89840708000194e-05
-3.32391432690047e-05
-5.60805485508554e-05
-1.19423975346732e-05
-4.14542869369346e-06
1.65288538066925e-05
-1.29583976280353e-05
2.01301611051881e-05
2.90141716427188e-05
1.62929747190221e-05
6.22408174935035e-05
8.38524104728707e-05
9.72749122376907e-05
0.000100067640816356
0.000101732044894063
5.51596854099557e-05
0.000105620405742492
6.85741752185727e-05
4.13820637895e-05
-9.18945721471721e-06
4.17033919077786e-06
-1.42861751492076e-05
-3.08458968220917e-05
3.29744297857693e-05
1.03315267206644e-05
6.90363022558445e-05
1.97102601767398e-05
9.84441913273523e-05
6.13665674337776e-05
0.000113618635968349
0.00011587724370343
0.000154068734994033
9.66138220227703e-05
6.48847569689813e-05
4.37690234632307e-05
1.98503019889636e-05
-3.87156333174054e-05
-3.10089703412041e-05
-4.24385327838288e-05
-0.000112296222696459
-8.99450933734734e-05
-8.50632725151719e-05
-0.000101243982992164
-4.28944758418121e-05
-1.05964936536045e-05
-3.99440277355737e-05
-5.17916723892598e-05
-2.67213686136949e-05
8.50534767694156e-06
1.96277344773912e-05
5.78647374507385e-05
-2.90718119670699e-05
4.14582579560979e-05
2.08655002765816e-05
7.93049131784015e-05
0.000100196475812436
8.5589314629029e-06
7.88031914387494e-05
6.11895169862137e-05
8.65424413006461e-05
9.3651076994858e-05
9.55828791267992e-05
7.01693177631898e-05
5.74748982285555e-05
1.83447899034804e-05
5.10034731913531e-05
6.23400213734356e-05
9.62019307992913e-05
6.18169268683217e-05
0.000104836872992046
2.9737305172605e-05
4.30005241221036e-05
7.15784712590669e-05
6.16599648910307e-05
5.48425272618131e-05
3.86986457837038e-05
-1.15042235719498e-05
1.75683961560881e-05
-1.31904960507484e-06
4.55063997941771e-05
4.68298380448037e-06
-3.49700237760716e-06
-2.62259564109252e-05
-5.25744885991622e-05
6.55604345286658e-06
-4.06589011942428e-06
-2.15035427794413e-05
-5.00149168461001e-05
-4.75409691320353e-05
-6.0333026905939e-05
-2.17725364753274e-05
-4.65079401488294e-05
-3.16345547854249e-05
-3.87878987187916e-05
-1.91229127101201e-05
-2.93497753740956e-05
5.13800703135728e-07
4.33746362506992e-05
5.21619046566525e-05
6.83722443370728e-05
8.15130531502045e-05
8.39525198502555e-05
0.000120713076835811
0.000122802173196282
5.50297346336916e-05
0.000110122175215911
7.41851569609414e-05
2.04786147225787e-05
4.48868392821502e-05
7.26845632686826e-06
9.52243068698366e-06
1.36316227058947e-05
1.08512994713767e-05
-1.13444785486332e-05
2.47194624996954e-05
5.28498617907148e-05
5.68714728289459e-05
3.86459785103378e-05
9.39616362715174e-05
3.36808981793417e-05
8.1281666056728e-05
3.97806317124214e-05
6.21180784704876e-06
1.63165081968288e-05
5.53914312068103e-05
8.84736243707982e-05
5.70446134063241e-05
5.56998888468507e-06
-3.92556379842993e-05
1.10440475835092e-05
1.88563599028029e-06
-5.04194957999151e-05
-3.19107595739968e-05
2.93440012111243e-05
2.35141473495939e-06
2.20188911485554e-05
2.29883970622922e-05
6.59263320228919e-06
3.92879657604014e-05
2.14790739564829e-05
2.63570138885278e-05
2.59790082754963e-06
3.77372855745033e-05
-2.31037303544273e-05
2.73750392110324e-05
4.21723690303087e-05
6.45451415950676e-05
4.99431391291823e-05
9.40968112140686e-05
6.99201800997417e-05
4.24704355453203e-05
6.51051386825474e-05
3.83866363383607e-05
1.49900242089934e-05
5.25936445192671e-05
5.22511944825561e-05
2.01369206135329e-05
4.1759183960967e-05
6.13153689084778e-05
3.55698532501469e-05
6.5217971369754e-06
2.75940753306657e-05
-1.12758109071245e-06
-2.12120844648043e-05
-6.27620584045724e-06
-2.64332522639537e-05
2.18871793826574e-05
2.90653315346224e-05
2.82356206244684e-05
8.72342791389306e-05
5.52690928322314e-05
6.74042487022737e-05
4.10320213297775e-05
5.46600252883758e-05
8.43746418625246e-05
-3.44654341392162e-06
6.6629323209847e-05
4.99312351100672e-05
2.66263683043001e-05
6.39024452660142e-05
2.11444727201611e-05
1.07061283287104e-05
3.37637336609614e-07
-3.13076256760224e-05
-5.4050038743052e-05
-4.93209718406341e-07
-4.43071130955972e-06
3.72935370230982e-05
8.41995805229777e-07
4.96616034497096e-06
6.26919218346476e-05
6.2248697999702e-05
1.87768076964242e-05
3.94863219466689e-05
5.32207177918049e-05
6.84101487216735e-06
2.27839575362665e-05
2.41583582896324e-05
-3.78423470966609e-05
7.94068069982326e-06
-2.98404211681136e-06
1.98788781404483e-05
1.56888111846234e-05
-1.92428765598541e-05
-5.5546776377618e-05
3.979804919751e-05
-2.85731946764465e-06
3.0558822648081e-05
6.58389522143897e-05
0.000110993487970131
6.62377499294434e-05
7.30504091828216e-05
3.92904274029746e-05
9.17530584407942e-05
4.65490559615678e-05
9.38934306340666e-05
3.89689162860942e-05
0.000101785838569863
-2.53307286737349e-05
5.22804206608615e-05
5.65442935768905e-05
8.75160681742893e-05
-7.78607765210521e-06
6.49236386242454e-05
5.15905934515882e-05
1.13810145535903e-05
2.9414349452475e-05
3.07480870266686e-05
-2.79509900944934e-05
-4.89835316042184e-05
-2.18838850156613e-05
-2.73862864571027e-05
7.59213253938037e-06
-4.37249522471638e-05
-2.48021784746949e-05
-4.2237820582691e-05
-4.33919154908434e-05
4.6018055577543e-05
-3.38424116972461e-07
5.94833650045481e-05
5.20604513721947e-06
2.84280381592399e-05
1.66055750228527e-05
-1.15178436226569e-05
-9.1246910584806e-06
-3.22222525305553e-06
8.03341490004168e-06
-2.22148595098238e-05
5.58641632421228e-05
3.83702401605408e-05
1.43110942912351e-05
4.06254246787712e-05
3.6189142991103e-05
-2.94131857006551e-06
0.000109205488843225
7.26589152554703e-05
6.59849224109696e-05
8.50707421360009e-05
8.2162288753937e-05
3.27666948684549e-05
3.2143555249809e-05
1.00058290570692e-06
3.43819357032106e-05
1.42470875687198e-05
-8.74099125447759e-06
-1.86357627973693e-05
-8.03510440856093e-06
2.42390155978617e-05
2.41887809834908e-05
1.40320766812211e-05
7.85710687782105e-05
-1.02919102046022e-05
1.12781203188954e-05
2.71341797775313e-05
-1.39317597835349e-05
9.94864695965247e-06
6.15993562036727e-05
6.96208524806846e-05
4.32569352303972e-05
2.66190241280342e-05
4.52942611113554e-05
9.7220676934377e-06
1.23934028774477e-06
8.32536329691414e-06
1.81671219062978e-07
-9.5969642381162e-05
-4.80586545308431e-05
-6.38374500358323e-05
-6.02324581486908e-05
-3.90186144135549e-05
-1.76801960583426e-05
-1.95573714244127e-05
-1.97644802984293e-06
-2.83133275992236e-05
-1.0312477824885e-05
4.56737755815772e-05
0.000116836848376851
0.000147086915624806
0.000117504765061127
0.000130170621334635
0.000126446199405072
0.000141314569394584
0.00010190738419463
9.00177942860551e-05
6.77617646751074e-05
4.34091373213992e-05
2.78244942651844e-05
6.32084611401319e-05
1.01948987986142e-05
2.07590727918906e-07
-2.88432834444712e-05
5.44538656387741e-05
2.86969142372651e-05
-2.52000909957316e-05
-2.43308825228604e-05
-3.70067022921808e-05
-6.07380692798057e-05
-6.09048682375448e-05
-7.27036703248644e-05
-3.2729302182938e-05
-6.18887707012281e-05
-3.30149289176687e-05
-1.67331444545643e-05
-5.83413433012061e-06
4.29915737481054e-05
3.7927470032623e-05
5.07717000752085e-05
4.89842556562204e-05
5.15249734752931e-05
0.000111951719211285
5.23796376761769e-05
8.3039428694531e-05
4.25109973879301e-05
5.56583393799637e-05
-1.41135286848559e-05
1.41826947093514e-05
2.09526151083884e-05
6.60816531262111e-05
5.7624638453758e-05
7.42273899843764e-06
3.35647353899442e-05
3.81777346326862e-05
3.01014918068186e-05
4.57696162255108e-05
-6.53816946206607e-06
8.06282216689093e-05
2.40532663015909e-05
-1.79565705394136e-05
1.00622632902387e-05
7.10982341369927e-06
4.48531500050319e-05
-1.61221113219539e-05
3.27957295986912e-05
3.37704362977753e-05
7.80609798735027e-05
-2.63746653782316e-05
2.40099994263223e-05
-7.44725007375148e-06
5.26032584645709e-05
1.79562927158937e-05
1.87364554491684e-05
-1.56059411951377e-05
9.82324200481014e-07
1.20168429025222e-05
6.0711112246703e-05
5.72077637297475e-05
-2.50086724186285e-06
9.29674966486612e-06
3.03266037346794e-06
-1.07755628193204e-05
-2.89860498826978e-05
-3.80096757211789e-05
-7.60159943523654e-05
-4.13605630092811e-05
-5.34451749780428e-05
4.71843055877939e-05
-2.11584575154323e-06
9.43831309701174e-07
2.85547352110334e-05
2.97101172721966e-05
4.58277346633349e-05
4.8147588206842e-05
6.83838315322054e-05
6.79138687546917e-05
0.000107318301850603
4.7636426189323e-05
7.94403185513702e-05
3.22542381756018e-05
8.47713759169753e-05
8.16502913144543e-05
0.00010043428786569
0.000126221469549206
8.34278007690918e-05
3.681172557079e-05
6.96102446020758e-05
-3.27414980952609e-05
3.96412057863929e-06
1.02436769282349e-05
3.76613355728471e-06
-2.95780051215639e-05
-2.87934700984566e-05
-5.15866056954141e-05
-6.42568495381929e-05
-1.27154958694094e-05
-1.431167984709e-05
1.04639852799206e-05
2.84376850767922e-06
8.36967886787163e-05
4.26472463859435e-05
2.99182493981673e-05
3.6789480717916e-05
6.04184556989309e-05
1.44486730154544e-05
2.44005347727428e-05
5.86326031963493e-05
4.11641487328491e-05
3.29674602855217e-05
7.99890621291008e-05
4.34522650707981e-05
7.75315075649716e-05
3.28632358282062e-05
5.93329805566228e-05
6.6497724041061e-05
2.81473800594905e-05
-8.51583162995143e-06
1.95288230193127e-05
5.20791768767024e-07
-6.57708059313654e-06
-5.16092011291295e-05
-9.04366440835352e-06
-5.21641783482342e-05
-5.81135385943334e-06
-3.29643381603767e-05
9.21161027461868e-06
-7.28529537807656e-06
8.04560397926342e-06
5.28674274963931e-05
3.55318208020485e-05
5.1934483202666e-05
4.95934749962374e-05
6.8320419338944e-05
8.24890020887552e-05
4.89633091528694e-05
8.21286927738421e-05
0.000120957779898596
9.1130266342058e-05
7.74972574282218e-05
3.3109687502401e-05
5.25158711620343e-06
2.43172496730716e-05
6.35136141401741e-05
2.57558160499996e-05
2.34797556033665e-05
2.87332257039205e-05
-2.4806342940315e-06
4.38394979071449e-05
-1.52204344884118e-05
-1.85613630104387e-05
-5.27742245365046e-05
-8.3053462905504e-05
-4.90227343491366e-05
-2.54598446005199e-05
3.8251452722121e-05
-5.69861331513563e-05
-8.91595566787582e-06
4.72870236503832e-05
4.73212433655623e-05
4.56773508362272e-05
6.47442037845203e-05
4.56219895884524e-05
7.97583141193787e-05
8.8034582883673e-05
0.000114558171678059
8.95110270140469e-05
0.000118351208465786
9.85210603329221e-05
6.93346023491782e-05
9.25650027770539e-05
6.10239828482769e-05
0.00012426256337185
2.6525918166549e-05
6.37015827376403e-05
3.73887298289808e-05
3.4326999273615e-05
-3.0585294305898e-05
-1.29361946401226e-05
-1.30063549720356e-05
-3.73154197085476e-05
-5.27805850121222e-05
-2.085216046422e-05
-2.84321279876307e-06
-3.473539286329e-05
-4.16206168328095e-05
-7.01005440246896e-05
-8.19314555114041e-06
-7.00806011794681e-06
-4.04843916064123e-05
-6.09525942037927e-05
1.89951218270331e-05
-6.32535725248739e-05
1.81504429912168e-05
3.05170529820058e-05
3.34213031385618e-05
9.50911911692749e-05
7.43791985130836e-05
0.000113180368898779
3.30509378431951e-05
-1.13520496400944e-05
5.55732906921235e-05
3.84266277399325e-05
1.91221550454156e-05
4.60535216672263e-05
-2.5440304984063e-06
1.55373686300136e-05
6.66565426997925e-05
2.66123294935466e-05
2.23507064980472e-05
6.20832556490818e-05
6.69497879075459e-05
7.97814863264632e-05
6.90872243089691e-05
9.41019691389633e-05
0.000117583852409955
3.45573602130535e-05
1.38810906498854e-05
7.48395892553532e-05
7.63853012739926e-05
6.29511915153579e-05
3.6649893079874e-05
2.32366590946663e-05
-4.91587361595804e-05
-4.1707799516888e-05
2.42732858016478e-06
-2.57567437652314e-05
-4.61665833054866e-05
-6.1746127972849e-05
-1.5371830420175e-05
8.56296935114031e-06
2.01654894135189e-05
-2.96751534104511e-05
6.79885421745099e-06
1.20782952237898e-05
4.10130661571713e-05
1.00004805986318e-05
3.37655963294708e-05
4.01364249331728e-05
6.55300289266565e-05
1.28223816969769e-05
4.68899901785272e-05
3.55706965565941e-05
7.83049394854861e-05
1.75719675605458e-05
4.99235777235761e-05
1.28323644144051e-05
7.55724493426378e-06
2.15241631195069e-05
3.48907621103689e-06
-5.29527186012463e-05
2.46657421413669e-05
6.46595627800074e-06
4.90985281681491e-05
1.92406290357486e-05
2.8494550188434e-05
2.95614772375443e-05
6.70832613589765e-05
-3.58138391504605e-06
3.76876974287446e-05
9.2445196257931e-05
4.9241947334622e-05
3.16145145796594e-05
1.78966449402725e-05
4.90858465239216e-05
3.46008737903713e-05
-2.05739683620331e-05
5.2676320446192e-05
-3.38039567747204e-05
9.52324206792033e-06
-1.03626822164756e-05
-2.08316472096512e-05
-5.35727095273809e-05
-3.03870889793294e-05
-2.84461179189351e-05
5.1027358776168e-06
-9.4531676344706e-06
-6.76336711067348e-07
5.26690067650083e-05
9.956597455994e-06
3.27476835563766e-05
7.73147654102269e-05
8.14972307912655e-05
6.18350099040365e-05
7.17998497376535e-05
7.61822868507056e-05
4.15960084083626e-05
8.58074619928763e-05
1.54913440300623e-05
8.41750500231034e-05
2.16028857568799e-05
-2.19370330642751e-05
1.97142283783564e-05
3.97246813649045e-05
-2.09415802451471e-05
-5.78680639975931e-06
-1.70187948016749e-05
-2.43631512439506e-05
-5.55594838056516e-05
-1.45621314506406e-05
-4.67723584512794e-05
8.18353728355634e-06
1.78015483330442e-05
4.15090989455315e-05
4.70116213658042e-05
5.50743267304538e-05
0.000110837413393094
7.24774793890491e-05
6.90583703628775e-05
8.59159914415172e-05
7.00110563331445e-05
6.32761126629832e-05
-1.10599572161587e-05
-6.21947178796862e-06
2.61943017614722e-05
2.29991877441358e-05
4.83286602377199e-05
-1.752957833896e-05
2.77196616302359e-05
1.21145286454517e-05
5.47653406684553e-06
2.03006100394424e-05
6.38521410964215e-05
2.75526585953057e-05
2.22131807896805e-05
3.09871118110245e-05
4.40101506789204e-05
1.11900832156278e-06
5.28630648622886e-05
3.72294768971083e-06
-3.48509739105325e-05
-1.34782070679715e-05
1.56345550322171e-05
-8.7662359690978e-06
3.89508114963073e-06
3.08572941390294e-06
8.33632765989777e-05
4.5963910023678e-05
5.58926853407436e-05
7.24717938330256e-05
-8.51255717966075e-06
2.53927578172643e-05
-2.14099347935838e-05
-3.94646848924435e-05
-1.23960545620075e-05
-3.45995395820295e-05
-3.41374822945579e-05
-1.08509731628119e-07
1.98632099357531e-05
1.76611668330125e-05
4.14918343397545e-06
6.22740313900902e-05
3.27149205095187e-05
-1.36589331415969e-05
2.56726313396189e-05
9.98441897282318e-05
4.88726859175372e-06
3.66602108617243e-05
7.23287106260908e-05
9.27217706686948e-05
2.9581775874131e-05
3.50550226211239e-05
9.60591231184166e-06
-2.17391668436428e-05
5.3709575671854e-06
9.48990549857919e-06
4.13118653968496e-05
1.34550655105122e-05
3.03000400922342e-05
0.000115991638378318
3.37591147829083e-05
6.89910927278635e-05
4.87258800513497e-05
8.50995529808181e-07
4.14533034986495e-05
2.86198762006671e-05
5.03016425900067e-05
7.2479440238845e-06
3.37900640470375e-05
5.81646819837565e-05
1.7656472147781e-05
-6.23587231341471e-06
-2.64338455599702e-05
-9.36343304673485e-05
-2.50063316458103e-05
-3.96958755630368e-05
-2.08216138245532e-06
-3.11852514113922e-05
-2.05318173518668e-05
-2.05949268588601e-05
4.16841295677601e-05
-1.24748440174907e-05
2.09192910991592e-05
2.47113262768766e-05
7.6531256228909e-05
7.74969009409305e-05
7.37474939340274e-05
5.5699662704593e-05
0.000115263037471161
0.000101369235053461
0.000121969902076558
0.000113979876594407
0.000100093453261238
9.9256445425232e-05
0.000102131123442262
5.9233215713754e-05
4.23364687666707e-05
6.74523147368861e-05
1.54073655532459e-05
7.93065662604527e-06
-1.50413988758959e-05
-1.45922747805236e-05
-4.81316760817877e-05
-5.88023916078294e-06
-4.21163612131241e-05
-3.50962875758253e-05
-5.46356650697215e-06
3.89651974257724e-05
2.65427920335703e-05
2.46115485073497e-05
-7.00373383708118e-06
3.61271330721601e-05
-6.26466651965698e-06
6.21751811953186e-05
2.15207765503036e-05
-8.19116526474843e-06
-4.38192453612553e-06
-3.33930666256646e-05
-2.17749175907365e-05
-2.55993817679545e-06
-4.93969968801425e-05
-3.77489523924994e-05
3.67744792272474e-05
5.23026432191747e-06
-2.44903629046128e-06
1.80706630394361e-05
2.35442872549363e-05
9.99942461832892e-06
7.78461744374889e-05
8.25666591314489e-06
1.34356496306127e-05
4.76643585003855e-05
6.28969535392749e-05
3.00498866544218e-05
6.35751429384257e-05
0.000116198764933378
3.84186698781165e-05
0.000113336659880962
0.000139470725882823
6.12144015320099e-05
7.68206923145624e-05
7.90708454955816e-05
3.58374151247991e-05
7.53517180742711e-05
4.48389966469311e-06
-1.35818758676324e-06
-6.27483146228866e-05
8.16994617904603e-06
-5.46328144358196e-05
-5.38419499942515e-05
-2.04454257645181e-05
-2.36260840531603e-06
1.29792447897698e-05
7.70145875555487e-05
8.8869708949338e-05
8.31343303360981e-05
2.55611406595593e-05
-3.25488204504489e-05
-2.06190131146585e-05
-1.48599417010168e-05
-8.11239233588557e-05
-1.86851634367005e-05
-3.69044145472554e-05
-4.35541988472431e-05
8.41855840269921e-06
1.14878174631512e-05
-4.75950464778463e-05
3.60657406618184e-05
-3.07912939054748e-05
1.85573115790738e-05
1.21386211999012e-05
2.45054234023687e-05
5.23282507299168e-05
1.40824484248689e-05
6.68902123741274e-05
5.66878508077463e-05
6.83843888838623e-05
9.00435606604741e-05
5.91437849702139e-05
5.99877948072029e-05
8.36194653375398e-05
4.68325833989084e-05
9.72041162049195e-05
1.35096114555714e-05
9.61273740883618e-05
4.91487216167416e-05
-1.28843444074814e-06
3.93673888279879e-05
-6.06385622004036e-05
-6.79550516227605e-05
-1.86146533690014e-05
-1.27692605367357e-05
6.97071172196575e-06
-1.52822795446449e-05
-2.87576627145787e-05
-2.92366261865598e-05
3.96108324236194e-05
-4.05833889403335e-05
2.98840430730874e-05
3.59660632816772e-05
7.12200030702404e-05
4.63171110108101e-05
2.6959809035494e-05
5.81009423442051e-05
2.87658042604341e-05
3.19789809982909e-05
1.66234158421004e-05
4.60102398563375e-05
3.55226247204444e-05
3.37971116160863e-05
-4.96261866721819e-06
-5.52070819395448e-05
-6.53752471043455e-06
-3.87711786967851e-05
2.69620903643026e-05
4.0540428254735e-05
8.32432808219847e-06
-1.44594373393346e-05
-4.52831730816336e-06
4.23835493300444e-05
-2.73598302970045e-05
3.52271906674535e-05
4.35590855423424e-05
6.01279137278377e-05
4.90234748512262e-05
7.38594133478773e-05
6.80742772064629e-05
8.33656517907492e-06
6.01610821955613e-05
1.96560945438616e-05
-3.02041265497527e-06
-4.65649982414631e-05
-3.27714769521095e-05
4.76724537205366e-05
-2.17977747854012e-05
1.78113568345363e-05
2.26815015297798e-05
6.39743390703613e-05
2.08838374390985e-05
1.60647164978796e-05
3.67946101020456e-05
0.0001231655730824
5.95180404759923e-05
1.06004091726033e-05
8.12040591851647e-05
1.31049729943172e-05
1.94363702657949e-05
9.33886226731171e-05
6.23596776788376e-05
9.26852021198839e-05
3.2160348517797e-05
3.41330051464391e-05
6.21998578518574e-05
4.22760622240478e-05
9.17285143904631e-06
4.05703846921728e-05
4.12179664739366e-05
-2.70899273979187e-05
-3.18938104067827e-05
-4.42532609122628e-05
-9.21571741114529e-05
-6.84595471129241e-05
-4.9242346937825e-05
5.83479385234452e-07
-1.23036401295716e-05
1.89424798153139e-05
-3.36657317756182e-06
-1.59081198980527e-05
4.67598597157926e-06
5.73519674256856e-05
5.77508320172738e-05
4.88496741197568e-05
8.12513733511953e-05
7.00185256237645e-05
6.45852849389486e-05
4.1656269261285e-05
9.14408066612768e-05
3.40656380599929e-05
3.72054054136024e-05
8.91846210246438e-05
4.2485775640916e-05
9.41786110884587e-05
1.11305572517232e-05
2.85582396744443e-05
6.31464466528055e-05
1.87615339306852e-05
2.31354059277454e-05
-3.16377088051466e-06
-1.35218463014703e-05
-3.78607297759655e-05
1.29141181172286e-05
1.96835688600026e-05
-2.67881635617679e-05
1.68396351136104e-06
-5.51430097732327e-05
-9.14994036681222e-07
-1.66698864382062e-05
-1.66570389627382e-05
4.92119127528179e-06
-5.57573582771388e-06
-6.79962251305915e-06
1.80847792538277e-05
5.55539314941934e-06
1.93335119543731e-05
5.58555605324295e-05
8.34320985960136e-06
-3.67411435309609e-07
-5.85458419760676e-05
-1.81735454091043e-05
-1.06919251928607e-05
1.73379943567283e-05
3.34772754932759e-05
5.25005106188525e-05
7.26623266331932e-05
3.24679025963998e-05
9.75937687855616e-05
5.85502100693157e-05
8.60388739347457e-05
4.88313655106126e-05
7.78963319420405e-05
6.02938446281211e-05
3.77785776098349e-05
2.95666443696539e-05
3.12512183266236e-05
2.27229810037484e-05
2.23622657496242e-05
3.06756071981985e-05
9.2034573175176e-05
5.98339076706651e-05
1.84840946333514e-05
4.43722906102445e-05
7.06641957078519e-06
1.046197790825e-05
8.71045238022079e-06
-2.15778120025672e-05
4.00590334077567e-05
-3.43462723605897e-06
-3.51687030274877e-05
-2.49765204887678e-05
-4.0243986685952e-05
-4.54870883072931e-05
-9.10127548860763e-06
8.20918530539076e-06
7.18891959571327e-06
-2.50444481968277e-05
2.89802015712862e-05
5.13564343898167e-05
8.28653581846465e-05
9.20255039973873e-05
8.78352677893406e-05
0.000123633351912837
8.17808169888043e-05
4.71011433349714e-05
5.80832461562516e-05
4.02754250818563e-05
4.13943389901347e-05
4.3707151968293e-05
8.43702227289693e-06
1.11544202643874e-05
6.95248462999666e-05
5.14688210758987e-05
3.13583053689213e-05
7.27347593712961e-05
7.2417752727114e-06
-3.65678626756407e-06
4.53792086128917e-05
9.5606098552474e-06
4.47579338089944e-05
-3.11188986805535e-05
1.55193137365079e-05
-2.73869060427127e-05
-3.21136717517977e-05
-5.45302464785279e-05
5.59851097158958e-06
2.39692811674431e-05
3.05509905704427e-05
2.59636584546834e-05
-1.25619956917412e-05
1.11397974764324e-05
0.000113068396913779
6.92566289509976e-05
8.80199343334249e-05
2.08601677372224e-05
3.37138582400046e-05
3.75588869866433e-05
2.61261986477343e-05
4.66979529709289e-05
5.30840373804404e-05
5.15885274031383e-05
1.29030568318915e-05
8.28520376470469e-06
4.88090604106733e-05
9.36503766912277e-06
4.89939549316831e-05
3.221750360015e-05
1.92527101260221e-05
2.70059302623012e-05
2.40830486675767e-05
5.66600005669393e-05
5.27218718491551e-05
9.54461757381268e-05
4.86812713562913e-05
6.62533116298311e-05
4.73976789954477e-05
3.63823562109789e-05
6.04463381072604e-05
9.63187683626959e-05
3.06317393394148e-05
5.85273607772096e-05
2.51914931661011e-05
6.78774987842012e-06
-6.82207660048205e-06
2.22336222716899e-05
-8.37127946292241e-06
1.01677460279665e-05
-3.95752332721338e-05
1.12645794787968e-05
-4.96601853627012e-05
-9.26403544796357e-05
-7.26860173680322e-05
-3.50792175927e-05
-3.41812294795993e-05
-4.38617498176497e-05
-3.67194315439455e-05
-7.48681600363526e-05
1.51346627743273e-05
4.25502883955962e-05
6.45820252791096e-05
5.84472139066643e-05
8.62595286812151e-05
7.86837316371202e-05
5.12907266200274e-05
3.70813682149982e-05
4.80419309855922e-05
9.57419821933375e-05
4.23481353271073e-05
5.36116480272787e-05
-8.82714397868123e-06
6.61644472061467e-05
-3.58856508815221e-05
4.60195233999388e-06
3.67875213055089e-05
8.76798579760341e-06
3.45612202461785e-05
2.44428339656185e-05
-1.58392939703436e-05
-1.44337976978085e-05
-3.44502759322456e-06
2.22426889670499e-05
3.10090104743156e-05
3.70229229322561e-05
6.97706019287601e-06
1.67436425999785e-05
3.79169476162131e-05
-3.39680663296382e-06
8.32564254629661e-06
3.50305512771786e-05
5.03319192451175e-05
2.79191039179281e-05
6.93731720262028e-05
2.79653303870916e-05
7.47854603161369e-05
4.29397714767634e-05
1.0441448334602e-05
-6.4958407611255e-06
-3.35627520630601e-05
4.01025530658768e-06
-5.33316892143233e-06
-5.3783753040362e-05
-2.93623293460082e-05
-1.5664261480721e-05
1.3759560604507e-06
1.79766564334792e-05
8.59508034950243e-06
2.87379611197792e-05
7.7314069880605e-05
8.05376857643945e-05
7.90495354802322e-05
5.98542981711863e-05
7.94821180198492e-05
5.61482418722731e-05
7.80885648076403e-05
4.99803689392414e-05
3.96168904722818e-05
3.91199108805045e-05
8.68329173826463e-05
7.73122448468073e-05
6.69120211433805e-05
6.89949722387887e-05
2.66845302481921e-05
7.17941782292547e-05
3.50079232658299e-05
3.59753111103074e-05
3.87477554291864e-05
-1.91404699049276e-05
1.21073858091274e-05
2.02055880641078e-05
-3.35799060124589e-05
-1.96261374121912e-05
-2.55760810480553e-05
-5.16816009756023e-05
1.62114695766435e-05
1.30413075425363e-05
-2.80462487576022e-05
1.72373895654178e-05
2.60946575759162e-05
4.61306466574957e-05
7.56208357412146e-05
1.16610590741835e-05
3.84182428559622e-05
3.73077274014038e-05
5.3194771857709e-05
2.23208473237038e-05
3.73672626132614e-06
-3.51678286369465e-06
-1.28252847010824e-05
4.98203067923211e-06
5.03854161430211e-05
1.92886056498775e-05
2.09657458533742e-05
5.45725045794693e-05
6.28545361746768e-05
3.45380574368344e-05
9.50497648850497e-06
3.68618296861233e-05
6.19986143867687e-05
7.27708632688606e-05
0.000116091681779734
2.75813937004576e-05
2.16374821229726e-06
4.8318476226253e-05
-3.35174019799935e-05
1.31438781565625e-05
3.59388490112923e-05
-1.72292097213043e-05
3.13881794755037e-05
4.43378069583875e-05
2.87547144414986e-05
3.89475648657756e-05
4.45864352012646e-05
1.49378110376935e-05
5.75373014039583e-05
2.79763691919772e-05
-8.19663611430407e-06
2.19124750224434e-05
-4.73153759472852e-06
-1.98725767236312e-05
-8.22362487428262e-06
-2.27291164184026e-07
1.72077804856803e-06
2.63280397435034e-05
1.94718467820539e-05
2.05579853986389e-05
3.12431479481795e-05
1.51299938032136e-05
1.16774306648015e-05
8.46602660263011e-05
2.4105449960726e-05
5.66293887432709e-05
9.34131569825564e-05
8.08947081698249e-05
7.17131762716868e-05
5.00443394208084e-05
5.4562894586078e-05
3.07134011800674e-05
3.28780147580307e-05
2.3938366275606e-05
1.07149565563425e-05
3.24271636347401e-05
3.14573406748455e-05
4.00373519314711e-05
-2.1124616220288e-05
5.96126630218871e-05
3.46063055791269e-05
5.60273319637267e-05
1.64620635428975e-06
-1.00480795304923e-05
-2.72939203738342e-05
2.70774152877608e-05
-9.21642312650189e-05
-2.25632876148901e-05
-2.6801134466148e-05
8.43410982256992e-06
2.76817189541497e-06
-2.3451588210148e-06
5.07761219264228e-05
5.66297531319161e-05
2.46973109671269e-05
6.50196293852612e-05
6.93595307243351e-05
5.01073686481391e-05
7.49475366566353e-05
4.32927358078796e-05
8.03994933352323e-05
1.34972603924931e-05
6.61134268966657e-05
5.78065119906264e-05
3.20575672361224e-05
3.66084294530655e-06
7.15050645820313e-05
4.23118218257863e-05
-2.51896632569911e-06
2.62058120575322e-05
4.19484460865997e-05
3.31184883891656e-05
-3.87297962503121e-05
-1.60223352997265e-05
-2.27750871613858e-05
-4.03115699818446e-05
-3.57374670318907e-05
-5.05401002216955e-05
-4.43463102976386e-05
-1.90666447717873e-05
-3.36152214635205e-05
3.01795767894625e-05
4.24199097911945e-05
-3.25069386819031e-05
2.24104136766034e-05
-7.41806285846775e-06
-6.66883298132443e-05
7.47084211300962e-05
1.81666596227087e-05
9.59751386506178e-06
1.92622946465425e-05
4.22534668657607e-05
5.83983227994915e-05
3.2691091551763e-05
2.20993664616299e-05
4.90192431367095e-05
4.47645773480924e-05
5.99543645276711e-05
4.04451289942864e-05
9.78570082172924e-05
6.54889449178376e-05
6.9845809063899e-05
0.000105504599482562
5.88913614505344e-05
6.18044952643038e-05
6.50971119439614e-05
6.20177887447061e-05
3.04484581164966e-05
2.73205833841648e-05
2.99928501162606e-05
7.64122409852122e-05
4.28733110604082e-05
1.1081617681794e-05
5.08216905781386e-05
3.51319718801763e-05
-5.72071236444613e-05
-1.10533709506356e-06
-1.49057030106749e-05
-1.44944717294239e-05
1.87596961614958e-06
-4.21210459790231e-05
-2.09753888476012e-05
6.76231696308815e-06
2.73539870908822e-05
-5.17745453889608e-06
-4.53901190567271e-05
-5.31152934988364e-05
-1.01960309074062e-06
5.30390966975015e-05
1.89163042590759e-06
-3.14647998957149e-05
1.64744166002207e-05
3.89787691022561e-05
8.32079566499598e-06
3.27126814919429e-05
5.761331521078e-05
1.6691464745132e-05
3.25639519768406e-05
6.75106788911913e-05
8.78778532615295e-06
0.00011504977918247
6.45337831055576e-05
8.35684992341886e-05
7.86414550476445e-05
4.67348768080044e-05
2.68926576516815e-05
-8.03152837036252e-06
1.30921167594008e-05
-1.22056253584211e-05
-3.42529058422269e-06
-2.4380672439523e-05
2.52633419582578e-05
-9.41862933730047e-05
8.72181310491165e-06
-2.64096333240873e-05
2.69288231164604e-05
9.68886193665938e-06
4.30381358647586e-05
3.86784821044687e-05
6.02918022583697e-05
8.28151697214902e-05
3.62202470598157e-05
8.39222025011853e-05
6.17307396891282e-05
7.43589181753112e-08
6.49339237526672e-05
5.47605925878353e-05
-2.54654779899093e-05
-3.71642682403053e-05
-4.11488795318121e-05
-6.90251650177787e-05
-2.82846217573997e-05
-6.30063266268651e-05
-0.000100490673301718
-8.32032399301143e-05
-7.92992621884972e-05
-6.88102669074712e-05
3.12570263647177e-06
-2.37899200765993e-05
-3.79069506048448e-05
2.58888229897687e-05
9.55895199702533e-05
1.88670307968005e-05
5.7532372720154e-05
5.256493295336e-05
8.08532718567258e-05
5.02686760019582e-05
0.000121809142046832
8.07402568738004e-05
9.09580594969249e-05
9.26768329895241e-05
7.80277776481425e-05
6.2194135327489e-05
7.11624029937757e-05
7.41940774354828e-05
5.46876937357915e-05
3.77298755019918e-05
0.000111035569819924
8.05964365366372e-05
4.07468204074358e-05
4.11225471093394e-05
1.30732087561703e-05
-3.98458388869548e-05
4.80334080985708e-05
4.78085324396989e-06
1.24188652566085e-06
-2.23906078621511e-05
4.83859579396397e-06
-1.08912746524246e-05
1.73012647363134e-05
-1.09680256668706e-05
3.04461461045217e-06
1.13274561681489e-05
1.05351586736136e-05
3.44348499955361e-05
-4.33833596766421e-05
-6.82506798449679e-06
-7.2813308889788e-05
-4.04886228888276e-05
-0.00012298517097546
-4.54191064668747e-05
-6.20695156215996e-05
-5.34261395959461e-05
-1.42540176273505e-05
5.6426147030496e-05
2.98257621052863e-05
5.80476817360418e-05
0.000101850413625008
0.00013162832754855
0.000100341828686819
6.21922189380914e-05
0.000102484081728499
0.000114904560954997
6.22232957868405e-05
7.88663407816322e-05
6.30251861044713e-05
3.15299038719362e-05
3.42421638367552e-05
6.6503164191465e-05
7.88243958499315e-05
6.23760017872333e-05
1.41550723533759e-05
2.05739383515685e-05
6.48337339593424e-05
5.54811675812416e-05
3.8181175810013e-05
5.18024092343723e-05
7.62201326433832e-05
3.40051433132586e-05
3.25694339936068e-06
6.42812109760636e-06
-5.3263245345766e-05
1.0003276570593e-05
-8.46257756378425e-06
-6.38720114808441e-06
-2.82861699713225e-05
-4.93643967073449e-07
-1.69983771831591e-05
-2.31466758507917e-05
-6.88002546328185e-05
3.03559167139508e-06
-3.35690181151551e-05
2.58332934550084e-05
2.63916214436887e-05
4.09236307310931e-05
8.77060336284418e-06
5.46531560399161e-05
8.62393494811722e-05
6.62727270019906e-05
4.31508811945791e-05
7.43411755830496e-05
0.000111883207181133
0.000144190800417781
7.60490713233457e-05
7.25816493009411e-06
6.32363029732177e-05
4.52866141569871e-05
3.65658395181228e-06
4.48965322568189e-05
1.51261268481001e-05
4.39629967689495e-05
2.20429520963807e-05
1.7367663402912e-06
-1.43058539414464e-05
4.90924471693167e-05
-1.38441891558141e-05
6.87232745525003e-06
-3.96126277389762e-05
3.81304125473341e-05
-5.89363321071741e-05
5.10974381790902e-05
2.62331793282701e-05
-6.0971045431087e-06
-1.26594087187289e-05
1.81304310488612e-05
7.54713089243075e-05
2.37245962659962e-05
3.58157595271133e-05
2.0948820513453e-05
3.57594039160372e-05
1.8372986842551e-05
4.37066427723868e-05
3.46922946558398e-06
-2.27330690435201e-05
9.86823405527431e-06
1.67174498715451e-05
2.19867433927141e-05
-2.71422350487107e-05
5.80138448879456e-05
-2.24262370135827e-06
5.09183964922366e-05
5.13800192432398e-05
2.61907481741686e-05
4.72322297441051e-05
6.61191371718385e-05
4.2120632193669e-05
1.56646599436803e-05
4.17274792464556e-05
2.54697437435707e-05
5.35046016533941e-05
0.000114119371269414
8.8131419482587e-05
2.15224461930673e-05
3.3064706753496e-05
1.19384587165095e-05
1.63321123164206e-05
-4.77561176776476e-05
-1.20513607662704e-05
-5.67192423630333e-05
-5.07455297805504e-05
-2.62961794650604e-05
-2.33431266476735e-07
2.25992572790591e-05
-3.20751852657273e-06
6.7257940627347e-06
2.33794091274731e-05
5.10116128354343e-05
6.24732166804205e-05
5.36069240421595e-05
3.4752085822203e-05
2.79656765271764e-05
-2.65171534948948e-05
4.05582215699062e-05
2.86032348459645e-05
1.85921183588887e-05
0.000101150420596058
3.19765772925775e-05
6.32793142991471e-05
6.32106954479897e-05
4.28244700300587e-05
8.19133435630059e-05
2.41972035232176e-05
0.000113902463118437
5.92422701181544e-05
2.1108087540633e-05
2.86420783029584e-05
-3.41181648125874e-05
2.6723008839703e-05
-1.40971841946221e-05
9.35905397426628e-06
6.80068479012628e-06
1.06964573913633e-05
7.82008676584444e-05
4.40199334401273e-05
9.61456038575436e-05
6.9997913521593e-05
3.90345173291749e-05
8.66556048184809e-05
6.98110588642134e-05
3.44863529400069e-05
2.84837399564411e-05
-1.27037671888057e-05
2.38941339014123e-06
-2.22955721947532e-05
8.73228024200806e-06
4.21145167532671e-05
6.05638708687874e-06
-4.20601694254193e-05
-7.86289389374271e-06
2.77687709959493e-07
4.56485316579727e-05
-1.72267603076563e-06
-6.20348898391774e-05
-5.54914634666075e-05
-3.25429770875015e-05
-2.00160002373579e-05
4.06795882446219e-05
3.06298276365612e-05
1.05927937218138e-05
1.05827550411092e-06
9.74733300009121e-06
5.06105406085934e-05
3.60066035847162e-05
2.67860656025975e-05
3.08470598484105e-05
2.11924119938702e-05
3.10693031393459e-05
4.38619723987075e-05
2.41307344499313e-05
3.19552572620403e-05
3.785951215394e-05
4.84934176909684e-05
3.22412721318536e-05
2.21883585718352e-05
1.00197534490042e-05
-1.1896496713875e-05
4.12188111402622e-06
2.81354726020293e-06
5.37579021873218e-05
-1.52851885797111e-05
4.28583476309327e-05
2.80875343197289e-05
-2.47192744405976e-05
5.32765632051364e-06
1.16889351795247e-05
-1.76488684471075e-05
-5.80714648816591e-06
2.99507084428048e-05
5.49913410633622e-05
7.99738239498081e-05
7.42742690257749e-05
5.86312565257561e-05
6.47768376121134e-05
4.83305363915717e-05
4.32102718429271e-06
3.64628331209912e-06
-3.20302005718711e-05
4.54451473693225e-06
1.41493253656271e-05
1.10630753667119e-05
7.13973398373705e-05
6.84874581815e-05
8.0478561231583e-05
7.50655813779884e-05
9.25804816753026e-05
6.45701255833463e-05
3.63076129774832e-05
5.58769313991561e-05
3.10926092790371e-05
1.34788393229872e-05
1.62551090238295e-05
2.71798034923657e-05
-6.41648736175238e-05
-2.44575661254209e-05
-7.33833822843549e-05
-9.54464994191793e-05
-9.53605111108986e-05
-5.9595641635046e-05
-3.70629297542866e-05
1.9433277635419e-05
-2.01222357860595e-05
4.18220345759285e-05
4.82132323028734e-05
4.69567300286161e-05
0.000101152935192928
9.47238483824842e-05
7.37688309571846e-05
9.43195527334837e-05
5.49401451977155e-05
3.06151255555213e-05
3.86345262387721e-05
2.74394385564237e-05
4.78220489875204e-05
4.20898920432409e-05
3.01242548052041e-05
6.7209565615925e-05
6.6966969332819e-05
4.79925249040863e-05
6.56272291881245e-05
5.24819394578306e-05
4.93073259796634e-05
1.95032370015737e-05
5.71199707942433e-05
3.62130341341617e-05
-5.00650470210486e-05
-1.38732727940476e-05
4.48172727695967e-05
3.14501344232259e-05
3.10820024336585e-05
2.04499812432772e-05
5.07636539006133e-05
3.70154036677237e-05
-3.25131586372003e-05
2.46957843330769e-05
2.10803030594696e-05
-9.53601777967497e-06
1.1124209612756e-05
-2.76534271582651e-05
-5.55067712036904e-06
-0.00012397231121175
-4.72673543955766e-05
-3.79421378628988e-05
-5.7736089151513e-05
1.92357837688228e-05
3.73610684569784e-05
3.17018580901349e-05
6.47628631578931e-05
0.000103435625851291
0.000107515294977247
0.000109841173564555
5.7670390732506e-05
0.000130804606292376
0.00011059968672336
0.00012208834892791
7.74413461120855e-05
8.75770169746381e-05
6.66810096016428e-05
1.34941307580191e-05
3.02181549749643e-05
-2.16684251997902e-05
1.60198597264116e-05
1.4491487754502e-05
2.63564212424049e-05
-3.16737080995513e-05
-6.91271866311925e-06
7.85998304337164e-06
1.73254776505861e-06
-1.60912247405809e-06
1.52110948933592e-05
2.07754336455547e-05
4.76910359643958e-05
2.66075029363232e-05
8.4861135591413e-05
-2.89949671172962e-07
4.86800258357337e-05
-1.94158137748524e-05
-1.05866398115535e-05
-1.06514557544231e-05
1.4421226146051e-05
-7.00193260058311e-06
-5.2278097254438e-05
-7.76718119372998e-06
-7.90829609699293e-05
-5.80046349382532e-05
-6.31516490318776e-05
-2.50695736561291e-06
-3.03467567874208e-05
8.72750184838929e-06
2.65625011390714e-05
2.01602325337086e-05
8.4095106577758e-05
9.15210164673068e-05
0.000133472378648228
8.74437064040239e-05
9.9855794112339e-05
0.000101525645468282
5.59540718472984e-05
8.27978062678661e-05
8.75333647525001e-05
0.000101555151265171
8.93156913400164e-05
7.80639656624012e-05
3.80303481795558e-05
4.8294554947214e-05
1.94312255819932e-05
1.50401748146915e-05
-3.14909122381605e-05
-2.40285834542334e-05
-3.95120656801751e-05
-3.2422836738679e-05
-3.61435461856182e-05
-4.23066301256213e-05
-1.38835906324135e-05
3.26792018788173e-05
-2.81125855031672e-05
3.76905282868596e-05
2.83129698673643e-05
1.96177449502854e-05
3.87198816827166e-05
5.34079072711263e-05
6.13497734705678e-05
7.55516012660022e-05
2.91278723876284e-05
4.65668540288263e-05
1.0717321349294e-05
-1.3080210928287e-06
1.26416930193959e-05
-5.68813173714129e-06
-3.9329037906132e-05
-2.87687815008364e-05
-3.17110617382907e-05
-3.29911114442533e-05
2.75260015577805e-05
3.0169980458551e-05
3.22092895322212e-05
9.30154234873057e-06
5.15014983130142e-05
3.75120166381745e-05
7.14223867432991e-05
9.48129077178427e-05
0.000151144162940545
7.24205972487948e-05
7.55387873610017e-05
-1.42766246293228e-05
5.85452104102556e-05
2.23054428021745e-05
3.9566258550074e-05
-1.67177709526758e-06
1.20212140674846e-05
2.17594228449987e-05
4.95324692278137e-05
5.01263580104525e-05
9.06956384660734e-05
6.20718005530908e-05
6.15091723905954e-05
-2.36157478016446e-05
-6.97585429059954e-06
-3.40753262378979e-06
4.40756721365442e-05
3.90032037185981e-05
-4.41019664508099e-05
-6.5481189190822e-08
-5.9588855656184e-06
2.91369690112773e-06
-2.27779764559296e-05
-1.29167383837568e-05
-1.67328882124972e-06
-8.04384911542476e-06
1.63761337199962e-05
-2.14202285554627e-05
4.15468450314131e-06
-1.69808278610274e-05
-2.34636411299197e-05
-7.16551625140744e-05
2.29270488250113e-05
8.54914917691592e-06
2.61177203430899e-05
7.51590740239978e-05
4.52709901680438e-05
4.47744561757422e-05
6.45553741936109e-05
7.68653592579794e-05
9.31168584755342e-05
7.35038740737631e-05
7.40901846601238e-05
0.000140958053273881
5.4960233486757e-05
6.85118992032203e-05
5.87286829425813e-05
0.000107046107608931
9.71317732317565e-05
8.15955066316856e-05
2.16149258273702e-05
2.94561740361054e-05
-1.57193295028278e-05
-2.38094958211931e-05
4.11227825924591e-06
-4.89808183060085e-05
-5.83821689558028e-05
4.98447652171246e-07
-3.0738937272296e-06
-1.81894605348084e-05
3.21425213870202e-05
2.98892185054544e-05
-6.38053989918232e-05
-3.82995828347446e-06
8.24012093444409e-05
5.63054300737749e-05
9.74991692532122e-06
4.53768601520063e-05
8.00804855235233e-05
2.86976150789947e-05
1.28479018952891e-05
3.61809958810525e-05
-2.35602126260204e-05
-4.36236737933308e-05
-5.5327179537917e-05
-2.41481492706522e-05
-4.75848829992295e-05
-1.98925407214078e-05
4.12890169887544e-05
3.66010988110745e-05
6.19115758929618e-05
3.96364401927072e-05
0.000100747938349782
2.395868500494e-05
6.36165274464139e-05
6.23098865296423e-05
7.16622912040677e-05
5.81232997767783e-05
5.23990536605492e-05
5.98948333769847e-05
0.000113435148238534
2.64165161953601e-05
4.36306745684259e-05
7.98192344233296e-05
7.09269702552214e-05
2.08178864937798e-05
4.00192712347378e-05
4.25555380279193e-05
6.08134888630221e-05
3.02343961135976e-05
2.00593648209203e-05
3.59457615428973e-06
-2.42097231353867e-05
-4.76210943490703e-05
-3.01356148309381e-05
-5.1078557578833e-05
-4.97104484918849e-05
-4.7407004471169e-05
2.91921992441009e-05
1.71209137776756e-05
3.56517129075465e-05
4.02779912870595e-05
1.91874129396607e-05
6.97897824433644e-05
5.23799872817555e-05
5.91387700439711e-05
9.07982907330085e-05
7.78331333948556e-05
3.81143223645871e-05
1.17091719962532e-05
2.43637678504251e-05
1.66339106169123e-05
-2.50906013879487e-06
-3.91307758475586e-05
2.02278131761319e-05
9.76192905058302e-06
9.54766940178765e-06
-2.42575080156311e-05
-7.87300286002141e-06
8.04303292560162e-06
1.20920129936653e-05
-2.26441627358187e-05
4.26922584473046e-05
2.83889400097968e-05
7.41658889566234e-05
3.51629218621824e-05
1.30658302641132e-05
2.24268879634886e-07
5.60546460760759e-05
-1.95792628810676e-05
6.12122228098746e-06
9.38277192701483e-06
2.4731338673781e-05
5.94377737790201e-05
2.03507472402635e-05
7.06796813263663e-05
1.51045376703581e-05
2.21756385275811e-05
5.6869901965005e-05
4.36604949138651e-05
3.78048502863031e-05
6.55099289047123e-05
7.99620018427248e-05
3.04291643090643e-05
6.66839691035001e-05
1.5269036103749e-05
2.9941343917449e-05
2.84275625637814e-05
-7.56520343148981e-06
-1.20196821230797e-05
-7.53174560162435e-06
3.84272483579224e-05
-4.87872538209877e-05
-5.42773299941814e-05
-5.01315244208091e-05
-1.56343213432699e-05
-8.58398601337926e-06
-3.10640206358238e-05
-6.38665151964407e-05
-3.20145219332606e-05
-4.1140979030291e-05
8.02133296253197e-06
3.1896223878464e-07
4.15614626733368e-05
4.52195621539247e-05
5.223045425785e-05
4.34543233980409e-05
2.99218399736949e-06
4.29019932662357e-05
2.34994921666082e-05
4.76153746996903e-05
6.7022780578655e-05
1.83628618910641e-05
9.13983570586868e-05
2.23017948790293e-05
-1.19179824105796e-05
2.08757463738301e-06
-1.22105924031155e-05
-1.23062807127367e-05
1.15491877195937e-05
5.7713539972557e-05
5.02026221718562e-05
5.23081262065897e-05
3.55807420356213e-05
-5.57371270799591e-06
-3.7617481041278e-05
4.79238963111657e-05
3.13903963572151e-06
-1.29024330503652e-05
5.43383679665951e-05
3.87015385854191e-05
0.000112944153341754
7.02375362650253e-05
7.8010342280054e-05
7.98181225121018e-05
0.0001230267674838
4.57686870333025e-05
3.52999446706601e-05
5.81187015144465e-05
-1.33454738270002e-05
1.25780401460781e-05
5.30998617789728e-06
-7.89647312876973e-05
-6.06646532454971e-05
-4.69011771042378e-05
-2.73020652606106e-05
-4.88752734289248e-06
3.70156378513897e-05
-1.57084071877458e-05
5.90731121842076e-05
1.82605354904561e-05
8.18719785145767e-05
2.51407950601736e-05
2.20098319830206e-06
3.79542043864734e-05
2.19430600340411e-05
7.25338388647243e-05
2.08246050545524e-05
1.79030150404256e-05
2.12154298316394e-05
2.70996739915844e-05
1.01694107551995e-05
2.31873591833903e-05
4.85771830214005e-05
4.30805664385088e-05
7.78963596796222e-05
6.3956294465141e-05
6.11317486739923e-05
2.39195700811234e-05
5.28575673813021e-05
2.66520843595821e-05
4.47307165764949e-05
8.29017264207072e-05
1.64736378250245e-05
1.26474416102779e-05
2.80141421457702e-05
5.62220772004609e-05
4.46754758418543e-05
5.65877158424611e-05
5.69511120600143e-05
6.08981350679324e-05
-9.2700199527352e-06
-2.7376610085969e-06
-2.69822285110535e-05
1.23121797394203e-05
6.00776192216818e-06
4.65455741807553e-06
1.35770950225359e-05
1.5105139556931e-05
5.04140346470111e-05
2.40323268447992e-05
2.4823776199324e-05
6.50404203243786e-06
4.17315023262801e-05
-3.19016969870706e-05
-2.91662906940644e-06
2.69621610277277e-05
-1.4552543692182e-05
8.64584919237322e-06
1.70061244209509e-05
2.43513068694164e-05
6.27285586282063e-06
2.89568865183022e-05
2.36894132098607e-05
-8.67706476599122e-06
3.06676597450127e-05
1.64792441008454e-05
5.36309960140408e-05
4.68248454179315e-05
-1.65681433725145e-05
7.16641206403648e-05
3.16871507710044e-05
0.000108400503886482
6.09938147137519e-05
5.6056618038358e-05
7.7012231113105e-05
2.2060668834818e-05
2.58792895208127e-05
3.77044716974024e-05
5.5326511300377e-05
0.000102950030247206
4.26327455902296e-05
8.23003289167256e-05
5.54608742027346e-05
8.48398319421748e-05
1.58898078900888e-05
4.30550094188072e-05
-2.73046373762535e-05
6.25369598316239e-05
1.1961008296871e-05
9.06465705171485e-06
2.13838051986648e-05
-2.10239448009586e-05
-2.49919497879229e-05
-5.6761496941453e-05
-3.82156625722738e-05
-1.55734228529111e-05
-1.92690166583822e-05
-3.83106983711374e-06
1.14889541972796e-05
1.51581803073232e-05
-1.70180689382523e-06
-1.58699501877155e-05
1.61490922167736e-06
5.75134217982509e-06
2.32002168215364e-05
2.50852867537936e-05
3.81547115545656e-05
4.06484468567822e-05
6.67650991585899e-05
5.34548727217392e-05
4.4534350229263e-05
6.85092484242064e-05
6.14102435831506e-05
6.46892373640214e-05
-1.43108094496154e-05
1.48510085742259e-05
7.91570102382889e-05
-4.84551720962123e-06
3.70045202666641e-05
-2.11189017709026e-06
-1.33310066704849e-05
1.94689910547426e-06
-7.06798761343167e-05
4.38397268344487e-05
3.19973112206306e-05
7.99241369692427e-06
2.41123820405766e-05
2.41443638247825e-05
-5.7754203442302e-06
6.35323168700472e-05
6.61566283385212e-06
2.35382233683586e-05
4.8724510784038e-06
5.15619285402211e-05
-1.59125780038175e-05
-1.18373763356974e-06
2.23434118499534e-05
-5.66990673149784e-05
-1.60829405801704e-06
-1.85247407205747e-05
-3.63574534817778e-06
3.680315746409e-05
5.83478195451196e-05
6.19882277998974e-05
9.52861562322584e-05
9.18475958866234e-05
5.40230446314488e-05
3.29735230671262e-05
-1.14627323300233e-05
1.84221907487253e-05
-3.49150073448006e-05
-3.5684201411305e-05
-2.29404145923114e-05
-4.32340999264021e-05
2.09068144802161e-05
4.80695912533772e-05
3.07536470431704e-05
-1.65874670012016e-05
1.11253504726753e-05
3.55223329532788e-05
-3.55659918790229e-05
2.97570251431324e-05
1.51456545712781e-05
-1.41856693136666e-05
6.32119824165452e-05
6.69228071257844e-05
4.08880282781418e-05
4.966751708678e-05
3.70899769048499e-05
7.1027367752571e-05
8.00334990345832e-05
7.27164397469239e-05
3.36367881689317e-05
1.69842237433713e-05
3.9337744502773e-05
8.17782864420483e-05
1.97670000877207e-05
1.27781927610204e-05
4.82783479492248e-06
2.41553618682883e-07
-2.36691095744947e-05
-3.61309690096419e-05
-8.45499125905238e-05
7.89666162820308e-06
-1.92065018911771e-05
1.83913531755931e-05
1.23794756141417e-05
2.24323781034952e-05
5.26187783464314e-05
2.38358191287802e-05
3.70263608275251e-05
2.21679421609314e-05
8.30612639598081e-05
8.32235794157502e-05
4.45992938805491e-05
7.24538751136628e-05
5.00854529423105e-05
6.28633380158969e-05
8.88030152957329e-05
2.2964721583089e-05
7.20995184712717e-05
2.33064645428162e-05
4.93506416252102e-05
-1.05434278671035e-05
-1.79169087280288e-05
3.27430820481708e-05
8.68296128515907e-05
4.09406608659072e-05
2.44758952207754e-05
2.0815302636372e-05
5.19110267205081e-05
6.55844375441575e-05
7.78746907090526e-05
4.60750593047083e-05
2.83025078246332e-05
6.17763959652054e-05
5.01623118254853e-05
3.27988684153877e-05
1.6111552556938e-05
1.31163414600363e-05
-1.93962617478181e-05
-3.44450490214017e-05
-6.7038754730867e-05
-4.72518219717759e-05
-1.98233935847274e-05
-7.18496067007015e-05
-6.32607805372126e-06
8.0489183292566e-06
-2.532633189427e-05
-1.14846548757457e-05
8.17261276631074e-05
3.43185276567077e-05
8.22281147425941e-05
8.79155037321974e-05
5.46218460229976e-05
0.000102240289697659
2.26666481013011e-05
3.89966191892596e-05
2.08454664339831e-05
3.79437706933459e-05
3.96568195076619e-05
7.72826881824251e-05
2.68654401598459e-05
3.08088966196715e-05
5.26938033395058e-05
3.20490715814296e-05
5.65167778600164e-05
5.97164237329354e-05
4.15843348241969e-05
4.93768532424562e-05
6.807424535715e-05
5.17690973308661e-05
6.57649571980232e-05
4.41991090767744e-05
2.04791285770855e-05
-4.65609259674013e-05
5.84822346688242e-06
-2.82690263400921e-05
-4.83852605962805e-06
-6.40175278186833e-06
-2.1450693824861e-05
-1.80101585970648e-05
1.69848945835577e-05
3.85840454699618e-05
6.38347712169647e-05
4.34347936304336e-05
1.3828427047321e-05
-3.97240945530683e-05
2.83689870193944e-05
9.10168627418684e-06
-3.71844735763804e-05
-3.08107838690483e-06
4.52473371723045e-05
8.86875607715983e-05
3.81692992206841e-05
-1.87162623603355e-05
-1.72662505337086e-05
2.23559151065483e-05
9.08605188706643e-05
8.70237369232915e-05
0.000120032739777407
4.37677213980056e-05
8.71665635570659e-05
6.90310838021776e-05
3.90388513201358e-05
6.71783806989189e-05
3.13355955522365e-05
1.44151530108633e-05
4.55197994650589e-05
-1.08590282808234e-05
-4.35126036663001e-06
5.27950827278234e-06
-9.11012987847393e-06
-8.34893263373018e-06
2.74908581027618e-05
9.9851825654382e-06
2.38235406149445e-05
1.36250845956022e-05
-1.1188846416613e-05
3.12146945963459e-05
3.62346414971873e-05
2.4426459679548e-05
3.88885375891967e-05
1.53608261044833e-05
8.44391038063782e-05
2.6546685784586e-05
6.17072982388152e-05
6.88803123835009e-05
-2.43113863868707e-05
2.29795155625396e-05
-5.06968900407135e-06
-2.56439645198375e-05
-3.99485128806201e-05
1.76538149336369e-06
-4.6315939137258e-05
-7.69938237157118e-05
-8.02424018742166e-05
-2.42488496583033e-05
7.53013208685342e-06
8.59872182952465e-06
5.5341379466487e-05
0.000102131001794515
0.000105697914199259
5.17344428699494e-05
0.000115862513589162
6.17936593345919e-05
0.00010366288387252
7.26604329439596e-05
0.00010909466125449
9.03591186084761e-05
7.80071295612918e-06
5.5773894741929e-05
-1.79788870242005e-06
3.1375212166717e-05
4.94132540591217e-05
5.60258860775139e-05
7.41607789693142e-05
2.9696030937338e-05
3.88033123540343e-06
-2.96516181466145e-05
4.81581894169592e-05
-8.07428862249985e-06
-2.52745828123826e-05
-3.00288053073312e-05
-5.42204406659759e-05
-5.15457834537954e-05
-3.23096250766642e-05
-5.4714376410316e-06
-1.89664697012835e-05
3.69492053055523e-05
2.65696407981337e-05
4.80038375164026e-05
0.000150570623142873
9.80800673509632e-05
6.59798316933891e-05
9.2376926016265e-05
3.57574889046938e-05
2.06694615827579e-05
9.40802190213053e-05
2.65648925726785e-05
4.42559092485575e-05
4.50624531373434e-05
3.31204240280877e-05
-1.19297832099775e-05
-1.36279603452411e-05
-3.24938885851067e-06
1.79259192415377e-05
1.14882697764359e-05
6.26522501881027e-05
-1.06179333590341e-05
2.52528847575571e-05
2.61044070810511e-05
-3.50419426836524e-05
-1.02557362271253e-05
-3.86325579505663e-05
-3.26625056488985e-06
1.43279621816339e-05
-4.26784880770937e-06
-2.46563181106399e-05
4.95277334001087e-05
4.41269928934897e-05
6.95080529211927e-05
6.34020488693295e-05
3.64153889259765e-05
2.42292729921875e-05
2.91780890939832e-05
4.67556461561411e-05
7.26617517394422e-05
3.80378087938508e-05
8.60484619685978e-05
6.25439840856051e-05
3.63190902283334e-05
4.819971743414e-05
7.73732816398128e-05
4.05935668698164e-05
7.90844390294066e-05
3.87097884561941e-05
1.32374891656264e-05
3.11024779040921e-05
-2.916422330482e-06
6.70531295389926e-05
1.4923533299021e-05
7.01754061479009e-06
-5.08768035011405e-06
-2.15830250425316e-05
-1.27521602263189e-05
-1.02066344311203e-05
-3.12333255848851e-05
-1.47125074457485e-05
2.05548656270722e-05
7.62028569372074e-06
2.48704835633799e-05
1.10466594984768e-05
4.90461469327681e-05
9.47163735799729e-06
4.42743476947417e-05
4.33203194512135e-05
3.27718775283185e-05
5.84846041162976e-05
0.000103679400324354
5.36997165865309e-05
0.000120171032423594
0.000102048966580726
6.52238905124832e-05
3.23666073083896e-05
5.31662228084821e-05
2.02641312982259e-05
2.02048825618303e-06
-1.93968878158166e-05
3.39961487216838e-05
-2.39078372259708e-05
2.00277949364512e-05
-5.52297647032951e-05
-7.71139109427757e-06
1.76076273737609e-06
1.20333215541869e-05
4.85609763274088e-05
1.87454176965489e-05
4.98082929722521e-06
3.45889650269434e-05
8.95573410769425e-05
7.61777488935125e-05
4.72633733077323e-05
7.18348566143399e-05
5.60720563230821e-05
3.12497196521155e-05
-3.00968899755816e-05
-1.95528782632883e-05
2.3604313831382e-05
1.53354662739027e-05
1.23409225514977e-06
-1.71388886809161e-05
-1.04186376065576e-05
1.72239207759615e-06
-1.7371671771431e-05
-5.51418945227779e-05
1.49158991277186e-06
7.32093011164411e-06
2.14743615358708e-05
5.30139683664605e-05
3.18632951743207e-06
8.19515627731321e-05
4.46999539684448e-05
7.79884577055647e-05
6.8350870163199e-05
6.82618681377082e-05
0.000102554607972937
7.70170123770026e-05
6.42627859477156e-05
5.20367971848902e-05
5.62371722962592e-05
1.70687487013502e-05
3.93324277228842e-05
9.56819891506802e-06
2.51177503728556e-05
4.47245439002912e-05
2.07618467631849e-05
2.4068545792661e-05
-7.63164900792815e-06
-6.40182345386628e-06
2.74076245291036e-06
-1.07004252013636e-05
-1.90629964050898e-06
-1.5236556873909e-05
-5.96686988396916e-06
-6.95719120664315e-06
-2.59385274076687e-05
1.40481507903018e-05
5.77700865181667e-05
-3.25062749954199e-05
-6.5318874539664e-06
-7.57652346632063e-06
-5.16541670484464e-05
-4.9481073050101e-05
-4.97429451773224e-05
-3.78226932389164e-05
-6.71729362642284e-05
-4.164839809465e-05
3.90682762080271e-06
9.92871836134872e-06
4.10574920626389e-05
2.65964367878559e-05
9.57494155876031e-05
0.000105535200460767
0.00014213702111831
0.000121690067025995
0.000155996556385274
0.000185444542644677
0.000156855060046983
0.000169867230961207
9.32420264585078e-05
7.79214977813656e-05
9.06585787458383e-06
1.93967676442326e-05
3.11204439160711e-05
-2.55818776493805e-05
-3.93792301662675e-05
-1.67361928667093e-05
-2.87427117337808e-05
7.47971236303714e-06
-6.43808282116533e-05
-5.0787933168619e-05
-5.75988985212744e-05
-2.72885271055722e-05
-2.5630127348696e-05
-7.28218196850145e-06
-1.67364319280664e-05
2.7407137330085e-05
-5.27872062335983e-05
3.67300363374659e-06
6.1609608883649e-05
1.78434833462676e-05
2.06916662643224e-05
3.17993059855283e-05
2.12317725228059e-05
-9.12309567004608e-06
2.74209921565369e-06
-2.42278420166054e-05
-1.2065959503418e-05
-9.11897609261498e-06
-1.72367800801621e-05
1.97612512627256e-05
8.42063949819582e-06
1.03066998755367e-05
1.90117692301351e-05
4.61140842484324e-05
9.49140230721046e-05
8.72257206461233e-05
2.68499669835437e-05
0.000138953410041068
8.53554986815918e-05
4.87710112145323e-05
6.57662282323557e-05
4.63517315107486e-05
6.32312546504535e-05
2.61308618391386e-05
5.91446192372985e-05
3.00593840783722e-05
6.63031911868497e-06
1.15431094549179e-05
1.95899114232615e-05
2.73924070300508e-05
3.0029823631281e-05
3.82693080713726e-05
5.19062162682209e-05
2.32584799173989e-05
-3.73987966893623e-05
-3.65455697872695e-05
9.29622862095717e-06
-3.32495351400356e-05
-2.38346694780768e-05
2.58414460873819e-05
-3.8520522764035e-05
1.21253744797872e-05
3.13109361122523e-05
1.03949109102772e-05
6.21525508582232e-05
4.30436902733541e-05
-1.24808500610151e-05
1.22813376730456e-05
-1.10868014253034e-05
5.18584269019035e-05
1.20090315227059e-05
-1.89409013188555e-05
6.26035867714218e-05
4.58733323197266e-05
3.04523847405751e-05
1.40211798593998e-05
1.78664687415225e-05
5.05005222402296e-05
4.29640158375929e-05
4.52725950144352e-05
6.13975533729209e-05
7.6796377857988e-05
0.000107749683639534
8.34590467418476e-05
8.50320790495917e-05
5.505376130591e-05
-4.03377850476215e-06
1.85174205835467e-05
-4.08798966012096e-05
1.78826260584247e-06
-7.81789874646177e-06
-1.69221064111095e-05
-1.55129642209655e-05
1.33997436252882e-05
1.46827292432568e-05
-3.52397175756303e-07
1.33067764492928e-05
4.60167171843389e-05
5.12800457929664e-05
6.77135429790308e-05
7.19434232273906e-05
8.70014677059647e-05
2.85672119268301e-05
0.000110568025255322
6.26717119117852e-05
4.68916630269391e-05
3.06066737213409e-05
2.81155519393404e-05
4.40178558284769e-05
1.84931174587871e-05
-2.28805824613371e-05
4.71932010557323e-06
-7.72633292814092e-05
-2.64957040011519e-05
-1.98874950834181e-06
-2.89401996877242e-05
-1.9320090567871e-05
-6.31836169146094e-05
-5.55859383721873e-05
-5.1253066066232e-05
-1.30259716268073e-05
-4.7929217928848e-05
-4.29076302760173e-05
-8.77177373786121e-06
2.58890832406283e-05
6.98345072538039e-05
1.76348051197372e-05
4.49724978306216e-05
4.22744158792081e-05
1.76490034730848e-05
6.06485586078174e-05
6.2420295070024e-05
6.18795258203863e-05
9.81913390315362e-05
9.98125846743096e-05
8.72154534848831e-05
0.00010956683526405
8.24005040423449e-05
0.00012976653556005
3.81522194633058e-05
3.28131739277349e-05
1.67816408152625e-05
1.41119893491002e-05
-2.14384991736677e-06
5.0597735661277e-05
3.58664948231485e-06
4.14443670345878e-05
1.07266985370407e-05
-2.24709566726865e-06
8.09674950539819e-06
7.69119597000758e-06
5.41187931661211e-05
1.89112803168101e-05
1.33972501487576e-05
8.01499431755286e-06
3.00741888888174e-05
5.38388177266202e-05
4.84464382560548e-05
-1.3226144256369e-05
1.6440753678604e-05
-3.6092518263946e-06
-4.38337250818125e-05
-2.10438873336641e-05
-5.36285820116389e-05
-1.98441516644141e-05
-2.85225650489328e-05
-7.52981884292181e-06
1.76228087347172e-05
6.29112738687418e-06
6.06531149298419e-05
4.08519526318597e-05
-1.39154548976218e-05
5.20336055939651e-05
4.34043406228793e-05
2.23148475826702e-05
8.54206180774065e-05
7.0186708550912e-05
5.61409213529021e-05
2.94232413396619e-05
3.86958115439094e-05
9.5816757965571e-05
3.28830364055441e-05
4.32243614418642e-05
6.06023766709809e-06
6.13298785962533e-05
7.34386676286483e-05
9.43582001266673e-05
8.17399142821672e-05
6.73305886643472e-05
8.10458504208627e-05
6.31490586610895e-05
6.07825229083205e-05
2.95311803167227e-05
1.09039936966592e-05
-2.18162942955481e-06
4.12896760127608e-05
-3.28616200395324e-06
-5.30710021684681e-06
-1.32876849223004e-05
3.33114434925809e-05
6.55289978391637e-06
4.32124378953856e-05
-1.05859895852834e-05
3.20511085542225e-05
-2.40429770643802e-05
3.68886274514587e-06
1.55332109094473e-05
2.51297357033015e-05
-6.69985508850135e-05
-2.20215720665667e-05
-4.51758355436808e-05
-3.42524291226997e-05
-2.89130799004891e-06
-2.60662445843894e-05
-7.60438041590693e-05
-1.83009823282453e-05
2.69278698479489e-05
2.34657582098542e-05
3.52480347503497e-05
4.08229000678684e-05
4.76199281990723e-05
4.74804427062214e-05
8.09873496726121e-05
8.22335205115428e-05
0.00012617161867298
9.5717824140872e-05
6.34958167097062e-05
0.000105539598271409
5.91683483582187e-05
7.33469312322765e-06
8.1041122388444e-05
0.000111191499253678
5.4096853012546e-05
1.99412410793028e-06
2.87197430097019e-05
6.64773320821201e-06
6.40325767786777e-06
2.39960991317308e-06
4.44089751002854e-05
2.85663023199713e-05
2.41394630936572e-05
4.67073704808373e-05
9.81807605553122e-05
9.14008620523517e-05
-1.45419047019174e-06
-1.23196239652659e-05
-1.89666503630981e-05
-7.44458486201655e-06
1.85713178751036e-06
-3.15104500276264e-06
-1.41507285729794e-05
5.13824195373184e-05
-2.34918398540632e-05
-2.49468339983742e-05
-1.38002823596395e-05
3.78870981272593e-05
4.28631836580899e-05
1.41352361476986e-05
6.06946094371123e-05
3.73601363587784e-05
5.8235595365644e-06
2.21512538119138e-05
2.87554310444795e-05
2.01291966714297e-05
4.31737712265737e-05
5.97930831096772e-05
3.40939212431383e-05
2.76475267914155e-05
4.11682263118279e-05
4.30928361927067e-05
7.80701628794937e-05
7.60907513897712e-05
1.18635201981422e-05
1.05098651329283e-05
9.36626908179737e-05
3.08920784889818e-05
5.50031261738022e-05
3.72096604988546e-05
4.19535554362533e-06
3.0522785078657e-06
-3.64868289363671e-05
2.63897755025684e-05
-3.27217975824908e-05
3.08737813644945e-06
2.7707382141653e-05
5.33915407064871e-07
1.19406381132112e-05
1.40267282430441e-05
3.3486715026869e-05
4.13750147355352e-05
6.86118537214821e-05
3.60345344028886e-05
8.67901890152174e-05
9.91410548483096e-05
0.000109214356073742
5.74193660780691e-05
5.08505173282914e-05
0.000124824742414174
8.51364416897058e-05
2.54251993649129e-05
9.24336809049094e-05
5.99956494240428e-06
8.00344072972312e-05
-2.92832441495445e-05
5.52943913195005e-05
1.8805190062246e-05
-5.23047843535676e-06
5.20509876835107e-06
2.84384323373827e-05
9.58768827581918e-06
-1.81668725297504e-05
-9.88694361877561e-06
2.06513036396813e-05
-3.89184784350051e-06
1.53077889897778e-05
-2.18012229388281e-05
-6.98503946287606e-06
1.90861585090993e-06
6.67605642616721e-06
1.54321805399492e-05
1.42001479251729e-05
2.09320142883099e-05
6.56512418763003e-05
6.66674938834947e-05
8.26375536234851e-05
8.76464411212772e-05
9.45453335271284e-05
6.63645459257546e-05
0.000100209750632128
3.92477197435982e-05
3.79797242743672e-05
1.00534552489064e-05
4.51053035617264e-05
5.17292203273351e-05
6.16982735390824e-05
4.40859100737813e-05
6.04659050238408e-05
4.92256487618675e-05
7.45827181515417e-05
6.9850135669385e-05
3.01543481366063e-05
7.74151214207647e-05
3.54519767359849e-05
6.44990862547546e-05
3.03095843835735e-05
6.36963268192627e-05
5.53755405527633e-05
5.45189438977167e-05
1.74102942286857e-05
3.22492772916659e-05
1.74246209015418e-05
1.13809837087354e-05
-4.39388218757536e-05
-2.16345440133708e-05
-1.44169477945617e-05
-4.33703174383726e-05
3.96912105059265e-05
-7.17011019894094e-05
-3.31453805189417e-05
-3.69259411706619e-05
-1.46281783925419e-06
-1.79557165480562e-05
1.12857451540096e-05
6.03715025757915e-06
3.4281775618316e-05
1.0806824870334e-05
6.58882223361884e-06
2.72355250931442e-05
-1.36514381853284e-05
6.44614710670796e-05
3.78455068777347e-05
8.34243967669182e-05
9.17114928133781e-05
6.8549884423608e-05
0.000109256001541731
5.63915260623979e-05
9.33777477413381e-05
0.00011080141269348
0.000132877857159699
7.59034926568309e-05
7.49551246356586e-05
8.0426854631081e-05
4.13709998829802e-05
4.00260583377967e-05
4.81671551921933e-05
9.12330923808228e-06
2.62570042177854e-05
6.08320557164202e-05
2.12672528680482e-05
-1.51575822687008e-05
4.15667700064058e-05
-1.15823899101968e-05
-3.58965484085338e-05
1.43736085830604e-05
-9.85135090625123e-06
-4.51085143961836e-05
2.55211868480549e-05
-2.07899385391124e-05
-2.05611077540669e-05
1.07632876783924e-05
2.27336722640795e-05
1.9991826623774e-05
-1.94713124593334e-05
-1.96256980045413e-05
3.00174630889807e-07
-8.97357227694048e-06
5.57445105176709e-05
3.29601628430333e-05
7.55860860625088e-05
6.24105649485235e-05
6.95060066794171e-05
0.000146928320002878
0.000111223782715936
7.54774614933827e-05
0.000154660927994284
6.04624473241483e-05
5.01995819461002e-05
1.95021016563026e-05
2.71244946125209e-05
2.43605711238034e-05
-2.17006199385975e-06
6.62253787129964e-05
7.19016820213319e-05
6.82741690651812e-05
2.47745165548224e-05
5.29357868973196e-05
9.55833911269696e-06
7.96030619002547e-05
-2.22096121164277e-06
4.12440788880089e-05
3.6115577214283e-05
2.47507281618067e-07
8.97328703996141e-05
-3.25177572876073e-05
1.83098581064506e-05
1.44752176047743e-05
5.77949149000819e-06
-1.98195131955718e-05
4.40083869808221e-05
2.2149530593123e-05
5.04362780325548e-05
3.97292701628691e-05
2.93520442395497e-05
2.06171930620888e-05
1.96893602704307e-05
7.13603676896982e-06
4.29587406479544e-06
1.07409194080086e-05
2.26876339516227e-05
5.26912443574904e-06
4.2822313658937e-05
2.85160100099497e-05
6.93623388106352e-06
2.54337265974721e-05
7.15777943868871e-05
3.17360183262422e-05
8.98687234197144e-05
6.69719466296456e-05
5.63727946828746e-05
2.3856821449501e-05
4.32712722833457e-05
8.04795213394296e-05
6.01663403381805e-05
1.10362671631024e-05
-1.68580069611403e-05
7.48926064689479e-05
-1.01096969133727e-05
6.20544590867403e-07
5.37225099309858e-06
4.11726740335263e-05
2.58007691481863e-05
1.50267689468339e-05
8.32876845375235e-06
3.2879187950602e-05
2.31540580328847e-05
3.65845345921226e-05
2.70627552850907e-05
5.45179163288161e-05
2.96941911238519e-05
4.14052427487533e-05
3.00473622905891e-05
7.02234630744635e-05
1.6321289892187e-05
6.56500837784557e-05
2.69710430378745e-05
2.46480826489078e-05
2.83750314391372e-05
7.82091420884505e-05
7.91493119020628e-05
4.86987683178037e-05
2.75558359743309e-05
1.76415563803363e-05
1.59370208289208e-05
4.96903199172663e-05
5.43691389473369e-05
3.26000600947659e-05
1.48584145285368e-05
2.53721318175536e-05
2.85768250080906e-05
1.95835502286969e-05
2.86009964396203e-05
5.76290734440429e-05
6.50725832849836e-05
5.05216219192983e-05
3.78796257150319e-05
6.28688384127605e-05
3.92721591849888e-05
5.21435171954779e-06
-1.42501233095764e-05
-4.07766457773328e-05
-3.98635468583685e-05
-8.09844218869021e-06
-8.5232603830331e-05
-3.6008902124598e-05
-6.8130334051357e-05
-2.740102641523e-05
1.94433400644765e-05
2.4347429539589e-05
2.07694786175609e-05
4.35537705433907e-05
8.80352762835903e-05
7.83689553575518e-05
0.000143000146212703
0.000113790772051366
9.03979682755623e-05
4.74382137147768e-05
5.62721270644337e-05
5.50109186827924e-05
8.13714447202284e-05
8.49510431447106e-05
5.03506177935817e-05
9.47376827540595e-05
5.65077701837388e-05
4.55317008091776e-05
3.48095070861867e-05
4.50783535421235e-05
2.50080627744736e-05
1.3810495090452e-05
-1.81640750127545e-05
2.64099745432071e-05
2.84680870062929e-05
2.47625451774228e-05
6.43997259748523e-05
5.20006510694489e-05
1.36146302166393e-06
4.81316606428308e-05
-3.42427862481416e-06
1.90619343699484e-05
-2.01754805739136e-05
1.64114402782867e-05
-2.44764942964289e-05
-8.41643163210817e-06
-3.81157214621281e-05
-1.74101047727819e-05
-1.10300695535158e-05
7.82627943419717e-06
-2.54783256302135e-05
-3.05030692983608e-05
4.59703974107717e-05
-1.56116437636973e-06
-8.50840933780317e-07
3.00461358225203e-05
-1.84743537138932e-05
0.000100366473434549
6.56712279988183e-05
4.5502661542209e-05
5.51047166333781e-05
3.22893093106235e-05
9.29885494690531e-05
9.84003454559691e-05
9.37532441362061e-05
4.37761977135693e-05
0.00011929874225586
5.63541265156072e-05
7.87626388577663e-05
6.53807741038461e-05
9.94067015128349e-05
3.9940757145933e-05
9.2870874436258e-05
2.93442963176282e-05
3.58191534130085e-05
6.8590843140675e-05
7.24249687148111e-05
3.38895908680948e-05
5.46221249984025e-05
3.17758183498704e-05
8.55701291921127e-06
2.57703663184061e-05
2.98659954295825e-05
3.72226902834518e-05
-2.54762596103939e-06
1.57818116458629e-05
-5.29257670657414e-06
-5.93952456182093e-05
-3.84172683319213e-05
-4.30195789410175e-05
-6.64357532312892e-05
-2.84403684407014e-05
-3.52782486087911e-05
-3.03709896064998e-05
3.4752314175031e-05
2.94869523098621e-05
-6.70311664522829e-06
9.63739419423546e-05
0.000102781124485736
0.000100930973519427
9.42746355038558e-05
0.000108273280541494
0.000135913970812503
0.000107431437646866
0.000117158069862159
4.7472001854377e-05
8.47298617325156e-05
0.0001130168633953
2.14603386521988e-05
5.08153251283567e-05
1.75218996867854e-05
4.55399172758659e-05
-1.69129749734099e-05
7.13388214732506e-06
-2.64237046319043e-05
-2.44418316071285e-05
-3.5229715752432e-05
6.72719812970459e-06
-1.3369802247024e-05
-2.45324241166494e-05
6.39303457207985e-06
1.37009278161228e-05
4.81006591324593e-05
1.8705517871101e-05
1.52989471272723e-05
4.9506536710469e-05
4.55007158280033e-05
7.58839470473847e-05
1.09125873235098e-06
3.31493149810625e-05
8.139654921376e-05
8.20777343639624e-05
9.84934925681712e-06
2.73762497034294e-05
5.25408859819659e-05
7.48452296593261e-05
6.73004602962951e-05
-1.67644867186143e-07
-1.16086791770982e-05
-1.22665627938039e-05
-4.59834735121058e-05
-5.41706338408787e-05
4.10412218749636e-06
-5.72320551194294e-06
-1.78039954197979e-06
3.82240998282959e-05
5.60017553562018e-05
5.73217648615776e-05
6.67838716014928e-06
7.27558703941453e-05
4.33047606612744e-05
0.000113031273247658
5.05645070675377e-05
9.80951538848014e-05
0.000121023278024931
0.000137304715781342
9.28577647708335e-05
9.08911416946387e-05
7.5428435918396e-05
1.79041859373167e-05
1.75713776820232e-05
-6.32570648060426e-06
7.20962401505464e-06
-3.68735365573461e-05
-6.2250202810372e-05
-6.94264728950068e-05
-6.33182860759567e-05
-4.85711930253308e-05
-1.89025706160153e-05
-2.26186421019334e-05
-2.72140927522418e-06
5.0200052962864e-06
-3.95086679680556e-06
2.36844265787011e-05
3.73176961544148e-05
3.9254997609338e-05
8.62341223857594e-05
5.96963853917201e-05
6.09686623296653e-05
2.41813148925032e-05
1.56079138433874e-05
5.84207015856652e-05
2.42179055840108e-05
3.20175215262072e-05
4.80986529426256e-05
5.65017354229922e-05
5.39282952741892e-05
0.000124315490029099
9.66800425824373e-05
0.000120892569660347
6.58787403359221e-05
0.000127321907857899
5.77851986963901e-05
5.68118200938676e-05
3.8505688910963e-05
5.21099218211416e-05
2.65462604606463e-05
-3.50555333058884e-06
-3.71211829027026e-05
-1.84639901297249e-05
-6.16567148562049e-05
-8.16724437675148e-05
-6.15710139255578e-05
-0.000134670743907429
-6.46022689558014e-05
-7.03425409874247e-05
-2.67075967083984e-05
-4.21112239696119e-08
3.57443938261364e-05
3.7170065774778e-05
7.30260910643274e-05
6.15881752423024e-05
7.17336138081456e-05
6.92413043307263e-05
0.000122731648130477
0.000132501889910114
0.000124284926391407
0.00010687350916721
0.000115632839420288
0.000126092488878647
0.000111248156805605
8.75679032741698e-05
6.29501169454856e-05
7.72709795246118e-05
1.49542595172434e-05
7.70416931258293e-05
2.74834094447569e-05
3.23530775725708e-05
6.43485663722029e-06
1.75754662514797e-05
-1.89101696378863e-06
-3.5743609729284e-05
-6.23533875359476e-05
-6.42717493760763e-05
-4.19267226126683e-05
-4.57757205315486e-05
-3.97497063953524e-05
1.69582050835269e-05
5.60685863044215e-05
9.33652238334105e-07
6.59896301274734e-05
4.53441247025943e-05
4.80881276877159e-05
-1.03095804174247e-05
2.39256645680281e-05
3.00350086789442e-05
-1.99838875343181e-06
4.13108048053663e-05
-1.22864702975038e-05
-7.29971793025748e-07
1.721759806795e-05
-6.11814311504786e-05
2.85894558946681e-05
8.18761657485225e-05
3.78630414934898e-05
7.70534648943621e-05
8.51452926016907e-05
6.45976873114783e-05
5.11754024753037e-05
7.10713598541439e-05
4.1510594001268e-05
2.02527319692613e-05
5.66650831229031e-05
2.95626718972419e-05
6.21014452995578e-05
4.97305706173027e-05
9.26206102273763e-05
5.96873383900035e-05
7.41091961582599e-05
7.23058617902138e-05
4.49200262040341e-05
4.29000714022895e-05
8.85856807089853e-05
9.81278005062784e-05
5.61318234262218e-05
6.69279524154999e-05
2.42077194093815e-06
4.34478925172148e-05
-9.28944302718141e-06
1.54840907491292e-05
-3.64998518288374e-05
-3.11426313330676e-05
-1.35411149354046e-06
-8.00634450726092e-06
-0.000101670875543408
-0.000100589313032006
-9.07909959399625e-06
1.151637356424e-05
-7.48157465123185e-05
-3.67283545622709e-05
-4.82179726438357e-05
1.69305939799173e-06
-2.40819327496905e-05
1.97523196724607e-05
4.66551910123371e-05
3.14794219552166e-05
1.2063825062272e-05
0.000111428888802037
6.2501373308361e-05
0.00012672384991528
0.000131189575473314
0.000177445566820526
0.000132253184573442
0.000116330869388326
0.000160845550980391
0.000110630755901099
5.63872554312021e-05
0.000107540271363897
0.000115196609650579
6.32399885975795e-05
2.97911699352949e-05
1.00095702411927e-05
1.71258157435282e-05
2.13005203513684e-05
-7.19134063949063e-05
-1.88618681914027e-05
-0.000103691106985353
-6.60212962599152e-05
-3.4135107174543e-05
-8.03301387129464e-05
-2.44362934825706e-05
2.50784607461891e-05
3.23688694386309e-05
6.73310432717156e-06
3.20588491540672e-05
5.2777035783452e-05
5.5400179102612e-05
3.06765907564963e-05
9.3609297911936e-05
2.66971169157467e-05
7.06821933881022e-05
8.97960192561746e-05
4.4172265537447e-05
7.26555018096399e-05
5.86649590761346e-05
1.95865730745811e-05
5.32961501383374e-05
4.19175813989816e-05
-5.5606526713224e-06
6.4430446686862e-05
7.20276182499231e-05
0.000110004440378643
3.76034253200226e-05
3.62486090794603e-05
2.42317156856456e-05
-2.34728227283171e-05
-4.23779619235487e-05
2.89835848537852e-06
-6.92093749560203e-06
-2.60520066481164e-05
-3.07123448183554e-05
5.21459305512886e-05
6.52431720170521e-05
7.13828897835031e-05
9.48194366035112e-05
4.23417923629016e-05
6.28535207095438e-05
6.60083992326701e-05
3.2869031579486e-05
2.85997034858565e-05
1.29951277100593e-05
1.03434274271753e-05
-2.15596708497298e-05
2.28223676745865e-05
1.33854038819609e-05
5.9815977904914e-05
4.1394139241182e-05
-1.78070151800101e-05
4.11037855993278e-05
2.52215278197514e-05
-6.72748906339094e-06
4.73383791503468e-05
2.42971165487624e-05
2.06601267231018e-05
1.45627770703088e-05
3.58353948970011e-05
5.28101226000282e-05
9.95773587263271e-05
4.10268053403755e-05
7.12789584564247e-05
-8.6838903227829e-06
8.2670989392794e-05
0.000104582626823037
0.000126153657951
0.000130584102394564
7.17883306426196e-05
8.4006826227218e-05
4.13943096425846e-05
1.46575288576684e-05
6.30476915134485e-06
-4.29333734138538e-05
-9.83042704821424e-06
-3.85372412179316e-05
-5.41905662701791e-05
-5.15860382267995e-05
-2.24346874925923e-05
-1.53055249560957e-05
8.20700905129828e-08
-6.05979221719647e-06
1.99994306179893e-05
2.36747059268619e-05
3.12661693668579e-05
1.38718236879653e-05
4.2020292845812e-05
1.74000515546913e-05
6.92311987147174e-05
2.93800841445011e-05
0.000113572613708977
7.96826297039881e-05
0.000105819793590717
5.57514890466645e-05
0.000103608760560727
5.9148495701514e-05
0.000120799127549631
4.53831226080619e-05
7.05137139573325e-05
5.39031071675394e-05
3.12351319988331e-05
3.55263402396199e-05
2.43431115363962e-05
4.88510703939087e-05
1.0157252918695e-05
2.45076222593427e-05
3.88954693837141e-05
4.93337858847517e-06
2.01224712718528e-05
2.23991561499748e-05
-7.98854380139758e-06
2.91957716503791e-05
1.96177825445995e-05
9.03974896830102e-06
2.34671579689672e-05
5.80984800796121e-05
2.3792607346041e-05
1.38483658165001e-05
3.43794311458506e-05
-6.14234823443254e-06
2.78182697976252e-05
2.81448372579945e-05
1.64194250158286e-05
2.99091620797732e-05
-3.91111192827454e-07
3.37384797036523e-05
3.24943421599642e-05
4.20424558579025e-05
-1.29989020751605e-05
7.45427777248093e-05
2.96358809276778e-05
6.13254779028843e-05
2.37057541893435e-05
2.31386898770225e-05
9.66508010940279e-05
4.9247776813176e-05
6.90165361891882e-05
3.67184696145422e-05
6.06590523245803e-06
6.07921676524424e-05
1.39868253694877e-06
2.84507016024741e-05
-1.94240729995649e-05
9.78359724177565e-05
6.39700600093471e-05
3.93204678556737e-05
7.67511001835068e-05
8.10541657432459e-05
7.81381517808206e-05
0.000138520938203779
6.85542319559355e-05
5.42888903678472e-05
6.07336335508259e-05
-1.50288781684154e-05
1.05474051285255e-05
2.60888253206501e-05
2.36561198224155e-05
-1.53194341219756e-05
-2.38580915918554e-05
-1.77267527728899e-05
1.84063028899609e-05
-2.94033083871344e-05
-1.61165532724781e-05
-6.3474738454831e-06
-3.84817614281627e-05
-1.21926562273803e-05
-2.09721942541558e-06
2.47700982338504e-05
-1.28399568730955e-05
-4.573310957932e-05
6.41752107231242e-06
5.16987320869416e-07
3.49701825965797e-05
5.60827706995052e-05
8.29332158667392e-05
0.000119779747464973
0.000103423792826921
9.35007312966275e-05
8.15474352655533e-05
0.000140390835489511
5.31796558115007e-05
0.000113759546952443
4.46880918204254e-05
6.64668285128902e-05
6.65654822784394e-05
2.78311392761361e-05
0.000106186626235757
1.42456929995957e-05
1.98819802998767e-06
1.42436993142302e-05
4.98855598468233e-05
-9.47375661046807e-06
3.06925124755306e-05
4.97255335749295e-05
-2.27425838352872e-06
7.30218019299123e-05
1.04671305703029e-05
-2.48339018632384e-05
-3.5555771852624e-05
3.66118893870519e-05
5.19112134127582e-05
4.44886288142968e-05
1.66458930983964e-05
6.30752559725004e-05
8.89304030775838e-05
0.00010493323404386
3.28515583524334e-05
3.55217067457146e-05
-1.60074512830921e-05
1.97593169437903e-05
6.99220768379667e-05
3.88987344093084e-05
5.81795048197771e-05
4.66250212146537e-05
6.85633894480729e-05
1.42776754632913e-05
1.88298231074857e-05
1.77019400098246e-05
1.38449394373112e-05
4.00741724489466e-05
1.21931761789756e-05
9.18515520660391e-06
1.58599026921135e-06
3.38188107050931e-05
-3.36869661920022e-06
3.86952095281629e-05
6.58204911541531e-07
-1.71352503351347e-05
2.44473176926068e-06
2.31261837082727e-05
3.89192615945207e-05
7.36900538252283e-05
6.02674116727037e-05
5.78614412085263e-05
7.39369844998268e-05
3.3709203362702e-05
3.54730894455533e-05
5.73948269055682e-05
9.81636488393815e-05
5.89349351783169e-05
3.63698385408272e-05
5.61148795564279e-05
0.000109806234190161
5.47119930069308e-05
9.63087595607872e-05
8.73891850431943e-05
2.73792920817173e-05
5.99015100481432e-05
2.6974342854231e-05
-8.12563386430122e-06
-1.11377567267517e-05
-1.15627505664978e-05
1.78056858848989e-05
8.59224575273732e-06
-1.7258989942671e-05
3.72256023477638e-05
6.92470967126322e-05
7.23026661361474e-05
8.72315469159836e-05
6.99795400509856e-05
4.57704776911916e-05
7.65044051391683e-05
3.98130247968643e-05
-4.29053113239678e-06
-3.52301648423783e-05
-4.91000885513396e-05
-8.22991535042332e-05
-7.2358388031004e-05
-4.36369942519692e-05
-5.66008507160462e-05
-4.31665404997778e-06
-1.30140206202779e-05
-6.3540062654924e-06
2.14618633015094e-06
1.86241982389147e-05
6.81929829485204e-05
4.81781785016164e-05
7.88670787485959e-05
5.09447752844232e-05
2.79575942773529e-05
4.7649079258885e-05
1.25827562222574e-05
1.47257115474422e-05
6.52623561224504e-05
0.000131293847278248
9.76461120776326e-05
5.15239733301861e-05
9.83809705082334e-05
7.22227022357576e-05
9.28282337644246e-05
0.000124503591165717
9.92068957035865e-05
0.000116614426307894
0.000116369418268581
0.000114689301579206
5.92697755994298e-05
4.07378925556581e-05
4.57992657851073e-06
-3.15268661706974e-05
1.13808527542094e-06
-2.62878254134036e-05
-2.39854068895775e-05
-1.37408077681572e-05
-5.68122742555854e-05
-6.60941935755236e-05
-3.0113285497895e-05
3.08298237398225e-06
-5.29191066950187e-05
1.65116417799431e-07
-1.86347233580708e-05
3.10042861270852e-06
6.02794020275689e-05
5.72294346656131e-05
6.55830230354137e-05
3.50892671946589e-05
8.30704504570672e-05
7.27999635346958e-05
3.87174427729113e-05
5.16681926509987e-05
6.42768501592781e-05
5.98261448655218e-05
6.87379656787837e-05
0.000120277017950975
8.28480575262711e-05
0.000143886026558206
7.95128825671402e-05
0.000140680694543096
8.84273091456136e-05
0.000113567335629199
-1.17129703650221e-05
-2.63263748909452e-05
6.20280028964127e-06
-6.03213707247881e-05
-7.14488227538758e-05
-4.59452786169486e-05
-8.40254149974226e-05
-5.47577233667963e-05
3.75108088856433e-05
2.04441486737618e-05
6.6184602787208e-05
4.72371176564344e-05
0.000102735444337055
0.000107189096500882
5.78563127996379e-05
5.40242418697151e-05
7.94440070514386e-05
2.95276991817932e-05
4.87628095501434e-05
6.05056381354355e-06
2.8842868890283e-05
2.81205724002714e-05
-3.88099171864263e-05
4.0119349949981e-05
1.08086385993844e-05
3.50304143109246e-05
3.48770714168909e-05
4.35835663004151e-06
4.57320863987709e-05
4.02485768127773e-05
-5.42461972805544e-06
2.75094688846137e-05
-6.08248831847402e-06
-4.11389841357118e-05
-1.99249040547799e-05
-4.25586088817039e-05
-8.05021764099143e-05
-4.69021277027707e-05
3.01001518114788e-06
2.62855763605531e-06
6.278497403694e-06
9.33203687379108e-05
6.35958950317412e-05
9.96186521881746e-05
9.85720293798198e-05
0.000105883138588364
4.57046692643478e-05
7.19833797870691e-05
0.000110635153796363
4.05553560701623e-05
6.85143471380453e-05
1.07532309657107e-05
5.73807489830726e-05
-2.933974698324e-05
1.24508568416627e-05
2.48530905948225e-05
1.63462672797979e-05
4.89804985373875e-05
2.05527085463085e-05
2.21172351704819e-05
-6.44677234017386e-06
2.17164322767799e-05
8.14131149345888e-05
7.55334477594397e-05
8.25178039992127e-05
9.38191991858322e-05
1.45817682317009e-05
6.95642122037915e-05
0.000114117605841702
0.000111512165046426
7.3486797102522e-05
8.10844660009348e-05
8.88674587766519e-05
6.5297208947882e-05
2.31945971153809e-05
3.23634269333031e-05
6.51440334061486e-05
-9.48891998579181e-06
4.45140388283898e-05
1.54970641322953e-06
-1.3695448406007e-05
3.99103484574769e-05
3.38774890665826e-05
-1.54601709722076e-05
-2.08088853500919e-05
-4.07126993920246e-05
-5.09032808358806e-05
-3.70703304298328e-05
1.71686765007146e-05
-5.97806203055558e-05
-4.94893990422966e-05
1.64815378144371e-06
-3.85504907381678e-05
-1.9142998379448e-05
3.1264852175502e-05
7.12132871587703e-05
6.39412864011605e-05
0.000124906070679847
9.50993596641798e-05
6.11816237570283e-05
0.000110150227953051
0.000130163120769709
8.3373752075179e-05
9.98678300363538e-05
9.34737517015856e-05
0.000123764063423284
7.73779652024571e-05
5.94053662435619e-05
0.000135812585624472
0.000100629754886525
9.58678139260982e-05
6.14827636703792e-05
6.75553755709578e-05
8.95987396854755e-05
-6.00156102346776e-06
5.59003232008213e-06
-1.99754201463171e-05
-1.89484766816799e-05
-1.52127008006521e-05
-6.54640675907954e-06
-5.34082610915819e-06
-7.72942523683468e-06
-3.08977384947498e-05
-2.40253105630084e-05
5.20631117321379e-06
-5.4346933879599e-05
4.93851317080246e-05
-4.84836042796955e-05
4.7269605499992e-05
1.31239825085256e-05
7.17142492798187e-06
3.40384289695967e-05
7.17670158951103e-05
3.72450082711723e-05
4.38486996075724e-05
2.61691643500832e-05
5.96154032431378e-05
-1.41833421046418e-05
5.3506837481556e-06
1.1203751387139e-05
-1.87300481241205e-05
3.00599347387956e-05
1.87137621465195e-05
6.69752848418541e-05
1.50870117925878e-05
3.73180115722841e-05
3.84102614649529e-05
6.97161674394096e-05
6.44605953182903e-05
9.10264906944817e-05
0.000126483560785781
7.53882759878826e-05
0.000121532681220877
7.87705987431754e-05
6.61962709647862e-05
5.75468804572825e-05
8.27679337542385e-05
5.0776622506296e-05
1.58564266515156e-06
5.19182056861392e-06
6.31196984028142e-05
3.88389548372172e-05
1.79938064240304e-05
3.45966786442085e-06
4.06302369105867e-05
1.25397429651487e-05
2.18133451150056e-05
5.99400109052058e-05
7.76728273332605e-07
4.06808409892644e-05
-5.64611451604479e-06
5.89264666079626e-05
7.6172620717625e-06
4.66295915323097e-06
1.27997577809274e-05
9.40767053657166e-06
1.65645617468328e-05
-2.51602091865062e-06
