# Supplementary material for: Research on computational propagation and identification of mine microseismic signals based on deep learning
Source: PLoS One. 2025 Oct 22;20(10):e0334641. doi: 10.1371/journal.pone.0334641 (PMC12543183; doi:10.1371/journal.pone.0334641)
Supplement: S4 Data — (ZIP) [file pone.0334641.s004.zip › 000100700001458.xlsx_0.txt_24.txt.txt]

1.30243199166085e-05
4.63745157592529e-05
5.14716248443526e-05
3.26866677245253e-05
-2.04630580349667e-05
4.67548596162218e-05
-3.62857203645444e-05
-3.55666519990939e-05
-8.0838693237264e-07
8.33504975657558e-05
3.78169736842498e-06
9.96954494180548e-05
6.01259285505917e-05
6.95396742628475e-05
7.84781983733238e-05
-1.46237357046926e-06
8.1058030212326e-05
9.91082965610625e-05
0.000113317800108411
4.89359232781203e-05
3.63170551430758e-05
4.84355436876761e-05
-2.36857377506422e-05
-2.56905293068416e-05
-3.27357936234347e-05
-3.75785605179225e-05
-1.30010479320977e-05
-1.33193847902769e-05
4.42804625338891e-05
2.73880868942804e-05
3.3472673825982e-05
4.79339375852332e-05
4.49736169051617e-05
6.34724397903521e-05
8.50946296417934e-05
0.000105470062331143
6.16048070532596e-05
2.03866594354134e-05
8.02201146826787e-05
4.60924872538586e-05
-3.43457876796759e-05
-1.23700374648005e-05
-2.65226594415602e-05
2.32476378593296e-05
-2.93132858133552e-05
-3.78187004353193e-05
6.38289646917205e-05
-1.96849322912281e-05
5.66012806316014e-05
-2.96504746842875e-05
-2.09451488042052e-05
8.93340958946755e-06
6.48545791595657e-07
3.84301512204646e-05
5.36939750287314e-06
-3.29819854274689e-06
-6.35098725918744e-06
8.91408366378635e-06
5.8940100700677e-05
6.31438934370659e-05
0.000116233057411083
6.62135326031271e-05
0.000176506406600845
0.000106762338075244
9.15981538368445e-05
8.17766081368526e-05
0.000104372373248342
3.06361296757082e-05
6.65620520188751e-05
2.99382805593281e-05
5.45857759184591e-05
6.84025219390371e-05
-2.31440312832879e-05
6.00906881123399e-05
3.28957483011033e-06
1.22343805542388e-05
-2.36816255782236e-05
7.26784608250204e-05
2.77909608755933e-05
2.9459343266673e-05
3.86216133569154e-05
6.02046160270663e-05
3.23485369040315e-05
7.47087009094777e-05
1.71030448744898e-05
9.50665540250457e-05
2.17292012023231e-05
-1.95297028376768e-05
-8.50554272673393e-06
-2.54023172985664e-05
-5.73932695341215e-05
-9.07937150630384e-05
-2.0148755823833e-05
-6.28403260243032e-05
-2.52678809021265e-05
2.1460773840723e-05
-2.02075643150859e-05
2.161223441602e-05
-4.15715890155626e-05
7.31332599979305e-05
0.000118741812284939
9.78228961045758e-05
0.000144751981549
0.000129957366680589
0.00010708605634189
0.000166989166626527
0.000148256611036276
7.42149893808504e-05
8.20247426548488e-05
2.49706600571145e-05
2.46531915070867e-05
-2.35440846473149e-05
-1.1337588811668e-05
-5.20128823395348e-05
-8.63210907922185e-06
-5.6393583084734e-05
-1.00410096311914e-05
-1.82525195188402e-05
2.2323347792906e-05
-1.55583416083699e-05
8.18577285543512e-05
5.99797936150941e-05
5.40211977342116e-05
6.32109327000238e-05
3.04811884613642e-05
4.78404699418138e-05
6.1312891607293e-05
7.16296490930461e-05
-8.18289176804932e-06
-9.84849700993327e-06
2.90874472985414e-05
-4.36028047427651e-05
-2.06341113193634e-05
-5.69081493218382e-05
-1.66463105564513e-05
-5.62289325061973e-06
2.96105547569672e-05
-2.5386345679296e-05
-2.08646871432968e-06
-6.45888081363731e-05
-3.04940845254559e-05
1.32388853917169e-05
2.33683469339903e-05
3.98015870687757e-06
8.19745863207546e-05
3.5176900116583e-05
0.000139327286960762
0.000116433398807363
0.000154638215392075
5.17293504308481e-05
7.27862666962104e-05
0.000100767866225858
5.69505292209664e-05
1.04193647954446e-05
3.54031743466492e-05
1.60519090601941e-05
8.45148064361798e-06
8.50067992665112e-06
3.97202021668854e-05
6.30244462276285e-06
-1.0413868189922e-05
4.67567576307925e-06
4.46484381043989e-06
-5.22556469568004e-05
-2.75247319649424e-05
-4.87608486247901e-05
-9.19030018513135e-06
2.92901512837371e-05
1.60276093166326e-05
5.97068283405878e-05
2.74009101592717e-05
0.000145754291862996
0.000110100596405599
8.74545856554609e-05
4.93369601965347e-05
0.000151175838212851
5.25755531207352e-05
1.89253647109648e-05
6.42319195541287e-05
7.48137987853723e-05
6.53410006164948e-05
4.10731966625422e-05
-5.62199401750316e-06
-2.35687663142682e-05
1.31829685861291e-05
-5.73544343721102e-08
3.18002105656036e-05
6.45239683641665e-05
3.820874504178e-06
5.31398500620114e-05
0.000103736068063645
3.42664250616665e-05
0.000115284393712105
6.45272569472135e-05
9.6940397763916e-05
8.14817520963007e-05
9.59871658169914e-05
3.35463673159433e-05
6.43317491726835e-05
6.37690404170677e-06
-5.31437711453748e-05
2.5641166260142e-05
-1.40941851576748e-05
6.66124978177117e-06
-3.97859398801206e-05
-1.55694604606872e-05
-4.23667008670917e-05
3.33916165133674e-05
1.75227869437152e-05
6.28588310685869e-06
7.0419784768617e-06
2.33074665689999e-05
-5.83976027247596e-05
2.99286266209414e-05
4.9274229038296e-05
-6.76543400067255e-07
7.67976414653594e-05
3.32028387968238e-05
0.000136258710685349
8.41859017252828e-05
-6.49069205399689e-06
0.000122415979475712
3.24007379759438e-05
2.68617760409412e-05
3.85930544246476e-05
5.49870502392932e-05
8.51335847755641e-05
6.18494624694031e-05
6.51157767108788e-05
4.53312581132434e-05
4.27085152323188e-05
9.57993655169841e-05
8.63361895953655e-05
0.000122227714230344
6.37242472134295e-05
8.46833506114526e-05
6.70335129954299e-05
3.6202437975188e-05
1.95580130426324e-05
4.21892993604302e-05
4.55284726746258e-05
2.57318091168257e-05
1.25139733403694e-05
-5.4929772207326e-05
-9.33939758824054e-05
-2.2223926098224e-05
-2.38447343934763e-05
-4.07352274698251e-05
-2.40735490884053e-05
9.98534996550045e-06
-6.40010081542369e-05
-2.10118507038817e-06
3.41760232387433e-05
7.65202750138563e-05
2.35674229609798e-05
2.12858574087707e-05
7.76869227282995e-05
4.44255752979632e-05
2.88446671104643e-05
0.000111074536396743
0.000108522345072184
4.76775778445371e-05
3.59428475804045e-05
6.73804401476714e-05
1.88531457396e-05
0.000110563233345491
2.88484641786075e-07
5.51578475779823e-05
1.69602959264891e-05
1.30911292412583e-05
5.80035946476081e-05
-1.8516549192484e-06
0.000120251099231996
5.62926643734283e-05
3.76237689546665e-05
5.68965146889771e-05
5.83970296902041e-05
-6.79399812580374e-06
0.000134984578381096
3.90283488407146e-05
8.91451912009404e-05
4.62643258887087e-05
-2.26507552276288e-05
1.2413876394649e-05
-1.13269723952612e-05
-5.2266378448163e-05
8.66378681122226e-06
2.58594998416606e-05
-3.37598579311739e-05
-1.76427334772687e-06
-3.23423961113701e-05
3.85461338006106e-05
-1.97614949756176e-05
-1.10739151577448e-06
-2.23364252794745e-05
-3.94260101480319e-05
3.79048129498408e-05
-3.90155545327648e-05
-1.83059780550662e-05
-7.3896915557961e-06
2.66722849612463e-05
4.11838096716304e-05
6.56687352599114e-05
7.73053386950184e-05
2.95504646600578e-05
5.77302630041724e-05
8.01094890793458e-05
0.000102918311490031
6.3508228522638e-05
0.000112536777534886
5.94016611654192e-05
8.00249325990501e-05
0.000105968102718862
3.16992177082138e-05
4.80130645903232e-05
6.9417746858873e-05
6.84067392372129e-06
6.27238869232505e-05
3.03933567150542e-05
3.73253984245136e-06
8.8805024882124e-05
2.39976788810941e-05
1.59329600232939e-05
3.50677826138105e-05
2.5529330591814e-05
1.34640879174663e-05
-1.24689558263001e-05
-9.45200962145202e-06
-3.8108104198595e-06
-3.87723131430092e-05
-4.04102547799172e-05
4.29992860106095e-06
3.58074471853722e-05
1.84345430783704e-05
3.51152441981614e-06
1.36497477346772e-05
8.40419813726191e-05
8.06654548227286e-06
2.29540385474831e-05
3.24250690192153e-05
3.18928605340582e-05
2.89177628968597e-05
3.9009323299172e-05
7.97685845571232e-05
0.000118219880703131
0.000106553655087626
5.0893990137665e-05
0.000107311780252615
0.000125028168379938
7.26173485713307e-05
7.89519234400564e-05
9.27245413705197e-05
6.2379686418527e-05
0.000122644593647246
1.99502355393456e-05
1.878586562544e-05
4.68516515903513e-05
-1.11652935240342e-05
-1.89860313609766e-05
-1.81924630701074e-05
4.69875140891804e-05
-5.31349698898214e-05
-5.18487499028746e-05
-2.19347539654985e-05
-6.83004578298346e-05
1.80412083656031e-05
3.23455394554497e-06
4.28274453872547e-05
-1.03804744015287e-05
2.18439090727326e-05
6.50357233380437e-05
4.10722439946744e-05
9.31441941180761e-05
6.24393038185785e-05
1.1531757672374e-05
8.51975123569621e-05
4.88120054840022e-05
3.51442353658769e-05
0.000100551269498436
5.1279757040616e-05
8.56427474800161e-05
9.38161072641119e-05
0.000166074512441251
0.000111646971318436
0.000115324546041809
0.000158312550295765
-1.65224668794287e-05
6.75423350550598e-05
3.42048448201113e-05
5.08269341209582e-06
5.3143167421628e-05
3.89820968462431e-05
-2.81570732904163e-05
-4.59597240673306e-05
1.27773281725454e-05
6.35295945320139e-05
5.43201811692526e-05
3.14845368964705e-05
7.55883089688211e-05
8.29477375028133e-06
1.49501769079642e-05
-2.91470553103162e-05
2.53038786916918e-07
-2.24099221983042e-05
-1.33414811323646e-05
5.8272039380781e-05
-1.64144634468701e-05
3.32216064930071e-06
7.22414055821044e-05
3.50573816000635e-05
4.63051978812704e-05
3.6075960853043e-05
-2.42032322872464e-05
1.16803403797945e-05
2.15638890968349e-05
-2.78320919128595e-06
8.50235555037274e-05
-3.29008040421705e-05
5.19206100408169e-05
3.41444111992958e-05
2.33597215489792e-05
8.76144446808888e-06
1.43228753630559e-05
7.98034611795068e-06
8.79374916532155e-06
3.12649380163561e-05
-4.04058141799285e-06
5.31298770102312e-05
7.01003704595345e-05
0.000126933423778234
0.000138620988749905
0.00015630322063759
0.000104389785966862
0.000114406897283196
7.70980289822553e-05
6.32321511465682e-05
4.63560911847133e-05
4.06858061417165e-05
-3.43883574020382e-05
2.95686268354459e-06
1.87390288134829e-05
3.54191481946206e-05
-6.90476870397535e-06
4.37302596798124e-05
5.88261954012252e-05
-2.74565028163195e-05
-6.71263557197699e-05
9.45570926576771e-06
4.85109569906435e-06
-2.5462734687126e-05
1.67647483849546e-05
-1.15572654695564e-05
4.49965474220183e-05
1.58105791447368e-05
1.47335194841243e-05
-4.92722318407913e-06
4.65126344733009e-05
-1.48605941227219e-05
-1.21456930284056e-05
2.42281892657834e-05
6.21718165981153e-05
7.80322384627672e-05
8.56541694930169e-06
-2.75105595369706e-05
-3.26439034739507e-06
2.03424919256324e-05
1.66062615253836e-06
-2.30639714876594e-05
7.21629211298381e-06
5.90982114757501e-05
5.35810218377969e-05
0.00013324694858332
0.000105005982689832
6.9144625608442e-05
8.76742099645784e-05
8.14052570380092e-05
7.17463541765494e-05
5.50713717243937e-05
3.6589258939118e-05
6.22292658073758e-05
-1.46564970764851e-05
0.000110573342968401
4.34845493463353e-05
7.50084484850658e-05
6.01007443370257e-05
-3.01423371655103e-05
3.30782714087843e-05
5.22354221327368e-05
2.03779179417349e-05
1.49353608166916e-05
6.49967623014872e-05
3.23350446225227e-05
0.000122182179514932
5.36288151416948e-05
5.04922428294017e-05
-1.18337415865774e-05
7.03331424959685e-05
4.89573344651275e-05
-1.03399170692449e-05
2.93153834136568e-05
3.29186246672224e-05
-3.40436324150858e-07
1.86660330830142e-05
-6.08163307091787e-06
-1.15384638406396e-05
5.17572327781643e-05
-1.1488480018174e-05
4.77350518853715e-05
-2.41466667276412e-05
1.98932653028008e-05
2.44399563554114e-05
-5.05562571219111e-05
-2.31312171925845e-05
4.93829925408575e-05
4.80368389040046e-05
4.99776689597161e-05
8.33601978061771e-05
4.1207693068257e-05
3.92147920510311e-05
4.21156280591847e-05
5.92155377102514e-05
5.05085149482452e-05
7.84105032219925e-05
6.66971420242218e-05
7.8566796589884e-05
5.01629920622081e-05
7.8792795898793e-05
1.19651795905218e-05
1.30824551147333e-05
3.40177453422327e-05
3.69021594377287e-05
5.1872219678471e-05
2.23351052492788e-06
5.51431478102143e-05
8.87743381383251e-05
3.8669847953789e-05
7.18904961133267e-05
5.00021876219147e-05
9.47908392888505e-05
8.05341360534617e-05
7.22583381479998e-05
6.25363271645573e-05
-2.50990210794583e-05
3.88212325328999e-05
-1.72460018042859e-05
-6.01144799392489e-06
-2.16201645533544e-06
-3.79299323672785e-05
6.00568603175811e-05
-3.45796053284055e-05
3.78466677590419e-05
-3.5206808246436e-05
-9.94752110435534e-07
1.11512976986046e-05
5.01363708517622e-05
3.9757834954715e-05
5.646783442474e-05
5.1568120855618e-05
5.31060004066009e-05
6.99428531420495e-05
-5.40010360258937e-05
7.53289553886544e-05
2.90494446190869e-05
5.77398667905592e-05
4.53252997843077e-05
2.32116541301348e-05
1.55415706097429e-05
4.56685262375209e-05
-7.13516302599541e-06
-3.09088480707127e-05
-4.11128054021891e-05
1.05624067178673e-05
5.76240154992227e-06
1.16165281128246e-05
-2.24411862268058e-05
-2.75262831009274e-05
2.01584247239692e-05
9.66885866304878e-06
-4.3536388349272e-05
5.04164905264158e-06
2.66357971636001e-05
7.12921303467367e-05
6.68486523575883e-05
7.34217583197964e-05
6.53778336265421e-05
7.76117267210601e-05
0.00011761468024635
8.577092486835e-05
7.73008349846698e-05
0.000103875197650845
0.00010859668147529
0.000108201774232149
0.000113997997148737
6.72592636763392e-05
8.86475083096044e-05
4.42987122272671e-05
-1.99179409953324e-05
-2.52819728445073e-05
-7.30637779404514e-06
-3.02309204604254e-05
1.08006049348261e-06
-2.39195103466091e-05
4.47565770641619e-06
-4.40152029298375e-05
-1.93528729759636e-05
3.84141426871616e-05
-3.08384818039246e-05
-1.31115105918506e-05
-4.21154726462873e-05
-2.78894204432055e-05
-1.97578416650814e-05
3.91097567721207e-05
3.73686224483028e-05
-1.1631283094598e-05
-2.49511185618066e-05
-1.44948681807285e-05
5.68568684821004e-07
8.43779675016615e-06
6.17770532733717e-05
2.06421439610801e-05
9.29285185918655e-05
1.85159390648971e-05
-8.9762288025782e-06
3.29015047147597e-05
8.5688062478592e-05
4.64225545401842e-05
3.91080186775119e-05
2.37727461933217e-05
3.53929997772552e-05
9.14057277061795e-05
0.000135161925727438
4.70605038831513e-05
5.87542974856995e-05
0.000122294838657105
7.9566827148642e-05
7.9753556765531e-05
0.000125686751506827
2.68213538824514e-05
6.34042104284485e-05
0.00010201638215507
6.78336425478207e-05
1.79911996208159e-05
6.08572070804918e-05
4.29156662493885e-05
8.31654475785992e-05
2.27546855918879e-05
-4.88785618232531e-06
-4.70690843857039e-05
6.23276772426423e-06
1.12216030935904e-05
-3.50116719029527e-05
4.77499259808707e-05
3.58517772212694e-05
7.90303816538569e-05
3.37807283014149e-05
4.71632171471485e-05
-2.68225038250943e-06
1.83139489555372e-05
-3.02443156144402e-05
-8.11573961238058e-05
1.33877085934522e-06
-0.000109360803532336
-2.34252798529931e-05
-0.000112243417707985
5.38627883218597e-05
3.61262051319156e-05
6.75900002115305e-05
-1.55173684644893e-06
2.63804804988083e-05
0.000115232596876439
3.26885293378296e-05
4.53314338001498e-05
4.19553535797329e-05
0.000113976492946051
7.21497593858629e-05
0.000107731360088384
7.25207124271282e-05
5.3533438700565e-05
9.52784717149752e-05
8.76903016129913e-05
8.27283983159374e-05
4.8586920037907e-05
5.65920775204078e-05
5.85993415905028e-05
2.23372829560949e-05
4.04691837097794e-06
3.88987883010061e-05
-1.31420488981074e-05
-9.91640690556613e-06
-5.17920888450362e-06
5.48308185709273e-05
-3.09370409812581e-05
7.51564503326133e-05
-1.86597749372816e-05
3.52551659860842e-06
4.14594402580298e-05
1.04704532820608e-05
1.48196436798088e-10
-3.18992167956335e-05
-4.65399972220419e-05
-4.12453822966943e-05
-6.0250516775728e-05
3.67091467066386e-05
-1.19979107231944e-05
-4.31202186120947e-06
5.33574193123019e-05
-1.14847173469557e-05
1.89842011702256e-05
3.80569238157188e-05
1.48002719430531e-05
0.00011686669708354
4.08324496921693e-05
3.37998423840857e-05
9.17353243608781e-06
1.26318915007676e-05
2.57329986555275e-05
8.44266395235591e-05
0.000115616133901493
0.000128756944208178
0.000149124365024205
1.82834253893141e-05
3.11344152235949e-06
3.46080745814691e-05
1.76701392379687e-05
3.94608107297782e-05
5.30665916128384e-05
1.05475225916332e-05
4.2545347599752e-05
9.5683633613978e-06
-4.12571162751206e-06
-2.15492458133898e-07
2.2392135431156e-05
-9.49454399356647e-06
7.75288656630657e-05
2.47983840362185e-05
3.80930259667656e-05
3.94237255467563e-05
0.000101618045077303
8.67078704460048e-05
4.13445750183578e-05
4.40840090446328e-05
0.000125877571542749
6.64309299473721e-05
3.81993257505853e-05
5.91792443197771e-05
2.08185140020064e-05
6.49490188891908e-05
-2.8599722643754e-05
-4.4910496247457e-05
-1.22005713055557e-05
-5.86212252677745e-05
-1.33439746744139e-05
-5.83201949182267e-05
5.13445088262889e-05
-1.91203695328717e-05
4.00561047055034e-06
3.78435266836459e-05
8.93661512109891e-05
8.09467931899639e-05
9.26179290979287e-05
3.74043064823124e-05
9.6830740865832e-05
9.64261906307332e-05
6.98014713611933e-05
0.000142661259704925
6.14690920234021e-05
2.42839552659115e-05
5.05371161231632e-05
2.73176694509176e-05
6.21359993257971e-05
8.41250316725953e-06
-4.54819095020052e-05
-4.59107525072799e-05
-2.31313274341784e-06
5.45623772987991e-05
2.80320977238524e-06
-1.22265195193372e-05
4.97215495349904e-06
3.37213561779671e-05
6.55224128595807e-05
-1.95057097582112e-05
5.23227584632571e-05
-1.90958427381232e-05
5.69472899820478e-06
7.15174683942672e-05
6.39300381756039e-05
-1.81634674771126e-05
9.32317947884137e-05
2.92476100565754e-05
-2.05773821785052e-05
-1.55737568043137e-06
6.50352219994721e-05
4.14590320692952e-05
4.9776082334017e-05
5.63288238971319e-05
6.36443365748459e-05
3.69239472901935e-05
1.66408211688458e-05
6.09830727153873e-05
9.93561207626108e-05
4.88887521110026e-05
9.79279140502094e-05
4.60097451434659e-05
6.27898223939153e-05
0.000108691425654463
1.30236408401475e-05
1.45232138747334e-05
-1.75718423135725e-05
5.33888019370493e-05
1.28549399193963e-05
-5.16641887809904e-05
9.83390919567629e-06
-2.56829985957473e-05
-1.37152608029609e-05
-4.2483137252549e-05
-3.29403779414118e-05
1.28330762490414e-05
-2.64535079346274e-05
4.72785750517875e-05
6.95957425811181e-05
2.95148661168202e-05
8.89866543677027e-05
0.000114017605097345
7.97083963119829e-05
0.000170303266299942
0.000104925794823083
0.000132807149896445
0.000109694082723016
0.000123293169084956
0.000118053671838203
5.36462589914365e-05
6.30805377107366e-05
5.89342470574461e-05
6.93695387690412e-05
8.37753214832557e-05
5.61763773006997e-05
1.47092107204272e-05
-1.58666895809415e-05
6.71478518858084e-07
3.35129931591605e-05
4.03474636194187e-05
4.88359971095724e-05
3.84972698290667e-05
2.09737754005641e-05
2.36742075662507e-05
-1.00399504659752e-05
-1.39370340750973e-05
7.37939695439373e-05
-8.67796870329845e-06
-2.28105383178798e-05
2.65337571649842e-05
5.73987151946565e-06
3.02045410455443e-05
2.70605419761091e-06
-5.42073155956548e-05
-5.3951432632147e-05
-4.62282355519128e-05
-6.77207989803856e-06
4.36130693273503e-06
2.71811972908753e-05
-4.19489709121133e-05
-4.21711205376595e-05
4.91407248342588e-05
2.97440129737032e-05
8.11519085866937e-05
0.000100371558677512
7.66756716850833e-05
0.00010204423155741
9.58561993009105e-05
0.000158395121169477
0.000109410166472867
0.00016406664754731
0.000150372610288791
0.000106876273323024
8.88651454855094e-05
4.60787218108236e-05
0.000104527753789432
4.57609393725651e-05
9.53173807999e-05
1.78341328867322e-06
6.48798783510682e-06
-2.55440128446008e-05
-6.46173426251568e-05
-3.8417666878696e-05
4.00925907074909e-06
-5.02851192369637e-05
1.1396424409419e-05
1.62209808624271e-05
-4.80333234249324e-06
-3.38907667507896e-05
2.0876242981392e-06
2.79089520395828e-05
-3.51171892333108e-05
-5.37672995700251e-06
-9.75272988546489e-06
-1.83276780022989e-05
-5.57653313977601e-05
2.4594874236507e-05
2.37219613848403e-05
3.06833166331273e-05
9.33249403494579e-07
-1.27806383813886e-05
1.80330116296952e-05
-2.09746995189924e-05
-1.16725079307493e-05
5.56160352680611e-06
1.89719337990377e-05
1.00514720564885e-05
4.41386880583141e-05
6.01959608002129e-05
4.00104574358234e-05
3.67795437907597e-05
0.000151736685400864
5.98897546558856e-05
0.000142737547890116
0.000101748386262751
0.000147721913910191
0.000140111701698617
0.000118667244826913
0.000109079176337199
4.0226484983005e-05
7.69679993776757e-05
2.42789101296376e-05
7.62541490123314e-06
-6.7971667351823e-05
-5.32733092518039e-05
-6.1664147897403e-05
-8.52603161907534e-05
-0.000127559319013467
-5.51780576989031e-05
-9.43222295681264e-05
-4.95544444245e-05
-3.28361658117199e-05
-2.07328999500195e-05
1.45528581780229e-05
-3.84597707534356e-05
-8.84610090070993e-06
1.11071580545868e-05
-1.87374146862895e-05
6.83209180578991e-05
3.05632354284189e-05
5.67558312358367e-05
-2.19925534960719e-05
9.8875873130073e-05
9.99532622015414e-05
0.000139529175860369
6.25632449742748e-05
4.8053957688838e-05
2.39010747685525e-05
8.17662372612455e-05
6.99098210939581e-06
6.37750852427776e-05
0.00011876979472473
8.85384124176359e-05
6.9302754919606e-05
0.000126435771712906
7.62164514047289e-05
0.000135021066286793
9.23609880026392e-05
-5.85984229969341e-06
5.50749546443023e-05
5.70770355571463e-05
8.42729348800114e-06
-2.1878103717961e-05
-1.41603872034778e-05
5.24756721980083e-05
7.14527040454859e-06
5.02183496238258e-05
3.93788413868976e-05
1.33314560972731e-05
-8.13080792623809e-06
-2.43509942719654e-05
5.48411358130088e-06
-4.95253109701891e-05
-2.86070772386903e-06
-5.66945751423855e-05
-3.07696251417937e-05
1.41509526156066e-05
-1.86519753681305e-05
5.94032485845355e-05
6.02177920416226e-05
0.000103286981865252
8.49352313679796e-05
9.89950175242765e-05
6.77686105282298e-05
8.57389811331597e-05
9.35046717098864e-05
8.2050169084683e-05
9.43305796945999e-05
6.54680320888977e-05
5.20602493474787e-05
8.6570008035625e-05
2.88784705043521e-05
5.10209540327728e-05
-2.40037411005431e-05
2.90263618374206e-05
5.22251852346814e-05
-3.33273654811894e-05
1.18483574289181e-05
-2.5027694993466e-05
6.80263390750878e-05
8.61378566164676e-05
6.09420378532431e-05
4.16786933612173e-05
5.52855139722163e-05
2.1951950050996e-05
7.51530174186484e-05
-9.2186121282956e-06
-6.38015554748257e-06
-1.34502431456464e-05
-2.26503771000744e-05
-3.96128826208258e-05
-7.92740245317304e-05
-1.81436217487616e-05
1.96265936124164e-05
2.84158650699582e-05
3.35604051848217e-06
2.83071068965276e-05
-3.22253544035979e-06
5.14533798619662e-06
4.87288561298783e-05
4.42477948284843e-05
6.77627558393731e-05
0.000101463073264259
0.000107127560171291
0.000152999358726993
8.48849460195016e-05
0.000101939028172264
0.000142504843920894
8.29435585352922e-05
0.000111337074846269
8.02754458297347e-05
6.6514586526966e-05
9.10354351239813e-05
8.15787068984976e-05
1.58275714243303e-05
6.76865538036107e-05
-1.24314426353252e-05
4.90608499705584e-05
-1.78240092422689e-05
-5.30474177921839e-07
-2.73297126755799e-05
-5.7008634091459e-05
-7.68128590207033e-05
-8.27627411917139e-05
-7.19323803524813e-05
-8.38366299617544e-05
-8.31017493784462e-05
-5.21327133472767e-05
-2.42796574578182e-06
-2.1184269739103e-05
-3.75474815301522e-05
-4.01317671548418e-06
4.37160167274721e-05
1.39708773468242e-05
4.99787844954691e-05
4.34102867835547e-05
4.94196748811865e-05
5.31167153649175e-05
4.26694586483402e-05
6.66336260796835e-05
7.05438579269904e-05
4.28504904004321e-05
6.62639015925654e-05
0.000100739178117639
0.00011928757656801
9.6143015397774e-05
6.57058057613491e-05
0.000107063628246125
0.000159555812112204
0.000111368828645953
6.85545733582423e-05
6.6287574772396e-05
5.44237577096924e-05
4.29788793752514e-05
1.15535862972801e-05
1.9431731721841e-05
2.89495145529438e-05
4.53236170453416e-05
3.51260725561415e-05
3.22059904579487e-05
2.36658217817199e-05
1.38975492056408e-05
-5.16050709763351e-05
-3.63560265083854e-06
-3.09938997411256e-05
1.94264917757388e-06
6.5337407759411e-06
7.84291074733917e-07
2.19026800431353e-05
-2.72529188251317e-05
2.78484933579875e-06
3.47264736293779e-05
-1.01771015281228e-06
6.414092050403e-05
1.08023355875197e-05
1.57435968244194e-05
2.3119145937268e-05
4.73902327116204e-05
7.56498743411367e-05
4.09269165538236e-06
-2.96922349953546e-05
3.34761920776348e-05
7.32507473508067e-06
4.05026158169527e-05
1.52093443799875e-05
3.46717192917294e-05
9.22442323388811e-05
8.80538228557364e-05
9.00101495955368e-05
6.51356787265362e-05
8.46172799914248e-05
5.51781441826917e-05
9.7758252246676e-05
7.94016706893853e-05
0.000104860554316736
4.17563799824656e-05
1.56941422949107e-05
7.42807347690474e-05
3.35867678240346e-05
6.11428475450741e-05
5.27293900866027e-05
5.38609177282544e-05
4.91652895456292e-05
8.7334084375571e-05
3.58531726884146e-05
2.99763452295852e-05
1.54077131582428e-05
-4.9234303534857e-06
-2.28821597833895e-06
2.3718075164955e-05
1.82495835629718e-05
-3.96640831933715e-05
-6.11724275158065e-05
-3.97723322722787e-05
-2.74373936825913e-05
-9.49394945061132e-05
-7.02834136068696e-05
-6.73701620969695e-05
-4.47617876415203e-05
4.03393351728062e-05
1.88178599677954e-05
7.55772073241855e-05
5.0698616511329e-05
7.12704489255501e-05
0.000120837854574581
0.000124968590381229
0.000125568080117788
0.000114218235266561
0.00011295725003496
0.000163856403966062
5.65631296870301e-05
0.000176973506532555
9.74217336527801e-05
2.03706440867376e-05
-5.28455022242217e-05
2.13341944610097e-05
-1.26658024770416e-07
-6.5596620373957e-05
-6.00763242406221e-06
1.99468869080798e-05
-3.65605560751807e-06
-7.49349111129651e-05
-2.41106261305666e-05
-1.4236599211847e-05
-1.09591647231188e-05
-1.2609746979302e-05
1.13547581085085e-05
4.5642143276517e-05
1.80630999162975e-05
7.19178464077389e-05
2.73749520554448e-06
0.000114605604943539
9.89185074102509e-05
0.000104335500802603
0.000148926938686927
0.000102721018463503
2.68569069551313e-05
8.76434874196436e-05
8.63906917261461e-05
1.36410354954633e-05
2.5420179678736e-06
3.93258511904776e-05
-4.70273492965081e-05
3.67994516750082e-05
1.31835809145428e-05
7.9746736856181e-06
-9.0834568679867e-06
3.42676028975453e-05
-3.90474301623102e-05
-1.01547989806333e-05
0.000149279732443343
2.94141133741366e-05
9.36262327011883e-05
3.22762436771714e-05
4.14935530621596e-05
8.02242608958753e-05
-3.30055043687354e-06
5.19931767412046e-05
7.99974856313721e-06
1.67156158923392e-05
2.282065248978e-05
3.90578306631363e-05
4.60118390176601e-07
2.29142243330949e-05
6.72416538387039e-05
6.05443434432328e-06
3.45269851815664e-06
1.34514495735048e-05
5.0905797821987e-05
9.19787286147661e-05
6.68160460090463e-05
7.26149242677702e-05
8.56243202524401e-05
-1.19064371342171e-06
4.12830334693192e-05
5.06033955735447e-05
3.39247739419761e-05
5.7502852948343e-05
4.85307133084852e-05
5.67997332613084e-05
5.3881685086751e-05
6.0769264652232e-06
4.5490276290126e-05
3.83930781326477e-05
4.93445023624191e-05
1.06484233338413e-05
3.18838154253765e-05
6.32974730328333e-05
-4.07699921261974e-05
3.18018933872184e-06
8.26403772255718e-06
3.33113257043175e-06
6.19568730631639e-05
6.23035809472141e-05
1.25121968288293e-05
3.98187795797543e-05
0.000121801252146406
3.10087785272073e-05
2.74232590032945e-05
4.62740033357244e-05
3.45395670467438e-05
1.21919314705916e-05
3.75065178127932e-05
2.93117597550594e-05
3.01525028553284e-05
-2.13323813223717e-05
-3.50331605690537e-05
-4.9490533104458e-05
-4.64044122829404e-05
-5.34848712638173e-05
4.12922798599579e-05
2.0818399222706e-05
1.36474712079514e-05
3.42895966355622e-05
9.60541157076748e-05
4.56342298084661e-05
9.96499750959119e-05
7.47307838237353e-05
0.000115019170936669
0.000108455058074703
9.46419304399529e-05
6.73117550426819e-05
8.22431971137224e-05
7.78993468101417e-05
0.000103737851709583
4.17242718321193e-05
7.49475219333528e-05
4.20971853960112e-05
9.79221857158875e-06
1.95645480863322e-05
4.85667769735906e-05
6.85883081410956e-06
2.47821846717792e-05
4.80744214060532e-05
-2.14315101660582e-06
3.18847027726213e-05
3.20522811483355e-05
5.41938237828722e-05
4.68049731284462e-05
1.16229990925416e-05
3.4317751352787e-05
1.00571203048461e-05
9.5377664735969e-05
7.17923281198544e-06
-2.60924572723759e-05
5.92011527972915e-06
-1.37519557552424e-05
2.43171139111e-05
4.85441602675986e-05
5.14790295817658e-05
1.78067898586869e-05
1.88665850643458e-05
-1.60563023287171e-05
-3.07071127234065e-06
-5.66004920030571e-05
3.13014230010562e-05
-1.65507333269072e-05
5.71347568232904e-05
-1.82675302597751e-05
5.94053298799005e-05
3.73904235474779e-05
5.05831934229142e-05
-6.40557822481541e-06
3.04155721511487e-05
3.75442007043351e-05
3.10802136738657e-05
9.146497214819e-05
0.000132404618100738
0.000104431141659911
0.00012234353479189
0.000147674243650984
8.08169626053981e-05
0.000100562026408752
8.74630748513095e-05
3.83114093249797e-05
8.70737648453771e-05
6.13742972413968e-05
5.75405625801211e-05
3.44179468835813e-05
2.28593637923106e-05
5.25331176494066e-05
4.72371797831574e-05
1.41152851744602e-05
-4.93300365764142e-06
-3.55060085679573e-06
-9.24400690598638e-06
-2.44901135650917e-05
-2.06309608305343e-05
4.41885361188664e-07
-3.16867328604565e-05
-1.14140266185656e-05
-3.3995027709514e-05
-6.62721411009155e-06
2.91116852921903e-06
-7.81535036040528e-06
2.43517704536776e-05
1.22242023930825e-05
3.89927982592222e-05
3.92441705790635e-05
9.15748220265857e-05
7.91193204445814e-05
8.47764181603686e-05
5.28477016089413e-05
-1.88268189443353e-05
5.67143185097186e-05
3.96566488379037e-05
3.35393666117413e-05
3.7252165395121e-05
3.46104264371732e-05
8.90599461950361e-05
5.94647275207123e-05
7.70285806887538e-05
6.83400003463673e-05
8.87091648970627e-05
8.31877202332649e-05
0.000128091701459937
7.77598637453204e-05
0.00012893568647817
7.31695297060166e-05
1.91309333998423e-05
1.17766568019633e-05
2.12642312057157e-05
2.59400838657695e-05
5.67419056835031e-05
-1.24165985239124e-05
2.90167717424546e-05
2.16472764076696e-05
4.02727759078336e-05
0.00012565020645237
4.63249652212932e-05
8.65843674834978e-05
0.000106212505121275
1.93843051452339e-05
2.1927011148433e-05
2.87469223699593e-05
-4.39310990949276e-05
-8.02869137576814e-06
-3.51956704655978e-05
-3.0107515473664e-05
2.3139419537764e-05
-5.62974724455954e-05
-2.96500586322783e-05
-2.9804505643707e-05
-5.26486440417242e-05
2.13397161250752e-05
-3.3459751645841e-05
-3.18137791027093e-05
-5.63375956952047e-05
-1.83357689120268e-05
6.67035000749684e-06
2.5988241385204e-05
3.59726599755532e-05
8.54373844809638e-05
0.000114815970796909
0.00014397981104217
0.000147822594909347
0.000160474601340235
0.000131930767223096
0.000151457993198103
0.000177853932705432
8.95427273697631e-05
0.000149498047445081
0.000112701478114488
4.08442435129187e-05
7.64870709905068e-05
6.95550794424268e-05
-1.60691810920023e-05
5.87725904570997e-06
-5.20313640938633e-05
-1.49404916621892e-05
-4.16672295107445e-05
-7.49722276243251e-05
-7.97130989138069e-05
-2.46299053479235e-05
-1.82136218892197e-05
-2.22996741656131e-05
2.4324860487823e-05
3.74234444515027e-05
2.05222166502089e-05
3.65888852877604e-06
2.35812257487449e-05
5.85546115057709e-05
3.43597673171991e-06
5.17169205122776e-05
-1.25443993255904e-05
1.03230936829361e-06
-4.09659105706271e-05
-4.35083583751587e-05
-1.87143285505707e-05
2.53014570637258e-05
1.16701248206326e-06
2.02787257300023e-05
6.97441177116055e-05
6.53094906079107e-05
0.000106116878847435
8.03119289312942e-05
9.04527453661759e-05
0.000122456913337526
5.54146986200504e-05
6.9988735272768e-05
6.36257285625588e-05
0.000137096563720149
6.56903901336301e-05
6.49561417430842e-05
0.000159468932718425
7.28198700010366e-05
0.000120506192342417
0.000159277425957446
3.74463742085638e-05
4.01008428784912e-05
3.45215122520623e-05
3.80555312611681e-05
-6.16377018237772e-05
-4.25285356572445e-06
-1.39079856303095e-06
-3.27418730391256e-05
6.16090743817543e-06
9.04572264813184e-06
8.21145794116755e-05
-9.07980588518545e-06
1.68338523489638e-05
-3.75454633088797e-05
-2.46143086292278e-05
-7.53338910779678e-05
-1.3648570371043e-05
-6.63928314920093e-06
5.03779293160889e-05
1.01942052322614e-05
-3.7459316563084e-05
5.2557214464169e-05
3.71834924319823e-05
3.84670470011628e-05
-9.00034690313967e-06
3.93899258417937e-05
-3.52414116991384e-05
-4.24131458141755e-05
7.22340939395844e-05
7.05188616186772e-05
0.000101225446691557
0.000193542051862051
0.000109443031015002
0.000121260207130681
9.29314880108094e-05
0.000119591792085837
0.000110142217630655
0.000137259423414786
0.000115076615388152
7.85048660443152e-05
8.49615674656855e-05
3.16960730458678e-05
4.20426088781754e-06
1.33479710484248e-05
1.26230904996587e-05
7.59267650949168e-06
-1.4405797421224e-05
-5.00844679370291e-05
-7.54401891342735e-05
-0.00011224025584306
-7.82767737024314e-05
-1.27940018666872e-05
-5.16155314122877e-05
3.42655389478109e-05
3.33146846503518e-06
4.86819814028206e-05
5.56610370327837e-05
5.94732191085962e-05
5.2440360209856e-05
8.39514470687518e-05
8.83246458156971e-05
8.94827628414065e-05
1.14494919613734e-05
1.68352903413634e-05
-2.90405877309563e-05
4.51146828630049e-05
1.43495700414924e-05
8.68924038236901e-05
4.10466574626065e-05
1.22112006611977e-05
4.64017815364434e-06
3.75319858616559e-05
1.09049807313794e-05
5.86660633366309e-06
-7.04617332871997e-06
4.73568052224194e-05
1.99421127529228e-05
-1.89419605095724e-06
7.06581192579174e-05
1.78307387396337e-05
3.41794755981681e-05
3.57364832826533e-05
-1.6303274486574e-05
1.12854487970915e-06
2.35511271634011e-05
5.50064145482959e-05
2.98681946631678e-05
4.71913021952178e-05
3.10578364838911e-05
5.20572004661995e-05
2.08530057576316e-05
-1.01685512890229e-05
4.48442140198281e-05
6.91886037122611e-05
4.44657747727064e-05
4.82670542538051e-05
8.66797236533119e-05
5.59513157390397e-05
8.33596210061408e-05
5.65090013952746e-05
8.05502166798162e-05
5.90941459147929e-05
3.67843981071054e-05
6.67385763717661e-05
5.84155606403782e-05
2.31004886738644e-05
6.27600953616706e-05
1.55232886033417e-05
3.89725964602124e-05
2.90950747273108e-07
7.75697719024732e-07
-4.12575598797757e-07
2.60578166177732e-05
0.000104469186336982
0.000105395839798765
6.66507563588471e-05
8.83782955550775e-05
5.54580948052603e-05
3.50318675748548e-05
5.28034992236922e-06
4.75385475172966e-06
4.52448470832981e-05
-2.62857921185213e-05
5.13318234719572e-06
4.11385010482183e-05
-1.10812006786724e-05
4.11107106453031e-05
-1.95476223732312e-05
3.68433470258063e-05
-3.15212766904865e-05
-9.94490225967025e-06
9.2060942341988e-08
4.79747146516082e-07
2.16541400061942e-05
1.64902913471023e-05
-1.69486113168442e-05
1.82764325521827e-05
3.35307259981655e-05
7.21902018903042e-05
-1.25176503932968e-06
8.31903004885283e-05
4.7460082840258e-05
8.52149679319137e-05
9.30180413285031e-05
0.000109604651303878
0.000150084272775699
0.000113928472725735
0.000135513592824848
0.000114086671930814
0.000135447220308631
0.000119115934825096
7.25804308106039e-05
6.37669720224804e-05
7.47951890480574e-05
4.9894635850996e-05
8.44008406172358e-05
5.26001088259372e-05
8.45356392205759e-05
2.44298321547981e-05
2.07824218167167e-05
1.41596666987717e-05
-6.75415338382244e-06
-1.16160254806905e-05
-6.49696653406119e-05
-5.27989954699348e-05
-2.60771966334965e-05
-7.11365900625836e-05
-8.69213581346309e-05
-5.74698596833986e-05
-2.32783173333726e-05
-6.49916038618938e-05
-5.6193671617732e-05
3.00769898132118e-06
2.04023398722634e-06
2.61485081842856e-05
1.26307108632746e-05
1.08652989642689e-05
8.24070241900324e-05
3.69949831120007e-05
1.70687055285425e-05
2.77655317836786e-05
8.72429402421686e-05
5.4810679472755e-05
0.000105453639024623
5.81234241034583e-05
7.82949612924968e-05
9.39515460198825e-05
9.5087235115319e-05
0.000153145144406983
2.86690445997141e-05
4.04589307745367e-05
0.000104776979691884
7.9977203862727e-05
8.99377490941407e-05
9.86647182539956e-05
7.70693520281207e-05
7.08036561634362e-05
0.00011520306452187
4.41331667521626e-05
3.60561679275726e-05
1.04017344858539e-05
-4.84312539182182e-06
1.41286129792663e-05
-1.38363498925177e-05
-2.28988946660054e-05
-1.68863327181437e-05
-4.59396657099155e-05
-3.33978879119139e-05
4.17544299272736e-06
-8.66610880687554e-06
-1.3129128266634e-05
5.50183470894996e-05
-3.7158170493103e-05
-2.27461763696418e-05
-2.88817151514502e-06
7.069221627944e-06
4.75056284849747e-05
-7.12996037511323e-06
2.07065488219094e-05
9.33705280196125e-05
5.88925212581669e-05
5.76531859944756e-05
8.3878355719908e-05
0.00012206935632189
2.08359972879274e-05
0.000103729324389682
2.92150543828934e-05
7.23460696537183e-05
5.07104255444921e-05
4.10759182185167e-05
8.81006491350294e-05
1.7969250083845e-05
5.19991777350485e-05
9.6837230385556e-05
0.000118725539193968
0.000105878971438176
0.000107978001122058
0.000108580693792863
0.000115032723714144
6.76636680749174e-05
0.000100363798782489
7.43424044046168e-05
6.61501917945682e-05
3.54002735200678e-05
7.33108440692773e-05
2.82059155316579e-05
-7.1606994825003e-05
3.93740868657302e-05
-1.21980235872979e-05
2.30648372858981e-06
1.0695107516947e-05
-9.78701122709896e-06
-5.96780237120964e-05
-4.67807844245269e-05
-0.000141184948087298
-9.03811695708411e-05
-6.70197090803431e-05
-4.95675277395261e-05
-4.72463836042746e-05
3.11200906881785e-05
1.57118902942854e-05
1.23205127191635e-05
7.47944044972617e-05
-4.97712008377915e-06
4.66414982851594e-05
5.89579944327174e-05
5.55112002967433e-06
0.00010255312025454
9.61622433069905e-05
9.95149160202175e-05
4.75280341498843e-05
6.67429702441884e-05
9.92500978142508e-05
7.42480000485076e-05
5.59353931095576e-05
7.49615398422938e-05
0.000106623080966371
9.65320215357438e-05
0.000138505921466301
0.000106638860964853
4.4243031319293e-05
4.00656020840889e-05
0.000101220906807095
5.59557978350787e-05
9.76375021969541e-05
-1.24813408763279e-06
6.43113863481354e-05
-7.54891197671474e-06
2.81333851892665e-05
3.44420267783372e-05
-1.87209228013749e-05
-8.62158972241493e-06
-1.23249308722183e-05
-1.37023746691021e-05
-6.3697759609653e-05
-9.86953113327684e-05
-3.46933242871879e-05
-5.70349758931168e-05
-3.39125348621699e-05
-3.6129524700895e-05
-4.37562968391697e-05
-2.99507399777689e-05
-2.78919851398317e-05
-5.22719156670066e-05
8.55197467986695e-05
9.06347263932129e-05
3.0925772703601e-05
0.00011488964498009
7.91164869207091e-05
8.98468615189388e-05
0.000108889509737745
0.000133450686877574
0.000146349895585222
3.73479807970577e-05
0.000112892900230085
5.33220724129063e-05
2.02562994843792e-05
4.86554190418392e-05
5.37574443167357e-05
2.42886042262029e-05
3.4349118256777e-05
5.63141706294075e-05
3.86103778003229e-05
7.74876829033533e-05
9.35961214516119e-05
4.25110049059277e-05
-1.18686341145694e-06
6.67304461965134e-05
8.10856070009299e-06
-0.000123913879020621
-3.42486658968845e-05
-3.35499659453355e-05
-3.8934996894925e-05
-7.79194136132315e-05
-8.09940658705542e-06
2.51031125530328e-05
-1.33257917682452e-05
5.87059495624014e-05
1.62643240284115e-05
9.8906906353939e-05
2.36862291177122e-05
0.000100581953447547
6.5743445485216e-05
9.57034584268722e-05
5.34834733047259e-05
6.69536750520198e-05
0.000111803962300016
0.000148757619491222
2.70727143116009e-05
2.36821022453371e-05
4.9982394923853e-06
4.33939565230324e-05
-6.64271590697487e-06
-4.65666119865141e-05
1.52298828320797e-05
-6.06640209903978e-06
7.01376061922905e-05
6.32670460784114e-05
4.86179882608505e-05
8.1491450222552e-05
3.48472308689292e-05
8.54830839869774e-06
8.64492238212377e-05
8.97639223739038e-05
-2.66107943363608e-05
-5.09410901252519e-06
-2.79414400548078e-06
-6.335015363291e-05
2.0456945992569e-05
-3.39567572947148e-05
-2.37834498148054e-05
-3.33993724301521e-06
-7.01505351180668e-06
-3.29484248109734e-05
2.0538773454175e-05
3.54644244529565e-05
6.98799737499035e-06
-4.39811790016755e-06
-9.99455828528107e-06
6.41988387360347e-05
0.000116076790527198
7.64639860172416e-05
5.95000589639341e-05
0.000135818804738247
0.00010869930252283
4.29273433813254e-05
8.58614582826683e-05
0.00011641229904933
8.39771900093433e-05
4.28630331223421e-05
8.90321917083305e-05
1.24993344243336e-06
2.87235277179924e-05
9.24508241043526e-06
4.26391046322869e-05
5.48507408428668e-05
5.97649666232116e-05
7.14745545124093e-05
0.000108647159265719
7.18378002862388e-05
6.70308068060746e-05
2.50842484303443e-05
7.32423983917206e-06
5.60326540751905e-05
2.45157809018344e-06
-5.99774788197567e-06
-7.24025769195131e-05
1.2634301490776e-05
-6.46784534685119e-05
-8.56426644416367e-05
-9.42955584158083e-05
-6.2333462713204e-05
2.31489264773057e-06
1.42438146012567e-05
-8.25532252890951e-05
-6.789961379078e-05
-4.9850258244666e-05
-0.000113315121551955
-6.41348690741167e-05
2.34669220599637e-05
3.25949801314655e-05
2.87078283065054e-05
6.19178098572403e-05
0.000108919633454084
0.000146375781790038
0.000146520273470101
0.000219759255780949
0.000151208499043061
0.000164790934696578
0.000162015520206706
0.000225707609694472
0.000118707267936776
0.000108627500632248
5.75996069688263e-05
7.39911590873691e-05
5.0423480455149e-06
1.09179334808591e-06
-3.22330898167763e-05
-1.63146071649217e-05
-2.95020175055999e-05
-4.25802140199772e-05
-6.60134065606986e-05
-3.90390055302158e-05
-8.57058618154558e-06
1.9762212353924e-05
-5.35341776760898e-05
-1.83847283108789e-06
3.69300301643486e-05
3.52117816429792e-05
2.44895578800535e-05
0.000107939281377062
8.29055435160035e-05
-3.04816675503766e-05
1.84419134921158e-05
2.61990098525705e-05
2.67677260443823e-05
-0.000114887482048682
-3.35631394552119e-05
-6.89614646865615e-05
-0.000101540213084442
-6.1790703639953e-05
-2.09426239799458e-05
-8.24880111632103e-06
3.29237054505746e-05
3.72608775583767e-05
6.47653972921648e-05
7.56981288738569e-05
0.000136383932734683
0.000105467157301881
0.000138074920840766
0.00012993883731826
0.000144769351042698
0.000151132752708798
0.000105597481370272
0.0001112567871425
6.43143719991892e-05
6.02106059022583e-05
-1.64141819932263e-05
0.000138066732576908
6.23004062641671e-05
4.33181880231181e-05
7.71685143337561e-05
8.52511317045631e-05
2.57783481549806e-05
7.27178676261658e-05
6.52945877207544e-05
-4.13089184732668e-05
2.23335306964734e-06
-4.57919364570284e-05
-2.29624773868836e-05
-7.96492868117605e-05
-5.83950109890898e-05
-1.12632436919107e-05
-2.52764014717604e-05
-1.38468819212972e-05
-1.98673330941714e-05
-8.13759098117559e-05
-3.52130017085447e-05
-3.60716314081424e-05
-6.32638341611035e-05
4.0605816434081e-05
3.13877530262047e-05
7.70797050453529e-05
6.46996887961952e-05
0.000112065469082473
6.02103574012552e-05
0.00010369855654808
7.4519793147556e-05
7.80168103430826e-05
8.76507555766343e-05
0.000112204832346265
0.000133089620555255
5.42340057395871e-05
0.000128429917142811
0.000130837455150424
5.20137285781669e-05
5.87661997987733e-05
8.71660705682396e-05
0.000121548937206187
2.3206002144016e-05
6.86260764774257e-06
2.9141275721034e-05
-6.69006589494112e-05
-8.71544181228203e-05
-7.12604914405194e-05
-7.47752268113973e-05
-6.11632777434801e-05
-5.52133319023377e-05
3.17542879918992e-05
-4.16450996210806e-05
2.9939816356529e-05
9.23756305367816e-05
-3.5347260120307e-06
6.09219514250063e-05
0.000133076705290159
8.82831768042893e-05
0.000100585191286223
0.000118657317562251
0.000131723961527094
6.40877457995109e-05
0.000123113982246704
0.00012057430408222
0.000117422684232569
0.000109888353106776
9.07584179215152e-05
0.000102805450524798
5.08984578506804e-05
4.18103721337204e-05
3.12136049395633e-05
3.46191852471764e-05
-1.01234459398231e-05
-4.97941199484641e-06
-5.57985069340394e-06
3.55709650063843e-05
7.0740896527305e-05
-4.33633742497272e-05
-2.26713930729642e-05
-8.22331372809895e-06
-2.85897844777248e-05
-2.22452103612095e-06
-3.96156241703478e-06
-2.83921277451556e-05
1.03928656109567e-05
7.38131353438596e-05
7.03183828427457e-05
8.16058288743328e-05
5.74568120480005e-05
7.82033913630582e-05
-8.96384693483078e-06
5.61531844604598e-05
3.57199858356038e-05
-1.69634695602757e-05
8.03086121582617e-05
8.33559428380582e-06
-1.64842368520368e-05
-4.10204070306788e-05
-7.23662637112529e-05
-2.10397826245969e-05
-2.96265506115892e-05
1.08599385600813e-05
-2.24959920655217e-05
-6.91027710447115e-06
4.7410738094648e-05
0.00011195468664841
0.000111629702488682
0.000152013619554452
0.000128847770350903
0.000128884930701545
0.000177398165059317
0.00016039130115867
0.000118689740226605
8.74712027356208e-05
0.000101410184448835
3.27555668308979e-05
3.68087089838891e-05
2.01871541490473e-05
-6.10593620296488e-05
-1.82587813325541e-05
1.25933475843595e-05
9.2356722082177e-07
1.58245654665333e-05
8.71240014100575e-06
-5.04898569253527e-05
-1.33742312224083e-05
4.91081326664619e-05
5.28910659260541e-05
2.07767696700438e-05
-2.37806493461575e-05
2.04453672595863e-05
-5.85373183765783e-05
3.63813408542724e-05
4.81546265703586e-05
3.52832329845219e-06
1.65351343627099e-05
1.89663208018252e-05
4.18590871999727e-05
8.43931354611977e-06
2.73611431260457e-05
6.53882022555231e-05
8.61314712824922e-05
1.52423936984897e-05
1.06582869314093e-05
2.35389691156887e-05
3.24265770132428e-05
-1.38645983736068e-05
2.92781086121545e-05
7.1513385522611e-05
0.000114268651124349
0.000103983665438349
0.000133322390266851
0.000134080064912621
0.000115207506387368
0.000119324835027953
7.48329878789038e-05
0.000114095660623393
1.26097059497096e-05
5.10893044509438e-05
4.31286532167576e-05
1.84857798631796e-05
1.23557681157624e-05
3.30416232360631e-05
-2.66856862325262e-05
1.17712188632675e-05
-3.19455045865962e-05
-5.8278609657146e-05
-6.90097464701902e-05
3.54846138915498e-05
4.26387768808928e-05
-4.04287503578035e-05
-1.19407141630806e-05
4.93284086670115e-05
-3.33470299510331e-05
2.34617299382492e-05
3.02263054766395e-05
3.46659886760099e-05
8.70092153789722e-05
3.51919155472141e-05
6.1584715327411e-05
-5.92677080053662e-07
3.25223962667747e-05
1.72750875339896e-05
1.04596222635778e-05
-1.24337439735172e-05
1.68304385943786e-05
-6.86025058671014e-05
-0.00011608512313765
7.95678680654732e-05
2.84187662836567e-05
6.66752220206609e-06
7.75410605040319e-05
1.23812951193057e-05
8.03307576947476e-05
9.6454266952593e-05
8.60660672133055e-05
0.000144366564680428
0.000116246614225788
5.72124206491013e-05
0.000102413293571654
0.000111769066035175
5.70729614908721e-05
5.14141958446428e-05
2.78000533654439e-05
7.47776041655004e-05
4.46671686087979e-05
1.79837709330796e-05
-7.22463311398635e-06
7.98342672308182e-05
5.169262229162e-05
3.86793152379996e-05
5.30737179034955e-05
4.85174218970789e-05
2.05169125782779e-06
5.42021496024832e-05
4.87800447945455e-05
1.48669287690671e-07
8.97793447216249e-06
2.32693535363483e-05
3.78005230586036e-05
1.93152796851822e-05
-1.37220008989977e-05
1.63328761599768e-05
-1.09427524821713e-05
2.94173525974949e-05
1.31902571720503e-05
6.42273460539342e-05
8.69888860048652e-05
4.47734991355958e-05
3.59093878499931e-06
2.91424298645172e-05
9.82382827676436e-05
1.08560452176306e-05
8.84310336061101e-06
2.46101815594579e-05
-1.14503677973908e-05
-1.82277495784958e-05
-2.64623135897212e-05
-3.56982980615234e-06
2.48499066920917e-06
1.53492696761259e-05
8.96572865900341e-05
7.59180208558137e-05
6.92574811354926e-05
0.000133062896119574
0.000109863664069504
7.43173742734833e-05
2.36649373148181e-05
2.68186471048072e-05
2.03410738227709e-05
3.2087511959343e-05
4.08210477850471e-06
1.26492607417445e-06
3.64550485901913e-05
4.6768309983724e-05
3.4845319728952e-05
4.62542120894679e-05
3.12955213101626e-05
1.99214508035685e-05
5.15032293413844e-06
3.46075448448257e-05
3.01973878571421e-05
5.04171153691091e-05
9.59367070176353e-05
2.78313962797518e-05
4.33678016076936e-05
4.41557213705471e-05
7.31771868291673e-06
-1.48096738988263e-05
-1.18414707454431e-05
-1.82953842567661e-05
-1.86578527513959e-05
2.71457660210994e-05
7.86860857528604e-06
-2.23702571616784e-05
1.74852448897779e-05
-1.54960869760312e-05
2.05203019329024e-05
-2.00678096792372e-05
0.000147070228508114
7.6742686043564e-05
6.62064751343417e-05
4.77075968430351e-05
5.23074338274559e-05
4.57336361848848e-05
1.22684868026261e-05
4.02271325396938e-05
6.04546707145632e-05
1.24951032807139e-05
7.10673811854762e-05
4.2679847255127e-06
4.46753086379384e-05
5.79931147929402e-05
8.27577913672217e-06
1.99546614756451e-05
5.93446520943902e-05
2.81899583588222e-05
6.38935843965929e-05
7.11232952746061e-05
7.25212400691005e-05
6.85472065244834e-05
4.2375499847985e-05
3.63127905015326e-05
6.23755392073992e-05
6.95840627887638e-05
-4.11336618975151e-05
-1.8425598672148e-05
-8.10930178699957e-05
-1.62159591083816e-05
1.29888244300117e-05
1.32746543232549e-05
2.62134593489049e-05
7.43414757110699e-05
5.19839457748171e-05
4.55705184592935e-05
0.000102671139183612
3.83108494679841e-05
6.09784621548482e-05
9.74566131730187e-05
1.5597429580656e-05
7.63640845936886e-05
3.55247378676321e-05
4.33512204861244e-05
-4.64593255653285e-07
-3.68051900010205e-05
-1.98726071656765e-05
-1.20410678817194e-06
-2.44924515932095e-05
-2.54129059454085e-05
-4.06984673143985e-06
8.92746802217954e-06
1.88730574772942e-05
1.57778868657776e-05
3.48942480753279e-05
4.90975096693873e-05
0.000104321753757716
4.57948403069641e-05
2.19087341865236e-05
2.8876392034345e-05
3.33724281585965e-05
9.75342213275023e-06
2.36000124210127e-05
7.03372918733708e-05
2.75380447086694e-05
2.80526390745905e-05
8.72047739916758e-05
-2.58876915153232e-05
1.85921411712574e-06
1.94543034291287e-05
2.24807643133716e-05
4.65737434612574e-05
-6.5038289680578e-05
3.15150815921703e-05
-1.23219761384415e-05
2.50442789528839e-05
2.39702843055077e-05
-4.19169074741359e-05
2.31453823063572e-05
3.22450676929921e-05
3.32551669553967e-05
2.25484669318069e-05
7.78468902866809e-05
2.20283404968423e-05
4.25499531332507e-05
5.91865630210403e-05
4.84742955666587e-05
-2.10117935346968e-05
7.47071347865336e-05
3.97220592642859e-05
1.05184144136318e-06
0.000122831814034898
7.29766200272169e-05
3.22378531899583e-05
-2.95349827735604e-05
2.02938182492962e-05
6.86849923993011e-05
7.1368293101155e-06
2.12933323818615e-05
-7.88109883441028e-06
1.72300013573864e-05
4.01182698028491e-05
2.29441054043146e-06
1.26648478266188e-05
-2.33426024036564e-07
5.01842939606871e-05
3.46071232514516e-05
7.96598059477847e-07
5.53919325631282e-05
3.74410825717238e-05
4.74622626627434e-05
3.80986813248915e-05
5.78513144119899e-05
3.57766142329507e-05
-2.58633995431742e-05
6.66100215580855e-05
-1.27244518546984e-05
1.99215220747855e-05
5.26446333797786e-07
7.29833935542634e-06
-2.18435832367002e-05
-1.02224464118643e-05
6.00215664214956e-05
7.91505667941813e-05
1.54439704045366e-05
2.22499849306856e-05
3.19865472736567e-05
4.8228170568304e-05
5.50900114227666e-05
5.71228838003993e-05
5.2631017245086e-05
4.62043852223795e-05
3.19235301547889e-05
1.22525237346821e-06
7.79071532235166e-05
8.23241449142442e-05
-4.04300420059205e-05
1.28650562667199e-06
8.86842190340748e-05
3.38463587475723e-05
9.77797699901122e-05
9.93133027842403e-05
7.1091370375354e-05
8.0320718179548e-05
0.000113762839502725
0.000157871814810066
8.79523090482639e-05
3.6174846119737e-05
-2.63187169286715e-05
2.82024190234728e-05
4.55882085854353e-05
-4.9267012627576e-05
-5.84680179214513e-05
9.10974098014422e-07
-4.12953150549934e-05
-4.51122450923415e-05
1.09857121216255e-05
-2.34046033608792e-05
-4.38751415747514e-05
9.44932499771485e-06
2.29669892632399e-05
-1.76410510407654e-05
4.10437588300509e-05
2.57404520515863e-05
3.00359129565205e-05
-1.01156438538035e-05
6.62731271720035e-05
0.000146672443149325
5.7339060985828e-05
0.000112002162596366
8.59267285136273e-05
9.49484560198067e-05
6.12842514528157e-05
3.76932595117213e-05
4.21551777410203e-05
8.4129398519771e-05
1.88117741950941e-05
-4.1930748152672e-07
-5.8814150133541e-05
5.48300939908309e-05
-3.60593968208203e-05
-4.86483024826942e-05
-4.95262535826198e-05
1.53703483814704e-05
4.81515169608032e-05
1.49242405138357e-05
3.95697186607062e-05
4.39128911066724e-05
3.45998970786479e-05
9.72154904138637e-05
0.000107028237741931
4.78804726060055e-05
0.000131951852838745
0.000118973919643022
6.28982656338722e-05
0.000157157659826594
7.13540563269445e-05
7.57584495940879e-05
3.2939430159639e-05
8.89312448309234e-06
0.0001189914856141
6.33421107402798e-05
6.27725799764685e-06
-2.66643201567115e-05
-1.58069504432319e-05
1.15558943010593e-05
-2.56317401827506e-05
-2.15740803209744e-05
-6.93132678420743e-07
-2.11235782880318e-06
1.99927504374413e-06
4.03665018626821e-05
-1.05734870324827e-05
1.49475977554709e-06
-6.82465731453705e-05
-1.6101407170823e-05
-2.65951508678973e-05
-4.18809904116869e-05
1.52556087857855e-05
1.1562974143849e-06
3.4376130829261e-06
2.44156384191071e-05
8.47600073809327e-06
5.66793541632264e-06
6.28288668471731e-05
7.45742405308224e-05
5.33490007441544e-05
5.54511466800032e-05
4.85955289567812e-05
8.96799739767616e-05
3.44724760286536e-06
8.09932932883604e-05
8.55447610963514e-05
0.000106208842232002
8.28971984441964e-05
6.39621381763256e-05
4.88020353635736e-05
1.27638816509478e-05
5.67555414936118e-05
4.88571954579923e-06
5.48318473463271e-05
8.92432189729219e-05
6.50661803701781e-06
-1.55722162025372e-06
4.31263278834047e-05
-9.47419811315438e-06
5.18813860319743e-05
2.82482053944114e-05
-3.87191508110651e-05
-1.18301828323578e-05
6.7750267741156e-05
5.77066120755979e-05
-4.87543611995811e-05
4.37975208158826e-05
5.84545806139691e-05
0.000103539457735746
7.96757099855999e-05
0.000106881812293483
0.000116721488769702
0.000102437033777348
5.01843527232145e-05
3.07788494812505e-05
-2.96834934605129e-06
5.83316321144592e-05
2.19424689890692e-05
4.47266754155883e-05
-2.78129826869456e-05
-0.00010193979039078
-0.000103369189899579
-0.000115021501328233
-7.14479198001881e-05
-0.000110242897598017
-5.06892195977068e-05
2.31665647502358e-05
4.73578232018922e-05
6.79192476299278e-06
7.53480948282219e-05
9.89237929560509e-05
9.5888623729849e-05
0.000143650310157063
0.000118350660843504
5.06455552311193e-05
3.7952699229368e-05
8.86243243882866e-05
8.82283327251546e-05
9.30036181275344e-05
0.000102383383497178
0.000101737033304076
7.95887989253647e-05
5.95789458797479e-05
6.84084961982337e-05
0.000141016887216228
5.15467107977207e-05
8.09343984558718e-05
9.59338163122345e-05
7.85665564435605e-05
3.14814885217349e-05
6.40126546631951e-05
3.41028601825278e-05
8.76716810294169e-06
-8.30836312268654e-05
-7.10140246337618e-05
-1.4251180492241e-05
-9.16629834399872e-05
1.7221607238209e-06
-4.01980210149209e-05
-6.08129725121995e-05
-6.70712865974578e-06
-4.69865761331692e-05
-5.17801410607314e-05
-7.0921897895213e-05
-4.53441359267071e-05
-9.54035987803641e-05
1.95854761188502e-05
6.7010490715789e-06
7.93186160873363e-05
4.52589450870844e-05
0.000102659470678951
5.61333153790515e-05
5.01051709818667e-05
6.12355103095598e-05
7.64108724906286e-05
7.31615564281683e-05
0.000100185731068689
0.000103724533440617
0.000103222002238548
5.81755923203968e-05
0.000106118285702328
7.289138741462e-05
4.05700470824063e-05
0.00012158539798725
9.058533588521e-05
3.39388647271861e-05
0.000115186174332104
1.59192880136168e-05
6.57915930978539e-05
2.35127567969976e-05
7.09460221398764e-05
5.68602261768524e-05
5.52425847848006e-05
-8.70625155762389e-06
2.16732849518963e-05
6.70711164049238e-05
2.9998207284079e-05
1.37187840511851e-05
-4.63532080271368e-06
8.21089449959775e-05
1.18673364610422e-05
-5.47728303753449e-05
2.45326921467222e-05
-5.98854056034267e-05
-4.07498601130201e-05
-0.000119624256721094
-4.31534805461742e-05
-0.000106906502206524
2.96863142968141e-06
-1.88665941290359e-05
5.73037910246648e-05
-5.39290339766423e-05
-4.78083703238372e-05
-1.84764995549976e-06
-4.92478694157907e-05
2.69693551029346e-05
8.71009389500267e-05
9.51092270030075e-05
0.000136871705092044
0.000103274424466504
0.000140955945593475
0.000157557151644824
0.000103085122325395
0.000135305419707064
0.000124604432185735
0.000152117914449445
9.90240686631435e-05
8.29772280792216e-05
0.000148839034021868
9.12084999425839e-05
3.71510350925522e-05
4.44560802350807e-05
8.55111513410824e-06
9.86680949288345e-07
-6.41011401841044e-05
-3.54216028681455e-05
-3.15961040528882e-05
-0.000102259127685538
-5.95229578108677e-05
-6.4217837298849e-05
-1.45109969085605e-05
1.8904110205892e-06
1.61506531422101e-05
2.30951923179709e-05
8.53397653559262e-05
8.95703748278643e-05
8.2298869267781e-05
5.79561532777616e-05
2.89504115435841e-05
-2.53087202615807e-05
4.92354726288238e-05
-2.452749807049e-05
1.86656438657032e-05
2.96232355309364e-05
1.97517690320313e-05
2.98828675956569e-05
3.5310529677105e-05
4.46360120699476e-06
6.64780478166162e-05
2.99824037190773e-05
7.52767984874242e-05
9.66780285975072e-05
4.10961966613882e-05
6.67425138914024e-05
5.7861867886841e-05
9.05068704710386e-05
3.10786814778403e-05
2.71417515314477e-05
5.13593981623184e-05
3.98806875166574e-05
0.000101124618691889
1.16079144646998e-05
7.49793037185684e-05
6.02402943856871e-05
3.48394945470961e-05
-2.01168220434443e-05
-2.20674986049926e-05
3.35254490791124e-05
-3.7463689744607e-05
4.43781841495866e-05
-1.87160894866954e-05
-1.39733035189827e-05
3.10696809916568e-05
4.91601536898043e-06
3.06249950151175e-05
0.000103305500125568
8.89824989466539e-05
0.000127252511443286
8.13269611351778e-05
5.2993111703454e-05
0.000123785393022767
3.77456032417161e-05
-2.15770568542287e-05
3.82743033956599e-05
-5.99221482807808e-05
-5.07235429901536e-05
-1.17656097240106e-05
-5.00548300040949e-05
7.09408656055789e-06
1.84098643745272e-05
1.52428420185764e-05
2.38030482731121e-05
4.69248303390355e-05
6.16443605473212e-05
9.56639827044298e-05
2.74627964716158e-05
6.61939517422399e-05
4.94080930802978e-05
2.68104707878293e-06
0.000140591787631175
6.61579348299614e-05
3.59499228163912e-05
5.83406422189986e-05
1.8182802473497e-05
4.5058069545119e-05
1.28934071661437e-05
-1.39898328622075e-06
3.38492590169528e-05
5.32621510431503e-05
-4.20030817652337e-05
-6.98311524875489e-05
-5.89985128409624e-05
-1.58851053773343e-05
-3.49069261757314e-05
-9.63072769931619e-07
7.16934331283098e-06
-1.09900965097639e-05
5.2383725477368e-05
3.68068828743584e-05
1.59733152805974e-05
6.7393223503976e-05
9.38681326239558e-05
9.85636681580665e-05
4.14879871028197e-05
0.000109603310130138
7.16012293378759e-05
0.000168142124888796
0.000134126174438783
9.44194736419188e-06
8.24595330300273e-05
3.4879907732159e-05
-1.32012894067858e-05
-1.89737331348239e-06
4.76394989784323e-05
-3.23008007348122e-05
-3.89709415425264e-05
-8.32790816953365e-05
4.36056497126838e-06
-2.27233622877041e-05
-7.96772108812991e-06
1.55982177382964e-06
4.99564173645196e-05
5.09305046240649e-05
3.39020429790406e-05
6.47060477829376e-05
3.90538401841776e-05
4.5598057350858e-05
1.7772236208105e-05
8.68363881119619e-06
3.19190876291878e-05
4.22464485990062e-05
2.34521872398931e-05
9.64936007753059e-05
1.13700887546032e-05
-1.79824725246637e-05
3.44106471687669e-05
3.51446128005711e-05
3.60589766876707e-05
5.87394335405629e-05
4.07564528162646e-05
6.0030179322245e-05
7.27957552441417e-05
6.82786627468512e-05
6.1118312227665e-05
2.52591999827472e-05
9.78018688486254e-05
8.95299490945149e-05
8.16593154109198e-05
0.000114270710137126
7.95733664332086e-05
7.88699839137163e-05
8.81213224693843e-05
6.99934126210823e-05
3.54180992278302e-05
8.57402438773699e-06
-1.05143099227155e-05
2.55964917037109e-05
-3.87157463929281e-05
4.72316523427584e-05
8.64228428499988e-06
-1.46133945442025e-05
-1.54468158762718e-05
9.8750437461315e-06
-4.09031286045437e-05
1.57188644163513e-06
4.63232435854567e-07
5.04970232202713e-05
-4.1628998662068e-05
6.4797385783189e-06
-4.91290297686219e-05
-1.28573517364872e-05
3.18506733389727e-05
1.18527040082659e-05
3.20964356462321e-05
-2.4705026118909e-05
7.03867740080848e-06
2.15857197766209e-05
8.6124808461337e-05
2.5053749904482e-05
0.000103264711064004
2.37336434785765e-05
9.64102484815125e-05
0.000142357294824379
8.85142061464353e-05
6.41899380973198e-05
7.86305017735719e-05
9.4202851196223e-05
4.7548883201094e-05
8.66393405468544e-05
9.32041552384446e-05
6.61042189133826e-05
7.70970181825027e-05
7.28073512684051e-05
7.22616503269297e-05
4.83878256196103e-05
5.98047215368701e-05
-3.48374127967421e-05
4.37641558824291e-05
1.6165173657866e-05
3.66347377235243e-05
-3.32131038641372e-05
-7.37391233601544e-05
-2.60007205601962e-05
-9.50562637573278e-05
-0.000120021911661819
-0.00010802411495603
-3.0635566224942e-05
-8.08367308743254e-05
1.02171693861319e-05
-9.29423593696867e-05
-2.8379136994896e-05
1.74328865236399e-05
-3.48680489491388e-05
6.15101206767295e-05
-1.19750911295464e-05
6.02539729323273e-05
6.83726174076948e-05
9.45420939578984e-05
0.000118586938143925
6.93263794692177e-05
0.000119368166800126
0.000163094583159649
0.000133139817747356
0.000107884311881946
0.000147163123888964
6.96440561561054e-05
7.17210361295432e-05
9.30321426688083e-05
0.000114516773163162
2.35647272011409e-05
0.000120649427934126
4.862491170488e-05
2.28027859412269e-05
-1.56017951013091e-05
8.91172183909398e-06
1.08860932603917e-05
-2.66580184162541e-05
-1.20761504156703e-05
-1.27139833028447e-05
4.0295106424012e-06
5.49239637247675e-05
2.82930584178355e-05
3.81203173459536e-06
-4.34592438259712e-05
-4.45348152074936e-05
-1.09422816908589e-05
-4.62646672402608e-05
-2.19592276280938e-05
-4.30812701258561e-05
-2.36862998711274e-05
3.23800324273615e-06
3.98754732440156e-05
1.23277252270872e-06
2.58063156542023e-05
4.41175581233469e-05
6.82374688943439e-05
5.89458321246683e-05
6.47598899266286e-05
6.56534045937313e-05
8.24542407611755e-05
9.07058556422222e-05
9.61692241925863e-05
0.000101806319029654
6.03317100116055e-05
9.32925742616439e-05
4.84508081307891e-05
9.64904903292159e-05
4.90446611845103e-05
0.000121489028164964
2.16829721508459e-05
7.5784784515887e-05
0.000120075285055242
8.88994838391389e-05
0.000104947139986242
9.62019696003914e-05
1.53831802928186e-05
2.46748144686961e-06
2.74136612950387e-05
-2.85734821930315e-07
1.02500467734713e-05
-3.03018415975118e-05
8.54248114223149e-06
5.58945272980237e-06
3.93164469543639e-05
6.75728789571132e-06
1.24393023613452e-05
9.42260249293394e-06
6.03922396917629e-06
3.88217309911034e-05
1.58614541177976e-05
2.86992026837848e-05
2.54023114076336e-05
9.43214692189945e-05
5.29872609213106e-05
2.69544842951232e-06
-6.79499321347544e-06
6.17944219061624e-05
6.26816048916454e-05
4.86479852776209e-05
3.75338665796737e-05
6.85431087920078e-05
7.05722508979765e-05
0.000124480457263321
0.000144680206848309
0.000103848281367288
0.000130773391663236
0.000101990371886061
9.81211313289543e-05
-1.43528199499654e-06
2.27558662174406e-05
1.1514039316944e-06
3.22043323734036e-05
-5.32098220398585e-07
4.64720972742314e-05
4.07655515587091e-05
3.47744752447488e-05
7.76004182248931e-06
1.67433129075775e-05
4.11786086791627e-05
4.58454045233113e-05
-2.67948615179446e-06
-3.83576123806403e-06
2.00874135991852e-05
-6.44977466555515e-05
3.4036694882132e-06
-3.19047145924663e-05
8.34851962238708e-05
5.05670995093907e-05
3.39457638921038e-05
-1.97657214887719e-05
2.98314250881663e-05
-1.91034658554736e-05
1.18908640718661e-06
-1.9301239576397e-05
5.24156063547971e-06
-4.21834949329476e-06
9.73804883685407e-05
8.26315207708579e-05
-9.08717222473924e-06
7.61200956146591e-05
8.10735470120302e-05
2.82798286654572e-05
7.51465776238386e-05
0.000109349329526709
2.92089131730776e-05
-3.63595637222985e-07
6.47209384866295e-05
5.6763682396297e-05
8.04819069960434e-05
-2.40264480758542e-05
8.07876272960254e-05
5.19132362247527e-05
5.57772793058034e-05
9.57958315205969e-05
2.76445830951022e-05
7.93687945851504e-05
0.000103122402655932
7.7773036645739e-05
5.19288227836708e-05
6.800852609669e-05
6.95599076821392e-05
9.09516939412646e-05
3.54162728460384e-05
2.30006085521421e-06
1.61982422427649e-05
-0.000105546061739476
-8.9436452502759e-05
-9.19742245021466e-05
-3.09350322037955e-05
-2.99353993787002e-05
4.49677693060903e-05
-5.26585478154571e-05
-2.68311875046459e-05
-1.28207757505919e-05
-5.16139553688343e-06
2.44049594956602e-05
7.87356151576769e-05
4.17047005736423e-05
0.000100156303093616
8.81608961124255e-05
8.25788667263904e-05
8.81342940188829e-05
0.000132351793791575
0.000139182702780996
0.000113541206834089
0.00010305188534602
8.0531124674473e-05
4.62177408551685e-05
8.9974957121596e-05
1.72108793287539e-05
-4.60155638387264e-05
8.98743859616826e-06
-6.37137463066776e-06
1.80915552347064e-05
-6.72821878786154e-05
-2.47196654186764e-05
-5.80049892445296e-05
-3.68655130201204e-05
-3.00748702387191e-05
-5.98015586715895e-05
5.15284717626097e-05
2.42392028720286e-05
4.71355912796507e-06
5.4675048969578e-05
8.12958335494544e-05
2.90828647775231e-05
0.000151345093786877
0.000119264005157918
0.000154710748670803
0.000180370178810175
0.000148997566405259
0.000115687786795102
7.45402629185229e-05
7.46751500477578e-05
-2.46706356421109e-05
1.50348404785122e-06
-6.69357779611482e-05
-1.2820088138178e-05
-1.87946449707973e-05
-8.08943719970451e-05
-8.40777716900131e-05
-0.000129155070911508
-3.87606889096122e-05
2.81387901467001e-05
-4.19133908107334e-05
-8.97345369359959e-06
-9.28249852778678e-06
6.1912591190283e-06
0.000102082118155095
7.8571468292422e-05
7.97674626397183e-05
0.000116998376085716
3.86628386841622e-05
0.000132150750551891
0.000135606599348116
2.42894963869638e-05
6.07876778793607e-05
-8.35140378634528e-06
3.58765522064353e-05
-2.94916963172676e-05
8.65160369963612e-05
4.82002229578398e-05
1.85733100111871e-05
-1.08405108731823e-06
5.13350172061364e-05
5.49759477842812e-05
0.000127387753287943
0.00011977966174963
8.36452545585136e-05
0.000117065865418484
9.77160866222421e-05
0.00013705279111303
9.96831361097044e-05
9.06604746522201e-05
5.13189426483448e-05
-3.13554005634832e-06
-6.22980520476195e-06
-9.55799336267844e-08
-2.27201613945863e-05
-2.00377514918478e-05
5.7611524722402e-05
8.74668407466224e-06
2.91953338783243e-05
-3.1825717702933e-05
-3.06846171510943e-05
4.85737999924531e-07
-6.01079788732229e-05
-4.96510462161908e-05
-2.85707670253483e-05
-6.48245752872842e-06
-2.04963280103295e-05
8.49630682756951e-06
-1.46001826565385e-05
4.84644133694875e-05
7.90864164507834e-05
9.08333996958012e-05
-7.46796856295701e-06
4.00221665915493e-05
0.000130247431320133
9.28019364426016e-05
9.71640892518288e-05
9.59203063067459e-05
5.46086917141313e-05
5.37041432461357e-05
4.27131981858853e-05
2.03555194270335e-05
-1.32353311615388e-05
3.66739865188314e-05
-9.7577565044741e-05
4.7721099385463e-06
-2.68578619171071e-05
-2.41956812857302e-06
2.69803485366447e-05
1.90089969099571e-05
8.23795504973375e-05
7.54365484308974e-05
8.4411513354114e-05
4.04144653043438e-05
5.00820105393453e-05
7.61722545653631e-05
2.20295044340562e-05
-1.31312847149274e-05
-3.90477704442386e-06
1.76979492684108e-05
-4.10200093754555e-05
2.82141427819167e-05
3.55999234891224e-05
-6.49580311453455e-06
1.48471427712162e-05
-2.06865385534915e-05
2.67282841413174e-05
-3.50136718126668e-05
2.90286004568332e-05
8.35093145522838e-05
4.53655427914418e-05
3.2500573157047e-05
3.72573614376963e-05
6.77094654454112e-05
9.80904272787002e-05
5.16796172785274e-05
6.78807010516532e-05
4.18835464979598e-05
2.1845815556967e-05
8.75927778121594e-06
-3.23968166531241e-05
-4.11081113784075e-05
-6.58823359253286e-06
-1.46872478382348e-05
2.10435488602542e-05
6.69450587905896e-05
3.0831717705501e-05
3.4034111769211e-05
-3.23695547950868e-05
4.00357699382296e-05
-5.54983482022332e-05
3.18750713443853e-05
2.10817889039443e-05
1.72580683881442e-05
1.80415410094373e-05
-3.02779057684161e-05
4.8050063039067e-05
5.69334338742019e-06
6.70755485914847e-05
9.68306122100587e-06
1.07286147737074e-05
5.74852860869606e-05
9.02518193220843e-05
8.09727967904814e-05
7.21687319733373e-05
6.27501638429194e-05
0.000102932742296551
0.000102437850452109
2.81399577044797e-05
2.74024514103464e-05
4.65940338067586e-05
9.15081434712142e-05
3.43787587043892e-05
6.80766090755012e-05
6.58360868047882e-05
3.35081915728201e-05
7.44979671447618e-05
-1.84008840223952e-06
0.000102848123435251
3.38806170870275e-05
2.00107765680724e-05
6.45211759851827e-05
3.41055805898422e-05
-8.31143461319412e-05
-3.47401987994188e-05
-2.90410126882722e-05
-8.24340478785178e-05
-3.8498349262695e-05
-2.12305698537971e-05
-5.3964256173409e-05
-4.76966296150555e-05
-1.71906733434342e-05
1.12013764406787e-05
1.16513065784353e-06
1.02797619325785e-05
6.31364031815674e-05
2.99277226353384e-05
4.914358610147e-05
4.50561350100792e-05
5.2235137852889e-06
4.76588222642353e-05
8.07818786220807e-05
7.00224857625117e-05
4.34410408705271e-05
6.96823395844453e-05
8.00792617203706e-06
4.62340924511552e-05
3.16949944819825e-05
1.15300806024135e-05
1.38805611101005e-05
7.57482353591879e-05
7.27414819946112e-06
3.2553446748369e-05
0.000109500886876067
5.44951879094488e-05
7.76039799253559e-05
9.66085407029539e-05
9.57701584139793e-05
2.42488659045379e-05
0.000127685895024025
8.16037404725234e-05
6.24047846444554e-05
5.77618968574705e-05
1.32013132909138e-05
1.92269484851157e-05
3.82547455238607e-05
-4.76892567878254e-05
3.07583531763371e-05
2.8644173839947e-05
2.38544100973439e-05
3.58053444125814e-05
3.57427507415245e-05
4.69694812193454e-05
-5.52851228742576e-06
-8.48113312384815e-06
3.36732591525056e-05
2.69342737047428e-05
4.08309737155649e-07
-3.02436039719837e-05
-3.27466797307196e-05
-4.2955839512307e-05
1.67831361902599e-05
5.31385815768616e-05
7.39475191967897e-06
4.07802103198046e-05
4.13777245754307e-05
0.000100061119633573
5.66643215570421e-05
8.56218150259836e-05
0.000146037119607934
5.72379420789403e-05
7.00049911094285e-05
4.44168329354693e-05
0.000111011168530111
8.4825082296738e-05
0.000116666675194757
7.35851218193515e-05
4.40614439891729e-05
0.000135866311058244
0.000116409287581757
8.39476393098901e-05
5.61394788307928e-05
2.15409165839153e-05
6.20278135582986e-06
4.61614540948366e-06
-1.49523796562342e-05
-8.77738100531582e-05
-4.99513821338004e-05
-3.69577091378596e-05
-3.16438265142341e-05
3.34601872065242e-05
-4.94891790776959e-05
-1.99110969181412e-05
2.78063424579339e-05
6.0960464234892e-06
2.1900291495765e-05
2.01535624680818e-05
2.64428722632497e-05
-9.34547914223198e-06
4.60749729544022e-05
-4.23535936004349e-05
4.8050048257982e-05
4.48366509100985e-05
3.48985876897585e-05
5.13537772196049e-05
4.1839774331697e-05
7.53731572643441e-05
0.00013581496373103
7.48029696571242e-05
0.00013514526028218
0.000126067851401385
0.000116208895625013
0.00011938083470673
9.72064699778424e-05
8.38674917224908e-05
4.60482270138234e-05
-2.57910028475696e-05
-9.34697451770018e-09
2.01559473621449e-05
-3.72723325042211e-05
1.33116418500519e-05
4.04591327119675e-05
4.46891103020772e-05
8.74017799737692e-05
4.83228740515267e-06
3.78274732993305e-05
1.6791058756168e-05
-8.88864834363666e-06
-0.000122396699310717
-1.22002139482894e-05
-1.71478348906388e-05
-3.60838825377277e-06
-7.70440652297225e-05
-5.47685217142115e-05
-9.28906077325043e-05
3.70819963136183e-05
-5.26035687621171e-05
-2.42648766502535e-05
7.64880439763062e-07
2.72844486660768e-05
2.83019092874532e-05
8.12355820509202e-05
9.59783515864104e-05
0.000114304304694451
7.43792403988165e-05
0.000132555150212521
0.000118788188617417
9.91697976825314e-05
0.000146252054121313
0.000118849696173566
3.85751357551624e-05
6.5641761745046e-05
0.000101848117482288
2.09123088093083e-05
3.47083129908847e-05
9.56970578455292e-05
0.00011314631858719
3.83913634863199e-05
7.04733439898166e-06
8.23220083892434e-05
2.13859773153407e-05
0.000126440746758211
6.01733563764643e-05
6.99516265210393e-05
2.12075348630196e-05
-4.54024061828249e-05
3.05787348348558e-05
-9.51810477013814e-05
-8.48920670927797e-05
-7.19561902762578e-07
-6.80699178357383e-05
3.19152257845771e-07
-4.47854261819861e-05
3.15722890676675e-05
4.98227701959976e-05
7.47188937804446e-05
4.7105871822345e-05
4.39771450424249e-05
0.00010209351144527
6.97474664616874e-05
4.21918044484045e-05
8.90868566293262e-05
2.98270634346103e-05
1.2448114578739e-05
7.00495079769644e-05
7.12078190371529e-05
0.000110866002783659
3.39767299276494e-05
7.97390834285538e-05
3.90609560322912e-05
7.15512167229362e-05
6.92574465968618e-05
8.61400605841548e-05
6.88175933076716e-05
6.02175873198954e-05
0.000111728349823405
3.35634876292992e-05
8.721069164847e-05
5.43462057825183e-05
9.07935353077043e-05
2.293422351655e-05
9.27573161667814e-05
3.4857402326459e-05
1.09388271663989e-06
2.25584943732306e-05
2.25148510923927e-05
8.87635444623164e-06
-1.04129787492298e-05
9.28790242258445e-06
-2.51677775729637e-05
-6.12867993446799e-05
-3.13214664292723e-05
-1.42661476370125e-05
-3.14070148181484e-05
2.003940311639e-05
6.9621843317504e-06
1.68609798059091e-05
-2.70537790542168e-05
1.54469301850784e-05
3.95245303277695e-05
6.47980002472293e-05
2.65453573860345e-05
4.74530975800921e-05
4.06744757977153e-05
9.97494348478964e-06
4.90106504576983e-05
0.000112950186795937
0.000108742557330951
0.000120535049632905
5.57549557374808e-05
6.37280938646361e-05
9.54934997286658e-05
9.72068504863996e-05
6.38378373455577e-05
9.18175883241694e-05
7.67729025432839e-05
0.000114759528198558
0.000127268150548928
8.62374232391096e-05
8.44967222357948e-05
4.54737135557202e-05
9.42947632170365e-06
-3.4953767531051e-05
-4.18859495753242e-05
-2.7839846464311e-05
-7.86913281340463e-05
-4.29280667228841e-05
-8.00732709238481e-05
-0.000112014709985473
-8.55064749560271e-05
-3.72643574531502e-05
-2.43312270282118e-05
-6.89719900885321e-05
-1.78816550238415e-05
-2.1362666818137e-05
1.27701075839327e-05
4.04011921285875e-05
0.000100152761451809
4.37992190824534e-05
0.000178626322968919
6.87314863685422e-05
0.000140521014084836
9.98059072420537e-05
8.67517539276693e-05
0.000124730224149308
0.000103232476204125
9.2406521258299e-05
8.33067132393174e-05
0.000120527421758997
3.91294475394652e-05
0.000125912415581636
6.85273712225934e-06
9.97517643516639e-05
3.63041764546778e-05
-2.93619936047769e-05
-1.86179382341791e-05
6.30834565498695e-05
6.60554808542579e-05
6.01389242738648e-05
4.06558660346776e-05
8.56717933434097e-05
7.598199064698e-05
4.73429541170458e-05
1.48627251466304e-05
2.31782097158095e-05
1.6092506356358e-05
-3.26240338877218e-05
-2.61426088833115e-05
-2.65087137630839e-05
-3.9249397370127e-05
-3.72713450178785e-05
-8.32522718549776e-05
-1.26806721398713e-05
-4.99391429823676e-05
-4.28812019347791e-05
-2.16660895254786e-05
-3.93314318244818e-06
2.1714392991825e-05
3.40878580287835e-05
4.72031144347044e-05
5.66984652269973e-05
4.79095009427021e-05
3.43499902358793e-05
0.000110929086793261
0.000116489187016048
7.74346284408904e-05
7.22996224725094e-05
4.45484277751299e-05
4.26964339889847e-05
7.0341289421352e-06
7.0332517080782e-05
5.94483974323582e-05
7.22209722181425e-05
0.000136874147505922
8.7756803312791e-05
0.000141141137824407
9.30162290388926e-05
7.31327726171626e-05
0.000109121251600944
0.000107677878763145
0.000122916592970204
6.57598278768616e-05
0.000122374859331752
-1.90119483956377e-05
3.94302648635785e-05
8.70649466013193e-07
-3.61986290484316e-05
-7.32458892972736e-05
-3.97078491626031e-05
-8.3750434040869e-05
-3.7828099264945e-05
-5.0753658621917e-05
-2.48617737242782e-05
-0.000102424577339551
-3.96151247422801e-06
-6.25639250806799e-05
-4.14949266891307e-05
-5.24654898837025e-05
-5.13793502933741e-05
2.48291552452261e-05
-1.08458896409664e-05
-4.3678734776928e-05
6.68703555680585e-06
3.48622206023295e-05
5.51963348863396e-05
7.92548293915944e-05
9.2820425677201e-05
8.17044907734283e-05
8.99886811787159e-05
7.16501837824057e-05
5.92923495387052e-05
0.000112841221873999
0.000138064643141811
0.000117614087938489
0.000109074340907895
6.9694312497487e-05
7.20134668991635e-05
0.000114786779153052
5.50306342218935e-05
7.18339815346481e-05
2.43258239327862e-05
-1.74175826063202e-05
3.50194658529344e-05
5.95155867521365e-05
3.34015706668068e-05
1.8358065162948e-05
-4.57412685555215e-06
1.91034215507346e-05
-2.04192774983593e-05
4.71629872190602e-05
-8.35921030293982e-06
7.18189902137699e-05
1.04374830751569e-05
5.18672428393701e-05
2.28353751872212e-05
4.76923904963656e-05
2.32662256595968e-05
-6.69102767846076e-06
-2.95024724865027e-05
7.77554877296023e-06
1.39648080043332e-05
-1.06691568659356e-05
-4.91174667945408e-05
-3.37138886972131e-05
3.2033889225559e-05
-1.97477430257312e-05
-2.87547776780379e-05
6.64880538612905e-05
-3.29216873421023e-05
6.66899058794964e-05
1.13230003910061e-05
1.42503197391678e-05
1.75412679751087e-05
1.00721691207409e-05
1.27766034938734e-05
-6.50282616192363e-06
-2.34833775922673e-05
-9.60604418772319e-06
8.45062417928325e-05
3.93657967774047e-05
6.9319295868941e-05
2.04628951494947e-05
3.20378170829913e-05
0.000140748222021679
0.000152836851513245
0.000117715248606071
0.000205234038047275
0.000129137569088078
0.000141127591594351
0.000143377690282932
0.000141227981001875
6.99419583807251e-05
5.36951790048617e-05
5.12008022103318e-05
6.99490738758839e-05
1.54529570958894e-05
2.67602240669785e-05
1.84847365577416e-05
-6.82730368593311e-05
-4.63292967130955e-05
-5.88596483796257e-05
-6.49702706657249e-05
-8.59154846634585e-05
-2.06325856678625e-05
-6.53025687688797e-05
-2.9129729607332e-05
6.55878384726149e-06
-2.74568299196486e-05
-1.09409903996679e-05
1.97862517055071e-05
8.37068340572313e-06
3.33344826412351e-05
5.80775810808811e-05
7.08997031097829e-05
3.4268899338438e-05
3.74339755314769e-05
8.78972693991265e-05
4.82563773550972e-05
7.49034705039548e-06
3.75582935899249e-05
2.06000589272183e-05
2.54582529520521e-05
3.9747316668459e-05
5.45281565473148e-05
3.8002303915895e-05
7.50227793893115e-05
1.73698857558217e-05
6.00115445138408e-05
2.40825311473618e-05
2.05781588904547e-05
-2.06366074962176e-05
1.29497560863948e-05
4.11570726156278e-05
2.65630954635748e-05
4.52438963739787e-05
0.000106941363556961
6.98798759293854e-05
2.2192200786406e-05
0.000125287606520607
0.000119602788052888
9.0427999271445e-05
0.000104440917959516
0.000101395937227944
0.000121438648680867
6.95229510353479e-05
3.0530313495205e-05
6.77644355802021e-05
-1.1521104984168e-05
4.70691180002068e-05
3.30634825669837e-05
1.00075880664403e-05
3.86518779859393e-05
1.31874753810109e-05
1.34801635676935e-05
1.70865155145762e-05
5.76551097114462e-06
-4.29748045706674e-05
-7.59053179413766e-06
-7.39130409715693e-05
-6.34662645484844e-05
-0.00011414583589764
2.47005383008764e-05
-7.00148690973466e-05
-5.80432399117722e-05
2.67522447716301e-05
-9.35300474252407e-05
-4.54835889695285e-05
-4.30271577260499e-05
-7.1938118163478e-05
4.49569781720155e-05
4.4738596727746e-05
3.24197773453949e-05
6.36250310420424e-05
5.49716680443702e-05
9.68445143035799e-05
0.000128536417078561
7.71065670220593e-05
5.07620516736966e-05
-1.41199955170808e-05
-3.55649764517683e-05
3.74204689478352e-05
7.88948408401959e-05
7.13191839549068e-05
7.13724282479586e-05
0.000109027273828257
2.50543116122673e-05
8.28146184613066e-05
0.00010308079100721
5.1929237152888e-05
7.46474158889929e-05
6.08515274771842e-05
7.084647807639e-05
4.3270728490027e-05
2.59616553880468e-05
4.98920717300018e-05
9.61392909328221e-05
1.51177730620624e-05
4.62157201802416e-05
5.00154590385244e-06
-4.41723505447857e-05
-1.81860244787231e-05
0.000115152852673241
5.91162386528702e-06
5.32254400871658e-05
8.40355251479997e-06
2.56013415229912e-05
1.59473769481185e-05
1.63180890803061e-05
-4.58776210543811e-05
-1.35155106472494e-05
1.94150323964642e-06
-1.85382465910052e-05
-1.63490395735561e-05
-6.60701085014014e-05
-2.32136912666397e-05
-2.6661085395504e-05
5.90009428883418e-05
-7.75960323991922e-05
-5.17637495332552e-05
-7.37855764766762e-05
-2.35292429248019e-05
-1.04358806873854e-05
6.82223027205735e-05
9.62545328503653e-06
0.000110356721464145
2.51950671535751e-05
3.52326899083592e-05
4.85162656779271e-05
9.92298223236044e-05
0.000105278388990225
4.60400564618202e-05
9.27832018177572e-05
6.82904291711506e-05
8.63438065971429e-05
0.000118437677081657
0.000167788182818766
0.00013147089271769
0.000136793603615404
0.000132920918497768
2.34666112824716e-05
3.97215160657091e-05
3.95672030116608e-05
1.22407357694392e-05
6.08573679853509e-05
3.12736937290887e-05
8.80848057518018e-06
4.0468556320153e-05
2.59613931543889e-05
5.50823373815147e-05
-8.89053083081101e-06
3.54096288137887e-05
3.20777343400411e-05
-2.74943493216582e-06
4.45795775506803e-05
-1.58907133874665e-05
-7.62969578047786e-05
2.98159403891711e-05
2.84943086368393e-05
1.84858898493916e-05
1.31654540061491e-05
-1.31575416074576e-06
3.79957914867451e-05
1.4674261811714e-05
-3.79235290047161e-05
-1.94360491619203e-05
-1.69459133008429e-05
-3.035033429495e-05
3.550177799719e-05
-1.86303008768658e-05
9.45730152112832e-06
-5.39028554937889e-05
-4.00013069129673e-05
1.56669759993117e-05
-1.90342284081652e-05
3.94527580500367e-05
4.69572093084505e-05
4.14599160403301e-05
0.000118220303226643
0.000101741941527661
0.000105912634225927
9.77390146472026e-05
6.95894311828339e-05
0.000113768863259884
5.91541350067505e-05
3.80528567576759e-05
0.0001405042322394
9.56493158822065e-05
7.36795040146245e-05
0.000149469741585792
0.000131816940764004
0.000141759221834364
0.000101515732289707
8.55271483640578e-05
0.000132488401702575
0.000124228356976004
5.19224212384948e-05
3.56348423968838e-05
-2.63217652889143e-06
4.8333861630516e-05
1.66206887022552e-05
8.46130873498933e-06
-2.76397418521497e-05
-4.21194568028418e-05
-8.14327135902317e-05
-8.79611799596104e-05
-9.92468023379976e-05
-9.46107185056789e-05
-0.000119515921807382
-9.24577292076099e-05
-0.000124041220062282
-2.50284192750549e-05
-8.24224829230724e-06
-1.84885964387116e-05
3.52435119591329e-05
6.18120261960296e-05
8.04049475895807e-05
9.95297410824192e-05
7.4444051178146e-05
6.82176448169843e-05
0.000107387425072028
9.86915309740775e-05
0.000124952359215123
0.000102658531863492
2.68724908240105e-05
0.000103615129206864
8.74321706396925e-05
6.65138713065009e-05
9.71194596822809e-05
7.38359403436401e-05
7.61348554703918e-05
0.000126043438599291
8.45909065453424e-05
0.00012054575743008
5.98882540181913e-05
9.19613055958659e-05
1.25803040418132e-06
1.04138565993746e-05
1.22883706503741e-05
1.13826826324939e-05
4.96861290677165e-05
3.40775718911544e-05
4.28051273010031e-05
0.000112566821087052
0.000106956715133041
4.08172720932656e-05
0.000113153057898032
3.90276600316892e-05
2.242723640341e-05
-1.67595551403185e-06
9.0529894811402e-06
-7.79105751669984e-05
-6.69926642322377e-05
-6.62689316505906e-05
-3.86722546168775e-05
-4.04507525329707e-05
-0.000103771061942905
-9.81410149019459e-05
-0.000111232536518043
-3.95443458666278e-05
-5.10163299780906e-05
1.25368302789248e-05
2.5456772690891e-05
5.37436358780167e-05
9.37861807952425e-05
0.000103531452005082
0.000103489308488165
0.000156434839171768
0.000158097726644343
0.000110809183818936
8.44245578662648e-05
0.000116807456106675
0.000163125725231847
0.000140145506508767
0.000174197860935136
0.000140223459606305
0.000100140190357747
0.000159035553189332
7.48559434568138e-05
7.3773228444789e-05
5.30673237831365e-05
6.61094299759152e-05
-2.5417064809448e-05
7.17237162344895e-05
5.34627324612604e-05
-8.91833718284196e-06
-2.34698688662468e-05
-2.22269828252838e-05
-2.10365400164768e-05
-2.21474088906772e-05
-6.2096943315969e-05
-3.66557445340376e-05
-2.94608328717005e-05
1.27972144497881e-05
5.36931859577426e-06
7.87572028909015e-05
-2.06210572805789e-05
2.69981292804422e-05
3.80295790357667e-05
3.51194296649275e-05
2.41127963903392e-05
-2.17334584408582e-05
-3.37400020310381e-05
4.42166086213694e-05
1.6916702779552e-05
1.38768485691118e-06
1.41212595547303e-05
7.65286506047953e-06
5.12987491797053e-05
7.21149131999912e-05
0.000114710888032611
8.24178612314164e-05
8.0897426620229e-05
0.000106555995722335
0.000113077817635608
0.000107122585328545
9.738927807793e-05
4.67770907467611e-05
7.59863833379987e-05
0.000194447047501883
6.97351784465456e-05
0.000129155248850268
2.38277417456206e-05
4.55548398439624e-05
7.10971495942702e-05
9.97860540447069e-05
-1.04060281876283e-05
-3.20807455785575e-06
-2.31155036631239e-05
-2.86599116618895e-06
-8.42138469270511e-05
3.03587788412312e-06
-3.02388313480949e-05
-2.9767488509012e-05
-2.3591531697012e-05
1.22349951926002e-06
-1.47449247559689e-05
-8.19706709397735e-06
2.54333413689361e-05
8.3631995692421e-07
-2.55694849678184e-05
1.02195908129306e-05
6.37978403159298e-05
-5.15823115082934e-06
1.5688205155411e-05
3.27534044479421e-05
3.9152232339942e-05
5.58690996762068e-05
2.34554681132436e-05
0.00011637663300681
0.000113078644239423
8.64256058156317e-05
6.28178513565165e-05
8.70187855860648e-05
7.72482493580219e-05
6.25089604881547e-05
0.000125978709770737
5.47986281346365e-05
8.46431329580464e-05
8.81666904539328e-05
8.27748241520162e-05
9.58600165402421e-05
7.86297264359707e-05
-1.01112420731047e-05
4.87141319725122e-05
6.24429467549311e-05
4.24421516646592e-05
7.63887823386619e-05
2.02704252175854e-05
1.82727034157675e-05
-1.41856804657631e-05
8.55459562177333e-06
-1.15432097423765e-06
-1.25533105609537e-05
-0.000109575793829649
-0.000111186465354414
-6.6689063422539e-05
-8.89990238726777e-05
-5.78410169001035e-05
-3.00514012165152e-05
-1.27986752860903e-05
-6.62861207895697e-06
5.1912724179114e-06
3.96845205139787e-05
-1.24254891201348e-05
1.14817762314141e-05
1.09305143285265e-05
1.71810310177091e-05
6.68349897041153e-05
4.25287301128478e-05
7.17814801882589e-05
8.71243600250833e-05
8.11437809289775e-05
8.44794619981984e-05
4.09374767021627e-05
9.75506505944099e-05
9.3416136686003e-05
6.9428132665117e-05
0.000105971294233897
3.45088074275432e-05
8.87230724370256e-05
9.08298323137013e-05
5.25400674749578e-05
4.04694490026817e-05
7.46925649684256e-05
9.26086324176574e-05
6.79530952704417e-05
4.46902955735428e-05
2.8966699170094e-05
2.38958205358886e-05
2.39927941085082e-05
5.33509711099719e-05
3.84583828871927e-05
-1.11830358423631e-05
-1.54005236909976e-05
-9.90622401930556e-06
-4.58515474627469e-05
1.36529439294508e-05
4.15448820950987e-05
-3.65110751343673e-05
1.95016080649243e-05
1.28047694890316e-05
-5.38258948347868e-06
2.23593304349671e-05
-7.72311784827391e-06
7.7898393048551e-05
4.36178338648655e-05
4.6735047126488e-05
6.80511855869807e-05
2.72538021217097e-05
3.87149342020484e-05
1.20308816431818e-05
1.74990912485252e-05
1.44424081714267e-05
-4.00070403906438e-05
4.12479507234871e-05
2.22769173314837e-05
8.56731687652574e-05
6.00094243105266e-05
9.02079434133062e-05
9.52551641658499e-05
8.35281434999563e-05
5.78686879420045e-05
0.000107751062276251
5.91286151312369e-05
5.23285592608132e-05
2.44816616457569e-06
2.57839630910317e-05
1.15170666237552e-05
4.67968389520001e-05
5.5060231886454e-05
3.00598636641233e-05
7.98124116615106e-05
6.44700833695069e-05
2.71845731701862e-05
5.00156923676934e-05
3.81713124559463e-05
6.01557107531092e-06
-1.75917895926823e-05
4.34843262830296e-05
3.78940376744449e-05
-3.15211702362842e-05
-3.76216066356423e-05
4.38149612028881e-06
2.2068901927932e-06
-6.10348971731558e-06
2.25156373428043e-05
3.2054706662164e-05
3.99362548219529e-05
5.54866975522648e-05
6.30914728012618e-05
6.42408341197813e-05
0.000133964905272131
0.000113045592056139
3.9756937982785e-05
8.46083421352663e-05
7.11119921204311e-05
8.07085252960208e-06
2.70670870970443e-05
3.32115529441646e-05
6.10450318554761e-05
5.9861578256863e-05
-1.35740979349225e-05
6.37912185495462e-05
2.09555958917465e-05
1.06979122388834e-05
-8.0152543304611e-05
-9.15782708306975e-05
-8.5880395048134e-05
-6.26962353497225e-05
-5.34124735719571e-05
-1.62785611737469e-05
-3.52303428273472e-05
-4.80557961408315e-05
-1.40403588250711e-05
4.87419760429874e-05
7.6913996058891e-05
0.000145868111919987
6.52018805006894e-05
0.000136313437350625
5.32063709407192e-05
0.00011376333635431
0.000131131387431309
7.96142641815653e-05
6.26199371778621e-05
5.76498288696034e-05
1.32494793853639e-05
5.55079217238225e-05
2.15519753182816e-05
7.13093464410072e-08
5.56156101944633e-05
9.26683847473406e-05
6.40237241632116e-05
3.38385627358365e-06
7.35843129911746e-05
1.52611152925316e-05
5.8864180959716e-05
3.98835159695414e-05
-9.96349411877154e-06
-1.38743162796412e-05
-4.21713946580338e-05
-6.17296519919979e-05
-2.15674689987541e-05
9.3740872888815e-06
-6.07204366024331e-05
6.05172766120444e-06
1.10709958130104e-05
3.04097271613243e-05
0.000110927430683798
5.13191072700303e-05
-2.82493923335704e-05
-1.59808273547991e-05
-1.17699900883283e-05
-4.65239800622194e-05
-2.64646917134584e-05
3.0772441584024e-05
-3.36539106317092e-06
5.41005024949912e-08
2.07162255171111e-07
4.26562639231065e-05
2.55511622737399e-05
2.71827027986602e-05
3.62077694126576e-05
4.60094431776728e-05
4.81056313354888e-05
3.08834672697689e-05
8.32073584664452e-05
0.000102339301893834
0.00010007712277487
7.71636232151798e-05
8.18766664235383e-05
0.000131803236644088
5.75851860469539e-05
0.000111844082452944
5.86051285416798e-05
5.57779690512605e-05
6.20549919116673e-05
3.83624867575478e-05
8.87775543217043e-05
0.000108135085309278
3.7380519681498e-05
4.29780147461426e-05
5.03158867630017e-05
9.03898484260493e-05
5.69323665303832e-06
5.53415793255462e-05
3.43870480469283e-05
-1.91299127284176e-05
2.64101446098173e-05
-4.70280641794268e-05
-9.84761256841045e-07
3.94157151092866e-06
-2.84255158034846e-05
1.59948742246779e-05
-7.52892238053631e-05
-5.02400940679862e-05
-9.33536279257196e-05
-3.44729945767685e-06
2.51618676505202e-06
-3.81060204075193e-05
2.2096163157617e-05
6.04433212346847e-06
5.7225528513585e-06
1.66080251594635e-05
4.35842451705817e-07
2.44734026992232e-05
8.57493021819717e-06
4.74326956156094e-05
0.000129934855721059
5.6405841539676e-05
0.000112691931324783
7.16484172799648e-05
0.000124555724570366
0.000145383536709292
8.81055736999756e-05
0.000105428214428554
8.41895623141566e-05
9.65341542817985e-05
8.5366523971584e-05
0.000147033866092855
0.000115338148120186
0.00012574113997923
7.91260269674218e-05
7.49209657586909e-05
7.20169232475676e-05
5.88384184581533e-05
6.43137334791568e-05
5.96368474238438e-06
-2.3495359084013e-05
-4.55090296345436e-05
-6.04539285518771e-06
-2.97642003250504e-05
3.2145211184537e-05
-6.73822894152717e-05
-1.96803949948881e-05
-0.000119241250046017
-2.66217964780074e-05
4.05327650440287e-05
-3.53954846676838e-05
-3.78618770756387e-05
9.44460075689004e-06
3.53055168020844e-05
6.01123599520449e-05
3.51521421346651e-05
-3.59895231393069e-05
2.97931424520947e-05
1.54399989832408e-05
2.45323072543227e-05
7.68498212618068e-05
2.48928096082618e-05
7.40952130814687e-05
7.0169539926123e-05
4.42461604616849e-05
4.70124062502855e-05
4.47717319998813e-05
2.1685849138892e-05
5.35804514949136e-05
4.95154649593832e-05
1.98432011697635e-05
2.91296148665373e-05
1.16051201939808e-05
2.9249274789729e-05
1.43811723859908e-05
5.35084603436958e-05
0.000113396949625342
9.22351377961863e-05
0.000119661764477422
8.82251622312466e-05
9.25432484174481e-05
7.94170155347631e-05
3.89437766542071e-06
7.73973122592638e-05
9.53585546281657e-05
6.22737431620305e-05
4.27836306235164e-05
5.91018381015724e-05
-2.15818411432955e-05
-3.39646360776892e-05
1.7021088151859e-05
-8.79960154574682e-06
-2.33265767623855e-05
-4.48853952591244e-05
1.82588192225094e-05
4.06079982511054e-05
-5.20055324995633e-05
4.04700054289435e-05
3.20283804114813e-05
2.5415049845161e-05
2.85833624609901e-05
-2.47848243408352e-05
9.0160183996987e-06
1.97791653061315e-05
-3.46512188096798e-05
-7.75526095472664e-05
2.08076280455383e-05
-5.20963397838949e-05
1.08638715907424e-05
1.14499132641417e-05
4.58208566602255e-05
1.87006605573408e-05
3.22539464936784e-05
6.49814768451879e-05
3.76723587244936e-05
5.99523456358929e-05
3.56346490163879e-05
5.85363458330531e-05
0.00011079511930594
0.000127504653955895
5.03572916216964e-05
7.50767414332684e-05
7.23209330032252e-05
0.000121991473769154
0.000130997532691571
2.99902561833909e-05
8.15846028496843e-05
0.000111766322784276
0.000154894645586605
9.74688781040998e-05
4.52829954101562e-05
3.1821916087995e-06
2.80315134508592e-05
2.53682021481552e-05
5.0379032552438e-05
-4.43707456086029e-05
-5.68128699437452e-05
-4.78829365352478e-06
-2.2562649263375e-07
-7.15203049408646e-05
-5.8897646941579e-05
2.65415500743606e-05
2.26690792490421e-05
-1.99222278180121e-05
-3.26780532172954e-05
-5.95318380740808e-06
4.25493401274896e-07
1.41883273263495e-06
1.36258866882334e-05
1.53023398845252e-05
5.29738302667752e-06
7.50518512046714e-06
2.33930433474434e-05
3.76946039651359e-05
3.91919165623517e-05
4.46709237046288e-06
3.73946028036748e-05
1.56620056533216e-05
5.80577511939789e-05
7.07482950719075e-05
0.000100067672868236
8.97813521796782e-05
2.82766434629798e-05
4.71807037877653e-05
7.90435714230781e-05
4.88676453718965e-05
4.80346537785993e-05
6.04068062257169e-05
9.02161725096263e-05
8.91892897724926e-05
9.95671767990062e-05
5.86551599228381e-05
0.000112442365901177
5.99059587858595e-05
-5.09441586361673e-07
1.177970497382e-05
9.06093820204661e-06
9.52918325725962e-07
4.9078325235001e-05
2.61583777912881e-05
-2.60118738550846e-05
0.000112209277584217
3.83735579672738e-05
2.30536324728135e-05
4.33338156744455e-05
-6.26932586128731e-07
-4.92183974978474e-05
-1.52601033355917e-05
2.92495837493831e-05
1.97542031562612e-05
-2.32888399871385e-05
1.70519663514408e-05
3.92675385695338e-05
-1.76740710674913e-05
-5.23358417821587e-05
1.75813158398283e-05
5.15095433194877e-05
1.35896743521207e-05
7.69856161887119e-05
3.84748890074267e-05
3.23306710917219e-05
6.56328622515156e-05
7.21998406742241e-05
8.20301912828009e-05
6.76866541746782e-05
5.32001111983594e-05
4.99515828405616e-05
0.000116086112144111
3.00279613378101e-05
9.67439107515078e-05
4.32435259257879e-05
5.2973604559824e-05
0.000114993685365878
0.000115869192043549
3.81423550075579e-05
3.27552533672498e-05
-3.17203405429938e-05
4.38105961790792e-06
-6.58110625539483e-05
-7.60203280349898e-05
-7.9304081379209e-05
-4.26636706461832e-05
1.88166798976907e-05
-3.60392667758145e-05
-2.39262425001791e-05
5.8972556682035e-05
-1.29246515302292e-05
-1.37077280546063e-05
3.27594573646427e-05
4.06648134193015e-05
3.88191444349111e-05
3.33820573681087e-05
8.12211579261977e-05
8.2536563436434e-05
5.33375582329653e-05
5.55848837451379e-05
7.62524502226702e-05
3.76915035530359e-05
6.94280990831377e-05
-6.75843799546439e-06
2.17510767303905e-05
4.96633428734585e-05
6.1656979949844e-05
8.3919651816408e-06
4.09246382770493e-05
-8.68675756408457e-07
2.0748616995238e-05
2.39997821319884e-05
1.5455506356184e-05
-4.15782182476391e-05
-4.32708184184048e-05
2.34169990512367e-05
-3.28602322408243e-05
3.59038903857777e-05
4.40502394303086e-05
3.79977132684486e-05
6.65649756349766e-05
6.35313116517127e-05
4.30301711103225e-05
4.31184973924895e-05
7.56868730920757e-05
0.000126857272760858
9.1937935892223e-05
9.53655507087064e-05
0.000204182006946179
9.08274846058871e-05
6.39851349254419e-05
7.82395291974943e-05
5.38942727330549e-05
8.23285248465602e-05
7.84988776497082e-05
3.5514603490869e-05
1.95392164767438e-05
-3.2659391194245e-05
-8.20439294568092e-05
-6.5957913527288e-05
-5.0708110411253e-05
-2.49052336038313e-05
-0.000120137343239261
-8.42337526054074e-05
-0.000129599447121804
-2.25249100563438e-05
-3.95152431647839e-05
-1.2911289904431e-05
5.53599337550364e-05
5.90435177177233e-05
8.65234810542661e-05
0.000137342174455939
0.000104782924927307
0.000127208658093845
0.000113478351372397
0.00016273820526873
0.000124069528645902
0.000131175220450691
0.000110141135559644
5.44536873524819e-05
9.99014702752379e-05
6.39414611742376e-05
3.40786965355516e-05
3.74654622228403e-05
8.01491373905485e-06
-3.87829015824041e-05
-4.84618256000443e-05
-2.32276241262037e-06
-5.28897738854368e-05
-7.75738702133633e-06
4.58584406697567e-06
-2.32356879489765e-05
-3.42705748060715e-05
2.67012871643545e-05
5.74829805042572e-05
6.69103593902752e-06
5.05893731106376e-05
2.68704906642804e-06
8.96654889977839e-06
3.57655662422783e-05
6.93524516060846e-05
6.36483686791819e-05
4.42395486834441e-05
6.76018053443455e-05
8.41778256394455e-05
3.7563987801859e-05
7.70505306110515e-05
8.99653993408487e-05
5.11658713627892e-05
1.00960556044597e-05
-2.43868153736778e-06
6.35846967529536e-05
5.28481489811851e-05
3.68393526892964e-05
8.59298462908528e-05
2.48859812348429e-05
4.97991292025994e-05
1.92254566744458e-05
4.43479036720514e-05
2.58271597472641e-05
-7.19116878337289e-06
-5.01678945221481e-06
-4.30691188903023e-05
3.67444651305519e-05
-2.47310337891499e-05
-2.0837313771806e-05
8.65362806931182e-05
5.80535089454726e-05
9.18635517874169e-07
1.36708410692249e-05
6.62996245296727e-06
0.000130718137541328
8.13508341495264e-05
3.24427441639977e-05
9.81373290068707e-05
0.000139117481183121
4.86663810344391e-05
8.91739778920221e-05
9.52059240554208e-05
2.91291262424164e-05
2.83834127051396e-05
5.72259865145353e-05
4.42274762600002e-05
-5.96837633195991e-06
-9.22959706328494e-06
-2.21952190129762e-06
-2.93469229184586e-05
-4.00988621748142e-05
3.69230331030519e-06
-3.96434929112439e-05
-2.38792400291502e-05
-6.68346114338387e-06
-4.53009237927572e-06
1.94045620227219e-06
-7.54704089994724e-06
1.20757059050796e-05
9.6884651546366e-06
0.000101161904872928
7.38329196766578e-05
0.000124495549186155
4.93368772205424e-05
7.85333427170897e-05
0.00011222781561864
5.84363855980951e-05
4.89880405307075e-05
8.75120229603762e-05
5.97172701094705e-05
8.51122340665516e-05
4.28459630627321e-05
4.09037160178979e-05
6.58226597595316e-05
3.33220757648642e-05
6.82112286810579e-05
3.87471889199924e-05
9.46806063785324e-05
-2.65405357712134e-06
-1.94641362856794e-05
8.3045353526319e-06
1.52815561755538e-05
-6.92612983276744e-05
-2.28892942531733e-05
1.54589556002282e-05
1.70910760141146e-05
7.14254108180131e-05
3.09025764545001e-05
4.44814974421714e-05
1.111718247819e-05
4.82411350180045e-05
7.52145660664031e-05
3.91100496739955e-05
1.11880163042507e-05
2.96508995623694e-05
6.50382491349494e-06
-4.76781701444634e-05
1.57314530985901e-05
4.85546801936759e-05
7.67224910807876e-05
3.00900176773672e-05
6.77540741012543e-05
2.17956421441333e-05
3.63664997801989e-05
4.03820955166102e-05
5.46088850649258e-05
5.90625145904041e-05
4.45374008465703e-05
3.01597353928025e-05
4.9372838927957e-05
3.23642490005292e-05
1.10067232875848e-05
-1.24166650497536e-05
4.80086839254324e-05
3.99059090675244e-05
-4.9185838768584e-05
4.64302231056385e-05
-1.33519057185565e-05
9.55436068354375e-05
1.47206075698302e-05
6.20865684305527e-05
3.6377871205334e-05
3.87301570269888e-05
2.08447456191039e-06
5.03026841687685e-05
-1.47471712376483e-05
-1.30295702646779e-05
6.21102288295564e-05
-3.04978698277908e-05
-3.9133474328168e-06
3.84392348530019e-05
6.35409372830108e-05
2.19921211063145e-05
-1.7107234260532e-06
1.88321192199248e-05
2.87668095561714e-06
-2.19929227776936e-06
5.99849772915322e-05
7.53768571608142e-05
0.000110359812495364
6.8001260750969e-05
1.36634979419861e-05
3.81787107012026e-05
3.18181247877644e-05
2.91512312043261e-06
8.87848598022872e-06
-3.76765415887369e-05
1.82461073946773e-05
-7.22569913488743e-05
2.94062488745897e-05
1.63684937168495e-05
4.73508144320994e-07
7.61503839535075e-05
6.92290344467814e-05
7.81745234225966e-05
1.79529747939493e-05
7.28042767257752e-05
0.000117174509114671
0.000111141321639836
2.89855607913918e-05
3.45955324413768e-05
6.8287397993091e-05
3.07296036339077e-05
-6.43598021351955e-07
2.7083464733108e-05
1.90787522109844e-05
4.78009850114176e-06
-2.26361882085927e-05
-6.17391090347569e-05
-1.5347287571244e-05
1.82271599948801e-05
4.82691214816018e-05
-3.77988966282782e-06
2.83268452881465e-05
7.77414980544713e-05
9.40725999332739e-05
7.33979859177176e-05
7.0127374305688e-05
6.0081241047861e-05
0.000101332397804154
8.24551061034455e-05
0.000106730574606705
8.97155903382851e-05
5.22530699053391e-05
3.9609501336608e-05
2.87700760959421e-05
2.02315402399166e-05
-2.20043656994275e-05
-2.3256972440615e-06
-4.83766176368991e-05
-7.42293684026765e-06
1.59708478878969e-05
1.80550662562143e-05
6.70249672051725e-08
4.73753086965835e-05
1.10741907082344e-05
-2.60817821433127e-06
-9.01525939798965e-06
-5.67851370977497e-05
9.26867725383713e-06
2.81746278490552e-07
2.27145379388183e-05
2.97092155131916e-05
6.25933947500739e-05
7.92362179983715e-05
9.75158456763911e-05
0.00012774251937462
0.000160286335735677
0.0001310771385604
0.000106114585605502
0.000140878784927148
8.18294880946386e-05
7.67324742173973e-05
-9.21067399857004e-06
6.05379404909728e-05
3.10866875574502e-05
1.08247304460157e-05
3.12930163102534e-06
9.10083515346247e-06
1.78858476860291e-05
-3.318459852073e-05
2.56858718888426e-05
3.50214480265979e-05
1.98151452538561e-05
2.08155156775193e-05
2.0379365710325e-05
-1.53218922031912e-05
5.74069316804736e-05
2.23000324150629e-05
3.19551907995695e-05
-6.04947669046195e-06
-2.32674655917468e-05
-1.87205974887085e-05
-4.81832445915933e-05
-3.63596948867965e-05
-6.32891007956656e-05
-5.83715705937068e-05
-4.68428977389479e-05
1.64323803589972e-05
5.27274954298787e-05
3.04582297240212e-05
8.08179606725863e-05
8.84850346270368e-05
8.52970324450949e-05
0.000138623186571698
6.27919916610735e-05
4.60303798787761e-05
0.000105483381283787
9.59187700867419e-05
8.18677336545238e-05
3.19001435628213e-05
3.93458933110268e-05
5.25269314441672e-05
7.34681614286127e-05
-6.1083096473338e-06
1.23627407408084e-05
1.68782528086695e-05
4.90107804818429e-05
1.65710070363951e-05
6.61609485687906e-05
8.23231450441189e-05
1.5525246489387e-05
0.000127644904422312
7.37883962165767e-05
0.000104802856706435
7.06527114743841e-05
3.84213638942778e-05
0.000114579308769452
4.43697887498927e-05
3.54480117993525e-05
4.89498672794381e-05
-5.15761471331187e-06
-2.93980578159116e-05
-2.78073980845135e-05
4.54194585502435e-07
-2.43414926834974e-05
1.62933982267354e-06
-1.87714104226289e-05
1.56624535584587e-05
1.78833099952807e-05
-3.15379848973603e-06
1.41614206835209e-05
3.56803621634137e-05
-1.08025011943292e-05
1.54205779102568e-05
-4.26464878442569e-05
4.51612768946303e-05
-1.8178642501567e-05
-9.36312145889634e-06
5.95538839236996e-05
0.000123680732266665
9.66567953152728e-05
0.000108809190075917
8.1872704742292e-05
0.000166877975901701
7.37968482315228e-05
0.000136435202292442
0.000143653849831323
8.25983687855464e-05
4.01395894942617e-05
3.13954605146111e-05
3.56581405199585e-05
9.76744666442293e-06
3.94604917855382e-05
7.47848707773112e-05
3.80596288863365e-05
3.32473406506283e-05
2.83625199008213e-05
5.41997227613265e-05
0.000116927224109218
7.06446069725368e-05
6.40847020291085e-05
3.96123858751752e-05
3.49535745730512e-05
3.90930081965313e-05
1.9657610480717e-06
-4.09723035128423e-05
-1.83501285795504e-05
7.20669101163435e-08
-2.49294487060348e-05
4.71010497813383e-06
1.79177603819551e-05
2.21437064988368e-06
1.4652468154597e-05
6.5913474851168e-05
1.46000916778715e-05
-4.07562149711698e-05
-5.50239592599831e-05
-4.69340185807588e-05
-2.1234828483425e-05
-5.39648669943586e-05
-5.6205456180738e-05
4.25858915924428e-05
-7.12420450236188e-05
1.45395315931134e-05
8.65263931936286e-06
5.24226400686062e-05
7.98231455531784e-05
0.000100060077609759
8.19630069444704e-05
0.000121272208055115
0.000118340674245687
0.000143329133641417
0.000119596652020581
0.000139031834010433
7.52201732687564e-05
9.22794066186273e-05
9.0827814678763e-05
3.39265689811593e-05
9.64983577652554e-05
3.71294951847521e-05
6.93336307408083e-05
1.35690873559441e-05
1.68385334459817e-05
-4.13141923909729e-07
3.71455493563816e-05
2.30135744566291e-05
6.27883917336364e-05
6.76540068761012e-06
-1.39500860151651e-05
5.03870534522265e-05
8.13995405991038e-05
4.23521976904347e-05
1.24296708162945e-05
5.13523719881226e-05
4.53804203653468e-05
-3.35423556022007e-05
-3.95963460088224e-05
7.96301742817255e-06
1.74849393766552e-06
2.83152722600828e-05
-5.26116899496052e-05
2.02910282727091e-05
-4.36929167794434e-05
-4.7201376765472e-06
-1.19191019480498e-05
-9.62232963368391e-06
2.99623582924739e-05
2.15634276353449e-05
7.52713872963976e-06
0.000108547739592566
8.54971730256018e-05
5.33976067293787e-05
-1.6606443715209e-06
9.19316180151454e-05
6.31586041444093e-05
3.1863174786078e-05
4.27978116816263e-05
-1.81158905597053e-06
1.17714459350709e-05
7.02298961612426e-05
7.22341059731048e-05
7.17567123351357e-05
3.40655880470627e-05
5.03468003700316e-05
1.55751449340554e-05
6.73277501392345e-05
2.15803104298653e-05
6.68641437634926e-05
7.95926280762139e-05
8.65752727581866e-05
8.77360392141117e-05
7.53635115501349e-05
0.000108790300304261
6.52912879103276e-05
5.67855298737911e-05
7.00419041240666e-05
4.58652873795484e-05
5.7243377104052e-05
1.91324062051526e-05
2.51776220825056e-05
-2.77636158331937e-05
-3.04853568002176e-05
-5.79166763428578e-05
1.21972120916488e-05
5.4722321461453e-05
-1.4244095395942e-06
2.08508304850537e-05
-2.59223833554215e-05
-5.67608728285642e-05
2.68211658413623e-05
6.05578900033767e-05
-4.66739679565855e-06
5.50606327058697e-05
6.47243324216034e-05
7.18354070536878e-05
5.51741497893506e-05
7.45740927497858e-05
9.0267882077834e-05
6.41731421387759e-05
8.66078384224498e-05
7.22430947649104e-05
5.7272742724579e-05
6.91820861335781e-05
8.27753565072627e-05
8.29789805692259e-05
4.43083501718543e-05
-1.88330678818671e-05
-4.73643284503672e-05
-1.74137267508802e-05
-6.30345146483403e-05
6.00226295800221e-05
3.9446039341501e-05
4.68983183236714e-05
0.000115756664850996
9.10821700492717e-05
9.89969803069399e-05
0.000110809903388314
8.25941580155292e-05
9.25691030682922e-05
5.85152754898715e-05
6.04333979733978e-06
4.03821368058658e-05
2.27904723030536e-05
-6.89690465816663e-08
-4.51530314712371e-05
-6.75885198302093e-05
-4.12353582083617e-05
-2.19177074627723e-05
-1.06063676358101e-05
-1.72147919412849e-05
-5.58480646933219e-05
3.01042664869565e-05
-3.41832499317424e-05
2.26455469066867e-06
9.00875669005601e-05
7.03904179164164e-05
3.9687343752847e-05
0.000117019346179056
0.000108577120624774
9.29613597742207e-05
7.10849353808221e-05
0.000101170799161728
6.41774215420292e-05
0.000122302681899569
0.000100766377579595
-1.52155143682842e-05
4.0423989933577e-05
5.67335574282526e-05
-6.02179230394115e-05
-3.95776786555079e-05
-3.77417406736773e-05
-4.40064057966304e-05
1.42450651727336e-05
-2.93486636936464e-05
-1.41138838847609e-05
-4.42635875100204e-05
4.73459139463192e-05
2.41745799691812e-05
9.50771404159128e-05
4.89190151897844e-05
7.56796607634305e-05
0.000168624385096767
0.000159315262125471
0.000146049331706895
7.03491684236701e-05
9.49963065427685e-05
7.68752165197923e-05
3.33502977293074e-05
6.21472685259718e-05
3.28412379474365e-05
4.33508173650171e-05
5.67787192218071e-05
2.56096940381183e-05
-8.02620671898651e-06
-3.14265762634655e-05
-3.23950289038691e-05
-5.13419942423791e-05
-1.84650179115524e-05
-5.36663129851632e-05
1.80721753183861e-06
2.68713021384881e-05
1.43566228037824e-05
8.51240987297976e-05
5.6189057095265e-05
2.41754224586619e-05
6.42255048268072e-05
3.70810437662741e-05
5.6582630085103e-05
0.000134129424310823
3.70050661233226e-05
-3.93318169385013e-05
4.01542338212764e-05
-6.83242415526153e-05
-2.53925319480111e-05
7.98132672146508e-06
3.20074372282613e-05
2.70603110052466e-05
1.01467726740725e-05
9.09789354610936e-06
6.9696377901595e-05
6.47263409662601e-05
5.48217403284057e-05
0.000144775732850087
0.000158407613334213
0.00014574165377377
0.000122019500689946
8.2789489922797e-05
4.0326203391006e-05
4.07783133750168e-05
8.64414607542358e-06
-1.10598371114086e-06
-3.29642923588219e-06
-3.34020311943878e-06
2.70622214716272e-05
7.18707028613249e-07
-1.92124339157826e-05
2.89532305311532e-05
5.55815141124206e-05
-6.52636159120871e-05
2.5587031485376e-05
4.60893463334989e-05
6.17821249938896e-05
