# Supplementary material for: Research on computational propagation and identification of mine microseismic signals based on deep learning
Source: PLoS One. 2025 Oct 22;20(10):e0334641. doi: 10.1371/journal.pone.0334641 (PMC12543183; doi:10.1371/journal.pone.0334641)
Supplement: S4 Data — (ZIP) [file pone.0334641.s004.zip › 000100700001473.xlsx_0.txt_24.txt.txt]

7.58345057338439e-06
4.34158958202849e-05
8.96602156198113e-05
9.37447465788006e-05
9.66544240740903e-05
0.000102482115988132
3.3224321329348e-05
0.000115696267505077
0.000104528018697318
0.000113535552865385
6.6227583965953e-05
5.54602156602166e-05
4.58780451000959e-05
4.5004248425244e-05
5.27677054668442e-05
3.119180262077e-05
-1.89592058281963e-05
4.70773976883539e-06
-5.7478188419847e-05
-9.89029095589883e-05
-7.09436411385089e-05
-0.000127483958419417
-0.000113279563920504
-8.09995391759515e-05
-7.11936795826762e-05
-0.000138120180181406
-8.52412363510527e-05
-4.05588504373547e-05
-8.94143201745767e-05
3.83914956797369e-05
2.47090893747672e-05
9.52131411683024e-06
6.40075471899122e-05
9.73811025401869e-05
7.80369118205244e-05
7.96509064812287e-05
8.43342429797808e-05
0.000160034938204762
9.00032390183223e-05
0.000132961625200468
0.000116101018410543
4.85349640221678e-05
8.51899461065942e-05
0.000112266303082671
7.3809423378198e-05
0.000121807402164502
0.0001497047332265
0.000170599977497035
0.000105677499853267
8.06782027694096e-05
4.53549343590061e-05
0.00010283379100939
3.84353153446634e-05
-1.95924922217438e-05
3.36608579019839e-05
0.000102030264274949
2.32086329485592e-05
-9.16205850069709e-05
-2.66107578775071e-05
-3.42369151291214e-05
-3.21395452040295e-05
-4.86426312065005e-05
-9.29870329951793e-05
-5.26810679860633e-05
-6.22221244843054e-05
-6.40132760568185e-05
-3.86995478916555e-05
-7.80854017377874e-05
-9.5871664094323e-07
-8.64317773828661e-05
-6.94055527382344e-05
2.09244112323354e-05
-8.07043712499283e-05
-2.72240032280138e-05
2.31602339218266e-05
4.98046489103957e-05
5.67674837241523e-05
-2.01534968662381e-05
2.33603351967876e-05
7.35136985354178e-05
6.59814751468598e-05
1.58661069363662e-05
2.3298654259738e-05
6.88285790358729e-05
7.72286241523688e-05
0.000149013461973402
0.000142633788917266
9.59094128004331e-05
9.65443541831986e-05
0.000115194097734203
0.000118274029442954
0.000151582505714631
7.80839233944213e-05
6.40005707416775e-05
0.00016153540869198
0.000148833523203343
0.00014085175820684
0.000139280108025539
0.000116964532811339
8.6869196632561e-05
3.57609704334083e-05
2.34967624321749e-05
-1.60835846741443e-06
-3.03202572444922e-05
-8.91412953040732e-05
-5.87042741634301e-05
-6.3625218427402e-05
-4.3897354876448e-05
-0.000106286395358215
-0.000118218225534644
-8.09686412085135e-05
-9.68246415238153e-05
-3.97097679330501e-05
-7.61365291563079e-05
-7.32604739998608e-05
-3.3153379524201e-05
-3.97395969892439e-05
4.09156179079814e-05
7.09131090681645e-05
4.69579926649982e-05
9.05175967607029e-05
7.22039408355709e-05
9.58076051064179e-05
5.28375004393917e-05
0.00011519269193872
8.96485673267095e-05
8.6858102323066e-05
6.86702369816251e-05
0.000109728635405231
0.000105716281504494
4.5315537743453e-05
6.42899326446304e-05
0.000139439252666418
8.40644936083894e-05
5.63376772271845e-05
8.48259347187702e-05
0.000151165833480575
0.000144748710647622
0.00011612443995476
0.000113495065405044
9.54202253467786e-05
0.000124306523518159
6.39917857475928e-05
3.56441299589555e-05
6.11648334266145e-05
-2.03077882169554e-05
-2.0392722912387e-05
2.90684809715829e-05
2.55651648139644e-05
-1.20606812140569e-05
1.46658231935456e-05
4.43914776228182e-05
2.23173046634021e-05
-4.26599338816406e-05
-5.8489583730855e-05
-1.106338551321e-05
-7.87348253657581e-06
-1.49843190085065e-05
-2.17396940348112e-05
3.08549460264514e-05
-4.96229015378049e-06
-2.18692903371361e-05
2.63811354940935e-05
4.85964334626177e-05
3.41331081331895e-05
3.94885526959925e-05
-3.00350897239147e-05
5.96680208165846e-05
1.77458573293162e-05
3.87947599529226e-05
3.65764136456106e-05
-2.38283097770263e-05
4.0036548528263e-05
4.75074549385105e-05
7.49519587993792e-06
1.29293167895197e-05
4.27481882946787e-05
9.532758611721e-05
0.000139798797463679
0.000100957720874256
9.584658888065e-05
4.18350460053514e-05
0.000120986640125697
0.000100000764088765
0.00012666280158759
5.04106716095834e-05
0.000119021971617219
6.90728767705255e-05
2.24054516261652e-05
6.51914411088072e-05
-2.07245424094759e-05
-1.11399622748933e-05
-5.65361409345925e-05
4.23908023864955e-05
3.55532876685309e-06
1.66866124093667e-05
9.90162217382693e-06
2.42705451931241e-05
-1.59751340827059e-05
-3.69402249599368e-05
-5.14451128399133e-05
1.51340926361726e-05
1.67773691538557e-05
1.63988570352619e-05
2.3644130060262e-06
1.65427711228321e-05
-4.13751843420959e-05
8.71546343743343e-06
7.04949477960501e-05
-7.50149782439227e-06
6.40005463685973e-06
3.17618935686504e-05
6.99041897392804e-05
4.5672249397839e-05
2.50077406002719e-05
2.30053823910892e-05
4.97161934388027e-05
2.55018444696914e-05
2.24432329544954e-05
-3.20496034268941e-05
1.62196965030841e-05
-2.48736887079213e-05
-3.58431967696853e-06
-6.2563501236144e-05
-3.96647651097571e-05
-3.82875616415701e-05
-2.70610142587654e-05
-2.86376279360507e-05
7.0137135988377e-05
3.45391408640701e-05
-6.14637457258123e-06
2.06666635418402e-05
4.19703435106315e-05
8.3506533495146e-05
6.25880162748325e-05
0.000111088013767061
0.00015738988717988
0.000145480487993492
0.000111592107313149
0.000134845069539224
7.12782670494904e-05
5.14475098195136e-05
0.000119565248988416
8.72866804978433e-05
4.50568558366625e-06
5.26810287953976e-05
3.54796949046757e-05
-3.05532284614626e-06
4.28182776639122e-06
-3.16138738413215e-05
-3.79071509551427e-05
-1.88490469973511e-05
-1.65581470694436e-05
-4.3142521337321e-05
5.13578568075872e-06
-3.31905687631752e-07
3.16866734587479e-05
-3.87582397090966e-05
1.46793763142159e-05
-1.72883025968928e-05
6.31138703054096e-05
-6.27856387314604e-06
5.34964272251992e-06
6.94652883821981e-05
2.1977146703192e-05
8.98188555109471e-05
7.67312882657606e-06
-3.50170370752895e-05
3.26693154169496e-05
4.31029450232736e-05
3.28164202360331e-05
1.70304378320519e-05
3.51640265957805e-06
-4.28686291237895e-06
3.25235163401187e-06
6.64179547798099e-05
5.89436697817752e-05
-7.76620256260026e-06
5.43313872674328e-05
6.84346703287411e-05
5.04318491250918e-05
6.16905421743898e-05
0.000136875765530326
9.96846633078286e-05
9.44466120560833e-05
9.38648153281737e-05
3.13534358634575e-05
0.000121149663230231
8.21396665047185e-05
2.92375646124568e-05
0.00011016914790487
8.43870317666255e-05
4.2561131333977e-05
4.67286038389993e-05
0.000105840316064413
0.000104174460342918
0.00011691201827529
6.32192482006972e-05
9.10369928885856e-05
3.74525499380783e-05
7.43836252229948e-05
3.70452605804298e-05
2.34396682323253e-05
2.10683716654595e-05
5.63004434824887e-05
6.48701939008071e-05
6.63385816939764e-07
-2.7823419795137e-05
-4.33128159162783e-05
5.10381154355383e-06
-5.20187970290906e-05
1.78057982718397e-05
-2.05639278521388e-05
1.70325660209997e-05
-3.54091035463218e-05
3.8949477842518e-05
-2.12631178625088e-05
7.46730684872186e-05
6.44133665210748e-06
7.9506348820917e-05
1.71939351102948e-05
0.000106610687088518
4.18108560418685e-05
8.97366956431207e-06
6.98184005201336e-05
0.000109084354429284
0.000115798367164507
6.60710370992875e-05
5.96609262662672e-05
1.46751088966035e-05
4.92011720055062e-05
1.33517198035205e-05
6.38945172321332e-05
5.60885921083789e-05
-2.26945418026647e-05
2.54770491157395e-05
0.000124685991697586
9.05245734406966e-05
9.51924809741293e-05
8.22571764100492e-05
0.000141311065255167
6.86679000184109e-05
6.03713503783559e-05
0.000122797030973752
7.00684087283497e-05
0.000110169518072694
2.27224774214563e-05
1.65584580404351e-05
1.28046467840056e-05
3.41949345595078e-06
5.52538966055133e-05
-3.7038258898758e-05
5.80629782378976e-06
-6.6337379969221e-05
-5.3828670741351e-05
2.53986096974839e-05
-0.00011047609074299
-2.00736299909594e-05
-6.43965335743106e-05
-4.88916190237921e-05
-2.75179561850864e-05
-7.67790142247406e-05
-3.6066331041362e-05
-5.24187484425742e-05
-3.21170179330307e-05
5.90129359549098e-05
7.5509515092255e-05
1.0419435520625e-05
0.000142306807235046
2.86173016346729e-05
-3.26689821251029e-05
-4.01189648792444e-05
2.20854960001259e-05
4.82403561858198e-05
1.98911286324719e-05
6.98531193128644e-05
4.86444867065578e-05
1.68128413507971e-05
0.000118660907685034
8.37044136911234e-05
0.000117899506009248
0.000148468517230575
7.49070471075373e-05
0.000186688679993221
0.000109424371033257
5.5970470850486e-05
8.4071405886305e-05
8.62014931220429e-05
0.000149990665994478
1.36310320012129e-05
0.000123278762659128
5.34819188021667e-05
2.94052378990846e-05
9.47587033411892e-05
2.6990102364402e-05
-0.000129163461709393
-7.79859497738057e-05
-7.73375702261589e-05
-7.21895877970886e-05
-7.30987142848772e-05
-3.67069895985456e-05
-4.13982568150489e-05
-7.41731039498974e-05
-7.97604009550507e-05
-8.80234990120308e-05
-9.1982855674535e-05
-1.68277763018883e-05
-9.11171440935406e-06
5.48999208597261e-06
3.64858569280733e-05
6.61699219301599e-08
4.17163362982784e-05
8.04140871710409e-05
7.77597765713156e-05
0.000124745442531266
9.94399884978296e-05
7.32666297385559e-05
8.87502437840542e-05
0.0001169334426052
8.83396466192219e-05
0.000105993059067886
3.83676414371507e-05
5.37585771018483e-05
0.000131233430827245
0.000117310304174813
3.90314472011909e-05
0.000100991366074336
7.03693892032611e-05
3.64627663580291e-05
7.59450831137573e-05
5.86783183763989e-05
2.79975545650127e-05
4.93374601048635e-06
-4.75407132202872e-05
4.05326620206506e-05
-7.73814333110177e-06
7.11153859791229e-05
1.39013038105216e-05
5.88751856255609e-05
7.10154920049232e-05
2.33864771708975e-05
-6.54843006664674e-06
3.14153121851409e-05
1.66884256172906e-05
-3.99532370072464e-05
3.36572050263219e-05
-1.32216646314875e-05
-4.73197794158746e-05
2.67030706953992e-05
1.00910077210669e-05
-3.23559134925167e-05
-8.28358551692686e-06
-3.09402388390039e-05
2.69243757717717e-05
3.02387237351396e-05
4.34545978772323e-05
5.4911947629231e-05
7.23477545920284e-05
4.88958463328028e-05
8.3030404379703e-05
8.94122365085671e-05
1.37418770812018e-05
6.98022258461632e-05
6.03519205939588e-05
6.98833901938375e-05
0.000105859367328532
9.32676952020375e-05
0.000120368805451129
6.05983734335763e-05
2.89613767487113e-05
4.11690096574515e-05
4.4291183258755e-05
2.20496214063836e-05
2.9108008119542e-05
6.33856213745603e-05
-9.39958936983881e-06
-5.22570232102705e-05
8.36101442697266e-05
1.37684799896655e-05
5.20819586972005e-05
-2.56532454949271e-06
-1.40094045559977e-05
7.09872032087571e-05
1.36000265535035e-05
1.18764814015359e-05
9.52099124991357e-06
9.89737194113399e-05
-5.94977686424159e-06
9.34240277864375e-06
5.59786889370548e-05
2.89559937714344e-05
7.56544894523487e-05
-8.95879587191655e-06
-1.6004853659211e-05
-4.16131582154185e-05
3.22703338202335e-05
1.77682188941495e-05
-1.54939817033765e-05
-3.61196921748153e-06
-5.16730947198832e-06
4.88899422049942e-05
1.88429107806978e-05
5.6363531294209e-05
5.69647532007556e-05
7.05343605106056e-05
7.00372181251699e-05
9.68554002549355e-05
5.32514600085886e-05
7.10879412965232e-05
2.88294360021326e-05
9.68100336003454e-05
-3.5711415099261e-07
3.99546511480658e-05
2.4641270784959e-05
-8.28242653774958e-05
-0.000135799953014914
-5.90592520162802e-05
-3.99349833683731e-05
-5.00316426854127e-05
-1.2816401146051e-05
-2.86970382541739e-05
-2.16171466709728e-05
-1.04483876711572e-05
-1.83976745682872e-05
3.31800030910658e-05
3.98173550411196e-05
0.000101000313071772
0.000107497205323251
0.000150758495850269
0.000163003448059589
0.00012092632437789
0.000118596581677257
0.000145828925750122
0.000142249039903005
0.000153168888792091
0.000113705695242876
0.000145640682409024
8.75282012349945e-05
7.32061228593591e-05
1.3644185089882e-05
1.10160508171789e-05
2.45244718593073e-05
-1.60223263627849e-05
-4.85140652055969e-05
2.46583118320324e-06
-6.53602692865975e-05
-4.00129310881889e-05
-4.59079480988707e-05
-3.63930771004263e-05
-5.93691353092342e-05
5.68663742898465e-05
-1.82192346585299e-06
2.76608532083188e-06
-3.44084986719259e-05
-1.22747122477545e-05
-9.09353829935615e-06
-2.18077637267807e-05
2.55539915062181e-05
-3.30499126749833e-05
-3.46453045267517e-05
-4.26296537487462e-05
-7.27883180190975e-05
-4.1884807861204e-05
-6.2198234658375e-05
-3.480259894612e-05
3.34830312117801e-06
-1.96279223423668e-05
1.38658050260837e-05
8.36250998879994e-05
0.000131997716132684
0.00013938876733217
0.000149240724397801
0.000124299722612968
0.000143031537448501
0.000192234990452682
0.000176504626212638
0.000136664212846669
8.79355065259636e-05
9.22934310098336e-05
0.000119693747034478
0.000118570575789076
7.43469280736345e-05
7.21953128389448e-05
1.41944411736368e-05
-1.52500821448842e-05
4.78570829773014e-05
2.45093131106491e-05
8.69464756721375e-05
-2.29403613700962e-05
-1.9202152676918e-05
4.5015615021959e-05
-2.11551088209307e-05
-3.22547666140403e-05
1.71179217719697e-06
-4.72864425183383e-05
-0.000102788771514792
-2.08545656979467e-06
9.38484979787641e-06
1.38848921004773e-06
-4.97096984889874e-05
-3.64719971772232e-05
4.35985990861332e-06
5.48139228634118e-05
-8.00281243524735e-06
1.26966368281419e-05
-5.59353513028141e-05
-4.49611805210001e-06
-9.35885972828126e-07
-4.15946928706456e-05
-6.40507749642558e-06
-4.29390474052219e-05
-5.16036514905152e-05
0.000105027582374714
0.000115945340054033
0.000138757685129986
0.000172766680618687
0.000175073113384451
0.000239406724716751
0.000260871438914912
0.000240088857181196
0.000211673270095632
0.000184810980838972
0.000150697178226559
0.000244247290161518
0.000151116769474273
0.000109314754903131
5.51004382806612e-05
3.82734405616761e-05
7.8845723521818e-05
5.93646702892457e-05
-7.858594123998e-05
-1.54129376500558e-05
-5.39107766458775e-05
2.83206378762906e-06
-6.59424758697592e-05
-9.01545727876266e-06
-5.86705839294013e-05
-5.28311706188816e-05
-6.86137297096734e-05
-3.67570673861703e-05
-5.49424720118718e-05
-7.67139602070177e-05
-7.14689226828835e-06
-5.68147890386653e-05
-2.33301913758154e-05
2.05260741660467e-05
9.01017676216302e-06
-2.80207327168475e-05
-1.9317510470442e-06
-6.06021996332616e-05
-2.25954011670659e-06
1.15775683705957e-05
-1.45849288964403e-06
-9.10096602592731e-06
2.88818159650918e-05
0.000141321527733291
5.863806545797e-05
5.96412118099126e-05
0.000118189491446219
5.27758808190369e-05
0.000159771570413672
0.000117400323222957
0.000124820990902168
0.000113474388178811
0.000140536609411472
9.26750453435928e-05
0.00010713415495919
0.000105889957678539
9.344481984848e-05
8.64818752242397e-05
8.99791351278341e-06
3.78451106537428e-05
-2.01750508139153e-05
4.764708668743e-06
-3.93814284774032e-05
-3.63162434432746e-06
-4.94207337876317e-05
-4.71389944825461e-05
-1.63359624308993e-05
-1.07362147134599e-05
2.21381177913222e-05
5.38001326313013e-05
4.39144591319906e-06
5.98008865366019e-05
5.80425432495947e-05
1.65866509483429e-05
9.51397534665873e-05
5.99228481731963e-05
9.87214293940534e-05
2.70072524588643e-05
-1.27867472314867e-05
-2.66664117609841e-05
-8.48384495873671e-06
3.92869738627812e-05
-7.23965238612985e-05
-6.12568506713405e-05
-4.32170576970581e-05
3.71075466579889e-05
2.27036209735699e-05
-8.17482497142203e-06
5.72767816058021e-05
-1.3321768338837e-05
1.37744767305178e-05
3.86020819498654e-05
6.3186571713924e-05
4.38847648070567e-05
6.25033065000471e-05
9.36789987305745e-05
0.00011155234871798
0.000127327747171533
0.000126841996790899
8.12881623205492e-05
8.18767835744964e-05
5.63812453755718e-05
4.97922309003661e-05
0.000110806507386377
3.13337258786754e-05
2.33761547532245e-05
1.96945078226554e-05
5.75352820288675e-05
4.05868453130033e-05
5.91821672420887e-05
3.20879123281852e-05
2.96417764231597e-05
6.77720234251998e-05
6.97412925838774e-05
1.78515641357049e-06
-6.5524489276216e-05
2.05068230438165e-05
-3.38071674146834e-05
-1.37073719818393e-05
-1.42148372738581e-05
-1.15565535548945e-06
-6.92925925804771e-05
1.58523052693575e-05
1.66114187028849e-05
-7.95731851892003e-05
-3.87303839835726e-05
7.6376798945014e-05
-1.04850739322692e-05
2.69056455576765e-05
-6.71282635410397e-06
1.69116352745733e-05
1.79390808492858e-05
2.1990702830116e-05
2.10483457940252e-05
3.40131712139287e-05
8.91018378410382e-06
-2.43562707633563e-05
-6.55813759719684e-05
-2.67671026604139e-05
-5.6701922957316e-05
5.28468075854403e-05
1.84365360106721e-05
9.10652425760969e-06
7.79251573724945e-05
3.19618051568837e-05
5.71000649010432e-05
3.83295518661601e-05
6.04242131715499e-05
7.74298979158575e-05
8.5851014816268e-05
5.33443753215158e-05
7.42382736848643e-05
1.09712602864726e-05
0.000102048769917915
2.48533751919465e-05
7.66148338062143e-05
2.34162969350418e-05
7.76901943467024e-05
1.9574478495056e-05
6.77333066251177e-05
0.000105600864290432
1.71782675828096e-05
5.8317709753092e-05
8.60735824106835e-05
4.13257546921935e-05
9.93942737632522e-06
6.30468839050005e-05
9.59228437101061e-05
-2.26292660260015e-05
-3.87478687766292e-06
-1.14732093623652e-05
5.54070404094083e-06
-5.37302121338879e-05
-4.94419707691176e-05
-7.64828237082053e-05
-6.30910536231885e-05
-4.2990727924701e-05
-1.20886103147623e-05
-4.79348992683047e-05
-0.000127952166966815
-1.0867203467952e-05
-2.13954508766088e-05
1.02400693697275e-05
2.45623459013464e-05
3.34341381928126e-05
3.40047252834069e-05
4.33043901554523e-05
7.13777022397628e-05
0.000100272390684372
8.861871692588e-05
9.8043979928547e-05
0.000108973777690183
0.000158295942264936
9.27664815547179e-05
0.000132060273644575
7.68841520431699e-05
9.59773357737476e-05
3.55256997098476e-05
2.7913258845611e-05
1.53954551617236e-05
6.38696151531469e-05
6.11640136398879e-05
3.18665181748783e-05
7.38898739312175e-05
9.91795482739257e-05
0.000126017560673346
9.31148283129852e-05
5.05348539781735e-05
3.1619268848864e-05
5.35656313187087e-05
4.56216518130255e-05
-3.35135324335486e-05
2.85959223745543e-05
-1.13488054079254e-05
-1.11290510936918e-05
1.41363655995964e-05
-2.45027537126689e-05
1.78238413968739e-06
-2.9012538182018e-05
6.05634921443056e-06
-4.99899983488914e-06
-2.58738749568831e-05
5.99145567337846e-08
3.15305562201735e-05
-1.04687447475068e-05
-2.88058542173816e-05
2.63283106467133e-06
3.24345367543722e-05
-1.58678668900357e-05
3.99530255699995e-05
2.05801981209341e-05
6.42444763628294e-05
1.95971950369247e-05
4.38596579952153e-05
3.81585710261355e-05
2.45837003943123e-05
7.30264261439535e-05
0.000117921154127945
5.58795423080509e-05
7.61423527182653e-05
0.000100979032073023
3.75351830264492e-05
2.05559455176376e-05
7.40469585548166e-05
5.28947924841867e-05
8.66712262659136e-05
0.000100100139527295
0.000138298360935851
0.000118488709978148
5.45971731569979e-05
0.000109032377092117
8.92870901571776e-05
0.000128501514004072
0.000114012872024534
5.28291512653025e-05
4.50959492060415e-05
8.97448311065023e-05
0.000137314427900075
-1.90337818888202e-05
6.61093885711307e-06
-5.60481007730253e-05
-2.98431536209817e-05
-7.31064170147205e-05
-8.22022395035163e-05
-0.000125635151893588
-8.6167757645942e-05
-5.32783365700495e-05
-6.95060701340738e-05
-7.06750942931086e-05
2.5610356057139e-06
-1.79641322754219e-05
-2.67238689735845e-05
-2.60259230851561e-05
-9.4899424784278e-05
2.29541532224867e-05
9.0629475829009e-06
2.769358979212e-05
2.68440319746166e-05
5.5020129085445e-05
0.000166082808888389
0.000150795378497734
0.000142561769230407
7.4578775739141e-05
8.04214849731894e-05
0.00011799616276673
6.05116536773973e-05
3.66065719659482e-05
3.14792375194299e-05
4.49551328149722e-05
0.000109317203053881
1.54020214470012e-05
-1.87112842384685e-06
9.07140914153211e-05
4.36561141793548e-05
1.42589864548755e-05
5.26298455431124e-05
3.48692837196798e-05
1.4768832990172e-05
2.7580089861457e-05
6.80162196426782e-05
7.23463264540694e-05
3.07034079246699e-05
-2.51928743097067e-05
4.55201762317636e-05
2.85442039762514e-06
-2.09192022105687e-05
-4.03945396125585e-06
-3.06556192491855e-05
-6.81721826458206e-05
6.39255718453165e-06
1.0071277968004e-05
1.14136455733772e-05
-2.20098006217763e-05
-3.42659759463794e-05
9.83887287664069e-06
-1.48695724341576e-05
-1.34708544046592e-05
-5.54002467435573e-06
2.19711365909067e-05
-2.88225189489292e-05
4.2068077517753e-06
-7.26152772171554e-06
-2.82850012232565e-05
-3.51141163256404e-05
7.95506930327486e-05
9.39595994539099e-05
5.84471660164517e-05
-1.1013955524119e-05
5.49726627850905e-05
7.24250067499033e-05
0.000109917252672281
3.61131738766391e-05
9.44751401213872e-05
8.94795380154436e-05
0.000150825785230215
0.000158871154685371
0.000147696940437287
0.000129249352497366
4.85043323807693e-05
0.000118135286384764
0.000107937242942653
4.83914465819301e-05
6.1599373011213e-05
5.03368143395694e-05
5.42014953389144e-05
-1.36445756806631e-05
-5.5411468341668e-05
-2.03079781725018e-05
-1.85747052351949e-05
-2.12243018665332e-05
-7.01609979981426e-05
-1.90446378270767e-05
-2.3431620367364e-05
-2.45389988943705e-05
0.000104175927625914
4.65473591440381e-05
1.20085067205233e-05
5.02061209306142e-05
0.000117808014626558
6.84342603088091e-05
8.79718231319376e-05
8.42883790406614e-05
4.0594603350976e-05
-1.703614229579e-05
-1.92218080429215e-05
2.6070457342633e-05
9.83665559070692e-05
1.16171033593533e-05
-3.36587371826556e-05
1.88480293819833e-05
1.30795218365654e-05
1.10409976532108e-05
4.21348566365508e-05
2.20159298513236e-05
0.000108381209590034
0.000125820140853322
7.79010603229922e-05
4.90396743388555e-05
4.13184765836844e-05
5.25842552268893e-05
9.57522734102201e-05
1.72559551897658e-05
7.69975594295893e-05
3.26661556393316e-05
-1.62946368952501e-06
3.59498052598773e-05
8.16361308440683e-06
1.32269593368621e-05
2.74097884346466e-05
1.19086479358654e-05
1.81064358559163e-05
2.00731944898636e-05
6.92657413166174e-05
6.67602890241605e-05
3.52560686485054e-05
6.6972350568955e-05
6.36867280184277e-05
2.00207377180211e-05
9.81180821628547e-05
-5.29431357879737e-06
-1.82108118346147e-07
-3.88231161883335e-05
-2.78008883424733e-05
-5.80726915333047e-05
-6.27652079551121e-06
-2.23253183966297e-05
4.17592070040387e-05
-4.60435101285386e-05
-3.3668790702541e-05
5.57775682363517e-05
1.00932887818896e-05
6.44295833624711e-05
2.87536926149705e-05
7.758167841918e-05
0.000128413355221103
9.60843348659886e-05
8.60393282119655e-05
7.9114269617736e-05
9.03220575391145e-05
7.58506337167096e-05
1.96989914768231e-05
1.54230278015876e-05
8.38550806685866e-05
-1.95177748620393e-05
1.06890161782812e-05
5.04750717487932e-05
-2.42887252789184e-05
-1.61625828887525e-05
7.79622580869114e-05
-1.57449169382037e-05
-2.73525342512542e-06
2.89537160354039e-05
-4.83283809927437e-05
-5.14648184921162e-05
-2.04284840027182e-05
-2.90129405940602e-05
5.83238456536209e-05
5.58909981492899e-05
7.3525789596792e-05
0.000124905807533493
6.62536260251727e-05
6.16467517722673e-05
1.69967551607154e-05
1.36718481006049e-05
6.0432871594337e-05
5.16966221453716e-05
5.78537358935813e-06
7.39874294558535e-05
-1.62368502595214e-05
1.59089372800416e-05
2.74671862665111e-05
2.07951395780292e-05
3.37416554077646e-05
-1.65259778687815e-05
2.43102645070692e-05
-2.33549975683456e-05
4.91270479357656e-05
1.41712308455777e-05
-2.56596655816778e-05
-7.68351570392757e-06
8.7460314510965e-05
5.21742429451253e-05
4.80642505931795e-05
7.10771783708345e-05
6.40281945282853e-05
2.7539781655004e-05
4.07909149846662e-06
5.02480192157372e-05
4.8179712247062e-05
4.82822551927641e-06
9.26667238455581e-05
4.63009670406027e-05
2.66359135888772e-05
1.81771079885397e-05
-1.57366423644399e-05
-8.92738463787406e-05
-1.56918710941795e-05
-2.69806418358488e-05
4.60699670573618e-05
8.82214035722283e-06
5.2548591985851e-05
9.29526599788423e-05
4.05964241983535e-05
6.9309827170675e-05
5.53089970903277e-05
5.89963921490135e-05
6.82965053725769e-05
7.30955805723976e-05
7.29565408538705e-05
8.02446502975118e-05
7.72113188436407e-05
6.93241045379587e-05
6.52741280861458e-05
2.58118778914116e-05
6.67351089223927e-05
1.42620254714607e-05
-2.97185101443595e-05
4.2556176301246e-05
2.16215491410278e-05
1.23724136105345e-05
3.82619346184652e-05
0.000100354043853972
4.97557370106221e-05
1.19847474820266e-05
2.79923994269738e-05
6.02424261511128e-05
7.68163129571809e-05
-1.75579399862303e-05
1.13007053674331e-05
-1.25407495516599e-05
3.33153463659527e-05
1.73535284982641e-06
-5.60324028094967e-06
-6.59530372988103e-05
-1.44590004220654e-05
4.77515020695086e-05
3.08938326428153e-05
1.44129552540771e-05
4.049481639026e-05
4.27053509241153e-05
3.09130881942955e-05
5.6472906612425e-05
4.70165817569018e-05
3.23764364169937e-05
7.57515935932979e-06
5.73286076713351e-05
6.3580483371212e-05
5.87188836650898e-05
9.29929874127413e-05
0.000121290009345857
5.70649718563681e-05
7.02567321426205e-05
5.74311490366798e-05
5.67293180410882e-05
1.55707131709821e-05
3.9793912130516e-06
4.2904785358163e-05
-5.17679890955245e-05
1.52916801877116e-06
1.02058512156015e-05
5.13486985442854e-05
-6.10652820502255e-05
-1.89966923698989e-05
-2.07211563262449e-05
3.10177733259136e-05
6.94725890711702e-05
-8.72746767658208e-06
1.52952744176057e-05
4.08829028867782e-05
4.38727039095125e-05
1.05198065280155e-05
8.64779348977613e-05
4.65318927677626e-05
-1.2739978314791e-05
9.39824910433727e-05
-1.17971475155708e-05
3.8321806544967e-05
9.11279540755719e-05
-9.04449374306081e-06
-5.21858523942382e-05
4.03037932030438e-05
-3.3548897768262e-05
4.87046703604413e-05
6.95688131212601e-06
5.95796948083002e-05
5.19206420787345e-05
4.03494268373622e-05
0.000100879401694751
2.46180703793002e-05
4.05794505751128e-05
4.01674900397119e-05
0.000121012575732367
3.95262748074297e-05
8.23897062957421e-05
4.94707765275829e-05
-2.22199343041278e-05
1.20200064121309e-05
1.942505850947e-05
3.36175268571358e-05
5.3738443768933e-05
0.000129455853320661
0.000107920952876855
8.51510647721389e-05
0.000101402438937108
0.00013315961360482
6.80235649547103e-05
4.63698067757018e-05
6.05425745797262e-05
1.97023247203433e-05
3.39649328304852e-06
3.12421488133089e-05
3.84635099163725e-05
-6.25922967231861e-05
-0.000122309816343558
-1.54521600972441e-05
-8.991270542969e-05
-7.10062465116377e-05
5.40201081613136e-06
5.3046153046247e-05
2.61609583334849e-05
8.69135132451918e-05
6.01217923034518e-05
7.08276594223677e-05
0.000117775298422097
6.26284051033202e-05
0.000118826745091148
3.43991506197412e-05
6.17021027145579e-05
5.79738526325883e-05
2.34913249831096e-05
7.03584572769902e-05
6.21877584489119e-05
0.000116563244111028
0.000102237437201652
7.99541646428727e-05
9.87155619824459e-06
0.00010157789678912
0.000113366902281212
8.86013064386343e-05
7.77214701405076e-05
7.12955080125293e-05
8.20159105992502e-05
6.4933220008381e-05
-5.88454103355796e-05
-1.65977482976413e-05
-1.18435175977457e-05
3.22080506022607e-05
-4.73960886554003e-05
-2.0602266086811e-06
-7.12194528814279e-05
-1.62304650733694e-06
-9.22768913454445e-05
-7.90519600078865e-06
3.93683528125326e-06
-1.49224821064908e-05
5.13686719269439e-05
5.95977560591904e-05
8.18761334956244e-05
5.75732215570689e-05
3.73399759001721e-05
2.5871840893694e-05
8.04168527765939e-05
4.23512949173137e-05
1.80320044081606e-05
5.21367226417169e-06
5.08984471144254e-05
5.14643544373181e-05
9.4875504973759e-05
0.000100691375526347
3.68519087783604e-05
0.000121162332059267
-3.40518811846853e-05
9.35815265537441e-05
-4.53733709621367e-05
-1.40482038677438e-05
1.01144899887346e-05
1.29831980155011e-05
9.68309298612328e-06
-2.18886098580612e-05
1.32219003244363e-05
4.05064657350125e-06
4.43707142203645e-05
2.21525588935779e-05
-2.1343347050488e-05
0.000112561930524522
4.68089007252808e-05
6.62859863017925e-05
0.00013872556123594
6.37769911951431e-05
6.64406820149501e-05
0.000126246450682502
2.73969693226339e-06
5.47912255377212e-05
-4.47071771364602e-05
9.86372433725755e-05
4.67024525735712e-05
3.78155422847056e-07
-2.10120659891326e-05
-5.32985270459288e-06
-4.16609889265204e-05
-3.54553413376605e-05
-8.54560283079336e-05
-7.9334670239602e-06
-1.41293654360435e-05
2.45120019173171e-05
5.82535694551147e-06
3.51265929674328e-05
0.000117660790047656
4.49021156227178e-05
0.000117866632894136
0.000105727857756683
7.17186722649518e-05
0.000135277642608781
7.08405717539461e-05
5.89731856506498e-05
9.64940612682311e-05
1.24220760954595e-05
2.78361172131472e-05
5.35634587786447e-05
4.53024850058876e-05
-4.41472190600916e-05
-5.53488713769604e-05
2.33894414072519e-05
-1.34695977096942e-05
1.89894337649744e-05
4.88552524513246e-05
3.59060131755033e-05
7.80281454817336e-05
1.12145845472192e-05
-6.54203092437153e-06
-4.44835574364372e-06
-1.52048996446914e-05
-4.57491182088298e-05
1.78846691888995e-05
-1.13744730942674e-05
-4.08221036450902e-05
3.51372222841312e-05
2.91218700169382e-05
2.43607495026772e-05
4.47821909179519e-05
4.45561433500316e-05
5.73488107694926e-05
7.07454501758867e-06
5.15141289960837e-05
0.000114573018966701
6.13867397889815e-05
2.14483340531618e-05
6.28342395170458e-05
6.33521260282633e-05
9.34422716549217e-05
7.79226959645771e-05
9.48509828428765e-05
4.44106246517211e-05
2.41313072081266e-05
2.93906110652711e-06
4.37391819896835e-05
5.82419079968285e-05
6.25307610850478e-05
5.74675982589485e-05
1.30931804503008e-05
3.36117631818892e-06
2.92708809999373e-06
9.55579546573699e-06
7.13054852527389e-06
4.0810491524708e-05
-1.56000944057093e-05
2.66385844705381e-05
2.50657102577536e-06
2.12128082066485e-05
2.64965493306325e-05
9.68191561612014e-05
7.56796211287979e-05
5.92222353259044e-05
1.33474445958221e-05
3.46810251603881e-05
7.3991808277016e-05
7.72652050046164e-05
9.05904820998243e-05
0.000114637410061504
4.35455914200153e-05
3.51337770625238e-05
-3.27805217063747e-07
2.30985349806906e-05
2.05930797039971e-05
8.03383703756439e-05
5.90601801430526e-06
7.5843846660894e-05
-4.05048367382801e-06
-1.49104932855093e-05
-2.82992707561937e-05
-3.05521370430556e-05
2.04940717610503e-05
8.63603491509413e-05
-1.84742331457411e-05
5.18200372705119e-05
5.9407270514767e-05
-2.25248585692366e-05
-5.12380050034497e-06
5.76251959996251e-05
7.76452932666136e-05
1.15027095188751e-05
9.74099989935553e-05
6.59323195194673e-05
3.03483965704558e-05
4.54097619308246e-05
-2.47183890803629e-05
2.67725084772675e-05
7.57041125285198e-05
1.87708409217574e-05
0.000123293773531218
7.73309134680902e-05
4.90612247906846e-05
4.33223761567648e-05
5.6057606784607e-05
-1.48560195143078e-05
1.59546330761891e-05
-8.1218174096866e-05
-9.38365667907899e-05
-5.95392601918377e-05
-6.74218940834023e-05
-4.18291761726728e-05
-5.27919417362396e-05
-6.46776357407037e-05
3.82472415723588e-05
-4.72346415232656e-05
3.96513527593607e-05
9.8248577353037e-05
0.000142949733226927
9.21991871829114e-05
0.000121165710322646
0.000139423974248371
0.000119961233309318
0.000114561848134125
0.000126239113674323
0.000103659336582429
0.000101711125412044
4.72315393811447e-05
8.18430512984694e-05
-1.28875497640772e-05
1.14377400441726e-06
-2.33251835800742e-05
2.76386524313368e-05
-5.06819001083131e-06
3.41045666042577e-06
1.66083935409396e-06
-2.46361912710993e-05
5.53257846339295e-05
2.50270703717751e-05
2.89995684786349e-05
5.15863424799899e-06
-4.82974298954807e-06
1.15528454193593e-05
-6.08492731910259e-06
1.9136151029984e-05
8.07399653115018e-05
8.16218207998926e-05
0.000123288581978826
7.2724877959481e-05
5.24973736896426e-05
-2.55768617914398e-05
5.3420936271146e-05
5.73610392572591e-05
5.69711977475133e-05
6.64469063196623e-05
4.34071920019208e-05
-7.36078902479987e-06
2.07438989763182e-05
-6.00071761372805e-05
-1.55150523176138e-05
-5.10110314327711e-05
-4.12876097469299e-05
-1.48850630989438e-05
-9.44865203615562e-05
1.81385005240703e-05
1.41897962267464e-06
-3.24325429556519e-06
3.9709480887144e-05
-4.6205221722606e-06
2.28688457209474e-05
3.10955151499736e-05
6.70236301050232e-05
0.000113336029676235
6.68665764273947e-05
0.00015277394342042
0.00014522911418391
5.53553806826839e-06
8.05785978150665e-05
0.000126566181793712
9.31023027898194e-05
4.06383052041339e-05
4.99588773931154e-05
9.88887728137564e-05
8.6313650261351e-05
6.28258137017613e-05
4.41734766505311e-05
5.89078138365407e-05
1.07561226168336e-05
-1.82129560903705e-05
2.90719660555591e-05
-5.67049536920426e-05
1.03225088382613e-05
-3.15967360201999e-05
1.94988639702749e-05
-4.66533504450058e-05
-3.31149912781842e-05
-9.44119115804104e-06
2.04145571063699e-05
7.61120013205364e-05
-7.81307128618284e-05
-4.67526884770714e-05
-2.94322649473474e-05
2.94455795027472e-06
-2.90844772653879e-05
-2.084657856181e-05
6.81366247291191e-07
1.75753305577923e-05
7.50719256511595e-05
5.7055064800868e-05
5.28198518308526e-05
0.0001033296271216
9.53871274150305e-05
4.32064431189014e-05
4.35632510738683e-05
7.71000233584315e-05
5.86912747179259e-05
-9.33217911862441e-06
-7.3630600927515e-06
-3.24418974488576e-05
1.0859871825643e-05
-4.6824572584469e-05
-0.00010866372792924
2.2547518620941e-05
4.52144967760661e-06
-1.35650851152845e-05
3.77240657063806e-05
0.000132854277766729
0.000122453114058288
0.0001394853307718
0.000119259641184428
0.000158069730737849
0.000103452074892318
0.000154574851062169
0.000171710369206396
5.66548553690268e-05
0.000129970949721755
0.000129298176746021
5.76918606672143e-05
7.93620816840327e-05
7.31588774745588e-05
2.7890425364245e-05
-6.84275496042597e-05
-3.93532091169115e-05
-2.36618994022125e-06
-0.00010802233474252
-6.39807368323632e-05
-0.000111867308176992
-8.81570581680352e-05
-0.000106006342343606
-9.02398598662057e-05
-5.2863838919673e-05
-8.78418660670714e-05
-1.46315625526466e-05
-5.89342474707762e-05
-1.10039800999505e-05
-5.91912545244086e-07
6.32797781761973e-05
3.95600348392324e-05
5.8139026080622e-05
0.000147788371026284
8.19564210531161e-05
5.25805568895157e-05
8.32084131183624e-05
0.000119438852188457
0.000142446473430291
0.000103021401779227
0.000120970167548847
0.000121665608327369
8.61333452908939e-05
7.86116296169951e-05
7.99895146449412e-05
7.29335493396823e-05
3.52802978231361e-05
3.55939831367955e-05
4.66449943303031e-05
0.000119294215292188
7.37557223751172e-05
7.63537674624543e-05
4.65655908596266e-05
6.28421714088346e-05
3.93615717490164e-05
5.79279164405769e-05
0.000126079815593786
5.98158143289252e-05
-6.52623061959331e-06
4.08508547228148e-05
2.26710201414104e-05
3.58546064639792e-05
3.93780521641097e-05
1.89216505031036e-05
3.69344968281257e-05
-1.0861442791157e-05
2.47532092264109e-05
1.38143761478031e-05
-2.42916300657853e-05
5.47183243056637e-05
6.88378298570774e-05
7.46081700606831e-07
-2.80620577674178e-05
1.99276903780239e-05
-2.48984726830409e-05
1.34278404917505e-05
-4.59525300395028e-05
-4.21057328256033e-05
-4.95531097555242e-05
-6.30891257534018e-05
3.55683442985401e-06
5.90189910265883e-05
4.51240959525109e-05
5.65487080542e-05
5.37583952555282e-05
6.43482546129988e-05
7.9847028034909e-05
7.25156798986935e-05
9.49575955987955e-05
0.000157347576207698
0.000136894458414359
4.03612475712819e-05
6.02077360922505e-05
0.00013095011417428
0.000109578293097281
0.000150494971600264
3.10535684084414e-06
0.000123521292780304
7.47283085767189e-05
6.43334465322668e-05
3.96093954727974e-05
2.91638385245735e-05
1.7677346593134e-06
4.44917729494861e-05
-3.66059007883948e-05
1.53652196017316e-05
-6.42677663810918e-05
-2.36420514229541e-05
-4.76816630205469e-05
5.74009904810037e-06
-6.56824591051178e-05
-2.88610987151882e-05
-7.95468511060048e-05
-9.32335199889706e-05
-2.5461568327855e-05
-7.30912172546065e-06
1.43380721768699e-05
2.47140898764853e-05
1.95786702670618e-05
1.82988127966411e-05
1.97310207901877e-05
1.55706782809879e-05
0.000132510783959933
0.000103021532862369
0.000123696571268526
0.000139485138842796
8.08710245956892e-05
6.49757002983791e-05
0.000134534800459777
7.72497015494825e-05
8.88818847381211e-05
9.32623890441339e-05
2.5650606206577e-05
4.09600396602601e-05
5.63172470097652e-06
5.81886686011515e-05
9.72435849432525e-05
2.57130327205361e-05
8.90192318008891e-05
5.67235023489747e-05
4.03495423698172e-05
9.32794925129656e-05
5.73698443261828e-05
6.73625669130806e-05
-8.60078733739619e-06
4.27472034005866e-05
2.96823656668034e-05
2.99058658857676e-05
-5.29929497286184e-06
4.78449154298457e-05
8.28792271126804e-05
1.5210015227153e-05
4.42208362928267e-05
5.68206258986548e-05
2.80197818924746e-05
1.69079560363104e-05
1.0043677804206e-05
3.69802708074995e-05
7.34890155895214e-05
9.42542423353782e-05
4.12134257696897e-05
2.39134751314572e-05
7.70620518859339e-05
-7.00377372840708e-06
-1.43082400700523e-05
2.41480854406876e-05
3.36995446621959e-05
8.01935552812763e-06
-6.76635297817945e-07
4.58354568790049e-05
1.90144824802172e-06
-9.08480343737515e-06
2.59597134472695e-05
2.89330771571257e-05
8.59027497162844e-05
3.60856944245946e-05
5.53561154492049e-05
7.11003528359411e-05
0.000120679244827912
6.19160960508107e-05
8.96721338901694e-05
5.39984758174732e-05
4.89852313032256e-05
6.92991311675504e-05
3.68642236205448e-06
0.0001066788039306
4.32877407067009e-05
0.000108266781405124
9.63678250929212e-05
-6.63145849796625e-05
-6.37727465494709e-05
3.4725192067246e-05
-1.73253438288494e-06
1.16387939521351e-05
-5.62947585293848e-05
-2.17767792657172e-05
-0.00010373132428765
-3.7299772342273e-05
-1.0475323398718e-05
-2.76512137654973e-06
-7.7309343255178e-05
-1.13743395991462e-05
1.32354728923876e-05
2.38148100531155e-05
7.71401491483768e-05
0.000106255500244866
0.00010978185248679
0.000127054127927177
0.000133395357110114
0.00011396772131117
0.000133927215831245
0.000122328075191973
0.000128567219141606
0.000103144434652011
0.000172781473064023
6.41618452397554e-05
4.33643219411352e-05
-1.45505758309742e-05
-2.65687971515803e-06
-3.38490705535212e-05
-5.61211415218002e-06
-0.000113144991596584
-0.00015908504902865
-0.00010439558587549
-8.52871007623197e-05
-0.000182794051838056
-0.000125626069561461
-6.16733587396547e-05
-4.38014030668288e-05
-1.80700824389797e-05
2.15519761952781e-05
-7.78227243706749e-06
7.01149194667469e-05
4.25639961548121e-05
6.50465451055363e-05
0.000138799933696696
0.000183211579491652
0.000194783470617361
0.000230396267344641
0.000178813069654113
0.00014431079374178
0.00016372075254466
6.3837757582035e-05
0.000116476316362926
6.94970564414461e-05
-1.80832643261505e-05
4.07005173859107e-05
-6.36952552619641e-06
1.93394829977889e-05
-6.49047299492323e-05
1.19675510762541e-05
-1.96131006598061e-06
-1.70244969362603e-05
-1.36340069176117e-05
2.45370497024272e-05
-8.71544781973154e-06
5.67204646639734e-05
7.65748767373442e-05
1.86836906401052e-05
-2.07169534003795e-06
3.13549137316718e-05
0.000111016098968959
2.30692091904226e-05
6.13563808691023e-05
5.00706939536407e-05
4.86029004310621e-05
-1.02978949910285e-05
-3.64846244900597e-05
-3.33779216828834e-05
-6.88868342822401e-05
-9.25489458962532e-05
-2.86521564716008e-05
-1.80952568526937e-05
-4.64601263904832e-05
1.00673195850094e-05
-6.50663332229956e-05
-1.88878754294665e-05
6.29889050829187e-06
-1.04275598191377e-05
-4.15568197553056e-05
6.53385497028269e-05
3.3451968051233e-05
6.03302117627696e-05
4.74093779426374e-05
6.42771732710876e-05
0.000122966149115194
0.000106946696579836
0.000137729202365112
0.000159433278318927
0.000200043568861539
0.000141631998643585
0.000132912606257865
0.000171621491252018
0.000159999750254379
0.000144963571385807
5.77146990487706e-05
6.44817189428487e-05
9.34699545894265e-05
1.65203216283527e-05
4.78918238537656e-05
-5.72758586419638e-05
-3.24060913605189e-06
-1.32588697994261e-05
-5.36275066503971e-05
-0.000126038640717674
-0.000126766903961639
-0.000153029947031466
-0.000134965156067095
-0.000140918529497963
-0.000104417430632693
-0.000148499821242355
-0.000124106863749281
-9.42411178921475e-05
-9.44813812756757e-07
-4.20737498895915e-05
6.23361960970173e-05
4.34036799410554e-05
8.32907382998486e-05
0.000122563404655542
7.5319547453008e-05
0.000151099025961136
0.000179681226910157
0.000155683687722101
0.000148998765355853
0.000113698836091496
0.000195583558144016
0.000169293303028843
0.000163824122388272
0.00016786012527418
0.000108468919617461
0.000102354797135488
-5.14198714367972e-06
5.73755177035237e-05
9.90439213387166e-05
6.93911608598812e-05
2.15795406021915e-05
2.44487011530383e-05
4.79214241715799e-05
6.1611394253697e-05
1.11095925159819e-05
-2.115263630627e-05
-4.0225364943432e-05
1.27957032728215e-05
-6.79912425488229e-06
-7.85511402864507e-05
6.10108612999544e-06
-8.62903882178945e-05
-0.000120250682440297
-7.16088954370996e-05
-1.09533795078415e-05
-5.16353494119634e-06
-8.67954096031813e-05
-3.09601781119132e-05
1.2650115475559e-05
-4.41494979457481e-05
-8.21607932529283e-06
2.59745799693383e-05
3.86038423500139e-05
4.08339452346593e-05
6.39444802276953e-05
6.81795083463814e-05
8.09107780652025e-05
9.28132943354437e-05
8.21510007670153e-05
5.91513629685963e-05
9.29474733068644e-05
0.000102613970741168
0.000105245419336498
0.000115693658413654
7.78388021432512e-05
0.000119500637111046
0.000113142697256735
9.06343883624085e-05
0.000161476747185253
0.000148348780787511
0.000101941696529372
0.000215232443302482
7.41556822473382e-05
9.87476177415801e-05
7.00313609225136e-05
6.52310523740294e-05
-9.88164158668748e-06
-7.11985238562227e-06
4.05185815123325e-07
-3.0292608875411e-05
-5.01849759044411e-05
5.92506780992502e-06
-0.000119498179334228
-3.95211639841264e-05
-0.000108965643554028
-7.84994415909317e-05
-4.22551066255947e-05
-8.67871530780447e-05
-8.37422412188801e-05
-1.64358086760855e-05
-2.04384754632474e-05
6.01111151017507e-05
6.68458933906311e-05
4.81136197283723e-05
9.10015258139721e-05
3.99658597609811e-05
6.38128939588325e-05
0.000108172038499789
5.15349590215004e-05
7.66112955188378e-05
9.58318527570785e-05
0.000140786982524144
6.32880838351452e-05
0.000154586709118013
0.000149643414469291
0.00014035540761224
0.000147638908132932
8.50667440697868e-05
6.53490726755007e-05
6.22246305114584e-05
3.5335277799252e-05
4.22669984089193e-05
4.32857860776413e-05
7.10190278381489e-05
3.46581320935301e-05
2.41492916570558e-05
-3.56009097678257e-06
-2.99838125389678e-05
3.46490459304606e-05
4.36060641985217e-06
-7.19466272936825e-05
-3.23395986618401e-05
-7.62253567491431e-05
-4.77910962360465e-05
-4.43260332762042e-05
-7.88638493279172e-05
-6.40964382775098e-05
-0.000123339595778032
-4.22494540789207e-06
-3.04391522817647e-05
-8.09171471705355e-05
-2.67449371797415e-05
2.91991592656519e-06
7.39101470188228e-06
3.13825042588705e-05
5.96930113963347e-05
5.51407077171621e-05
0.000142979683023227
3.90371396389794e-05
0.000128502518974718
0.000120687008845792
0.000132990757081202
0.000139147453500991
0.000160786808348171
0.000121021407909905
0.000107806993808272
0.000124189228023225
4.18067091912274e-05
8.07675873338677e-05
6.00797422212109e-05
-2.41007146470225e-05
4.17817073510021e-05
1.6888798724039e-05
4.68763841706219e-06
1.43508041653143e-05
-3.89725327067765e-05
7.20019801171334e-06
1.36124303063305e-05
3.33880147598692e-05
-1.22288554628305e-05
2.44122738073322e-05
-2.37770777545111e-06
-1.34232364279041e-05
-8.55276438460601e-06
2.61872117183391e-05
4.47699481797035e-05
-2.56978838423827e-05
-4.62547260358066e-05
2.00522591049218e-05
3.14850671321903e-05
5.50255562335888e-05
1.42868771470048e-05
6.32280050135667e-05
4.32870823224488e-05
6.93478104006747e-05
5.24911137946399e-05
8.1469593853422e-05
8.50429969475062e-05
9.18055222808943e-05
6.5020553453183e-05
7.72043536904637e-05
2.65921404593569e-05
0.000117641708962267
4.93217188981464e-05
6.72998157008773e-05
6.77507965278292e-05
5.35463598393453e-05
7.83291705850494e-05
7.86267985175987e-05
4.64386498342525e-05
2.67415997228517e-05
5.59697002779156e-05
4.05662555257687e-05
6.02391895934745e-05
-3.25976271406954e-06
-3.43278918086726e-05
-1.31793210330957e-05
-7.36469189393582e-05
-5.73926321180122e-06
-2.7746248999512e-05
-6.81074336556844e-05
5.73157284705306e-06
-7.59298054919079e-05
4.76040230821892e-06
2.87535081051398e-05
2.9405831183759e-05
3.13401178320968e-06
1.52196440659954e-05
5.20066007261845e-05
4.82079355730291e-05
-3.35485846597084e-06
7.1460395437699e-05
2.35492676843907e-05
6.6713665022379e-05
7.83928778323132e-05
7.83186964147448e-05
3.41516400691531e-05
0.000116178208123876
4.01072196617907e-05
4.26478975341107e-05
7.53517246069412e-05
3.81006372750678e-05
6.79312630413306e-05
9.3913775696225e-05
8.85453019715949e-05
8.82786891226903e-05
0.000101332648843538
5.83185055579112e-05
6.04610271159102e-05
-4.87535717453518e-06
6.13698006984655e-05
1.54763663270969e-05
2.86621406653453e-05
-2.27373499903785e-06
-3.87957906816218e-06
3.7631661865891e-05
-3.84685745305423e-05
-9.89306142508857e-05
-7.48918905434107e-05
-8.90463387577102e-05
-7.36827198383246e-06
-3.36481862026568e-05
7.53571277862557e-06
8.673088639699e-06
-2.51636018662024e-06
1.99162911055906e-05
3.84435138213408e-05
5.34920420752537e-05
8.25957897260785e-05
5.7901061448301e-05
8.40645503031322e-05
5.29598459534819e-05
0.000135127097342808
6.25589670204471e-05
0.00012145529548446
5.88188208971309e-05
0.000109962112465266
5.95938014493236e-05
0.000120813483286138
8.48818497143203e-05
1.62896048279684e-06
6.67249926890197e-05
3.93616813673951e-05
-1.67836629816782e-05
-6.51194845596088e-05
-1.14700087769673e-05
9.22631872550102e-06
6.35769879999665e-05
-1.81841252541206e-05
1.15327171277809e-05
5.19386364810854e-05
2.90121997060859e-05
-2.44414214830661e-05
4.47356364115651e-06
1.20337518907917e-05
-2.51368719244545e-05
7.10931538918331e-05
-1.07671524031914e-06
-3.09510968253342e-05
2.08984724922941e-05
3.43013049171366e-05
9.14438872475476e-05
-7.21687545034385e-05
-3.95624735148331e-05
-1.90565908672225e-05
2.34798494835517e-05
2.2088715313531e-05
8.00705126923368e-05
-1.99360595237836e-05
3.5159926127212e-05
7.25968019602029e-05
9.62356472419084e-05
0.000108807828221087
8.8756443100927e-05
8.83344325306516e-05
0.000129264996576285
7.51049223065977e-05
4.59016947454365e-05
0.000102980033430263
4.20781600795882e-05
5.27489396184931e-06
3.51435660882517e-05
4.05994166429684e-05
2.88890741596331e-05
-1.55298308817042e-05
-4.18538634662131e-05
-1.54417356904543e-05
-4.26435556868283e-05
-2.26060368208604e-05
2.57912410516879e-05
-7.20676024399055e-06
1.55052928908018e-05
-8.24214615128582e-06
7.54665080422077e-05
3.20754266051387e-05
1.44502906411008e-05
-1.69098692931715e-05
-6.67625623595459e-05
2.4508430072305e-05
-2.81960846979531e-05
4.38182066893694e-05
3.46214376489768e-05
5.16684297577074e-05
3.96682000628599e-05
0.000102221895578233
4.96979953781176e-05
-3.31560806216376e-06
5.75710382690976e-05
5.68027707875228e-05
6.72218206674678e-05
4.67480493703113e-05
3.33022941657286e-05
7.00519985807243e-05
3.73710182996428e-05
4.75684761142919e-05
9.61580387463349e-05
7.2503898073659e-05
-1.61060886074056e-05
3.55066671319319e-05
7.76125656986604e-05
6.12009722611142e-05
0.000107525347222879
6.60479867107009e-05
9.78029656103092e-05
4.60883970897746e-05
7.22621722059554e-05
-6.01798623529851e-06
-1.80914722687772e-05
3.6844441251331e-05
-5.15585106407888e-05
-1.84948275695568e-05
-0.000152617273019665
-9.00928086661261e-05
-2.67708025822346e-06
3.96042435463155e-06
-4.13519467822256e-05
-1.4612667898411e-05
2.11489583920157e-06
3.21224014978193e-05
2.04955547704628e-05
2.37642253597225e-05
1.64628994768398e-06
6.17561737782215e-05
8.51016558171783e-05
4.41288877564178e-05
0.000131601720234631
7.29758654299447e-05
4.86488479631e-05
6.63195229090193e-05
6.66114127283384e-06
6.28243899198934e-05
7.26209198018898e-05
-2.597253974642e-06
1.49955529873318e-05
8.82126807361924e-06
2.05646096132415e-06
3.32642812351997e-05
3.04707179108329e-05
3.62980911994345e-05
2.84778882406967e-05
9.32079911927267e-06
2.46872475631309e-05
7.68620870454581e-05
0.000102048701134788
6.02647643940808e-05
0.000115554247953358
9.97212130071103e-05
7.60371432767188e-05
3.21294713151826e-05
1.05739673801712e-06
2.23229394322954e-05
2.08011143641355e-05
-1.74149551373478e-05
2.08747437312323e-05
2.06751746854064e-05
-7.08397957270261e-06
1.09931168217408e-05
-3.2419685114112e-05
-2.88835844309869e-05
-2.99140390433024e-05
3.81121914547765e-05
2.79793059359341e-05
-3.10758090122833e-05
3.65001543735971e-05
5.06890126984287e-05
6.57877216582843e-05
8.95258124888778e-05
0.000103671869234058
8.38499210544368e-05
7.75475250587856e-05
5.84814006574902e-05
4.72712954985593e-05
2.83931405346528e-06
5.97005669114377e-05
2.97673940943348e-05
2.74986815864137e-05
-1.01123187745531e-05
-3.63402236969029e-05
9.88174078946686e-06
-2.57428228453736e-05
-3.30301377722603e-05
1.51123992679964e-05
3.73578594166104e-05
8.04651058610623e-05
7.85900392088155e-05
8.27654139806633e-05
8.80992351712454e-05
0.000103151443637202
0.000113383676177654
9.62277325615748e-05
4.40997170004617e-05
5.93247335540313e-05
0.000119838370185401
9.29770759212312e-05
4.37170103445014e-05
7.76320447111818e-05
-1.96861923579162e-05
2.80194377741626e-06
9.28563242906115e-05
-4.66391333673012e-05
4.49104172766903e-05
6.02117819616125e-06
5.42724078865986e-05
-1.5777229103528e-06
1.75087797218652e-05
-7.46257575106595e-06
-3.48273172545818e-05
-4.04982842882365e-05
-6.72574903893722e-07
4.87510847326503e-05
-5.61306888801099e-06
-4.63310162748786e-05
-8.42217042925149e-06
-2.18799674660807e-05
-3.26746404849983e-05
5.09722717110517e-05
3.40444086904608e-05
4.89612397783314e-05
-6.96399119285799e-06
-1.11453977319216e-05
1.32815775680459e-05
-2.38324803882045e-05
-7.28627628365302e-07
-2.15521539576645e-05
2.81266492535466e-05
-4.5939383685993e-05
0.000119867943320446
0.000100925633391864
5.50022690242732e-05
0.000109280764026313
0.000142554352128601
0.000134820663991136
0.000128056115057506
4.10929486216993e-06
5.37049203905896e-05
1.67318215122636e-05
1.7808492671456e-05
4.07480111657978e-05
5.31926174946423e-05
6.56431352074695e-05
-4.40530364832748e-06
2.32404909014569e-05
2.72952046831314e-05
6.98494706067702e-05
6.43845854686114e-05
6.34579591090016e-05
4.90353448430931e-05
5.60785190268724e-05
9.52477341871639e-05
8.74223455350518e-05
0.000100744493317695
8.27746335172103e-05
2.13671210883623e-05
-2.71739292630312e-05
-2.59168497781217e-05
-2.10969271399278e-05
-1.0805680475255e-05
3.69365486752255e-05
-5.24124306441437e-06
-2.35024910975971e-05
1.43512073920366e-05
-5.49656750265562e-05
-5.08340763241433e-05
-4.8099586448728e-05
-0.000130885813786415
-6.41013252811351e-05
-9.38861104591353e-05
-0.000145675808504585
-7.50068280462357e-05
-1.91194127208327e-05
-5.47045869128869e-06
-3.60382748440092e-05
3.63173214818323e-05
4.87448372516269e-05
7.51202690020891e-05
6.14379335389007e-05
0.000108054685492797
0.000175060362753321
0.00013200062822665
0.000115382168981161
0.000151163197648342
0.000197538563176176
0.000111985473601664
9.5864137434255e-05
9.06079093441224e-05
0.000116157928673426
8.54589224007982e-05
6.10852032239996e-05
3.20899411766e-05
-6.55735670081362e-06
3.20584052204017e-05
2.27298945358005e-05
6.2151814833827e-05
6.24867718893545e-05
4.06045976133271e-05
-3.38184488407641e-05
-3.3806653632e-05
-2.13754139413302e-05
-2.58227951511856e-05
-2.95480514951918e-05
-8.40181083102349e-05
-4.25152739362329e-05
-4.41827006720429e-05
-3.98502279464693e-05
-8.56505403250485e-05
-0.000114499274993425
-0.000118522631710814
-9.7330764757999e-05
-4.83079763439274e-05
-0.000101261687897608
1.16620709948967e-05
-2.70885913275334e-05
-4.05236625067472e-05
2.48482150996356e-05
-1.04821619509465e-05
2.81033106956662e-05
4.99241017321691e-05
0.000139721947399105
0.000136914255055533
8.89303072995665e-05
0.000166816736050604
0.000141117689040971
0.000125734439502262
0.000198771345298835
0.00016988423210661
0.000203674389761566
0.000138672179939885
0.000116569910848857
0.000104729390515894
-8.26368157241417e-06
9.96503515623939e-07
7.76241343283991e-05
3.36347523431594e-05
-1.21056215206551e-05
5.68909292741007e-05
-3.44481866154741e-05
2.45645660521731e-05
-2.44491817829587e-06
-1.21757901775409e-06
7.93712505035221e-05
3.27830985459029e-05
4.59568646489864e-05
-3.58814772057521e-05
-4.34849595514709e-05
1.62875517261842e-05
-3.41334854169794e-05
1.39972850755555e-05
-2.26879568049087e-05
6.77511008772432e-06
3.89160133218972e-05
-1.78224652299072e-05
-4.17333986094564e-05
2.16083255155084e-05
-6.54883620407782e-05
6.83577420935525e-06
4.08346510262138e-05
7.95298121954716e-05
-4.07929090744576e-05
1.95954984218321e-06
8.08334120371583e-05
1.0527424177782e-06
-8.16485055584e-06
1.65389608624843e-05
6.42271401236652e-05
3.93268742245173e-05
9.81411292989077e-05
7.55072212919923e-05
8.88822811229854e-05
8.43003013244633e-05
0.000245044038452233
0.000113361626713456
0.000137449045392169
7.32598034290253e-05
0.000125920142739943
0.000145420893214659
7.76753797962573e-05
0.000123360189089356
6.65310885581175e-05
0.00015636937135656
3.76764674137787e-05
5.28249296277793e-05
2.0888743619648e-06
7.20980786185918e-06
-1.08433429046114e-05
-1.11181480022609e-05
-1.35448835696387e-05
2.20505492636472e-05
-2.82220744580303e-05
-8.69554673451422e-05
-1.06706970853906e-05
-6.98286768264254e-05
-8.08732289257156e-05
-6.11100774242557e-05
-1.07982393449421e-05
1.24304179866655e-05
2.93196668703213e-05
-1.06724042799731e-05
-1.43822211902331e-05
1.39501076611935e-05
6.52645766344418e-05
-3.592791186358e-05
2.36750794714574e-05
5.19190573288879e-05
9.55650878033107e-05
5.66041684432102e-05
8.70198335342955e-05
7.97764837810032e-05
3.02851711646607e-05
2.60704356999973e-05
8.92738672376394e-05
7.13427377199899e-05
5.14230022818849e-05
0.000111382679796952
5.07963832576088e-05
8.48974875879439e-05
4.10731490390026e-05
5.40526832460431e-05
3.34739017410609e-05
5.18588749238021e-05
2.11336329682446e-05
1.07920117763484e-05
5.7483204429638e-05
9.42071447580646e-05
3.70456103231198e-05
-1.47225848427315e-05
8.02889314431976e-05
6.22249562415231e-05
6.38915176682729e-05
8.02572305286214e-05
3.86888066122966e-05
-3.01677411364379e-05
-6.45572250995589e-06
-2.14991129880882e-05
-2.54032176081686e-05
7.72626995866963e-06
4.2610822518886e-05
1.17603984477111e-05
-9.0217734058533e-06
-3.02523276453727e-05
-4.20532134306925e-07
-1.98299942865041e-05
5.42173147275957e-05
-1.46438256056363e-05
-9.65565120700918e-06
3.94932622279026e-06
-8.58962859966012e-06
5.51311218713903e-06
-2.30748683735208e-05
-9.76710841215686e-06
2.67441889858095e-05
3.09473738011111e-05
1.18791315227309e-05
3.31040281784177e-05
0.000103664612749544
0.000140317980608503
0.000182542009289012
0.000131817534302322
0.000111589220530736
0.000125505199436358
0.000158115214026428
0.000108564180668376
7.61968615075065e-05
9.87389727088667e-06
3.27792403269591e-05
5.8298862689072e-05
7.62427915290751e-05
4.01080713457051e-05
3.59106180882723e-05
6.39618885286452e-05
4.74686191742179e-05
2.8611476233454e-05
4.7660237663368e-05
-6.25355024819087e-05
6.69183610459026e-05
2.38354189115258e-05
-1.15041929890716e-06
4.59283829675389e-05
-3.67077975943227e-05
-2.28249990384867e-05
3.14801294801734e-05
1.954442377352e-05
3.13728045461044e-05
4.31301181986073e-05
3.48296247435254e-05
4.60705580340528e-05
-2.75971000238151e-05
0.00010985749952603
5.97499628510908e-05
-6.68929445946054e-06
1.73047551782408e-05
4.67593520345118e-05
-1.05462647467118e-05
-4.2098295604088e-05
-1.3804408541166e-05
-4.84600713004562e-06
2.7785464651259e-05
-6.01491421851507e-05
-3.02881570209222e-05
5.2726320859061e-05
2.24532026493887e-05
5.63936467214252e-05
9.28741902659802e-05
4.94640572147512e-05
4.89541454868551e-05
8.18797936092445e-05
5.45137597152856e-05
4.8918501323323e-05
2.97049756961192e-05
7.23819632281459e-05
1.20909617277453e-05
7.354759992767e-05
3.64794119774588e-05
8.01961339278278e-05
6.91088045745041e-05
4.96629571784966e-05
3.61574690611154e-05
1.24677160618461e-05
7.52599854681889e-05
8.63822810252394e-05
3.5655951156937e-05
4.92882016140044e-05
7.20123898858963e-05
0.000115664817923509
2.07918066214704e-05
4.30607035473743e-05
4.69920757981357e-05
1.55530563801155e-05
2.4744979860433e-05
1.52323360520804e-06
2.01006764354588e-05
-1.01817348441989e-05
2.68153481878627e-05
7.29223682990455e-05
-1.3972538722938e-05
4.21086045927818e-05
-2.96161895172258e-05
2.2431402447246e-05
7.33263470798766e-05
-1.16822210483358e-05
3.41030354029635e-05
1.57444166261709e-06
-1.37638384623778e-05
-7.59363612872815e-05
1.65241918128221e-05
4.1764378911579e-06
-4.13553164432808e-05
5.39709880454111e-05
-6.16444737486788e-05
6.90942975637808e-05
4.24450368120127e-05
2.19337934800902e-05
4.14172018689031e-05
9.13673798550592e-05
-4.01352417038114e-05
7.35452909537275e-05
7.21486155898633e-05
9.52937637743936e-05
4.81272815720019e-05
0.000109262744059318
6.29211978156121e-05
0.000136973479028958
0.000180069993378774
0.000173325416345832
7.0239696931272e-05
0.000107050136023986
0.00011127144830656
8.27399828106048e-05
9.09521861308726e-05
9.06661725277714e-05
8.85694253090771e-05
7.59549306459457e-06
4.68845498099636e-05
-1.86698057305715e-05
-3.53593336545353e-05
1.72060410514786e-06
-2.70611125860525e-05
7.16622341886602e-06
1.33356930015571e-06
-3.59907345774807e-05
-5.22770368447928e-05
-2.52170826066895e-07
-4.24440552973515e-05
-3.57499106113758e-05
2.47796389169391e-05
1.73264348662405e-05
1.43113275850716e-05
1.63114284365058e-05
3.23643399705871e-05
1.64527077640814e-05
6.14597730947604e-05
1.359312394719e-05
2.84988415273791e-05
4.0620517597337e-05
7.14213387225958e-05
-3.0045942980261e-05
3.46137591371096e-05
3.75550266998927e-05
7.7650439959941e-05
6.99200169071651e-05
0.000126512139076509
4.70514424220747e-05
5.22833103025086e-05
0.000163509167623288
0.000159573199573295
4.82740573264667e-05
8.60185609949581e-05
0.000108459595155414
0.000178544212145451
0.000123233809744883
9.16340863310959e-05
0.000108107823142253
2.70768605003334e-05
5.95545096264577e-06
-4.88677189272365e-06
-3.39371574590998e-05
-5.96805177554286e-05
2.12258128565195e-05
-5.6633069606686e-05
7.85362791552609e-05
-2.34308961334132e-05
1.3852190865414e-05
1.91126285319424e-06
4.30479721825151e-05
-2.80961233948544e-05
3.78592471299682e-05
3.97428067821272e-05
-1.14951516709183e-05
7.23792553786888e-06
5.80656439590782e-05
1.77366548494984e-05
-1.34085566869556e-05
-6.75258515328407e-05
-2.31651427832242e-06
-1.60766985877874e-06
-2.6537328821748e-05
-1.79952202156916e-05
-5.5372507476938e-05
1.18726192019479e-05
2.12426924114919e-05
1.69440346074477e-05
0.000105247217877891
4.15902593602384e-05
0.000107246651225998
7.83002994727618e-05
0.000143707767222572
0.000151889589401433
0.000145094099357501
0.000193046364838489
0.000120218192849098
0.000132301904733775
0.000113754438573281
0.000137195569285316
9.59076276746856e-05
0.000116050312054265
3.41620392057779e-06
2.12592367908761e-05
7.22517204283835e-05
7.31378832110293e-05
5.15795142466293e-05
3.2524487299416e-05
-1.49677921227539e-05
1.90249467444664e-05
-4.32546612542329e-06
4.31445238756554e-06
-9.24157697807445e-06
-7.42270179170916e-05
1.19430558515444e-05
-8.30796773040022e-05
-5.04407463703126e-05
-2.23620254344443e-05
-8.06458797479567e-06
-6.30914134113971e-06
-4.02080929614422e-05
-3.2910907989473e-05
6.16747027065331e-05
1.19747050713736e-05
6.98634455851651e-06
1.20507749312207e-05
-5.19381506475311e-06
-4.39461429226569e-05
7.07250148130137e-06
-1.13888078689078e-05
3.83280541174013e-05
3.5904678546332e-05
4.41746942276562e-05
0.000101617918283007
0.000118383710885988
0.000152339823066512
0.000171436118326696
0.000172904253787045
0.000185653740858832
7.10698878046791e-05
0.000137465732596187
0.000121643127442694
0.000117082895475061
0.000108688954853792
5.54336749927518e-05
3.36993761971629e-05
1.5194302851895e-05
5.66621558890949e-05
3.24290798182365e-05
2.87209035428059e-05
3.30755386080461e-05
-3.55815228930662e-05
-1.24411489962457e-05
-5.49888527008449e-06
6.17241288934684e-05
9.09567644172613e-06
6.14473684437891e-05
4.6205877835161e-05
7.8478099847353e-06
-6.27751233003838e-06
4.62739147174248e-05
1.5037005994298e-05
-7.39112504111866e-06
2.88284364985555e-05
2.23473772729967e-05
1.24041779277813e-05
-2.68857471883264e-05
-1.22984671660779e-05
-6.37610475125381e-05
-1.40490705225059e-05
-1.68626225174652e-05
-5.40682125851783e-05
-2.78483326488963e-05
3.33464512448212e-05
6.87408039133063e-07
6.21040905808078e-05
8.2306553580247e-05
0.000175427147911866
8.93740500349128e-05
0.000149016470789222
0.000104387925498968
9.72944952365229e-05
0.000151088364574414
6.87709099919925e-05
9.41349408955993e-05
2.5103034801641e-05
2.77971365267568e-05
7.84459954635697e-05
7.26718465607026e-05
0.000107530490526534
-5.66842539113297e-07
8.03993911168181e-06
-3.6579149637603e-06
-3.49293110039619e-05
-3.98648854078422e-05
-3.89332005134836e-05
-4.43877631720484e-05
-7.44817592069129e-05
-1.08512091000154e-05
1.39601048056444e-05
4.36504912674348e-06
-1.2094727516583e-05
3.35072200872062e-05
4.20593253867972e-05
3.10363414107963e-06
5.7193741948833e-05
7.00179070942989e-05
4.60909013720577e-05
4.72321986889559e-05
4.31141188331928e-05
-6.11639863940538e-05
-4.32077993660048e-05
4.47660453779609e-07
-5.61612571780224e-05
-2.15478999441623e-06
-2.05630595438328e-05
-5.56409868112438e-05
-3.77269191313859e-05
4.65230121875463e-05
9.99053773191366e-05
5.60087164088712e-05
2.3565687802131e-05
0.000117316550458952
8.00786362544196e-05
0.000128146567715231
0.000142132577917322
0.000107492059724604
0.000116907561908869
9.94069400956054e-05
8.87566936535388e-05
0.000120335081120868
8.08186158832053e-05
0.000106712219168275
4.18835574859709e-05
8.57304571360244e-05
1.36747745478998e-05
5.65711158507732e-05
7.80701545766493e-06
-3.392357596974e-06
2.92858672271683e-06
5.2605954352485e-05
6.95303163488597e-05
-1.60488003730831e-05
-2.01202639222044e-05
2.69231433069868e-05
2.88276217265563e-05
-3.46203701271838e-05
-1.00483288086316e-05
6.37055655494693e-05
5.5522046172123e-05
5.94089956444529e-05
1.38112217187294e-05
-4.14205350990167e-05
1.88125246677559e-05
2.28052483839012e-05
-9.27090877995132e-06
3.76662227740943e-05
-2.26593717846394e-05
3.56902861164722e-05
2.99557670798688e-05
1.39421011483783e-05
2.22988112202485e-05
1.74648184592154e-05
5.63480281530567e-05
9.49899381299038e-05
-1.6831338917767e-05
7.9579295983774e-05
3.74235562344102e-05
8.73287392794935e-05
7.05314669019987e-05
0.000126300183208285
0.000134205846102771
0.000140459834722232
6.85922029552132e-05
3.35072025740594e-05
9.18002446751848e-05
7.73859619422166e-05
4.91587075245015e-05
4.13113706008524e-06
-7.54019751255362e-06
5.54263341057383e-05
-7.37131673805309e-06
-3.84625122107093e-05
-3.94291803396572e-05
1.66054820916231e-05
4.46534633974955e-05
8.14477454838489e-06
2.7776287552061e-05
2.76708565520526e-05
4.89359847193828e-05
-3.87818826360729e-06
3.57876827229171e-05
2.63601419326704e-05
3.51495018287093e-05
-4.89377734903958e-06
-1.3526676954393e-05
-3.52342471219496e-06
4.19422750890411e-05
0.000106839024939311
4.85524476686e-05
5.07751371452325e-05
5.01188205639105e-05
9.59822391207854e-05
6.21412542759837e-05
2.01672213231096e-05
1.61881141897887e-05
-4.80658108555736e-05
4.98780857764153e-05
5.18205556313463e-05
4.07100212662318e-05
1.53737857031369e-05
9.28002101827194e-05
5.89137716469957e-05
7.39556406914291e-05
0.000123364244158352
1.33294574362884e-05
6.65138288592679e-05
0.000100299287364003
9.11523838856609e-05
2.60657506719627e-05
2.92851751777809e-05
2.63835497178481e-05
3.85782474681929e-05
2.44194625045143e-05
4.53833541527863e-05
-1.95348456208663e-05
3.96944408762539e-05
6.23170755583598e-05
0.000107246307656067
8.13161847697227e-05
4.4687104824515e-05
7.48033312092304e-05
3.33027656795789e-05
7.14333780368278e-05
8.08698357582495e-05
0.000123974170760648
0.000130269624012216
9.74128160807846e-05
8.33150405586167e-05
1.68289146377486e-05
4.01437829345916e-05
8.38275743861817e-05
9.90694667035105e-05
2.94767033663572e-05
9.16819837384277e-05
4.10762285244891e-05
5.66946309956372e-05
-2.59674690911578e-05
-1.48201319342437e-05
-5.156408161635e-05
-2.62832846537459e-05
-7.08866338928389e-05
-4.63701488147657e-05
9.68061404503333e-06
-4.2826891413921e-05
-4.83218861705363e-06
-3.6790695805256e-05
2.19414143057218e-05
4.22736057983155e-05
5.89381651275443e-05
0.000104720985423836
2.4444255990858e-05
9.42316734289039e-05
4.18215516561675e-05
8.55881919425394e-05
0.000102769598299833
7.95580354727409e-05
3.19548262631449e-05
6.70055315527141e-05
9.64890394594238e-05
-3.00338907235255e-05
3.75194545733547e-05
8.74164037489912e-05
3.63278262649506e-05
7.27799251650435e-05
3.87858323189343e-05
5.64766790266816e-05
6.57286089379843e-05
3.09417760709407e-06
3.34177527476392e-05
2.14867685208301e-05
6.4831277212616e-05
7.73829265750981e-05
8.29141107221407e-05
4.65273423339264e-05
4.25242327773605e-05
1.08733216016175e-05
0.000112793283718115
3.80478720515005e-05
3.93956473595033e-06
-7.07751781735857e-05
-6.63044041350964e-06
4.99664387594016e-05
-8.96119603930557e-05
-9.99847236980719e-06
-1.44601163364303e-05
-3.05866890941377e-05
6.93088980571814e-06
-4.49071404246444e-05
2.18637067018519e-05
-2.14642961646382e-05
-1.70573981527643e-05
3.71211242602561e-06
-2.18330875879513e-05
6.58685578871267e-05
-1.12126556854932e-05
8.6017122592485e-05
3.56667966196921e-05
9.81589115048988e-05
8.68840474364168e-05
7.59948446698175e-05
3.74554882524381e-05
6.29953279515649e-05
0.000118875973540366
0.000104112584345014
0.000142498053728921
9.59653136883976e-05
6.78161275877727e-05
6.01095425266105e-05
5.01996105923898e-05
5.5151513171437e-05
3.48378978911378e-05
0.000104934252554692
2.6730327660817e-05
-6.70798297266251e-05
1.21741004402736e-05
9.29497386847349e-05
5.56179347924324e-05
4.72900173096858e-05
0.000111651555184375
9.83056599307495e-05
6.79760874811757e-05
6.69518479440042e-05
4.56955802255371e-05
4.13303795294492e-05
-3.36894765066472e-05
2.8531642467048e-05
-3.09098743752046e-05
-4.45549893705518e-05
1.72486848129808e-06
5.4518102319856e-06
-3.93607595478422e-05
-4.72722405769819e-05
-4.8280270260219e-05
-0.000107120935848978
-2.03653271279286e-05
-1.90450941197215e-05
-4.69654417764559e-05
9.85290323991033e-05
4.62926004733454e-05
9.3979720407751e-05
0.000152945928541253
0.000102422479547581
0.000136291326507771
0.000187508438670737
0.000151764001581923
0.000153143352648622
0.000168253636383912
0.000123094496203531
0.000149911897363031
9.10793116364326e-05
4.79258470739994e-05
3.01362897749857e-05
-6.58934401248467e-06
2.82417510619541e-05
1.16437224735393e-05
7.36539098994192e-05
5.16289428272095e-05
4.77863474117938e-05
-8.67690342627609e-06
3.46585401702693e-05
6.14637575477372e-05
6.31043707430717e-05
3.54457900535672e-05
-1.69369911817892e-06
-3.72934962571979e-05
-4.87387919492716e-05
-2.61797423970233e-05
2.13367283839325e-05
-2.49372704586238e-05
4.20518897890854e-05
1.75764374900043e-05
5.74757696019016e-06
-9.33173333522429e-06
-4.80754872960803e-05
8.0627923804696e-06
1.71127480855368e-05
-2.91346699905117e-05
5.30513688237774e-05
-5.98848154394415e-05
1.86083740406721e-05
8.14291152162382e-06
0.00014383183798129
5.27440708850452e-05
5.56906191866172e-05
2.76531844954267e-05
0.000138425588229534
9.30766235333824e-05
9.86703341785584e-05
6.38963087677864e-05
8.09928787488742e-05
0.000119189244869735
3.15566291322551e-05
6.46025208353994e-05
7.81601538974629e-07
7.22676950372192e-05
8.14653244504448e-05
1.26388374645164e-05
2.66597467741717e-05
2.55244660110231e-05
-3.41389387528375e-05
5.73832932380579e-05
9.34056218591309e-05
-5.54221762637686e-05
2.44256464836856e-05
-4.6803447271499e-05
8.34732894377144e-06
3.35431079905807e-05
3.60182366676327e-05
8.57956171411976e-05
-1.60660583024174e-05
9.8003767274675e-05
-9.16341325080756e-06
3.33963884770786e-05
1.80588135412528e-05
2.02457725770742e-05
-9.10716132671961e-06
-2.99407995957023e-05
-4.02840076527859e-06
-3.15553786863088e-05
-2.92379766923071e-06
-1.46096475644008e-05
-3.96856964766706e-05
-6.01371228593858e-05
2.73325005004197e-05
-6.66354423784638e-05
7.86376586024441e-05
9.4512790058577e-05
9.41451160957433e-05
9.35602547277793e-05
8.62045860282444e-05
0.000104073267354398
0.000106692411845287
0.000126109440824366
7.60616584572861e-05
9.65399475532236e-05
2.30087652979973e-05
5.947475137259e-05
7.27920426176328e-05
6.98949178965855e-05
0.000107435813133453
3.56495847061306e-05
7.46030941885889e-05
2.34080716635261e-05
5.87087398506189e-05
-2.59264970054124e-06
7.25091338670382e-05
9.4482966193228e-05
-4.25548227497369e-05
-1.06010312972692e-05
-2.48618739585723e-06
-4.64140284967364e-05
-5.36083695944762e-05
3.08233667286628e-06
4.11629116184251e-05
-2.91884407516375e-05
-2.16521653367081e-07
-6.47537566427946e-05
4.2089818755471e-07
-9.15987085427312e-06
2.90080102648137e-05
6.94088801432143e-05
6.05937855749698e-05
4.71944060167465e-05
1.50378094310349e-05
-1.46789690248455e-05
-7.98279163707791e-05
-1.11023636154712e-05
6.46373388264692e-06
-2.00560028727381e-06
8.05496325744465e-05
7.07780801416365e-05
0.000162772604199564
0.000111110954705081
0.000149861422281406
0.000201923990095517
8.65814092484118e-05
0.000116234245369644
0.000115715532140572
9.48330877300561e-05
0.000108228995544274
0.000110126284253345
3.07164890424555e-05
2.02526593776475e-05
9.19084704006258e-06
5.69170764254142e-06
1.52557477044688e-05
-5.94731654412864e-05
-2.08322543647848e-05
-5.05479075594469e-06
-8.30166832798617e-05
-4.43099972169413e-05
-3.00273230188695e-05
-3.20908871203434e-05
-3.993189766811e-05
-4.31369062782477e-05
-4.17990937942715e-05
-1.81627773320549e-05
3.33823126120101e-05
8.85320492982236e-05
0.000108968205508676
7.1536545319608e-05
9.25736326273396e-05
6.42667317113172e-05
4.57873902498282e-05
-7.09573977524348e-06
5.1439479154729e-05
2.6517372789013e-05
2.17857328699172e-05
7.67394230974698e-05
-1.22219497781591e-05
2.09152150239449e-05
9.13755864416539e-05
7.09585465481664e-06
-1.88427298905932e-05
-1.77521928885906e-05
-1.22308726807542e-05
3.21319088169984e-05
5.15278846033008e-05
1.06295185715406e-05
9.99939083191454e-05
2.36482139792241e-05
5.59393326039356e-05
3.04853527329051e-05
8.67246832575808e-05
-9.750849707049e-06
6.39762929922297e-05
9.35861114345416e-06
1.98679740732448e-05
7.094247324974e-05
3.80966601677119e-05
-3.20718903461825e-05
5.68685411519646e-05
1.34885707769188e-05
4.67805923823419e-05
-3.23659460537382e-06
6.73863437641446e-05
2.29084563114674e-05
2.11455778978421e-05
7.28623206076891e-05
8.5146585778859e-05
0.000103691672780601
8.60803577760685e-05
6.86296436978335e-06
-5.27624918116606e-05
-4.42348121836745e-06
9.39301977290216e-06
4.83308201207669e-05
1.92387338892503e-05
-2.96350138321302e-05
2.56072999967283e-05
-2.91257676422638e-05
4.4924957310507e-05
1.50621327658795e-05
2.92731449441446e-05
3.69959269420112e-05
8.44128643459933e-05
4.95369868730155e-05
-2.35780249682578e-05
5.04189494391668e-06
2.70091665107964e-06
5.47795116415212e-05
3.27190259750799e-05
6.24215971216748e-05
0.000107496328216578
3.68140420904912e-05
5.96204179409905e-05
5.37606214386392e-05
0.000126186783609792
4.56999603064899e-05
-5.70832378053985e-06
2.16521913307989e-05
8.08944900025558e-05
-7.45127217593746e-06
-1.98771205667134e-05
4.88900381448776e-05
4.08733430407304e-06
-3.60111079772519e-06
1.37215360228694e-05
6.62024288927607e-06
-9.01589430660823e-06
4.09361593811265e-05
-3.52199981464303e-07
8.32040416556679e-05
5.41038279165056e-05
4.3586814778352e-05
3.05991574128065e-05
4.8794513621424e-05
4.69528042298564e-05
6.13192992296808e-05
-1.43960598222904e-05
6.05693293016477e-05
2.34652182104412e-05
-2.21943261222959e-05
3.218054166552e-05
-1.01382836347358e-05
-3.48733520235879e-05
-6.8002018263456e-05
-4.25458179896074e-05
-7.46498170666856e-05
-3.5667250170914e-05
3.06219393056282e-05
5.63625532984774e-05
6.21841246545235e-05
2.5376479274844e-05
7.09401016336145e-05
6.97877326483178e-05
5.67187923177245e-05
0.000122595099757504
-1.29953712488772e-05
0.000133326200795747
3.64848977024814e-05
6.64066253208375e-05
1.29136477716944e-05
5.475043146517e-05
1.16930107121156e-05
9.26996109429622e-05
3.0118336616534e-05
9.42446083938812e-05
1.75083874052179e-05
5.27178728976787e-05
7.69624731859105e-05
5.92407109516236e-05
2.62100905853844e-05
4.42098651112075e-06
6.72043779864734e-05
8.48588403262654e-05
3.19741439224014e-05
7.00059632752049e-05
9.94781705506695e-05
4.48082734694865e-06
-5.5680632041208e-06
3.07207215881337e-05
-1.38704214750897e-05
-9.30295216763356e-06
-2.68861829248663e-05
9.18139433678172e-05
-6.90224913177379e-06
3.93504462717808e-05
-1.74411166630401e-05
1.99680552775802e-05
4.5699209096451e-05
4.71898364892899e-05
2.42442166855057e-05
-1.98834994189941e-05
-3.64816353406351e-05
-6.57088783983974e-05
-3.81827301260114e-05
-7.40515800380471e-05
2.56968779297881e-05
1.07574760574842e-05
-6.5772569087265e-05
1.48296998665723e-05
0.000108991589720404
7.28266579742043e-06
4.31321195674521e-05
3.91150349141639e-05
2.16625808867362e-06
3.7732982866029e-05
9.9803416018922e-05
0.000124075138455171
3.69555588352752e-05
0.00013611433726826
0.000115101263156139
0.000118542828452041
8.80745204684466e-05
2.51823263148021e-05
4.14915788677059e-05
0.000103289471131739
2.45343376635775e-05
6.99175097525713e-05
-9.32109434222197e-06
-2.33774121772349e-05
4.21747105485881e-05
6.09387717087108e-05
1.43052003717568e-05
6.10759386112977e-05
2.25445695331871e-05
3.16493163266249e-05
4.27596415945974e-05
7.32469632540326e-05
-1.15884442214535e-05
8.79991016983938e-06
0.000110858907327373
1.1822042182317e-05
2.42807193589957e-05
-5.39872239285974e-05
4.13912735022965e-05
-6.0589748256086e-05
-3.35431240930509e-05
-3.5316160396686e-05
-4.56676267441989e-06
-5.5233524544107e-05
-2.89756272873984e-05
-3.48391149151891e-06
3.19678220522441e-05
-2.71729992351646e-05
-5.14331276940689e-05
2.77435847207793e-05
0.000122287280379735
9.24799839065688e-05
0.000147669670784407
0.000110706682050996
0.000139033464822646
0.000117319924461247
0.000114833587927053
0.000147605917433147
0.00016868547545048
9.55013065865596e-05
0.000159748827777598
6.09823266617739e-05
5.80973240724099e-05
7.84212030595107e-05
3.3621402852959e-05
4.83031993822032e-05
3.65190512881237e-05
6.95259737138641e-05
3.34949715584473e-05
3.27044072073224e-05
4.74340863406426e-05
1.52433760167651e-05
-2.31849678810396e-06
1.21062223772326e-05
1.42648608396516e-05
1.01480804349073e-05
2.27614921310536e-05
-6.33455797205643e-05
-3.78866793523316e-05
-4.54517339395968e-05
1.374535452942e-06
-5.11492092843796e-05
-2.51545462059102e-05
-7.31597181998937e-05
-3.36695002125503e-05
3.76779490306201e-05
-1.82931699193701e-06
2.99226048618403e-05
7.31523552091483e-05
3.55265687632033e-05
-4.85780815799578e-06
4.69022285461934e-05
6.45617654844773e-05
7.2641171865936e-05
6.4274771044131e-05
3.44032016851005e-05
0.000116646412761199
5.25125965451857e-05
9.10214929062492e-05
0.000109723271646457
0.000106791027023952
0.000119238780106007
0.000119718331341121
9.83164517433375e-05
0.000115597632570165
0.000106130102204124
4.62932869387835e-05
3.65272300094606e-05
7.32118140025764e-05
2.71693923656105e-05
4.03991450963258e-05
-3.84341101310736e-05
1.13995201500501e-05
1.68783226420575e-06
2.23741300300425e-05
3.09725917252288e-05
-1.39118128752377e-05
1.46893274131185e-05
2.74806024347308e-05
4.92511865987737e-05
-6.39141392564015e-05
9.10734568747832e-06
-5.60760887713777e-06
-3.50109609369109e-05
2.23603073189414e-05
1.33505673539645e-05
-5.16140313409569e-05
-1.17913439317816e-05
-4.15352817749379e-05
-1.67152837852764e-05
-4.46571879189761e-05
2.1140259327522e-05
4.04036244028128e-06
3.18089520174857e-05
-3.51535620236197e-05
1.66906834766325e-05
3.65169069859161e-05
7.32848089088831e-05
7.69543303202205e-05
0.000126252197689319
0.000135743274909261
0.000193584884312298
0.000126490566312712
0.000158220216295883
0.000103079243843501
0.000106448023113076
0.00011718710571576
0.000125098382069116
6.94297334916514e-05
9.35732827937185e-05
3.7356641529547e-05
7.50557396956991e-05
8.06268441358236e-05
-1.54680230332111e-05
7.01795157316171e-05
-2.09362716292603e-06
5.14479236054559e-05
-3.64467969114727e-06
2.42931114893624e-05
3.12352954426426e-05
2.79228908455701e-05
4.19424341261796e-06
4.32116665427226e-05
3.31050338843667e-05
2.13690132115388e-06
-2.43491205341134e-06
4.87815287792271e-06
1.11001237426186e-05
-1.25484849641454e-05
6.96956252640551e-06
-1.88251907522227e-05
4.22752571394795e-05
-2.01534333426584e-05
-2.12739832319956e-05
-5.61924987227149e-05
3.30557413194226e-05
-2.36727321138886e-05
-1.07618352464863e-06
2.1890994285751e-06
-3.99769484742112e-05
2.95728730842181e-05
3.91825374993782e-05
5.35525320919021e-05
1.99948892542927e-05
0.000135356732114802
8.69974118330903e-05
7.54494705747919e-05
5.3801765187319e-05
7.48136995047332e-05
7.39506468258527e-05
9.46580559059203e-05
3.26986496263464e-05
8.45057396831648e-05
5.32838063984138e-05
6.35993150256495e-05
6.69016968499434e-05
7.10122483231949e-05
7.57707657421495e-05
2.00439166277739e-05
6.28683018027307e-05
4.35153305890182e-05
1.70141991711119e-05
6.83067317033504e-05
4.5226900577219e-05
4.79748463164839e-05
3.53906084028487e-05
-1.29150449868e-05
5.19452376027885e-05
3.64453001856073e-05
3.74528281093143e-05
1.9148837644429e-05
3.45469795956078e-05
4.47629055249294e-05
5.61455579497446e-05
3.33761438840352e-05
-7.08085154413103e-07
6.49679435989731e-05
-1.67876278380599e-05
-8.965768813049e-06
-3.62455177146439e-05
-8.18569867493264e-05
-1.85518672254694e-05
-4.65913535412044e-05
-2.19705409344774e-05
-4.00616984777783e-05
-6.61906199059854e-06
2.94018226544298e-05
5.18306368954178e-05
6.05189761756278e-05
2.13923654207334e-06
8.73643694672822e-05
8.27301807534464e-05
6.42044867483815e-05
6.50474917749615e-05
0.000125792925239433
6.21440646506977e-05
6.29607131942616e-05
3.04011794539757e-05
0.000110455514847002
5.49672760532578e-05
3.13004269854832e-05
6.49616118890528e-05
2.70257874686241e-05
7.71488387805868e-05
5.99640280613273e-05
6.96387983126444e-05
5.33485546138278e-05
4.66558958454802e-05
4.70625174357791e-05
2.93747122591194e-05
3.38262460177539e-05
2.34956763707444e-06
3.72071201708585e-05
8.65647703193045e-05
6.12785590891255e-05
0.000117850033596089
-6.81362708021826e-06
7.71215729960084e-05
3.81135043404066e-06
6.0088036244092e-05
-2.18367376058915e-05
-1.48558554558603e-05
-1.99040200300559e-05
3.25521855742031e-05
-7.36309866181436e-05
-2.79714713761223e-05
-3.23873814123961e-05
-1.84156235634422e-05
-2.70127536557455e-05
1.51686815827615e-05
4.71255051560998e-05
2.80360384393606e-05
4.87329895303272e-05
0.00011333753261827
0.000136060998801465
0.000167658360280631
0.000118951159870031
7.75666762124394e-05
8.2978378011771e-05
0.000107885343896639
9.73625491771175e-05
0.000113056115396504
1.32297134340642e-05
-3.10173360894039e-05
-2.22818259389531e-05
-1.04059946752146e-05
-1.00748477623743e-06
1.43570791141387e-05
4.68863126621935e-05
4.7213136034712e-06
2.61478894812429e-05
-3.20212113332435e-06
8.45662702215753e-05
4.71239100334861e-05
7.49525955225018e-05
7.81634426752322e-05
0.00010235137046469
5.25518027433135e-05
8.39730788590598e-05
1.35598913648537e-05
1.88107789288094e-05
-1.73785152712502e-05
4.14409171966726e-05
4.89796940904397e-05
3.15320021988764e-05
2.68497144420266e-05
2.06833056194715e-06
-1.16676364210453e-05
2.84819612959623e-05
8.5833765655617e-05
4.08657898225513e-05
1.76445707668436e-05
2.29047674707833e-05
7.79848870354899e-05
1.77805239016626e-05
-8.27838961257952e-05
-2.41465256455773e-05
-4.89436385692516e-06
-3.14372907485639e-05
1.62927940623751e-05
-1.56363539312785e-05
3.30621157280974e-05
-3.16810082137343e-05
0.00010467272251375
4.80338401501268e-06
6.36518541258799e-06
-2.84460113059545e-05
4.99491495246466e-05
4.9302957528382e-05
7.54533869031764e-05
0.000105841440816404
8.02513608876094e-05
7.80971359840327e-05
5.09306469188191e-05
4.01895079739568e-05
6.57808721271229e-05
7.87963545071315e-05
8.40883223759039e-05
5.39210801181187e-05
0.000105475063897431
0.000108011652873265
0.000112231836316792
8.59803669475638e-05
3.40699961360283e-05
7.66876409653068e-06
7.02125317665648e-05
2.3906365256288e-05
1.70681025951347e-05
-3.99848425306281e-05
-3.23211786212571e-05
-4.68396688784973e-05
-2.88765989120931e-05
-3.60082883800577e-05
-0.000106258225982985
-8.18136058007906e-05
-5.1091303050442e-05
-3.43505200214211e-05
4.68669064507237e-07
-2.05346473405096e-05
1.28046139253699e-05
0.000143001143939436
9.63219914877997e-05
0.000113071266361195
6.54530874575537e-05
8.39891770433802e-05
9.19296177286804e-05
0.000102837748110247
-2.13854242550967e-05
5.60180850609545e-05
-5.42530102324337e-07
7.62429428642536e-05
6.12019019752259e-05
6.90744214609949e-05
7.79492105588837e-06
9.37923125636233e-05
7.85918677107468e-05
2.91831285889744e-05
8.61992817456213e-05
2.10415014077644e-05
8.02974120856295e-05
7.55232875573747e-05
4.86880734755602e-05
5.03197822515359e-06
6.23526456869778e-05
2.30988420359384e-05
4.78959250579992e-05
3.39787385770698e-05
6.77441654376147e-05
-4.89324780138574e-06
3.89366592996009e-06
3.11427827951593e-05
-8.20449252792264e-07
-2.80936894815254e-06
-7.55584116231045e-05
-1.72476847612713e-05
2.92400550642744e-05
2.49760177772115e-05
-1.38562603336325e-05
3.84447978142092e-06
-3.99403042823665e-05
4.66682423766752e-05
-1.85819891018006e-06
3.96883019388468e-06
9.16191973026072e-06
4.24760101456873e-05
1.63526176785843e-05
2.88220133704797e-05
-1.67859611412185e-05
-2.29636500682073e-07
-1.63275371202276e-05
2.97886988068071e-05
1.48118676763133e-05
7.15081943374319e-05
8.59188553531326e-05
9.46979206063947e-05
7.40958845038768e-05
8.2013090069513e-05
4.8551931862463e-05
4.79995111556345e-05
6.25258830003543e-05
7.13605109991411e-05
8.8459842818067e-05
5.25861560635186e-05
5.27138083050764e-05
7.0926668433517e-05
5.48879083291979e-05
5.23498961179621e-05
8.29775618202998e-05
7.25580628534315e-05
0.000113546026096834
0.000122669032957096
0.000104588101111268
3.90276249442224e-05
9.90495003183563e-05
1.4319864630127e-05
4.00488515320255e-05
2.93664366856993e-05
2.19276887402556e-05
-2.25006035970373e-05
-9.54520284053303e-05
-1.73451242275214e-05
-1.63556221136735e-05
-3.17180564625722e-05
-3.12137625270738e-05
-4.5381212530196e-05
-5.79026570197245e-05
-1.58376216187908e-05
-6.43433922921592e-05
3.54746931242523e-05
3.06236595561263e-05
-1.08419417903595e-05
5.20421842617793e-05
3.13681485352125e-05
0.000104467575729321
7.12703126933361e-05
0.000187913130004778
5.26904195565422e-05
0.000111250512319352
0.000155748779684951
7.9755706118636e-05
7.67441585689494e-05
1.54005809254995e-06
4.3879329907131e-05
0.000111201381826346
7.83116284607589e-05
4.01100964211553e-05
6.71391169301003e-05
5.83335083129802e-05
6.50915399331215e-05
4.3361060301536e-05
-3.51323869321374e-05
-4.33577023009136e-05
5.37537756967171e-06
-1.3687058148036e-05
1.85290771303713e-05
-6.41784525745956e-05
-2.82789095822952e-05
1.8181080555521e-05
1.05783550932297e-05
1.85063483163691e-05
4.78871400410048e-05
2.53528823481593e-05
-1.69459513090959e-05
3.34523050335359e-05
7.60282886233364e-05
-6.94383340324324e-07
2.58510762912127e-05
4.08384653086245e-05
-5.42784239865407e-06
3.27750269337483e-05
-1.43616804250253e-05
-2.32180788694644e-05
-8.23959859921485e-05
-3.09828789773381e-05
-4.31805513777662e-05
4.86355553346792e-05
6.9682049088794e-05
-2.57827718675025e-06
6.4525596678654e-05
3.82141267581834e-05
0.000131411071661205
0.000139664810465591
5.41796636329737e-05
6.03684601279407e-05
0.000121660588720622
0.000109036092124898
3.93029245947783e-05
3.98440740568822e-05
4.81535772755408e-05
-5.19561827018344e-06
-4.04224724289633e-05
4.44974894584838e-05
2.26018016452725e-05
1.38992425230217e-05
-1.77066581280071e-05
-9.88630645717857e-06
0.00013224699872145
5.66772801124547e-05
0.000169272548589655
8.37242777947038e-05
7.85541577137403e-05
6.39034155286447e-05
5.25899553321353e-05
6.16215175930542e-05
-3.1971855597108e-05
-2.54400900301232e-05
-1.16713535105417e-05
-4.27912593089104e-05
4.17520454259129e-06
1.47719434416282e-05
-6.7746311739754e-05
-9.91892747953666e-06
-4.92652642790285e-05
-6.19376902282871e-05
-9.15808738945197e-06
2.86070997896413e-05
7.22485443414915e-05
3.81178869089236e-05
9.88095025770864e-05
0.000100753473950459
8.6169550026681e-05
0.000122067675294052
0.0001306993030229
0.000103510559359925
0.000140123113966401
0.00014528034518779
0.000178026409585638
1.37545780761309e-05
0.000110686944196377
7.89611304756994e-06
-1.24617449507863e-05
2.33547410780791e-05
2.78886381454615e-06
-2.76689256762151e-05
-2.23256193404975e-05
-2.52373143267082e-05
-1.54909669917557e-05
1.20799573894547e-05
-5.00862813566691e-05
-2.38255649898366e-05
-6.49165346572656e-05
-3.30451245442912e-05
-2.23422010111124e-05
-4.2913278107041e-05
1.73613310761239e-05
4.82695274702566e-05
5.39624830169822e-05
0.000147826451369188
0.000124534303678881
9.43192546481436e-05
7.61051977043743e-05
5.05501299266268e-05
8.74323063592051e-05
-2.64073073700982e-05
9.29403903223075e-05
4.78946019549793e-05
-4.63003593678416e-05
-4.49757316781815e-07
-3.75483093845915e-05
1.40172812050744e-05
7.04417399829604e-07
-1.47497854506684e-05
4.37031976571685e-05
3.95082661433702e-06
-1.03983816583549e-05
7.69670619757355e-06
5.36893941919427e-05
7.33738592437211e-05
6.19003623025615e-05
4.03255940877249e-05
9.26043228103286e-05
9.05250279895501e-05
0.000105823802091377
3.72280542767334e-06
4.44372248965685e-05
1.82249767948814e-05
1.5032804916106e-06
2.65126770785105e-06
-1.93109386614089e-05
-6.73250817056666e-05
-2.00159030399603e-05
1.73449031574479e-05
1.98853604243087e-05
-9.81437892731372e-06
-2.27204832577329e-05
-5.88482689821466e-06
5.19812036652779e-05
4.67880502217148e-05
5.52005214073107e-05
6.34042765923305e-05
9.67388571151943e-05
9.49488002393967e-05
5.44261444078301e-05
9.47530790530229e-05
5.90501541311756e-05
8.26281556556624e-05
7.71065513304482e-05
-2.10146197966764e-05
3.39863557252588e-06
2.66822786232723e-05
3.37504412700484e-05
5.52322115556415e-05
4.16352877280177e-05
-2.0319378079104e-05
2.82086556983635e-05
6.00851531198199e-05
4.47665209274954e-05
-9.98702108375531e-06
-2.57103603901327e-05
6.05513853830984e-05
-5.61702642534711e-05
-1.27203741541928e-05
7.45013228141583e-05
-2.17991122246191e-05
1.19402626661343e-05
-9.46568597388687e-05
-6.06599969586958e-06
9.52741921039794e-06
-2.78297924901097e-05
-5.94554878423503e-06
-5.20766734156307e-06
3.35469100258797e-05
9.09458788179143e-05
0.000112002236148132
5.63046104296739e-05
7.62000390090958e-05
6.84710979378537e-05
7.72955680964456e-05
3.35046787637577e-06
3.72572373482049e-05
0.000147565464257377
4.66604522357797e-05
7.53654133979968e-05
6.78711921615251e-05
7.86901177846493e-05
8.8425286620456e-05
6.1946769225101e-05
0.000131976351208858
4.71831528325468e-05
5.04788769764369e-05
3.29881350031784e-05
0.000103488891374104
5.81088253862335e-05
1.58449114474303e-05
-2.6943229868968e-05
1.02190889392583e-06
-7.27204336933674e-05
-6.48121984361778e-05
-2.64203291424992e-05
-7.49373282895255e-05
-6.36244915187206e-06
4.10480567567271e-05
-6.50587749213094e-05
-7.04620762108937e-05
3.74483972074438e-05
5.80639848890911e-05
-1.65801088919569e-05
2.51932320401124e-05
4.43183005185718e-05
8.68344296587122e-05
1.1509198838671e-05
2.03963334453037e-05
2.87820325102216e-05
2.30860675288832e-06
6.86233334717355e-05
6.12060547172964e-05
6.72738810440022e-05
7.3716271834609e-05
0.000124589260615198
0.000103947672906923
8.79962310528231e-05
0.000153810018002539
7.94480994579593e-05
0.000144086827812582
8.36809668343766e-05
8.52016933591942e-05
4.81442689732067e-05
0.000135487756092705
9.87189003006006e-05
1.47687770132662e-05
9.18207010810054e-05
7.36543820340218e-05
4.84381060506051e-05
1.46329981525495e-05
4.09715531403476e-05
0.00010437189392585
4.08539176561286e-05
7.67150514403671e-05
-5.94735629562905e-05
-4.5073413505766e-05
-5.01580218478581e-05
1.73066617685206e-05
-4.81422400946121e-05
-4.03342250022154e-05
-0.000116270507450411
-5.65112256353018e-05
-3.37199921321689e-06
-5.01227509919619e-05
-7.4485659670986e-05
-0.000104704218965622
-4.08580718265836e-05
-0.000119416757764494
-6.63368108116799e-06
-3.01133153116103e-05
-3.28979525348569e-05
1.49534206104896e-05
3.29458195152704e-05
3.67691173510684e-05
7.46529202296421e-05
6.49199537326475e-05
0.000139077201943093
0.000113386415490548
0.000119286540122897
0.000139467995264754
0.000131514160578992
0.000146360927795082
0.000194490211663422
0.0001373252230221
0.00011547222360944
0.000126937912839824
0.00010446674983188
9.09486417617782e-05
9.89106755425793e-05
8.3562607785189e-05
8.02581442625971e-05
4.78226202214668e-05
5.72609029206548e-05
0.000120124686683567
-1.23414397331784e-05
-1.05454934834014e-05
2.70500540692065e-06
-5.03324663052195e-05
-9.51102216319799e-05
-0.000106988055297612
-9.58633662067086e-05
-7.27850654365621e-05
-7.41577139140467e-05
-2.42206551410233e-05
-7.05017113450663e-05
-0.000103059808119504
-1.25974775559546e-05
-5.27343748861517e-05
8.69731377596262e-05
-1.27967554810411e-05
2.62668816215759e-05
-2.59395329562623e-05
6.72471950803138e-05
-4.65729946644066e-06
2.22561299028555e-05
6.47879315305469e-05
2.11983857868192e-05
0.000100853638155835
8.98819452625641e-05
0.000102943998579397
0.000110157943062816
0.000119557298247011
0.000111946033050103
9.80781558900996e-05
9.58769182557529e-05
7.39887933747241e-05
8.33964088511134e-05
0.000161303451248517
8.5844823558333e-05
0.000127796021663862
0.00013166627070693
3.96157821741173e-05
8.78759081652306e-05
9.21945596248839e-05
4.13608458012006e-05
4.888352628288e-05
6.47580044605096e-05
4.43028772170426e-06
-3.39255429342249e-05
-1.50117682501774e-05
-2.32368126943921e-05
-4.91669633662736e-05
-7.20629276892262e-05
-8.84419763311102e-05
-7.7230319506579e-05
-4.6758128718698e-05
-1.28912613347477e-05
-1.96105534066417e-05
-5.84766809991162e-05
-8.68979415864564e-06
3.58552081809885e-05
-4.64529337542541e-05
8.32839869551537e-05
-9.60994125201803e-06
7.93311409691962e-05
7.24934649547793e-05
5.8734358029704e-05
3.17914468533667e-05
7.04161774188258e-05
6.15581350776342e-05
5.77626812571802e-05
7.4043122321767e-05
0.000111910307336664
0.000122926122501202
5.06412769008184e-05
0.000111661743717599
0.000119479997241095
8.17477675572438e-05
0.000101856640635578
4.16477749223574e-05
0.000128591715358234
5.44729843114042e-05
4.67321328583982e-05
9.95343846686929e-05
2.7428048190174e-05
8.69841937518445e-05
2.68847521251836e-05
8.51459651279329e-05
2.46250895727088e-05
-9.50340574920465e-07
2.00796906695508e-05
2.51760352336415e-05
9.4240042697851e-08
-1.63442837491617e-05
-4.36780971208316e-05
-2.38410627312622e-05
-5.31908014193355e-05
-3.15964835912616e-05
8.83601769832264e-06
-2.58346155296027e-05
-9.24945942861469e-06
4.42394903573043e-05
0.000100187944297567
5.38165014989187e-05
6.78020221345227e-05
9.97649899679757e-05
9.52047327243462e-05
0.00012865833900671
0.000110748975337846
0.00010221049124088
3.47999941633668e-05
-5.23230930410974e-05
2.92564712377936e-05
1.09173608677862e-05
5.24526914571713e-05
6.6373507519963e-06
1.959566825809e-05
-1.20223884303139e-06
1.75178750095125e-05
-1.06455804704358e-05
6.98481908410982e-05
3.89168283486208e-05
2.8306509567694e-05
4.02110306599308e-05
9.84127300917989e-05
6.65497756028737e-05
0.000100447295344717
9.28158251982895e-05
3.40668564498426e-05
-8.644770804199e-06
-5.41728879589889e-05
-1.06619448466322e-06
-3.48741474865894e-05
5.35215178023203e-05
-3.36614817225841e-05
8.95802917817228e-05
3.60526240969398e-05
0.000102855486791024
5.05247070425005e-05
7.39845204173498e-05
5.92530831973275e-06
0.000126203616892413
6.43916380175441e-05
5.80650361797414e-05
5.73025256868632e-05
3.6640327763397e-05
1.98452206641181e-05
-4.40067908637603e-05
2.55395677936003e-05
6.13814823363054e-05
5.23999471146168e-05
-7.23589408865854e-06
8.53158064194562e-05
1.00815467380415e-06
9.8569010783555e-05
3.2242726938969e-05
7.1107016886279e-05
2.35850479292101e-05
6.8389796846427e-05
-5.54711196963668e-07
5.56782078908319e-07
-8.77015173752591e-06
-6.22227873135282e-05
4.66325284824916e-05
1.06524092421314e-05
-2.76162908351743e-05
1.29413817330188e-05
4.95463616591561e-05
7.47371856622229e-05
5.33223014828189e-05
6.77049587535543e-05
5.92066250466279e-05
5.11419296484444e-05
8.79588084213117e-06
4.16827912708352e-05
5.2659603484364e-05
-2.60626988498083e-05
-7.02271488928442e-06
9.28819315875094e-05
0.000108625795549154
0.000102037563334326
0.000124633068274116
8.63812332120163e-05
1.62867303051884e-05
8.20012621063902e-05
0.000118397573747549
7.93988262747556e-05
0.000101248902103492
0.000113283141822728
0.000124905964729976
0.000152622286898661
0.00011032747953925
6.53676584843289e-05
3.23581919309203e-05
0.000100885526620051
1.86130407219918e-05
6.61350641822743e-06
6.93075309533915e-07
-7.47615587288787e-06
-4.86618942029887e-05
-7.02880482589775e-05
-5.83560226540734e-05
-7.33296536519846e-05
-6.7409847492632e-05
-9.80851846732836e-05
-5.74597578580423e-05
-5.56446398899526e-05
-5.94119134261377e-05
3.14842431656904e-05
-1.58026959264836e-05
-5.03316577645799e-06
-1.05671610710129e-05
5.27831916167447e-05
1.57400790259958e-05
0.000104107035013804
2.46509894161993e-05
0.000109908255366648
0.000112756495125969
0.000137069735384258
3.61614428752831e-06
-2.89873150690956e-06
2.87562884923657e-05
-2.3090696444684e-06
-6.21052409780433e-06
4.23552343575854e-05
4.6737486521437e-05
5.53420935837631e-05
0.000133301603131807
0.000103346830444305
8.43991579728529e-05
0.000103830506351984
8.95582910784043e-05
3.98922165054025e-05
0.000108153070741861
6.4405242729813e-05
8.18795670388571e-05
1.9481058640971e-05
2.99975011825768e-05
2.42452674464776e-05
6.93234889247451e-05
3.92820089572286e-05
-4.81541921635569e-05
6.31308851253708e-05
-7.28404998595162e-05
-4.1728047267524e-05
-2.52815799136048e-05
-4.51039382749661e-05
-4.13851222760674e-05
-7.04553758613507e-05
-5.04430590919027e-05
-1.14426132681895e-05
-3.65664288552914e-05
4.27730186670445e-05
-7.8429746942304e-05
6.433636579602e-06
-1.65755080814027e-05
-1.96105960252882e-05
1.31599965759028e-05
6.96481485821006e-05
-6.82227863571516e-06
-3.76294785793196e-05
5.83957899679445e-05
9.77922664935051e-05
5.31309107729151e-05
-6.99000982048462e-07
7.48697730834543e-05
6.09477405292372e-05
4.7485447762545e-05
4.64444490330579e-05
6.38798103736616e-05
0.000100073478346518
2.1818986385857e-05
0.000107399057306411
8.28713455997148e-05
0.000124048520401267
8.4261861480725e-05
0.000132818612313799
0.000125576966030129
5.54275951944169e-05
3.78352278982887e-05
4.91650982624546e-05
0.000107552547508805
4.5549160088985e-05
5.98491986076638e-05
6.59400392222889e-05
6.67784434196544e-05
-5.03556903372722e-05
-2.7157084114645e-06
-6.19612129046481e-05
-2.82039911393187e-05
-5.07870590497003e-05
-8.91002292864014e-05
-6.75525129389296e-05
-7.32124315998851e-05
4.67678925465253e-05
6.43288385088244e-06
-2.98571889829915e-05
-3.07495337722413e-05
1.4422789941869e-06
-1.49991645337453e-05
8.33364175916018e-05
8.9407214740288e-05
5.60086328860356e-05
8.92214639832802e-05
1.0033227141772e-05
8.43585063444859e-05
6.8318896053163e-05
7.08438074290225e-06
4.60439106464201e-05
4.14627507645982e-05
3.41973917433761e-05
5.52589599217712e-05
5.7121820633931e-05
9.3161335073168e-05
8.97447968408544e-05
7.62861071187379e-05
0.000127595931443663
8.76932159787539e-05
0.000153539781925795
0.00010510030122354
6.18910309565384e-05
8.21372343573372e-05
8.33320035197815e-06
2.10095112173354e-05
4.74831289384934e-05
-3.21384915421161e-06
3.97412680754179e-05
1.2743264279811e-05
-2.23936561685569e-05
4.96292267821412e-05
-3.30399227419725e-05
3.64898093736753e-05
5.27899272577039e-05
3.75406712662682e-05
-4.89559683773369e-05
3.46435648184435e-05
1.71408416376768e-06
-9.31008382032549e-05
-6.87990543747969e-05
-5.42261762201993e-05
-9.10807329613655e-05
-9.57406939392807e-05
1.49167333901567e-06
-3.15727437346191e-06
7.04946990097901e-05
7.86912634197156e-05
6.85763678193693e-05
0.000100788132420533
0.000109457658317118
9.56587521781009e-05
0.000180470128803501
9.7212623758404e-05
8.59605113031675e-05
4.62595834521886e-05
0.000140348877426499
4.61403687948932e-05
6.43330513589119e-05
-1.64816509061473e-05
5.52524991203576e-06
4.86727373599109e-05
1.05557271751086e-05
5.31607506193485e-06
6.31262375597941e-05
3.5215957295559e-05
2.93683271532488e-05
-1.70770853449916e-05
5.33430293028042e-05
5.12752498530286e-05
3.71609387945686e-05
6.39734408908348e-06
-2.6684685579674e-05
-2.89414426058383e-05
9.17312666622783e-06
5.24931789081093e-05
-5.02684472468918e-05
1.32676839874206e-05
-2.02900755984391e-05
3.94602981789243e-05
1.64817624460798e-05
2.88496645121564e-05
6.224302026376e-06
-2.39949151676124e-06
-4.00409441262952e-05
3.2489805180348e-05
-3.48963395938844e-05
-8.56400062595897e-05
-6.21215095587845e-05
4.47390785165992e-05
-8.62560708581623e-06
4.84175856772864e-06
6.46840737219414e-05
3.85032424820643e-06
8.6886871909573e-05
2.59161899794502e-05
8.64492534734402e-05
4.19040644284243e-05
1.19606136619613e-05
4.57142916089782e-05
4.14452804442034e-05
3.2430459668444e-05
3.66846915955153e-05
-0.000122206003937292
2.88113504269028e-05
-7.04340137736041e-06
8.86678415215384e-06
0.00012024185643518
7.1212353606364e-05
7.08552467321888e-05
7.29751549302596e-05
0.00013683618765826
9.70066873825854e-05
3.41216324242492e-05
8.7222180898796e-05
6.93344223971177e-05
0.000106287159413905
0.000100988261096976
6.8169529124778e-06
3.12906865676337e-05
3.67239409066958e-05
2.48652168568348e-06
1.60901237763291e-05
6.71166728845533e-05
2.82680390869363e-05
2.09433030780155e-06
-2.87149068316499e-05
-2.25769876631896e-05
-4.32378053076118e-05
-1.65649883545754e-06
-5.70492972638803e-05
1.52261787026795e-05
9.63394820194051e-06
-2.06130049159683e-05
-5.91714953007063e-06
-7.54735778328375e-06
8.25389880205607e-05
4.01596823141006e-05
0.000124296002895321
0.000116094704077586
0.000148663421036356
0.000134551700808785
0.000109468942801337
0.000115484258524378
6.32748000792377e-05
4.21727163096574e-05
8.49017056007918e-05
8.82989865793134e-05
4.47323236936715e-05
-4.85421381834262e-05
-3.64479640453332e-05
-5.75892146198843e-05
-5.16216956581558e-05
2.81421723629107e-06
-1.03733250908688e-05
-4.94227290246265e-05
3.17156157594897e-06
4.20543030998355e-08
7.98342778234263e-05
2.53109048018792e-05
5.43342837221138e-05
5.77873507714891e-05
5.46392172547673e-05
0.0001266099068973
3.81450257175317e-05
4.07935192173617e-05
5.13828760239983e-05
6.590869279656e-05
5.84688066189316e-06
5.716619235542e-05
1.16834894957636e-05
1.12964976477343e-05
5.0045420740687e-05
-4.79232293287098e-05
-1.39469445131709e-05
-4.09867092137356e-05
-5.8580505627311e-05
5.44781628086547e-05
2.11434430112872e-05
-2.44780727137053e-05
5.20599010031812e-05
5.28241757713409e-05
9.74882006652308e-05
7.65339716578286e-05
0.000100255079972896
6.14247030699362e-05
2.75266529358547e-05
6.82104687773586e-05
0.000107580911968587
2.7604198978022e-05
2.64544531194609e-05
9.89217093045869e-05
1.39472283082994e-05
2.23309773043391e-06
4.89849261412594e-05
4.10391189106393e-05
3.89176738815217e-05
-3.03069869752411e-05
2.65727633240609e-05
-1.68844814980116e-05
-3.81133930531405e-05
1.07652249938415e-05
3.24408313254535e-05
1.91501111224362e-05
1.20078253284853e-05
3.80915240166165e-05
6.59483054434564e-05
4.69598804942023e-05
9.22631561633969e-05
4.82926583422839e-05
5.91448602489747e-05
8.43235979012067e-05
8.56357838931102e-05
7.01031550735732e-05
6.98106215997328e-05
4.95883983904639e-05
4.83822077904323e-05
1.47450805908944e-05
8.96283952902143e-06
6.52517636438481e-05
-6.30164078155907e-05
-9.11196650153375e-06
1.72237664975617e-05
9.39916909437249e-05
3.42339813375817e-05
5.19450773308888e-05
6.5479366074901e-05
4.77528106969705e-05
5.98116513032247e-05
-2.95937971814174e-05
-2.19187572517647e-05
1.5362666838189e-06
2.22005992921902e-06
-5.67652772922506e-05
-5.36289116202818e-05
-2.83341667984735e-05
-4.75114709723474e-05
-1.83839115399337e-05
1.63475189627031e-05
3.05351019534635e-05
7.77081692352439e-05
6.95230473813464e-05
6.67291827520832e-05
9.63588356089501e-05
4.91579712750765e-05
2.73528585234299e-05
2.27210250237695e-05
1.74117172182929e-05
5.16162009154748e-05
3.96279486862752e-05
8.60061826037633e-05
2.8412136828173e-05
2.3960423998029e-05
0.00014866570695639
0.000127267550244957
0.000118124164557378
0.000101301411779387
0.000113729177498573
5.15652138946155e-05
0.000114393862563293
4.60923681038227e-05
-9.28403567370165e-06
5.81791148741566e-05
3.03266277934622e-05
-8.92253542473769e-05
-1.34603406404024e-05
-2.29575599080368e-05
-5.65504223740232e-05
1.3324528154116e-05
-1.32894212261788e-05
-3.47291954466835e-05
-4.1600095631629e-05
1.24303928965521e-05
8.96150235114302e-07
3.11441916192507e-07
6.70857502277522e-05
-1.12859022079035e-05
4.86857634594418e-05
3.87930120277444e-06
5.11925032403743e-05
5.51615501033076e-05
5.01091853848916e-05
3.85231165400075e-05
5.22411643356543e-05
3.61703508557314e-05
5.6208052036055e-06
6.97166745007506e-05
7.08035127065669e-05
4.65716921700292e-05
5.92349565151543e-05
6.27638490210326e-05
0.000100180138308917
4.13068937443426e-05
9.59502762489301e-05
8.60969824194765e-05
5.78405499138543e-05
8.64135360403024e-05
6.57049378884343e-05
0.000114407669210647
0.00013986353907485
8.63691910212265e-05
4.9142201626582e-05
0.000117825285275835
5.01638497594274e-05
7.49501855561914e-05
0.000107166876328598
5.41149329059621e-05
6.72779848055445e-05
-5.2804209754802e-06
-3.64163304508424e-05
-5.94710560057081e-05
-7.01965634606189e-05
-0.000100971222861893
-2.82363537482526e-05
-3.30552775473893e-05
-7.1103335337143e-05
1.16239602282923e-05
4.46484045671502e-06
-5.99695629069274e-05
-4.15463551379335e-05
-6.01910019100319e-06
4.7364700158651e-05
7.12639054622835e-05
6.47665111267021e-05
8.19611751662153e-05
5.19332273884834e-05
2.08287578892717e-05
9.453468856688e-05
3.04532313451898e-06
3.48963476584284e-05
1.69091121033496e-05
2.43648559686638e-05
5.54580101197424e-05
9.6737374709289e-05
6.07329308957697e-05
0.000119338664543924
9.15322198930534e-05
0.000113739814777134
8.55362296495695e-05
8.38104304158409e-05
5.25775786557679e-05
9.66434940456619e-05
5.69187191943243e-05
6.74395057237072e-05
7.44577022682705e-05
0.000110040623740575
8.1001957999332e-05
2.57660309888024e-05
8.17297495241723e-05
4.61598167588759e-05
4.25977190182657e-05
3.59586699678977e-05
6.56503674365467e-05
1.44031354261348e-05
2.22256040857362e-05
2.45729895969975e-05
-8.65570934944676e-05
4.69590473128064e-05
-9.07607907778765e-05
-6.83139382634658e-05
-3.67262234701446e-05
-4.02317695745719e-05
-7.57931456984576e-05
-3.16070740130377e-05
-4.9173623559526e-05
-1.74465091201117e-05
-1.70147533915486e-05
-1.19276947000361e-05
-2.15287473056342e-05
3.13998762985044e-05
3.83067464150657e-05
6.89261499608717e-05
5.95155822136711e-05
0.00014572014940106
0.000116297927778704
0.000125755984595187
8.41816549224031e-05
7.9861726785089e-05
0.000140532172720072
8.4660987106278e-05
0.000137608073417139
0.000127016704261463
6.92992221045158e-05
6.09055677049912e-05
0.000136367856222536
5.22579972841063e-06
7.99305891974361e-05
4.54489206939258e-05
8.66501698047586e-05
-2.54989491461566e-06
2.2477952897482e-05
2.05898680224515e-05
3.1411894680208e-05
3.50390012968059e-05
1.97813441212343e-05
4.37821745004861e-05
2.91769825884886e-05
-1.37524174417763e-05
-1.937277480218e-05
2.4502935070462e-05
-1.50376633829683e-05
-4.91010810349259e-05
-2.67238554126066e-05
-6.72776081586808e-05
-9.95571416203579e-05
-6.57523389452613e-06
5.89450160601132e-05
-1.14595458201178e-05
9.396204108904e-06
-2.51626236860433e-05
7.44965211383842e-05
6.69556645004402e-05
7.35688918516873e-05
7.3301606803362e-05
8.12372851092082e-05
-9.3028341401128e-06
0.000126377651550182
1.01947702260361e-05
9.15140030922848e-05
0.000110106022919807
0.000104780588463469
0.000115628775293921
0.000101549393072126
4.211009594106e-05
0.000119507299884531
0.000161002574043249
0.000128191946554265
8.12073408443711e-05
0.000128085571844016
7.78548873689326e-05
-1.36714286199967e-05
3.35454798589849e-05
6.5523128274194e-05
-2.42757224826483e-05
4.59971079867371e-07
-5.73470848150118e-05
2.27059548331852e-05
4.30854195129814e-05
-7.22817954779492e-06
-3.19109470649605e-05
8.17436982502317e-05
4.00269253487433e-05
6.48071577434461e-05
3.08818298900702e-05
8.76028626464012e-06
0.000105786893099625
4.87937563819575e-05
6.19117676525908e-05
3.20515263840926e-05
-2.24102243462739e-05
3.36109033036728e-05
-1.55659217196269e-05
1.59293601111673e-05
-7.77998420492657e-05
-1.65984140471479e-05
-4.5504148961529e-05
3.46844388998825e-05
4.70252168716558e-06
-3.14939940047914e-05
6.83056108655552e-05
5.47371853920119e-05
5.58992476378182e-05
0.000147557720247542
0.000137746031960514
0.000157307097852528
8.73144096259821e-05
9.97874768784399e-05
0.000141618042574249
0.000148155204929947
8.21986675250259e-05
4.56071261030912e-05
0.000101568478716095
4.71241362990778e-05
-1.44749777416985e-05
1.08824846362829e-05
-1.81104091229165e-06
-1.03037771854871e-05
-1.55271865543311e-05
-2.71274497973667e-05
1.32217902622834e-07
1.11698612209989e-06
-6.88043336854416e-05
-4.55079007242562e-05
2.83842452547194e-05
-6.79599164144783e-05
1.94838040891103e-05
-2.01527199590121e-05
-6.45274919193517e-06
4.01578280234204e-05
5.14934975670108e-05
0.000122922316262221
0.000102549751286761
8.59769321098406e-05
0.000150148514755975
5.78366880111737e-05
5.5022992023293e-05
4.50888978355495e-05
5.0712681582199e-06
1.38584769841079e-05
5.69084952090862e-05
2.58044924178331e-05
2.27035684599164e-05
2.11556645034412e-05
6.60580082060278e-06
2.85127849946275e-05
-2.90037957943529e-05
5.32469221060399e-05
5.79166098634619e-06
5.41148341760948e-05
6.8081595769642e-05
7.41853381468201e-05
3.01590256437398e-05
9.35332928458309e-05
2.70675534057916e-05
4.4020148434741e-05
3.62264797524712e-05
4.97867748670247e-05
-6.58849897430568e-06
4.66536416075976e-06
8.60374921890331e-05
-2.62782463655849e-05
3.82100278591992e-05
6.9089032855297e-05
-4.30190505671025e-06
0.000132031652391675
6.46045213958515e-05
3.75343198311317e-05
8.04079746658862e-05
5.50286943385989e-05
5.63719706746916e-05
3.41855293520628e-05
0.000111840680479004
5.81356659817226e-05
6.53143637252381e-05
8.96708686150428e-05
9.02013025370739e-06
3.22431004698816e-05
1.82066986181473e-05
-5.26569475958409e-05
-1.28245943014797e-06
6.01276603723554e-05
-5.83888153961708e-07
2.44376701006094e-05
1.60430488869304e-05
1.43982476722193e-05
3.85722780787028e-05
1.61878104691553e-06
1.56984859281875e-05
-3.29378214170781e-05
3.19960613324834e-05
1.11126474538874e-05
4.46048836029151e-05
-2.11803485683996e-05
8.34671010401639e-05
4.27001907121163e-05
-3.53318723683149e-06
7.22583551179379e-05
5.8489603516141e-05
3.52248497643786e-05
8.95433649017919e-05
8.62704936504224e-05
8.94648196526695e-05
3.72957399443926e-05
4.57837111312854e-05
2.30313535447205e-05
2.64145755505438e-05
1.93431940666164e-05
-1.36234978073986e-05
-1.91700489636654e-05
4.91143930652798e-05
1.27854761585819e-05
-1.22595865549262e-05
8.05429298523136e-05
5.24937992082507e-05
6.21605278007965e-05
