# Supplementary material for: Research on computational propagation and identification of mine microseismic signals based on deep learning
Source: PLoS One. 2025 Oct 22;20(10):e0334641. doi: 10.1371/journal.pone.0334641 (PMC12543183; doi:10.1371/journal.pone.0334641)
Supplement: S4 Data — (ZIP) [file pone.0334641.s004.zip › 000100700001491.xlsx_0.txt_24.txt.txt]

1.18032773195653e-05
2.94395841772551e-05
1.16849009439218e-05
5.73386447661907e-05
4.54041137811489e-05
6.03546330619885e-05
3.86712962810417e-05
4.8645052400861e-05
1.20534121281902e-05
4.8647571842522e-05
4.47142724227439e-05
5.20423780224964e-05
3.18620361265337e-05
4.77956266257682e-05
4.97526637356794e-05
5.47047835955552e-05
1.92169590731375e-05
-4.42931323973603e-06
3.31540616411137e-05
3.60695746851498e-05
8.09378692448989e-05
3.54452469157487e-05
8.53531928759258e-05
2.35126827570987e-05
2.16491211026466e-05
3.37201442611892e-05
3.8362532815093e-05
2.81598319180918e-05
3.1918180886732e-05
7.46872074641779e-05
2.3857294881752e-05
7.02349913255154e-05
5.26875981988309e-05
6.16053867842985e-05
3.09335091571295e-05
5.25978202063752e-05
4.03609606687259e-05
4.22636555082447e-05
1.97130280236288e-05
2.27525633086733e-05
-1.28255652476316e-05
2.17777089563594e-05
8.30588411523777e-05
6.07423635352426e-05
2.38349811752569e-05
1.95843737651736e-05
4.88395304378716e-05
2.33064281930537e-05
2.90128814090058e-05
3.77666023721258e-05
6.66614006350269e-05
4.05890589888564e-05
2.34034677436007e-05
5.18523797970587e-05
-8.18511500954903e-06
2.96692994483264e-05
5.16284544125365e-05
-7.76619843791149e-06
2.00164069842317e-05
4.0744354492024e-05
3.69106703495741e-05
2.32832572794611e-05
1.89701652872571e-05
7.0394410683937e-05
3.0792329216046e-05
7.41239652629815e-05
-1.14215598594652e-05
5.38281483995047e-05
3.87206129103357e-05
2.39795045119777e-05
4.33485209435694e-05
7.86076834009556e-06
3.56588212841082e-05
4.78702509772295e-06
4.34291673456963e-05
3.65925896263351e-05
6.76752325877798e-06
3.11993852343686e-05
4.40539778569701e-05
4.34091879597939e-05
3.39225566752236e-05
6.69144902153995e-05
7.67048397289567e-05
3.28321423803439e-05
4.7694980620106e-05
3.73596564586368e-05
2.29255123159159e-05
1.37093738017131e-05
1.00383943470076e-05
7.28646622160147e-05
3.68643777535062e-05
5.73262029908903e-05
4.38578498323163e-05
3.61464384860526e-05
2.79435253620973e-05
2.63846806983146e-05
2.93927820478052e-05
3.58037908544141e-05
3.22041305489435e-05
-3.98158562707769e-06
1.28935632265321e-05
-2.41782449965434e-05
5.09594574124943e-05
2.60974332306985e-05
3.8918002035152e-05
2.97989761331643e-05
4.52339832446401e-05
2.32185134593843e-05
3.7820144257704e-05
4.58273833697563e-05
4.19105607954906e-05
3.89595133177957e-05
7.33799536953632e-05
3.49993536670085e-05
6.27884438809587e-05
4.27651897007884e-05
5.91082397892845e-06
6.21452661773068e-06
-5.11403183168687e-06
9.67136702168278e-06
3.93046266913803e-05
5.81283464153174e-05
5.13957807945643e-05
3.2706978639365e-05
5.59211678768031e-05
3.06703039194144e-05
2.070079478137e-05
4.15418092097232e-05
3.16276048361944e-05
2.43510064376513e-05
1.24614372184239e-05
3.84127889248627e-05
3.04865923002889e-05
2.41980619400521e-05
3.47381384970514e-05
2.5599366511758e-05
7.61229655132499e-05
1.15770886785271e-05
3.05511344545353e-06
4.02150539236367e-05
4.79497476191273e-05
3.361537290956e-05
2.028999929697e-05
1.72790390190373e-05
2.32901655147122e-05
1.91409427100792e-05
1.12764281544216e-05
3.00263983073683e-05
4.31209716394663e-05
5.54651644005528e-05
4.0985903020956e-05
3.6387188946257e-05
4.21953276283862e-05
4.85344706020173e-05
5.27377926328927e-05
7.33043547871093e-05
6.31187978601179e-05
6.01633718842965e-05
5.8688004612011e-05
4.23285037120443e-05
8.81027293723884e-05
7.20991892426794e-05
2.76916593560229e-05
6.58674884809223e-05
6.29870199747031e-05
1.51702099548714e-05
4.31534156736469e-05
2.87433203466685e-05
3.3840243055258e-05
4.20155632347204e-05
6.48774840242341e-06
1.68787571591264e-05
2.43811759603199e-05
3.46004926303993e-05
8.55485634882829e-06
1.8552529481245e-05
-1.07106640644388e-05
6.22220791702692e-06
4.04591976055504e-05
4.52953384241945e-05
8.80847392108589e-06
2.22804475113583e-05
-5.00849417154909e-06
2.53037943068503e-07
1.65826530304838e-05
3.39435154667266e-05
9.86236541185028e-06
2.86312411191042e-05
2.64749970290799e-05
-6.87226596787243e-06
5.95436543266417e-05
4.01331981207869e-05
2.56102311153367e-05
7.07472154630271e-05
4.84582407765687e-05
2.02233220886815e-05
5.68262394787868e-05
4.37929640972725e-05
3.22293397031169e-05
3.9542031571848e-05
4.14660478346521e-05
8.48292866806177e-05
5.49616267000764e-05
5.59506908212694e-05
6.89931794487045e-05
5.36601123931934e-05
5.38706927957153e-05
0.000109500948739864
4.59860828216295e-05
4.98574627285596e-05
2.66048331214222e-05
3.80487340087258e-05
5.9734123791892e-05
2.45714248502457e-05
5.12697585887684e-05
6.52067251727719e-06
3.12743371190809e-05
2.98228935430772e-05
1.08247552573654e-05
5.52164575738589e-05
5.51477916571006e-05
5.99153238241868e-05
2.89571535554383e-05
2.85403684069574e-05
5.13153445738031e-05
2.69394868473045e-05
3.73314246558276e-05
3.96119577214768e-05
4.18334294871683e-05
2.28169211573031e-05
3.91537853825453e-05
-2.57523265417903e-06
-8.02521586751967e-06
1.99774196819816e-05
4.77140540772098e-05
2.62732533751251e-05
3.84897641209062e-05
4.6254476161582e-05
1.70372085200693e-05
6.24564197165134e-05
-2.52750599297094e-06
4.24917882137406e-05
5.4996913800186e-05
5.79416346674044e-05
6.21663429731264e-05
4.04471445610329e-05
4.06317620562957e-05
3.50607611383571e-05
5.24671881234063e-05
3.67747351555014e-05
2.6403330248243e-05
2.69561555520606e-05
2.47276240681219e-05
6.38101831624567e-05
2.87736326765719e-05
5.28924406116475e-05
4.36541568937051e-05
1.52356138110276e-05
-3.82663388819247e-06
1.6455077329102e-05
3.29118266379111e-05
4.8783913691076e-05
3.96651262765949e-05
4.88161983760624e-06
3.58099577541077e-05
1.06940849608954e-05
3.51772811174715e-05
4.79884105383988e-05
3.95812550193124e-05
5.27025533695156e-05
1.33506836210031e-05
3.75764951820687e-05
4.25173520095519e-05
2.62039569988987e-05
1.481809976338e-05
1.89921989293494e-05
4.23517184915242e-05
7.90388528698556e-05
2.1215925295609e-05
4.40290643069485e-06
5.40222058180733e-05
2.30311724583168e-05
2.27006450719203e-05
5.82491719786343e-05
4.27619501915474e-05
3.00698967907692e-05
4.50536903328141e-05
7.37873830473348e-05
3.92739596767666e-05
-1.09936782176232e-06
3.63457136500936e-05
4.71971449052582e-05
3.84615020740347e-05
3.78197457596357e-05
1.70571347842732e-05
3.01342273396942e-06
5.32841839531605e-05
-3.94507843175898e-06
2.90338414085031e-05
5.74087340788254e-05
4.42187128665706e-05
3.38053740328547e-05
3.03374984536602e-05
6.97321151338403e-05
4.57107937477935e-05
-1.14960980539931e-06
9.12713974361143e-06
3.68157218831549e-05
2.08278368790549e-05
4.51153413628123e-05
3.50234916813673e-05
2.5739671637813e-05
0.000112509372695557
5.57451179511108e-05
3.83338347764621e-05
1.47949726517254e-05
6.02268843351154e-05
8.5141457060025e-05
4.62409245714744e-05
3.83843989451946e-05
1.12317816259255e-05
3.56020960175883e-06
1.86075837735589e-05
5.12225196877328e-05
5.24186544511061e-05
2.40145603931449e-05
3.10002500636454e-05
6.29567271224462e-05
4.38731774781665e-05
2.21911272848499e-05
3.83160450424255e-05
8.38523957837566e-06
3.2728744836504e-05
4.71495597999294e-07
4.45413287900762e-05
-1.83012687734271e-06
2.51388308786559e-05
7.83680746243115e-06
7.14057224621915e-05
4.24974586183267e-05
-1.36239644533458e-05
3.0514886720174e-05
3.23618768445316e-05
4.82337500096407e-05
4.03877406550466e-05
1.13657903968328e-05
1.79217577518827e-05
7.90762551736304e-05
3.91284547025421e-05
4.04856304464843e-05
1.48879378082231e-05
5.59303266537448e-05
2.72865776491502e-05
3.66617392209634e-05
5.01200213705959e-05
4.54551077104561e-05
4.16031688892255e-05
2.26913795377004e-05
6.45200651150803e-05
5.4590568274561e-05
1.53668046743245e-05
5.74602025922372e-05
3.66757596531688e-05
9.3518246988172e-06
2.73206486155555e-05
4.67683269271857e-05
6.57678126505841e-05
3.74987357903848e-05
2.99017028459438e-05
3.47827054259543e-05
7.97888566152408e-05
4.18086806267044e-05
5.91729419970144e-05
3.34737792444921e-05
5.00943255123706e-05
2.97937766217053e-05
6.80293756628503e-05
4.66162661319839e-05
3.35150901458619e-05
3.20254063260513e-05
4.24880320942561e-05
-5.20112736547364e-06
4.0661488011254e-06
-1.1044187501712e-05
5.32305326106288e-06
3.4063402512589e-05
8.17861157845268e-07
2.95117133385236e-05
4.17062226960508e-05
4.80053442352289e-05
6.4234181394485e-06
4.49112925655614e-05
4.59834965561046e-05
3.21876322633353e-05
8.5324744670224e-06
4.22883191118724e-06
1.39072322590037e-05
3.37071027876127e-05
4.36718405907701e-05
2.2156077206574e-05
2.55254911582413e-05
5.84623384928397e-05
5.43292268945458e-05
7.72426426345409e-05
5.55114878210432e-05
4.09470936475248e-05
3.78118208091191e-05
-4.23431860538723e-06
2.98841030883385e-05
2.83579426062099e-05
1.62965104917547e-05
8.12708695089663e-06
7.1961678375885e-05
2.90625107034474e-05
3.8038236595562e-05
2.28454778736249e-05
2.1802745646002e-06
4.31021174953707e-05
2.97729262862659e-05
-1.10590424538183e-05
-2.00156338373426e-05
3.05116453158261e-05
1.90267307702676e-05
6.9980351515256e-05
3.87208471862685e-05
2.19539121456966e-05
6.87960839550317e-05
7.12481169718337e-05
4.27843055248344e-05
3.96597228336859e-05
4.23501382766797e-05
3.05950697499718e-05
4.37055910763043e-05
8.78133655984181e-06
8.13697240730913e-05
3.15994416118336e-05
2.8590371341846e-05
5.1559518092514e-05
3.36002934233661e-05
5.14082617624774e-05
2.44039698631289e-05
3.57478276029483e-05
-1.60413344620445e-05
3.46234070382557e-05
1.56971103939739e-05
5.47004535104884e-05
5.12780084535188e-05
1.69924957900346e-05
3.49212176810991e-05
7.19273960678454e-05
4.52159256488235e-05
5.43782802472288e-05
4.61947004225715e-05
3.62376637703074e-05
2.62100038269832e-05
3.87748485350883e-05
2.7021360398031e-05
3.94976324721356e-05
6.97024642754399e-05
1.31325783185788e-05
1.58806709218371e-05
1.82784740422214e-05
-1.19259674596727e-05
4.861444558458e-05
2.62094713257451e-05
6.96087788234992e-06
1.43045789507143e-05
3.35820114135588e-05
4.62379216718175e-05
5.49457676345113e-05
1.22461987487606e-05
1.25014603590989e-05
3.2215330301625e-05
4.66825959069038e-05
1.13518077454025e-05
3.19023972660408e-05
2.50386813598456e-05
2.83854614070929e-05
3.1774333785506e-05
5.60427232162705e-05
5.03210401856578e-05
1.97668337227436e-05
1.46393401758928e-05
4.4495236109528e-05
3.64657784168583e-05
4.61744363732296e-05
6.85433197188782e-05
6.3463894641603e-05
5.63363191798982e-05
2.86645787953871e-05
2.69798013611615e-05
9.47330617546646e-06
5.37636111028735e-05
3.16988152084709e-05
2.73246718483994e-05
1.84512138850273e-05
2.33192745404409e-05
2.56905784762214e-05
3.70218376318933e-05
1.47632833148828e-05
3.14906192114754e-05
3.94054243346439e-05
3.08199334691358e-05
4.13867159888992e-05
3.38086478219748e-05
2.94633949923654e-05
6.79915510041866e-05
3.85302407323963e-05
5.33003171112198e-05
1.36304019041182e-05
2.71062049496535e-05
7.41253757515077e-05
1.22288558755979e-05
5.07914062543977e-05
7.95761263526207e-05
4.0176302694013e-05
3.11073723040144e-05
4.29867090910626e-05
2.74592293169314e-05
3.50863910539275e-05
7.28201823748424e-06
4.11793278974713e-05
1.49775847393972e-05
4.21080788367965e-06
2.25755116841927e-05
9.59267392890659e-05
2.9873617918568e-05
2.88271477315641e-05
4.28794339604203e-05
-9.37790508968072e-06
4.32247892257279e-05
1.85582300907387e-05
2.67093821773542e-05
2.42201245768559e-05
8.31715396180427e-06
4.68847039073803e-05
8.46809371096635e-06
4.82413647039227e-05
4.95874411691941e-05
3.35016810780662e-05
5.41026195684345e-06
1.90476116211473e-05
5.26347879888357e-06
-1.66754399686638e-06
1.55616200408692e-05
5.66732669033704e-05
2.17057255209976e-05
2.68884091149845e-05
1.95367990588602e-05
6.57382455375158e-05
2.53642149327322e-05
6.74779227071778e-07
-3.40847337426881e-06
4.08783799474772e-05
-6.59043031619251e-06
-8.02484113475948e-07
3.21982508719854e-05
3.15760090176645e-05
5.4893370756643e-05
3.17025823558832e-05
-2.02304304925422e-06
2.62872674266859e-05
5.25407811579887e-05
1.39399728531115e-05
2.97838372811045e-05
3.72220710424403e-05
4.6691624212252e-05
2.62380513729121e-05
4.40391125816637e-05
5.21709433456019e-05
4.01171357562242e-05
3.93730337122734e-05
4.16350230731047e-05
5.07488082366147e-05
5.77604313474464e-05
4.98001703633444e-05
1.90400659052972e-05
6.59076915646344e-05
-6.09524613196742e-06
1.86808798294966e-05
4.20994868744059e-05
1.7854760055904e-05
3.8677153407784e-05
2.69811166832064e-05
3.58586492487803e-05
-1.22443765327271e-05
1.09286511025827e-05
2.82972217027826e-05
1.52957181271059e-05
3.77451895507788e-05
6.17574803268548e-05
4.13632308882247e-05
6.91844979420108e-05
2.7340520137291e-05
-1.54607826837654e-05
7.91695521365588e-05
4.49255902652047e-05
5.08235391677828e-05
5.05323288803611e-05
5.17513924317595e-05
6.59408262832949e-05
7.05613721248724e-05
5.35301880878922e-05
4.17875308122147e-05
3.01781871810663e-05
5.36068632708618e-05
1.54759921377831e-05
6.31198255760177e-05
7.48891603777071e-05
5.67025752399152e-05
2.56893809071061e-05
6.2321118168735e-05
-1.42755457631788e-07
6.38864158818246e-05
-2.01323796036941e-06
5.38183355214609e-05
2.39309979667623e-05
2.88674150188243e-05
4.24076924265006e-05
4.21827985910314e-05
2.12845780091156e-05
1.3141044347039e-05
2.03562166099479e-05
5.20958440257749e-05
5.98276952601648e-05
7.0827929538197e-05
2.72439088843414e-05
1.30135563121912e-05
3.03625335998216e-05
3.87012941139724e-05
3.12730620460792e-05
5.58441589483015e-05
5.1608747409885e-05
3.96240889610415e-05
2.05231552381937e-05
5.05296798198977e-05
7.19973835114919e-05
3.41335082666789e-05
9.4705690794646e-05
4.36738017305597e-05
5.20899132648109e-05
2.89221516004796e-05
1.42949490394448e-06
2.5448093710887e-05
4.10175234872576e-05
3.80878199162307e-05
5.7681425848781e-05
1.59178572246501e-05
3.36050510303567e-05
6.15119356938316e-05
3.51331844694964e-05
8.90031747521687e-05
-1.04933000332613e-05
4.00367979320519e-05
1.61156123954909e-05
3.22445706065991e-05
4.27427882860327e-05
3.78500326014331e-05
1.51021436659248e-05
3.37490167177592e-05
5.29252528304627e-05
3.82916615560797e-05
6.70718211220237e-05
6.14802157315106e-06
2.82647854781522e-05
9.92921573980136e-06
9.73781651976047e-05
1.81076675343097e-05
2.45788876095125e-05
6.89419854227755e-05
3.63306382156758e-05
4.39629097172651e-05
4.26497043300948e-05
1.59431234353917e-05
4.79455718916282e-05
4.65640600457287e-05
5.13363654983096e-05
3.32780338208188e-05
4.99113779684268e-05
3.91645781519497e-05
5.52304773047177e-05
3.08206292267849e-05
5.88806308219547e-05
3.13198998860691e-05
3.35369585934545e-05
7.38636171450327e-06
3.24609284346878e-05
3.97430655761648e-05
4.26332727340372e-05
2.66151959399882e-05
1.01259713135122e-05
2.44799926015189e-05
4.28327734104183e-05
1.95036155396213e-05
2.45244987329125e-05
6.36053656466035e-05
2.82915057837466e-05
4.52234595729386e-05
1.68967285822488e-05
6.0045744926412e-05
1.70400967192975e-05
3.50934849857668e-05
3.67873894968399e-05
3.52077115687577e-05
4.48315259095252e-05
5.70953142668513e-05
4.12779089790968e-05
2.75618976911638e-05
2.80093008690162e-05
3.6863051621027e-05
3.54672986999119e-05
3.75695203240842e-05
6.72032246054059e-05
6.90436713166617e-05
2.3828160425528e-05
5.81429302458565e-05
2.5512221578062e-05
7.99049706217298e-05
2.83120379129974e-05
7.38323358393388e-05
8.95295334404184e-06
2.82352915363831e-05
9.29319993567929e-05
7.19870203602909e-05
5.87328394020325e-05
4.82289319979106e-05
8.97801056169877e-06
3.81947009906993e-05
4.734301149061e-05
3.30220562576711e-05
1.68335004977807e-05
1.22112729622027e-05
1.98893674722096e-05
1.88195330699198e-05
2.19686002159657e-05
2.09922887677392e-05
2.89030035862314e-05
1.99481913879001e-05
3.19147773561558e-05
3.17768882318469e-05
4.89208839950348e-05
5.34100977536503e-05
-2.10789155399861e-05
1.10836669369141e-05
3.84103169145436e-05
2.01841361447773e-05
4.14456648483786e-05
4.20039303258726e-05
1.83311489199488e-05
5.31130058250332e-05
6.54721809464592e-05
4.29628387067496e-05
4.88312039200761e-05
6.69482462175692e-06
4.50521630605234e-05
5.45484232467252e-05
8.15992433078676e-05
2.46184037542194e-05
3.82386945457931e-05
4.25656550990627e-05
1.60961052755863e-05
2.47270693886681e-05
4.52285456884397e-06
3.82236232158403e-05
2.96899056626801e-05
6.04765911761748e-06
3.45206760652264e-05
-2.67736067444438e-05
8.90611737327429e-06
3.03331273276905e-05
4.40844201537024e-05
2.28404471667433e-05
3.92200945757458e-06
3.01822408385799e-05
1.8106779199077e-05
2.7556512318787e-05
2.89915528712341e-05
1.50419080227759e-05
2.19869948514721e-05
2.54049026858581e-05
4.55228615103882e-05
2.33766373129123e-05
6.89732207152506e-05
1.77137024915794e-05
2.69673187815998e-05
3.96340089662494e-05
3.37496616006681e-05
5.57780111510441e-06
4.88306600400688e-05
7.39278245986068e-05
4.05013819611533e-05
4.34221054912207e-05
2.2697402273285e-05
5.03853008407955e-05
5.18760285936663e-05
5.27506013809105e-05
2.9411307630218e-05
6.23627099194839e-05
7.20410767565801e-05
1.87892452283795e-05
2.9795987037544e-05
4.45188181636681e-05
1.05414633097856e-05
4.21177909865478e-05
4.0795522378627e-05
1.05732009127844e-05
3.13999825355405e-05
3.10871731605753e-05
3.03358998768169e-05
5.73566160823466e-05
2.15860076587452e-05
1.22277793544229e-05
2.58219154270758e-06
4.56435175552284e-05
1.54917054965401e-05
2.86623715762474e-05
2.0412338640185e-05
1.41182843166359e-05
3.39831222472683e-05
3.83471233283008e-05
5.28543526657575e-05
3.77424666210142e-05
1.24526810634873e-05
-1.04013149942425e-05
1.4314760512365e-05
4.4322212134849e-05
3.10325904835224e-05
3.41991515029655e-05
-2.66000108707291e-06
1.44350930629226e-05
4.69731879708372e-05
1.17198218056845e-05
3.03440478270889e-05
3.15733655413436e-05
9.62388276571233e-06
1.74132131722509e-05
4.14795508739698e-05
6.91806419771878e-05
4.14887599033365e-05
6.3917583384556e-05
4.80248450345733e-05
6.16975265225882e-05
7.09051759217771e-06
3.74049216411141e-05
6.30597773593847e-05
2.79940168308489e-06
7.73715504819714e-05
1.74635564144658e-05
3.61823644852069e-05
4.9398979984661e-05
4.20466079714872e-05
2.90614301242938e-05
3.79187612235687e-05
2.95992020333614e-05
4.71536060488795e-05
4.4087486799791e-05
5.08316251518246e-05
6.66113306513292e-05
2.63923233314895e-05
2.0397103643222e-05
5.08789364979285e-05
3.69347324666869e-05
4.01979342900427e-05
4.41670429122636e-05
3.78237211151317e-05
4.45834635459101e-05
1.75578730689481e-07
4.01983878457005e-05
3.34516686955913e-05
5.6454075794139e-05
1.92279293651786e-05
5.3604834918706e-05
2.86635120198804e-05
3.53097376138595e-05
3.90597180766348e-05
5.37780264516493e-05
4.29400975981463e-05
7.61675587670035e-05
3.38422768044118e-05
5.38630015140507e-05
2.60857699113372e-05
2.21357198400284e-05
5.60695427570437e-05
1.52528788583971e-05
2.20956954300116e-05
3.99848493898762e-05
2.01061900198851e-05
3.18483074120955e-05
-4.88999088233067e-06
7.17246032036444e-05
2.25250396194296e-05
7.88443186160947e-05
6.67858443816579e-05
1.31655928745516e-05
3.93132014092542e-05
6.64654337418977e-05
1.66077719082016e-05
2.66900901087569e-05
6.34455691420564e-05
3.84886437574286e-06
3.14663811513042e-05
6.74746911607729e-05
5.07487115685986e-05
4.24651132856982e-05
5.87552882471786e-05
7.33470382325093e-05
3.33089303864176e-05
4.1948294688923e-05
1.4551681951231e-05
-8.78190628289822e-06
3.15329070109622e-05
6.36537870577011e-05
5.22178271363601e-05
3.60619154749611e-05
4.05926717259339e-05
3.48392038889043e-05
3.44189095263272e-05
-5.36907868501511e-06
1.67612485751362e-05
4.02113405406575e-05
4.00406061489959e-05
2.16942605418888e-05
2.78302354216512e-05
7.11257591165197e-05
3.24405332063085e-05
4.42613894729385e-05
3.86562632447318e-05
1.31892973816209e-05
2.09079674554047e-05
4.48183488126232e-05
4.60082206005411e-05
1.11329940095801e-05
3.97997591860459e-05
2.00883090176179e-05
8.89690538032602e-06
5.54703597451831e-05
-3.85169693627904e-06
6.54777480334517e-05
3.73232425485744e-05
5.63982408444276e-05
1.36114727332165e-05
2.74275939173304e-05
7.49605927774478e-05
3.43285165549819e-05
4.70215802445256e-05
3.99864114908268e-05
5.50456985614478e-05
4.22723325407008e-05
5.62104874066304e-05
3.88030853554352e-05
2.0396859039438e-05
1.2058670013367e-05
5.99587360810598e-05
5.04759630615438e-05
1.98895170659418e-05
3.51218667998561e-05
4.44505800059522e-05
3.10498624495454e-05
5.12348133923456e-05
5.26787852967586e-05
2.00975455256369e-05
5.16991965443433e-05
2.06571736721105e-05
4.2556571143397e-05
2.51490269412972e-05
3.66728930583659e-05
3.84009412240388e-05
1.06714285803067e-05
4.7825453286888e-05
2.60484741674152e-05
4.28294844586285e-05
5.17791780843734e-05
5.62064201014681e-05
3.21546412317748e-05
2.73730927273596e-05
1.96053927098583e-05
3.37982002467219e-05
2.88638023756638e-05
8.27786133996635e-06
4.45557401650784e-05
3.4208960982897e-05
2.79356486415481e-05
4.44462190586044e-05
1.67497840845338e-05
3.94019278724023e-05
1.58796797907656e-05
3.66744033870826e-05
1.79916502482238e-05
3.57817994274199e-05
1.22983715320774e-05
5.68748433317948e-05
5.09153415825903e-05
3.37394472374309e-05
3.78006396030665e-05
4.67956965504882e-05
4.31442826867684e-05
5.49245349620631e-05
3.3967311121494e-05
-2.35415906626339e-06
1.91801133801875e-05
5.19931419143089e-05
3.78757917782055e-05
1.60109966685673e-05
2.70182856347574e-06
5.92177367288257e-05
1.83395312795504e-05
7.74274264935257e-05
4.53802793852393e-05
3.31027680852651e-05
4.38143567688656e-05
6.67472381175157e-07
3.8641397978282e-05
5.66396270202842e-05
3.00451342747582e-05
7.602907808334e-05
5.86952734940284e-05
6.96618420969047e-05
5.65888723904078e-05
3.5038103331575e-05
3.24943258834785e-05
-1.82341626798757e-05
4.76327117898075e-05
2.42211575157319e-05
1.03399110648246e-05
7.21529808079597e-06
4.6461110931082e-05
-9.82342563708714e-06
3.15087398818799e-05
0.000100316316227798
3.78568378164338e-05
5.26933838696321e-05
2.39311637755529e-06
2.58411590185688e-05
6.76597209778419e-05
2.79564328253596e-05
4.31064436075054e-05
2.47344102211128e-05
7.97450203504581e-06
5.50208519846409e-05
4.65414838018008e-05
1.4753810528866e-05
9.81207186595059e-05
4.3386353928094e-05
9.47099950010922e-05
7.54757096270451e-06
4.63623583130805e-05
3.46503910495065e-05
5.43047395082679e-05
2.29486821293105e-05
3.06418956612871e-05
3.13715801390581e-05
5.15665603590339e-05
3.09951278992112e-05
4.1821313836239e-05
2.01844192809873e-05
-6.17004825266504e-06
8.44920384386686e-05
7.2791587231378e-05
2.19430606444188e-05
7.37000406131853e-05
4.13824986273465e-05
4.02482054555091e-05
2.08360006155543e-05
4.1892104379421e-05
3.93879775584378e-05
1.40719596798554e-05
2.58845171207443e-05
2.17218162575028e-05
-9.84383322667884e-06
-1.30554559825038e-05
1.58048818327192e-05
4.94657624111632e-05
3.62034573208268e-05
5.48208971613059e-06
1.86950900648663e-05
2.78888856684837e-06
1.98294794139503e-05
1.91578236377295e-05
1.97807728201453e-05
5.05941269148512e-05
6.65478583016074e-06
2.88985275576344e-05
2.37433452365699e-05
9.53632202716707e-06
-2.62456097690715e-05
3.73594846390129e-05
3.75140727584434e-05
5.97625244853093e-05
2.94881916856873e-05
2.65792656108078e-05
4.95769014246792e-05
2.73819941161712e-05
5.11463393398304e-05
5.79460257107507e-05
2.00614876712258e-05
1.76000121844395e-05
7.44242686214536e-06
7.12910414734554e-05
4.05404781793852e-05
6.48459433545242e-05
2.48203528578206e-05
6.13494777356255e-05
3.7085573699283e-05
2.83407523656344e-05
1.01026302930478e-05
3.11246218618733e-05
6.47968849650329e-05
1.18415039171548e-05
2.09195689914472e-05
1.01905092635089e-05
3.64920303273483e-05
3.11879963243034e-05
2.76579776115562e-05
7.62394525963362e-05
3.0721472200382e-05
9.84560002084931e-06
3.80212448591535e-05
1.61924930675241e-05
6.18614205856672e-05
6.73548800730249e-05
3.80448208546909e-05
1.93611236530347e-05
3.77469639509027e-05
2.21367428330641e-05
5.27216639935531e-05
2.6743729310278e-05
6.42259617755637e-06
1.67967474524106e-05
5.32828999049463e-05
2.13563693978822e-05
9.26187070927202e-06
4.21911394098839e-05
2.56753972757707e-05
5.9161349570889e-05
5.36974304592028e-05
4.51305125649211e-05
1.79162092946834e-05
5.08217129831467e-06
2.25855365165923e-05
-6.81714765017916e-06
2.64086370305597e-05
5.92703763205844e-05
2.97088352004286e-05
3.68658063539274e-05
3.71211869522279e-05
1.6454146155011e-05
1.62204673929491e-05
1.53764153186227e-05
6.11269463918881e-05
6.3391624238205e-05
3.85981405270825e-05
7.05768282296633e-05
1.50305017022731e-05
5.38232144361874e-05
3.64735772377238e-05
4.47525024384623e-05
4.20685990644328e-05
3.77596709966587e-05
2.93840609524754e-05
5.66185264634566e-05
3.23811095633479e-05
6.79688019911574e-05
1.4577670735603e-05
5.70291744409044e-05
4.0366625216475e-05
4.13676010425519e-05
3.51681901022952e-05
5.89670485526816e-05
4.65999807552812e-05
4.44763981288748e-05
3.87841945761133e-05
3.97175101686303e-05
1.39285807397325e-05
7.00904621112842e-05
3.80063037804606e-05
2.14537709699294e-05
3.14419718886802e-05
3.33190308041124e-05
2.11769232982242e-05
7.31134121782998e-06
1.28410383229062e-05
3.52427553137423e-05
1.08268622578285e-05
2.53455205377083e-05
1.75187078098357e-05
6.33946547843269e-05
5.64970121167729e-05
5.7116506671172e-06
9.7003890363105e-05
5.15226446787373e-05
5.65353483710958e-05
5.93691682772703e-05
2.64184163732818e-05
3.00017124614345e-05
5.02217129022014e-05
2.43758334066977e-05
6.93197407307804e-05
2.40575412618664e-05
3.82730945888729e-05
3.73974134553069e-05
4.5748251833281e-05
5.63574749675283e-05
4.12117101430167e-05
3.24894414117607e-05
5.83112953708158e-05
7.8362495879352e-05
3.73299631824107e-05
2.64911019181916e-05
4.77664009983439e-05
4.96419538455654e-05
6.13050923385162e-05
4.23569824296426e-05
2.4490361667259e-05
3.65393995733404e-06
5.68835356128606e-05
2.18865377417561e-05
1.87090448007237e-05
2.18961478677856e-05
1.76006364388591e-05
2.28819656584541e-05
-2.23689799433998e-05
2.2538849742038e-05
2.20210564082124e-05
4.16859870937857e-05
-1.02907666538121e-05
1.07151109751683e-05
6.89608772105134e-06
5.00157807663092e-05
4.13852637764989e-06
2.29483426911091e-05
3.19615865805663e-05
9.29154016582831e-06
6.22063325363659e-05
2.4554793670833e-05
6.00142292851662e-05
4.02665509490374e-05
7.06735584784099e-05
5.47870555563471e-05
4.98353137653578e-05
5.3085599802022e-05
-7.07526596509484e-06
4.81255877785543e-05
4.10629032983166e-05
2.278542078293e-05
2.62508879060106e-05
5.32695502990075e-05
1.63667513574738e-05
1.45687256387251e-05
7.83922554496975e-05
3.75918191295848e-05
4.15219615979482e-05
2.84555606780666e-05
5.58218331477759e-05
2.86892289907521e-05
2.77920450272432e-05
6.01027899748629e-05
2.96810308698138e-05
3.26886977859517e-05
3.38429991915279e-05
3.46002709154396e-05
6.34847403443023e-05
3.22698106120029e-05
3.04155024123821e-05
1.51299367897473e-05
1.28415425548768e-05
2.35267915714891e-05
6.67451593995235e-05
3.74630259419827e-05
3.37307410249466e-05
1.69228875321582e-05
5.48298864738101e-05
2.11524908534649e-05
2.35491636260529e-05
3.02412435830558e-05
2.57764367028383e-05
4.05641741144265e-05
4.1191407814078e-05
5.26251005464097e-05
4.94687909967565e-05
1.01450102471677e-05
1.75222269646439e-05
2.99633803742959e-05
5.90190794337838e-05
2.66650830795279e-05
5.95636266844964e-07
3.39194751453876e-05
3.41784234209258e-05
3.83366947463405e-05
6.01212226976275e-05
3.63025259926333e-05
4.54324834808485e-05
1.25080586156156e-05
4.60942438378809e-05
2.84173944937978e-05
3.51851310239563e-05
5.29362817667434e-05
2.04720644422404e-05
2.21727999955505e-05
6.27455416460523e-05
7.29370539782505e-06
3.06734453677332e-05
7.46305770639008e-05
3.59458304962089e-05
2.72366926730013e-05
3.7416973998961e-05
-1.00640529155091e-05
4.09067714805111e-05
3.01376223890674e-05
2.55004909637455e-05
5.70803381036723e-05
3.99274036068371e-05
4.56012002935495e-05
8.16368778250499e-05
2.75300194552189e-05
4.23241749186527e-05
7.55398863596546e-05
3.21751513272584e-05
3.19480940196248e-05
4.43945018898453e-05
3.723739139545e-05
5.79309521932232e-05
3.73521784132723e-05
1.89912861341289e-05
1.97716329130698e-05
3.05482624074348e-05
2.38817302545838e-05
2.75905666111761e-05
3.90543299411357e-05
4.93118759026782e-05
1.16133073547812e-05
1.3727164961707e-05
7.46907986892895e-05
4.95429037097618e-05
7.41813199144274e-06
4.63800401385524e-05
2.6297092280996e-05
1.66684752424239e-05
4.01319941564413e-05
3.54811295515976e-05
1.4391471025222e-05
7.56908125397585e-05
-1.1262279182151e-05
2.53209258777329e-05
5.30752193041383e-05
4.30139507329483e-05
3.0360739348639e-05
5.85244547959465e-05
5.1243733017396e-05
6.1521697992451e-05
7.38034803551633e-05
3.75867583725408e-05
6.23914775618409e-05
4.0670350052981e-05
3.93774321713946e-05
4.95444527902508e-05
3.05632313310464e-05
4.46817831962174e-05
3.169412809441e-05
2.57590781021564e-05
-1.18947459723126e-05
3.1076397074835e-05
5.14379247847224e-05
7.39003635635993e-06
6.62840965227087e-05
3.3535863913194e-05
3.7946664482213e-05
7.10762013310604e-05
4.1941687863133e-05
1.44424180882612e-05
5.4741799443618e-05
1.46082364515475e-05
3.25193033619754e-05
1.07927513901387e-05
3.90310887547863e-05
2.28561082235527e-05
3.01872400777598e-05
4.31425729577903e-05
1.86461166046728e-05
8.15532089722576e-05
3.97322248757365e-05
3.40954921719744e-05
1.51344891739752e-05
5.17520034116456e-05
1.73882215960702e-05
4.63400909412231e-05
2.59537990153782e-05
2.77225235893823e-05
1.80642000225705e-05
3.44618753758883e-05
3.76196023452539e-05
2.65345088628956e-05
6.08158543321674e-06
6.3312886016945e-05
4.39022703918531e-05
2.42613034247143e-05
7.13318752475278e-05
4.91515067092659e-05
5.61773930081658e-05
1.29550688457504e-05
2.88071746287799e-05
2.79157681284655e-05
2.06325852766297e-05
4.9235560350474e-05
4.80435686989892e-05
5.26870998536393e-05
1.97433431397293e-05
1.30016871201116e-05
3.41331129133001e-05
3.1448739812296e-05
3.14546355154117e-05
3.96357785300079e-05
-8.07895245565036e-06
3.94716589172451e-06
4.78711931730608e-06
3.38204528501529e-05
1.76371532779762e-05
-3.21798836610049e-06
3.73268868956829e-05
2.20649380776205e-05
2.47655035034995e-05
1.28223463558096e-05
2.86979512421412e-05
2.33446155628992e-05
3.66569012077738e-05
3.91197854192795e-05
5.73423224609724e-05
3.87011811003425e-05
4.56192333567531e-05
5.03019814441625e-05
7.5512170636695e-06
5.06143560796279e-05
8.95986532118936e-06
5.30204570052089e-05
6.46681404902109e-05
1.7402623745958e-05
4.18727353484679e-05
6.89556955204537e-05
4.13923092575032e-05
5.30831644644732e-05
6.57502028476728e-05
3.42480056874153e-05
2.7476960235675e-05
8.40406743725825e-05
5.5338892222405e-05
2.37701072098261e-05
5.79312962389504e-05
2.87236960784896e-05
9.81579826290177e-06
4.37464670566634e-06
2.96595095322456e-05
1.4165333141721e-05
4.00109173740897e-05
2.03944764202378e-05
4.85926500810618e-05
2.58582218222572e-05
4.6054966502703e-05
4.88732113295828e-05
6.66061953642515e-05
2.89437168534521e-05
6.7500371444315e-05
6.04180455867875e-05
3.90512925722826e-05
5.97877657159029e-05
6.31240256786235e-06
3.7259259948724e-05
2.13625042782775e-05
5.36032918635854e-05
5.61170761559295e-05
4.68392618854714e-05
3.93098256629173e-05
5.09541091235966e-05
2.44912912429144e-05
4.34314836018489e-05
3.38711838243521e-05
5.00632597455796e-05
5.37483321863049e-05
2.83081630767033e-05
8.68252468104658e-05
4.06179237582721e-05
3.17198393218753e-05
6.3473363140146e-05
2.99528807271333e-05
6.30376052620122e-05
3.79001283715589e-05
3.0924209432452e-05
4.09831880072268e-05
2.07178431928255e-05
3.77437107478981e-05
4.9845089662015e-05
-4.13198840344071e-06
3.01885779567954e-05
4.81365147798632e-05
4.72479849269947e-05
2.74454495445559e-05
3.69674979495206e-05
5.37794076085347e-05
1.55366614815513e-05
7.09363218769681e-06
2.86076616648924e-05
8.82841850551109e-06
3.43623032808845e-05
1.0429780740669e-05
2.63902799135148e-06
5.13516554465414e-05
9.062278131435e-06
4.76713121558905e-05
7.18750242763022e-05
4.66057790605248e-05
2.31024057444064e-05
3.87376572024045e-05
6.05951595612818e-05
6.01757879208083e-05
1.34459429101067e-05
2.33048080508996e-05
2.06004570460287e-05
-1.12068609334997e-06
5.39196697791162e-05
3.84245664904644e-05
1.29503043477145e-05
1.72108899801975e-05
4.18570291519562e-05
6.56306323110276e-05
4.85686969204383e-05
6.80583664507914e-05
2.10639222289266e-05
4.19803853095082e-05
4.45871794048314e-05
2.06333614803445e-05
3.26670962415153e-05
3.12109859662454e-05
4.07465786401036e-05
9.81144311363054e-06
5.77688032269021e-05
6.42040658613252e-05
2.71767194790865e-05
4.55538871296905e-05
6.47155246590885e-05
3.70064821171754e-05
1.29757239280914e-05
-1.27839099163726e-05
4.45317747715335e-05
3.11606338718598e-05
3.37773541661739e-05
2.75838917141794e-05
3.46632431619952e-05
1.96588140098318e-05
2.46473262076377e-05
3.10053358623003e-05
2.06932016824805e-05
4.63714458355985e-05
1.97248808676583e-05
2.43478944012954e-05
1.0632401204632e-05
0.000105550968627329
4.91780566217044e-05
8.29167958407075e-06
3.34181554715817e-05
4.45388954189625e-05
4.99897671327063e-05
5.84607992551791e-05
6.86763233090161e-05
4.04731425873528e-05
1.90106211430133e-05
1.29930116532802e-05
4.44309560928386e-05
5.0345524990483e-05
2.99891700590185e-05
4.0519892109e-05
1.99027127536278e-05
-1.41599440312397e-05
-1.99521265038981e-06
2.2407942439838e-05
1.30921815028383e-05
5.10304046312862e-05
4.91867217737897e-05
5.66242938889569e-05
2.6773046701549e-05
2.85962789188592e-05
3.38057114345837e-05
1.16546646464555e-06
2.95247444776441e-05
2.79743669949491e-05
4.05069517501112e-05
1.07036077761189e-05
8.5076410344204e-06
3.99261433441033e-05
7.29016855455731e-05
2.19822335183219e-05
4.84988687508652e-05
6.72308068681395e-05
1.27986927245016e-05
6.14218288816545e-05
2.61767730924701e-05
1.88770212171751e-05
2.41841365522219e-05
1.85645034935584e-05
1.95650439074913e-05
8.53465391054625e-06
3.23784795065827e-05
5.2761660641536e-05
1.26578087190083e-05
3.75409369300378e-05
-3.49606449520667e-07
5.69100501649079e-05
5.35707465718257e-05
3.87028976596153e-05
3.35710784850163e-05
5.20075073672658e-05
3.91857741635367e-05
7.06688816048376e-05
5.10591759227165e-05
-4.04449369291308e-07
6.65093634806939e-05
4.37841326180139e-05
4.29033131863767e-05
3.0137840678131e-05
4.72823993760596e-05
5.49828736178499e-05
-7.06103292226754e-06
1.980712449682e-05
1.79888556696965e-05
3.61848055090209e-05
-1.67709197224209e-05
5.77010508951735e-05
6.72982385323881e-05
8.95657634414729e-05
4.09258706178171e-05
2.81979259089256e-05
4.89339574542867e-05
5.50360096360004e-05
5.52869891292759e-05
1.73307859308821e-05
6.86425658700122e-05
4.12380354220165e-05
5.71694758492575e-05
2.77444054021073e-05
1.69591044262492e-05
5.71830117703799e-05
7.32054872907425e-05
5.38544817398814e-05
3.35909975547348e-05
3.79125520151546e-05
5.53343707598787e-05
1.58376045836339e-05
3.0126184731422e-05
5.39594380176798e-05
2.06596218550457e-05
2.51253594147216e-07
3.84008754097784e-05
5.55031954144434e-05
2.26119049215683e-05
8.77060996473886e-05
2.92765106743955e-05
4.83849740215242e-05
6.59947788524052e-05
3.71889765908228e-05
4.27345445509637e-05
3.99736265189882e-05
1.39978114447068e-05
1.45877953480679e-05
5.36495314259707e-05
3.57224767832785e-05
3.27225704215902e-05
5.9512622365795e-05
6.98957915438012e-06
6.32817871300145e-05
8.8310136037234e-05
7.54854027680552e-05
5.6655537052178e-05
4.6235721784544e-05
7.551127847109e-05
3.92929781760724e-06
3.48541664718729e-05
3.69563881748776e-05
4.43931095544472e-05
4.75557168794539e-05
6.24215593700913e-05
2.47932964182925e-05
2.13177934561187e-05
3.87565169423633e-05
9.72698154642787e-06
5.58475169351556e-05
3.99962449450782e-05
2.31504213065257e-05
5.32385184920197e-05
2.3942430883957e-05
6.44250696999882e-05
1.7793310226739e-05
4.27885980979345e-05
1.85968640187767e-05
2.7771542311286e-05
3.27044210009086e-05
6.46277218044284e-05
4.22645047610126e-05
2.99292213061594e-05
7.96881342872276e-05
3.79623239692402e-05
3.04202667947801e-05
5.96825728547864e-05
4.70921742821514e-05
5.34366943024211e-05
4.6562921614437e-05
2.42540660250032e-05
1.81488701286339e-05
3.78901327060727e-05
4.5562978584081e-05
5.74993117570199e-05
4.19496223806867e-05
5.7859115801e-05
3.11734918232938e-06
4.3675742177311e-05
4.4638544737897e-05
3.41422119038218e-05
1.51504333462059e-05
5.1567546798986e-05
3.97331947755286e-05
3.26451090097158e-05
3.95907958300601e-05
6.20632299043521e-05
1.8867843361446e-05
4.5666961690601e-05
3.35671038408244e-05
4.95123455665704e-05
5.99244197803548e-05
2.32944111726793e-05
-5.1178950822535e-06
3.27130047187851e-05
-2.60846890720348e-06
4.2594893301897e-05
4.51395179783735e-05
5.0653626936449e-05
1.92519194904569e-05
6.02176353967587e-05
5.13186891007246e-05
4.22673138736144e-05
3.02932637375045e-05
4.20854886456762e-05
2.18625457637733e-05
6.87564299224724e-05
6.07412583797368e-05
4.60123807914143e-05
3.41205435358664e-05
1.85978386736335e-05
6.92062519855252e-05
5.85988722635705e-05
2.94899961672479e-05
8.84069649521741e-06
4.85839020972661e-05
6.94657401654749e-05
5.65504517744025e-05
5.69692144576991e-05
7.28353778946485e-05
3.84441439448324e-05
1.09358955917787e-05
3.06032981923225e-05
2.50534929141533e-05
2.94646136885845e-05
2.40746243253673e-05
5.66544383450934e-05
3.57272866054119e-05
-1.09302438590127e-05
2.79578354268959e-05
5.75905546404586e-06
4.47748683346642e-05
3.36803929562441e-05
3.29118116175032e-05
3.12651141527336e-05
5.23526153393736e-05
4.54525064251726e-05
7.42770969775825e-05
8.67749662593379e-06
6.10004222803021e-05
6.91039082694339e-05
2.67717936278214e-05
2.24982402898031e-05
4.7889103375657e-05
-1.09204219479346e-06
5.40143617683013e-05
6.04142569573293e-05
3.78016969496309e-05
3.19670783443338e-05
3.66889238756038e-05
6.54762641720386e-05
5.37193578830854e-05
1.72741869382037e-05
7.25172804108868e-05
-2.52606842039117e-06
4.20637341509334e-06
9.10020137045598e-05
3.913658970237e-05
4.57166104452854e-05
4.3334251842146e-05
5.78801313122964e-05
3.15107879475916e-05
3.86504579811163e-05
3.37411451598775e-05
5.39095389268099e-05
5.04417592945822e-05
3.18970571962702e-05
2.89702188834829e-05
2.24699500078619e-05
-1.3935901108281e-05
2.09519481021049e-05
5.01736325403332e-05
2.27976005762976e-05
6.60907078210912e-05
6.52057420254108e-05
1.92817233403198e-05
5.44625609391998e-05
5.60629016251723e-05
4.2141358236087e-05
3.38766996524e-05
5.92519599035631e-05
3.64669053698152e-05
4.3712603691764e-05
5.12986615245466e-05
4.57470019578169e-05
3.37003649870899e-05
1.70036454549937e-05
2.0458164345039e-05
4.00161877141396e-05
2.16255397575556e-05
5.58427299317225e-05
4.25573702843945e-05
5.5886565077789e-05
2.04582831308112e-05
6.54101357660752e-05
2.32924162928909e-05
2.75775092330257e-05
3.73615635931604e-05
1.25315322669349e-05
3.09297084371397e-05
3.95033011515329e-05
7.59176253993276e-05
3.95226936073338e-05
4.69341607493017e-05
2.36894302175986e-05
5.34008314470203e-05
3.75355612342959e-05
1.67760755359492e-05
3.93275090596545e-05
6.01194251078881e-05
3.96175210201738e-05
-1.35751239077665e-06
2.71873990279569e-05
4.97048860844724e-05
4.24104789683513e-05
6.85342039955402e-05
4.43510471978881e-05
2.28077843858636e-07
4.85800170477021e-05
2.11545982548873e-05
6.34099856895953e-05
3.70114011216627e-05
5.73458853544243e-05
1.77868654858562e-05
5.37147586309044e-08
4.31193117631925e-05
3.96242707872779e-06
3.35866171444434e-05
2.48224963273064e-05
6.08014696307041e-06
-1.24456290395041e-05
3.39266656089348e-05
4.82877752605082e-05
7.598453939741e-05
2.05690560116451e-05
6.00959136292508e-05
3.55053015712631e-05
5.74215323432769e-05
2.17714228246832e-05
1.56406100463283e-05
4.39850524143436e-05
9.51308085253948e-05
4.49318743813163e-05
3.00206227622017e-05
4.31887374587929e-05
6.80913556847935e-05
7.87734849352506e-05
7.40281820794358e-05
2.00335955646308e-05
3.78507193978624e-05
2.83772836945381e-05
2.36097903897764e-05
4.10921143966113e-05
6.17899333914859e-05
9.31773396900014e-06
7.2288487890028e-05
6.64503261164413e-05
4.61119460928275e-05
8.5147494398621e-06
-4.08238841558453e-06
3.44805844814483e-05
8.07067499632523e-05
4.40807587054009e-05
2.37710013340478e-05
2.4545806386541e-05
2.2288052394875e-05
5.17553636690252e-05
3.52827061927896e-05
4.67881711110862e-05
4.25294709887013e-05
-6.57702780145497e-08
2.72687380623258e-05
5.72180637959269e-05
6.11389585898985e-05
4.87941597508175e-05
5.00193445072102e-05
2.05748925625685e-05
4.64152522341443e-05
4.06343050190628e-05
1.28478602536981e-05
2.19817705621933e-05
2.82229873046364e-05
3.40567604349797e-05
6.08649949606107e-05
6.50379735320892e-05
3.96771234135428e-05
4.58881084827305e-05
2.06495471382934e-05
3.93665452378263e-05
2.55545541341977e-05
7.90771289389909e-05
6.45621497854391e-05
3.30180188779263e-05
1.60160836258e-05
1.803237371128e-05
4.05623573212572e-05
7.99916358885168e-06
-1.64781283666019e-05
1.19013956233687e-05
6.26882796320471e-05
3.31830872801539e-05
-6.4727893476568e-06
3.54453037198678e-05
2.66700489984787e-05
6.85285415285561e-06
5.29285979991263e-05
4.33136925628465e-05
3.01728528646518e-05
2.98485821703673e-05
4.00088615791161e-05
2.85806913687017e-05
3.33554370007304e-05
1.25544138231807e-05
2.40229405781207e-05
2.2241959111023e-05
1.81675154381371e-05
5.24394103728667e-05
2.60800944821438e-05
4.01985500236686e-05
4.87162282463614e-05
3.0051292581844e-05
3.29922358701392e-05
3.53808569606316e-05
5.02042946545831e-05
3.32143430286342e-05
3.96668183121972e-05
7.75444855919581e-05
3.72898846945158e-05
4.87029277489602e-05
4.63990703960179e-05
8.12605875631241e-06
2.72853203865708e-05
3.25477765048923e-05
3.19284815566631e-05
-1.58220317652466e-05
4.23564663984323e-05
4.35977679755346e-05
3.23109876067521e-05
3.62132398424178e-05
7.57539847367334e-06
4.41124653856151e-05
2.78816463539245e-05
1.08185636113414e-05
5.3580516178484e-05
1.73705889005631e-05
3.50567703178406e-05
3.52172486000221e-05
5.74635220515478e-05
4.12504590264381e-05
1.6373055292094e-05
3.50790386136678e-05
1.86126127989549e-05
-2.50250067685447e-05
4.87019823655648e-05
2.84880924439065e-05
4.42115870446014e-05
1.31361903982162e-05
5.18222982416857e-05
3.53272937964798e-05
3.48118401358893e-05
3.71949996712477e-05
4.75308549826668e-05
1.35171986448722e-05
3.58004771453723e-05
6.13686523011913e-05
3.65387962692991e-05
-1.02894601059538e-05
6.20225691773756e-05
1.66853429479995e-05
3.61249855771225e-05
2.24504170832171e-05
3.10783004534594e-06
5.08390011942659e-05
5.56843168891352e-05
4.65660485005199e-05
5.33784579487138e-05
4.42870703161373e-05
5.68096902641518e-05
2.82487181590203e-05
6.89348848847317e-05
1.44283438819603e-05
2.50568642011399e-05
5.4282147535368e-05
2.46396285365079e-05
1.6663794456034e-05
3.11925956238369e-05
-7.98008633189013e-06
6.65294698377973e-05
3.05362945005137e-05
3.88600040281718e-05
5.97441096660165e-05
1.89373769638214e-05
3.07651202418659e-05
3.68237237289293e-05
1.21169808418572e-05
2.31055535590077e-05
2.62268105223715e-05
6.99092215155264e-05
5.20142654769705e-05
-1.87250180760171e-06
-1.81914976477201e-07
1.50171062783691e-05
2.42927063917901e-05
1.64440778880915e-05
1.97307372914637e-05
3.91276570302697e-05
1.90457888831399e-05
7.1740273428637e-05
2.55843597601451e-05
1.38707042148235e-05
4.08164583550767e-05
4.90619505226949e-05
4.35532179736598e-05
2.76385542270048e-05
-2.91702002409363e-07
6.7572141505109e-05
6.15539110889119e-05
9.47893846388916e-05
2.56976491324115e-05
4.27750580897102e-05
2.24046312991456e-05
6.83944892059801e-06
5.56955319187863e-05
5.38299242373879e-05
2.46986373543287e-05
6.61551992121129e-05
6.51287226755823e-05
7.59000134648212e-05
2.80607479831199e-05
4.2352957119951e-05
5.19577694418083e-05
5.10786548169831e-05
-1.85418400781733e-05
7.97662929107133e-06
3.04396952310168e-05
2.4622979224158e-05
6.02953437878026e-05
2.53195984871265e-05
5.48314078904249e-05
3.53145369607186e-05
1.41662563150736e-05
7.38687960521703e-05
8.85440914263185e-06
2.63187228241209e-05
1.02013788716674e-05
2.71884225699722e-05
2.08427642854368e-05
1.93325679296363e-05
3.70412255718142e-05
1.43998683023057e-05
3.58455236520117e-05
1.28078442434307e-05
1.18931995982462e-05
2.14433702129788e-06
3.79656548071119e-05
1.34016228018304e-05
2.68010219729405e-05
7.31470201174744e-05
4.95295348003507e-05
3.43412360948968e-05
3.55133154082207e-05
2.28927454331497e-05
2.1569616155342e-05
2.22313322517199e-05
5.17581814248668e-05
1.44691640240685e-05
3.13365718646175e-05
4.19227050086386e-05
7.68598472328848e-05
2.60398716779072e-05
4.04198671219079e-05
6.69424962897631e-05
1.86903544994065e-05
3.75644795557223e-05
5.27401163532886e-05
6.57499554535349e-05
3.90806530294151e-05
1.77050171801106e-05
3.02124648022776e-05
6.15474662228008e-05
5.25717617609388e-05
6.45660897846827e-05
5.65828924835408e-05
4.2816349987989e-05
8.09199664798111e-05
2.87364967880714e-05
8.06804636471797e-05
2.62419692189918e-05
3.05876485394671e-05
4.85668733227587e-05
1.90220576809341e-05
4.78942863822587e-05
1.5798603744474e-05
4.65402177906305e-05
5.53280535596976e-05
-8.73409979987387e-06
3.43323385963395e-05
1.12720665248853e-07
4.27281276118768e-05
1.03991203780112e-05
-8.57469338046233e-07
4.85872433502416e-05
1.98263848777691e-05
3.33581598458023e-05
2.30114746501257e-05
2.7492204012572e-05
6.32181833903958e-05
1.4947347844608e-06
2.7106050217816e-05
5.83389101675678e-05
6.49831365196927e-05
2.28756879891799e-05
5.85383476010386e-05
7.84140170878037e-05
5.38413363373864e-05
6.48500978709755e-05
5.53004923448386e-05
6.159980015699e-05
5.67050476282845e-05
4.82575657432821e-05
4.52835777759547e-05
2.63971702514112e-05
6.47030667571173e-05
6.11555474867233e-05
5.41608473295396e-05
1.80158251049672e-05
1.81122047635048e-05
1.34455859467128e-05
4.88180948737008e-05
8.56314086304811e-05
5.70510839998124e-05
1.72232237411783e-05
6.98601045786813e-05
3.50994925914562e-05
3.27047758892954e-05
6.33762061260165e-05
1.49866270895869e-05
4.93277035192492e-05
5.03167936905532e-06
4.84984314161904e-05
3.18413050284439e-05
4.62375712650232e-05
4.38527293475586e-06
-2.77253808368295e-06
6.07312288302309e-05
9.55891538028e-06
3.41071385247357e-05
2.82383980642434e-05
6.08907236729345e-05
2.6371193159227e-05
5.77432050939534e-06
1.59287825776419e-05
3.44910321042093e-05
-2.47171721478844e-05
1.06706997026236e-05
4.66254641943555e-05
3.77715669162864e-05
3.87773062268578e-05
8.00983882114521e-05
5.48017147962866e-05
6.11923084138059e-05
2.19688859871245e-05
4.9707150395883e-05
4.86264966751697e-05
5.79853954767761e-05
6.79320687652937e-05
4.72934296825645e-05
7.91288446149183e-05
3.88034741190521e-05
4.14497794052049e-05
6.52260666358406e-05
7.78776676571224e-05
4.43752327626113e-06
4.47431710191431e-05
6.2504536960729e-05
6.42036103466255e-05
1.08097316388245e-05
4.43392706959278e-05
3.92523466585236e-05
3.30117291702912e-05
2.59529819057962e-05
2.49790155242954e-05
4.08630534421346e-05
3.54474842558558e-06
9.56289195150888e-06
7.38916633336749e-06
-1.28077065766542e-06
-5.29579825967761e-06
8.33333718959358e-06
5.60661490283759e-05
4.14190149760711e-05
9.69285129734919e-06
5.05264798863417e-05
4.07794448977555e-05
4.10360587028229e-05
5.72170547641008e-05
3.50468352407145e-05
4.68935040717494e-05
-7.63877550798351e-06
5.3769115021466e-05
2.59053597981671e-05
4.25686089628378e-05
-3.07581594162373e-06
5.86041907487958e-05
3.54763870436131e-05
8.30089860159694e-05
6.84307231567417e-05
3.26672140157484e-05
3.72379309177072e-05
1.75488430842205e-06
3.16130981741226e-05
6.81381491172142e-05
4.13507790585886e-05
5.47566080924906e-05
4.38157206467278e-05
4.42641185479696e-05
3.28327811394896e-05
3.77220536520459e-05
8.62934617089289e-06
5.74079210031861e-05
2.92048120537716e-05
5.17464703861169e-05
3.5751652099781e-05
6.65853675001065e-05
2.80807370675894e-05
3.59767685919122e-05
4.67521224692591e-05
2.19784474883744e-05
5.85640090871293e-05
7.50440129858183e-06
-1.40408079740911e-05
1.39894906260166e-05
8.60011423908574e-06
5.2528968817601e-05
1.29633495987819e-05
2.1184321538154e-05
2.41918012803554e-05
9.88023972628441e-06
1.89838548914532e-05
2.30838622431694e-05
6.81366528168407e-05
3.73941393925369e-05
2.83801742963634e-05
4.17465128124782e-05
4.02037682565799e-05
3.02637654737358e-05
3.40064457927064e-05
2.40169420927173e-05
4.81813571386601e-05
6.43225519998666e-05
4.79414170220875e-05
7.23166507230502e-05
5.11925198864766e-05
3.37778553999999e-05
2.44852348560159e-05
5.69853028673555e-05
4.49273633574617e-05
2.52436971670891e-05
-2.19667783761436e-05
6.021294093569e-05
6.85087949524133e-06
2.67027417223023e-05
6.37664076248765e-05
4.90788857561118e-05
7.58065091861578e-05
5.21249478681638e-05
4.16130088663223e-05
6.11703978774473e-05
5.64603665833243e-05
3.3892292744733e-05
4.51582478921377e-05
5.319546486948e-05
4.55516751290586e-05
4.40403071517722e-05
1.83792949331462e-05
1.15903770496827e-05
5.21980666260756e-05
8.07410454197072e-05
2.9512207441553e-05
4.36283264122782e-05
7.57325021543006e-06
6.162491785822e-05
4.02946450775282e-05
4.61490502469364e-05
3.14884550938996e-05
1.62770346451916e-05
6.56527742510056e-05
-3.90365485234274e-05
3.81523126760533e-05
4.77706892810151e-05
4.552470709241e-05
2.64968549012429e-05
3.32552790640773e-05
-7.98800595906642e-07
5.4760759000946e-05
2.67907919534125e-05
2.90562976624146e-05
3.36608228585255e-05
6.04975238558977e-05
1.68068152263077e-05
2.41312559069742e-05
7.3966211837132e-06
4.82999253790137e-05
1.62346271649422e-05
5.59100539713275e-05
6.56994033894956e-05
2.60021815069681e-05
4.74136864152689e-05
5.23843217470312e-05
3.33767310076196e-05
4.75498791062574e-05
6.96546775339425e-05
5.46538310539946e-06
2.54993063333565e-05
5.92644535022601e-05
4.61787829441243e-05
6.49751097055009e-05
4.89523448333069e-05
2.44397980379985e-05
6.16235637560396e-05
2.26714124209557e-05
8.42143545312859e-05
3.08510777172516e-05
7.47505648766557e-05
3.67867829248734e-05
4.40189221295529e-05
6.708783810709e-05
1.51401141935468e-05
3.31946807136577e-05
2.57499915754833e-05
3.41071656361242e-05
5.42931421605071e-05
4.61652763214142e-05
1.62834611777485e-05
5.39555165637421e-05
2.39438588902523e-05
5.18644087293962e-05
2.19583285566237e-05
3.29236121253647e-05
1.76781768935118e-05
8.61331481003009e-06
6.0785583343908e-05
1.78184150590733e-06
4.3263876516308e-05
5.37543994204853e-05
2.88651879251932e-05
9.93565884555701e-06
6.28870782198056e-05
5.13850908875953e-05
3.5958243478733e-05
3.00109558222773e-05
3.01953400586186e-05
3.56838087289753e-05
5.48354689347098e-05
2.96547596830122e-05
2.89622717490353e-05
6.11254787694409e-05
4.1589481319006e-05
5.65876850576156e-05
4.18344178245836e-05
2.15054421855287e-05
3.77863196104676e-05
1.89407401467435e-05
2.54380482216411e-05
5.36383594539791e-05
4.63637438456779e-05
2.87441042059882e-05
1.4272544243386e-05
8.03650172292619e-05
8.02635868155505e-06
1.49508622597912e-05
-9.67101282732888e-06
5.67089900612142e-05
4.47405586876582e-05
5.81516075870814e-05
2.42823595977443e-06
7.51709452138571e-06
6.12513246266221e-05
2.74809807721869e-05
-1.50101949417394e-06
5.69628990181772e-07
4.1850993355762e-05
3.70251896890519e-05
8.83547742600467e-06
2.69649335693761e-05
3.4192097418729e-05
3.19965586430798e-05
1.58246856903118e-05
2.2904553613031e-05
4.37325532526775e-05
3.98041971806597e-05
2.92541046365924e-05
2.46232891003384e-05
4.46007366981938e-05
3.25339242295787e-05
2.33721759348081e-05
4.45899206679319e-05
4.55882985656613e-05
5.18648645355857e-05
3.16102829275187e-05
1.67601303965957e-05
3.48609089230959e-05
7.65377851716987e-06
5.35187791504503e-05
5.52886601768384e-05
7.3309370774802e-05
1.19146936320848e-05
1.960781151522e-05
-4.65454152206879e-06
8.37174387299652e-05
3.17760882015028e-05
4.97973756719139e-05
2.14807985421507e-05
2.76782982470753e-05
2.49349359033347e-05
1.06982331803179e-05
7.19178460751265e-05
4.45795353731636e-05
3.46214791753096e-05
3.95213634118471e-05
-2.54068197699586e-05
3.41400143448325e-05
2.48111945881104e-05
6.8432597095697e-05
2.36765967465866e-05
5.23297153358732e-05
4.09708368182255e-05
1.79945792676905e-05
1.66335372947369e-05
2.67376499859292e-05
5.19515119055301e-05
2.13653209235444e-05
5.02454363558245e-05
6.95605460414907e-05
-1.33155738486111e-05
4.28415609062273e-05
2.56697636425619e-05
4.15828582012654e-05
2.29785180577338e-06
2.81033602541766e-05
2.92347865524313e-05
6.38073081876358e-05
2.62428100091179e-05
-2.25842763682293e-05
6.64924749498497e-05
2.25478758946049e-05
5.4194044805293e-05
3.23525916097889e-05
-1.24521776815631e-06
4.92544664613609e-05
2.14228218609685e-06
-1.13097105789912e-05
4.3679805759393e-05
5.11599114273841e-05
5.90424833663366e-05
3.0574081833868e-05
4.40300451726553e-05
3.76198755151242e-05
3.3543578793869e-05
4.60292283089523e-05
3.48534353921383e-05
2.09829523548303e-05
6.13102344928728e-05
1.23786070359767e-05
6.46544153066454e-05
4.90477047074445e-05
6.71073533537835e-05
2.0889069590477e-05
6.1136574383842e-05
2.7121737135783e-05
3.41114747452919e-05
6.77316425519775e-05
8.25801063063386e-05
2.01874866005821e-05
3.87447623749799e-05
2.69067810854998e-05
2.22302035951661e-05
-1.37688533765372e-05
3.10467281473807e-05
1.51589695088997e-05
4.58664380619604e-05
2.03313804615673e-05
4.91557989060532e-05
5.42868847314782e-05
2.61145286034298e-05
3.86402853009147e-05
4.48262739486566e-07
1.28386187905767e-05
2.26729621479129e-05
8.11742861728205e-06
4.31569651536126e-05
4.32445716866331e-05
-2.41790268838458e-05
3.05321095250371e-05
8.66923831335473e-06
2.60412885071077e-05
5.72452906939362e-05
7.6994587877816e-05
5.12433085797938e-05
3.5795383496833e-05
4.81116123330421e-05
2.64496070735084e-05
7.82632863931403e-05
3.39533273051325e-05
-2.18630041275116e-06
3.97480645686857e-05
3.98777916242259e-05
3.66648874665119e-05
4.50408480613565e-05
2.84168996874628e-05
8.7101065495085e-05
4.34641811210645e-05
5.55000864673768e-05
2.01133640068509e-05
1.62120837478897e-05
6.90803738470626e-05
4.33448315294066e-06
2.84919541599039e-05
9.74563894933028e-05
4.882400399828e-06
5.74535009438637e-05
1.51358655266616e-05
5.0721141904879e-05
3.18974138772958e-05
1.33661782718162e-05
4.15833927201163e-06
3.36998627850722e-05
4.00043103515133e-05
5.50585066245657e-05
1.34250090191305e-05
3.86702448689127e-05
2.37831248009639e-05
-3.85754339172969e-06
3.57049131845879e-05
3.68513474459262e-05
3.45320207603697e-05
1.94210350681987e-05
6.81143638124105e-05
6.36777049046083e-05
5.50756157066376e-05
9.34566997436305e-06
2.38866254622579e-05
2.97810703668112e-05
2.06824749124304e-05
5.75557179874498e-05
-2.16287274225676e-05
3.43165567424642e-05
4.29457445826687e-06
4.92924191798852e-05
1.01363918676749e-05
3.20871578101175e-05
3.46640269509369e-05
6.8046284862151e-05
4.54725921898602e-05
9.393949782883e-06
2.55182540921738e-05
5.35394053698186e-05
3.2375091494663e-05
4.31978003172955e-05
5.68077161454493e-05
-2.37813210734982e-05
2.06114031235896e-05
3.10690459342911e-05
2.11866070594403e-05
3.14399578756259e-05
5.32190657208385e-05
3.02249479639636e-05
4.0279300848449e-05
-5.23183691669687e-06
4.13068566955586e-05
4.81084334401637e-05
4.05033491375804e-05
3.51816417432955e-05
1.5938686428493e-05
4.07295844159118e-05
2.99749916054441e-05
2.82013955024536e-05
3.39465159364044e-05
4.39778355582122e-06
5.85300878674823e-05
5.55263884233166e-05
8.93959568987077e-05
3.28040292046367e-05
1.73724456678158e-05
4.04096796955755e-06
4.23309310834425e-05
6.36168893188602e-05
3.30582461181213e-05
6.58846382010469e-05
1.01228299713135e-05
3.22072186518872e-05
5.83522950177699e-05
4.66572385815045e-05
1.74152701151681e-05
2.8549017259506e-05
2.6709739448624e-05
1.74875357852778e-05
2.68662139585556e-05
3.03989348940944e-05
5.28138323085156e-05
3.63835042370702e-05
4.78880230505652e-05
3.17090030974032e-05
2.1634016120655e-05
1.73855710623251e-05
2.26064459969894e-05
2.02758153626638e-05
4.31652580773361e-05
5.47322489134153e-05
4.22668264697482e-05
4.73078335925163e-05
2.82328135362578e-05
6.13628073381678e-05
1.6251614064366e-05
3.80249864717377e-05
5.51803013202525e-05
5.77333532947755e-05
4.99031400769361e-05
-1.11901726755205e-06
2.53922384599714e-05
3.28482086827186e-05
4.78208576475615e-05
2.23868029481767e-05
3.356395139537e-05
-9.03503916690112e-06
3.92423958252292e-05
5.42864175721207e-05
4.1251447272117e-05
-1.56928106406434e-05
3.1366698072792e-05
5.79723123379876e-05
4.53753803892769e-05
1.92620513256401e-05
4.22967961181618e-05
3.46110542391942e-05
-1.49478565920759e-05
4.66150707022554e-05
2.06962329900416e-05
5.85528650988868e-05
6.01673754843472e-05
2.0657374676035e-05
2.83697480572472e-05
2.73092919899492e-05
-1.18226409953469e-06
1.90715808602552e-05
3.53995290424106e-05
2.57730879425443e-05
2.92697224082621e-05
5.36598257189479e-05
5.42852432809164e-05
7.23182285058532e-06
5.19806546213439e-05
2.26764514152063e-05
2.11281309549778e-05
4.22636789061397e-05
1.54823879591233e-05
3.98785765114581e-05
6.33204343862278e-05
3.89971331753843e-05
5.9658162728511e-05
6.56412960002467e-05
4.78246346976155e-05
5.67822890201368e-05
5.15959226510702e-05
3.61337913334004e-05
4.32580723122188e-05
4.80183183662755e-05
6.64269950155713e-05
3.84678164855993e-05
1.91800978322304e-05
5.27507104311719e-05
3.04690093664738e-05
6.44087111529609e-05
-1.61307871248433e-05
3.5213978705711e-05
2.95666844057168e-05
2.97241388816421e-05
6.04002595636252e-05
2.49544856977259e-05
1.57486356219625e-05
2.127031455625e-05
3.20571260311317e-05
5.95279806807807e-05
8.72459763193474e-06
2.29243297679815e-05
3.29748886983758e-05
3.66059455203853e-05
3.51913648296425e-05
6.28782415819953e-05
3.51480511417944e-05
3.03905777483612e-05
1.80669000580403e-05
7.12827566201416e-05
6.72384325549611e-05
6.25931392152252e-05
5.78125776777642e-05
2.81813830389556e-05
4.34334330270564e-05
2.32320307968259e-05
4.8885745232576e-05
4.66847094439802e-05
2.47947486345164e-05
3.98523746321296e-05
5.26202095517517e-06
4.43941769977026e-05
1.84532970437796e-05
6.15348157777668e-05
4.13363335476697e-05
-3.50846533572775e-07
2.52579202621118e-05
3.13134186308552e-05
4.03396227673521e-05
6.39967115233942e-05
5.17878000946907e-06
6.39682142570793e-05
3.20491087432486e-05
-1.28441070560291e-05
2.06210282677474e-05
1.85203160688762e-05
4.19927208988384e-05
3.36016940930854e-05
2.19120078174064e-05
5.04866250098435e-05
7.71587835921605e-05
3.97785766945933e-05
4.90934126895875e-05
6.40313525145891e-05
4.22120775170776e-05
1.64271991163617e-05
1.1215413167513e-05
2.91412667565208e-05
4.38409562954792e-05
6.86719398014178e-06
3.6664582702109e-05
-7.68542535485067e-07
-2.31347436501044e-05
3.98806647501731e-05
3.29022273953354e-05
1.62806046106522e-05
2.22087500743935e-05
4.12394101359142e-05
1.07947282654058e-05
6.48261733596414e-05
2.18407431200211e-05
-2.92628006360684e-06
3.16007444333325e-05
8.6335606256251e-06
5.01068149246984e-05
7.69890648869722e-05
5.72495985297897e-05
3.20917632253452e-05
1.9353802823292e-05
2.79743373024173e-05
4.87714776039187e-05
7.33915246999807e-05
1.42140940630918e-05
2.65127167500585e-05
-8.01434184090483e-06
2.84675390787369e-05
4.7459044301918e-05
2.75521333611171e-05
3.17319032720193e-05
7.33097728215686e-05
6.12597378738232e-05
-1.10741261325445e-05
3.85495665343113e-05
1.09108601206286e-05
3.05594508552128e-05
3.29630703067543e-05
4.32738991853971e-06
1.25772887288159e-05
4.34023037224089e-05
6.62988465550908e-05
7.08536053040617e-05
6.11436649650277e-05
3.55285823655488e-05
-1.03477157912133e-05
2.73237896095938e-05
1.78902926471061e-05
5.58425652004156e-05
1.65032013212378e-05
2.8220877139741e-05
6.42767379150697e-05
2.82179501136307e-05
6.30310720076257e-05
2.32531494661884e-05
6.5567786606946e-05
1.71536707152761e-05
4.64206895211271e-05
-1.50674507896223e-05
2.08522915770915e-05
5.25135885137618e-05
3.00359786546832e-05
3.9456705843883e-05
9.59257740821532e-06
2.13439624362507e-05
3.28086664256849e-05
7.26226788519732e-05
3.883655302566e-05
5.83199180267716e-05
5.46944668890476e-05
6.02731719758355e-05
6.89784170902638e-05
-8.52879228874282e-07
4.78012955995452e-05
3.51328345488479e-05
2.38398264675412e-05
3.64093723261073e-05
4.62827042979312e-05
7.03722945030451e-05
2.96576679442915e-05
5.08052286226191e-05
2.7013062850363e-05
4.91241840120435e-05
4.3992653511696e-05
4.72713669575467e-05
7.68731755188731e-05
1.65362668959392e-05
3.89291800992266e-05
1.72953070231124e-05
1.4268946392788e-05
4.45122784441192e-06
2.52840981774746e-05
3.48987779029846e-05
2.5798037350545e-05
6.14887637622604e-05
2.20428863127513e-05
4.28950311521254e-06
5.50174080066213e-05
2.70334987165052e-05
6.24277080448085e-05
4.87081484947928e-05
2.88462706089702e-05
7.06325275223429e-06
5.32343983554054e-05
3.53612670830022e-05
3.54398334699134e-05
3.60555998270591e-05
4.98742360763834e-05
7.19474422116687e-05
4.73548711727261e-05
2.15377776554152e-05
4.42596760293246e-05
5.30906444311734e-05
-1.55743329893442e-06
1.64496796276477e-05
1.13512399351549e-06
4.19602498138766e-05
5.64985651605044e-05
1.60856912833648e-05
3.67458734997056e-05
4.44257144918215e-06
2.31335681622311e-05
2.94012892839778e-05
3.094207291826e-05
3.34430196158435e-05
2.79919666327432e-05
2.71898044497739e-05
-9.91418651802491e-06
3.69825446401862e-05
-2.51461620269345e-06
3.26324876034076e-05
3.54608081392401e-05
2.60196949163036e-05
3.70051754072858e-05
7.3048349351789e-06
4.26848320448713e-05
4.63244257599393e-05
5.04888622128369e-05
2.2817741055201e-05
3.84799249873371e-05
6.70212682166056e-05
4.86347372965789e-05
5.27095416302594e-05
4.07384287886879e-05
3.91015447853315e-05
9.12998866285771e-06
3.4195452107483e-05
3.4867378841422e-05
4.38985917737556e-05
8.11736843918147e-05
5.16647135362624e-05
6.28480680466201e-05
5.28989909911054e-05
5.21498482204684e-05
3.91353930359443e-05
3.31623647847513e-05
4.76400403237441e-05
8.52152883674495e-06
7.39606186658332e-05
2.71745006017567e-05
3.26916135954135e-05
4.0194430762701e-05
4.71555401174035e-05
3.79967990767189e-05
2.6909753527079e-05
1.742105449483e-05
3.32636337126868e-05
2.80411132510005e-05
4.75038231079742e-05
1.31352387714023e-05
3.52095205695002e-06
5.80899042534377e-05
4.58018035783593e-05
2.82585526262691e-05
3.33677335028982e-05
1.9379116865218e-05
3.68099475978874e-05
6.37574012729177e-05
3.8497927892772e-05
2.37077545143213e-05
4.74989837998023e-05
3.79746189374285e-05
4.80497959102137e-05
7.65086057529484e-05
3.92808833620474e-05
3.15659524520208e-05
1.19493064134334e-05
5.53114722853848e-05
4.94346009460556e-05
7.43276556212894e-05
-9.64393490885938e-07
4.38914333649877e-05
4.35330400665525e-05
1.19876125057948e-05
6.24100308868464e-05
2.0672808392627e-05
4.65106710613908e-05
2.09862737176543e-05
4.89343024473161e-05
3.659776094225e-05
3.06814057720432e-05
3.26041068656599e-05
4.61355303551976e-05
-1.36340969877934e-05
2.17734516984218e-05
3.10864662348253e-05
4.21744476092162e-05
-1.4305970761294e-05
-2.9479078711441e-06
5.66721178185988e-05
1.47986794846589e-05
9.88358655631843e-06
2.81963691702492e-05
6.47927196209102e-05
1.31936575897565e-05
1.77401530483973e-05
3.63784347380426e-05
6.8146506440731e-05
2.74270318086827e-05
2.95180331502407e-05
3.5101302491086e-05
5.80800512789423e-05
4.30399743933112e-05
6.19881873966381e-05
2.45590015181404e-05
6.12578179389992e-05
4.90853043921197e-05
3.4731670656612e-05
3.65565091938959e-05
2.85432535867211e-05
2.7308014214931e-05
3.9330885462987e-05
-1.83612732073766e-05
2.80605424771864e-05
5.72860518147299e-05
5.21779597190296e-05
2.57192642439526e-06
1.73528988763471e-05
7.06723965941273e-05
1.00061141514593e-05
2.32357717688581e-05
7.97496652923191e-05
4.67559140466673e-05
6.34656319064466e-05
6.33287539868736e-05
3.05043193887952e-05
2.45086110369249e-05
3.03308654289908e-05
3.40637740334219e-05
3.37890747735829e-05
7.1673284407439e-05
4.48713490656231e-05
-2.22581038085205e-05
1.08090327416058e-05
4.03085748954394e-05
5.104939672149e-05
3.31956938331477e-05
3.16328646931034e-05
5.90414148716421e-05
5.70275599867995e-05
2.88635380986598e-05
6.03049966756871e-05
2.34899017495614e-05
1.18508658605113e-05
-1.14174681800897e-05
2.76275747573871e-05
6.54911899528004e-06
1.48783383744622e-07
2.10616723186761e-05
4.12251591553477e-05
3.49206178271089e-05
-2.05900861391013e-05
4.94406219386328e-05
3.38692003607682e-05
2.06447299986286e-05
3.3160022169362e-05
4.14902138545381e-05
2.48805220521547e-05
4.75648914289597e-05
5.69377878271753e-05
4.68493064515352e-05
4.23328974663365e-06
4.84012620149802e-06
2.27873349459426e-05
5.95666791880409e-06
2.3875946342468e-05
-6.84045770990059e-06
1.03572541186578e-05
1.69957679407063e-05
2.89889965329921e-05
6.62387566903562e-05
7.1939079342417e-05
8.536911611655e-06
2.39047215941638e-05
2.71423397694865e-05
5.81496886371559e-05
5.42905411919857e-05
3.93132764797624e-05
2.12518568454819e-05
1.04452677765847e-05
4.73169234840397e-05
4.29380499647421e-05
1.60599026102068e-05
8.91132036642367e-06
4.50733034015373e-05
2.68605812073906e-05
8.69007128231448e-06
1.02807628754891e-05
1.91235095018915e-05
3.034667376236e-05
7.49758928212277e-06
5.20509864136831e-05
2.46848297196661e-05
6.08191741069661e-05
-3.22633092322188e-06
1.24719534170474e-05
-1.37950784981331e-05
5.41894808148195e-05
1.87527010939521e-05
1.48453624997306e-05
1.60593547577268e-05
8.68234368230017e-06
3.92131655077553e-05
6.10537832867779e-05
4.53131829191521e-05
3.69234026252178e-05
4.95223600551568e-05
4.03091760672727e-05
3.79069678409368e-05
4.03820718557659e-05
6.66056156929048e-05
7.0400630684619e-05
3.53067706264147e-05
7.46703997604472e-05
2.87904721664748e-05
4.14636489028683e-05
3.07338123498524e-05
4.40198119315631e-05
7.58252898804409e-05
3.51185349809782e-05
3.44270841599883e-05
3.69899859097307e-05
3.33280824551798e-05
2.91984257503397e-05
5.99164514076924e-05
-1.09219153188202e-06
2.81737876394731e-05
2.23850646591794e-05
1.56037593168918e-06
6.33663057376901e-05
4.76949000853724e-05
2.15778474276404e-05
4.23264728724698e-05
3.4883629471318e-05
6.52418094527337e-06
3.21964778154998e-05
4.98456952621563e-05
3.2285260876335e-06
2.65540369387463e-05
5.12100044172548e-05
-2.89687479590688e-07
5.33913638269274e-05
1.35939714338165e-05
-1.72667993273793e-05
3.51878807718701e-05
7.64587431881439e-05
9.65730250243108e-06
4.16769724227139e-05
-5.01896359656859e-06
8.73621027966125e-05
5.16300469595467e-05
3.19153349650563e-05
5.49490939573854e-05
4.58208508146841e-05
9.53298668202115e-06
5.76363650985633e-05
5.25592545150912e-05
5.64499073796793e-05
1.77912345486953e-05
4.36089290348737e-05
1.17977563554879e-05
3.10754928421188e-05
4.00750412598591e-05
2.62456197646561e-05
4.07369616936752e-05
5.98092088694739e-06
2.63039929746384e-05
7.45675214771681e-05
1.30644532524136e-05
4.0251429540433e-05
4.81020089215576e-05
2.74992612599634e-05
5.36089840478619e-06
1.07466476970136e-05
3.35612231063995e-05
-4.19790444414311e-06
-8.43539011995925e-06
1.40965453426185e-05
3.25375556720528e-05
4.7797733169677e-05
5.16590026590003e-05
3.49906259381927e-05
5.476814147654e-05
4.58284546107387e-05
2.48246678916118e-05
3.45614189861085e-05
1.63058496586731e-05
4.46514467829816e-06
4.52186646371491e-05
3.52894072573644e-05
4.44711177222402e-05
2.46543101163544e-05
6.85723245972647e-05
1.48067697548218e-05
4.87728403619901e-05
3.02227986398859e-05
4.93941318190976e-05
1.85827522396612e-05
3.51833685153502e-05
3.2890995821663e-05
2.91853794631464e-05
3.64941482616332e-05
7.88790747196456e-05
2.77689979138866e-05
4.36476622899512e-05
3.04103168588426e-05
2.17365864718696e-05
5.06047548180421e-05
6.7445112438714e-05
-7.11245111690565e-06
5.34731608148171e-05
3.75790954638165e-05
3.85158369427042e-05
8.86100424459305e-06
2.70212245819848e-05
4.6638696923093e-06
4.8015151996552e-05
1.23743128352693e-05
5.30116666746512e-05
6.38377282691879e-05
4.07095154153651e-05
3.88164121071753e-06
5.39630593766482e-05
1.48191941417193e-05
-5.12568976415132e-06
3.90023362528841e-05
9.85301318352239e-06
4.83041710826127e-05
1.76082157270293e-06
3.98656442071481e-05
5.6597454016955e-05
4.67852813108571e-05
2.48019470131262e-05
2.963823486358e-05
3.77908784024042e-05
2.7880574324763e-05
5.06456808828808e-05
1.48983467790935e-05
6.89565032537115e-05
7.90816889161263e-05
6.25574405043528e-05
2.36307072400425e-05
4.01713548555143e-05
6.15037821189273e-05
3.42232180824834e-05
4.86014945598083e-05
4.42699271691938e-05
4.38939236193434e-05
3.62930473411552e-05
2.76594673892461e-05
5.36784834579743e-05
1.62536190361553e-05
4.2936266008081e-05
3.59706227760881e-05
2.36577983714089e-05
3.66233281684673e-05
1.66216985392244e-05
5.19445247993711e-05
3.38977712538252e-05
4.06428396460764e-05
1.66799749448879e-05
5.92470031700523e-05
4.09473228916557e-05
3.46572387815789e-05
3.40125584934547e-05
4.19575248568819e-05
1.413534007038e-05
1.11161039149709e-05
3.59209782206304e-06
4.59167073633535e-05
5.49211243948822e-05
1.41127606580519e-05
4.58316407890483e-05
7.42660572770465e-05
2.99790030107004e-05
6.00313061031433e-05
6.32628294478892e-05
3.57680713260773e-05
4.52177138838571e-05
8.17239766713428e-05
4.18521056611543e-05
3.74515961464719e-05
7.6998056225608e-06
4.57875348841558e-05
4.38953839470425e-05
2.40481471284543e-05
7.28679681119249e-06
7.79874011751161e-06
2.45157187834969e-05
4.80220956873443e-05
4.03876078180077e-05
3.03502554974325e-05
2.54696998724045e-05
3.41331500675649e-05
4.42997559887052e-05
4.687494125775e-05
1.27996309147051e-05
1.71347104565917e-05
6.53474957613303e-05
3.39392242267192e-05
4.74685383701654e-05
1.6131013792549e-05
7.53323332237269e-05
2.25780597034791e-05
4.07077792645299e-05
4.49674303580604e-05
2.25177482890116e-05
3.33582535527979e-05
4.45617218580883e-05
-1.42000159443929e-06
4.97124893337642e-05
4.99016324155933e-05
3.58737583944437e-05
1.2507005411964e-05
6.8612722236944e-05
3.88400539353715e-05
5.33572196842525e-05
4.55610484290862e-05
2.95391810665731e-05
6.80641949473923e-06
2.68094261888988e-05
5.46420684329736e-05
3.92836917234829e-05
5.32047334327798e-05
3.07562472491416e-05
3.28738256244486e-05
-1.77126924647714e-05
1.12063140744152e-05
4.80598174024093e-05
4.19009729630551e-05
4.1413903665132e-05
5.01513298232827e-05
3.2240377946173e-05
-1.79285654678167e-05
2.58340883051147e-05
5.62969184989032e-05
4.90426001547035e-05
3.93951329268872e-05
6.5499255106253e-05
9.66237612128071e-06
4.0261118072658e-05
2.33086423974361e-05
-5.05418971637673e-07
6.07973314910483e-06
1.63624284996073e-05
6.77464765865886e-05
2.00221213555624e-05
3.9913964584312e-05
4.5668948225256e-05
4.01684509208476e-05
5.90312351449636e-05
5.07883797435278e-05
6.52716620311303e-05
2.74082270181891e-05
4.56679932603365e-05
3.4526819172268e-05
5.59043442895701e-05
2.57669886539383e-05
5.20320330233967e-05
3.77575343602108e-05
6.45258185201544e-05
3.88000512697277e-05
3.48654843573152e-05
5.43465014001231e-05
2.18459266344977e-05
4.63400423684916e-05
3.70147695935853e-05
2.15483736680955e-05
1.69247743771653e-05
-1.0665159385193e-05
3.90105313735422e-05
3.81392047625462e-05
1.59140030382044e-05
5.46915828001646e-05
4.4562472888756e-05
2.5708468639758e-05
-4.77382492571294e-06
-1.90423221866499e-05
3.813963074012e-05
4.90675511215063e-05
2.18828211033361e-05
6.06579345974777e-05
1.74304978058799e-05
4.78372484488477e-05
4.72423622081196e-05
1.91104106426301e-05
1.89473057076825e-05
4.01418262955838e-05
1.79317047497733e-05
5.00188679923203e-05
4.2516871279287e-05
3.95180490989162e-06
5.72398787717773e-05
3.82189268909002e-05
3.79945659619059e-05
5.36891193093529e-05
3.30643572304283e-05
5.19913238247736e-05
3.89805143687852e-05
5.03061505600117e-05
5.24045854179697e-05
2.10208059381168e-06
3.70856508269617e-05
2.28837298691404e-05
3.88245062261714e-05
3.69999105759833e-05
5.06435366691076e-05
4.36893583618766e-05
1.42289251026918e-05
2.70606304260576e-05
7.1196781565603e-05
1.4356340655314e-05
3.79778851508051e-05
2.04361972468688e-05
5.82474721938451e-05
5.532441541366e-05
-2.95013382992449e-06
2.93540795923671e-05
5.53325027968236e-05
1.55310359580859e-05
5.85221502147771e-05
3.7197028444319e-05
4.57878486763383e-05
5.39295894466134e-05
3.41525491626807e-05
4.11912544337306e-05
5.33508762292609e-05
4.88993882121904e-05
3.65176487377634e-05
4.21951881180289e-05
3.44747379798076e-05
3.9979423385189e-05
4.96219338893143e-05
4.72214496798081e-05
3.25012561546207e-05
6.16866255005401e-05
3.38592814376699e-05
3.55413971268851e-05
4.45709239407246e-05
4.96400870273165e-05
2.90715157489217e-05
-1.67787270775683e-05
4.00385391731422e-05
2.41015924174968e-05
4.03391802292782e-05
-2.88419277307557e-06
1.44846472157784e-05
3.63726060349996e-05
7.23098161183663e-05
3.9978087813015e-05
6.56507270827869e-05
6.05621108436514e-06
5.3134225364568e-05
6.37967147436113e-05
-1.21814515239557e-05
7.6959182369842e-05
2.59035419155118e-05
1.30923382203853e-05
4.42349579829981e-05
6.04729731315069e-05
7.09146489240388e-05
7.69676304829233e-06
1.18510312764378e-05
2.37611405050976e-05
2.17301294314947e-05
1.84241788578825e-05
8.2262634411822e-05
3.26751120737395e-05
4.50955417389674e-05
2.29707365640552e-05
1.68714914783171e-05
4.89763898067706e-06
2.01150742219348e-05
2.2108642145106e-05
1.28073563191181e-05
4.64150343082804e-05
2.74114809447913e-05
4.33311071062777e-05
-1.21556949261643e-06
2.93975891957153e-05
8.97527158744115e-06
2.57894275035575e-05
4.00158491754035e-05
3.09639272319811e-05
8.16666122972323e-06
2.34654565545279e-05
3.03956145494419e-05
4.19637633361283e-05
2.17422381219884e-05
2.5364704710988e-05
2.8817968005715e-05
5.61140498366806e-05
2.95033497007207e-05
4.40998159112322e-05
2.39229881339904e-05
6.19338491217138e-06
5.2028902725617e-05
3.64078656995959e-05
9.5135330230667e-05
5.3159136229808e-05
3.5016594988645e-06
2.33596482386769e-05
5.51840314877382e-05
5.21230319124436e-05
3.70576914635345e-05
4.30751300555579e-05
6.30027288254532e-05
1.22537000376088e-05
2.42669756362668e-05
7.42450074109351e-05
4.81760701539179e-05
5.53082442483222e-05
1.59575952922375e-05
1.69935316677017e-05
-3.01030013954005e-07
5.13751612689943e-05
4.17690678102671e-05
-1.37793641185896e-05
-2.7093485569509e-06
2.47018738076035e-05
4.63726511624934e-05
5.27147462146716e-05
2.95379986915609e-05
3.10795985677312e-05
4.00328063572468e-05
3.74726836622685e-05
2.43030670222764e-05
6.33066588921371e-06
5.6410042034168e-05
6.31097099755902e-05
2.97778695941054e-05
1.28797288811108e-05
-1.07655394198349e-05
4.49706668931905e-05
7.71311848280686e-06
1.55325257536073e-05
3.30901098295087e-05
2.9205288365413e-05
2.99467484672225e-05
3.52320124564344e-05
5.25446685788094e-05
1.59678417549284e-05
1.52719033652724e-05
3.55205281394607e-05
5.79475590225409e-05
1.8135502611668e-05
3.97146845823327e-05
1.59725809547608e-05
4.47770625277613e-05
4.20757122705044e-05
6.74535443209202e-05
3.63589234828203e-05
3.51420465995202e-05
5.77777011415324e-05
4.08945647374105e-05
1.91781582673356e-05
8.06547885975411e-05
9.78089787798682e-06
9.73069935737156e-06
9.50998943469236e-06
4.68901054129207e-05
7.66987879672894e-05
3.3326962901496e-05
-5.04227347827679e-06
3.28437774597264e-05
4.72535186182307e-05
2.88065978508884e-05
3.25507974744892e-05
5.80981215468844e-05
2.59082051739103e-05
6.2492777408147e-06
5.20008703186371e-05
4.70194409811426e-05
3.38828152347678e-05
9.38226251635912e-06
5.51979546140953e-05
2.31165423642964e-05
1.47282865236881e-05
2.92119940372939e-05
2.52788185020485e-05
2.55459964905691e-05
9.25658436671884e-06
2.7729296122674e-05
7.04760127003438e-05
4.27157600337944e-05
4.76914025666077e-06
3.87635196045446e-05
7.13768334463289e-05
6.26367482374693e-05
5.63038944901628e-05
4.55103913800197e-06
4.58889967880978e-05
6.93471111036639e-05
7.38203885612079e-05
3.6695142683879e-05
2.79261977923831e-05
3.74183365152428e-05
3.79515005171176e-05
4.36159498862455e-05
3.921566140536e-05
3.50686233302138e-05
3.02191893115052e-05
5.71194454261878e-05
1.85925995909095e-05
3.12295209601465e-05
2.08394569907006e-05
7.87453690742288e-06
2.25026537431373e-05
5.14498054179891e-05
3.40309434309264e-05
-4.39233393136882e-06
5.21144235864203e-05
8.00078450253676e-06
2.81660839747277e-05
-8.32709555135164e-06
2.04378225377274e-05
1.97944395842212e-05
-7.07076177103337e-06
3.87289987073479e-05
5.52455237180768e-05
3.64091574918994e-05
1.9656176333003e-05
5.06377439484116e-05
3.68433675144142e-05
6.62575779730605e-05
4.00929435435698e-05
2.92916587847643e-05
5.57101915345663e-05
3.06772677347902e-05
2.63887267477097e-06
3.57299843197219e-05
4.68301026041317e-05
3.22388332285144e-05
7.60087408122055e-05
2.60145145022497e-05
4.02805541438158e-05
5.19500256032209e-05
7.51866493236343e-05
5.22771668779267e-05
4.79360863019949e-05
1.7855802842595e-05
5.13374210728756e-05
3.43562160752136e-05
4.13156114459622e-05
6.61605720471685e-05
2.91526933830787e-05
3.73381576196707e-05
4.01062601069833e-05
4.18455600101733e-05
1.53177648608516e-05
2.96956265279653e-05
3.89517261386107e-05
2.2444161710633e-05
4.05144688142485e-05
-8.72033499978693e-06
1.59070824760254e-05
3.91057296882775e-05
2.48256436857556e-05
-1.20611324171727e-05
2.63167792753658e-05
4.68947085371663e-05
2.8999136640152e-05
-1.60045059872865e-05
4.89238647203581e-05
1.56925863455295e-05
1.62967709649709e-05
2.70235319481728e-05
3.69592844872017e-05
-5.68812292331094e-06
-4.39887334665504e-06
5.231695447157e-05
4.81475165721866e-05
3.18390172639456e-05
1.61488404771186e-05
4.74448085438933e-05
1.32830847466356e-05
4.66062809338467e-05
2.39881445926195e-05
9.38481932249263e-06
5.24868494779391e-05
8.5976638916813e-05
5.58245551009953e-05
2.33301766283949e-05
9.48316513494932e-05
3.50523743922859e-05
4.92585113318622e-05
2.46226104721353e-05
5.37947374661226e-05
4.676508840856e-05
1.00648698227069e-05
-1.11783557931669e-05
3.4761044454413e-05
4.38090527518359e-05
2.00990738236286e-05
1.85798220166497e-05
6.28796728205006e-05
5.35092488427962e-05
1.20050034586895e-05
3.08343065693131e-05
2.50983538807448e-05
3.59275678527567e-05
1.37751261301157e-05
2.96364949753353e-05
2.91780820600614e-05
3.45293841494674e-05
1.57498932620662e-05
1.84989751874464e-05
2.56088072811249e-05
2.75234253481367e-05
3.67288891820597e-05
2.3409246118129e-05
-9.16106839333811e-06
1.64676553668674e-05
3.28603202081737e-05
3.48463604727105e-05
6.72858953865811e-05
6.3339441693744e-05
8.00348041311874e-05
4.44985120030928e-05
2.65998879216617e-05
2.49166874553696e-05
5.88324221397346e-05
1.89050675795853e-05
2.92377953600709e-05
9.83716346726545e-06
4.2692452907101e-05
6.0652070513629e-05
4.22935516490599e-05
3.38939894335171e-05
1.14573809000052e-05
3.92322186904326e-05
7.56259387773056e-05
8.07997103298059e-06
4.13080710137176e-06
1.96032265707705e-05
1.51894185969436e-05
1.1330680996247e-05
4.14799405512725e-05
4.58628386291662e-05
1.20049590521631e-05
6.65860937182088e-05
5.2241985334658e-05
4.59976905514761e-05
5.92421958924501e-05
3.834985382153e-05
6.3899194895324e-06
5.51948253572841e-05
3.35624226450165e-05
4.38581766236535e-05
3.44446501218847e-05
5.36111547998361e-05
5.26990483826541e-05
5.35750613077046e-05
3.32470186723118e-05
7.53313483549598e-05
3.43432324506133e-05
6.55463114780822e-06
6.39687197571588e-06
1.72070810326642e-05
4.37147129581794e-05
5.45194917951165e-05
1.06076641995468e-05
3.33748810145733e-05
4.83227267672811e-05
4.53362811578119e-06
6.17602530926439e-05
5.09740512965335e-05
7.31851968038219e-05
5.30029649438046e-05
4.4078634722639e-05
1.79880441385565e-05
1.71268337712012e-05
1.6634911000962e-05
6.02044765965358e-06
6.04482784913775e-05
2.74717012062908e-05
1.32383241243137e-05
5.07458044044496e-05
4.35893635789014e-05
8.71524189849464e-06
4.64035831519356e-05
5.01192529634003e-05
2.88051419414039e-06
2.41444603148805e-05
2.23442632664934e-05
3.94573903331087e-05
3.14623919121628e-05
2.0818203779875e-05
1.67332336598039e-05
1.73606499356834e-05
3.23636341065835e-05
3.02636121707561e-05
-4.52504598676186e-09
4.89820174731821e-06
3.28096966704721e-05
4.15305774567065e-05
2.99801311826904e-05
4.34171017790059e-05
2.85456653636594e-05
5.25065963647404e-05
3.35951767160156e-05
4.36876956583212e-05
4.29276444744045e-05
5.12146083221257e-05
3.05961010836549e-05
2.04641605614484e-05
3.82345799377078e-05
4.15603388664773e-05
3.3186615213541e-05
3.75542955764307e-05
2.8163936876312e-06
3.549859309276e-05
1.49516541204948e-05
6.07657998311825e-05
4.08387335221963e-05
1.44324844074284e-05
4.37491769802108e-05
8.19651518540226e-05
2.70285998836008e-05
4.08871671871332e-05
4.40873085202317e-05
5.67347882822988e-05
3.21811117987617e-05
6.76631857581724e-05
5.5397948267813e-05
-5.85198644265277e-06
2.5199352355086e-05
5.980096757495e-05
3.70504726921852e-05
3.90141054820679e-05
1.65763533163274e-05
4.03616563535572e-05
4.3476567121582e-05
2.25364720700532e-05
3.93361093970239e-05
5.56228706102948e-05
3.03573896752643e-05
3.18110915307776e-05
4.72575854546698e-05
1.00205684113537e-05
4.89095489996299e-05
1.2788042638179e-05
-7.58354883857065e-06
1.56712923429389e-05
2.79545384856674e-05
5.69793543562273e-05
1.28591110433451e-05
-3.04834211260367e-06
1.47265798047797e-05
-1.78164286863614e-05
3.88826327347608e-05
3.57535006979377e-05
5.24771330988797e-05
2.26061548867034e-05
3.73671137171163e-05
2.77816682720586e-05
3.63497507025423e-05
4.98103336004785e-05
1.05074623939039e-05
3.09894142057306e-05
7.89640720942757e-05
4.23271907630888e-05
2.96612664320721e-05
2.9729347231385e-05
5.72287627215412e-05
3.95443828336253e-05
8.95248275734555e-06
4.06321942213087e-05
5.06017763190454e-05
4.96595220026513e-05
1.9041582071137e-05
3.93963625182321e-05
1.24917680510476e-05
3.62495960006366e-05
3.35753203275175e-05
4.04228782469207e-05
1.05373488167942e-05
4.93148943205298e-06
5.28675342429642e-05
3.95039524136435e-05
3.85833677024444e-05
1.4528573742421e-05
1.572703067146e-05
3.53006436037011e-05
-1.63259318608052e-07
2.49212969649426e-05
2.1171210415994e-05
1.68724357863495e-05
4.66804017343196e-05
4.08833328962729e-05
1.83768188607829e-05
-9.12111533968504e-06
7.82455463878485e-05
3.26542737058794e-05
6.51776325976983e-05
2.01786898028706e-06
5.2821980361085e-05
3.64866369214553e-05
5.08717287469435e-05
6.02333082098882e-05
3.74013817715873e-05
0.000103637608157609
6.2722408735272e-05
3.00233599743748e-05
3.8033556796768e-05
3.4319264701795e-05
4.90443326459394e-05
5.51636912755072e-05
5.39344251442127e-05
3.77561534952584e-05
2.00491819179735e-05
3.76050302321161e-05
2.90041398490415e-05
4.54833186360663e-05
6.06872337565507e-05
4.89654319118271e-05
2.64375576130297e-05
3.53712329140385e-05
8.34920389733275e-06
2.66764169856884e-05
2.9904001847087e-05
5.04712532164642e-05
2.0772931276788e-05
2.98441067502718e-05
3.32983023001311e-05
2.55833573349503e-05
6.78571959419139e-06
4.72641586815503e-05
5.80112133646289e-05
2.97484322257109e-05
3.26860999717578e-05
4.53311590841313e-05
-2.00687373419738e-06
3.03801009888122e-05
3.38429370568678e-05
2.83947230007098e-05
5.60453760892155e-05
4.77879120317399e-05
5.48824141738998e-05
6.05265884541384e-05
4.87504441709504e-05
4.08563867543356e-05
2.61300423809116e-05
4.69946197326797e-05
3.06961496702557e-05
-1.13458612509772e-06
4.41751980317159e-05
2.30156175041374e-05
3.05250466784351e-05
4.84535233732146e-06
4.18326080146638e-05
5.65626608437816e-05
3.22516539378377e-05
1.05541267500532e-05
3.06942279918246e-05
1.03752064357823e-05
1.55768275928696e-05
2.5676536995783e-05
2.08409415032039e-05
3.80449912150105e-05
8.27534671689544e-05
1.89459274142615e-05
3.24849377015589e-05
4.24408653892126e-05
4.20642672534097e-05
2.95066179734874e-05
5.20223451031316e-05
3.44360811038935e-05
9.31372844487298e-06
4.20254159559961e-05
2.35622927485022e-05
4.18113685067803e-05
-7.31883255018367e-06
1.35743204690948e-05
5.87207944865589e-05
7.82512006042715e-05
2.48687840641251e-05
3.13943994439719e-05
3.56177613799533e-05
2.9889825597933e-05
-1.59400024299823e-06
-6.77726492870781e-06
6.98792048712592e-05
4.55847727083245e-05
3.10010123463013e-05
3.60855609227549e-05
6.36067536045984e-05
8.31974388824326e-06
3.55296863289074e-05
2.97993548678025e-05
2.77917827243656e-05
3.04283609430801e-05
3.60748129927401e-05
2.54476900782612e-05
2.28292122969227e-05
4.1517890896315e-05
4.51322440345666e-05
-1.39932568743591e-05
1.95650370854908e-05
4.87958516464345e-05
3.84799975251471e-05
4.81817090024577e-05
5.54765858842148e-05
1.94122248359626e-05
-9.10578120579293e-06
6.11120403083998e-05
7.28588635332752e-05
3.00495260773806e-05
4.63491988623012e-05
5.16691040463415e-05
4.04770223534243e-05
6.36193752703425e-05
5.15865974705476e-05
1.03501493667426e-05
1.95054332281098e-05
3.69821002193991e-05
2.70376146504542e-05
4.88611821275657e-05
2.06392494158329e-05
2.39374817600822e-05
4.04634118067406e-05
2.09736903050058e-05
3.64734123206659e-05
5.50736660629683e-05
3.43839288248792e-05
7.47564704076871e-05
5.71412927810005e-06
2.56805348535337e-05
2.31168110957984e-05
5.46857434450172e-05
2.75161399746049e-05
3.76365920851179e-05
2.41730794992533e-05
3.65497238020453e-05
6.18545045252271e-05
3.52130707416541e-05
4.07390265957641e-05
5.03067704382694e-05
4.83697508138774e-05
2.7823978196551e-05
3.94222611470588e-05
2.53113019370352e-05
4.84215967706767e-05
7.23728791286838e-05
5.03162574908878e-05
4.70115932451026e-05
5.32311904382554e-05
6.81985744999515e-05
3.08557739506002e-05
6.78551205184724e-05
4.49228779313347e-05
4.44376700531444e-05
4.98184921775682e-05
2.02722256944971e-05
2.73424982614297e-05
5.04730129754254e-05
3.72668375304912e-05
6.2954556736983e-05
2.74954667742691e-05
4.09217279478327e-05
3.4903820572483e-05
4.08361729052897e-05
6.57527468237924e-05
1.93332992978844e-05
2.91936737174856e-05
2.61835523271526e-05
8.66406461071961e-05
2.38818671066556e-05
3.44138935512435e-05
3.75282313651793e-05
2.01870209256545e-05
2.91401393360035e-05
3.23804971076454e-05
1.85847771869695e-05
-9.19452573806904e-06
2.38872797397769e-06
1.86569206053956e-05
1.32942691318532e-05
3.91618910898388e-05
3.70565806197326e-05
5.06040492717368e-05
4.5866886716092e-05
1.64097881919308e-05
3.21433803602676e-05
1.63426652415413e-05
6.46539260736429e-05
7.62234401494296e-05
6.22901093365161e-05
2.19587186175498e-05
2.20578177361766e-05
-5.16253530871647e-06
4.03863249118924e-05
3.09298543037532e-05
4.79850349916317e-05
4.19388909325496e-05
8.20651081426984e-06
3.15930852360658e-05
6.76056367859061e-06
1.23657137051596e-05
1.38635933509944e-05
1.557917987339e-05
2.74942531482604e-05
6.90725008181051e-05
2.67355113024596e-05
2.46735976912635e-05
3.00486635965209e-05
6.25278763138292e-05
4.42524156176254e-05
4.65641983899763e-05
9.75470126774355e-06
3.77308835633289e-05
1.01086375783347e-05
2.91549583336053e-05
1.19867125185743e-05
3.38558395730748e-05
2.65621963790976e-05
-1.25714339363272e-05
2.50121169306969e-05
1.27731921855047e-05
3.8630102558871e-05
4.13397065278155e-05
7.97755572764684e-06
4.81745697551217e-05
3.50119193868331e-05
2.1051805343901e-05
7.73535351175911e-06
6.89522669382494e-05
5.25820749831683e-05
1.49435298228888e-06
2.72237646454606e-05
2.7808708282163e-05
5.76172423356223e-05
1.74453825733828e-05
4.80622867264447e-05
2.7983802394934e-05
1.28036295721838e-05
6.19343966272923e-05
1.38001534678085e-05
2.54250455332082e-05
4.23191118568933e-05
2.35237423205633e-05
4.91330207119626e-05
6.75275329852378e-05
5.85927770722981e-05
1.73311679595333e-05
2.36248023327997e-05
4.27239234868389e-05
6.1968636144986e-05
4.07045614456091e-05
5.2607704925663e-05
1.14263333392813e-05
2.53461975579075e-05
1.9008115016122e-05
5.40113787608733e-05
-3.88015891430906e-06
4.6944520694739e-05
2.18934925768275e-05
2.24916412084553e-05
3.90436767605955e-05
5.19980385077862e-05
3.86726474453845e-05
2.46769404847508e-05
7.19089629007391e-05
8.12484787198915e-05
4.37764098412021e-05
4.49152959771956e-05
4.17203282563332e-05
2.68933176487451e-05
1.08627176453484e-05
2.41527449386361e-05
5.28969474627249e-05
2.90029048190954e-05
1.74155535801002e-05
6.91853508153102e-05
6.78827728843957e-05
1.49141047917179e-05
3.69256764826119e-05
1.71539448313827e-05
4.79589116707861e-05
6.22655525773848e-05
3.60032199573378e-05
3.47127848429208e-05
4.75011433103289e-05
4.53275829186605e-05
2.46294832198856e-05
2.2834685314499e-05
5.67840288684565e-05
2.62672279469116e-05
1.88104298432041e-05
5.5594459657785e-05
1.33785092110641e-05
2.93631232229502e-05
4.85410992024183e-05
5.44472978543706e-06
6.2807616987208e-05
3.56689546460716e-05
2.45704510695717e-05
2.90033894437214e-05
5.8436955550233e-05
8.76744776407463e-06
5.3611444105845e-05
3.3573730999305e-05
6.96532487803589e-05
1.74007238654319e-05
2.11975705298331e-05
2.30103870172854e-05
1.72940818238455e-05
4.40730164028122e-05
6.54743853751915e-05
2.13554795322061e-05
-1.94549643473e-06
4.43149987974791e-05
1.58413031506365e-05
4.81325274966341e-05
5.33505239411007e-05
4.45905224298095e-05
2.04246198420848e-05
3.43113081418616e-05
2.76734423750958e-05
6.43450677641722e-05
3.60391396473816e-05
3.05166391872935e-05
3.08780839185509e-05
6.37393964075082e-05
3.95924268300041e-05
3.78602833024096e-05
2.98738520418133e-05
5.23761552582731e-05
1.20328518933539e-05
2.11971111659502e-05
2.64285883529981e-05
4.31875917375095e-05
1.99473296289403e-05
1.5166865414298e-05
3.37415376070993e-05
2.57537315802056e-06
4.58441438164776e-05
2.82615321816698e-05
3.18443634510813e-05
2.64802534251934e-07
9.30982281627665e-06
4.22149249019892e-05
3.58322712403836e-05
2.84976063171949e-05
5.87648380797763e-05
1.17153105816861e-05
-3.9038091549079e-06
5.0841063354341e-05
2.08714971915683e-05
4.69267982295904e-05
4.59401283173202e-05
1.44566547085582e-05
3.79156682194447e-05
7.73935627349968e-06
3.07353060096869e-05
2.37175430169967e-05
5.8179779491636e-06
3.95639639853758e-06
-8.87445665328312e-06
1.92090770636018e-05
3.16011006031399e-05
2.02862263921335e-05
2.86475424113501e-05
2.19546960812407e-05
7.63226961616756e-06
3.54116454784581e-05
2.68035787251584e-05
9.50565800735939e-05
9.06068872776573e-05
5.4515798014317e-05
5.75411271935765e-05
8.27597651906845e-05
2.52580832465136e-05
2.74914482729748e-05
4.83453004113158e-05
2.70789252958829e-05
3.50387672877099e-05
4.47954506115304e-05
5.97018247203119e-05
1.9361085667016e-05
5.16518981160024e-05
1.3371617449024e-05
1.81604045475054e-05
1.13580202762665e-05
3.92026993389775e-05
-1.85988635930024e-05
4.80474570333927e-05
2.44680871557041e-05
-5.63683032707352e-06
2.48682591977548e-05
3.40503467012912e-05
3.26052717522039e-05
2.41378247085402e-05
2.2816580688078e-05
2.09944137297875e-05
1.91953843009164e-05
7.88781537676983e-05
1.93476149821071e-05
1.48604367253739e-05
5.17426308325951e-05
5.71119123649464e-06
5.2180465423089e-05
2.74941709327349e-05
4.00660463521587e-05
4.58330465096644e-05
6.54255589668958e-05
2.05017349874906e-05
3.00759812394603e-05
3.05148095511454e-05
3.37464715748351e-05
-4.18060822125773e-07
2.99827944824859e-05
4.97984495126707e-05
3.86695348722787e-05
2.54110438412428e-05
4.33973443313396e-05
3.46672342336094e-05
3.1418550206196e-05
2.00796709398522e-05
2.19567400444671e-05
1.47259107393075e-05
4.5490200062508e-05
2.00067009699398e-05
1.19074427751738e-05
3.20239915069097e-05
7.40213012697171e-05
3.20389196377521e-05
4.46501132984932e-05
1.86002892023779e-05
3.5668122481903e-05
4.71931016724007e-05
2.75075699789575e-05
2.16305758699815e-05
3.61187724436615e-05
2.30249334045672e-05
2.37757649226999e-05
1.72701935887057e-05
3.51080918448856e-05
3.40460633537931e-05
7.64015909998582e-06
-2.33724186937152e-05
1.57689045932168e-05
9.30393522114301e-06
2.21431946010216e-05
2.07495226942993e-05
3.12048234129964e-05
2.38955517100679e-05
3.23853596256553e-05
6.45959623351269e-05
2.05249350654077e-05
1.95190749344977e-05
6.3504413841839e-05
4.51332210442992e-05
2.72217523339848e-05
3.0740757984531e-05
1.68924887205067e-05
5.23589973846481e-05
2.53615367249507e-05
3.40729553453291e-05
2.34449563792741e-05
6.24498459243718e-05
1.27993721472114e-05
3.66019052532624e-05
1.99918246027099e-05
5.29727010470963e-05
2.70117355165735e-07
8.28550854830874e-05
2.75084063613541e-05
4.13740757313464e-05
1.34604024257658e-05
2.97599425706821e-05
3.00842943843142e-05
2.01708302002891e-05
2.05300636770735e-05
8.46958593587557e-06
6.49581967689379e-05
1.960397156263e-05
4.81876637147953e-05
1.28086020448315e-05
4.7562962946112e-05
1.96270086090029e-05
2.06539249861661e-05
6.37054577682906e-05
1.63592429983121e-05
1.2500610856371e-05
4.67042822429111e-05
3.6523867955831e-05
2.68693178183271e-05
6.613609892268e-06
3.86644761034115e-05
1.38051659223628e-05
6.83782583902054e-05
1.83070898911264e-06
1.90553264847312e-05
6.34271080866937e-05
4.65847039699074e-05
5.75228775288763e-05
9.52569621640178e-06
1.14229334011499e-05
5.71063592621464e-05
1.40495282135862e-05
2.34124123877713e-06
1.19935646669022e-05
2.41315379840192e-05
4.82462381895029e-05
2.78075109138324e-05
2.17837536177178e-05
5.14393326535944e-05
4.04509383147998e-05
6.52191850905435e-05
-1.52216307701191e-05
1.23760416324898e-05
2.68595473379328e-05
6.51873511335294e-05
7.22161305437096e-06
4.60526486493052e-05
5.33311493224747e-05
2.5385413800735e-05
4.81122282057103e-05
1.7522761118447e-05
3.08516174720862e-05
1.61447575360638e-05
1.9521878704466e-05
1.52559374618794e-05
2.60378284245646e-05
3.97348354809947e-05
4.38310215669102e-05
3.31827690088537e-05
3.06701399433218e-05
-8.26058840696833e-07
4.96671586671211e-05
9.29889120690663e-06
3.75600153256022e-05
4.36402462590831e-05
2.97314781922875e-05
3.3565445811481e-05
6.73814592715644e-06
2.67730570061301e-05
5.75555527071403e-05
4.61194855875127e-05
1.01099963305654e-06
1.75878943477657e-06
3.77148125368441e-05
3.93642655309462e-05
4.44282416660611e-05
3.81080866950048e-05
3.89831626482895e-05
4.3443142952247e-05
4.39285625925345e-05
5.46161659515173e-05
4.39509036252278e-05
3.61779542106883e-05
8.45565115342084e-06
1.0349800998744e-05
4.10756695874595e-05
4.29178482365691e-05
6.38738731000848e-05
-7.7465125733995e-07
2.93529352585166e-05
5.74718757249883e-05
7.08399441868481e-05
4.97434392433681e-05
5.75356852300064e-05
4.99849309146038e-05
-1.01353445946365e-05
3.52109376713171e-05
3.49006184675188e-05
3.01140749757631e-05
1.36214567829629e-05
6.39528642518469e-06
3.84226544975603e-05
2.66678214559833e-05
4.70798259739649e-05
9.78459040612786e-06
1.86721734417861e-05
4.125726891553e-05
2.96996365544394e-05
3.73943778038093e-05
7.77510032641503e-06
1.30166710445187e-05
2.8612123956599e-05
7.81223388529894e-06
7.52438904995965e-05
5.57794583171402e-05
5.36983718009096e-05
4.91839325124047e-05
2.24480573679359e-05
-3.06789433925244e-05
3.81325646880258e-05
4.00442946848482e-05
4.55146323817875e-05
3.36672914161691e-05
6.43399264322933e-05
5.00027165229944e-05
4.34299357809345e-05
8.98190315681163e-06
2.47444409414275e-05
7.20743956438174e-06
7.39853806213843e-06
1.42445072637996e-05
4.30397596687264e-05
6.96837927331852e-05
3.77325891849849e-05
4.95825161970057e-05
3.08397397538997e-05
3.43288689756176e-05
5.59585380655383e-05
4.66062537653739e-05
4.42576136118931e-05
3.48215900812353e-05
6.37997345733874e-05
5.60995952929089e-05
6.08411254659734e-05
4.1987097728082e-05
3.07759089246377e-05
1.8158509699089e-05
-1.5475487068568e-05
4.73150346425704e-05
2.65828174746842e-05
1.62116051441503e-05
-1.08300863739555e-05
5.50111738338178e-05
6.37973647219023e-05
3.43717912466716e-05
4.96092155472594e-05
8.71465517189638e-05
4.61117442215305e-05
3.57530276814526e-05
5.05347919706596e-05
4.23657662913668e-05
3.0094196359481e-05
3.70068554039268e-05
3.47801754185615e-05
5.41761643022286e-05
5.31363800235806e-05
2.71143404386103e-05
3.37927637690134e-05
3.80892863584607e-05
8.02468992070537e-06
1.07250387778302e-05
5.91354158413682e-05
4.89011139897814e-05
2.74000619655421e-05
3.37906087627728e-05
6.3536139543677e-05
2.16886807696006e-05
4.9568048748045e-05
6.53789981154349e-05
8.33630894138649e-05
2.74850869611534e-05
3.51169992747219e-05
4.98558560313659e-05
5.71278126543781e-05
5.15700243969054e-05
4.77335376117884e-05
3.23175947076274e-05
3.58806682448221e-05
3.79268117021188e-05
9.27100157051041e-06
1.67921343308512e-05
4.47682225768594e-05
6.93332465263168e-05
5.70802217711765e-05
2.18002243386775e-05
7.53275554611856e-05
5.37063179394528e-05
6.96940349542614e-06
5.32505373686862e-05
3.54811946019135e-05
1.94648034897868e-05
1.74470984223844e-05
2.47396504535206e-05
3.55099775751158e-05
2.74055851551221e-05
6.79047683091155e-06
2.1293486190583e-05
4.20868815025914e-05
7.17382021184368e-06
-7.76076981351438e-06
2.70036494394813e-05
3.37362058032136e-05
1.58240391449662e-05
-1.47154028440081e-05
1.59693173442585e-05
2.46679600422646e-05
7.28834644840527e-05
6.74875037655055e-05
2.88223915140404e-05
4.19316497589264e-05
4.7868986354516e-05
5.5334362289528e-05
3.03867074267281e-05
1.50244620332057e-05
2.02102075751738e-05
4.19432086597745e-05
5.38389960677763e-05
4.95484499132123e-05
7.7964315021254e-05
6.63819663364489e-05
4.37910401497605e-05
2.27726675159506e-05
2.98545151065532e-05
3.28908448347628e-05
1.51307638581964e-05
3.04900287269941e-05
1.24834818998625e-05
-1.6258208782263e-05
3.68087671014594e-05
4.63823275998599e-05
2.67925060549572e-05
1.00590003959513e-05
4.47700141456928e-05
2.74322569301797e-05
1.26700242430012e-05
6.42819866793606e-05
5.01328425981728e-05
2.61205174140948e-05
4.45169727333151e-05
4.33175614501971e-05
2.13826307755954e-05
2.81533679608896e-06
3.29103511257402e-05
3.43762430699098e-05
3.3359512423356e-05
5.63310242978615e-05
5.14532806378581e-05
2.33251993369023e-05
4.67027707735058e-05
4.94788660922573e-05
2.3557986944798e-05
5.3096243483276e-05
1.95266085138747e-05
3.15963115777739e-05
3.25967189121204e-05
3.58542884893872e-05
4.12217124364784e-05
7.34583852852212e-05
3.20379614326438e-05
4.70512300865823e-05
5.49721152130311e-05
6.30975030682826e-05
5.32374829586929e-05
3.38906230875131e-05
5.1478961284098e-05
3.37378432302208e-05
2.17897979943501e-05
1.22944817700252e-05
5.62872774339318e-05
5.00809959119763e-05
1.92550834741099e-05
5.87684942215897e-05
2.14579507469097e-05
5.59019994465277e-05
2.18885380115677e-05
7.47067701422668e-06
1.91641963147276e-05
2.67369472765354e-05
3.05692067665683e-05
4.48928685717524e-05
1.64146600029643e-05
2.86649756526149e-05
4.5345922728677e-05
6.13276871121343e-05
3.56620064354394e-05
4.80115390002501e-05
4.57956462568684e-06
5.68340165159501e-05
1.69590177143429e-05
1.46013386051181e-05
2.34265621809085e-05
1.34903989849572e-06
7.22440201565403e-06
5.49958696937463e-05
4.95232209059499e-05
2.70537044262716e-05
6.63852980231601e-06
6.73102455089166e-05
6.43007198174408e-05
-3.1744453585265e-05
2.07103184166692e-05
1.35912025569182e-05
2.13453871021205e-05
3.56380239703625e-05
4.08958570941837e-05
1.46754511371857e-05
2.887522721939e-05
2.54992826824573e-05
2.35129890870724e-05
2.52631135736427e-05
1.52358689740809e-05
3.55757722013436e-06
3.78159965700949e-05
4.69211525646454e-05
7.66102966355913e-05
1.77648013940023e-05
2.65506643094396e-05
1.90270203900501e-05
-6.11681495420093e-06
7.35327909562989e-05
3.11727247322039e-05
4.0361743322044e-05
5.62544075827949e-05
4.68699722374547e-05
1.65040755418655e-05
8.86819613358808e-05
6.36812485906104e-05
3.93688440580152e-05
4.43263870761896e-05
4.53378900198247e-05
3.62942530260366e-05
7.30563092356776e-05
1.31217023791407e-05
2.39756497654593e-05
5.87611941105434e-05
2.40176788401356e-05
3.78483948057729e-05
3.36980877344999e-05
5.77156189086478e-05
4.74707096668563e-05
5.2004509611472e-05
2.33773495456237e-05
1.09728161957873e-06
7.03414621330929e-05
2.10297598822978e-05
2.04232626492027e-05
3.00517686081993e-05
3.43727504663395e-05
5.40344872044075e-05
2.42033343667463e-05
7.26322926134966e-05
2.05197443824449e-05
3.9835245845624e-05
1.09096047721865e-05
3.9570361633129e-05
2.62636715612415e-05
2.26942662834962e-05
4.80618719101314e-05
3.82184668923937e-05
2.15021938485098e-05
2.96989281023808e-05
1.92836862875835e-05
1.46649864729788e-05
4.55029688998199e-05
4.70110671135501e-05
2.97996324633519e-05
2.68383402517891e-05
9.29608528050777e-06
5.93972119876452e-05
-1.77666718646886e-05
2.75416885899188e-05
5.8373939926041e-05
5.07297942538796e-05
6.01015399150703e-05
2.48830873288216e-05
1.49856345901956e-05
1.46083796749179e-05
-2.53122844759187e-05
9.64253581041127e-06
4.17444809929826e-05
9.83517641774738e-05
6.29977962849466e-05
7.09022072592235e-05
2.82132892637421e-05
3.64929915052201e-05
3.26874725479503e-05
1.61456284825621e-05
3.76215276989133e-05
4.11706106553591e-05
4.51340279074215e-05
3.15687719285322e-05
1.58271991387214e-05
6.71782018439165e-05
6.59231517152764e-05
3.835478922736e-05
6.02516218198543e-05
5.84126132951672e-05
5.73000732109568e-05
2.42078313410022e-05
2.38073338146458e-05
1.64517796444969e-05
2.24487745937299e-05
9.84440025129625e-06
5.51176122159717e-05
4.16910380012637e-05
-9.64243401998595e-06
4.95055377034429e-05
3.94594493368259e-05
5.03051710881601e-05
4.16619549322511e-05
2.8705766080541e-05
1.62564840532521e-05
1.63231594486642e-05
3.6642143914047e-05
6.16719878644019e-05
5.12060168114638e-05
1.21260460103288e-07
-2.92289500974955e-06
6.69611972442221e-05
7.38276571325719e-06
2.11371194392885e-06
1.06018899371829e-05
4.32323287150209e-05
1.13144917341e-05
4.50347100124389e-05
1.60604100677288e-05
2.51304469209815e-05
-1.29639578572283e-05
2.9640347832186e-05
4.19453897763796e-05
1.12339080925928e-05
1.87352336263324e-06
4.52321810883137e-05
2.49132249071352e-05
6.42998147483166e-05
2.45455700162732e-05
3.19123712473127e-05
5.86019174905285e-05
1.6376670964854e-05
5.44642336393085e-05
4.29267710257623e-05
2.04269272613775e-05
3.03380009679868e-05
5.93442863994068e-05
4.76989961016975e-05
5.77681553105133e-05
3.36918082652783e-05
6.34583977158117e-05
3.71032348230401e-05
3.89493765033236e-05
5.28491241498094e-06
2.5785621989777e-05
5.42847181551814e-05
6.51298379995264e-05
4.21449620797247e-05
5.75970429988035e-05
2.56864685939014e-05
2.58505006928752e-05
3.29967833246181e-05
-3.20149884194405e-07
1.36205343794234e-05
3.44383185717624e-05
4.44965560418675e-05
4.78729986277293e-05
6.11002136392303e-05
2.38602735501746e-05
2.46600743582413e-05
4.87208829613463e-05
2.04921943241152e-05
4.31163398256242e-05
6.48684790919925e-05
4.70787639652857e-05
3.69324974700526e-05
1.78075498512744e-05
2.94589638893209e-05
1.02595192246024e-05
4.54828655109557e-05
4.32612342667544e-05
6.04965609427468e-06
6.99721005739469e-05
4.48045469432388e-05
-3.95980031672382e-06
5.27430633800261e-05
3.68910767292251e-05
4.58708631423945e-05
9.02045468108712e-06
-9.27207728460418e-06
2.56943148462165e-05
4.41435894531916e-05
7.21789754605397e-05
6.42185152918538e-05
1.21852553386665e-05
2.24123828318948e-05
6.07240851417779e-05
4.57544743039137e-05
1.45217236240286e-05
3.90116485124647e-05
3.74944211954892e-05
7.78347934384778e-05
4.52796455190231e-05
4.22003253431209e-05
6.1947328545931e-05
-1.20325691449691e-06
9.53418194688618e-06
2.41061349293996e-05
5.16749289070894e-05
9.27315966109775e-06
5.21562345318695e-05
3.43766652909577e-05
3.72138638884444e-05
2.90307968718896e-05
3.76102100252074e-05
1.90538470768674e-05
3.97025094661355e-05
5.31729347746929e-05
6.3587130826876e-05
6.4671263260044e-05
3.58057271933936e-05
3.50308262881232e-05
2.43600510446897e-05
5.13986704878658e-05
5.47188266072416e-05
4.28359927107587e-05
6.09109150395977e-05
4.56441785671992e-05
4.15052253973097e-06
2.99963971437123e-05
5.0471252285188e-05
3.11334144659088e-05
-2.39679102596188e-05
3.72211606199636e-05
2.33194104121608e-05
3.55727849608e-06
5.93393817849455e-05
6.6643659945652e-06
5.40703893187476e-05
4.42857560762001e-05
7.03068656763198e-05
3.11058699043952e-05
3.09883836350501e-05
1.07850420407807e-05
3.27749614986454e-05
1.83388620808981e-05
1.25601540793537e-05
-1.39311207353768e-06
5.75008219495908e-05
1.96792420191312e-05
5.78288107142076e-05
2.9660787024821e-05
5.28329373604483e-05
2.45161354326804e-05
6.35345816345509e-05
1.63732181642994e-05
2.47954841490971e-05
1.5440705912078e-05
7.49821781113036e-05
2.74751282293794e-05
4.57699303912465e-05
6.97752071582309e-06
6.35415730345799e-05
1.13108819355872e-06
6.62901937680424e-05
9.20872780134849e-05
5.54211048963183e-05
2.43098369135165e-05
-7.38783673672232e-06
3.49869096408668e-05
9.23879295236986e-06
-1.35617481582221e-05
3.43590849256668e-05
6.99824678279836e-05
5.54092406961197e-05
3.27283813741428e-05
4.29224653715421e-05
4.95415829936317e-05
3.24207057986178e-05
3.01827713455027e-05
4.4674181614379e-05
2.21636799270546e-05
7.02105538823544e-05
2.8331648681531e-05
4.06261638386171e-05
3.49777080183975e-05
4.24849978615301e-05
3.65617533107965e-05
5.95328239728175e-05
1.7146017360419e-05
4.70416944227137e-05
1.4660122100416e-05
4.24910693055002e-05
5.60045826953701e-05
3.60236259437952e-05
1.41779756734925e-06
3.26817975189999e-05
2.61552459756895e-05
2.6098371065652e-05
3.34838436875462e-05
4.95629171319125e-05
3.72689050875586e-05
3.67949366256265e-05
4.79780900108609e-05
5.39127008056507e-06
3.92535159246388e-06
5.8874603894954e-05
4.64676391009695e-05
4.23876910011167e-05
2.21806008292933e-05
4.96156977484619e-05
4.05307261351775e-05
3.54352213249178e-05
4.3360200520445e-06
4.92195495211366e-05
8.10972601250707e-05
1.27269584305915e-05
2.23587743774612e-05
5.88232571819901e-05
3.18603492524651e-05
4.21559717767536e-05
3.56178069479928e-05
4.09011857574694e-05
7.48987559379756e-05
3.88448067127894e-05
2.79475138906888e-05
3.15198659755887e-05
1.51478280919935e-05
2.34929821443683e-05
1.67503717857884e-05
3.63473276444479e-05
3.2349018462293e-05
3.6995037262591e-05
3.95831703612203e-05
1.8257239798665e-05
2.25724584881747e-05
1.54687027648166e-05
-1.14142439597814e-05
1.78220793954242e-05
5.70851612467504e-05
1.72211922306633e-05
