# Supplementary material for: Research on computational propagation and identification of mine microseismic signals based on deep learning
Source: PLoS One. 2025 Oct 22;20(10):e0334641. doi: 10.1371/journal.pone.0334641 (PMC12543183; doi:10.1371/journal.pone.0334641)
Supplement: S4 Data — (ZIP) [file pone.0334641.s004.zip › 000100700001493.xlsx_0.txt_24.txt.txt]

4.2459197556351e-05
3.17664553434167e-05
1.43512573373674e-05
8.24515366837516e-06
3.47402838823049e-05
1.22104700059748e-05
8.64988410421106e-06
-3.29941373607323e-06
1.56562317196094e-05
1.63904503565388e-05
2.56714882511424e-05
2.89797540568706e-06
2.5848167641221e-07
2.74361268203861e-05
3.77070297441191e-05
1.82471343473849e-05
5.24520928154717e-05
2.41558622415669e-05
3.42128457815686e-05
5.11687832481074e-05
5.08228780968252e-05
2.75138530882077e-05
4.60345573821234e-05
3.99801257659656e-05
1.81410232451752e-05
8.43495100092817e-06
3.26422076055075e-05
2.47849131808219e-06
5.16711825292829e-05
2.95175315241645e-05
2.67987007513557e-05
1.80272950076246e-05
1.64441744410968e-05
3.79180768146028e-05
4.5603842561681e-05
1.72822489649659e-05
2.86672168329058e-05
3.03181595742421e-05
4.79628726260024e-05
2.68435152640984e-05
4.22793468239394e-05
4.2205165813671e-05
2.51523370138714e-05
4.25110077447334e-05
3.60982093477591e-05
1.57051650462852e-05
3.37001033230015e-05
5.47948095053816e-05
4.09897815842171e-05
-4.19858901125163e-06
9.71940014337082e-06
4.37798006696133e-05
1.44057463909101e-05
2.86024295769305e-05
1.32307600069676e-05
9.50018529772154e-06
3.91143548804974e-05
3.86017294009128e-05
4.34835984706483e-05
3.16288067643752e-05
2.26597078710436e-05
4.87124626207579e-05
6.26407682286037e-05
3.99953141278058e-05
1.75070122270698e-05
8.92510825452659e-06
9.62638892786998e-06
2.85532911058669e-05
2.50109976790429e-05
-1.1908484590484e-05
1.35265660378843e-05
-3.01425178806501e-06
2.19291847342551e-05
3.08450461448464e-05
4.61969504928786e-05
1.20168799998606e-05
2.0705598430653e-05
1.68300180226888e-05
4.52978549292599e-06
2.2674197808788e-05
5.37932769970252e-05
4.4472350030567e-05
3.45759413849313e-05
1.48348270276042e-05
-2.45261742792959e-06
-6.53665516411544e-06
3.43015389419819e-05
3.06830047885191e-05
2.94174156071604e-05
2.17784124615133e-05
2.89022904191101e-05
3.20511637280765e-05
2.94043922318061e-05
4.32220719895753e-05
2.47250263094806e-05
3.01526002077801e-05
2.61744462070917e-06
3.64557015754767e-05
2.22686669801878e-05
2.28928780582963e-05
3.85516159438857e-05
5.72215359726474e-05
2.79711825797241e-05
2.9370731216806e-05
5.63577802954435e-05
5.6367394220891e-05
1.23933466167092e-05
2.91584885887476e-05
4.46982291304809e-05
3.34923299626148e-05
1.72849350881468e-05
2.42148020540483e-05
1.33060718010082e-05
3.10440813429561e-05
3.34066659162922e-06
2.97294701941668e-05
1.58368884098275e-05
-4.80055724013074e-06
9.49072820520424e-06
1.76066890562083e-05
3.03902167615823e-05
1.35941149659227e-05
2.46094282852789e-05
3.64383084992303e-05
9.77125315604009e-06
4.32933031432568e-05
4.42435699081765e-05
2.88807596218856e-05
4.2646224155804e-05
4.16462910736042e-05
3.73739592074928e-05
2.14802901044651e-05
2.67455350409443e-05
1.12462436683369e-05
2.84403409885548e-05
2.76603002066782e-05
4.7930818619334e-05
2.70897794184308e-05
2.5495796667214e-05
7.20800574909928e-05
5.12386048491019e-05
4.73909829043445e-06
4.6601624319986e-05
2.64445753921689e-05
3.59357976203553e-05
2.78850395127476e-05
2.58122618689962e-05
3.40870270458886e-05
7.37416478416677e-05
2.35359600809961e-05
1.75034320433945e-05
3.169471852771e-05
-6.30611220599351e-06
-5.75348511618367e-06
1.00046034528993e-05
1.76082326042397e-05
1.51175008425781e-05
1.50368318928859e-06
2.985377411795e-05
2.49349142935442e-05
2.11153618678421e-05
2.73127067006241e-05
2.66963530549409e-05
1.77964545222151e-05
1.67774730861382e-05
2.15474543163724e-05
2.4607790033203e-05
1.91205762177038e-05
9.91258729936112e-06
7.57481642050329e-06
1.05987890424703e-05
3.82682199439721e-05
1.94915891141761e-06
4.73725148143209e-06
2.04102310250904e-05
-2.62748235793189e-06
1.90417768883508e-05
1.98114120945732e-05
2.78686436693046e-05
3.4065779571393e-05
-1.06507776055926e-06
1.53973848444751e-05
2.73509183509568e-05
2.06454908231105e-05
4.8596390255499e-05
3.78230732139281e-05
3.08844499514306e-05
5.18547163170646e-05
2.15070723765928e-05
1.94261765800107e-05
1.25904838818028e-05
4.11020309959629e-05
2.78269573817681e-05
2.88622165902763e-05
1.56321531851323e-05
4.4105405569149e-05
3.74603512586778e-05
2.92958229579996e-05
1.32637312487062e-05
2.29610443071423e-05
2.41065997595256e-05
2.78782668074213e-05
4.91813581796627e-05
1.8495101259029e-05
9.5092152927677e-06
2.53582565569731e-05
3.83432157859591e-06
1.11437028726479e-05
3.23040066248014e-05
1.95229266104332e-05
1.55289964745243e-05
4.73420872737135e-05
4.84280682071316e-06
2.85684910782216e-05
2.24011196727838e-05
6.66047099092415e-06
2.45398762533176e-05
2.5414315207564e-05
3.36331819811611e-05
2.16008282360367e-05
6.9661122699351e-05
3.40033988316747e-05
1.52294571146823e-05
2.44880458890957e-05
2.76885770757618e-05
2.59486094544303e-05
5.14219732697178e-05
3.88291360379533e-05
5.51849921240773e-05
3.41943387580544e-05
-1.00462133808783e-07
2.88641323750655e-05
3.18096414798494e-06
2.66803800152182e-05
6.09118596959316e-05
1.24987584326246e-05
1.33737166296513e-05
5.08942286456581e-06
1.47268753727948e-06
2.94675465185816e-05
1.9831894833848e-05
4.01629180584209e-05
-1.23203270487168e-05
4.24592236500862e-05
3.02873453521482e-05
8.77292310063039e-06
3.3469682417931e-05
-3.78542259486597e-07
-3.01894417225309e-06
2.68646107175889e-05
3.11434457758512e-05
3.04317787166594e-05
1.22240621629879e-05
3.55212910716233e-05
1.97016295926768e-05
2.92177022968754e-05
1.92405154990064e-05
4.159356539398e-05
2.85460289766048e-05
3.42562573672005e-05
6.06089555538434e-06
4.06797859956194e-05
1.54012476005053e-05
3.5695823868763e-05
4.76826431632856e-05
2.271947139278e-05
2.67430879702286e-05
3.14146123825623e-05
4.41518287588031e-05
3.10413404369868e-05
5.07209031843539e-05
3.73974793540358e-05
1.23398254946173e-05
4.00546174171289e-05
2.2296760269216e-05
1.76256106070615e-05
4.66532959696064e-05
2.23297970759451e-05
3.03736727248006e-05
3.25700355201923e-05
3.34897410196736e-05
1.88375574576643e-05
2.81415010104304e-05
2.46433415381605e-05
2.01447091767419e-05
-1.65195396471239e-06
8.00083728086238e-07
2.309731129341e-05
1.12869479947841e-05
2.21288746327046e-05
2.83421833387054e-05
4.78238896870801e-05
2.07531708318592e-05
3.29114680905095e-05
3.96619267816367e-05
2.44629727593467e-05
3.13867348552314e-05
3.49913063287462e-05
8.31631779065852e-06
8.36619735381042e-06
4.63805026881753e-05
2.87063424720844e-05
2.90494767011593e-05
1.23124355698559e-05
1.61299293861384e-05
3.30784626962995e-05
4.79297910122503e-05
3.18172065346525e-05
4.45979737928968e-05
3.54992463479399e-05
2.09548812848669e-05
7.90821189366981e-06
3.16945896451797e-05
4.14354738862076e-05
2.07433042749916e-05
3.39261475203225e-05
3.49248233654314e-05
1.39329711497511e-05
1.88564101278193e-05
1.49035421956353e-05
2.77376273924477e-05
9.3856535017793e-06
2.15878852206702e-05
1.85957886493872e-05
2.713139442278e-07
8.74687849069829e-06
1.72824348612333e-05
2.35820861605491e-05
4.41191071006461e-05
3.0159427628434e-05
4.75004888234408e-06
1.26074360318432e-05
7.64558593210982e-06
5.62090918156624e-05
3.13709909557551e-05
4.51699662763978e-05
3.15504576232429e-05
4.09104799707608e-05
4.98772286713508e-05
9.81921244635789e-06
8.24895061673649e-06
4.94867584217694e-05
3.88787279202349e-05
-2.29689926167642e-06
3.74771650607405e-05
5.11129950887491e-05
4.5435142601147e-05
5.67989884613208e-05
1.42290341358115e-05
4.19888968985102e-05
4.32515691881513e-05
2.01322756703289e-05
2.19871567576857e-05
2.68276456322224e-05
3.383703349867e-05
4.06744463721058e-05
1.29708810070606e-05
5.22305080987258e-06
-1.38516524786618e-06
3.08501025871129e-05
3.3485356978265e-05
4.42546544629498e-05
3.15395871444972e-05
2.97919272193624e-05
1.47998750951573e-05
1.78160983705225e-05
1.09343699706222e-05
2.02288133667444e-05
4.06425171224154e-05
2.0222399070477e-05
2.16741869273033e-05
3.53140179081873e-05
3.2098715337219e-05
1.52221394544083e-05
4.34122614748554e-05
4.95487743956747e-05
4.8819124863428e-05
2.67794263551469e-05
2.02449345539224e-05
3.23735894919483e-05
3.5320662932227e-05
3.13914397531713e-05
1.83082899934366e-05
1.74387443779838e-05
4.5237043625849e-05
7.09667183919049e-06
2.26278727715282e-05
6.76411209404452e-06
3.21607346892448e-05
1.69529748617296e-05
1.5213115444588e-05
8.65745569866755e-06
1.74942698784235e-05
3.25846944599983e-05
1.2213109041677e-05
4.26939535140527e-06
1.84520490842555e-05
-4.33279930020809e-06
1.37971730926615e-05
1.12303983581022e-05
3.95690050047924e-06
1.34317203194514e-05
2.69623794877475e-05
1.32381011031051e-05
3.6659981532395e-05
7.99049868707086e-06
5.59529212522414e-05
3.8495410292407e-05
1.17751841611866e-05
1.70537147684203e-05
2.61676910785955e-05
2.08726960370604e-05
3.22506601601166e-05
3.50516044213502e-05
2.2584031614383e-05
3.11992714233579e-05
2.67994417878318e-05
3.47036700765585e-05
2.22897359107224e-05
4.47877330739756e-05
1.49830588189232e-05
3.57363212997494e-05
5.05915069611288e-05
5.74188201066866e-05
2.53057436124377e-05
2.87199462787539e-05
5.34577904779362e-05
4.02730791843636e-05
4.15003364097487e-05
5.30646597163477e-06
8.95847496917673e-06
3.10571872168674e-05
2.57135200153682e-05
1.96043236334921e-05
1.47684587218049e-05
3.1097696855087e-05
2.30736155062672e-05
3.59233677193652e-05
1.90159686718251e-05
3.05506798867826e-05
3.8206740489067e-05
2.08453978549286e-05
1.32372061370037e-05
4.01409137284927e-06
2.81715754732356e-06
2.45920098300974e-05
3.98751345833335e-06
2.96428473218102e-05
3.41412273048211e-05
3.42457621588873e-05
1.00738590084397e-05
2.87154375869037e-05
5.095089197397e-05
-7.31601133101656e-06
1.64118088779186e-05
1.77619658122803e-05
1.89325628233042e-05
2.04086284570525e-05
3.69857010775145e-05
3.34059894489456e-05
6.16059406454842e-05
6.02282553616842e-05
2.31940439621491e-05
3.6807652046317e-05
2.20204370688922e-05
4.28571218458462e-05
3.96048157347141e-05
2.00761154993492e-05
2.56555937056658e-05
2.70151988991953e-05
2.42359699990391e-05
2.43847406411413e-05
1.5715555295751e-05
5.58667820807107e-05
-2.32417755598795e-06
3.166354671422e-05
2.62332570397239e-05
3.20882091446757e-05
1.10854533584341e-05
1.70248867749667e-05
2.91032454226632e-05
2.79723612697706e-05
3.51218105140093e-05
2.02870390532083e-05
7.2721192242383e-06
6.83327901690575e-06
2.3069201854885e-06
1.93052962298039e-05
4.65489956514065e-06
-1.11305306949495e-06
2.44504281424411e-05
1.06429306594551e-05
1.10695908054004e-05
1.82486401067096e-05
6.57799014776676e-06
1.20458736202204e-05
1.67338696115349e-05
2.31487594151643e-05
-2.49716151270891e-07
3.43452107814216e-05
2.39089738822928e-05
4.39156688788906e-05
2.45878115376681e-05
2.74958152517109e-05
3.93819163286995e-05
2.0807137116947e-05
4.79405257066918e-05
5.25478085053863e-05
3.49862632074664e-05
3.41757873671845e-05
3.9975019539429e-05
1.83789849296405e-05
4.4232963024123e-05
2.19082427264007e-05
3.80933969635218e-05
5.29267785892e-05
4.90545365188729e-05
5.0507006802235e-05
1.36547924251588e-05
5.24679208594815e-06
3.40057893328393e-05
1.10368230503724e-05
1.65905607064362e-05
5.5383749837914e-05
2.44146818463571e-05
-4.8233871691727e-06
3.48526013299458e-05
1.58433360169952e-05
4.11269509618786e-05
2.5700250644243e-05
-4.55198314908042e-06
-1.19200251549875e-05
2.07107063766366e-05
3.6153692538994e-06
4.41556459695288e-05
2.91658744651291e-05
1.24905049910103e-05
1.65343003438e-06
3.41506976654269e-05
4.95647438810526e-05
1.61511194247724e-05
3.8888306305739e-05
6.27392254064903e-06
2.93977136208083e-05
3.93701781938374e-05
1.41018583561252e-05
2.16562885381189e-05
3.67577047810566e-05
3.28819313343376e-05
1.73693845777206e-05
2.63678724239664e-05
4.49496719751715e-05
1.81295506106849e-05
1.93882875195416e-05
-8.46207559153402e-08
1.53449413591874e-05
1.3012450215619e-05
2.27606209919254e-05
1.46109182871213e-05
1.56900264936571e-05
1.38475945291313e-05
1.3204439481855e-05
1.47665887089043e-05
2.72138650636189e-05
2.19324296407959e-05
9.44814433940833e-06
4.6242343879515e-05
3.32366719842315e-05
1.41551361079273e-05
8.50630363207033e-06
-6.84366191789787e-06
2.8010360643496e-05
3.35025383697661e-05
7.89403103570461e-06
3.65191947095449e-05
2.7904301357793e-05
3.04559621853196e-05
2.87971285741941e-05
5.35795430949406e-05
4.19324847538328e-05
2.30352270756814e-05
7.14500306362987e-06
3.24268287237247e-05
3.74961074641954e-05
2.47206589531594e-05
3.28427837856101e-05
4.2411902729453e-05
1.87070059178546e-05
1.0931284772498e-05
3.87852494999204e-05
5.98619796303485e-05
2.71274967517472e-05
1.6054842932331e-05
3.66291162933203e-05
-5.83722036597329e-06
1.71967406766316e-05
3.31658584793295e-05
2.46698061760817e-05
1.44695692850777e-05
-3.06162485219554e-07
1.19968268152087e-05
5.54754935594411e-05
1.66488924354206e-05
5.35031499779169e-05
3.47472756746028e-05
2.43854081543734e-05
1.00780882344706e-05
1.12820049640964e-05
1.94023224846424e-05
4.17013924181514e-05
3.19221918646418e-05
3.24787452070645e-05
3.99383395353174e-05
2.07815696993174e-05
1.82491643881319e-06
2.58868249251711e-05
5.02578716471762e-05
4.67469364374593e-05
1.61793052875013e-05
3.55563138397066e-05
3.77498476409692e-05
2.97590363902406e-05
3.62681450844306e-05
2.76808441256961e-05
1.9340247076258e-05
2.89602759948336e-05
1.39488851209967e-05
2.61666576752225e-05
5.72331299795925e-06
2.35800606124929e-05
2.71969523683502e-05
3.20838980533306e-05
4.0044268284877e-05
-2.03855439225428e-05
3.07021514847425e-05
2.83971030000867e-05
1.63947397879445e-05
1.40183465975059e-05
1.28070027797484e-06
2.08617828936763e-05
3.13035570260676e-05
7.34073046656297e-06
3.4169625928079e-05
2.83883654528844e-06
3.34978054429785e-06
2.5825622854355e-05
3.81986723502111e-05
1.19983402719551e-05
-6.2489175012963e-06
-6.86898591532018e-07
3.86715136566714e-05
-2.74491476380943e-06
2.77941772686321e-05
4.02693686348678e-05
1.85386769296732e-05
-3.82414235044253e-07
4.47178829284567e-05
5.02353379510169e-05
1.77451940388225e-05
3.89858451974306e-05
4.15582076362774e-05
5.18969851091244e-05
2.70597659616868e-05
-3.29670076678023e-06
3.33817388653999e-05
4.03797593915211e-05
2.45020654485125e-05
7.90139757448e-06
1.10121180839037e-05
9.86872847574737e-06
2.1065566618777e-05
2.34439953546603e-05
1.48815320468949e-05
3.85625018284569e-05
4.06965521562043e-05
4.28116338167686e-05
2.22054452256984e-05
-8.06932161216091e-06
-2.6434795939814e-06
1.29013225288867e-07
1.38137329642079e-06
2.63384921961142e-05
2.4461200521935e-05
9.18243668437924e-06
9.1855419263835e-06
3.30632981649682e-05
-3.75161220846799e-06
2.41012863096286e-05
2.17831370125357e-05
1.41338434683787e-05
1.5402693859635e-05
5.07364258113397e-05
2.02548338859184e-05
5.53494112015474e-05
3.02416872076381e-05
3.6013751434643e-05
2.1416802771908e-05
1.33530742548295e-05
4.75793120521288e-05
1.63166120359526e-05
4.40825916496035e-05
2.76127181805085e-05
3.96340186450503e-05
1.77918448256128e-05
6.21905794912037e-05
3.83439406451692e-05
3.12097670403085e-05
3.25842910458912e-05
5.14605160259529e-05
3.24120875279866e-05
2.14652205361323e-05
3.03883464444106e-05
2.50619537241404e-05
1.61086688178512e-05
6.06183360496173e-06
3.63862275654115e-05
2.39859460646944e-05
3.33082321772995e-05
4.79852772106587e-05
1.27049893061452e-05
4.44349231009403e-05
3.29576043362483e-06
2.10946103151953e-05
2.54174637812649e-05
2.7838000085908e-05
-1.61263294540781e-06
1.89366732178853e-05
1.44402501153747e-05
1.78093725107658e-05
3.42659281384779e-05
3.89956699797929e-05
1.63615697981183e-05
2.96608776725583e-05
4.27194981106668e-05
1.12887521665697e-05
2.65331665110524e-05
3.6692395417201e-05
1.72790577134643e-05
3.33045895310682e-05
2.50124259227259e-05
1.61663816481335e-05
4.31331814098786e-05
1.2044659207773e-05
1.11551953378354e-05
1.80272763204166e-05
1.6255904713839e-05
2.55554664144821e-05
4.14734030471294e-05
1.71880248007212e-05
4.10972420946315e-05
2.7617353446957e-05
3.5039374872631e-05
7.20858706222818e-06
4.91272619925445e-05
2.90094726002973e-05
4.03755095129624e-05
4.10177455470864e-06
5.21676643236962e-05
4.86891693265653e-05
1.34442841635672e-05
4.65892758952701e-05
3.84741618066883e-05
5.87695008569452e-05
3.53484248975805e-05
2.59765468845413e-05
2.65679883250276e-06
2.28065375921266e-05
2.2906677636813e-05
2.44156312959274e-05
9.54312223484754e-06
3.87501605080896e-05
4.81686129043458e-05
1.95473697447544e-05
1.94878717597113e-05
4.13967216905802e-05
2.60657019609806e-05
3.10810503605361e-05
-5.87318672281539e-06
-4.62404138258466e-07
2.90183672569297e-05
6.48185993479802e-06
1.82375075380476e-05
2.74178727642566e-05
2.71514886702102e-05
2.44538377669684e-05
2.2104224551561e-05
1.13299455558853e-06
4.9455863072347e-05
3.025097990915e-05
3.99155005102716e-05
3.2956978552617e-05
3.2672563783774e-05
1.70948004506788e-05
-7.89853435662317e-06
1.58000097322067e-05
8.31949003183293e-06
3.18487795355027e-05
3.84320709522311e-05
3.26487753760908e-05
9.96485314587814e-06
2.21157649161119e-05
3.16179307114912e-05
-4.52495543756794e-08
2.89939443692484e-05
2.06288862397756e-05
1.64028184565454e-05
1.73017154217071e-05
1.2408850807078e-05
-5.39164127518742e-06
2.0495151268781e-05
3.41820480492492e-05
2.49619657780369e-05
4.54316327467826e-05
1.64433450712606e-05
2.44136731742972e-05
-1.91200068270354e-05
3.65825592822981e-05
1.43825266516156e-05
-1.41176350702223e-06
2.17025816067297e-05
2.13018097750018e-05
2.30917323942959e-05
3.31111711369851e-05
1.56458176972653e-05
3.36505320584155e-05
3.97722355421275e-05
1.11137407131291e-05
1.56859068633327e-06
3.57531017991189e-05
5.39920468674128e-05
4.00277974108514e-05
3.20592226462122e-05
3.71313515644028e-05
1.13500041728171e-05
3.37656615951358e-05
2.26816211597856e-05
3.38955465628967e-05
3.25271404641303e-05
1.67730924089578e-05
3.53908970200324e-06
1.87896164665156e-05
2.55858125975041e-05
4.20805289480002e-05
4.54409536640574e-05
5.08272204158387e-05
2.02710041693381e-05
1.05239856331589e-05
3.15630752612803e-05
2.62911378724325e-05
2.64233429345213e-05
2.52333714994956e-05
4.89998088523019e-05
2.22996650260405e-05
2.48817815953985e-05
4.50780879587209e-05
3.06475449957045e-05
1.49024165658176e-05
3.85055848758065e-06
3.74965121184755e-06
2.48759814006003e-05
3.12789746478014e-05
4.76011873208047e-05
3.65415325847535e-05
1.98080469709775e-05
1.90113970870775e-05
4.52404218445208e-05
2.7122710848655e-05
-7.43442837779101e-06
5.11068245254797e-06
3.08274092332079e-05
4.1029765673586e-05
8.29569191784905e-06
3.80497972357154e-05
5.61676955007393e-05
3.24699970537939e-06
2.65047109577601e-05
5.7794001200246e-05
3.04597020048758e-05
2.21472170935288e-05
1.90606820047192e-05
6.14826937070883e-05
5.2245101173474e-05
4.50219255158754e-05
2.65297698921552e-05
4.87335355109247e-05
2.96106050780793e-06
2.54570611627618e-05
4.02630720512711e-05
1.48648147377842e-05
4.3248631810315e-05
3.47963835062869e-05
2.90181047287158e-05
2.82925585128466e-05
2.15509733474973e-06
-3.46645140905357e-06
3.91093621726589e-05
1.93203117958877e-05
3.84349404147549e-05
5.67269237780529e-05
4.52755094055617e-05
4.22335297197748e-05
2.98927700269271e-05
1.66728261877226e-05
1.03609629202319e-05
1.55891388789894e-05
1.22341025178615e-05
1.5929776038308e-05
4.06941062366194e-05
2.71959267560316e-05
5.19103045015068e-05
2.59889632812999e-05
1.77309982676316e-05
2.3105960720889e-05
-2.06189890538189e-06
4.89406405205972e-05
3.62764747538611e-05
-1.23354602817045e-05
1.26468266082078e-05
4.80778684690708e-05
4.89409603691543e-05
2.89080609466344e-05
3.38906746912553e-05
9.94060786441317e-06
1.85734205552403e-05
4.09060318880326e-05
2.3983341897447e-05
4.59365576658474e-05
2.13957578857921e-05
2.81953396716385e-05
7.03885248413871e-05
3.16669449581973e-05
6.10415330726492e-05
2.12767397095547e-05
2.84798545568261e-05
4.50765289893344e-05
3.02493142050471e-05
3.65880397903178e-05
2.40528702071534e-05
1.2036244876767e-05
2.19887784651864e-05
5.23473492091034e-05
2.2700443104633e-05
2.0452940159937e-05
1.98640161563707e-05
2.9501714449717e-05
3.60680124955639e-05
3.24880729098635e-05
5.5336585558283e-06
-2.10380811412982e-07
3.10046464941052e-05
2.3663513328402e-05
3.36539650370479e-05
5.83085904171276e-06
1.59684716608031e-05
3.38598640131573e-06
4.00087130188685e-05
1.18705977295338e-05
-1.81416505126064e-06
1.78637810213905e-05
2.86381098380178e-05
9.10087215954583e-06
3.51726368565801e-05
1.31444208647386e-05
2.19260643180614e-05
3.5095999205451e-05
6.23893777099558e-05
1.04074180770762e-05
5.99593631179156e-06
2.99231647507457e-05
2.77113399998083e-05
3.36118025061423e-05
3.85691954849474e-05
4.20045037745347e-05
1.19695078966176e-05
4.1002442783094e-05
2.85410070721752e-05
3.31402945586729e-05
2.63425817007077e-05
4.7915230031336e-05
5.47993881945893e-05
5.21191514388192e-05
-4.78045167694484e-06
3.24672883392936e-05
2.51012334208236e-05
4.96567751193807e-05
-3.64898358442993e-06
2.45455173130258e-05
1.6326333505472e-05
-1.62254184279679e-05
2.34562447284462e-05
3.39243004882513e-05
1.40184311136954e-05
-8.20765130385655e-06
8.35943239015948e-07
1.24476556088045e-05
1.99050435341392e-05
1.6601202935006e-05
2.82469667052214e-05
2.16592591699611e-05
4.09053290584026e-05
3.6099408368477e-05
2.3997947878394e-05
3.0719717913118e-05
3.21752419581105e-05
3.36792916921472e-05
3.1613368494895e-05
4.55447916095223e-06
3.55222825237381e-05
3.95839294599366e-05
5.79041125381141e-06
3.58213257724771e-05
1.73139103382826e-05
4.38418989270011e-05
2.64423855597675e-05
2.53844604695726e-05
2.70800973672616e-05
3.21649381882154e-05
2.83603101681719e-05
2.5261848894737e-05
3.00238757229229e-05
2.6334989394272e-05
1.10532598488631e-05
6.21679559292818e-05
3.34262214210705e-05
1.67971055403517e-05
4.66283654023784e-05
4.75689806599728e-05
4.29379787527885e-05
3.81738864421172e-05
2.34926049596966e-05
1.50201757017412e-05
1.57754290897331e-05
3.12144022604484e-05
1.69701815887392e-05
2.57646672880693e-05
3.56740735248453e-05
2.33184844059002e-05
-1.2088454925671e-06
1.14280383689607e-05
7.90885710839719e-06
-2.96881312514427e-06
2.11425401353684e-05
2.43609967890088e-05
6.44282673473672e-06
-2.64208436208951e-06
2.59333026985246e-05
-2.75152674226175e-06
4.04532958786915e-05
2.5926907145936e-05
-1.81908372176688e-05
2.08084107419972e-05
2.20402493416446e-05
1.83527646153508e-05
4.2243650672972e-05
6.93485934254079e-06
1.87946997086882e-05
3.39154234391936e-05
5.69952411619117e-05
4.87807815745584e-05
2.35891480520837e-05
1.76355592073605e-05
1.02569774701945e-05
2.08414378896337e-05
1.97076240428822e-05
2.67394634441006e-05
2.83550016956509e-05
5.69581118311047e-05
3.91421881205573e-05
5.05192931229546e-05
2.10772535481643e-05
3.05752001227085e-05
4.28151720887426e-05
3.5827418578376e-05
4.88955035285212e-05
1.23078607949519e-05
2.9744993337024e-05
1.20924726918137e-05
1.2266178786279e-05
3.64007894591189e-05
4.62047912959367e-07
3.75470702337519e-05
1.7519231981248e-05
2.26120836091973e-05
2.04514982796083e-05
2.24464207864582e-05
1.0264804863544e-05
2.99661714530291e-05
2.96715947851854e-05
2.77894737969322e-05
3.47074411941569e-05
3.50713102099055e-05
1.83423601702042e-05
2.13456253593844e-05
1.88844663161793e-05
1.18446923511756e-05
-2.24031709312218e-07
3.04581068186301e-05
1.77003420999142e-05
1.42930863894615e-05
4.07531330924347e-05
1.72073765837039e-05
3.74466914546908e-05
1.83329387206317e-05
5.34800418658629e-05
4.05760554719338e-05
1.54409184654072e-05
4.50818034639989e-06
2.64404280987179e-05
-8.25757370221266e-06
4.69989269272687e-05
3.85529406988764e-05
4.26216299420437e-06
2.28306589874483e-05
1.43656442409709e-05
5.4534219134995e-05
4.60048400752615e-05
1.48223475156826e-05
4.64347192995911e-05
4.27842347774206e-05
2.89770179764673e-05
1.52226706576516e-05
3.47265896114243e-05
2.62778370781335e-05
-3.17519523987142e-06
8.23549343514184e-06
1.72022862707938e-05
2.52035046170776e-05
5.01108684071056e-06
3.04256026362867e-05
1.19898596795435e-05
4.70003752288382e-05
3.38472523251142e-05
1.47931366228704e-05
3.20153526096006e-05
2.03423097307107e-05
-8.92487268731953e-07
1.37596090116306e-05
4.74291245188839e-06
5.78365291007097e-05
3.09054702270555e-05
2.89696356302827e-05
3.25237521532753e-05
2.14139411803496e-05
6.43920254804851e-05
4.67942862075295e-05
2.52639739811476e-05
1.11320785931894e-06
4.05721402835599e-05
1.58317592582973e-05
5.6816046508493e-05
2.54109920316537e-05
1.18135217790377e-05
3.89642352578585e-05
2.36629300418913e-05
4.09727516244251e-05
1.10087851670301e-05
2.59272991888836e-05
2.59627408497847e-05
1.73249778180979e-05
3.00358019809959e-05
8.02870142602449e-06
2.58396746600995e-05
2.61692547643024e-06
-4.60272132482482e-06
2.66286551070154e-05
3.48905080167764e-05
2.5252535721495e-05
1.7568298636483e-05
2.34643646989694e-05
2.11342016675873e-05
1.96527227966168e-05
1.38699417472929e-05
4.18572492326724e-05
2.15668777994055e-05
2.18532718930709e-05
2.08593516179358e-05
1.98983892456915e-05
6.94771051533702e-05
4.59048500706354e-05
2.82262897130811e-05
2.26413552585978e-05
3.85244360106634e-05
3.09534110171931e-05
1.833267602685e-05
2.94127805141719e-05
5.34176724373866e-05
1.57332562280229e-05
1.54831115169221e-05
1.8602891957796e-05
-6.8562568699537e-06
2.87386799358104e-05
6.92294159489084e-05
1.54295619921766e-05
6.04700320613259e-05
3.61061713718318e-05
2.71863646054957e-05
3.02280880215044e-05
3.95717059109257e-05
1.94451494786462e-05
4.96584997288556e-05
3.53879009696238e-05
2.06377340735567e-05
9.123087961529e-06
9.75006934940868e-06
2.85726504799395e-05
1.38443562300476e-05
8.35407535925166e-06
9.11081587819801e-06
2.02112713225805e-05
2.73237002891148e-05
3.57489161051428e-05
-2.81114039826476e-06
5.24720022632971e-06
1.17646724255884e-05
3.00956853432715e-06
2.13307602354013e-05
-7.50150821882012e-06
2.25558106564854e-05
4.59408077315453e-05
2.75412138028193e-05
-1.01069483876762e-05
1.51116103576742e-05
-7.87101562370903e-06
1.35704195516901e-05
1.61313456989913e-05
1.12396908959409e-05
2.60846867054022e-05
2.20560236146046e-05
1.59500723681859e-05
1.77373451982699e-05
6.13056823116603e-05
3.65539448042753e-05
2.4497154938575e-05
2.22526753890828e-05
4.79381148638202e-05
5.60622839990953e-05
5.03213165413546e-05
2.3538935582547e-05
1.64636684791403e-05
8.84637450559935e-06
4.89094925954234e-05
2.90176613891856e-05
2.93384954521181e-05
4.46582337752963e-05
1.56461038727391e-05
5.81694445594504e-05
4.26229199650194e-05
3.42205185196152e-05
2.36967288856278e-05
6.14979505981924e-05
2.44486120504888e-05
2.12909122824859e-05
3.59024438388189e-05
2.08012475966806e-05
2.61166913008741e-05
2.87963650033597e-05
3.67005475621804e-05
2.51115310265937e-06
1.76238386982098e-05
-6.12303780537752e-06
3.66683115147815e-05
1.41335050238394e-05
-1.3776911538889e-05
-1.80874425958859e-06
1.8579466296539e-06
2.74201212101023e-05
3.14147795879713e-05
-9.2129917945217e-07
1.451519047304e-05
3.70063495842315e-05
-1.4111715773437e-06
1.28890760092428e-05
2.01342162515546e-05
-6.29234693694764e-06
2.53845909268051e-05
1.14331077747879e-05
2.06141048394958e-05
6.17034513335245e-06
2.73950688139621e-06
2.43834838804893e-05
1.57060781093757e-05
1.18861801345617e-05
4.04387089104049e-05
3.25733914610834e-05
2.56353795664833e-05
2.87670176854304e-05
8.25745625051146e-06
2.48978756407296e-05
2.14209392070127e-05
5.85636571910344e-05
1.58004511649513e-05
2.32555795128983e-05
5.03466214719903e-05
3.59356263859924e-05
2.95375475680442e-05
2.56402725133484e-05
3.07024390223948e-05
6.16552485016184e-05
3.00738322079688e-05
6.73959677826287e-07
1.69554268247385e-05
5.07013287153599e-05
-2.71222634931203e-06
2.87828300523686e-05
2.27015270279432e-05
-3.26295636768253e-06
1.80230833218624e-05
2.14269135010781e-05
-4.70021257033287e-06
1.6555251645193e-05
1.31430931177148e-05
3.69909041167235e-05
2.94395359230748e-05
2.22993963764848e-05
-3.78513329111279e-06
3.07649235284459e-06
1.53165363237635e-05
2.61364512276065e-06
7.70725858355144e-06
3.58748383463509e-05
1.5600403928893e-05
1.04178895730539e-06
2.39712497511751e-05
1.57242758131679e-05
3.08710600034167e-05
3.84164325525103e-05
7.3924479188468e-06
3.70649402174395e-05
3.66458231274801e-05
5.45031859307118e-05
1.86515334748217e-05
2.50204466005827e-05
2.43362021499136e-05
2.83816741652654e-05
3.82920335490607e-05
7.54059474523486e-06
5.23577895757852e-05
3.56925462411728e-05
3.52656777979661e-05
3.83900281014273e-05
2.12124447057994e-05
1.01507681296375e-05
2.56894032355702e-05
3.19653630650104e-05
1.53697537078996e-05
2.5863781341052e-05
1.51863103780509e-05
1.06073965890351e-05
3.54492600983017e-05
3.68560415065286e-06
4.4247833007144e-05
1.5157164508831e-05
2.4971583555863e-05
1.42363706639052e-05
3.21810677618075e-05
5.54873171785194e-05
4.08253142423257e-06
5.97960516842267e-05
1.98436740112326e-05
2.52045502005727e-05
4.21806698069574e-05
3.27027974807472e-05
2.32832974246663e-05
2.09283620565106e-05
2.72231015678053e-05
1.51166429616868e-05
1.60347213947012e-05
1.54240101314211e-05
2.10624174666714e-05
5.13633922642827e-05
2.82080792922674e-05
7.70035361706513e-06
1.55782386242441e-05
2.2257792073419e-05
2.9031611708941e-05
3.29163925335912e-05
1.80950054884316e-05
3.25818704013037e-05
2.26274682830335e-05
3.99443419756186e-05
8.383509730125e-06
2.32508999730186e-05
2.58626373940582e-05
3.18529630116247e-05
9.39291529731257e-06
1.67906804234876e-05
2.43591965448316e-05
3.11237440560206e-05
5.11736678548186e-05
2.37800046713174e-05
1.12243157884761e-06
1.05364644632704e-05
2.1375114757093e-05
1.51413262923418e-05
1.16033612212266e-05
4.98523101848039e-05
1.22180545051142e-05
-1.40034368441226e-06
1.186057143424e-05
3.19174291053316e-05
2.92379638945876e-05
2.0948250000803e-05
4.03210164935424e-05
2.92709869139945e-05
2.23886288068695e-05
4.00126581328165e-05
2.66892942260944e-05
3.64941713102434e-05
2.36278578602313e-05
-6.02239152916487e-06
1.64148469035184e-05
2.81097624808653e-05
3.54052980396323e-05
2.88817625002859e-05
1.98390085793004e-05
2.82505351907855e-05
2.99646423103702e-05
3.57201546640799e-05
1.79996788778426e-05
-9.95355691185811e-06
2.32563197755819e-06
4.81750649586563e-05
2.70147417279366e-05
2.09904480688273e-05
2.10895976980375e-05
1.36443258516404e-05
2.7722544634724e-05
2.53901130316617e-05
1.30920537151073e-05
3.6631688650035e-05
3.42226046143473e-05
1.35770188264862e-05
3.55233290584105e-05
7.22559243632539e-06
3.34937400365399e-05
7.67278659693618e-06
1.92493889118299e-05
6.6075858089689e-05
1.97578899292998e-05
2.30566006245682e-05
2.9102361109818e-05
2.76508655268075e-05
1.63411990685412e-05
1.84758534626799e-05
2.66872176691827e-05
2.11979805748257e-05
7.38655397901823e-06
1.57717935597496e-05
3.70573601320557e-05
6.06467778610109e-05
3.64187875102773e-05
3.32661266978449e-05
2.22025268006643e-05
9.62964218698475e-06
2.15074527726282e-05
4.93323521668712e-05
-1.00613152387465e-06
1.14953378236216e-05
3.63267867178332e-05
1.88255778770911e-05
1.02967287695868e-05
8.96586619640075e-06
2.3756425696596e-05
3.16666673142861e-05
2.0569134008168e-05
1.84519253533226e-05
3.5514357331643e-05
3.8966279835281e-05
2.46018198870178e-05
2.77030952516712e-05
3.53350810793109e-05
2.72437678953036e-05
-2.44182712810156e-06
1.84188551639619e-05
3.75008326448711e-05
2.5873856140604e-05
3.72612521094582e-06
1.61302993602466e-05
5.74485320503953e-05
2.30285397969519e-05
4.15926198530391e-05
1.75273695256393e-05
-2.3193890503955e-06
-7.87097147051178e-06
2.82517254913134e-05
-5.07280896683972e-06
4.68302674216321e-05
3.6018762672962e-05
2.61671355731834e-05
3.61169783237799e-05
2.68045420999579e-05
2.37172546509346e-05
4.51616968102167e-05
2.00354974622801e-06
3.85711312244245e-05
3.89713989491696e-05
2.2350665658863e-05
4.54927255677104e-05
2.00537346763941e-05
4.80356463619659e-05
1.09885477835598e-05
2.91255794999636e-06
1.78327797679282e-05
2.68434050636655e-07
7.73810402165732e-06
-6.08830678388387e-06
6.21488056184737e-07
3.01257634095205e-05
2.55486748604352e-05
-7.20127759577694e-06
1.8373727641193e-05
3.63468968729601e-05
8.74456045001727e-06
1.40525440687872e-05
2.41656361648553e-05
2.7699130308826e-05
6.33941724798411e-06
1.34751415345346e-05
2.56735554452509e-05
1.38739069367105e-05
1.5959161997261e-05
2.55522526794793e-05
3.61622754673528e-05
2.52912330362658e-05
1.75631041343238e-05
3.90660009424813e-05
1.97843297013801e-05
2.87881332547198e-05
5.51400637257504e-05
5.82091143192548e-06
4.77157088708628e-05
5.93466004723501e-05
2.109904624407e-05
1.58008394248326e-05
3.00100792837536e-05
2.74448040934011e-05
2.10895744059126e-05
1.55988891709548e-05
2.75475190665673e-05
3.62627183240989e-05
4.74029581653927e-05
1.6448480803079e-05
4.46045446683234e-05
4.89322898098959e-05
1.07411579570759e-05
2.21137552648403e-05
1.53586670306004e-05
2.68199175628834e-05
2.53246008344648e-05
1.73552501974389e-05
3.34748783355551e-05
4.42749263576321e-06
4.52877863299638e-06
3.79539479174184e-05
5.07584032831106e-06
1.09261836592267e-05
1.32897055595052e-05
4.11253861836498e-05
6.44658372067831e-07
8.47726326969072e-06
2.59855858031402e-05
1.97703317870974e-05
1.11657954606556e-05
3.50644876431167e-05
1.76375318735528e-05
2.24104860419609e-05
2.70827861259185e-05
3.12263780475752e-05
4.37656018715258e-05
3.53989455709219e-05
4.45055696026162e-05
1.20616743443233e-05
-2.73651530085022e-06
1.99828983586508e-05
4.75835542604974e-05
1.69153250988629e-05
4.47351861527417e-05
5.18185401412481e-05
5.1227139155067e-05
3.65899042087607e-05
6.13888878638028e-05
5.57575358072684e-05
2.63778398050051e-05
4.13220960773508e-05
4.54071082756659e-05
6.19363040912797e-05
2.44755864928715e-05
4.27593623531157e-05
3.5500492510186e-05
2.6807780211387e-05
2.30254333667442e-05
1.08222234173038e-05
1.69016864522564e-05
2.05158783183977e-05
3.19601202430109e-05
1.57002940903045e-05
8.59719407445292e-06
1.43893050976254e-05
2.84182309655405e-05
1.72051208412561e-05
1.84164643207965e-05
3.73114259711655e-05
1.08870164121145e-05
6.73093130855534e-06
1.95770774131962e-05
2.21539619608093e-05
2.47044113007929e-05
1.55525476983702e-05
3.9081069878608e-05
1.55663248691519e-05
4.45262190524855e-05
1.83058291741123e-05
2.13140402838174e-05
2.56743192905493e-05
2.37580077169643e-05
4.32943362460821e-05
3.06727330700802e-05
4.8848030646834e-06
3.67993056699147e-05
4.37108056771422e-05
4.90718664556623e-05
2.45451204773774e-05
3.66890118103989e-05
1.96910213149766e-05
5.841030929618e-05
1.24973353875654e-05
2.81355880276416e-05
4.5354544228313e-05
3.49977118665555e-05
1.73140489396127e-05
3.25541174492448e-05
4.094992671944e-05
6.6490919432343e-05
4.42474479030034e-05
3.27529761634745e-05
1.51161570333903e-05
1.30733933192143e-05
5.45172645097905e-05
2.35698642487377e-05
1.62633599555291e-05
1.6125242340232e-05
1.68382036510601e-05
1.64058132821673e-05
2.55328894552601e-05
9.39360254752567e-06
3.19879507047677e-05
-1.09982395345594e-05
2.8446631139742e-06
3.89857086241254e-05
4.2051022441329e-05
2.5640967502305e-05
2.0044164993693e-05
2.00074567506685e-05
3.55053503902415e-05
1.95683625597696e-05
3.60338674869532e-05
2.80337560613199e-05
2.98371528680579e-05
1.9146584811732e-05
2.82454203273084e-05
1.95516512563964e-05
2.64783272442102e-05
2.9607133140455e-05
3.40022660371639e-06
1.64986151384253e-05
1.64360813380404e-05
3.9495152127035e-05
2.47426714557218e-05
4.28746863850697e-05
1.98273841147491e-05
1.45048959417646e-05
4.38947310349735e-05
5.12453838165526e-05
5.57494292428071e-05
3.20718556573741e-05
1.40453678268374e-05
2.07099232527799e-05
4.18370099713272e-05
3.80614265708974e-05
3.08306786458065e-05
4.35977326561541e-05
1.19452219518555e-05
2.06025976524152e-05
5.76112906993782e-06
9.34187027547828e-06
-2.219889270622e-06
3.70322728351969e-05
4.94999853313571e-07
1.34067049391061e-05
1.71266099598975e-05
1.2080402175848e-05
8.4828698230899e-07
1.88105051324108e-05
3.37049664132704e-05
-9.35465419522882e-06
2.46251676664562e-05
2.59240718461114e-05
3.06737145251639e-05
1.15272801621394e-05
1.45287438958271e-05
1.48247197108044e-06
4.55942046805361e-05
2.85357119554503e-05
1.20652373143956e-05
3.19037359621887e-05
3.77782384547894e-05
4.34841246474489e-05
-3.85919771173114e-06
3.04104541000843e-05
4.54092162190637e-05
3.48477580720067e-05
4.62266171182283e-05
5.64059751693644e-05
2.48676037020161e-05
6.33809882548369e-05
4.29705162502909e-05
2.82956416504156e-05
1.58481942976625e-05
5.42444780902731e-05
2.06762022582452e-05
3.43267239627015e-05
5.98493295747617e-05
2.47619266794236e-05
5.09016606216001e-05
3.25149132195189e-05
1.7480179990022e-05
2.27000332820103e-05
4.9705807466717e-05
3.72678270761396e-05
-3.57677984778488e-06
7.36056531402919e-06
3.53003222835451e-05
2.52826891389039e-05
4.48264612072769e-05
2.48987422498805e-05
4.84907584255356e-05
3.27853158386146e-05
3.21458551276946e-05
2.83561054511664e-05
2.02909825724754e-05
2.51895168436517e-05
1.98374846688843e-05
4.02132096717217e-05
-2.55145194631552e-06
1.61430034894344e-05
2.51942166933369e-05
2.60349986248094e-05
3.33054519016962e-05
-2.29097680499447e-05
8.75375843244759e-06
1.22918129727374e-05
2.73044459757764e-05
2.0949804084941e-05
2.11264255053606e-05
1.68856486026235e-05
4.90315616583939e-05
3.18894299008236e-05
3.13429938022492e-06
2.45810344207735e-05
1.29451414548687e-05
4.37973901322572e-05
1.60379510038588e-05
1.44614151053364e-05
2.43026659502521e-05
4.19416812319061e-06
-5.15723528747448e-06
3.59649307912111e-05
2.27327228512815e-05
3.56040675838032e-05
2.84956952981924e-05
2.53123654566902e-05
3.48590524324089e-05
1.44186322259337e-05
2.20717353363099e-06
1.12616296376646e-05
1.22102007166295e-05
1.31278498740027e-05
2.56629871508713e-05
2.21638294206032e-05
3.31486471517183e-05
4.87947877896897e-05
5.00242226241007e-05
3.9683670070133e-06
5.53591341035307e-06
2.09184661024996e-05
2.79574038266936e-05
2.71180217023473e-05
2.37645937706521e-05
3.82493849300697e-05
1.2559454901639e-05
3.45688419193184e-05
4.14002042164146e-05
6.37657723093564e-05
1.81830771516025e-05
4.38322968240523e-05
4.00675597715016e-05
2.04505535052023e-05
4.01470382988341e-05
3.63183649473189e-05
2.5670330671615e-05
2.95160015532116e-05
2.08864696220908e-05
3.21545407814125e-06
1.75220511120642e-05
2.45339256650259e-05
2.474925170727e-05
2.63892537158175e-05
3.4516581436195e-05
3.17549084882425e-05
1.4095229516801e-05
3.41100805182897e-05
3.51788872374821e-05
4.6879398058827e-05
5.49612814289771e-05
3.39264669986381e-05
3.05526619064352e-05
1.80936808109369e-05
2.91635980414547e-05
2.62797524552966e-05
1.2183000376001e-05
2.45084501673662e-05
3.16157295893243e-05
2.86911291692113e-05
-4.58820004836659e-06
9.04349951854238e-07
6.832995701166e-06
3.46116584949219e-05
8.05029705726656e-06
2.20686089545172e-05
2.47205328440728e-05
1.10041143564205e-05
1.5029412216436e-05
-1.73326283805819e-06
3.00111204178464e-05
-1.66130884327827e-06
2.46625128937831e-05
2.1399937552739e-05
2.50272822464523e-05
1.14729251891579e-05
2.3929713678987e-05
1.99654971424449e-05
6.0161565171219e-05
5.42493564312419e-06
2.60469278878295e-06
3.32264644825301e-05
2.42324005192955e-05
1.70169440564503e-05
3.35615360158645e-05
-8.80467646658813e-06
1.89095272536252e-05
2.67934608563242e-05
8.81818141298358e-06
2.0059931351504e-05
3.12082631614993e-05
1.06242205349518e-05
1.84440741914341e-05
2.7041579448471e-05
3.22427083595964e-05
3.13174701242415e-05
5.10719404649605e-05
4.16578935432419e-05
2.75639172264181e-05
4.98937930296431e-05
3.39842811662558e-05
6.42402668167882e-05
2.96132527150944e-05
2.38171283223987e-05
1.58826549605935e-05
6.7021212940427e-06
3.51712492161982e-05
3.74919780475196e-05
2.55656387085782e-05
4.17215719358237e-05
1.53888406187092e-05
3.05241040281198e-05
2.80939016102815e-05
4.29783170464907e-06
2.98324557076513e-05
2.28559856011346e-05
1.00016573466259e-05
4.58694988268086e-06
2.36642060711035e-05
-1.98240138505159e-06
3.55750879272505e-05
1.78995731160146e-05
3.32609570884078e-05
1.14961066093109e-05
1.1953705651487e-05
3.46275356790237e-05
5.20745531881223e-05
4.07286254675384e-05
2.32230063790612e-05
3.15476202543172e-05
4.55325780787596e-05
2.81090201748747e-05
4.37315475589805e-05
5.62078047807822e-05
4.476133758181e-05
3.58700898806208e-05
1.60436075985974e-05
4.38712802809612e-05
3.20614840091064e-05
2.38866380741602e-05
3.23839425053358e-05
2.42668520605269e-05
3.99149941189755e-05
3.76845718463055e-05
2.37984671283932e-05
8.40030786876988e-06
2.59515801823869e-05
3.1734209627161e-05
4.22658209160991e-05
5.20494904497909e-05
2.17524368954341e-05
4.81771602758247e-05
2.41811872438756e-05
-3.34441784616394e-07
6.8626516766792e-07
1.7353807614012e-05
1.98794319655286e-05
1.6724854111177e-05
2.47374814301359e-05
5.3371900314332e-06
-1.25110751706646e-05
2.08093004452357e-07
2.39505375809455e-05
2.30591936661148e-05
3.80507597107079e-05
2.98974411625884e-05
-3.5321279790965e-05
2.03698955314606e-05
5.73213030097388e-06
1.38691748969613e-05
1.51045526196077e-05
3.69821660892222e-05
2.76261242615986e-05
1.47728836772528e-05
2.32018987894143e-05
5.87696074212277e-05
1.195385106245e-05
1.56646087645106e-05
3.21928417553833e-05
3.3704814838734e-05
2.79378154074885e-05
3.35476876511982e-05
1.81017985397994e-06
1.68243062160465e-05
5.3501529050432e-05
1.09648122897433e-05
2.18434135578001e-05
3.48492481350549e-05
1.00245070487204e-06
1.68104484975047e-05
3.81568928107346e-05
1.93317368670279e-05
5.00464836970984e-05
2.487378657401e-05
5.50935337259956e-05
1.16056683164176e-05
1.81701149926818e-05
1.12167480298234e-05
2.37239809120855e-05
3.41809893827837e-05
1.02421115908625e-05
4.66007651474759e-05
1.39170772444488e-05
1.19413102497108e-05
6.8921814918242e-06
3.73129582643446e-05
1.78608281939976e-05
3.15199148259987e-05
5.7654374056787e-05
-2.93458303960895e-06
-2.44635793800719e-05
9.28108157184735e-06
1.47348157335053e-05
1.54182875214805e-05
2.43436854646966e-05
7.72511367708748e-06
3.32831248266731e-05
4.48885115041039e-05
7.5740141024724e-06
4.39876577945927e-05
1.80655688741285e-05
2.38226192422192e-05
1.68529936768282e-05
1.46904327700582e-05
2.47764570845237e-05
2.17957958364199e-05
1.81864026812553e-05
2.06611027196193e-05
1.04077485118697e-05
1.87860559578402e-05
4.0318223318785e-05
2.22177450776246e-05
3.7244703760931e-05
4.04830277157473e-06
1.75513750057371e-05
4.98256053143944e-05
5.36391808904874e-05
1.27815632375316e-05
8.22721122266617e-06
1.63941448143926e-05
2.45567995210252e-05
1.04955694683685e-05
-7.36151007080387e-06
4.13849632933423e-05
3.95154508813242e-05
4.19922773942992e-05
1.64203222271675e-05
3.85117947128664e-05
1.92671856493567e-05
2.5307776443264e-05
3.1813055984224e-06
3.69829800568978e-05
3.60629707519204e-05
7.46887472412773e-06
6.96945329945557e-06
8.14878480199727e-06
2.95182395246957e-05
4.24097291232373e-05
5.76475614900096e-05
1.73844352010865e-05
4.3332841814606e-05
4.31829005975286e-05
2.98076944778367e-05
5.13735316493242e-05
2.55076932803971e-05
5.52190601044559e-05
3.75148680563114e-05
4.06708389467366e-05
1.00126132632342e-05
3.80966045085115e-05
1.97011872427788e-05
4.37195828152529e-05
2.21627683217563e-05
5.18446390091832e-05
2.7406722643658e-05
3.02379712391766e-05
2.48470795151268e-05
1.65506917278722e-05
3.10314767457112e-05
1.99155835180515e-05
3.96054828384273e-05
1.31134948317644e-05
2.21758849654425e-05
3.78415862494847e-05
1.62412455510611e-06
3.17249515786079e-05
-4.74477070205239e-06
9.22143189073384e-06
3.10278736921242e-05
-1.69458927917109e-05
2.12732381557213e-05
1.40110980433499e-05
2.04631190174528e-05
1.89167010486991e-05
1.23868330407849e-05
2.30618108582159e-05
2.35861765095036e-05
4.55549083864491e-05
2.22989946531167e-05
4.28750380886536e-05
3.25051869824316e-05
1.29681245965183e-05
2.10778606618016e-05
3.58378197379857e-05
3.27484163503637e-05
4.03182789104051e-05
3.15560338689956e-05
1.98343847246313e-05
2.8943988164963e-05
1.29644092180862e-05
3.27347369375489e-05
3.49463667009486e-05
1.04447245700031e-05
1.69627573288448e-05
4.55569286853332e-05
2.83764489332445e-05
4.21939720664542e-05
3.83351770973143e-05
4.4889049857155e-05
2.08184349301349e-05
-1.210543151651e-05
4.66799188350615e-06
8.56999209004606e-06
-2.75580714978133e-06
9.97892128620781e-06
2.76888621896418e-05
3.16803979049695e-05
1.95779518981495e-05
2.85085525918113e-06
1.09778857719051e-05
2.2203464919217e-05
1.60307195154008e-05
-1.74986050990721e-06
1.11982493077342e-05
7.23655440011159e-05
-1.00678536454915e-05
-1.41052671126099e-06
2.82336813005108e-05
2.74647004243839e-05
3.51509243333895e-05
2.88557800935038e-05
1.91814547826982e-05
1.53617117428509e-05
1.74586825969334e-05
3.09614598284801e-05
3.00200340966683e-05
1.98366716419218e-05
2.25378980391138e-05
2.2154956607995e-05
4.89513759669512e-05
2.91704208234681e-05
1.18157985595242e-05
2.1728200277716e-05
4.55542597145309e-05
3.17222447204834e-05
3.99401430584527e-05
-9.46644189211324e-06
2.97198707987337e-05
1.46001533097076e-05
2.60292640542941e-05
1.73511874246825e-05
3.15469661287738e-05
2.86770241901789e-05
3.07081669426817e-05
3.78139002929406e-06
3.98308387561317e-05
2.91843903573707e-05
1.49932282462255e-05
3.49719632980286e-05
6.63088171261369e-06
1.99532937576595e-05
1.98535210318396e-05
2.69291988555943e-05
2.86545050270592e-05
3.17623440245211e-05
4.26781645701379e-05
1.99804950664258e-05
3.16043386180907e-06
4.02428739085424e-06
3.42679112324538e-05
1.60944896661851e-05
-3.80585296239149e-06
1.35909178664761e-05
4.36015420232875e-05
4.74291340032075e-05
2.13176704812516e-05
-1.13440715516737e-05
1.40151302659015e-05
2.45412905071753e-05
1.64746781384087e-05
2.45582072781835e-05
3.42365510993842e-05
1.56146503235586e-05
1.48130330124268e-05
8.07177149178984e-06
6.90536912957518e-06
2.55024108382542e-05
4.25835263296856e-05
3.3826307229614e-05
4.4163423888509e-06
3.25298454296237e-05
-2.24862411841075e-06
3.3647678953986e-05
3.17581282570309e-05
-1.17210313673633e-06
3.37208854371923e-05
8.26072718098582e-06
1.0995699903764e-06
1.83502414333102e-05
5.30396363332357e-06
1.93558649676873e-05
3.68693317783872e-05
1.83667638260199e-07
3.41201298054638e-05
1.97348123641276e-05
-1.03026894873069e-05
4.17274075011592e-05
5.37351737453229e-05
3.19932553026548e-05
2.43504166595755e-05
2.04672369320436e-05
3.6271858824609e-05
2.09278156045804e-05
2.17245800425092e-05
1.42894331803319e-06
7.39530268681706e-06
1.89008032349142e-05
4.92689953462372e-05
3.23481626750581e-05
1.59603512697199e-05
2.54876255775661e-05
4.4511287376364e-08
-5.86332541153923e-06
1.73129769417696e-05
1.42276435775435e-05
1.1351759807376e-05
2.85625435174766e-05
2.91539634850685e-05
4.6485206224249e-06
2.17717070598249e-05
5.13061813584569e-05
4.00720714325168e-05
1.97066615240116e-05
1.38129530113555e-05
1.75934418216822e-05
2.3294924449268e-05
2.46131845534579e-05
1.05018476750283e-05
2.21512664505586e-05
2.49766044572174e-05
8.79860764585629e-06
5.26998613631812e-05
2.55942971030504e-05
4.55532831877087e-05
3.12970434873629e-05
3.63609471848344e-05
3.89516322727377e-05
2.25728258563794e-05
3.68839649778747e-05
4.14923886519738e-05
3.04942548621174e-05
3.55167177272443e-05
4.3849603267054e-05
4.90721253006057e-05
3.70056026311905e-05
3.07679563764075e-05
2.72564358360444e-05
2.35882422073519e-05
3.50840396360589e-05
4.16011445449914e-05
2.27455464309557e-05
3.03799727092693e-05
2.71054210605045e-05
1.81330125456378e-05
4.16492158067797e-05
3.53528173609629e-05
1.40491687648317e-05
3.24970613607732e-05
1.8823397842206e-05
2.26350133399717e-05
1.49183244409132e-05
4.01618392314748e-06
3.20261165691877e-05
2.01183445701656e-05
-1.04676435537389e-05
-7.29065693634637e-07
2.59736499075982e-05
2.48766124804125e-05
7.69671843657073e-06
3.78444247643102e-06
2.31215321223011e-05
2.75800459999289e-05
3.71730527494688e-05
2.24163326881279e-05
4.2045699514882e-05
6.76127607585302e-05
1.10942275260568e-05
3.00939682269298e-05
1.69477140677827e-05
6.36128491881918e-05
2.66854912559286e-05
6.90510093667742e-05
3.52374735001446e-05
2.92171263621756e-05
3.1224216937389e-05
7.41463304041016e-06
4.05324112577495e-05
2.68479658391842e-05
4.3447684844579e-05
2.74926547605746e-05
3.12373142014512e-05
-5.5862442870712e-06
1.51475196233338e-05
4.57358653240248e-05
3.82763647089494e-05
1.91216501354648e-05
2.3982824792586e-05
1.70678911552649e-05
4.54571043177388e-06
3.29910974655786e-05
1.76605888340287e-05
2.26348443311937e-05
1.37054898990177e-07
-1.69004424660951e-05
1.12952210334732e-05
2.65013203089339e-05
2.38787655633351e-05
2.4818989276101e-05
2.24910553859105e-05
3.76785007571739e-05
1.71332781302368e-05
3.25932587790129e-05
1.57968898802703e-05
1.35059974027339e-05
1.32167364736169e-05
1.0843868405508e-05
1.6500910367605e-05
2.36328097387856e-05
1.04370539943729e-05
2.15888713379051e-06
2.31279519633962e-05
3.45012447319495e-05
1.37814992114575e-05
5.06182148506188e-05
8.72854432274441e-06
2.93529490133314e-05
3.42263804016805e-05
2.8318237046138e-05
2.5089229055956e-05
2.66182742118609e-05
3.09046380040429e-05
4.21765483378773e-05
1.37815284446277e-05
3.50306682649399e-05
4.9094112390172e-05
4.07130285063431e-05
2.08191434555356e-05
3.48578946889743e-05
1.77745722558116e-05
3.37876834417612e-05
3.71743877408794e-05
1.85734079796603e-05
1.83161577724529e-05
1.62160764458235e-05
3.08828678797984e-05
6.48995243829248e-05
3.61853268953034e-05
4.03125302268097e-05
7.8108365289683e-06
3.41902856528327e-05
2.28055132209312e-05
1.03189113565329e-05
1.65708810882213e-05
1.63525529388645e-06
1.76074716061676e-05
1.74392870935058e-05
5.0177661063719e-05
3.95481023441266e-05
1.838830090673e-05
2.64972817564135e-05
3.67326501005047e-05
3.82822174548173e-05
9.56242908068128e-06
1.73136044979556e-05
1.80816441136768e-06
3.26526762438994e-05
3.90074303878269e-05
1.19264716941137e-05
2.36020767315344e-05
2.22972393808271e-05
4.19355294067423e-05
1.80125548417488e-05
1.86946437168229e-05
3.96413006737206e-05
3.78389374343486e-05
2.84541736365535e-05
-3.03843633995201e-06
2.34683545468912e-05
1.82842831249582e-05
3.55550090497951e-05
5.11802321018848e-05
4.39435623288442e-05
3.26834028813973e-05
3.53458011020987e-05
1.18488547496549e-05
5.2760377305691e-05
5.15300763443765e-05
1.31081746925435e-05
3.29286743440575e-05
4.56701404194385e-05
2.18103425707846e-07
-1.99895434774976e-05
2.28013974516486e-05
3.98512104442776e-05
-3.43341343562973e-07
5.57802963929612e-06
2.00093314632644e-05
1.54945258727384e-05
5.93434137649879e-06
2.52573195278276e-05
-5.67461029390721e-06
3.68571427046639e-05
3.64461210834728e-05
3.83669743476043e-05
-7.26063856195474e-07
1.80354141094012e-05
5.28429288145417e-05
2.75646029339534e-06
4.57972262304155e-05
4.28995833541279e-05
2.2007155194864e-05
3.64924373695187e-05
2.76484464823117e-05
3.55235868577897e-05
3.63298485473375e-05
2.61994044030466e-05
1.43877796777053e-05
2.7626486928573e-05
4.73659478400406e-05
2.13967078264572e-07
1.58156911462136e-05
3.60403680343257e-05
3.37050806550714e-05
7.01709702869299e-05
2.04584700479756e-05
3.94225929020835e-05
1.60456292519852e-05
3.96526934599073e-05
2.86742156420012e-05
3.21084370388512e-05
2.30827942809594e-05
2.26079673471646e-05
2.43281931539428e-07
2.05972051298726e-05
2.45606366631904e-05
1.73289942511142e-05
3.01120436914317e-05
7.89304547302711e-06
2.31731816264292e-05
3.08843825628939e-05
3.26116845022206e-05
1.99657292839751e-05
1.97033967386329e-05
2.63308155566435e-05
7.42343240538904e-06
1.52958739512269e-05
1.41296016859581e-05
2.79032534541244e-05
2.54843647989767e-05
3.36676726980345e-05
3.20739215669934e-05
2.09824942245348e-05
3.42275237674033e-05
6.12362508315642e-05
3.5884567614683e-05
7.68451327582223e-06
3.206383680187e-06
3.43354507588802e-05
2.40324384937313e-05
5.57528323101811e-05
4.18975766317386e-05
5.40046086274231e-05
2.81545144704452e-05
3.42415109702508e-05
2.43247126243075e-05
3.45510509136923e-05
1.73666924607143e-05
1.99888306352401e-05
1.51572630897618e-05
2.73549558372066e-05
6.23924036607825e-06
1.98807081069842e-05
4.12230321341367e-05
3.84400329407311e-05
5.84232261669711e-05
2.43918554160706e-05
3.12800235412417e-05
1.95466506752183e-05
6.15805053579388e-05
1.96730215408404e-05
3.35504285839444e-05
1.15875150393674e-05
6.7729017192849e-06
3.82662615825199e-05
1.27264938208943e-05
4.67526674523755e-05
1.26257797525023e-05
1.49468572009662e-05
3.41601966111294e-05
-5.91293590974156e-06
7.76627125473807e-06
1.89817287463892e-05
3.94726889703335e-05
-5.17797940529585e-07
-1.02505745098926e-05
1.4406406598207e-05
8.95216954965925e-06
1.41524310681501e-05
-6.19071135455213e-06
4.50276878618898e-05
3.33949275295073e-05
2.61996331312015e-05
4.20739902416615e-06
4.00859129700053e-07
6.13982894249675e-06
1.75017544816019e-05
3.42260474657418e-05
1.29311841834834e-05
3.81772770737999e-05
2.36896267388975e-05
1.03920085238206e-05
3.24893385242473e-05
2.89582792416169e-05
4.72535134038276e-05
3.82622416422188e-05
4.10997564868285e-05
1.59640707468248e-05
5.23775056124852e-05
2.43474641234452e-05
3.92263525926949e-05
3.0806977779777e-05
2.84298023961364e-05
2.87976256113273e-05
1.80672467884273e-05
1.26094144042356e-05
2.6154475458526e-05
2.73734586186641e-05
-3.49700008115119e-08
2.30786464306266e-05
3.2004656340997e-05
3.29107750363889e-05
2.045002050503e-05
3.6136770756941e-05
5.6917150165925e-05
2.38738171210002e-05
5.03766294870067e-06
4.33748708014349e-05
1.01690586927691e-06
3.22372238914564e-05
3.44719399963285e-05
2.52627434637029e-05
4.49358286571703e-05
3.60123796648345e-05
4.59700823912829e-05
1.75888446405594e-05
-5.50932058645972e-07
4.27832238143718e-05
2.56352433243212e-05
2.47647463315848e-05
2.58120235613141e-05
2.19306378193813e-05
1.29562268843272e-05
3.33197307395413e-05
-4.36490619320644e-06
3.93785529591186e-05
4.73856718433518e-05
2.86444137080612e-05
1.96376048161739e-05
4.4032575007309e-05
1.93326713817203e-05
6.86281793787891e-06
1.45155623692668e-05
4.06819723356419e-05
9.24257880313594e-06
2.62796624602333e-05
3.02587610949757e-05
2.07987972906874e-05
2.72767586250734e-05
2.71270326906925e-05
3.98474645891364e-05
3.99203727986812e-05
2.72231517707282e-05
2.35641429650981e-05
2.91222719029932e-05
1.83501164905573e-05
2.75521026314023e-05
2.29137270510803e-05
1.04608533182986e-05
2.3995350533348e-05
4.19532356657503e-05
1.43674803766678e-05
3.45682333257148e-05
2.7641765018945e-06
2.86027969652553e-05
1.79046122142661e-05
2.13971718993888e-05
8.64740768169034e-06
5.5930925543893e-05
2.62917404258443e-05
1.91934045417145e-05
4.27878591174837e-05
4.20870865180976e-05
2.39524208251151e-06
1.10634780007143e-05
3.88241625988485e-05
-6.64832093341514e-06
1.4351291517158e-05
3.17825731058126e-05
1.87776989126517e-05
-8.59535484448631e-06
2.90577720819759e-05
2.35765732475104e-05
1.85744201512407e-05
1.49033514211072e-05
1.34911542257869e-05
5.92565526379679e-05
1.45775810209591e-05
6.67089427800891e-05
3.49099730472159e-05
2.81981863750918e-05
2.28547022867416e-05
4.18090036764944e-05
5.40399920882474e-05
5.56428177069895e-05
6.73911000793517e-06
4.50546326381701e-05
3.27236687505664e-05
4.7038157929265e-05
1.30225968415667e-05
3.98693096052092e-05
3.57618460194337e-05
3.53758541139075e-05
3.62533073048324e-05
2.34230374142877e-05
3.65678218433501e-05
5.18614202251222e-05
3.90840365024337e-05
2.76760282348595e-05
3.38103122565184e-05
2.83214750868391e-05
2.85660182096178e-05
6.09747476795184e-05
3.4521037715162e-05
1.87570391217895e-05
2.87122031090434e-05
2.06340760723743e-05
5.88291874100785e-06
1.31981642762498e-06
3.12346125635418e-05
1.58997162881447e-05
5.45835389513347e-05
1.52258084830322e-05
1.96699707591711e-05
2.87321985524219e-05
2.70775934648943e-05
2.11780448411638e-05
7.25022670691783e-06
1.87113887345706e-05
-3.61691416108609e-06
2.19385269915542e-05
3.42957574061372e-05
1.98747612244363e-05
6.01452929622424e-06
-3.61965735252007e-06
3.29766440922164e-05
4.90462869897857e-05
3.03053539078823e-05
2.69243712297668e-05
1.58086311245251e-05
3.16651389419791e-05
2.74708448667596e-05
3.87927737136543e-05
2.65999696141749e-05
1.36089080923627e-05
3.0221139274657e-05
3.10731275717693e-05
4.40159981277458e-05
5.84614321483869e-05
4.61755182681724e-05
5.65377112305942e-05
3.93034948582084e-05
2.55448600124409e-05
3.78777214597568e-05
4.13174247297312e-05
9.2746873543456e-06
1.96559667728455e-05
2.62354987698836e-05
4.41273079281656e-05
9.26357461726736e-06
3.34874664748475e-05
1.84694601965474e-07
3.43247696642754e-05
3.64010549635866e-05
6.79276916997963e-06
1.54456829104225e-05
3.88247686246921e-07
2.83036241055726e-05
1.96645573938404e-05
8.59673770257109e-06
4.27586058192667e-05
9.8417209737737e-06
2.9744817375076e-05
2.45340640980962e-05
9.42465223594398e-06
9.50367433802875e-06
1.97608746335844e-05
2.94801804977818e-05
3.33801304704666e-05
1.51999212151652e-05
4.63027834868041e-05
3.47404447497385e-05
3.27276017296874e-05
3.95301815077888e-05
3.44360819812991e-05
3.57131571167878e-05
1.78877504709575e-05
3.70946032442437e-05
3.35093888547092e-05
3.8479126224404e-05
2.96888632043768e-05
4.80268482972291e-05
2.17022949397199e-05
3.85259422863669e-05
3.70241861665557e-05
4.32991176484618e-05
3.47450675570805e-05
5.87459810316789e-05
1.56284324903767e-05
3.08996962714717e-05
4.77657468274431e-05
7.49085432520202e-07
2.92456193878267e-05
2.36738126137312e-05
1.99742482397912e-05
3.42983217962079e-05
1.59507065778345e-05
3.69829926010428e-05
1.82453683393952e-05
3.38609260469564e-05
3.62660673506482e-06
3.68991751794036e-06
4.48001246231408e-05
2.13989321084378e-05
5.61370580483763e-06
-1.82564666769761e-05
4.70087503742386e-05
-9.68677097299678e-07
4.67975219294914e-05
1.57912661024122e-05
1.38520287167048e-05
-3.59647262610322e-06
-2.7264952036196e-05
-1.63516283575529e-05
1.1112918636693e-05
1.19197144874663e-05
4.17482948216181e-05
3.2444576908262e-05
-2.71576908510418e-06
3.68878241487851e-05
4.71568133273258e-05
8.03541784094436e-06
3.3763640924337e-06
1.06803875722807e-05
2.70190009898012e-05
1.76202812178988e-05
9.27946610196915e-06
2.54847223419389e-05
3.29768658283911e-05
3.82014482763029e-05
1.79925289169483e-05
4.64873448775681e-05
6.68887841307535e-05
5.38817638367798e-05
5.7455304940397e-05
3.27833071512756e-05
2.8000372537853e-05
3.90240062619978e-05
2.00569735532855e-05
6.2873597099773e-05
9.82843189224579e-06
4.39540185807591e-05
3.17703272170855e-05
1.22585201862072e-05
2.26888759553091e-05
7.0594263371082e-06
1.19972656080774e-05
1.94671074059551e-05
1.56148846203451e-05
1.91110368799558e-05
-3.753956057193e-06
3.42519729769935e-06
2.16092091384297e-06
1.60499008629062e-05
3.16383931539658e-05
-5.2433139969432e-06
2.18812126006198e-05
2.10399760573146e-05
1.74406517790612e-05
5.89647058467504e-06
1.7483406459803e-05
3.81946706613867e-05
4.39484291155467e-05
2.90881551396479e-05
4.06553386939304e-05
-1.51404991480667e-05
2.16987336460507e-05
2.75645477774214e-05
7.83594102091219e-06
2.70478729809791e-05
7.02214555060522e-06
3.29494852272866e-05
2.55988955315535e-05
1.10538685579302e-05
3.61921263143985e-05
4.99228323027919e-05
3.69755344655683e-05
1.22740864765488e-05
2.97923989475222e-05
4.01787041215109e-05
-3.11969679340671e-06
3.54962021249064e-05
2.69931883592393e-05
2.94916867064207e-05
4.51172608328234e-05
2.2551491436007e-05
2.84391097009421e-05
2.49097871147347e-05
6.25194961137331e-06
3.9761682993024e-05
9.70575062811225e-06
2.8668667339332e-05
1.38326015505991e-05
4.10421473569883e-05
1.16828826607455e-05
1.65195540748759e-05
1.27965839049162e-05
2.71087217336158e-05
3.71375605166589e-05
1.99500260169679e-05
2.33103896682715e-05
2.35202844655652e-05
5.20966654735415e-05
-4.20323431926424e-06
2.60037541035687e-05
2.33146520554601e-05
2.97450751233826e-05
2.51193652626204e-05
2.17725583765679e-05
3.18691602416286e-05
5.09501635710483e-05
2.18954140448803e-05
3.5391610714249e-05
2.02450499452948e-05
2.18276255804463e-05
-1.42787754270328e-05
2.38054025342285e-05
1.14153760709168e-05
5.32952814834219e-05
4.5817705336835e-05
4.05350284913117e-05
2.11023140822253e-05
3.77586664444752e-05
-3.73117471815974e-06
2.15876263422047e-05
5.71089825948233e-05
6.45664499599977e-05
4.81104427838383e-05
3.33252215494155e-05
3.72393821546456e-05
2.14223667162536e-05
3.55092735849346e-05
2.63343989261351e-05
2.47828008024152e-05
-1.12985781724674e-06
3.09240135502198e-05
3.21939033419171e-05
1.07514648938997e-05
3.74890798175896e-05
9.53693542225445e-06
3.77005332454945e-05
-6.48084657198468e-06
2.74364025607032e-05
1.4754584537839e-05
2.41073355840389e-05
2.20135314452588e-05
2.23981906376307e-06
5.30280191347849e-06
-1.06219855354741e-05
5.3986362800503e-07
2.7859177038179e-05
-2.39991916348385e-06
4.74584709913052e-06
1.05575672230908e-05
2.08117058282976e-05
2.76698936365155e-05
2.52383568338554e-05
3.32839175609821e-06
-1.62491629375997e-05
1.59593200155066e-05
2.54905956744421e-06
7.49138816059888e-06
2.00429651581715e-05
1.42172608605812e-05
5.47112233658257e-05
1.98908387146334e-05
1.98317362074282e-05
5.27371533840896e-06
1.66906818792522e-05
9.47617753498674e-06
4.01364314198702e-05
2.70285757640059e-06
2.16382377585123e-05
2.68901485656727e-05
3.34834729304858e-05
4.3232922210409e-05
2.03325524559331e-05
3.24154415259153e-05
-3.06293508596869e-09
2.83156404037674e-05
-3.81036987197178e-07
-6.26176126542841e-06
2.27644620963059e-05
4.35025481058901e-05
1.3677176122794e-05
1.57009458917241e-05
3.85802306066446e-05
2.15217553619006e-05
4.11267168754398e-05
2.71235959486079e-05
1.75076736242932e-05
1.84430549981837e-07
1.90507043106566e-05
4.580177759807e-05
3.08616641019588e-05
3.4299802678119e-06
2.60614383480127e-05
2.08259258660764e-05
3.78899061349817e-05
2.85516371261315e-05
4.01698224379359e-05
1.82754980507577e-05
3.28630558977372e-05
1.86314415505021e-05
1.66098917817051e-05
2.41387609833528e-05
-2.93903046806316e-06
2.00922662703503e-05
1.4544958328199e-05
2.64305848310919e-05
3.78451729823542e-05
7.77748353702283e-06
1.58281028674738e-05
3.78277517195416e-05
2.87431571636833e-05
4.15300621342299e-05
5.32307983447475e-05
2.37632151355679e-05
2.57093278342031e-05
4.35877981768589e-05
9.69935102197018e-06
2.35093461885397e-05
3.47769377526287e-05
3.65237545179304e-05
4.42680890362268e-05
9.62477843242637e-06
3.08154860834065e-05
2.7495540485077e-05
2.5559624760528e-05
4.33801255452365e-05
-5.28288737158869e-07
8.7834941681573e-06
2.33257912659858e-05
4.06594494649456e-05
2.79057921031832e-05
2.34838385558843e-05
2.27891807867224e-05
2.01239368452656e-05
-1.49562267918567e-05
2.64423013937609e-05
2.49683680160557e-05
3.21473354771726e-05
3.07843484406266e-05
1.4288066998154e-05
2.17823035350312e-05
4.62695170652934e-05
2.62603138948397e-05
2.78053504938218e-05
7.94293894883368e-06
-2.03855949619062e-06
4.07738896415381e-05
2.75012555108537e-05
5.35936459214874e-06
1.96513898803559e-05
3.06797747986868e-05
2.0305653929733e-05
1.76639255806241e-05
3.59924128146843e-05
5.61419726224891e-05
1.48703376087934e-05
3.51566388443496e-05
3.49376543762103e-05
2.12613490914225e-05
2.61969668164609e-05
3.01099399557883e-05
2.02994662385189e-05
-7.19377114905704e-06
2.75710999454126e-05
1.09764245153523e-05
2.28718522054881e-05
2.69250446830518e-05
3.3470502775519e-05
2.09847507821467e-05
7.26045155023289e-06
5.84494234772253e-06
1.90370262058753e-05
1.53073693437591e-05
8.13513153060179e-06
1.97914001416098e-05
4.32484607571458e-05
2.74016510187125e-05
2.57285362467748e-05
2.54310996375207e-05
1.56499957010256e-05
1.14563886849733e-05
1.32517587032985e-06
3.45133688004304e-05
2.34166787622532e-05
1.03354595918111e-05
3.46401115415002e-05
6.41891909652906e-06
2.34305851334976e-05
3.35632569125904e-05
2.42395242586369e-05
4.48427288111788e-05
3.21318494959767e-05
8.26249184654953e-06
3.51210022034936e-05
4.09884183066721e-05
2.21422459127067e-05
6.42132696749332e-05
5.20143905456982e-05
3.40228355368604e-05
3.88657054864203e-05
4.80800797437659e-05
1.71677336168991e-05
2.75689527308939e-05
1.7666732820153e-05
5.2515401632672e-06
3.24893886070822e-05
1.08967138041306e-05
1.97146782146549e-06
5.89713471633573e-06
2.9925636253959e-05
4.43859962878487e-05
3.18888337307089e-05
2.34145908161685e-05
1.53195507455694e-05
1.73735326554076e-05
3.450171644504e-05
1.19810731971887e-05
3.41121934937499e-05
1.59618557321628e-05
3.08684138613674e-05
2.52566696337259e-05
1.21406292829779e-05
2.94053756476853e-05
2.0920932174692e-05
1.88728514593486e-05
2.38354777921695e-05
4.05468234483894e-05
1.57779690762313e-05
5.25243394496665e-05
-6.18825237258369e-06
2.30790939522311e-05
2.96823218348505e-05
4.14415932297987e-05
3.98399486901903e-05
1.16587566160043e-05
1.92852510903982e-05
4.87392946282199e-05
1.63367887629939e-05
1.13305792879384e-05
9.7792603324092e-06
5.53189374345154e-05
-1.48511177001719e-06
2.64194291643502e-05
3.25405726256065e-05
1.16501746056052e-05
3.20844890205623e-05
3.27012523358385e-05
3.86633852647045e-05
-1.20373986933626e-06
1.55028530039574e-06
1.0595507765545e-05
2.08477391159755e-05
1.97141694511066e-05
3.2079305293002e-05
2.27881161701127e-05
4.26934432906116e-05
9.81181340231786e-06
1.113193618138e-05
1.96842338094386e-05
2.88302291587325e-05
2.51854471364641e-05
1.18015539372019e-05
4.77147178512671e-05
3.90097497649802e-05
4.35463125376127e-05
4.98683528741677e-05
1.68723712192509e-05
3.28411623667459e-05
3.64716407377507e-05
2.06713784361495e-05
6.06257023684094e-06
3.70722916544612e-05
5.62575848347861e-05
3.8702982664959e-05
5.0648342484382e-05
4.65872374803281e-05
2.42882626256624e-05
4.71601882364967e-05
5.61736962753431e-06
4.1365533943754e-05
1.62114152280704e-05
3.93862847237108e-05
2.32486879196994e-05
2.94858821204725e-05
7.34785870795312e-06
1.3763089054248e-05
1.17327152921262e-05
-7.24705053825011e-06
9.91759864103531e-06
-2.07136280871244e-05
2.35499323183247e-05
6.1021807392121e-06
3.86170490392558e-05
-1.63029095761616e-05
4.58799405644915e-06
4.24771257680082e-05
1.2447551912085e-05
1.92286179981843e-05
2.38101168228305e-05
1.64273290324795e-05
9.43560368666962e-06
4.3323037793045e-05
6.64230819715633e-06
8.40215727418399e-06
2.61896335101118e-05
1.88517510657346e-05
2.55336743185442e-05
4.31055351825878e-05
5.66866296138039e-05
2.12031345137724e-05
1.04959541336865e-05
2.37254504709479e-05
4.28043761153407e-05
3.39159264901234e-05
4.0168611802682e-05
4.17088281970872e-05
4.39994845587875e-05
2.9276927380982e-05
4.73991973080277e-05
3.08065449944976e-05
-8.18061441006027e-06
2.20371484972479e-05
2.66134447864573e-05
4.29422728082111e-05
1.33459411014759e-05
1.27329459578992e-05
1.54455301922896e-05
3.40501979810945e-05
4.94722426029629e-06
1.95701472134516e-05
4.10019963164136e-05
-6.61942966324695e-06
-7.07423429088503e-06
2.85505107950601e-05
-2.21283615023927e-06
-7.75336656732449e-06
2.18641051729523e-05
6.23159469923618e-05
3.07971553938996e-05
2.92807505408469e-05
-2.49329782315503e-06
2.40775384288493e-05
1.31941147174869e-05
1.97789861026985e-05
2.73261293754175e-05
8.24656689527715e-06
7.76233133016049e-05
4.36481630703503e-05
3.92393411727395e-05
4.16646456767349e-05
3.34464120685692e-05
2.00497122727191e-05
5.30967464052441e-06
3.36378345058926e-05
1.49825208279385e-05
3.57544463179515e-05
1.33211465275573e-05
1.65885803979915e-05
1.34746630869619e-05
4.37091625283032e-05
1.31433029586929e-05
3.0351403512913e-05
2.92875767361601e-05
3.33562217871137e-05
2.94853131370912e-05
4.34401183211346e-05
1.72604654536265e-05
2.04593688263507e-05
2.19547434674963e-05
-9.66372216855572e-06
7.65108255439384e-06
8.08460756423505e-06
2.12918754779446e-05
4.02152765000133e-05
2.41703358151352e-05
-1.40451756443329e-05
2.86011788464559e-05
1.16745700862262e-05
3.09723429847864e-05
1.41143620624341e-05
3.35961675508056e-05
3.5964610528773e-05
1.14239985687998e-05
1.02844282594284e-05
1.21882706810647e-06
4.96094699754476e-06
2.96559480630557e-05
4.8105721976693e-05
3.67350945834072e-05
3.49276190673909e-05
2.35938720135422e-05
1.11029442739445e-05
2.15529025353509e-05
1.99162337009684e-05
4.14563809837105e-05
1.47492275414785e-05
3.13793091787777e-05
3.48940916383728e-05
4.3679583785735e-05
4.20410792247626e-05
3.8107747724533e-05
3.06750933713107e-07
1.19810925757474e-05
2.43186645913407e-06
4.63872454751113e-05
2.02203211769658e-05
4.44498612364883e-05
3.99014215284069e-05
4.45128699704122e-06
1.34187682521351e-05
2.46286223733899e-05
2.21230481117672e-05
1.55598768215717e-05
3.16177737016426e-05
1.62573602229353e-05
7.13617106162526e-06
1.86779211808154e-05
2.60175453801165e-05
8.90831710890961e-06
3.2816433889325e-05
5.10684284023143e-05
1.4155836851045e-05
2.19547993812963e-05
2.95496044974125e-05
4.90824198002888e-05
2.37205576869396e-05
3.08058120159609e-05
2.14654799738597e-05
3.54782643396687e-05
4.83307210922178e-05
3.94178667995202e-05
4.03093799040579e-05
5.20519188184044e-05
1.64479290468174e-05
4.92653983234534e-05
6.72578590021028e-05
-1.29002486499497e-05
3.96289639152985e-05
3.26796179640272e-05
3.39848115386125e-05
4.76226578792978e-05
2.97913006487436e-06
4.59670867818275e-05
-1.84618792038747e-05
-9.21762855680334e-06
1.47939061607348e-05
3.95930757232273e-05
1.2395640526482e-05
1.66355238149406e-05
4.49782385329739e-06
7.44548264792623e-06
3.28150000576844e-05
1.06434213512e-05
-4.24754085746223e-07
2.15484482729792e-05
1.32069573994876e-05
2.11854339264849e-05
1.95570609135034e-05
-4.82989531508549e-06
4.3978667427923e-05
2.81746061800176e-05
1.62008967138062e-05
2.4767919382447e-05
1.52322169626119e-05
3.8065209787069e-05
3.48577699995133e-05
3.81292638452512e-05
2.80396207706295e-05
4.86182665437253e-06
2.12584503266538e-05
1.55019138301306e-05
2.43369351988683e-05
3.27133975838923e-05
3.34219951226937e-05
3.94024462273092e-05
3.19302258740605e-05
2.71170087874771e-05
2.02823533811097e-05
3.27023012379488e-05
5.30929528397792e-05
2.78398608667388e-05
1.37274942797329e-05
2.65470056195615e-05
1.7073765930065e-06
3.92153682312888e-05
3.81297916897247e-05
3.42463235536551e-05
3.1592292223852e-05
-2.21388065790035e-06
4.26783392770795e-05
3.82740969775274e-05
3.17056942209435e-05
-1.24873103676988e-05
1.20787360149115e-06
1.6865193099577e-05
2.15520912257952e-05
2.01196648072478e-05
7.16577849581877e-06
8.6635602694526e-06
1.08359330733486e-05
7.1393026874726e-05
2.7099649577551e-05
4.95226589349189e-05
3.52519166192516e-05
3.36571490232688e-05
1.11824101674046e-05
1.89991523822257e-05
4.46639424019504e-05
4.12100345956244e-05
8.82575769102987e-06
4.52636006776294e-05
2.61834959356986e-05
1.71225822246169e-05
4.54058880543959e-05
2.24728895647933e-05
5.25821053338098e-05
1.85568120419978e-05
3.92899591872403e-05
2.21763895926076e-05
4.03980158019182e-05
7.72620486801001e-06
2.30582616347903e-05
6.21606940674355e-06
4.37174852663117e-06
2.86857811858719e-05
4.82317413668174e-05
-1.53858038887182e-05
2.62296323242357e-05
3.22013266741092e-05
1.86446097697272e-05
2.80229086612447e-05
4.00282025824986e-05
2.53610262233188e-05
2.49032412878238e-05
2.65155022324615e-05
2.6514246530658e-05
-1.04599379113984e-05
1.42709919161782e-05
3.17650115446025e-05
1.41263971861207e-05
2.86267424003011e-05
2.42764927222291e-05
3.50205871555256e-05
1.90168288273547e-05
2.92738804540345e-05
4.11453054897628e-05
4.44239673146352e-05
2.0664268054841e-05
1.97654854986683e-05
4.34601491301125e-05
3.60493548994733e-05
5.79114252940049e-05
3.81358343082141e-05
2.33566883538293e-05
4.55831836016625e-05
1.15667190949536e-05
1.34530540035433e-05
3.85448576265072e-05
3.76855644990694e-05
2.59492999468203e-05
4.94000703409702e-05
2.1386786300759e-05
1.00534090773229e-05
1.49252117776202e-05
3.54505133924543e-05
1.35737412724286e-05
4.81035961395165e-05
1.39832994219879e-05
2.78077952192604e-05
3.08851233366829e-05
2.12117970271838e-05
2.36811884318607e-05
2.2268129695855e-05
3.70525252831002e-05
1.0406808332113e-05
2.07107296275646e-05
3.03713917286616e-05
2.73062886680084e-05
2.92385543514367e-05
4.41269394430022e-05
3.25433635238086e-05
3.87946215504729e-05
2.96832464245274e-05
1.33424622749939e-05
3.63737399580056e-05
3.42427123442539e-05
-1.18900661450428e-06
2.18958353742175e-05
4.50643566723027e-05
2.6040619481779e-05
3.76402712817291e-05
1.78791586100802e-05
2.63277281103107e-05
2.487998912061e-05
1.20065832397726e-05
3.67173649630516e-05
1.12169166025443e-05
3.24542474028783e-05
1.71036631217043e-06
4.12356557297601e-05
2.58144694175563e-05
2.01781393358204e-05
-4.40243220632043e-06
3.57362644229688e-05
2.7426745971231e-05
3.28516324771812e-05
2.97417182790309e-05
3.17444590922591e-05
4.40184603967228e-05
1.00189644757294e-05
3.35154256702288e-05
4.97879098727538e-05
3.73543373324171e-05
2.73365510541358e-05
1.0249404830206e-06
4.67446585718386e-05
1.22739969024398e-06
3.34555793713846e-05
3.30147710733986e-05
2.11189107790503e-05
1.87826766890347e-05
1.10854910981964e-06
3.8410236319114e-05
3.29711813188803e-05
2.21404269020381e-05
1.0558426737749e-05
2.57833796379595e-05
2.43587039869912e-06
3.09024681981857e-05
3.66074644971856e-05
8.35727907863561e-06
1.79290210918243e-05
3.34428924813171e-06
1.91775890214546e-05
2.86477859909884e-05
1.76169892353563e-05
3.11770558967878e-05
2.76311126356282e-05
3.19996790440583e-05
3.99240331754142e-05
2.40326901998525e-05
3.17869352184177e-05
3.37521941577289e-05
1.46815051830581e-05
1.30319792451066e-05
1.2115087602658e-05
2.79985811257746e-05
1.79215458150391e-05
2.27926956687105e-05
1.41608440359326e-06
2.24364103061492e-05
2.62606358367389e-05
1.64438904753637e-05
3.59633515179518e-05
2.3540975916078e-05
4.2490074412122e-05
1.31268936724259e-05
4.91823465765984e-05
3.09167939072095e-05
6.44765919136172e-05
8.64627717127023e-06
-8.80748847808328e-06
3.71791378926152e-05
2.29518523673436e-05
2.34614305287833e-05
4.82900905277846e-05
2.70606571838822e-05
4.29368097859921e-05
3.80001120883529e-05
1.35906831592481e-05
5.06700085305462e-05
5.6782628297005e-06
2.11562289039146e-05
3.30274281571426e-05
2.96994491247716e-06
2.2568793934411e-05
3.31916922582059e-05
-2.7794628308388e-06
3.26527283058246e-05
3.92682244469673e-05
1.8688135638208e-05
3.04164389475173e-05
3.29382532512981e-05
3.52138434742299e-05
3.16432753823545e-05
3.52239264949243e-05
1.82979053243046e-05
2.86719984163149e-05
-4.53766436736486e-06
2.62276848701955e-05
4.29247628525259e-05
2.23269317623176e-05
4.00823380890241e-05
2.12136212946418e-05
7.14050690392594e-06
2.33706102611974e-05
4.13350074990661e-05
5.04856741499598e-05
1.17353570841669e-05
2.31340900083061e-05
3.89612349265614e-05
1.13312297136503e-05
3.12453028596843e-05
1.75003739788012e-05
2.19894130368818e-05
2.33979971745046e-05
1.79339190616021e-05
1.20679187623403e-05
1.34542334695949e-05
3.3751745602503e-05
2.38800462080459e-05
4.30558833408038e-05
1.48202051364452e-05
3.29850734148198e-05
-4.53193034388089e-07
2.80617997821428e-05
2.40913190911161e-05
3.59183469384972e-05
2.50534713783225e-06
1.05054774689875e-05
4.31978105108668e-05
2.25564329368438e-05
3.16024796993429e-05
4.4352846359342e-05
2.34638478247724e-05
4.88336340145307e-05
2.3649569051715e-05
4.0846864100926e-05
4.39589242526123e-06
3.2480298201803e-05
6.59823113920312e-06
2.11702600918549e-05
3.39022322536e-05
3.91812892548453e-05
5.20237548476521e-05
2.34929781506291e-05
3.31945444361827e-05
3.60563023845523e-05
4.40404388163366e-05
3.96683487190184e-05
7.92745699620153e-06
1.94487904033099e-05
7.294597240305e-05
5.44171622698617e-05
3.53931886310554e-05
2.03547682189257e-05
2.25007397780378e-05
1.84655388277615e-05
2.74935487430794e-05
-8.78888830581394e-06
1.97710162067095e-05
4.53272584889075e-05
2.94458242223851e-05
1.79507634039536e-05
2.59739565956943e-05
3.65921636331715e-05
6.86805127263583e-06
-2.73715561611486e-06
2.62750380259277e-05
9.53735952999755e-06
9.81005156362109e-06
1.59502581531833e-05
2.13693348644385e-05
2.1364930259953e-05
3.83150619896516e-05
4.64407541172286e-05
1.18844308644481e-05
3.34079980299737e-05
2.03156842392772e-05
4.25158669963262e-05
5.94572563902493e-06
2.09096731948862e-06
2.85898070410013e-05
2.02546261089419e-05
4.37047157153961e-05
2.50926528133168e-05
4.26486746396489e-05
4.64661629721941e-05
2.47174030259355e-05
3.97220055638772e-05
1.54377607749365e-05
4.62351768729122e-05
3.59724211192059e-05
3.88330279426038e-05
2.62100625665095e-05
4.47739237193209e-05
3.87650055630303e-05
3.43688928932783e-06
-4.59007989962542e-06
3.03906122918685e-05
4.07218409494551e-06
2.30284474589124e-05
4.18201735357792e-05
3.5683493665674e-05
4.32900005408489e-05
3.86241434258655e-05
3.10777293374308e-05
2.60745160762225e-05
1.84008741222638e-05
1.94061122004541e-05
1.47178568508659e-05
2.45154272600925e-05
2.62158537206235e-06
2.20423687910489e-06
1.43870339357212e-05
3.92486181130734e-05
9.18652878886423e-06
-1.12095247688379e-06
1.19443022038389e-05
1.75432710603264e-05
1.31513513934795e-05
3.11984833242283e-05
3.38327892755902e-05
5.34168375357963e-06
2.58770413659712e-05
2.13430348132101e-05
3.67058313743234e-05
5.27844079659542e-05
1.91222034320623e-05
3.8971693894448e-05
5.60641842863323e-05
4.41942736156019e-06
8.41904577675511e-06
4.4225012238348e-05
4.35431669983478e-05
2.03458967139385e-05
2.96897306000401e-05
4.32553376458197e-05
4.99969090121193e-05
3.56129189097968e-05
3.34895850759235e-05
4.16068782857372e-05
1.16275592751077e-05
3.64790657677125e-05
2.40534231930481e-05
5.6438064224477e-06
3.64903054116511e-05
2.47767184509135e-05
4.05224338712219e-06
4.84838103990496e-05
2.91563362388599e-05
2.45334486929295e-05
4.67216685904001e-05
2.65972940563133e-05
1.34908050506837e-05
1.01409333619583e-05
4.12505328142243e-05
-6.4094281575407e-06
3.52298014987451e-06
2.1648679634018e-05
1.92447211230678e-05
5.84390669507108e-06
1.71163193770991e-05
3.2426845339073e-05
3.36454632979259e-05
6.37194130710371e-06
2.62795194091031e-05
2.5268173039729e-05
5.22018538732396e-06
8.05174338031944e-06
3.70606701676129e-05
2.59410878125966e-06
2.75325752756378e-05
2.84931248406084e-05
3.12050498714183e-05
1.99402326287148e-06
6.43314760635305e-07
1.24033601944099e-05
2.10066701726908e-05
3.98302153416866e-05
3.62433568810918e-05
1.42187938650876e-05
1.76194057801144e-05
1.7300417619501e-05
4.51679226942025e-05
1.84212988675637e-07
2.09122499558958e-05
8.05440118593259e-06
2.19356104407834e-05
1.52785379762896e-05
1.63370059429197e-05
2.30475662685262e-05
4.49964588472995e-05
4.0882467267275e-06
2.2404458256018e-05
7.66083044831359e-06
-6.10864290020065e-06
2.89186988045626e-05
4.33066562390563e-05
3.09483992345757e-05
-9.33879563753351e-06
3.3978926369383e-05
5.54855051960231e-06
4.54712953905342e-06
3.03192248001971e-05
1.51727535166463e-05
6.78194519806393e-05
1.25676330715135e-05
-1.16005838018292e-06
2.65369321172067e-05
1.59994422006394e-05
3.42438750256341e-05
4.19510774827268e-05
2.56861625723042e-05
4.12234990002421e-05
3.28943230059218e-05
1.96235536107652e-05
3.03120437902566e-05
2.24730845409928e-05
4.27850257620915e-05
4.48044245316481e-05
5.45465837918292e-05
4.94403284171386e-05
3.14650538285671e-05
3.78328366431312e-05
4.86111232856382e-05
4.93506299939945e-05
2.51445955924575e-05
1.93769803513799e-05
3.82968704187767e-05
3.34879196486674e-05
2.42598554590891e-05
5.54185784483649e-05
3.96601123380298e-05
1.19438093286919e-05
1.3984085820373e-05
-1.10676594734069e-06
3.53118245949778e-05
-9.54321729582901e-08
-1.02942730705954e-05
3.00430882039326e-05
2.90206096373019e-05
4.05238161922553e-05
2.77432503372713e-05
-5.87482506010735e-07
1.32687545412095e-05
3.22022232137346e-05
4.31653928676858e-06
1.83981084739086e-05
3.35312343390208e-05
1.07739466994296e-05
1.96230877232576e-05
1.81625610769647e-05
2.16348921507471e-05
1.32787916735947e-05
1.84826689952782e-05
2.38619332263506e-05
3.78897532741864e-05
3.40604880228674e-05
2.78768493012435e-05
2.45853666292817e-05
6.59699473170358e-05
4.32169269361506e-05
4.20833625590688e-05
1.87149760220651e-05
2.87760831254762e-05
2.77793551025265e-05
1.07428269060812e-05
2.87298433472742e-05
2.58230215166335e-05
2.22957648960297e-05
1.96359202834005e-05
1.31018641889283e-05
4.02346779964882e-05
2.25678310804283e-05
4.12682868000893e-05
3.51754459403482e-05
2.89292267874357e-05
3.78097142835647e-05
-2.3734514508993e-06
5.5470479893142e-06
4.63804829380984e-05
1.11787497835637e-05
5.36527285622354e-05
5.9329000427975e-05
7.79935501453718e-06
2.4302086255366e-05
3.29883643383457e-05
4.1773133366255e-05
5.91255449091592e-06
4.42962265454624e-05
2.42032990093667e-05
1.00285099330482e-05
3.80915309356284e-05
2.15873274779115e-05
4.23228900194497e-05
3.85603192289632e-05
2.31130260788292e-05
2.54932353527844e-05
3.21165726879529e-05
3.37499844174519e-05
2.43977195251453e-05
2.51340742950817e-05
3.02613148643162e-05
2.5198508913244e-05
3.69613163486479e-05
4.83290115232898e-05
2.56887755872127e-05
1.3544091834126e-05
3.83720369980496e-05
1.86741503627385e-05
3.34998421273178e-05
2.25224778459453e-05
2.05560559864692e-05
3.40749815564675e-05
6.88707470300723e-06
-1.26593838237405e-05
-2.82449705454917e-06
2.35746057111945e-05
2.61147446938244e-05
2.70329624973434e-05
1.97366323086056e-05
3.72437691693245e-05
3.46088010818524e-05
1.70085928267533e-06
1.98967792511058e-05
4.7328003326806e-05
3.15276950270381e-05
1.35291447094395e-05
2.29980707773125e-05
1.58271844197307e-05
2.93949049480403e-05
3.49818611720407e-05
4.42847532536735e-05
1.2187413291817e-05
3.91339277373055e-05
2.90421850012061e-05
3.30236263696825e-05
1.19181901337819e-05
3.07602985618754e-05
7.7328780255816e-07
2.7870068919024e-05
2.71440124343069e-05
1.52780154353012e-05
5.26931632913682e-07
2.48546041772811e-05
2.82981851894214e-05
1.39147846629444e-05
3.19053221364281e-05
3.35451354978894e-06
3.3108181120294e-05
1.11558376763006e-05
9.87316124289202e-06
2.38977454979601e-05
4.4739831516256e-05
8.0987913902628e-06
1.45086545915341e-05
-3.34249717401292e-06
3.51738693645183e-05
2.42048276564219e-05
1.13675422183225e-05
-1.79994813428662e-05
2.2846169596407e-06
5.50075913512205e-06
4.65024322377492e-05
2.56703175859853e-05
4.28052249637948e-05
4.74740060803164e-05
2.20038004131342e-05
1.69702529366103e-05
2.18518687805836e-05
2.89404889417741e-05
3.46464841209073e-05
4.7804450855358e-05
-1.774189622633e-06
3.98250399309331e-05
1.43210251071775e-05
5.59264319578226e-05
2.22159295176192e-05
2.07104753555945e-05
1.94026539545271e-05
9.6646637232324e-06
4.23538334933312e-05
1.9073848226005e-05
1.18572029957561e-06
1.6732784660023e-05
6.71461253865605e-05
3.93343592059564e-05
4.27892029067213e-05
1.98218968906963e-05
4.66212313416387e-05
4.34331915636942e-06
3.04289211078546e-05
1.15651894892512e-05
4.67417029986688e-05
2.90053157103622e-05
3.10880742136549e-05
2.69264876776224e-05
2.73349927204648e-05
3.31135122777507e-05
2.93761629410911e-05
3.18113539965469e-05
1.26571215346498e-05
2.849188986539e-05
9.79923723112696e-06
-1.20463016255767e-06
6.23807148421555e-05
4.92885580483591e-05
2.65239955997475e-05
-7.91392940521057e-06
2.08086964733028e-05
3.28121541606066e-05
1.25792970932738e-05
2.48588354234737e-05
1.53681610117971e-05
2.35637909556019e-05
3.09931251551565e-06
4.60286451900525e-05
4.92697864316129e-06
3.08139301314694e-05
3.03695201887883e-05
9.32647299503644e-06
2.36579695959723e-06
4.1511001518198e-05
7.73951608502827e-06
3.06733068041253e-05
5.5160316868365e-06
2.30348817683997e-05
4.02588663242357e-05
6.28901797796512e-06
2.18210067333139e-05
1.67570670533429e-05
2.87732329845638e-05
5.23482390859618e-05
7.79862831753462e-06
2.78017704622427e-05
-1.78972113175435e-05
2.57741666121961e-05
4.55494727443144e-05
4.57464811962833e-05
9.30474973371527e-06
5.28283923579478e-05
3.74695903838298e-05
4.85434263720823e-05
5.4208569253985e-05
4.80308706647038e-05
5.46839059401021e-05
4.36110530651443e-05
2.79946578744971e-05
3.77161767036815e-05
2.43324745140259e-05
5.48072900558529e-05
2.43046049805779e-05
5.11790592657033e-05
2.25166109386647e-05
3.34017197913197e-05
6.16269934861051e-06
1.74623484606773e-05
1.07083789744569e-05
-3.01954305523167e-07
3.03932433271143e-05
2.80180404160549e-05
4.31666041519663e-05
1.83811779991144e-06
2.78374714767073e-05
1.68125347780496e-06
-5.54690895180048e-06
6.39418584231687e-06
2.16016773967326e-05
9.47590156375613e-06
1.23693624217884e-05
1.78800790090097e-05
1.17942368785728e-05
4.35988953710393e-06
3.21208575205277e-05
1.23065550349892e-05
4.76539774529509e-05
2.87268260545047e-05
1.40951202522455e-05
2.60444055385695e-05
1.59700785846187e-05
2.90696532062822e-05
4.78272441856703e-05
1.30677939640039e-05
4.72041289354335e-05
1.18531063530385e-05
4.7152703274504e-05
2.22891450315366e-05
4.52706541242631e-05
1.15581016807339e-05
1.42648178423522e-05
2.8751304375123e-05
3.99962645742957e-05
2.84527943040733e-05
1.93864682847428e-05
4.74640151238698e-05
3.36815589892991e-05
4.80496965505277e-05
1.36881179749191e-05
-9.12200550502551e-06
1.23901497618429e-05
2.51131521169656e-05
4.27977607029998e-05
2.29661220272081e-05
3.76988962004979e-05
1.02334077441689e-05
1.56089578215306e-05
3.34311247919865e-05
1.59611542186353e-05
2.15367326091842e-05
2.62211681366396e-06
1.39227437320407e-05
-1.57239753626767e-05
1.61863568086666e-05
2.90564870058765e-05
3.88208093953573e-05
3.09812322318173e-05
7.68059983497184e-06
4.85959285924694e-05
4.25946843514889e-05
2.22471989562154e-05
4.68116824113204e-05
4.527269411156e-05
1.68063483905934e-05
2.53002243070237e-05
2.9924305564948e-05
4.35133649917752e-05
5.44225985832942e-05
2.52539303293748e-05
3.13302954796577e-05
2.29705661131361e-05
2.83586149537628e-05
4.8013400819187e-05
3.15070985620825e-05
5.03445589539943e-05
3.49581578048568e-06
4.26150543238783e-05
4.84484107639037e-05
2.43478194258272e-05
3.9119263543282e-05
4.52166556052154e-05
-2.95877386864866e-06
3.80985700460148e-05
1.91276995935685e-05
6.35883510987658e-06
4.69163362879952e-05
3.29661638098947e-05
-1.83774430846908e-06
1.08926176407161e-05
3.5422882269328e-05
2.90490609885242e-05
2.78651123336198e-05
1.61169678021749e-05
1.78406401075051e-05
1.86457384737406e-05
1.52848364907707e-05
4.77073285356334e-05
6.58556405249572e-06
3.04241375289031e-05
1.34195903148318e-05
1.90712608888409e-05
6.60536891874062e-05
-7.65857778624754e-06
3.78370852354643e-05
3.59367378051455e-05
4.69937705668827e-05
1.74640618388478e-05
4.1863530197793e-05
2.54699829456543e-05
2.94299785717082e-05
1.7582326205192e-05
2.83170228887763e-05
2.74829636999896e-05
3.22492660342502e-05
5.08009115285212e-05
3.41219578671757e-05
5.41223831310362e-05
4.83619082123416e-05
1.82003894008782e-05
4.29786565045083e-05
2.37395890560435e-05
3.56637153235947e-05
1.72813105819408e-05
1.34289793144372e-05
3.13503489518233e-05
2.73378319964647e-05
1.01959911431745e-05
2.55881460460725e-05
2.86641827506461e-05
4.12440618282246e-05
3.36689745699453e-05
2.58950777652396e-05
4.89507074659222e-05
2.55473908438808e-05
1.48842238143318e-05
-1.29219281503601e-06
3.9828074614815e-05
-8.8405834226383e-06
2.8833816521282e-05
1.21597732297879e-05
2.33255130038677e-05
4.47747402548875e-05
5.18205570368218e-06
1.91158314135071e-05
1.99504741713893e-05
9.43071137702065e-06
9.51002669093326e-06
1.44862996423606e-05
3.52267917751419e-05
3.9743231214791e-05
2.51731149995073e-05
4.595697560612e-05
1.06671138252138e-05
2.32595095786394e-05
4.56140518000407e-05
3.66997720151095e-05
4.07881684841004e-05
3.44401021420015e-05
1.8830560221402e-05
2.55788961772428e-05
4.6477091975393e-05
2.42916984290061e-05
3.33501802351997e-05
5.35821656384595e-05
6.83060002485559e-05
3.4059153165557e-05
3.63445793493669e-05
3.38963614092245e-05
3.90817429408831e-05
-6.42919502499484e-06
5.12042799860782e-05
2.38603718870574e-05
4.2880184307126e-05
3.36494304765164e-05
-1.24171567996733e-06
2.15554959749188e-05
3.25845771577702e-05
3.64033624157272e-05
1.14849401499224e-05
7.22754748922035e-06
-4.00410354415898e-06
2.36569453362421e-05
2.19384395853058e-05
2.24236509753726e-05
1.15475205624406e-05
2.99408634618704e-05
2.47253018074116e-05
1.84967315384902e-05
2.47958246724493e-05
3.26378920966881e-05
9.77820556712411e-06
4.87799912351026e-05
1.09736443847601e-05
2.41723500700445e-05
1.43649339947929e-05
2.02127926146626e-05
3.74410767106011e-05
2.63715578654666e-05
2.51811834912788e-05
-3.17861647249023e-06
3.17759671966508e-05
1.9747855241585e-05
3.59504307645805e-05
2.66261328189889e-05
1.745497052888e-05
3.21295330054205e-05
2.20690307044956e-06
1.50194196811156e-05
7.69076388895401e-05
1.59312538713367e-05
3.26518232750488e-05
8.09934075420101e-06
1.02717679715331e-05
1.47792910806542e-05
4.79435950156746e-05
3.94161343492203e-05
3.05651570956589e-05
6.32086637479625e-06
1.32720368217023e-05
2.95064768967143e-05
4.15941695550235e-05
1.22346501743372e-06
4.30377496571076e-05
4.71435505646639e-05
-9.02515001605793e-07
-1.61107074839876e-06
1.53062250377128e-05
2.59921975598092e-05
1.94517633557833e-05
3.62735611925436e-05
2.02601507719278e-05
1.72850885070488e-05
3.48025803195534e-05
5.07286902257365e-06
4.81196274407084e-05
2.22509017659028e-06
1.02861347123599e-05
2.28509932502843e-05
1.74202896313798e-05
5.5567714793012e-06
7.80293654745103e-06
2.52567815512351e-05
2.97880589014936e-05
1.5080662422321e-05
2.04144234931312e-05
1.30350226993961e-05
3.93363452662542e-05
5.11092059549031e-05
3.54377028450553e-05
3.69520483656316e-05
2.90543381690919e-05
3.10917381186597e-05
1.63659379459122e-05
2.80818418242743e-05
1.31830620153596e-05
1.56350242308083e-05
9.49032448702346e-06
1.23960614419388e-05
6.17469326698454e-05
4.71040510778376e-05
3.55837454606666e-05
2.349060717669e-05
4.53494724755273e-05
3.46918853093594e-05
-8.00001736548519e-08
1.97139185484106e-05
4.30526979043907e-06
1.15093741070101e-05
1.20189242636668e-05
2.34078829721747e-05
1.07752389586912e-06
3.51722586847072e-05
3.0151086865291e-05
2.33629501437067e-05
3.02370404468288e-05
3.51892750189237e-05
2.76076797054301e-05
6.91034860608668e-06
1.22994646750678e-05
3.34033189047056e-05
9.81455380384098e-06
1.7610102021914e-05
-1.35112223542453e-06
4.63517021383557e-06
4.09935431952624e-05
1.45649668909067e-06
9.50065322936828e-06
2.68305179638585e-05
2.74844324810313e-05
3.29935602263226e-05
1.61476137834036e-05
6.72383649475939e-06
1.63812724967917e-05
2.58928205190296e-05
4.89863588716719e-06
1.9114757103805e-05
1.2205920685463e-05
3.48380625894024e-05
2.60922859848136e-05
2.65437693847163e-05
1.70907737627584e-05
2.69857555196682e-05
1.00440002302832e-05
4.31424754414997e-05
1.06118650209427e-05
2.99537373088709e-05
3.53164459391751e-05
1.27992934265967e-05
2.07967060343857e-05
3.46348657430839e-06
2.99918794512165e-05
3.84763942315066e-05
4.10863320542204e-05
1.76427219013382e-05
2.16801996541204e-05
-5.93657334307922e-06
2.02752042911442e-05
2.46698961165473e-05
-1.18551102882596e-08
3.28117329755962e-05
2.37109406151121e-05
3.61504662448656e-05
1.30546798476229e-05
4.42710915010776e-05
1.88651974486406e-05
3.41210742350544e-05
4.53316135068497e-05
1.83458075743534e-05
3.80647176549471e-05
4.52493271692475e-05
1.81107823376511e-05
7.99202157474401e-06
4.86950127723492e-05
5.57776248339657e-05
4.81129284343079e-05
1.92509710169177e-05
3.80483454219044e-05
2.24785807451412e-06
1.42923929187923e-05
3.91533036193653e-05
1.45072760712018e-05
1.73020698569604e-05
5.1329432172614e-05
3.22818798414374e-05
1.698804562353e-05
1.12529912333542e-05
2.4027329337926e-05
1.07920809527745e-05
3.11575697974218e-06
3.89102908196165e-05
1.84925972103197e-05
1.85821668743891e-05
3.62039740321624e-05
2.20810980479528e-05
2.84480949372204e-05
3.78873664122243e-05
3.26011311086254e-05
1.95509139670636e-05
3.13246720534934e-05
2.01594705574798e-05
3.00868126561467e-05
6.05669620246127e-06
2.08734136841452e-05
2.08676046907191e-05
3.95016959906313e-05
1.59587129170693e-05
4.05707363303419e-06
2.69683334201687e-05
9.69351577336012e-06
4.30213777036097e-05
-2.79773375148405e-06
1.62065765582995e-05
-4.77950855759896e-06
-6.85656078637552e-07
1.99303987346672e-05
2.81494621194857e-05
1.63648616374256e-05
3.18171446472054e-05
3.09574686402383e-05
3.23753112407504e-05
3.75716299802863e-05
1.22028150119959e-05
1.19153547623792e-05
1.00917796612203e-05
4.54524185726988e-05
2.8507367055945e-05
1.31116117207726e-05
4.81769247966788e-05
5.35306437944978e-05
1.02957419450703e-05
2.54488370559964e-05
4.75858428737772e-05
4.1105195567337e-05
2.401736984489e-05
2.96646068620668e-05
-6.91298423514208e-06
1.17737628149581e-05
4.83656583954624e-05
2.9152561739207e-05
5.17541618144337e-05
2.31475150455883e-05
6.47039861222376e-05
5.53419254435243e-05
4.66267409662862e-05
4.77731777506532e-05
3.17637422246344e-05
3.73590890661538e-05
6.12266785540961e-05
2.32198629183507e-05
1.30841286021e-05
7.64499892175592e-06
1.78529574179599e-05
3.66742299553598e-05
1.46023192873351e-05
1.83946665315359e-05
-5.61334533839679e-06
2.37612485099513e-05
1.68100199752291e-05
5.11520836209799e-06
1.28358586679507e-05
3.0163029038624e-05
5.00511038952429e-05
1.43328099392174e-05
2.10346899795982e-05
1.8897767963463e-05
2.15210644510379e-05
2.56917410619796e-05
4.35386987959474e-05
2.38659559816007e-05
9.76455653658352e-06
9.94904070509194e-06
4.38188792489657e-05
3.57117592829894e-05
1.38229447241193e-05
3.73845778922552e-05
3.66231415173317e-06
5.03015947600232e-05
3.9196651760334e-05
3.27191900711833e-05
2.64934827161573e-05
2.80614539284503e-05
4.21655477795098e-05
2.91426523566698e-05
3.79451801374176e-05
3.20604375255146e-05
6.75015043781447e-06
3.92654436509848e-05
7.16837413930111e-06
3.11200188992779e-05
9.54923736071052e-06
3.49425360466063e-05
2.13206229008311e-05
2.97514225792124e-05
1.97480633310115e-05
3.48483970019179e-05
2.36529196501661e-05
1.65273061964045e-05
1.69801346813597e-05
7.17606664876539e-06
2.54479975362262e-05
1.55339417588499e-05
-3.31299214867626e-07
4.1296747625129e-06
2.05690368145358e-05
-6.74962759609772e-06
8.09434471250159e-06
2.0616775236208e-05
2.30205246866229e-05
1.01544147089951e-05
2.67700154369188e-05
3.04098697510421e-05
2.69822562021882e-05
5.7702347352067e-05
2.35485213842988e-05
1.33514416849203e-05
4.16813601732256e-05
4.80685449669023e-05
2.47227325088097e-05
3.20818691249579e-05
5.70669184528957e-05
5.53203655021916e-05
4.46626618583232e-05
1.6066636155615e-05
1.95550465995078e-05
1.81328090657642e-05
5.17753132979664e-05
2.88654079783927e-05
2.2801245873791e-05
2.1064034757441e-06
3.37700218361143e-05
2.56226665367979e-05
2.99564690555022e-05
1.53220481878689e-05
1.93149788424951e-05
1.94847775220443e-05
3.13777531882146e-05
3.48637457234581e-05
2.08970974739135e-05
1.6120742661471e-05
2.72070923159193e-05
7.39932203330566e-06
4.09209418285418e-06
3.4360861577746e-05
2.64437467659597e-05
2.7035111582947e-05
1.57661229220185e-05
1.19983524856657e-05
2.86198201180357e-05
1.12848820031587e-05
2.00424243882806e-05
1.15231225371512e-05
1.32685831964302e-05
1.36367272297474e-05
5.12694278601612e-05
3.57745388648348e-05
3.58072668928313e-05
1.56933253715679e-05
1.17246578242368e-05
2.68914260759103e-05
1.6516957677518e-05
4.36976509486251e-05
1.21491327050746e-05
5.84575706816162e-05
4.62040765564239e-05
6.22316483855984e-05
4.33717761847959e-05
2.65705640194747e-05
3.96316069424363e-05
3.96970706853245e-05
3.18857938552831e-05
3.6830196119344e-05
2.19461594836345e-05
1.09828264145896e-05
1.86642387228595e-05
-6.34209107661668e-06
2.39025661254594e-05
5.42557113159439e-05
1.91117496582284e-05
1.91712235078069e-06
4.00455008111618e-05
1.9419789238048e-05
1.32532135622244e-05
4.12397258328526e-06
2.50786632620516e-05
1.39795999218058e-05
8.08351884376859e-06
-6.43311020032976e-07
4.25417634410258e-05
3.59420445717154e-05
3.72626192991725e-05
2.49532083400559e-05
4.61254927404655e-05
2.69560965849214e-06
2.50107243676754e-05
1.46953025894463e-07
2.79416148354787e-05
3.52296728707537e-05
-7.07423965761548e-06
3.41419462172253e-05
1.02194679729244e-05
6.26029719452262e-05
-8.08873905892285e-06
3.64202999321607e-05
8.65871528644476e-06
1.7993408267605e-05
6.66455248668529e-05
4.29470848855864e-05
2.96391780471515e-05
1.83124396500182e-05
5.59835687781784e-05
3.10023763273225e-05
1.69963406935856e-05
1.58030472742037e-05
3.08347981467753e-05
2.80367989531023e-05
2.29076580482407e-05
2.52416162542568e-05
-7.46749740395439e-06
1.4875127424876e-05
4.08835777241618e-05
3.74829573248621e-05
1.82545641164068e-05
-2.87976208033944e-06
2.61699202085267e-05
2.30398946269569e-05
-2.52115775801243e-05
4.30609939561415e-05
6.68446930602653e-06
4.57159323700591e-05
4.98539225025802e-06
9.99912862485841e-06
2.64835913431192e-05
-1.28444010469534e-05
1.93367949005834e-05
1.89830017907185e-05
9.66264362891285e-06
2.98852958255581e-05
4.89146973123384e-06
1.93616392940031e-05
1.87947927560784e-05
2.07092620440757e-05
3.29156755266736e-05
1.41472779532252e-06
7.79934183391344e-06
6.70247341255402e-06
1.79512600057775e-05
4.2569034147556e-05
7.6859124110675e-06
4.017623595752e-06
2.61698174627614e-05
1.33207587823038e-05
3.49246882621561e-05
2.8241116605983e-05
5.67360096228893e-05
3.05314680309992e-05
2.8758487966907e-05
3.77578403272917e-05
3.87923983500942e-05
1.54374770249723e-05
3.6211494887999e-05
2.42012323603043e-05
1.93077154335774e-05
3.11347957937986e-05
1.43139266452382e-05
1.06823730507276e-05
4.43925329580105e-05
1.07882182630727e-05
3.06457713948607e-05
2.53708009284743e-05
4.0428920307848e-05
7.17148202184623e-06
3.61029985558696e-05
4.44867225807296e-06
1.80104324819251e-05
2.83714312262147e-05
1.16648943629075e-06
3.87585640255215e-07
9.11969241581027e-06
-1.27363937529484e-05
1.89234740518155e-05
2.352660384221e-05
3.4122178255464e-05
2.88352857788693e-05
-2.48363528876574e-06
1.16704764259477e-05
1.13388255817245e-05
1.33036080440636e-05
1.97490732650033e-05
1.8915205066439e-05
6.02806699140029e-06
2.6019942397e-05
8.14742166179867e-06
3.52943715267426e-05
2.04949449534105e-05
3.34587226697817e-05
2.5241597722377e-05
7.05736461080255e-06
1.98417919232246e-05
2.61050600790174e-05
3.94041090320961e-05
5.95388704515441e-06
2.42857368928959e-05
1.16415840367531e-05
1.22529061834308e-05
4.60911523065375e-05
8.67638910463912e-06
5.15137500928702e-05
8.82326107107914e-06
6.94670161185935e-06
4.30455912513515e-06
2.39260115762364e-05
4.00542143849791e-05
1.72818958494499e-05
1.4155017125844e-05
6.11389791580821e-05
2.54676507253979e-05
3.59178195790895e-05
3.3252837257559e-05
3.12065084325711e-05
3.39559210010371e-05
1.69661929256935e-05
3.55962474658458e-05
2.65761069173501e-05
2.69591217571727e-05
2.5671288718312e-05
2.02305428920883e-05
3.18218112834327e-05
1.3680087826016e-05
6.50568260498511e-07
3.91388744242188e-05
3.57237750973603e-05
2.95202623754278e-05
1.05029830101287e-05
2.8713564872912e-05
1.99039297382193e-05
1.34166075922356e-05
9.62548409719671e-06
1.2766402423534e-05
-8.14751233225014e-06
5.69992647274321e-06
4.66695275663041e-05
4.70863850489994e-05
4.02494543224128e-05
3.33623517247297e-05
2.65291288006276e-05
1.19269967396099e-05
4.32043687023117e-05
3.89533720147852e-05
1.65947113765897e-05
1.85873594914946e-05
1.67527880840766e-05
5.98935848854212e-06
4.35525396665938e-05
3.6408609919673e-05
7.90549265769407e-06
2.86106261121452e-05
4.49733129695337e-05
4.26554739555805e-05
5.14724147355445e-06
9.73144884809131e-06
1.540283435841e-05
3.81592379782637e-05
3.02166383576363e-05
2.9801814298897e-05
4.66402435729045e-05
1.99614726746847e-05
2.85403973466471e-05
3.85998884900041e-05
2.30371651312966e-05
3.23623040740567e-05
-3.73751183328215e-06
3.32701665296722e-05
2.66088858152093e-05
-1.20965052305798e-06
1.01255291861974e-05
2.11819177325853e-05
2.73569428281267e-05
3.24951179141991e-05
-6.64286440241863e-06
1.83255475829233e-05
3.1041219903233e-05
4.98986025657875e-05
4.72223070917812e-05
1.72731596229292e-05
1.69080776358048e-05
2.7917123883786e-05
1.29348426059317e-05
3.50224462405549e-05
8.04243936120645e-06
3.8649040521818e-05
1.91698726708161e-05
8.14029190123401e-06
-1.54598141233994e-05
-1.48526615103251e-05
3.05303160340219e-05
2.12183144063246e-05
3.8532207104881e-05
1.77130497915766e-05
2.04317465391475e-05
3.80580313281504e-05
2.18936546799483e-05
4.9906609940938e-05
1.13517509286905e-05
4.18905629451114e-06
4.63239715419905e-05
3.70674324943275e-05
1.78857445562845e-05
1.42121041111129e-05
2.43373538929694e-05
2.60096911783953e-05
8.71326890356208e-06
3.08613915943896e-05
5.70768394097324e-06
3.32424270307255e-05
1.82896912580625e-05
2.02221171791421e-05
-4.18066492032714e-06
2.17175127577069e-05
1.45952699907433e-05
1.45643459121107e-05
1.8702030648217e-05
1.61541121736804e-05
2.12281264701007e-05
1.12720462048133e-05
3.91250146195979e-05
1.70272998537449e-05
-1.0567247299768e-05
1.5397634504011e-05
4.78431648276256e-05
3.22053957531838e-05
4.90987337675456e-06
2.60043315086033e-05
4.00890042330959e-05
3.23398344483657e-05
7.32778880614642e-05
1.54868950381378e-05
5.00824705025137e-06
3.95597113639603e-05
3.32338701410941e-05
3.41685603774496e-05
2.98877716022931e-05
3.81176663444661e-05
3.11635821657533e-05
4.51582246669742e-05
4.30761644539966e-05
4.99766603353489e-05
2.24610923553126e-05
2.03056722967704e-05
1.22683697825997e-05
3.22006865805933e-05
2.25375545670039e-05
3.2663840281306e-05
2.66606643755878e-05
3.13246753059297e-06
-2.17628033370226e-05
2.16474468533182e-05
1.09449542704522e-05
4.47799235273298e-05
1.01457411228239e-05
8.14725400481617e-06
2.23487225974004e-05
5.91810983430446e-05
2.96275951480982e-05
1.6982648302392e-05
-1.59229141478748e-06
1.98381676520685e-05
2.83127139434234e-05
9.30560141969023e-06
2.07495068837505e-05
7.95317336590936e-06
2.30691043777924e-05
3.8903347697341e-06
4.67882035085941e-06
2.68503018526717e-05
2.59856334562066e-05
2.47874193135938e-05
1.63987892753796e-05
4.41299976223968e-05
3.46395900164442e-05
3.28324845068879e-05
2.23624443356144e-05
-7.40204535634261e-06
2.36437313832153e-05
3.13416283046535e-05
2.00479165391285e-05
1.70178999797594e-05
5.27026115051741e-05
2.1628384035604e-05
2.80207041534365e-05
3.46564984489078e-05
1.96999007369112e-05
4.99345160603125e-05
2.88970194641903e-05
2.84841270264937e-05
5.09178382414692e-05
1.6250410530349e-05
4.57850148649145e-05
2.47947239965331e-05
2.72404602855135e-05
2.7301795326171e-05
2.70855473816291e-05
3.92259752310957e-05
1.89720347937684e-05
2.80578006742059e-05
1.7178202446394e-05
3.15756408726585e-05
-7.26381903890989e-06
1.311907058331e-05
1.56791803768501e-05
2.32180807413721e-05
3.68985937095626e-05
4.44151523306002e-05
3.55878844028747e-05
1.66546636366946e-05
1.7566730064942e-05
1.65343648180711e-05
2.2096403945088e-05
1.09450923615802e-05
2.63479526698763e-05
2.22325293013855e-05
4.35840621910048e-05
8.53124221219037e-06
1.60005529746972e-05
4.1725413489679e-05
4.41842483126483e-06
-5.40776665195965e-06
2.51743315804881e-05
6.81519927608805e-06
5.49313542271067e-06
1.01000971358657e-05
2.61661692078952e-05
1.79824154014406e-05
1.09451317470136e-05
1.74226736227398e-05
2.42615151072609e-05
3.32292777737868e-05
3.19264878497701e-05
3.40517892090602e-07
-2.56467380412879e-06
3.54498739218509e-06
3.0039890301381e-05
3.70038859323212e-05
3.39724491717473e-05
2.70579191274294e-05
2.58563170947674e-05
3.32767821713256e-05
5.74986949994054e-05
-1.81824868819973e-05
1.38128918758616e-05
3.02324956993247e-05
3.28048900301064e-05
1.03915663616879e-05
1.45908357589682e-05
1.47091441264089e-05
2.38407481216052e-05
1.59247631352469e-05
2.86320390565094e-05
3.43180082245903e-05
1.37166552381354e-05
3.44954083710533e-05
1.60592320578039e-05
2.61110830635615e-05
-3.49135988866477e-06
2.43387639389332e-05
2.94842632586885e-05
5.33879845988581e-05
3.19786441331907e-05
1.20928425530946e-05
1.49801912214417e-05
-5.92798273989941e-06
4.18392210718049e-05
2.31138381743588e-05
4.47969012219251e-05
4.54897532890856e-05
2.96227448815858e-05
2.37671871402881e-05
1.56375420646682e-05
1.04213753669559e-05
3.39113541940776e-05
4.84257861717994e-05
2.88595533068472e-05
2.61973481167666e-05
3.65991602919497e-05
2.36250342528106e-05
5.94837977310573e-05
1.41794416308289e-05
4.07599379721999e-05
6.07045565730542e-05
6.59324359965158e-05
3.54452797531149e-05
4.23667602932214e-05
2.89148210533784e-05
2.72200067409831e-05
1.12606172495084e-05
2.40493267563633e-05
2.26773156801349e-05
2.58859539216232e-05
9.86110282272633e-07
4.19213205422545e-05
1.4597740170752e-05
7.77721134812224e-06
-4.16119897609233e-06
1.34223987058473e-05
1.98047778619038e-05
3.23752857939293e-05
1.03141678489022e-05
9.96436806851058e-06
3.65791596437684e-05
2.46868595328674e-05
2.73512338114119e-05
1.80430899990955e-05
2.21530733678975e-05
2.36457342639474e-05
1.22126031902231e-05
5.62430554597792e-05
1.58123472219144e-05
2.37876713282819e-05
2.00154872896931e-05
3.09023814757348e-05
3.19579799065046e-05
3.25420525514237e-05
2.23626496632264e-05
5.23609724278195e-05
3.05536055736099e-05
3.24409617647505e-06
2.15187313810019e-05
2.46424443136967e-05
5.4655515525326e-05
-6.74764172409199e-06
2.45712020683145e-05
2.36227816908094e-05
1.94235258611473e-05
3.61766000368699e-05
3.42652437927029e-05
5.30025002572864e-05
3.92881595646585e-05
2.36005159970778e-05
2.71182421814093e-05
3.58377354692489e-05
2.6645998299089e-05
2.65218539054486e-05
4.6662224904446e-05
5.44745430294785e-05
2.10681146612141e-05
2.38110320170871e-05
2.1118204732761e-05
3.11570707561509e-05
-3.25054297076607e-06
3.38558850734823e-05
2.26436005524146e-05
3.21688037437796e-05
3.43473653210677e-05
2.52065231632773e-05
4.40850356435705e-05
2.14672872280823e-05
4.12268636333821e-05
3.12830419835672e-05
2.30243564175173e-05
3.05401686419832e-05
3.59185139025333e-05
2.87705649919129e-05
2.33728283102993e-05
1.48285206292243e-05
1.07939123348269e-05
1.91717233131742e-05
-1.5561962595784e-05
-4.47495721239256e-07
4.17613575935918e-05
1.72017445476544e-05
3.32700021987185e-05
1.05769567921419e-05
1.96952848763858e-05
2.8843342112477e-05
3.69902775074083e-05
