# Supplementary material for: Research on computational propagation and identification of mine microseismic signals based on deep learning
Source: PLoS One. 2025 Oct 22;20(10):e0334641. doi: 10.1371/journal.pone.0334641 (PMC12543183; doi:10.1371/journal.pone.0334641)
Supplement: S4 Data — (ZIP) [file pone.0334641.s004.zip › 000100700001494.xlsx_0.txt_24.txt.txt]

2.66328505324269e-05
4.06203467302305e-05
9.46557277059587e-06
-1.76957984467554e-06
1.79949992733987e-05
2.10046325987311e-05
2.86273908235184e-05
3.25616178063651e-05
3.60750030880975e-05
8.42087361056754e-06
2.92231417756945e-05
4.31131038841948e-05
3.69518209407583e-06
-3.20059191553988e-06
1.45577653867932e-05
1.41722825083304e-05
2.80236009802238e-05
8.21741023774884e-06
1.4406750702709e-05
-3.54173615934888e-06
5.58253549195878e-06
7.48054055564148e-06
2.37517396454624e-05
9.99503309342136e-06
2.62068155147243e-05
2.57091990986636e-05
4.27156961901716e-05
4.72469818169272e-05
1.63948646924788e-05
2.97666797851806e-05
2.49737154668204e-05
9.72795719493642e-06
7.39360528726141e-06
2.63678514822631e-05
2.7386667297671e-05
-8.53216117309531e-06
7.58224284483022e-06
1.47764142598937e-05
2.22834676417573e-05
3.19230599071734e-05
5.17936935476195e-05
9.67846805504618e-06
2.27964860940808e-05
3.8438642526308e-05
4.51899348208089e-05
2.47590408548333e-06
3.16278440151332e-06
3.49730147589509e-06
4.42955124079184e-05
1.25327307997795e-05
2.41781737507149e-05
3.46134851986624e-05
4.66214338035667e-05
2.12286017850206e-05
1.72616207090317e-05
-1.24452540921068e-05
2.38173764725537e-05
2.53210183771676e-05
3.06931545598919e-05
1.26419954433384e-05
1.85039578624819e-05
9.3947139412373e-06
2.40471004344649e-05
1.27017738607861e-05
1.67666208184506e-06
3.94704961172391e-05
5.89619091975358e-06
2.8710242192569e-05
2.35914143022683e-05
5.28384257916638e-05
2.59385411839019e-05
1.62656388050914e-05
3.9812505100677e-05
3.23066383421173e-05
4.27081939696405e-05
3.08636195100684e-05
1.24809038119145e-05
6.81083735638803e-05
2.14304354205986e-05
4.60550560515274e-05
2.36835200487926e-05
1.47874713014955e-05
2.35370334598973e-05
-1.46267751453372e-05
2.17536838981428e-05
3.68400357177956e-05
4.10432093576835e-05
-1.10752318662289e-05
1.83551137725708e-05
1.63060079483239e-05
1.55609156614287e-05
2.56274461150874e-05
6.21191166742128e-06
1.47838583745798e-05
3.1296707755879e-05
3.54627261077059e-05
1.02053114892776e-05
2.18196746769422e-05
2.56403512202411e-05
9.89962412276678e-06
3.36382795712232e-05
4.30352748229013e-05
8.12152378603524e-06
2.11732802022584e-05
-6.42734426565212e-06
1.80207748754712e-05
5.04292024514263e-05
3.06784706128173e-05
1.78007025644239e-05
3.4000464857886e-05
4.66957755808859e-05
1.65645236481247e-05
1.12212032739671e-05
-1.05772811975259e-05
3.2663039795985e-05
2.56266103606346e-05
-3.52147100389056e-06
4.89033224583354e-05
1.40132467676009e-05
1.14451775157755e-05
2.80355688119072e-05
2.35723752067606e-05
1.10017103076321e-05
2.45786903708169e-05
1.89096363158661e-05
7.6587493369421e-05
3.04670055158762e-05
2.92154304835196e-05
2.84192890578121e-05
3.1411559139649e-05
4.16613976985013e-05
1.02506412455472e-05
2.37389035000711e-05
4.57298365008123e-05
5.24120420121473e-05
5.00168199093708e-06
2.66166523496517e-05
3.40610151283447e-05
3.76874554803459e-05
2.80006309690306e-05
2.90703549713926e-05
2.29902652215603e-05
-3.91733098264325e-06
2.47682609354616e-05
2.97445680471652e-05
1.53681383023047e-05
4.48576055536782e-06
2.86229079772029e-05
1.74484571409168e-05
1.01327577557886e-05
2.30633529020699e-05
1.95868713863557e-05
2.01477517102212e-05
3.99192430679177e-05
-5.93821298999176e-06
1.43133105076349e-05
3.11736371335463e-05
4.60055575667953e-05
1.79109806162741e-05
3.05488123585423e-05
3.74041966260779e-05
4.15524398733111e-05
1.57870677728105e-05
7.0033627515079e-05
6.18933105766577e-06
1.63090806632179e-05
2.47718157149943e-05
2.1197253271322e-05
1.32442659925943e-05
3.08374509756392e-05
1.27360223200876e-05
4.71371366262895e-05
2.78806059481361e-05
4.22026524590812e-05
2.01291729346765e-05
5.28307881841267e-05
-1.07573975210859e-05
3.07615880237086e-05
3.60727522787905e-05
4.40159280179244e-05
1.82721994382028e-05
3.00427356287787e-05
1.74748313209142e-05
4.86840993570247e-05
2.69381401329604e-05
8.99356446876541e-06
5.86449911227602e-06
7.57034143610792e-06
2.65461954051901e-05
2.59662580847939e-05
5.59331863259133e-05
1.8188493197674e-05
2.01403420172632e-05
2.91361410673905e-05
-1.14644120999929e-05
4.29522211124138e-05
2.97636795144343e-05
4.54622836304548e-05
3.59614630511196e-05
2.52645688853093e-05
4.37923604385503e-05
4.61302281864278e-05
3.07518899777107e-05
3.40964897403311e-05
2.94594230065096e-05
4.29313142038358e-05
3.87195534902075e-05
2.47446833170475e-05
4.7006549862161e-05
6.28101233759486e-06
9.57625136076104e-06
3.27474740670085e-05
2.17922831113946e-05
5.50160200184405e-05
2.3534414284225e-05
7.97323821357457e-06
1.49554314314862e-05
3.01622766356794e-05
1.17535636373339e-05
6.49571009887794e-07
2.53254343123253e-05
2.46424020934781e-05
-1.76444961615239e-05
2.41870328960972e-05
-1.92693953366874e-05
3.62242805935076e-05
3.36919825849521e-05
3.33435329951803e-05
3.74796128084971e-05
3.98793802545262e-06
-4.62819656540747e-06
1.94209968655632e-05
1.70534640817358e-05
1.10340652879984e-05
2.44886753691222e-05
1.86310104281349e-05
1.08173883418447e-05
-7.88250891967516e-06
2.15930988502633e-05
2.09649307213464e-05
5.06910283950901e-05
4.1880851325485e-05
3.04969809772383e-05
2.50476556303099e-05
7.28573330072303e-06
7.19761162273993e-06
1.27023456407854e-05
4.40627120315454e-05
3.99067971673765e-05
3.10157891731598e-06
7.50831014116459e-06
8.72890000046206e-06
1.57605940216386e-05
1.93453752213194e-05
1.10551541120897e-05
3.6875461379382e-05
5.96714124149486e-05
-3.62168498002602e-06
2.73490341475191e-06
1.08311201412373e-05
8.6869286492383e-06
1.01185589972467e-05
1.69139620815273e-05
5.67544853243604e-05
4.08496543574466e-05
3.14997387885811e-05
9.01893172384266e-06
1.61324027632645e-05
1.16576448231922e-05
4.99442674452359e-06
-2.44603873959895e-06
2.84774183716467e-05
-1.9299444951572e-05
-3.95344448882451e-06
1.79904498683549e-06
2.81536418291923e-05
2.66754947451822e-05
1.04067228895931e-05
1.39986521941902e-05
2.71721649052149e-05
1.77721420538493e-05
4.85948945903927e-05
3.755912339349e-05
4.97557199447612e-05
3.13542467206208e-05
4.21811090968085e-05
-3.00025567971213e-06
2.17980154474137e-05
3.6890913758959e-05
1.40947879091987e-05
2.62259882752928e-05
3.74099586394774e-05
1.60592509097887e-05
3.54865782459107e-05
2.91156603623105e-05
3.18394785084891e-05
2.78976271416944e-05
1.70026997342092e-05
2.589714597806e-05
3.35429272782343e-05
-3.74732217776197e-06
1.08969350548356e-05
9.52208635611598e-06
2.23982637594559e-05
1.79547391952776e-05
1.09485876010886e-05
8.62713338860508e-06
3.29539127875406e-07
3.65220023127822e-05
1.22851665224569e-05
1.32195308976471e-05
2.65966447799085e-05
2.17039320420064e-05
1.24463624967403e-05
3.37762381240414e-05
2.15037714059548e-05
3.28219887476991e-05
-1.39781590154713e-06
3.21077203758022e-05
3.23840704332062e-05
-5.38945933176151e-06
-8.19060179908169e-07
1.9221745391255e-05
3.10255058691122e-05
3.42809668184596e-05
-9.95879722926891e-06
1.64408754688806e-05
2.72764751384056e-05
1.30732612377383e-05
4.86282336009972e-05
3.1559075107671e-05
-5.07125171324628e-06
1.81362444288698e-05
1.0251912526054e-05
3.47138985007408e-05
2.07045408240181e-05
2.52528750683853e-05
-1.0533162360807e-05
-2.43012814956227e-06
4.68822329231152e-05
4.05291050485814e-05
2.85437571009741e-05
3.02830988268181e-05
1.54379375903719e-05
-2.44493007703494e-06
2.44808039040964e-05
1.83835720322248e-05
2.36596770736083e-05
1.71418679611277e-05
2.39422312967879e-05
-4.12664451066387e-06
2.60226223252857e-05
2.18962025429243e-05
3.14595628591896e-05
2.1079208672108e-05
2.63428491674179e-05
2.02882758147047e-05
4.01029359125985e-05
-5.62468287829e-06
5.52839022496557e-05
-8.05523992990808e-06
-9.76358886855638e-06
4.47706830177643e-05
2.64093221548826e-05
3.86511258586318e-05
2.86955919978898e-05
3.22663916590583e-05
3.8135543561699e-05
2.63159562582924e-05
2.67300082141446e-05
3.94306172589424e-05
2.15179960946264e-05
2.94505870236983e-05
3.04050265265901e-05
4.00920567164789e-05
5.16790885381641e-06
2.042494173414e-05
4.01013188625945e-05
1.19527902192893e-06
3.32826024300994e-05
4.92191547147035e-05
4.37033805500322e-06
8.57621267958738e-06
1.63791046905748e-05
8.32128222243263e-07
1.07001453772652e-05
1.66012966901751e-05
2.44798247163228e-05
2.92790043560028e-05
3.86603315202151e-05
2.7051959375647e-05
4.42080803784301e-07
2.34146144133242e-05
1.16716467472494e-05
1.66407616966549e-05
1.87632577703591e-05
6.15243316005009e-05
2.41468926737244e-05
-4.83868741485755e-06
2.04385581648864e-06
1.18605893953939e-05
2.43367125122301e-05
2.70944608314686e-05
3.45935070641058e-05
3.2081495299136e-05
2.95105296363878e-05
2.87380820453544e-05
2.84490705497748e-06
1.59656740035563e-05
6.89566589123491e-05
5.14169076745711e-05
3.51879136404631e-05
7.22019782944077e-05
4.16129095742659e-05
3.4180316744696e-05
2.2398260487384e-05
1.63257332413189e-05
5.91415835020373e-05
3.11064285964355e-05
3.82146758080303e-05
2.90958390456283e-05
1.74280226528745e-05
2.10418640131191e-05
3.01257426111929e-05
1.4583854160932e-05
3.82240609382358e-06
3.59869506193124e-05
1.84428537130204e-05
8.56398233188528e-06
4.63168920029639e-05
2.84611063013347e-05
6.41991007359045e-06
2.58100799570481e-05
6.54615339447227e-06
6.62193978830095e-06
3.29080817014254e-05
1.77719331167059e-05
1.09601691455323e-05
7.26539387677586e-05
1.26795042883367e-05
5.35056760867016e-05
1.50283080508592e-05
3.44106728056433e-05
2.04403787224773e-05
4.06594311573568e-05
5.12369835126825e-05
5.20454006371342e-05
4.33832112260352e-05
6.82516378054659e-05
7.95589013931157e-05
3.15893392687879e-05
4.43757852750987e-05
4.32243708193851e-05
4.43803123314229e-05
9.47564206532197e-06
4.24964580643102e-06
4.346097600334e-05
8.06132700933711e-06
1.50921311590015e-05
1.39007139586249e-05
3.17092403457178e-05
2.96306570994816e-05
1.93889128428444e-05
4.0542915292834e-05
1.48014288046295e-05
1.55119374870516e-05
8.19542635448719e-07
2.22558155246758e-05
3.20784765423574e-05
-9.20466411181506e-07
8.63982593267783e-06
-1.08687443859312e-05
7.67015826920959e-08
4.2633520455808e-06
-1.20574936136523e-05
-3.11079034780701e-06
1.86894962755147e-05
7.79680571633118e-06
-2.4372208883254e-06
3.62700420182797e-05
3.49641493416369e-06
4.27681621979906e-05
2.07200415488274e-05
4.01949504072919e-05
-1.62742057738986e-06
2.74250229264703e-05
3.55752768813923e-05
5.5944019626281e-05
2.42257743381793e-05
3.77484703559728e-05
4.19092942214804e-05
5.01610016758387e-05
3.26455407062722e-05
4.51802132065148e-06
5.88566739448325e-05
3.43503789704041e-05
6.82054123672503e-05
2.89518763875831e-05
3.33102975038783e-05
2.84866279649046e-05
1.65959727355357e-05
3.40056339432538e-05
2.96459407340563e-05
2.73937018388405e-05
4.42936038931875e-05
3.08529401561166e-05
2.24637389668766e-05
2.04809288522249e-05
6.04991945701918e-05
3.37872667172546e-05
3.54115441682012e-05
1.8205520877595e-05
7.49128729789555e-06
-9.98108021992858e-06
1.41558941322982e-05
1.9072645628738e-05
8.09594566799269e-06
8.49062273052835e-06
-1.02054807763295e-05
2.75056600387928e-05
5.66732531338398e-06
3.65398059709823e-05
4.66612277313182e-05
9.71097927246984e-06
6.16077151534803e-05
1.66829777977178e-05
3.06197850783058e-05
4.1382975893178e-05
5.89068140256112e-05
3.28898740505495e-05
4.88554822832945e-05
3.68678696426551e-05
5.85144671718963e-05
5.49595827888242e-05
3.60565740694737e-05
3.87373070329586e-05
4.14011689832202e-05
6.29871036257001e-05
4.34721313558132e-05
2.45889067097986e-05
3.15279392644529e-05
4.56877090977684e-05
2.40905345700537e-05
1.45860748523298e-05
1.22474219693947e-05
9.41586336266864e-06
1.72206634645004e-05
2.85677055047735e-05
2.40806265420233e-05
5.26151822494694e-05
2.11165425153618e-05
1.7881044150807e-05
1.9168848155781e-05
1.60548884798827e-05
3.24657923617088e-06
3.25694201072484e-05
3.88576174096261e-05
2.17876531866049e-05
1.92158661595086e-05
1.59851361314744e-05
-1.32660780591338e-05
-2.02459763615762e-06
8.6179531430048e-06
1.992842014665e-05
1.85828455573277e-05
1.79668300021039e-05
3.26190228577616e-05
4.59566603462244e-05
2.70904189171613e-05
3.32546241460174e-05
3.28950555333528e-05
4.82385183843189e-05
4.97968919557474e-05
4.18521142877527e-05
2.97424426995457e-05
6.72861356065923e-05
2.87996532319211e-05
4.80291546340881e-05
2.19115909410977e-05
1.68719801796974e-05
4.72521201886465e-05
8.16882414763432e-06
-2.37714130078349e-07
2.85977784857571e-05
9.83046214302161e-06
3.04141329865615e-05
3.25696032409866e-05
1.94421567833552e-05
4.32460150567083e-05
2.49365812933366e-05
1.01317302455722e-05
3.36866055408216e-05
5.34899134076951e-05
2.57023211288366e-05
1.82744552335717e-06
1.75681737715802e-05
2.6315900446369e-05
-1.9186755813471e-05
1.72501290130647e-06
2.87728603697484e-05
3.36392579345274e-05
4.17357881629944e-05
4.1707544008063e-05
2.61482010234335e-05
2.64479247868571e-05
-3.72172626588092e-07
3.68200565471527e-05
1.93801929481937e-05
3.22376511402936e-05
1.27785516866214e-05
3.58755547331658e-05
1.68415715694968e-05
2.82487022366507e-05
3.6875359727505e-05
1.7850364522891e-05
3.36476978693672e-05
2.63682875336885e-05
-5.23347354619424e-06
7.98768808528222e-06
-3.06583079964313e-06
-6.15626004291732e-06
1.54314119067569e-05
1.34927727808686e-05
-8.78630305829644e-07
2.33031064141783e-05
1.08839430788189e-05
2.10172041642307e-05
1.6700640524415e-05
-2.67261346831649e-05
1.01868327337524e-05
2.52721076270567e-05
2.79338418951076e-05
9.73757144996113e-07
3.15878358130541e-06
2.22703411864988e-05
3.25520189764768e-06
1.37282680895286e-05
1.1152928573105e-05
2.79832692792167e-05
-4.67621425123417e-07
2.37474691386924e-05
5.13182618907097e-05
3.66579064269265e-05
3.47802525276562e-05
2.32007437754808e-05
4.69054710433787e-05
4.16566578257047e-05
3.02813262840281e-05
3.76243046013111e-05
6.27777472965926e-05
3.54019601039525e-05
3.98784525869376e-05
4.26223311767777e-05
2.46225093286095e-05
4.13419338542969e-05
4.9295428519684e-05
2.00538656723178e-05
1.20755690985171e-05
2.19366493113016e-05
4.03515710381985e-05
1.50881239948928e-05
2.65016136247272e-05
9.24260594203983e-06
6.98096180161401e-06
9.8400956200371e-06
1.73145672633441e-05
2.42571493253482e-05
1.65207292444563e-05
-6.34337411361597e-06
2.06941985648196e-05
-7.82272821591304e-06
-1.79776378516481e-05
1.75716693770072e-05
-7.15670757335925e-06
-3.3830223245718e-07
1.50281990559792e-05
3.39954197485296e-05
3.03297320948349e-05
3.6181157571223e-05
2.44970642177829e-05
1.43365662296597e-05
-6.64562032089656e-06
9.94653111038535e-06
2.63221619788515e-05
3.16167760410808e-05
4.90270206408954e-05
2.69320262861082e-05
4.38261852713587e-05
3.27872922892187e-05
4.49884171760736e-05
5.46065906528774e-05
7.32084980401998e-05
4.48988689054376e-05
5.78193543035312e-05
4.7122297354454e-05
4.23615499560685e-05
1.65646494350497e-05
3.90413631189167e-05
8.49248970480433e-06
2.20857209945385e-05
4.2514757747323e-05
5.24260473363038e-05
2.15501466038863e-05
2.53653592868927e-05
2.73761125713201e-05
4.41354227769876e-05
-1.54316144800646e-05
-4.0319334599813e-06
2.03109577745805e-05
3.31798383538037e-05
3.10770099514607e-05
-8.88481522863346e-06
2.58225013063569e-05
4.31107148632688e-05
4.52586064009514e-05
-7.80615902292226e-06
-1.05252396739435e-05
-8.93198488509433e-06
3.9199839232998e-06
1.88208113692434e-05
-3.0302376712025e-06
3.75847687855885e-06
2.72817688400188e-05
3.82457472158799e-05
7.09829499828004e-06
3.57058845852148e-05
2.27898065079564e-05
7.89829628384326e-06
1.93438437076894e-05
2.10385204965418e-05
5.26973048563805e-05
2.59897995821931e-05
4.30238980480167e-05
1.42707271270277e-05
4.35605420898572e-05
3.8432752334909e-05
4.56337363927167e-05
5.00165343019227e-06
7.27754094009847e-06
4.42858326076341e-05
9.19071937112582e-06
2.76787087681218e-05
6.12118056473732e-05
5.19494444327976e-05
3.41324298493159e-05
-1.97860359961913e-05
3.0394191730779e-05
4.60511077778234e-05
1.77995154184097e-05
2.11653997380027e-05
2.78074741338482e-05
3.43669698235924e-05
1.30842617156454e-05
8.625016306381e-07
1.46827150922718e-05
1.0202577105396e-05
5.12506098820149e-07
2.24468867260301e-05
9.02126227813964e-06
2.35038118978518e-05
2.9684298534589e-05
-4.19553726780828e-07
2.07603794246692e-05
4.55283335225149e-05
2.76528202817727e-05
2.82884623799106e-05
2.97243882892293e-05
6.74775117354444e-06
-2.74940820754607e-06
3.59578968834484e-05
1.96200604840304e-06
1.59344371681064e-05
3.96538723508446e-05
4.04556377549199e-05
2.82895989508435e-05
4.69712047460253e-05
9.29830493779938e-06
6.20886554566142e-05
1.85690746003157e-05
3.8633585016742e-05
-1.73230352133151e-06
3.85755936441406e-05
2.90895422753476e-05
8.28097022101171e-06
1.23399579955294e-05
2.00908145885363e-05
4.81720800185766e-05
4.62800699300214e-05
3.04702165819294e-05
1.09709187725937e-05
2.59640001850208e-05
2.03238433016513e-05
3.72533571764326e-05
4.04643921574827e-05
2.73695434055779e-05
1.9407049126583e-05
1.89233400163006e-05
4.93062722642091e-05
2.53908276782517e-05
6.14152216609368e-06
4.84250744088716e-05
-4.48428419606351e-06
2.94797067464126e-05
3.30588622127223e-05
2.33787627278031e-05
3.95226947010523e-06
-1.13434401307817e-05
-8.25782448436816e-06
2.47705979526269e-05
3.75465783853079e-06
3.01734644158173e-05
2.34948640925119e-05
1.38989923037675e-05
4.19721806585572e-05
2.11580040341807e-05
1.36929928753831e-05
4.73966396616869e-06
1.58049929466609e-05
2.01526190807074e-05
2.43615210145933e-05
4.33084220220729e-05
2.33186436181805e-05
4.32472576808765e-05
1.98546860987288e-05
-1.152128728569e-05
2.4711309343316e-05
3.49528309493886e-05
2.00793502883326e-05
2.74652106870412e-05
6.46292162928237e-05
2.15570398995595e-05
2.69188074389324e-05
3.16555951259001e-05
1.24841163279666e-05
3.91727284980098e-05
1.23933422280057e-05
1.87976699350496e-05
3.63147811591899e-05
3.44763659551995e-05
2.11915946247502e-05
3.69604064434528e-05
9.99420344609622e-06
4.78416764046341e-05
7.70384773882617e-06
4.54517995084599e-05
3.21810200121437e-05
3.46730853773077e-05
2.21204172218606e-05
2.23225773258877e-05
2.41838991162105e-05
1.48292649937478e-05
1.03458616962129e-05
2.7336779406998e-05
4.01966126050132e-05
2.30867898724157e-05
3.12186806158333e-05
4.6252593036575e-06
1.70873067329333e-05
4.36637760774501e-05
2.0864655441223e-05
7.58209286150947e-06
6.24779584497983e-06
2.69184037897892e-05
-1.12448362496917e-05
3.25381222834829e-05
3.35609111020998e-05
-1.014064929621e-06
8.02986590543696e-06
2.34750012989435e-05
1.4341865742195e-05
-2.19665214821145e-06
2.2475686634617e-05
2.09071505798748e-05
2.05990108640053e-06
2.94925785991913e-05
7.79195961589034e-06
1.15314089719066e-05
1.14197094614401e-05
6.1132845082934e-05
1.82414927681829e-05
4.16723972686048e-05
4.19299221548465e-05
2.32739899533222e-05
-3.91061599479632e-06
2.00721181046745e-05
2.29764169865399e-05
2.66571828225772e-05
4.70902297264404e-05
2.35651607757046e-05
2.95094641401064e-05
1.71941939022797e-05
3.00333874331542e-05
6.45329321406437e-05
2.67356506902042e-05
4.30401384401931e-05
3.45885976598713e-05
8.10006566557574e-06
-1.91882352604785e-06
3.69493672576219e-06
6.91710278577829e-05
1.50083169943826e-05
1.85769649942756e-05
2.64321050198767e-05
-1.52854737134589e-06
5.09568178840227e-05
2.07225405197501e-05
2.97141556249693e-05
3.69785057142486e-05
3.84397624312843e-05
5.43181551310236e-05
3.6100947237045e-05
4.19603358826646e-05
6.87454800202743e-06
-7.79313906278144e-06
2.30279272304135e-05
1.95991228577823e-05
3.10459852477726e-05
2.71941363372835e-05
1.56962648678202e-05
1.41182653295739e-05
2.50429216775462e-05
3.04772870493754e-05
2.11207536995664e-05
2.16204219152037e-05
-2.69661348211573e-06
3.12799878846448e-05
1.06364232834878e-05
3.16342258124266e-05
6.88932692074015e-06
3.3071396359628e-05
5.3184147073416e-05
-2.72965145990398e-06
3.26771470307228e-05
1.88352703103781e-05
2.27630416946838e-05
1.76125412750142e-06
1.36644185052837e-05
5.84177322557229e-05
1.83917732714511e-05
2.99737218684884e-05
4.54540353786985e-05
-1.06173805461708e-05
1.17344569851008e-05
5.12433427716193e-06
4.90723640255167e-05
3.9200616079059e-05
3.28688173144595e-05
2.19684688444444e-05
2.15577433891097e-05
1.09049295484531e-05
1.6556406308153e-05
4.77566981676712e-05
3.23293371968939e-05
4.04024127046237e-05
2.65358712021292e-05
1.46558265010721e-05
-1.17811714944639e-05
-2.18180135277802e-06
-1.4967930139443e-06
2.92692544318342e-05
4.97884133916681e-05
4.03630442934238e-05
1.39848011790164e-05
1.41553305897369e-05
1.7223022993998e-05
3.19545127858074e-05
1.09253448902076e-05
-1.96596755035362e-06
-9.4113602598175e-06
3.33183768964674e-05
-5.91631076505842e-06
2.60142194912903e-05
1.21322235083781e-05
2.60575913201035e-05
1.76347274235388e-05
1.78575291413065e-05
1.30870094170563e-05
3.90808331719107e-05
2.30837320546162e-05
3.031346140278e-05
3.90273559034894e-05
2.39209960199942e-05
3.14611248710238e-05
4.48635994029696e-05
3.29154859628448e-05
-3.18867943404566e-07
4.16916718717026e-05
5.78689036718181e-05
4.30173797087379e-05
2.80201839598532e-05
5.3538292748495e-05
3.34767192935222e-05
5.84309958875714e-05
6.38501329404028e-05
2.04577441097112e-05
1.13629591019258e-05
2.45038175227055e-05
9.48272977000387e-06
-6.2655702462373e-06
6.324207948157e-06
1.95439858787422e-05
3.16692157228636e-05
-1.03034572634932e-05
4.2768276448865e-05
1.00067426595524e-05
1.00206127382227e-05
4.35591885529899e-05
1.77924667895907e-05
3.50911380416685e-05
2.19930345076591e-05
2.00315413154509e-05
4.22875116395986e-05
5.03766333044445e-05
2.77387119355107e-05
4.96642272869836e-05
3.54226895694062e-06
7.53635614016147e-06
1.35625879740613e-05
3.86807772714673e-05
2.55467406071211e-05
3.15497400446476e-05
-2.95014197367105e-05
3.17806273751903e-05
2.23596833000843e-05
4.17422325714358e-05
2.51662012908435e-05
2.23784134043792e-06
2.11273685642282e-05
2.61836919348816e-05
1.81193463427704e-05
4.30584992579531e-05
2.63308405191924e-05
2.89111619685894e-05
3.26203641677304e-05
8.06472605167522e-06
1.4270451584776e-05
8.39665639958452e-06
2.1857078452854e-05
2.82531841564888e-05
1.72676289052701e-05
3.11137883463839e-05
1.57088795269094e-05
2.10168834464877e-05
1.04191338759029e-05
-8.21259355335599e-06
3.12983003652365e-05
2.61557304618683e-05
4.37177177694221e-06
2.42359801429407e-05
2.48863861920682e-05
7.5455778694383e-06
2.63653011439209e-05
1.07124831857295e-06
2.70124839513878e-05
2.6706999888181e-05
3.14405307628009e-05
1.42601651998372e-05
2.30710363449986e-06
1.05932675979951e-05
2.01759473911537e-05
3.61521290924132e-06
4.32507632986056e-05
3.37512902361206e-06
3.77101278416455e-05
1.11918509614387e-05
1.59253745228906e-05
2.10307547673053e-05
4.60469727099008e-05
4.63902087347359e-05
4.36024004969449e-05
1.81214303688037e-05
2.42243349102618e-05
4.53858093812846e-05
5.0430929797645e-05
3.48051827355622e-05
4.80074914768993e-05
5.17805552313347e-05
1.74046857572482e-05
6.30931368240907e-05
3.38270001308687e-05
3.93181787625513e-05
2.85999640686509e-05
1.3256611408391e-05
1.20199490730072e-05
3.41716030594086e-05
4.47389219454913e-05
4.55176501035343e-06
2.97635846128947e-06
2.88190684089335e-05
1.23937948875309e-05
-1.18318938728746e-06
1.38296852748421e-05
2.33050585817239e-05
2.08804384256888e-05
2.90788497730229e-05
2.68928839878453e-05
3.75062255508691e-05
1.02313779817004e-05
9.26754675641957e-06
5.36769770734089e-05
4.31465045367363e-05
6.31572781265798e-07
2.17580402914114e-05
1.55709569443172e-05
3.12441328620802e-05
3.92013192608784e-05
2.41829714220756e-05
1.95297450216813e-05
2.36565193884776e-05
3.19388694234767e-05
1.45702697631643e-05
2.79201309032768e-05
2.97394736987058e-05
2.92743901663529e-05
-9.92469117770583e-07
2.7277755483937e-05
5.52060368938872e-05
4.10035714859943e-05
3.62972752279334e-05
7.17853219120886e-06
5.12026572093725e-05
4.45206922624941e-05
3.53088953283945e-05
5.65973118957604e-05
4.82415290802832e-05
2.44544171137152e-05
2.43924454260378e-05
1.76434945664679e-05
2.15965020458227e-05
1.6869002013434e-05
3.35579685520953e-05
3.97100845437587e-05
3.62170850929748e-05
3.41629078434111e-05
1.70990366641859e-05
2.17540639126601e-05
4.3845269406493e-05
9.07893827467407e-07
-1.64134052119724e-06
1.97372687136002e-05
1.99596157917496e-05
6.23493298360101e-06
1.17023627733519e-05
1.18160182673752e-05
1.00951745893662e-05
7.44315459750079e-06
1.71105685019941e-05
6.27514365912376e-05
2.15283363434212e-05
3.76169495458371e-05
2.61734613250341e-05
4.18271745607347e-05
4.47405386318207e-06
3.13322272902651e-05
2.12357264770629e-05
1.1458324673498e-05
4.45565771140298e-05
2.76075010963388e-05
4.85817730170726e-05
4.99164955562296e-05
4.50938420408167e-05
4.56044599160274e-05
2.65789786966967e-05
4.89841488234019e-05
1.75900920242064e-05
5.59004872163138e-05
2.43760619833712e-05
2.89818619068298e-05
2.44732700727614e-05
3.60221108122616e-05
4.82136807280072e-05
2.95640217661312e-05
2.62713536250293e-05
2.38051112364616e-05
3.81075245586388e-05
3.07320696453494e-05
3.50978067719453e-05
2.94790387968463e-05
1.63542407031697e-06
3.51292709050737e-05
1.41599164790969e-05
6.1579698491422e-06
-1.1597773084948e-05
4.9406836058787e-07
1.42517813117913e-05
1.26333202496147e-05
2.2261780538695e-05
1.46566733042357e-05
2.66635481584952e-05
4.05402979409355e-05
1.41226112868805e-05
-1.07717924602406e-05
2.14668185459163e-05
2.1559169048643e-05
3.36235726442993e-05
1.75986902152681e-05
2.74459796992183e-05
2.26481139651204e-05
3.52261496096694e-05
2.04515032514107e-05
4.36883665239744e-05
2.85599138756225e-05
-2.57005387272793e-06
4.48452634859716e-06
1.46823632651613e-05
3.88410288472613e-05
2.78362524625654e-05
3.83815264152222e-05
3.36875043199682e-05
6.46676191350296e-06
4.14942966673607e-05
8.39014598858765e-05
5.68321476309135e-05
3.87753360706676e-05
3.4463083369369e-05
5.05862188443383e-05
1.31160706563172e-05
1.89996406061248e-05
5.31820416880396e-05
2.48041490654222e-05
6.93468837303777e-05
2.54834922184221e-05
3.31867563602927e-05
3.08949238972264e-05
1.06244235457522e-05
3.58443417688743e-05
1.59613251524632e-05
-8.5828705945581e-06
1.5249250306019e-05
2.79781387054496e-05
2.9884592685542e-05
4.98182875245309e-05
1.86784652431215e-05
1.63430877291828e-05
2.00760783898136e-05
3.23780963950909e-05
1.74963868456801e-05
3.22307521114513e-05
4.36071683567995e-05
4.0204755830515e-05
1.3437981336144e-05
1.91016212403413e-05
1.21800236264497e-05
4.70271123469531e-05
3.76119815545027e-05
2.12531419517381e-05
4.61324319177508e-05
3.09211484897135e-05
3.1746646467018e-05
4.65599633727533e-05
5.92537140353429e-05
1.51955579863354e-05
2.25221527972213e-05
8.33890502048085e-06
3.34178043209192e-05
3.24348493185309e-05
8.89614399179612e-06
3.88978995864423e-05
1.15357673304741e-05
8.84084325409685e-06
4.08861936621362e-05
3.43865385131362e-05
5.38540294418079e-05
1.11558215877898e-05
3.81528967958622e-05
1.3899833306577e-05
4.69031867320105e-05
1.56561948839386e-05
2.65754709580998e-05
-2.86402693911173e-05
-1.6535142755142e-06
1.33230761220972e-05
6.40950761970728e-06
1.09724317260854e-05
9.0687006461985e-06
5.35616306175877e-06
2.6809376878374e-05
4.87688471009751e-05
4.51461236812925e-05
2.13221799063629e-05
-2.80426883197546e-06
4.33800938499387e-05
1.68848234639293e-05
3.89808459165585e-05
5.03898001779483e-05
3.52667498767109e-05
2.74411917614767e-05
-2.64169455870558e-06
4.93312948537688e-05
2.84279113858701e-05
5.4055588458492e-05
3.68350331631454e-05
3.80287525110161e-06
2.68288430635618e-05
1.79985271672589e-05
3.74917518224853e-05
1.84939549700422e-05
2.27092597996478e-06
2.01248248400905e-05
2.66396470899043e-05
1.19961275766375e-05
4.0135843484822e-05
2.79572251335267e-06
3.32998123802606e-05
2.20800678118479e-05
-1.02004083350913e-05
6.09133705388723e-05
7.09242238827047e-05
3.34964232558378e-06
-6.55550958730973e-06
-2.18604849959121e-05
1.76896935031734e-05
4.68184469052376e-05
2.31700266527879e-05
3.75962984266699e-05
2.2353186509069e-05
1.62034473674521e-05
4.57282128912464e-05
5.29596178035587e-05
2.53566464449232e-05
3.35315061060596e-05
2.80801556787664e-05
2.38320785822872e-05
2.7681712585769e-05
3.45564221922702e-05
3.92001375287067e-05
1.18965525286908e-05
3.22485291004111e-05
2.96119037061468e-05
3.96498370284347e-05
2.43798302695169e-05
3.25331940831072e-05
1.35345861195828e-05
2.00773047318325e-05
-2.61616402243268e-06
2.04728717462858e-05
5.09972835309614e-05
4.96719342732861e-05
2.12295242948423e-05
5.996666974617e-06
-4.14014073773116e-06
2.53621908142122e-05
2.95833387522025e-05
7.63653122062948e-06
3.01770391000517e-06
1.23031970675684e-05
-1.96952830905365e-06
2.83612457333068e-05
1.2496633126282e-05
3.32854840373248e-05
2.14750727313695e-05
-2.63005633221638e-06
1.30878431570809e-05
1.96468535358278e-05
2.45369874893922e-05
3.34346261189307e-05
1.84067147974578e-05
3.26635414907365e-05
4.01635905725298e-05
4.43383036228246e-05
2.3515548930097e-05
2.85340911409156e-05
1.5738629087029e-05
2.40429236856814e-05
2.8580780689923e-05
3.15993378129571e-05
2.89827218890581e-05
1.16045284787596e-05
2.96078985729096e-05
-1.11984222806063e-05
8.13194766417212e-06
3.01276942671532e-05
4.31622529152638e-05
3.30099600914249e-05
4.20289283218129e-05
3.86232567144714e-05
1.43060175377569e-05
4.62118042797083e-05
6.48351860718351e-06
4.00383212895009e-05
3.53718491070645e-05
2.45909769997394e-05
-6.54345573130477e-06
5.8093127197308e-05
2.76586680108984e-05
1.05734757222989e-05
1.10059098273889e-07
3.78483469609103e-05
2.58158572761962e-05
2.27523670253586e-05
1.28642320829369e-05
4.05355586815663e-05
4.69376931608305e-05
2.84779138903074e-05
2.35083202331449e-05
5.27933202819684e-05
1.86236782497221e-05
3.56401312919455e-05
3.88251860329161e-05
4.58406839150329e-05
1.19918670151676e-05
1.52225503909563e-05
-4.73177840816269e-06
4.95682548885954e-05
3.34311560953991e-05
5.20567089365286e-05
3.04888947433112e-05
1.91056691992285e-05
3.5755474904444e-05
2.03871595135802e-05
4.37790593077683e-05
6.36484480300129e-06
2.78020598584502e-05
1.42176870657625e-06
4.13290044014876e-05
1.6708074103251e-05
3.93831911550518e-05
1.64800301618573e-05
4.50457792589642e-06
1.71303306471722e-05
-8.48152668363087e-06
-2.18471353818845e-05
7.85640074303518e-06
1.98367007182301e-06
-9.34480329707542e-06
9.19792888885073e-06
4.11161355293312e-05
6.2626998394847e-06
1.92688583786792e-06
4.22298155400101e-05
2.72161002455246e-05
2.27930651895382e-05
3.32120470205436e-05
1.48592148878856e-05
2.78073614759017e-05
3.03483507182324e-05
4.69514165799522e-05
3.13530590460967e-05
4.43623187311746e-05
3.74103250466849e-05
4.63827610454469e-05
6.82560466487407e-05
5.19125112418515e-05
2.38298619555589e-05
5.57779694693537e-05
4.5263704280295e-05
2.76289493670296e-05
4.47097141809153e-05
3.99523567541937e-05
3.56136172762272e-05
3.19334600521831e-05
1.74186150958088e-05
9.40384301074536e-06
5.12573146983232e-06
1.67583465090647e-05
2.16438364682865e-05
8.39940186117644e-07
1.96079514988359e-05
1.38635191169073e-05
1.28513289077057e-05
-2.14884647547393e-07
6.87164445037863e-06
1.78166967193036e-05
-4.46588411243766e-06
-1.48531672282827e-05
4.16756061312818e-06
1.91586135842608e-05
1.98185389751222e-05
-3.47988549352949e-06
-3.74159200453019e-07
1.09052341296293e-05
9.86297440591262e-06
3.4898348917518e-05
2.70351895469563e-05
6.22367913366269e-05
1.9090102239841e-05
2.4355564120221e-05
2.76399939054802e-05
4.36187133976499e-05
5.76019546359138e-05
3.97943837608881e-05
4.37299714747347e-05
4.86873716895908e-05
5.35998006377984e-05
3.9212072773158e-05
3.32164915845428e-05
2.57177450008162e-05
3.68307314582349e-05
6.53152044425696e-05
3.65549266380684e-05
5.19698829246741e-05
1.40705493073031e-05
5.66610149825326e-05
2.50877415308636e-05
6.48613868706816e-06
1.74013423603442e-05
3.57605066966358e-05
-1.38756432730534e-06
4.19381741362195e-06
2.9282298623388e-05
3.41686353884092e-05
2.23925594902957e-05
-1.84650549726964e-05
1.32228297479105e-05
1.48147773129179e-05
-1.62686980233101e-05
1.95765683882235e-05
-1.20557770281749e-05
1.17547216745771e-05
-5.65627442559652e-06
4.50939073847905e-05
9.27245520902914e-06
2.16760942824318e-05
4.30342102940965e-05
2.96925835740591e-05
2.64311513050841e-05
1.95743486460959e-06
1.0226539114022e-05
1.21319888754298e-05
3.43027628442716e-07
3.63599300129995e-05
3.07204702964817e-05
1.26186838365258e-05
3.32220830847625e-05
2.75889837278897e-05
2.19472181617684e-05
1.74446035217222e-05
3.11185470665609e-05
3.60762539097519e-05
1.04688361634137e-05
4.89436614196046e-05
4.47919931128586e-05
1.42122912158099e-05
4.57543007196562e-05
5.20959669370159e-05
4.3108994770777e-05
-8.93779224125804e-06
2.72791090526776e-05
4.52437108200178e-05
9.89864679442376e-06
4.73189804762452e-05
-6.04437978846125e-06
-1.07234045183628e-05
1.20032784862006e-05
4.18205434413182e-05
2.14538826674766e-05
2.83801000818324e-05
4.735211068397e-05
1.94440388596264e-05
-6.50494962045471e-06
1.45760821003067e-05
1.65239326064715e-05
2.56814466782016e-05
4.66755148763423e-06
4.41231131468934e-06
2.28947174201706e-06
5.27468283023284e-05
1.16238502819257e-05
3.63097986475781e-05
2.24443885467803e-05
2.26468516493583e-05
2.13995230988389e-05
1.796275777382e-05
3.52222327272589e-05
2.49641704008543e-05
3.83608626476115e-06
3.48989830363272e-05
3.74360674812363e-06
2.70425036651874e-05
-2.51772540004537e-06
2.36994787866386e-05
-1.42555063117369e-05
3.12309151368358e-05
2.43326224154683e-06
8.17493228704505e-06
1.18689163991792e-05
3.3776148719583e-05
-3.10179810663075e-07
4.30410841585576e-05
1.3087891458227e-05
1.6445824365602e-05
3.10985642475747e-05
5.61216253764705e-05
2.74129915151354e-05
3.7825393477686e-05
3.56625682344643e-05
4.79236993014708e-05
3.87092707998658e-05
2.57511688712524e-05
4.09843858985365e-05
5.41104898711576e-05
6.02244844851155e-05
4.13851116280743e-05
3.50413778484752e-05
3.42069301967925e-05
-4.28243644840665e-06
-1.22630641545233e-06
4.88480968950277e-05
3.64390904324523e-05
4.43116078267065e-05
5.97128577655396e-05
3.88665310917282e-05
3.61437487105734e-05
2.68820335102235e-05
2.249138935409e-05
1.81702090177209e-05
1.49612757439089e-05
-2.92367424296543e-06
2.29787565680007e-05
4.4899574166128e-05
2.23810995585732e-05
2.1074571753462e-05
1.9782676797445e-05
5.41873606896999e-05
-3.46954517645944e-05
2.46305032232875e-05
2.61528908724322e-05
-1.64191920636306e-06
1.24652034210887e-05
1.93007237893118e-05
4.06488573363917e-05
1.52924324746784e-05
3.84115410654321e-05
3.48185594022737e-05
2.91771082132398e-05
4.38451384861074e-05
3.10756466977841e-05
1.09256641867306e-05
1.39318601018874e-05
3.17196839686629e-05
2.70697142722264e-05
1.65521476448443e-05
2.68704664446945e-05
2.57997370405428e-05
2.30183720451552e-05
6.44364258308694e-05
1.7180119380764e-05
2.17711825403757e-05
6.82095501698315e-06
1.39027075189194e-05
-5.6530283263667e-06
6.28122816631387e-05
2.31083635284299e-05
1.26204420259547e-05
3.60056268602843e-05
-1.45034284816146e-05
5.29214025353463e-05
4.6031151742939e-06
3.91905286161917e-05
3.43000243770002e-05
9.57633115364117e-06
1.37635148018828e-05
2.01090444940205e-05
1.48761199406566e-05
2.63522808489121e-05
3.21386358557903e-05
1.40460595163579e-05
2.32723159021715e-05
1.47182072224679e-06
1.43647882516606e-05
3.12018709692377e-05
3.34666268732689e-05
2.19894878950673e-05
1.38164786412188e-05
1.72146795359599e-05
1.37646860446438e-05
7.42942827220395e-06
4.06157192107942e-05
1.85216991635075e-05
1.02566169740346e-05
1.11940832612091e-05
2.72660813028206e-05
1.50544455017808e-05
1.80502387199397e-05
3.12848953997756e-05
2.89724975133946e-05
2.69850871161301e-05
2.61077608655428e-05
3.49533275933929e-05
3.34519563079035e-05
7.20670408089633e-06
6.461563251634e-05
7.02134191643943e-07
2.01420326042691e-05
5.01743706905367e-05
6.00995873767403e-05
3.71958296885225e-05
6.19732616316637e-06
-1.04937390915761e-05
6.59576241765856e-05
1.99159439506382e-05
1.26619337663792e-05
2.33097605520561e-05
6.4427132252144e-06
2.27124982304824e-05
-9.8245924379322e-07
4.05564391658728e-05
4.02131698254922e-06
3.17371449639636e-05
3.40085130872401e-06
3.21962318277798e-05
2.69994301321669e-05
4.39806730612611e-06
1.1536016563851e-05
-8.86178404531319e-07
1.27633539492396e-06
1.22631842246835e-05
2.8862161596423e-05
2.10423951087382e-05
1.64167735872486e-05
6.28920054769012e-06
1.03347203823991e-05
2.71084605924988e-05
-7.71158585232018e-06
2.46819444464721e-05
1.80139300727989e-05
2.80706847610404e-05
7.57070561739339e-06
6.16490771040217e-07
3.80599389221494e-06
2.04436009542295e-05
6.40447898951098e-06
5.04122279119407e-05
1.32778723681958e-05
3.56933747538288e-05
3.31117209805332e-05
1.59868978145204e-05
1.99213495498822e-05
2.37805352612118e-05
6.23057663090106e-05
2.1105882950748e-05
2.38288122031254e-05
3.40043300851522e-05
3.11118379380195e-05
3.74602007096811e-05
2.42395987141835e-05
2.00296518146637e-05
1.77778472278634e-05
2.41413230676174e-05
4.42983449140292e-05
4.26986232839652e-05
4.52273109086562e-05
1.66046787112746e-05
1.58819977932905e-05
-3.33856466614066e-07
2.34962391736188e-05
-6.33849243976791e-06
3.6633129841185e-05
1.06673010937481e-05
2.93860747215632e-05
8.88882440848666e-06
1.30100179845704e-05
1.3087135387557e-05
3.17167968052281e-05
4.09877649067708e-06
1.20182194939233e-05
1.66378534501056e-05
-7.48545808790311e-06
-4.78154429399345e-06
2.35248293225126e-05
3.55785549494283e-05
2.40960278274472e-05
3.74496219564514e-05
2.38433437262541e-05
4.12101789047911e-05
1.36278200720035e-05
4.270959763897e-05
1.52819962048509e-05
9.88512456722681e-07
1.62708078719173e-05
2.11107114910047e-05
3.90200714683669e-05
3.45631990673298e-05
1.2417404630387e-05
2.93413157765096e-05
5.16748948160696e-05
1.07421441291128e-05
3.16479517096617e-05
2.91404276542662e-05
2.34096869794523e-05
2.21935022224062e-05
1.67191878859047e-06
2.7619913142853e-05
1.88549612034893e-05
4.05024694567904e-05
4.97857849366806e-05
4.81821010935091e-05
2.92854729810071e-05
5.38066943358681e-05
9.11313789742156e-06
6.49193891982276e-06
8.78564184931884e-07
3.39429431016214e-05
2.98471079218315e-05
2.06691014734263e-05
3.62616149212424e-06
4.59665661387099e-05
-9.15842404099155e-06
1.89970062251273e-05
3.28337908006261e-05
1.52109241132752e-05
6.47717236888468e-05
4.1871838726809e-05
2.26868934436506e-06
4.60554345224714e-05
2.44319418090375e-05
-1.34421468989255e-08
4.92146638769827e-05
4.10273190779705e-05
2.90435250083427e-05
4.66676492979876e-05
4.27595398462308e-06
3.67785567219294e-05
9.975427737567e-06
2.74502396142687e-05
3.23907387124956e-06
2.47289994738293e-05
2.44475309446544e-05
-6.40212186114682e-06
1.64366575642713e-05
4.34373555302211e-05
4.75749350686126e-05
4.07480657161367e-05
1.70054471567588e-05
3.25002265835615e-05
1.92641490608453e-05
2.56473339099132e-05
-1.71312457819396e-05
1.61076337667699e-05
2.73407994574228e-05
4.61821383985429e-05
5.22306346939039e-05
2.84034552567379e-05
3.14312859982957e-05
2.73057928569157e-05
2.29968076213518e-05
1.79299962516829e-05
2.61641984156224e-05
4.23090103105463e-06
5.00698839359001e-05
3.25147503098212e-05
2.77306679640892e-06
3.98014786490604e-05
4.4800839449919e-05
-2.72242755103282e-05
-1.4840094035962e-06
3.35929338550682e-05
3.52221056511692e-05
8.2349974727157e-06
1.33355323926763e-05
4.84172660152343e-06
-4.88890214870584e-06
3.62416999413396e-05
1.65729743020637e-05
1.76372240989344e-05
1.1903275261145e-05
-1.99487148256806e-05
1.38892002070511e-05
1.5009887838304e-05
2.14388208627066e-05
1.52234686270369e-05
-2.57456502409985e-06
3.06214395608937e-05
2.61267374084076e-05
3.09526974652086e-05
3.04178112429855e-05
2.68211114779398e-05
4.18399736716967e-05
3.27764943897543e-05
3.02371799994974e-05
1.93736680581267e-05
4.52952051056637e-05
5.35974802827894e-05
1.64605460202506e-05
3.91908310947762e-05
3.61903639821055e-05
4.77241148672149e-05
3.82824692375817e-05
3.39362596127613e-05
4.17860293763853e-05
2.67189770121546e-05
2.253503990227e-05
3.20987727354984e-05
7.19326427128605e-06
3.17061316936863e-05
5.50507041376522e-05
5.06860281311028e-05
3.07288463512208e-05
4.53468132028899e-05
2.61851574829595e-05
1.95729797145347e-05
1.63426432890278e-05
2.38893212069214e-05
1.94595618603497e-05
2.61919317408421e-05
2.2443836277944e-05
1.50542808299169e-05
1.63793568699022e-05
2.42645660659344e-06
1.87529051018266e-05
2.49551816212812e-05
1.77663636617578e-05
2.7537486861296e-05
2.11006452081349e-05
1.06773320634285e-05
4.29325979524894e-05
1.27943211474713e-05
1.65695928631943e-05
-8.29603279203035e-06
1.20141656685065e-05
1.71095548012288e-05
3.04306606714779e-05
-1.18315699680392e-06
4.21370056670974e-05
4.26254279034375e-06
1.79843727761818e-05
1.27546019395397e-05
4.38994067948096e-05
6.52100926517666e-05
4.01911244278232e-05
4.81731969232792e-05
6.99911279055492e-05
3.87592323824178e-05
2.84314983500957e-05
4.10635962336902e-05
3.60520092755799e-05
5.20319668185201e-05
4.74650663317757e-05
2.80525791212263e-05
1.41801843039808e-05
1.94781871512044e-05
2.39835905081233e-05
2.25699977854863e-05
2.52421550013975e-06
1.05989581335911e-05
2.22282195010784e-05
-6.89094503467486e-06
1.15003805790997e-06
3.43594902400702e-05
5.40325171931612e-06
6.35799980179398e-06
1.18977489694758e-05
-8.41066375717136e-06
-7.67471984698564e-06
-1.53124665489165e-05
1.1598240805135e-05
2.4856336171636e-05
3.80358143478899e-05
3.17575668121832e-05
3.24813820237203e-05
3.15678150121144e-05
2.5480172256474e-05
4.63106310575509e-05
3.57508170066919e-05
3.28066217958647e-05
4.16236046726557e-05
2.0089940822518e-05
5.37213144979828e-05
3.54037474510319e-05
4.14047267853068e-05
2.87364967711458e-05
4.09831105569229e-05
3.42724594176573e-05
2.83346262384604e-05
6.67894604696265e-05
8.08429660718134e-05
2.39332834507531e-05
7.18027112227031e-05
3.67495907646931e-05
3.95476935018735e-05
4.93232219287488e-05
5.69084165914128e-05
1.1943431822767e-05
5.08982843970071e-05
3.53440751888171e-05
1.17828008524596e-05
1.19930726579328e-05
2.37049225087314e-05
3.2849103217545e-05
3.3308740656243e-05
3.8439078926043e-05
3.0161197766008e-05
1.31176915632592e-05
-1.57016782522933e-05
2.36278024177338e-05
1.82941030140215e-05
3.3461954037252e-06
1.0333947510606e-05
1.60668333201398e-05
2.13469671161687e-05
2.50809277464437e-05
-8.3230242251907e-06
3.38008982413351e-05
2.43937579543312e-05
1.17832607015248e-05
1.26827774828347e-05
2.93446830936564e-05
2.3195593660137e-05
1.31011017586392e-05
2.79656202023464e-06
4.89061070419511e-05
2.3994806439207e-05
3.17258055013438e-05
2.64968235376126e-05
5.76861621033029e-05
1.72254832816373e-05
8.03651686740425e-06
3.6035359464031e-05
3.52703433402866e-05
1.84115167432571e-05
5.37788414809985e-05
-3.00813369727131e-06
2.19142043283962e-05
4.82210393577066e-05
4.98743643740375e-05
1.68861086956482e-05
3.33548971381418e-05
3.32808968226811e-05
1.61548533771361e-05
3.00145359290632e-05
1.42556337380148e-05
6.40562243955714e-05
9.35502114628722e-06
-1.26069221687417e-06
1.54567831475344e-05
1.81453594312694e-05
-1.66660319789198e-05
2.41540779016345e-05
1.34555322573387e-05
4.21257831786508e-05
1.7761657617234e-05
1.42389223993057e-05
4.52811681847674e-07
5.92571275341856e-06
4.13480775438498e-05
1.43896872095023e-05
3.68128937337729e-06
5.65064573757867e-06
2.69018432664547e-05
4.19084219087229e-05
3.70667846008049e-05
2.76295891937989e-05
5.72963259506813e-05
4.96075411603895e-05
3.41440814570137e-05
4.7923137746352e-05
3.34667187705111e-05
3.21485911991268e-05
2.92801765046872e-05
3.66366193986275e-05
2.50743054925474e-05
8.26125677393199e-06
3.19981208424621e-05
1.67468989336567e-05
3.63050464588464e-05
2.67682779888754e-05
8.97147155735884e-06
2.77183336196544e-05
4.317071378193e-05
2.3222416569792e-05
3.80353713939503e-05
8.89721832904567e-06
3.67309215645761e-05
2.93990968920745e-05
3.84220414909901e-05
1.471337087111e-05
1.95254303357786e-05
5.84921285983428e-05
1.63644821683728e-05
-1.39198555825277e-06
3.86377698814803e-05
-3.03404825987392e-06
2.75319778490193e-05
3.27796895634784e-05
2.94472430194235e-05
3.75898431766343e-05
2.48417835052833e-05
1.53599598782308e-05
7.83709858246493e-06
2.01513588257705e-05
4.03509235514233e-05
3.67527996468066e-05
1.02145585843377e-05
2.28721814443726e-05
1.66495864984979e-05
-5.72529361390462e-06
3.46914723675467e-06
2.34029009455061e-05
1.31811807586625e-05
4.12413896542528e-06
-9.25387195268045e-06
3.3246318209647e-05
1.35068031928288e-05
1.9121832991314e-05
3.17225717028729e-06
-6.94199598692182e-06
2.18550224561852e-05
3.59011396507823e-05
7.10117130707843e-05
5.80893941151674e-06
6.17928674796968e-05
2.70405110148201e-05
7.3732551862938e-06
2.3812804580697e-05
4.11600068688363e-05
6.29153367078129e-05
4.42519878250888e-05
5.67828261308636e-05
2.55013643910064e-05
3.38235268070715e-05
5.80848937594631e-05
3.64706297263596e-05
2.77800601559259e-05
4.97233859032917e-05
5.86837343602659e-05
3.75378322182671e-05
-1.80165542902485e-06
3.83209032489222e-05
4.399814133515e-05
4.83905951867652e-05
3.51035540008459e-05
2.72517951132776e-05
4.20091994991317e-06
-2.05245437825743e-06
-6.97277621790985e-06
2.52718877240396e-05
3.23262358074844e-05
-4.75893870035735e-06
1.92203641299264e-05
-9.79423645642191e-06
-3.26291302588512e-06
-2.3702853565596e-05
1.3354774151939e-05
-2.23240622273577e-05
-1.23167698712399e-05
-1.10849322068091e-05
7.76959270595494e-06
1.79101982608958e-05
1.0583638620449e-06
-1.55566506610598e-05
1.2967256689489e-05
1.22055870218223e-05
3.41154248130501e-06
3.54803530206279e-05
4.41239183415503e-05
2.64580962791511e-05
2.94208939389888e-05
2.9309954547883e-05
3.6966763837557e-05
5.29235245239743e-05
6.64813008046584e-05
6.70827409549056e-05
3.65014301417244e-05
4.51891894324256e-05
6.19612349657876e-05
6.85855989653369e-05
3.34113513364301e-05
5.37004204073522e-05
6.68532651629318e-05
4.94847855409603e-05
9.18402331084037e-05
2.62063505990133e-05
2.54255258252844e-05
2.33674664243989e-05
3.69310711365609e-05
6.86134625539556e-06
-9.58863459617057e-06
-1.48406420827625e-05
7.81360298765228e-06
1.37921111109144e-05
-1.51429483013801e-06
-1.5635230692362e-05
-8.60177183876953e-06
-1.72334828876975e-05
-7.94487885867612e-06
1.5239291877336e-05
-2.48685553371781e-06
-2.13481090969699e-05
3.05194727757428e-05
-4.14170277715247e-06
8.91625044443303e-06
7.44620186359284e-06
-1.05445238395291e-06
3.19998020299849e-06
3.31108260200307e-05
4.41103530093641e-05
4.13873369913909e-05
4.1127557037165e-05
2.31118504536552e-05
4.90851580652742e-05
5.81199437786754e-05
5.75290036135001e-05
2.88828002362673e-05
3.1126383358578e-05
5.55590663050577e-05
5.43288445708379e-05
3.34531665113774e-05
5.84475198818154e-05
6.58214450937024e-05
5.65244980764655e-05
2.19944712282609e-05
2.12874332740917e-05
6.7211849680679e-05
6.38675572722161e-05
3.42492005847554e-05
5.82206267931456e-05
4.2604615709707e-05
3.3559455384899e-05
4.70210054048178e-05
1.73523436042225e-05
4.16599006357831e-05
3.08791252325782e-05
3.43350430889249e-05
2.12615238565767e-05
2.7985636998261e-05
2.41339277538567e-05
-3.75735642229331e-06
-5.0660638853832e-06
6.57249253203442e-06
8.81724430843038e-06
-1.5387497839576e-05
4.55786183389254e-06
-1.56621134760404e-05
3.46430761671303e-06
4.22565741828099e-05
3.32523684712339e-05
4.55878117917098e-05
1.12083994856224e-05
2.472200418676e-05
6.64053856523292e-06
4.47085509412623e-05
1.29762750910862e-05
3.50548943180797e-05
2.90250545556133e-05
2.69083313043865e-05
3.90230804210589e-05
3.46380478945057e-05
2.64104668848502e-05
4.93437951782245e-05
2.28455110122063e-05
3.66940160296738e-05
5.75079068599926e-05
3.25997048585852e-05
4.45686780263776e-05
2.74834347939463e-05
5.67007912208794e-05
2.18298386906117e-05
5.23492519209474e-05
3.6963318682793e-05
1.77230880924436e-05
1.11613523233728e-05
4.9598931995698e-05
7.8775688133726e-06
4.43815857627756e-06
1.07815939524057e-05
1.0825640956563e-05
1.04670618806424e-05
-6.68807097038049e-06
-6.79100864276792e-06
2.40730909579886e-05
2.43331543299321e-05
5.31219495548667e-06
-1.26762530213641e-05
8.07964982557072e-06
3.67046264811451e-05
-2.81502879129897e-06
1.4534740382921e-05
9.90847567912747e-06
-7.86390970058257e-06
2.12432966606768e-05
1.25625799567287e-05
2.75305466824408e-05
1.02764223669234e-05
1.80257000544734e-05
1.75569677343412e-05
3.58667299000228e-05
5.35160652148841e-05
3.9984419290213e-05
3.23486627523638e-05
4.18737470139709e-05
8.76791839189971e-07
4.12368817522075e-05
4.25988487792321e-05
5.00550168825093e-05
3.33832553393356e-05
5.27539722253929e-05
7.41251005728863e-05
1.91243907917542e-05
3.1502515942945e-05
4.65319330852381e-05
1.34812394907293e-05
2.36827138533766e-05
1.30413779446214e-05
5.21664986265266e-05
1.26869489052985e-05
3.82984789046637e-05
-6.06247225738468e-06
7.07483398088228e-06
2.12099027419831e-05
9.00274068127068e-06
-1.32981471851631e-05
-1.10473419981888e-05
5.74704342107508e-06
-2.74243935522595e-05
-1.42532096117735e-06
4.37956301459057e-05
2.5735503438201e-05
3.64823415691483e-05
2.45665731858828e-05
1.54589387704572e-05
1.44009539101828e-05
1.27076697501381e-05
5.31594515135366e-05
1.58457071350868e-05
1.36818855089315e-05
2.97072094854811e-05
2.68557549129596e-05
5.23082389390527e-05
2.91889094089049e-05
3.26251038296752e-05
9.31194597138982e-07
5.30465901318938e-05
5.19130682370749e-05
4.68203236007734e-05
5.89133370870723e-05
4.78579535858435e-05
-6.84399500223981e-07
4.68011258610184e-05
5.91639463433059e-05
2.97005777259866e-05
5.09609629286778e-05
2.73174954271024e-05
4.06426799484257e-05
2.57443273293863e-05
1.44869032801548e-05
6.73476079026318e-06
4.76319542371927e-06
1.57941219192066e-06
2.00110996460789e-06
7.34180407233109e-06
2.58411712185636e-05
1.31612068045363e-05
1.00594083621424e-05
1.74417609067623e-05
2.66145755961486e-05
-2.94074993773713e-06
3.06906376367241e-06
-9.49323392525235e-06
1.02645551153108e-05
-2.85988495692189e-06
-2.20352405546783e-06
2.99434240288795e-05
2.36890332988972e-05
2.11359000929087e-05
2.40252255614264e-05
2.48222401394921e-05
2.41688493688516e-05
2.56093179234307e-05
3.7620448192786e-05
-1.51504161400806e-05
4.84558282304118e-05
3.33860068550921e-05
3.9284145536869e-05
4.21808048327209e-05
1.6221691975821e-05
4.33920568360836e-05
1.45215594956907e-05
3.77092854039985e-05
7.15812687073096e-05
2.44688152792305e-05
3.53153449159406e-05
1.59845552934945e-05
3.47782575099388e-05
1.92742500892269e-05
1.85336356486759e-05
2.98088674463731e-05
2.67793131178503e-05
9.51359249359298e-06
5.04241478166981e-05
3.50456695726533e-05
3.50165466977977e-05
1.95498127941073e-05
1.46537390021606e-05
2.13892355700577e-05
1.32981936497029e-05
1.17626462458128e-05
1.25012811671097e-05
-4.56234591022893e-06
-6.69934379468647e-06
5.6898296877442e-05
2.54057674007198e-05
-9.33192664242477e-06
2.52234913168474e-05
-8.00607631205803e-06
1.62538186966908e-05
4.78633324457535e-05
2.19050007298145e-05
1.33008049983913e-05
5.93471673615909e-05
2.17966001899507e-05
4.65320208778826e-05
6.19592668939026e-05
3.54879707884525e-05
2.24784776162421e-05
5.54734802915517e-05
3.71121242941531e-05
3.56004490928246e-05
4.07384331677789e-05
4.88381748880923e-05
5.15592319354914e-05
3.27289364096452e-05
5.1575023010132e-05
2.89563110959573e-05
3.05501335124536e-05
2.51153748032505e-05
2.67588858005432e-05
4.19330351139368e-05
-1.94730644567185e-05
2.94122883129492e-05
1.77272639274729e-05
-1.40151904412833e-05
-1.24386103828332e-06
3.73875094955901e-06
2.58730183282089e-05
5.44669046183748e-05
1.50564417339714e-05
1.50405188263893e-05
4.72513339496451e-06
3.04142904529565e-05
1.13661416036172e-05
1.55013073591513e-05
2.82667566653118e-05
2.22695765591296e-06
2.26405002407723e-05
2.71218266846147e-05
3.39696700435845e-05
7.20911537723273e-06
4.98599526562023e-05
2.81869423275111e-05
4.99968241847508e-05
3.61387637761047e-05
4.76791978194697e-05
2.57055436621483e-05
3.91549489547036e-05
2.45888756535279e-05
6.6371738967247e-05
5.34726441488326e-05
3.33251278250583e-05
3.82339438449422e-05
5.20504875768493e-05
3.32264045149876e-05
4.43515935165975e-05
4.0873356904773e-05
4.0501156068942e-05
6.06272671733421e-05
-1.91893541587271e-06
2.80619243895714e-05
1.09876226102741e-05
-3.66865396647476e-06
-1.79321994499937e-05
2.53636681366698e-05
-2.83534015205338e-05
7.605407854133e-06
8.76915887077365e-06
-1.14893791973227e-05
2.92807041784195e-05
7.74594627803492e-06
-2.95540379338675e-06
2.33105197174283e-05
1.09620608989632e-05
-7.46767989079896e-07
1.5462271318622e-05
1.04007759804605e-05
4.53662244525191e-05
3.13554278770099e-06
9.38255296048151e-06
4.11105520049245e-05
3.81118903802345e-05
6.14701398567931e-05
3.73608170378356e-05
3.88636965585649e-05
2.34572297737175e-05
1.18899194323883e-05
2.98827049216204e-05
3.32369968024753e-05
2.31341053901258e-05
1.61017494285098e-05
2.47133886604171e-05
3.8867139557265e-05
4.04561678234492e-05
3.56899425087067e-05
3.22503458940656e-05
4.95235628294988e-05
2.42368703846481e-05
1.50529182924502e-05
3.95646935284816e-05
3.74204436817071e-05
4.02805413029757e-05
1.40102936405333e-05
4.42285418453228e-05
-1.4566016283908e-05
1.86420897009104e-05
3.34817949693574e-05
5.25272930011798e-06
-1.76810595095013e-05
1.66489712185781e-05
1.02071796002409e-05
-1.30509427063631e-05
-1.31641122136068e-05
2.01344515860171e-05
1.88929727410344e-05
2.61245047634729e-06
6.81226273670503e-06
1.27666661089471e-05
1.16397524921943e-05
7.27476117688936e-06
4.65328847653304e-06
2.46105184249207e-05
3.39955544769101e-05
8.28056609044207e-06
1.68855791285891e-05
1.59415736840442e-05
2.96776358865486e-05
3.57458340984909e-05
4.70800684714778e-05
2.17685435685169e-05
5.93584508299719e-05
3.81566669024281e-05
8.63176771063552e-06
5.93594054429494e-05
3.91023999458045e-05
4.84846351566843e-05
4.76065268323662e-05
3.8380183544694e-05
5.02886291645645e-05
5.0715291191604e-05
4.73349025749651e-05
5.18616211211935e-05
2.30172294145174e-05
1.02253117529808e-05
3.30306403556318e-05
1.10995344403264e-05
2.6286058445458e-05
3.35670794804722e-05
1.87122461140061e-07
6.07106107200946e-06
5.08542079583601e-06
2.99275793526152e-05
1.06598611455611e-05
8.41948637418559e-06
2.76408659444241e-05
2.01295846413505e-05
1.8778944979523e-05
1.4696405372501e-05
-1.10584885576055e-05
6.94076440345805e-06
1.8127821565541e-05
2.66621356083523e-05
9.58867565963785e-06
1.7864726863375e-05
1.54936839412498e-05
4.42786708431724e-06
2.75838011592118e-06
-7.47911431851908e-06
3.84972188236434e-05
1.45287505684563e-05
1.6408796558913e-05
3.24144328305927e-05
5.48582762169578e-05
4.01748273561796e-05
5.57928872158148e-05
3.2334038595977e-05
7.09637493557445e-06
4.52456083314575e-05
4.98906077367799e-05
5.12228514845774e-05
3.14048653755735e-05
5.78192344486718e-05
2.39370583989155e-05
2.61107530657995e-05
4.88892360298775e-05
3.43097654393918e-05
3.23445777919417e-07
5.7734205193513e-05
5.58678252612817e-06
5.76364199336144e-05
1.23651771180311e-05
2.29660323650261e-05
1.42009494927862e-06
2.83342120167893e-06
-4.3331358437912e-06
-1.52071885200614e-05
-1.46782530075314e-05
4.98655478152452e-06
3.07711745166003e-05
5.54391123941885e-06
-3.18531339848609e-05
3.56006629375872e-06
2.29230052195139e-05
1.06746327986464e-05
1.05754838332261e-05
3.81708607618154e-05
3.48143167635285e-05
2.50526865246401e-05
3.28496436403462e-05
1.77363320786834e-05
4.67311652918503e-05
3.17515215432971e-05
4.59652542041319e-05
4.90048574648163e-05
5.46975615429053e-05
5.6303566961141e-05
5.58870411067625e-05
6.18655945383087e-05
3.93991061525482e-05
4.35706448979484e-05
6.00765154928779e-05
5.83297575543608e-05
3.09002126414751e-05
4.1227654473035e-05
3.17797466052532e-05
1.13445923339768e-05
4.07862050406883e-05
1.65519728892417e-05
6.39976731972939e-06
2.24329249527592e-05
1.45884792640205e-05
1.91754389838339e-05
-3.70454224087906e-07
-1.84301776031338e-06
2.41416119254186e-06
2.99812390664626e-05
2.41906011252804e-06
1.96763059150114e-05
-4.56710917447219e-06
3.97642510677149e-06
1.25455138853583e-05
2.94430346282944e-06
-1.75644169692976e-05
-1.00828908292997e-06
1.05485662375522e-05
3.18884214355258e-07
3.95153635236989e-05
5.53793372585766e-05
7.09268860308441e-06
6.14594817168666e-05
5.56798350182826e-05
1.57560678817722e-05
2.89335630615203e-05
4.45496300064873e-05
5.45188611457913e-05
2.6044138478483e-05
5.38316891754177e-05
3.64315048064195e-05
4.08542532130913e-05
5.33832218287035e-05
7.30354683294142e-05
2.92214044131315e-05
4.40680453449432e-05
5.63991697573873e-05
3.50387195259225e-05
4.03050446116938e-05
3.45189823493284e-05
2.48916318097395e-05
3.71673662803541e-05
5.02407620982526e-05
5.03611744166106e-05
-1.01665338333396e-05
1.36057658125535e-05
2.0470224952155e-05
3.31131825445702e-07
-2.54666462007646e-06
1.32858166429571e-05
3.03452258431533e-05
1.15904776700327e-06
1.27735313674799e-05
-8.10375012444115e-06
5.67894398028149e-06
8.81012919444271e-06
-8.78434047182473e-06
5.93390724090328e-06
1.53965135616731e-05
2.89178575329187e-05
3.32147464104607e-06
2.26804400194778e-05
3.17137381946771e-05
3.82318712796631e-05
2.96895966532654e-05
5.55115186412791e-06
3.94218306105917e-05
3.8984771402965e-05
6.76994698608888e-05
3.59518559840851e-05
4.88632486146021e-05
5.82806079272333e-05
3.68655172945811e-07
3.60825623042931e-05
5.22616362633753e-05
2.46789449202153e-05
6.44211824357198e-05
4.10822353368825e-05
2.00752190663199e-05
3.90508351513866e-05
1.17264057795809e-05
-7.07938246458609e-06
2.58144140722072e-05
1.32726226740645e-05
-3.81932559482661e-06
1.80793312615778e-05
-4.83940906562434e-06
-3.11965156568455e-06
-1.63000142750963e-07
-1.19718425534551e-06
-1.87406108778104e-06
2.12780612055633e-05
-3.77588038601335e-06
4.05800992839668e-06
-3.56796755696466e-05
-2.3790893791607e-05
-7.49707535906989e-06
-2.87019390559881e-06
1.40795306587169e-05
-4.98364859735774e-06
1.0244185988721e-05
5.17434000901265e-05
5.88377720007204e-05
1.72449905807531e-05
5.37164460350602e-05
4.53301249197168e-05
3.53619779756592e-05
5.35386568965968e-05
8.85331396550439e-05
3.87141420076711e-05
3.88538307996251e-05
5.41691289616042e-05
4.31411157345042e-05
7.313079938288e-05
4.99191285561971e-05
4.56752484090181e-05
4.25261416911752e-05
7.28538284330875e-05
2.00137961953357e-05
3.47848783268262e-05
5.85380228748684e-05
3.61082839669413e-06
3.94700559529005e-05
1.85445389853927e-05
4.77562583315164e-06
4.50896947364017e-06
8.28413127074431e-06
1.31556375214779e-05
2.1705507322844e-05
-2.91719143348959e-06
1.84833930088323e-06
9.75722381503671e-06
2.60780904490452e-06
-1.10569416406808e-05
6.18822764473125e-06
-2.31619018083384e-05
-1.11987801214928e-05
-1.99534754351502e-05
2.97791487250984e-05
1.40919819447774e-05
-5.8772491031274e-06
3.52716484589358e-05
3.8202751929656e-05
6.20461096994749e-05
6.30682647706377e-05
3.82315406907306e-05
6.37807100557954e-05
2.28137257356316e-05
5.272157323802e-05
4.11209281422885e-05
7.21579943724825e-05
6.97432625889274e-05
0.000107645901508983
5.25000689349172e-05
5.56735268766664e-05
7.6246305874874e-05
5.76728907281125e-05
3.48970614945245e-05
3.37040786281024e-05
-9.55866798437408e-06
5.888601145399e-05
3.07045863607114e-05
7.67845089289046e-06
-5.79309344205773e-06
2.57743036744845e-05
-1.90970915142685e-05
4.67002271890897e-07
-7.36068717443981e-06
8.49102483210536e-06
-9.36990086613204e-06
-2.55031246571051e-05
-2.45320722047958e-05
-1.97823719797458e-05
-1.38624181685269e-05
8.19427332892246e-06
2.58679407436082e-05
1.16346855786494e-05
8.50047437959186e-06
5.33762928446263e-06
1.82796894994364e-05
6.27875880881331e-06
2.18300420581593e-05
3.61527552536263e-06
2.02112065753918e-05
6.00670573975494e-05
6.15588304073852e-05
5.23650965905169e-05
4.83486321985936e-05
4.81641181738414e-05
6.69934351785069e-05
6.00621021698756e-05
5.10986436121299e-05
5.03934830131629e-05
7.10423166838387e-05
8.69550587282168e-05
5.94749194139052e-05
3.4799827190018e-05
6.98711960936222e-05
3.5478739416917e-05
4.46438339669747e-05
4.98274461189791e-05
4.77228620884133e-05
5.61549935092788e-05
3.47789051357069e-05
1.30964765954194e-05
1.27311439111062e-05
-2.99524383461853e-05
-3.52257140049073e-06
-2.4926023281936e-06
-2.75032535586754e-05
8.19563656139383e-06
1.53908535138501e-05
-1.02057018695121e-05
-4.23676865302616e-06
-6.66497852587975e-06
-1.78487052570694e-05
3.04364735900173e-06
1.97480469401927e-05
2.22187788634315e-06
9.5781164090264e-06
1.52326019595628e-05
3.42642217508673e-05
4.5579870119487e-05
1.60237858673297e-05
1.4925942238563e-05
3.65984796860909e-05
2.42950217477182e-05
3.89897721445413e-05
5.24468117850769e-05
5.42705284283695e-05
6.31186427688164e-05
4.95312990617573e-05
4.71500170170759e-05
5.55765390531329e-05
3.7732230453891e-05
4.04592816665845e-05
5.45328356923069e-05
5.0996974748796e-05
5.41319139440958e-05
5.07461981496202e-05
2.9239212273841e-05
5.77726545039597e-05
3.69082069561205e-05
5.43697211588917e-05
6.33636805620452e-05
3.02458467948711e-05
1.73472680281099e-05
1.7483876002109e-05
2.83556403674582e-05
6.8081322401783e-07
2.26062283351308e-06
1.44734157898085e-05
-2.46590646880968e-06
4.65292253877807e-06
1.08126410379003e-05
5.98075406666237e-06
1.54786985373275e-05
1.87424393130152e-05
-2.51554900454019e-05
1.70270981617471e-06
-8.19852885210218e-06
8.09852493697892e-06
7.02335274978674e-07
-4.52804695961391e-06
2.57834262092215e-05
2.82678575414939e-05
3.61557685145599e-05
8.50815318990286e-06
4.23739833580515e-05
5.48836160802497e-05
2.12431496998263e-05
5.75796407490787e-05
2.03721747777996e-05
2.5068608078685e-05
5.42869945900079e-05
3.96912439577355e-05
4.35413240290591e-05
5.84518329623082e-05
5.77858297808522e-05
2.45923948365213e-05
4.976185485899e-05
8.08257228070519e-05
2.95844326706574e-05
3.84504780591294e-05
3.46175300676409e-05
2.46503636108058e-05
1.35840827282837e-05
2.06609163741283e-05
7.69669128311507e-05
2.88742640424505e-05
2.25597765803808e-05
1.39203970482998e-05
2.07763740969832e-05
1.62592575579151e-05
-5.59912758426434e-08
1.45515024906838e-05
-6.39222044821089e-06
2.52893943710081e-05
2.59164338780744e-05
2.69335741138112e-05
-1.33586166387278e-05
1.97994751631888e-05
-1.1011524307143e-05
2.649959914142e-05
7.16045493419889e-06
6.22723737101864e-05
1.33678302477049e-05
2.19940872724493e-05
4.51927561335107e-05
4.12422049906549e-05
4.22587201139724e-05
2.56103440307617e-05
2.03020781286606e-05
4.59071185614466e-05
1.56369998587155e-05
2.12810215620393e-05
4.12219544314391e-05
4.04478384839594e-05
1.24715859306026e-05
4.02601632345736e-05
4.80913986709337e-05
4.50187432114991e-05
3.01803334232353e-05
1.52586190350197e-05
4.97349410016496e-05
1.80525694525083e-05
-2.56057724060593e-06
1.29792803445194e-05
1.22809389110362e-06
3.18572939786035e-05
3.00576509226712e-05
2.08034694914089e-05
1.94579595853561e-05
2.01719265475369e-05
2.39095479645278e-05
4.27526296978934e-05
4.01914038016297e-06
2.39540020720925e-05
2.68813718342509e-05
3.31502700744521e-05
7.85991885373486e-07
-3.77927264171342e-06
2.53141278999727e-05
9.59859578340669e-06
3.89719661770805e-05
2.99817609286514e-05
3.66542319540059e-05
2.95444656879246e-05
5.50275513077916e-05
1.47348531300194e-05
3.80308788567561e-05
2.53689125573159e-05
1.34893543987228e-05
4.70942217930929e-05
3.45051429706566e-05
2.34977779372588e-05
1.21264057406812e-05
2.69697864386103e-05
1.47077569967239e-05
2.01986148969524e-05
1.43977559572699e-05
2.26128821367209e-05
1.86440830173483e-05
5.5363747496407e-05
4.64911907779359e-05
-6.63592442434513e-06
9.12659429880429e-06
2.64795136365544e-05
3.0274180884709e-05
2.12379567222418e-05
6.84040028585506e-06
1.8001250210459e-06
1.74234240825413e-06
1.67894207526984e-05
1.21267680648501e-05
4.84423486799448e-07
3.62009567651692e-05
2.99210509278382e-05
2.10910439854506e-05
3.00576939456405e-05
4.37014691631253e-06
3.71171460931727e-05
6.16032241776021e-06
3.24612940862701e-05
2.64107012763846e-05
3.48927123216938e-05
3.20950972177488e-05
7.01708538858811e-05
2.52186191824156e-05
4.31654949096202e-05
6.26746137097488e-05
5.66158239531891e-05
4.180681615122e-05
1.92291898698261e-05
2.64959383385122e-05
3.59896455438752e-05
3.34372719474321e-05
4.58406039681118e-06
2.29635601249327e-05
-1.57651869004732e-06
1.94202478943837e-05
3.66828886294719e-05
1.88188272569698e-05
1.62099782619327e-05
8.948761216373e-06
1.11671591515877e-05
2.37453012478887e-06
1.03342219973503e-05
-2.53590807275268e-05
5.93492936172495e-06
5.85429881433662e-06
-1.12522033663102e-05
-4.71934499713361e-07
1.68073399974174e-05
1.93844893887995e-05
2.11213030337168e-05
8.18491668425297e-06
1.42101057152617e-05
4.42196154352209e-05
2.01598914973943e-05
4.46608371978786e-05
2.5180519749309e-05
1.40373845350537e-05
1.49009942190041e-05
6.26352437126413e-05
3.80390263393523e-05
7.72559789529588e-05
6.12963173809076e-05
3.8053187405809e-05
4.31652648067354e-05
2.52626299050478e-05
5.44337804766064e-05
5.8063218373013e-05
2.96384807673768e-05
4.08431997597701e-05
4.0798045905042e-05
3.7163313289498e-05
3.09706679132355e-05
1.53595606763181e-05
3.02529943271234e-05
3.09285810786593e-05
-9.95829182597765e-06
5.0643694448856e-05
7.4298010320389e-06
3.6303814764414e-06
-2.16146628606326e-06
3.41974019004421e-05
3.90432161152473e-09
2.24353309846127e-05
1.97069696765449e-05
2.6035331106378e-05
5.06296977910334e-05
4.79014024536905e-05
5.46890387734018e-06
2.38808097143611e-05
1.55376562085867e-05
1.80434226468231e-05
2.77323140243266e-05
1.10984751399767e-05
4.34412333644767e-05
7.3903151054648e-06
2.62469282449497e-05
3.78326429068051e-05
-5.75791577119533e-06
3.27283727388755e-05
3.17143142899773e-05
7.19183480070289e-06
3.28368616173494e-05
3.9998628808695e-05
3.81976372765084e-05
1.07839185702177e-05
5.11245839862947e-05
3.27105244896638e-05
3.65682029451875e-05
2.38612090684182e-05
1.96463081272829e-05
6.01505673506887e-05
5.30463477595703e-05
5.19373836423605e-05
2.57581846339386e-05
3.47188561425799e-05
5.13411372682482e-05
3.18722743433634e-05
3.11807593280999e-05
2.8944958340151e-05
3.80279536852253e-05
4.22106821465203e-05
2.39963365883582e-05
1.85062788130323e-05
3.13541492729942e-05
5.58326511419393e-05
3.8385972526456e-05
2.94659517020845e-05
4.08720030891136e-05
3.51056302804803e-05
3.9199035387962e-05
-1.58522869239481e-05
3.29256657360437e-05
8.04016647033145e-06
-1.82195831821662e-05
4.23442676158869e-07
-6.53082177049471e-06
2.42843233618029e-05
1.24033508574847e-05
-1.30993704204709e-05
8.09640597718568e-06
-3.6677885591523e-06
2.33744210045075e-05
-1.34520909749007e-05
7.05773172098174e-06
-1.91707282325287e-05
7.81123236834386e-06
9.83586904579883e-06
2.98199632362645e-05
2.58209985119352e-05
4.6965973036704e-05
1.80761816188014e-05
2.15553119992656e-07
4.43308383388267e-05
6.27670961448531e-05
3.19833641727957e-05
2.75900602851477e-05
7.09727971621563e-05
4.06176045811279e-05
4.69315805236664e-05
4.23174999741854e-05
-1.10818272585873e-06
4.03010398949166e-05
2.73373485674235e-05
2.7440120078627e-05
4.28560748682495e-05
3.89157078416447e-05
1.97489523610454e-05
2.85217891705114e-05
3.00266080481298e-05
4.27485917480057e-06
4.46758923744111e-05
3.40419961949193e-05
2.32816754498902e-05
1.96589485905105e-05
1.56408518708691e-05
4.71533045986121e-05
2.15399536745686e-05
1.64126644139573e-05
2.28575544047181e-05
-9.81558646170467e-06
6.57309630049884e-06
1.0365204092901e-06
1.37255739075182e-05
-1.8186023272052e-05
8.66713345746277e-06
2.24342425073337e-05
-2.54252695549164e-06
2.4281533132399e-05
5.67286707168499e-06
1.20524273556193e-05
1.381775214719e-05
1.67216267372111e-05
3.06275883793995e-06
2.43101842114973e-05
5.06486098129914e-05
2.03463844326572e-05
4.24534338258717e-05
4.96747882288461e-05
1.60153264657109e-05
2.41314404347849e-05
6.7650263851677e-05
5.93425674807847e-05
5.1318388114924e-05
4.7564896831012e-05
3.34442889371224e-05
5.9614879058023e-05
3.96112604293171e-05
6.25836421861745e-05
4.6325970401764e-05
3.81930452996893e-05
4.90548134947149e-05
5.000881921858e-05
2.66440777774682e-05
8.95643007993134e-06
4.10471939868445e-05
5.90354489086247e-05
2.11762287591694e-05
-1.3619046476745e-05
2.64865352061775e-05
1.47098230848538e-05
1.44561125456902e-06
-2.67128311528748e-06
-4.07286631818972e-06
2.05693956839985e-05
1.98731670444048e-05
-2.11191625790998e-05
-2.42667500935985e-05
3.22775043426531e-05
-4.62722622888077e-06
-1.29224084168147e-06
-1.46517178721543e-05
-9.28603363691153e-06
1.37675710258261e-05
2.03549435546834e-05
1.74322634843773e-06
1.94746472483936e-05
5.64907875044759e-06
6.27789951925601e-05
5.34843699479555e-05
5.01184885759492e-06
6.15730496708251e-05
3.71493704613339e-05
4.94088197230653e-05
2.8681087285399e-05
4.80784176863358e-05
2.98146184778762e-05
3.79534050685359e-05
6.60686290519416e-05
4.93765244268813e-05
4.04104527123208e-05
4.24339984771263e-05
3.43980491357987e-05
4.33898155963064e-05
4.45222335133942e-05
3.19320971457231e-05
1.15758833540211e-05
4.19100353991022e-05
3.0348643761698e-05
2.66955309908272e-05
1.53158768337511e-05
1.51828535822765e-05
1.26132048554785e-05
4.6189534201096e-06
5.88490681022203e-05
1.79993275482642e-05
1.6281466357157e-05
3.01532217809397e-05
-1.4943676516514e-06
3.77943974034622e-05
1.40284688908173e-05
2.96465594051398e-05
3.22952338031558e-05
1.29756333820766e-05
2.03494265271124e-05
-2.35172792105715e-06
1.14492546981103e-05
6.62798196810625e-06
1.22166471106679e-05
5.2526700409026e-06
1.50751067781682e-05
1.74444587731003e-05
4.32293239748611e-05
-4.87589392711358e-08
3.37259735236514e-05
7.44222032327986e-06
2.26004154796332e-05
2.18794090751621e-05
3.74106026207943e-05
3.56369399089101e-05
4.66067552938901e-05
3.29443540872101e-05
3.0480215952822e-05
3.50430906118084e-05
5.85531267410735e-05
5.38646310438629e-05
2.6242183044659e-05
3.00636633227078e-05
4.02122346459851e-05
4.48861404739653e-05
1.59000386188088e-05
2.27068423323646e-05
1.16777786235982e-05
4.74654822604528e-05
2.87671216354244e-05
4.87656713949211e-05
3.77591387241579e-05
3.83900615876031e-05
6.59455278048293e-05
3.77593133174506e-06
1.48880830587104e-05
3.28191107839801e-05
2.38439739651108e-05
2.29848750390052e-05
2.57416779189477e-05
5.59278932533062e-05
1.62109656389244e-05
4.47005496272744e-06
1.78666983893146e-05
-3.74426373523656e-06
1.0187355826729e-05
1.6786497568634e-05
-1.75052634980098e-05
4.79110771343682e-05
-4.21640161678518e-05
1.95249215001534e-05
9.9202433175428e-06
2.21356169517772e-05
1.10075500597276e-06
1.71258432005294e-05
2.89248535737352e-05
4.77830772796488e-05
2.23570799105941e-05
2.41685366987299e-05
4.0646000662999e-05
3.14092211861434e-05
1.35681796044264e-05
7.94041763307285e-06
2.23435627438114e-05
4.33824612180958e-05
1.25596519309561e-05
3.05692369641052e-05
5.26143549307544e-05
1.78841162099418e-05
4.85076655560374e-05
6.41061118800425e-05
4.00103179537014e-05
3.10966806051857e-05
2.5242412751649e-06
1.78447619832653e-05
3.30682421342752e-05
2.21899149258072e-05
-8.39648884366222e-06
2.17495940961964e-05
3.81452632100056e-05
1.98662919047287e-05
4.2626172457453e-05
5.32880366793678e-05
4.38145761710169e-05
6.6799535302419e-05
4.93964628477851e-05
2.5007624261651e-05
3.49325854249429e-06
1.21759338335038e-05
2.54755741990582e-05
2.00881996413167e-05
3.45788155777105e-05
3.02971043094567e-06
2.84529645416866e-05
2.20616012417983e-05
1.85006009730456e-06
5.10235421682074e-05
8.1285560728957e-06
3.09598655136344e-05
1.1185962966674e-05
-1.27226598158903e-06
5.62123046096778e-05
1.84049630531178e-05
2.18226704307745e-05
3.4346031147977e-05
3.10686166738158e-05
1.45999931795859e-05
-2.351554504563e-05
1.99234214312489e-05
2.68394506450371e-05
2.56063612664687e-06
1.55680266825469e-05
2.22257533603335e-05
2.15739441626753e-05
-1.71546638903212e-06
4.18109012593305e-05
-1.09497671403603e-05
2.09469311976528e-05
1.89071572974009e-05
1.29018919862335e-05
2.99630954292077e-05
1.56271485701015e-05
2.62249287773417e-05
1.80332678738118e-05
2.48852901225672e-05
3.88626184990955e-05
4.18297520305165e-05
9.39050756188611e-05
6.67640817700502e-05
5.90563489483372e-05
5.87589444458147e-05
4.0582148988727e-05
5.43321985224596e-05
6.94836201635842e-05
5.50549643428606e-05
5.20927815377684e-05
4.00486857127257e-05
5.87531795645052e-06
3.61831722171837e-05
3.07923628757956e-05
1.64352548821985e-05
5.84663783342745e-05
2.29110660925617e-05
2.41769291189814e-05
-3.86942602721537e-06
-2.7060971551416e-06
1.25923569849885e-05
1.33801661637071e-05
-6.32837328310802e-06
-1.79327304145478e-05
-1.70568053677287e-05
1.28152723565678e-05
1.39591756115717e-05
-3.9681814456386e-06
2.42162882561891e-05
1.08183782966777e-06
4.07162620352222e-05
4.49409407146065e-07
3.10081027199021e-05
3.50205926818994e-05
2.49600189711394e-05
1.71550937354425e-05
3.10709915073909e-05
2.78957661333629e-05
3.36650468333215e-05
5.68027644190633e-06
2.66030626777193e-05
2.0910517698186e-05
3.00895637528534e-05
3.60744363459563e-05
4.23125384406316e-05
4.62979371127165e-05
6.78950574997151e-05
3.54719795474442e-05
1.45189900578525e-05
1.15298954810071e-05
5.57124347881484e-05
2.48110173771398e-05
4.62547215969539e-05
1.99532089130705e-05
1.91945617559488e-05
7.96591494633416e-06
1.43123961986205e-05
2.32522332736328e-05
4.01367453607802e-05
-1.36735964783842e-05
-1.5921031281115e-05
2.71602080762758e-05
-1.16491269577257e-05
9.97700093019214e-06
-1.67692337805772e-05
5.8225318535738e-06
-8.71317173665227e-06
1.94775217776872e-05
-9.15019897132355e-06
2.79554757601642e-05
-4.67374245039995e-06
8.17530788543019e-06
1.28473430461495e-05
1.00067063237642e-05
3.7739175337711e-05
-6.30797959992056e-06
1.50156015935838e-05
4.66403242466194e-05
4.04846801643263e-05
2.53791894090953e-05
2.58399832324502e-05
2.58064513495495e-05
2.90862697595453e-05
3.03154334538714e-05
2.70476770023875e-05
5.34295933108871e-05
5.3126882816675e-05
4.02444391235997e-05
4.22617429807295e-05
5.2416245128853e-05
5.24893393886459e-05
2.82235396307737e-05
2.46363668367918e-05
2.43216398533842e-05
1.60253497393383e-05
2.9766410963459e-05
3.24454727527192e-05
3.7946848158231e-05
4.02166394008229e-05
6.52041139597458e-06
6.9467705319508e-06
4.43326534040264e-05
1.20144635585877e-05
1.66654416125581e-05
1.31200867563469e-05
-9.02522882702453e-06
-6.80786328402921e-06
1.78731412823709e-06
-7.15735086745789e-06
3.70264796922857e-05
4.5898808457822e-05
3.32763722689017e-05
1.74792712049638e-05
1.93259061622577e-05
4.25219833142938e-05
3.9834240036095e-05
2.94894716677638e-05
1.86377445567798e-05
-4.37246143427695e-06
1.30771007755217e-05
2.92822986744598e-05
1.29748328202238e-05
5.19993562233031e-06
1.98479430595487e-05
4.9252956417096e-05
1.12877233443392e-05
4.01784796798157e-05
1.30469401505779e-05
8.18508711484323e-06
3.47243552127765e-05
2.93360278220774e-05
1.9787116611467e-05
-2.06106142485473e-06
1.54634667266615e-05
2.18635592550056e-05
2.7797951933624e-05
5.97093580147275e-06
1.96466303924512e-05
3.24270911769038e-05
2.81191281757764e-05
1.44438504675521e-05
1.01473621601818e-05
3.00361124452123e-05
3.07514626229149e-05
4.09563225110363e-05
2.46916385995912e-05
3.75983491367634e-05
1.84896156045756e-05
4.23902848511261e-05
4.48940064817998e-05
4.24899553623325e-05
5.0566013736007e-05
3.31832711427382e-05
3.84141921437002e-05
2.49752012292579e-05
1.11964813598772e-05
2.53270123553772e-05
1.03619686497338e-05
5.24230343429609e-05
4.13627998843706e-05
2.00303731727509e-05
1.78216942654766e-05
4.12916985140386e-05
2.87534599525272e-05
2.50814499598708e-05
1.75018519330538e-05
5.01634251913581e-05
3.89683536286845e-05
2.00283316524788e-05
2.06813692324563e-05
1.12929022197171e-05
3.07414374511764e-05
2.17145152839416e-05
-3.52928402168001e-06
1.41318304509073e-06
2.60212775942044e-05
-3.16656504349992e-05
-1.3168601438105e-05
2.19745457462118e-05
2.13857163770246e-05
1.99482619427273e-05
1.63376758858219e-05
3.3652552865531e-05
-1.34901633485163e-05
2.48631644699654e-05
-7.68666681254446e-06
3.20363221369385e-05
2.27974998849053e-05
1.71262621513065e-05
3.59407384881522e-05
6.11203801502279e-05
1.7077115148527e-05
5.44206798233552e-05
3.80349685443105e-05
3.37095351098086e-05
5.08610201794013e-05
4.534094785521e-05
4.90335432564177e-05
5.35997388346086e-05
5.34075573333874e-05
4.30350835974329e-06
2.92085233744603e-06
5.72222887345285e-05
4.03428968074393e-05
2.67325861744508e-05
1.8673271927196e-05
-2.02203609125151e-05
1.28165896886738e-05
-8.16284523863602e-06
2.31903851772622e-05
2.45400133934341e-05
2.99416789705171e-06
-1.74920881750451e-05
4.42922272768552e-05
1.84018992786835e-05
8.99131807335202e-06
2.47069671721885e-06
2.16960296238205e-05
2.25154467824355e-05
2.38169904932622e-05
2.57849963095468e-05
1.34974462426674e-05
-5.42666896648716e-07
2.28067129260994e-05
1.64307785173745e-05
1.30574039602799e-05
9.54628703630157e-06
1.18789222989152e-05
5.42866007046301e-05
3.49714014678557e-05
9.48050407771375e-05
5.8326118667352e-05
3.09570801662462e-05
4.99134780101669e-05
3.81737181617374e-05
2.4442422612805e-05
5.68944162328272e-06
4.23230969941173e-07
1.6146865014256e-05
7.28496512159816e-05
5.03408034390341e-05
2.79395778619146e-05
5.08436154760292e-05
4.08509814894474e-05
3.63959086223471e-05
3.97537500327434e-05
8.42300454683801e-05
7.34036237992092e-05
2.75815616792989e-05
1.52444765795643e-05
2.6713885945363e-05
2.14143662520929e-06
4.0611779064594e-05
1.91879137869127e-05
2.27789350947945e-05
2.41865743381493e-05
1.25486424616165e-05
1.31444010534359e-05
3.3609580147747e-05
1.61565028003391e-05
1.9446134046207e-05
7.60241391477457e-06
1.06293273784881e-05
3.36175284093994e-05
3.08949434042262e-05
1.16478103216326e-05
1.59407587255658e-05
5.69832302254319e-05
3.82435523382539e-05
2.90779600257555e-05
9.94254285895441e-06
2.08791777774356e-05
5.84652769331819e-05
1.13340046339498e-05
3.1833802479302e-05
3.55861452514243e-05
1.64953456126849e-05
4.29232999908161e-05
2.07796313314312e-05
4.42701938770372e-05
4.05114183442969e-05
3.22544066636499e-05
7.35049280555114e-06
1.07091176654958e-05
5.32943455740457e-05
1.59666385704801e-05
-1.03691647700096e-05
3.46425124011165e-05
2.21476290501648e-05
1.08270827814524e-05
6.92339117609825e-06
1.53092767792607e-05
2.25622423584938e-05
1.71154337728097e-05
5.11334467362719e-05
4.79034312694043e-06
4.00641612350609e-05
-1.49190413297524e-05
4.85745287828114e-06
-5.88690281844379e-06
4.83819237178293e-05
2.60098726398321e-05
5.29059877077107e-05
5.19248854133503e-05
1.67430336351134e-05
3.65761595440355e-05
4.11922848146728e-05
3.48966514136104e-05
2.04608609294688e-05
2.19695533760701e-05
4.37938127350988e-05
2.39854420089935e-05
4.29183384531867e-05
4.65060015027783e-05
3.37358541617567e-05
4.14864734883174e-05
2.85805993294452e-05
4.6595981164676e-05
3.23877983489007e-05
2.86338720591393e-05
2.47457375293882e-06
2.827916468506e-05
1.82045742201124e-05
2.50985123813971e-05
4.71613486609872e-05
3.38980198163454e-05
2.45810051528428e-05
2.05308501421962e-06
1.14341356006156e-05
4.79146894378001e-05
2.31460475742551e-05
2.12411756429072e-05
3.140163272703e-05
-1.14236590863702e-05
2.15869818935975e-05
9.77532120191065e-06
1.09819194190847e-05
1.44844835427763e-05
-5.00961801251127e-06
2.36673172604158e-05
1.92584783651177e-05
2.56718228422148e-05
3.25728786953262e-05
3.80933455372781e-05
5.16531880248608e-05
6.49464275394479e-05
4.12416216142471e-05
4.5778451223807e-05
4.64568281084133e-05
2.95888855788e-05
3.3728965186371e-05
6.19205218690557e-05
3.38565895751465e-05
2.92720479195594e-05
4.06447157217201e-05
4.19618470294798e-05
4.42259320728643e-05
3.05366057308361e-05
5.19361694284523e-05
9.99945049867657e-06
3.0513541446045e-05
1.91719082833369e-05
3.03332457901106e-05
2.80851388635239e-05
8.82938034203877e-06
1.55280848894201e-05
1.11627599234928e-05
-8.19533191536518e-06
-1.51806503537631e-05
1.48575764028676e-06
-1.04061705618762e-05
-7.58117649606017e-06
7.65540193667626e-07
2.33916034091964e-07
-2.06084368334129e-07
-1.01223179500055e-06
1.24056926086048e-05
4.99017731301587e-05
3.26190968708611e-06
3.26934155124532e-05
5.92299151874104e-06
6.23661248457582e-06
2.18471969297281e-05
4.00398711777868e-05
2.06589190872331e-05
4.43158624950429e-05
4.42288405136506e-05
5.23809101191308e-05
7.27037601021109e-05
2.37067018701142e-05
3.86528338236429e-05
5.43247489091927e-05
6.42212837586851e-05
2.70432584966893e-05
2.51271120191878e-05
2.75915144930971e-05
5.18982701884963e-05
5.10854486156604e-05
2.09416605475924e-05
4.36506434382412e-05
2.47422156350031e-05
-1.49024891574829e-05
3.46535645018513e-05
1.47722555633763e-05
1.25969977884782e-05
-1.74430858592942e-06
-1.71838500752155e-05
4.74927420698734e-06
4.94593615820517e-05
1.84295067858316e-05
3.07798375743358e-05
3.72376495226272e-05
-2.8280693509305e-05
2.26795536422192e-06
1.17076098302079e-05
8.85751775351992e-06
5.31395649894351e-06
-1.32811608721634e-05
3.50287621683209e-05
2.34309580956354e-05
3.59301972589225e-05
5.24165065680975e-05
2.5988053769776e-05
6.43559902495653e-05
5.11936924740237e-05
3.55895622829844e-05
4.42056483421491e-05
4.48778436324458e-05
2.96967891525963e-05
4.6341621304377e-05
3.04499267433834e-05
5.24667097712875e-05
3.13861980277586e-05
3.70408875461054e-05
1.86143356318241e-05
2.23142825279533e-06
2.17575740604395e-05
1.72676876234156e-05
2.08334461193733e-05
1.62663918323116e-05
2.9390924093723e-07
2.09670899455302e-05
3.48262530712351e-05
-1.13711721862272e-05
1.77333736927222e-05
-1.52227833798006e-06
3.0273752340379e-05
3.0800009321024e-05
1.14566924339934e-05
3.4518551078177e-06
4.14872347540373e-06
-4.44410352262212e-06
1.68871910167134e-05
3.61119342112279e-06
1.22648680848486e-05
2.37312618161e-05
3.23679114559112e-05
5.87949210952301e-05
6.15006422110065e-05
3.5716874811564e-05
4.86547885348658e-05
5.1254006221989e-05
5.331734925622e-05
3.6135631848227e-05
3.78751300119818e-05
3.01352498405135e-05
3.87482516572585e-05
3.88806656538185e-05
7.46605011555017e-06
3.36767403894288e-05
5.96702182960768e-05
2.19826262140076e-05
2.60723593078657e-05
1.50935869553379e-05
3.44957457983149e-05
2.85390677364194e-05
3.84716297655227e-05
2.9271285697873e-05
2.25595858854512e-05
-1.52500921682851e-06
-3.06305094237627e-09
4.2094520303493e-06
-4.83990641832316e-06
1.81341353756647e-05
1.88733160155334e-05
1.85319728985258e-05
-9.67187606347809e-06
1.52201858570147e-05
1.08324021980879e-05
5.07954531124858e-06
2.64497105711051e-05
3.771060978024e-05
1.44822364578715e-05
3.60738066783624e-05
3.01387036079243e-05
3.76000626578925e-06
1.51462869278354e-05
2.19794501053627e-05
7.37829888327226e-05
1.19686804204841e-05
4.09717621134975e-05
2.51808445111676e-05
3.53013503026079e-05
5.8781791911407e-05
8.25466573589297e-05
4.86771224046205e-05
3.71431949243645e-05
1.05675313586241e-05
5.69904050589361e-05
4.4429894351264e-05
1.42697469320619e-05
4.54372635791874e-05
5.97746890061638e-05
3.72724580064781e-05
2.99741175274826e-05
3.71677906130373e-05
2.6364714862857e-05
9.01003339686038e-07
1.52192803155896e-05
9.46423603918301e-06
4.67267930735789e-05
4.57563868811008e-05
4.60568069212146e-06
1.53244260560473e-06
-2.08550821061928e-05
2.14621512950521e-05
1.60027959377256e-05
9.76378018367771e-06
3.25082057178939e-05
-1.13858224993962e-05
1.55308864928165e-05
7.23691160759417e-06
-1.36113074602689e-05
-9.99703218557967e-06
1.21153350605271e-05
6.46134124234579e-06
1.50772944640083e-05
1.49777419140969e-05
1.96660620409162e-05
3.98131082592718e-05
1.29874656670358e-06
-4.86680389594533e-06
1.0174647374945e-05
3.75860380978725e-05
1.82156829560056e-05
3.47837838670762e-05
2.96289944463679e-05
4.55124203800307e-05
4.95494292820774e-05
6.93515735634861e-05
3.38268464874529e-05
5.19844611588639e-05
5.69813557677842e-05
5.02515064745679e-05
5.72243390807655e-05
3.89635507234352e-05
5.87657639044031e-05
4.45806693596756e-05
1.08031664412886e-05
-1.35576935206387e-07
3.41346234601516e-05
3.67821813384805e-05
5.3087563709848e-05
2.04033631410271e-05
3.57389228618838e-05
6.98003084616633e-06
1.259630865446e-05
8.50646045665216e-06
4.3984358173514e-05
-2.15481452531747e-06
-3.69566628612698e-06
-5.62858293579095e-06
4.77323030193188e-06
3.11565341305379e-05
2.18880855296278e-05
2.37630010876982e-05
-2.288399730741e-07
2.92840623966095e-06
3.18141007106012e-05
1.85735534295253e-05
1.15252603139784e-05
2.65687761178122e-05
4.31229504240742e-05
1.52397788210892e-05
3.51880264694197e-05
3.42622975094573e-05
5.28992169120924e-05
4.05296351273065e-05
4.58674117390895e-05
4.39311536465724e-05
2.55837192233713e-05
3.36684420167742e-05
2.92365010788055e-05
5.14709645170201e-05
4.05585043066494e-05
6.1733853197635e-05
6.90854876246472e-05
2.43395036930299e-05
4.61972617827843e-05
1.82254841900502e-06
4.92886460781759e-06
5.9136351808632e-05
3.70206120886224e-05
1.72812176728582e-06
2.9176581957495e-05
2.10848882922865e-06
3.38903008855463e-05
-1.14771398754829e-05
2.31024071424145e-05
1.57024923092978e-05
2.77167899089724e-05
-2.17873122793357e-05
-5.55287900653213e-06
9.57610145628953e-06
-1.10508064812575e-05
3.64464665619689e-05
3.05082495760695e-05
-8.85328049163358e-06
1.39683715992995e-05
-3.91344910266401e-06
4.79039859261176e-05
3.63960528800082e-05
1.3808626173194e-05
2.1962844869167e-05
3.30142606809611e-06
2.55223088051816e-05
2.86162782006947e-05
4.33422206404486e-06
4.37186163249649e-05
5.34250211259308e-05
2.59967839356432e-05
2.25990847357316e-05
6.28656874045178e-05
5.7267873082976e-05
2.4770929566689e-05
4.87280400594905e-05
2.82050405695697e-05
1.97317713467582e-05
5.48345297603059e-05
4.79807082803003e-05
2.14053363299522e-05
3.67317362291768e-05
7.28581225099563e-05
3.88464876509499e-05
1.90588829543009e-05
8.59997916999041e-07
2.37239547476544e-05
2.72470838864166e-06
2.86664595876408e-05
3.07144355338305e-05
8.99769876699398e-06
2.09018086456841e-05
3.497141123376e-05
3.96326119657481e-06
2.68265266625191e-05
-5.23502017026742e-06
3.16793268952147e-05
-6.18902644928922e-06
2.3392424105324e-05
1.93226620330426e-05
-6.13769216111625e-06
1.55026245286018e-05
-2.78781306814248e-06
-6.18567851680423e-06
1.10574694679492e-05
1.13836966063805e-07
2.4066760897387e-05
3.84117553368572e-05
4.75738365628019e-05
-2.68537659283269e-06
-3.43184553101527e-07
2.0671621177156e-05
2.4485096991742e-05
4.56862385348734e-05
3.6193986518954e-05
3.43811196430046e-05
3.25751380983017e-05
4.12409237668266e-05
4.09146896709321e-05
5.22042925781536e-05
3.98354280720155e-05
1.91249358909133e-05
3.58662793731477e-05
3.80986139157309e-05
3.23398694764107e-05
2.05288570220784e-05
3.20687964071833e-05
2.26974549407879e-05
2.69820507525816e-05
4.09745115623459e-06
1.96615305919863e-05
-5.2856757204813e-06
-2.29980539262302e-05
1.62181650040741e-06
1.67491847296583e-05
-9.13241550780647e-07
8.64247722921287e-06
-3.35785569583231e-06
8.08776324012789e-06
5.0495833763818e-05
1.2535967342092e-05
9.65790078819039e-06
1.93156115539033e-05
1.45808053457606e-05
1.61052287193664e-05
1.76546822114235e-05
2.46213943185923e-05
1.71824691494243e-05
2.52725442148369e-05
4.7855348720024e-05
1.65143281536285e-05
3.56226562151629e-05
1.45746168812521e-05
3.4433681536802e-05
5.03834447314446e-05
4.14320563446458e-05
7.66657262674869e-05
4.99934692404989e-05
3.53283787928427e-05
3.55809546825865e-05
3.93727283962297e-05
2.47247182468845e-05
4.66033122113159e-06
3.76497341472511e-05
4.27784108327686e-05
4.74627749123675e-05
2.95100685731921e-05
1.81199875415181e-05
4.10545767905618e-05
2.19883605135303e-05
3.69762220581468e-05
7.84418976846245e-06
5.37662700986684e-05
-7.16905840807188e-06
6.94631771348916e-06
2.19316041166177e-05
-1.23724755398067e-05
1.94369758775961e-06
2.59966778092137e-05
1.09669278240294e-05
4.24740039743265e-05
1.43115380073393e-05
3.49150072262259e-05
4.54959722146043e-05
8.66890230699822e-06
1.75447564147628e-05
2.71753405973491e-05
2.54535693881813e-05
3.53071224462048e-05
3.9033467102151e-05
1.49874192193438e-05
-1.8424038327764e-05
7.01907919495073e-06
6.05477433187254e-05
4.46232787248548e-05
1.61141326619286e-05
3.27389513850675e-05
2.35443776638595e-05
1.31383410758579e-05
5.16559255528356e-05
3.38412882946483e-05
4.04573520340751e-05
3.32144467328519e-06
7.13095488289778e-06
2.62951653250925e-05
2.74335202196807e-05
4.31901480580597e-07
3.00203257313102e-05
4.66363213752104e-05
5.7061048289999e-05
4.87339643037331e-05
5.73353861182496e-05
1.24216888058914e-06
3.23318632823423e-05
5.48820542236298e-06
2.61983820305471e-06
2.85174970497787e-05
2.02205001302626e-05
5.05842063099732e-05
4.64541855723443e-06
-8.31203967771957e-06
3.83297056975231e-05
4.98502927007298e-05
1.89846344122974e-05
2.47339094554959e-05
1.3450832026702e-05
2.39434057129223e-05
2.23134272143584e-05
1.56238842084373e-05
5.00932952448863e-05
2.04975890917258e-05
1.10414249351e-05
2.75488977189229e-05
3.27777600586511e-05
4.26551157047359e-05
1.45038760537214e-05
3.57312667334802e-05
3.27982995543609e-05
3.79387008470288e-06
2.74580598371045e-05
2.62477307825332e-05
3.35544421106217e-05
3.29361024309584e-05
1.57656416195984e-05
2.28125688072677e-05
4.64467253150676e-06
1.37635823947478e-05
4.21681398289856e-05
3.63579252617353e-05
1.05463779731026e-05
1.64794387419724e-05
1.13157440743921e-05
5.48949635525809e-06
3.41295299330981e-05
2.54975502009733e-05
2.08147456229231e-05
-1.93715334383579e-05
1.09412264975218e-05
2.2298016947071e-05
2.77709658235941e-05
2.80256098438084e-05
3.84185040040129e-05
3.95436940017174e-05
-1.86395306416861e-09
3.20714258826504e-06
2.28441709984219e-05
2.63982769844554e-05
3.95292552365866e-05
3.37795161386996e-05
6.16102418093275e-05
3.32854880680211e-05
5.65912688523701e-05
5.70805031890551e-05
3.10313061116958e-05
4.32484374807194e-05
2.53573961084948e-05
4.63684899801163e-06
1.03382936658972e-05
1.75702360723009e-05
4.47348656636143e-05
2.70846332824146e-05
1.16390971495641e-05
2.18573515240315e-05
1.92425429566853e-05
6.41317695280755e-05
7.4243540228207e-06
3.20853686971608e-05
3.71689030826848e-05
3.08284905055825e-05
2.20713060773423e-05
1.9520914119494e-05
1.11935277477989e-05
5.20015290897882e-05
4.14144341521669e-06
2.64812461132327e-05
2.07789520251622e-05
1.88141002337803e-05
1.70246968995527e-05
4.23285568176677e-06
8.82590623505355e-06
1.40368624808767e-05
3.46637615883169e-05
4.56981442624346e-06
3.85452013817416e-06
2.00794442149458e-05
3.35214876405487e-05
-1.58366470858721e-05
1.29782973257177e-06
6.50953740744803e-06
2.03188180019006e-05
2.59896993111241e-05
-9.27954670143891e-06
4.06171756932407e-06
5.60964778847738e-05
1.61715948623321e-05
3.55702889653837e-05
-1.19180387521477e-05
3.60743481260384e-05
3.16674440304776e-05
6.97514775526962e-05
3.42545337709697e-05
3.87569186783333e-05
5.03778738311175e-05
3.77581672148299e-05
7.99981564450633e-05
4.6379614180682e-05
5.26577398400113e-05
4.70487881790411e-05
7.36736037948978e-05
7.62021962973054e-05
5.40371405748715e-05
2.24710095419166e-05
2.92548569726624e-05
3.72192285477327e-05
2.8249842225868e-05
2.40234910446143e-05
2.7094202132482e-05
3.67099197684614e-05
3.71651653087632e-05
3.00534758877766e-05
9.90776217175431e-06
4.40457562502002e-05
6.4013089446792e-06
1.576894259465e-05
1.75023951663337e-05
1.53371259225418e-05
1.14913082352977e-05
1.07283438632917e-05
1.02419322261643e-05
3.11550060450631e-05
3.06331439142107e-05
7.31520101426932e-06
3.35034851328212e-05
1.18264382702646e-05
2.47815918340586e-05
6.48421700532882e-06
1.41748817456247e-05
2.08181708316662e-05
3.05483998074045e-05
2.02884827630069e-05
1.08897911367077e-05
3.80525415104234e-05
4.56782957116923e-05
3.3302020650383e-05
7.87544991461143e-06
8.38235499181367e-06
1.14104878334243e-05
1.66980493616342e-05
1.95802780077972e-05
3.21735752418389e-05
3.27974784641895e-05
1.49251324352317e-05
1.20067645974187e-05
5.04794811132325e-05
4.35685020575503e-05
3.70681594870703e-05
3.01739320436783e-05
3.9124874086382e-05
2.74676876329295e-05
4.3397900176423e-05
1.97208211498485e-05
2.73816502049076e-05
2.66662981740637e-05
2.71050022141688e-05
2.66190936200803e-05
5.45141454110838e-05
4.93206799981043e-05
3.06522055332035e-05
4.34145955872252e-05
4.40837742988102e-05
4.78830851328788e-05
7.71621602672927e-06
5.20846799704016e-05
2.91355697787672e-06
2.95394619084583e-05
6.40117401439503e-05
3.98307061488418e-05
2.21353580963969e-05
1.04658107052024e-05
2.98104735919416e-05
4.54930043190813e-05
1.22211803714757e-05
4.90971744962551e-06
1.83885015926604e-05
1.78488976774111e-05
-1.00407660450109e-05
1.25466281365448e-05
3.5045751419857e-05
5.19066224380012e-06
3.2522491201997e-05
1.39058197453391e-05
3.50246381854741e-05
7.95135731001303e-06
9.13542621959153e-06
1.81816835899453e-05
1.81198759435767e-05
7.18384990542305e-06
3.08143554573499e-05
1.98864779256265e-05
1.87594564900845e-05
1.53447739086353e-05
3.33348508137346e-05
4.06628438255755e-05
4.85643521436178e-05
7.3736868695258e-05
5.0678539802651e-05
3.81439797084332e-05
5.86077112957164e-05
3.70572382286524e-05
7.2078788516706e-05
5.53814496652199e-05
1.51127425566079e-05
5.34486757361556e-05
1.89319015739066e-05
4.37957201898386e-05
2.05378255908432e-05
3.01849735190638e-05
2.15062967113979e-05
3.19889271936565e-05
2.2742200579054e-05
1.09680994684754e-05
2.65032914360313e-05
1.38383101883994e-05
5.60110517502633e-06
7.96208211939027e-06
7.85626809796588e-06
2.47182111614596e-06
1.95649290875346e-05
2.41681263625924e-05
6.97503654743139e-06
1.21607661874995e-05
1.54613661035524e-05
1.16004337902525e-05
1.88368573894766e-05
-4.23570509094943e-06
9.97546430195402e-06
9.61300030459322e-06
3.71742661733021e-05
2.94120844171239e-05
2.81836246760423e-05
3.98938802313362e-05
4.51931459403667e-05
4.27260978044414e-05
3.0982316508523e-05
4.23703506898188e-05
2.04996763160326e-05
3.95600175100786e-05
4.08725705476533e-05
3.2849936318966e-05
4.8209837178851e-05
2.31560444004879e-05
4.71648768264285e-05
6.52240692915634e-05
6.5034667459382e-05
6.68077787988232e-06
4.35662330491441e-05
2.69331643938232e-05
5.08895037578768e-05
6.26405989214679e-05
5.23854969763132e-05
1.91905630383398e-05
1.03454032322219e-05
-3.82894205122979e-06
1.72281906992704e-05
4.003432167471e-05
2.08812208385031e-06
-9.65965988774997e-07
1.97873748910871e-05
5.00624681029637e-05
5.31759514726122e-06
-8.22618601385068e-07
-2.09438269645192e-05
7.20561479132404e-07
-7.80554181866739e-06
5.29302168500743e-06
-2.66056968375243e-05
2.73125229122648e-05
1.47095425443094e-05
3.02873478555685e-05
2.71106937914724e-05
3.85685788442271e-05
3.41421097206129e-05
3.07256711671713e-05
3.16981499351073e-05
1.45053265177173e-05
4.05172035225302e-05
2.99901278692027e-05
2.77256447419303e-05
3.23144492588159e-05
5.10550172134619e-05
3.03997612925808e-05
3.18453317921066e-05
4.2004607745462e-06
1.02775505399495e-05
4.14175313097792e-05
5.21782968872671e-06
5.63732806858135e-05
3.40739954371538e-05
4.11404108628144e-05
2.75913912452612e-05
5.39507470916504e-05
4.43513275357306e-05
3.79685673313801e-06
2.15599016572965e-05
3.12021195900565e-05
3.53131109380316e-05
2.84054800642058e-05
2.72331655942786e-05
3.93535384729476e-05
1.71078432160982e-05
3.88716412670494e-05
6.85897715793617e-06
1.45360297296447e-05
5.47844601559155e-06
2.50013634145195e-05
1.044984456818e-05
2.10452712326833e-05
1.41366479419748e-05
2.73276861067514e-05
4.55025803324166e-05
4.3928093090018e-05
4.43506639151755e-06
1.00700764960948e-05
3.24278499912286e-05
1.20073336899726e-05
3.5552959615666e-05
1.93474336511938e-05
4.37043748402039e-05
3.19029552443816e-05
3.35240976628878e-05
3.91879130051829e-05
3.11428133890773e-05
6.66584478485774e-05
3.73305267850377e-05
5.61816481212399e-05
4.2450884957256e-05
9.97974495440856e-06
2.29351415717149e-05
4.70194747060599e-05
2.90014066894958e-05
2.56142054491888e-05
-9.51141280063709e-06
3.3976324925033e-05
5.03116465029003e-05
5.9203308462793e-05
8.51383303799526e-06
1.35200937360965e-05
1.8521894239328e-05
3.85621497425077e-05
1.10444931757081e-05
-7.2169150183532e-06
1.5533274275604e-05
-2.13840578999701e-06
1.49766746492691e-05
-1.24003434962871e-05
1.9138210120076e-05
2.43111415060576e-05
5.02973493327059e-06
1.65078290748722e-05
5.23707524832936e-07
-1.02107493368187e-05
3.70080846123323e-05
9.73510471275639e-07
7.89182396392863e-06
3.06013033927701e-05
4.76352988496662e-06
7.61185192773384e-06
3.04726386977704e-05
3.55504390101698e-05
8.80877737446359e-06
3.50164788402889e-05
4.1799150821628e-05
2.38820411918026e-05
5.671625047654e-05
6.10905923219757e-05
4.11163358737651e-05
7.2791061970101e-05
5.88092323056056e-05
5.29207408196879e-05
3.17929670776748e-05
5.9423727554671e-05
4.13297256614787e-05
4.30557633728369e-05
4.02346652837743e-05
5.17155911379945e-05
4.47799740067948e-05
2.38338945281012e-05
1.16552635876517e-05
2.6004463628161e-05
3.15913673632121e-05
4.11700631807229e-05
9.22784572719202e-06
2.17805859081981e-05
2.64685939171444e-05
-1.71595858215442e-05
3.06710703918994e-05
9.17914284825751e-06
2.98477638415628e-05
8.67469017087684e-06
4.07640634799772e-05
5.97222758088553e-06
6.89921203714933e-06
1.82572805618056e-05
6.82354528754096e-07
4.55859134782026e-05
4.20927090675048e-05
2.07073184848476e-05
2.90083658655528e-05
1.95092732678232e-05
4.96250042900129e-05
4.6503478297174e-05
5.90908381033547e-05
3.51222617648059e-05
5.36049595145641e-06
2.69574865833861e-05
1.41158192402456e-05
3.57627093943372e-05
2.26144816042237e-05
1.46955503572054e-05
1.63932269234273e-05
3.10274007905561e-05
2.17543757920368e-05
2.31154751557518e-05
1.61109380568856e-05
6.71630633202503e-06
4.14505277990292e-05
1.07430703407829e-05
-9.20903758649309e-06
6.53660638597057e-05
1.5323539132158e-05
1.73385947000667e-05
1.42848532151214e-05
3.26293088408634e-05
-9.12560810179112e-06
3.53030245693093e-05
8.00085495829784e-07
2.8730454563686e-05
-7.57639460219856e-07
1.04453701311604e-05
5.38214946087223e-05
3.69670572300629e-05
1.75997208058396e-05
4.22337489530529e-05
4.77685828033383e-05
2.81445504381453e-05
6.40608858151048e-05
4.4916959851149e-05
3.72294745437031e-05
4.67191410648043e-05
2.96084350380554e-05
1.72587790695495e-05
3.14606908460552e-05
4.73088713550155e-05
6.76311506573133e-05
4.2603530707514e-05
5.07699803984248e-05
4.45997549871279e-05
7.77832047793019e-06
3.76724819945302e-05
2.37184493265449e-05
4.64697696400054e-05
2.99797593756908e-05
3.97782863444965e-05
-6.18199112224148e-06
5.25748832799547e-06
1.13927461807477e-06
2.27240341071987e-05
-5.54311170306691e-06
-2.51499123189942e-05
1.76240901893644e-06
-1.47893458313796e-06
4.47562803454689e-09
-8.62508096059597e-06
-1.64838179402586e-05
7.93739242651316e-06
6.52201884585459e-06
3.0261659496147e-05
1.79094517338246e-05
1.41159083502119e-05
1.09555408950625e-05
2.67184892689435e-05
2.67180476190441e-05
3.6880108081618e-05
5.32773577055243e-05
4.25709776765692e-05
5.90640926664763e-05
5.59399880623804e-05
5.74332830203596e-05
5.00463510882645e-05
4.09808847836759e-05
3.870821564426e-05
3.07578841982789e-05
3.50874046457187e-05
5.79743717047361e-05
4.24856545396899e-05
2.18143788439903e-05
6.03355148561064e-05
2.92119344349493e-05
3.75329482438055e-05
1.79168072403969e-05
3.63242490506319e-05
-7.29605723908284e-06
4.07625330238726e-05
4.50556852715181e-07
4.58659735919884e-06
3.345326019772e-05
4.5731390015875e-06
6.32512839293668e-06
1.44851395211635e-05
6.38789933963135e-06
5.84293057452517e-06
9.98414437199056e-06
3.97981554133626e-05
2.22628303243559e-06
2.05816689680272e-05
5.32029677115463e-05
1.24103957302302e-05
2.89866137156849e-05
3.23844360042985e-05
4.09941093582761e-05
2.67423165798357e-05
5.46430789588629e-06
2.8221802898002e-05
2.69713207238061e-05
2.11513496139913e-05
3.90817401967613e-05
1.6212270393714e-05
3.12342907873024e-05
4.76954841828099e-05
2.43620062012899e-05
3.18033721584645e-05
3.89105410784036e-05
4.56050670490594e-05
4.4958701951358e-05
4.75931620890941e-05
4.372177393952e-05
3.31139805205052e-05
1.52687941819674e-05
2.48283935783056e-05
3.40471135417032e-05
4.5810026298379e-05
2.13141870443762e-05
2.38366661470023e-05
1.7330233193666e-05
5.23651090685666e-05
2.04372737722228e-05
4.10868891000109e-05
2.79949414903352e-05
3.24487770415339e-05
1.99969530949104e-05
3.04314388103352e-05
2.2103472782454e-05
1.01654617243537e-05
2.96639097051582e-05
2.04528931596851e-05
3.06503298355069e-05
7.75772351269186e-06
8.23688294809244e-06
2.53164702387855e-05
-6.33759447755233e-06
4.25067741179063e-06
-5.53900651891429e-06
3.97091161033992e-05
1.54718668807625e-05
3.51567863631693e-05
1.14949177137405e-05
1.66229307064704e-06
3.94737032900322e-05
1.31117773564202e-05
1.65115172025266e-05
4.6369761459123e-05
5.99494462522338e-05
1.42836787201707e-05
1.0610090648804e-05
5.73461962896579e-05
4.04629672396307e-05
3.1959653394067e-05
4.63182035430059e-05
5.61355751685116e-05
1.37297746495527e-05
3.92695033181432e-05
3.37765961902387e-05
2.56836989376402e-05
1.73056164065718e-05
4.95879221188436e-05
5.3190988142954e-05
2.14415120784326e-05
3.66882425145323e-05
4.02514771464506e-05
8.14486509179771e-06
3.76569349771774e-05
2.86221414426884e-05
-1.01096211634414e-05
1.00114755733376e-05
2.40022141908569e-06
5.8300777256862e-05
2.24170613480044e-05
1.6403263086138e-06
1.3598357660562e-05
5.30736049148809e-06
-1.80237197430235e-05
-1.96018267806525e-05
2.18942128824854e-05
1.27753103335806e-05
8.74008785777616e-06
2.92892773775682e-05
2.55841099295768e-05
4.25658423228806e-05
5.03074120028502e-05
3.9607472631776e-05
4.9483933656402e-05
5.36230182150694e-05
2.77087441321954e-05
3.91384919898536e-05
4.36232439516456e-05
3.3741001249423e-05
4.60875675303831e-05
1.65402197357048e-05
2.45497614749309e-05
2.05404149588799e-05
2.85807921079642e-05
1.86138945078484e-05
3.33136969367729e-05
3.57999197753525e-05
2.93881517954076e-05
9.12014781320855e-06
2.75801168001353e-05
4.00263196353836e-05
-5.14244432430605e-06
3.8806528044291e-06
1.00124543390732e-06
3.43522736999607e-05
3.19063101558475e-05
1.84371142490109e-05
2.72579487222002e-05
2.34955199875822e-05
5.23728340322095e-06
3.57167511669648e-05
2.7067072673767e-05
1.69218419590778e-05
-1.0988308321888e-05
1.27720613829129e-05
2.38476697577288e-05
4.26927350356711e-05
9.93477709045605e-06
3.34297090422065e-05
8.26739820637222e-06
4.60393685263364e-05
3.93896954323584e-05
4.19452331392459e-05
4.42014099703941e-05
3.96401605898616e-05
3.7627296399484e-05
2.66620699873773e-05
1.74409555505606e-05
2.16314129872074e-05
2.99184268097249e-05
1.64023538644909e-05
4.38361124927282e-06
2.35229444964356e-05
1.16832861085302e-05
4.51317785544768e-05
1.33696919447588e-05
2.10079024348329e-05
5.71677818551797e-05
-7.85631744644469e-06
1.31506121029624e-05
1.40249625779133e-05
1.50487944807822e-05
-1.93289086606809e-06
1.15708000111753e-05
5.38285425474872e-06
3.54701142922955e-05
3.07273934368472e-05
1.48503064664013e-05
3.88295850776414e-05
4.24357458093739e-05
3.62880167869855e-05
2.71935897313683e-05
3.69127292122816e-05
4.43106103544552e-05
4.47521518099618e-05
5.63045300291604e-05
9.68463205975323e-06
2.1798908463605e-05
3.17326896599035e-05
4.84938950496009e-05
4.00918116148988e-05
2.22290151004626e-05
4.5728598009902e-05
4.26101412821507e-05
4.82857357588365e-05
3.64560893884733e-05
3.86145559877746e-05
3.05758600308142e-05
-7.93871017636679e-07
3.23903373198058e-05
1.00760579315055e-05
3.50881212815311e-05
1.42881151955005e-05
2.00683695714429e-05
-9.57085808416936e-07
6.72699188593064e-06
2.08827693726958e-05
-9.99658826752196e-06
5.18333541138807e-06
2.87517311004686e-05
-3.30723001316694e-07
2.42034450557352e-05
1.54903152585889e-05
1.95331192800754e-05
3.135594334628e-05
5.92088250953923e-06
2.56578630416221e-05
7.76563400227524e-06
2.94200063364765e-05
-2.27171394780872e-06
1.40300251497631e-05
4.03319805473216e-05
1.53236294365671e-05
1.82595475600278e-05
5.80426746980428e-05
4.13419540512199e-05
2.72042193698454e-05
3.37082028287577e-05
3.32271787935576e-05
5.04123961892482e-05
1.10255384995848e-05
4.07965925137804e-05
2.24126773774503e-05
4.17816285284185e-05
5.41126997743152e-05
7.82268684940135e-06
4.43686946120802e-05
2.74721431739206e-05
2.00501841328373e-05
2.37728431546743e-05
5.86203010839858e-06
4.79540981394782e-05
3.27242778235434e-05
2.3822993919646e-05
1.63780834962634e-05
2.89508897367939e-05
3.83081823383732e-05
2.04358525251863e-05
5.68598807763033e-05
2.32085602235323e-05
3.63024863199878e-05
4.29538136314481e-06
2.9349929642075e-05
7.60923497045869e-06
3.14313762314852e-05
2.57003656251647e-05
1.21691756931246e-05
2.18797137671379e-05
4.56765882567811e-05
3.02045545377572e-05
5.34376311330217e-05
3.42480396138197e-05
2.64155226699229e-05
5.03527071709809e-05
4.81193160494935e-05
4.76431858305532e-05
4.30388109197098e-05
5.97932068485805e-05
3.80310694651143e-05
5.18410626265468e-05
4.99539694369817e-05
4.32676337360838e-05
2.67422071674248e-05
4.98741736765005e-05
1.91231332140762e-05
3.59366334897077e-05
-1.21988953023943e-06
2.57025312702112e-05
-1.99801870543538e-06
4.25608106310325e-05
2.9265666789182e-05
1.00827601104928e-05
2.4670237195964e-05
1.44649705198332e-05
3.36522897839876e-06
3.15608974570334e-06
-2.00276384999092e-05
2.44821527362645e-06
6.23674277854761e-06
-1.37958003530004e-05
3.51565688789708e-06
4.78225341410895e-06
1.62999699262099e-05
-3.96535207783905e-05
5.77048887276636e-06
1.03702486059461e-05
5.93305547966021e-06
-3.70200592041767e-06
3.62140108378702e-05
1.51402524348923e-05
3.99971091708729e-05
1.10963273230279e-05
9.6680287267083e-06
3.81679430697536e-05
3.41882131574066e-05
6.24860408376295e-05
2.28544930046334e-05
3.85772882546256e-05
4.2341840799241e-05
5.1065672945431e-05
4.06242720514311e-05
3.77329864086947e-05
3.14185503133391e-05
5.74774011143736e-05
4.97948077273826e-05
2.942571163502e-05
4.1333958820836e-05
7.09690915722106e-05
2.54441073459929e-05
4.29292824389893e-05
4.41143254137252e-05
6.22462516607815e-06
3.42786763396997e-05
3.60165541726391e-06
1.6238738866237e-05
2.24689172520091e-05
2.05022877600115e-05
-4.09065700943674e-06
2.52532617536788e-06
2.9656714513072e-05
-3.33033279881145e-06
-2.15649626415774e-05
1.50559895759812e-05
8.66545237076712e-07
