# Supplementary material for: Research on computational propagation and identification of mine microseismic signals based on deep learning
Source: PLoS One. 2025 Oct 22;20(10):e0334641. doi: 10.1371/journal.pone.0334641 (PMC12543183; doi:10.1371/journal.pone.0334641)
Supplement: S4 Data — (ZIP) [file pone.0334641.s004.zip › 000100700001496.xlsx_0.txt_24.txt.txt]

2.01684242722668e-05
3.32526866840935e-05
4.53020799653136e-05
4.04817322222342e-05
2.2330151511307e-05
1.37989401875628e-05
5.28033001070454e-05
6.40122284184419e-06
9.54594919348361e-06
6.09907189841667e-05
3.43120547318677e-05
1.21098963871793e-05
3.32026341143058e-05
2.48979100590326e-05
3.85818147154761e-05
3.05079440082076e-05
3.36341844496391e-05
6.07054727030487e-05
4.41818887885158e-05
4.10124492229444e-05
2.36643830310498e-05
5.83227819007301e-05
3.21106778761629e-05
1.59951746365748e-05
1.98270980770288e-05
1.75168586640188e-05
2.70590394327272e-05
1.2417403279694e-05
2.45727477624372e-05
5.93449573815173e-05
5.09192296591289e-05
3.61180388567408e-05
4.5270384288214e-05
-4.46380010262888e-06
3.02080233948348e-05
2.29610787892244e-05
2.55470244285703e-05
1.49940539926708e-05
5.23209168589647e-05
4.26824817255866e-05
5.04074881972149e-05
3.28348258459908e-05
6.08854261254513e-05
6.09234615693792e-05
3.32995256898832e-05
9.70036971799138e-06
4.07253731081221e-05
3.64749775904925e-05
2.10459010686735e-05
5.87837726282761e-06
2.32683146572083e-05
3.54311619467722e-05
5.60024091977147e-05
-1.88351954469215e-05
4.11246443021632e-05
4.80333193127367e-05
8.40981059526612e-06
3.13861961278741e-05
3.3648442200896e-05
2.0989253513332e-05
-1.56908293805272e-05
1.77120290071276e-05
1.08144917425833e-05
1.09111539253966e-05
3.80532711873966e-05
7.78364960494796e-06
3.09797344947105e-05
2.83075217186148e-05
5.89034824069375e-05
3.28800082690221e-05
4.790062330399e-05
4.21187419543267e-05
2.2172267540908e-05
4.77457884621142e-05
4.61198360134157e-05
1.84367594498486e-05
-3.3047598001698e-06
2.98790220219796e-05
1.74830434327735e-05
7.9875223876024e-07
2.63036222963017e-05
4.44014996701423e-06
3.22217797945817e-05
2.85310852116862e-05
4.25835517822244e-05
3.15223410347508e-05
1.5702073178917e-05
2.74548033353256e-05
3.65540264944429e-05
2.41402406973069e-05
3.85243386613345e-05
7.51421254186165e-06
4.06057655637612e-05
3.3737596210266e-05
4.79501315047552e-05
2.61274923612255e-05
1.29528747822772e-05
5.57772869502048e-05
3.75940651235298e-05
5.46845015542725e-05
4.09513571529554e-05
4.5455963402075e-05
5.27899788735348e-05
3.21326705077273e-05
3.3209834543033e-05
4.12319765212738e-05
6.9312462478838e-05
2.22552132375093e-05
2.10388457212231e-05
2.62431230813988e-05
2.18423365854645e-05
1.97919555451552e-05
1.89963396944292e-05
1.45144119513627e-05
1.73041420257208e-05
4.92504277019213e-05
5.6615683779558e-05
4.76815682816088e-05
5.48572833806455e-05
-1.40759509583162e-05
3.99314759854917e-05
1.79508586357865e-05
3.3491863210491e-05
4.94765607064405e-05
1.63378597676702e-05
4.17815454961303e-05
3.87066028206855e-05
1.39095106814261e-05
4.48496933412457e-05
3.45128142866385e-05
3.39789729782654e-05
2.71686130336438e-05
2.18793450515006e-05
3.35279675564678e-05
6.87188117446216e-05
5.3986888321385e-05
2.42356072513679e-05
2.83886761100517e-05
2.61571082686678e-05
5.00300201386742e-05
3.87065926819925e-05
1.42090007099146e-05
2.0924312833124e-05
2.25264769358453e-05
3.60944690819621e-05
1.47075642538605e-05
3.52341118077307e-05
1.56223417883775e-06
3.15465097314444e-05
6.10242172631447e-05
2.10063577129529e-05
3.55503472559999e-05
2.78123422700933e-05
3.1198093769524e-05
3.63494332974216e-05
1.36959669149378e-06
3.24135122483223e-05
1.6449338985803e-05
6.99564513119266e-06
2.90576728563786e-05
1.85275990945322e-05
1.89056866911822e-05
1.80936203678594e-05
3.7677949455612e-05
3.50795414197988e-05
6.19458543126951e-05
3.95840906427444e-05
2.50346234187021e-05
2.48178312969064e-05
4.33221262328549e-05
3.53574148054018e-05
4.80352672084047e-05
4.65623032056796e-05
4.64811213934007e-05
3.9040917338838e-05
-2.50356753000924e-06
1.31957945593922e-05
4.09424140135825e-05
4.48004511157136e-05
3.55424349770217e-05
4.19531264245178e-05
6.9440396376039e-06
1.74911467474249e-05
7.67284934712968e-07
2.43908183710368e-05
1.03589883562468e-05
8.99909789557536e-06
-1.93778960849033e-05
8.139351365075e-06
2.79174846141631e-05
3.25231499262118e-05
3.19813674724874e-05
5.57168414137873e-05
2.76120455150796e-05
1.14469407930373e-05
3.65807808076886e-05
2.99816437456807e-05
1.83517112444048e-05
2.56912681395583e-05
2.67939225521264e-05
3.55708914744683e-05
3.31280229005014e-05
3.78996675009031e-05
3.03044566206898e-05
1.95265858205803e-05
2.76998547112224e-05
4.51179007337756e-05
2.43614967032234e-05
2.46995478511993e-05
6.65443296124919e-05
2.09032301200229e-05
3.41455493022718e-05
3.49673356621596e-05
3.70660812838542e-05
1.73531677096014e-05
5.7934280646103e-05
3.06226455964441e-05
2.70620388688741e-05
2.55684470910331e-05
5.64804607448861e-06
2.76823162340243e-05
2.80724428588736e-06
7.20193155265612e-06
2.01243416157988e-05
1.36703323950634e-05
3.24767638076527e-05
2.25614086080337e-05
3.45083539538131e-05
2.84301861004362e-05
1.47186469914821e-05
4.23498402761834e-06
5.69288970070104e-05
5.33347131577348e-05
3.10567815349284e-05
1.836442477327e-05
3.43277015436436e-05
3.90332495073299e-05
1.95707723721188e-05
2.09509758697547e-05
5.71694328149254e-05
2.91827437237086e-05
4.1216269284323e-05
5.6895872708477e-05
3.91909289142585e-05
3.75318231442204e-05
3.72674187405078e-05
4.06268904417453e-05
8.94041070097785e-06
4.46035085311594e-05
3.82303083032203e-05
5.30848930387358e-05
6.35206424031951e-05
3.88239168370677e-05
4.17838454383357e-05
5.2434053667963e-05
1.65970578963134e-05
3.83990535717046e-05
1.60211222865739e-05
5.45389929825927e-05
8.63710750656254e-05
1.28767281538601e-05
3.87730455542361e-05
4.07402496640263e-05
3.84738927028113e-05
3.15358613735712e-05
3.98757769562958e-05
6.02970665536519e-05
2.04815700831178e-05
1.80607116872357e-05
4.18602544934262e-05
2.71116289443181e-05
3.14779547232902e-05
1.91431093323495e-05
4.56495635960022e-05
2.07907177522861e-05
3.25998288272913e-05
5.72417514107251e-05
2.06003748786583e-05
3.3596649149043e-05
1.61821698227391e-05
1.9401326754769e-05
2.02644990004323e-05
-2.15512510014942e-05
1.91834991702889e-05
5.78987014904649e-05
2.21430888250589e-05
5.79283936740166e-05
2.11717493037587e-05
1.09006887716687e-05
4.29112392843052e-05
2.20366744672244e-05
6.1639380281384e-05
4.70707651785769e-05
2.87375587501758e-05
3.98147693522389e-05
2.03013033224452e-05
1.2505817559652e-05
1.93484790686704e-05
2.48104880402434e-05
-8.9488681320856e-06
2.54006702622818e-05
2.64018235527508e-05
4.02614239068178e-05
2.58945612505256e-05
-5.63459292691624e-06
3.17895954139768e-05
1.82677268771793e-05
4.88956434217672e-05
8.44028914533825e-06
2.52187348140684e-05
1.31627345961411e-05
6.96324654469445e-05
1.36454900056947e-05
3.26795057660802e-05
1.56927953473443e-05
4.37755833445977e-05
2.17951766814966e-05
4.05597356551006e-05
4.82206865174624e-05
5.58120948576936e-05
9.56189527708643e-06
6.42892321922161e-06
3.75655659017533e-06
2.56271356482386e-05
3.77874018984459e-05
2.38738347378859e-05
4.99543925646862e-05
2.63742835572321e-05
4.22746952882469e-05
2.66400203114943e-05
2.43150449834211e-05
4.96576592184404e-05
5.34524466967958e-05
1.48569888732354e-05
2.74840738985272e-05
3.1715578116933e-05
4.60708087338956e-05
3.78313266427843e-05
2.89766100896331e-05
1.89815226929773e-05
5.57361921160173e-05
4.71832349179696e-05
5.07814655889795e-06
1.06948447551496e-05
2.2315284078255e-05
1.56452068828086e-05
2.92259014489092e-05
2.69457691797491e-05
3.46739015179322e-05
2.77414090056717e-05
4.9943890036085e-05
5.66651789809802e-05
2.53122368488409e-05
4.1911507917804e-05
1.97447485256147e-05
5.62202617371388e-05
1.75499606640505e-05
5.57554502989649e-05
3.25161918343262e-05
2.34532728026105e-05
3.49100502113513e-05
4.57462697032094e-05
1.6585834065096e-05
2.38340710921019e-05
3.20351410491889e-05
3.95777657734671e-05
3.27253284539361e-05
4.3900007515821e-05
3.51423462444996e-06
2.52021295878403e-05
6.25434418726848e-05
5.94378061556598e-05
3.05724883393728e-05
3.64979302559228e-05
2.23218037742198e-05
3.54950322944733e-05
4.53885519459709e-05
6.96646240479773e-05
3.51970107776792e-05
2.9760706591204e-05
1.05929342060809e-05
1.99039988162609e-05
4.35493464966114e-05
5.38132501463541e-05
2.54804072304713e-05
2.23902642502156e-05
2.83729441030112e-05
2.7720771619683e-05
4.01651777927717e-05
3.24746586993474e-05
1.81404670240722e-05
2.50640806360103e-05
6.98673990497238e-06
2.58525671658833e-05
1.95530782771416e-05
1.57727741797494e-05
5.40023403598805e-05
3.58626658584763e-05
1.75755963765838e-05
3.30368481071491e-05
1.17714111623966e-06
-1.62923550487901e-05
2.94256361658399e-06
3.26359318267624e-05
2.49040444559077e-05
5.74642810759378e-05
6.43952302955785e-05
4.16753642573328e-05
3.19912088528631e-05
2.77857194127292e-05
2.64610566288342e-05
3.0246869268332e-05
6.30011995846017e-05
4.79926477194191e-05
4.41084392241106e-05
3.16612817856561e-05
3.68220999168592e-05
5.2058901341445e-05
4.71787924626873e-05
6.11890482583798e-05
3.61913953400369e-05
4.05539225654422e-05
1.26274391435244e-05
2.39284180713609e-05
5.85285499241058e-07
4.08589725526006e-05
7.94078673334389e-05
8.65528370781321e-06
3.68684261710504e-05
2.39906555826397e-05
-1.69283874810193e-05
5.32836453938853e-05
3.17006648158027e-05
1.53434023676824e-05
1.58245016373547e-05
2.9675284055368e-05
2.80528591857346e-05
3.37277471798926e-05
4.0159265808284e-05
3.82759092359262e-05
2.69173247550892e-05
5.38605384235114e-05
1.85004971345405e-05
6.9249367052568e-05
3.88399706860773e-05
-1.09028259243742e-06
3.66512261197626e-05
2.5811334336126e-05
3.74736348615278e-05
5.27335222154189e-05
6.20150640302181e-05
3.54887073238557e-05
3.51138660990648e-05
3.46460097721894e-05
1.49078794891868e-05
-7.25985367274826e-06
3.28329480698809e-05
6.31329197421437e-05
6.19360879548445e-05
9.49276317985573e-06
4.11749185599159e-05
2.84558248187541e-05
-1.14626948163895e-06
1.5422042361364e-05
-1.10376687323492e-05
2.46604843084479e-05
1.26567932866328e-05
4.56986745817374e-05
-4.01712959991435e-06
3.62491773785208e-05
4.07235769474426e-05
6.45388276232104e-06
4.04111419247185e-05
3.69661606318058e-05
2.14657547965928e-05
3.54891627155067e-05
5.45035817406652e-06
4.97058645438248e-05
2.15804209819292e-05
1.26773683262621e-05
8.87903959397085e-05
5.28998069421877e-05
5.10706381907377e-05
2.53669978476875e-06
4.97605326848814e-05
4.86916235564653e-05
3.50319847475377e-05
4.00720359010204e-05
2.33191866433722e-05
5.6586389038108e-05
5.43064988798662e-05
1.52720380254374e-05
2.592035021727e-05
9.25928713360858e-06
6.52045415052187e-05
5.88012913426037e-05
3.49672444478213e-05
5.09246396638069e-05
6.20604071701659e-05
3.81379792664451e-05
3.0696812675072e-05
3.20237664943175e-05
4.3784882964217e-05
4.7452480757585e-05
5.63365790003739e-05
-1.56534334923685e-06
2.33797021862452e-05
4.07656000402559e-05
5.29104253600156e-05
3.88505624738097e-05
3.36233035606155e-05
4.94223586776312e-05
4.2346408467947e-05
6.35439482409794e-05
5.19197016034364e-05
-7.53643358489045e-06
8.00889796691903e-06
4.74919812925953e-05
3.31845320286325e-05
1.80190633123542e-06
5.49166566988254e-05
1.76721503560954e-05
2.28254648466385e-05
2.09292262839098e-05
3.45614495286541e-05
6.91197155852727e-06
5.33838227584942e-05
2.45176359331303e-05
-6.10510485571291e-07
5.47231917236675e-05
8.14657932907187e-05
4.93859335481534e-05
1.97583415968221e-05
4.61599520807977e-05
4.18634264308856e-05
3.71487149029668e-05
3.03319690207525e-05
3.1902877728109e-05
4.09153373041229e-05
4.69517170585024e-05
8.00516753392318e-06
2.89188507518176e-05
4.8594282931977e-05
2.51868236021295e-05
1.0106823942428e-05
4.96569507111013e-06
4.16155254182229e-05
2.5325102892562e-05
-1.27116080853762e-07
5.82921215633721e-05
1.04525680434607e-05
4.40952625779166e-05
3.96678261339077e-05
1.82983522274988e-05
3.53729051746579e-05
4.11557609146365e-05
4.73370919865259e-05
3.36261068586629e-05
7.3771775927385e-06
4.63366348431221e-05
3.05085957483185e-05
3.63152340247333e-05
2.51323636874879e-05
5.7255678786338e-05
4.52542233772356e-05
4.77744719856024e-05
4.35471241978814e-05
2.59744620205432e-05
-5.72351924641435e-06
4.85354851361012e-05
2.06530817488847e-05
3.18638206686032e-05
5.02518754028684e-05
6.28771255784264e-06
4.34305354435433e-05
1.87592708156229e-05
2.19811050405547e-05
1.31378651470982e-05
1.53725832137711e-05
4.02323939974869e-05
2.28198471766004e-05
3.70306066671639e-05
1.25675770645729e-05
4.03994275430293e-05
3.86800693599063e-05
2.49415134293761e-05
5.68683076313073e-05
3.74722997726549e-05
2.47307640991962e-05
5.74488021083767e-06
3.13248655804569e-05
6.05075475765735e-05
3.02274517566893e-05
3.68156054392584e-05
3.95131668503402e-05
3.93286338200054e-05
2.50431212810887e-05
6.99703226517862e-05
3.74587227633695e-05
2.71149196074199e-05
5.61326826072654e-05
7.19394022059219e-05
5.3646869591421e-05
3.05363500156255e-05
4.35933148645903e-05
4.15338573662784e-05
7.96088731570268e-05
3.01419977169336e-05
4.54708596236507e-05
6.10984461617366e-05
2.75416514546214e-05
2.59975516024198e-05
4.77576597354195e-05
5.90703425913928e-05
3.06387798976559e-05
1.55565260049408e-05
1.01772881644232e-05
3.6933585964469e-05
3.46644751264641e-05
1.25069303657621e-05
4.24988768473996e-05
5.36637645418526e-06
3.55165746718952e-05
2.15591973303665e-05
2.35909088066568e-05
2.11887386367613e-05
4.051450432917e-05
5.27520749847947e-05
-5.31420049878385e-06
-4.89593333623464e-06
1.86706984010501e-05
1.27766767725052e-05
6.12494728706132e-06
3.41232629783311e-06
3.14228258637085e-05
4.29469939389559e-05
2.86981480552111e-06
-8.09972526680564e-06
5.67577213887711e-05
2.85841339659622e-05
3.71819737282332e-05
4.26891672862183e-05
3.82015340835719e-05
4.40899853240982e-05
4.24593324149259e-05
2.94547776175875e-05
1.37574235073465e-05
5.35233129054981e-05
6.26708605901414e-05
3.85893693817903e-05
5.90645027405247e-05
3.96976030750313e-05
6.18601853256012e-05
5.369378673969e-05
1.30190486748481e-05
2.01797296834302e-05
3.39167154029984e-05
5.34725908633715e-05
2.86786358190159e-05
1.99194975507216e-05
1.80502784990271e-05
4.91479091069834e-05
5.99123102789997e-05
6.60185539601855e-06
3.03123888649713e-05
5.04815955180803e-05
1.12262687019596e-05
4.63839086283589e-05
3.23387454419804e-06
-7.84704908867389e-06
1.90350140716478e-05
3.26932759961661e-05
-2.43113013692328e-05
7.85907263178234e-06
3.05451379146584e-05
-2.8687887201899e-05
3.65471723144213e-05
-3.40852237353181e-06
4.50170175024961e-05
4.42906534471258e-05
3.50732231360121e-05
3.95520798534916e-05
2.07402878129813e-05
3.22133739751544e-05
6.35359029202453e-05
2.38366589394791e-05
5.68035269488565e-05
1.39435977236399e-05
5.36445119064232e-05
4.79685654594083e-05
2.78170714357359e-05
3.6826881893194e-05
1.74417923481328e-05
5.04303516809336e-05
3.69887541196695e-05
3.84217991697943e-05
4.19410354127261e-05
2.15528957109027e-05
5.54509509730736e-05
1.35619368183773e-05
1.86934073541354e-05
-1.12125219761418e-05
5.96650308142584e-05
9.58785408546149e-06
9.335878179347e-06
1.88409917209811e-05
-1.20509265859496e-05
1.35399496977009e-05
1.11137250667226e-05
3.92169761597277e-05
1.47300839519938e-05
2.37570736233805e-05
2.22991242348316e-05
3.85074193095772e-05
3.41007938868554e-05
1.70398225718951e-05
2.87022200264341e-05
2.81202202935029e-05
3.38039231481767e-05
2.61203766382243e-05
1.04468555868344e-05
4.04988071413101e-05
2.00818866057058e-05
1.91642106266631e-07
4.32578676043068e-05
3.50550760068107e-05
2.48606442471148e-05
5.04523412317974e-05
4.14015076713819e-05
2.94655347276597e-05
1.76167213396401e-05
4.17530568363372e-05
3.98637336043951e-05
2.44989005112601e-05
4.8095024992185e-05
2.20043828376683e-05
3.65227127603696e-05
3.60926462396838e-05
1.22507319077245e-05
2.00203523217908e-05
-2.20544366686665e-05
1.8330274566535e-05
4.45676418877741e-05
2.86902246606343e-05
2.50595422918374e-05
1.28420926207948e-05
4.38325369920094e-06
2.54933627236521e-05
4.33442893953916e-05
4.17013624311076e-05
5.6459411458672e-05
4.15687882591922e-05
1.62616334503232e-05
1.70394972627364e-05
2.98317919031177e-05
3.36961143722385e-05
4.57355347128929e-05
4.48627038268087e-05
6.21213044380276e-05
3.5184368208409e-05
4.90556591692989e-05
3.39723649147297e-07
5.13635548862583e-05
3.67365081985173e-05
3.95686555748711e-05
4.40153180746738e-05
4.38118331870069e-05
3.26846204311341e-05
6.55438800851407e-05
7.94363988860096e-05
3.0250012795994e-05
3.08840593866823e-05
2.58554287380899e-05
2.52482884881119e-05
2.36369321604048e-05
3.10275543589483e-05
4.18654614674986e-05
3.57546007034695e-05
3.02163202385181e-05
3.7823907643512e-05
1.89339131298027e-05
4.6702609305677e-05
3.86089970619692e-05
-1.00860717889766e-06
2.12193536331642e-05
2.60014580757334e-05
2.68410693794224e-05
4.8851966025673e-05
3.21795998806161e-05
6.76671606014422e-05
-1.00789869336531e-05
2.01161647904622e-06
3.04226348235211e-05
4.9853886158591e-05
4.15049941709547e-05
3.95258686451376e-05
2.03130084396482e-05
7.34687473817226e-05
4.11445811808556e-05
4.55180645707694e-06
4.45284525937786e-05
4.67756484090026e-05
5.34255219954971e-05
4.29172923791811e-05
3.33518929427554e-05
6.17256132511385e-05
5.41129274683026e-05
2.32111265900835e-05
3.66039843284465e-05
3.80083842959175e-05
4.77928642983398e-05
2.57928159244029e-05
2.73939550070396e-05
2.12262612333962e-05
6.79795868865158e-05
-8.43985986236805e-06
6.35684343298959e-05
3.12487058397529e-05
-9.71595607442285e-06
5.430140237035e-05
1.59785151169557e-05
1.53656476673168e-05
1.49663010172675e-05
2.11916898170257e-05
3.05496684018268e-05
3.09478280584396e-05
4.50649043447648e-05
4.35348800548382e-05
3.2494861817554e-05
2.46893149049718e-05
2.91328318241632e-05
3.85977580582107e-05
6.98645461673045e-05
4.66009024863138e-06
4.88927956020492e-05
4.64343037556107e-05
2.66840248749224e-05
3.18443877704081e-05
3.63936885330119e-05
3.78328842943777e-05
3.47621118402985e-05
5.97468289771446e-05
4.83951531786477e-05
3.9632721732936e-05
4.13984210461044e-05
4.06027151028785e-05
5.46867264954887e-05
4.58022354499282e-05
1.10692669937869e-05
2.24370624578867e-05
-6.0949547250554e-07
1.51319562490274e-05
4.04602005745638e-05
9.15547959022798e-06
1.90409578478868e-05
5.00059417226828e-05
3.3277802272338e-06
2.58612653949377e-05
1.48015940134452e-05
5.85246844570099e-05
4.54782082423793e-05
3.97627310663384e-05
1.61824564668942e-05
-8.7501246972252e-06
2.16813692078709e-05
1.70780955614456e-06
4.3297476003987e-05
-7.57840657703558e-06
2.09826780841407e-05
1.39598264169749e-05
1.96552507906778e-05
1.81787110183911e-05
2.98025958094953e-05
3.00016127122025e-05
3.56738785646895e-05
4.16416204974366e-05
7.15328941475403e-05
1.89636037535575e-05
4.36154367149684e-05
5.94725427041049e-05
1.27499891717903e-05
6.40307252720606e-05
3.2213485856435e-05
1.73358207335395e-05
4.25132039198905e-05
3.06916241198397e-05
1.83942059371711e-05
2.38605961345278e-05
3.49451357812411e-05
4.48338745715054e-05
5.4580972315528e-05
4.5182678573055e-05
2.38084388525029e-05
1.33125308569088e-05
1.55351830225522e-05
6.64026936358539e-06
2.90301716492381e-05
3.73877940685504e-05
1.8267351523999e-05
7.44851445328799e-06
2.31764523729616e-05
4.65306907331304e-05
4.21564253087767e-05
1.20613781652787e-06
6.20352357752135e-05
5.52363059853763e-06
4.33939752594558e-06
1.1748443375842e-05
2.17137463121827e-05
2.19907958677643e-05
4.02392929990622e-05
2.16582702492508e-05
2.54003802952193e-05
3.26729763478202e-05
4.42000958976008e-05
4.33901900646069e-05
4.4230675288708e-05
2.22088426307867e-05
3.96358493059366e-06
8.04539811060854e-06
5.17438916354818e-05
2.22572127465208e-05
4.62157264748043e-05
6.03141222925996e-05
4.67192209711803e-05
3.74555075639093e-05
4.92827807208965e-05
4.01617325344747e-05
5.46001260233638e-05
3.77045904183921e-05
4.35816730828367e-05
7.36442623889922e-05
4.01098418305497e-05
1.73322009418762e-06
4.12900985306372e-05
2.09054536802955e-05
-1.51109821526555e-05
4.20992967077568e-06
1.03477429337635e-05
6.1479861435262e-06
3.23346116641793e-05
1.07259277290762e-06
1.30048302509409e-05
3.14689497062402e-05
2.20316216465574e-05
1.97615190662229e-05
-2.39562570830934e-05
-1.01465339575692e-05
1.36179464122643e-05
2.70511490853407e-05
-1.46691863242283e-05
3.36696734439151e-05
5.01603606465963e-05
1.18887247821618e-05
1.57546870131369e-05
1.91541723121397e-06
1.02085538436771e-05
1.86508264348575e-05
5.04359792740896e-05
5.57427104491631e-06
2.73623598014503e-05
3.41413543114548e-05
5.86339172872697e-06
2.94260113429241e-05
3.76141578306806e-05
3.60125240519243e-05
2.48208578908199e-05
2.99534356530575e-05
3.2348024324652e-05
3.78789708572092e-05
5.67170915521537e-05
4.12020677715738e-05
3.95682101015146e-05
1.22283255994427e-05
5.2427788369729e-05
3.83344524474655e-05
8.20148805199999e-06
7.67649784580403e-05
3.57373301199993e-05
3.14386432257554e-05
2.18658809878032e-05
3.04305456438246e-05
2.01856955111338e-05
7.64083791185986e-05
-7.72734605250315e-06
1.38680972467886e-05
1.58282762258358e-05
3.83021017405126e-05
1.62144702224108e-05
3.54495584776967e-05
2.01318476651782e-05
3.79275032557239e-05
4.45257037457717e-05
3.4582397768931e-05
1.86955052952692e-05
2.49951512137512e-05
-1.02705941380789e-05
1.93361894512796e-05
6.29718184228943e-05
1.76763714436142e-05
3.54322000992894e-05
2.71711903310569e-05
3.41337871659644e-05
9.32877480071116e-06
3.17719708628603e-05
2.16788186115317e-05
3.54210190643917e-05
4.83537612815705e-05
5.69657829099836e-05
3.80045863306277e-05
6.1173156345595e-05
2.41540324671722e-05
4.97804512129911e-05
1.46220255273687e-05
6.58616756150752e-06
4.46092411229266e-05
2.75746709791346e-05
3.57220010821075e-05
4.85321155359989e-05
4.4838297519595e-05
4.69127056364248e-06
2.11804342209684e-05
-3.65748052372716e-06
3.49724152802832e-05
4.43414862812421e-05
1.38112037364967e-05
4.58636884924671e-05
4.56088297879298e-05
-1.34335998576988e-05
3.21611552316047e-05
2.21625988115077e-05
-3.90279929873352e-06
3.78508356415439e-05
3.83112051733203e-05
5.14579425645891e-05
4.57173071854812e-05
4.0988078119693e-05
4.91864982389346e-05
3.49536721266909e-05
1.26477341928022e-05
1.43608280303713e-05
-2.53664571314402e-06
2.4713801510236e-05
3.16399913822769e-05
2.45419891504944e-05
4.67173288554726e-05
4.67983701951994e-05
3.81444843282576e-05
3.1733103848094e-05
2.97792672346377e-05
2.13458731974004e-05
2.69672778584753e-05
7.24888716956961e-05
3.89880055999968e-05
2.4658429265822e-05
2.02946168164382e-05
4.87102819954818e-05
5.27877980241567e-05
3.41602850206875e-05
2.06299417581806e-05
1.66777930405309e-05
5.18260734343754e-05
5.20845967850203e-05
6.44360714398607e-05
1.07428380552349e-05
1.5143321078525e-05
4.75280263300011e-05
3.12551183112867e-05
6.71250114988319e-05
4.30902077602743e-05
4.93362106960513e-05
6.65264449952912e-05
2.08196510606308e-05
5.20227363662493e-05
1.63957230516098e-05
4.78121294016162e-05
1.15392891776866e-05
5.55703974441631e-06
8.91332745572617e-07
4.13603991007398e-05
4.61062089072032e-05
2.93059291080129e-05
2.51171392764619e-05
6.00995196009355e-06
3.6563457714423e-05
2.04287703667534e-05
2.48941520338131e-05
1.12607521834693e-05
1.44888333083152e-05
5.34869753364916e-05
4.91611702903397e-05
3.53753164222688e-05
4.89819036290343e-05
1.1043457030243e-05
2.9658705171447e-05
7.36475718946116e-06
3.07508674300256e-05
1.04008403362559e-05
4.15014168948287e-05
2.74653118457205e-05
5.78976025450036e-05
2.36040321156519e-05
3.81362115784911e-05
2.92691105449855e-05
1.70568930369909e-05
1.38707452213647e-05
2.74124021426849e-05
2.28001763046021e-05
3.99001291988207e-05
2.07597776926153e-05
-1.72496347300951e-06
3.91768615381574e-05
3.55994050571904e-05
2.39414506844622e-05
2.82963140851572e-05
5.6805943988935e-05
4.68142557916471e-05
1.25157317673037e-05
-2.5882642082779e-06
3.71290794678677e-05
4.73278661952268e-05
2.61602971271122e-05
2.01361090656513e-05
4.57004967190917e-05
6.92987787204148e-05
4.35326631625135e-05
2.77785160150637e-05
2.58273448371578e-05
4.95522839189151e-05
4.34224735934224e-05
2.1474901809417e-05
3.74139343468804e-05
4.46737925153888e-05
2.63703982507098e-05
1.72679338094555e-05
3.24302921276894e-05
5.80713807580097e-05
5.70399745340019e-05
3.75630578361297e-05
1.85867397897667e-05
2.56044653251961e-05
6.42246369676551e-05
3.0233474728917e-05
-5.97329617638167e-06
1.19709839458026e-05
2.33348331147675e-05
2.57214064444e-05
3.81715475379566e-05
2.15825569216299e-05
2.82185472525415e-05
3.40334948282169e-05
1.5579907908159e-05
4.19993257158742e-05
4.55600684889079e-05
-1.53673852787041e-05
4.05614166427519e-05
2.74685721343624e-05
1.64295917427916e-05
2.90541072456887e-05
3.28994981669555e-05
3.118909940765e-05
4.03346694223396e-05
3.25361199525004e-05
4.88661531653591e-05
9.5188165181831e-06
6.39834471631472e-05
2.62628281173334e-05
2.74768668110116e-05
6.59530514631923e-05
6.22596091721735e-05
3.84587117883359e-05
3.25953222212457e-05
3.11684654735392e-05
4.14134199725159e-05
8.86867041298751e-06
5.4966329281569e-05
4.16796364732589e-05
6.06274721466047e-05
4.08696347352976e-05
3.79799472550388e-05
1.70021817540405e-05
3.83587405184851e-05
3.79141383662051e-05
3.97499167805453e-05
4.94966928709272e-05
2.56591545569581e-05
4.01904277377739e-05
3.24016329498287e-05
3.07769935869267e-05
-1.31954873231134e-05
2.32552269398959e-05
7.15305936676047e-06
8.85064973742879e-06
7.08596917503971e-05
1.48152901784239e-05
5.24277168489459e-06
1.74806400313443e-05
4.02231976305236e-05
3.43431663556475e-05
4.12092542472757e-05
1.42393370141406e-05
2.86694512978126e-05
2.30459363587419e-05
1.17422359596533e-05
3.65562896257982e-05
3.04505729170929e-05
2.94394711040708e-05
2.41169588649066e-05
2.49304149163268e-05
5.29676310806999e-05
2.93402497757272e-05
-4.44120908685198e-06
1.97740874051666e-05
5.31462152383886e-05
3.85142078862394e-05
-1.23282089768075e-06
3.95253317683195e-05
2.84718696943479e-05
4.58094396746538e-07
2.05368138304204e-05
2.74523404186436e-05
6.53314367261449e-05
2.58083421881314e-05
5.14524055802104e-05
2.73634810975352e-05
6.12638283357843e-06
2.66890510381648e-05
4.94018073860281e-05
2.30458083519594e-05
1.14583918412256e-05
1.92946734063324e-05
3.55233897475335e-05
2.71294046885061e-05
4.26985552665947e-05
3.4162335678904e-05
3.24068710975512e-05
7.33146679456348e-05
4.73404614486139e-05
4.28652874810351e-05
-5.59465255394413e-06
2.59687021824969e-05
4.82382226628282e-05
3.96157293650147e-05
1.31833712732283e-05
4.11224549234401e-05
2.21926805043215e-06
3.8892381057363e-05
3.24077230397085e-05
2.99025659783838e-05
4.33242690901061e-05
-4.40023663176895e-06
1.66388555462211e-07
2.54279363967833e-05
1.22464102116824e-05
3.4332120191951e-05
4.43702437124871e-05
1.19332333019272e-05
2.71187070344538e-05
3.36415506862033e-05
3.16134243724394e-05
2.60501475602506e-05
2.33439295586424e-05
2.80365035060383e-05
1.51552619553143e-06
4.89085231607718e-05
4.06803390471902e-05
3.63549845885452e-05
5.01734126637102e-05
5.33339651169129e-05
8.40735635496244e-05
2.15484886929684e-05
4.20915635829641e-05
1.04760936321084e-05
3.79027030460556e-05
2.71496638555993e-05
2.49717390678295e-05
4.9145285155268e-05
3.11531418295737e-05
6.88030559824989e-06
3.38741283029237e-05
-2.09195272537456e-06
3.80567474159412e-05
2.27075908572457e-05
5.45174397489404e-05
3.7940995985194e-05
4.54558915772951e-05
4.66615191313502e-05
2.41248854118721e-05
3.81668346252115e-05
6.10190875259855e-05
3.51116509452711e-05
5.15795488253851e-05
1.73392587421792e-05
4.96279155561473e-05
1.25812250853433e-05
-3.04240839761253e-06
-4.65584526920961e-06
3.46711181235583e-05
4.62493236488953e-05
6.4259000928276e-05
4.77723831953586e-05
1.31358246549187e-05
4.79344265392356e-05
2.16411209357027e-05
7.20713062051427e-06
2.31882002638035e-05
3.46837482088459e-05
2.00305351097806e-05
5.55893386729733e-06
1.43722546409444e-05
2.34602409776212e-05
5.15920428824338e-05
1.85788008263762e-05
9.64516981409627e-06
4.74907919624198e-05
5.46004026714237e-05
2.23226685960378e-05
1.3091147845013e-05
4.33786748743094e-05
5.31638827811058e-05
4.88721488784497e-05
1.55402999121095e-05
6.04963202026837e-05
4.22814412426992e-05
3.42952586914529e-05
3.7560571718274e-05
3.1294623860103e-05
6.049706633534e-05
4.67369917351916e-05
2.06219996648227e-05
1.98400229919577e-05
5.59417196451784e-05
2.28182151650682e-05
1.30979336897465e-05
2.02306610013689e-05
2.39411785708026e-05
4.24217890450596e-06
9.61942337126488e-06
2.15827011256844e-06
-7.74507640212652e-06
3.96223258909175e-05
9.52440492772312e-06
3.04194245720312e-05
1.51745949842895e-05
2.9247970778606e-05
3.75161571552871e-05
4.17706304379393e-05
2.45132087542929e-05
3.39703885749931e-05
4.64809365750175e-05
1.44457511405051e-05
5.59309751969285e-06
1.08971888222867e-05
5.10543556110773e-05
4.84026518760594e-05
3.96026755472334e-05
2.85226233137895e-05
2.63086206793696e-05
3.86402487118511e-05
4.37015793209669e-05
6.32254773646401e-07
2.60548749101313e-05
2.99918640974831e-05
3.75262571713334e-05
4.21563286424923e-05
2.68685570847837e-05
4.1909136180036e-05
2.95523372068195e-05
6.14842788511789e-05
4.97705637584505e-05
3.87576180897523e-05
1.04154888673379e-05
-7.9183916150617e-06
4.94517667691508e-05
5.45099579902211e-05
4.65722610699472e-05
3.00002195499957e-05
4.61842315637382e-05
2.56212999550134e-05
1.49020740949645e-05
2.0416591773587e-05
4.42324730617906e-05
3.54292995705266e-05
4.24672642964061e-05
3.76584701490229e-05
4.9895132414792e-05
3.92286003514604e-05
2.49865906880787e-05
7.38759022500121e-06
4.66997606853357e-05
1.48135603949135e-05
4.16126015093863e-05
1.55434997154528e-05
3.68778310724811e-05
7.00791610265191e-06
3.33166426706144e-05
4.33525656920522e-05
5.72248673317185e-05
8.0792946709775e-05
5.79530800551062e-05
5.89355607945366e-05
5.91690298079045e-05
3.99620019359109e-05
2.64329999874079e-05
-6.663079104175e-06
5.44177072322958e-05
3.38886054134772e-05
4.25845092128929e-05
4.18937970280206e-05
9.23141199838815e-06
3.46973736761411e-05
2.00512169388394e-05
5.00031624098058e-05
4.19719195309649e-05
-2.41718723348872e-05
2.83359039642222e-05
3.31197495294594e-05
7.73896285695936e-06
3.41795724772835e-05
2.65912703284722e-05
4.1353998931446e-05
7.45862350512136e-06
-1.12957841806488e-05
-2.09460802222221e-06
2.53082712785233e-05
1.56528685302986e-05
3.37376037413935e-05
3.72469872692376e-05
8.9804464865457e-06
3.80990118309601e-05
2.81068249800542e-05
4.23133760977383e-05
3.00398040105076e-05
1.46142275617351e-05
2.75553934013174e-07
1.36439406996634e-05
2.44201532044874e-05
9.22437790943211e-06
3.69604441194574e-05
1.75252717264962e-05
8.56377261915365e-07
1.16471160224888e-05
5.17987530538046e-05
5.08446252490395e-05
6.69047457059981e-06
5.44208546273957e-05
1.71260633022618e-05
7.91925449962911e-05
3.0023741567256e-05
4.98385939164999e-05
4.90361548505961e-05
5.71518469827832e-05
5.99723749817807e-05
1.66388425659408e-05
7.12287669383613e-05
5.46729789529024e-05
4.78257339037276e-05
4.4816309369877e-05
2.69433000570987e-05
6.8344550602789e-05
5.05934111322745e-05
1.87344063706445e-05
2.45360145633472e-05
1.3253870286246e-05
4.47596131039199e-05
1.6794472995906e-05
4.28557374315177e-05
3.31566110846926e-05
4.28731340793165e-05
1.19365180284711e-05
3.40988187586452e-05
3.9967229651522e-05
2.56021898423591e-05
5.18023224674349e-05
3.97664843074954e-05
3.69501571934748e-05
2.58691159498039e-05
1.81807407671085e-05
3.88549184536461e-05
2.70278562259713e-05
2.02377766591082e-05
3.89439308235427e-05
1.24638595064109e-05
1.65289786176902e-05
-7.69816483956074e-07
3.77492228933841e-05
2.3008616636966e-05
1.94532036760971e-05
3.76924179427266e-05
2.69182491260489e-05
2.20224357818693e-05
1.45114558487484e-05
2.74958754780366e-05
1.50785607486527e-06
5.66136959134278e-05
-9.57018886694811e-07
1.02328195550633e-05
2.43982383216269e-05
3.62480879001863e-06
3.18130161855581e-05
2.90680855371406e-05
2.01318941235491e-05
2.04941293997686e-05
3.06708326707771e-05
1.84049833731445e-05
2.39027362583656e-05
3.99916664898519e-05
2.32777034897539e-05
3.07312386787921e-05
3.56554587219526e-05
4.09727751739415e-05
3.6849411233662e-05
2.38641901058414e-05
-4.05705616003089e-06
5.81968350133476e-05
2.75984861714947e-05
4.78174767585906e-05
6.4676137070684e-05
1.09131144762916e-05
8.71868755683693e-06
1.84486843668036e-05
3.86276515568708e-05
1.53537665735391e-05
2.06990769039665e-05
1.56151487204268e-05
5.55424097337556e-05
1.96760934707627e-05
7.77112695615145e-06
2.72480709381497e-05
2.2221089182974e-05
2.53842576514027e-05
2.8568376269152e-05
2.74262748322495e-05
1.85108996972246e-05
3.27969237053916e-05
3.76516088184163e-05
2.91868738545256e-05
1.54958563162447e-05
5.2201860518619e-05
2.83800388674418e-05
5.67712284599948e-05
9.53158382304419e-06
1.86148632524432e-05
-4.97648026915328e-06
2.89496456611751e-05
1.25671342242963e-05
-8.39934135980886e-06
5.37983112257495e-05
5.40194074633854e-05
-1.06389092876268e-05
4.28229282311202e-05
3.01904088307587e-05
4.66154948930989e-05
1.87751662499888e-05
5.31805790207053e-05
1.29738461363688e-05
5.65429625216276e-05
3.2625672455739e-05
5.40839824604225e-05
1.4250676583438e-05
5.32364585708158e-05
6.19592890654516e-05
5.30390046724349e-05
5.41573023994895e-05
3.89525641221258e-05
6.38012665980658e-05
2.62300522618185e-05
-5.66970038081647e-06
3.10630961909255e-05
3.33897439760841e-05
3.07512897802316e-05
7.0194492219753e-05
4.66062575106481e-05
3.68192299413413e-05
3.92817088819913e-05
1.44915414758395e-05
2.87365978705455e-05
-5.39970583943315e-06
1.84337127544616e-05
2.01445909386381e-05
2.10148885228397e-05
6.6900121177665e-06
4.21816970691542e-05
-9.12839182687396e-06
3.09747904565329e-05
-1.02727189980603e-05
2.15732809511232e-05
1.07601493076694e-05
1.43682658368137e-05
8.56895670199508e-06
1.91864484015305e-05
1.06428860039156e-05
1.27708888446637e-05
2.91989161549487e-05
1.96604690054875e-05
1.79725995121809e-06
3.73045680492518e-05
1.81231209414942e-05
3.79395299076203e-05
3.4384589146995e-05
1.46321350742543e-05
3.6560817810023e-05
4.31621062680945e-05
6.27651744384267e-05
3.56862839861052e-05
9.96177595693775e-05
2.69719824136256e-05
2.88912565960758e-05
4.49339480194926e-05
5.63238589252321e-05
3.59856583346043e-05
5.80249965770091e-05
3.47168927119196e-05
3.30213973275494e-05
3.68767572391449e-05
4.33406478820137e-05
2.91465595750557e-05
4.46037537946429e-05
-7.58980976874787e-06
3.07508158041617e-05
5.59497730859267e-06
2.56285474193637e-05
1.97157564180349e-05
2.11521111806578e-05
4.32639949584126e-05
2.4340457800402e-05
3.41363905016498e-05
1.21872577931333e-05
-4.0114280841698e-07
1.72564066904045e-05
2.74688571613334e-05
9.8528981638566e-06
1.28127205744117e-05
-1.57196360458648e-05
5.48448966898388e-05
3.42349059975612e-05
2.20983480699128e-05
4.09921186776246e-05
9.15038317680718e-06
2.20758193535558e-05
1.28687138654164e-05
1.38687054084537e-05
2.68190442616812e-06
3.1216174171408e-05
5.68083952953545e-05
6.39516895983807e-05
4.77613817437769e-05
6.54490600189073e-05
4.63646782907702e-05
4.2989898025866e-05
5.54454193090813e-05
3.72795776057289e-05
2.28827148963768e-05
9.64632519247057e-06
3.97652867591699e-05
1.69348928913722e-05
6.13219266248565e-05
1.22211887966422e-05
2.79000773634795e-05
1.81651447403347e-05
2.51800279143998e-05
6.48975127566057e-06
2.60771475063823e-05
5.21647182024619e-05
1.91503810648378e-05
1.52792424044109e-05
3.13444690435849e-06
9.29110947009322e-06
-1.27460949265571e-05
2.52480321052186e-05
5.94988573318165e-05
2.45687011474532e-05
2.9532480099657e-05
2.3597445850478e-05
2.12912625261157e-05
9.72894530132006e-06
2.88532449372496e-06
1.49325178810897e-05
3.626320585119e-06
2.8068867149426e-05
1.48531873810643e-05
3.32047469487286e-06
9.26759676343192e-06
3.34620900767284e-05
2.04210620266056e-05
0.000100792736263674
3.59041935640385e-05
4.80280393048941e-05
5.60029303864539e-05
4.09260572670468e-05
3.02905687891833e-05
1.8362293438187e-05
5.10041727478431e-05
4.77370923495014e-05
3.27255970660023e-05
3.74026244528526e-05
3.89604093243297e-05
8.40179829640028e-06
4.78786106628215e-05
3.91881142093459e-05
3.16300336842046e-05
2.33965308178265e-05
-3.62112771772079e-05
5.51146129112394e-05
2.09225885410366e-05
7.65318143982077e-06
2.90892566584271e-05
5.9953517571863e-06
5.40425245271121e-05
5.51720486822527e-05
1.50339365451438e-05
2.52409151635766e-05
2.22690565661153e-05
5.12849323120122e-05
1.43745070029849e-05
3.64586765100314e-05
6.00912493727752e-05
2.60348432239581e-05
2.82481753132598e-05
4.58838491356073e-05
4.51611118814873e-05
3.53323268824491e-05
-8.87141095305022e-06
2.95250329344354e-05
4.81570105573125e-05
1.48964917595731e-06
3.3205020760338e-05
6.70107420620738e-05
3.40737425759683e-05
6.93424522326708e-05
5.94085300413807e-05
3.02038770431168e-05
6.16731616516746e-05
2.595260893416e-05
6.08633025628827e-05
2.46546675972044e-05
1.38185095156767e-05
4.45718206598117e-06
2.1160722831334e-05
2.62031396859891e-05
8.93504770530296e-06
2.5662896276229e-05
3.36273317976961e-05
1.64197405323374e-05
4.50220836847083e-06
2.20409235760044e-05
4.67423712375771e-05
-9.05704995681445e-06
3.42319308292813e-05
3.33647287140426e-05
5.08784136654696e-05
8.0078699350006e-06
1.28591565490379e-05
8.75664558645307e-06
-1.02791215340438e-07
5.1817637188749e-05
5.23389329065734e-05
2.03889959662291e-05
6.66299244604126e-05
6.90210796146545e-05
2.52850459565599e-05
5.10456424984943e-05
1.39935736078076e-06
4.29911736756662e-05
2.65507882551999e-05
5.51974961263706e-05
5.67303561433943e-05
4.98441791789196e-06
4.04394845202688e-05
4.62911534341165e-05
3.64057035013847e-05
3.58481744309506e-05
5.83570730496137e-05
3.55340270742629e-05
2.91727764962947e-05
4.27120065416147e-05
4.71289854581401e-05
3.58816174785884e-05
6.47126096238259e-05
2.8389992396353e-05
1.80703129332513e-05
1.83219673593028e-05
1.48931184185914e-05
3.24266226643022e-05
3.16379245549856e-05
5.82956093326782e-05
2.71798214910154e-05
5.02150793579268e-05
5.060953191953e-05
2.82125503252755e-05
2.20251724335027e-05
2.63888566438164e-05
1.27770931388233e-05
8.46755470050621e-06
2.56646318630021e-05
3.62384855048099e-05
2.97556113765876e-05
6.80135125507669e-05
5.08968792680208e-05
1.91155895201347e-05
5.32971912816792e-05
3.87277309583814e-05
5.39288878268957e-05
4.05415017211239e-05
-8.49039977992437e-06
4.58917252034327e-05
5.72659731630868e-05
4.29596091410075e-05
3.72499300950691e-05
6.52566877452635e-06
3.3663281363519e-05
2.04209580007929e-05
-1.88192054071414e-06
2.7374325104307e-05
1.75334520162253e-05
4.35311336459813e-05
1.07436183336888e-05
2.38184317329877e-05
3.16199869967371e-05
7.88626406365022e-06
4.56452030738548e-05
3.22884031082751e-06
1.40594880135855e-05
4.33513851321454e-05
4.08226924339203e-05
-2.49670188918728e-05
2.73413584662024e-05
1.44040178370832e-05
8.82219821984299e-06
3.04978372263805e-05
3.14488605193004e-05
4.78194084150588e-06
-3.93449371100059e-06
3.3703118747558e-05
1.62212609043765e-05
1.99027183672943e-05
-1.84541307862104e-05
2.00150244355054e-05
4.5500989073022e-05
1.73204502327586e-05
3.47223013958685e-05
2.87255793511575e-05
4.71068600813609e-05
1.77175713425075e-05
-8.84432177829279e-06
-7.96276497936505e-06
2.66294617747702e-05
3.47481812137085e-05
6.34808216325623e-05
2.38421361928153e-05
1.54760489784675e-05
4.01652782185376e-05
3.30640624284786e-05
-2.16852327744686e-06
5.24252432754841e-05
8.33958423739682e-06
3.30224490945715e-05
3.71892590388492e-05
2.74464109813371e-05
2.29007631611624e-05
8.94955958715911e-06
4.89147248746914e-05
2.71455256282191e-05
1.93918702417731e-05
3.13727650559697e-05
2.47189524116991e-05
4.84421444763935e-05
2.64264045531912e-05
1.95402467623636e-05
2.89365892098218e-05
4.23460848755276e-05
3.6998043785708e-05
2.68042260319907e-05
4.81953952479466e-05
-1.1576686591461e-05
-3.12394805294652e-06
4.12273894580963e-05
2.75103808472091e-05
7.93545152050859e-05
5.59278018244861e-05
4.05106871234059e-05
4.49068643679283e-05
3.533714450525e-05
1.54925877966564e-05
1.33621665492055e-05
7.4369523550625e-06
3.39820567771278e-05
4.04695995592674e-05
9.48678651053615e-06
3.57858149138936e-05
4.49729003964847e-05
1.5940359591918e-05
1.64883201356952e-05
3.90394414341815e-05
4.56877517247951e-05
4.29777188983919e-05
4.6614062598609e-05
2.63739390597857e-05
3.32353780518329e-05
4.49792660552574e-05
3.75197419734832e-05
2.0529815851601e-05
4.51512027723111e-05
2.46013195333978e-05
3.24497623528107e-05
3.53106981229467e-05
2.90393606176208e-05
2.91625325978243e-05
7.74483402766703e-06
2.89879766613159e-05
1.202269804004e-05
2.84486327827499e-05
5.64898781535007e-05
3.239491365523e-05
3.7294271660191e-05
1.84303710498249e-05
9.13733221347479e-06
-1.23301577008223e-06
2.3411297805553e-05
4.96423709609685e-05
3.3120582075895e-05
8.33614284642074e-05
4.42678919024594e-05
2.93767397375987e-05
3.00983675813882e-05
2.47081658553027e-05
3.88627468543816e-05
5.76687835510277e-05
5.31949830592267e-05
4.47817900296837e-05
2.14704867806198e-05
8.96281440411372e-05
6.00850557531242e-05
3.25684108714467e-05
5.73285656548878e-05
3.78016097430906e-05
4.86044489097147e-05
5.03974600079931e-05
-6.30443556065227e-06
5.47628235179209e-05
3.65361821728468e-05
4.8049326481323e-05
1.78079710209516e-05
3.92410315441791e-05
3.40774739694601e-05
3.18709941240055e-05
1.22954677945644e-05
4.85326582396567e-05
6.79156881766774e-05
3.89367773605691e-05
3.53525160673039e-05
5.01943784838208e-05
3.49499336452229e-05
-1.41527973359128e-06
2.38173684427907e-05
2.70046028775662e-05
-1.5564823607647e-06
2.50726753692021e-05
-1.68044966171048e-06
5.61583399466218e-05
3.86916339308603e-05
3.22749801396367e-05
4.35872902156593e-05
2.98856208340171e-05
3.19328212397916e-05
4.59173450701295e-05
2.79005154478486e-05
5.73565436437833e-05
6.38238089993274e-05
2.48088494501976e-05
2.18853201140236e-05
7.0071321596432e-05
1.39950089367709e-05
3.82387360880244e-05
3.9064155836181e-05
1.08510486587769e-05
2.22495582972751e-05
1.84334355150026e-05
4.15020407354112e-06
6.65094302979332e-05
9.22466745452056e-06
1.735291915587e-05
9.22239141857874e-06
1.58263874982565e-05
3.71051429663075e-05
1.83473972769233e-05
2.52541970951493e-05
-1.71126923808753e-05
3.50046762883644e-05
1.18967169281811e-05
1.12084583545128e-06
-6.92012547041415e-06
5.29947273074602e-05
1.64422177001924e-05
1.01810360979858e-05
2.24282520288652e-05
1.86901087464836e-05
2.74810765542152e-05
3.88845514129488e-06
3.00269169643698e-05
3.06797670583306e-05
3.76958546383391e-06
4.1520744629505e-05
4.20068263192389e-05
7.47567877475922e-05
3.38904138452978e-05
9.23804886395182e-06
2.7083389185858e-05
3.91501199191915e-05
8.85565925606881e-05
2.02830200046501e-05
6.17202791283036e-05
4.80966925609175e-05
8.16749749552861e-06
6.51732635641951e-05
1.82667580964322e-05
-2.59107508020731e-06
2.61086154815846e-05
3.95946665954563e-05
1.4374571392924e-05
3.13073478636491e-05
4.61621456777498e-05
3.68016330580254e-05
1.51910826581396e-05
5.27575455416885e-06
2.10586588439767e-05
2.81860966359067e-05
3.88852977678743e-05
2.21042909368101e-05
6.17717193476311e-05
4.73530201088241e-05
3.04123125503472e-05
2.63851426517663e-05
-1.60055690193919e-05
3.32406794059503e-05
2.25146585646197e-05
2.15166718678652e-05
4.3023297183167e-05
5.76056470114695e-05
3.11833206303359e-05
6.18116660400996e-06
5.01226231009896e-05
6.57202554246078e-06
2.36389453313157e-05
2.98918867966845e-05
3.49653490703109e-05
6.1488859161362e-05
5.60163392782568e-07
2.03294980138783e-05
4.48899764769552e-05
4.21256854871349e-05
2.83496777348729e-05
1.57175097505129e-05
2.92164596253994e-05
1.45998005323238e-05
9.1608292286048e-06
5.96640528784238e-05
5.0185446434828e-05
2.01071409969732e-05
2.67268476601331e-05
4.30708053718847e-06
4.11242258644449e-05
2.11852904852417e-05
1.59188989556296e-05
2.1401973019905e-05
5.92447750339765e-05
1.94565216957279e-05
3.8347560189348e-05
1.66697067145426e-05
9.13231486733174e-06
1.86759772185989e-05
3.87398519342721e-05
2.02505428323406e-05
1.5277494637641e-05
3.16635317590406e-05
2.32662204339883e-05
3.19286975450453e-05
4.22275888031698e-05
4.71610624326863e-05
9.94799958564662e-06
4.57159636329079e-05
1.19404230042043e-05
2.44256743975315e-05
2.81048413935618e-05
3.55374397852499e-05
2.76716244732009e-06
-2.68956312266502e-06
3.61359163989152e-05
4.85477532690608e-05
3.76491951506168e-05
1.50642345494869e-05
2.05622293466625e-05
3.42939180151706e-05
2.59515459422337e-05
7.04904816942164e-06
3.24655308210524e-05
3.48640288767476e-05
5.16536046361217e-05
3.13698118264516e-05
3.12151171783753e-05
2.31238091266917e-05
3.88257063912186e-05
7.07755144111548e-05
5.14509539910346e-05
2.50515895112491e-05
4.89859203565067e-05
3.06354041701856e-05
5.43564511100795e-05
3.39425240902097e-05
5.51655486017137e-05
4.10717299681373e-05
2.14884548999151e-05
2.56923434107647e-05
1.69337813224193e-05
4.05680756852258e-05
2.11502877356488e-05
3.49285587669686e-05
1.002524945118e-05
4.34409333837983e-05
4.82494081778114e-05
5.86568856558264e-05
2.96674196960541e-05
5.34098739685237e-05
2.19344699777717e-05
2.16231962986821e-05
2.27345680749686e-05
4.09619999856107e-05
2.89216459872715e-05
2.63512457952696e-06
3.63519595838141e-05
5.03592360691183e-05
5.3645415038491e-05
5.89846734735749e-05
5.44422517135879e-05
2.85104481255447e-05
6.92482462627426e-06
3.67735648940786e-05
-7.15519989758606e-06
3.89736419379348e-05
3.7919795134624e-05
2.91253275875553e-06
1.61596075938415e-05
3.42808000349049e-05
4.62353124333583e-05
2.97771364303446e-05
3.15628856195121e-05
5.46836879959753e-05
7.28376499063345e-06
3.66167118368661e-05
4.17674786752122e-05
5.2448930340135e-05
6.94685547485776e-06
6.79856358761317e-05
5.82752751009693e-05
3.37081457356023e-05
5.3775015133169e-05
1.97732410014784e-05
2.06649987929203e-05
7.91080848359002e-05
6.99139593075413e-05
2.66880673150596e-05
2.94513460186407e-05
3.92935356724656e-05
1.47084604247904e-05
2.49747587865766e-05
3.05736903035513e-05
3.85616943392714e-05
4.07302794236861e-05
5.21407734802102e-05
4.45764064938352e-05
8.45569947250688e-06
6.58579415167253e-05
3.7102383888179e-05
3.90293543246633e-05
1.34882284368643e-05
2.96923050091616e-05
-1.8872542700923e-05
2.40329843600708e-05
3.75124349983502e-05
2.59781659815249e-05
2.21894436759423e-05
4.62297111308762e-05
4.96518876455909e-05
1.56208891788552e-05
4.32517471162812e-05
1.42165351629147e-05
5.47194102675039e-05
3.92042941756644e-05
2.79262377588976e-05
4.39271366258053e-05
3.45476387821912e-05
3.36496713861281e-05
2.42271463912325e-05
3.61089095928818e-05
1.70473097382332e-05
4.17021906272282e-05
4.47896944896707e-05
2.13786248719635e-05
3.58730304586714e-05
3.88714666391375e-05
3.49102984910484e-05
4.26899400743533e-05
2.48984150448371e-05
4.70788680278165e-05
4.66640906558046e-05
2.49898396605861e-05
4.75015953205036e-05
4.00126505717252e-05
-1.08167536311212e-05
1.73131242730094e-05
3.24754675958269e-05
2.50955181024454e-06
4.33884853093721e-05
3.3888475500254e-05
3.09447242620547e-05
2.59652430549468e-05
1.83599409068362e-05
1.73874924283841e-05
2.41655498516664e-05
3.16458448077317e-05
3.87456748130119e-05
1.44629177507018e-05
3.6950593387274e-05
1.12006788991243e-06
2.41713284953825e-05
1.06251489080133e-05
1.23876029756553e-05
2.86757671130284e-06
4.40099519515218e-05
2.36618165001567e-05
3.07429342441253e-05
1.86978711467455e-05
3.82252584179002e-05
6.39365482317964e-05
-2.71747588233825e-06
1.32643235241508e-05
5.0575282618161e-05
1.56721102241596e-05
1.4388551236801e-05
5.27836661783969e-05
1.82683559597259e-05
6.7918993884081e-06
1.90850947014028e-05
2.83391822179672e-05
1.37377675887912e-05
3.27497947467376e-05
1.85741410848448e-05
2.06838167273747e-05
6.05542654678221e-05
5.75129103988841e-05
5.38430642835276e-05
5.09592076769251e-05
4.63167299169587e-05
3.33346065279062e-05
2.33328570963526e-05
1.6003477957796e-05
2.52968488941248e-05
2.29714775415139e-05
1.38804158705132e-05
6.18806808209478e-05
2.33563443274679e-05
3.34579332681661e-05
2.66151093332072e-05
2.55280731800899e-05
7.02945808760922e-05
4.11390616029276e-05
4.64584066197102e-05
1.95380604616693e-05
2.26680729626471e-05
3.82932624698307e-05
4.52614609977234e-05
2.35380478192374e-05
3.20053492808436e-05
1.47140408783881e-05
2.68357999724218e-05
1.79838006735854e-05
4.98405517369033e-06
3.09261779216431e-05
2.04225357701871e-05
4.89018159345714e-06
3.47383288987083e-05
7.95074123586101e-05
1.15594146175359e-05
1.001537013308e-05
2.10141398797675e-05
5.06299218855983e-05
3.62832264203404e-05
3.67131450007512e-05
7.37405346055567e-05
2.57047883308926e-05
3.05531649341546e-05
5.26526590271897e-05
2.8686603509199e-05
5.5420419347518e-05
4.52740408289888e-05
3.87075883695483e-05
2.6433198081107e-05
3.20125704074676e-05
6.07133400313652e-05
2.41194720097326e-05
3.39659372908458e-05
1.20898609733166e-05
5.58640216244617e-05
2.41697489401003e-05
4.09037344296264e-05
6.94583286312419e-05
4.81473435565492e-05
3.8705550831596e-05
7.47779475543544e-06
4.04071827374292e-05
1.58897532198833e-05
1.60258565173356e-05
1.64567693269843e-05
3.35962472226105e-05
4.33999670525492e-05
2.56936461091494e-05
1.44720550024992e-07
1.50372617386699e-05
1.00161665536635e-05
6.0589166365629e-05
2.66161017035049e-05
4.44831133337082e-05
3.13092372069013e-05
3.35575023834713e-05
2.6401462281406e-05
2.68992019331675e-05
5.57720115103326e-05
4.08368363777067e-05
3.66434637648121e-05
5.35353118807875e-05
5.42265877344462e-05
4.11845181883363e-05
3.1129389458975e-05
2.40497015607046e-05
5.13879520893809e-05
1.9547497518933e-05
5.60318954714806e-05
4.37500130364545e-05
7.60359799291778e-05
3.00299869793598e-05
3.84344616360396e-05
2.52253814608832e-05
2.54719618819017e-05
3.72365622815949e-05
3.01193455686268e-05
3.74106517195953e-05
1.91720749326638e-06
4.47374728925852e-05
5.13794251554725e-05
-3.04604954259026e-07
4.44561791273465e-05
1.5610841867063e-05
7.92646328070658e-05
1.12746613873559e-05
1.20882995946098e-05
3.29605059934971e-05
2.12114599030711e-05
1.11551356402033e-05
3.73562620130143e-05
1.92727790488695e-06
5.35373626602642e-05
3.88335778555359e-05
3.07491591746891e-05
3.54482314261253e-05
1.60135090228179e-05
1.56581577777688e-05
5.89643009245891e-05
1.24077261162133e-06
2.86338843319752e-05
4.86640009303582e-05
5.21618626630053e-05
5.61584795463165e-05
2.62522101602238e-05
5.69084139612739e-05
1.16472469842565e-05
4.92172136309003e-05
5.15711574751705e-07
5.60502327788927e-05
2.43659173705965e-05
9.86015353716611e-06
3.71402018886146e-05
4.51603630241552e-05
5.32374983453225e-05
2.53384541929231e-05
2.47851279806014e-06
1.63174223206978e-05
2.37730465818352e-05
5.77659092432762e-05
1.59417233604383e-05
4.16079362812132e-05
5.38511203814475e-06
5.93380925154156e-06
5.1694096179983e-05
7.29602688201974e-06
1.5069365789163e-05
6.39074062345543e-06
2.9004818589527e-05
4.33597726529797e-05
2.00549807206919e-05
4.5369041298693e-05
2.77070222543982e-05
3.40278486828657e-05
3.68883254820939e-05
6.20707768798107e-05
5.1571050854581e-05
3.2309256928486e-05
5.34693384780308e-05
4.15989965105024e-05
2.88405283081279e-05
2.52590814196092e-05
3.42643260375046e-05
3.41281809542137e-05
5.44315416234314e-05
5.04557878550269e-05
7.46121621214939e-06
3.11757258834289e-05
2.34815801347972e-05
3.07942860551951e-05
3.31684079159274e-05
3.5750997693534e-05
4.07664089736313e-05
4.11163359919372e-05
1.79211910107301e-05
2.07361081306559e-05
8.27116481360356e-06
2.10412538153667e-05
4.1582553256196e-05
2.39463827724987e-05
4.88602490015918e-05
2.54507025812259e-05
4.3175021350139e-05
3.77595956976548e-05
8.47424544646776e-06
1.14640496688262e-05
1.3440665999355e-05
3.24178129589332e-05
5.68533563522856e-05
3.70396076031375e-05
1.97295549049283e-05
1.94663141034861e-05
2.44401628050247e-05
2.93093717547515e-05
6.39447280310789e-06
6.32531446686758e-05
5.12085617004907e-05
4.44184558346852e-05
4.87675627531483e-05
2.49366860722219e-05
1.26895526532506e-05
3.52581956474252e-05
4.92034657105894e-05
-2.04742435677367e-05
4.33939170432415e-05
3.36522687463351e-05
3.7899305888937e-05
1.57875647474621e-05
4.46884598690572e-05
6.01500623657725e-05
1.92303642222199e-05
5.29341611905378e-05
3.07382788099444e-05
5.08063774747186e-05
1.49605101206949e-05
9.60351796140608e-06
1.4547955372649e-05
7.74395762942254e-06
3.15081416586983e-05
5.82168598169065e-05
3.56216287409146e-05
3.27955503669853e-05
6.15693921430273e-05
4.05605761788389e-05
-1.23585221922806e-05
4.13596763210949e-05
2.82412046030198e-05
1.01705931231057e-05
4.50390382685311e-05
3.34027728033765e-05
5.02206889100217e-05
-6.90515571480541e-06
4.33552335058078e-06
2.01662227887361e-05
5.25801918432721e-05
4.85757947980687e-06
3.44157563830894e-05
3.44740998190056e-05
4.32863614013392e-05
4.59729025876894e-05
2.1991558560698e-05
2.97560629787293e-05
7.23353528190424e-06
4.37803954640069e-05
1.04689782832308e-05
4.70583077346512e-05
2.64594847548628e-05
6.77395258293363e-05
2.9305562859777e-05
3.45172086229068e-05
1.35467673272658e-05
4.21890446913499e-05
1.42165794164288e-05
1.83497320516054e-05
2.6808607777008e-05
5.190381451166e-05
2.91502856649748e-05
5.86677587566914e-05
5.29109884829326e-05
7.59611261587421e-05
5.99300498674068e-05
2.52281553328443e-05
4.43953034293467e-05
4.64650505541044e-05
3.02463310453477e-05
9.00504153983807e-06
2.34904832573377e-05
3.91465362148578e-06
2.14762869748249e-05
2.4923482743475e-05
2.61915263526564e-05
1.60888637206961e-05
1.52795771513784e-05
2.96163407223029e-05
3.7891084350418e-05
4.32646173589809e-05
2.01911726546015e-05
4.43290704965991e-05
3.31672623693864e-05
3.40051374070733e-05
5.68439210112403e-05
4.21493051463287e-05
3.77514276692711e-05
2.83981036037959e-05
3.96355047050746e-05
4.97291955375819e-05
6.06557639386935e-05
5.37379461338857e-05
2.82948618258268e-05
6.10614351630998e-05
3.58944924412604e-05
1.83314368100279e-05
2.59527653905784e-05
5.14696374954795e-05
2.676587409615e-05
-1.16101832266409e-05
3.44328743930489e-05
3.54031337245479e-05
4.2843369160404e-05
2.32361084929314e-05
4.48473826647904e-05
3.65419235424623e-05
1.83751574773503e-05
5.2017476490256e-05
7.29426280233686e-06
1.84690537631262e-05
4.4194597699103e-05
3.30518264433841e-05
2.99844300061821e-05
-1.30067485763315e-05
3.16734360319509e-05
2.39510215675083e-05
7.86168793090493e-06
4.83208847632921e-05
1.82135311748815e-05
1.79290560221473e-05
2.14758944097617e-05
1.41702948102799e-05
2.16235879187086e-05
2.52923567655836e-05
3.64519785390652e-05
2.90088962953655e-05
1.06233988036259e-05
1.42085360171519e-05
2.7275146223667e-05
-1.05154752067223e-05
2.96036978727748e-05
2.69002745584451e-05
2.38985259040804e-05
2.84962296786412e-05
4.17627216488816e-05
2.55101623394277e-05
5.90943410968627e-05
5.06968877368205e-05
4.44492822932669e-05
2.25719529680871e-05
2.75991204361012e-05
1.81110349802718e-05
6.03041925453674e-05
8.57812723929322e-06
5.82361668193631e-05
6.01419745280031e-05
4.47929518319051e-05
6.05155997568314e-05
2.42971108594513e-05
5.09403280041415e-06
4.88701663433429e-05
1.49044437420213e-05
2.83203017841912e-05
3.00763085641017e-05
2.52553022748036e-05
2.77067294608152e-05
3.76207836200175e-05
1.37825101708429e-05
2.84946989159026e-05
4.13045066973845e-05
3.01702970632459e-05
2.2184143630207e-05
3.88364403789562e-05
3.21679856644427e-05
4.8229567923659e-05
4.22888245632756e-05
9.57952685210881e-06
3.7850526925917e-05
1.15325806619679e-05
4.23482359561101e-05
4.2786001201512e-05
3.61258914534743e-05
-1.35589709859713e-06
1.22196550822555e-05
1.62859489012977e-05
5.16508067281614e-05
7.68882973587347e-05
2.71940077546927e-05
7.47808498142619e-05
4.33863780571511e-05
2.67647202284142e-05
5.03721273462515e-05
3.43999212331158e-05
4.34996591385254e-05
4.17220229919081e-05
3.79206774897773e-05
2.59527271408568e-05
3.00160187370221e-05
-1.4636453352571e-05
2.33136661504688e-05
-1.39260978020218e-06
-4.39863666415021e-06
1.34690988041484e-06
2.93026715104206e-05
6.29584090451289e-06
2.74630459839225e-05
2.38185027880104e-05
-3.56821861635981e-06
2.71169499562265e-05
2.73178234979249e-05
4.78350071854757e-05
3.5914087195407e-05
3.53294715607427e-05
3.09132926857673e-05
5.22719870269858e-06
2.93223976670398e-05
4.20960317969487e-05
2.7145633129929e-05
1.46635850185415e-05
3.97098961240012e-06
1.27010477745533e-05
-5.61752528002823e-07
3.02344190321583e-05
5.36604065922038e-05
6.85140708668742e-05
2.49426540487235e-05
5.12687863878334e-05
2.16323110375496e-05
4.21768923007157e-05
4.33564498282015e-05
3.02947560210308e-05
5.77412697626484e-06
4.25163542715099e-05
3.13610009552013e-05
3.3253544889562e-05
2.01990521292613e-05
1.88185931445347e-05
2.34534426594318e-05
2.59829969086087e-05
2.90203914078929e-05
5.48212415431128e-05
4.07536344777228e-05
5.39835180879932e-05
3.45748483094389e-06
2.43214553906915e-05
2.21327411319407e-05
3.92066759288477e-05
2.03690947943198e-05
5.39360015799035e-05
1.7841497001284e-05
5.71240477702954e-05
4.81578102713187e-05
3.64465818358624e-05
3.68941264689405e-05
3.09952960338884e-05
5.00746440043378e-05
2.03914390989784e-05
4.52234259631812e-06
4.02459008240897e-05
2.81447536210395e-05
2.02661794868442e-05
6.78020588726682e-06
1.82466138667976e-05
2.48818033565918e-05
7.54725430583713e-07
3.75311579860681e-05
1.35632509072295e-05
4.96355008069472e-05
5.25712704657636e-05
3.29789955242446e-05
4.68555523951825e-06
1.31985483723885e-05
2.20647227878164e-05
3.5234661900221e-05
3.18795700008085e-05
2.81232919716356e-05
3.53726996533781e-05
3.57170318197251e-05
3.81531485648379e-05
1.0705280257752e-05
4.60969128229204e-05
6.98280047989382e-05
4.61963078005471e-05
-1.38905522844846e-05
-3.30841311839242e-06
3.84941350602992e-05
4.60303203494495e-05
1.92566876432564e-05
8.41243021065277e-06
1.92239843000042e-06
5.66079161246574e-06
9.47341231884031e-06
2.69340439719447e-05
4.87000207587788e-05
2.20938182153163e-05
1.34095583678694e-05
1.51974332554386e-05
1.81118247516548e-05
3.978545517539e-05
5.21109470272799e-05
1.15890328717043e-05
6.21496802283955e-05
7.36797475306408e-06
6.20258969105337e-05
1.94611356062754e-05
8.1203227202632e-05
4.04760363317258e-05
4.38012772751467e-05
3.14396098520607e-05
1.56898743993038e-06
4.53758146445573e-05
2.49411376879758e-05
1.94034310376534e-05
2.90774926988019e-05
2.56012470676845e-05
1.76216135663657e-05
2.28661025517589e-06
3.95543191057231e-05
7.0795582167282e-06
1.82167626051237e-06
1.85531468274562e-05
6.63136576027944e-05
2.4952786764187e-05
1.17415334161498e-05
1.96752712536473e-06
3.71050697996858e-05
2.58382359418285e-05
1.54348908162798e-05
-3.41134141576959e-06
4.17279556960407e-05
2.05865932358842e-05
4.31931770292487e-06
1.74301523980416e-05
2.34199930514155e-05
3.24813740563777e-05
3.4238608283582e-05
2.80798635376486e-05
5.5639618150098e-05
4.49382731428301e-05
4.87852687329369e-05
-5.03966574722289e-06
4.20056555668862e-05
3.17889953026538e-05
5.3752550389709e-05
6.09005454830057e-05
1.50058332582861e-05
9.89586644814843e-06
1.2419071926366e-05
3.64827372778564e-05
4.66365774009411e-05
2.79012029491128e-05
3.22603257297698e-05
2.98608434304763e-05
6.75114808514795e-06
3.62421281895514e-05
4.11306561586302e-05
6.78640192702983e-06
1.6025525443348e-05
7.43387683648947e-06
1.10582303863831e-05
1.64452623848435e-05
2.29917405429409e-05
4.25167482085779e-05
1.57635534764145e-05
1.35395970018406e-05
1.10149808139462e-05
1.6817898691936e-05
3.32188729226742e-05
1.75020589404374e-05
-3.67004499601846e-06
2.29028253113884e-05
9.80468002579159e-06
1.14901258689575e-05
9.96811123810403e-06
1.97515629586384e-05
1.39614480667661e-05
3.19522224344407e-05
4.12502977657234e-05
3.58701937621823e-05
3.12642258701626e-05
4.88906798545048e-05
1.6332404682869e-05
1.20298615979813e-05
4.2058944300827e-06
2.56021670638639e-05
3.6839888102928e-05
4.16996889561152e-05
4.66966339158177e-05
3.59587451840451e-05
1.59567195443581e-05
6.03488493450179e-05
6.24286882893817e-05
2.17579683994483e-05
3.00600583487963e-05
6.35170387063533e-05
4.21568298180969e-05
6.71650096343482e-05
3.28352508537616e-05
2.84133497948281e-05
4.40086207126522e-05
5.6366341369608e-05
4.00435021405824e-05
1.80103617469154e-05
2.33728744280653e-05
3.63399493233353e-05
4.01871002084635e-05
4.6869251437363e-05
4.9756934107647e-05
4.48894438670903e-06
4.86835895374946e-05
-3.05667227385155e-06
2.44120765766883e-05
1.19837193406059e-05
3.65462628807061e-05
4.1290624528622e-06
4.34474568202069e-05
5.88331543165658e-05
4.13785313322591e-05
2.71950806810799e-05
2.24398755473987e-05
8.49610624017957e-06
3.31480027250463e-05
2.29478339254125e-05
4.54158519864712e-05
3.32234388219079e-05
2.11747607879409e-05
2.39880991173847e-05
6.64048137851174e-05
3.06347298944599e-05
3.94010993514475e-05
3.23743262846798e-05
-1.51188337690587e-06
2.95416602722482e-05
3.3879074830221e-05
1.18599336099224e-05
2.24899355912594e-05
2.47124080641227e-05
1.23788191539797e-05
1.68511860524578e-05
5.21280027859971e-05
4.85713139580595e-05
3.15740570279344e-05
-2.32634813645704e-06
2.54495089902944e-05
-5.24515428364625e-08
-4.48372208043565e-06
9.87567422519902e-06
4.90190240515687e-05
3.0840401718004e-05
-1.53443905671392e-05
3.41818689011842e-05
1.41232510059555e-05
4.16657490916411e-05
4.88410676519233e-05
6.33619637814707e-05
7.60619157694772e-05
2.56308286207525e-05
4.46125850964549e-05
4.27598961352446e-05
2.33585390870617e-06
2.27663487703413e-05
6.35528872742507e-05
5.10493152464498e-05
3.08394591322111e-05
2.44936481358617e-05
3.98911398456157e-05
6.04562276391409e-05
3.22983711091747e-05
4.1641703000935e-05
1.87874560994585e-05
2.99934285184809e-05
2.30251208562716e-05
3.1748688737004e-05
4.82602915706493e-05
1.73306714631359e-05
1.08565707252851e-05
1.55544164270178e-05
-7.63913886471069e-06
2.76450294477498e-05
4.3865102873113e-05
2.6770974218875e-05
8.25208498842429e-05
3.64831749503938e-05
2.75977209002518e-05
2.89757802648023e-05
1.44205751091411e-05
3.66662442764397e-05
5.0017683955851e-05
7.42018476150388e-05
4.50230697276694e-05
4.3255927377917e-05
3.7848903098357e-05
2.87007837817631e-05
6.66575424360877e-06
6.03622826619783e-05
1.59507291580105e-05
6.4227712703782e-05
5.94866224549678e-05
4.04545383792247e-05
9.37571512187746e-06
2.1782242519478e-05
6.09393489823844e-05
7.02747961333145e-05
5.32308421471696e-05
3.82496500119657e-05
6.56471661374795e-05
3.58831405198496e-05
3.28254953287614e-05
4.10123327233453e-05
4.28464529672254e-05
2.264383659414e-05
4.48237741704564e-05
3.80450636296323e-05
4.59463474597033e-05
3.054318180439e-05
1.8828229382647e-05
2.66950731446623e-05
3.97397287595566e-05
3.29852090873503e-05
3.1495111046597e-05
7.97365721769566e-07
-2.84998022295522e-05
3.88301798908009e-05
2.55354047232439e-05
2.47592776254206e-06
-5.9201624883894e-06
1.97506940544647e-05
4.79488428427573e-05
3.53758315348156e-05
3.20697134222591e-05
2.61783415705584e-05
2.59906517181265e-05
2.42193931549689e-05
5.17247385778288e-05
3.5563017250314e-05
1.4737855618496e-05
3.98561706055774e-05
5.6493595086483e-06
5.13267625586524e-05
4.45674043756686e-05
1.4556198387405e-05
5.62210234525028e-06
6.0202613962782e-05
9.30290048992713e-06
5.58289082522451e-06
3.50911700658505e-05
3.88357824578279e-05
4.91545954716484e-05
5.26709725287724e-05
-6.91821225185392e-06
2.91031768231082e-05
4.98161610905423e-05
3.47559631309642e-05
5.70146526211156e-05
2.17492972810525e-05
3.03477897170148e-05
-4.18919212605252e-06
1.93667870704609e-05
5.20652521772232e-05
2.18340432315789e-05
5.37726772338504e-05
7.17827075198015e-05
2.79761181769117e-05
-2.87167282738206e-06
8.88990481354026e-06
3.59556958860029e-05
4.09169842916712e-05
1.64097683050241e-05
6.00212784948457e-05
2.17743711628982e-05
3.05821946615967e-05
4.03985683211342e-05
1.01166634429734e-05
3.95918193575636e-05
4.99422733750499e-05
4.32342308169427e-05
-2.26790060356625e-06
2.27772197853598e-05
4.88608395412362e-05
4.96703561956039e-05
7.93012362684543e-05
2.39952693887914e-05
3.29593344313933e-05
2.92654800188178e-06
2.00178750055917e-05
6.63039737749419e-05
2.24702944621216e-05
4.11829802200582e-05
2.35771265390764e-05
3.88151001064073e-05
2.14869645768387e-05
3.55026129201508e-05
2.63728905178877e-05
1.74660510562015e-05
3.16043738005174e-05
2.87771232925223e-05
3.6025665232971e-05
5.25452152833679e-05
2.126198170356e-05
1.13640589309203e-05
6.83796230202581e-05
8.8698218639186e-06
2.35575802355642e-05
2.58320327167494e-05
2.75083887811987e-05
2.52144448818887e-05
3.47116865851465e-05
2.24141793686285e-05
1.57588256489434e-05
7.30044151545625e-06
7.84871216808774e-06
5.1429617305608e-05
4.43899421828446e-05
3.99669332907227e-05
3.31111809649705e-05
4.17116041140579e-05
4.85963717145466e-05
3.84058755994305e-05
5.92316692943954e-06
1.55709091196198e-05
5.19910716302389e-05
5.47989472237944e-05
3.30926153655544e-05
2.57327472227459e-05
3.51609508565515e-05
6.05663568272157e-06
1.6503032017127e-05
3.07325376795556e-05
2.45023393911653e-05
4.63297924719131e-05
5.71507275874814e-05
1.9130130266583e-05
5.29876970667736e-05
-5.17133956131798e-06
4.0012244656341e-05
1.51850954286306e-05
4.30688012849514e-05
8.24022546197605e-06
3.35467152888849e-05
4.60501053212326e-05
1.19957256501601e-05
-1.20315480570375e-05
1.12889215981629e-05
1.54035013235201e-05
2.06956182979545e-05
2.3278154174642e-05
3.30428316517928e-05
4.44177602757698e-05
2.96882587680459e-05
5.62371606072433e-05
4.44531260459947e-05
5.1609474065387e-05
1.11686613983949e-05
2.84526933152921e-05
4.50893454549051e-05
1.21638124041948e-05
4.1563915522611e-05
4.12593468678762e-05
4.29804340146526e-05
2.75260863269574e-05
4.78866482738598e-05
2.43469225507335e-05
1.59554969103753e-05
3.66497137984224e-05
3.98853379585031e-05
4.11077564835531e-05
3.97377678813035e-05
4.0737605625698e-05
6.40744765771691e-05
2.78021465873501e-05
3.9831698805112e-05
4.53303327390611e-05
5.36911449299523e-05
3.26902208234649e-05
4.90392471061352e-05
4.12108283253541e-05
3.71769650177763e-05
-1.71653328978264e-06
5.26282770876735e-06
3.04032016217206e-05
3.36625579930847e-05
-4.87606417602234e-06
-1.82832804429021e-05
2.23134328901643e-05
3.32990769891884e-05
3.62729823865151e-05
2.05393003511972e-05
1.23902812509257e-05
5.70387814798591e-05
6.60168852683037e-06
8.78542690826698e-06
4.121933651178e-05
3.60272846463097e-05
1.13651453748984e-05
3.1958840492623e-05
5.39495398068132e-05
2.0167923982594e-05
5.46714619560024e-05
3.22627274820777e-05
2.94099999615021e-05
-2.25827509900649e-05
2.56314360887958e-05
1.08223664067931e-05
3.20118545158329e-05
5.9342619706237e-05
6.73608915501976e-05
5.27419331726955e-05
5.40335685877926e-05
6.25706067443873e-05
5.64306487705738e-05
2.19157094834778e-05
3.1212950490144e-05
2.61550313233358e-05
7.07079701888986e-05
5.11805942116977e-05
2.96297173920621e-05
2.23685318645231e-05
6.36710023859107e-05
2.09389635298371e-05
4.12000248464885e-05
4.52119382177529e-05
1.53568673915504e-05
1.91733160644855e-05
3.14364004610604e-05
6.54914989851756e-05
3.7388530853767e-05
7.78088198199186e-06
1.51637907516046e-05
8.19009343646261e-06
2.36869487408293e-05
3.85802544648806e-05
3.45913972095924e-05
3.46767254512816e-05
2.31845126101739e-05
2.93893947792595e-05
2.85869822980163e-06
3.81797239557417e-05
4.41634472444171e-05
2.54685897024474e-05
2.39701978766624e-05
4.61113670774779e-05
5.9997311771818e-05
4.28320990872984e-05
1.42131186087393e-05
6.3777629517503e-05
5.17385235795071e-05
2.02880272759493e-06
1.26990133763543e-05
3.67524470513011e-05
6.93947976514436e-06
6.30744633081903e-05
9.57698918533301e-06
5.89104744474312e-05
2.38266080187896e-05
7.01154917175025e-06
2.52205139153741e-05
2.94524086563709e-05
2.55648382672405e-05
2.22680766298169e-05
4.9805513189565e-05
1.67079353534868e-05
2.62648212613238e-05
1.97270561996057e-05
4.196797731976e-05
4.81787527879514e-05
2.86957011548727e-05
5.29535167816394e-05
1.6155825880889e-05
1.28498495267153e-05
3.85479577464523e-05
3.6731157802439e-05
3.16638591442571e-05
4.09539988929065e-05
1.11752666387614e-05
9.66437812947708e-06
4.30190610358859e-06
3.141171739343e-05
4.72268464473978e-05
3.54719504933214e-05
4.02035204315703e-05
-1.35527053808456e-06
4.23872496154159e-05
3.19285924141127e-05
4.12148816779279e-05
4.14597732445201e-05
3.97679543458793e-06
1.70982391294333e-05
2.98783175706816e-05
3.56303211582359e-05
2.54560267989783e-05
2.77858096330334e-05
1.09329493581012e-05
2.97639875360768e-05
4.52970940046776e-05
4.36369477680288e-05
2.7355585838653e-05
3.17320446531187e-05
8.99439650045471e-06
5.3032688910208e-05
1.91895431846624e-05
2.38405867656799e-05
2.82803431489534e-05
5.0565642894037e-05
4.3079677512188e-05
3.93859413324935e-05
4.18431540081216e-05
-4.10741747380512e-06
4.97276916630851e-05
9.21582686098222e-06
3.03088945715551e-05
2.08363225926036e-05
3.64623414597619e-05
3.12372841445246e-05
3.23558940168055e-05
4.24901752893072e-05
4.76138674034865e-05
6.6926623325509e-05
-9.35965220419976e-06
4.50753615649535e-05
3.07705388475108e-05
4.22265174730579e-05
4.15590552647838e-05
3.37820986707027e-05
3.79916166668594e-05
5.06544776598253e-05
4.36355147905771e-05
1.96850269949433e-05
5.62811290448779e-05
2.95376906084431e-05
3.56207889913928e-05
3.21167391205548e-05
7.55507459392558e-06
4.51835897067226e-05
1.75504674047667e-05
3.98391121593735e-05
4.28885896439398e-05
2.70508490305499e-05
1.1160637109615e-05
2.38980238989334e-05
1.09184004146347e-05
5.93146346960365e-06
2.36745415890372e-05
4.88783805961953e-05
5.11190009697153e-05
5.89680051715924e-05
9.14676642936455e-06
2.81221551651084e-06
7.26347658289726e-06
5.4090451360367e-05
2.02367315954937e-05
3.83070758423322e-05
2.28199560394012e-05
-5.06669394202061e-07
5.73702057623144e-05
3.8507345696192e-05
6.07643961516919e-05
2.99476858187603e-05
2.60843157111573e-05
-2.06289849608064e-05
1.52206730289793e-06
5.84167082163129e-05
3.79172297951424e-05
3.19321948950846e-05
3.25099556598843e-05
1.5866665843412e-05
5.08730238018055e-05
5.79599515707043e-05
4.52368031970818e-05
4.85304241131411e-05
1.36684460051081e-05
1.94734076513757e-05
2.85641020194109e-05
1.12010506731779e-05
1.90376505427648e-05
5.04749736841955e-05
6.09887231703246e-05
1.71214318457662e-05
4.11313400807017e-05
1.87340629428038e-05
5.26366289086613e-05
1.03640359866787e-06
-3.26925749673955e-06
3.8430982461482e-05
5.93627335562934e-05
2.9544911377196e-05
4.1611573486765e-05
2.24246005450773e-05
1.53645703905123e-05
2.84539854461273e-05
2.2012337826457e-05
2.46227182545655e-05
3.81921827610811e-05
2.83487050497766e-05
5.33459702197393e-05
3.54907052384854e-05
4.35574962244474e-05
6.54242922822043e-05
8.60231075627536e-06
1.35068830783467e-05
2.87842269293778e-05
1.59864185376616e-05
1.70152552040667e-05
1.99012247973147e-05
5.74562440343402e-05
1.85483141025464e-06
1.20156569631266e-05
2.73556512956382e-05
-7.74883629693496e-06
5.16164863841041e-05
-4.08553387084588e-06
1.23037686679003e-05
5.5483675924543e-05
3.04462882015427e-05
1.53719502860425e-05
3.74503574448711e-05
3.54417217774077e-05
4.23047128718706e-05
2.45163079044346e-05
5.14032358637623e-06
4.93281861644569e-05
1.40823780438172e-05
2.95062118259314e-05
6.82661497634429e-06
3.84393830327093e-05
2.2311021883833e-05
5.39869870653913e-05
3.89742883664728e-05
4.6934690721613e-05
1.17364914250939e-05
2.1012639305209e-05
2.92024606971215e-05
2.06831595782448e-05
3.55421205045175e-05
9.29180067997717e-06
4.20972123403594e-05
4.17443293979679e-05
4.14515972271308e-05
2.7493894402891e-05
1.17300099041829e-05
4.06965701154418e-05
3.01666266262091e-05
2.95008294180505e-05
1.35481194659058e-05
2.43550230777856e-05
2.45413567997585e-05
1.79308554661959e-05
4.38545018048355e-05
2.62574844099266e-05
3.74747647300192e-05
7.45946138729645e-06
2.12606144405024e-05
1.98614378796499e-05
5.32194829798674e-05
1.90455012550177e-05
5.52954149236284e-05
1.08014574577313e-05
2.58008296375911e-05
2.74058183411798e-05
3.87058023412969e-05
4.75991150315333e-05
1.71575057777042e-05
2.48267542595452e-05
2.68781868136101e-05
2.39918925089123e-05
3.31140463845111e-05
2.4999776176683e-05
4.40293992213576e-05
2.34639507093728e-05
6.38840433717757e-05
4.45064948932409e-05
1.4261942353376e-05
3.76224705136336e-05
1.83851205844167e-05
2.94720616205701e-05
5.52929100281878e-05
2.60701321366516e-05
3.9248733754715e-05
3.08154587159494e-05
1.92130581155335e-05
2.11527206740241e-05
1.91428808296679e-05
3.11339009016494e-05
5.17666005788423e-05
2.52336946018002e-05
2.04198731047861e-05
3.92137362179859e-05
4.0693472655497e-05
3.54676430764905e-05
7.08235062242054e-05
4.54981525242326e-05
9.84061773765181e-06
5.20117830998199e-05
3.35004424249978e-05
4.20021270083466e-05
4.72212436381206e-05
2.82303349372979e-05
-4.3105893459306e-06
1.66401536725242e-05
3.01626580060465e-05
3.84779186496402e-06
1.15226435400664e-05
1.92542969110539e-05
2.71006724946351e-05
4.04480083539575e-05
-1.1802433208298e-06
2.29844843427003e-05
2.41628033198116e-05
6.01681365336823e-05
4.24984284992128e-05
2.47148436050997e-05
1.12231033010474e-05
1.26522330568286e-05
2.67240163024092e-05
2.28973234951492e-05
4.10429504279352e-05
2.50691765992462e-05
-1.40889939164984e-05
4.30238640000685e-05
2.35665493382111e-05
2.16797441442731e-05
-1.29624822271551e-06
2.10071203614422e-05
2.06367076997145e-05
3.63213969470459e-05
2.55955528053729e-05
4.19708227467421e-05
2.3587085327638e-05
1.58346774986059e-05
3.27016100442307e-05
5.61147156950943e-05
2.92615653364096e-05
1.73176356728202e-05
-2.5693597808391e-06
1.53597904252736e-05
5.98743602478776e-05
2.79779328817523e-05
3.55228483534186e-05
5.22343424568935e-05
2.23481265444474e-05
1.28727014612737e-05
-1.46161192725995e-05
4.02182149453956e-05
2.24523796312533e-05
2.54802901331454e-05
4.78134377442479e-05
3.62501509078061e-05
1.14228588282982e-05
1.49265526399501e-05
6.14998307129904e-05
-1.58621455834262e-05
1.64968499353747e-05
2.42600347115352e-05
3.71485460039217e-05
4.3256933231437e-05
-2.62448544109234e-06
1.02911148787156e-05
3.15280243986734e-05
4.65844861903873e-05
1.31797405233537e-05
1.33778424347363e-05
3.43099685367483e-05
1.45776752720508e-05
4.32487025126274e-06
2.7984418804995e-05
-4.28259781430802e-06
4.5618641293764e-05
7.30126415117137e-06
4.04330217287791e-05
5.38142320093686e-06
-1.7198297702023e-06
4.24555116990389e-05
2.44009682410162e-05
3.66307959071394e-05
3.88317013666238e-05
5.89664446843961e-05
7.8443693673246e-05
2.22721097235883e-05
3.00791519737097e-06
2.91170156230146e-05
4.67567900486764e-06
3.0059668897781e-05
4.73117348534172e-05
2.23996104798173e-05
5.30222544286237e-05
4.19520112396106e-05
4.03043037412162e-05
5.16630984407565e-05
3.9211814534709e-05
4.35263364560057e-05
1.34340288071359e-05
3.71294700324646e-05
7.38521319624868e-06
7.90819036367357e-06
2.15473323140477e-05
2.09861030268893e-05
2.0479772355655e-05
5.97394367768125e-05
-2.05903461137954e-06
4.81015137638034e-05
1.53496927424607e-05
3.81509797993686e-05
2.33305414958512e-05
3.89938735109749e-05
2.24948344298935e-05
2.65860188762837e-05
8.04816373194374e-06
3.42802332041779e-07
6.4630775016011e-07
1.56749575334159e-05
1.80746606150125e-05
5.25035875388653e-05
4.53729407795769e-05
2.38878470970078e-05
2.38685730111402e-05
6.7302715925059e-05
2.68822537512341e-05
-1.37225916461932e-05
1.26983835187048e-05
5.18168600424356e-05
1.82839502131345e-05
3.5375257071131e-05
5.08534349052481e-06
2.40321473597327e-05
3.39538327820736e-05
2.95574228885942e-05
2.63046760545277e-05
3.1285715787641e-05
7.18652974411611e-05
2.10379386922875e-05
2.0900073902221e-05
1.69656795500644e-05
-2.90286227675689e-06
1.76525227433477e-05
2.63275733820185e-05
3.58241629326784e-05
1.27151147431702e-05
2.59469444920001e-05
5.08900510731714e-05
3.34036280053181e-05
5.67402049553828e-05
2.47615023336318e-05
1.84784139800566e-05
2.22665538601465e-05
5.62541160937528e-05
3.20026895248046e-05
7.40397712967081e-06
4.1111061358932e-05
5.29836656741552e-06
1.66762551364188e-05
1.37240128709509e-05
1.27851271122363e-05
3.47609411958694e-05
2.79441579135577e-05
3.00940459231959e-05
3.01519923167567e-05
2.44940000333436e-05
4.0743195571241e-06
9.96110293656362e-06
1.18379788830631e-05
1.47324845086052e-05
5.13170932025403e-05
2.83490749195505e-05
6.07828131085841e-05
4.72275648511462e-05
1.67322087111562e-05
1.98364008684401e-05
5.91963811470601e-05
1.85895271805844e-05
2.74858881826082e-05
3.08132339860699e-05
2.81490496712505e-05
1.10707119601711e-05
1.93057127654727e-05
3.2780874248502e-05
3.31863319149648e-05
5.40187343895421e-05
4.96318918476441e-05
3.55484794965039e-05
-1.30154948214894e-05
5.17721449215181e-05
5.58099639654402e-05
4.68088651851676e-05
4.68722246896162e-05
3.45820252530744e-05
3.50878458268085e-05
0.000109698651262318
5.06102387827047e-05
3.27756246571439e-05
1.60489509338681e-05
4.34419605816423e-06
5.41556999554218e-05
1.52733715142889e-05
3.9011285664322e-05
5.47301749119865e-05
2.26035385148043e-05
2.38969167496032e-05
3.66000516689195e-05
3.6681574650494e-05
5.04001917009228e-05
3.7915156432247e-05
1.95848807562135e-05
-7.50648423545352e-06
5.696781049477e-05
2.71232502785234e-05
3.53997048787053e-05
3.35309448848152e-05
2.73137205734272e-05
1.15885321692191e-05
1.75382394035058e-05
2.9805336974016e-05
-8.35831318942437e-06
3.98415421431857e-05
1.32654043584169e-05
1.69403747403347e-05
1.07911403586455e-05
4.28501222765695e-05
1.88249739482868e-05
4.87453609177615e-05
8.87883250333137e-06
4.48802167280927e-05
4.857758354564e-05
1.51486146379196e-05
-5.61909590598642e-06
2.49288072626574e-05
1.66341254869796e-06
6.09529560401252e-05
2.17328649123164e-05
2.85369097886349e-05
2.10968488491684e-05
5.16910876858313e-05
4.24119652085456e-05
2.62809144068687e-05
1.79166123075991e-05
6.61235347602604e-06
2.32421732506036e-05
3.79248850493299e-05
1.78601741867121e-05
4.61495904510534e-05
1.33557003965674e-05
1.87844239303323e-05
4.00246215024478e-05
5.44865632250755e-05
3.40013897928432e-05
-1.21761125548945e-05
1.72796794264758e-05
-5.21029840537383e-06
1.24082688060446e-05
3.92795809633191e-05
-5.41944722446774e-06
3.64988773843163e-05
2.69781483247679e-05
1.97483373662462e-05
9.92498869183104e-06
2.72607360305754e-05
2.73528957525495e-05
1.03466691667776e-05
3.02637920355383e-05
3.16315906386074e-05
6.29187516316122e-05
1.22405660457251e-05
6.06454033696621e-05
5.82641300499999e-05
4.47399521155471e-05
2.1570289623654e-05
2.62309941677723e-05
4.87673096070107e-05
2.77171011090717e-05
4.409359913003e-05
5.10607675878031e-05
4.69399417239288e-05
-2.28685717627525e-06
5.10300801174144e-05
4.55905327116659e-05
3.87557577591754e-06
3.51472266978017e-05
3.87687024046583e-05
6.12913097062519e-05
5.14285163349635e-05
2.4856028658893e-05
1.63558933011353e-05
3.06942669952678e-05
4.76439392031984e-05
2.77380322566948e-05
1.42501525167384e-05
2.91892395086872e-05
3.9107945014472e-05
5.27237152760687e-05
6.39504414040016e-05
4.54820652920628e-06
2.92386804837753e-05
-2.32981909543911e-05
4.55661781331153e-05
2.48374565019996e-05
2.48070611534884e-05
5.0894410159808e-05
4.5032684425615e-05
1.52354069009447e-05
4.74060926000677e-05
5.19135036131541e-05
3.30545966924051e-05
3.74183270581367e-05
5.55028793027207e-05
1.61721418966599e-05
6.61545307704023e-05
5.26868119463289e-05
5.44403031788936e-05
6.49020842169774e-05
3.6590138679545e-05
3.4458964209748e-05
3.33209098320039e-05
3.81752045692571e-05
3.63522496816344e-05
1.06025997740433e-05
4.46010331811997e-05
2.27124357428327e-05
2.01421707429334e-05
3.75078514153153e-05
6.16076360777496e-05
2.60857079877979e-05
4.57605445709058e-05
4.73642144785254e-05
3.92404983692656e-05
3.06258637513853e-05
6.41589485569156e-05
3.92721274358465e-05
6.7245898782654e-06
1.21179003882682e-05
-1.52935845188625e-06
3.24863559259169e-05
3.48027539807587e-05
2.00848086861098e-05
3.52405895166153e-05
4.36117215341465e-05
3.99969437958663e-05
3.1781967890047e-06
-3.73166907979975e-06
2.66291897781938e-05
6.73052776588614e-06
2.34575407388153e-05
4.80669538540936e-05
4.3479817353668e-05
1.59342222038448e-05
2.06473824613154e-06
2.53833345510852e-05
3.19831989304722e-05
3.89221225110826e-05
2.005979546652e-05
8.9387546704332e-05
2.53653162731283e-05
1.85265341556522e-05
1.96535526480592e-05
1.63381490562478e-05
5.19559964515441e-05
4.28199591091686e-05
3.7079496316058e-05
4.79244660725363e-05
6.16384038426031e-05
1.52504763503842e-05
2.64882943294403e-05
2.36186807703912e-05
3.08210863482209e-05
-6.37615391071545e-06
2.636901585278e-05
1.85917614920234e-05
3.86248925189059e-05
-2.37568508631841e-06
9.33794104741259e-06
3.73655859151065e-05
2.66186966605205e-05
-5.80430066174633e-07
7.93871941782208e-06
3.83295271137826e-05
-2.84331659617869e-06
3.32587627545551e-05
3.98064148173051e-05
4.98163448190224e-05
3.09900850720142e-05
1.57499530137729e-05
2.3657629025451e-05
4.9329583901697e-05
2.88272021713288e-05
2.77136213019801e-05
2.69800900376154e-05
4.34433164067674e-05
1.55917873128129e-05
-1.24213275088509e-05
4.12322239462152e-05
4.69475975120718e-06
3.22366944444102e-05
4.35762187522522e-06
8.20437601323421e-06
4.02889371659505e-05
3.0720722053936e-05
3.52454335416761e-05
5.70709319596817e-05
4.27424597453573e-05
3.65724710217252e-05
6.33122233554839e-05
3.84104950341124e-05
4.00254919806833e-05
2.44898590120772e-05
2.24233600975566e-05
2.14861858695812e-05
5.7515798088713e-05
8.83423082610074e-05
3.60204840200956e-05
4.21548998819917e-05
1.9949344737939e-05
2.1153574365319e-05
3.06476817838188e-05
4.44348354411808e-05
5.27452485330775e-06
3.88710465426973e-05
2.0710029275558e-05
1.14760901718363e-05
3.47332495563347e-05
2.41382146204399e-05
-8.99496394965746e-06
5.63775689672104e-05
2.70027236458711e-05
1.43642382809263e-05
9.28398095197947e-06
4.84582862728539e-06
7.19056693163603e-06
4.39482673097694e-05
2.14303170005657e-05
3.24585746011763e-05
1.62190587727084e-05
1.36171302293163e-05
4.0193612062331e-05
3.12271976736444e-07
4.39777251926819e-05
2.7404991149305e-05
-4.15729140911156e-06
2.3822258049869e-05
3.54989866019723e-05
3.99125505198605e-05
3.97976498005558e-05
4.75261566338477e-05
3.5757777361389e-05
2.03475016619961e-05
7.60050701810651e-06
6.73876789724247e-05
2.88314162551824e-05
3.58132146247793e-05
2.48429562949005e-05
2.98470702473765e-05
3.83918246281809e-05
2.25819456298158e-05
3.33968369792344e-05
5.76754061843554e-06
3.76371653040845e-05
4.92309206162315e-05
1.0223985670509e-05
6.90391068174502e-07
3.08348468568255e-05
2.50230281422321e-05
3.74287543090203e-05
2.30877373839838e-05
1.41934642778038e-05
3.56259166820036e-05
3.51413105620511e-05
2.6133118563271e-05
2.91425557993586e-05
3.37500375100324e-05
2.9067839285122e-05
5.92121107958451e-06
4.2752591994944e-06
1.34129780589084e-05
2.98779059900268e-05
9.61816395625271e-06
1.71451486638304e-05
1.60232986836716e-05
-2.68955402493264e-06
2.88823252935903e-05
5.88523068215914e-05
4.25941566021003e-05
3.02951137849172e-05
2.17636028130563e-05
4.04758590446582e-05
4.89702477277035e-06
4.22386373219996e-05
1.64644052166715e-05
4.44373347217905e-05
1.83307916859933e-05
-5.42946919749147e-06
3.80356216716121e-05
5.95855478511926e-05
4.65029706359693e-05
4.57655798941507e-05
1.92670245372064e-05
1.33282887864427e-05
2.79883739354216e-05
2.86194966404679e-05
2.44170063745148e-05
3.20410098033814e-05
5.93209043625636e-05
2.39309034918457e-05
3.56560059740557e-05
2.27106588610361e-05
2.93354989172331e-05
4.05100740702975e-05
2.83713382988263e-05
1.67495562543685e-05
4.72872394956962e-05
1.76216313835727e-05
1.418662104142e-05
2.19329484454201e-05
6.75430490027721e-06
4.1857716615844e-05
7.25859573196129e-06
8.85751975178873e-06
5.44750316427875e-05
3.40704925660219e-05
8.76749387048452e-06
1.01613942618268e-05
1.0255579949773e-05
4.52310351175032e-05
5.27501005011012e-05
-6.59135690544135e-06
3.96220842876682e-05
3.01319493161146e-05
2.9145983396984e-05
2.56531259689808e-05
5.35238481430234e-05
2.28477223751415e-05
2.10175788664388e-05
3.03373980346484e-05
1.53986095019982e-05
2.77202092329657e-06
-1.05648381254083e-05
3.68941265901734e-05
3.17029178421181e-05
4.23047425074146e-05
4.66005535288209e-05
6.494730817863e-05
2.82290158918617e-05
5.29251310917746e-05
4.18812393996532e-05
3.64094684303369e-05
7.21090694592044e-06
8.18331635641065e-06
3.74508296505648e-05
6.17107782286392e-05
4.79935162397133e-05
5.98182275171787e-05
7.68790981291505e-06
2.14217165335194e-05
4.64201317732984e-05
3.94778821458911e-05
1.38843183072459e-05
4.34661704051439e-06
6.02361554868987e-05
2.74889755750247e-06
4.12421449987804e-05
3.1424996815952e-05
3.17728042184096e-05
9.34167301065977e-06
3.25359075969697e-05
2.37902716032518e-05
3.73311057747634e-05
-1.78227112343588e-06
-8.10816050701628e-06
1.37859860589787e-05
2.15778075729846e-05
1.10095612815694e-05
5.31558162627909e-06
2.33816212968994e-05
1.93038898046767e-05
3.05396811056496e-05
-7.66438446828157e-06
4.35475766644103e-05
3.43619791207427e-05
2.15555689151593e-05
2.90497823442235e-05
1.85780192613677e-05
2.68321025105344e-05
4.03164140713103e-05
3.22207157911846e-05
3.43425654597966e-05
1.39178483205307e-05
1.25050741279365e-05
1.12432106787408e-05
1.47240396872759e-05
6.09082443880561e-05
3.42488679077407e-05
4.52228722470452e-05
2.96861136966716e-05
3.37089467845261e-05
4.55953099619405e-06
3.14090670768604e-05
1.73099119771629e-05
2.12631653700258e-05
2.51683135480023e-05
3.66232807339711e-05
3.39516187150625e-05
1.68842966367909e-05
4.38467366512793e-05
3.06117026745277e-05
3.95586138500516e-05
5.11864589878562e-07
4.17952737711955e-05
5.37399970040115e-05
4.22469405111901e-05
3.62253993096687e-05
2.27705779376796e-05
3.91947094384652e-05
3.28408573199712e-05
1.65358696927553e-05
1.57486153406173e-05
3.11444850316959e-05
3.38773223960714e-05
5.66576217183076e-05
6.04560977373085e-05
3.50725790232451e-05
3.6479078403641e-05
2.06695355649116e-05
-2.560427030198e-07
2.44098488697534e-05
2.28418303689364e-05
2.710721147915e-05
4.78382371679583e-05
1.80870274137956e-05
3.24540763355976e-05
2.99290729593652e-05
7.54608856441699e-06
2.28468825977012e-05
4.43996086882607e-05
3.6740176462819e-05
7.60885367018828e-08
3.27738519616787e-05
2.08547175134872e-05
4.50513511794913e-05
7.53064490893515e-05
6.75729598609802e-05
4.70814559398387e-05
1.70706990386076e-06
4.62574670132557e-05
6.39029066229479e-05
3.39127432029259e-05
2.92469775282884e-05
4.2602600444446e-05
3.5594165910006e-05
3.85053804196542e-05
4.96671003815763e-05
2.44800119000725e-05
1.52748750269302e-06
4.68219994373377e-05
3.88102363774021e-05
1.77668127284454e-05
2.8048327067911e-05
6.43898601834949e-05
2.17903863677517e-05
-2.2266154742357e-05
9.73760378248201e-06
1.72376644645003e-05
3.63966657681809e-05
3.47105480677363e-05
1.30078553767233e-05
1.66150072668747e-05
3.30873634226115e-05
2.13218481367253e-05
3.27330001982208e-05
5.08553553692136e-05
4.97460711991958e-05
3.53897853030827e-05
3.26134844401573e-05
2.28455064597477e-05
3.58571667829521e-05
2.25515076167014e-05
4.99525347245017e-05
1.29620490564567e-05
1.2947970955791e-05
1.95369923044263e-05
4.761797743935e-05
1.05040362946823e-05
3.22725821121357e-05
3.58456915916462e-05
6.25034202686524e-06
3.70820471524594e-05
3.28877209350526e-05
2.56120835108383e-05
-2.45355940478749e-06
1.86472055219104e-05
2.68394939934574e-05
4.42741130376953e-05
5.42064876167214e-05
4.01676026406857e-05
2.04727369559183e-07
3.49475899193134e-05
3.08835274233865e-05
-8.95783001404692e-06
1.07634594912989e-05
3.07855207501274e-05
3.05785040444832e-05
1.38752707368582e-05
3.01873733655863e-05
4.13201777292279e-05
3.86146171419236e-05
2.34514836078559e-05
3.52443581261224e-05
3.45392698107803e-05
3.45762744732377e-05
2.46631975054875e-06
6.27464459153214e-05
2.52842287995911e-05
5.74355183777854e-05
2.23195206155901e-05
4.76662038119375e-06
2.51243959559456e-05
1.19634906778784e-05
5.06448513347255e-05
-7.83786150772091e-07
3.87844955897303e-05
3.14104587494536e-05
2.80756388988175e-05
8.24005327580052e-06
2.21091200350621e-05
4.20140225413316e-05
2.44661652373655e-05
1.06637295652444e-05
2.20690283658814e-05
1.70027344721627e-05
4.50204295427278e-05
3.97689733199976e-05
3.25681268536652e-05
3.46426980389828e-05
3.10964705845621e-05
2.86615743211652e-05
4.0428473074681e-05
2.5581157778342e-05
5.70507959794578e-05
2.6509120328971e-05
7.45666697125639e-05
2.92927006360205e-05
1.25645892838722e-05
3.34487935134089e-05
2.94134231976874e-05
2.8658380758401e-05
3.65214595954418e-05
3.32903896478182e-05
2.21902979022694e-07
9.30088224930789e-06
3.67741651193668e-05
6.07800831176035e-06
2.05005332668343e-05
1.42553041124548e-05
2.69631168068761e-05
7.42499118389466e-06
4.37296484905435e-05
5.62865278804799e-06
4.86856989319266e-05
4.48662671778233e-05
-2.46646630688763e-06
1.60976475128985e-05
3.70043128555148e-05
3.02885747226079e-05
5.18505013814766e-05
1.87455116759654e-05
4.50686747917179e-05
1.66017869877249e-06
7.2448601171086e-06
2.62609720842137e-05
2.24406247084339e-05
4.19052551092786e-05
2.55837358396756e-05
4.54837860909643e-06
3.46934364220075e-05
2.87115749407332e-05
4.07538875221087e-05
4.14876759171186e-05
6.17840248694876e-05
2.45824181406833e-05
4.57662161854759e-05
2.68261255389548e-05
4.85196486601086e-06
5.6029119679211e-05
3.38166231977426e-05
4.39734313895926e-05
5.6882817978204e-05
4.33385591729518e-05
4.7191470568933e-05
4.90302463931455e-05
3.23033706926792e-05
2.28005655285258e-05
4.57724510660997e-05
2.971884009168e-05
3.22102601525513e-05
3.0252210559281e-05
2.8489283887663e-06
9.85814149261442e-06
1.38109149226154e-05
5.38329130855718e-07
5.57815872303755e-05
2.38413920096569e-05
1.27081794901478e-05
3.26817824807598e-05
3.57139479872408e-07
-1.88415512954494e-05
1.21965109426354e-05
-2.00644652150744e-06
4.39778799917429e-05
9.85504219497762e-06
2.32580674946646e-05
2.42119188855508e-05
1.1694362347768e-05
2.28062912719942e-05
3.40885612980738e-05
3.3332635070496e-05
2.85525442679307e-05
6.78272494584042e-05
4.03213399019596e-05
1.383106479774e-05
5.41154129704071e-05
1.64998783318933e-05
2.89368353642226e-05
1.83443677445717e-05
-2.20178708351698e-05
4.68710102603665e-05
2.90780276016256e-05
2.56854818242629e-05
2.98328002635607e-05
6.12357480227302e-05
3.57175391593848e-05
3.68977254784232e-05
3.90103803425749e-05
2.25557136832659e-05
4.93536454170084e-05
2.2144809144656e-05
-1.13250935581793e-05
6.16450107208597e-05
2.31154755361319e-05
3.56306645096237e-05
1.89526759435933e-05
3.16198233918443e-05
2.31789514176486e-05
4.50432143897756e-05
2.30398493080716e-05
2.8540055175733e-05
3.06575863409973e-05
1.62190512729752e-05
5.63576757604581e-05
1.51280785597918e-05
7.36217148949276e-06
6.44652941571802e-06
3.65100669181743e-05
5.12448366866383e-05
2.966073015755e-05
2.9936206032685e-06
-1.07122357127963e-05
4.23615499715644e-05
3.67452754788229e-05
4.49575676130614e-05
9.29933636889321e-07
4.79981468274035e-05
5.28767974851098e-05
2.81449491662455e-05
2.69799797395692e-05
6.19763939399765e-06
4.34564042647293e-05
1.43715679593852e-05
1.05508888535269e-05
6.38726326730492e-06
1.49601050580651e-05
1.4711143997219e-05
6.42215451805055e-05
3.43910659739564e-05
2.40357382462267e-05
8.40588476065046e-06
3.9257675542078e-05
6.54201691547006e-06
2.24082587086513e-05
3.73880763280099e-05
2.13294787674868e-05
1.97985322677465e-05
5.77175912421831e-05
6.67237077718349e-05
6.20107346530442e-05
3.20929593111172e-05
3.69795911382443e-05
1.17675474604478e-05
4.0381253932554e-05
1.96652822434115e-05
4.08673587293565e-05
2.08266570861074e-05
3.97098424719596e-05
5.88807110809169e-05
3.42577933398454e-05
3.53741219875412e-05
3.60955058560317e-06
-3.93892962069471e-06
4.07558276918452e-06
5.19542180335507e-05
3.03221694510683e-05
3.0638193572032e-05
3.14499308840163e-05
2.18345137907578e-05
5.13854810833932e-05
4.92720801632946e-05
5.4254640376073e-05
6.85795407346727e-06
1.01393006529272e-05
2.11811381004096e-05
4.34401712869153e-05
2.28905809877896e-05
1.30267359439838e-05
2.71745554065246e-05
2.92937610450183e-06
-1.15786931238183e-05
1.59147266508889e-05
2.08737707218415e-05
4.32596605620207e-05
2.52615830023535e-05
1.05573159204271e-05
2.7716233075819e-05
3.02873407470781e-05
2.1538054050986e-05
4.29173947150857e-05
3.09564518248521e-05
1.10816675262925e-05
9.88568705507747e-06
6.15131662339494e-05
4.02835250615682e-05
5.56940124581484e-05
5.99223309627255e-05
1.46253109352229e-05
3.53648800068444e-05
2.47416579976661e-05
4.11154188730553e-05
3.49624461834525e-05
4.20171237373869e-05
2.31261121254027e-05
4.23310722226417e-05
1.60920634727851e-05
-7.39543057210892e-06
5.26868044049922e-05
6.37790497779385e-06
1.59485282206543e-05
3.79021687085957e-05
5.29726184847386e-06
4.92084710359197e-05
3.24570735672165e-05
2.77738154072063e-05
3.90417590459148e-05
1.0367507253218e-05
4.36062310774436e-05
2.38882600240951e-05
1.64297742510973e-05
1.96400421608406e-05
4.08711719140518e-05
7.30220039682062e-06
1.9669241095641e-05
1.3610434503185e-05
7.56066238803246e-06
2.67018885232182e-05
1.34918375997014e-05
1.64179817991214e-05
3.38040390647743e-05
4.07082475748603e-05
2.51676985320923e-05
2.78765430119593e-05
6.0333274465158e-06
3.4679736161987e-05
7.67794686410557e-07
2.36118416292148e-05
2.67036662129762e-05
3.32521780493769e-05
5.04148472851701e-05
3.46413465651652e-05
1.97773958694661e-05
3.78142972723185e-05
2.98683293874007e-05
1.12916513776229e-05
2.62311508125992e-05
3.70233062556205e-05
1.26184498849299e-05
3.94465862321794e-05
4.2051391561631e-05
2.67781252792205e-05
4.08702235539584e-05
2.5995997019706e-05
2.80752254030079e-05
7.48191521237217e-07
1.03690257676353e-05
5.91359966836668e-05
1.80658958843437e-06
3.98722320712101e-05
1.99094407913892e-05
4.08959052339553e-05
3.43864433969121e-05
2.33278568749709e-05
2.15758249198741e-05
2.80131968894366e-05
-1.61457308033155e-06
1.58639502026335e-05
3.43479174747085e-05
1.05988796883616e-05
3.2003913780488e-05
1.84271356062412e-05
5.76311322667131e-05
1.34741693505693e-05
4.04098870910223e-05
1.7711047257956e-05
1.44073602986497e-05
4.98392320300648e-05
5.25726554758911e-05
2.89676436894399e-05
1.60433751562134e-05
3.95496430448898e-05
6.27442156223114e-05
6.25123598042429e-05
2.72964656892757e-05
1.81079559449941e-05
6.15888077142485e-05
2.86739465697707e-05
6.55463212580807e-06
2.54377307716254e-05
5.94411772725724e-05
2.29325655032953e-05
4.4971511872768e-05
4.43086265605407e-05
2.4610348298537e-05
4.48856542482401e-05
2.61210394650175e-05
3.01730489130365e-06
4.05642083881548e-05
2.75436204653819e-05
-9.1597064664253e-06
5.63934009179017e-06
3.98630753215915e-05
2.02720432599569e-05
1.55716589769864e-05
1.88654874321551e-05
2.49073958719068e-05
2.53001636005562e-05
3.74743783532352e-05
2.58365518038195e-05
7.49655773772735e-05
3.37193930969612e-05
3.83422587609772e-06
1.6245539014128e-05
2.27242998554902e-05
6.0100629919004e-05
-8.23937935220858e-06
2.60886431955103e-05
1.64373087241348e-05
2.66383647709396e-05
1.84012539421311e-05
3.7446791674028e-05
4.33129457035772e-05
1.81568500708218e-05
4.63282215611598e-05
2.65530576704336e-05
1.28374163783571e-05
5.10127842217023e-05
5.1518583158063e-05
5.83749905044157e-05
3.54290581490478e-05
2.58514012035507e-05
4.70736557153134e-05
4.61342924166684e-05
4.99683853859566e-05
4.42632183643652e-05
2.70122135932366e-05
3.44913816891611e-05
5.08616491980039e-05
1.78368701232628e-05
7.03110380673305e-05
3.08007332848777e-05
4.41234464861277e-05
3.75828727099596e-05
3.04749658641199e-05
4.80359683045233e-06
2.12605487932343e-05
5.97419994333154e-05
4.9073178475796e-05
2.71214486819275e-05
2.02810732955615e-05
1.42977536437994e-05
3.78626393449263e-05
1.88894624834488e-05
2.09995956706116e-05
2.90844548740366e-05
1.35627568010276e-05
-1.39063136409808e-05
1.11315857495617e-06
5.91801092854033e-06
1.44935406946977e-05
3.68253209366402e-05
5.17688436085526e-05
2.6800907480221e-05
3.31178191426806e-05
1.72413564365024e-05
3.28905990179003e-06
5.2191114595059e-05
-1.55275621051333e-05
3.36071831204278e-05
3.62800668443088e-05
1.28112565699895e-05
1.29723231915597e-05
2.70394373715112e-05
6.86630181090556e-05
5.41798353903682e-05
-1.97832553006676e-06
6.22176785312643e-05
2.47726993901947e-05
5.27882481249742e-05
3.9802763744747e-05
3.14562500417325e-05
4.04869416087273e-05
2.49953347300946e-05
4.74113748618214e-06
4.36905551135645e-05
1.48352424666819e-06
1.46776524958374e-05
2.82565476093483e-05
3.28075107054359e-05
1.72779553536908e-05
6.78725317040276e-05
1.65773540311278e-05
1.62265847940655e-05
8.11515954822248e-05
5.95581405686936e-05
4.34739989063622e-05
3.44926163816415e-05
1.26135906488019e-05
1.13349387390405e-05
5.65171013997074e-06
3.91048872482026e-06
4.91944509661117e-05
4.53321516985875e-05
4.14971572942058e-05
3.09214105116399e-05
3.88212219800015e-05
1.33542319536931e-05
2.61189812662267e-05
3.59937108368757e-06
-6.21885986663186e-06
4.68606198924374e-05
4.02819785775876e-05
2.42516686902458e-05
4.27723780523682e-05
4.37711637563458e-05
2.05398327226082e-05
3.09164345215147e-05
2.09691351592226e-05
2.95846252659886e-05
1.70899690054648e-05
2.50094453687959e-05
3.64410484999489e-05
6.49635997399166e-05
2.53986348196946e-05
4.30402590415534e-05
4.49335910054478e-05
4.52215271313625e-05
3.92997842871832e-05
5.28800911157432e-05
-2.40121648258092e-05
5.96089444294511e-05
6.34218939894067e-05
3.13667127964869e-05
1.92603788810247e-05
6.92011575657076e-05
2.22535478724828e-05
2.32026937629673e-05
5.86005052311357e-05
3.59870826241616e-05
1.99800983869322e-05
2.4097488587928e-05
3.38361391122839e-05
2.040680912194e-05
2.68301517336688e-05
1.6919304939958e-06
2.75222406437414e-05
1.01699676662905e-05
1.83028395532366e-05
2.21072180695586e-05
5.80795359408558e-05
1.56768877351541e-05
-2.35740947083261e-06
1.46290899452769e-05
4.49769390936685e-06
3.62380975685591e-05
4.67637433594185e-05
-1.45650730720936e-06
2.69761913747812e-06
2.59015462891732e-05
2.22735177703105e-05
3.51898318742524e-05
1.57383502535505e-05
-1.72090115777504e-06
1.94844873259675e-05
4.34824460510277e-05
-2.48652417908649e-05
-1.69346511849169e-05
2.1089416909001e-05
6.92087666565396e-06
3.58908996901597e-05
2.86279067356982e-05
9.16052457426233e-06
2.25196390281733e-05
2.93998780196343e-05
4.16624448958774e-05
2.10906060482362e-05
7.61697047156444e-05
2.80283194079221e-05
2.97193485876377e-05
4.34474562733586e-05
6.7682306639713e-05
2.85049417088412e-05
3.52351365992998e-05
6.04993889469795e-05
4.92962040627241e-05
9.93578566216362e-06
3.39626241334274e-05
4.38608211717576e-05
2.45348906875666e-05
5.77851192214438e-05
2.44416158254953e-05
3.33187138004243e-05
1.47839657392025e-05
3.51291267231659e-05
1.65293518295547e-05
5.10723162255171e-05
4.60312655118181e-05
3.83949112240155e-05
3.20489541128522e-05
8.09480380975365e-06
4.38869244744351e-05
4.3833030819621e-05
7.19175710605748e-06
6.21077611896727e-05
6.40329322025927e-06
2.97476712625058e-05
5.00152581928819e-05
2.64093044362302e-05
4.30088433143977e-05
1.26459793831312e-05
3.90474636971827e-05
3.72755370644022e-05
8.31271827689809e-07
4.34928606357127e-05
3.4293930330124e-05
2.73107847706143e-05
-1.26650195689602e-05
3.93575175650203e-05
2.37180738948193e-05
4.11252946707865e-05
4.40731301373025e-05
2.70753191207979e-05
3.33477544506408e-05
3.6719374568877e-05
2.27031359593259e-05
2.95129538763774e-05
2.23906812455515e-05
-4.0035167590213e-06
4.84584238084563e-05
4.46406620347305e-05
5.72256115729675e-05
2.27823103578171e-05
5.33452883690435e-05
4.94178096182725e-05
4.09572361682362e-05
2.36915713446077e-05
7.32253990361367e-06
2.37150499588462e-05
1.79903756659572e-06
1.12854977109211e-05
6.83175586479339e-05
3.35294957780083e-07
5.86841209070656e-05
2.08628307835707e-05
-6.64579019674858e-06
3.04501283351941e-05
1.87832764915487e-05
-1.17466846542979e-05
3.9992804119746e-05
-2.22521365419667e-06
2.94530829355524e-05
1.41101353809265e-05
1.11679214145787e-05
1.46837399478976e-05
2.29429283335627e-05
5.3624963156228e-05
3.20055489619742e-05
3.78113613739666e-05
8.88545624276384e-06
4.19576962377578e-05
5.8483790361654e-05
9.31775525553493e-06
3.81326104006675e-05
4.55569828126458e-05
2.2298309039118e-05
9.86029561859526e-05
4.78392762718215e-05
3.97800712528962e-05
2.8034612831695e-05
6.28848054069499e-05
2.67344490896413e-05
5.1939185622019e-05
3.75956514414892e-05
2.84634139854438e-05
3.0240769237796e-05
3.34996773492329e-05
5.15332317738085e-05
4.41647220217323e-05
3.98108559630161e-05
4.1101396454036e-05
5.22698770019897e-05
2.69071519418157e-05
3.90028975522942e-05
5.51114126017437e-06
5.90508308227984e-05
3.07075908658953e-05
3.12602340328394e-05
1.11620015470771e-05
1.57744153822893e-05
3.19718764374634e-05
4.15764862723233e-05
1.73513963791444e-05
2.61631292976329e-05
1.09560293634074e-05
2.33008788871566e-05
-4.95933510516749e-06
4.03019919225977e-05
6.2977089299322e-05
3.42028281339557e-05
3.66915575685841e-05
4.37438149508371e-05
2.18240368629721e-05
2.29759926380707e-05
3.04981875773153e-05
4.63862423986691e-05
3.7935440787705e-05
5.21368992760316e-05
4.51194719043149e-05
3.48983826792422e-05
4.48727353353697e-05
4.10126531358594e-05
3.70345320951142e-05
5.35605472863867e-05
5.99647611763179e-05
8.16008418337295e-05
1.53600094876436e-06
9.12305517956405e-06
1.61812902096407e-05
-4.4870182494117e-06
1.93589459801504e-05
4.83794859385612e-05
1.83860351689954e-05
2.0945639349653e-05
3.72306209290606e-05
3.36649109960608e-05
1.15023684600489e-05
3.85535611726543e-05
5.23364834852319e-05
1.57473724469208e-05
2.24317237203817e-05
9.56154560416685e-06
3.45783801460138e-05
5.99085526726786e-05
1.75796072820781e-05
-1.44565512396992e-05
4.57542358410551e-05
3.5238729312588e-05
2.10585204203094e-05
1.65855311468169e-05
2.13559471896715e-05
-1.79208035028411e-06
4.05843441086338e-05
3.54999876443771e-05
2.78623571410032e-05
5.22807469784143e-05
1.26970588373619e-05
3.80366846661499e-05
4.23767490117539e-05
3.67581598568966e-05
5.89619878812378e-05
2.80591397808377e-05
2.36281815347232e-05
3.74015208097114e-05
4.35233556089971e-05
3.50043405357569e-05
5.26601148518891e-05
2.5209323541776e-05
2.16365372553563e-05
5.96521822292488e-06
3.03894355959681e-05
2.59215288309255e-05
2.21698796728054e-05
5.64542797894671e-05
-5.96418121541228e-06
1.16368574054104e-05
4.61522977174016e-05
1.01041095309927e-05
6.04430702508273e-05
4.18120990236749e-05
1.72536966805088e-05
5.56179921059115e-05
4.03633983350672e-05
4.64147767089812e-05
3.11223123208541e-05
3.71235534283975e-05
1.82947179240839e-05
3.81343246581764e-05
6.75157699126223e-05
-1.87536758132303e-06
2.77002897191523e-05
2.52324378410896e-05
2.4476287815262e-05
4.49784733203057e-05
3.23770193451656e-05
4.26968348311587e-05
5.67671994022522e-05
-4.51301386676566e-06
1.57928454194058e-05
5.92769035193996e-05
2.93352509682685e-05
1.18862406412513e-05
1.37879499180092e-05
2.55359614749309e-05
2.65233361175793e-05
8.23421770760998e-06
4.3173386594409e-05
3.86498385291795e-05
2.57490299509282e-05
8.77771148293587e-06
5.07841491343132e-05
3.37740373253134e-05
3.98373784831257e-05
3.32008338680583e-05
3.23226862056158e-05
-9.63715557217922e-06
3.81237154203171e-05
4.89499879091311e-05
4.14027118956234e-05
1.00093891107021e-05
1.94842079528307e-05
2.94452571284973e-05
1.38287433827352e-05
4.83783464593781e-05
2.27115718806732e-05
5.97536173015371e-06
3.28690355527752e-05
5.81619325350054e-05
4.04988604622691e-05
5.85696588401219e-05
4.45881149016034e-06
3.72179583098128e-05
1.7962555795495e-05
1.63457339292683e-05
4.79821284723389e-05
5.09145592998282e-05
4.036759373393e-05
4.71575615503009e-05
4.15731505307228e-05
5.34956862182536e-05
2.54564721252369e-05
5.21461664703084e-05
2.65267074644806e-05
3.97728033005088e-05
6.27055578832131e-05
2.33318598044159e-05
3.27547656324664e-05
3.06509449823235e-05
2.69385892738605e-05
1.69494283347712e-05
3.81678654760366e-05
2.7130966147661e-05
4.45398804140976e-05
3.90328497656954e-05
5.00596402917956e-05
5.06610412550121e-05
3.28478517939214e-05
-1.01087011336518e-05
4.61760078540929e-05
3.21081273227049e-05
3.82494052318497e-06
3.70109459286507e-05
3.5777324752164e-05
1.89782986792038e-05
1.23161358464901e-06
4.64752458167239e-05
2.12266517509447e-05
2.4255664989809e-05
2.85851371121221e-06
2.66521545231182e-05
2.22989985456917e-05
-2.2390674016437e-06
-1.12969341660924e-05
4.48132062788496e-05
6.44743350731545e-05
5.93338432501603e-05
4.33182532407733e-05
5.23573757044222e-05
3.67341926928874e-05
4.65076715775203e-05
5.88384643399894e-05
2.36979251649031e-05
4.33095365331041e-05
6.17850080453073e-05
4.23622338597058e-05
2.09548462086078e-05
1.19250886865871e-05
5.66486066251938e-05
1.37466274955454e-05
4.26403498770483e-05
1.29546396825562e-05
7.74684614735515e-05
-9.00568758588357e-06
1.59001369817214e-05
4.04894508965216e-05
2.97816851317237e-05
2.08243811986855e-05
3.91677600240525e-05
6.40661316677996e-05
5.4794189604214e-05
8.86912901973152e-06
3.3676594599834e-05
1.7988017574587e-06
2.92928374693684e-05
5.39542700824959e-05
4.09848847297391e-06
4.63083850881597e-06
2.27015332925585e-05
4.34709291963405e-06
5.44937982160036e-05
3.20049636865743e-05
1.36328851556305e-05
7.51611938358195e-06
4.37404697825989e-05
3.46020832547055e-05
2.66621609164425e-05
4.37338064444805e-05
3.40797584351869e-05
3.13304248283755e-05
5.01177044251612e-05
5.80105681506836e-05
2.44890178915908e-05
5.50213692547052e-05
2.74377557056961e-05
5.62993763328393e-05
2.70388223589909e-05
1.23910806946454e-05
4.57512553118018e-05
1.9677330935223e-05
3.17200669659635e-05
8.51282634531647e-06
-1.56577691238287e-05
3.68333965798513e-05
1.44546386501745e-05
1.80478120194582e-05
-1.75806173807153e-05
3.42066053230232e-05
1.15542801604294e-05
5.37420447706604e-05
2.39519457378455e-05
2.78168144171175e-05
-1.34513430514992e-05
1.72989839454025e-05
1.86196907646776e-05
3.97148501850009e-05
2.20587913555647e-05
5.58185895342474e-05
5.1130475041109e-05
2.48640704680143e-05
