# Supplementary material for: Research on computational propagation and identification of mine microseismic signals based on deep learning
Source: PLoS One. 2025 Oct 22;20(10):e0334641. doi: 10.1371/journal.pone.0334641 (PMC12543183; doi:10.1371/journal.pone.0334641)
Supplement: S4 Data — (ZIP) [file pone.0334641.s004.zip › 000100700001498.xlsx_0.txt_24.txt.txt]

3.60449885198524e-05
4.56787823118159e-05
1.7434549853879e-05
2.72137557399446e-05
6.1125396371443e-05
5.74428318667942e-05
4.04212287092585e-05
5.115983864884e-05
6.87462567486504e-05
1.10119266522381e-05
2.04220788896103e-05
3.90234299976793e-05
6.34360772742958e-06
-1.76261242690884e-05
2.09077567311011e-05
4.88713977453433e-05
2.55158098719758e-05
1.5114059594581e-05
1.89785601713446e-05
3.34726374942344e-05
2.84473588280482e-05
1.52113493392358e-05
5.97974272647544e-05
1.72069965969621e-05
6.86782150785008e-05
4.14750703437052e-05
2.39341553922724e-05
6.86068500922354e-05
6.79091902688193e-05
5.5072463969781e-05
2.65983116846983e-05
-7.25212809422606e-06
3.74210255184615e-05
4.49433129974534e-06
5.82096363550097e-05
5.61491938000176e-05
6.03081949064785e-06
1.84782727927558e-05
4.37723879441034e-05
4.06146917958596e-05
4.73175671790806e-05
3.73431396904257e-05
3.90163253572223e-05
3.7011821714901e-05
3.80166905974739e-05
4.03644539421127e-05
3.26460988790822e-05
3.39332995050519e-05
3.21447440736372e-05
5.45811272379403e-05
1.8104731589761e-05
3.41747514768418e-05
3.35489451472804e-05
3.57699201178368e-05
2.51077506878167e-05
2.64631065296734e-05
2.09056890956543e-05
9.55397440333631e-06
4.44908061654523e-05
5.2955587982038e-06
-2.0409164791471e-05
-2.68888143494925e-06
1.40819176413857e-05
4.30421336245416e-05
-8.78148625647206e-06
1.81910268389568e-05
2.57116759087869e-05
-3.04379132148134e-06
1.90517099075586e-05
1.67987570184837e-05
2.76979874748539e-05
1.73724482486528e-05
-3.27724720293047e-06
3.99775592527391e-05
-1.77126791304763e-05
-1.13666440298545e-06
5.06637851794731e-05
1.74881115282013e-05
5.05855272313558e-06
4.46047961555763e-05
1.87109416693557e-05
2.86763011620321e-05
4.0691666281202e-05
2.8711008037323e-05
4.68542053359373e-05
2.71530785191763e-05
-1.09187924149688e-05
3.23946599404389e-05
1.76925986972932e-05
2.78007287029225e-05
2.13842049455788e-05
4.51759431571593e-05
6.59493723000471e-05
-1.02300794858808e-06
1.14213932948157e-05
2.19407443002636e-05
4.15377054727459e-05
2.04344869925172e-05
4.63340428937603e-05
5.63440521608474e-05
3.07777257231801e-05
2.06874598846796e-05
2.13625582547885e-05
-6.26363952182028e-06
1.4038570200259e-05
2.41803079909031e-05
1.34565893196394e-05
7.70970560532916e-05
3.24680799954704e-05
1.40894304512061e-05
2.36421393204444e-05
4.0383031721285e-05
4.50170730595883e-05
5.2190317877851e-05
5.09490363883128e-05
2.60507840274623e-05
8.49116495381174e-06
1.60960594399064e-05
1.21804797699101e-05
3.19798207941827e-05
2.5299823515056e-05
6.53461133250726e-05
1.69005521713904e-05
3.75634776539406e-05
2.43714226429652e-05
3.24575853364579e-05
9.10774622352531e-06
2.80444265202605e-05
1.91696929220435e-05
4.18129724560058e-05
4.64563868809054e-05
6.38021136025793e-05
3.23671245108649e-05
1.6294331977632e-05
2.22004387182617e-05
4.98575830341456e-06
4.62519626593697e-05
2.75492076512664e-05
4.17518133376026e-05
1.37100195009398e-05
6.07344980682294e-05
4.06084332078066e-05
5.05024482263049e-05
3.41664193840361e-05
1.53292505804426e-05
3.4736517227052e-05
4.48774929773941e-05
1.16761731667262e-05
2.78393859033054e-05
3.40475103417618e-05
1.52775746336252e-05
3.76217143271777e-05
1.0997695041619e-05
5.5579833365222e-05
1.61460594542564e-05
3.1263491650881e-05
6.96148508796214e-05
2.22268054520683e-05
6.46231895398834e-06
4.19828074763965e-06
4.90576304678513e-05
2.97990132977434e-06
2.78316352177612e-05
1.80084198366592e-05
1.61106693074651e-05
5.31008530022727e-05
5.28351274947446e-05
6.17821490414522e-05
3.14041636580199e-05
2.24469657803571e-05
4.14668761811912e-05
5.98044213518152e-05
4.21013951560013e-05
9.95200807023899e-06
2.16815780368633e-05
1.69392145835579e-05
6.80483396749641e-05
5.12257228926859e-05
4.86730173356689e-05
1.38112554394988e-05
5.53112793387552e-05
-6.69291962856415e-07
2.19017548553192e-05
1.40623573946735e-05
3.28704491792049e-05
2.47836578139869e-05
3.66751381959519e-05
1.37366056663729e-05
5.31058592280723e-05
1.1607224718885e-05
2.42872715872026e-05
3.19841618965668e-05
-1.9782983512868e-05
4.17847862532323e-05
2.80830136192444e-05
2.1631712704299e-05
4.19635901848284e-05
3.77697876645731e-05
5.73518346936337e-05
-5.1664893905034e-06
1.58390396378462e-05
2.17130766683328e-05
2.17527958732734e-05
1.62487424347369e-05
2.92594061586999e-05
6.01373863282212e-06
2.42248219773706e-05
3.65512891392748e-05
4.46706790423298e-05
2.74854098345192e-05
2.02137895603081e-05
1.36501135896008e-06
2.03900640843157e-05
2.50986617096309e-05
4.37618822955168e-05
4.34409148563431e-05
1.46778334249449e-05
2.65452318415806e-05
4.16733153013112e-05
2.01689678063128e-05
6.02556850270341e-05
4.05644836386018e-05
4.99485982118654e-05
1.10524077035095e-05
2.12847849567702e-05
2.41724352104495e-05
2.81848065873156e-05
2.23950089596783e-05
6.22623538617624e-05
2.86860420823444e-05
-1.71277592337477e-05
4.36364302231754e-05
2.24659934556694e-05
1.35985802026158e-05
3.30566292576438e-05
2.51086017127363e-05
1.53177800591779e-05
7.35871867477751e-06
5.96266245239535e-05
7.89242903306787e-06
3.08470389915341e-05
5.54772991075031e-05
4.1281834435303e-05
-7.30502597173039e-07
5.51522003567167e-06
5.48063222660606e-05
7.55996371593287e-06
7.15143570227177e-06
6.14969026221842e-05
4.59316696334377e-06
1.2576400563699e-05
2.77271113150235e-05
2.0855878989669e-06
3.7365638369919e-05
4.40157519055774e-05
7.10479398254873e-05
3.27938072444111e-05
3.33640824771243e-05
3.10866940771882e-05
5.35004849190391e-05
5.99134248675478e-05
4.3105533556031e-05
4.34839954105239e-05
2.06205802668911e-05
2.15697697799094e-05
5.42305300047717e-05
-1.14857550542002e-05
1.17279922950614e-05
-1.5167898771558e-06
4.3165986352041e-05
2.00100955799694e-05
2.45739431117941e-05
4.59881681537758e-05
3.57728804668335e-05
1.64389254779534e-05
5.79793421315099e-05
3.87839175751154e-05
1.98578452910424e-05
8.90496997681086e-06
3.65641105382317e-05
4.29982011660414e-05
4.76792537806866e-05
5.55356792570913e-05
1.44377541496164e-05
5.08055989619025e-05
3.66621998417379e-05
4.31213167939121e-05
3.51529721265269e-05
2.66952913888675e-05
1.28621548541979e-05
2.08607760050305e-05
1.98080136765978e-05
5.67647117023848e-05
6.50850750278033e-05
9.59229848906e-06
5.47308165394108e-05
1.83213076908997e-05
2.45903128271387e-05
4.03582663841868e-05
4.49961987396237e-05
6.33819071750258e-05
3.47732740966152e-06
1.34970888957149e-05
4.12390971606408e-05
4.3581849547034e-05
3.72098761115929e-05
3.85883028137875e-05
2.54514422226352e-05
1.7023921940454e-05
2.22936770281595e-05
2.85006834954821e-05
5.83025571784963e-05
4.08377962485557e-06
-1.91236902528024e-05
3.453090937863e-05
2.3961403736398e-05
1.85550534620668e-05
1.21917191435233e-05
4.63694967670794e-05
3.40208563324251e-05
2.28763563892684e-05
2.38058548212533e-05
3.70456537384956e-05
5.55058486917503e-05
6.94942566494384e-05
2.20008839331847e-05
6.38318380332879e-05
2.95646537467349e-05
5.10588533759951e-05
2.45918881865978e-05
2.21299364235644e-05
5.58610100726055e-05
6.01112062092184e-06
4.18222690135693e-06
9.75411190866011e-06
6.52987481895304e-05
3.51209981336267e-05
3.46995450637555e-05
2.67222166699797e-05
5.03322849992345e-05
5.8071300945793e-05
5.47984677726777e-05
3.98514847545344e-05
3.83589458797597e-05
2.43483188524882e-05
2.92320798817578e-05
3.29425310962772e-05
-8.78709876242417e-06
3.47990376731427e-05
1.77439134730432e-05
1.16020033850823e-05
2.9232943980203e-05
9.29488707020067e-06
1.03707222497261e-05
6.30270219674398e-06
3.23642185737272e-05
-2.92427847360492e-05
2.70755513533132e-05
-6.21522459404281e-06
2.89648861422885e-05
5.5518318918941e-05
2.61679375874086e-05
3.59523898078021e-05
4.17000471123622e-06
3.95918222984206e-05
1.88217637167839e-05
1.17708979549615e-05
3.99131956744297e-05
1.9086922309469e-05
2.28433030418575e-05
6.89934940481848e-05
5.28362158069371e-05
1.73679381264496e-05
4.53780946833653e-05
4.74046173489038e-05
-9.35631589236509e-06
5.52764435281327e-05
-4.73651859834652e-07
2.99547790279209e-05
4.30978944524965e-05
5.06168667484489e-05
-1.52911079376114e-05
3.7448236211481e-05
4.3839983740042e-05
5.1471523324025e-05
1.47096399198289e-05
2.88213425843417e-05
1.71413801776032e-05
4.44172323334752e-05
2.80073337862376e-05
8.54904146615444e-06
4.52809435971008e-05
2.77307022246078e-05
-1.45895146909325e-06
2.21785365392485e-05
7.0040301220779e-05
3.03528650644518e-05
6.78156355102888e-05
3.75287017918825e-05
-7.92397291734208e-06
6.91817962228367e-05
-2.40063114946359e-06
2.46791308038832e-05
1.91220223536587e-05
4.62686739153548e-05
1.87844541738118e-05
4.93926845535573e-05
2.95429545380883e-05
2.64130857105838e-05
2.82482727385374e-05
7.35008283602963e-05
5.22194708706768e-05
-6.31870329785163e-06
3.87002393907502e-05
6.16953468157603e-05
4.96290814349418e-05
-1.85170882282255e-05
1.6049663199474e-05
1.35867876969331e-05
9.64775049261345e-06
3.22407986053059e-05
9.09358230501716e-06
2.1887674184867e-05
1.28472824816935e-05
3.1307140778337e-05
1.58264847360531e-05
4.44944803845613e-05
3.86945411736719e-05
4.63973047912792e-05
5.25645671409859e-05
2.0457276404761e-05
5.30793210586471e-05
3.02211302963265e-05
2.03102095778638e-05
1.53063475906231e-05
5.50494170315646e-05
3.82050506331683e-05
3.51845339074497e-05
5.81792892957114e-05
8.65871281646656e-05
1.9665233053959e-05
5.71700647089662e-05
7.9693787555469e-05
3.14510338818908e-05
3.00220608743796e-05
4.67737695829795e-05
5.36597969115259e-05
5.12261441536e-05
8.5643878587744e-05
1.82207920590357e-05
2.3598421360992e-05
-1.58606613306533e-06
-9.95095094851583e-06
2.59155060128494e-05
6.30262488640118e-05
1.56119202413356e-05
5.16834726268209e-05
2.35552967290736e-05
2.10716127277165e-05
3.57715240447136e-05
2.58457720718685e-05
8.35152335415802e-06
5.90852150959844e-05
2.78979394811016e-05
2.31105183179355e-05
5.53488386781582e-05
3.0061843048192e-05
2.73191750550325e-05
2.54866393687056e-05
1.38872561813496e-05
1.9297389993294e-05
3.30684146989815e-05
4.88184587531318e-05
4.32081594557362e-05
-6.90831308550252e-06
3.46517214766573e-05
5.40202496749685e-05
1.17890947379648e-05
3.08288420117928e-05
6.70707622622273e-05
4.35688301650262e-05
8.98057656382449e-05
7.82879917466483e-05
6.50414549519669e-05
4.10041748150021e-05
4.31125862801078e-05
3.05803084393579e-05
1.50719369286989e-05
4.45638265525817e-05
5.77677013654436e-05
2.78214146957781e-05
8.8303503502655e-05
2.40544680166319e-05
-1.84174505414889e-05
6.03245169013556e-05
3.97940743169416e-05
-1.79694206697622e-05
7.9934554011183e-06
5.63726265466195e-05
6.32944608370704e-06
3.84096611646644e-05
2.02919067383477e-05
2.95865374826043e-06
4.49584276360852e-05
4.78109730112827e-05
2.02524949962334e-05
1.92201039564953e-05
2.00526677726404e-05
2.96451217802589e-05
4.4984977084241e-05
3.66331347937374e-05
6.27783869445022e-06
3.05089151981153e-05
2.178447335891e-05
1.92160866224119e-05
3.85584373108454e-05
3.31620597586302e-05
1.4539718005113e-05
6.45771183722928e-05
2.41531973326822e-05
3.36616530031193e-05
4.67309206339393e-05
2.41779641136157e-05
4.08997514709593e-05
2.9709522640168e-05
6.3571047308019e-05
2.80732822632479e-05
2.54409653669779e-05
3.59029574818409e-05
4.75567914990331e-05
1.53836297068038e-05
2.14926756355049e-05
2.97149709246766e-05
6.80229466785524e-05
1.66230155813605e-05
4.28123662461639e-05
1.9040083240552e-06
5.56631606592703e-05
5.51968660532496e-05
2.59211986284052e-05
7.55633214049432e-05
2.0564324470724e-05
5.66126649937797e-06
3.81052629876559e-06
3.08924965108969e-05
3.63122301016708e-05
3.58146829987741e-05
2.7942857832974e-05
2.55556539536515e-05
1.16188816984968e-05
3.67525691252584e-05
6.08521442934224e-05
3.53897533387133e-05
3.73301290375286e-05
4.1641065899776e-05
1.44763383625087e-05
4.52729378094193e-05
1.0452704652444e-05
4.13692667723145e-05
2.25661150656781e-05
1.1043132641239e-05
1.25044632661573e-05
6.93985407091629e-05
2.76106297828883e-05
6.27300018808699e-05
3.39144183941512e-05
1.60659421540885e-05
5.33147396495915e-05
1.57104829126845e-05
4.49009054087103e-05
2.6964401402456e-05
2.42399578313593e-05
3.51240813580516e-05
3.41962248641765e-05
4.19732623915383e-05
-1.68063672027434e-05
1.80769653772441e-05
2.94336767600648e-05
2.56695489651053e-05
3.8681193910572e-05
5.80212994321158e-05
3.58129795344548e-05
6.47942582508793e-06
1.29049990399769e-05
3.88632745417419e-05
4.93485578082289e-05
3.65807891224478e-05
6.60153882873854e-05
2.46807860593245e-05
4.29897655890636e-05
6.17244158111517e-05
6.45015684292356e-05
4.7236884797006e-05
2.52746417996638e-05
6.47682456574959e-05
3.67871834444471e-05
3.36134415857104e-05
3.19885873928027e-05
7.1544200374505e-05
3.76115431730103e-05
5.08224312388374e-05
-7.84225216503749e-07
5.17860752693684e-05
-2.34562366681493e-06
1.12107144546667e-05
7.28380999830506e-05
3.84125668804637e-05
4.88193403253066e-05
-1.68829955422451e-05
4.21021462984599e-05
4.26742737025824e-05
3.63788051709313e-05
3.1509023967075e-05
8.33407754476218e-05
3.79348710929943e-05
5.84375569512742e-05
4.44255818072278e-05
4.88581090066624e-05
4.46988794831732e-05
1.65030734811627e-05
2.56968676533204e-05
2.34070577738117e-05
6.86251056813767e-06
1.20528650058971e-05
6.30740040869195e-05
2.04363749205566e-05
1.20897317892361e-05
-6.43797350500791e-06
1.26604266669104e-05
3.08836928514084e-05
4.45375087471801e-05
1.54179774133872e-05
4.68368518387364e-05
3.50820353513172e-05
4.02655979655348e-05
3.82910755874456e-05
3.8809416509552e-05
5.91693284885224e-05
5.00694994536044e-05
2.3058683011708e-05
2.86572149966943e-05
4.17066926605699e-05
4.97101821033005e-05
2.75020984979714e-05
4.6701611800219e-05
1.3678546497818e-05
3.4937598387573e-05
5.49158108432947e-05
5.66719687391255e-05
3.32417446667288e-05
2.11598297118568e-05
4.80742046176887e-05
1.70848134295726e-05
2.78272949475355e-05
2.04439492305121e-05
3.74858528252149e-05
7.49574357519587e-05
4.36130179306463e-05
3.15564576318177e-08
6.05995469199197e-05
4.16049597645282e-05
4.67072148484263e-05
4.10201296522708e-06
5.15787145967751e-05
1.46276449577795e-05
3.65915234508624e-05
5.89477901983154e-05
3.37975639082705e-05
5.69577045715655e-05
3.88415374057608e-05
4.55755702016444e-05
2.23601453997657e-05
3.89573981235579e-05
3.98147096427795e-05
5.04410147631293e-05
1.81979481630257e-05
3.75140766705258e-05
4.65615010018037e-05
5.16883943956736e-05
1.84732948134271e-05
2.0395824872305e-05
5.47429115585031e-05
2.99180632683952e-05
4.3021393288652e-05
4.41157542553637e-05
9.48152964029712e-06
3.55659667638801e-05
1.52585208081287e-05
2.13915232737881e-05
3.10448281982791e-05
5.02426803626923e-05
6.0925713461425e-05
2.40340424353301e-05
3.51955223263773e-05
4.43836452254227e-05
6.89727903655171e-05
1.15978117318556e-05
4.77058980725697e-05
5.99338908194204e-05
7.88298424165451e-05
4.64938167136435e-05
1.85405741880505e-05
3.11514358139978e-05
-5.91252798906986e-06
4.27981415654717e-05
3.13316466398616e-05
8.12082460321733e-05
3.60702524550098e-05
2.97378863640093e-05
3.36578781304685e-05
6.51857104249559e-05
4.20344450090368e-05
4.19154627461019e-05
3.58036996378361e-05
1.67038845018229e-05
1.71944430467337e-05
3.25780919925135e-05
5.62626150828069e-05
9.72393361620247e-06
3.19594389151987e-05
1.75797022349566e-05
4.11788973739479e-05
2.6536882772013e-05
5.6587640005044e-05
1.72586352676218e-05
4.18194942762368e-05
2.4948792365857e-05
5.38307053189587e-05
5.03780255116989e-05
4.37472023559293e-05
-2.01860886430603e-05
2.22802416630375e-05
1.67470060675002e-05
4.6595478204382e-05
4.2994498628881e-05
1.38748888353179e-05
6.01097661965938e-05
1.69037040111424e-05
4.07299648443624e-05
-1.15852468917817e-05
1.84444027361999e-05
1.92021527449451e-05
3.53605470722382e-05
1.31419417113241e-05
1.51300208069108e-05
5.19871424579761e-05
1.96957819422358e-05
3.5817782973758e-05
3.1345176765014e-05
5.38687511587722e-05
5.74484834164456e-05
6.93641026915342e-05
1.60801059878918e-05
5.49072277042862e-05
2.39553900697977e-05
4.26698666065013e-05
5.10374556493868e-05
4.87071193609073e-05
5.03355211260512e-05
3.91486686759946e-05
5.91160007859532e-05
3.75385164553928e-05
2.80514718026575e-05
4.96987673936753e-05
2.34698253712538e-05
1.10629053747838e-05
4.20651889111068e-05
3.53047591757044e-05
2.86518259380531e-05
3.18315227144274e-05
1.24400406097328e-05
5.69568934715727e-05
8.22243368654332e-05
3.09641614485751e-05
5.15484022705064e-05
3.05815767260742e-05
1.69543699042112e-05
3.28653640983983e-05
3.6045859542563e-05
5.24237930823943e-05
2.97901688444484e-05
1.81006902358408e-05
4.12937704924877e-05
1.73962630228737e-05
4.26853304855633e-05
3.39150027809353e-05
5.92417381623554e-05
2.06460673126053e-05
3.96644443242668e-05
2.41882974337945e-05
4.44242346586819e-06
8.38611245710717e-06
5.0920546388769e-06
4.9543481946635e-05
3.35071801539987e-05
1.80379260226107e-05
2.19783665167374e-05
4.91649474750596e-05
3.65627123181218e-05
-5.0422878711495e-06
4.74035917441556e-05
2.88804698536454e-05
4.91381791963729e-05
4.37552856753452e-05
4.47708517092352e-05
5.42848720017629e-05
4.87837400550998e-05
7.2704819198839e-05
2.12931770773796e-05
5.34883184789149e-05
8.34786176691806e-05
3.94325197719177e-05
1.12836215483711e-05
2.83063414706136e-05
2.17617461293874e-05
2.96396301956497e-05
2.0261713899157e-05
8.29327513245382e-05
4.1282442819059e-05
5.65606250662088e-05
8.55066958957697e-05
7.31755408976446e-05
5.21693849595588e-05
7.042407934163e-05
4.37117380580004e-05
4.93607767214774e-05
3.01790659754488e-05
3.0473653962451e-05
1.54845115909038e-05
3.83014432394917e-05
3.73437745172368e-05
2.99252106096067e-05
5.41422909262526e-05
3.1082681502357e-05
4.20556719230534e-05
4.43414179010237e-05
1.36431093430912e-05
2.32795186505406e-05
1.84039993519192e-05
3.36677884770775e-05
3.67985819045499e-05
9.51612237567188e-06
3.55098187560826e-05
5.04895925702742e-05
2.60190409575792e-05
3.55205338388124e-06
2.45485198339702e-05
1.35529038204991e-06
1.63301018664337e-05
2.38902821125475e-05
2.09966956865111e-05
4.07550928202011e-05
3.28134687765405e-05
4.71490143315432e-05
1.25613668937828e-05
5.03755842028993e-05
3.88965503368788e-05
8.14913898352592e-06
5.45334204501086e-05
5.32575893909961e-05
5.4205814366661e-05
3.75939964678629e-05
3.56668077330668e-05
4.47436406544868e-05
4.83865684716867e-05
7.399671082971e-06
3.2702485953032e-05
-3.31715987074517e-06
2.45986719049412e-05
4.15940119170931e-05
2.95358185599415e-05
4.35846742352034e-06
5.13993241877687e-05
2.4347198467046e-05
2.93095572733323e-05
4.72672747376461e-05
3.66763511342431e-05
6.17897105463887e-05
1.71817692861482e-05
7.22506353703656e-05
3.05081615501492e-05
5.20385057643434e-05
4.33954183058982e-06
3.9664137915308e-05
1.65225101647062e-05
1.71673081505216e-05
6.72005769038765e-05
5.08347102282579e-05
2.19460890879835e-05
9.17743144451548e-05
5.60742507561009e-05
2.65993671335496e-05
2.61314501454564e-05
3.01231078036251e-05
4.91176209288174e-05
4.84727058832123e-05
-8.6236100828669e-06
2.3940113404507e-05
4.80088857138057e-05
4.97496634680343e-05
4.54490182243752e-05
5.74456020676203e-05
4.67618923421712e-05
1.12156352083699e-05
2.39739761143005e-05
4.06490991707972e-05
1.0553556156195e-05
5.14877344278361e-05
4.98686786945958e-05
2.98594059322291e-05
5.8822759302263e-05
3.13091589189525e-06
4.20987345278837e-05
4.55828161229864e-05
5.51213128835714e-05
6.85004762601944e-05
3.54488759052895e-05
3.66959646900711e-05
2.77258191528537e-05
3.61655890392934e-05
2.46022726539621e-05
4.57649388473327e-05
3.02777409534551e-05
4.63779834776949e-05
6.11025348098409e-06
2.87644425960678e-05
4.34597402895228e-05
1.15500056107729e-05
1.1204296519224e-05
4.14395727385853e-05
4.98364456456064e-05
4.45494023746804e-05
6.53521648139662e-05
6.21068231699099e-05
6.2212414957967e-06
3.5560604887778e-05
4.49861083569906e-05
4.35613573668738e-05
4.50786263885602e-05
4.51352799922766e-05
2.14954857828482e-06
2.91469138750156e-05
5.52045392760893e-05
4.43490398818806e-05
4.41068899586286e-05
2.32280354486588e-05
3.17385944841004e-05
3.83725289396961e-05
2.52255598064636e-05
2.03268655890061e-05
-1.75205278184959e-05
2.83603678812382e-05
4.64428513298607e-05
1.25688884415854e-05
4.20338411875092e-05
2.55817547947292e-05
2.03641502163724e-05
3.15080024893364e-05
1.5995972461457e-05
7.79816724567053e-05
4.32900918005576e-05
2.59559938346874e-05
7.43351136009407e-05
5.24523545142819e-05
4.64385963861372e-05
5.58373229063109e-05
1.76474095274749e-05
4.66906298777361e-05
4.21628547432375e-05
3.25908683827953e-05
3.62568623558896e-05
6.14708235748879e-05
5.4692077901086e-05
4.91197526567196e-05
3.3905952175827e-05
1.39933204922665e-05
5.11785822948872e-05
6.19205005555016e-05
5.11565674406776e-05
1.95006803457696e-05
2.77498095567519e-05
5.51396383537125e-05
3.85892819116817e-05
5.01033061842691e-05
7.23851998154615e-05
3.52966697438836e-05
9.89795717137322e-06
-6.82968590134691e-07
2.11553387829945e-05
7.148279621569e-06
5.53917481323374e-05
1.66558532142642e-05
1.7288813289318e-05
5.39614401763352e-06
6.04056832289696e-05
4.98504336600475e-05
2.48847695163253e-05
4.41310775751373e-05
5.11585698163368e-05
3.43268004286978e-05
2.69527539995145e-05
4.64724760387932e-05
4.69257804174925e-05
5.98640203266946e-05
2.00179298917801e-05
4.40667035905692e-05
6.89046978794987e-06
9.06217316414769e-05
3.74189903771565e-05
1.8572465316501e-05
3.02379626879062e-05
4.91544626702091e-05
3.28129177049695e-05
-5.16737371864957e-06
5.93154492315101e-05
2.72488492603754e-05
2.28402831009953e-05
4.77471700416919e-05
3.91080184625883e-05
4.22689635010853e-05
-1.72935787548632e-06
1.27882048127401e-05
5.07560036020454e-05
3.78918119387232e-05
5.55196376467297e-05
4.32996933617934e-05
4.01525150784024e-05
4.33768091351968e-06
2.90542271665201e-05
2.67345139606895e-05
4.99076390903034e-05
2.24301818975793e-05
1.63805506255458e-05
4.96010946647905e-05
3.44745495047229e-05
2.49050158381905e-05
6.39708235384845e-05
5.19315009064405e-05
3.18044396778683e-05
3.45343027646371e-05
3.34246125413596e-05
4.18196790758516e-05
4.78685879929401e-06
3.25212174689122e-05
1.23490786868262e-05
3.75046796342696e-05
3.7166877635058e-05
4.32359386167805e-05
6.02039098910792e-05
3.48269849703223e-05
1.09849680445364e-05
5.33149510304877e-05
1.73051367923073e-05
2.7959570735471e-05
5.12738662746491e-05
4.64990659250956e-05
2.1181071124412e-06
5.09922382771416e-05
4.98901170606025e-05
3.32535415710109e-05
5.64449166565579e-05
5.50585994288902e-05
3.47991649959553e-05
4.09624408030915e-05
4.62405657475587e-05
7.96451866612736e-05
2.16441036372953e-05
4.75966249854908e-06
8.92070346869212e-06
1.74812635469437e-05
2.60411192489194e-05
5.30548677999665e-06
5.21186188335098e-05
1.79487748931342e-05
4.81720430049552e-05
8.02977226444966e-05
2.5617624257651e-05
7.49026494647674e-06
4.24205391805593e-05
3.53601397986749e-05
3.7900926406147e-05
1.47401109132595e-05
2.81713945374392e-05
4.56090143001277e-05
3.31954940371597e-05
4.17454167979628e-05
5.84083922944508e-05
2.76749010453923e-05
3.86468265704546e-05
3.00383654419859e-05
4.48844980872836e-05
1.43039102338422e-05
5.38125809392473e-05
3.00105534540006e-05
2.17714942317593e-05
2.24183711328356e-05
4.29266258970952e-05
3.92553653809562e-05
3.63324985336216e-05
2.62758849626759e-05
2.88241676356563e-05
5.91385551402913e-05
5.08745848939704e-05
1.82729773600186e-05
6.69857132751197e-05
2.68835762676731e-05
4.60569690563678e-05
6.74847865200194e-05
2.38260087312477e-05
7.49491592827414e-05
-4.42829208214216e-06
1.15737287690893e-05
7.59065002951177e-05
5.33055333313299e-05
4.05827850016823e-05
6.17121560502166e-05
5.21426556239073e-05
2.70942216646143e-05
2.53334453223113e-05
1.74004265218882e-05
7.44910755136795e-06
2.17240069107712e-05
3.53568138435637e-05
7.07686058092809e-06
2.91107671293142e-05
2.09129880088923e-05
3.75389281434967e-05
5.54060220521418e-05
1.1545083552684e-05
4.22922262054541e-05
2.82771382956445e-05
3.5870041384595e-05
3.52870558758264e-05
1.07039600316351e-05
1.56764931323753e-05
3.92169673214674e-05
-1.00592291942094e-05
3.25634585082704e-05
2.40001217886804e-05
7.73630346787842e-06
6.42240827987133e-05
5.64627984832822e-05
6.03542200087597e-05
5.2516317378698e-05
2.12609415567541e-05
5.9066213932724e-05
3.11379378000095e-05
5.25949119998125e-05
2.47936781404417e-05
4.03445551101105e-05
3.87173436238857e-05
3.10037167028263e-05
6.44736766674365e-05
2.53220936453476e-05
3.8746546394301e-05
4.97646744052555e-05
4.07083925332811e-05
1.65021124361776e-05
4.85870459545605e-05
6.90452707399247e-05
-8.02722806812027e-06
2.06332649692067e-05
4.87456605589377e-05
4.0821527579538e-05
-2.30705213711079e-06
3.43287907145866e-05
9.83242769379742e-06
4.93744591717271e-05
8.71054015432714e-06
4.27225390288544e-05
2.8952092785564e-05
6.96638983024788e-06
4.90760242890474e-05
8.24812813970848e-05
1.65522186136602e-05
2.20193676945305e-05
9.86583918939476e-06
2.77004700784355e-05
2.91580733514141e-05
-8.57133103108995e-07
5.14434556703694e-05
3.54061927916654e-05
2.1598289584816e-05
3.5288472400973e-05
5.69622375241668e-05
5.24736560166296e-05
3.29689916520725e-05
2.14532729631788e-05
2.76690573346974e-05
4.181168774113e-05
3.36769858677119e-05
5.26493842313566e-05
6.43458860864889e-05
2.64917075555132e-05
4.44788131468626e-05
2.42712745668041e-05
1.36731781407171e-05
3.38642306188016e-06
1.9638695705618e-05
1.1879118401509e-05
2.84748546278754e-05
7.81826385451772e-05
3.67633170022542e-05
2.80766646467602e-05
3.41708979153447e-05
4.8216097732344e-05
2.65630529537985e-05
2.75509798694701e-05
6.75674241828462e-05
2.86448976449617e-05
6.00965541888381e-05
1.99661671245538e-05
3.91465297360618e-05
2.40449423552286e-05
5.47038152646933e-05
1.15346142846103e-05
2.89701207868129e-05
3.54488005639194e-05
2.36940193480952e-05
4.12539796491975e-05
6.16651362607534e-05
4.35238903294783e-05
4.27255667149022e-05
1.77938720967382e-06
6.14125575747595e-05
3.44084090165705e-05
4.37419091052844e-05
6.82405740062471e-05
4.18603261839232e-05
3.46820933737162e-05
5.9145517087166e-05
1.03024521469677e-05
1.75150950977421e-05
2.9104814546743e-05
2.59400972437191e-05
2.38985064426459e-05
5.09803282014347e-05
4.39494800707998e-05
6.71036319903964e-05
3.83433983313643e-05
1.22074843715994e-05
3.32204046238037e-05
4.13101271456589e-05
1.74593867753931e-05
1.737000390828e-05
4.24466138071862e-05
3.00894872475234e-05
3.25719150577543e-05
6.7712893376566e-05
1.59738253492272e-05
3.53562951325926e-05
4.17259915597547e-05
2.24399986358153e-05
-1.62464397298339e-05
-3.24806801238295e-06
2.41747278696321e-05
5.91567337461569e-05
6.13843279288542e-05
1.77100093918703e-05
3.65311058977801e-05
4.71057364545843e-05
4.41548716605383e-05
1.33739738045683e-05
5.96660206781276e-05
3.76134484901492e-05
2.78328325965049e-05
2.52618527890536e-05
-1.27283686244653e-05
3.93843841358206e-05
1.60364654568417e-05
1.06031599765464e-05
3.70032026917715e-05
3.19522609251358e-05
-8.19055883552584e-06
2.63658627850521e-05
5.92769403030734e-05
1.74288857425845e-05
8.45658095467898e-06
2.34318796577229e-05
5.73888817757216e-05
8.43487485328825e-06
1.35647614342486e-05
2.80019625248132e-05
3.05032441373008e-05
5.09419913709584e-06
4.43239922669258e-05
5.97644286311065e-05
5.71990547168365e-05
5.05232158634294e-05
1.35710095248555e-05
2.85324438483077e-05
2.07182271280938e-05
7.60359355387473e-05
2.11432658880419e-05
2.35931572963381e-05
4.41698782851527e-05
5.36581283265156e-05
4.79253297247217e-05
2.49175825235428e-05
5.13488836340534e-05
3.59207400009345e-05
4.99826286957613e-05
4.38740764001607e-05
5.72954346482077e-05
5.62675310148261e-05
7.57245039188643e-05
1.14283840376569e-05
6.53159672557016e-05
2.8227313781863e-05
2.65405170527328e-05
4.98770612579903e-05
2.25549332043042e-05
7.81159386797043e-06
4.20075895981976e-05
3.58422205485083e-05
1.3860601307882e-05
1.44418519538199e-05
8.53051308098694e-05
3.27564073046748e-05
5.90582683044013e-05
5.93625764838731e-05
-4.23144402167168e-06
1.10954942384619e-05
5.77958573618659e-05
-1.04127100688586e-05
5.681447879963e-05
2.87290044552927e-05
3.03102535799894e-05
3.94217806209041e-05
3.11824665283113e-05
1.9359558558865e-05
3.68709659554434e-05
6.71303170309069e-06
2.49793061751285e-06
2.02451595765652e-05
4.11605684152071e-05
5.48074923343767e-05
4.7296042046312e-05
6.45160866710372e-05
7.3416556188447e-05
3.73168112924129e-05
8.43186025928535e-06
3.23122288208429e-05
3.03984502004996e-05
2.90799097273564e-05
4.66618753007721e-05
4.02294385404036e-05
3.89798173353222e-05
3.12219418681295e-05
2.88774685665722e-05
-1.47217269202357e-05
4.27861616812429e-05
4.28638217114638e-05
3.7997553164989e-05
6.29074473904385e-05
-2.33447465350059e-06
8.11208463264192e-06
5.51344470857526e-05
2.71452915061003e-05
1.62768772361746e-05
-5.72533835917652e-06
2.66621158916818e-05
5.13032264225934e-05
3.46740269606439e-05
4.29306601728674e-05
6.06951288444287e-05
3.86823852491854e-06
5.13188338102743e-05
3.71218013993435e-05
4.64327385260172e-05
2.72480191876721e-05
4.14205397194664e-05
5.68063401243564e-05
3.1943084860939e-05
-1.10319981669803e-06
5.88381346171945e-05
1.27544919865417e-05
3.96262316774441e-05
4.44453533543777e-05
5.6485142705e-05
1.8977920300281e-05
5.88325528043352e-05
2.81310889805962e-05
5.89528073013624e-05
4.69550596849376e-05
5.46582722452974e-05
-8.27161149268535e-06
3.370515593571e-05
2.80652287885384e-05
5.51117037322039e-05
1.7961116322041e-05
5.8250919394072e-05
3.19975892415258e-05
5.28528276577262e-05
1.58920268562532e-05
3.398667485156e-05
5.59335369486213e-05
2.50967716444304e-05
3.51582301585486e-05
4.09045010666957e-05
4.80784120690829e-05
2.03659737677491e-05
5.89963807266839e-05
2.85259732411323e-05
2.14198978629886e-05
4.22552293839101e-05
3.07536113858613e-05
1.03937833102452e-05
2.58573546841365e-05
1.71178977838504e-05
1.74896693194683e-05
3.17441934717457e-05
1.54975797661283e-05
2.09799646405003e-05
1.37733490028718e-05
4.9124892198103e-05
1.19623880265289e-05
5.08062518638127e-05
5.22931820781204e-05
2.30000146415264e-05
2.92812885963274e-05
5.71505747057834e-05
5.83765478112213e-05
2.91514179976187e-05
7.52183444094141e-06
2.41734568356353e-05
5.03263554762914e-05
-3.76493703474808e-06
5.13632129395203e-05
5.41414881669042e-05
5.58372806728517e-05
3.74886276548816e-05
2.80076752696059e-05
4.13943633716359e-05
-9.56487885436945e-06
3.86928189539211e-05
2.83259350471761e-05
6.51149606822989e-05
6.49362939540482e-05
4.64512052858162e-05
2.54608834707376e-05
3.12081509578463e-05
0.000108918722776959
4.11949489432922e-05
5.85477760604824e-05
-8.35117192899918e-06
5.11567701221859e-05
2.17081977806605e-05
-1.41372515631551e-06
5.21398528895111e-05
4.02772978745786e-05
-7.29660205832508e-06
9.3474878601353e-06
3.68253980896261e-05
5.09095708966325e-05
2.23858465121534e-05
4.34030093064747e-05
2.87158371090756e-05
1.86424804057511e-05
1.96313810508722e-05
-8.12852074376986e-06
7.82180244372385e-06
3.84377018025559e-05
3.43898260007788e-05
-2.56360253666043e-07
2.01967610719732e-05
-1.21722322255285e-06
3.07472408832415e-05
2.03189684442872e-05
3.86030176739442e-05
5.77656633497718e-05
6.75006331495391e-05
4.60720685633421e-05
3.07435908333148e-05
4.58326867615949e-05
6.02559919072177e-05
9.24166113640984e-05
3.01210303025803e-05
7.96119676916645e-05
8.89810088243485e-06
3.81288333898602e-05
4.97104329116347e-05
5.25491624748777e-05
3.05851624062804e-05
3.57772464313017e-05
4.14959480267653e-05
3.2914103624164e-05
5.32873249486306e-06
5.72364042946609e-05
5.2482364691509e-05
5.64088366320918e-05
4.22709706839512e-05
2.21070063357048e-05
7.31970218589355e-07
2.44918946807374e-05
3.8883178656026e-05
6.4536554391202e-05
4.28446438506502e-05
4.15189776762705e-05
6.94648557811753e-05
1.08834363848278e-05
3.93585846588799e-05
4.6670778926684e-05
8.08926349483267e-05
-1.53299643390535e-05
6.20264211539168e-05
3.87817639120784e-05
5.24737659098062e-05
1.7603539636347e-05
4.39709369023236e-05
3.0399863815449e-05
5.68022139713192e-05
1.2361462634935e-05
6.46758038990984e-05
4.07594483198658e-05
8.16395494215673e-05
3.75859028475396e-05
4.90958956383495e-05
5.31911552278991e-05
3.08265044421914e-05
2.02881570457036e-05
3.83881287210162e-05
6.25587858297906e-06
2.56644685040354e-05
1.68777959853875e-05
4.47056530746046e-05
1.54939375869888e-05
1.45999563405116e-05
4.87131335633288e-05
1.36129815997437e-05
4.84769408247134e-06
3.01550475335481e-05
2.94055837206235e-05
8.76661020768002e-05
2.80430366537507e-05
4.68066927302297e-05
1.13775915322472e-05
5.26143649850985e-05
3.51359126047613e-06
2.05415223545421e-05
4.78639406796187e-05
9.0975019144972e-06
3.41610796658046e-05
1.57124113283361e-05
2.79045798559907e-05
1.07406839911183e-05
4.26474597762316e-05
3.94268326633459e-05
5.90474033656031e-05
3.7603393370173e-05
3.10687495522713e-05
3.43783197994172e-05
4.30267899305095e-05
4.48624615589589e-05
1.14908711172883e-05
4.29349517328688e-06
2.94181955949904e-05
5.11229666356278e-06
8.76309254278779e-05
4.23362002489123e-05
3.57131822875649e-05
3.15706552699508e-05
1.54079698958533e-05
9.43046969478577e-06
2.62916581015723e-05
4.92064326284189e-05
4.72872127735453e-06
3.2009257853993e-05
2.72370728267755e-05
8.42401116934893e-06
3.21711614452303e-05
2.356343821739e-05
7.27252543848881e-05
4.15706786552125e-05
-6.78356273350626e-06
6.55392983647116e-05
3.86361839704978e-05
6.01958053196718e-05
3.33993833917328e-05
4.22186858953814e-06
1.12081262809427e-05
3.7907940144731e-05
3.37450611549372e-05
5.02528356060855e-05
5.23274739627273e-05
4.78069054781515e-05
2.93584518738192e-05
4.21116884822e-05
3.81632499222133e-05
4.06940673868085e-05
5.02186788835008e-05
2.15935426391168e-05
2.48487278171715e-05
4.18009086118413e-05
6.26186421383147e-05
4.11795661955189e-05
2.6526282819525e-05
3.30032699733916e-05
5.96488080575486e-05
4.03323439316343e-05
1.9418803280209e-05
5.25366749965841e-06
2.18596557048563e-05
3.81361349282686e-05
-2.46619488487299e-05
4.13193381045062e-05
3.95949428098129e-05
5.43024397097452e-05
8.35240538613217e-06
2.39836637960442e-05
-9.60253429272329e-06
4.12782945076597e-05
2.3916922745551e-05
2.85666850391911e-05
2.1110740185152e-05
3.87879939736251e-05
3.39926621048255e-05
1.7906650379722e-05
3.6819463546121e-05
6.321974018515e-05
5.73674272498499e-05
3.20030269354442e-05
3.0915309121683e-05
4.75053527939226e-05
5.90684790127682e-05
4.74984992824717e-05
6.04773453470744e-05
4.10273934985548e-05
1.43641103797732e-05
1.88490842413153e-05
4.106508639505e-05
7.89722093311823e-05
4.52268168262589e-05
4.4757203766203e-05
4.34448488822506e-05
5.29609934684115e-05
3.70292741939958e-05
1.38373099778006e-05
3.74247452932119e-05
2.82881584315847e-05
7.085390641203e-06
4.26739527018658e-05
4.08662084573892e-05
5.18094862085582e-05
-3.82477755948875e-06
4.09198131639177e-05
5.81123407325403e-05
-1.64572650260274e-05
2.63103762773153e-05
3.05894409842182e-05
1.04408199023604e-06
2.84884729629239e-05
5.03123486859483e-05
1.40258108727815e-05
-3.89758606108274e-05
1.6947198366776e-05
1.58819255898812e-05
4.49367266289706e-05
-3.33253237547202e-05
-5.36208152325886e-06
4.83012325811085e-05
1.08194534698118e-05
4.29121224724874e-05
5.54140012821138e-05
2.62317972523798e-07
1.6074123077772e-05
3.27484661306462e-05
5.39617517933188e-05
2.84077055797295e-05
2.07655598084929e-05
2.06515482189565e-05
5.57329250816786e-05
3.96907818506973e-06
2.4622848688351e-05
3.34120435202365e-05
7.55264411338741e-06
3.57262417169997e-05
5.6761534807285e-05
6.0872297502513e-05
2.4056929245036e-05
4.51444539975267e-05
2.47611594620375e-05
3.92867917031463e-05
3.07979480190578e-05
2.70081376843388e-05
4.99290658221809e-05
2.06739406131429e-05
1.98586472814718e-05
4.8810550494676e-05
2.89006236407571e-05
4.37344740937222e-05
4.5544756860675e-05
1.45128963227025e-05
6.11470943782542e-05
2.8413865550084e-05
3.14479305346489e-05
1.72376938217527e-05
2.62554848374687e-05
1.40181872300696e-06
6.67467575737204e-05
4.04668512774954e-05
2.7953223595423e-05
2.18931936311776e-05
3.69791922414138e-05
-5.18018470278924e-06
5.22686397567494e-05
4.6625661409022e-05
2.14468589168779e-05
2.5822534307466e-05
4.28745539361024e-05
5.18870214047842e-05
4.08269535933247e-05
2.26473966031005e-05
5.28674555749203e-05
5.12348088351216e-05
4.02204395271194e-05
1.80000677309789e-05
4.62708005257092e-05
3.21017618247976e-05
4.95867102297167e-05
3.10590471770075e-05
5.50871114404666e-05
5.68992067093851e-05
1.85899151884857e-05
2.21444074337408e-05
2.23150090757516e-05
4.39036007463288e-05
4.69131224461971e-05
2.60386461662864e-05
6.88119734186591e-05
3.67455554244801e-05
3.784505504325e-05
5.6577044665284e-05
5.16483208826863e-05
4.25264667717841e-05
5.33922537026833e-05
-4.38523032948027e-06
-3.17450976632706e-06
2.35827222404701e-05
-7.05275394693352e-07
1.26597880443886e-05
5.11422803656444e-05
2.55623775357161e-05
2.03030569408708e-05
3.80899245397425e-05
4.87168768034149e-06
2.0680872521618e-05
-5.10763021261079e-06
-2.08764708866667e-05
2.56499121748038e-05
4.16431580008291e-05
1.79118894437999e-05
3.52425223448932e-05
4.23072788058519e-05
4.9349370898458e-05
7.48216247118636e-05
3.55270828219714e-05
1.87543482712882e-05
1.77000887276916e-05
4.24455695526358e-05
6.76196777295373e-05
1.28659795715233e-05
5.0217469913473e-05
6.50931800274406e-05
5.60983863090139e-05
3.60036191505528e-05
4.28032250075396e-05
9.02067526105987e-06
5.64571392911829e-05
4.98320102312362e-05
4.36980067396692e-05
5.77143664370567e-05
4.44812835542172e-05
4.31817721750943e-05
1.78555808153249e-05
4.82844475716513e-05
5.67613061946463e-05
3.79195680250682e-05
3.81826516170769e-05
5.8369835701734e-05
2.71899110751378e-05
1.86642444740432e-05
6.44285739895815e-05
1.83207404266257e-05
4.2032947885424e-05
5.40843503475977e-05
8.6568856679884e-06
3.03441356773221e-05
4.10337916514038e-05
5.42345487012224e-05
7.43562082015647e-05
4.21384031731193e-05
6.88520462273893e-05
5.76117095078659e-05
3.01888431036686e-05
1.4199344751353e-05
2.43890280944739e-05
2.48012526680318e-05
3.81740665658555e-05
7.00417621559281e-05
3.89331475812573e-05
-9.92344454325163e-06
3.60145414889083e-05
3.13073991609055e-05
2.49921323670925e-05
7.285710234117e-05
3.77900859870815e-05
1.36807922549877e-05
7.80829516337148e-05
1.41077032027762e-05
3.94000498724527e-05
2.93639804398216e-05
2.3834512521274e-05
1.38247590869689e-05
3.1746893953012e-05
2.99731182659954e-05
5.62612229676452e-05
1.1528546506297e-05
3.67101649718516e-05
1.05222416316972e-05
2.77998569289203e-05
4.67700692362969e-05
8.34316515180172e-06
3.04062809377391e-05
5.13171257796939e-05
2.11780105354321e-06
5.01440311676028e-05
5.67864295655386e-05
1.67425898755115e-05
3.93677778839349e-05
5.807488514644e-05
3.90384923540617e-05
1.00498024610629e-05
3.7269595925847e-05
7.07624090804055e-05
2.84303913692641e-05
4.78973476812678e-05
7.76984323097242e-06
3.16373510395643e-05
3.1954440389321e-05
1.85468505043897e-05
9.73516767266857e-06
1.29929183302011e-05
2.3206938404659e-05
9.07244033059181e-06
2.44472184526612e-05
3.21337767656629e-05
2.54913601897865e-05
-7.43413813098678e-06
5.50901901054248e-05
-7.72646235119418e-07
6.05716715242664e-05
3.59049828539439e-05
3.7482288845951e-05
-2.95812163625037e-06
3.45159813830164e-05
4.5768989610896e-05
2.1501061142403e-05
5.51186080677986e-05
1.23335494673733e-05
5.41691260675238e-05
1.64040443387497e-05
2.88559497237175e-05
4.38965025847032e-05
3.35535375889368e-05
8.99284209148644e-06
3.09127882464297e-05
2.25308820231406e-05
8.46063252830242e-05
7.83658963624106e-05
5.94079354081294e-05
4.81109052227155e-05
1.2334346630173e-05
3.30350370511322e-05
5.1285907079726e-05
4.73057398317444e-05
6.54166352311718e-05
2.54721108590271e-05
4.83875390676989e-05
5.52480022902494e-05
7.22701403802879e-05
1.402233776217e-05
1.77975372361397e-05
5.5732152602458e-05
4.06177116771928e-05
2.62807780441939e-05
6.59003318740514e-05
1.59303317210871e-05
2.42081834583493e-05
-1.73574363694214e-06
2.57383061519452e-06
8.7557431485862e-06
3.98084550052265e-06
1.10755935749622e-06
4.70334010466317e-06
-8.7573261316421e-06
7.11879876482959e-05
1.22444375799323e-05
-1.40864271433657e-05
2.82899968181198e-05
1.32634850449515e-05
4.8256991392684e-05
3.36854502988247e-05
-1.70016744512772e-06
2.83226686114137e-05
4.28876579148153e-05
3.18602558129019e-05
4.28309343963121e-05
5.38144358140108e-05
4.94941694987159e-05
2.85650578612734e-05
6.62117391288792e-05
6.19459671712738e-05
3.31358052985439e-05
5.8541595052159e-05
5.58293183401789e-05
5.01259289120529e-05
9.43912631856199e-05
4.09454941920603e-05
1.22509732659592e-05
3.82564628724618e-05
6.01011221181624e-06
4.25354787343587e-05
5.1572242018231e-05
1.73546057347694e-05
1.59691371423649e-05
1.60619368903304e-05
3.61280350263105e-05
4.41879095215157e-05
2.06942195253828e-05
5.38634612092406e-05
5.54252520619313e-05
4.33721705867001e-05
2.34058978151947e-05
5.80858946569606e-05
4.15780180515263e-05
3.20749780574251e-06
2.64199632703886e-05
4.61428988381216e-05
1.7993268355002e-05
1.88672331134758e-05
2.60950304964889e-05
4.93377922350609e-05
2.46308671106958e-05
-3.56270392680589e-06
4.30541083827113e-05
1.57595344776519e-05
-1.09063532980669e-05
2.79252745824057e-05
3.02452763113677e-05
2.3606632022849e-05
4.1040596119104e-05
2.662996825298e-05
5.39558281710675e-05
2.84657403058629e-05
2.76240010935651e-05
6.44790024515383e-05
3.35578061977829e-05
2.26094348029198e-06
3.15681630171443e-05
5.28354799593463e-05
1.41317494525172e-05
2.73608812090795e-05
4.00277434260261e-05
2.88578077399435e-05
3.588542347273e-05
4.30927950458094e-05
1.75185778309053e-05
3.19131999176278e-05
3.99457599560179e-05
4.15249815468061e-05
3.03094011270979e-05
4.35827403964112e-05
5.04495045003993e-05
4.27881886921368e-05
2.46659427827409e-05
3.25638180911019e-05
7.57562322763603e-06
-9.70878276982103e-06
9.81356514743679e-06
2.89120145520779e-05
3.43952683602017e-05
4.04119641166353e-06
3.93419989167311e-05
-6.84326719888031e-07
2.83267667049802e-05
3.84576575219175e-05
1.76783166955505e-05
6.72785043248375e-05
2.1686036632658e-05
5.95163001553438e-06
2.16424890499725e-05
-6.70195574839157e-06
5.13224662669445e-06
5.26998030165845e-06
4.17400341096165e-06
7.17787583821342e-05
4.42315678652349e-05
5.91123774949855e-05
4.97176568708559e-05
5.72122119503962e-05
4.70364612933774e-06
4.78313597789982e-05
4.08551314613607e-05
3.53335708803768e-05
4.21548598606499e-05
3.23065380078313e-05
5.73792136696761e-05
5.80954407208847e-05
5.0725833184219e-05
4.36513456098806e-05
3.96479884641949e-05
8.33823734883057e-06
4.73967911166043e-05
5.51652862610253e-05
8.01177901988018e-05
6.29635859480743e-05
3.69022487408419e-05
3.66129694706673e-05
6.73324784450935e-05
5.87819152543628e-05
6.10112060618672e-05
7.20696249108768e-05
4.42455462098294e-05
5.44650834706609e-05
5.49453943807123e-05
3.34640363787133e-05
1.73696033454064e-05
2.69171577047628e-05
6.14875920125892e-05
3.82386970356743e-05
3.13950774619717e-05
4.19178884187014e-05
2.35445441555572e-05
1.27249013995158e-07
1.54715692282216e-05
1.08300869986808e-05
2.11509611874862e-05
5.30756602572564e-05
2.76966005387494e-05
5.56737856817793e-05
3.14434751932924e-05
3.68148868667161e-05
4.34990452771276e-05
2.75444808642379e-05
2.20621898263728e-05
3.45267146626961e-05
3.0795481083401e-05
5.82556843595801e-05
5.36124141656263e-05
3.14177235687637e-05
5.5506365390386e-05
4.50314249313392e-05
2.13839186712195e-05
5.75346610614649e-05
2.52165360512729e-05
3.78455827516792e-05
4.51972716829257e-05
7.24119217279527e-05
4.43465824441679e-05
5.49682091398835e-05
3.22604194137244e-05
1.36803055061233e-05
5.21840792727092e-05
2.41020086749179e-05
6.34837763955585e-05
4.10835014988003e-06
4.27144938842654e-05
2.26970928533009e-05
1.88529964974956e-06
6.73470512148885e-06
3.07569953006076e-05
5.37079722427904e-05
2.79789923206136e-05
1.7023291227115e-05
4.10455080590409e-05
2.23641273937911e-05
2.61671856428701e-05
2.82437960151833e-05
1.92386103555229e-05
5.00306536018142e-05
6.97871535561136e-05
2.13812181068891e-05
4.4334511577853e-05
1.17687862507499e-05
1.88365733172567e-05
7.47013086092069e-05
1.1505446744452e-05
4.05083741618107e-05
2.56247460793104e-05
3.25585065064015e-05
4.41404472480919e-05
2.57397622946005e-05
-1.03877219440447e-06
2.57375285297443e-05
8.44520695052841e-05
3.2205821923295e-05
4.65356354671501e-05
3.29950221648796e-05
5.87577875612205e-05
6.01211354919307e-05
5.82497154145476e-05
4.33771053213511e-05
5.8307874251808e-05
4.38030545832339e-05
4.01699562361971e-05
3.01704122467667e-05
5.28349357700744e-05
4.82871738182108e-05
1.4416749380414e-05
5.0801590541815e-05
2.01085149929779e-05
4.11554239891506e-05
5.29323049084356e-05
6.29515589800799e-05
-1.7037565614547e-05
5.15076369086503e-05
3.96661624994617e-05
6.15190638560164e-05
3.83748245702617e-05
2.41887082707055e-05
3.58790305126356e-05
5.39299229130056e-05
4.42111850913266e-05
2.43074405025745e-05
3.27372378491407e-05
3.44799220437118e-05
3.87567375016963e-05
2.43417230913531e-05
4.75395707608745e-05
5.60722571111608e-05
5.74579789738359e-06
1.82732924070378e-05
1.99481898645815e-05
4.17622887271379e-05
6.40873722994684e-05
2.55491310027352e-05
-5.36962901566187e-07
1.47735949355028e-05
7.67776682295558e-05
5.64502118578047e-05
3.36969943210553e-05
1.77759953955381e-05
3.54768654269115e-05
8.34421535526126e-06
4.28130132601736e-05
3.40652499942298e-05
4.92911919149318e-05
1.6482250279519e-05
1.00236305553576e-05
3.53116556011799e-05
1.09240426129476e-05
3.00759925499513e-05
1.63077696712455e-05
3.8215116521927e-05
4.68950351298123e-05
2.280557138622e-05
1.48130767200136e-05
3.82869010961748e-05
-4.26776589709895e-06
3.68170027267586e-06
1.27884478593199e-05
6.41378954949413e-05
4.23770130135546e-05
2.73021502026035e-05
5.63044643386701e-05
5.3025351600252e-05
3.2896956128525e-05
1.63455770561519e-05
3.33085137263316e-05
4.12781660962397e-05
-6.32486225884417e-06
3.34706917375524e-05
1.1306903314951e-05
2.63067534182887e-05
4.36098406938353e-06
1.05220637911247e-05
2.98947900779669e-05
2.64333945130476e-05
1.09192668575898e-05
5.06222816650228e-05
4.27606748669945e-05
2.29635961012885e-05
4.76795427804711e-05
5.63482308963071e-05
6.56670802473503e-05
1.62912693019048e-05
4.17888241642289e-05
3.04938130727121e-05
3.53131402861136e-05
2.95625648349227e-05
4.03768764243569e-05
1.77638046106584e-05
5.97708173933324e-05
2.63878495126327e-05
3.56725005959805e-05
3.57901156861733e-05
3.31685517099048e-05
4.22098263021302e-05
4.33242596209154e-05
3.14528509547011e-05
2.23469860085225e-05
1.45117225828714e-05
4.47499291309562e-05
3.9265447437208e-05
7.05299513558717e-05
6.00661535256812e-05
2.93788242956646e-05
1.67173675911544e-05
1.91889646116537e-05
4.72362270335322e-05
1.25976549726919e-05
5.14600057861829e-05
3.33907191693576e-05
5.6857137059822e-05
6.6416741724293e-05
2.51649827862566e-05
2.01526004569148e-05
2.4330012755828e-05
5.61692932904548e-05
3.51040499324662e-05
4.91728882413424e-05
4.5058949333563e-05
4.22561047636312e-05
3.07331719157048e-05
3.31636739995154e-05
6.30897275622938e-05
1.97635096094701e-05
2.32577382755521e-05
4.04522274390241e-05
3.59931503173856e-05
5.07491821777421e-05
4.03444467417604e-05
4.1592748714461e-05
2.74401523708719e-05
2.04534235570229e-05
3.40677992889513e-05
4.20025633570662e-05
2.82912281626472e-05
1.56258257943913e-07
2.79652685989933e-05
5.60652822375554e-05
4.06012590240653e-05
5.29572388457597e-05
4.31827706564556e-05
4.44119724709028e-05
2.60457048652411e-05
4.02540771340039e-05
1.12986446760647e-05
1.18854908750388e-05
2.16092100602641e-05
4.76887570918765e-05
3.07589475134363e-05
2.69863709635855e-05
3.50168112604288e-05
2.91592472383146e-05
4.36112490052872e-05
3.88368309706426e-05
3.38966126720379e-05
-5.91450353995099e-06
6.97871963772355e-05
7.5716287587936e-06
3.87360872360085e-05
6.65013710254502e-05
8.11922692773908e-05
1.67369785450715e-05
3.07120970836514e-05
2.67280796402358e-05
4.83354046739537e-05
3.30512590407994e-05
4.77761031109391e-05
2.57988811828683e-05
1.91235522201461e-05
-2.9301840392319e-05
-9.88246039279659e-06
3.58957037416858e-05
2.82882730389723e-05
-5.1745611808366e-06
3.72299769870367e-05
5.73812934053908e-05
4.67102364162822e-05
9.80131286808985e-06
-1.12546400253717e-05
6.76713413412815e-05
1.12326764962435e-05
6.12151259515913e-05
3.12793118632334e-05
2.02362588169118e-05
4.48966603848656e-05
2.4732465259114e-05
5.96169495742366e-05
9.34832594570057e-06
2.29592328650657e-05
4.64354388691434e-05
4.52078202494933e-05
5.16664721200248e-05
6.29478980570092e-05
1.89116170558146e-05
1.99946180852816e-05
1.60407654202356e-05
2.63183849310971e-05
6.49561535460504e-05
1.18025324061256e-05
1.45157622417611e-05
1.41625652973309e-05
1.65559803533887e-05
3.7441843071553e-05
3.62993606456392e-05
1.29095909532383e-06
3.27300374333091e-05
4.04151971829526e-06
4.44660997840472e-05
2.72947917958476e-05
4.66480033036044e-05
1.6219743881861e-05
3.95906214179355e-05
-1.94141949334772e-05
1.12940601926853e-05
3.03547244320852e-05
4.62784693998126e-05
-7.25813911041067e-06
2.03927893868174e-05
1.64798413883503e-05
3.52331404897882e-05
8.2075821328104e-06
9.85466076569802e-06
4.81020161877361e-05
2.59352598595069e-05
3.49158180256203e-05
3.49559392170468e-05
2.76100247421984e-05
2.77777754561834e-05
4.82397911408956e-05
5.2596037914425e-05
2.79950897746453e-05
6.28426497222548e-05
2.90812594969359e-05
4.23606426477308e-05
6.12413338909269e-05
2.16844123426898e-05
-1.31696665431328e-05
2.96419172162736e-06
1.95700886234676e-05
4.14416847235103e-05
2.32106163411941e-05
2.08933045441063e-05
4.53651052640039e-05
1.4984728321863e-05
5.03888835852197e-05
9.24721479885568e-06
5.60538249647886e-05
3.78409046866363e-05
2.68180837494487e-05
4.65135272441324e-05
4.21161536505192e-05
1.4851880292201e-05
3.12958496158233e-05
3.02803394866848e-05
4.44232529266797e-06
3.35030581225454e-05
3.77629074575179e-05
4.25886311484421e-05
6.07891017484413e-05
3.65538160150513e-05
6.08071966892978e-05
3.22305295218492e-05
2.10785620959358e-05
2.66027418369821e-05
8.14125224214021e-06
4.08668097494106e-05
6.78371717265644e-05
3.21806858600363e-05
3.38156103513264e-06
2.83887093754056e-05
3.0226556359153e-05
6.33268176612387e-05
4.94676602092062e-05
6.71751901557909e-05
-9.42607590536264e-06
1.80719626602965e-05
3.06653644387845e-05
4.32705380626357e-05
4.6053131536284e-05
6.5334596767484e-06
9.19273188312769e-06
3.93599080482173e-05
5.85361913788634e-05
6.00862281821227e-05
4.14701120807122e-05
2.08237338838734e-05
3.22366744351501e-05
9.34637152862099e-06
6.09031825859807e-05
8.52372875678733e-05
3.44787030091087e-05
3.14717058377659e-05
5.82310111661309e-05
6.02603775033411e-05
4.3042366438184e-05
5.88263410728702e-05
-1.17833472544966e-05
-4.85829257626577e-06
3.89388987543977e-05
3.53678925036209e-05
4.98347700831219e-05
2.45361666964105e-05
6.7404677355025e-05
3.58488141979137e-05
3.9960802211131e-05
1.67959224046302e-05
4.43382539637133e-05
3.7044873212716e-05
2.18577026245806e-05
3.37037029752467e-05
2.24847486465749e-05
1.6078684904908e-05
1.56316578559313e-05
6.21950182496837e-06
3.74532032722128e-06
3.80454736205556e-05
5.63996705946002e-05
3.0762853814524e-05
3.79540079429701e-05
5.28107896706309e-05
7.25870176436879e-05
3.33877659021849e-05
-4.42547531459845e-06
5.39209704713887e-05
7.71357324418539e-05
5.52774927188646e-05
6.74967682064369e-05
4.77119271840367e-06
2.59421284827059e-06
2.18206357534046e-05
2.5355426260165e-05
4.07763891946032e-05
5.83402201213367e-05
5.56203182228804e-05
3.30109543002887e-05
6.01349006955335e-05
6.50130780218091e-05
3.79799687114611e-05
6.10427355415543e-05
4.66643126925769e-05
2.29924173946896e-05
6.75416997709649e-05
5.45397810581578e-05
7.09003624434451e-05
2.37984903161185e-05
8.86004487552035e-06
1.95366004745415e-05
5.84153178853504e-05
3.96076445090226e-05
2.91279734361678e-05
2.89703723269619e-05
2.10420783279866e-05
-5.76884429974904e-07
2.27039474123697e-05
3.51819705057251e-06
8.7150006673275e-05
2.81369939504905e-05
2.73719357336927e-05
2.38135394958725e-05
3.79282034522472e-05
4.05874495085638e-05
3.79315751144682e-05
6.34297853614411e-05
6.67548922118706e-05
7.56175336065814e-05
5.90192259100086e-05
2.80838447031243e-05
2.91443732361902e-05
1.89710552069032e-05
5.26170652563146e-05
5.10106014860708e-05
3.20408062476432e-05
2.94227946032488e-05
1.3372107351807e-05
3.36534292302234e-05
3.22626661197463e-05
2.97364996995289e-05
1.81182518261326e-05
3.44929467865493e-05
2.54298935061133e-05
2.98178891785501e-05
-1.19033315983516e-06
5.5181004697716e-05
3.46590976063147e-05
1.90644250180085e-05
2.22056400907998e-05
7.95759529368234e-06
7.11386269873649e-05
2.08104084592221e-05
-8.61491609481156e-06
4.17405849593969e-05
2.97158048016491e-05
4.41480753486767e-05
6.78259150018083e-05
3.8978959306466e-05
4.69792069287916e-05
3.52691790730892e-05
2.61253878083681e-05
4.62773576148914e-05
5.28208397373174e-05
5.27712280769444e-05
4.82501660181817e-05
2.54715934144342e-05
2.71398136981486e-05
4.26310443324266e-05
5.50551593712133e-05
7.14763592711395e-05
4.7032480488601e-05
3.36922812862555e-05
2.34206320709314e-05
2.00098903254878e-05
3.89340441524281e-05
3.68453190562266e-05
5.11362010051127e-06
6.84260558230776e-06
2.7934773570434e-05
-5.85731443478783e-06
2.24729023880107e-05
1.88791759225861e-06
1.04783402077831e-05
5.17436365834065e-05
1.58576098984674e-05
9.48245808493748e-06
3.47395384271733e-05
6.70973716304795e-05
1.91227884952545e-05
4.4335445378546e-05
4.24860534027708e-05
3.56473721070054e-05
2.92897611258558e-05
5.62578721297257e-05
4.29851560895745e-05
2.67229850770817e-05
5.45983112433318e-05
3.75192490434691e-05
1.74443725359411e-05
7.49198218497187e-05
3.6947156761394e-05
4.1482578689747e-05
4.7193862810075e-05
4.70444300004077e-05
7.12462383370213e-05
-4.39876029283168e-06
3.49134959745354e-05
5.3038727499703e-05
7.27023546696141e-05
3.18066902444378e-05
2.51596986184713e-05
8.05556096560074e-05
3.67281158971089e-05
3.57506843472599e-05
-5.7057547737493e-06
6.60167494574812e-06
-7.41333158021278e-06
3.54510289574513e-05
1.36380373260372e-05
4.41340487877517e-06
2.53102890848291e-05
1.90843665074414e-05
-1.29115132044464e-05
3.56662548750534e-05
4.71118666763297e-05
4.97948366123497e-05
1.00326149385531e-05
-2.3359560957823e-05
1.91889569835189e-05
3.37725415217666e-05
3.94286087829545e-05
2.60876780668242e-05
4.67858491317516e-05
5.31577818508608e-05
4.82753262336647e-05
5.41564839765606e-05
2.70686262350768e-05
5.33038503446683e-05
5.87781659009458e-05
3.47959751322858e-05
2.82600619579626e-05
4.91755700971001e-05
1.22084919556194e-05
4.77176455138102e-05
2.67583019503659e-05
2.25462064834395e-05
3.14401760097003e-05
5.66802527140371e-05
2.49832567115913e-05
2.17765101649177e-05
-1.82697070854956e-05
6.2761946353452e-05
2.43282242470092e-05
4.59064331875659e-05
-1.90281808287423e-06
6.01812164435905e-05
4.29686521181401e-05
4.0976471938561e-05
-2.43872149213813e-06
3.66505744513627e-05
3.13672619768702e-05
1.88587103255442e-05
3.1391077580166e-05
3.92112745688214e-05
1.85908831614268e-05
1.30194175099039e-05
3.25191979856741e-05
3.9149754974215e-05
2.67269927013306e-05
-9.50892823093848e-06
-3.33571603130791e-06
2.29231019901006e-05
4.28085313797965e-05
3.64082112267246e-05
3.77755204866579e-05
-4.70174676514603e-06
5.0412771946883e-05
2.65613426962029e-05
5.03695355189951e-05
1.06924412843631e-05
-1.78218880328878e-05
5.87465427488003e-06
4.89590161483317e-05
3.21390431046201e-05
4.34420524086094e-05
3.48457584020828e-05
3.62934357142198e-05
1.67528837950256e-05
2.6508200952348e-05
2.79239345274227e-05
4.6285017095261e-05
2.16885067516325e-05
5.78423104272065e-05
4.14336871775119e-05
6.08199510547794e-06
1.89330437938672e-05
2.36378757776196e-05
2.93284797825314e-05
3.68640009324983e-05
1.44661140971875e-05
2.789869616913e-05
2.13674354422331e-05
2.67432783099239e-05
2.84657450890083e-05
5.66710805356626e-05
3.08980032290829e-05
4.08629045938145e-05
1.78089307661199e-05
2.58437421421203e-05
5.66120098307863e-05
5.16869702578799e-06
3.63085202027252e-05
1.09171535679011e-05
1.36961222110197e-05
3.88113104744718e-05
8.22725384388847e-06
4.12155866538738e-05
8.69306513328333e-05
5.06384941940909e-05
5.70196426293535e-05
6.09595271221401e-05
3.80285843740414e-05
3.51072299621527e-05
7.37318407545804e-05
4.12958156486431e-05
5.73287956042362e-05
2.28740256922034e-05
1.65080457618697e-05
3.83145007433671e-05
5.3006031265557e-05
5.16810811530045e-05
3.33736277127382e-05
-2.36675381781957e-06
2.39941539837286e-05
4.67019995208418e-06
8.90016195385486e-05
4.37983436624336e-05
4.24282853542437e-05
1.66981459735785e-05
4.81120067973072e-05
2.79089395723594e-05
9.75825125303061e-06
6.91537399703045e-05
5.59052388391705e-05
2.20091052477308e-05
1.7128728344194e-05
3.63491705497353e-05
2.18066384345132e-05
6.70702200608387e-06
4.56794173227728e-05
1.83501337060232e-05
3.466030467337e-05
7.70217394894772e-05
7.48957246906327e-05
3.30239409998404e-05
1.14625619984144e-05
5.93458199299243e-05
4.29138654707665e-05
6.86834711086367e-05
6.3537041510459e-05
2.90883740101454e-05
3.77133544447857e-05
4.16639846177062e-05
4.07858782505501e-05
1.55548271834843e-05
2.60321650022452e-05
2.74942641895281e-05
2.76953197674232e-05
3.47571489589549e-05
5.60123402701453e-05
6.76182133395526e-06
6.0225883446366e-06
1.92589964456986e-05
2.64007240024153e-05
3.8037147076176e-05
5.0642711142857e-05
4.83544474449047e-05
2.1410911027021e-05
-4.15646898398071e-07
3.72054842490361e-07
2.54503238388519e-05
5.69185104104949e-05
3.18144837210605e-05
2.72083538974295e-05
1.19884302665858e-05
1.82352258824039e-05
-5.78623754078519e-06
3.41637765045162e-05
5.58417850266806e-05
4.36850150405052e-05
6.33639135195401e-05
8.18201942339329e-05
6.36027325833714e-05
4.23633357686516e-05
7.21059442516505e-05
2.76290776229708e-05
4.26081331893274e-05
6.31880200305615e-05
4.75096240026552e-05
2.0691237422586e-05
5.76334933560933e-05
8.79337245886316e-06
7.53877917450013e-05
3.35808486274191e-05
6.42679380949643e-05
5.90966313861181e-05
3.51484964329984e-05
3.58157836470564e-05
2.15685664703002e-05
2.5655017591455e-05
3.20155900628486e-05
8.69738685150901e-05
4.0495640914673e-05
1.61567052138587e-05
5.54263771873624e-05
5.36040121489184e-06
4.89277608067517e-05
4.83420388470795e-05
3.21809731953925e-05
5.3102285330855e-05
4.17650352816596e-05
3.0636330408183e-05
4.81114749978096e-05
2.10583992496472e-05
2.69975249701826e-05
3.71191397920184e-05
3.51826757267749e-05
3.8460857939411e-05
3.19202300629544e-05
2.82077523309851e-05
7.04993991023932e-05
-2.1440554862484e-05
2.93762168248291e-05
4.68223470073927e-05
3.63920738733269e-05
2.31429964016687e-05
4.90203106623615e-05
5.49303643837694e-05
6.85311096334621e-05
2.99975679782303e-05
5.30497097661786e-05
4.33030830397009e-05
-1.61431253200066e-05
1.36738832492026e-05
2.90790942049578e-05
3.02762731417646e-05
6.93547454208742e-05
3.04730215715825e-05
3.90196242314155e-05
2.29819795305066e-05
-2.23162538005951e-06
2.65387521680254e-05
3.48214451860345e-05
4.98037147739272e-05
1.86401160098476e-05
2.39096721161991e-05
1.82298193601542e-05
1.32511242424344e-05
9.44614584201052e-06
2.22664082897355e-05
3.67632892081517e-05
3.23061476159595e-05
2.25400641535309e-05
2.90477990506731e-05
4.40888227569646e-05
3.24591487177139e-05
4.71273481356469e-05
3.48981871507048e-05
3.97352444024315e-05
1.38297639294726e-07
1.59489886140767e-05
4.56144133498825e-05
4.58736235342812e-05
3.29620676688137e-05
1.32219648083283e-05
5.9984618237416e-05
4.96182988138691e-05
2.401085166844e-05
6.03973584247527e-05
5.11048180162898e-05
5.56018466304776e-05
4.93600884934158e-05
1.28892506227501e-05
2.96670147154748e-05
3.31892382432826e-05
2.49353348953456e-05
5.82227121384566e-05
2.87350346126471e-05
-1.42008857148336e-05
-3.33439696901622e-06
3.97605283364088e-05
1.1448173307347e-05
1.9486920065423e-05
3.19803187557002e-05
2.53998450252607e-05
6.4650777356423e-05
2.77804235440671e-05
-4.70318095699747e-06
6.29561379220665e-05
4.16915055364628e-05
3.74250817903159e-05
6.76281944674182e-05
4.67311570817066e-05
1.84955173000047e-05
6.30509976652642e-05
5.57147189868365e-05
6.33055808391107e-05
4.31651045518803e-05
3.57431725495542e-05
5.99807749638035e-05
4.82042813968024e-05
6.03958465783686e-05
3.31577595227875e-05
3.35652548871404e-05
3.79449035961282e-05
4.27717729390592e-05
4.57353774439219e-05
2.83155188779749e-05
8.45616605120389e-05
3.8682559667419e-05
6.37120602650694e-05
5.29440849790615e-05
4.4520750916154e-05
7.31939010507397e-05
2.26292300108998e-05
4.06323249708758e-05
1.58202443508164e-05
6.12528804365429e-05
5.32908414914748e-05
2.5059840284808e-05
-2.5145388164586e-05
6.36738514587221e-05
2.38157120856032e-05
1.74627820093408e-05
3.74087857195774e-05
-7.61511552277215e-06
2.71220229713868e-05
2.41990058248897e-05
3.50423317166177e-05
2.46640770504983e-05
-4.9406336967984e-06
7.79527034498605e-05
3.89717491509247e-05
3.13330522487454e-05
2.41253206026116e-05
4.67067417380165e-05
2.59452773455347e-05
-1.01715198414896e-05
3.66623407633389e-05
9.65091948590291e-06
2.04244162169324e-05
-3.73538524881711e-05
1.90161770064277e-05
2.31247958939486e-05
4.9576873590649e-05
3.60696465790261e-05
7.90195917810905e-05
6.69992541184836e-05
4.16775194896591e-05
5.10718063238918e-05
6.30556577473277e-05
6.30673466787738e-05
2.14865213496958e-05
4.33444523085267e-05
5.83000885815984e-05
3.45979516294817e-05
1.56328930462513e-05
4.90080618504171e-05
3.55463090165704e-05
4.76986188503282e-05
5.19459200204589e-05
4.5390198091847e-05
5.08900411541819e-05
1.6310368228824e-05
6.57898861373342e-05
5.64416437005336e-05
3.38311812784655e-05
4.48591770917582e-05
2.00865053461566e-05
8.27600508671614e-06
4.84508975978596e-06
2.55919354863752e-05
2.28912235392679e-05
1.86367809069497e-05
4.7289993993047e-05
1.30384712479954e-05
1.00833505691335e-05
1.46301349887447e-05
1.82940480964554e-05
8.2091014339204e-06
3.92556501694681e-05
3.65528463013648e-05
1.48680094755946e-05
4.03610042947199e-05
5.32231944335077e-05
3.4269448544729e-05
2.07465382417822e-05
2.60935336053584e-05
1.83558996946095e-05
2.74767807336969e-05
6.19358038361839e-06
2.71367091116197e-05
6.74256180709938e-05
1.94245894011373e-05
5.9243573183069e-05
3.05386573187849e-06
1.91931049158582e-06
6.07354089661746e-05
6.49199369639054e-06
3.24036823054855e-05
4.91723615268678e-06
-7.67926842206526e-06
3.11484587180664e-05
3.52114402608599e-05
6.92579096412503e-05
6.04696499223899e-05
1.99698105331067e-05
2.11343410525764e-05
3.28979419422451e-05
4.29722609812735e-05
1.72872907973181e-05
6.03672390455401e-05
2.10077537851348e-05
2.85792842251241e-05
2.82881576093337e-05
3.25685245857926e-06
5.4982254012159e-05
6.70315036298428e-05
2.74922164932925e-05
1.2124209054233e-05
2.07684881201818e-05
3.33950138006303e-05
5.95406903576203e-05
5.97207662639994e-05
2.08750290796808e-05
4.40308086566362e-05
3.98359443390682e-05
2.4687542700267e-05
4.99248802217175e-05
8.92802343171531e-05
1.64788025527429e-05
3.03545843831503e-05
4.0834983662121e-05
4.14488210523653e-05
5.28895923345753e-05
5.14276317996754e-05
1.30188078048864e-05
7.14406591030611e-06
4.29535578122859e-05
3.29763717444653e-05
3.97653663446542e-05
6.01195687763949e-05
3.22817481698568e-05
1.51252460720561e-05
5.04908287197981e-05
5.33679569225918e-05
2.2049755521181e-05
4.02758706863078e-05
2.43111830516214e-05
7.17161501498563e-05
-1.80419050215621e-06
3.50977866935328e-05
4.64721114288702e-05
4.10632069114753e-05
3.97107509106568e-05
2.79767128466518e-05
5.44790134850951e-05
4.55294617918259e-05
3.41988190873919e-05
3.22397073430433e-05
4.31824378692273e-05
3.05787035706694e-05
1.29333463360264e-06
2.31568776739158e-05
1.63417015723688e-05
6.73233601887409e-05
4.65025369907776e-05
5.88252089601899e-05
3.93672984212725e-05
6.23193625725653e-05
4.70907397932815e-05
6.21550014034308e-05
2.86611837341069e-05
2.42701946016257e-05
4.51307355968993e-05
3.09047430748318e-05
5.80233381687115e-05
2.87879051900358e-05
-1.95357642131473e-06
3.69190965432038e-05
5.18488416580367e-05
4.08153895441291e-05
4.67422019809854e-05
3.76200794346223e-05
2.85177345867951e-05
2.96255775376076e-05
6.34216779983941e-05
5.0650062664433e-05
3.93354139358123e-05
9.15841266625015e-06
1.11148137123426e-05
4.0927708250675e-05
3.07124343631438e-06
-7.42267005783078e-07
9.71131133065841e-06
2.33116631706638e-05
5.49293213550554e-05
1.4067016081482e-05
3.57234922925808e-05
1.51390687664862e-05
7.38217657077238e-05
4.92911899986572e-05
5.92132016988537e-06
4.83107309325911e-06
1.91158969266866e-05
3.32736029791905e-05
6.84558860754729e-05
9.95408472381217e-06
4.46622909401421e-05
4.53973198532917e-05
4.74967568283266e-05
1.05966923558264e-05
3.21578173057738e-05
6.97387335883391e-05
5.03842019171765e-05
2.84579030183312e-05
7.87785709686962e-06
4.37274052986499e-05
1.33871251536194e-05
1.680477505512e-05
2.06071243082813e-05
6.75120582428526e-05
2.14001603441865e-05
5.25495014005454e-05
4.25582167409071e-05
2.49115424509747e-05
4.38401685363417e-05
1.80067331206244e-05
5.37336794703025e-05
1.02537739075308e-05
1.59436447437833e-05
5.05039400942358e-05
6.77088976360039e-05
3.58412799955417e-05
4.33308766421899e-05
-6.18693763661678e-06
3.79222525925464e-05
6.04682118776576e-05
1.15333619786588e-05
1.15499416662871e-05
2.1105001609083e-05
3.53903976902704e-05
3.08473854826776e-05
2.08027849939998e-05
5.59754403746603e-05
2.24490947752437e-05
1.85868411187812e-05
6.59517349530271e-05
3.34989752586086e-05
2.27236203217806e-05
5.23696869416957e-05
2.25707380289529e-05
3.08279678792051e-05
1.79341599691854e-05
4.27714707917727e-06
3.7022725860033e-06
2.14505877977258e-05
7.40558344393648e-06
1.54646007769122e-05
3.8639035961643e-06
6.78814717472319e-05
2.35741043479751e-05
1.57452909737808e-05
-1.63973539590747e-05
4.30648967694192e-05
2.42984339038592e-05
-4.77299680552882e-06
-2.1854101586657e-06
3.83667522128084e-05
3.07163811431749e-05
1.38263721886511e-05
5.088017570992e-05
-1.95265849072342e-06
2.11951836011951e-05
2.72503214328636e-05
2.48648814064304e-05
3.68142541283833e-05
3.22372067321536e-05
4.20133275485214e-05
4.33664784895075e-05
3.50179211607521e-05
2.79399429282876e-05
3.69042124046839e-05
4.46620190420702e-05
4.33531039017554e-05
9.08011014300821e-06
4.73405522640896e-05
4.40876098699373e-05
4.15431350005334e-05
5.81029472800621e-05
5.40877234930567e-05
3.6817326561434e-06
3.06138068344535e-05
2.80157105098396e-05
7.00270366905235e-05
2.79051428677805e-05
4.89674895184403e-05
1.39556187109512e-05
2.21978364638324e-05
2.07884027427613e-05
-5.30156998639118e-06
3.61613884544569e-05
3.02083581430244e-05
2.19251312610187e-05
4.67467402150603e-05
4.96833713567752e-05
1.59257305103103e-05
3.99369218931648e-05
3.48429122005151e-05
-1.19830461089984e-05
8.00579785563233e-06
2.00527114848294e-05
2.7831516361797e-05
2.30081648518776e-05
-2.39226599567278e-05
3.68902078042372e-05
2.13717648798341e-05
2.52671193349745e-05
1.08465630856062e-05
1.48764917778474e-05
5.74889767853738e-05
3.10592546780755e-05
2.5400660319378e-05
5.03763849734325e-05
1.34209773316044e-05
1.83958529029619e-05
5.89988031222744e-05
2.36182298314854e-05
5.03114985567128e-05
5.37900462673711e-05
5.40542289845956e-05
4.18375638085912e-05
3.60870791057168e-05
4.10277044779994e-05
1.55562653433024e-05
1.91121111073523e-05
5.48597442266208e-05
5.69785111768008e-05
4.5261049057607e-05
3.08009856373805e-05
2.54727289727935e-05
5.26858728895943e-06
6.43392623349456e-05
2.83668369198937e-05
6.94153878248851e-05
2.56634412638271e-05
-2.03055667926831e-05
1.7813810146724e-05
3.35812768460252e-05
3.81366678565311e-05
5.2191153104096e-05
3.87282160545524e-05
5.73150073079796e-05
6.15485991111589e-05
3.0506458371425e-05
3.60662062663049e-05
2.23512503057205e-05
1.62227948629929e-05
2.57613426323803e-05
2.82754523506881e-05
5.27706173198264e-05
3.56730952576677e-05
1.80656175235163e-05
5.3704264289459e-05
1.91079898861704e-05
4.41245171619596e-05
4.84089121070411e-05
3.56519646184484e-05
7.0397374321801e-05
3.18381077228499e-05
6.42676064162947e-05
1.48845132637568e-05
6.37936605809499e-05
5.21920806894302e-05
5.49513621305674e-05
2.74839098671265e-05
3.25386984534257e-05
3.17866625621163e-05
4.49885869930921e-05
3.27035523690635e-05
3.22944459527294e-05
2.9729124808903e-05
3.28271504264173e-05
3.62055727674643e-05
4.31469361850054e-05
-5.38766363569315e-06
4.83322785863695e-06
5.55321867591495e-05
6.10534841234771e-05
-7.07561016330614e-06
3.76050407260327e-05
2.0621009725461e-05
7.07839175265697e-05
3.53455461817827e-05
6.49018662554459e-05
3.55891514599911e-05
3.62698347311529e-05
3.28310570284997e-05
2.10309359745405e-05
2.86537494500818e-05
1.60246193652276e-05
1.00658287675606e-05
2.56039038145909e-05
1.02966922503358e-05
2.65001259044634e-05
5.36616230898344e-05
2.84435324370445e-05
3.91570047884988e-05
3.28808973978561e-05
3.06076382826362e-05
3.60518641648229e-05
5.81139011975745e-05
2.27432194032773e-05
5.72361527202263e-07
4.1973042927287e-05
6.30882181235928e-05
3.69491672430418e-05
4.85038090009443e-05
6.1475485112712e-05
3.63221778527331e-05
6.36598307704952e-06
6.83377055177571e-05
6.8477383357935e-06
3.05191121016035e-05
4.0645841338274e-05
6.09132329664017e-05
5.04607379502539e-05
4.59566211672138e-05
1.96635616167117e-05
3.14369668655674e-05
3.54093549517049e-05
5.08375079403353e-05
7.97529471738819e-06
7.40883830402362e-05
4.63588009793782e-05
7.22931375785405e-06
2.99053693748186e-05
6.99157669938246e-05
-1.46745873017675e-06
1.14730788491041e-05
3.20728274740616e-05
5.6471098699449e-05
4.91809613673358e-05
2.0281539700276e-05
3.44465522643189e-05
5.04633034389552e-05
3.98997196199429e-05
6.98847278858746e-05
2.85877708850105e-05
5.09383225817181e-05
7.84304510501383e-06
9.61959464374689e-06
2.79729209834445e-05
3.8560176376652e-05
4.62230749622307e-05
1.63296264538358e-05
3.53507717761728e-05
2.98320039268379e-05
5.64379376795925e-05
8.43960721194999e-06
-2.51475668033164e-06
4.05264174265382e-05
2.28247011470483e-05
3.7043993160122e-05
4.8111761109242e-06
5.56232614341593e-05
1.95847501483968e-05
3.2636572198025e-06
-4.05215921487388e-06
6.63128226580372e-05
2.07679132394945e-05
1.70048931159819e-05
5.86986560668655e-05
6.25751151983348e-07
2.90415955252719e-05
2.47861874695603e-05
3.59165370333429e-05
4.68588886978065e-05
6.05179471114471e-05
2.96285870168485e-05
3.57023437443109e-05
5.07395966186269e-05
5.07809842633493e-05
7.63569452788595e-05
3.5524757408538e-05
4.91265885060813e-05
1.43616979950992e-05
1.96053107712264e-05
2.22714151903171e-05
8.27518814693179e-06
5.71873715729563e-05
4.03884862810794e-05
2.46821886845577e-05
3.28068664064935e-05
4.65820655354053e-05
-4.43754309785933e-06
7.2708917457091e-05
2.52273869483096e-05
-2.13607579574417e-06
3.11227253962338e-05
2.09026405304307e-05
7.43931650213157e-05
6.13388190262721e-05
3.29580646284654e-05
8.18527971148249e-06
2.60239414089089e-05
4.86912227700363e-05
1.04030887531331e-05
9.97776414401975e-06
2.45401954316208e-05
2.72939054236326e-05
8.93710998849108e-06
3.01864824850876e-05
3.17942353714028e-05
1.28159697252119e-05
5.936997595247e-05
3.19399775800732e-05
1.14004280820466e-05
1.78937155670195e-05
2.67096273003425e-05
3.24437127603723e-05
4.48793848484222e-05
3.03281155753845e-06
5.15142995966512e-05
7.40384428150483e-05
2.4420155272801e-05
4.93337092302034e-05
1.37931696526392e-05
2.86941332730694e-05
6.64529029757179e-06
-8.03058649023672e-07
3.35452265019387e-05
4.22206886378999e-05
5.14694703316816e-05
4.05732035548164e-05
3.50896136048767e-05
2.72677805276415e-05
5.7046025924481e-05
2.81109410776798e-05
7.2266524103495e-05
5.06423848939095e-05
5.75447887289814e-05
5.17196672749555e-05
3.74779443814989e-05
1.36633997841059e-05
6.79693697527086e-05
6.72394358923472e-05
5.77166894297733e-05
6.4736150814937e-05
3.62202561178281e-05
3.90297727831213e-05
4.39260920127669e-05
2.02915177128798e-05
4.87452990504085e-05
6.62900028830051e-05
8.05353019452631e-05
3.962527743737e-05
3.9198233161833e-05
4.32533934411434e-05
2.76354558308109e-05
7.37882729569988e-06
4.14791181582159e-05
3.92202322348963e-05
4.31625370425039e-05
6.194091607527e-05
4.76038918864369e-05
2.42244986815276e-05
1.9058014410711e-05
1.45145175428294e-05
2.36927021509521e-05
3.35988902855461e-05
4.27648777873659e-05
2.38888261756477e-05
4.43882048022722e-05
2.41527000912617e-05
6.97931643863124e-05
7.29296320107397e-05
2.2387109477737e-05
1.31563915209276e-05
4.53744270201172e-05
1.65429579073783e-05
-3.37569435256998e-07
3.84839558187992e-05
3.70300716801643e-05
8.64749337441667e-05
-7.82662403145879e-06
5.82949158457658e-05
3.66545684684701e-05
4.16224621919644e-05
2.80548638503569e-05
5.04484952765198e-05
2.98430500522395e-05
2.8715215505552e-05
3.8484743171654e-05
3.33775584995705e-05
6.60510528181355e-05
1.27878694047018e-05
5.02131930740174e-05
2.97256317674641e-05
7.21302088398786e-05
3.62399579429548e-05
3.02229072908957e-05
7.31985303470423e-05
4.76687445304059e-05
5.87173815708272e-05
2.08055902032556e-05
5.76597895270649e-07
3.3241527206708e-05
2.68814757479716e-05
2.85549383363497e-05
3.60959065045524e-05
6.78920111212064e-05
3.31878310922822e-05
4.33064874100479e-05
2.69990078149643e-05
5.0638174193338e-05
2.00560671612532e-05
4.82125224094987e-05
3.05401929345234e-05
1.84236121524804e-05
5.29249258578285e-05
4.98722323387817e-05
3.71703435160703e-05
4.2108832396121e-05
2.93967320383623e-05
3.52685381348387e-05
7.68135708275759e-05
5.18550815198148e-05
-4.54484248858148e-06
1.98705526992695e-05
2.25762324588236e-05
4.23387536348148e-05
3.03758306056057e-05
3.94775996224679e-05
-9.16914221174165e-06
9.50500587372041e-05
3.49560544173784e-05
3.89396160748213e-05
3.94922908569695e-05
4.46140407662094e-05
4.76173067539147e-05
4.58033025772067e-05
0.00010227038606285
4.62202123417862e-05
5.30337475264365e-05
1.81644892030544e-05
3.06301974470564e-05
2.25335195928992e-05
3.47865086773867e-05
1.70854129003767e-05
4.86848953462744e-06
4.33774171025861e-05
2.80722711067486e-05
6.23642596197701e-06
4.5189583296748e-05
3.97683396025896e-05
7.47055239106586e-05
-1.74038732289787e-05
1.95050584722472e-05
5.81220900017265e-05
2.88004873792613e-05
4.76677068104355e-05
4.80257034853183e-05
3.44716777486135e-05
-3.15659364391442e-07
3.07053206101924e-06
1.57245677670971e-05
1.66762326847786e-05
1.11295457606338e-05
1.43216532523959e-05
3.0330905527476e-05
2.2070086305007e-05
1.38083526472926e-05
4.11464788967725e-05
1.99454946859757e-05
1.43642801323399e-05
4.94958256933718e-05
4.1797241453419e-05
2.88696216842147e-05
2.86810331106349e-05
8.18633896591098e-06
3.10407083338892e-05
2.6315505165945e-05
4.28470277444734e-05
-5.15514827355995e-06
-6.93658948302551e-06
-1.34774924581559e-05
1.54651843934206e-05
1.1207979960919e-05
3.24448909190758e-05
3.26628864053129e-05
1.71057374943697e-05
2.71858900224362e-05
3.49239240566561e-05
4.76645522542387e-05
3.31183901844657e-05
-6.91893233778781e-06
4.67823526078856e-05
4.95177957631094e-05
5.44091550883475e-05
4.844604659746e-05
2.14052954666696e-06
3.4751064580709e-06
6.81328845237625e-06
1.88109248752034e-05
3.53297862328295e-05
1.43915057784075e-05
4.00721874870092e-05
5.3698949572302e-05
3.73066910067289e-05
5.47727715086833e-05
1.7228704333102e-05
5.43894027839942e-05
2.07561021409219e-05
5.81159963977683e-05
3.14463368874983e-05
7.26877673496242e-05
7.16551388908582e-05
3.85583504702616e-05
2.83168683147464e-05
7.05806616298642e-05
2.62855925060419e-05
3.92562162708489e-05
5.62034277807888e-05
3.55703253366789e-05
2.27066225906413e-05
1.44158665043234e-05
5.50512582462609e-05
3.23647512381421e-05
4.70816883804131e-05
5.85331094729546e-05
1.14812868848051e-05
5.25400568034349e-05
5.68118465147961e-06
1.36295150330405e-05
3.36355545024032e-05
8.38053543517716e-06
4.61945680196989e-05
1.88595430437696e-05
7.12084001060376e-06
3.97029552510044e-05
1.60205457988497e-05
1.83411854117895e-06
2.75672252587304e-05
3.99316109031484e-05
4.96679999160144e-05
3.11167102340445e-05
5.5158438459761e-05
3.40189284709988e-05
6.43305044882599e-05
6.411018718743e-05
1.99148050115134e-05
4.16800866113584e-05
1.71360494734829e-05
4.48499891304792e-05
9.30494979963705e-05
4.48280997905817e-05
3.72372330213665e-05
6.31335692675077e-05
6.41471360016393e-05
9.55972562792652e-05
7.16004423008515e-05
6.1252146630559e-05
4.42943798377067e-05
1.68194868347168e-05
8.19138033859494e-05
2.68979908961226e-05
4.12088857837754e-05
4.04558902797387e-05
2.49928110242276e-05
2.70433885434771e-05
4.43299881270346e-05
7.2753394668349e-06
5.49528825475423e-05
7.36500400828294e-05
4.13881290019594e-05
-9.05552886429666e-06
4.49563826555443e-06
-1.7328998976787e-05
7.05222366336524e-05
3.23782141172431e-05
2.15712188689048e-06
1.06886473700333e-05
-2.51435454962051e-05
1.90541324999657e-05
3.42594826760567e-05
3.98183063917225e-05
6.99808861149016e-05
5.74543251837118e-05
3.83171255157068e-05
-1.05299566604216e-07
1.66812915108631e-05
-3.5128544093184e-06
5.21154421833295e-05
3.01897667511489e-05
3.71459211204434e-05
5.93401497236177e-05
4.04145485004338e-06
3.89590886831872e-05
4.82255894043657e-05
7.23697451626532e-05
8.12555922621684e-05
4.51882714076318e-05
2.66556253631481e-05
5.567994016565e-05
3.84564719739776e-05
5.17417720164149e-05
9.93447384577066e-06
7.52869611002805e-06
6.72656999866939e-05
6.73755935250003e-05
4.24538019391789e-05
4.41354570094494e-05
2.75690192795963e-05
2.26259148572699e-05
2.67305427520997e-05
4.90952498405149e-05
1.76132159557334e-05
2.51122674060264e-05
4.46578567065364e-05
2.03984405357143e-05
7.9609613419725e-05
4.39071278203956e-05
2.56320595999632e-05
2.11754907637639e-05
3.54439931909798e-05
6.5479367205688e-05
5.30999133587977e-05
5.595541125584e-05
2.02339896900419e-05
5.78743834558496e-05
3.0192372639368e-05
3.22469135093101e-05
2.54939217970928e-05
1.31636263347138e-05
2.99899491972219e-05
5.78313787073492e-06
1.7703984981058e-05
2.01381299068132e-05
4.31334713322933e-05
4.22290380054466e-05
8.8088252628312e-07
-2.10428424532501e-06
4.14567296405079e-05
4.21314680489306e-05
4.85039430272363e-05
6.73112698006996e-05
3.31750320937333e-05
4.12228604817873e-05
3.33449138449311e-05
6.00319410040465e-05
4.48051678692734e-05
2.29255979371851e-05
4.36775536839809e-05
2.41737847092974e-05
3.44039015621309e-05
2.81526085300088e-05
3.51195737321989e-05
6.16351461929951e-05
4.1617783972452e-05
2.17381592350623e-05
4.16688084383496e-05
4.30673169400134e-05
3.77831400487932e-05
3.57508888318579e-05
8.96393078148899e-05
1.75425495476518e-05
6.4957479774497e-05
6.72457465530729e-05
3.49661081764096e-05
3.406663451751e-05
2.82610738572786e-05
4.54805646556844e-05
1.37422688553315e-05
2.66119513446964e-05
4.24050927079345e-05
4.83375373786713e-05
3.47353586047141e-05
1.28784385138309e-05
6.59622828151532e-05
-6.53125023514614e-07
8.4525952312646e-06
-1.32383185319279e-05
4.64394834128231e-05
2.99097767471486e-05
5.5095181758406e-05
2.03819473948928e-05
1.45571209979061e-05
4.69828822710248e-05
3.32927961713319e-05
5.11695991697209e-05
2.27019723339638e-05
1.27045537311952e-05
1.38622842237032e-05
1.99903165778908e-05
3.03804983250136e-05
5.19465200497711e-05
3.37685855335673e-05
7.10322212289002e-05
2.44318094383324e-05
5.73347707428869e-05
7.19062121170972e-05
1.09504433891138e-05
1.28405338601124e-05
5.69611312100635e-05
6.61874470340317e-05
3.30185303858176e-05
6.38310968243148e-05
5.89719072424359e-05
3.66927840976614e-05
7.15825164473925e-06
1.7894460407864e-05
8.5256212935707e-05
9.70884441971329e-06
1.75093757322076e-05
3.63957227314045e-05
4.27223736993023e-05
3.12048924151018e-05
1.96208737437149e-05
-3.80466012537525e-06
5.45770776557428e-05
4.12885060770891e-05
5.7117345476231e-05
3.34015773370552e-05
4.54106371177921e-05
2.79809445741036e-05
4.42387103069186e-05
3.69256334023704e-05
1.93531767773586e-05
4.13763231256579e-05
2.65431536932721e-05
1.3220998851061e-05
6.01024399552887e-05
1.21625975719499e-05
1.55349342675561e-05
2.87606323803356e-05
2.3178850694841e-05
4.1883256504959e-05
2.57209257996593e-06
4.23404407916371e-05
3.92846846800743e-05
2.46733171699863e-05
-8.0167462086521e-06
2.60184574944171e-05
4.64889628309506e-05
9.46086021292e-06
3.00581165805419e-05
3.5179235241581e-05
5.6402116607391e-06
-1.62525572009147e-05
2.34193368492184e-05
8.1872662650091e-06
8.39731553780281e-05
7.12516979131637e-05
5.52570097404041e-05
4.41585499087378e-05
1.70156898507425e-05
6.37508841251768e-05
5.13547375498068e-05
3.78233161771222e-05
2.96524026417241e-05
2.0969302731775e-05
1.9068347098611e-05
1.12304923208578e-08
7.18193450178988e-05
1.71176730017431e-05
7.43563453251225e-05
2.94766696149584e-05
6.02803877523918e-05
4.39028754811521e-05
2.49740535762859e-05
4.57400001434708e-05
2.74410450801531e-05
2.04216214276968e-05
8.08992992843636e-06
7.8898269005335e-06
4.02109110165697e-05
9.82398535443209e-06
1.78413400220691e-05
1.77342430078225e-05
4.1184889764937e-05
1.56615465465663e-05
5.65120334835961e-05
4.89016540898997e-05
3.25021280737444e-05
7.74635458065842e-06
6.4804286876608e-05
2.92974329696694e-05
1.8396432147389e-05
2.27226100844746e-05
3.84657396423593e-05
4.59365689312329e-05
5.26763843208078e-05
2.56908775710183e-05
4.93844589906134e-05
4.21931536079041e-05
4.91166805896583e-05
4.52853641746005e-05
5.10225009222658e-05
3.27046981155467e-05
-1.02128074813219e-06
3.06553759508575e-05
5.4319212749401e-05
3.79854066360292e-05
7.3392118461986e-05
3.475921002358e-05
7.97948679390754e-05
3.96167971015618e-05
7.67484728976541e-05
6.93283590784847e-05
7.74200320099305e-05
2.94410637737202e-05
4.45771488967018e-05
6.05780532725096e-06
4.99514596521191e-05
7.88242779002415e-05
2.73229853198564e-05
1.71342308903197e-05
4.1120027180619e-05
5.76362972517445e-05
2.40567452674911e-05
3.12332123164498e-05
2.04951792771444e-05
3.02021739825665e-05
4.09127215044475e-05
3.78461865478249e-05
6.12905937929731e-05
5.13037783183668e-05
3.01910713869888e-05
4.17925138090351e-05
6.94857504362854e-05
3.97139388467569e-05
2.60571129318522e-05
6.58244560560943e-05
2.4850049751179e-05
5.29666564955009e-06
2.38859533627441e-06
4.43401327575894e-05
5.42632439746309e-05
-7.56061233409152e-06
3.03914603656693e-05
3.50258083516999e-05
6.89329586191006e-05
2.4988244236749e-07
1.96861116781161e-05
-9.04782131822252e-06
-1.67474009899739e-06
3.74139131643581e-05
2.22727212380958e-05
1.907168372478e-05
6.74090412892026e-05
3.95785876781105e-05
3.57899519376355e-05
4.21879328590407e-05
3.3147766651623e-05
3.82586986345743e-05
2.86945005670931e-05
2.90008070990334e-05
3.58536826090166e-05
3.72514563539454e-05
3.83702182500208e-05
2.2194211330836e-05
1.1950918238584e-05
1.87100251475558e-05
2.75881254656323e-05
7.74106426196122e-05
4.5785532662655e-05
3.85748604285006e-05
-1.57457838297952e-05
2.53995875057999e-05
4.24931907973496e-05
1.9252824582177e-05
9.13253620521287e-05
3.86548207236562e-05
3.67365582778692e-05
3.75449644298773e-05
2.14981685631184e-05
1.66848141549565e-05
-2.99273887243437e-06
3.8782964361511e-05
3.80680123752656e-05
5.05941210173147e-05
2.9420861301218e-05
3.92466402454184e-05
7.85813165177687e-05
5.00024413628418e-05
3.34579152438397e-05
4.47280923053123e-05
3.89281583359752e-05
1.34382500299887e-05
2.53834688511197e-05
1.33894620561112e-06
4.45490168583769e-05
3.8570487991472e-05
4.39373128180081e-05
2.17362260742385e-05
4.49148348903778e-05
5.1892281075823e-05
1.63908028974419e-05
8.27503217039328e-06
5.15780272970428e-05
2.67079080218404e-05
5.25454504075783e-05
3.97846119035668e-05
1.13945109478367e-05
4.87217438889553e-05
1.8522730053188e-05
6.86258859389689e-05
3.23766806452021e-05
2.96513094959024e-05
2.56836913898891e-05
5.67661830802219e-05
4.22338879819266e-05
1.4184706445681e-05
5.52531680532346e-05
2.54681821061281e-05
3.23421156901326e-05
1.06490723000562e-05
1.40824013307881e-05
2.46754797636232e-07
3.25296238124592e-05
4.01900627413003e-05
1.43988015489145e-05
3.53946445367152e-05
4.82589623660834e-05
4.43373310464129e-05
2.77482666379862e-05
5.48495559111114e-05
4.02091077755666e-05
1.18579214684562e-05
1.29919640409803e-05
3.51087872990705e-05
7.22502092275208e-05
6.32167018243092e-05
6.75475526686621e-05
7.02861848719672e-06
4.74763384081607e-05
4.06068407982977e-05
4.20438841120708e-05
3.55233193766028e-05
3.33631410894954e-05
3.38120370015682e-05
4.66163726140393e-05
5.2457171250879e-05
3.32833038408812e-05
1.62060191280206e-05
5.30766585974337e-05
6.31958446488052e-05
3.85941737452235e-05
3.09297565449975e-05
3.05132466917264e-05
5.21834826687378e-05
4.66875184800133e-05
1.65340006096559e-05
7.03481544796395e-05
2.3206951245211e-05
2.8879252843431e-05
2.09991861972647e-05
7.35716162983828e-05
3.82895511098265e-05
5.37541122875873e-05
2.89975924147503e-05
6.04917740813948e-05
3.43670882251146e-05
4.85182944333193e-05
3.68646898899993e-05
2.53606362010285e-05
3.32423560522832e-05
3.48043300853085e-06
3.37689292529864e-05
3.65955428936042e-05
2.76895361930893e-05
2.62165457232038e-05
6.88948963946552e-05
7.60488425892825e-05
2.11174823352825e-05
4.46416507600045e-05
3.24486792165503e-05
2.24443898683667e-05
4.83562320423621e-06
2.71226775043048e-05
6.69317266159609e-05
5.07365672408038e-05
6.37061374894554e-05
-5.33505795400138e-06
9.764426970418e-05
9.71810109508887e-05
2.66248013504704e-05
3.37992439823672e-06
5.86932652902062e-05
5.53180880066248e-05
5.37292012041751e-05
3.10969857722493e-05
6.92736576521779e-06
1.06844929579514e-05
-1.65390924835293e-06
8.13789423942739e-06
5.41953045457043e-05
4.91234708096489e-05
1.96936888525456e-05
1.31077701931355e-05
3.71239837899856e-05
7.29090837133924e-05
2.31620733820186e-05
6.13393884208447e-05
4.86593140049092e-05
2.88417644368258e-05
7.32794631970664e-05
4.025305675094e-05
1.39970673576671e-05
2.80858328703955e-05
2.008957794215e-05
1.46028674248919e-05
3.66793414499434e-05
3.93659182350996e-05
2.48993196661799e-05
-7.48028144870488e-06
3.52574589679931e-05
2.94580346618059e-05
-6.27165639060758e-06
2.98211395274881e-05
6.20147167912507e-05
3.35835728704186e-05
3.34303501352254e-05
2.43413116827705e-05
2.54692764906595e-05
1.46903375012317e-05
6.32895948014425e-05
4.78489404014648e-05
5.75614958163464e-05
1.71580438701818e-05
4.30824818100304e-05
7.60190603682013e-05
1.84559444504953e-05
3.48643659295114e-05
4.28987386335985e-05
8.48772612443044e-05
3.61116142590347e-05
2.02447123633842e-05
5.46087989500547e-05
7.98954346981821e-05
3.52707189636147e-05
3.14112758907883e-05
4.13461800985355e-05
5.12960874710058e-05
1.35348344565309e-05
5.75608360455228e-05
4.86387347867581e-05
-1.82151670468141e-06
3.6569749457009e-05
4.19520775910409e-05
4.32725897308784e-05
3.35718850126549e-05
9.36787952418865e-06
5.12577560290521e-06
5.25496328905434e-05
-4.66083845281284e-06
6.60706821352923e-06
1.77164382777075e-05
1.85130570198984e-05
3.88630326847003e-05
-8.22150250412957e-06
5.09393746027537e-05
2.85399571800135e-05
5.82277023802822e-06
4.86259562702847e-05
2.7804593528036e-05
1.61753685747399e-05
2.96924482956521e-05
5.15264910798919e-05
2.33827078728693e-05
4.26829896470513e-05
4.1078101480312e-05
3.1179635119436e-05
4.34872111429697e-05
3.49947013215851e-05
3.60563448677574e-05
3.79117837352168e-05
5.220714817656e-05
5.57256758725935e-05
4.2944307929902e-05
6.0859723295112e-05
6.22198551812447e-05
6.95036143442605e-05
3.91477024808415e-05
6.83164791977466e-05
2.92074885326115e-05
6.25050902728875e-06
4.90709850413937e-05
7.8432071376795e-05
4.96418105886034e-05
4.5325344849679e-05
2.54429532048443e-05
4.57572646977801e-05
7.05351997101201e-05
4.07242630377281e-05
1.28347731223508e-05
5.00229872960691e-06
6.5770871559964e-06
3.66850148823416e-05
5.7252796949575e-06
4.35932755619625e-05
3.37115210505591e-05
1.44912601592009e-05
3.38520812542e-05
6.19667171823713e-05
4.82921708198505e-05
5.56978397833933e-05
2.70572167090549e-05
1.69423061024205e-05
5.6598609111818e-06
2.73397296990437e-05
4.35260583510135e-05
6.01999705539144e-05
2.27469960203585e-05
3.81302617074476e-05
2.35356992875133e-05
2.26908242822671e-05
2.27020229696389e-05
1.21731184769285e-05
2.71102724779324e-05
5.20989107222517e-05
2.98437368767502e-05
5.78214486426256e-05
5.29517487390799e-05
8.35657094927147e-05
4.51296854247813e-05
6.48194856193152e-05
3.58129906333081e-05
5.45812825311786e-05
3.81003954740803e-05
9.13212783902508e-05
2.65860435472008e-05
1.77555047867898e-05
4.84311017237359e-05
1.84470905140985e-05
1.52674144534555e-05
4.69619511845155e-05
1.81022968942527e-05
3.61801281437006e-05
2.75993920494917e-05
6.86611415073196e-05
2.23872933948255e-05
2.09210212814582e-05
-3.58725033630566e-06
2.24821713127522e-06
6.41355482337793e-06
2.70390044434051e-06
2.8929264745288e-05
1.18199790676266e-05
1.6044893064309e-05
2.28863683524817e-05
4.26147892396159e-05
4.70849710082839e-05
4.84546758726937e-05
6.56449387736119e-06
3.07547825910733e-05
2.02893557754051e-05
1.56847335968321e-05
1.41108976010181e-05
3.77809215389339e-05
4.69667015591133e-05
1.00035747870706e-05
9.8116174687981e-06
3.28855100946527e-05
4.57740369579848e-05
3.1800027271118e-05
3.09574187903337e-05
3.66556430468741e-05
2.69700084448072e-05
4.99170112883303e-05
4.41343887726741e-05
8.23675047462165e-05
7.03824667060898e-05
4.78348439812141e-05
4.08226936355155e-05
1.4351187989693e-05
2.20489060546232e-05
4.1774949222205e-05
1.15447209160709e-05
3.93146885133482e-05
-1.08184399260957e-05
1.68230437413134e-05
2.27707279064875e-05
1.58706148941525e-05
6.23887513652914e-05
6.28977194275479e-05
1.91756401093987e-05
2.4013458522381e-05
5.28808595161722e-05
3.21054730283374e-05
2.98430752980266e-05
4.23548977104624e-05
1.55962818710986e-06
2.45946977873885e-05
3.09922656917085e-05
1.64801047050709e-05
4.2350283924254e-05
6.89527156058001e-05
5.60588295868457e-05
4.46531832612363e-05
4.43518558653837e-05
3.99191620379994e-05
5.22525380910639e-05
3.23428559371271e-05
5.81720136151659e-05
6.70743077233215e-05
5.8859530080735e-05
3.02821215526458e-05
3.20388279055832e-05
5.69877760336649e-05
2.33886054679277e-05
4.78340071687295e-05
7.31121750674263e-06
1.77227985914364e-05
2.99897903242759e-05
3.75812608270727e-05
6.24337264454641e-05
7.88296900389963e-05
7.40921731096179e-06
4.27418676864715e-05
3.28490924411152e-05
4.96491221669777e-05
6.34385498443947e-05
4.36021103333255e-05
4.61562822766501e-05
5.77170268389271e-05
3.77184204298015e-05
6.30016581407646e-05
4.59485826120475e-05
4.40774892192232e-05
9.57803616392812e-05
4.21637445420179e-05
3.56178297390589e-05
5.14239282192196e-05
8.28564430630891e-06
7.01261317819456e-05
3.29895352179827e-05
5.2618814575341e-05
1.85791408746012e-05
3.0955221086854e-05
1.99890426511122e-05
3.19079381143338e-05
7.14674831651341e-06
3.2436097512818e-05
1.07258239289358e-05
5.48607089756228e-05
4.88005613275301e-05
9.52019630390158e-06
2.69252306827004e-05
3.3460708502655e-05
4.53709662310953e-05
2.32352393947131e-05
3.46823102584324e-05
5.60004917546094e-05
3.86811517173876e-06
5.51491284509833e-05
1.71365494678141e-05
2.70088657395951e-06
9.82194335604421e-06
1.29094179902781e-06
3.62055869197869e-05
5.8886647733016e-05
2.42958547555155e-05
5.83599497170351e-05
2.33526933992634e-05
1.52317323505795e-05
2.05992002615701e-05
3.43991363033679e-05
7.10330933033055e-06
4.41267198103779e-05
2.22238728983588e-05
1.72336950776672e-05
1.18983556829861e-05
3.65132023304044e-05
3.99242215803139e-05
3.70030596779625e-05
2.60537430774754e-05
4.14449922590711e-05
1.01145534862405e-07
2.75121961755045e-05
4.35355697134644e-05
6.63841719270918e-05
2.84076910303457e-05
5.61843409873647e-05
3.65884639020194e-05
4.22957145358208e-05
4.84077272687784e-05
6.39328483741652e-06
2.26087355480348e-05
7.33345833117364e-05
-6.67135423404976e-06
-1.0658013489029e-05
3.17777249076691e-05
2.65278604318872e-05
6.40109905674396e-05
2.72562115314335e-05
4.19367604492604e-05
5.47113745061847e-05
2.98139355881391e-05
5.15197618171395e-05
2.99960214497037e-05
4.13432192117087e-05
2.74272628696652e-05
2.42792255344125e-05
3.85112809465068e-05
1.67382533412965e-05
5.17815067740795e-05
4.07629393266099e-05
2.90615916974407e-05
3.42939779223469e-05
6.04289878707634e-05
2.83694387154949e-05
4.07805983350831e-05
4.97716329991224e-05
4.20647271158497e-05
3.89383501765327e-05
4.24969618860697e-05
2.08631108055863e-05
5.55091318555236e-05
4.6103159128006e-05
2.55511427524293e-05
3.54620051580901e-05
6.77635758591675e-05
3.34015122458086e-06
4.33790587389266e-05
1.22698053744018e-05
4.41458991265547e-06
7.47230679533884e-06
4.53935152649692e-06
1.99709596708968e-05
-7.71252115805335e-06
8.1695090880847e-06
3.54594466246978e-05
1.2509934004396e-05
3.01258454436656e-05
3.91502240087948e-05
3.55753418760645e-05
4.00630817698869e-05
2.30878825791409e-06
-5.53877771845241e-06
2.88204742828783e-05
2.18037519917708e-05
9.22603339232753e-06
5.17798104150194e-05
1.59635912284536e-05
3.90958961687621e-05
7.36179380036852e-05
8.79550458334661e-06
2.08152512404676e-05
2.36458367943711e-05
3.9089039369496e-05
-2.19499959974883e-06
3.0045282086732e-05
3.89793254441094e-05
7.61447152846333e-05
4.32794274864432e-05
4.20393494560192e-05
1.41212211047479e-05
2.76154331116157e-05
6.69952267042455e-05
4.38125643817493e-05
2.17989426224153e-05
9.15292247143084e-05
6.33786523854361e-05
2.48682683431142e-05
5.56527909971405e-05
3.76209312982203e-05
1.49885050781849e-05
3.74069810760126e-05
4.19469472759136e-05
2.83510701684831e-05
5.25672586354772e-05
3.56223694442631e-05
3.17875935278317e-05
2.06696600018646e-05
2.26156773693241e-05
1.80767524350689e-05
2.50391609877583e-05
4.01098826782094e-05
1.24769454455779e-05
1.96051565426006e-06
4.79047694303709e-05
3.29430995788997e-06
2.42960265205388e-05
1.56703555068532e-05
1.81489326776465e-05
7.56175929424327e-05
4.8190817711529e-05
5.92909803934808e-05
5.23870852379919e-05
1.62323798234359e-05
4.0021987255e-05
1.15502213347106e-05
4.72330685789547e-05
7.7229678217876e-05
4.89436473398944e-05
5.34390117100275e-05
7.41992442035954e-05
7.44145100807881e-05
7.05013682405254e-05
4.92756279822639e-05
4.78058253416752e-05
4.28302815993705e-05
4.8165535258254e-05
5.78512065756165e-05
5.66937531132571e-05
5.44822465828265e-05
3.70379306648654e-05
4.86647927230649e-05
6.85828602052268e-06
3.93252310574717e-05
3.56067798746307e-05
3.25272330996743e-05
2.23646001222008e-05
2.77926725800027e-05
3.00060555380128e-05
3.57021742750869e-05
1.56182965326469e-05
5.07079713091673e-07
7.27277107077311e-05
2.46424975109449e-05
1.72640549645139e-05
2.66050989678287e-05
2.40799434408832e-06
4.37490014825436e-05
2.27529498893728e-05
-1.48254158519594e-05
3.34790880975025e-05
4.66256230255975e-06
4.1638691869583e-05
2.36968783035604e-05
3.95974954121627e-05
3.10683052618325e-05
-7.46069777796416e-06
1.91791824212245e-05
3.75367103623731e-05
3.37952824760288e-05
1.25361557259991e-05
4.20616284489495e-05
3.98577450032422e-05
1.19691212565139e-05
2.05269395042249e-05
3.89027156668638e-05
2.91016723400993e-05
4.85003599724524e-05
1.7849906209845e-05
5.79448567813066e-05
2.78157588203148e-05
1.76015670657614e-05
2.73683132531429e-06
3.75237683318581e-06
6.12667884894409e-05
2.52861349894979e-05
3.75386637796292e-05
2.30999223040905e-05
1.99854147887112e-05
2.31719299815809e-05
4.62351759873045e-05
6.56605532173199e-05
1.13341865718731e-05
3.09659562472353e-05
6.05664049774199e-05
2.76906653125908e-05
3.76335678833628e-05
3.87481556897688e-05
-6.30253254947214e-06
4.16421609910444e-05
5.0797714737403e-05
3.73112271923015e-05
3.6078214256851e-05
3.60807493341093e-05
2.61231372097456e-05
2.82044994571542e-05
1.51222238033062e-05
2.1930820424003e-05
4.16692826372225e-05
2.29186156113472e-05
4.75546110825419e-05
1.86726300641116e-05
5.61136293703553e-05
4.76668950966649e-05
5.35264246973501e-05
1.5265019509441e-05
2.33268976933022e-05
7.05231024810278e-05
2.74419998490719e-05
6.72143096765517e-05
4.94664200524158e-05
4.14530057423422e-05
3.55278013870783e-05
8.46650668193347e-05
-2.89833205551942e-06
2.93871094803927e-05
1.74703226873906e-05
1.58856683684072e-05
1.17279792003257e-05
4.96602216063536e-05
2.54680344161098e-05
2.73976206910607e-06
2.91016522080986e-05
1.56318979849649e-05
-5.12868290840448e-06
2.26989360409255e-05
4.14302811895516e-05
5.74733688676223e-05
3.71505304196284e-05
2.2946944984529e-05
2.63450178006195e-05
1.96634264981877e-05
4.83069235430268e-05
1.52780007158657e-05
1.97463223276566e-05
2.65634992163576e-05
5.00330261024494e-05
4.10858204231583e-05
2.48251789086217e-05
2.28205353248192e-05
6.25275476587876e-05
3.3133535756313e-05
3.28619144256653e-05
3.62436212142023e-05
2.38322438375171e-05
5.60959549264622e-05
6.15714145033597e-05
5.90924311828229e-05
3.95969865314505e-05
3.55769964574016e-05
6.15791559651888e-05
3.64377823226046e-05
3.19278632129525e-05
-3.47716135858805e-06
6.21012890564272e-05
3.53728089124742e-05
2.70628248279728e-05
5.6163865097906e-05
3.13617684094453e-05
6.76321533915125e-05
2.15956062836094e-05
5.20234460958259e-05
3.18163004948948e-05
1.34159500449625e-05
4.06449485010832e-05
3.87780134103967e-05
1.54990080489998e-05
2.4819495333168e-06
3.03949096119078e-05
-1.19855757360917e-05
3.0854778210416e-05
5.78565713371419e-05
5.45878134562482e-05
1.0160018845764e-05
6.81523360888928e-06
4.89457234593694e-05
6.25031245610938e-08
5.56264356904739e-05
2.40854363001159e-05
7.79247279777775e-06
2.32608643921472e-05
2.77777837225398e-05
2.90812922479684e-05
2.23148081990742e-05
3.20734777953808e-05
3.01454061835758e-05
5.33876217634459e-05
2.89537755106094e-05
5.00978062274544e-05
1.47567736692485e-05
4.21775896476164e-05
4.90913036029743e-05
4.05961737976574e-05
2.96638517629967e-05
1.16931319564672e-05
5.72400281080599e-05
4.23191013183941e-05
3.14385255723043e-05
5.00944801930622e-05
4.21699797372449e-05
5.16894135107954e-05
1.08836598913914e-05
5.98780697633487e-05
-9.61521536980189e-06
3.92915671368294e-05
1.44512175995993e-05
4.82652764421634e-05
4.50522184705559e-05
1.53615428775755e-05
3.92533923318546e-05
2.82623952015588e-05
5.8840900969387e-05
4.36251065144427e-05
3.32442583371578e-06
2.13449365586639e-05
2.90728586366385e-05
3.92522018851457e-05
1.47296069155602e-05
3.04630489485829e-05
1.39366804614846e-05
1.98588380575896e-05
6.00664143724681e-05
5.0165750054037e-05
3.58387504245787e-05
5.17072712395575e-06
5.16521360607766e-05
7.65519158276631e-06
5.34021394659272e-05
2.93602058893069e-05
3.49863271069448e-05
2.28055391994937e-05
5.62691693699936e-05
3.70601005581389e-05
2.20993812886403e-05
5.89685003164133e-05
7.55587227455807e-05
4.69638627920213e-05
4.18605194174341e-05
4.17883982431402e-05
4.49077708134855e-05
6.40057883057147e-05
8.71386516231864e-05
4.97996006764089e-05
1.78535008117556e-05
6.73630067164154e-05
3.67442726263368e-05
6.14218451395792e-05
6.50810941838699e-05
9.00852477596165e-06
6.73751509416696e-05
3.27972796190557e-05
8.17943846987962e-07
2.30590024605557e-05
5.25856037152285e-05
6.96467404688807e-05
6.3414460061661e-05
4.56163407803045e-05
1.92131013743649e-05
4.54092536094236e-05
3.41422365584219e-05
-6.06550045519698e-06
5.66765489628673e-05
5.4741220836473e-05
2.40156331627092e-05
2.04817312307671e-05
4.0296802560177e-05
2.19389069003775e-05
5.73809625190363e-05
2.52430870573574e-05
2.72297775284665e-05
2.33266563140674e-05
4.43807001337731e-05
2.65190005967505e-05
2.34052933513498e-05
2.43675117763131e-05
1.71377468290502e-06
1.00805427084741e-05
-2.94811071395341e-06
6.99741999904942e-05
1.24777566377058e-06
3.71947680257178e-05
3.11668897943599e-05
3.90544098747551e-05
3.61542241071539e-05
5.13016069425577e-05
2.41851004481696e-05
6.30905725374708e-05
2.95054503835807e-05
2.56571600670084e-05
4.74728538129166e-05
2.15347959959003e-05
5.14293041461216e-05
6.94369755884257e-05
3.10716951830059e-05
4.2935334273829e-06
2.74495691097661e-05
6.17481858422544e-05
3.80091199220172e-05
2.52246508009804e-05
2.48241177907181e-05
6.43510524251131e-05
7.44196363065571e-06
4.39696624359609e-05
2.86095091151266e-05
8.99837303454217e-05
4.6305614802521e-05
2.26123266620839e-05
2.97144425602857e-05
2.353474507489e-05
6.05685367683806e-05
5.89245631427185e-05
4.58034687816265e-05
4.08551410119584e-05
3.43450027106995e-05
8.13725436859855e-08
3.58093577954748e-05
2.22594589211503e-05
2.58183551493109e-05
3.43142201466162e-05
-4.86248980327041e-06
3.17370661085615e-06
-3.83649216695083e-05
-1.86320692690017e-05
4.28474650046614e-05
2.45606599706504e-05
2.41111766836076e-05
5.19502411543047e-05
5.15980974081581e-05
2.44263986441739e-05
6.70519627840978e-05
2.87825310104003e-05
6.51888609015078e-05
5.6791944288005e-05
-1.45395035879761e-05
1.34120553148955e-05
2.15342453972792e-05
4.81790122663148e-05
1.8622186053001e-05
5.44538706779974e-05
3.81412672977968e-05
5.88560426077223e-05
6.24344199129561e-05
6.15731827624244e-05
4.13138345087527e-05
6.22198617255146e-05
3.15275642479673e-05
1.39176749356477e-05
2.83751524957615e-05
5.60883070706248e-05
7.96065244143627e-05
3.30657492229794e-05
8.47883589245191e-05
2.62027782300973e-05
1.96868630162844e-05
5.43298996253437e-06
2.79020834939444e-05
3.5805941004917e-06
2.87205576924227e-05
-1.30235070182047e-06
2.39290193158817e-05
1.35774957541634e-05
1.40820964232999e-05
1.5792318437271e-05
2.02438558231725e-05
2.96890550031598e-05
1.67116572381179e-05
-6.32637008675396e-06
2.32682466269114e-05
-8.09976015501116e-06
3.3186280975477e-05
1.79093770326587e-05
1.93967318257962e-05
2.95765792695147e-05
2.55484718504405e-05
2.18634508172303e-05
3.26818532528137e-05
2.8110090704733e-05
6.88127534741445e-05
4.25907384998712e-05
3.03770457601627e-05
2.62558288110491e-05
2.78775604259087e-05
3.71597890394436e-05
1.4917784855609e-05
4.0134816174771e-05
2.63940038913455e-05
6.79333353623354e-05
4.47666334891048e-05
6.18636449244188e-05
6.83769789538501e-05
6.17227698749356e-05
5.22295565995223e-05
3.38945687800448e-05
4.05697383748432e-05
5.58640996737077e-05
2.23315575661726e-05
4.16666902279414e-05
4.34291977646316e-05
3.81640165660916e-06
5.18187928869763e-05
2.54586093787897e-05
1.52651998439488e-05
9.59663857527487e-06
3.9130861245144e-05
3.15546865938053e-06
2.45116625567783e-05
-1.39604945488471e-06
3.90302039853112e-05
-3.93684110273731e-06
6.28131687189445e-05
9.18855625756336e-06
3.10636206634702e-05
-1.76296068811027e-05
1.85109155377721e-05
4.11057648187805e-05
6.33703253283308e-05
1.21360116039668e-05
1.9408875557074e-05
5.49067207190119e-06
4.81165983867964e-05
4.66128349303341e-05
3.50305213161303e-05
3.21005612194589e-05
3.03057100122448e-05
2.41619610561794e-05
6.0958735423712e-05
2.05903234995038e-05
4.14660092953098e-05
3.84861052234495e-05
7.81515013620367e-05
8.0595699674599e-05
4.8724464413549e-05
1.73307001795027e-05
5.34011150942691e-05
3.79010262684467e-05
5.94600110229894e-05
2.51315514186785e-05
5.65328820317333e-05
3.29285818224607e-05
3.44443000331621e-05
6.33432848263127e-06
3.59909709875435e-05
4.09510679762021e-05
5.57810395527627e-05
2.28054171349299e-05
6.39412685348218e-05
5.15500041918166e-05
5.04115762462725e-05
1.58160044810039e-05
7.42503582155274e-05
3.12292408766761e-05
-3.00094916590895e-06
2.84985346599549e-05
2.27741103935112e-05
4.82403145688631e-06
4.14694380858423e-05
6.25482435400679e-05
1.84601601683298e-05
4.45571769280954e-05
5.88830198295732e-05
2.41116455687104e-05
2.81176210085892e-05
8.58874793342965e-06
1.17838822764696e-05
1.06502970224537e-05
1.35399942141594e-05
1.15515815220321e-05
6.44530762907463e-05
2.69740716651435e-05
1.19793274210259e-06
3.33996613235169e-05
6.6426872041807e-05
3.07039620283966e-05
4.35534622475825e-05
6.98633492608295e-05
5.49601706689558e-05
8.50849066083669e-05
4.4361989464386e-05
1.43244171792039e-05
3.18625569941252e-05
1.48252331436549e-05
5.13938083776678e-05
4.56227693137933e-05
3.60515295797232e-05
3.23325549109689e-05
5.60749522111626e-05
1.90908680951997e-05
3.2225067925535e-05
5.52886707301397e-05
3.15290885895403e-05
4.23165410582416e-05
3.70707336922277e-05
3.13736708154157e-05
6.95520296658383e-05
2.34433034305675e-05
1.61818137244897e-05
1.14963778609774e-05
1.07963489449479e-05
1.74800931041781e-05
2.78678918603967e-06
4.69929239490184e-05
4.99143041560334e-05
6.4902495754994e-06
2.67734118482931e-05
2.67536040871977e-05
1.21027957551653e-07
5.11923905684731e-05
2.15245754410102e-05
3.40916562652715e-05
3.05069460583146e-05
3.24793290442633e-05
6.55319207549149e-05
3.05605270614566e-05
2.61111649161275e-05
3.65391582898573e-05
5.15835642579058e-05
8.83107002417822e-06
4.81712516772249e-05
4.44084398316519e-05
3.67637472790889e-05
4.02680581590516e-05
4.57830423582438e-05
4.76674732978664e-05
3.62201241168067e-05
6.40222684043675e-05
4.3812969779419e-05
3.44066145798722e-05
5.15450178027325e-05
3.78339092119443e-05
3.37675335578737e-05
-9.59332228473655e-06
1.84120462012647e-05
1.39651511686342e-05
1.64311835209384e-05
3.58977637041059e-05
1.46631064343757e-05
1.29845509376001e-05
4.83546036919905e-07
-9.806501640593e-06
9.70855973175539e-06
2.62781491939698e-05
6.16525656796373e-05
6.99967876177424e-06
-1.52520076527424e-05
9.94231022512173e-06
2.03541705111761e-05
6.63894106836854e-05
5.06242195742391e-05
2.46693986971867e-05
3.24742600908559e-05
-2.0955760992916e-05
1.43517703789303e-05
1.69573006186201e-05
3.93437308724386e-05
4.47617732391519e-05
4.62704581191591e-05
2.76425971947246e-05
6.52045056409347e-05
5.63943134033837e-05
7.57997451884632e-05
4.55192243610269e-05
3.11490429736198e-05
6.31931847125448e-05
2.41963593107996e-05
1.24314675489487e-05
4.43620141938333e-05
3.28552933819374e-05
4.9282449648803e-05
6.21274283710901e-05
6.39037756038782e-05
4.78879543073836e-05
