# Supplementary material for: Research on computational propagation and identification of mine microseismic signals based on deep learning
Source: PLoS One. 2025 Oct 22;20(10):e0334641. doi: 10.1371/journal.pone.0334641 (PMC12543183; doi:10.1371/journal.pone.0334641)
Supplement: S4 Data — (ZIP) [file pone.0334641.s004.zip › 000100700001499.xlsx_0.txt_24.txt.txt]

1.05473108343408e-05
4.66540329132758e-05
-3.23512964024354e-06
2.51934197881561e-05
6.158665629813e-05
4.91820999798125e-05
1.11150530149096e-05
2.44045498197834e-05
3.61748763225371e-05
4.74843946798049e-05
-2.96952760127661e-06
3.96365272841445e-05
3.11232480348464e-05
2.52471675443744e-05
4.9330328985884e-05
4.4885124646777e-05
1.70926438720273e-05
7.92496667483628e-06
3.96302704273629e-05
3.337962249607e-05
3.08209856329001e-05
5.16267855137284e-05
6.15831978636616e-06
2.81830619090136e-05
4.16781393462912e-05
2.97554067389406e-05
2.77822562027902e-05
2.13185180321217e-05
2.32197301130591e-05
3.63372035180915e-05
5.48043957072612e-05
4.47019889542086e-05
1.394789550418e-05
5.33506238134159e-05
6.27868214347946e-05
2.72343104114998e-06
3.30157527079462e-05
4.71726010235214e-05
3.63943180670567e-05
3.239013757718e-05
-1.16627790779372e-05
6.49096165952434e-05
1.46601444781999e-05
3.54908560327398e-05
5.60962996864795e-05
1.23918766661941e-05
4.04532619474963e-05
3.19718752471348e-05
-1.28132070540302e-05
2.53837541769996e-05
-2.77150413322548e-06
1.34999988892215e-06
4.06020386574113e-05
2.00588929351753e-05
1.72764534921061e-06
2.5294688679952e-05
3.93639794538346e-05
4.60108052562752e-05
4.13216254762833e-05
1.46478413781778e-05
5.40979898759173e-05
1.14779205067318e-05
2.42491246053441e-05
3.88379920150423e-05
1.17749086136811e-05
6.1850751635006e-05
1.65827837273923e-05
3.37953410191925e-05
3.38001961478202e-05
4.96348925828935e-05
2.69328394792718e-05
4.53051665522056e-05
8.79851379724841e-07
3.736526949696e-05
4.76473354069819e-05
3.88865008381736e-05
1.44754101698471e-05
4.63879148868218e-05
3.93224145157707e-07
4.08214773883453e-05
1.12586767390948e-05
6.61784814751424e-07
3.99939337652223e-05
1.29232084253321e-05
3.837957982406e-05
5.79786593428151e-05
2.73701229091817e-05
5.1998349727193e-05
2.71699213451825e-05
7.15901272669867e-05
3.40817346232815e-05
2.51618877785042e-05
4.78798197389281e-05
3.17137725606895e-05
2.24421079784803e-05
5.44020144229834e-05
5.34854331357998e-05
2.54320346165578e-05
3.68261320266181e-05
7.10181856293869e-05
6.4221543912428e-05
2.35771494070291e-05
4.62325533399742e-05
2.94844631342569e-05
3.05270128694339e-05
4.13231840228235e-05
5.1149223542387e-05
5.0771947864748e-05
7.19252608534431e-05
4.02359659480267e-05
5.22095389472906e-05
3.54653606952155e-05
3.41996285279111e-05
6.50888713023544e-05
1.8061944864217e-05
5.50904481634785e-05
2.42446182763739e-05
4.06411180110233e-05
2.89379219576556e-05
4.01816217402114e-05
3.11917520757053e-05
3.72205570430893e-05
2.51392237887691e-05
1.65503755914939e-05
7.48934192330801e-06
2.70946521170635e-05
-1.30100800181581e-05
1.48357860820856e-05
3.98037557707534e-05
5.34224013754775e-05
1.57786985912044e-05
2.9637749275958e-05
2.87837451493432e-05
4.71015892272229e-05
-2.14642638392767e-06
1.78567676190571e-05
3.07856564761929e-05
-1.17823264641018e-05
-3.49297853519972e-05
5.40508844640521e-05
5.44096557781457e-05
2.19404657079876e-05
3.4163104163572e-05
1.58337365963506e-06
2.64206802801706e-05
6.30516277196226e-06
3.57211708580021e-05
2.29374494279019e-05
2.70574303135495e-05
4.07438846438816e-05
4.15289378751356e-05
2.25161036623331e-05
5.69720702166864e-05
4.23138365792514e-05
4.07867492280011e-05
2.02164827988491e-05
4.66620349275758e-05
-1.11277810292858e-05
4.30834543348969e-05
3.76335505827965e-05
8.57527914768111e-05
4.32302749141595e-05
7.02359795747267e-05
7.73814839654784e-05
5.93215045546354e-05
8.33778219235046e-06
2.08673438904623e-05
3.59913555499808e-06
2.57973050363614e-05
1.41560029961244e-05
3.77423380468487e-05
5.59078763099352e-05
1.98104544094e-05
8.10804765854454e-05
3.72094252391886e-05
5.21793127574187e-05
1.91694598915359e-05
6.46893115613154e-05
1.97420434454154e-05
5.08547231612269e-05
3.33048875718157e-05
1.54242512167017e-05
2.88197482605271e-05
5.27882788342213e-05
2.41068392440499e-05
6.04712232614004e-05
4.19040725616381e-05
5.40053999577294e-05
4.05166086967862e-05
7.28907534869525e-05
-2.64083608425019e-06
3.44464771896557e-05
5.15000755724682e-05
5.8339399247089e-05
3.73783855482108e-05
2.50397429353095e-05
-8.8961862284923e-06
3.68679594978672e-05
5.91104084977452e-05
3.97075226404434e-05
3.55325274865955e-05
4.87823386275332e-05
3.89080586277757e-05
4.40655101069599e-05
4.96530370491074e-05
3.71169586971515e-05
1.9028500426416e-05
2.47943868999208e-05
2.31603672837036e-05
4.77257125991547e-05
6.30356841880757e-05
-4.81238061623841e-06
6.45674367757205e-05
4.35548810426366e-05
3.61719712217376e-05
6.29565690198281e-06
2.68620330007321e-05
3.73542740509858e-05
9.96765786280215e-07
1.41887503951495e-05
-1.55461655034477e-05
1.63045370489783e-06
1.46543297001767e-05
3.80427064272196e-06
3.64455537477074e-05
7.22541379318637e-05
3.4618042280946e-05
3.14991393570355e-05
2.44055574314121e-05
2.63556387520471e-06
1.58320423307166e-05
5.61016046124209e-05
2.76539168043641e-05
4.27138547418837e-05
2.20246889524626e-05
8.15492471649392e-06
4.65130594450338e-05
1.11287317380799e-05
3.44403063120647e-05
1.33619765258514e-05
2.61773644333329e-05
1.87422053758983e-05
6.54647474947216e-05
4.96466754920292e-05
1.62865227727001e-05
4.43872818902851e-05
6.26331764420675e-05
1.70377516071718e-05
4.33720021642422e-05
5.418755169126e-05
3.29231855990626e-05
4.54934460904838e-05
5.32258898562622e-05
4.95947658249178e-05
7.83827210991086e-05
7.30505752664434e-05
1.27551824044886e-05
4.33030311959103e-05
2.23266143393724e-05
-7.45262180137166e-07
7.22430883854325e-05
2.17947388177794e-05
3.86151162150761e-05
6.89816462613282e-05
3.80563424778068e-05
-8.35810700338473e-07
3.70863074885534e-05
4.83257268127537e-05
6.65113100755847e-05
5.6298255273286e-05
5.56315591292512e-05
4.42321278004678e-05
8.59048993878977e-05
3.59403826992243e-05
4.18861371906823e-05
2.16438445814153e-05
2.07186459170318e-05
-1.13375306009837e-05
1.54266117428769e-05
4.55214253608372e-05
5.85460380032547e-05
2.95769204279865e-05
2.73893644390108e-06
-4.3854831667357e-06
4.33364046153232e-05
6.77352739498992e-05
-1.33841995201659e-05
3.90919291756942e-05
3.53055981532227e-05
3.11190014234262e-05
3.55423275173173e-05
2.76844411703498e-05
1.96025922151497e-05
3.32228605741799e-05
1.35903287556328e-05
2.53169295959606e-05
4.57286220243724e-05
1.7814832304498e-05
8.93181459653121e-05
6.01435349316041e-05
-6.48029354700701e-06
4.09867095921899e-05
3.56348722802979e-05
4.63727551816724e-05
4.05854778977349e-05
4.94914004242385e-05
1.45814864822904e-05
5.00843314407753e-05
4.65441649095927e-05
8.69808110136482e-06
-7.08716255978758e-06
6.59493776068384e-05
3.75086059915556e-05
1.65462676265045e-05
1.64330589066249e-05
8.60869661969357e-05
4.5067002572566e-05
6.08253742669543e-05
1.07995766449076e-05
-6.12005002138345e-06
7.10899399164743e-06
2.02125194683037e-05
3.46964971275035e-05
8.23796424849839e-05
8.44892431278494e-05
4.00768440225502e-05
3.0189985120132e-05
3.43835394610932e-06
6.94551558381339e-05
6.67007472996475e-06
2.1035153102516e-05
1.88391219560519e-05
1.92599718929843e-05
4.32897848997244e-05
3.48010064580699e-05
5.55600267906168e-05
1.46979183464921e-05
3.15531041917786e-05
4.90418175746881e-05
6.05039476962492e-05
2.3496462444496e-05
6.48404807071228e-05
6.56260576163609e-05
3.33027956193521e-05
4.23194468964021e-05
4.07069248411785e-05
5.16273108972681e-05
3.10766328903794e-05
4.10716180425979e-05
2.37719513998154e-05
3.27852556626787e-05
8.21762546263137e-05
7.86261485111633e-05
2.0722239546513e-05
2.1515242026059e-05
1.70536174474718e-05
1.54860887727863e-05
5.14539069228103e-05
2.76709875446674e-05
4.15372717398792e-05
5.9849383878816e-05
5.2109716447022e-05
8.53470752237621e-05
3.69772046593369e-05
2.39224589972583e-05
2.26073636104278e-05
3.4097320564087e-05
3.29764171008306e-05
3.65945296161111e-05
1.45478113899661e-05
3.35339717888336e-05
-2.56165822464547e-06
4.55012238860368e-05
7.58516070026514e-06
2.87637596844952e-05
4.22939182291558e-05
4.02454314383895e-05
2.64738090790915e-05
2.11366826174204e-05
3.74248636779446e-05
6.91498814467113e-06
3.5803658671945e-05
1.42718088704006e-05
2.84576565250305e-05
4.17165411383087e-05
2.51001147086858e-05
-1.27953176042875e-05
2.95788480149769e-05
3.72659391188104e-05
4.07347803413656e-05
2.93758736767763e-05
2.7087075797346e-05
1.25450949682198e-05
6.25016482582061e-06
3.70276484038805e-06
2.59846599653603e-05
1.95207270473226e-05
2.9236484987473e-05
4.20379908829616e-05
5.86901430068942e-05
5.89084329558618e-05
2.30723916805926e-05
4.78610026959189e-05
6.9280574379698e-06
1.59822896788229e-05
1.53076910048907e-05
6.35638718750725e-05
5.45255576283491e-05
6.88783909074097e-05
2.06468390315735e-05
8.2251204061125e-05
4.19631396541008e-05
2.78170706204052e-05
5.93622799832287e-05
5.99206263655004e-05
3.49688164399289e-05
4.74301848216307e-05
7.65745857017426e-05
6.77284629937532e-05
4.56052834856848e-05
6.7202534842369e-05
4.07064644691875e-05
3.01109952898718e-05
1.33483066121868e-05
5.540402361868e-05
4.62176950895673e-05
5.07530030853867e-05
3.72066758680896e-05
3.41352370214648e-05
1.54265997097902e-05
2.1875782506166e-05
4.92907180602036e-05
3.01173059049845e-05
3.14498508074899e-05
2.65297439339282e-05
2.645768730284e-05
2.1203955354766e-05
3.82579653730264e-05
6.90496736957953e-06
2.75463328920955e-05
2.91769365232608e-05
5.86632738616352e-05
4.80395133060665e-05
2.48216129268734e-05
4.60946034024639e-05
3.60338205590657e-05
4.21075153130583e-05
2.36391129636943e-05
2.12659826308051e-05
2.99256264215487e-05
6.71033741180766e-05
1.59951249971748e-05
4.34292563752738e-05
1.89839937601374e-05
3.92504615679519e-05
2.58708528789754e-05
6.99497413848067e-05
5.76250562440474e-05
3.94297801975069e-05
3.73149609835707e-05
4.75846239476869e-05
5.21356221975587e-05
3.32729642992876e-05
2.59985567268214e-05
2.27116712588877e-05
2.57177919324059e-05
2.82076016635727e-05
6.91242701301668e-05
5.23439638743377e-05
1.7906603932416e-05
5.05235434627205e-06
1.89462801457036e-05
3.71323170098443e-05
2.45007237573274e-05
3.95679961004325e-05
3.37628242223937e-05
1.39349240309483e-05
3.33282410780477e-05
5.59948741942803e-05
7.058805152861e-05
2.98753322336241e-06
2.39056064487548e-05
4.06676312693319e-05
3.69973304381271e-05
-9.42605658478199e-06
3.39105957175181e-05
3.25422971014151e-05
3.00260129026162e-05
4.29429100361733e-05
6.17715114719359e-06
7.77139390692911e-05
3.52038355476762e-05
6.29366992102513e-05
3.28438941221905e-05
1.81328919184996e-05
5.07018216330292e-05
8.18561518823609e-05
4.3505531078911e-06
6.9412909920237e-05
2.02187512780879e-05
3.49472954800489e-05
9.45470940671403e-06
1.69653651631086e-05
1.49488606677632e-05
5.41399384601966e-05
7.82790344243753e-05
3.44523065008738e-05
2.46834487734849e-05
2.36649108055593e-05
2.55573315456409e-05
1.32828296890998e-05
2.15189254910291e-05
4.93090938953448e-05
2.43567661332657e-05
-7.59825569249421e-06
5.69894793634055e-05
3.09592735498642e-05
4.50117191299656e-05
2.57307950744187e-05
3.75364253267125e-05
7.98470684360757e-05
4.06721571760546e-05
3.93634681388417e-05
6.10013010903415e-05
1.41859388999512e-05
5.10199850832454e-05
5.52113566105765e-06
2.84641336882153e-05
2.53705024032803e-05
3.9826972374841e-05
3.12307273472304e-05
2.90321957566838e-05
1.15294004815206e-05
2.14457761325317e-05
1.4236405195244e-05
7.42988247607929e-06
3.7618531899679e-05
4.42551012498044e-06
3.68569432615993e-05
2.29732066693124e-05
4.20415633584901e-05
1.59685041213653e-05
7.30689584486068e-05
1.61001598827773e-05
2.87311621498866e-05
7.10522533028605e-06
8.49812589591215e-06
6.64762958880818e-05
2.71772557696279e-05
2.35559682735267e-05
2.94811293501419e-05
3.98919187132289e-05
1.1157183597086e-05
5.98082593077552e-05
7.33617947309375e-05
4.37265332748715e-05
4.10396297223119e-05
3.06922015067147e-05
1.05282865620606e-05
4.58905829449171e-05
4.94100981782365e-05
2.8973599089765e-05
3.74565082648818e-06
4.00868908262308e-06
3.1939235915357e-05
7.41227364371876e-05
5.20197675237308e-05
3.08369071912332e-05
4.0674850673333e-05
2.50328160404005e-05
1.01292854363944e-05
7.01150320169655e-05
2.49686115089155e-05
-6.02820142457888e-06
5.65037769015927e-05
1.72343739353002e-05
3.62180138308301e-05
5.72785506573907e-05
2.93196057232114e-05
3.66338769218429e-05
4.33894382665705e-05
3.84894612436756e-05
3.32286602849682e-05
3.5450278462825e-05
3.20310823016049e-05
9.59182627617302e-07
4.71739041535079e-05
4.45136473607717e-05
6.62399066188911e-05
4.54919544280017e-05
2.84717045164477e-05
2.72426118878563e-05
1.05067239404847e-05
2.59898311361531e-05
2.72472212363457e-05
4.01269593401497e-05
4.56014400106776e-05
3.43868265178513e-05
1.9168472958716e-05
2.75651140329588e-05
3.80647756752407e-05
6.61043313226712e-05
4.39046451877196e-05
5.1513909659883e-05
7.52711409550206e-06
6.4394075645927e-05
2.00963652255078e-05
3.71805062473854e-05
2.3459061708435e-05
2.73914202732133e-06
1.14193256371891e-05
5.07150915443534e-05
2.03804234770183e-05
5.97342440801435e-06
1.01263912756559e-05
-9.18806398631728e-07
4.45368767235241e-05
9.76857202596636e-06
1.86653245421747e-05
1.5176196454469e-05
5.28807060919141e-05
1.27247411713667e-05
6.83758813681803e-05
4.65242618451757e-06
2.78991769994755e-05
2.08922257934684e-05
4.25556410662249e-05
6.60944542470989e-05
3.36405062008466e-05
2.41135091354613e-05
3.52186198781837e-05
9.41365590224563e-06
3.42684077730423e-05
4.03999414240067e-05
6.14799616020474e-05
2.29089448282639e-05
4.01063855668391e-05
4.63238784398188e-05
4.7344197581251e-05
6.28693822805899e-06
1.94149874969618e-05
3.52284881202246e-05
5.5468390334407e-06
3.35542980440475e-05
4.09785710906266e-05
4.70711634050739e-05
3.17987562159225e-05
1.78740433855872e-05
1.28805851839461e-05
5.02443513137231e-05
4.75301289309218e-05
2.20590103718151e-05
3.32988366582931e-05
2.68600457895773e-05
4.5761738607347e-05
2.3018570861568e-05
6.1820826579687e-06
4.07994377907118e-05
4.48664610833754e-05
4.94166758727025e-05
4.01743019817667e-05
2.67836990297364e-05
6.7105833365894e-05
5.18067050560629e-05
1.82965489106783e-05
1.97406124335662e-05
2.76859820049643e-05
3.71892755778791e-06
1.92792687905435e-05
1.65214572206324e-05
4.2556630536434e-05
3.7905770230849e-05
2.92793196205648e-05
1.41611180536008e-05
3.17329540555942e-05
3.45653843535284e-05
3.49523913011505e-05
4.9471618599425e-05
3.67198777179998e-05
7.5653845471147e-05
2.85998977307211e-05
4.15619698107874e-05
3.31770873839613e-05
5.28387823230975e-05
3.71210031082648e-05
3.0429067146168e-05
6.07589788003465e-06
6.05806251973525e-05
1.79491748678703e-05
3.53073793832468e-05
3.10099910202543e-05
5.21689440913014e-05
7.14559293185392e-05
5.93920749129899e-05
1.1609275450449e-05
4.61962949164259e-06
3.18522496314382e-05
5.36818883010955e-05
2.42116571911791e-05
4.51894563229549e-05
2.47487443821605e-05
2.90119578876042e-05
3.51606547849542e-05
4.47711198143195e-05
4.68538472909409e-05
4.96598758987761e-05
4.9354894700503e-05
5.17659860720204e-05
4.49832307997516e-05
4.19455841645553e-05
1.02675911749342e-05
4.22268095028213e-05
1.15782102090099e-05
2.23711822182222e-05
-8.52603403445941e-07
2.83262717207343e-05
7.7910878430679e-06
3.13364774204616e-05
1.81072170760434e-05
3.11320860836004e-05
2.83978793508252e-05
1.08540526904054e-05
4.54356921263901e-05
3.35688082377064e-05
5.00676608688932e-05
3.06390200896258e-05
4.38931559074944e-05
5.30018418763394e-05
4.23397684765012e-06
1.50319835687012e-05
4.28917489316597e-05
4.12140042322433e-06
4.25621449160016e-05
4.55892000573973e-05
2.19962914675891e-05
3.60072980459498e-06
1.57748800647551e-06
3.55863769312806e-05
5.8158430446764e-05
5.63198821700728e-05
3.03098077223797e-05
3.66020278828134e-05
3.81948218052199e-05
5.90780414235063e-05
1.75373693069573e-05
3.94344278717662e-05
4.0883371811508e-05
3.65646736801311e-05
4.85980748494227e-05
4.237923338847e-05
3.73693290922372e-05
6.3178567411603e-05
1.8746587143976e-05
4.24888071819725e-05
2.50651758259327e-05
3.81700179181047e-05
5.32805171532247e-05
2.44373805652593e-05
1.68891362059611e-05
7.0428013945668e-05
5.22788919735879e-06
6.03270981307049e-05
3.28516518531769e-05
3.69652287123084e-05
1.94682028164311e-05
1.41480662690577e-05
5.86038432543493e-05
1.53215989570999e-05
8.3699345350023e-05
1.89927081568097e-05
6.16275944633794e-05
1.85233918837177e-05
3.64674642637241e-05
6.32570978782674e-05
1.33630531316047e-05
6.21732149733169e-05
2.17459556283196e-05
2.04571571231475e-05
3.40886267986213e-05
5.45092761948249e-05
2.88697749369773e-05
4.1662173002166e-05
3.41815158749296e-05
3.29349003793494e-05
1.04268459799132e-05
2.20351846945084e-05
4.49896473739541e-05
7.1722295953775e-05
2.34091194999253e-05
2.28727733032099e-05
2.81715665830101e-05
5.26049368572087e-06
3.16285710749127e-05
2.75864807428055e-05
4.47388402876832e-05
-6.92266827550986e-06
1.29674600777046e-05
3.09924860729888e-05
1.98781090456186e-05
4.35247114854336e-05
3.46903988209824e-05
1.71023043257919e-05
3.26160466343299e-05
-6.22489325743118e-06
2.38463365247096e-05
4.78827179195646e-05
4.22699893733663e-05
2.91874589179259e-05
5.69314570156422e-05
2.29011655830606e-05
4.74701613474357e-05
4.18239599766162e-05
6.99409669055167e-05
3.33588531690994e-05
6.03969858167438e-05
1.97482154659814e-05
3.16977292538009e-05
3.13337669291334e-05
1.84454247263976e-05
3.28302382199851e-05
4.63269056885585e-05
5.55789774948652e-05
4.95862215209179e-05
2.2855883315218e-05
1.70428911904466e-05
1.55985487270058e-05
3.05940017047224e-05
3.74987508359338e-05
3.32322530094512e-05
6.40134823691472e-05
2.72923912947879e-05
5.60218950687461e-05
3.39025604713173e-05
2.83204486130928e-05
3.14187542791772e-05
1.58269463983206e-05
5.2434243503825e-05
3.59700424241863e-05
1.40854464983799e-05
2.53882788054127e-05
4.93671639860358e-05
1.3531261808931e-05
4.48586528027512e-06
6.0743652965045e-05
5.47488331016696e-05
5.81032412557106e-05
9.03113030565285e-06
7.12447656047353e-06
2.83661684426126e-05
9.57908434958951e-05
5.75533894919391e-05
4.95090291358018e-05
3.36235207568931e-05
4.41313009707341e-05
1.6486628504247e-05
2.07368234429337e-05
-2.82851052102623e-06
1.7666414337346e-05
2.37905483434674e-05
3.14836550830931e-05
4.49727433412716e-05
3.12151366395025e-06
7.25568979548894e-05
2.04514540028098e-05
4.14998495362366e-05
-1.43764087997313e-05
2.38686802414718e-05
7.95733812684438e-05
5.92827933882935e-05
2.79504938384546e-05
2.58600079121921e-05
2.73395088646901e-05
9.41614354066533e-06
3.72038138924519e-05
1.32971189166754e-05
6.17081940939261e-05
2.31122248418082e-05
2.77697852505726e-05
3.86874748955012e-05
3.56441407095825e-05
2.54022465898074e-05
4.40626675047768e-05
3.78971598462791e-05
4.25061674369031e-05
1.79558389580169e-05
3.5930159653276e-05
4.53706456743027e-05
3.72102421966253e-06
6.88956464556123e-05
1.20216366283212e-05
4.86119729561329e-05
1.94932086330744e-05
6.3253846367375e-05
3.05684792112892e-05
4.5595177873032e-05
5.07344135671074e-05
6.73084573574797e-05
5.26780640596107e-05
1.65909636842269e-05
2.5433642330512e-05
7.89249171552101e-05
3.50260641137177e-05
2.7494664381596e-05
3.6280155184746e-05
2.35522535405555e-05
2.82430360788183e-05
4.53367985207699e-05
3.75337757264489e-05
6.00144036592101e-05
4.53024380881403e-05
6.08194659856132e-05
7.83165689257101e-05
2.59325739439478e-05
3.4069315549013e-05
1.36394762442134e-05
2.4376579610178e-05
4.9733385910728e-05
4.6797697874296e-05
3.71875279290068e-05
2.76307541865484e-05
5.34708913647762e-05
6.1610074742569e-05
2.11989609151425e-05
5.65148123011692e-05
4.36279177188264e-05
6.25303753298584e-05
2.29252346365124e-05
4.05397539410598e-05
4.92242785196509e-05
2.33039192441971e-05
7.25535691220639e-05
5.77118196852203e-05
2.70796158391422e-05
5.56497907610359e-05
7.13262525149093e-05
4.6933132971443e-05
5.63359609425402e-05
-3.07838368302555e-06
1.36377078211811e-05
4.79656834263322e-05
6.20726240759301e-05
6.11786489057029e-05
5.08169434496983e-05
3.01119990854275e-05
6.89938672402701e-05
1.91985196893144e-05
2.2368364139302e-05
3.68573772409375e-05
3.88717122204503e-06
2.12766785327758e-05
6.7929887708684e-05
2.04366240099501e-05
4.63778499463756e-05
7.97131937846724e-05
1.93001158869554e-05
4.59641752125255e-05
1.5098826540301e-05
4.46980150686658e-05
3.74127480682787e-05
3.24109280537712e-05
3.82646602670299e-05
4.77912601117966e-05
4.92134706529025e-06
5.60923749252176e-05
6.20625725327367e-05
2.71735672786735e-05
5.85499594122571e-05
6.96520812031411e-06
6.2217845783814e-05
2.34317828437193e-05
4.88729069802151e-05
2.45402313467182e-06
6.37293199058622e-05
2.5878376612116e-05
4.0655903189704e-05
3.70306457195729e-05
7.72161387109845e-07
2.23460497344951e-05
2.04541476213066e-05
6.75194682066389e-05
4.05964534847307e-05
6.62170615456026e-05
4.46170541481909e-05
4.87880063463314e-05
3.14025613795892e-05
1.8869834816564e-05
3.46451737776621e-05
5.33078889473079e-05
3.39779330200854e-05
-2.70684210123541e-05
3.9939524265365e-05
1.81622604677442e-05
6.28817663317386e-06
4.08374244549948e-05
3.92087185292109e-05
4.24909017939791e-05
1.02469707835593e-05
4.0745625001018e-05
7.3308782275062e-05
2.76899077903334e-05
2.53757139498171e-05
2.07346996657369e-05
2.13447447653984e-06
3.64167987679164e-05
3.21454594366329e-05
3.70870425594298e-05
5.21547516793732e-05
6.47448857421665e-06
-1.7054323371893e-05
3.16622717156644e-05
2.55697243698988e-05
5.07124958193664e-05
2.0579604707973e-05
5.43094864555192e-05
2.97045995727983e-05
2.66381026247983e-05
2.27397925327172e-05
3.56726110446686e-05
2.60899186671026e-05
-1.3795612061531e-05
1.91381841225875e-05
2.89427579472899e-05
5.38030555568663e-05
2.871626285711e-05
1.86443757134956e-05
6.62664531443735e-05
3.85006520879562e-05
3.56630921612053e-06
5.14737913337665e-05
3.24649022108432e-05
3.93972342932459e-05
3.52423287310321e-05
2.24485589128238e-05
3.5720529833628e-05
1.95466121466475e-05
2.09544855970223e-06
-1.30932896878372e-06
6.70401041581203e-05
4.80550456652696e-05
1.71010354500633e-05
4.24946389083573e-05
5.07382997338795e-05
6.15295674973386e-05
3.46314425794155e-05
4.4626045661105e-05
4.4829270463201e-05
3.06449111005529e-05
2.79704156773251e-05
5.61648000126714e-05
2.10298764116124e-05
3.80450939962824e-05
6.07237257573829e-05
2.92561833831704e-05
5.58543895978651e-05
6.84937325825074e-05
2.4819778387782e-05
1.73128416082877e-05
4.96835446371532e-05
5.07657626585937e-05
4.02741194829988e-05
6.15701566794054e-06
4.04345618776935e-05
3.97704837904848e-05
3.08702916165945e-05
2.05934341264181e-05
1.2239435104072e-06
4.24025590493979e-06
6.41012880075769e-05
8.71922500116908e-06
2.24564012061569e-05
3.7534378925443e-05
4.33822869418769e-05
3.55776994823604e-05
-3.95064160584522e-07
-9.40450980318548e-06
2.63313545753565e-05
2.69050504918262e-05
2.89842288808254e-05
2.6938721135828e-05
6.74911601875348e-05
2.83565955396744e-05
5.07162204609034e-05
-1.47605293340842e-05
4.71564350482092e-05
1.09461412430193e-05
5.28010018975547e-05
4.54332649927929e-05
3.47565069384748e-05
5.68485750324829e-05
4.4608941259497e-05
8.34806118561626e-05
4.93086657019296e-05
1.8976741740939e-05
9.16983310335895e-05
6.37284554203648e-05
3.98130189706887e-05
2.92957149801121e-05
8.76156770757796e-05
5.69471584206279e-05
2.54242087945089e-05
1.23861578781367e-05
4.97571605898896e-05
6.19336714273139e-05
2.65313435443923e-05
4.27380119889306e-05
4.53695346995044e-06
2.44059412494072e-05
5.45540682012253e-05
-1.30862682292835e-05
3.46626424912679e-05
3.98881807534811e-05
1.19042067358934e-05
6.56875918962529e-06
3.576728607813e-05
2.06118676131711e-05
1.58693647753645e-05
1.36623022438508e-05
2.36174310940989e-05
3.66676824887172e-05
9.38497601252837e-06
3.57097239194729e-05
2.82155876624285e-05
3.87055966545928e-05
2.9797342132772e-05
3.93295147911917e-05
6.48271502738557e-05
1.35020503138997e-05
7.74278092620373e-05
1.66298242033341e-05
7.44598434701588e-06
5.46015338845082e-05
2.36943901554802e-05
2.82856568349093e-05
4.26748533482984e-05
3.41475153639279e-05
2.13333780536279e-05
1.2177667605541e-05
2.86669675999723e-05
3.15178600415569e-05
2.70160357238544e-05
1.68980337844756e-05
1.45817638484619e-05
6.01679088763367e-05
2.33435301730778e-05
3.40178443806428e-05
2.81316043097283e-06
1.72775472642347e-05
1.38898921512552e-05
2.89546504077286e-05
1.76810521467696e-05
5.1386594321001e-05
5.20261622747006e-05
6.2149850568332e-05
5.80534419795255e-05
3.95640952062196e-05
1.73012325252011e-05
2.59723238400276e-05
4.37804683908311e-06
4.01611545375852e-05
3.21485715431628e-05
2.97535003898757e-05
1.18196051250706e-05
1.78019715021373e-05
5.26080954034385e-05
2.58539136531026e-05
4.38862948030013e-05
5.21039206810909e-05
5.24625882811226e-05
2.43978248206886e-05
4.87487707534781e-05
5.86135448913945e-05
4.70606032171927e-05
5.54162051564424e-05
2.27188000798338e-05
4.6831896174747e-05
6.54822678821451e-05
4.20678611148261e-05
3.25303637021395e-05
4.97559093272487e-05
3.3648756991534e-05
2.89249114027659e-05
5.01187756330962e-05
2.8767291519968e-05
2.69654745836933e-05
1.85924100307599e-05
4.44961686327824e-05
1.77556382736966e-05
-1.0855772324903e-06
2.09329209570328e-05
-4.69848533396663e-06
2.04728560690659e-05
5.18523719834086e-05
-9.28697858143687e-07
8.74144652132309e-06
4.14119455892161e-05
3.79230764832885e-05
4.51436018491927e-05
5.59423766098645e-06
3.82203504908793e-05
3.90552945649518e-05
3.81563790175847e-05
3.66329530997255e-05
5.01198742612898e-05
3.4020177388483e-05
4.66958265796512e-05
5.90588309193575e-05
3.21616727782713e-05
2.87293673854722e-05
6.25871556764328e-05
6.75165162425703e-06
3.73706591059493e-05
1.19994034522799e-05
2.75226629087928e-05
2.82990215016474e-05
2.65754724188435e-05
1.72185972661158e-05
1.7822207254327e-05
1.3960341986183e-05
3.30812737904493e-05
7.74185541693025e-06
1.7161906699352e-05
4.20259304030532e-05
2.95260781273738e-05
2.10916526371977e-05
4.73107740863368e-05
-6.90764417981899e-06
3.01512997809869e-05
3.4189047320406e-06
3.8869826526226e-05
2.21270720851123e-05
2.84459229691228e-05
4.52561338864621e-05
2.84635477086793e-05
7.83334986160738e-06
7.6704773662995e-06
4.44130997139859e-05
5.92405237848886e-06
2.33785238986134e-05
2.55466354767684e-05
2.65070466198565e-05
2.26412844790921e-05
1.61951267750708e-05
3.95756715852962e-05
3.0856181076737e-05
2.09542814896666e-05
7.41263032370205e-05
3.43324171413497e-05
3.02923104629405e-05
7.01024145492998e-05
8.62175590917456e-05
6.15998833978104e-05
0.000103403298531926
1.76605089527429e-05
6.72095417810714e-05
5.01257207183254e-05
5.35510750613477e-05
6.53669716009488e-05
2.65172930067553e-05
4.221196499978e-05
1.40520411294598e-05
2.26990278182092e-05
1.23980237238587e-05
4.60313916401326e-05
6.29450854080205e-05
4.89453305513403e-05
9.12384577738566e-06
2.46730510625566e-05
1.38529638283299e-05
3.45215430066385e-05
2.40543286096057e-05
1.65935949105042e-05
1.69869469239044e-05
2.06258810080693e-05
3.16915894825988e-05
2.81628744627619e-05
1.5277310925722e-05
4.33795332114142e-05
2.24942562093246e-05
4.3068129048912e-05
4.60409259882184e-05
3.64497344653824e-05
2.75175246060303e-05
1.8908333469223e-05
1.02011242867375e-05
-1.13434870328331e-05
3.05604384656224e-05
7.14260147092089e-05
3.71635503267819e-06
3.17570648363064e-05
5.87594996969711e-05
4.45405482628671e-05
6.52620996864304e-05
3.13826287568884e-05
2.83564697201192e-05
6.51082531819895e-06
4.91638337274137e-05
4.23756995403548e-05
1.8127097513421e-05
7.08820233013103e-05
8.41364770897555e-05
1.95484814476342e-05
3.86733727243875e-05
1.71491749662606e-05
2.66264279797189e-05
4.59966999275275e-05
7.96995275750125e-05
4.8796844093723e-05
5.70492432450383e-05
2.70435327056365e-05
4.37417882150748e-05
2.81144844289874e-06
3.19646355102889e-05
1.50753432876094e-05
1.95264059589321e-05
3.15132697815368e-05
4.07928573139154e-05
9.9006969128584e-06
4.36470917448712e-05
7.60109339842544e-05
6.11989851070837e-05
-3.41115189573278e-06
3.67207914898901e-05
3.5800313315485e-05
-5.3112425790938e-06
5.62542637092318e-05
4.4657815647364e-05
4.41106844391788e-05
5.49048364465559e-05
6.88254404492803e-05
2.58046166681048e-05
2.79321541897849e-05
1.7026542873605e-05
2.80605826042143e-05
8.32268372189849e-05
3.84042390723226e-05
3.79502573250207e-05
4.37559858054236e-05
4.52083110703947e-05
2.07432666603461e-05
7.45732287235209e-05
5.73581297279747e-05
3.75688507721678e-05
3.37359009975128e-05
2.73495651759237e-05
2.77091078478114e-05
2.13570235242999e-06
-7.94334593702678e-06
3.38955322733238e-06
2.163832574435e-05
4.50893269747656e-05
4.28160928308481e-05
2.78592487186528e-05
2.65624940645006e-05
1.61995932463571e-06
1.35653413824798e-05
4.91091470693272e-05
3.55718037256514e-05
3.1518329294659e-05
2.64153025387188e-05
4.78663841224924e-05
3.44301189231024e-05
1.48463070904023e-05
1.70554957576543e-05
-3.68176191158052e-07
1.51093241942667e-05
2.08903604311317e-05
3.05569632791449e-05
7.04298181297011e-05
4.14418788875589e-05
3.62136493590715e-05
4.38948821024732e-05
3.6410513441331e-05
2.72968047020933e-05
6.09353465454955e-05
5.33370952585828e-06
3.77793266466049e-05
6.00554312486144e-06
1.12311081683351e-05
4.15193277376388e-05
4.55688891230651e-05
3.6902579924148e-05
8.58697435768537e-06
3.50863344726594e-05
2.54028354751084e-05
7.98044615059939e-06
1.70842783707803e-05
8.70438075941795e-05
3.24951952805777e-05
3.11746329591892e-05
6.42852086463942e-05
5.38830649488156e-05
1.51939360826863e-05
3.95847898652811e-05
4.06004265484922e-05
5.82200104919877e-05
3.87179219479813e-05
1.98747682143075e-06
3.10905822175576e-05
9.05791345174751e-07
3.74895428386196e-06
-5.83754467174989e-06
2.56005012061254e-05
-1.00306035079773e-06
6.31821105429998e-05
1.50584424826061e-05
3.65141063927447e-05
4.58594390160901e-05
3.90055501736804e-05
2.2004773020896e-06
4.6641734851813e-05
4.37558884993225e-05
2.54220913511187e-05
4.36297333171083e-05
2.07351433059312e-05
1.66538895476136e-05
3.07649226984954e-05
2.2845376055994e-05
5.08629918212343e-05
1.7194604495351e-05
3.53520494138403e-05
6.23488248202833e-05
5.65841131384269e-05
8.28317910950926e-05
6.52698353934097e-05
4.25213892025389e-05
5.41937569509628e-05
4.76474930168662e-05
5.25751299575619e-05
3.21324630882758e-05
1.28554046414101e-05
-1.31557567681662e-05
7.90072028589596e-05
2.74984313350048e-05
2.86354756115103e-05
2.04691319225761e-05
1.9722016802393e-05
3.3437687058778e-05
3.19229749451779e-05
4.51819089809242e-05
6.33576095668583e-05
2.40525815365623e-05
2.29876086666196e-05
-9.04623486298213e-06
-6.75342385336084e-06
3.36457681413723e-05
3.05309896053966e-05
7.32456179189929e-05
6.44484430044409e-05
6.57602095161093e-05
4.9858612208002e-05
9.78800318629623e-06
5.15670875218158e-05
4.70629968418618e-05
1.20840143216117e-05
2.96225253330769e-05
1.48901947333421e-05
1.58887925050125e-05
4.96332096558315e-05
4.21435697097422e-05
3.51796191730272e-05
3.6642323127058e-05
3.21622247969134e-05
5.34874150723633e-05
3.54542490062506e-05
8.10225195812751e-05
6.47538723764689e-05
5.11697564443264e-05
2.24665272057126e-05
3.33783092401106e-05
5.85456368505791e-05
1.72532445732126e-05
5.60659907817619e-05
1.96499792557114e-05
-5.61822097118889e-06
3.70070946671442e-05
2.61808174360278e-05
3.19099241780785e-05
3.44545442039533e-05
2.00758644395338e-05
3.97137494198379e-05
6.20564689706467e-05
2.54204640742758e-05
6.81039640158198e-05
2.25627697202724e-05
6.42916131224817e-05
3.34784315869573e-05
3.85346941619726e-05
2.26336793400736e-05
-6.074417856909e-06
1.03094562670357e-05
9.90196232823044e-06
3.9729382740144e-05
2.47230442029584e-05
2.82242574156753e-05
1.52017521464642e-05
1.74177737256584e-05
1.11027508182405e-05
3.66922006897218e-05
5.44593451840158e-05
-7.98698440992574e-06
4.50134866189845e-05
2.20229247350938e-05
1.76640740013824e-05
5.32412933055755e-05
4.91664111966696e-05
3.60802129074742e-05
4.60522333397729e-05
4.47885237560009e-05
5.75019394865149e-05
1.81841031416042e-05
2.35069047009141e-05
2.97908823886515e-05
4.04002529102365e-05
5.8481230790551e-05
1.5119897891487e-05
5.76491185432211e-05
3.64473007325129e-05
4.59512634636132e-05
7.09264508679334e-05
3.82960398202098e-05
2.79662762392705e-05
2.82171483887875e-05
-5.99626060463018e-06
3.85611129980299e-05
-2.02202831939217e-06
3.6282484238409e-05
4.54652503971196e-05
5.52713197088595e-05
2.27310121118755e-05
3.97542327519152e-05
4.17883291927096e-05
2.05191599557746e-05
3.15274241303884e-05
6.04046959640864e-05
3.97066323709044e-05
5.82278080303802e-05
8.13267872838404e-06
8.28608420506323e-05
5.65910500251954e-05
6.84999916606398e-05
4.09326314604476e-05
7.80088522207504e-07
2.83616188094552e-05
3.08290698956515e-05
5.00540275209758e-05
5.71131420580801e-05
7.18885658738816e-05
5.25307573407949e-05
4.89074103081879e-05
4.07014553077366e-05
2.07123431735521e-06
4.14031788164134e-05
6.45005197863809e-05
5.34057740716196e-05
5.70984960538896e-05
-4.38164653978609e-06
2.67246163994274e-05
2.5779420628425e-05
-1.5475941681697e-06
1.83526105678785e-05
6.28833590204087e-05
4.24165989373826e-05
6.18529194846659e-06
4.45577106221777e-05
2.78159420796836e-05
1.07280883901938e-05
2.94348750551294e-05
4.16696666954722e-05
5.07471393882164e-05
3.87148208187373e-05
1.50073214681771e-05
4.2178762310795e-05
4.41657328727174e-05
2.49815395303123e-05
4.30263336297134e-05
5.63880645766426e-05
4.70577652904627e-05
4.6566655978199e-05
6.93981653249514e-05
3.40402634636503e-05
4.68875088213874e-05
2.62859843054067e-05
3.48800012034878e-05
-1.74059988845085e-05
3.82955167417639e-05
5.03211655338062e-05
7.47338065925713e-05
4.09531840024677e-05
2.63493623690156e-05
7.60394894967685e-06
4.60147136526793e-05
2.54392639309654e-05
3.13529649442279e-05
2.03106354404528e-05
2.35668786402432e-05
1.40638504893276e-05
2.01408406219614e-05
2.38960713629071e-05
2.08401984720394e-05
9.46417967714862e-06
2.01752325888945e-05
6.79329547459078e-06
-3.19964228578363e-06
2.31196251475843e-05
3.04436294511624e-05
4.17604488172881e-05
1.73798504771195e-05
4.51883274363159e-05
4.15573519042635e-05
-6.53500762031749e-06
8.49142739034325e-06
1.26754138549245e-05
1.87750115684365e-05
5.1069293840718e-05
5.24261980706163e-05
3.83265655450336e-05
3.89612940964278e-05
4.90099004433739e-05
4.44412239081329e-05
6.13630575109226e-05
8.0757148667916e-05
2.58294352362888e-05
5.26443626246781e-05
4.85071767383075e-05
2.40615211926671e-05
3.97340590328496e-05
3.79580139665924e-05
4.16793417047143e-05
6.70482017335829e-05
4.4066831066232e-05
1.91716031769566e-05
3.78548455369847e-05
4.0488705377298e-05
1.24844792939904e-05
4.26017563523961e-05
3.06293380648805e-06
1.70394767452521e-05
3.98428713130538e-05
5.87000141757953e-06
4.96582819305498e-05
2.62491904795073e-05
3.00679158086241e-05
3.52665830000067e-05
1.29209161442471e-05
3.14744666326643e-05
5.11281702269116e-05
8.54792419446823e-06
3.47928205067946e-05
3.50287644980507e-05
3.55651956834471e-05
3.15834222586444e-05
2.54476144414241e-05
6.12899765419424e-05
3.73973110313878e-05
2.03463214366028e-05
1.9826884405588e-05
2.66058744568238e-05
3.68115787758844e-05
6.49223172645906e-05
4.24852679850999e-05
6.18554530451246e-05
2.6504527743528e-05
5.23762058073127e-05
3.66161307407599e-05
2.35085294914186e-05
4.58554146984457e-05
3.14651504356848e-05
5.50859973972916e-05
3.71282587012469e-05
-4.13687859704713e-07
2.72912865643432e-05
2.18063051133579e-05
8.8264961465086e-05
9.06454694963715e-05
7.21942278919722e-07
3.58693910868423e-05
5.13621886022734e-05
-1.09829196422212e-05
-2.89615238875861e-06
2.69796219991406e-05
1.2589218329447e-05
2.50817816935178e-05
-6.29338829655842e-06
3.74360391245311e-05
4.02872108452942e-05
2.47450989410147e-05
3.27212076412122e-05
6.12487513059804e-05
2.08501588769781e-05
4.95981742264828e-05
2.27195825879925e-05
5.45974003524326e-05
4.17309128121757e-05
2.78290782391956e-05
5.57551863412231e-05
2.45914930493283e-05
3.52824416715378e-05
6.86292759901217e-05
1.82162403671393e-05
1.16137731627727e-05
3.43647175407929e-05
3.5239057582578e-05
3.84725945926995e-05
4.04614447379131e-05
1.51125426185764e-05
2.18017562222024e-05
6.5222942691447e-05
1.22737226050025e-06
2.38596552619693e-05
3.90562851807776e-05
4.38957578679445e-05
3.71032039096909e-05
5.92049588966995e-05
1.54567471761687e-05
2.21215106145985e-05
2.4716773038011e-05
2.96552349032527e-05
2.87361736240477e-05
5.68973110402723e-05
3.8918662026036e-05
5.20099185446258e-05
1.39463051526148e-05
6.46546178851256e-05
2.82434912930504e-05
7.08011083090327e-05
1.85459449756253e-05
4.46541738766073e-05
5.18553458459198e-05
3.93582377749604e-05
7.99911455375984e-05
3.15552211038982e-05
-7.12757739734921e-06
7.43040630608031e-05
1.35204822983808e-05
4.59701250857614e-05
6.24357847660906e-07
3.04790336914804e-05
3.56751632024004e-05
3.21883859542675e-05
5.31312737958096e-05
2.047428454677e-05
1.81310073910162e-05
4.85190147601247e-05
2.69122734707036e-05
2.79174999852492e-05
2.51727328562305e-05
3.3706488072188e-05
4.81303009126338e-05
3.89638022659451e-05
4.19656913052111e-05
1.16483724346526e-05
1.17176903092138e-05
3.27146022894824e-05
2.50193724534497e-05
2.28885736916357e-05
4.85611517969239e-05
6.7360406036328e-05
4.3668954178506e-05
5.58624623130662e-05
4.67967359189942e-05
2.41696818458071e-05
2.28781896961011e-05
7.80772596567605e-06
6.95951941807384e-05
6.82824595319714e-05
7.12344586890542e-05
3.52700736305126e-05
4.35692154232656e-05
5.13074774757362e-05
2.1165861724496e-05
2.45360507747208e-05
5.56629318989871e-05
5.52053863236233e-05
3.72208169905207e-05
3.54271562362143e-05
3.32351849716115e-05
5.31501919882996e-05
5.20725290543416e-05
3.03181980944025e-05
5.8969384112682e-05
2.13423212711747e-05
1.8998912881146e-05
4.26845967959926e-05
4.75605275181647e-05
1.15873822773965e-05
1.76207871085705e-06
5.40722454490585e-05
3.17942095090258e-05
3.54323778006781e-05
3.90177867755029e-05
5.24790501825251e-05
2.18924831667072e-05
2.94785273746902e-05
4.98652614085668e-05
4.08680663581406e-05
4.11064885204926e-05
2.10367994966786e-05
3.6724336832203e-05
5.68276516055211e-05
2.99909559499785e-05
2.51492720908432e-05
2.18634562579259e-05
6.03950977784532e-05
4.81616034102537e-05
4.04336676852729e-05
3.85622053092315e-05
3.31000358946477e-05
4.52583166486868e-05
2.49642909344826e-05
3.51649318292033e-05
1.49732932731281e-05
3.55827675857454e-05
3.69462582768071e-05
3.75787138553658e-05
2.19787746818453e-05
6.44522299772431e-05
1.93513044614081e-05
3.72035402018749e-05
8.09792306285605e-06
3.40253114706385e-05
6.33269760785695e-05
2.11862801960572e-05
5.34261669703773e-05
1.850946588915e-05
3.49808842656022e-05
3.79446286348014e-05
1.9428750029666e-05
3.54425803649456e-05
1.50217787447859e-05
5.53130139445875e-05
2.04535335723373e-05
1.33638030194255e-05
6.71031575299841e-06
1.53486398928193e-05
2.89986646568183e-05
3.52032129164462e-05
-6.02654548157242e-06
6.55268825200145e-05
6.09583926174964e-05
3.77856360670974e-05
3.37318448426513e-05
2.61691401227892e-05
1.54116029955549e-05
5.48525042451248e-05
5.31799302921846e-05
-5.22512049712616e-06
4.0409557339932e-05
4.0287791511002e-05
2.55630491679544e-05
5.03106568087488e-05
2.67001526206126e-05
2.09730397175267e-05
3.39122847998226e-05
4.31793707499502e-05
3.22925778337446e-05
5.98905293072251e-05
6.52566345726163e-06
2.07561679460272e-05
6.91428189190537e-05
3.94648368911082e-05
1.23926850827636e-05
2.36469583700245e-05
6.38085707173102e-05
3.84770588178789e-05
1.44616472328837e-05
5.23988045509101e-05
5.86745508700531e-05
3.97231515641751e-05
7.41773416014459e-05
2.52809610448654e-05
4.80122118737789e-05
3.63126564821977e-05
5.70160504943178e-05
3.66360738384437e-05
-1.13293679723546e-05
4.36347711518861e-05
4.55140565303041e-05
6.34349218356313e-05
2.235406709623e-05
5.2402558334312e-05
2.27898055462979e-05
3.62548811809379e-05
1.71891115279286e-05
2.44721419583494e-05
5.86766964337243e-05
2.45799886638693e-05
6.24626946559763e-05
1.66943110864382e-05
3.36831465788781e-05
5.57025386983854e-05
-6.66868626315697e-06
3.84539988799355e-05
5.82467426158977e-05
6.55182168945157e-05
7.87097344678604e-05
6.21124599375069e-05
3.75956108261784e-05
2.01263044285742e-07
4.39010911603345e-06
4.81662912271652e-05
2.87214023008141e-05
9.38714043133877e-06
2.20486387020772e-05
7.00587134475379e-05
2.52944292073725e-05
4.30139579972614e-05
2.6818752696634e-05
5.52601603210282e-05
5.88345511728721e-05
2.59252172108072e-05
1.61095374522149e-05
2.03923890687439e-05
4.42469840910511e-05
5.94869194510164e-05
8.41023239767421e-06
3.22925995413638e-05
5.38292845512515e-05
2.11958804241717e-05
2.96236005205198e-05
2.51053982589122e-05
1.03306782673324e-05
5.10884629308358e-06
2.7207793028729e-05
1.82485966007218e-05
5.85782684016986e-05
7.67625803206143e-06
3.74663205502825e-05
1.9752438255915e-05
4.43313879438757e-05
6.60187716688593e-05
1.79228906816866e-05
2.29574870627312e-05
2.92393936233024e-05
-2.87899324009452e-06
2.36046537386989e-05
2.82728799806679e-05
7.6528015188592e-05
3.59428704453196e-05
3.30890460506362e-05
4.79105489760775e-05
2.4389108671399e-05
1.12343056096309e-05
5.59758390537445e-05
6.51837352066726e-05
2.69283471721872e-05
3.63588659608371e-05
8.03412615435914e-05
3.00236687413629e-05
6.46333142630949e-05
6.46195534713461e-05
7.03450341477231e-05
5.36865227528244e-05
5.03498542026808e-05
2.79581128776024e-05
1.49943311058472e-05
2.32820254691683e-05
1.05160378772214e-05
7.40167205436672e-05
4.45983212413801e-05
4.75360011822523e-05
2.33026405689115e-05
4.49891702119159e-05
2.20988072628781e-05
5.49577688466023e-05
5.13178047397567e-05
-5.90279848044571e-06
5.89980800607854e-05
4.82807028282236e-05
8.27159016089213e-06
2.98815533532925e-05
9.01915601749472e-06
6.41159861454907e-05
4.92631830071576e-05
1.99133687343799e-05
1.46025852994754e-05
2.33001727039601e-05
6.98376892899516e-05
3.93770890056258e-05
6.57326410883874e-05
3.1422381494225e-05
5.3061459604313e-05
8.39025674261242e-05
3.12596869357406e-05
3.87095725879851e-05
2.15709399306085e-05
7.16585796991594e-05
3.9645169603366e-05
2.8442556499453e-05
5.89289912135535e-05
4.10400457398204e-05
4.70740778466347e-05
6.54965240534204e-05
5.31827377197998e-05
8.84319068344798e-05
2.19908883282423e-05
5.47805389341038e-05
6.25286839895044e-05
3.34625595781737e-05
1.04327542199539e-05
3.39869927418646e-05
6.84860204243007e-05
6.25047353933395e-05
4.73577394808335e-05
-3.0449759981855e-07
3.23567681497929e-05
6.19757632917698e-05
4.41536132340669e-05
3.09222612184473e-05
4.66434890768069e-05
3.29670531432189e-05
3.25581672589372e-05
6.09223215940996e-05
2.25099442830485e-05
3.59882642596161e-05
3.22562170430942e-05
1.06628833672655e-05
6.94379233819848e-05
1.46388860239002e-05
3.38229983272569e-05
2.71530216279364e-05
5.4603366991884e-05
2.91376668237423e-05
4.48542530275546e-05
1.89741871555909e-05
2.3630064977591e-05
5.4118857649328e-05
1.22209958883056e-06
5.68345945868629e-05
5.41467507892013e-06
3.48910313510694e-05
1.55891938606558e-05
6.97253594402209e-06
3.10909380330224e-05
3.07900274593977e-05
5.38277485210428e-05
4.7382889725774e-05
2.81441948328557e-05
6.68349331032888e-05
7.13274531140412e-05
2.61079274177952e-05
7.10762507593814e-05
5.16152852344062e-05
4.37244216081722e-05
4.51232007848432e-05
3.61964200771003e-05
3.92575887484056e-05
1.61008558693548e-05
-2.17580745345392e-05
-6.61613432340901e-06
2.65868969572757e-05
1.08547119120227e-05
3.56669231171515e-05
1.48210406482742e-05
-2.44858394899905e-06
3.60369640395803e-05
4.57917238591308e-05
4.91142317683748e-05
4.7804440678472e-06
4.70444196753192e-05
4.60025355132472e-05
3.77813964637438e-05
1.94476338069081e-05
4.99410293642502e-05
8.53151038512031e-06
4.44878677872614e-05
1.90951829381373e-05
3.3971394805707e-06
5.95692471513769e-05
5.73235297471906e-05
5.67576733026112e-05
6.3750366746099e-05
6.02264027228474e-05
5.12145579380997e-05
1.97980494025915e-05
3.98349683899987e-05
3.89415220054324e-05
3.55270232561381e-05
-8.76876817006162e-06
5.96237917124765e-05
2.04950553399547e-05
4.34092203527957e-05
2.96778891905935e-05
2.39905866583767e-05
3.79250592769446e-05
4.71154449735966e-05
2.28309797839889e-05
-1.13795786045577e-05
2.61294830223937e-05
3.40671756037485e-06
3.96331980932657e-05
3.45557450574661e-05
3.75901819288625e-05
3.78474071487677e-05
4.21965721261319e-05
2.43485234299573e-05
3.75469227743056e-05
3.52339149913181e-05
3.59777077384961e-05
7.84259499434809e-06
3.86644871058055e-05
3.62269334830523e-05
3.45573442091799e-05
2.71185825373395e-05
3.43694983215217e-05
4.48853181083111e-05
2.93356332830846e-05
1.14360165573525e-05
6.90393502492041e-05
4.06397626554307e-05
6.21137260826472e-05
5.89206202003047e-06
2.33912628592299e-05
-2.09714419551426e-05
6.26093545755248e-05
1.97112353624217e-05
2.47365402471126e-05
9.23446036193732e-05
7.30365961514351e-05
6.65692907180545e-05
4.81111196425479e-05
2.26124869491581e-05
4.66990592270695e-05
4.07231249498729e-05
3.65410819261963e-05
3.9105311083706e-05
4.98732291420804e-05
5.91855159265967e-05
2.18672461690052e-05
1.41118490221083e-05
6.01977587920391e-05
5.60379240153181e-05
-7.68019535468687e-06
2.19773409174277e-05
1.10231196287735e-05
2.65916704430447e-05
-7.73366990094798e-07
-1.5728295397677e-05
5.92420647228763e-05
6.04656618600134e-05
4.46473774423056e-05
2.12129006554659e-05
3.79521707219979e-05
4.69407761321294e-05
2.21385437176278e-05
5.55274044983267e-05
2.8844980646922e-05
3.8982330748866e-05
7.72955316616786e-05
7.37832339385891e-05
4.08112464527713e-05
4.59941078219127e-05
6.5141204237064e-05
6.78711347063141e-05
4.71271455643643e-05
3.30727337343466e-05
6.30696833887846e-05
3.77715195960004e-05
3.01520369942328e-05
5.14142612839309e-05
3.07158152108753e-05
4.29331471354415e-05
2.51460100368897e-05
1.73174896182011e-05
6.06636412802251e-05
3.6798523465509e-05
1.348665395937e-06
1.782691460607e-05
4.65059696774411e-05
8.64228802477596e-05
3.86972247717023e-05
4.65057360280559e-05
2.39698331090505e-05
3.81555328411868e-05
5.04025556425705e-05
-3.48131711594443e-06
3.11642664109344e-05
1.84503091958708e-05
2.02777055847968e-05
7.3819456933988e-05
5.96572447779135e-05
1.81916356978496e-05
6.67408614359047e-05
2.12040607430409e-05
5.67257049516776e-05
5.95547059367325e-05
6.23908887732281e-05
5.84730000827526e-05
3.062268409538e-05
4.90174942426974e-05
5.82377046568232e-05
4.27362148782762e-05
4.2954124104414e-05
7.52558221354601e-05
1.61518290264257e-05
3.90344996451318e-05
4.51438087512142e-05
2.06948984113019e-05
5.16030805602237e-05
2.17068336856366e-05
4.9715097952767e-05
6.31086596916126e-05
5.16235334950697e-05
-1.26811604950366e-05
7.23627753121516e-05
5.75139727909506e-05
4.77047997419851e-05
6.32975354057526e-05
2.27849375260849e-05
4.64857385052623e-05
4.39210669769614e-05
1.24640257144095e-05
1.56769010355886e-06
3.35326659426359e-05
3.3903379003172e-05
3.24167977972327e-05
4.5898313785055e-05
2.90112777907751e-05
3.87745994137356e-05
1.21146670617661e-05
2.26085170651594e-05
5.37790831106334e-05
4.35545888694871e-05
4.29948224380925e-05
4.01979243038401e-05
4.10671393061006e-05
2.08788848815652e-05
6.08468004217899e-05
1.83978755240837e-05
4.15569637817693e-05
6.00751649302886e-05
4.09999879475809e-05
2.85897023018442e-05
4.35761324568439e-05
4.99734361459483e-05
7.13546686030694e-05
3.15696033463144e-05
4.74127476523704e-05
3.5709771383015e-05
1.94770870257544e-05
4.43653936767386e-05
6.84809226572677e-05
7.11644476140567e-05
2.16046745267257e-05
3.85042311871909e-05
5.93002393308018e-05
4.63889418297769e-05
3.12881479166266e-05
1.56796259541597e-05
2.3689155074669e-05
-1.90213558943312e-05
2.03059498227185e-05
1.43605982013794e-05
1.04662407785327e-05
3.31518912427022e-05
2.30424615015911e-05
3.3927499200694e-05
1.99678664855556e-05
6.623750726604e-05
7.91148100166149e-05
2.08284653626835e-05
7.18884419362775e-05
5.94566470310762e-05
5.29398496761294e-05
6.82430105488747e-05
3.80841082072539e-05
4.62795318294283e-05
6.99484692294128e-05
6.18535491699023e-05
5.12204646814751e-05
6.54441585830903e-05
2.96379512243166e-05
1.80548128303808e-05
3.09174265377405e-05
1.02644434203381e-05
4.54546474479086e-05
4.07077750583246e-05
1.753484633929e-05
3.23840843220671e-05
1.66575642840137e-05
7.21010064846201e-05
1.82771194940582e-05
1.95919788610606e-05
4.33245147634077e-05
-1.09858919421735e-05
9.98068554974462e-06
3.12003108711397e-05
1.24527760361203e-05
4.62440823660901e-05
4.92232566434964e-05
3.7476907845928e-05
2.62790939112507e-05
2.58730615222921e-05
4.90784577011824e-05
4.76234040315821e-05
8.47917100744044e-06
4.92415599078003e-05
5.59979397409321e-05
5.14001648728565e-05
1.01471408503599e-05
4.94518372579946e-05
1.60509246538597e-05
4.82987512275926e-05
2.43838866244111e-05
1.56946075757367e-05
1.989695534901e-05
6.20225750256631e-06
-2.88692345212899e-05
2.82621623908988e-05
5.16814155927899e-05
4.741826114583e-05
4.08944521601598e-05
-4.74426786566699e-06
6.85879328244067e-05
5.67540942095535e-05
4.26245461538987e-05
8.03915188673021e-06
4.75162218152442e-05
4.17343381680224e-05
4.75112359754348e-05
4.86078882953283e-05
5.04721223533426e-05
3.28064167694201e-05
1.53109155278404e-05
6.21230852940234e-05
5.59124196373636e-05
3.89056503656194e-05
2.19239232202176e-05
2.78597151034486e-05
6.59591219464791e-05
1.50682138447319e-05
4.45937770803622e-05
3.89749360658924e-05
3.4966715852338e-05
3.63646815795916e-05
6.93464363447528e-06
5.00235008147113e-05
6.43325239047272e-05
6.34478231719477e-05
5.67525022699792e-05
7.13899526581294e-06
4.42895767660706e-05
1.17937939380945e-05
5.72603319170959e-05
1.5474026984121e-05
4.04383699192834e-05
3.53191428871498e-05
3.80458661941757e-05
6.24897127393459e-05
5.67317364857627e-05
4.82534903865744e-05
4.73351849731599e-05
4.34468073911265e-05
1.38223994048193e-05
1.90578474917218e-05
-6.80282114950282e-06
2.76374753212273e-05
9.27930802428928e-07
8.62521886091114e-06
4.72876383378741e-05
3.28498451488947e-05
2.75978284652131e-05
2.9603156124094e-05
6.94640420055626e-05
1.96170426307131e-05
2.4647239832853e-05
1.68588256520209e-05
6.16556728746043e-05
6.25488200598279e-05
1.58141750265274e-05
1.76784068812692e-05
2.3812102919667e-05
1.44326468778456e-05
2.90630828474639e-05
4.55665736622653e-05
8.15492027602543e-06
-1.35972928619478e-05
1.46611608644742e-05
5.00753313552776e-05
-3.09119867969572e-06
4.98065462803612e-05
5.67663272185891e-05
3.12661342532016e-05
2.5401172547673e-05
2.18729641544844e-05
1.05796692559476e-05
1.90408657719689e-05
3.08911769350779e-05
3.27505612859216e-05
2.74221125201335e-05
3.68067829942887e-05
4.79790681434061e-05
1.91643697213188e-05
4.17693206895785e-05
3.29067964331289e-05
3.57591663509189e-05
3.51891378970574e-05
5.41402660244351e-05
-5.89232096778546e-06
5.62591361383184e-05
5.06196291163163e-05
4.5699940049475e-05
1.97786512789872e-05
3.90266310672637e-05
1.42654995155392e-05
2.69664916098291e-05
4.08458626052233e-06
4.92635264428053e-06
1.75225392492069e-05
2.70044784411881e-05
4.34261455644136e-06
1.07287325630505e-05
4.14257272618242e-05
5.4118503511238e-05
2.65822559565316e-05
6.27453738494265e-05
4.75502136254021e-05
5.1407320887449e-05
4.16419888954408e-05
4.40121210426581e-05
4.92833029947339e-05
2.73936653708419e-05
6.08208369131599e-05
5.1678474653649e-05
-5.56711857622808e-06
1.86312978901966e-05
4.81682326205345e-05
8.24253831222842e-05
4.95688531925945e-05
4.98213297545544e-05
2.2667170799895e-05
3.80424704880645e-05
2.8630445391219e-05
3.99093767094688e-05
5.00175821808623e-05
4.00982889999481e-05
-1.04471928678408e-05
3.4078164954724e-06
3.84047003266568e-05
1.02045570753038e-05
1.51050647067105e-05
-5.89051926803657e-06
8.83090297800365e-06
3.38043044350644e-05
2.23131860507332e-05
5.17164711172908e-05
1.20089093632677e-06
9.93675745186552e-06
2.87868688903064e-05
5.32251733189518e-05
3.91381494320657e-05
5.20068274994832e-05
-2.12134648710492e-06
4.89994041971262e-05
4.29154182420727e-05
9.22782805597623e-06
2.45070826129966e-05
1.21543704553528e-05
4.6579450502082e-05
2.19945423958707e-05
1.2031967838658e-05
4.07883699748189e-05
4.15753294851933e-05
4.06230604288303e-05
5.94739924976058e-05
-7.28991257104539e-06
2.81744648899717e-05
4.35969266158376e-05
-9.16030025738605e-07
3.0864445909696e-05
4.9532426844837e-05
3.21980074973646e-05
4.96654822335133e-05
1.59809246157661e-05
3.78202433692675e-05
5.15980454649081e-05
1.56821059395782e-05
5.3418733362088e-05
4.72553766514596e-05
6.77362627854319e-05
2.56253850898963e-05
2.30191466183197e-05
4.98112746503022e-05
5.42655932063666e-05
4.50141412592402e-05
5.35287869871055e-05
1.67917685914626e-05
3.07914031246648e-05
3.51404519538574e-05
3.29266551776746e-05
1.14075378271455e-05
3.53959304865541e-05
4.17250584431491e-05
4.5725773352506e-05
1.46119457006052e-05
2.17921810386123e-05
1.74925842335092e-05
1.61227455238182e-05
6.31829250042418e-05
8.47374038661429e-05
2.63118766528029e-05
4.49518770638214e-05
4.82463423132229e-05
4.85784820705871e-05
9.05146029983534e-06
1.84530647445622e-05
3.74865713851038e-05
3.75529480361794e-05
2.58641991096276e-05
3.82840884358756e-05
5.08335782146719e-05
6.21639859561671e-05
1.74888507473335e-05
6.00882170600838e-05
1.47221445878146e-05
8.21466349251003e-06
2.75483184097232e-05
3.81082685980965e-05
4.69162454733475e-05
3.22549132669707e-05
2.6151803899748e-05
4.68844360658597e-05
5.73746479173841e-05
2.37259401455729e-05
5.08539568501687e-05
2.68978065747194e-05
2.08296551407919e-05
4.62730975821004e-05
2.91267102624644e-05
1.0124440900867e-05
6.38455754843792e-05
2.95121050215436e-05
8.11491566665088e-07
-9.08951862877372e-06
1.11900475550511e-05
1.8708165623995e-05
2.51726928049392e-05
6.66543098887361e-06
-4.88463893374972e-06
1.45863607583152e-05
-1.11951639901723e-05
4.86545381771235e-05
5.51209627138653e-05
4.3094297663998e-05
3.56865190247027e-05
8.93267437020771e-06
4.88461055538234e-05
5.59702083657742e-05
1.85783811502648e-05
3.45937028675101e-06
2.18048624847143e-05
3.40332026886496e-05
5.01834255477102e-05
3.69930359144767e-05
2.22417612916994e-05
2.89352789701409e-05
9.18225743968871e-06
3.33967770537262e-05
2.85736843730228e-05
1.34530881527945e-05
2.55859990223334e-05
3.79639901104747e-05
2.44388118834303e-06
6.76509055820715e-05
5.9459571724335e-05
7.33498435823765e-06
4.28004051352751e-05
4.26510822117827e-05
3.43349168910561e-05
1.12196290954959e-06
3.20344914472462e-05
1.65347448566442e-05
2.83828475750561e-05
1.02774209421496e-05
4.724534873223e-05
-6.5318832171352e-06
3.74619187529675e-05
7.90815122931538e-05
2.14525281525562e-05
4.58095023878039e-05
3.48360293816664e-05
5.57372670477807e-05
6.10388818590493e-05
3.18607239170284e-05
1.53708908450483e-05
1.76348452490782e-05
5.65100687290434e-05
3.0315617698534e-05
7.99608154945588e-06
2.46518723526452e-05
7.88686300973248e-05
3.02470378661524e-05
5.60681942521046e-05
4.09763916214945e-05
3.81461487761423e-05
4.8334447991374e-05
5.59108743686992e-05
5.06888344544726e-05
3.83355664638479e-05
2.64073794134851e-05
7.89202624131362e-05
4.25007047314844e-05
2.35993992523697e-05
2.18281481248521e-05
5.49568114980444e-05
7.22041365094212e-06
5.67824303090757e-05
2.97958454166916e-05
2.57339669459035e-05
4.45285144077756e-05
5.96779099190546e-07
1.89015834561566e-05
2.42063401965106e-05
2.00193590939201e-05
3.51026984935043e-05
4.72549860509267e-05
6.80871396869518e-05
4.91471044087355e-05
1.52817641144375e-05
-1.69198147470377e-05
4.3217555975132e-05
2.04854746788521e-05
7.83221121422867e-05
4.93526665440243e-05
5.31216176285052e-06
2.52748520546145e-05
1.6970583641765e-05
3.91579914459744e-05
4.08147780849289e-05
3.76935058329727e-05
6.19664566920047e-06
6.57420617299269e-05
5.50888415067741e-05
6.61676891427614e-05
6.6582817094591e-06
1.38759206837338e-06
1.94949046142715e-05
4.64027248207136e-05
9.02372613874906e-06
5.88233972174362e-05
4.25797674574718e-05
6.82571406921383e-05
2.47821171698654e-05
3.4547104176846e-05
3.5333157084486e-05
1.26004226615692e-05
4.88060571355828e-06
3.68445796413764e-05
4.83851848243248e-05
2.52462793081563e-05
7.92013515040348e-05
9.48167281440863e-06
1.61257347925526e-05
6.51278615687991e-05
2.91665960167502e-05
2.46377680590734e-05
3.72790544082358e-05
3.39639031897136e-05
-5.35179555191435e-06
5.1536811173059e-05
3.74055264254045e-05
5.23320002117053e-05
-6.01957028959025e-06
1.06672210267914e-05
1.39989982244956e-05
3.44320188016134e-05
4.63218188393469e-05
5.52150770013547e-05
4.231901400305e-05
6.62397762245382e-06
2.65524654685077e-05
6.11839657586539e-05
3.2207142873192e-05
5.39764370126224e-05
4.89306289858204e-05
2.04836729054947e-05
6.19500338785713e-05
4.86719496205671e-06
2.80376015720118e-05
4.00473353360557e-05
6.936931816054e-05
3.97745030692944e-05
5.23678876974618e-05
4.26508763060436e-05
2.18276607150717e-05
3.29485318463792e-05
5.23156781835095e-05
5.78461380104093e-05
4.22751652740712e-05
3.90040495973445e-05
5.04911783173943e-05
2.67118912483669e-05
8.05798442814566e-05
1.54653186264638e-05
7.20786085995192e-05
7.79305012490653e-06
4.36117685441778e-05
1.2321595986527e-05
2.5811515802201e-05
2.36135212158347e-05
5.29950775839057e-05
6.92638583211448e-05
2.69067888131384e-05
3.31342840131374e-05
4.58856516786322e-05
1.33512153058649e-05
1.31883156306289e-05
5.05799307460564e-05
6.03444421501209e-06
5.51069681404933e-05
5.52881761153131e-05
6.95888653795862e-05
2.74960559252974e-05
6.16491550992022e-05
4.93895095896111e-06
6.69934678739146e-05
3.75974585055599e-05
-9.86418480599431e-06
4.79914819238341e-05
4.45037515566236e-05
4.69368240348438e-05
1.29716728888245e-05
2.8035473390358e-05
4.98413514213425e-07
6.17972384417508e-05
2.88786714074819e-05
3.87624584667531e-05
2.8559429723877e-05
-3.62709427796064e-07
1.91700568438678e-05
3.53396079209187e-05
1.23235613609932e-05
2.9039513679556e-05
3.87844719200986e-05
3.70141445962912e-05
2.19598886909085e-05
4.98408109299909e-05
5.3138970184881e-05
1.63246909440703e-05
3.67584945754683e-05
4.90877732443894e-05
4.14943411737175e-05
6.19829251694416e-06
3.38208204426842e-05
6.4976327197524e-05
6.47684449458397e-05
4.68846843545891e-05
5.84212822824977e-05
5.4558736868589e-05
3.45036404633586e-06
5.56601370246994e-05
3.81312790923032e-05
-1.28133727474107e-05
8.21339224168374e-06
6.18415621363402e-05
3.34289013177891e-05
5.19387023682053e-05
2.25800868436084e-05
8.83296746292641e-06
4.98442247393843e-05
5.68970159758366e-05
2.4048513000616e-05
6.69307749242579e-05
5.32420131177414e-05
7.65285914023784e-05
5.21111738701823e-05
5.11882907122311e-05
2.64990653627529e-05
3.39773882942717e-05
3.12950726915121e-06
6.13428404686527e-05
3.17450225419933e-05
2.62015155843023e-05
4.39414304180589e-05
9.36858292836051e-06
5.34494642322165e-05
1.46730024268004e-05
1.93262052310058e-05
1.3712087220868e-05
4.48646146736471e-05
4.26303676671847e-05
3.08512694822459e-05
4.6228406277548e-05
5.23452236609965e-05
4.33967654301131e-05
3.13877169829646e-05
7.21662652691394e-06
2.98364259778549e-05
5.1441469611449e-05
-1.78898444987913e-05
-2.97759008890555e-05
1.72919414044474e-05
6.99981956204176e-05
4.63035105879775e-05
4.66651544050425e-05
2.28629314149342e-05
6.10193679969762e-05
2.28186412662915e-05
3.03865822365758e-05
1.39713487702767e-05
7.27485545443559e-05
2.16106148435893e-05
2.8189805314072e-05
2.71857080619691e-05
4.08662296648813e-05
1.33271420911163e-05
3.52446747553661e-05
3.75948475954644e-05
5.33279564726965e-05
3.52428405482048e-05
2.03754905211037e-05
6.97789690980539e-05
1.6740681393857e-05
7.1934285538515e-05
2.46660058748964e-05
2.17895260442789e-05
3.90893977127297e-05
1.32850277615809e-06
3.60298206830621e-05
4.71374290261249e-05
5.77905420948972e-05
-3.65302100413717e-06
3.30121602794848e-05
4.50033457178045e-05
5.65115936111005e-05
3.49173349137169e-05
2.5772791038142e-05
1.88704161605346e-05
3.30228338216726e-05
3.5958533053562e-05
1.99415307786739e-05
3.97236327776016e-05
6.73827666697904e-06
1.9357287301796e-05
5.39720566239105e-05
-2.32245169639226e-06
-7.11095033305648e-06
-8.28234854069344e-07
4.90014162176873e-05
4.28201583481892e-05
6.94533596106185e-05
1.98187731925871e-05
6.18794484385992e-05
2.49583348374773e-05
4.60630009115771e-05
4.93027092806124e-05
8.36112519630223e-05
5.38503991052786e-05
3.16622449472211e-05
2.18203102954093e-05
2.72937485982069e-05
2.76683129914393e-05
3.13933461831768e-05
3.91168276369214e-05
5.04347831295958e-05
6.73285790245895e-05
1.70808832563688e-05
6.65569652778906e-05
6.24905653229869e-05
1.22866110977883e-05
3.07359000419138e-05
2.53465155998557e-06
4.40073931297942e-06
4.46526547454559e-05
1.30149325276611e-05
1.51871436341449e-05
6.24912976161394e-05
-7.23571919240007e-06
3.30901513864092e-05
-1.89245417681363e-05
-4.21885666732149e-05
4.00382166460536e-05
1.31940075674821e-06
4.02362525585635e-05
4.36578146742624e-05
1.55319145625079e-05
5.65260013011116e-05
6.33458504105447e-05
5.23630968594265e-05
5.54100969551505e-05
4.92710399559771e-05
2.49333218622983e-05
3.78632441413296e-05
2.10737440148043e-05
9.06804625616454e-05
-5.80028545258248e-06
6.47745767962725e-05
4.08091086682793e-05
6.97895978086525e-05
8.73965413612416e-05
1.05735216246606e-05
3.15673544291563e-05
4.3815736559535e-05
1.18435581494516e-05
2.91560629923425e-05
3.69179549827681e-05
5.51688656084329e-05
5.38352548541737e-05
3.24977767385108e-05
6.34594696403636e-06
2.04476182718155e-05
1.50735959000899e-06
3.4658097062922e-05
2.1152079496115e-05
1.80943040906411e-05
-9.11650249104844e-06
2.85595232052086e-05
6.34556808822351e-05
2.30260744267847e-05
5.46910476836921e-05
2.93096907381312e-05
2.72825118617855e-05
7.45728083122281e-05
8.17017799435278e-06
2.4645691512763e-05
5.30381568141527e-05
2.94274449145808e-05
4.17789722582271e-05
5.2582318544702e-05
2.7312560229597e-05
2.32827145953125e-05
2.95312760799759e-05
9.13809982167152e-06
3.37948819769423e-05
3.99539451226545e-05
6.86718734085401e-05
5.61202620191773e-05
6.5144106800441e-05
5.23481385400991e-05
4.77345999711001e-05
6.43788887170441e-05
6.26769384904245e-05
6.76144680098934e-05
2.75820155945139e-05
1.16724494613317e-05
1.86222906121342e-05
3.79278463638675e-05
-7.69164138835404e-06
-3.54028398519308e-05
3.12070983176285e-05
6.66377824182213e-05
3.73177470531096e-05
4.06825995220408e-05
1.03354549362632e-05
2.75946558480617e-05
1.38340376983998e-05
1.8628095582557e-05
2.32847923838192e-05
2.1561246527248e-05
1.71041681252112e-05
2.08174465989675e-05
2.34281215563805e-05
1.93842746534127e-05
2.13124093498934e-05
-1.56421186515632e-06
3.73695138251059e-05
2.04304499256994e-05
2.43583059271649e-05
2.65187696119059e-05
-2.17093298430037e-06
4.11589974082471e-05
8.74435926366803e-06
6.10241979803525e-06
5.87398779870134e-05
4.47331460607801e-05
2.10666813350114e-05
4.79548633641055e-05
-2.84555523996974e-08
3.32046274104588e-05
2.61736951736851e-05
5.50621378040953e-05
1.11416413863455e-05
2.71500293873072e-05
1.69424749090121e-05
2.66224860265879e-05
2.47498524614091e-05
3.43854036351182e-05
4.20101592631289e-05
1.77356125695402e-05
4.22805909456109e-05
-1.55000119589671e-05
3.68491326014338e-05
1.5757895847514e-05
6.00233101722544e-05
3.81147482664765e-05
1.32615545436683e-05
5.77435785260569e-05
4.91087186385084e-05
3.03424207180283e-05
2.48077426482526e-05
1.39764718943146e-05
2.98756032177999e-05
-2.7286000151362e-06
2.3912214614513e-05
6.39725967586265e-05
6.62678564717166e-05
2.80462260307618e-05
1.06725845606178e-05
5.62195616803144e-07
4.36707259652731e-05
5.65887448694898e-05
4.04676214690685e-05
4.27748772911361e-05
4.65255792042479e-05
7.56463863820313e-05
4.84235853041967e-05
4.6647903346128e-05
2.13332353891865e-05
4.28218309605901e-05
4.52699096863527e-05
5.63516401399285e-05
4.9014132335441e-05
4.88753859780998e-05
3.46991721734203e-05
3.92299747499019e-05
6.15411114524606e-05
3.64334502867386e-05
4.19307196010636e-05
2.64571653864648e-05
1.51129585118479e-05
2.33656801427464e-05
1.22191623969019e-05
2.12039136409356e-05
1.34005031612236e-05
3.45081103737922e-05
2.16233381135992e-06
1.28308557092986e-05
4.55311617933649e-05
2.72788685262727e-05
2.93504169590347e-05
3.50080877551086e-05
1.58213424723018e-05
2.18300374616771e-05
4.58034143899022e-05
1.7285833282638e-05
4.81496253905348e-05
4.53607269365185e-05
6.7339861822051e-05
3.68587400949496e-05
7.05872834459814e-05
2.57576654861613e-05
4.24718484108684e-05
2.0408061822021e-05
5.90974732751398e-05
5.37583577199569e-05
1.98032997029641e-05
4.78824929456015e-05
2.44675465891044e-05
4.00974100504369e-05
4.30752418877807e-06
2.73114395014493e-05
6.11131306789144e-05
3.08025457990025e-05
4.72823182145481e-05
6.71537139532178e-05
3.7842532491965e-05
9.14814883770806e-06
5.61994581115243e-05
3.76619324909041e-05
5.09800940240726e-05
1.60484629018326e-05
4.90606876836271e-05
3.79191827014382e-05
6.81176062789595e-06
5.0298663043303e-05
4.06404107892184e-05
3.54126871470686e-05
6.27122313598363e-05
5.74838188823221e-06
1.53803210620038e-05
-7.71946919133884e-07
6.19530540839878e-05
1.98280327456259e-05
2.3132361326073e-05
3.74546763915674e-05
3.31939077995141e-05
2.86040597981069e-05
2.27654470526374e-05
5.38004353507995e-05
3.45921569685043e-05
2.50320531465383e-05
2.71920002820857e-05
3.01351533532306e-05
4.69678687146484e-05
5.42804466419176e-05
2.21878397861777e-05
1.2079219675307e-05
1.92126175561853e-05
3.07909375595444e-05
2.00839855479485e-05
2.11908856498809e-05
6.97127978218367e-05
6.78039781056451e-05
6.15974724757307e-05
5.01263369371582e-05
1.61551075679753e-05
6.65999107553271e-05
4.58627141676557e-05
5.01662381452516e-05
4.15159973902464e-05
6.83746154078954e-05
6.0141646086491e-05
2.2838318805279e-05
6.49797814248617e-05
3.40507756354342e-06
3.88197647070698e-05
2.61177894084676e-05
3.79062298875762e-05
5.12063790125597e-05
6.79162180919725e-05
1.90888051157177e-05
3.32038228776431e-05
1.65803587198314e-05
3.30307412479365e-05
2.14346068506485e-05
4.16104753529616e-05
1.50325239923926e-05
-3.94137335481863e-06
2.81532763428559e-05
1.17732995944525e-05
1.99787933041087e-05
4.37767635869319e-05
2.51797151526406e-05
2.91867408861597e-05
1.78177657174101e-05
5.43631029770552e-05
5.05480336935514e-05
6.13365846911083e-05
3.36100212840123e-05
2.75517439483713e-05
4.37397934713478e-05
2.62617818512655e-05
7.36181230031442e-05
1.94167200306056e-05
9.28407292565309e-06
9.18063386927031e-05
9.37130625436862e-06
4.82059929382735e-05
4.43968322333661e-05
3.53171554503938e-05
1.43628167474819e-05
6.17142042994429e-05
2.34180024223642e-05
7.44667693389241e-05
4.39227511416901e-05
1.98876807319367e-05
7.53036902751248e-06
-1.27432008409218e-05
6.0594264464661e-06
1.7273433626171e-05
4.07617906571558e-05
3.44439192863372e-05
6.74511851107987e-05
3.73197252248147e-05
2.21881246269139e-05
3.47128502693219e-05
2.60392746629132e-05
4.25062725649191e-05
4.15816976903575e-05
2.13972031807332e-05
1.00464946821428e-05
3.55984039784607e-05
2.46310517245082e-05
6.27274319623804e-05
7.82790013756847e-05
4.12061740081608e-05
6.36923102967194e-05
4.35624895367271e-05
1.63241512511148e-06
2.53037236093936e-05
3.59310635770656e-05
2.83568186190781e-05
4.75178432325577e-05
1.39974394681942e-05
5.88271419717298e-05
1.21626453057534e-05
2.29863408807968e-05
4.8735088857357e-05
3.73346188412334e-05
3.13002595044519e-05
4.82853572122733e-06
3.61556499270967e-05
6.17788754576538e-05
8.84951295951484e-07
1.53827088850467e-05
1.05511661853164e-05
4.1496306376257e-05
7.45037998307707e-05
5.23040844254617e-06
5.01078101751048e-05
3.25902875544754e-05
1.96780220144243e-05
1.48503204278588e-05
1.57156036214059e-05
5.61408246296505e-05
5.23881634918303e-05
-2.17514306920278e-05
-1.07726659862375e-05
1.80338834533559e-05
1.67709983596704e-05
1.50430229119561e-05
6.02976933545151e-05
4.99053351945517e-05
1.58536468703506e-05
2.35123158236298e-05
4.55764317506561e-05
3.42282279147793e-05
3.55035001940943e-05
6.79801685953058e-05
5.96168896289077e-05
-6.79415610259038e-06
5.19819889004815e-05
3.75638295440024e-05
3.30735124787189e-05
4.11560109247844e-05
4.98809820392051e-05
4.85823222617011e-05
5.93160672084027e-05
1.28025006466665e-06
5.809543871757e-05
7.09033474274656e-05
4.89257579043313e-05
3.74864602459181e-05
6.38573380003584e-05
5.28439683682392e-05
3.56662598890393e-05
1.83970785312449e-05
-1.38689211829223e-06
3.26698869002489e-05
4.39104066121477e-06
-3.75447182460021e-06
3.62245682391897e-05
5.84604930188892e-05
1.45045169404758e-05
4.98249649492028e-05
8.50814357527908e-05
3.34062976935825e-05
4.36458884147356e-05
3.4515320419694e-05
-6.84944059449784e-06
3.12236140187034e-05
2.77428711191131e-05
4.78194991147712e-05
3.18302456302516e-05
-6.11065592907427e-06
3.39657146907918e-05
5.4145940893803e-05
4.64076161203809e-05
2.00427695360036e-05
6.03846965162196e-05
2.97989184788036e-05
4.83344150964128e-05
1.80533303661052e-05
5.17809230213667e-05
6.63912555117491e-05
2.74029923969125e-05
3.1066472716071e-06
4.34307855996766e-05
1.16670718154768e-05
3.34591311278389e-05
1.39908426793912e-05
4.3526175188352e-05
2.92669536450151e-05
2.10285309318656e-05
3.51245611389324e-05
4.97730533308347e-05
3.06022048787498e-05
2.19350491126796e-05
4.54125167183392e-05
6.82419538612168e-05
4.78082381016063e-05
1.66269113063669e-05
3.9195843625022e-05
5.07572276632884e-05
1.75518169498583e-05
4.8068274431563e-05
3.82223188947821e-05
5.9545381980634e-05
4.08978567901151e-05
3.28493213009421e-05
1.71169637186884e-05
4.0678166605773e-06
7.94204804274006e-05
6.12976602470927e-05
3.67830958413598e-05
3.92733325712548e-05
4.94638884575249e-05
2.55091148350384e-05
5.02188087463821e-05
2.00287086252552e-05
4.61818828513055e-05
6.7856646003752e-05
1.50358878338434e-05
5.16354869282715e-05
-7.23984362580176e-07
6.19195517892967e-05
3.85631665815006e-05
5.05947018743259e-05
2.40196876639573e-05
6.16614974283972e-05
4.52489200359551e-05
2.35405022957262e-05
7.40547243640169e-05
6.83390856023644e-05
4.27133366884376e-05
6.01099672116282e-05
3.61997476716266e-05
2.29087794275735e-05
5.54315104070056e-05
7.59791277204212e-07
4.99779415858819e-05
4.31132030699785e-05
3.26198865755873e-05
2.93929695151742e-05
3.74892779055137e-05
-3.06121331074034e-05
2.03835653273407e-05
3.65668447048588e-05
9.30410236714009e-06
3.77911596006252e-05
2.61768017295819e-05
4.0803346324983e-05
2.70452194246053e-05
4.6963237632318e-05
3.22856485613091e-05
4.71106707596998e-05
5.35639822862005e-05
4.82900916711545e-05
2.6804549353185e-05
5.65581660355883e-05
2.56936839600268e-05
6.00949259162036e-05
4.98824287267479e-05
5.43996569202233e-05
2.48892648249553e-05
2.14309441022549e-05
1.77292668653122e-05
2.42546754043142e-06
5.63078347428877e-05
4.33059325326553e-05
4.40298618510687e-05
1.47006914856977e-05
1.85627531945008e-05
1.30824653267504e-05
4.06081929991198e-05
5.0462094377164e-05
3.05496627564537e-05
3.27104682116908e-05
1.40302694497194e-05
3.79698593042671e-05
6.38067758078925e-05
4.56442147797855e-05
1.30229526311727e-05
3.82221692614707e-05
2.06510171772331e-05
8.01752256184046e-05
2.81726900527243e-05
1.77216247859794e-05
2.82688669939965e-05
3.55851626543799e-05
1.27605725455212e-05
1.80575850084903e-05
3.03952920595513e-05
1.62647315797633e-05
6.73632256970588e-05
3.43859882582411e-05
-4.78971873837371e-06
6.35569900447591e-05
2.78031745108053e-05
4.66210630908899e-05
3.93473320113359e-05
2.75134182256098e-05
2.13943566628804e-05
4.40465246036274e-05
3.03174211452727e-05
3.90846092182278e-05
2.33761359908506e-05
5.51549718270256e-05
7.95869330379175e-05
6.46069013275875e-05
3.59189228568568e-05
4.53269750184569e-05
4.1628766562005e-05
3.13123891971572e-06
5.8786193172077e-05
2.36862464833264e-05
7.84153668300888e-06
1.42320464135078e-05
1.16066410794473e-05
3.10678895374807e-05
2.62587965246174e-05
3.0714605720811e-05
3.27193925321729e-05
1.89143278965263e-05
4.57736225660414e-05
2.93448279679335e-05
2.79684812172188e-05
1.45874780408101e-05
8.45231502953325e-06
2.3891516139195e-05
5.61721891016733e-05
4.59893887363584e-05
3.27531369679576e-05
3.71389565065285e-05
-1.27220266720683e-05
1.90199861094735e-05
4.46247608194239e-05
2.85025963507833e-05
7.23731510458094e-05
4.10519323748246e-05
7.84939270319617e-05
2.74913022419918e-05
5.23978553847272e-05
2.70514691761e-05
6.86022197241478e-05
6.57232103800826e-05
3.88222844377728e-06
2.7862982506463e-05
3.84863142535341e-05
3.53789712828077e-05
2.14375148505269e-05
1.56923921844015e-05
8.95999808288916e-06
-4.85343935501946e-06
2.56515023701196e-05
6.16409639512216e-05
4.30496842786179e-05
3.43839648366872e-05
5.91770806156642e-05
6.00512902894038e-05
1.32260377276308e-05
2.61385551002102e-05
5.73501109715445e-05
3.33676032313332e-06
3.86684167397698e-05
5.23140897400553e-05
6.53532803511472e-05
2.45023993532111e-05
2.29247055503973e-05
1.1677601426562e-06
1.96551301270973e-05
3.53111836537579e-05
8.90251096772811e-05
6.42588865329372e-05
2.96303813800541e-05
3.1593118658297e-05
2.96074884900743e-05
-5.05133204700398e-06
4.90621913407039e-05
5.26593862306636e-05
5.69200886122892e-05
4.21263773982858e-05
5.55101228059317e-05
2.37084544545074e-05
1.97142078381281e-05
2.09263423313288e-05
5.8883887156311e-06
1.35118027742819e-05
4.65600773902459e-05
1.65140307547273e-05
2.34784853114938e-05
2.9142556865626e-05
2.53202596927556e-05
3.31208491208038e-05
3.52218597839514e-05
2.7696884336088e-05
2.70193215301462e-05
1.53730940451054e-05
6.55061634403965e-05
1.60643060171311e-05
4.19815363266513e-06
4.31226166450744e-05
4.32647326424546e-05
4.77781738343315e-05
6.12856623331566e-05
1.63501866972866e-05
2.75395929976548e-05
5.3778876946196e-05
1.61238391687225e-05
4.05337258065772e-05
3.00021236669506e-05
3.04048571808164e-05
6.45473690697165e-05
2.14497361710938e-05
1.94397371469852e-05
1.86853322394973e-05
1.33311054658229e-05
6.58322260733788e-05
9.36020465632316e-05
3.68388623849389e-05
8.55146390647762e-05
1.83885883694594e-05
2.39686777905561e-05
4.2273661340579e-05
3.3788534509321e-05
1.56522151347375e-05
2.3759280513475e-05
2.87888941462104e-05
3.19708550963981e-05
1.22317049200485e-05
7.97747341981554e-05
3.97895116681117e-05
4.54236470851334e-05
5.19513347924657e-05
1.80501509475235e-05
2.80241052269825e-05
2.27071649568293e-05
1.72035978104268e-06
2.48895264038717e-06
1.40689586182576e-05
5.82764523696056e-05
4.49276661168272e-05
2.86866786177983e-05
2.39588244560599e-06
3.68749018862656e-05
-1.04943767378191e-05
5.54912675521792e-05
6.54010978969377e-05
4.41062787294566e-05
5.21919078301338e-05
5.93570675575548e-05
4.97366610770823e-05
2.93225700451329e-05
4.29746881652548e-05
1.2941686533459e-05
3.1051762406756e-05
2.48172328835685e-05
2.8749170754359e-05
1.47472095080961e-05
4.29731698065452e-05
1.70564095731746e-05
3.07294674184113e-05
2.67692435159846e-05
6.43577748791201e-06
1.91809843918949e-05
1.33202469805006e-05
3.84930818867057e-05
3.84973907389885e-05
2.84885897108189e-05
5.33291739187123e-05
4.95610753130994e-05
3.99252518101813e-05
2.77568076108598e-05
4.68528904025208e-05
4.73079515833937e-05
1.4480688289363e-05
4.66358762207066e-05
5.21534271301648e-05
5.08229235997581e-05
3.86074094279632e-05
4.71993420010762e-05
1.9066207619337e-05
4.07177624656046e-05
5.28664270872174e-05
7.29999127789306e-05
4.86472199539703e-05
6.1408670800348e-05
4.55744333010541e-05
6.66072340650887e-05
4.31508068236138e-05
2.42347514346258e-05
3.96808227594123e-05
3.58085858080057e-05
2.68630256737397e-05
4.91717528203517e-05
2.88826366786972e-05
5.315350134596e-05
3.62814033266408e-05
1.94640531557881e-05
4.60708975327713e-05
1.67591018753649e-05
1.01078078627183e-05
6.60380098112111e-05
2.93017312877909e-05
4.6276297980525e-05
2.96647581663036e-05
-7.24160789246867e-06
5.02786358310538e-05
1.38374341873782e-05
2.31607481893187e-05
3.05217005804692e-05
1.98647366851899e-05
6.08579971623654e-05
2.75819483348862e-05
4.06311496631933e-05
1.59030185212674e-05
2.42740066408503e-05
3.11671024988345e-05
4.45304783207193e-05
4.18118310033817e-05
5.59995117394693e-05
3.67201198861075e-06
2.51772012236072e-05
3.46247499088999e-06
4.03137771678568e-05
3.6227233047342e-05
4.08727644986591e-05
1.55652161408177e-05
4.65169307408228e-05
4.07492022357136e-05
2.85269738255318e-05
4.89293263981044e-05
4.83110503914376e-05
4.71265927224134e-05
4.10385873853198e-05
5.65568811612255e-05
5.32274637853822e-05
4.19832466556416e-05
4.73184517802895e-05
3.74599539031443e-05
1.7593225604734e-05
4.071358738748e-05
3.71628668019226e-05
6.74731923708529e-05
4.0244649458071e-05
4.63882781138896e-05
4.96127039890881e-05
7.40913448610056e-05
4.56896863345214e-05
1.54341762288112e-05
2.07995713346833e-05
3.84169449854734e-05
2.97408247207807e-05
4.07063783475213e-05
4.92377557366931e-05
2.80721361356882e-05
9.63193099744336e-05
2.52858922037568e-05
3.35776217392464e-05
1.07214483651342e-05
1.93975404889004e-05
2.97116171432248e-05
3.75568966425269e-05
2.71427085864127e-05
2.86892238644771e-05
5.12685958193447e-05
5.64756046067965e-05
4.23240171402552e-05
2.36727583327208e-05
3.4138603800171e-05
5.16204076617087e-05
3.83267846922149e-05
4.53276557122924e-05
1.31607279553693e-05
1.13897392833893e-05
4.85354627842807e-05
-6.01664097688336e-06
2.17543643590026e-05
5.80835973831011e-05
3.50226059082052e-05
3.77483570602379e-05
3.06249382597568e-05
3.78282906780381e-05
3.88928560296941e-05
4.57739133627522e-05
4.00737417235827e-05
-3.82878060467806e-06
6.32428489663837e-05
2.28613489171387e-05
6.0913456519503e-05
4.88645411867005e-05
4.36658706899637e-05
1.00423105385432e-05
2.44632532288818e-05
4.66082413423144e-05
3.3952046536311e-05
2.41231427959582e-05
1.45486252574405e-05
6.61271462870536e-05
8.73678269526452e-06
1.19024971621136e-05
-2.37609164885281e-06
3.7604270936499e-05
4.16279317982978e-05
2.84397786568311e-05
2.75998908247536e-05
1.9913592598736e-05
1.51474826320192e-05
5.66999340963793e-05
3.83059845847965e-05
1.14880856232117e-05
5.66112952535463e-05
2.77959280546532e-05
1.72371650021775e-05
4.24271884205509e-05
6.95668205012373e-05
3.32965959824111e-05
3.93823467899125e-05
4.26001418452302e-05
6.39565580698982e-05
3.30338964964615e-05
7.87627464433017e-05
4.57927403609422e-05
3.27619387039652e-05
1.98731744390597e-05
2.25496833324914e-05
3.34768217830578e-05
3.60942396736921e-05
5.51752464086485e-05
3.04494351010042e-05
6.14622926291015e-06
-6.43337315593644e-06
5.4568946865726e-05
4.95163833031153e-05
2.16268914190898e-05
5.45967476155967e-05
3.12363741461491e-05
1.31226085170441e-05
3.17596736248656e-05
3.03279846969959e-05
4.59251776888311e-05
3.3924269161812e-05
2.3859932026022e-05
-1.04745475818249e-05
1.7142969210263e-05
1.72850586801733e-05
1.30478114944338e-05
6.35894269758181e-05
5.7606045113506e-05
4.64449407762124e-05
-1.15242857109891e-05
2.89947982977383e-05
3.49154699507732e-06
4.12483438660212e-05
4.64249861785845e-05
2.91232292168814e-05
6.64390431163199e-05
2.25887159071589e-05
6.06779954973421e-05
4.49120433149181e-05
8.22582051325535e-06
1.35304155102031e-05
4.98368784947632e-05
6.15648532172767e-05
2.87208081921155e-05
3.5655716138763e-05
3.05001487094447e-05
3.56037756479377e-05
-6.45342267115451e-06
2.10107738758844e-05
5.06449434039626e-05
5.73834550441553e-05
5.48860811703516e-05
2.92133760888768e-05
2.42718499100447e-05
2.34436092647492e-05
6.99584152492702e-05
-1.04261456202791e-05
4.51193529176993e-05
1.96559590718106e-05
2.48466950096966e-05
3.68411663024808e-05
4.64346438883984e-05
-1.70674677460849e-06
1.64727575448096e-05
2.61396779590552e-05
3.61572899956539e-05
3.71589158454645e-05
5.49188746845689e-05
2.12446336847912e-05
2.33377424418577e-05
6.99998610700884e-05
5.27107090093578e-05
-1.40988687374701e-05
4.07164051599769e-05
6.18124405886828e-05
4.62839504389276e-05
5.35160218212671e-05
4.84154282164816e-05
4.4656955626261e-05
1.98004298362252e-05
2.50822872558646e-05
1.63225759159027e-05
5.69609698018271e-05
5.61015867330868e-05
8.02880197973746e-05
1.6832894997914e-05
6.40879446182324e-05
3.69040073800389e-05
2.79692045078867e-05
3.85342936178471e-05
6.16057136035702e-05
2.99569512345725e-05
4.74448508697031e-05
2.29989550271414e-05
3.85541501579493e-05
2.78953855850711e-05
2.69781624240726e-05
4.08517142591818e-06
4.38715520224989e-06
2.13709780063852e-05
1.9046820355309e-05
-2.9458889550788e-07
4.41029454394816e-05
5.21179900567967e-05
5.7855990229797e-05
9.11681242572448e-06
6.02386078619717e-05
3.09410972042665e-05
6.17563693358002e-05
2.16502898992071e-05
5.06907040175849e-05
3.62361883951797e-05
1.83077446521701e-05
4.66316005717133e-05
6.13032922241346e-05
2.85827959879492e-05
3.20317028510938e-05
4.48161737746998e-05
2.55796384739142e-05
1.58491472754628e-05
5.08942331849076e-05
3.48591140599966e-05
-2.43920026757466e-05
5.78357564209884e-05
2.46199780129851e-05
3.75262031006099e-05
6.83586383897016e-05
4.95303383822713e-05
1.74713981527162e-05
1.88653593079332e-05
5.80659565891887e-05
2.60458393809308e-05
3.26252321504224e-05
5.94848288155594e-05
7.58138340435561e-05
2.08079361498791e-05
3.38337815817107e-05
3.69130269029475e-05
1.40999595244819e-05
1.81132927485945e-05
-4.68178958231673e-07
3.73419309089597e-05
2.89939144148092e-05
-7.12102551831629e-06
5.33969732719637e-05
1.86823380236567e-05
3.83837860325332e-05
2.21863565015664e-05
4.18979281505608e-05
2.20451410564859e-05
6.90048389509051e-05
9.15135811072927e-05
3.11027030611588e-05
5.69451314161071e-05
2.45191092961014e-05
2.81639262216082e-05
2.8576127426492e-05
7.26149104744646e-06
1.47123553676267e-05
2.09017394406287e-05
2.35631898938075e-05
9.03862107857417e-05
1.13924467732753e-05
3.9279861606799e-05
3.8862692374993e-05
4.07250818550264e-05
1.94589744928341e-05
1.65672363468658e-05
2.63272215900004e-05
3.84602111820837e-05
1.9209056907309e-05
5.06712598818565e-05
3.82610946135857e-05
3.8026471944954e-05
5.21558166604144e-05
4.11393635908346e-05
1.2859831852021e-05
1.29239210729236e-05
8.92556405625686e-06
4.22200437175272e-05
4.18254153518359e-05
1.92232285676257e-05
2.87460601566055e-05
3.68798544496585e-05
4.11458603702598e-05
2.49026742589968e-05
2.84520032888661e-05
1.31255431534897e-05
3.1162479471221e-05
1.90926334632763e-05
5.09830475320185e-05
1.17015553017663e-05
2.37390628476216e-05
2.71684217834872e-05
4.33367955412166e-05
6.13549059777951e-05
4.84059955517846e-05
4.13292010726041e-05
5.47925219619787e-05
2.79209389395983e-05
1.91614312427342e-05
5.56785223646527e-05
3.2118770555034e-05
3.04495682647611e-05
2.87053393042896e-05
1.46766735109967e-05
3.01882771964529e-05
5.48697684418665e-05
4.96207800736514e-05
5.45927403174881e-05
3.37024561107672e-05
2.54410211077816e-05
3.11537000135325e-05
6.08510684015295e-05
-1.21221970493645e-05
4.85374583487336e-05
7.72565884447995e-05
3.24353032291091e-05
1.09333737975297e-05
3.62027917765085e-05
8.13597618655011e-06
3.46235158232009e-05
6.11601774918307e-05
4.68264656353458e-05
1.75057580263861e-05
2.98779073115618e-05
1.65651988325284e-05
6.31378260387896e-05
6.33872722073385e-05
1.41774771689507e-06
3.46346500637479e-05
2.43074141582013e-05
8.91721840966594e-05
1.67883155599484e-05
3.24784355713598e-05
4.0613024226346e-05
2.90007641077655e-05
1.62883534290004e-07
1.13843288683946e-05
4.433823415352e-05
3.55156946131118e-05
4.02496250160931e-05
1.7310500184955e-06
3.70382323726458e-05
6.85535342014359e-05
5.67592243161925e-05
4.86004545596205e-05
7.4496160350662e-05
1.95053828878748e-05
4.73170581916019e-05
-3.04545025256603e-06
3.43928021605274e-05
3.963032344449e-05
3.59855326823639e-05
4.0701251374289e-05
1.66423644799823e-05
9.47610309191877e-06
5.0586327378099e-05
2.75452723474306e-05
5.8390182622931e-05
3.37693007604465e-05
-6.28700487242361e-06
4.20697366477983e-05
4.79986785171681e-05
6.03553468517774e-05
4.04084011202762e-05
3.911496213887e-05
5.81330562474544e-05
6.12148888770008e-05
2.61112314792558e-05
5.45728481367862e-05
1.00126814149261e-05
2.81318369753594e-05
6.09415283253904e-05
2.87813404764409e-05
2.92357361662297e-05
1.84091733048844e-05
7.11591977052287e-05
-2.17188971261029e-06
2.64598106107971e-05
2.67481776347082e-05
4.27994676525004e-05
2.92237310813889e-05
5.53575023962805e-05
2.34305149583689e-05
5.35117316024573e-05
4.12972635498127e-05
8.6016958698134e-05
3.29607742149952e-05
6.1442298355346e-05
2.34789313382381e-05
5.93709173583565e-05
1.88331563254982e-05
7.23024145179698e-06
2.57072010726049e-05
4.73267672068221e-05
2.99732693552728e-05
1.76037580942412e-05
4.07898892917659e-05
-1.92912234601608e-05
1.83152059385807e-05
2.72267274679044e-05
4.36802077488107e-05
2.25452680517227e-05
2.55825291973905e-05
3.54762807666015e-05
6.45584744701948e-05
5.00052960189165e-05
5.62314661892759e-07
4.31692611055685e-05
4.69080110683883e-05
-4.97061522860623e-06
4.30765507590562e-05
3.90655805708138e-05
3.68312951093881e-05
2.2397519583323e-05
3.55806846817254e-05
-1.36176982544221e-05
-1.85573298144637e-05
3.67065862841821e-05
1.93010705422971e-05
5.01270546208433e-05
2.22317619544684e-05
2.42963598638172e-05
-5.18028376883807e-06
3.10885445481873e-05
1.00790279096838e-05
2.84843540968546e-05
6.60083451238758e-05
6.39099346593345e-05
4.98868359261842e-05
5.26946598540371e-05
-2.95307487921794e-06
3.06580821565286e-05
4.03665634902686e-05
4.37068826503908e-05
1.45477150859683e-05
4.72957565557504e-05
9.31005688159481e-05
4.42241158943497e-05
4.29859540045452e-05
7.15217629047486e-05
7.11398975653728e-05
4.883752164236e-05
3.45180320917929e-05
2.63761427256815e-05
2.46166314122116e-05
3.43268019265707e-05
4.68197281531273e-05
-4.96973707777041e-06
2.0624049785808e-05
3.460339843197e-05
4.31247771268741e-05
7.30526633686189e-05
3.04001460663616e-06
4.80130112215458e-05
3.73867980775474e-05
6.93056125942338e-05
7.2549028204139e-05
4.93598131046316e-05
9.05315482008093e-06
1.06633892432211e-05
5.508472569533e-06
4.14549690625725e-05
2.73941352954568e-05
2.13740999247971e-05
3.21293915664245e-05
2.29480031558496e-05
1.80477392715519e-05
1.54075327617141e-05
3.89076799486407e-05
5.90576880316925e-05
2.10526421893663e-05
5.58474406098836e-05
5.17284285600119e-05
-2.35289038545916e-06
2.51543039842491e-05
-2.40215226272006e-06
3.0358199817922e-05
-5.72659031551714e-06
4.6122814316752e-05
5.70552724510034e-05
1.42771495473925e-05
2.18255239411798e-05
2.76652994837855e-05
5.05014840949496e-05
8.25695798625732e-05
9.2703549558594e-05
4.61134387545736e-05
5.50212285851969e-05
4.27724220611737e-05
1.3435797195294e-05
5.63243502272882e-05
3.49987208290969e-05
7.74332802554848e-05
4.43581223533243e-05
4.60591437571769e-05
5.92234225880962e-05
2.75257132189161e-05
3.27475744175914e-05
5.03462846954837e-05
2.59425536727382e-05
5.42384636584982e-05
8.33833284689296e-06
3.48243828870129e-05
1.99109865323219e-05
3.63022868858713e-05
4.78755002910095e-05
4.04156848002556e-05
6.7250970554669e-05
2.0673322031396e-05
5.31823901859991e-05
4.53136787482848e-05
3.40816008887754e-05
4.46451553186904e-05
5.59638207504591e-05
5.98161220463725e-05
0.000103933914001501
4.49504933877657e-05
2.45124222860232e-05
4.14906136294556e-05
2.30511189585503e-05
3.71534615604867e-05
6.01315321427975e-05
4.35596238777975e-05
5.75923844654079e-05
6.84280794768566e-05
4.7301224986612e-05
4.86215052562922e-05
5.83030969604602e-05
5.63216144376833e-05
5.7621494848995e-05
3.79429145374126e-05
2.48626266200948e-05
2.06689948367204e-05
1.53340949454315e-05
-1.31875231135425e-05
3.63367493712454e-05
5.45576349473072e-05
4.04251686201864e-05
5.20527250732237e-05
4.76787706043255e-05
2.82361535444448e-05
4.64962967416888e-05
4.64144218895802e-05
4.31368397865108e-05
3.98426731846929e-06
3.40988669397212e-05
5.368030729029e-05
1.01943836967278e-05
1.4617673807937e-05
4.7018581747595e-05
4.78853008164826e-05
2.06292680714988e-05
3.47494703517673e-05
1.49935179709571e-05
5.9365676316326e-05
2.20379532614227e-05
2.12531445113336e-05
4.67620008825618e-05
3.30542932398741e-05
4.33145109382508e-05
1.24936276945745e-05
3.22896791594065e-05
5.60333373412762e-05
3.38865751165221e-05
3.81718250925251e-05
4.29141203474045e-05
5.03704109702639e-05
4.52912315329429e-05
1.17276300482804e-06
4.98950130888121e-05
7.43748940917888e-05
2.78376362101995e-05
2.18621217489292e-05
7.2588387829103e-05
5.56276746442179e-05
2.8585592744252e-05
3.9072241727095e-05
1.26240210120827e-05
3.26712025797056e-05
1.76750297860051e-05
4.68815220662624e-05
4.7293174667826e-05
3.21218390607577e-05
5.06749411310798e-05
4.11628283631946e-05
1.64609965308687e-05
4.33199440888331e-05
4.10909519950343e-05
5.24797298124589e-05
9.35270928442274e-06
6.91584506263811e-05
3.64832509209743e-05
1.37480698100196e-05
1.25708432544029e-06
4.21283262344292e-05
1.03740477428499e-05
4.54927178375539e-05
4.44495567390245e-05
3.2496279682316e-05
4.34947369647907e-05
7.90649886881226e-06
2.99348521384102e-05
-2.57878325751893e-05
2.46997606132916e-05
5.49139333355427e-05
3.8928096761811e-05
4.17551919224854e-05
4.5543792350136e-06
3.87732934314932e-05
7.13733396431262e-06
3.40866501160135e-05
5.97069299765188e-05
5.82193111702633e-05
4.07356157503385e-05
4.04697672351738e-05
5.30228457417909e-05
1.18797307163465e-05
5.98467103204397e-05
4.44286807715864e-05
7.15575558165647e-05
2.34870580267745e-05
4.15527397350576e-05
4.43879835583885e-05
4.58237592117914e-05
3.80408700344612e-05
4.32744008759304e-05
1.76603451696827e-05
3.25885537806328e-05
4.28025792535544e-05
4.74864321879923e-05
3.29626380219144e-05
1.47603478734427e-05
1.16131318248693e-05
2.89438016913883e-05
-4.4935774140841e-06
-5.68243102379467e-06
2.61982165475996e-05
4.26398698679917e-05
4.06619169765825e-05
4.64920715425089e-05
4.76421079014777e-05
3.83130490505527e-05
4.93612758683846e-05
1.80984460436589e-05
-8.18048907187622e-06
4.227464753695e-05
3.2384992517302e-05
2.29134796695175e-06
4.14283286755318e-05
4.60883034619288e-05
4.34931526589143e-05
4.89553837330363e-05
1.59671533985508e-05
4.25677075088829e-05
7.16279798045931e-05
1.77668451259213e-05
5.45347971679751e-05
3.84640418752081e-05
-1.27978211648904e-06
1.49299710865298e-05
6.14091031657188e-05
4.98426970366899e-05
2.08931598681694e-05
5.4036665887455e-06
3.00215661010385e-05
3.13407651452736e-05
1.45815805987981e-05
4.84969075809845e-05
2.40197514160929e-05
4.83972013549702e-05
9.76143145602868e-06
4.21624105262969e-05
2.64134878006803e-05
5.43065203742023e-05
2.26272528854199e-05
3.12211919554606e-05
4.89388965077569e-05
7.51905897353932e-05
2.38444157740988e-05
2.01934547975493e-05
2.81398965255291e-05
5.47865599489225e-05
2.79398958627512e-05
3.40718314476491e-05
2.30389711507593e-05
5.11098408157784e-05
4.18257282723163e-05
2.73152470921427e-05
3.61647402612069e-05
6.22743550457748e-05
1.59046906137038e-05
2.04929172981484e-05
5.31102219334363e-05
1.93241891818098e-05
2.07320537292923e-05
3.49953394825292e-05
6.19873265556524e-05
-1.98529178464374e-07
3.28547337893101e-05
4.09539964242776e-05
4.1937160894998e-05
2.8728578904187e-05
4.85550000855164e-05
4.54882541031577e-06
2.30990934957172e-05
1.98724556446221e-05
8.02250273197427e-07
3.0230500688416e-05
2.79028549291732e-05
2.88167225465419e-05
2.21759934988782e-05
1.54066960988876e-05
4.29744019875837e-05
6.26722196304777e-05
6.76590181794759e-06
3.11578395335688e-05
5.39420494037854e-05
1.32613893664282e-05
9.2999151636168e-06
3.21713367901061e-05
3.77462760682161e-05
4.56672745941976e-05
5.2435554310345e-05
4.26901655099918e-05
1.84904645563657e-05
5.23659638610232e-05
5.37555114969684e-05
4.18264563316401e-05
5.77202785608715e-05
4.4529008475547e-05
5.76048743948506e-06
5.87367358033015e-05
2.73678562556688e-05
6.78063375050632e-05
5.61251355821343e-05
2.52359819429188e-05
3.10264401161779e-05
2.71338139258101e-05
3.25851007683846e-05
4.82605348945625e-05
4.2524918396093e-05
4.9988773057664e-05
1.03835935182607e-05
1.45455693584901e-05
3.99668551040667e-05
7.63175778132912e-05
3.19477609114882e-05
5.06945084824422e-05
3.07810194724105e-05
2.52087912960413e-05
3.58547674596373e-05
3.00478931817444e-05
3.58685998714486e-06
2.68269838396113e-05
1.95903073465884e-05
5.50309237960227e-05
2.29412411238947e-05
2.79139144004619e-05
3.36300762362226e-05
4.40880867639556e-05
3.65689435379947e-05
2.9555255720064e-05
-2.96797953153794e-05
3.17328444904635e-05
2.17550074860379e-05
4.58327261271047e-05
3.35954060892697e-05
4.67461818020232e-06
6.62706467879354e-05
4.39003971747055e-05
7.40211427242175e-05
3.56740600138283e-05
2.61633237755404e-05
4.25312824156964e-05
4.76954731046394e-05
7.34426298742576e-05
7.11984585014091e-05
1.43848542666524e-06
5.8515104563404e-06
4.7564909966758e-05
2.50894836510459e-05
3.54690151041439e-05
6.72523244454501e-05
2.88673075054588e-06
1.62598635464177e-05
1.36818899199602e-05
4.17560264745935e-05
4.3573717491643e-05
5.1308746230827e-05
8.37676560543636e-05
2.65401614030792e-05
7.41554013398661e-06
5.11292761859986e-05
-1.72032148822501e-05
4.33702709997135e-05
1.90315978545992e-05
4.75069406420356e-05
3.95238298011114e-05
6.925544235413e-07
2.15687283732108e-05
2.65476948123988e-05
1.53255901848235e-05
3.69570982362128e-06
2.69089675319854e-05
1.71126052032714e-05
6.30884723668699e-05
2.624638054932e-05
9.60466335542301e-05
4.83053173016553e-05
3.57544071186937e-05
4.90541653670045e-05
5.14066663259891e-05
3.56061566931034e-05
4.83556021510118e-05
6.81533266754018e-05
7.48761090423591e-05
2.7764314960438e-05
4.9733443815853e-05
3.03794026226799e-05
1.92402160313981e-05
3.34047893256206e-05
3.35018702659724e-05
1.61984894399903e-05
5.37297553116094e-05
4.51860143343057e-05
3.16143915361465e-05
2.82730294970039e-05
0.000100289122746659
3.64661518583971e-05
1.42510956662952e-05
3.99145554279747e-05
2.97124519182043e-05
6.01856905310213e-05
1.60858344922858e-05
2.84414605435012e-05
4.79434143143136e-05
9.87304774877599e-07
-1.75903249945083e-05
3.62545586613196e-05
5.8983578795573e-05
3.58989934856116e-05
5.03825014687843e-06
5.31319145110031e-05
7.33913997812947e-05
6.94238865229637e-06
3.98431645808389e-05
6.99523576740178e-06
7.34352547859091e-05
1.01815334150016e-05
2.43768823515636e-05
1.75101438231916e-05
3.40878954857982e-05
2.37010046350549e-05
3.05210633945643e-05
3.63023262814528e-05
4.72309058600277e-07
1.32929137733016e-05
3.07971813922989e-05
2.28480358792127e-05
3.21539073987019e-05
4.63377482867068e-05
2.27742561340399e-05
2.87150313328359e-05
1.61911756253825e-05
4.86338732694151e-05
1.55688315766335e-05
5.08899024872223e-05
7.19485818899888e-05
2.76826985360484e-05
2.50217097423694e-05
4.35185869584569e-05
3.37963616600033e-05
8.85984417564133e-05
5.03050600265515e-05
3.02933607519868e-05
2.10527572938147e-05
4.5661716986485e-05
-3.50181760186646e-05
3.37476645680882e-05
6.39974641730041e-06
2.66837758093809e-05
1.91384739190155e-05
4.15725067378631e-05
7.44393089946191e-05
2.78053351605003e-05
3.10676783899785e-05
5.15529187113261e-06
1.70968172121497e-05
1.64858256838089e-06
-2.34243699539851e-05
3.68292312264111e-05
8.97543405125394e-05
2.9985224531679e-05
3.84793632852726e-05
5.96397974198687e-05
3.88202921084676e-05
4.22085312072384e-05
1.86645797050622e-05
3.91567450690015e-05
4.45403775255448e-05
2.9509256388485e-05
3.17635428144586e-05
1.99688160404651e-05
5.02400539542538e-05
2.06818466389055e-05
5.49578809410408e-05
3.95277112776811e-05
-1.48906556927517e-05
-2.6223204625864e-05
2.81703232103226e-05
5.21893842920208e-05
4.02701508390205e-05
4.12962415222585e-05
3.99504450281541e-05
3.17556975104203e-05
2.16856863368018e-05
1.25564082354948e-05
5.82599957746828e-05
2.32595790170527e-05
3.88230250299513e-05
1.28184405861909e-05
5.8168554172849e-05
4.71512793828401e-05
3.71928802402282e-05
2.43455578545404e-05
3.9766794945076e-05
3.09683265980003e-05
3.66766628778523e-05
4.18205145490304e-05
4.63883359978439e-05
5.83363557277553e-05
5.90818467757726e-05
3.49958444445331e-05
2.55150904766913e-05
5.8878126521449e-05
4.61096948434685e-05
3.53499457354241e-05
3.0138316800476e-05
1.86600414422026e-05
5.16978752868812e-05
3.48449773167107e-05
1.6265400597639e-05
3.03635246350877e-05
4.09436658131678e-05
1.82047909156411e-05
3.77323083579279e-05
5.88442148781529e-05
1.34746999482521e-05
3.82715121443241e-05
3.30703228670226e-05
1.36370864204494e-05
2.2782212851307e-05
3.45732464724451e-05
5.92072150848039e-05
4.0273025330049e-05
3.30604205762418e-05
2.09223848790535e-05
3.79815909667074e-05
2.59020754887644e-05
2.86809296011757e-05
1.39142215957948e-05
4.24434668654727e-05
3.14353022244179e-05
3.20150776149942e-05
2.55347206536796e-05
3.82345717888865e-05
6.29185863538331e-05
2.74373944617678e-05
2.72333622306168e-05
6.15260793924823e-05
3.77731854912708e-05
6.28877809696955e-05
4.03265547856723e-05
6.42008180887439e-05
-1.79888902998671e-05
2.15466486445742e-05
1.548070117048e-05
3.22680852085527e-06
1.95249909116732e-05
1.51984862691989e-05
3.04149410185476e-05
1.13574208401973e-05
1.4911584843826e-05
2.07990912486105e-05
6.64616112678787e-05
1.45630741594176e-05
4.61797480156982e-05
1.85279188181477e-05
1.53386063027241e-05
6.29033692955251e-05
5.49001841111731e-05
2.79754218950019e-05
6.81406853781034e-05
4.86542268035734e-05
1.19419303539336e-05
1.15222372796148e-05
5.36983841915363e-05
-1.40995473889752e-05
3.22306752070037e-05
3.78234091071644e-05
5.1758577479183e-05
7.89178030363383e-06
1.19071673825994e-05
2.72654228289639e-05
3.49550058196136e-05
3.65746502403448e-05
5.21555568990286e-05
5.08511970556817e-05
3.59376166865439e-05
4.90126655488117e-05
2.58924602060883e-05
2.33468043970722e-05
-7.69548486536885e-06
6.52635387568709e-05
6.34848999471461e-05
2.088555101642e-06
4.13696399323838e-05
2.24002491561378e-05
3.4643519443388e-05
4.85458022038329e-05
5.80731343190376e-05
1.68511162223853e-05
4.29508999804234e-05
4.5076759041733e-05
3.7833015176026e-05
4.38290482307569e-06
2.56047196726268e-05
2.08775531316674e-05
-1.79770660497287e-06
5.39355354748546e-05
4.5709301240866e-05
5.4957851993857e-05
2.09074508226947e-05
4.64771840056828e-05
5.05228316584139e-05
4.90106541154615e-05
2.52571643127707e-05
5.86467061468323e-06
3.69885099015776e-05
1.70348604024692e-05
1.07775257587322e-05
4.63536883259429e-05
3.56523891498423e-05
4.74200704895156e-05
-1.28925651520998e-05
3.06797597631803e-05
4.35968158170739e-05
3.52856509365777e-05
3.2371407371733e-05
5.77915271482237e-05
1.79589260100217e-05
2.50835134999232e-05
3.5278408629196e-05
5.52672743339574e-05
8.06526261735563e-05
4.31333604183134e-05
1.30245813380538e-05
2.30912562238354e-05
4.78522095078536e-05
4.53865117704386e-05
4.39803418007622e-05
3.028297246369e-06
2.77212690641037e-07
4.88260307454767e-05
6.16836887709506e-06
4.58504099282733e-05
2.182638877836e-05
4.23617638110245e-05
5.05511866394072e-05
1.53284228279059e-05
-5.16959680486436e-06
4.61419168245487e-05
6.6084709292634e-05
7.37560397053233e-06
4.15702679705709e-05
3.88463811871064e-05
2.89495926358729e-06
5.76010347326926e-06
4.04666214189138e-05
6.19917083871381e-06
3.90651081388414e-05
4.74620420581891e-05
4.74580935264097e-05
3.00174807126061e-05
4.35845761658058e-06
2.04996356386414e-05
3.32712942351974e-05
4.38807129696156e-05
6.36876192296015e-05
2.83618488141571e-05
2.60486738249064e-05
4.76754019940572e-05
2.12372174352608e-05
2.41005336423971e-05
6.25646779756186e-05
3.07915203899144e-05
5.4070257921624e-05
6.64095442560731e-05
4.91927526406405e-05
2.65525409787002e-05
2.48834048375512e-05
4.38921780957526e-05
3.75811188875468e-05
2.88776359388368e-05
4.59716145401846e-05
4.03195612117442e-05
4.10525323314362e-05
-1.91233920884917e-05
4.87502359778142e-05
2.88985033930873e-05
6.60689602158323e-05
3.54108680699825e-05
4.47354495551626e-05
5.90745372611355e-05
-2.46836736000395e-05
3.4559879440411e-05
2.3511219270053e-05
6.12449430350474e-05
3.7804650403524e-05
2.04648044346642e-05
2.59840874730324e-05
1.70893856319734e-05
1.09631673444544e-05
6.58263967202242e-05
3.24501585314609e-05
3.48259770461699e-05
1.18166330830016e-05
6.3512012503302e-05
4.2147052132846e-05
1.24220481732471e-06
4.02441202231646e-05
5.02034435709523e-05
5.28348975672381e-05
4.920002639553e-05
4.46515940490218e-05
3.02544182230749e-05
3.83451191312393e-05
5.96193386085279e-05
7.03000442916513e-05
5.35770491218486e-05
1.0497023577015e-05
4.64712520916995e-05
6.07704020409937e-05
7.97527096823668e-05
5.24632555212111e-06
5.13485353880063e-05
1.96218768494029e-06
3.62042586980121e-05
4.36135822669252e-05
-1.23617250981532e-05
4.7812975482761e-05
1.48380991151087e-05
4.81529846490678e-05
1.97412534109109e-05
1.44072970994343e-05
3.42411592447815e-05
3.69024441887356e-07
5.66113348300929e-05
4.31246845170976e-05
5.44979829377857e-05
4.01043583318859e-05
5.44671758109525e-05
1.94293056535071e-05
1.62865628205622e-05
4.16889432279114e-05
3.38738581213886e-05
2.42903490869016e-05
5.261846127786e-05
1.71999118247211e-05
1.54035087378868e-05
2.07769973740933e-05
6.59368599885016e-05
2.23347314987935e-05
2.68290131167948e-05
6.40309047548188e-05
6.89123865057259e-05
3.30199686593717e-05
7.52204530487485e-06
1.12541372856003e-05
-2.6110199229404e-05
5.21293772603861e-05
1.47805881071543e-05
7.72573074355081e-05
2.14141941658279e-05
2.67219419138138e-05
-5.82075195774844e-07
1.56996892187525e-05
1.49551597807444e-05
3.45596571462588e-05
2.65221563754074e-05
6.19180684911076e-05
5.13487329043676e-05
3.89516414847978e-05
3.86954020515713e-05
2.49122922672787e-05
3.42987324906285e-06
5.1212052217706e-05
1.52820963319399e-05
-1.35940753913169e-06
7.75650043408951e-06
2.54500848492101e-05
7.16990424496567e-06
1.58494207522018e-05
2.33067359255135e-05
1.77693335971755e-05
3.16901526103202e-05
4.25116720760114e-05
2.40789759697313e-05
1.77236136482791e-05
4.80764762948121e-05
6.29272373460653e-05
3.74613592671211e-05
3.8652802391854e-05
2.31541580361675e-05
7.31135948564699e-05
1.87009797716572e-05
1.56102374504694e-05
3.7319728249526e-05
8.52012938131968e-05
7.05761129615062e-05
2.87958905963124e-05
3.63155503421605e-05
2.58553988266886e-05
4.95321352630589e-05
1.39328951926989e-05
3.95009278536973e-05
4.54860104602541e-05
1.68012456727472e-05
3.58839148383286e-05
4.98868226593731e-05
2.49886797292448e-05
5.63832601015099e-05
1.23318803709423e-05
5.66060936861457e-05
1.0417683793085e-05
2.58312998099152e-05
2.02049766148811e-05
2.62270135171779e-05
3.5780063654587e-06
2.50107678337849e-05
4.3542337832059e-05
6.60098177378692e-05
6.76477372589856e-06
4.77094841258271e-05
6.79760455829029e-05
4.83907852759841e-05
7.89572298520664e-05
6.11739003384349e-05
6.88140994586512e-05
4.06108265546309e-05
7.20414884648773e-05
6.88984967543668e-05
4.02130559862011e-05
2.10407717196801e-05
3.06920341725271e-05
1.52060591003729e-05
2.50384726408618e-05
2.12030069809865e-05
5.18264008392035e-05
4.49605096293676e-05
4.89683080771578e-05
1.74918305647958e-05
6.12443074215396e-05
5.78391790151753e-05
2.17836541506293e-05
5.75107805031103e-05
4.08285403442223e-05
1.86259512384791e-05
3.2963395230609e-05
2.7305975979459e-05
5.54476858386457e-05
1.95885903759064e-05
1.13634794641689e-05
3.78523745738437e-05
4.65513635206551e-05
3.3774522796287e-05
7.30226996506603e-06
1.12263471682604e-05
4.47391560017602e-05
1.33050243268082e-05
1.56396787473246e-05
3.99059238635839e-05
4.58655380875479e-05
4.1885708402589e-05
1.10387262269594e-05
7.38790847899468e-05
1.31572673391184e-06
2.87567252717974e-05
2.87120257885288e-05
1.62473173173227e-06
2.81952429454381e-05
3.07860167819642e-05
7.29340445740033e-06
4.24914456688082e-05
3.55306635976107e-05
2.98468843420627e-05
1.44327837351376e-05
4.1975866310809e-05
3.08816805327088e-05
5.46288538736646e-05
6.84458740504872e-05
2.46479254771729e-05
4.48353430675771e-07
4.81821404552517e-05
5.01611150969985e-05
5.4508819004094e-05
2.22542227796225e-05
1.75064892077051e-05
4.54237408023335e-05
3.36288790167198e-05
4.91186959364749e-05
4.9288590510881e-05
4.07482101308262e-05
6.78172080290996e-05
5.13917085896033e-05
1.02454741934094e-05
1.5816484715849e-05
2.92826782039398e-05
6.09363375912669e-05
4.59180230225745e-05
2.68500674947554e-05
4.40785129702274e-05
2.03369964734115e-05
5.06555442244918e-05
6.04601678368892e-05
2.82374419710013e-05
1.3641127443863e-05
2.6207200660675e-05
4.92300712221613e-05
7.59374113036081e-05
2.41729873048028e-05
5.83893723504993e-05
2.5675934654614e-05
3.8146465228077e-05
3.63974623502189e-05
2.49497231622633e-05
4.47760200828652e-05
5.49611563329076e-05
2.48630763897203e-05
2.40631052118825e-05
4.78762429163208e-05
5.98420609246379e-05
4.05405877946766e-05
1.56695907010193e-05
4.41361206543237e-05
2.35107171454708e-05
5.97063793227866e-05
3.81485379867835e-05
2.44145402817892e-05
6.41757896901018e-05
3.65556630634027e-05
4.8872921613685e-05
4.21469663602177e-05
8.59040811547196e-05
5.087562419081e-05
4.5720470251239e-05
-1.11172765608097e-05
2.118151722507e-05
-1.06479297955808e-05
4.28674991349591e-05
2.77696476798947e-05
1.76389931225647e-05
9.56831708483522e-06
4.55927498397164e-05
4.04377507464586e-05
3.08731921483593e-05
1.67728152282103e-05
4.94431897877799e-05
4.22608066465948e-05
2.05687523692973e-05
6.61710379711334e-05
5.63288219312664e-05
3.22897850138737e-05
3.4448100776797e-05
3.52398233997474e-05
2.22800644477881e-05
8.47341493309406e-05
5.33809543854658e-05
6.75087001119735e-05
2.8231320217593e-05
4.70492382040075e-05
1.15232710282775e-05
3.00392812415887e-05
5.96948502010405e-05
4.07567860865218e-05
3.8019227958908e-05
1.48732679239177e-05
6.9520615297249e-05
2.6207947418646e-05
7.33402695877308e-05
5.32762804339995e-05
1.62907688002043e-05
3.09871207469301e-05
2.06170997503741e-05
1.68984936513475e-05
2.75716838656838e-05
5.13601750755243e-05
1.31363676636792e-05
1.07172228088783e-05
1.9678302225335e-05
4.0292752855168e-05
2.18902036650509e-05
1.29048163435662e-05
4.82660234706266e-05
1.98017254609346e-05
1.35521860428057e-05
2.75178604144484e-05
2.05830883881238e-05
