# Supplementary material for: Research on computational propagation and identification of mine microseismic signals based on deep learning
Source: PLoS One. 2025 Oct 22;20(10):e0334641. doi: 10.1371/journal.pone.0334641 (PMC12543183; doi:10.1371/journal.pone.0334641)
Supplement: S4 Data — (ZIP) [file pone.0334641.s004.zip › 000100700001502.xlsx_0.txt_24.txt.txt]

7.17257642123161e-05
1.78304882946115e-05
4.10647477530017e-05
4.05046434104601e-05
4.62548062329485e-05
5.45837006058119e-05
7.37920143450436e-05
6.63084447563946e-05
5.20736755618876e-05
4.01415614748766e-05
4.47779430887958e-05
2.31384307184396e-05
1.2102430027149e-05
6.25503089585032e-05
-1.08791905166703e-05
3.1879373138502e-05
3.18541041030056e-05
4.25858427382993e-05
2.93845363409255e-05
1.9530733559486e-05
7.60222969426555e-05
1.12416214461767e-05
5.78332682142794e-05
2.96123028417297e-05
4.61158934948861e-05
1.60243456467026e-05
4.61376082653054e-05
5.87715732271787e-05
8.04739015558663e-05
4.41428103656038e-05
1.47914725368302e-05
4.26229860674913e-05
2.03967778389735e-05
2.3357363959521e-05
3.85481801704252e-05
1.93206251428476e-05
2.10746920469994e-05
5.60829026160968e-05
0.000102847088915376
5.37029726699471e-05
2.67197567330896e-05
4.72054435785904e-05
1.73131958670358e-05
9.90154238211949e-06
2.87930505944699e-05
7.87816031227491e-06
2.12017326340059e-05
4.08012797711135e-05
4.0438672598753e-05
6.29111181634679e-05
9.18559193623299e-06
2.67505669858068e-05
7.26906881396036e-06
4.15516255714914e-05
3.90482044463722e-05
9.75025899786519e-06
4.7950293367049e-05
2.09926510403905e-05
4.72656772707813e-05
1.8637246981733e-05
6.5653873585849e-05
5.45886679191203e-05
3.89038045237839e-05
5.51037268209429e-05
2.87141988717901e-05
1.82149121669376e-05
1.76273390794481e-05
4.82687672723205e-05
5.18933527290348e-05
3.29771168378421e-05
3.48678379290676e-05
2.38850221084707e-05
5.43843321737215e-05
2.1923948574859e-05
3.34681946015127e-05
3.26129251356247e-05
4.3865991457397e-05
2.57966327253177e-05
2.73086391804143e-05
5.93271380684998e-05
1.98771013884333e-05
6.15222601132879e-05
4.10457288002454e-05
7.39481702004689e-05
3.4500305218053e-05
4.32854638105595e-05
2.98156268879877e-05
6.11629521747869e-05
2.77305271357945e-05
3.10038594934606e-05
4.37068352709853e-05
6.60986393456238e-05
3.48291980876793e-05
4.82243601831813e-05
2.92567579068641e-05
6.18904723844702e-05
3.99218176822708e-05
1.19060706785863e-05
4.88166715787151e-05
4.24567834590527e-06
2.32780923594222e-05
5.2335486964322e-05
3.23720765774607e-05
1.71262721626079e-05
-1.72955744803329e-05
3.23844474816227e-06
4.86694387301378e-05
4.16848516124107e-05
1.90407498160954e-05
4.43136305884487e-05
5.10003367558267e-05
1.14939282815591e-05
8.58035918574858e-06
3.56642131715728e-05
1.79577893478677e-06
-1.13099242023166e-07
5.64123140125316e-05
4.38863635273385e-05
2.31352667642979e-05
3.53465883733569e-05
2.77855895110276e-05
3.90331470934526e-05
4.92843809442717e-05
6.20172900712302e-05
4.30098031374824e-05
3.54151217582437e-05
3.69905056744842e-05
5.51515069364336e-05
3.37272199718456e-06
6.54309308293387e-06
3.31332291701695e-05
5.28468853867564e-05
8.84540847622644e-06
2.49779795481578e-05
5.70784988567026e-05
1.84107064805297e-05
4.08137501578041e-05
6.35355092085748e-05
4.00167644877313e-05
7.08535581382253e-05
2.95928122123607e-05
4.47030909898956e-05
3.56243148450338e-05
4.5535705509767e-05
7.49026972194068e-05
6.25996090523004e-05
1.74089713444193e-05
6.0588254214931e-06
4.24612715730569e-05
4.23396191178621e-05
2.02977267679261e-05
6.68261344469005e-05
3.94593882748924e-05
9.56932763773247e-06
2.08612287864192e-05
2.15590093066497e-05
3.15195013003731e-05
3.57431766139108e-05
3.33160218693827e-05
3.7962773863227e-05
6.11236711481367e-05
4.47689667764318e-05
3.38244883931518e-05
2.71675597916811e-05
1.97045949815108e-05
3.23538189474749e-05
3.56532505209114e-05
2.7060725199437e-05
1.52178905076913e-05
6.7392831291819e-05
1.99320660815755e-05
6.11733987750172e-05
3.09856559641165e-05
5.93493484427442e-05
9.06438996680118e-06
6.89652370179646e-05
2.1625369319996e-05
8.28844503013936e-05
1.71971396565232e-06
4.65068738906429e-05
4.78774931136364e-05
3.97312706657046e-05
4.17000344424686e-05
6.61721985455025e-05
2.59341277959757e-06
2.24078393844424e-05
3.52211734628714e-05
3.81135821668298e-05
5.67695124646788e-05
5.50681693164956e-05
3.00477416769912e-05
2.82149928373757e-05
3.98372162456598e-05
2.57671492553467e-05
5.99100804501396e-05
4.97630851114361e-05
8.66445961975736e-06
6.31451950049604e-05
1.44186685836712e-05
3.01985272123246e-05
3.67812641358963e-05
3.44049617601099e-05
2.74304878759046e-05
4.09312501915275e-06
9.37207202578996e-06
3.9078821485988e-05
1.70314010623594e-05
3.95932046203114e-05
4.50895068544294e-05
2.90396486365893e-05
1.18647176941538e-05
2.03101018644148e-05
2.23156617249287e-05
4.63820145588765e-05
2.68819890919083e-05
4.57415858620587e-05
2.88649720102169e-05
7.57470386418407e-05
3.1341163519987e-05
3.66503018927476e-05
6.39593626058948e-06
5.23927953876948e-05
6.34051089396068e-06
1.76359272531143e-05
4.50442287717654e-05
5.11639092254114e-05
5.83097211419941e-05
2.91546705986013e-05
2.03178551663299e-05
9.29885631985791e-06
3.91753122879424e-05
-1.06331270246757e-05
3.18807506719671e-05
3.75471664097166e-05
1.58362476414827e-05
5.72342874263603e-05
6.67663542462193e-05
3.00775782133014e-05
3.06317184860468e-05
5.42587278688903e-06
4.58331997579078e-05
4.7117889412758e-05
2.942552436505e-05
3.96999071269771e-05
3.91866275185979e-05
1.67663512605469e-05
2.09971350191075e-05
4.66699534065974e-05
3.44414308291546e-05
4.72643498270344e-05
3.95520128966788e-05
3.92355788922588e-05
5.70659269564801e-05
5.22709800574502e-05
3.47092953816598e-05
1.05468306118936e-05
5.16019525818168e-05
1.39050414015903e-05
3.6885127383862e-06
9.34398792178728e-06
2.8149173941732e-05
4.66036063746835e-05
1.26318055171213e-05
4.69355437399665e-05
-1.79310778054225e-05
6.57970762012514e-06
3.0112964506224e-05
2.96865025163994e-05
2.250167031139e-05
4.77314679649366e-05
4.27091184755684e-05
1.79979916392602e-06
1.8835303974802e-06
2.90001393440569e-05
5.28812342420134e-05
3.25056192255533e-05
6.50318966923599e-05
5.22047717774022e-05
3.82918921874149e-05
1.39435220010438e-05
9.25945246423787e-06
5.19186220728663e-05
4.04657435560407e-05
6.54532399435137e-05
3.60896368860147e-05
3.80122777994588e-05
6.17811642149093e-05
4.69342313356764e-06
6.26446050759712e-05
3.96870513600654e-05
4.06581878021222e-05
5.49792782974322e-05
2.69021327991906e-05
3.33501572590264e-05
8.93788883088939e-05
5.7072941097315e-05
6.37225334384264e-05
4.77665584386099e-05
4.28800340399098e-05
2.00211702055177e-05
4.23956284862593e-05
3.83056704742103e-05
-1.45739498191097e-05
-1.88519011975222e-06
-1.41960361093901e-06
3.7692645103006e-05
1.79407020564805e-05
9.521323251089e-06
6.55456324137057e-05
2.914374934562e-05
4.54640134936245e-05
5.41520981444679e-05
3.47560187148176e-05
2.27826791946719e-05
8.0010655469579e-05
3.13437363346266e-05
6.35540932183356e-05
2.58230243762133e-05
5.65058493348327e-05
2.79689373499595e-05
1.7038393194855e-05
-3.49179547738314e-06
3.67816867433972e-05
2.96730317917137e-05
2.61269778575875e-05
3.84379316171372e-05
4.69696228682117e-05
2.63494825887526e-05
8.13528144166393e-05
2.46506566477546e-05
4.12694716387458e-05
4.09753974279431e-05
5.69790494356007e-05
1.74008441343059e-05
2.14585594638195e-05
5.65603153623268e-06
6.95565250648998e-05
4.53390799562873e-05
5.56557150678011e-05
1.07029657078906e-05
5.63296776419757e-05
4.47112513158565e-05
7.40410713827506e-05
4.42865245444817e-05
6.77845617942592e-05
6.21171620856446e-05
4.67312806176832e-07
1.08542101502292e-05
2.61663402005921e-05
4.47465865570687e-05
5.8380181037544e-06
1.58014588349108e-05
3.94605796593235e-05
1.32746665952246e-05
3.16158871933958e-05
5.1165913897806e-05
5.21253664298201e-05
2.21527681578207e-05
3.32368743502359e-05
3.38930294533159e-05
7.81518822088347e-05
4.43350844720344e-05
5.01160146795838e-05
5.58947586815174e-05
6.46483341902013e-05
6.62700524967524e-07
1.91827527922566e-05
2.86450507554567e-05
4.08700557359047e-05
2.88490650555984e-05
5.51454634668078e-05
2.50778028454447e-05
5.16421890041218e-05
3.08820034570777e-05
2.5642087787714e-05
4.98972520023222e-05
3.98060089083459e-05
1.39991102686088e-05
1.65684928036264e-05
4.67593616379012e-05
6.07109081592735e-05
-1.24389325843886e-05
4.58927430894193e-05
2.90725349271858e-05
5.13190581696594e-05
1.84615441852145e-05
4.54790553888032e-05
4.29485975079025e-05
5.12425037797985e-05
7.41424811355285e-05
4.8557883048971e-05
4.26451102789464e-05
3.01116027964165e-05
3.4600544622368e-05
1.8728805770575e-05
6.0092543012806e-05
8.05178393493459e-06
3.71644785807919e-05
3.99763721323771e-05
8.10097131922194e-06
2.41853422772684e-05
1.79289753524697e-05
6.6849356972556e-05
5.29552660830352e-05
2.07331359088334e-05
1.63185307564854e-05
1.71259093536642e-05
5.95195615631302e-05
1.83684762769298e-05
3.87989364256135e-05
3.98829398532086e-05
3.56647221874328e-05
2.13602431156448e-05
2.3770006166159e-05
8.6172738235079e-05
3.31817604673542e-05
6.45769594345929e-05
4.60995404633517e-05
3.67325229801951e-05
6.75372363230162e-05
6.5318086380713e-05
4.42484885771517e-05
3.49823240864463e-05
2.33462474380921e-05
4.9690278017204e-05
4.38354103997792e-05
8.25882920344052e-05
4.27645691148828e-05
3.15645283996575e-05
4.4374710138996e-05
5.69650264709782e-05
6.03213412665711e-05
2.75077731533228e-05
4.98212301710118e-05
2.90006754391832e-05
8.15301148380534e-05
5.36141094672915e-05
1.16949444235516e-05
5.23935394984268e-05
5.73994356422167e-05
3.95084255704122e-05
2.51563294683592e-05
3.93175268341891e-05
1.29615840880937e-05
2.34244776116955e-05
4.4945577349904e-05
3.15696944266026e-05
2.57327672584437e-05
4.7791567065468e-05
8.72310401234365e-05
3.55467476574123e-05
3.39655189665968e-05
5.47975222769309e-05
3.92283770726659e-05
6.90433742599256e-05
1.8794234408541e-05
2.95349406685611e-05
7.91206850205007e-05
7.39768090862061e-05
4.0827965714616e-05
1.60764722058233e-05
6.98186258360961e-05
3.89374471505829e-05
2.47770026412065e-05
2.17510266446104e-05
5.98316069972641e-05
7.83093368560269e-05
6.26010095489933e-06
3.05827949488517e-05
3.20061646852392e-05
8.47756108424105e-06
2.74491579161726e-05
6.24418549804631e-05
1.41015891705429e-05
4.45630182795819e-05
3.09452031636231e-05
6.58855374078443e-05
-1.31194785935501e-05
3.85799654376469e-05
1.4800631393188e-05
5.34367913409344e-05
2.35311005267251e-05
2.46575184949113e-05
4.06603505653592e-05
3.84430720629005e-05
4.80183603817815e-05
2.62226151203416e-05
2.77638157068754e-05
4.30286878330388e-05
4.39790282545343e-06
1.15427018735481e-05
2.22064171659593e-05
3.00573891978091e-05
4.99667779582724e-05
9.25758202532866e-06
3.63480995031977e-05
1.96965377370752e-05
2.75671481372857e-05
3.54881782203699e-05
1.09108992759483e-05
2.64839502196183e-05
6.02521730513917e-05
6.12166860065438e-05
-7.26092168050826e-06
5.82086955876381e-05
3.07107363507707e-05
1.11168081825173e-05
4.652188592942e-05
3.66274027374605e-05
6.91978614231499e-05
6.07769846986657e-06
-2.02576373707532e-06
2.89650794252876e-05
6.89661136922907e-06
3.21354925185647e-05
4.32768564429545e-07
4.06010866897912e-05
5.79842183463176e-05
7.11989616185003e-05
2.4310686071696e-05
4.87374232899187e-05
6.31854403870969e-05
6.59138156335409e-05
2.52045364948178e-05
3.66983019338139e-05
3.38959775452478e-05
6.43396230394778e-05
6.12700038077477e-05
2.45474458589651e-05
4.621061835291e-05
5.68001858814976e-05
3.02320513070136e-05
2.19518461205366e-05
4.06153137756919e-05
6.14110200733015e-05
-3.67945902795618e-06
3.40833200340981e-05
4.45606909966776e-05
5.46023350970683e-05
4.57014727371421e-05
1.3235963948594e-05
2.82184909702023e-05
2.35841824154435e-05
-5.24180451872102e-06
1.78655597466096e-05
1.57270364581899e-05
2.93828843631026e-05
6.86361844391768e-06
-3.77201938978482e-07
5.74306791862345e-05
-9.18089622122071e-06
4.07981304952236e-05
3.72249114458136e-05
2.22882727363825e-06
6.40261468256013e-05
5.66978284516308e-05
6.06364205507264e-05
4.87156296731449e-06
2.86281622596615e-05
-3.5393065670922e-06
5.22757784682092e-05
1.77289882566567e-05
1.37822371938434e-05
2.52529491089712e-05
3.46482829603124e-05
2.73937753978307e-05
5.25754404335175e-05
6.76276024809788e-05
2.63231591889691e-05
4.91988554820634e-05
5.49902131618832e-05
5.29203639705754e-05
5.70596132128225e-05
7.27664423601713e-05
5.2732134084714e-05
7.82290390787854e-06
1.89243802536972e-05
2.25233014948544e-06
2.80230909966761e-05
3.46369350584357e-05
2.2513305412307e-05
6.52980756309812e-05
1.1028779591218e-06
4.80908229499721e-05
4.58643805761265e-05
4.53308241941768e-05
1.53956471569608e-05
2.20260008938479e-05
1.71403436894567e-05
5.74658222987918e-05
2.45964302252708e-05
1.2565088045118e-05
4.00981726040411e-05
2.48922816669574e-05
6.33073978217362e-05
4.30245806042499e-06
4.35175375830066e-05
4.5608351560835e-05
3.02424434902654e-05
5.32856091724444e-05
6.29628158139583e-06
1.93688397504661e-05
4.94820690570681e-05
6.92902736779136e-05
7.92405772429245e-05
2.0213146285243e-05
6.21559124770997e-05
3.97848955731431e-05
7.14428097845404e-05
3.28046387086423e-05
6.39263171757935e-06
3.36439316947609e-06
2.31235125352188e-05
1.11683128787198e-05
8.85869424785335e-05
6.95436700954085e-05
3.226275717845e-05
8.79526952068051e-06
6.15121956238778e-05
4.21047223423239e-05
3.74815187766024e-05
3.40982689619027e-05
1.89908512998764e-05
2.95856291923963e-05
-1.27304603230436e-05
2.58626922551716e-05
6.87473628433902e-05
7.26103328846034e-06
5.64716289180758e-05
6.08282122405904e-05
4.89415069081086e-05
4.17006410784965e-05
5.03914066424959e-05
4.81889918245667e-05
7.12318967831097e-05
6.79173516087659e-05
6.25122491337662e-05
-7.87876293648801e-06
2.57808398506285e-05
5.52665324621431e-05
2.27848005827801e-05
4.52419392930708e-05
2.86905276792064e-05
9.39833841627918e-05
7.41038931830312e-05
4.00112251171315e-05
6.31509612976128e-05
4.3595776472572e-05
1.17846353527035e-05
5.40664352161782e-05
3.2613777397056e-05
3.83203218780022e-05
1.96319025776479e-05
1.4607310374934e-05
1.0099111528551e-05
3.5066789233511e-05
2.05294236571657e-05
5.39383727790931e-05
3.26297874947233e-05
4.68629806039186e-05
5.65232688284057e-05
3.1721515302976e-05
2.52654286200376e-05
5.49859026294446e-05
2.36641288651308e-05
2.14657942960733e-05
4.47398991589803e-05
1.11067752186061e-05
3.10070872002384e-05
1.6102997908749e-05
5.87825843099277e-05
5.00371927347904e-05
2.08769495479321e-05
2.46785304601109e-05
3.22654864205784e-05
3.55699951496517e-05
4.51454684556495e-05
2.42441173404478e-05
4.02253695427686e-05
3.07866453146452e-05
3.78080858118762e-05
1.41262985851848e-05
3.6624759750972e-05
3.44537998956305e-05
3.73802237563406e-05
3.92238069618919e-05
6.79596107888003e-06
4.71548397942208e-06
-8.40805324570033e-06
5.22805376322624e-05
2.91135328953739e-06
3.35504154342512e-05
-3.22721228592452e-05
2.51721452670676e-05
6.28473124559834e-05
3.21715154981649e-05
2.90036331163567e-05
4.19659549392456e-05
3.45495948561026e-05
-5.21442983391225e-06
-5.87062565875229e-06
2.91354313627564e-05
3.50163975852656e-05
3.61090618148625e-05
5.35719271197721e-05
7.52996586719413e-06
4.72698478294792e-05
4.29229394234595e-05
4.42234486131391e-05
4.26879982081467e-05
1.71122514664829e-05
4.45307111944363e-05
4.36679768873929e-05
4.83241984590462e-05
-1.08218135018788e-05
8.13431684796755e-07
6.7813342093367e-05
3.3238806845005e-05
1.12247774760974e-05
1.86639994471577e-05
7.66473151521254e-05
2.89671684638936e-05
3.18007948992197e-05
2.81428341889968e-06
3.20716786045903e-05
4.73061592254512e-05
6.68189539871801e-06
-5.84469518132139e-06
1.18923101362355e-05
3.90100017910094e-05
3.23858268479283e-05
2.46325672194724e-05
5.13330477079802e-05
7.31669811855864e-05
5.16196675344703e-05
4.97967037463354e-05
5.5279721113136e-05
5.03401803721535e-05
2.62438190192841e-05
1.6895514605535e-05
5.01664084872705e-05
4.00860942295399e-05
4.86240844410735e-05
4.4528303683369e-05
3.95022063518639e-05
4.15908674695088e-05
7.01750920590346e-05
5.97688573057782e-05
2.61127237423768e-05
-2.84573488899418e-05
5.25618726668296e-05
2.2573731060231e-05
1.99317275818678e-05
0.00010087155437207
8.81198942096071e-05
5.54646624456479e-05
1.63731949225396e-05
4.19085159774558e-05
5.90284679786327e-06
6.29109523481211e-05
3.40181392107459e-05
9.99829325880811e-06
7.33830948658179e-06
1.96139315551004e-05
2.13947986806495e-05
3.91702632268989e-05
6.97690936324381e-05
3.69037824880551e-05
5.11976250799119e-05
4.57235516383402e-05
2.13731042131033e-05
2.91590769892332e-05
5.14831014695005e-05
1.51142344134923e-05
5.32327096173297e-05
5.30518504478795e-05
4.0368443233745e-05
-8.71256267504964e-06
3.05493968498833e-06
-5.09433408037526e-06
4.51051198515605e-05
4.55457209360485e-05
4.81138871139981e-05
2.70817275517844e-05
2.68203968263038e-05
4.30438530638372e-05
2.61506308868985e-05
6.04539642859242e-05
2.0995023292624e-05
3.4902380879697e-05
-3.05447167098852e-06
2.56229849664865e-05
5.29610618860226e-05
-3.15575490443624e-05
9.48410105787727e-06
3.59726572134631e-05
6.86037866348249e-05
5.33481629908775e-05
3.20883302344785e-06
3.76975943622521e-05
3.86690501090298e-05
4.11895839692628e-05
2.96322986971844e-05
2.09327831287881e-05
5.20052283442688e-05
6.8738912736731e-05
5.07228956384179e-05
6.00402809566392e-05
3.05300365339142e-05
1.24007981173936e-05
6.07272273622564e-05
3.663458524411e-05
1.9472832647266e-05
2.81614869797408e-05
6.87327791506993e-07
2.9122644492691e-05
4.93091267021807e-05
1.35308046564135e-05
-1.13820695816347e-06
4.77753966069509e-05
7.86626289009176e-06
5.57545949358135e-05
3.1109777867998e-05
8.75567657960249e-05
8.96464720388235e-05
1.40839372386189e-05
2.69271476666379e-05
3.78898681445681e-05
1.37123838333838e-05
7.0277799933669e-05
6.30499007553018e-05
3.12426757713346e-05
3.76811288824074e-05
4.17830917108594e-05
4.13829624717087e-06
4.3063421574093e-05
5.62979535197676e-05
1.99123621071464e-05
7.32743148374745e-05
5.33973379056673e-05
4.1064433396503e-05
8.11467480679536e-05
6.64968231060786e-05
3.20033001177791e-05
3.83636308237695e-05
4.15441709362753e-05
1.69958137788338e-05
7.36024732072755e-05
5.43996687928348e-05
4.33381234356459e-05
3.50446667282859e-05
3.55282131179238e-05
3.22203235819065e-05
4.6695583721139e-05
2.01437156156904e-05
2.43122274350533e-05
7.76895376295383e-05
-8.0109050893115e-06
1.53246577328042e-05
4.1654633988855e-05
1.88637184479773e-05
1.69789796430906e-05
-3.3514950646738e-06
2.50773704151433e-05
2.88978500455605e-05
1.29510368961007e-05
9.71768002323646e-06
4.19444362123076e-06
2.33357385396593e-05
3.2175586322673e-05
4.00862524159138e-05
5.37107688926134e-05
2.89841202895086e-05
4.68970331389962e-05
4.93011643683035e-05
4.03321124498899e-05
7.62141785098275e-05
7.2282711631035e-05
4.87124335460092e-05
6.05665665837501e-05
6.61398775449393e-05
4.48235073333142e-05
4.36071719022633e-05
3.62851671242521e-05
1.3002508242812e-05
2.95850704272101e-05
7.43056320039039e-05
4.75071965575186e-05
4.27838826551946e-05
5.58262845033726e-05
5.09192790554983e-05
2.71845844279183e-05
2.62287316499321e-05
3.34697503263802e-05
5.24151618102282e-05
2.9428582888926e-05
4.22215423488552e-05
4.8602619169719e-05
6.26786625370313e-05
4.86773858768652e-05
4.49010921139133e-05
2.77536994000007e-05
6.32873291458055e-05
2.43262888956414e-05
2.95636965477663e-05
3.48355975884681e-05
9.62755246414938e-06
4.87889111627355e-05
6.00724951363175e-05
4.22268341682242e-05
4.3444867913644e-05
7.47041590582726e-05
3.23879465849741e-05
2.29841448450046e-05
3.23500187457538e-05
1.7776049969174e-05
4.37726666166637e-05
1.59890870524374e-05
1.92460673540371e-05
1.06946978114984e-05
6.31751959728556e-05
6.50850210213216e-07
1.28346479064439e-05
4.76247171466484e-05
4.07382821476685e-05
5.6024470307849e-05
1.56418411992067e-05
3.61780775397839e-05
4.61999630563339e-05
1.42531293531502e-05
3.08118383704786e-05
4.40007300590633e-05
2.29986345283563e-06
-6.69930557207234e-06
3.47503140616534e-05
1.01262124529822e-05
5.5151399499525e-06
-1.8438456759045e-05
2.30443283408629e-05
6.64736880021138e-05
3.33450577093846e-06
4.88161298662378e-05
1.623383439244e-05
1.65099204231051e-05
3.22341594022341e-05
4.24714191594325e-05
2.48604100074147e-05
9.85447479758253e-06
6.01992949519996e-05
4.31676458711244e-05
2.45961482108597e-05
7.55080971375031e-05
1.83906630594876e-05
3.4838875172784e-05
1.75600062523471e-05
4.26599908369867e-06
1.92257908088098e-05
-1.04019466851851e-05
2.53998739679346e-05
3.28246813753638e-05
-1.50808273431328e-05
4.1117485116683e-05
3.20483783713224e-05
3.24029704627854e-05
5.93234578151255e-05
2.84171117358679e-05
5.3359852718949e-05
4.75471142556824e-05
3.1139166976485e-05
4.52449947804722e-05
4.673670792855e-05
2.73244722866579e-05
3.12687868936929e-05
2.22458194019822e-06
2.92430268348844e-05
1.82578403047897e-05
4.42641409203915e-05
4.12318939564117e-05
4.31331527133692e-05
3.16654941790411e-05
-2.96162106875859e-05
-4.91748699042115e-06
6.51324697403381e-05
7.25058689222479e-05
6.29483575062331e-05
5.75658856838561e-05
5.51172074695423e-05
-5.57414584029727e-06
3.7571293137104e-05
5.49212298771751e-05
-5.93421423968714e-06
2.34159402361797e-05
3.61927435598053e-06
4.92959921458036e-05
3.63040584343015e-05
3.014482959882e-05
3.65700783675017e-05
1.83869027774273e-05
-1.0449884982887e-05
4.44865393263551e-05
-4.73532680357198e-06
2.38828115710745e-05
6.57632223915518e-05
3.30580369108364e-05
-1.31316639484159e-05
3.5646598807275e-05
5.79640153190547e-05
1.05869506761156e-05
2.1257175209565e-05
2.66496367236013e-05
6.82695743802377e-05
5.72469222641635e-05
3.21050762099311e-05
6.85452817263824e-05
2.69309176576338e-05
7.78033542330002e-05
3.65357180051121e-05
-2.51490939465739e-06
7.30708772233917e-05
6.88321581247004e-05
5.68548024079417e-05
5.79694629645417e-05
-1.50729119391849e-05
2.47622370958031e-05
6.73288096273177e-05
5.58153325480132e-05
5.31444793117167e-05
2.93530741143981e-05
2.31184281021104e-05
2.11205359905064e-05
5.72330185360957e-05
8.72644791767287e-06
2.82271776762536e-05
3.13686303542996e-06
5.21545710359694e-05
1.93853090793633e-06
2.14906313816748e-05
3.94731313600747e-06
-1.44922668410515e-05
4.28594700242649e-05
3.62423361392022e-05
4.82124513330776e-05
5.14404918902417e-05
4.83342248514848e-05
3.59947034110104e-05
3.46279427678903e-05
-7.89470872611725e-06
5.37203426317588e-05
2.91361720005895e-05
3.82671116578954e-05
3.80455510228268e-05
8.09495747486997e-05
1.23939971656969e-05
2.19373967894836e-05
4.64203211729877e-05
4.98115020624168e-05
5.86334746819379e-05
3.85246005942306e-05
1.8630736235448e-05
3.99043576973245e-05
1.96656615855291e-05
7.03783461566535e-06
-4.77243443428994e-06
2.47803256742981e-05
4.10265087650868e-05
1.92058316089597e-05
1.94522674353735e-05
3.88912107193511e-05
4.18822077294348e-05
-2.57699448245975e-05
9.20364068900706e-06
3.39942950472906e-05
-4.43855050395052e-06
1.870246025784e-05
4.59744084057597e-05
3.74497105829089e-05
4.82665835995772e-05
1.04343178884892e-05
4.07881150964625e-05
3.19715889062415e-05
3.64700578615931e-05
1.05249243437554e-05
1.52646366977966e-05
1.26303281205063e-05
5.48010386613458e-05
3.49761496226914e-05
6.39469141356399e-05
5.70383975973105e-05
3.50478138224433e-05
3.38349021738503e-05
5.03901582737484e-05
2.11869485654897e-05
2.68288052901241e-05
2.68230720498009e-05
4.94387775087748e-05
2.60439460153662e-05
3.99032998000833e-05
5.46950904937249e-05
5.13546542211576e-05
2.19917840617228e-06
2.52010254727366e-05
1.10781550771578e-05
1.69402681545152e-05
9.19288740425421e-06
3.19185661981233e-05
3.9032609611979e-05
2.03614325775101e-05
2.71176592179564e-05
2.32821695211325e-05
2.88394856248473e-05
2.22813000194479e-05
3.49497266861293e-05
5.08950179874487e-05
1.20310221886245e-05
3.4127602246483e-05
2.94275351770731e-05
5.79826352864481e-05
2.34170304598981e-05
3.21279946767068e-05
1.17885381914671e-05
3.41466934268106e-05
3.95066965392349e-05
5.84713407011283e-05
1.90101769466456e-05
2.02535185374327e-05
-1.25003565547698e-06
3.15443887371662e-05
1.30002689250146e-05
5.4576796587563e-05
5.20466686250179e-05
6.84224178012527e-05
5.9852088011745e-05
2.39781741610568e-05
3.4765254931947e-05
3.61146477033805e-05
3.72353419892041e-05
5.63569654006097e-05
4.25385344357437e-05
1.42416430032075e-05
5.36680710692339e-05
5.4345759539606e-05
-4.62005867835972e-06
2.28376885727779e-05
1.76067019151671e-05
2.26828796571806e-05
3.70067753222366e-05
3.78055574619702e-05
-2.44285440750692e-05
6.51578098718759e-05
3.82690420234782e-05
1.18681808265475e-05
5.2128044843805e-05
1.87114110712203e-05
-7.22915970032411e-06
6.85856323883899e-05
4.4954895513641e-05
3.07577451129691e-05
5.2786253472978e-05
4.70579752909848e-05
6.58191113638106e-05
2.30900781874541e-05
7.95344004066363e-05
3.11827581231414e-05
4.14847280476024e-05
5.12408194400618e-05
1.57597292826741e-05
7.07223899525342e-05
2.80877149246263e-05
-2.89382988088413e-05
7.49972686549167e-05
2.82433237286515e-05
5.85133169095816e-05
5.88906048857508e-05
4.32887672517016e-05
4.86403467396719e-05
4.85571318426595e-05
2.21673097805225e-05
1.97280344725574e-05
2.69793005909209e-05
2.52406552370856e-05
1.56996072639379e-05
2.87950902344129e-05
8.76952265615835e-06
2.84755774504939e-05
-6.94579970785008e-06
4.4316245583533e-05
4.74304366932928e-06
4.29726140216754e-05
3.14087294705959e-05
3.51974021991919e-05
6.70650367288519e-05
2.25540728955166e-05
1.83643085370033e-05
5.92225407993705e-05
9.65781293727732e-06
7.42389964240817e-06
2.42703781984211e-05
1.44245229411304e-05
3.22770631107416e-05
1.67258816434808e-05
3.19397284715078e-05
5.7335008258053e-05
3.30745173725171e-05
2.92045589156507e-05
3.69286510177962e-05
4.21064108213985e-05
1.34293608072511e-05
2.84689359776933e-05
5.32485003861796e-05
3.61047257520859e-05
5.26885408774275e-06
7.9953586053403e-05
4.2136866539222e-05
4.43484832832757e-05
5.67188112536857e-05
9.47251334912175e-05
4.25826115769509e-05
5.07978936166177e-05
5.590417744616e-05
3.33651330149726e-05
3.02695997976981e-06
2.16276253563194e-05
2.04582864276653e-05
3.60549373287514e-05
1.2518490784617e-05
4.12789991271386e-05
2.03231328354399e-05
4.23884412555762e-05
1.35964632550924e-05
4.73730138130684e-05
3.81543292556687e-05
4.04348047432742e-05
6.08404047312313e-05
7.91387315718908e-05
5.33457546318932e-05
-5.08500465317453e-06
2.95920426514028e-05
1.73877826742003e-05
3.08127399960282e-05
8.93403132075422e-06
1.06116338276929e-05
2.89681657878073e-05
2.56734048668978e-05
4.84569624302369e-05
1.48281334141641e-05
7.50722935839139e-05
7.8949880215956e-05
5.78766711315409e-05
4.0630397755396e-05
2.71045753916607e-06
4.26375513481577e-05
5.73215382017196e-05
3.96077262365228e-05
1.19096556803161e-05
4.78054068728916e-05
2.60223368331943e-05
4.34522611341156e-05
4.84186792952993e-05
3.49012882159346e-05
5.97181493770711e-05
3.89820768736576e-05
8.09532358906076e-05
4.5729628522716e-05
2.34102179412898e-05
3.65220596643274e-05
3.32837639815199e-05
8.18191931659999e-05
1.76287424048917e-05
4.03889329680812e-05
2.95094771299453e-05
7.28790216794211e-06
3.02628580839444e-05
-1.66840070287884e-06
6.81027212742324e-05
-3.75430370814238e-07
4.15626716389318e-05
3.52052732810223e-06
1.25117262867401e-05
5.65805461451418e-05
1.4247025738727e-05
5.69720448061099e-06
1.60334277091546e-06
1.51437789113141e-05
7.70944882412134e-05
5.32755150770281e-05
2.92161299469028e-05
1.97532098790611e-05
2.01287822587149e-05
2.89215052818352e-05
3.82467498225121e-05
3.55950877145132e-05
1.19749801682364e-05
2.96189001905392e-05
6.81487822319301e-05
3.89537078317973e-05
5.96520391401143e-05
1.84633725523826e-05
7.84291486708632e-05
2.10353570409213e-05
5.51235811907113e-05
0.000103393535609184
4.28560573032429e-05
3.3078108960879e-05
3.93717098964302e-05
7.29886266057348e-05
6.13929060940533e-05
4.00110550363162e-05
4.23722669469443e-05
7.78089854872959e-05
6.14157995066473e-05
6.17709389129645e-05
3.66148716932201e-06
2.28279337103572e-05
2.58108187323478e-05
3.08605252850503e-05
-9.70257180105962e-06
3.19636735551129e-05
5.45122049307383e-05
2.16895695746864e-05
8.26000965616051e-06
1.30392679767905e-05
2.4162003601585e-05
7.00836894870192e-05
3.63748415750107e-05
5.96074556092238e-06
4.25186339692856e-05
3.05547354264235e-05
6.60921864484912e-06
3.30394918933609e-05
3.50454769852088e-06
2.66414445554608e-05
1.3284104053756e-05
5.86424310691622e-06
3.28273628800542e-05
4.07192075709467e-05
4.19835721513374e-05
5.02674160159588e-05
1.3581818248542e-05
5.60529825269434e-05
4.97728787998638e-05
3.31948337249254e-05
2.11535240585636e-05
5.7789905875337e-05
5.72922423772802e-07
7.36638446550495e-05
2.53126122937327e-05
3.38824332315035e-05
2.75989160790085e-05
6.67623804295874e-05
3.4243563981146e-05
5.0024228967595e-05
6.31968277637184e-05
2.43294589089256e-05
5.30684581450615e-05
6.80129308096783e-05
6.80523414518629e-05
2.05438700984866e-05
1.35140945054889e-05
9.75284378717325e-06
3.8001743199514e-05
3.25867661056692e-05
3.58172322407974e-05
1.00790412833464e-05
6.4192333369837e-06
-3.57046697356203e-06
8.84932906214991e-06
3.43073515815033e-05
1.10814400767983e-05
3.41242491767285e-05
5.24975904652508e-05
2.0892929517232e-05
3.16239018880847e-05
5.58234187562228e-05
3.09791669255625e-05
4.22102736263895e-06
2.43149815061933e-05
-1.39146794275937e-05
2.35742370183326e-05
8.47925797430742e-05
2.9913447612827e-05
3.97366087400767e-06
6.94399896081909e-05
4.76285860018803e-05
4.1551926213353e-05
-1.25067340263141e-05
1.89774360933687e-05
4.77139942603381e-05
7.46597294632876e-05
8.39650160719073e-05
2.57689577186665e-05
5.33640274774602e-05
5.3949620357654e-05
9.09973371990044e-05
-3.5332888429019e-06
1.51215919282867e-05
1.05493300252009e-05
6.84946356790276e-05
3.53209133655416e-05
3.59504316401822e-05
3.54085550292752e-05
3.3738735925703e-05
5.90540002090682e-05
1.85847064031349e-05
-4.74558381511426e-06
1.39806472618675e-05
6.38413568995623e-05
7.63010143925119e-05
8.37082982167035e-05
4.88046540337787e-05
-2.29416887975106e-05
3.35934738437364e-05
6.06554634565521e-06
2.22114140084621e-05
5.92519227337943e-05
8.34153678413972e-06
2.67789416911533e-05
2.73479239743919e-06
4.05816529762123e-05
1.79105869660905e-05
5.27919084109139e-05
1.95462533017412e-05
1.33148271052751e-05
-4.87037295107312e-06
2.76105393611838e-05
4.63325622103469e-05
-2.73586506537745e-05
8.36602355894191e-06
3.86209991067494e-05
5.51970217533811e-05
2.32720928267783e-05
-3.03013136298364e-05
1.87065719651909e-05
3.12294756868525e-06
-1.74253651980997e-05
6.93449000170839e-05
4.84516284088616e-05
4.95740480021447e-05
7.44653479492116e-05
2.27665283883295e-05
4.35025594336539e-05
4.46624269249473e-05
4.85481178679526e-05
6.29651983072008e-05
4.74023876448995e-05
3.8356188237409e-05
6.00779076398881e-05
-2.01410347185546e-07
2.93751542418197e-05
3.65816465887409e-05
4.68845410485899e-05
1.88282137961168e-05
2.97831308779709e-05
6.47115445821033e-05
3.12988923544893e-05
6.94630391570085e-05
1.95313580780101e-05
3.94467775693932e-05
2.48622451611796e-05
3.01487264359059e-05
6.59625097632422e-05
2.35381710782554e-05
2.53786182531099e-05
-1.31038837960547e-05
-1.03447588713268e-05
7.13655390429164e-06
4.36873991798571e-05
-6.08112260068598e-06
3.5194194974253e-05
5.17812166213445e-05
5.33363693743393e-05
3.70382086242865e-05
2.66750247022892e-05
4.32869338839554e-05
3.56565904536803e-05
3.12703239580176e-05
1.03109708286697e-05
3.3632158786554e-05
6.6142165918233e-05
3.95081928446628e-05
3.07460066355792e-05
-3.15342243784683e-07
2.20741320407083e-05
4.69335418988047e-05
2.8881007150397e-05
4.68990112289652e-05
3.93586711811583e-05
7.97213923608097e-05
5.9472632898007e-06
6.66388426327436e-05
2.4941031513498e-05
6.05412797238415e-05
1.76876635484086e-08
3.45121175326076e-05
3.39074093186319e-05
5.30681710563633e-05
2.94776632954917e-05
4.25417061005341e-05
3.73678297275534e-05
2.08381285859169e-05
4.13127169801129e-05
1.53954770875837e-05
5.68505000554466e-05
5.59082586869004e-05
6.31606676614182e-05
6.23233019322897e-05
3.51734266441295e-05
8.14486680434757e-06
4.49591591706641e-05
5.13843849480934e-05
4.22901444873722e-05
3.43616805522803e-05
2.26840097237673e-05
9.55892425283877e-06
1.81023356866881e-05
1.02085287553189e-05
2.41422711104526e-05
1.32627865821141e-05
3.4026732240714e-05
1.84734055594002e-05
1.57269864606431e-05
7.74374260965507e-06
1.5018346039988e-05
3.36488403680334e-05
2.02107198254883e-05
4.57002036113295e-05
5.85598787604865e-05
3.05596787963006e-05
4.11690364474112e-05
4.88068809717784e-05
2.73054262731326e-05
9.81926090588241e-05
8.13578722272131e-05
8.18124714217185e-05
6.08823865910537e-05
3.16330966598779e-05
2.16840898249286e-05
4.11472380334221e-05
2.78247241047396e-05
6.72352681398673e-05
1.445540189541e-05
6.68023280454904e-05
5.95654384188632e-05
3.65353923869555e-05
3.69066925995e-05
-2.22538286538878e-05
5.32325967614271e-05
5.72755985303156e-06
3.31091131985494e-05
5.15305314096569e-05
7.7686099753668e-05
3.68117955527167e-05
2.11349423763094e-05
1.23546265770006e-05
6.80284230350642e-05
8.89765760404796e-05
1.98608975643206e-05
5.11913213215056e-06
3.42082455229418e-05
4.87430655027968e-05
1.67480835693123e-05
7.18136901201545e-05
5.16867390652981e-05
1.10427119850569e-05
2.95967593376455e-05
1.35399273324768e-05
2.43188081489112e-05
1.58816945455835e-05
4.5146980064924e-05
5.58952960572623e-05
5.62229127807104e-05
6.48791738022289e-05
4.90338497019276e-05
3.08814368198954e-05
4.93865634790327e-05
5.02454557126364e-05
1.25056649517405e-05
4.58080815669558e-05
5.85254801192e-05
1.88716512064739e-05
3.3557734829708e-05
4.04059511631898e-05
4.76064183724733e-05
2.00904215620987e-05
4.80318641389551e-05
2.25343653584854e-05
3.87879430476248e-05
4.04049751271292e-05
1.40292098567696e-05
4.74842431676846e-05
3.51067325590853e-05
5.53633515817562e-05
3.72119869471743e-05
5.68717838617679e-05
-5.70932499492828e-06
3.49985112134883e-05
2.44756171341143e-05
7.62659813801037e-06
4.32255929341604e-05
-1.86961564652595e-05
6.96330577952541e-05
1.01554532040832e-05
3.07060919982158e-05
4.64304291374471e-06
2.93723163680843e-05
2.91995835351104e-05
4.95020949479424e-05
2.19244139103803e-05
4.97438855030358e-05
6.09810157789462e-05
6.44285811533636e-05
5.14124315077698e-05
6.63154354472641e-05
4.38642647993032e-05
9.5821176041995e-06
8.12670316324634e-06
3.47534523147161e-05
3.72466514332381e-05
2.76622592852112e-05
6.0013816937755e-05
4.72595114958346e-05
1.15972435248365e-05
1.41691795250781e-05
5.76823038333702e-05
1.43981838208457e-05
4.53787462873515e-05
1.27202422185308e-05
4.46060510214563e-05
5.20226126868446e-06
7.39552743279317e-05
6.75733714510926e-05
2.66547733729927e-05
6.55145190353932e-05
3.53152478264309e-05
3.49843173284192e-05
3.87196655072246e-05
4.77833974719585e-05
7.57973773837277e-05
5.22202305612471e-05
6.74697935195449e-06
3.64436275258186e-05
4.03600124525452e-05
2.43623365231325e-05
4.52801780104646e-05
4.70435300967024e-05
7.41599337674913e-05
9.08845191696209e-05
4.94306506594639e-05
4.24362876885649e-05
4.21599905886375e-05
5.42471675920241e-05
2.44127661875743e-05
5.08555157108152e-05
3.52730780305743e-05
7.92011309032979e-05
7.47637794460687e-05
1.85925804257744e-05
4.25660536925216e-05
1.16947546906035e-05
5.11024324708382e-05
3.06009969719969e-05
4.06554265912334e-06
7.27148291631316e-07
2.80359301917335e-05
1.17539818034824e-05
-1.50736060822259e-05
6.66085336703603e-06
3.94063196941954e-05
8.357925564243e-06
2.63886770768843e-05
3.51366110088619e-05
4.10434689340627e-05
5.18736028945589e-05
4.64109382715045e-05
5.59984056958033e-05
3.47670934016216e-05
6.02786378649923e-05
4.88093490414225e-05
8.48030391739366e-05
3.58228623349396e-05
1.79639655725986e-05
6.13681091610745e-05
6.50109106610861e-05
2.14887444195033e-05
1.41198269028432e-05
8.72288075409882e-05
3.68377793200572e-05
6.85102982206633e-05
5.57729629710347e-05
7.52177670244094e-05
1.17063513105552e-05
6.81853204159538e-05
3.12644591246079e-05
3.59626959758962e-05
7.07308054368928e-05
7.23578646364817e-05
3.82969454577954e-05
7.57793505821021e-05
4.0282027351403e-05
6.51955496753511e-05
8.95057555562901e-05
5.43784164729927e-05
3.38844497501474e-05
7.72652508763894e-05
7.00856714200355e-05
2.37015179491264e-05
6.04999067607756e-05
2.29908875787742e-05
6.83916709596805e-06
1.81977663160026e-05
-7.67131648233569e-07
5.64814302711045e-05
2.40237940609794e-05
5.2259932623451e-05
4.81478022035465e-05
4.42066963586132e-05
5.27203602251222e-05
7.34422750941733e-06
5.64831353403987e-05
3.78415835845839e-05
3.00279626582585e-05
3.85096752986355e-05
-7.65970018426658e-06
4.4196393541578e-05
7.41576966931751e-05
2.87437523880049e-05
6.37285673480607e-05
1.17006734314971e-05
4.30805274056948e-05
6.48879666701212e-05
6.76057502975686e-05
6.54976122987898e-05
8.70946206234703e-06
4.21366786487168e-05
5.03434555357566e-05
3.97167762876006e-05
6.30330123169927e-05
1.95583542036263e-05
6.77321544885026e-05
5.99058652477581e-05
4.56904625597519e-05
3.25525895410847e-05
3.62542858465075e-05
4.80174330671642e-05
4.58146797129859e-05
4.04917382714627e-05
3.23641997699519e-05
1.2602345202897e-05
-6.65334602761983e-07
5.73606233416315e-05
5.66960052047439e-05
2.29648860343226e-05
2.85659055994379e-05
4.34119699483239e-06
4.82185481619437e-05
2.83465457527937e-05
4.17179928298547e-05
3.42294139032141e-06
1.73966985295732e-05
2.86966982487605e-05
2.74402332043952e-05
-5.57332854082067e-06
3.83861097735276e-05
1.68350076571568e-05
3.27249531979571e-05
5.17652058732835e-05
6.94579476607643e-05
-1.91605220053627e-05
-9.80656754473781e-06
4.31889957991075e-05
5.01007801348029e-05
5.07522376646388e-05
6.72181195729737e-05
3.44264894195056e-05
4.13324334252358e-05
6.45214107064001e-05
1.62168440859051e-05
4.48591459578185e-05
6.01639881572445e-05
2.252144246863e-05
4.38678666802882e-05
8.36759883821052e-05
4.8259582604335e-05
8.84804131956515e-05
9.27461875906825e-05
4.94816411212502e-05
6.66493655695647e-05
6.76177487222009e-05
8.07305898597544e-05
4.83975852894442e-05
5.32918616861353e-05
4.04945653710841e-05
4.25876875058232e-05
5.92279148606697e-05
4.96282128500435e-05
5.61222371932713e-05
5.69222100443469e-05
3.2065152876968e-05
2.05072732481372e-05
2.90445160718849e-05
8.12235016884538e-06
3.6736260510429e-05
7.70588815615861e-08
4.26487868842914e-05
2.84879766920282e-05
5.91929120730918e-05
2.84125404034412e-05
2.40336090269533e-05
5.57617107899809e-05
4.43757259465214e-05
7.18017991123463e-06
8.20706962614273e-05
5.38138890517544e-05
2.71643423225192e-05
5.2332582198681e-05
4.07933888056821e-05
3.09737568112665e-05
1.19402827375765e-05
3.91677218667602e-05
7.53976388559819e-05
9.89804068389077e-05
9.13065384051714e-05
7.43522417776497e-05
6.20492783673143e-05
5.32367420129937e-05
-1.16401570088928e-05
6.53632494413848e-05
8.39837464954055e-05
6.05025311585539e-05
4.26767306604786e-05
4.13633780561885e-05
5.84051626591395e-05
7.36995085015319e-05
2.85425907810115e-05
6.0729355724845e-05
5.89864136714856e-05
6.05903507312295e-05
8.71025580768211e-05
2.52070216019279e-05
5.77661200057049e-05
4.71512433581354e-05
4.55709739940574e-05
5.70920740054061e-05
6.27256033055055e-05
5.46724856462069e-05
4.12603233387399e-05
1.70283417678958e-05
4.05619775471072e-05
4.83585431258382e-05
2.65421191937994e-05
2.30636401300845e-05
3.91484373194666e-05
7.19671163964119e-05
1.78813561125611e-05
4.86263890773054e-05
4.3906287090408e-05
3.10912981110379e-05
3.39247728432341e-05
2.29173385037222e-05
6.2122380132586e-05
3.82685766947274e-05
5.37885506345696e-05
-5.6135774552538e-08
6.12304830872084e-06
3.84339357187239e-05
5.76611147566505e-05
5.74931748800159e-05
7.22598560637494e-05
5.19420044039413e-05
2.411457487632e-05
7.21950562131773e-05
8.20144251046974e-05
6.68456444593664e-05
5.97408579539178e-05
2.60303050859653e-05
3.22644299125425e-05
3.04559759922616e-05
4.90084758328758e-05
5.80294662989545e-05
4.57494223007845e-05
7.07454905456463e-05
8.53102662062339e-05
3.83552319569569e-05
2.13501174009275e-05
3.40534781375518e-05
2.15723785150013e-05
4.32105363594429e-05
5.67493847476277e-05
5.13361799652757e-05
3.81323610604221e-05
1.77063540886825e-05
5.27792066694203e-05
4.33362473744906e-05
4.73326140315764e-05
4.94420389756098e-05
7.65470272910675e-05
1.1591850155631e-05
2.46549646359456e-05
3.54316992704201e-05
6.06024433818752e-06
1.53031015783977e-05
2.08231733735543e-05
4.39423814904686e-05
4.66517570771669e-05
4.38918018731076e-05
4.70635588764016e-05
2.20287928180944e-05
1.90806688423993e-05
8.12831138467438e-06
5.72798775182087e-05
2.94221430834975e-05
2.74531702638711e-05
3.45537693652377e-05
6.22920856153626e-06
1.98028753092042e-05
2.75424416356741e-05
3.42345728398111e-05
1.45517272558341e-05
4.87843057032919e-05
5.48348398674526e-05
3.93848818794552e-05
4.73079801364033e-05
6.85923063877904e-05
7.06208081659906e-05
5.32005254370251e-05
5.14850715276778e-05
6.82409056461494e-05
6.31976789450099e-05
4.22327920746562e-05
4.59777033490932e-05
6.18728867510778e-05
1.8007371831457e-05
2.47827266832167e-05
4.49190993396916e-05
6.46759225330381e-05
2.45786512128306e-05
5.98848753861121e-05
3.90481360836706e-05
-1.66167964441362e-05
7.40979168652791e-05
1.849348727654e-05
3.31788107215022e-05
4.59361001663608e-05
3.50510862350906e-05
6.50037981586606e-05
5.15968409355862e-05
5.52262999533529e-06
2.66404325852655e-05
2.9933154766466e-05
3.78373986905886e-05
3.05284543541944e-05
4.19262370601095e-05
5.40487624745847e-05
4.67703676781954e-05
5.17779944258441e-05
5.26262359431441e-05
4.24479441209216e-05
3.55459273118809e-07
2.69033674085342e-05
3.27522671232089e-05
2.72899829918553e-05
2.60644944999522e-05
2.10796625591726e-05
4.1819738745982e-05
5.33334459243695e-05
2.17360457771438e-05
4.3864885560417e-05
2.86448143021111e-05
9.34139162098123e-05
1.17351536809659e-05
3.25936677548207e-05
5.24774694124438e-05
6.89316889620355e-05
4.01409969413193e-05
5.53771655991701e-05
4.41826253368967e-05
3.48470802586313e-05
7.90475019262722e-05
4.7523955462935e-05
3.79112261596561e-05
3.93971911835241e-05
4.66703305474675e-05
6.81816816994456e-05
3.92544200392341e-05
5.83485451014724e-05
4.87760523946785e-05
3.72878838092906e-05
5.88658902750175e-05
5.17057486567398e-05
0.000112104791056515
3.46019427771575e-05
4.32342922005173e-05
8.88791416680134e-05
5.61443720399732e-05
6.82697977393957e-05
5.1643954997811e-05
2.2248121833735e-05
5.28613544551586e-05
7.73863308107048e-05
1.73529858441577e-05
2.94590566008834e-05
1.68800875466183e-05
4.16652600331708e-05
1.88471560532347e-05
2.57460617924576e-05
7.16043769121924e-05
2.25946846388107e-05
2.8846527507072e-05
7.16156305088511e-05
1.35166249540349e-05
-9.47720746674245e-06
9.04547156592947e-05
6.22855725187815e-05
7.33970760438919e-05
5.87085343557758e-05
9.60910826638406e-05
6.07528785857602e-05
6.79878817522321e-05
2.49073699274398e-05
1.80313896553866e-05
1.92193950314655e-05
7.03140444713896e-05
6.00080624805602e-05
5.87659751872579e-05
2.87031203228125e-05
6.89601435508632e-05
4.96383674640384e-05
7.81920094349988e-05
7.13621284944952e-05
4.85943867987622e-06
6.59505569631161e-05
1.07534285762977e-05
5.47250437946126e-05
6.26954628741291e-05
4.49575243167018e-05
0.000104471151907487
4.22240484637335e-05
2.64799559074632e-05
7.44569562732947e-05
2.68654714904036e-05
4.28751993676559e-05
1.91102835622948e-05
1.44505807790881e-05
2.78222591240942e-05
1.11000396098796e-05
6.92005703018396e-05
3.07045629388787e-05
6.2134758985852e-06
4.78384829396207e-05
4.17894267731649e-05
4.61174718582877e-05
7.40628379363833e-05
2.3457410799905e-05
3.77600107136931e-05
6.3224156569635e-05
3.69817742739109e-05
2.32086500720315e-05
4.02629493245045e-05
5.83835138305725e-05
4.79194096988194e-05
6.9198399555937e-05
7.1028355158705e-05
1.32101178893178e-05
1.98949043037883e-05
7.17377989664207e-05
6.01034849205557e-05
3.01893348107816e-05
1.7052997299531e-05
3.20631106960228e-05
4.84067174473703e-05
4.6037407606185e-05
2.73003236452838e-05
6.87315950589844e-05
2.70661200484762e-05
4.67824556496895e-05
2.64302280813272e-05
4.4265629986751e-05
8.82493502684803e-05
3.55520033355376e-05
3.96445049943212e-05
5.26731293931821e-05
2.85852675248895e-05
1.81031432595888e-05
6.35999599586792e-05
4.54553776336779e-05
2.86069162176364e-05
6.34765632214516e-05
3.85042399187449e-05
2.3319386290029e-05
1.45039868693172e-05
2.12523827448826e-05
1.10820722960595e-05
5.34499927192612e-05
3.15804425575345e-05
2.72655838213836e-05
3.35543817050086e-05
2.72245939217532e-05
1.94095439210257e-05
8.13896323095259e-05
4.9059389873806e-05
5.51551646824656e-05
4.6264140707167e-05
4.14285592414614e-05
4.11535727289359e-05
3.86045511366691e-05
4.28712523017863e-05
3.74240391152577e-05
4.14730739283036e-05
4.78973699807391e-05
3.6657528386563e-05
7.31075453343173e-05
4.29662588338201e-05
2.4900591246205e-05
7.1015259826881e-05
6.63547895572096e-05
5.46611063392404e-05
5.290987008541e-05
2.84753685729861e-05
1.46738794971537e-05
3.04353714612834e-05
1.5360193628903e-05
2.82025182430467e-05
7.05664833564376e-05
2.48433568329307e-05
3.16756650175003e-05
3.67990695106364e-05
3.0726890773113e-05
5.34104295217979e-05
5.67560746274322e-05
2.6519742812069e-05
6.16652207207359e-05
3.62479240394396e-05
1.93683385734366e-05
1.17901475761905e-05
1.86975939462264e-05
-8.94001564039723e-06
1.89313816993436e-05
4.64315213511111e-05
2.61016791307253e-05
1.33542888140883e-05
3.68789294772947e-05
6.89867242490409e-06
3.72230014259653e-05
4.64556026288119e-05
4.54908006303406e-05
4.52853402061437e-05
5.95785587971728e-05
5.04469331391462e-05
2.79891203395291e-05
6.67115321642747e-05
3.33601303673068e-05
3.03487133532734e-05
4.59589843660485e-05
3.77951277955009e-05
5.91575984661189e-05
3.55223752604024e-05
8.04431067824343e-05
4.79542973722262e-05
8.35410572748606e-05
6.92668351758036e-05
8.93440209931655e-05
6.94747571425732e-05
3.39677563061625e-05
1.93998520196448e-07
8.44551195462273e-05
9.98402093403126e-05
4.50067529824249e-05
7.50185578227259e-05
-3.88031323980478e-06
-1.62192940296928e-07
5.04571875987574e-05
2.65284139213635e-06
5.47557543206605e-05
4.20779963487892e-05
2.21016257944771e-05
-3.46619587572465e-06
2.26638815569738e-05
4.24303588699563e-05
4.86698393393991e-05
2.09745127877484e-05
2.27658989791586e-05
4.59396634267302e-05
1.12837275940829e-05
2.86538579166902e-05
5.39685686084025e-05
3.46939885105408e-05
4.23272564262964e-05
5.54142691342147e-05
3.82170920254192e-05
4.29963198571026e-05
4.67253562794566e-05
2.26798825425915e-05
3.08773468355061e-05
4.8271354389859e-05
2.30072132995708e-05
3.99731286390438e-05
7.53694729159342e-06
3.59425818078434e-05
2.29567449870733e-05
3.64847282230833e-05
-1.59800858926178e-05
2.33843489122466e-05
3.90340997679102e-05
3.31158672670841e-05
2.78676464440434e-05
5.25621315495844e-05
3.02385563603225e-05
2.11495202376344e-05
4.19813256346224e-05
5.24180588562139e-05
9.22963143719405e-06
4.07257445359e-05
5.75473135335063e-05
3.56269935106458e-05
4.68947001353867e-05
6.59904266563526e-05
5.18005475956073e-05
2.39381900405985e-05
2.92494872230372e-05
1.85818342807451e-05
2.37750785287684e-05
7.3293491714833e-05
2.75062125343591e-05
2.63562472648046e-05
6.50464794235172e-05
6.53145939134576e-05
5.43442489484727e-05
5.30088120902912e-05
6.20490899468141e-05
5.88734083009147e-05
6.61332245085959e-05
3.23313669624227e-05
6.81084939962636e-05
2.09140186517138e-05
7.67141299844479e-05
5.55252938228348e-05
1.9525658579466e-05
2.3278886962831e-05
8.02066271847293e-05
3.91472691643415e-05
1.3201228894217e-05
2.89936246018412e-05
4.54892442362336e-05
7.0920883978578e-05
3.55204418809981e-05
-6.03095032879626e-06
5.89078840125874e-05
3.7601825012539e-05
3.77837403867493e-05
-6.84224217575491e-07
4.93756475123749e-05
3.87510487988191e-05
5.57744452544127e-05
2.45380827188225e-05
6.01822225137324e-05
3.76014392439175e-05
1.26625104482232e-05
7.86231590058762e-05
2.88701827634758e-05
3.88501203123666e-05
6.44200785784668e-05
4.04867184855585e-05
4.48208384420691e-05
8.06954815196884e-05
4.6055551780245e-05
2.89319754973921e-05
2.73675240546668e-05
3.17907580831042e-05
4.80894957472371e-05
3.71003349063212e-05
9.12897052278947e-05
7.77240055278814e-05
5.0957526261545e-05
3.78484077268903e-05
4.71233627213095e-05
8.50243382096529e-05
2.60305360935073e-05
6.02932242841302e-05
5.7862356570089e-05
6.17845053925163e-05
2.46716560898391e-05
5.56026837569909e-05
4.22716607536848e-05
-3.43440482949747e-06
5.58659414612048e-05
2.00652770791458e-05
5.08766733174965e-05
4.29458925266027e-05
5.82911083403563e-05
2.86433351650905e-05
6.50758820205969e-06
2.73051279789165e-05
3.28914192331076e-05
3.23724778408396e-05
6.24832449150749e-05
4.15819574675303e-05
2.17239329319832e-05
5.72263054669097e-05
1.99053446283307e-05
3.72385191227681e-05
3.74772248116263e-05
7.59475845718048e-05
4.6201072118211e-05
4.54703468613009e-05
4.00974324929185e-05
2.74914544453132e-05
6.3644304159049e-05
5.41936039158962e-05
8.90320340199797e-05
5.32578338541388e-05
7.61883451336829e-05
9.99248030908342e-05
4.26878150717482e-05
1.5745855155737e-05
2.62420483051152e-05
6.77160228087496e-05
5.06014889409445e-05
1.97833956620559e-05
2.00865276019311e-05
3.31640033521943e-05
5.89523374606871e-05
4.41404225757865e-05
4.43955247069357e-05
2.00311137545046e-05
6.45405481503194e-05
9.10125818264986e-05
4.93939208173852e-05
1.03156291227492e-05
7.12432403509758e-05
-2.98325134219721e-05
-4.12084437488136e-06
8.49770042968593e-05
2.3911447715478e-05
2.92745430566643e-05
3.56711498987286e-05
3.53723911243178e-05
8.89030041047569e-05
-1.06822908574884e-05
8.33117382048821e-05
8.51647853857604e-05
7.02286426730805e-05
6.59548211667147e-05
9.14367780019409e-05
3.4331679986185e-05
4.2260948887667e-05
9.26026997427655e-06
2.56060168097889e-05
5.89052024409301e-05
6.8351330275247e-05
8.31296175158095e-05
2.53186197949441e-05
1.46380377639861e-05
8.99316860976336e-05
0.000104830695550386
4.43201945578373e-05
7.18657388012529e-05
2.33271591321723e-05
5.36821811885556e-05
4.91557115220366e-05
2.62078248174777e-05
3.46359961220184e-05
2.78114333523187e-05
3.85927780404337e-05
5.51732511613428e-05
1.6713787780271e-05
2.11204165048433e-05
3.84146372841478e-05
3.93213299420953e-05
1.99991434713299e-05
4.51717917938322e-05
2.89128136317525e-05
6.65271713899173e-05
4.74232270298282e-05
-4.48054766576999e-06
3.47265269529732e-05
1.14315227569124e-05
2.46017093808209e-05
1.20008224441738e-05
2.62571125667473e-05
2.33813298715005e-05
-2.13093017499973e-05
5.13752745407349e-05
2.86445014190286e-06
5.45143853002746e-05
4.46345057676368e-05
1.52210749421109e-05
2.76828778234323e-05
2.47016503188077e-05
2.51938267871634e-05
8.58954476839051e-05
6.123163766116e-05
3.75744590462177e-05
2.59217860172641e-05
7.78515931261763e-05
5.34327245140474e-05
4.29689028383169e-05
5.48063660289658e-05
4.82330538180032e-05
3.86755762452574e-05
2.83448571718814e-05
2.17941351756482e-05
4.47933184863184e-05
8.59483902880282e-05
3.42758064560978e-05
3.56955916490447e-05
3.89462826648404e-05
2.86332310545505e-05
1.16752252965467e-05
7.45339476332749e-05
6.40953211645545e-05
1.45050045929589e-05
7.46795071756754e-06
1.4315593633682e-05
-2.26058596885501e-05
2.01185874101494e-05
3.92346056670602e-05
2.94050033229904e-05
-9.17875606354561e-06
3.3406050486439e-05
3.08009364152211e-05
4.84167380255518e-05
3.20999214753683e-05
4.38724475556303e-05
3.60510194453801e-05
9.95259005572231e-06
4.7170305685543e-05
6.07565059791648e-05
2.5379145566215e-05
3.7006106367066e-05
4.54397373669419e-05
-3.85099526601468e-06
3.81304190481601e-05
5.42454265215651e-05
7.4436872149225e-05
7.20530780038892e-05
5.25565951193484e-05
8.69975436129011e-05
3.43380461284427e-05
7.1632893405958e-05
4.9590017476607e-05
5.81327610174617e-05
6.26293418437455e-05
4.23689856040314e-05
8.58051029107125e-05
5.39478181455332e-05
3.97755415721833e-05
2.84923859668551e-05
7.32331507096316e-05
6.20240157162137e-05
1.98042127391236e-05
3.12314580950136e-05
2.09819604289181e-05
-8.96154648208426e-06
6.31119898411838e-05
4.56550885301959e-05
2.5350146749234e-05
2.85116760432368e-05
1.68347054236657e-05
2.53694222366329e-05
7.03109022260904e-05
6.76804173430817e-05
-2.35901582358292e-06
3.63163906688163e-05
3.01567759159935e-05
1.67875948693285e-05
3.60760874372793e-05
3.32975484591142e-05
5.15807774334537e-05
9.57497005268254e-06
4.96865766203407e-05
3.23679139519227e-05
5.40231632395776e-05
5.33045806544229e-05
2.79005403023069e-05
3.16037808287216e-05
-4.68543590389407e-06
5.47439763481537e-05
3.38060721764939e-05
6.6332679123466e-05
1.55714066249935e-05
7.39903069699154e-05
5.13504418157103e-05
4.30607877070189e-05
6.41741581245504e-05
1.80071132325854e-05
5.24534916631675e-05
8.35346504036945e-06
2.78412729249227e-05
3.2505230248249e-05
2.89710809110616e-05
-2.82870255414904e-06
3.95486392838913e-05
4.09585686924546e-05
5.32776584987353e-05
5.28261720235436e-05
5.51691703271002e-06
1.9894208386059e-05
6.21351356142463e-05
3.36595637242259e-05
5.06501266389843e-05
3.49999523960133e-05
-6.68427958321021e-06
5.4180983290158e-05
5.92295954408628e-05
9.57265060398482e-05
6.70616314470748e-05
4.36719858766956e-05
4.70142041974145e-05
3.93084222938164e-05
7.20652239091447e-05
6.7424876146844e-05
2.56314950258164e-05
3.73704895707511e-05
2.85129157295889e-05
2.00748415602892e-05
7.86195762355711e-05
5.27547392812004e-05
9.60509385538354e-05
2.76275604958214e-05
2.74709852203603e-05
4.30793861424607e-05
4.08219073374631e-05
3.84176722256247e-05
4.91955500081715e-06
3.5906665351983e-05
8.34908799403284e-05
5.53748031461501e-05
-4.05583871312951e-06
2.06100258101587e-05
2.19451143344719e-05
5.84931167563495e-05
5.66768288361338e-05
2.24550483470529e-05
3.07562969386319e-05
4.96583014985823e-05
8.09086525249346e-05
-1.3003920774089e-05
4.34032777807684e-05
4.27359670485438e-05
3.26206552836186e-05
7.11728443468539e-06
2.6672547692333e-05
2.68196118057042e-05
3.91093330831519e-05
9.45388945368135e-06
3.4083415839912e-05
4.86865532404364e-05
3.55892766445595e-05
5.19703755563391e-05
5.22720418050403e-05
4.40645689383981e-05
7.6626884745789e-05
8.87449247868249e-05
6.60415764391503e-05
7.78129915486737e-05
6.6193153166015e-05
3.83449948084186e-05
9.93791149594915e-06
4.02830550526351e-05
6.96049692865323e-05
5.94998731338006e-05
4.56977530992883e-05
4.41189820621096e-05
1.60853745368277e-05
1.69176647470176e-05
2.94441368120415e-05
4.08318870517141e-05
4.42335164641633e-05
1.51428731058362e-05
6.28550410240453e-05
4.22387143494652e-05
4.63894564492731e-05
1.14781182838584e-05
4.69540911300241e-05
2.85092965930351e-05
6.17335039753726e-05
5.31431287771112e-05
4.10185005898001e-05
6.16871103982897e-05
6.43620864801598e-05
6.34140107068629e-05
1.47353270723035e-05
8.02795775267922e-05
3.92597586505384e-05
4.51882748095879e-05
8.30290107846123e-05
2.78501522960196e-05
5.59099191661605e-05
7.35485212503643e-05
7.98298504213942e-05
2.57907859588138e-05
7.27344375627795e-05
3.81277006909711e-05
3.97225258664324e-05
6.2460561966034e-05
5.02625068761891e-05
6.17755522342473e-05
4.70290547566019e-05
4.33043078650454e-05
4.99665801930621e-05
4.79135361769189e-05
6.56388355300098e-05
5.54785744046306e-05
4.97261344891318e-05
4.88772923222626e-05
6.61216342405266e-05
5.16493963697489e-05
6.69435081739444e-05
4.80193994864071e-05
-4.95842216883436e-06
4.12260297806983e-05
4.80712801254031e-05
4.17103466006399e-05
5.29455113212779e-05
2.55713384629119e-05
3.80685987860618e-05
9.1758930559423e-06
2.36228491640804e-05
4.4490606051117e-05
4.3716915619084e-05
1.8985729943334e-05
5.68212540984913e-05
2.27881114972932e-05
5.54462598995802e-05
4.85477593013958e-05
7.30474741255863e-05
2.63762018705979e-05
7.40258253589232e-05
1.96448703822529e-05
4.01799794279583e-05
6.42719401155768e-05
4.08152431366738e-05
6.30907110984182e-05
5.56202262781217e-05
1.02646485021987e-05
3.18645790370521e-05
6.40012272891061e-05
4.59039013270468e-05
4.36576072338713e-05
1.40147564581332e-05
2.18901785426175e-05
5.2876024750289e-05
6.57251707927948e-06
2.55088015101637e-05
-1.86206830632249e-05
6.05853199099675e-05
1.2252474415461e-05
2.26570353814619e-05
4.04542548409943e-05
5.57412958912985e-05
4.11556272339491e-05
9.43035337235617e-06
5.59347662299871e-05
5.53573279223321e-05
1.44899079184598e-06
5.1397000212384e-05
5.06203494532314e-05
6.81041696122726e-05
3.06527277955044e-05
6.95826489980811e-05
6.72454782270418e-05
2.58620893555591e-05
6.10143910222213e-05
4.114473816186e-05
2.61443298115863e-05
4.59192612053026e-05
4.20236559983032e-05
4.37289247736159e-05
6.53253106703249e-05
4.73050825018206e-05
7.50679595090528e-05
5.72025260255906e-05
5.51809521326313e-05
5.56576017031045e-05
5.47314736192373e-05
4.96920357384808e-05
2.23645629023648e-05
4.27576730698574e-05
7.40592056675446e-05
3.88716310602243e-05
6.95130460931564e-06
4.21896298185732e-05
3.60318208642887e-05
-1.7484032489021e-06
3.32935988776618e-05
1.13926218620091e-05
6.18907417924059e-05
4.19626469756524e-05
6.89010109067461e-05
4.8672040615403e-05
7.53122812420611e-05
1.61512946121991e-05
3.75125273784285e-05
2.468957752613e-05
5.86358378798394e-05
6.39723315947792e-05
7.1705327776219e-05
1.18160208570084e-05
4.19894233290497e-05
4.95122647295692e-05
5.36093499186719e-05
5.22489764675032e-05
2.88643034449528e-05
1.31764368258934e-05
3.71904296301073e-05
2.40717722685228e-05
5.34041748236755e-05
1.99325086062999e-05
6.19606503120606e-05
3.3029012333374e-05
3.21708574283312e-05
4.03776287765148e-05
5.95771625700808e-05
2.63785702234652e-05
-4.55434283522628e-06
1.18395135832437e-05
0.000111707339556708
1.5821487177091e-05
2.43105657202449e-05
1.15458670185849e-05
1.06829166567173e-05
6.05237878577835e-05
4.20668008520767e-05
2.20597394618729e-05
5.53699787805625e-05
2.16768247152336e-05
1.29703226626945e-05
3.73919906090719e-05
2.15355009430407e-05
5.16933328335689e-05
3.15120436126941e-05
2.52640224305817e-05
2.30311134751417e-06
4.80236896922085e-05
2.13372249628803e-05
3.60027044327181e-06
4.90522394576483e-05
4.87792984648439e-05
1.10107210766118e-05
3.37001873296885e-05
5.8495456645456e-05
3.1863941926126e-05
5.78330447496141e-05
4.64525795359251e-05
7.99947683849927e-05
1.91235069307443e-05
4.12503455136037e-05
3.718958552577e-05
2.84798456561122e-05
2.24785625260456e-05
7.71857439691908e-05
2.86834582732961e-05
1.28409628587799e-05
5.01244629737148e-06
5.23406302686702e-05
2.23246193716357e-05
4.25472927535864e-05
5.90671790411011e-05
5.09043295840806e-05
5.52215342349462e-05
9.17160421375639e-06
3.12004949207909e-05
7.66828235968882e-06
1.10813624748648e-05
4.79759763817668e-05
3.67840484293752e-05
1.15587685350284e-05
2.79861799642021e-05
1.88303720797852e-05
4.73729995205872e-05
4.06917957233996e-05
2.21710820494767e-05
3.23932860121782e-05
-1.23778826470525e-05
9.05308405221953e-05
3.86757153336939e-05
5.05840816024946e-05
3.72759312093479e-05
3.26832830248041e-05
4.30301542647713e-05
3.88564100659127e-05
3.34429620944463e-05
4.85237127595551e-05
4.87911110465514e-05
5.34567669755449e-05
1.40479391866052e-05
3.75823390718395e-05
2.73550245164895e-05
2.94382112443691e-05
6.15980797278648e-05
4.25052729806035e-05
1.56878995756717e-05
2.85382616560281e-05
6.07590948913823e-05
2.49859897026932e-05
8.57210859939072e-05
7.4519644469204e-06
2.33166328174294e-05
1.35085908538277e-07
1.89093258438644e-05
3.45570796490632e-05
2.52457233885411e-05
2.00105318780703e-05
6.06395727721077e-05
5.60310822183399e-05
1.7455770057398e-05
2.77559307516311e-06
3.41243679317251e-05
1.21234949079303e-05
3.25517259680048e-05
-1.19426518723036e-05
7.47437794391467e-06
2.05127465643087e-05
2.76586043303513e-05
5.03916816277671e-05
-1.4140262348662e-05
5.21812242487116e-05
7.59511511349991e-05
2.98425191825408e-05
3.40247185444506e-05
4.90361208760831e-05
3.24033232201776e-05
4.60700714114177e-05
6.93415258559687e-05
9.64869555745057e-06
1.8526299727568e-05
5.42094702358506e-05
2.39916905776071e-05
3.30198484986814e-05
1.9200912511942e-05
2.35381647710954e-05
8.73465637054834e-06
3.71899872757583e-05
2.34157887787643e-05
4.30678404193142e-05
5.42769185785468e-05
5.68643392790205e-05
5.61859715711372e-05
6.73212670996801e-05
3.6694110396784e-05
4.6458509715162e-05
3.63965791942988e-05
4.70433197238571e-05
7.85142727008585e-06
4.83807001639275e-05
7.01227112657757e-05
8.76857398046328e-05
7.26050609843817e-05
2.01021697190439e-05
7.24110537916636e-05
1.62787498041565e-05
8.55508643262978e-05
5.73347205611594e-05
1.84988304519522e-05
7.94650579726967e-05
-6.36556311953331e-06
3.00802862572813e-05
1.81584400820559e-05
3.92364659857601e-05
6.40395243846549e-05
4.26997398364978e-05
2.11885535306593e-05
8.10949503323201e-05
4.73606271088367e-05
1.76014707137388e-05
7.57190828157539e-06
5.44538405904996e-05
3.59595015562923e-05
-1.12228920570092e-05
1.66186249870439e-05
2.25117568127628e-05
3.12608996904402e-05
-1.58537314136497e-07
2.19079778201483e-05
-6.28385555968075e-06
4.80431694056307e-05
3.01463431596045e-05
1.97782182911407e-05
2.71562899915557e-05
5.36467086931054e-05
3.43487609685786e-05
1.8541820161129e-05
4.51053434778905e-06
1.24823596090659e-05
5.65797544977673e-05
2.46315691910078e-05
6.71839598875119e-05
2.40613916483197e-05
3.52368657264582e-05
1.90571738363867e-05
6.05511264778826e-05
2.953373633013e-05
-1.27973204412595e-06
6.12662394301382e-05
5.66063662337973e-05
3.52787009824554e-05
4.49229595212787e-05
-1.32749537841151e-05
3.08593141397985e-05
6.27788342736005e-05
3.55296124888505e-05
1.3729239484735e-05
7.01831789104491e-05
3.23448617557247e-05
5.17263597107971e-05
3.43254013748235e-05
-8.89767415129569e-06
3.4344243143449e-05
1.11756607489654e-05
2.00417368357261e-05
2.15380200638517e-05
3.54994927331324e-06
2.26783714176039e-05
6.02180486996049e-05
1.86965804259747e-05
4.82921359463479e-05
3.04845107471376e-05
7.49549311866972e-05
5.46544413320509e-05
1.55803363606559e-05
3.80173689119758e-05
3.91145653919828e-05
1.15309898500169e-05
5.84973215390066e-05
6.57509579673282e-05
1.39512253002156e-05
1.89870258874262e-05
3.81674500437207e-05
2.15372623709446e-05
3.96900517933638e-05
2.33533579491452e-05
1.21079629519934e-05
4.30044386048032e-05
7.08101579353945e-05
2.79759478834259e-05
1.67024278685793e-05
2.95764272747375e-05
3.84992066873146e-05
5.22856678436045e-05
4.5889516958363e-06
4.83918324892296e-05
6.56730457475308e-05
6.11990776092757e-05
6.60490415514004e-05
6.05921718659625e-06
5.96037542967246e-05
4.37282850277049e-05
3.42821846481058e-05
8.06500313495101e-05
3.5343307941561e-05
2.62489555125672e-05
-3.11536083284896e-06
3.30877361978157e-05
3.9883338069958e-05
1.42716783737144e-05
4.86828111176699e-05
3.13022352839176e-05
2.84406285622999e-06
2.71166566182312e-05
7.37343153176364e-05
-7.52487825938109e-06
3.11021796691633e-05
3.03506455157381e-05
2.98973134545951e-05
9.38672336537897e-06
2.46955225457336e-05
4.1332594168428e-05
3.32180648857695e-05
1.50143269852378e-05
5.28200858789813e-05
2.21987188615413e-05
6.22559083247413e-05
3.18679940475774e-05
1.94223712771283e-05
3.37966977513031e-05
3.22095765371619e-05
4.16731492490436e-05
3.2974182707997e-05
1.37582636603984e-05
4.07384438730377e-05
1.2040994855707e-05
3.07135744286093e-05
2.02307042364544e-05
4.37505208247186e-05
4.27926718474246e-05
8.14222728994361e-05
2.72540822273071e-05
1.1252551607758e-05
0.000109296002139732
4.83620317349795e-05
7.46778687936585e-05
5.76696528641781e-05
-4.35014345680959e-07
3.99787967157031e-05
1.57016015318804e-05
6.01721164491692e-05
8.04750431856193e-06
7.12203482306263e-05
-1.26180067711496e-06
2.30884457176856e-05
0.000113612786435035
4.03483907915955e-05
1.1660578317746e-05
3.70939734491415e-05
-5.27822364271814e-06
7.3638487238641e-05
4.31803744506272e-05
8.4875091085583e-06
1.52009016422238e-05
1.06553996998551e-05
3.63205625668712e-05
2.71938183776648e-05
7.25498006307832e-05
5.05595175653167e-05
-6.74611171480094e-07
3.01813561304322e-05
5.67395002928506e-05
1.43450199092513e-05
2.12267815154263e-05
2.05373580200621e-05
6.38752747988307e-05
3.04850814954505e-05
-1.84430031601051e-05
3.06063423827506e-05
2.60504708682414e-05
1.98514278663496e-05
4.72492237263013e-05
5.04774967673101e-05
2.70386234153023e-05
4.31630103326108e-05
4.51434300390125e-05
4.04038898449899e-05
3.2761305409054e-05
-6.05252541689927e-06
3.24965945931913e-05
3.85057546385673e-05
2.69737335927642e-05
2.92167875346277e-05
5.35786460105074e-05
-2.39096426646042e-06
1.7388901485694e-05
3.23259581532262e-05
2.1207335831075e-05
1.37754202318935e-05
5.68718777161747e-06
3.75710304417056e-05
2.37410126479473e-05
5.23976753554824e-06
1.20103700776023e-05
-1.90063748415956e-06
5.64501694523022e-05
-2.35542173747087e-05
1.74714607062992e-05
1.84802732708611e-05
3.0733487458751e-05
5.53799525407524e-05
-6.37184217323681e-07
4.43496143759277e-05
2.40640836779437e-05
4.66728344959914e-05
-1.74583134793992e-06
3.18598269044304e-05
4.96471577335917e-05
-2.82184034022391e-06
5.28285700896416e-05
3.35730673169829e-05
4.2336301126966e-05
6.32311263978398e-05
6.58906183218786e-05
2.6784284970226e-05
-8.10717449115992e-06
5.52456800520769e-05
2.41821119974862e-05
1.78597651699754e-05
7.17563247262684e-05
6.48296111857379e-05
6.80740120494599e-05
5.83643764081042e-06
4.22363425525478e-05
5.78477808806347e-05
3.92525652334356e-05
5.81927960984062e-05
2.12903729719457e-05
2.77966381474883e-05
4.02554326935413e-05
6.92739398025125e-05
9.79260826107096e-07
1.2621117032636e-05
2.8349168255763e-05
3.36266326449342e-05
2.71378188568639e-05
2.92611325826498e-05
5.4353917892294e-06
6.14478093751763e-05
5.94749160416804e-05
4.02903170418038e-05
-1.86546993874767e-05
3.67406029417874e-05
5.05228487334951e-05
2.7304175237718e-05
1.61024313447105e-05
2.74237051805335e-05
4.41222868511279e-05
2.53926910663607e-05
7.35012136275923e-05
1.90270662001407e-05
2.24822777981692e-05
6.28724213520813e-06
4.73226338224466e-05
4.8108993479718e-05
2.40636383642004e-05
-2.4579647948995e-06
3.7796701034095e-05
3.57081141844317e-05
0.000106047534836942
6.16150445427752e-05
6.43945133881629e-05
2.86622292992719e-05
3.35293603078816e-05
6.21842754957478e-05
3.84586541261822e-05
9.77215144767554e-05
3.57491665494819e-05
4.39003016933987e-05
2.79460685791699e-05
3.45547217906659e-05
9.71039813243674e-06
2.40288857730526e-05
4.82584905601269e-05
1.34970709828274e-05
5.08004856904343e-05
3.43234686026955e-05
2.64840122883524e-05
3.56868809008151e-05
2.74607923059253e-05
2.8184186010354e-05
9.32270727936722e-07
5.34073333267761e-05
2.76999809267734e-07
1.92098053713433e-05
5.48390847000136e-05
3.92787601623999e-05
4.83865588554163e-05
3.23469628677173e-05
1.3627121396385e-05
4.19811546905284e-05
4.45091595930988e-05
9.49954262295691e-06
2.91194083886601e-05
2.57349862037289e-05
4.45529957781842e-05
6.88284700903149e-05
3.88558175911102e-05
3.7631100464963e-05
3.42925249643974e-06
6.27039536862785e-05
3.78384386831948e-05
5.2834315507671e-06
6.29625822293498e-05
5.58144312223115e-05
4.84733262329764e-05
3.8242378718677e-05
2.4621742705344e-05
1.4013499577261e-05
6.22387954806974e-05
3.31899058000198e-05
1.98018969491866e-05
6.06873731202489e-05
4.3411494058465e-05
6.58696232006192e-05
2.45320323837243e-05
-4.52994022740894e-06
2.43916357220508e-05
6.97745382319655e-05
3.77791798940123e-05
8.98143709108578e-05
1.55212180529087e-05
4.43896394681738e-05
-1.38571562555945e-06
2.0776546066403e-05
3.56747244262246e-05
6.25514796043769e-05
9.35433864174358e-05
2.9546297645986e-05
4.27515630273575e-05
5.90540265490846e-05
5.07781642026323e-05
4.56799017391159e-05
1.65217004166531e-07
8.07972800093179e-05
2.64274093664972e-05
-1.56622758818849e-06
5.25640278511831e-05
4.43199212410195e-05
6.62897966509646e-06
3.08846800124796e-05
1.63466543615897e-05
1.53704903896141e-05
1.04387549253826e-05
5.10656870584509e-05
1.75090422169433e-05
4.3857363037604e-06
2.48439577969209e-05
-1.85157526487246e-06
2.43582346832221e-05
5.53898168941924e-05
7.2336723126842e-05
-1.26287531454176e-05
3.48745214611186e-06
4.56590714913174e-05
-5.56886290054788e-07
1.76914337602176e-05
3.40750340431596e-05
1.70345381760773e-05
2.75338322660731e-05
3.25300530785123e-05
6.31560471565222e-05
4.78707459556552e-05
6.38029777628048e-05
3.3135885049106e-05
6.16630328307422e-05
4.00521248536873e-05
5.06596101516095e-05
7.37877467299015e-05
3.60382124227923e-05
5.98607250998151e-05
4.65596477590916e-05
5.48969210071665e-05
1.72390012989939e-05
4.14073359114156e-05
3.4592022873536e-05
1.7641645321894e-05
5.74817287528459e-05
3.96433307299452e-05
4.19737030380711e-05
4.64026523566839e-05
2.28114175833686e-05
6.86059416503438e-06
1.73149093547106e-05
2.71043337856448e-05
6.93229003463603e-06
5.66002079409036e-05
1.6211836030811e-05
2.54764037588491e-05
4.52721614043043e-05
-4.02743306189418e-06
6.10089088223767e-05
1.24768557782176e-05
4.15391643330504e-05
5.73765852838987e-05
7.38444136416221e-05
3.53616847669972e-05
1.48845496006476e-05
3.12643354214621e-05
5.58433311135651e-05
6.48864319247239e-05
4.71360417857408e-05
3.26899446130107e-05
2.23597375218614e-05
4.33252413063636e-05
4.48659945356255e-05
8.17426688171838e-05
9.93794196192406e-06
3.10516829556545e-05
3.43054930858946e-05
4.93653470942352e-05
3.25330180724536e-05
4.62778118925134e-05
1.48089368564542e-05
5.75245676389189e-05
5.77887519181034e-05
4.68477141142596e-05
2.53255503007679e-05
5.58544123818777e-05
1.89574687548974e-05
4.70560740176028e-05
5.06492863581568e-05
3.29362343654935e-06
2.09927619247404e-05
3.15739278567314e-05
2.87753646567277e-05
4.77589037567022e-05
1.39890648532186e-05
1.25627202611973e-05
-6.99494676646074e-06
4.60013011701386e-05
3.55912842373243e-05
4.55588474023693e-05
-3.71891828523023e-06
8.26196722527082e-06
2.29116243967955e-05
2.42923574067873e-05
2.44851147810791e-05
3.05220253906508e-05
4.38810758232743e-05
6.70885363395769e-05
3.08319473122903e-05
1.16979325655726e-05
2.2008723928505e-05
2.72795708604278e-05
4.94472527470932e-05
3.25429105232665e-05
5.29104158893668e-05
4.6760196896559e-05
6.0110218408674e-05
7.82419054871638e-05
3.88787471296904e-05
5.5458492619418e-05
3.15450692609068e-05
9.82077542764844e-06
5.85734605601246e-05
1.58660092031241e-05
2.19333792815273e-05
1.02610677291067e-05
4.21104409489193e-05
5.88855065724588e-05
5.38731689635487e-05
2.82545332389349e-05
-1.47757102279231e-05
4.16004190726961e-05
5.59341892286156e-05
2.88389607565703e-05
9.50320685784971e-06
4.89096390392423e-05
1.65776621761253e-05
2.08326755500285e-05
2.28013156226183e-05
3.86387161721755e-05
4.30141446531618e-05
5.42737796313269e-06
3.98749435971196e-05
5.27002446637561e-05
3.03459141425451e-05
2.75567676648352e-06
3.13293458639263e-05
1.39005961857578e-05
3.17744500807534e-05
1.61957135641297e-05
4.86384661139123e-05
2.0363600483361e-05
1.31361001452145e-05
5.15901013193873e-05
5.24654567756734e-05
5.0187506687929e-05
2.76137409972442e-05
2.25170211162583e-05
-9.80458780604362e-06
2.29181648590069e-05
2.34415488327558e-05
5.96373143427676e-06
3.93292758083068e-05
3.27643811286886e-05
6.86026302819172e-05
5.66978311682594e-05
6.10265475839256e-05
3.01521804436735e-05
4.51898244244977e-05
5.7856317267325e-05
-2.91709989385444e-06
1.13120699721072e-05
2.04372319741531e-05
5.09570039235914e-05
2.50888951094635e-05
6.78709264926344e-05
4.23637795101967e-05
7.11566656914088e-05
3.20431200632104e-05
5.70043848091649e-05
8.52023675044302e-05
6.31429498229286e-05
1.17601748660838e-05
5.87301113193781e-05
8.76636365776381e-06
3.08299446046189e-05
2.57307301030922e-05
4.61889762914382e-05
3.37764568017262e-05
3.86731325644597e-05
2.78380485695066e-06
2.79561660725724e-05
3.77220348076428e-05
7.57310350044289e-05
2.32172794675539e-05
2.74728381446341e-05
4.16967060324004e-05
7.61615850472194e-05
2.61805298959883e-05
3.24544002678195e-05
7.36010402200921e-05
6.00253680400542e-05
3.24816345222895e-05
2.41333037522055e-05
4.47472870156876e-05
4.5628901468208e-05
8.0015581777854e-05
5.37794655254342e-05
3.40800389582043e-05
3.14058273715957e-05
4.5443629341584e-05
5.8516143476694e-05
1.03962081206555e-05
6.31433176088095e-05
7.09117662555757e-05
3.29430641973929e-05
2.25747566299021e-05
9.57058159266844e-05
7.95334356320459e-05
5.02563869419785e-05
4.3262074623188e-05
-1.51283121429177e-06
2.47470786511294e-05
3.95519956082758e-05
3.96596902711432e-05
1.35860551604719e-05
1.32008024497716e-05
3.84560072656553e-05
2.31218249717944e-05
3.87109575091211e-05
5.58357942750023e-05
7.79229500464002e-05
2.25644885215769e-05
4.13973300924164e-05
2.28997723364629e-05
4.24660162670806e-05
4.40825556220767e-05
4.99383258023546e-05
2.94346689827875e-05
2.5509741257351e-05
6.69610062452142e-06
3.42473516514275e-05
3.72791182831902e-05
8.89326258998158e-06
2.75167720405715e-05
1.04588598205255e-05
1.83604623903556e-05
3.22832593925384e-05
1.73428882851167e-06
6.56041819998434e-05
1.30130338046796e-05
-5.21397187449879e-07
2.31933816149959e-05
5.7673243360655e-05
4.36447225648474e-05
3.48195945276373e-05
4.60866581264019e-05
1.51141044275767e-05
2.78018999651146e-05
3.56197631332109e-05
3.43724401611909e-05
1.60730715149841e-05
2.68557818584734e-05
2.22534760584565e-05
2.92160107583257e-05
5.41050179896304e-05
3.0561739200016e-05
5.07408808713259e-05
2.03441577165088e-05
5.64838053783325e-05
3.48388270590764e-05
2.39130431790758e-06
5.75722876045007e-05
5.23596821483586e-05
8.2498909782617e-05
4.67501692960439e-05
4.98434315721693e-05
8.37459963719086e-05
2.02493616379953e-05
3.90309152664941e-05
4.23998732495225e-05
2.26796439077578e-07
4.59991711869619e-05
2.98290408092839e-05
2.4998315933989e-05
-7.51554843191654e-06
5.15892383122761e-06
5.65175457784499e-05
3.6859831435102e-05
5.63589136081607e-05
5.09515942558249e-05
-1.75897670513478e-05
4.43031752670607e-05
4.78494517548e-05
3.12879491769314e-05
7.13989445308669e-05
2.07722995687402e-05
3.67494241347365e-05
1.48417698499577e-05
3.6522910333111e-05
4.78146228534862e-05
1.40173029223788e-05
1.75819810435832e-05
5.17903055050803e-05
6.34507122768282e-05
6.5127598397372e-05
2.75750975782103e-05
4.30724263933429e-05
7.40911449364401e-06
9.4289532740672e-06
5.06987247226068e-05
2.7293476965523e-05
2.62454312551499e-05
-9.26591538193108e-06
3.9253658933857e-05
4.1282213877519e-05
5.34047225419351e-05
6.07244198610603e-05
2.40794069338285e-05
1.23788559104026e-05
2.29983680208518e-05
6.6341008364795e-06
3.51730749767516e-05
5.62032269562808e-07
3.85218957447344e-05
2.76286973788596e-05
2.06588400566268e-05
6.04316745678238e-05
3.27830502910473e-05
8.93371551169087e-06
1.93085383425409e-05
1.43286387510105e-05
4.50554808456587e-05
1.12052029009291e-05
1.93672076937088e-05
-7.05691905825181e-06
9.63565104502874e-06
2.54816009776651e-05
3.04002506582942e-05
4.94577181593264e-06
4.18507783659443e-05
-3.22217535252325e-05
5.49104213676018e-05
2.26437661772681e-05
5.77517770584867e-05
1.45155786614774e-05
3.37671643322471e-05
5.31284090418901e-05
4.11998434297258e-05
1.12174728646312e-05
4.96741927026034e-05
3.70176477261265e-05
3.20224426504423e-05
1.17768892044397e-05
5.10540983426621e-05
2.64023285734741e-05
4.08489325485219e-05
1.84939214583597e-05
4.93424222367732e-05
5.84258701215878e-05
2.94952837665164e-05
2.76423836854991e-05
8.45763558512565e-06
6.39018341155492e-05
3.98063996814751e-05
5.31784752925888e-05
2.3274466835623e-05
3.11402449469425e-05
2.73212832344503e-05
-4.74492457117317e-06
3.59105088807997e-05
3.50570205561487e-05
2.12486143398236e-05
6.39027606617476e-06
4.09220798358255e-05
4.16650862309861e-05
4.86515856421158e-05
2.16537205406976e-05
6.20469737183936e-05
1.30570517582464e-05
4.8676896650734e-05
3.92616531537547e-05
3.68943131652292e-05
7.70432556941162e-05
6.49580732930464e-05
6.28521669630432e-05
5.29808572572877e-05
4.48827124997913e-05
1.63236327800975e-05
5.27879336731597e-05
5.46592708465915e-05
3.03266285200222e-05
-3.81821395909559e-06
4.07697985148073e-05
5.4874289814407e-05
2.53662774862847e-05
3.31412903372747e-05
3.46556340891913e-05
3.83292075036915e-05
-2.41233991058523e-05
6.30531405896517e-05
4.66978469724595e-05
9.99891954846127e-06
4.849419936786e-05
1.12295496568422e-05
1.90130642186401e-05
7.04741890751749e-05
2.3096904084036e-05
2.51756413728371e-05
3.89513006882813e-05
3.61436902211101e-05
3.48856431885275e-05
2.09682226975129e-05
-1.76569174223104e-06
2.27909179421304e-05
2.2755867458148e-05
6.47284794183703e-05
7.24063347700415e-05
3.47501468014087e-05
4.85200089614169e-05
6.00825127128838e-05
6.11863831265636e-05
3.78704400439121e-05
1.38179633400303e-05
3.68765442668937e-05
3.5819530953747e-05
1.65016177306759e-05
5.92311178166947e-05
1.64976851448484e-05
1.55205008578786e-05
-1.38535136832663e-06
2.0145347115399e-05
6.55427989663241e-05
6.42953053772699e-05
3.41339880731256e-05
6.88246279540566e-05
3.51774356506452e-05
5.25705355812918e-05
4.98724211268107e-05
3.62593520693853e-05
3.84972438990285e-05
3.77479533543059e-05
-3.90234791561503e-06
2.65546161929682e-05
-3.04916371445062e-05
3.20714019789398e-05
4.44132475247649e-05
-9.39337968377184e-06
2.6720457381342e-05
3.89580546548906e-06
3.20827585084226e-05
6.20092016015168e-05
2.90654405256086e-05
4.35421016023646e-05
4.55184676231e-05
5.52525162203287e-05
4.45116025273964e-05
6.48295805837008e-05
4.57705964878597e-05
3.06607900183432e-05
7.1846051670131e-06
4.79888908471066e-05
2.32474025031357e-05
4.3227965044195e-05
4.29328255212837e-05
5.42412726880414e-05
5.10507911159782e-05
4.1893657841979e-05
4.15315154509643e-05
6.46939770513487e-05
-1.59944210161214e-05
-2.18883726870692e-05
1.92173567018401e-05
2.59516673143506e-05
5.62119740919137e-05
3.00081598468078e-05
2.49202099546052e-05
5.30525515998065e-05
5.74088270801572e-05
9.25401564863211e-05
8.53921631264487e-06
2.23193750476147e-06
2.34824127635825e-05
8.51116651768364e-06
4.89017835127077e-05
4.0103659752423e-05
1.28472493434206e-05
3.08640236118081e-05
5.05010704340446e-05
-3.90598291873312e-06
1.98068348565811e-05
-4.66535692880816e-06
4.08619700925593e-05
7.9253532794621e-06
4.97330910467541e-05
2.18757311180273e-05
3.50333758004049e-05
-1.69685267558857e-05
4.11197498410253e-05
5.26866120246502e-05
1.0724120574632e-05
3.81948414317184e-05
2.33470482517215e-05
6.25554368539026e-05
4.09324080301631e-05
5.03860117179374e-05
2.53056910564494e-05
6.3739752289799e-05
3.96087995415895e-05
4.89115720136448e-05
-1.43637378385736e-06
3.62268242971778e-05
2.34482491369898e-05
5.59113924331421e-05
4.51227637373641e-05
4.45162878325695e-05
3.46569796251081e-05
5.92118415046859e-05
3.18304831699997e-05
3.98664052168614e-05
5.07245978123138e-05
4.9900706027348e-05
2.53644307781588e-05
5.47983026657022e-05
1.66564328663081e-05
1.75095243164764e-05
2.0994848903099e-05
-7.62144994914645e-06
3.21198108574354e-05
2.29184468124013e-05
6.35086883367839e-05
5.89751497702455e-05
7.05102574918387e-05
1.44718285807687e-05
3.93918262931113e-05
1.90458069709041e-05
2.08800151545715e-05
3.51559195810121e-05
1.72385109258644e-05
-2.90586408179216e-07
5.28569815625799e-05
4.74040303811053e-05
4.52960763806142e-05
3.13085137607916e-05
6.26241139947327e-05
4.38854398860787e-05
3.3580903644614e-05
4.33120256658948e-06
9.77844868296327e-05
1.62058367699108e-05
2.46572717075048e-05
3.99903236593538e-05
4.31605161311238e-05
3.45933726958614e-05
4.69253303838162e-05
1.07548036958027e-05
2.64519724384554e-05
2.67939566788957e-05
2.60207958657877e-05
5.52955881040284e-05
2.7317679230781e-05
3.39344399342477e-05
3.96109091184621e-05
5.22742837437996e-05
6.89831378294059e-05
-9.99972883336879e-06
2.74891615070386e-05
2.15868473766831e-05
3.3981468201853e-05
2.25920323489808e-05
-4.50477928659456e-06
5.34173761761033e-05
4.5248304651122e-05
-9.75809484048014e-06
2.10310292245472e-05
1.64078815789636e-05
-1.56038976808412e-05
1.59990417395179e-05
3.40226288210264e-05
1.38544867893894e-05
3.30478806116019e-05
4.88174640946684e-05
2.21738896358062e-05
-4.71326779535126e-06
2.70694385803965e-05
4.13891402105481e-05
-1.08632176685684e-05
3.74753771235517e-05
1.80776046994371e-05
6.67085692610402e-06
4.94303529308995e-05
3.4368498338387e-05
5.9757149085726e-05
4.21841927314059e-05
2.25541907027353e-05
1.24698046659859e-05
8.37142000876048e-05
-3.75167051765422e-06
8.08867984894134e-05
3.67915928553497e-05
2.86264811427056e-05
4.35622522315785e-05
3.85062329631288e-05
5.44562542435452e-05
1.63683094351333e-05
2.40698053311725e-05
2.87822768611542e-05
4.3739405868671e-05
4.20091803309896e-05
4.06907968593488e-05
3.69278534927242e-05
4.82878112032286e-05
4.80575209705022e-06
2.30002425557548e-05
2.02610393252531e-05
3.36905481688604e-05
8.76524161441936e-06
2.75555154190074e-05
2.83958775087128e-05
3.09848948211144e-05
7.56297990434378e-05
4.58005124296129e-05
5.59525024496557e-05
5.49203005884505e-05
2.00386832260143e-05
5.99949942603289e-05
7.70793341450129e-05
3.04553523650211e-05
2.66765119312775e-05
2.31465035357075e-05
5.60727289029972e-05
3.36544082220039e-05
4.0130318230513e-05
3.19749353092216e-05
2.2753312307806e-06
3.75623962575784e-05
2.86265031924187e-05
5.39573354844357e-05
3.49290648891171e-05
7.81636340345098e-05
3.31999099946001e-05
5.44512245870731e-05
2.90643403192349e-06
4.47782979683901e-05
5.14482919943694e-05
4.00859109059282e-05
5.134848359026e-05
4.35628064376591e-05
2.25353165751594e-05
2.94485087199537e-05
3.38722383872127e-05
4.19371298432031e-05
5.17305530525629e-05
4.30577298078608e-05
6.76326120152272e-05
6.72063439962156e-05
3.56936689520131e-05
4.70651940972238e-05
-1.36278584227474e-06
3.30275426843948e-05
1.32682167929338e-05
7.48944294167014e-05
3.35555522347982e-05
4.02321257873098e-05
3.5235177120932e-05
8.67266013572189e-06
7.14608084674685e-05
8.99702999005905e-05
2.0040366334647e-05
2.30043767238869e-05
5.3679456465038e-05
4.71949318501516e-05
5.2738636413008e-05
4.814273560176e-05
3.50634084236596e-05
1.79459571250705e-05
3.50311063416296e-05
6.20259340291828e-05
5.97595555688029e-05
5.24724700408879e-05
5.28499827756241e-05
4.9789698047288e-05
4.14627679116749e-05
5.96280810046359e-05
2.82438879267574e-05
6.49508370709635e-05
5.96729921065437e-05
6.60539282318754e-05
3.42274367627814e-05
2.81436802758004e-05
3.40361204537979e-05
2.57962123250721e-05
5.63489517286747e-06
3.49303162790129e-05
1.44814995240316e-05
5.43255578439524e-05
4.31645386318233e-05
7.87544626956296e-05
3.1675478521028e-05
1.69656107722049e-05
3.6073851514833e-05
1.62082265503663e-05
3.38860333219851e-05
8.18287703997237e-05
1.05455052274263e-05
4.04005472002427e-05
7.88740011364197e-05
4.44264709795336e-05
2.56574946450647e-05
5.84224701173624e-05
4.91677118912013e-05
2.09354227598389e-05
6.45133125614525e-05
4.50940775219995e-05
4.80857838344584e-05
3.87663493607242e-05
6.80052361384483e-05
7.00722739989929e-05
2.82215302378077e-05
-6.28789996619005e-06
3.27649606056222e-05
5.09507288528221e-05
4.53860313949876e-05
5.22167346609266e-05
3.44973302427667e-05
3.1929055989e-05
3.31750063226598e-05
6.31112310298205e-05
2.85404900730087e-05
3.75463545744656e-05
3.56710895394708e-05
-6.7201473923803e-06
2.78046307760176e-05
-3.54098497442049e-05
2.17588887553225e-06
7.07220901801082e-05
3.9512570244304e-05
7.21122635163878e-05
5.55877605305725e-05
5.54670982394717e-05
2.40062568494509e-05
5.85036265218777e-05
7.22259815312774e-05
2.33547173435813e-05
3.18193894628837e-05
4.29159933104608e-05
2.25034181278123e-05
2.82116107054851e-05
4.70317294317385e-05
6.30994730687244e-05
5.13331622940192e-05
4.95591012711151e-05
-1.23804577023855e-05
4.19376451126827e-05
3.49951692187316e-05
-8.92370837439225e-07
4.12711443936435e-05
8.03719422823828e-05
5.4821554639811e-05
1.54061359810066e-05
4.64560934565138e-05
5.3068989704003e-05
6.13357767248202e-05
3.43170254076807e-05
3.28326650399519e-05
2.39684719202404e-05
6.3262783542653e-05
3.25749141286425e-05
8.79832053912072e-05
3.40598520934971e-05
2.21959605246711e-05
5.80042881816877e-05
5.21745269938496e-05
2.19155622063234e-05
4.04330256557893e-05
7.31795900188612e-05
2.2705795659963e-05
2.63800784478264e-05
6.62043999822745e-05
2.14118191894076e-05
6.98656589368114e-05
5.48489267452233e-05
1.93707169905031e-05
1.88621736270172e-05
2.61414121203598e-05
4.86847696869109e-05
1.58825054688122e-05
5.15425317664035e-05
5.52161067671102e-05
6.84613320568652e-05
3.5352794985726e-05
1.87891072855866e-05
4.41552009224279e-05
1.85156036632713e-05
2.14240710742614e-05
1.71518957385864e-05
4.83450671537609e-05
2.83486373932005e-05
6.08834666483478e-05
1.72172971591259e-05
1.796105585603e-05
3.89431777621417e-05
1.79320370795721e-05
3.3614068411272e-05
6.42847619551601e-05
2.09703722690747e-05
5.0172354501073e-06
-2.29613157564413e-05
2.89028999050111e-05
4.68684692059574e-06
5.07161545825943e-05
3.52274090868437e-06
4.85017420457624e-05
4.95145529584713e-05
5.91152121335847e-05
5.59314409068873e-05
3.15811024116045e-05
6.32615284759296e-05
6.12706768658468e-05
1.57687189248737e-05
6.76862937965726e-05
5.01869625745484e-05
5.38359126982763e-05
6.86151175128553e-05
4.92800917852303e-06
2.73998713479994e-05
8.10919713421776e-05
6.97258897891858e-06
6.93914877538645e-05
4.22099023698611e-05
2.57338181592378e-05
6.47210458385445e-05
2.06420002621895e-05
5.58236408884701e-05
3.84500404049021e-05
3.32506344851737e-05
1.34507872475094e-05
4.46943406730722e-05
2.16778886719858e-05
3.623888950233e-05
6.91841896657726e-05
4.52462673625553e-05
3.6444307281347e-05
-1.65596421760537e-05
5.79636790516525e-05
3.38718757919551e-05
1.43124556805289e-05
1.1363295635188e-05
1.05506466754497e-05
3.39135209705016e-05
7.64642491469726e-05
3.10812866699335e-05
9.5018937391263e-06
6.09958520111884e-05
4.51836726847647e-05
7.33459792130687e-05
4.48716262585098e-05
7.38285386594411e-05
6.40268633245184e-05
-4.63194958445047e-06
2.02871814555614e-05
4.93259758761081e-05
5.45716806623764e-05
5.08601294951311e-05
4.80569567417532e-05
3.04364823871119e-05
9.10145647303114e-05
4.86052771008179e-05
6.11501904318856e-05
4.17322208545307e-05
3.15338270994353e-05
6.39671411767132e-05
5.39834532761905e-05
4.42596782475598e-05
1.03150585891041e-06
3.64349247223819e-05
2.88765031144786e-05
1.37486331756604e-05
3.71353948665945e-05
5.15944016356716e-05
3.76952415693944e-05
3.32923669413804e-05
5.52694914269171e-05
-6.88698469709187e-06
3.19677822717073e-05
6.37019842208775e-05
4.47215824425032e-05
2.11916577334694e-05
3.95467386266048e-05
2.11474390886876e-05
5.88976058649772e-05
8.37675151879722e-05
9.44901889330644e-06
5.03988051070171e-05
7.32674218190228e-05
5.15796727763937e-05
1.62874670660805e-05
6.51092462372648e-05
3.82722634325849e-05
3.66620923618491e-05
2.06988028131055e-05
5.90579390756009e-05
5.21698807572784e-05
3.91330177003779e-05
3.26560063131025e-05
3.64884355496429e-05
4.0301369086793e-05
6.23873925942443e-05
2.58999343188515e-05
5.36081213753027e-05
2.67951898699846e-05
2.32669818596676e-05
8.4638343052871e-06
5.53103026894724e-05
6.98655940504256e-06
6.73546704701106e-05
2.75324946996596e-05
4.42304879815465e-05
3.06558247661005e-05
6.01864373132825e-05
3.26208005207789e-05
6.84371082103866e-05
3.94335269509042e-05
2.08049442829283e-05
2.65626563826875e-05
3.90198285115985e-05
3.27609740561042e-05
-5.32053791132087e-06
3.91877929400077e-05
3.97013073842511e-05
4.92795075889647e-05
-1.54924108064531e-05
4.77106639133525e-05
3.95532082992008e-05
4.69603962301105e-05
5.11835239485116e-05
1.72715331873107e-05
5.24641816937098e-05
1.47068843123212e-05
5.86884302707665e-05
5.04834011983166e-05
3.3333566046415e-05
4.55746822679758e-05
1.5919610890674e-06
-1.06370924858099e-05
2.15281888490851e-05
4.64544614669917e-05
3.82254616729619e-05
4.19305971582384e-05
2.0680803073094e-05
1.35008073477326e-05
1.85617519695509e-05
6.76514942965879e-05
6.50349285499642e-05
3.46612246181821e-05
2.97722493066148e-05
4.96135297973226e-05
2.89269011303883e-05
7.15064400226436e-05
7.13557752827068e-05
4.81698438785161e-05
3.00361394807779e-05
2.46267875634055e-05
3.65376079857529e-05
4.58881891390971e-05
7.20609802470276e-05
5.02065728344264e-05
2.09080624343971e-05
4.72292967568976e-05
2.35495864774884e-05
2.94134597047841e-06
7.8110169580535e-05
9.94670579975225e-06
6.00116620093877e-05
6.84810402476019e-05
3.10913042345579e-05
4.97874280361637e-05
6.44951765326455e-05
7.6598431932887e-05
3.84983922276861e-05
2.21612468343906e-05
2.78010240519946e-05
2.21549852552284e-05
3.85235700654046e-05
4.81349093172672e-05
4.97810482262404e-05
2.77988768279402e-05
5.03728164871926e-05
6.73887292710549e-05
1.78137444647975e-05
3.83237655545928e-05
5.02989667507384e-05
3.61980472821548e-05
4.45587586009333e-05
2.10954846184975e-05
7.33274018215807e-06
3.3420501619626e-05
4.1059626283723e-05
7.87805065324021e-05
4.45429314175176e-05
2.73020748507105e-05
-1.14706087795257e-05
1.79420428840937e-05
3.6036617879812e-05
5.35957707786503e-05
4.29388861526794e-05
-1.30312413102891e-06
8.87558581961002e-05
2.50163544471493e-05
5.58234717739887e-05
5.97202691047546e-05
4.90020745005033e-05
4.51656426130147e-05
6.49449774684164e-05
5.81269966812305e-05
1.18996481577315e-05
4.90450527589195e-05
7.16053225017655e-05
4.57480948111549e-05
4.36950701496622e-05
2.84931527745195e-05
5.13045301024938e-05
1.95657953858156e-05
3.61632633025467e-05
4.46668199544287e-05
3.91640277321108e-05
7.07439368435314e-05
3.309931255043e-05
2.56407671858579e-05
2.96432045100086e-05
4.65946196624386e-05
-1.45498578876464e-05
2.42820455494335e-05
3.87380825205248e-05
4.01036794078589e-05
7.14899694984618e-05
3.13139612311466e-05
3.89574404325376e-06
2.58524132184846e-05
5.25421694665417e-05
1.3154998898311e-05
4.30274624524192e-05
6.4016329374188e-05
3.46033004489793e-05
7.34842671291107e-05
2.76508607206546e-05
2.23946993025403e-05
4.97720084720849e-05
2.86540421507044e-05
3.08566067968391e-06
6.25801243952835e-05
7.23006842638731e-06
2.19397221247902e-05
3.23316740020854e-05
5.06265106589113e-05
5.64316866486676e-05
1.30540342495251e-05
3.23819966524398e-06
3.80036103587277e-05
-3.07028363457989e-06
1.73720330918361e-05
3.78895260824992e-05
2.06150056041917e-05
4.39011350441681e-05
3.85858670765245e-05
4.00307877282736e-05
5.88608046204292e-05
-1.14298575607547e-05
4.62717756326104e-05
9.28891836938278e-06
3.27757420647899e-05
2.11178589878083e-05
4.89403446072814e-05
5.73223460761338e-05
3.1104010242851e-05
1.96747874090963e-05
2.34712329951375e-05
7.19126673187201e-05
7.09071820968198e-05
2.959345271634e-05
3.22565651635869e-05
1.02794573444889e-05
3.25557949430829e-05
4.12263431228179e-05
3.21256128369505e-05
6.44148692853521e-05
7.06274957281121e-05
5.17655616782455e-05
3.05426768664073e-05
1.32297580790658e-05
5.59931665710208e-05
7.47706568414063e-05
4.34985098779416e-05
7.20409235237394e-05
0.000104562465412688
2.78751825032486e-05
3.74080907101591e-05
4.27284359933049e-05
0.000101869665154018
2.58767832534595e-05
2.02110376736059e-05
3.47618234894569e-05
1.46149703990639e-05
2.09151269481909e-05
6.73101879041091e-05
3.05886480926509e-05
1.46700064573549e-05
3.54743041575871e-05
3.22069316911741e-05
5.71743046626368e-06
5.86135198945684e-05
3.1825169995705e-05
5.64600325071089e-05
4.01902882035626e-05
7.51808726591211e-06
3.17998496857737e-05
8.01200742953114e-05
2.57815581190673e-05
3.028080054308e-05
6.13979909860004e-05
1.70515868472822e-05
2.70038270660394e-05
2.05676603673796e-05
4.36287409398805e-05
4.53526211918297e-05
-3.18939253004549e-06
4.78357331858498e-05
3.69621004976036e-05
3.3579758559093e-05
3.67232098759611e-05
3.35934174204152e-05
5.93148711207413e-05
4.96519119808051e-05
6.11750817311985e-05
6.95217002465629e-05
4.18486950860353e-05
4.44076174065721e-05
3.2733371104401e-05
4.77062757243426e-05
1.57114386991021e-05
3.78431812273395e-05
2.32789515213532e-05
2.24186518762293e-05
3.35451740862085e-05
5.95106624265663e-05
4.56499254613701e-05
5.59232582051245e-05
5.27370706418499e-05
6.11315912620179e-05
3.6261315599966e-05
5.31929436891262e-05
4.54253349391619e-05
6.97936090784049e-05
2.32245436005772e-05
3.26983331411953e-05
1.9768536237499e-05
5.77388325571953e-05
6.85207766469312e-05
4.06240747977747e-05
-3.2117573145979e-06
3.2958769388974e-05
2.08248646466152e-05
2.09790434916772e-05
4.09370442379324e-05
2.39812809456951e-05
1.67843993938544e-05
4.32116203514843e-05
-1.83592070756266e-05
-1.67857200717194e-05
6.42524174981075e-05
-9.88091299742275e-06
6.63762704165459e-05
5.4413180460304e-05
5.17338944590516e-05
7.23456335092423e-05
6.55056020014416e-05
3.79642120209658e-05
2.43411153475796e-05
2.45603772792256e-06
-1.54490021874798e-06
5.86377540565581e-05
1.46209306827882e-05
6.11426537800646e-05
1.49770691361241e-05
3.5081543088562e-05
2.14131079656352e-05
3.92010777212392e-05
4.21260721226942e-05
5.05880639437008e-05
4.27885982560019e-05
-1.13964390160269e-06
3.70769037047426e-05
6.02426431594245e-05
7.68890002288003e-07
6.51020021232745e-05
3.45444781087397e-05
3.48749711237745e-05
7.57240089663188e-05
3.73091174538478e-05
7.34885473259337e-05
3.05632741108182e-05
9.28150270880904e-06
3.17589836347623e-05
7.85040777215826e-06
3.16437535384063e-05
2.77240653831987e-05
7.83480870056567e-06
5.25232087574566e-05
1.04123779423773e-05
4.24497010224058e-05
4.77901709930329e-05
6.52490024405931e-05
3.58420640322056e-05
1.09570024372735e-05
5.30709635178176e-05
6.31593520727693e-05
4.59259491028788e-06
7.186141666101e-05
3.36488642896621e-05
2.34099721217977e-05
1.2865413269017e-06
1.9870566321119e-05
4.3982233223306e-05
3.14400491101175e-05
5.35755378557622e-05
4.3217203361533e-05
4.72018963696144e-06
1.69788300502123e-05
9.83274000358639e-06
6.75807620114663e-05
5.2747120291315e-05
1.67820153257178e-05
1.72191283014555e-05
3.28981484029901e-05
1.24770653636641e-05
5.57114201498946e-05
4.73036496299468e-05
8.02251617309252e-05
6.06952538794887e-05
6.84644295358276e-05
2.98030994798584e-05
6.25974796210034e-05
4.54537467556067e-05
8.79916568370385e-05
2.09475947450666e-05
3.72049683090525e-05
4.43630525246634e-05
1.20604643255844e-05
7.3275250631446e-05
3.152487468199e-05
3.38628373175951e-07
1.58379605897038e-06
4.99130085062262e-05
5.46359661581868e-05
3.24911222261614e-05
3.55486046243057e-05
2.81487480956604e-05
3.48651406436893e-05
2.00956880639602e-06
4.77897041643593e-05
4.45538034805688e-05
2.0063381703458e-05
3.50209623334521e-05
4.97386216939492e-05
1.1417196336709e-05
5.66045263109733e-05
5.39324161391065e-05
2.28352410642785e-05
2.76902809230319e-05
1.66869632930832e-05
3.06957392613253e-05
4.91762929269066e-05
3.99886059270626e-05
5.06733184153822e-05
5.29776886386987e-05
8.58531230585141e-05
3.59954960413921e-05
4.24004654788251e-05
4.31476858145867e-05
7.17229258528043e-05
3.7616971070566e-05
6.260512503032e-05
5.08076543455087e-05
5.63239939135169e-05
2.04035789258065e-05
5.2911766745395e-05
-6.22888940944718e-06
3.55067623613449e-05
3.65010474072486e-05
5.36032020443967e-05
5.53464035911036e-05
7.4464487361356e-05
2.29792408827955e-05
6.93883324070198e-05
6.39883152668874e-05
3.56631786623097e-05
2.25112170388599e-05
2.95674817987364e-05
3.52820744347006e-05
3.61455963170474e-05
3.75014854841739e-05
6.10565779142492e-05
4.43089635911759e-05
6.84143749999202e-05
2.82301970479837e-05
3.07761773633869e-05
6.24164825969634e-05
2.62987843900411e-05
1.70225643745624e-05
3.04693277458723e-05
1.99913825552652e-05
5.20509397734663e-05
6.07437924036362e-05
6.67105770470558e-05
2.56022751896533e-05
6.0135174601935e-05
6.96967526510019e-05
3.47883927885203e-06
-2.49803763387261e-05
3.27416106341515e-05
7.94718147362147e-05
1.6646318475893e-05
4.23516384527571e-05
4.84515604249327e-05
6.89477481276263e-05
3.26828779902618e-05
3.86299550489411e-05
3.33139782419682e-05
4.19392094780339e-05
3.78404876636545e-05
2.98067449889374e-05
6.37117145153352e-05
3.44785464417416e-05
1.81560906140416e-05
9.53596229812189e-06
4.18213703811543e-05
6.94818297436047e-05
2.34899658426236e-05
6.60063225316588e-05
5.75591836705767e-05
5.81710758772281e-05
8.23771840685446e-05
4.24983929022439e-05
6.33939167567625e-05
2.52711315104552e-05
5.47485565677436e-05
4.1922672197076e-05
6.32282920811113e-05
2.05628719870463e-05
5.49252628711785e-05
4.80457647329969e-05
3.7546466359587e-05
4.6166961238278e-05
3.51954170843703e-05
7.54805877757869e-05
6.40378433811919e-05
2.54012868961179e-05
5.97515864060239e-05
2.2989338807603e-05
5.01436732874185e-05
5.25989742970028e-05
4.49062504421268e-05
5.23078431685465e-05
3.11797695234404e-05
2.16165645021313e-05
-4.51615866460727e-06
5.54908119141829e-05
3.18563810775513e-05
5.60769695019286e-06
9.12665405840892e-06
5.7376295624774e-06
4.57262317484935e-05
3.51735060284133e-05
2.12630328425437e-05
5.56491471167039e-05
1.6816111148679e-05
2.81949601029152e-05
9.74955490506726e-05
5.44212667858091e-05
2.94412042944315e-05
3.17009339976897e-05
1.48631340848839e-05
4.95922331808376e-05
2.7879499655024e-05
7.00184260926844e-05
3.4095658561537e-05
7.11905644964272e-05
2.50512813123405e-05
2.19847946426271e-05
5.34304849674856e-05
5.13287179337164e-06
4.73594010501091e-05
-8.52597052502206e-06
3.17428740830182e-05
7.70100472339848e-05
1.65285790460584e-05
3.51514735379719e-05
4.55477243353662e-05
4.35904025282361e-05
5.90525181327068e-05
-3.9326610872157e-06
9.44024665657711e-06
3.6188621538986e-05
9.29619688515845e-06
-9.07961359783179e-07
3.10200538810558e-05
3.20314581342441e-05
3.40208058617967e-05
-2.23700039922679e-05
6.01105487638353e-05
5.04460290946337e-05
4.0633914005827e-05
4.46270124423722e-05
2.91363263260196e-05
1.8749999566444e-05
5.14533310610177e-05
4.25470072185152e-05
2.82755191585904e-05
4.45957840313104e-05
7.19559773186551e-05
4.6376785839583e-05
4.01523699493501e-05
8.32597792331485e-05
3.04609316864521e-05
5.72852538588646e-05
7.67433409923499e-05
5.50179736384853e-05
5.74149666256312e-05
5.16889768991402e-05
0.000100462435629335
7.4614804247199e-05
4.00462558971768e-05
3.62545359717823e-05
1.53499182809275e-08
3.39628689180106e-05
2.58837585242936e-05
5.443192295581e-05
5.45993697792569e-05
5.3712458879083e-05
3.8471636372393e-05
4.6815618462546e-05
7.4948830741446e-05
4.72774450980846e-05
4.69040368460471e-05
-3.06151686521139e-06
2.54865428620718e-05
3.76802730150356e-05
2.23993028502312e-05
4.74920539857621e-05
2.56515336938331e-05
5.51038895248766e-05
2.70824761699477e-05
5.03420463317755e-05
4.76106950045375e-05
5.10848806231741e-05
5.58113298920674e-05
9.12877936540612e-05
9.65133027386464e-05
8.27886201450613e-05
2.72197708386163e-05
4.10833172362314e-05
1.8665766070526e-05
3.39837551524455e-05
4.50175164238877e-05
5.77464655678192e-05
2.60941366357879e-05
2.22985845857646e-05
2.28042909864889e-05
4.04142521815674e-05
4.80115008712427e-05
5.02775678563335e-05
3.64272638113841e-05
4.13619387816091e-05
9.67002387772939e-06
3.17853618721876e-05
2.61176293517515e-05
3.85612558123785e-05
-1.5233135673014e-05
6.08792929931243e-05
2.0040856771641e-05
4.20590263346679e-05
3.69433397206547e-05
2.31190472964356e-05
3.77587609830551e-05
9.65125026965955e-06
3.55454603067193e-05
1.69520569745336e-05
6.4883065099065e-05
4.85434942337397e-06
3.82629745175341e-05
9.18051786271219e-05
3.24821800617199e-05
3.39259935438567e-05
3.20074237591714e-05
1.87031476999436e-05
3.86092179755643e-05
7.89402289758177e-05
8.36043437765055e-05
4.86825562634685e-05
7.16110372417366e-05
6.10419810080031e-05
5.06269485175158e-05
8.23341181924209e-05
2.51355657384464e-05
2.90826886239476e-05
5.07449413187687e-05
4.01823539618438e-05
4.29110730036698e-05
4.7667448036642e-05
5.0703237047909e-05
5.79334159035e-05
4.22567252351134e-05
-4.28466130722735e-07
-9.05949944767371e-07
3.0599280367464e-05
4.29327506722646e-05
6.6461091904845e-05
2.87395306487474e-05
4.57318908359228e-05
4.66898949414958e-05
3.58209140626551e-05
4.56174499964363e-05
1.64884685588644e-05
7.42732451828276e-05
-7.58169113686876e-07
2.06687310116559e-05
5.05333041507889e-05
1.95166571053548e-05
-1.68728432932476e-05
2.61526566664251e-05
2.37208359104955e-05
7.69748594299327e-05
-9.60481665995142e-07
1.8589692205455e-05
3.42793301083525e-05
7.18940045071001e-05
5.26098144286978e-05
4.63602034629488e-05
1.94583625344253e-05
5.54163847980749e-05
2.35717259108076e-05
6.61012043130624e-05
2.34103022068982e-05
7.87089248297579e-05
3.44141642008737e-05
5.42139015267024e-05
4.68635438311457e-05
1.82357774821473e-05
3.2210426201263e-05
4.74622794616861e-05
7.58797023574729e-05
7.3970187584515e-05
7.13128263232377e-05
7.72913748046435e-06
5.39427936317895e-05
2.0116612656437e-05
4.02255911956097e-05
5.6204934606218e-05
4.81449306457399e-05
1.12749763235149e-05
3.70966728382974e-05
1.8255722506612e-05
2.67614500625607e-05
3.74835232932384e-05
9.69614481909398e-06
1.48811647435146e-05
4.56387886213616e-05
1.34356196583482e-05
4.00400610492298e-05
3.35453703809407e-05
6.22942289829751e-05
5.64831341610746e-06
6.3015723990222e-06
6.63233838435815e-05
4.02203692012146e-05
5.25232834526115e-05
1.11872437343384e-05
6.74511922231152e-05
1.64932944532624e-05
4.00415646651686e-05
2.14613299409515e-05
2.48513477476544e-05
2.50743698803377e-05
2.20773585948949e-05
4.12606887749137e-05
3.01926668398487e-05
5.02763329277053e-05
5.9615130303386e-05
5.8681776654464e-05
4.53325863411704e-05
5.9882235732708e-05
6.04248899707622e-05
4.26673912458773e-05
5.75886434928138e-05
4.01788749059664e-05
3.56958234967646e-06
1.09006298692578e-05
4.01931243840448e-05
5.77989887071627e-05
5.61738083983304e-05
-2.09158785594642e-05
1.40047516558763e-05
6.10187219222736e-05
3.99301245737237e-05
3.34549386026207e-05
3.33707453828729e-05
3.38926850727619e-05
2.95994173072022e-05
1.82095588596295e-05
2.53026894675552e-05
2.03656393875587e-05
3.70973952149929e-05
2.12453479804102e-05
7.41859808359465e-05
4.74739993539868e-05
4.20043687038387e-05
1.64073183348248e-05
5.4811915521946e-05
4.71886423057497e-05
3.04585557499211e-05
1.50111227933401e-05
7.77678059674523e-05
9.91129552564982e-05
2.86359618818249e-05
5.1746883407612e-05
2.5575333656498e-05
5.74054327034101e-05
7.25871758975458e-05
3.77156802310164e-05
5.73241747542026e-05
5.61079194577062e-05
2.97084479051733e-05
2.77734490886129e-05
1.23336400107177e-05
2.38964416724161e-05
3.00456995213475e-07
4.63365590746019e-05
1.16589225673196e-05
2.62872893115357e-05
2.31811538882999e-05
3.12266566821123e-05
4.09313879317214e-05
4.63700015959545e-05
2.86152397988191e-05
6.85801308528932e-05
4.73707284773806e-05
3.71341309016662e-05
1.5023316792318e-05
4.89896747704375e-05
5.03049945759039e-05
3.62023927520077e-05
3.84914055718776e-05
7.35847517507962e-05
5.96554474587539e-05
8.44436591664129e-05
6.33124179306658e-05
8.69388081634772e-05
1.71617132554163e-05
2.98082019120744e-05
4.69686964861532e-05
4.50856184317079e-05
4.30172060817785e-05
3.66062854914051e-05
3.20882713728091e-05
4.58681884102719e-05
-1.56980765745274e-06
3.80331288737226e-05
3.51001870076159e-05
-2.40258755853376e-06
6.17475964791188e-06
5.44755758168437e-05
1.78237517490543e-05
2.5052233612404e-05
1.99690152982483e-06
4.32483124009847e-05
1.45369054965841e-05
1.12982450460843e-05
4.03109258624956e-05
4.0250886713469e-06
1.77877399049784e-05
4.06956357067895e-05
-4.22715817817197e-06
3.90709542617735e-05
6.42722852443586e-05
3.75315935662295e-05
4.60786644377391e-05
6.97370355678784e-05
4.209906451466e-05
4.82018082891122e-05
3.95446747791185e-05
1.29820065201976e-05
4.48785991092448e-05
6.41855089318805e-05
2.41359785689214e-05
3.69427045620699e-05
4.65067684085703e-05
5.09287612137707e-05
1.56158904751571e-05
6.4233041917877e-05
1.99784422225382e-05
2.2008323065695e-05
3.39868587596299e-05
2.74066535533041e-05
5.34546532585469e-05
1.7808372334174e-05
3.70950059354694e-05
9.11869719540464e-05
1.56567899278515e-06
1.93092536787977e-05
6.52302693535415e-05
4.98856771773202e-05
7.22958498579625e-05
4.70660568604397e-05
5.69845503439871e-05
6.27952380503582e-05
2.20544867704807e-05
2.15380547713093e-05
6.00101004872375e-05
3.12602574721567e-05
4.50175779958979e-06
3.70638387417993e-05
5.08411933416303e-05
1.83517545688558e-05
6.11452820899803e-05
1.97388027578219e-05
3.49587523532042e-05
4.97682356641463e-05
-1.64705024618982e-06
3.49785414425363e-05
9.872223518023e-06
4.354348661374e-05
6.15506414848644e-05
6.07443435156383e-05
1.71865150436329e-05
3.28483294214896e-05
3.86748175149848e-05
8.52189440314861e-06
2.01626801862963e-05
9.34130963783974e-05
6.76559555855915e-05
1.47500392765499e-05
9.61362606151005e-06
3.80811938994148e-05
4.25451628053071e-05
6.47254773568976e-05
4.20083178901487e-05
4.18759732095355e-05
8.97609378358332e-05
2.08885164178955e-05
2.22436313531501e-05
3.71975810148873e-05
5.93214943129838e-05
9.55599953132494e-05
5.74676325065043e-05
5.62484033651712e-05
5.66678912887028e-05
2.17801434320488e-06
5.6865886417742e-05
3.57170161197513e-05
4.2082397149492e-05
2.61235594856861e-06
2.70756868492403e-05
3.92600707168743e-05
5.20126897947166e-05
1.57233060596812e-05
4.41894398714145e-05
4.8361552640219e-05
5.95666507339952e-05
4.26494939752817e-05
3.62968065797351e-05
5.47270082312872e-05
3.84767007589529e-05
3.6263319592603e-05
3.00730032678586e-05
4.64345676681627e-05
2.30963653459466e-05
1.69797949118109e-05
2.46020768091048e-05
5.15669060129319e-05
7.61896063634856e-05
6.44623978234993e-05
9.18583500624909e-06
2.80857819758812e-05
5.87901678863274e-05
4.10041500614174e-05
3.95184515731503e-05
-4.60302238876144e-08
5.24773868686894e-05
6.84884365364111e-05
1.17627764760075e-05
5.42817124329846e-05
5.70151662982296e-05
1.59143201723596e-05
6.17544271306554e-05
3.49080875214142e-05
4.62532132526097e-05
3.46746990151413e-05
7.65408206632587e-05
1.62411206791219e-05
5.46654051759305e-05
5.9918219149972e-05
1.57794964081088e-06
5.7197698756269e-05
3.84242146859131e-05
5.25241743058172e-06
5.34759719676592e-05
6.04417311994874e-05
4.19288055743634e-05
1.14952131540123e-05
4.7553103114156e-05
1.84522110651985e-05
4.41169025518391e-05
-2.17425572504262e-05
