# Supplementary material for: Research on computational propagation and identification of mine microseismic signals based on deep learning
Source: PLoS One. 2025 Oct 22;20(10):e0334641. doi: 10.1371/journal.pone.0334641 (PMC12543183; doi:10.1371/journal.pone.0334641)
Supplement: S4 Data — (ZIP) [file pone.0334641.s004.zip › 000100700001503.xlsx_0.txt_24.txt.txt]

1.97589094598405e-05
2.75377648049317e-05
3.35016398354531e-05
6.12340575784499e-05
7.41825243069405e-05
3.81085466234354e-05
-1.36572570553739e-06
1.76331299352918e-05
2.09903425274905e-05
6.65838026832271e-05
6.38680163533715e-05
4.61292134984313e-05
1.21175623695903e-05
7.86868895760334e-05
8.4466019348403e-06
4.61491119312268e-05
3.07298561212573e-05
3.32102414916382e-05
2.34513770737385e-05
4.79619343879967e-05
5.65399368316564e-05
4.33252072964185e-05
3.5193524188001e-05
2.53114423020099e-05
3.76276866627661e-05
4.00100621080009e-05
-7.64518108922147e-07
3.3759008629139e-05
6.15270490527734e-05
5.02927069996895e-05
3.43791589449947e-05
1.83581555099484e-06
6.57194838643181e-06
1.30003356467524e-05
-8.10193529946901e-06
7.37225897738056e-05
8.0462890220269e-05
7.13697114967298e-05
3.67391454709533e-05
3.63986142797392e-05
5.98924087469761e-05
5.87610657796619e-05
5.08237122597067e-05
2.89653688965566e-05
5.82324740036747e-05
8.21275567126289e-05
3.86932122173276e-05
9.87068051152763e-05
3.45030644605633e-05
2.24497525727102e-05
1.25412064298735e-05
3.32678247663441e-05
2.58793358496842e-05
4.19088062758726e-05
4.05106008602477e-05
3.40721931880786e-05
3.23377622543475e-05
2.44631324562585e-05
4.02726710435712e-05
7.23825417480194e-05
5.77680518902532e-06
4.4357126110557e-05
6.70260913880824e-06
5.12324651220882e-05
2.37816921552066e-05
-1.4700427480317e-05
5.06817839236609e-05
2.30393951417139e-05
-1.02061998717016e-05
6.32856256985216e-05
3.49391284691541e-05
2.05834839943399e-05
3.70997002170022e-05
4.61894117622638e-05
6.01027871332868e-05
4.19463047472003e-05
4.56791215031192e-05
3.79421951262705e-05
5.05918623260913e-05
1.5216601099681e-05
2.27198649800093e-05
5.7040362842069e-05
3.88224169768622e-05
6.40572997655873e-05
2.03480307823437e-05
6.58876457944327e-05
2.78703712395319e-05
5.38853956557043e-05
3.53434874732281e-05
5.16746258718736e-05
7.42944217530766e-05
5.06307592688676e-05
4.90605601129329e-05
3.51862250686309e-05
2.36388525339164e-05
4.69910210655791e-05
6.33064098215858e-05
5.99540149748289e-05
1.72473784528737e-05
4.60345404697988e-05
4.84547333790298e-05
4.64900634550983e-05
5.64888399731735e-05
7.03168995279737e-06
4.60810570865089e-05
2.62331378825646e-05
3.96214760355756e-05
1.28098916559138e-05
4.93783064958414e-05
4.8600768921638e-05
2.89156890127273e-05
1.55670270311621e-05
2.55448055979384e-05
9.55402414249661e-05
6.02026254767539e-06
2.41379195722435e-05
6.45836003716475e-05
2.64606948647955e-05
2.0219854593085e-05
2.3589040174226e-05
4.09779917694308e-05
3.45894224796171e-05
2.9487908318702e-05
1.7196303497311e-05
4.26325844331179e-05
5.32741993523088e-05
2.27814505391321e-05
3.33259746967377e-05
4.65220903552425e-05
4.42357730456559e-05
4.99872035901858e-05
6.36470655525707e-05
4.53705607172326e-05
4.5592237227724e-05
3.60006022812999e-05
5.99896841235285e-05
4.86363053630978e-05
1.46902248496062e-05
4.03771717310603e-05
2.65257430893678e-05
3.60925285311077e-05
1.76923373405435e-05
4.66314763079591e-05
6.45549433342264e-05
2.35763027411556e-05
2.45900322247105e-05
6.60390053142954e-05
4.16877402679944e-05
7.12445623658446e-05
3.22572591231678e-05
4.52532746194746e-05
4.10445685344535e-06
2.71782344978204e-05
4.52292074439752e-05
1.43533829942062e-05
7.95142525414311e-06
2.56753959685211e-05
1.94486032852198e-05
6.59452576063775e-05
1.82527079216837e-05
3.85155522873223e-05
5.85952784181741e-05
8.5110709826791e-05
3.45160674365399e-05
8.79289680475004e-06
4.2206641112381e-05
5.21005420441337e-06
1.17325262448377e-06
4.66219260709836e-05
5.89418840683877e-05
4.82362240545703e-05
5.62062507695642e-05
4.05479153615119e-05
4.43496111004192e-05
3.56437823799485e-05
2.86078999941316e-05
2.46948582466178e-05
7.38250939445685e-05
2.43002342802488e-05
3.10681103254589e-05
1.61907056716198e-05
7.75922097085043e-05
2.83799479636706e-05
3.40204927234697e-05
5.73773098726322e-05
3.2055905589154e-05
4.45903661135848e-05
4.4965173812762e-05
1.08923780681466e-05
3.05943254749414e-05
5.50109715792151e-05
5.31329386615162e-06
5.20892609636665e-05
6.2878076465293e-05
5.52835598284737e-05
4.47721995220939e-05
5.17509003801946e-05
3.33171422740922e-05
5.00357978726974e-05
2.79485628926046e-05
2.5968332619583e-05
2.68720975319914e-05
1.90039033592755e-05
3.48850689332554e-05
3.44519525595715e-05
3.28195439073157e-05
2.93357356462222e-05
3.33270302390147e-05
3.49984412269833e-05
7.22669259483446e-05
1.42924430041687e-05
2.15189572677752e-06
7.68399586124361e-05
8.2002733983472e-06
1.14511860405712e-05
4.87062529422748e-05
2.62501724543902e-05
2.88950463897281e-05
2.46622049712367e-05
3.4605302564401e-05
3.19335704699223e-05
3.89819425346137e-05
7.58861633195938e-05
2.15603726962808e-05
2.91100877823276e-05
4.61997451429717e-05
5.78697767705287e-05
5.31402590441691e-05
5.32485547450802e-05
1.81906740793311e-05
8.49921280769332e-06
5.11170941936196e-05
-2.49200506271609e-05
7.32252112283476e-05
2.26947578466103e-05
2.78184208462393e-05
6.1589384967565e-05
2.30554619127401e-05
3.75385837253934e-05
2.28813080400429e-05
5.01575790115656e-05
4.12805825641972e-05
2.71128714687227e-06
6.07528452207842e-05
5.95173022227811e-05
8.08824198944364e-06
6.16882540975245e-05
6.20045127453509e-05
4.96110445651273e-05
8.18009814621758e-05
4.16513975283052e-05
2.4554003927268e-05
6.23255840583319e-05
5.1854493288997e-05
1.84402442479793e-05
1.06417795609226e-05
2.36614864618908e-05
5.45294696601938e-05
1.4528122423282e-05
7.6422116378242e-06
2.61826482748394e-05
4.17975173503066e-05
4.30181340443941e-05
9.47465745922714e-05
4.30915452640797e-05
2.07149267007385e-05
4.48028234518178e-05
5.26237305390453e-05
4.40397776329556e-05
2.45915563398565e-05
3.03157631267182e-05
4.37125669530215e-05
4.15426416242374e-05
3.4151156740777e-05
4.4025667910432e-05
1.41954661112684e-06
8.02679368931708e-06
8.86519375730012e-05
6.9900120915835e-05
5.0485696600284e-05
3.35718836292307e-05
2.29629506694961e-05
4.09616150712844e-05
5.26127536051037e-05
3.90433412909539e-05
4.8138695473109e-05
1.54910097264096e-05
4.51198342960562e-05
7.40255750771349e-05
6.3906780122707e-05
1.21669619200451e-05
5.51238244342205e-05
5.15931828708525e-05
6.81034268111667e-05
3.88491309181898e-05
5.00339968730501e-05
1.89890772089211e-05
3.83532385111797e-05
3.6139536675644e-05
3.69952869521261e-05
5.11613565017836e-05
3.10736782610491e-05
-2.44837053962588e-07
1.90459137248895e-05
3.57753548630462e-06
9.88484198098341e-06
3.69203226988924e-05
2.98332390688578e-05
5.32069593181216e-05
1.28190719713852e-05
5.25023668990351e-05
3.3330287997298e-05
1.35211199898854e-05
3.19282098202902e-05
4.25163791204848e-05
4.90409331165933e-05
5.16051144256362e-05
4.601046567169e-05
5.29797805967017e-05
4.15808806130505e-06
-4.77737735720628e-06
4.93705706407304e-05
4.96923161753222e-05
3.71647624199252e-05
1.80240315897934e-05
3.17511343268413e-05
-6.806206302562e-06
5.51817195829665e-05
-1.07374743639144e-05
4.7672110921569e-05
3.45970398301068e-05
3.50762537334755e-05
4.13475072049864e-05
5.09242138892417e-05
6.05046428377475e-05
9.12039913907403e-05
5.68895662155966e-05
4.47175662924581e-05
1.20623010186056e-05
6.38174504122807e-05
1.54784496971352e-05
4.87816110387597e-05
4.42638576877158e-05
1.91265343971092e-05
5.35595950724938e-05
5.8498223787956e-05
5.50305443965371e-05
4.16672115507056e-05
4.2166132931436e-05
5.50027394163379e-05
5.2392620604871e-05
3.69053329181843e-05
2.66744228416481e-05
5.68591787369557e-05
5.46622920853624e-05
5.12535283310218e-05
2.34957094225592e-05
5.62694093531733e-05
5.48643940954838e-05
6.1209977925681e-05
3.22643929838347e-05
3.34206141236883e-05
2.72494904782655e-05
5.36035379287812e-05
5.05270319720808e-05
4.86736564634264e-05
3.60470310311437e-06
2.60628404989929e-05
2.00791934165107e-05
2.65038231587138e-05
3.3061799075698e-05
3.86904649363257e-05
3.07097970151021e-05
4.70920825777401e-05
2.63436562062702e-05
4.01967994570089e-05
2.5386848553674e-05
1.64923364143991e-05
3.19270473837409e-05
2.45715783513854e-05
4.25685689667885e-06
4.63392491743592e-05
1.60802319201325e-05
2.84258443488791e-05
4.56031549822604e-05
2.85820499751856e-05
1.13105722814768e-05
4.25210895756559e-05
3.27386824720679e-05
7.28702298357523e-06
-9.06687609732065e-06
4.33885182381365e-05
5.33574344493613e-05
2.08312812242326e-05
7.44241865741682e-05
8.00648383029439e-05
1.51469039816887e-05
-1.56421311264144e-06
4.32611023283706e-05
1.98243477097261e-05
2.97165101373e-05
2.05315244714797e-05
2.57444275265648e-05
5.62395191516193e-05
8.41254572287201e-06
4.21678652996161e-05
1.88931009439999e-05
2.03686611015888e-05
2.48897785022948e-05
2.62928484538696e-05
6.73299171565669e-05
2.85664403474203e-05
3.7670518171471e-05
3.19969207795893e-05
7.02031561440115e-06
4.53591122070939e-05
3.96747833464303e-05
3.27317196974049e-05
5.00162604311921e-05
2.64935638793703e-06
3.51789333693595e-05
3.37377540934298e-05
5.5988271795997e-05
4.3769622284101e-05
7.72173690742254e-05
5.40857343933816e-05
0.000100105391854882
5.56789896355391e-05
5.32189897906036e-05
3.75368618956316e-05
6.76177491341509e-05
1.49874331445343e-05
5.28931730910852e-05
2.20053625082913e-05
1.09787686935388e-05
3.68618407247889e-05
2.84656902121334e-05
5.16107305902214e-05
1.7321999966842e-05
5.91972969837816e-05
5.49954660013399e-05
3.26686467810079e-05
4.4980273917175e-05
5.74490371072948e-05
2.15667359224544e-05
2.38657291978327e-05
2.94190969177905e-05
3.39907821491434e-05
7.53535797401966e-05
1.34397205892856e-06
5.12027820467112e-05
4.76554831059908e-05
3.35453829192238e-05
4.29910850334445e-05
1.86171322996724e-05
3.65516450833106e-05
3.99709909642918e-05
6.35217744822043e-05
4.49017143549052e-05
2.73886712709984e-05
5.60375562461705e-05
5.74024718280543e-05
2.36957527995101e-05
5.9907224170372e-05
5.37367867856408e-05
3.2691343498843e-05
1.68759754910791e-05
5.13486084230782e-05
6.1044053500034e-05
2.52013167225364e-06
4.82875066500031e-05
2.81221955806211e-05
1.79265024099761e-05
3.96262057541799e-05
9.1110042167537e-06
3.09996649344062e-05
-4.01548786779999e-06
2.74092789888084e-05
1.21010261633689e-05
5.94073125469881e-06
3.02728399716761e-05
6.46426540002733e-05
5.10854023812254e-05
2.58614917210938e-05
5.45537667327501e-05
-8.02116437987795e-07
5.15733921982085e-05
-1.34234687573613e-05
-2.57546110920524e-07
5.09707369505105e-05
3.04283393337532e-05
6.59359467794358e-06
4.82855774142285e-05
6.7234216440441e-05
5.14892618101857e-05
4.33813563067382e-05
3.09864014093743e-05
2.040558921209e-05
1.10767998274812e-05
2.57406733646607e-05
5.86873380543916e-05
2.70390721438405e-05
8.63719269382075e-05
4.76812810681388e-05
1.17734156596597e-05
-4.35243503734746e-06
2.15742253344942e-05
8.88967713947032e-05
1.76575398612564e-05
6.17557384776208e-05
7.51133772824417e-05
4.84024374447461e-05
2.56650629720552e-05
6.70458858486067e-05
3.71585824278447e-05
5.92667363081371e-05
-1.02161276329619e-05
4.43311865971302e-05
4.69292766640041e-05
3.34267551507109e-05
5.18261664377355e-05
2.36116305491498e-05
4.98549032886123e-05
2.55436738549594e-05
5.53057354417511e-05
3.73830157195421e-05
1.56000957386762e-05
1.01767477421869e-05
1.99534556842693e-05
3.6915145505651e-05
4.13451832791611e-05
6.06369799609762e-05
2.64753171315908e-05
7.39288834618568e-05
6.24912242840063e-05
4.03055684473082e-05
7.81934268503714e-05
1.73876829283881e-05
7.8465473291214e-05
3.84020720525856e-05
2.26106013773765e-05
4.83005893911523e-05
6.89571915009319e-05
7.18607416075502e-05
8.33126444980687e-05
3.69942560388868e-05
4.93041851607861e-05
5.72722424471276e-05
5.04768053592036e-05
5.43053280663371e-05
4.59868701977025e-05
3.02974188824363e-05
5.58029381939633e-05
4.41967310753486e-05
1.42444911303751e-05
1.15896223091738e-05
9.95285212780138e-06
5.39792820986121e-05
3.91181228762127e-05
3.76629469317413e-05
4.62366483217869e-05
2.63506581652636e-05
-5.46259093876186e-06
3.39883406839452e-06
3.87561849807676e-05
4.51182006323893e-05
3.33988669890815e-05
6.65729486192372e-05
6.74772833891642e-05
1.23378215227416e-05
4.13052333874984e-05
2.11338319998764e-05
4.93784959915301e-05
5.7742897546426e-05
4.54689053684929e-05
2.3957381855935e-05
4.2049220894359e-05
7.18607518670497e-05
7.53608960049852e-05
5.51234995332384e-05
9.26321917962891e-05
6.58924010652539e-05
5.74352120147446e-05
3.22994762221762e-05
4.77263021378733e-05
6.16504128842041e-05
5.74984169407585e-05
4.38203751672748e-05
8.42358564851441e-05
3.09147479069208e-05
3.63633658745578e-05
4.24004964593913e-05
1.45634740821287e-05
-1.65810450865398e-05
4.62924981868016e-05
4.59713826760878e-05
4.74171807457473e-05
6.05931219666975e-05
1.14061968466107e-06
2.27009866966045e-05
4.81258763899517e-05
6.69615661058781e-05
3.33437014485908e-05
6.50782450849423e-06
2.89099722541487e-05
-7.65538247751793e-06
5.01826038344604e-06
5.43160787294392e-05
2.11773617523513e-05
2.61502228385321e-05
6.70796644140941e-05
4.52631937915783e-05
5.20879203856109e-05
4.89477380843061e-05
5.3468598415578e-05
7.12283891128001e-05
3.53684400569409e-05
4.61715493763613e-05
7.78407489636866e-05
4.17177891852363e-05
2.92546543042345e-05
2.02960748638117e-05
4.10228333140215e-05
8.52818438734222e-05
4.44792239631879e-05
5.57206487830675e-05
3.58537874771837e-05
1.453084519788e-05
5.27252449432096e-05
5.3484681425494e-05
4.07658141372005e-05
-4.17884290966736e-06
6.2406950463991e-05
3.71877704852553e-05
4.22701701026821e-05
3.72356149110945e-05
1.71746570337041e-05
5.29668287089088e-05
1.26713491286512e-05
3.24873856918056e-05
3.02017490472036e-05
4.12905105180412e-05
2.49517385565541e-05
9.8069993635977e-06
4.50117074506414e-05
4.24592012535596e-05
1.36678814455231e-05
3.16327752153211e-05
3.14498351057634e-05
2.52217421775923e-05
3.32214494537538e-07
4.13487435721364e-05
8.30277477110323e-06
2.86201300727572e-05
5.28842093623947e-05
2.64473955391653e-05
5.62340816457486e-05
8.89467978007215e-05
2.1413225253874e-05
6.3483580246808e-06
4.832104857627e-05
5.13775809689586e-05
3.24705013943991e-05
3.99544655871619e-05
4.04154810425419e-05
5.79144290763003e-05
4.60802765781145e-05
6.76234868295281e-05
3.84697312503653e-05
5.77582465197933e-05
2.86465617115272e-05
-4.45887931075018e-06
2.47307956515444e-05
6.26105886109478e-05
3.7382165419275e-05
4.40020550328884e-05
3.36156557051855e-05
4.50218296408077e-05
4.19342824633929e-05
3.79316423877617e-05
6.35827612974515e-05
-1.42717201281539e-06
2.92519159836593e-05
1.09244367270056e-06
4.36990516141402e-05
2.22234220838407e-05
4.93916732919719e-06
-2.7980783535439e-06
-3.22167581678155e-05
6.4376105712458e-05
2.08155841410154e-05
3.63927907340307e-05
5.2808017615528e-05
3.90522662280165e-05
-5.22247229413456e-06
3.51649331355774e-05
2.29156857224288e-05
6.15946299351415e-05
2.4930964551819e-05
2.17233665974816e-05
1.70836137597386e-05
3.69838596251792e-05
5.56787910785101e-05
5.98289228588504e-05
5.63075147949781e-06
5.56732234973248e-05
6.42046488902659e-05
3.1550580099906e-05
6.08572564972857e-05
3.13001415313319e-05
1.4156790982156e-05
3.02377967140421e-05
7.67175545396828e-05
3.899121247935e-05
5.78435543076705e-05
6.05073144729125e-05
2.44588021733635e-05
5.70267773920404e-05
2.39192417267149e-05
3.49052325429712e-05
3.11596308034219e-06
3.65343896491942e-05
4.19225148108067e-05
4.16107723814621e-05
4.35049508211621e-05
5.52372214767055e-05
1.04624532785998e-05
1.44688147899047e-05
4.81695201297897e-05
7.18807963889942e-05
3.71194835214043e-05
5.54548674958316e-05
5.99720335506601e-05
2.20260055245601e-05
4.20630015828387e-05
5.57624985453847e-05
3.97454685766385e-05
3.1801840644326e-05
3.31290113405884e-05
5.59887102863994e-05
5.21632913333244e-05
5.30290519059886e-05
7.82363291757778e-05
5.31783227068794e-05
5.58231706243774e-05
2.59385821979972e-05
4.75575403727984e-05
9.34628443200437e-06
2.76440908337669e-05
8.95745568514322e-05
8.51451078123657e-05
1.37053172441985e-05
7.26075378644435e-05
2.56215432373053e-05
3.5009047767101e-06
5.95644891282676e-05
4.42391475084021e-05
1.35607237256489e-05
7.40996346601677e-05
7.41775076480559e-05
6.65578815181189e-05
1.90293467238266e-05
3.66039280563068e-05
6.57652171228135e-05
3.1068158005191e-05
1.4127758488483e-05
4.82647660374486e-05
3.43075116227314e-05
3.02871788293009e-05
4.70135510475355e-05
3.11695017685201e-05
3.57091004552246e-05
3.47290488751752e-05
3.44541592368539e-05
4.07358434707637e-05
4.21326321817121e-05
1.87537576205272e-05
5.5468495124269e-06
8.34738965199075e-06
4.34587183735051e-05
8.46699012559733e-05
3.71426691321125e-05
4.48931572309257e-05
7.0918260826665e-05
8.99968586393007e-06
6.18262357807255e-05
1.02849377568994e-05
6.56428116213388e-05
5.57195688667638e-05
-1.05291860582505e-06
4.93724981730016e-05
2.01704399247301e-05
3.68434969125077e-05
4.52326234160416e-05
6.45641399577687e-05
3.72698720784439e-05
5.23500678609698e-05
4.8946412687673e-05
4.46531285977687e-05
4.03307722333583e-05
4.61324192423629e-05
2.774379532086e-05
5.99027985807753e-05
-1.593428719741e-05
4.94917656588623e-05
1.59454411875018e-05
6.33180459869603e-06
6.69171162285775e-05
3.36154271167199e-05
5.96296667688307e-06
2.06846994117656e-05
4.95145513427344e-05
5.07661337484626e-05
1.24784409157389e-05
4.63247734395212e-05
5.14593309764886e-05
6.4438445541734e-05
3.81417710164116e-05
4.26420814690973e-05
9.46042918508134e-05
4.01504061913244e-05
3.46468978765383e-05
1.8547856585643e-05
9.41208995201878e-06
2.09754188152126e-05
5.11834654252121e-05
6.46390480463333e-05
2.6442522891994e-05
3.0749802496916e-05
3.8214297671499e-05
4.35051514778085e-05
8.92823445057962e-05
3.48182717900205e-05
4.02734020660504e-05
2.49018341756833e-05
6.0358129365327e-05
2.46794196543259e-05
6.48756056650565e-05
5.73678669443225e-05
9.48362098395856e-06
1.76870062103977e-05
3.30691968218912e-05
6.55504697710013e-05
4.95915223030419e-05
6.91681142368487e-05
3.32957536837196e-05
5.48160756823051e-05
4.77001253932444e-05
6.90480354204416e-05
5.50776714991316e-05
3.94616671416693e-05
4.81112538256682e-05
3.37756156768003e-05
2.70917185506332e-05
2.33193251900142e-05
2.89264164946167e-05
1.02629828438263e-05
7.18367571970493e-05
3.4818502504836e-05
3.24228749472373e-05
4.37383589639736e-05
4.7020000339027e-05
4.38557285902643e-05
3.34314720551991e-05
3.36168799396313e-05
4.80864554072433e-05
2.11844779276378e-05
2.06370138018885e-05
4.55479875165116e-05
9.66904126594383e-06
4.48626541886974e-05
3.52018067571825e-05
-9.54715668078616e-06
6.71887544435185e-06
1.00015298713399e-05
4.86114765332074e-05
5.37301081317814e-05
3.73479081508441e-05
1.30184833101052e-05
-1.90611405118936e-05
3.05466891686003e-05
8.06903726908918e-06
3.60651314643919e-05
2.26282736989461e-05
1.71890069750836e-05
5.501615447616e-05
2.71626761922435e-05
1.14921915212726e-05
7.79448729573404e-05
4.1060865741944e-05
5.96727653222723e-05
2.25483017358023e-05
4.57465131306385e-05
9.11323556437304e-05
5.73399035763491e-05
4.1104172140349e-05
3.39153755250465e-05
6.22541396290697e-05
3.69323804729319e-05
7.11037670917548e-05
6.50602195731434e-05
3.97504537472399e-05
5.47662485683908e-05
5.56222066435444e-05
8.2998944062383e-05
3.91993957732197e-05
4.38943325661617e-05
5.52326670185943e-05
1.13840157295609e-05
1.33385158538782e-05
5.82036028842508e-05
4.55963365733661e-05
6.48790495481751e-05
6.63188709602687e-05
3.06822286172677e-05
5.60043155800255e-06
4.47360645399927e-05
5.30799447816235e-05
3.07161663343131e-05
2.81914673178225e-05
1.61699868672818e-05
3.27636149594527e-06
4.67804170376884e-05
2.67431586225158e-05
5.25512725934586e-05
7.9070403318279e-06
2.28898957106354e-05
3.50829636187658e-05
1.36993765547137e-05
4.09873367812513e-05
4.67761403259866e-05
4.54379292281423e-05
2.31493804849831e-05
5.3201259752104e-06
5.43923996248196e-05
3.85336199761804e-05
5.10271606094453e-05
5.71309126375899e-05
6.08828446984155e-05
5.59010025274203e-05
4.56705954936553e-06
2.97188664754667e-05
0.000110628095875945
8.03022192822128e-06
4.27124615673822e-05
5.72174071186682e-05
3.58710781872556e-05
8.52721268503676e-05
4.95686272378839e-05
5.80257588878526e-05
1.5342516314019e-05
5.0431588585853e-05
4.60483608915995e-05
7.85612490999527e-05
3.28027399944926e-05
9.93087184578637e-06
2.13612996159314e-05
9.42021802587694e-06
3.77909128312596e-05
6.94716813934846e-06
4.16748646611348e-05
-1.7330561228274e-05
2.8569297174695e-05
2.93634600798335e-05
6.24564134935287e-05
-7.36452271881808e-06
4.32807065562872e-05
5.41491344529666e-05
2.3656377019217e-05
4.50042194676192e-05
2.29144450986481e-05
4.2792694939805e-05
6.34876652689592e-05
1.56040753395285e-05
5.9694672825276e-05
-5.93597142891694e-06
3.64900673732824e-05
2.26490694362196e-05
2.28647066680147e-05
2.68087025225431e-05
6.93216054076272e-05
7.94291160347888e-05
5.96324181601194e-05
3.91493971054372e-05
7.63246507123148e-05
6.19040291356944e-05
6.55203171294901e-05
7.82143395285686e-05
8.07485820852185e-05
3.8510482198484e-05
3.63564897106087e-05
1.66935975393466e-05
7.23274457142655e-05
5.64911575591536e-05
5.80002940265172e-05
1.85992955129795e-05
6.2649846428541e-05
1.80620348534591e-05
3.4006630516329e-05
5.52064291290407e-05
1.69815752534853e-05
4.24430870929381e-05
6.32920722856309e-06
4.40039455129604e-05
7.06445123592473e-05
2.46269207152829e-05
-4.67814876901671e-06
3.18649739622089e-05
5.40054871918937e-05
1.51941318318719e-05
6.68346399266173e-05
3.78535164286328e-05
-5.7231214737486e-06
5.92974658273356e-05
-1.19777054944937e-05
5.03825935920357e-05
4.33340366875649e-05
5.00782900040938e-05
3.43809988321911e-05
7.24159989367532e-05
5.79446244686833e-05
3.15336942293291e-05
5.85850201824861e-05
4.43091275834845e-05
4.33761162803111e-05
2.53875249939062e-05
9.28814349975109e-06
1.31235702646879e-06
3.85288905124657e-05
3.00708251833104e-05
6.58000324004552e-05
1.1091891535362e-05
5.35010559581792e-05
5.08103042839798e-05
5.32635735840595e-05
5.30374808998707e-05
2.59432335729045e-05
1.08070244861301e-06
1.07225869727235e-05
-6.28267597337178e-06
5.87283045492976e-05
3.56705163244127e-05
2.70119725687391e-05
4.79805588259028e-05
2.04292848678812e-05
-1.53441830317719e-05
6.23796930961198e-05
3.88042886023657e-05
3.20351219589464e-05
2.23367632905923e-05
4.62091488139092e-05
3.10355306315657e-05
2.01910324101491e-05
4.33663911056143e-05
7.13796076345887e-05
4.8062444792037e-05
5.35632619855599e-05
5.48286743689269e-05
2.87381534838647e-05
3.68967703588456e-05
5.688755035516e-05
4.7011277766292e-05
1.39384277204939e-05
6.3046351146595e-05
4.98287237640563e-05
2.95469335086392e-05
4.23428899178336e-05
1.30925957504349e-05
2.69663568799349e-05
1.64811253832733e-05
3.10405172914091e-05
4.64744555330335e-05
2.14525238093641e-05
2.46984408799936e-05
1.96586883941941e-05
-1.16659596044605e-05
2.2502713547406e-05
3.80623526096238e-05
4.03272250713541e-05
4.65850095817162e-06
2.29003329007218e-05
3.09318842108149e-05
2.90860293184764e-05
5.26620332354296e-05
5.89565594879097e-05
3.76928362175877e-05
3.2094308987685e-05
5.10627222628204e-05
2.39493830808648e-05
5.57935084142568e-05
2.10761020050536e-05
5.25935246490088e-05
5.83788079570205e-05
2.9029684419988e-05
4.03461423999733e-05
5.69597207754121e-05
7.42239263903578e-05
4.52844832200187e-05
5.55211647852565e-05
2.9417176999758e-05
3.668173777973e-05
4.13873601825079e-05
2.9674570493184e-05
2.78025177905006e-05
7.53074733587059e-05
1.12374984897939e-05
-8.16983872742927e-07
3.86649743838761e-05
-6.80170333375873e-07
2.59233893510921e-05
2.54167681231011e-05
-3.88960159517706e-05
6.0701026071788e-06
1.26366659606902e-05
3.47715141891107e-05
3.54589565916508e-05
1.45709940130234e-05
1.02107278935012e-05
3.22777624890955e-05
1.21368352572258e-05
8.40680323790488e-06
1.25504466894044e-05
-2.99219052395697e-06
4.65167997359563e-05
3.9658107502888e-05
2.60527406552375e-05
4.19981301907689e-05
2.74909894792195e-05
-4.66536047221367e-06
4.64975836321017e-05
5.72712601742072e-05
5.54099209229942e-06
5.22854769237632e-05
6.44449054857522e-05
5.68114979037816e-05
4.57695816709976e-05
4.24033609085022e-05
2.2075544468397e-05
3.53646709288847e-05
4.3814371687352e-05
4.55207816970004e-05
3.41251129600645e-05
5.45202065395612e-05
6.88584254234915e-05
4.39982435180523e-05
7.80667006319525e-05
4.21489936300568e-05
5.28558841387082e-05
4.27597444962056e-05
2.35969967418072e-05
7.36698946949875e-05
-1.51813146625456e-05
1.23899529802064e-05
1.48883703864521e-05
5.77973246338424e-05
3.84956223385299e-05
5.58909956380024e-05
-1.16179620661581e-06
4.02945805354615e-06
3.73733364280414e-05
8.83908801522407e-06
5.76641757881865e-05
4.61041344077433e-05
1.5667468268431e-05
5.7209146161024e-05
2.09974262993674e-05
2.74311899332807e-05
-4.70509458801688e-06
1.5949465568546e-05
2.5969264527366e-05
1.22819420891099e-05
2.61259187158529e-05
4.68700436075167e-05
4.86660994463596e-05
3.48366409096842e-05
1.63686152884519e-05
3.14010617322731e-05
1.64182903713142e-05
3.46886307175274e-05
3.10148234013097e-05
4.58253336371749e-05
-6.71180385343722e-06
1.04498564338699e-05
2.12009393936862e-05
3.06134899456111e-05
1.04661244373764e-05
1.1423957673344e-05
3.99944356568252e-06
1.83424889635433e-05
3.15025926804265e-05
3.19761126418995e-06
4.92756456036575e-05
3.67718254111498e-05
3.0695086322658e-05
3.39889594680832e-05
5.03818596277895e-06
2.88087185904694e-05
2.99859196780681e-05
4.01684884100611e-05
3.67450780564611e-05
6.11982862713509e-05
4.01304497427198e-05
4.18854830231033e-05
4.21264654858218e-05
2.23828611488065e-05
3.59196302577658e-05
2.02964106990713e-05
1.22864983034107e-05
2.27341814291784e-05
5.41684799894028e-05
5.77617025721172e-05
1.06889161857274e-05
2.64668463678143e-05
1.59231259470716e-05
3.73844411565333e-05
2.85778907875417e-05
4.08779058526153e-05
3.91558985174498e-05
4.77842575969129e-05
-7.57729007854831e-06
3.22176059652912e-05
1.47101088160425e-05
3.81205744020485e-05
5.41170659254755e-05
2.33893087829993e-05
-9.68750255409684e-06
1.7527712350325e-05
1.35438169906734e-05
6.27662241298468e-05
3.46955349079994e-05
3.3450471356914e-05
1.22978598777279e-05
5.76950992172971e-05
3.96281834366516e-05
5.35653689942088e-05
6.02040682919013e-05
1.11845250881088e-05
5.48786112589806e-05
5.45043486915836e-05
2.16607541626126e-05
7.73661018291565e-06
2.40081807245123e-05
4.88370208212354e-05
3.1271722697666e-05
-8.48468321182469e-07
3.63198774382623e-05
5.59114505045688e-06
2.04411559923635e-05
3.76031251348654e-05
2.13913055067121e-05
3.41551521468001e-05
6.70275700815783e-05
4.13055759351128e-05
2.33594026154797e-05
7.21124478755308e-05
1.67115439514096e-05
2.00758074352702e-05
4.2978621431338e-05
3.39790823812846e-05
3.95426169264844e-05
2.3958206958615e-05
3.20112852592777e-05
2.80249450665601e-05
3.22584185849114e-05
1.37573541492515e-05
5.67390802597139e-05
2.73110912978084e-05
3.99381459923065e-05
2.26378610495295e-05
2.59953517965569e-05
4.36881467584819e-05
4.92798412996724e-05
1.82329151249009e-05
2.68166323266706e-05
4.26935542307154e-05
2.67055156051822e-05
2.51373259327557e-05
3.62576810980651e-05
3.27936450755607e-05
4.65807036238179e-05
2.30451502111919e-05
6.78609653255961e-06
2.38472409395675e-05
4.11126800376695e-05
-7.2661180228404e-06
2.59945141601749e-05
1.42252104549862e-05
2.45410898500154e-05
3.1936465230038e-05
3.70296438308596e-05
4.96872438762471e-05
4.60454494816267e-05
4.3268278250964e-05
5.82493745035942e-05
5.53735151326584e-05
2.31511920246719e-05
-9.02031987155298e-06
1.49977156455704e-05
3.70516943227887e-05
2.97587586588579e-05
3.22920993788571e-05
4.54299543622656e-05
2.15444938044282e-05
3.53556201848782e-05
5.66710368446927e-05
6.62676868051714e-05
5.43548973735307e-05
4.00934372648356e-05
8.27324058421841e-05
5.01879019819092e-05
3.5437809713251e-05
5.98838002647674e-05
8.96349161606796e-06
3.33458500872986e-05
2.60347007097089e-05
1.40253090661736e-05
4.59488799738718e-05
2.29499932919628e-05
2.36576221418077e-05
3.44912249094566e-05
6.68591981775418e-05
9.1655998277267e-06
3.26306721910028e-05
3.66739336112436e-05
1.48659232270513e-05
4.05278679495863e-05
4.26239215855265e-05
3.92204304543025e-05
6.45477001357159e-05
2.44933297973937e-05
2.01969896837797e-05
2.48384969407777e-05
2.19139738063444e-05
5.77585224507812e-05
3.98348751011844e-05
3.1880945452485e-05
1.03051492531911e-05
4.2324462419668e-05
3.58364245490773e-05
3.28606016785824e-05
2.75754645592435e-05
5.08936292542601e-05
3.01793938818328e-05
2.36379296104375e-05
4.95316660078746e-05
3.65678928647829e-05
2.67833180409669e-05
4.36978602447067e-05
4.04744902426172e-05
4.78561437316228e-05
4.92480224511943e-05
1.78913389631497e-05
2.34943404651771e-05
4.02731234532017e-05
1.73444030670925e-05
5.53053651190455e-05
3.01871910037694e-05
4.11526169668504e-05
4.06672725172495e-05
4.46572978614318e-05
4.94107286620347e-05
2.52124299863053e-05
5.71938993102825e-05
6.55770491940049e-05
-4.94489194176814e-06
2.02589010162202e-05
3.61794601861964e-05
4.88329603672392e-05
4.96783743287766e-05
6.42510543466239e-05
4.0958839622303e-05
3.01098720256379e-05
5.01101708193209e-05
6.13083870681485e-05
1.71298233704501e-05
5.79890507223099e-06
1.80432018732404e-05
2.51562440002272e-05
2.29449745199591e-05
3.69154790968337e-05
5.46111846516061e-05
5.08377401625808e-05
4.1887954710129e-05
3.39230334267346e-05
3.30504909558526e-05
4.58740083831086e-05
3.33146484737703e-05
3.1782007714522e-05
3.43180829657422e-05
2.77649901864821e-05
6.2997599919701e-05
7.23741557179036e-05
2.56841659353199e-05
2.24634600407978e-05
2.75259684836094e-05
5.08056171012262e-05
1.49916315328046e-05
4.90880189083926e-05
3.52577748179025e-05
4.25998684620249e-05
5.40819758667273e-05
6.87032390201337e-06
2.27497923222206e-05
2.41695668343402e-05
4.72596779761738e-05
3.12851865627051e-05
3.4264394522642e-05
1.98029422597509e-05
3.28670005139836e-05
6.9652241465203e-05
4.69335846648106e-05
6.61756808246445e-05
1.57759844614776e-05
2.205915121808e-05
5.58882239037272e-05
8.95021334493464e-06
5.19504959266822e-05
1.86625150205358e-05
2.6114609522367e-05
1.00071069516673e-05
6.61905888525485e-05
3.2688357732314e-05
3.39778852960987e-05
1.27820593193712e-05
1.73619389627932e-05
1.22305019480635e-05
1.2060400288659e-05
3.9078367181257e-05
5.64073617738579e-05
2.85978157324081e-05
2.094517508561e-06
5.98309529319683e-05
1.54795951252787e-05
-2.24267497786773e-06
4.50630494778447e-05
3.55804905362556e-05
1.36977566930323e-06
1.07932273210286e-05
1.78171015504436e-05
4.49063207078703e-05
7.41056553750145e-05
2.03695128296104e-05
5.06312954530443e-05
8.27446213162716e-06
5.74226898582861e-05
4.12329522775368e-05
4.37931088681864e-05
3.25451656712214e-05
4.36469663823814e-06
5.20446939596857e-05
-7.99903447657932e-06
1.87309387552783e-05
6.60705398254875e-05
3.66084411334937e-05
1.77129063375925e-05
3.63483181618316e-05
7.53955066802525e-05
4.53513918147296e-06
7.07069863192234e-05
3.64626232200574e-05
4.3772855874051e-05
4.11669153024573e-05
1.20247919344837e-05
1.15305634098166e-05
-8.20220603052395e-07
-1.85963785633913e-06
1.43755260337732e-05
4.16957830607496e-05
-6.03525899283366e-06
5.02889422837599e-05
2.52415350911853e-05
4.37431017457716e-05
9.15653710427268e-06
5.85533341307179e-05
1.667342862866e-05
3.50016719563524e-05
1.40571497700225e-05
5.0675964190578e-05
2.68329320113779e-05
8.00388007673191e-06
5.09502784029452e-05
2.16318344013917e-05
8.41604957074383e-06
4.03271594421832e-05
5.56857845200737e-05
1.87401340444594e-05
7.85946871707398e-05
6.960859190514e-05
2.89274954953575e-05
4.95614751048893e-05
8.84308462326258e-05
4.14790933435917e-05
5.03816419227503e-05
7.44139538336657e-05
5.91078894909053e-05
6.25667179750293e-05
5.1288031324115e-05
6.99143880482361e-05
5.78629512723496e-05
3.32457143447907e-05
6.26085474264774e-05
2.15082541309315e-05
6.26084249179483e-05
3.90069943184612e-05
5.75241349444244e-05
9.66466750458032e-06
3.42207260416078e-05
3.50677115554289e-06
-2.27147278950149e-05
-1.57479310477769e-06
3.13361423404974e-05
-2.2816633025471e-06
2.07906978217375e-05
4.58604202278122e-06
2.18229137203045e-05
2.95653883152061e-05
3.67752087479103e-05
-1.90030514572751e-05
-2.83518836089198e-06
-1.97805634377436e-05
3.77931567914549e-05
1.82595306245986e-05
1.24079497661859e-05
5.3228784015838e-05
3.6791126549713e-05
5.60128125355239e-05
4.37239588673699e-05
6.02387476350112e-05
6.29856356565931e-05
7.10085302306562e-05
5.08364637340317e-05
6.1510117760128e-05
6.5071545625408e-05
2.87825251753144e-05
7.37232460650091e-05
4.89052381963275e-05
5.09804417667335e-05
6.77971148452543e-05
5.08655176610747e-05
3.73136638380198e-05
4.73369679945e-05
4.48684076788128e-05
8.34569772666998e-05
3.16229456263063e-05
3.77166227166074e-05
3.94451707163817e-05
4.04404659151333e-05
4.54330521393286e-05
3.31470227523032e-05
8.72264974131515e-05
1.96291020883237e-05
8.49852446668483e-06
3.36049453841817e-06
2.93605407390815e-05
2.70462553516671e-05
3.34568909494397e-05
6.11211896521256e-07
3.26831858947208e-05
-1.51876258779698e-05
5.24068293799971e-05
9.76166712820029e-06
3.1625344108462e-05
1.19843352197311e-05
2.90705698518102e-05
3.6383633367981e-05
5.48152645844378e-05
6.87093431220521e-05
1.7999800881464e-05
4.76016558846868e-05
2.73438246147582e-05
3.03819583009629e-05
1.47836223324409e-05
7.02186454040648e-05
1.11010754160411e-05
2.03945176016629e-05
5.78661111234565e-05
5.74450021401728e-05
3.37418040238536e-05
6.98387547465299e-05
6.69463717547958e-05
4.84702790475578e-05
5.11702007183961e-05
5.35989602307844e-05
3.21984440060065e-05
3.84533417667574e-05
4.80875432734219e-05
5.25850554753614e-05
2.03398109866695e-05
2.70996157701737e-05
3.49833676605043e-05
3.66961991082569e-05
1.36867319116784e-05
4.59860166793033e-05
5.56054740025155e-05
4.53979824927466e-05
4.9745954775013e-05
1.04312659975127e-05
3.7443823685931e-05
2.7112940365505e-05
5.69210040542173e-05
-4.00940063088808e-06
-4.6697761456585e-06
6.30369210474495e-06
1.82499063941049e-05
4.60051896698743e-05
-4.19317175197921e-08
5.68491262829964e-05
-3.86761539114963e-06
4.72482068983041e-05
3.20197313119943e-05
4.92012816483829e-05
4.6862349315647e-06
7.15919144557634e-05
3.98919573810813e-05
1.01576390246064e-05
-4.90089457834509e-08
1.018936373462e-05
4.4454225614922e-05
6.22206517315648e-05
2.93477863712969e-05
1.58548503266951e-05
6.17266220556425e-05
4.51957920381272e-05
4.4316483147478e-05
4.31638380891008e-05
5.3902540698504e-05
2.85128822848595e-05
2.26903949870147e-05
5.31129762238969e-05
3.70161434913871e-05
6.37332332941867e-05
6.10899656712857e-05
3.75339170448381e-05
1.22980893846253e-05
7.43466624134451e-05
4.79228131818082e-05
2.26710480142706e-05
4.28481289725047e-05
6.12071379696666e-05
7.61702929913881e-05
3.4478268379179e-05
6.90012581314115e-05
4.83592726905864e-05
5.92042123264245e-05
4.60286518810011e-06
5.25496296425357e-05
5.66934102608232e-05
2.71565983103886e-05
6.04258920720377e-05
1.83915698393757e-05
6.25708749458071e-05
2.21335871434801e-05
2.37836915960522e-05
1.97504696321836e-05
5.92940129929633e-05
3.6093706072814e-05
2.86183504561329e-05
3.37734939947988e-05
3.30136192490703e-05
1.36384593939611e-05
2.41591015791307e-05
5.14575399166628e-05
3.77671524680785e-05
1.91549332417214e-05
2.57020074768875e-05
2.48853835211922e-05
2.66614970734654e-05
-8.35946243621002e-06
3.6907760712257e-05
2.78226972480168e-05
6.19991485832601e-05
1.09826956903032e-05
4.39915469898715e-05
6.88213514499001e-05
6.05856721209012e-05
6.43587580218593e-06
5.20539440192693e-05
3.98483855410572e-05
6.87598929895827e-05
4.22121289106459e-05
9.0558115438952e-05
6.91487832638041e-05
5.28547396867467e-05
1.5542916522864e-05
5.43842572920699e-05
1.63753655390881e-05
3.57850662435824e-05
2.5048418723136e-05
-1.18622511616083e-05
4.40326024992442e-05
3.9324223964584e-05
9.92158591925563e-06
6.84421243984994e-05
6.62274805840732e-05
3.14598040046977e-05
4.76455093948308e-05
5.33634562839111e-05
5.13379048752332e-05
3.42434460732173e-05
3.55687052667627e-05
4.11527952837668e-05
1.34648694868968e-05
1.74158877446019e-05
2.30663229761378e-05
1.30200369403575e-06
4.77166355174031e-05
3.93122982605783e-05
9.50558798390945e-06
5.34680913044777e-05
6.81440906818621e-06
3.21728991044568e-05
1.99448473950079e-05
2.52254393721436e-05
6.8790438636954e-06
6.82651483609938e-05
-6.76996763407141e-06
2.4070218841269e-05
-1.00984434407405e-06
4.63955905571438e-05
4.56511628368756e-05
5.45919444787841e-05
4.71192045459284e-05
6.22895548222914e-05
6.35842596707997e-05
5.0068422751842e-05
1.83306402397585e-05
5.67386008340771e-05
2.29121884020414e-05
8.83898935686373e-05
3.84997971586937e-05
4.32457001240754e-05
8.13875306300071e-05
3.88611826157067e-05
4.02195724504771e-05
2.47887576091141e-05
5.82176226285214e-05
4.5425921926231e-05
2.83217391323786e-05
4.13923335706666e-05
4.14729128958617e-05
1.16363705212913e-05
8.86277193762094e-06
3.09042017735218e-05
4.86020757626206e-06
1.72268143555086e-05
2.46887324843503e-05
1.48075569357049e-05
5.78454872192607e-05
1.08714758840005e-05
3.88204745716615e-05
7.46747261755641e-06
3.72779148008866e-05
3.27600780385248e-05
-2.62503370510755e-06
4.20915255269552e-05
1.05723544921704e-05
4.40420680921904e-05
3.10919026433375e-05
8.29741429131986e-06
-2.71146209909375e-05
6.28080712706808e-05
2.25765462873548e-05
8.83246056219233e-05
3.96901725676963e-05
5.23271172580857e-05
6.71122793315076e-05
4.30541081039026e-05
6.56654598839639e-05
2.98989910268404e-05
4.96378825607636e-05
5.11901990011999e-05
4.9522099107516e-05
1.17576768327864e-05
4.40000648039622e-05
4.29765942774518e-05
4.18303585549013e-05
6.31274853922967e-05
4.80433844780633e-05
4.99013133957315e-05
2.68281388852159e-05
3.04993696146247e-05
2.17772083110556e-05
3.81865654229043e-05
1.69586997198407e-05
2.63521469579386e-05
-6.16126197687556e-07
5.03368758841615e-05
1.78312661530827e-05
4.3341499625559e-05
3.65357045328801e-05
3.68036109305065e-05
4.98560517157636e-05
2.82798825670801e-05
3.27737646571556e-05
1.41829876254413e-05
2.58963534239123e-05
2.48727801589805e-05
1.01913494030166e-05
7.92891093931312e-05
4.4455789348391e-05
8.19180168464033e-05
-1.41921561693862e-05
1.91289496166484e-05
6.90021303511916e-05
4.55258454482954e-05
4.83114844949684e-05
2.36299800798442e-05
4.04461285870725e-05
4.29607414559928e-05
3.71154866650816e-05
2.87608621081985e-05
8.24667743258307e-05
3.55817119087736e-05
3.4835687619298e-05
3.04707808564644e-05
5.57306882635133e-05
3.99214452149973e-05
1.02533390490698e-05
5.69766473894266e-05
3.0400911315065e-05
3.15136564092532e-05
2.13231960745861e-05
2.85439923233696e-06
2.93422887686587e-05
7.61892022743521e-06
1.76503548239259e-06
2.00977900087625e-06
3.12256527910794e-05
2.90618129487278e-05
3.55278002388585e-05
3.36137250583092e-05
1.71445527198804e-05
3.8564862767854e-05
-2.49299557832494e-06
5.64767971413493e-05
2.37312446233019e-05
4.03545912032728e-05
2.72180739666525e-05
2.90112993507589e-05
9.3627911059735e-05
3.94730701506798e-05
5.59253555064738e-05
3.97136817041371e-05
5.56959333326665e-05
3.74468481388818e-05
1.0929798146428e-07
4.17248038927075e-05
1.98917071002208e-05
1.71012121423917e-05
5.71830799649489e-05
4.40409799758014e-05
7.27962994523095e-05
5.517717281083e-05
5.32441907617149e-05
4.81495137756393e-05
4.97948844024175e-05
6.09401216126388e-05
3.33421399980455e-05
0.0001032977290476
4.28377868996064e-05
3.33404478040156e-05
-1.36459210199214e-05
2.49512297235938e-05
3.63385026619719e-05
3.34117286965366e-05
2.47157700569999e-05
2.49669054120231e-05
2.58525958905697e-05
1.96703214714487e-05
3.41053283256335e-05
-7.15622182626447e-06
3.03405674265022e-05
3.7738958560634e-05
3.42252794442291e-05
7.07419851485045e-05
2.67183063295171e-05
2.60105816488417e-05
1.77674550255254e-05
3.34174401967083e-05
5.10109774121686e-05
5.83216356387407e-05
3.31151204389228e-05
5.70433817006587e-05
3.39198765628409e-05
5.36964254561765e-05
3.45048786090312e-05
4.8104713436392e-05
5.45850270183954e-05
6.41365204813138e-05
7.27807773513536e-05
6.71333028682747e-05
6.72678392250739e-05
4.31244172602187e-05
3.55399893750708e-05
2.48403320809243e-05
3.47488702669013e-05
-7.67215142994863e-06
2.66171693246583e-05
2.27364807767287e-05
2.06813194045426e-05
2.69271455325587e-05
4.93015765273427e-05
6.01441142667649e-05
6.32703419383696e-06
4.30166706154942e-05
2.79613742554736e-05
2.9780680283707e-05
2.19194023742516e-05
6.04638577826172e-05
1.78015615322682e-05
5.31196475897369e-05
5.6605823754716e-05
2.41079901132929e-05
1.1886124330542e-05
-9.83171442856737e-06
3.18743135368819e-05
6.60673691299817e-05
4.43712997555309e-05
5.64717543556833e-06
1.27618927458073e-05
1.84506221750172e-05
5.0489933969907e-05
5.04020544018106e-06
6.15215996684708e-05
4.93229608812954e-05
3.37502572575737e-05
2.58902948039505e-06
3.33117669772222e-05
2.2955275401151e-05
1.72132008527255e-05
7.20989361227839e-05
3.44359190296236e-05
6.01125166357883e-05
3.13341420615556e-05
2.8793485519927e-05
3.24607301587784e-05
2.63732853011516e-05
3.58252747932576e-05
3.04508292048692e-05
3.99466532993993e-05
-7.2758876809069e-06
1.53450854432566e-05
1.94678713702002e-05
5.34038064308988e-05
4.01954487401162e-05
2.93087223973818e-05
2.47256675231312e-05
6.32136156668471e-05
2.35160779543881e-05
8.86882687937894e-07
1.95112525032324e-05
1.22798901212269e-05
5.6001848285275e-05
2.96968434105923e-05
2.7103184660888e-05
3.30598355599576e-05
4.15951135443785e-05
3.91822383019948e-05
2.31013149666978e-05
4.03766467123858e-05
7.97567121612223e-05
8.06740962902077e-05
3.69826029230619e-05
5.38916200018158e-05
7.58730219522378e-05
6.25212428180526e-05
5.48862285761755e-05
5.85975839447744e-05
4.32929579819266e-05
3.23269371739202e-05
5.46058580022795e-05
4.87925248820451e-05
4.53302363247684e-05
6.16188867033054e-06
5.77781689327269e-05
2.308667577334e-05
3.26356743846963e-05
2.91517074328237e-05
4.01865952136886e-05
8.2217407983561e-05
4.01067371328218e-05
4.08039709663089e-05
4.00254404174231e-05
5.2619922610707e-05
3.84623223561066e-05
5.7187260541466e-05
2.49508264145561e-05
3.29953387981635e-05
4.67686266111587e-06
7.24281677772572e-05
1.93802962102277e-05
7.42132083735741e-06
1.02719061293717e-05
-6.44841068599986e-06
3.60363671655172e-05
3.08147869927822e-05
9.24581281228528e-06
4.31327341152127e-05
5.92995439652405e-05
2.47627390021516e-05
-1.4883933479888e-06
5.84330088290184e-05
4.07501932922572e-05
3.98109025315295e-05
3.88289746196574e-05
6.54346467924909e-05
5.13282718139546e-05
5.32206555316268e-05
4.18759481637058e-05
5.41828736171853e-05
5.22453864580521e-05
9.06497486106824e-05
4.37255688821546e-05
1.70073852409663e-05
1.22065621917457e-05
2.27144958400134e-05
3.61335519959912e-05
2.45738367361186e-05
8.36894305634296e-05
1.16392807524215e-05
1.23916399062463e-05
4.15614916884946e-05
2.34602888123855e-05
1.24737660979017e-06
6.86454687912639e-05
6.68445425791096e-05
2.62174125436641e-05
7.83237869733736e-06
3.42537024907848e-05
5.43702695448037e-05
3.94389451730561e-05
2.10672407298105e-05
4.60775091567774e-05
5.26505174325176e-05
2.88153123471287e-05
2.55061480189431e-05
7.29402782958042e-05
9.40824090615678e-06
4.84899487878317e-05
5.05236461220881e-05
8.15161104755251e-05
3.29229272135574e-05
2.51482028947935e-05
0.000102042506540037
6.3674018883227e-05
-1.70234184023517e-05
4.76093007406077e-05
2.48883282188044e-05
4.90234025619676e-05
4.2940705216353e-05
9.41689686933936e-05
2.52082317882985e-05
9.1805413425046e-05
4.12810156425407e-05
4.71618850201242e-05
1.86136902806138e-05
3.418444681023e-05
4.29441200997665e-05
5.86237169092301e-05
4.53090993014507e-05
3.90623679843464e-05
3.9111549173566e-05
3.52613661339181e-05
4.36382028600316e-05
6.77592965040141e-05
6.97267875351414e-05
1.99745406294921e-05
2.8555146312639e-05
3.70055701560008e-05
3.6282232784999e-06
2.47378756689917e-05
4.07406543025802e-05
3.62211006986329e-05
3.80492636437467e-05
6.74562125671731e-06
2.51188981298867e-05
-3.20082793636529e-06
4.4477356832961e-05
1.02154080289736e-05
3.8250806471517e-05
1.54899706723842e-05
-4.71581381593535e-05
1.83603211434779e-05
1.35251907674001e-05
3.25517707114908e-05
7.25845032182666e-05
3.16223013572884e-05
7.68500764349583e-05
2.06869761657855e-05
6.25321437848906e-05
3.29022670410112e-05
5.36325007996731e-05
3.55834110083077e-05
4.71160021020974e-05
3.93314684208951e-05
4.62515387874493e-05
6.91384321925259e-06
1.03575562195485e-05
6.47875089747023e-05
5.15887022680835e-05
4.39197422512012e-05
4.07784768907213e-05
2.24668908234558e-07
3.22857690147761e-05
1.52725575640583e-05
2.53837911692876e-05
3.85686874154235e-05
7.10558177774217e-06
6.14360860742158e-05
7.69899051083954e-05
4.92611949510464e-05
4.62716931138087e-05
3.87552358502942e-05
1.46093009333478e-05
2.9867110407176e-05
-5.81534488777877e-05
1.16711627615648e-05
4.47035029410532e-05
3.06023870191297e-05
3.05237303231601e-07
5.7468178729264e-05
3.95563371502929e-05
1.97031308393828e-05
1.77732155208592e-05
4.31284593110048e-05
5.76213439923054e-05
5.51153321458383e-05
7.02777175325012e-05
3.03637148633024e-05
7.53409698819016e-05
2.56744861356512e-05
6.49490320217197e-05
4.13449673026998e-05
3.87800302887621e-05
4.839333997983e-05
3.38896309026674e-05
3.50187642953263e-05
8.62834290450149e-06
1.43971982463378e-05
3.42461899265805e-05
5.21085980042751e-05
3.9030107399856e-05
7.81949958723239e-05
1.91730952851122e-05
4.66169284514353e-06
6.03385749971497e-05
3.27950982478804e-05
2.80908768688397e-05
2.53700172848979e-05
3.70372875867983e-05
3.86555366696865e-05
8.02471540706604e-05
4.6936434521159e-05
2.30994616788218e-05
9.98977608254919e-06
8.27140990647488e-06
-3.21431309370502e-06
4.60685713957948e-05
8.84195675602784e-05
3.00382079711452e-05
-5.12615361183981e-06
4.85952567294633e-05
3.33353931853547e-05
2.08646364813809e-05
4.13108648431164e-05
2.50505640116528e-05
6.44674827856967e-05
5.36278454600459e-05
2.53009878579067e-05
5.6863821811131e-05
4.34713440345768e-05
5.46057693299122e-05
3.27393017762373e-05
2.30829569011102e-05
3.01417064676114e-05
7.08289932927356e-05
5.01970163170413e-05
5.22734190641062e-05
3.87553350066687e-05
2.75828117332682e-05
5.77581721420047e-05
2.60224956783283e-05
5.45378891430654e-05
2.19540979567089e-05
6.75893079193607e-05
6.15339732829455e-05
1.40343089771908e-05
5.08137510670164e-05
5.36156398473961e-05
3.15510877375488e-05
4.08931771734601e-05
6.39066261048946e-05
7.39666560210208e-05
3.48717445298143e-05
2.13351321550153e-05
4.17324470420835e-05
6.48759369930524e-05
4.0136731893014e-05
4.85487975289669e-06
3.08958211955309e-05
7.30784842037301e-05
4.51547381993435e-05
4.85130036620914e-06
5.76805621956607e-05
6.18875660430107e-05
4.15344301924582e-05
2.96389409856351e-05
4.54434155065928e-05
4.27774858435172e-05
2.74566613408145e-05
3.91584400277767e-05
3.67831038410353e-05
1.36375526818963e-05
5.26822298727774e-05
4.26037513033141e-05
4.35243663252223e-05
1.1970377157499e-05
5.07313672283616e-05
2.48500844397126e-05
5.08360401015148e-05
3.71955631182322e-05
4.16893774738725e-05
3.34768243796037e-05
5.78537442338481e-05
3.91132441606851e-05
2.0089505130862e-05
3.63420818271794e-05
5.83321475879613e-05
4.52542527576767e-05
2.66384650351735e-05
1.63518606788591e-05
-3.34677671123039e-06
1.28899402621211e-05
1.78270723854909e-05
3.83406193935346e-05
2.93792571428424e-05
1.52404435604553e-05
7.02261613651385e-05
4.77519274720766e-05
5.45396723288415e-05
-1.02844507701886e-06
2.48675097927374e-05
3.35420565954307e-05
2.72223014071946e-05
4.27346484677369e-05
4.79389600251091e-05
4.01120716486553e-05
3.07519464655488e-05
3.47430356313774e-05
5.87726114299348e-05
2.07978666184798e-05
1.76035301774407e-05
3.4743690588425e-05
1.45540266276793e-05
1.59922835257284e-05
5.07541974236202e-05
1.80178447990744e-05
4.14646755338006e-05
1.75952950264792e-05
1.95745668819879e-05
4.89785351642649e-06
3.40934154368712e-05
2.22880420760554e-05
3.16207104007774e-05
4.49422273858302e-05
4.44166382628408e-05
2.31619176408542e-05
1.95438974699408e-05
4.86294897505149e-05
4.95262200492419e-05
3.61170483506025e-05
-1.87626517509693e-05
4.29671842272533e-05
2.62758640953793e-05
1.82111938173029e-05
2.88971744056267e-05
2.51906272974023e-05
6.76674654790268e-05
3.56402408503219e-05
2.50680114178645e-05
5.64373275104355e-05
5.33236379354377e-05
4.18352299450916e-05
7.37700434720096e-05
3.85546780599345e-05
3.29738606717979e-06
5.66861346599806e-05
3.69061346026131e-05
3.60417301551854e-05
-3.01386080949469e-06
4.10830287706793e-05
3.28382406784598e-05
1.72434331577971e-05
3.05054723746993e-05
5.87573167218225e-05
7.63204638936957e-05
3.89773134058864e-05
4.28463634894242e-05
2.18803035266208e-05
5.25552059329184e-05
2.65562496689068e-05
1.90778784706301e-05
3.28912709507834e-05
1.88208721942944e-05
4.99066824426563e-05
5.70880720240663e-05
-5.2535491676159e-06
3.00522559599528e-05
5.76432637091026e-05
1.71457094522832e-05
1.8890457708458e-05
3.77280764009448e-05
-2.50303241625458e-06
2.14290445682545e-05
4.63851351532445e-05
3.31112056622402e-05
1.26718366335372e-05
3.78381008883661e-05
6.42314907282573e-05
2.25484796351024e-05
4.27206790857891e-05
3.85330343182113e-05
3.21520033611684e-05
3.88366153147447e-05
2.96309880850266e-05
4.68773835979741e-05
1.95278949959362e-05
2.94693305733784e-05
6.51332797582855e-05
8.40319780039298e-05
2.99463736167204e-05
2.58140176537087e-05
1.67734585042309e-05
4.67323564671215e-05
2.05584984387152e-05
1.15135785201723e-05
1.47090602937865e-06
1.61003995953324e-05
2.00667914800536e-05
1.56722642421558e-05
2.20192248491589e-05
1.978274541663e-05
1.61475001068145e-05
1.39941927779827e-05
2.11002221402621e-05
1.46077832530559e-05
1.75242636737125e-05
3.35458809846536e-05
1.60982888681308e-05
5.28309590552996e-05
3.32486559132368e-05
7.07441037167311e-06
1.45944809638698e-05
4.63021340841926e-05
5.30902661915476e-05
5.91926565231672e-05
3.11957311650051e-05
5.84912051632878e-05
3.12896798871642e-05
5.99207721927309e-05
5.817728167829e-05
5.92446408151854e-05
3.12411941407691e-05
7.84969175166917e-05
1.92685273448736e-05
3.28046278506498e-05
2.69151217570583e-05
4.35715151049561e-05
2.47039782385379e-05
5.27104609118827e-05
2.79946213143458e-05
7.16187312243567e-06
3.95596504239866e-05
8.36842737715976e-06
2.77884703958117e-05
4.32889910075533e-05
3.9859435473855e-05
2.83877932718743e-05
2.59439223452466e-05
4.29478074821187e-05
2.10746290968842e-05
1.17630800749476e-05
3.0932347476312e-06
2.01860236160443e-05
3.77993890821661e-05
3.84454976424158e-05
2.99358028247466e-05
2.46729049217463e-05
3.72983798433351e-05
1.26079361487055e-05
2.04172479001787e-05
6.01477015199135e-05
3.32851208742604e-05
2.5966750096072e-05
3.80025347036331e-05
3.10133094738664e-05
7.06183663700417e-06
8.84952985635588e-05
4.94797282184342e-05
3.23707814023395e-06
4.3123081951052e-05
5.32604199020104e-05
3.24403301262115e-05
2.16494811652193e-05
4.94017008739626e-05
7.22638838328811e-05
5.05293839340389e-05
-3.19154585620278e-06
6.69601762486254e-05
1.83777346910738e-05
4.92066391172449e-05
3.959306446977e-05
3.14519001368536e-05
2.48362635166603e-05
4.65779387332999e-05
2.82641223562409e-05
5.10332035498734e-05
2.45423439019116e-05
1.72980719537275e-05
3.71205808467271e-05
3.59405764709654e-05
3.53922925140395e-05
2.00112307066504e-06
3.68931916648178e-05
7.21234324471515e-05
3.24330632641698e-05
2.34864356009398e-05
4.72586566505394e-05
5.0175242826801e-05
3.48302270019006e-05
2.22935256495783e-05
2.15483281184992e-05
4.6519921134752e-05
4.17860172319428e-05
2.65020166602291e-05
6.13458874790427e-05
-1.32066539780592e-05
3.25361692640118e-05
4.89917588036348e-05
4.40067184148026e-05
1.72353874501811e-05
4.66554246581476e-05
6.70294203696202e-05
6.99514263058024e-05
5.43843360311111e-05
2.94614381557998e-05
2.73373491476646e-05
3.50496012175119e-05
4.63063955970823e-05
3.6772913743237e-05
6.59262899294509e-05
3.57823013268381e-05
-2.12386510668042e-06
6.36287448134482e-05
8.21284523705735e-05
4.54754105408224e-06
3.22248614300566e-05
-1.28070642121276e-05
2.99655979279395e-05
6.27796203459853e-05
2.44880820537118e-05
1.55184068198708e-05
1.55157860364326e-05
5.45870245213359e-05
2.90207346495646e-05
4.28492370821518e-05
1.23513366451934e-05
4.51419858203204e-05
4.90346543883727e-05
4.04967685191697e-05
4.33763175027492e-05
9.73867971057005e-06
-9.95697391926559e-07
2.89791393137242e-05
1.78728012121056e-06
2.75345006441801e-05
2.29820716525279e-05
5.1068136823161e-05
1.85640610629021e-05
1.18685133817397e-05
3.24406126956651e-05
7.70481596540615e-05
3.24590311466933e-05
7.39860750132896e-05
6.69258602245523e-06
2.67751976319899e-05
3.4886829576137e-05
1.06112861039855e-05
4.6256863251055e-06
2.28396889273449e-05
4.25477231702824e-05
3.21336821503443e-05
5.57597942397366e-05
-4.22364496890298e-06
1.44183760314267e-05
2.06371197555621e-05
2.0035973924707e-05
5.96570903598888e-05
3.3336918940351e-05
6.53493438437676e-05
5.85531332504372e-05
4.03939403753443e-05
5.31842560950674e-06
4.8815765343729e-05
1.93633354019264e-05
4.05195645688633e-06
3.98186446521515e-05
3.59029539329244e-05
2.92328975281456e-05
4.15543544166222e-05
1.27120121485224e-05
5.1302049756234e-06
3.177117973167e-06
1.04514781330585e-05
7.55925961930761e-05
3.87571752200592e-05
2.55572773580905e-05
3.0648453759167e-05
3.9554123391359e-05
-1.27482425519758e-05
2.125985986349e-05
6.42728314879884e-05
1.01329502767357e-05
7.64294462751998e-05
2.09953584251706e-05
6.84060724660558e-05
3.48668450829918e-05
1.94015169809805e-05
5.75264426131242e-05
5.13545291744142e-05
2.74996530761657e-05
2.81208556143641e-05
1.25595621855985e-05
2.99915164676263e-05
7.6522205930534e-05
4.53068605050421e-05
3.48799500749871e-05
3.61292922164266e-05
4.44021881409614e-05
1.36836134790072e-05
2.91408680644791e-05
3.37884602863334e-05
2.06394456290702e-05
5.37906112887387e-05
4.93135845942122e-05
2.82671628631672e-05
3.89423260321931e-05
3.16527964250299e-05
5.629559778652e-05
3.45393416427086e-05
5.85902551775746e-05
2.68706666659855e-05
6.41747516229968e-05
3.64210193369423e-05
4.05639777111296e-05
5.27987149823316e-05
2.77399640890623e-05
2.81887687898272e-06
1.92717548459812e-05
4.28142168478621e-05
3.77997713399231e-05
4.17253961348966e-05
-1.98282970608241e-05
3.22015034826396e-05
-1.1534912842241e-06
-1.62759866314952e-06
5.45435894411891e-05
3.66908616519543e-05
5.41897537776715e-05
4.79798507002677e-05
2.81715936339324e-05
1.79218707875629e-05
2.94845727470665e-05
2.18440328049847e-05
-5.0089689227662e-06
1.21133180162444e-05
2.98896480921485e-05
6.41434336237343e-06
4.36743177236881e-05
3.65691198258023e-05
4.63728421049913e-05
2.13139368560471e-05
4.4919716242127e-05
7.44139658467892e-05
2.32738955195601e-05
8.15753364573094e-05
7.25395275605403e-07
5.82805775097492e-05
6.84389146598028e-05
3.21661084965804e-05
6.6500326446332e-06
3.17115149545868e-05
-6.48987763218874e-06
1.25508882928472e-05
5.99089703840807e-06
1.86978867609333e-05
2.20208242461346e-05
2.34111169318724e-05
2.43221061632101e-05
6.62167771440513e-05
2.25370952874343e-05
3.0820578284116e-05
4.90352394304956e-05
3.81745745293022e-06
4.18809361542204e-05
4.22449445623555e-05
3.96771775505744e-05
2.28597609231252e-05
5.87117410708918e-05
5.29992715883444e-05
8.75127940402881e-06
3.65360298909251e-05
6.28981179682664e-05
-4.88852961505144e-06
2.70615955915794e-05
2.98111376725171e-05
2.93095069668245e-05
4.6716993290592e-05
7.02657506124154e-05
5.19289297609233e-05
5.17347975860656e-05
2.31605626316926e-05
2.69845744585692e-05
2.12870413405847e-05
-5.14261440636946e-06
3.89694292637274e-05
3.49539143510073e-05
1.31513328334265e-05
5.07423279450692e-05
2.71784417619869e-05
2.28998642696423e-06
4.01826012039934e-05
1.86694049748326e-05
3.84800569061403e-05
4.87262249814405e-05
3.99895635102677e-05
4.34665081848423e-05
4.06400521590533e-05
5.30711433094593e-05
6.07295670480213e-05
5.61653918999102e-05
3.91726877205931e-05
5.03750884910363e-05
1.99454446924399e-05
2.2445767571086e-05
4.82873741520835e-05
5.36070918494492e-05
4.68774537192847e-05
5.50450782799923e-05
6.3836532584889e-05
2.88967670718095e-05
5.09562076795751e-05
5.83565681618018e-05
3.61475875328193e-05
4.15965874286928e-05
8.82971605428787e-05
-7.83220284077756e-06
5.81803264006333e-05
4.33778294344844e-05
6.66781106433802e-05
4.00507886450362e-05
2.89993835273251e-05
4.35019400582951e-05
1.89415070521569e-06
3.09810853695923e-05
1.61866595363914e-05
3.62401900390006e-05
2.66959022606447e-05
4.67659307767519e-05
-1.62622463418539e-06
2.57272620178224e-05
2.59648662793656e-05
5.10665908656384e-05
3.58564601414214e-05
1.4256248807107e-05
2.3126347985639e-06
8.12023641335847e-06
3.69155540287901e-05
3.23495469855498e-05
3.39140152287527e-05
2.42705463119511e-05
7.86620034384545e-05
5.13150904601032e-05
4.01473320332387e-05
1.24881786763729e-05
3.8117956955347e-05
2.57177318030908e-05
4.76554962933928e-05
4.49940990823881e-05
5.46304990642298e-05
8.72738836899474e-05
4.22964165199879e-05
5.64163659851897e-05
5.32494317584745e-05
4.41745651583599e-05
9.67795264387527e-05
7.12321032718906e-05
5.58669402144908e-05
5.93246843682379e-05
1.08990179820915e-05
4.96843212346553e-05
4.82941401267316e-05
-8.25959548577269e-06
4.96333342258931e-05
2.67933037394938e-06
4.90652071800874e-05
5.85038724018519e-05
5.61020855403001e-05
3.08562839130718e-05
3.45741816454888e-06
5.63814207213583e-05
1.6346543426221e-05
6.28524231052958e-05
3.81235756980017e-05
3.85021979866948e-05
1.80783243518368e-05
4.8667252134221e-05
5.35661418914534e-05
2.35986066473553e-05
2.6524020309847e-06
2.40401196989884e-05
3.21131715191431e-06
1.44758440627728e-05
4.24938019701917e-05
1.12736913340264e-05
2.46128693296794e-05
-1.3125895952344e-05
4.1428715863195e-05
-4.96585154605281e-06
4.43200545229514e-05
3.66371893613857e-05
1.12015557092703e-05
5.06558061104709e-06
2.15042323913397e-05
4.54019108171894e-05
6.15275264288563e-05
1.59299661288499e-05
2.81676261196286e-05
4.59409912896974e-05
4.87418004289087e-05
4.47115754732685e-05
-3.78199203755115e-06
2.50079261061702e-05
6.90735574288817e-05
4.37316101485952e-05
2.07940349347402e-05
1.4984620203809e-05
3.17724109019082e-05
1.77105576592788e-05
4.29929439925995e-05
2.87724799486261e-05
4.52994345471756e-05
4.43939658509545e-05
3.13328663376208e-05
5.31601525244874e-05
3.68396543280719e-05
1.55433630620139e-05
-2.1642282113801e-05
4.70774201851283e-05
6.8338545791846e-05
4.01025589353668e-05
2.14224489120777e-05
3.98056932523406e-05
5.47472175828123e-05
4.34040535014895e-05
-5.86437664873141e-06
1.25813983673007e-05
4.22582803007587e-05
5.5785982869708e-05
-1.0270262102572e-06
1.65145101298033e-05
3.97211043265164e-05
3.2026693860011e-05
3.95200429514546e-05
2.04279400596551e-05
4.10295102376895e-05
1.94052349952894e-05
4.90104342127384e-05
-3.90572148210157e-06
7.22319025806884e-05
4.92519223146834e-05
2.594370061344e-05
1.62353623479401e-05
1.29273089973909e-05
2.57809498967205e-05
4.45164074126722e-05
1.35934003301774e-05
1.6850109270816e-06
1.2641697535299e-05
6.68634624524672e-05
1.36994797789956e-05
5.20558175780618e-05
1.9851751713882e-05
3.12153047160279e-05
2.61452439039357e-05
8.09786715117397e-05
4.24458134564092e-05
7.18161628974974e-05
9.30279491047545e-06
4.43963687467197e-05
4.34357596366946e-05
2.81071001616857e-05
2.72192379409646e-05
1.7520332973981e-05
4.05708070301747e-05
-1.35201905866622e-05
5.01504510023998e-05
7.07019631670018e-05
6.24801836789422e-06
3.79348385796679e-05
-1.01224399665689e-05
2.65758843039695e-05
7.38973985677242e-05
3.8435762017036e-05
8.68130147047281e-06
2.95090763984871e-05
6.10692113746285e-05
9.72518524143497e-07
2.82288084204579e-05
2.60141858213138e-05
1.23899829060099e-05
5.94692463524912e-05
3.1277477120491e-05
3.47453817818147e-05
5.90024630669334e-05
2.3829489033064e-05
1.96334317475311e-05
9.85835823464626e-06
3.64261829240952e-05
7.56990013978179e-05
6.62793078610397e-05
5.96928640688567e-05
6.55038497046252e-05
4.43630181961146e-05
4.81037873658226e-05
4.80528847351717e-05
5.24232146664023e-05
5.7608021277031e-05
9.74888727248709e-06
6.58665132563373e-05
6.43495774625974e-05
1.04834227147733e-06
6.88826144073567e-05
5.10216533664435e-05
6.84367592350852e-05
6.11355217932826e-05
3.58716782864978e-05
4.29814576000742e-05
5.4147510805226e-05
2.204784047874e-05
7.69447496842609e-05
3.44224246253004e-05
3.10340167118705e-05
4.53443761352281e-05
2.01439979569533e-05
1.44050929315343e-05
4.70105727732424e-05
4.4800364800698e-05
3.44918852284499e-05
3.99286077026484e-06
1.95698900613441e-05
6.6071462435664e-06
3.56782451891611e-05
-2.03770696635895e-05
1.68452999675217e-05
1.66403840310349e-05
-1.33710238605038e-05
2.93325472034103e-05
3.08155994303988e-05
2.27888825383191e-05
7.40092066202119e-05
4.76895522333742e-05
1.0212630246412e-05
4.457955240525e-05
4.65498485451984e-05
3.42130366342494e-05
6.04113550596699e-05
1.34875108184386e-05
1.47786119278898e-05
7.28956703151005e-05
5.80353736330874e-05
5.89050111864212e-05
2.64082582978969e-06
1.3667407998972e-05
7.64667192875277e-05
4.23480543776678e-05
3.92046935197619e-05
4.83361576412157e-05
4.18778430955478e-05
4.49429780164617e-05
2.15696135735602e-05
5.21608160143966e-05
6.51530739805271e-05
7.59323403615356e-06
3.40234954985655e-05
2.41665897703248e-05
3.48231949053393e-05
3.26404768793989e-05
6.42759848385059e-06
-5.22690940142425e-06
1.01441788720621e-05
6.11811587847644e-05
5.22355597558076e-05
-5.65320494482422e-06
5.11955214011906e-05
2.27620673608269e-05
2.21966322911169e-05
2.89861289765434e-05
4.89578484603071e-05
4.07393336650386e-05
4.5836832581839e-05
5.41455532650673e-05
4.66017471786502e-05
3.64163975743194e-05
1.96501696712084e-05
4.02849524460226e-05
3.51371457374172e-05
3.16605535898069e-05
3.32585670227948e-05
7.74283377623608e-05
3.25678504986706e-05
4.02211918891952e-05
4.85991137522218e-05
3.13691008740602e-05
2.85137264572292e-05
3.45249103844035e-05
3.53132682974137e-05
1.83738345868817e-05
3.84596493301127e-05
4.78900648561593e-05
4.53838799869353e-05
-1.4590300542964e-06
4.77317739271467e-05
5.4180386034801e-05
2.1729911889026e-05
2.60332527863486e-05
1.0687964215443e-05
2.07285825249238e-05
5.12417712852051e-07
3.39909773508186e-05
3.1317846462221e-06
4.67502236288506e-05
2.66965500486575e-05
-5.12234542482274e-06
1.63983240190091e-05
4.33847609100665e-07
6.7689434697761e-05
3.10279114802323e-05
3.9027160676076e-05
2.72375647785376e-05
2.30650768768981e-05
2.77613229758391e-05
3.36069821022474e-05
2.32039598794545e-05
1.47931552611421e-05
3.04414190639374e-05
6.04280505290029e-06
1.39959887760483e-05
2.89043840704552e-05
3.16483119679134e-05
6.17063147209101e-05
-6.82103278393461e-06
3.04502505720793e-05
3.36600583753443e-05
3.39879846499001e-05
1.03945487438115e-05
5.37277690778207e-05
4.95532958304593e-05
2.012940123483e-05
4.61146739667378e-05
4.00422110355268e-05
2.12018444082601e-05
4.52818285221273e-05
4.1268250397278e-05
1.87983316313789e-05
3.52930383351747e-05
1.94695291468347e-05
3.3636824444399e-05
3.23098997709845e-05
3.20158344149158e-05
-1.76863810341659e-05
4.57275683685089e-05
3.43808147774875e-05
-5.75067000611708e-06
5.41917143823133e-05
2.67061719980928e-05
4.05353693121814e-05
2.52099763775177e-05
2.17420710945216e-05
2.31391631488642e-05
-3.50465335641512e-07
1.12797041743885e-05
1.8135196430247e-05
2.75481545976692e-05
9.24343227953286e-06
3.56853839409639e-05
1.01824149675471e-05
5.42918365196564e-05
1.67869598139474e-05
8.64424464982875e-06
5.5995598861157e-05
2.9806368481797e-05
7.89703925190114e-06
5.15674184499781e-05
2.17239367546326e-05
1.3004304909547e-05
3.86397456952481e-05
1.31163748718104e-05
6.65788768334733e-06
4.16015859495423e-05
4.02403262385865e-05
3.78511332909572e-05
2.54858624415956e-05
5.32570409621325e-05
4.07523580767125e-05
5.74274648175755e-05
2.09306112490208e-05
5.40700709771709e-05
1.96985313553845e-05
3.89172047196869e-05
2.0220062671982e-05
1.72532275051986e-05
4.87653191941441e-05
5.91828790152333e-05
5.60935529051703e-05
5.51549565925877e-05
3.04272777450825e-05
1.48552004123417e-05
4.37413468319233e-05
3.86411600408653e-05
4.07830966273446e-05
2.39583059066709e-05
2.42004332862181e-05
2.4506364643392e-05
1.34299928234759e-05
5.90272058494635e-05
3.60907223648592e-05
-2.18007713048909e-05
4.63134683354358e-05
2.17529622413599e-05
3.46282980596007e-07
2.09948311356223e-05
1.28686748740874e-05
2.65272604400073e-05
3.28305159223269e-05
5.5289731468653e-05
2.4389723591195e-05
4.11424064228987e-05
6.11878116789131e-05
5.95764724050935e-06
1.79924981916516e-06
5.90184431685473e-05
3.12591785517017e-05
1.81112713083949e-05
6.65996684048791e-07
4.23398520818059e-05
2.49926885433504e-05
3.84992265479913e-05
5.50778654085936e-05
4.19234108322332e-05
2.82820692719576e-05
2.39350665668491e-05
6.04352886611414e-05
4.61140187728203e-05
2.03313177533271e-05
2.15062678243899e-05
3.82918974654754e-05
1.11784027936807e-05
5.76142329833452e-05
2.56204499259168e-05
1.41657920196319e-05
2.61992603281318e-05
3.13660760884603e-05
2.43003881925596e-05
2.2948994423854e-05
9.57565220827835e-08
3.93873327166516e-05
6.77175392911348e-05
4.06602253420653e-05
5.66316356908695e-05
2.29781342185359e-05
1.18592459778251e-05
5.49005187464886e-05
9.13032930104142e-06
4.17540212175456e-05
6.31399351951611e-05
5.94646613890393e-05
-9.94858069755401e-06
4.38194040418573e-05
4.82051164413349e-05
3.20038211355049e-05
1.91673809909863e-05
5.74708891229973e-05
-9.23134471385929e-06
1.94017731119635e-05
3.97473836584524e-05
1.53708211283645e-05
2.65687645525312e-06
3.30808548039984e-05
2.94648343282053e-05
1.4305389419292e-05
1.53308661719447e-05
-8.38809350693557e-06
2.32225875115567e-05
2.63217629395044e-05
4.64423933520713e-05
3.17800039790421e-05
4.20988928060547e-05
3.92420086600319e-05
2.92309535050744e-05
6.27951793269426e-05
7.83261668398369e-06
6.8918520428854e-05
1.0823581908749e-05
2.3509848670237e-05
5.35238211075488e-05
1.02703724399665e-05
4.95303190656671e-05
5.9970914094611e-05
2.15014104340162e-05
1.25150827784817e-05
5.98314572076699e-05
3.90708832003864e-05
2.50279940027431e-05
6.4769624419029e-05
7.70472626337685e-05
2.55729401015763e-05
6.2870987718824e-05
3.87778222629292e-05
1.76383124630359e-05
2.08933354100478e-05
5.43975898984735e-05
7.24552496645475e-05
2.63471583463411e-05
2.22736929879698e-05
3.69909720368469e-05
2.07063011268247e-05
3.88509574708418e-05
2.99069725751011e-05
5.62145343453058e-05
7.64838256688134e-06
2.43452644710571e-05
2.90450657716314e-05
4.50647425429228e-05
4.84220243671648e-05
4.2226892742847e-05
3.86781918046302e-05
3.7980167804354e-05
4.07638434239116e-05
4.22008180450314e-05
3.86269516760126e-05
4.15573961693821e-05
2.1622246445987e-05
6.50349174945905e-05
5.29066571084664e-05
4.23361992397903e-05
1.12039328549616e-05
7.11230486131492e-05
3.32878553136113e-05
1.57397054392774e-05
2.53891175850112e-05
6.7396433070433e-05
4.35732775229279e-05
5.34513887642607e-05
2.00276997840632e-05
9.15460687041854e-05
5.16337549566126e-05
4.85254524476312e-05
2.31147805196222e-05
9.53589872978533e-06
6.98338097866135e-05
5.7110015407924e-05
5.89755515475334e-05
5.49535071161383e-05
3.03640796087152e-05
1.44574014116045e-05
3.65793924118055e-05
2.89837749136835e-05
9.40442394157568e-06
-3.71563995898681e-06
3.553287132045e-05
1.12651581218752e-05
6.87648390309425e-05
1.36566178335021e-05
6.22745789886155e-05
1.07066350788238e-05
6.76846552656704e-05
6.37837641494625e-05
5.06490344579242e-05
6.87542716385428e-05
3.14361355790578e-05
7.60788756729846e-05
5.49329291442962e-05
5.03248371602779e-05
1.00145173424594e-05
3.42821462602643e-05
5.82406455884054e-05
4.41273646587664e-05
4.23439820573527e-05
3.51485078792398e-05
5.26676050120354e-05
8.9219709248141e-06
2.50664460316739e-05
1.14070882074842e-05
4.56769435291364e-05
6.59878788328688e-05
1.96786796359557e-05
2.86518421965492e-05
1.23212904690046e-05
1.83167509031661e-05
4.93819285786743e-05
3.62366040871675e-05
3.45819499909251e-05
5.15920921867276e-05
-1.06289749109483e-06
4.44173342668728e-05
5.16335695565205e-05
4.93697512632507e-05
6.10537265869932e-05
-1.03744604911599e-05
4.72523471177934e-05
4.6017263446001e-05
9.14787632767976e-05
1.5500690476515e-05
5.38293180570652e-05
2.64000777144144e-05
2.43376777741684e-05
6.63192522578379e-05
-1.11490230586695e-05
4.9419271614745e-05
-1.91116945938669e-05
5.68072272185721e-05
4.80310351527013e-05
5.00611900935284e-05
7.03225291852649e-05
4.04764142582433e-05
3.75250044479641e-05
4.17152895844977e-05
-5.42129631677977e-06
3.96635318168412e-05
8.06257001395506e-05
1.89815700733554e-05
6.25761056226501e-05
4.47011598207279e-05
4.50517598789077e-05
3.08262260119221e-05
7.12041470180788e-05
3.09040506512568e-05
4.48911753625151e-05
3.28615607391897e-05
5.5423146684594e-05
-1.19741264524344e-06
4.3564097108362e-06
3.31722825735245e-05
4.35991492307941e-05
2.36650202023748e-05
6.69639145979133e-05
4.82184693954845e-05
7.52533381186735e-06
4.10788352435252e-05
5.58559608221304e-05
2.22361524086594e-05
2.74909583111186e-05
2.40309447007574e-05
4.29507291162377e-05
1.40726178942073e-05
9.06925015012336e-06
1.19882622150206e-05
4.17317757253605e-06
2.12141501779645e-05
5.56158623398396e-05
6.11774572882917e-05
4.21738296345946e-05
-4.82394012982133e-07
1.26490812849011e-05
3.3080796229371e-05
3.38238869042344e-05
3.34129489277162e-05
5.36883348306865e-05
6.88442602181679e-05
2.25837801864882e-05
2.41838977771629e-05
2.44834902488492e-05
-1.95416763193178e-06
5.15854541266773e-05
2.72345788321347e-05
3.06287720858771e-05
8.00447205419687e-05
1.93505209049084e-05
2.81479245276933e-05
2.65282650307796e-05
4.16033108477525e-05
1.08720259241466e-05
3.90777074862848e-05
4.44910235885499e-05
3.2321046472541e-05
2.68189997829854e-05
6.86323955215528e-06
1.17713364508107e-05
7.04398242458979e-05
3.06820675308279e-05
3.09525093425447e-05
2.73475086782253e-05
3.12228041412285e-05
3.05849552110945e-05
7.57543151895882e-07
1.16511515438987e-05
4.45734037695798e-06
3.389382437174e-05
4.88726999329655e-05
1.424592375158e-06
2.59713576348573e-05
5.05034299732559e-05
9.49335677609408e-06
3.41883954054644e-05
4.83992994275751e-06
2.80881270051154e-05
5.69498537194367e-05
-2.23432935919959e-05
4.03167155026361e-05
6.40109104611171e-05
1.88623730601253e-05
-1.90601835052817e-06
7.46032332271678e-05
4.83669473995729e-06
4.5684196093817e-06
9.26785287457712e-06
6.70004831865065e-05
8.93677526718805e-05
9.75642028361543e-05
5.43571577436697e-05
1.85248455475369e-05
4.68336688866206e-05
4.9958475031599e-05
6.78970792261892e-05
6.4604811236572e-05
5.52741101936852e-05
2.45483200132416e-05
4.12917193210043e-05
1.49928160651847e-05
4.55467300687996e-05
2.29297030539633e-05
2.42941736469292e-05
-6.61920846867065e-06
1.68155850592681e-05
1.11127244107523e-05
4.79865573992648e-05
-9.64258681849317e-06
2.8818878921425e-05
1.13410640156446e-05
1.68105188656409e-05
3.01653388577597e-05
1.89743368574022e-05
4.31970540316215e-05
3.76934237545459e-05
2.63351392586979e-05
6.40990064821429e-05
5.82210252626206e-05
3.00070616254612e-05
5.01628798598207e-05
3.59651009091865e-05
5.11542599716703e-05
4.70876329100367e-05
2.26919176014208e-05
8.99169032662633e-05
2.21544983246357e-05
3.67996971012428e-05
8.42291698467788e-05
4.03952505166634e-05
2.62225853633479e-05
1.88488040688124e-05
4.51900266247962e-05
3.63149434195513e-05
4.26200518381454e-05
3.88607741239166e-05
4.80375326858875e-05
4.37334687004943e-05
5.15616823193203e-05
4.58381624774722e-05
3.05252014026082e-05
5.04501524035026e-05
-1.00550556896892e-05
2.48562788796529e-05
2.43785816301924e-05
3.03220335061306e-05
3.67587244083353e-05
2.89051871944615e-05
2.2604231362425e-05
7.44842606913774e-05
2.98433597020957e-05
3.13437595240928e-05
6.113751322549e-05
8.00446675001878e-05
1.93425263311072e-05
2.77145650076071e-05
8.29919016623285e-06
4.69640417235722e-05
2.87041682960893e-05
4.67019649658563e-05
1.71755990435659e-05
2.77600234600807e-05
3.13115220075872e-05
6.22908640915791e-05
4.41735885248606e-05
6.50910942480447e-05
6.60308234099092e-05
7.52983311664835e-05
4.91544218328222e-05
4.78203639204985e-05
7.13342472624108e-05
5.56744355320134e-05
2.55619022174613e-05
7.29087355812104e-05
6.50553003256261e-05
4.65790308110586e-05
1.80333645032601e-05
2.66607544466267e-05
5.03313784267486e-05
4.14450724329219e-05
7.60991772296951e-05
4.65120158770583e-05
4.19713085935783e-05
4.07976970179706e-05
3.54248332570605e-05
4.70820729365465e-05
3.00427305069103e-05
1.94708145925574e-05
8.33987030368279e-06
5.92416259935335e-05
3.41738784394287e-05
2.34279906224877e-05
4.50277261125639e-05
2.26447519646949e-05
5.34338169264251e-06
5.37173613880883e-05
4.21853380503958e-05
3.25213908332451e-05
5.94520763929112e-05
1.13412076320348e-05
-1.886881482094e-05
1.60734179723525e-05
2.14671002300471e-06
1.84082671761003e-05
6.59077287721714e-05
3.67553031489309e-05
1.58212203559596e-06
4.8486894354803e-05
3.92144316867879e-05
6.31302258522776e-05
4.3538228974286e-05
4.14918580483249e-06
2.09705441973237e-05
6.08113817041282e-05
9.33623736577691e-05
3.34265301539449e-05
4.73933610771288e-05
4.48380593297689e-05
3.87924506108448e-05
5.68345900226022e-05
3.03142352033463e-05
5.08198814335605e-05
7.20178932897742e-05
3.09737529030594e-05
5.03937143384242e-05
3.70380148342292e-05
1.73874162055572e-05
2.78532950759303e-05
2.8930339648336e-05
1.47963498350364e-05
1.13864675561877e-05
2.513894241139e-05
4.72128527337847e-06
1.90420346469966e-05
9.47412864532019e-05
7.69238352452947e-07
3.92304576165217e-05
3.10399791333784e-05
-3.47974044690013e-06
6.39317925325962e-05
3.11402431997685e-05
5.84876164955799e-05
2.57087952834732e-05
4.56892205514952e-05
3.51184657237271e-05
5.92030001221429e-05
5.26838010310554e-05
3.03708021701907e-05
-1.25006038133717e-05
4.39798763189584e-05
5.3985160897529e-05
4.9768390478436e-05
9.63425752723059e-06
2.77989046985188e-05
1.06459440753683e-05
1.49819467581565e-05
4.7199681341045e-05
5.86373731757738e-05
5.12147755878682e-05
-3.18399835390686e-06
3.00264863672996e-05
1.97712290238461e-05
2.33730361394434e-05
5.33159000027937e-05
9.87401566432257e-06
5.25824228935741e-05
4.60559218611318e-05
3.36025922771509e-05
5.11113104715133e-05
2.79956966831067e-05
1.76896935224678e-05
6.45896314128836e-05
2.62791326226071e-05
1.22508163973823e-05
5.43420027707576e-07
5.46252474883684e-05
2.1858537717155e-05
1.81177973526705e-05
3.80514713270091e-06
6.73629943227782e-05
1.26515033148622e-05
2.71254359917175e-05
1.67497193165035e-06
4.42025088945065e-05
1.81515564650688e-05
2.73812714797078e-05
1.91973886875669e-05
1.06535230168295e-05
2.57027005638601e-05
3.64353494677696e-05
6.3266553222699e-06
6.62834366387896e-06
4.48876367746036e-05
3.93162602251986e-05
2.37914602188827e-05
3.86220712078249e-05
4.31242327667731e-05
6.21624039315241e-05
7.34191210971069e-05
2.58537083826009e-05
1.44354816901981e-05
3.32193797146224e-05
4.18069905443714e-05
5.59782092695165e-05
3.67138664335004e-05
3.32166766766069e-05
2.58573040747402e-05
5.74142806185865e-05
1.42007445602411e-06
1.9947177398656e-05
2.43402157945863e-05
3.96306077118958e-05
2.41891891424654e-05
2.59621453823477e-05
-2.25056243389447e-06
-9.93821808872431e-06
2.66862851589683e-05
8.6199290265775e-06
-9.07747737434693e-06
6.34348645728684e-05
8.17246597998712e-06
6.02951679791592e-05
1.95456377383242e-05
3.74961271929122e-05
3.74174376979331e-05
4.77891327304673e-05
3.97656233412169e-05
4.11209589833898e-05
2.2467501239821e-05
5.32062441715378e-05
2.01634563305559e-05
5.22700301056671e-05
2.50917572242745e-05
5.08343620074008e-05
5.46416615079614e-05
4.97452671129201e-05
4.80311540570677e-05
4.65529818576053e-05
3.28463590098832e-05
2.79907845754445e-05
1.98361754145167e-05
3.58598187472522e-05
2.57389814380572e-05
2.4332423451219e-05
8.14401451889543e-05
2.97070655493317e-05
6.08840103925011e-05
-7.68156229799474e-06
4.33396310903586e-05
1.18746128048216e-05
-2.56554844481819e-05
3.45359907012063e-05
4.34715668914626e-05
4.27093048833264e-06
1.18581514861332e-05
7.82029929427612e-06
1.51748700513379e-05
9.58406230098786e-06
8.90714008239865e-06
6.78385525699486e-06
2.89342470922885e-05
4.25797462245233e-05
4.21120536847488e-05
4.89478235246067e-05
2.1554496456768e-05
3.2249363292116e-05
3.74184009132761e-05
3.47959023992204e-05
5.68171320889223e-05
4.72393795479483e-05
3.64071120158126e-05
6.87083167104346e-05
4.99873872007551e-05
3.27912181073165e-05
4.80258834126883e-05
6.32264567690354e-05
1.17790200895073e-05
4.92801868374009e-05
4.82990273474516e-05
2.33891873450536e-05
5.16640903615686e-05
3.23943597916956e-05
5.3105544497894e-05
5.12972574953314e-05
3.15129358209482e-05
4.15031252332228e-05
2.63497303047014e-05
2.66841617078456e-05
6.00857416934946e-05
1.26967308846049e-05
2.32961123765446e-05
9.88235184171634e-06
4.269030301631e-05
-8.96676910235253e-06
5.41069699426885e-05
6.05067937161332e-05
5.56123482231719e-05
-1.19128992990965e-05
2.59699249388583e-05
1.142002029876e-06
5.15348986653772e-05
5.78803403665545e-05
2.65666308409548e-05
7.54299331573589e-06
3.39898005356671e-06
5.11363702970707e-05
4.96011212951215e-05
4.40853571186825e-05
1.26174382599251e-05
1.15229457020036e-05
7.85649065362034e-05
5.25869171619568e-05
6.56546672774026e-05
5.21447574460806e-05
3.7128496852594e-05
6.05523886428008e-05
4.76906522678701e-05
6.10443463731076e-05
2.96429330252402e-05
1.49663586189451e-05
1.14081118957509e-05
7.31388272571403e-05
5.9931923168003e-07
1.31958971732659e-05
5.06914830206129e-05
5.52192602301276e-05
2.40507629558811e-05
4.2171742390115e-05
5.63002376917511e-05
4.96594399872433e-05
1.03362335293546e-06
3.6976695743737e-05
1.74047811075587e-05
3.74870005739433e-06
6.37708570656703e-05
4.66606740277664e-05
5.83191284462211e-05
-5.02510047340918e-06
1.90193002175799e-05
5.65335803456681e-06
2.70222208207569e-06
2.85281341649118e-05
8.20113665538016e-06
1.22623978517143e-05
-1.27677512302247e-05
3.97809797789667e-05
1.96293964731354e-05
6.60350669852891e-05
6.85830990001972e-05
3.45548291563384e-05
3.16314840411698e-05
6.43141176768816e-05
2.4783417424653e-05
6.00868419060075e-05
3.6096935619222e-05
2.32557006041734e-05
2.95140924580141e-05
2.76832488709014e-05
1.97443919006634e-05
5.44038892986719e-05
4.28226182431526e-05
1.20804001288398e-05
5.0099958280392e-05
5.29696874231323e-05
5.0667241414523e-05
6.47646606384814e-05
3.59334335271405e-05
1.87625123500284e-05
2.86037788682503e-05
-5.19099000349015e-06
5.43888060403783e-05
1.11753866390298e-05
5.77921974254552e-05
2.33427912231746e-05
-1.24504028650505e-06
5.18975096861154e-05
3.43825567837419e-05
2.7448725506908e-05
4.16519151312136e-05
4.92702125011881e-05
5.6596052834219e-05
4.86298062664275e-05
3.16860629006272e-05
8.51855113444583e-05
6.52922161507931e-05
3.44744276133801e-05
5.46838969556444e-05
8.8002284173689e-05
2.37063411984072e-05
4.87350693286104e-05
4.82981125640112e-05
1.49732135134766e-05
2.26842096582862e-05
5.7511711653609e-05
2.49221338746353e-05
6.99515067173773e-05
5.73295458935832e-05
1.07705963635978e-05
4.97745876801665e-05
7.21015420664075e-05
4.36573954070313e-05
1.52604952225946e-05
3.89140971082653e-05
1.50263610376854e-05
4.34764372712967e-05
4.08396397608341e-05
2.81499514288541e-05
2.22618453309735e-05
4.82869599507917e-05
1.09713306224192e-05
5.85802612515071e-05
-3.01685278906157e-05
2.97028477244266e-06
-9.67527989067343e-07
1.86222406775344e-05
4.6986653578321e-05
5.31109644169517e-05
-5.28204606243219e-06
7.33951286848473e-05
1.58574112240912e-05
2.08873035741909e-06
4.08788710641396e-05
5.68871782967219e-05
4.99590659585621e-05
1.70028566545276e-05
4.03407845104865e-05
2.78474398963219e-05
4.854966531993e-05
7.82333647846903e-05
3.6486532504129e-05
2.18747873820652e-05
3.30612035023953e-05
1.77446517761232e-05
3.10524115929661e-05
3.53511472372216e-05
4.75986363025633e-05
5.80514726843325e-05
2.98663681633983e-05
4.54353877128903e-05
2.85941836002723e-05
5.57616964088653e-05
2.42262264131647e-05
2.3244711400967e-05
1.35940154503782e-05
2.30470678088322e-05
5.47237823090807e-05
-3.14326057073385e-05
3.49654281277086e-05
2.0005644092814e-05
3.23649020884077e-05
3.98143164332032e-05
1.41651234031544e-05
4.45001013560937e-05
1.98967999365737e-05
2.70862169014377e-05
6.42428746248872e-05
1.84684666606448e-05
4.14043303588222e-05
3.59770192418283e-05
3.13633972640695e-05
2.5066749639867e-05
2.8559775826192e-05
5.44569993419089e-05
5.15662811836995e-05
4.65975806788329e-05
5.39701682393305e-05
5.23334482600699e-05
7.40849367651254e-05
2.88316752523942e-05
8.2080439638877e-05
6.40426524244431e-05
-1.55604379834631e-05
5.42824143409051e-05
3.35845865987311e-05
4.45193090030013e-05
2.6217279152837e-05
5.20748779045719e-05
5.27385168943929e-05
4.31770493418502e-05
1.49394582942926e-05
3.58120100426041e-05
4.37048653398675e-05
4.42852756539982e-05
4.47779184580356e-05
4.67307005057839e-05
2.34843747016551e-05
3.60784613076242e-05
2.96251007746246e-05
5.51309324745927e-05
3.23813924569484e-05
-5.80318160139957e-06
1.48230454535697e-05
2.61407734682099e-05
5.67430277085414e-05
-1.051181194497e-06
2.16092748006725e-05
6.5683310009416e-06
2.12846558343467e-06
1.58216791363988e-05
7.35811811866599e-06
4.35388057247926e-05
2.71325100125679e-05
3.39388005783997e-05
4.18918505166462e-06
5.69474231712774e-05
6.76818436974112e-06
3.47793167685889e-05
4.68327606449076e-05
6.62871433546066e-05
2.37727931497075e-05
3.71268513759277e-05
2.16766876736037e-05
3.22027299224621e-05
4.59656477458674e-05
4.74480319073137e-05
6.02337760995792e-05
6.77566618939397e-05
6.72429872015384e-05
3.70205643027558e-05
4.21602321441889e-05
1.928493715992e-05
3.00338927733595e-05
5.0232599461083e-05
2.60727240932662e-05
3.38735411780603e-05
4.93436256083148e-05
5.66978503194507e-05
-1.34229829125485e-05
4.03355519795514e-05
1.18580741322953e-05
2.45646131773128e-05
-1.06693387094633e-05
3.47960477856761e-05
1.28722105181532e-05
1.81624499221556e-05
6.3928090691386e-05
-5.08592067525973e-06
8.01330968376518e-06
1.88647588839503e-05
2.49806686184514e-05
2.67190313749203e-05
5.0151622158123e-05
6.23543297290278e-06
1.76375184567787e-05
2.0949312301416e-05
7.15227365035026e-05
5.1964779362879e-05
3.1168094390257e-05
7.13815734119244e-05
4.40931497648128e-05
2.00480652395699e-05
5.08385397603801e-05
2.3876254248397e-05
7.85251604577854e-05
7.67640783417268e-05
4.51226435989057e-05
4.5110855441744e-05
6.94860776848611e-05
4.69042323660586e-05
6.16953706847397e-05
3.92725938489922e-05
1.93887713584361e-05
1.54215184830318e-05
-8.50525808310755e-06
3.7967308247695e-05
2.48240630365198e-05
2.41179997737744e-05
3.92120341228643e-05
2.89452154628113e-05
2.65713157254337e-05
-4.54132302486067e-06
6.62005866982578e-05
5.89356275723225e-05
4.0723878267979e-05
7.01943560607515e-05
4.27403245977191e-05
3.92432017109897e-05
1.46507230345407e-06
1.97468607038479e-05
-2.97555445808014e-06
3.66535039647118e-06
4.37299135966205e-05
1.87777516613725e-05
5.60934844876711e-06
1.00924495898131e-05
3.09702353633486e-05
5.41652519510095e-06
4.79549926711058e-05
4.55715753082349e-05
4.32454525298519e-05
9.18492879373387e-06
4.87690584582315e-05
4.8946755817693e-05
3.47004442252654e-05
2.70398280564349e-05
2.79530667032387e-05
4.09560638608043e-05
3.71747050797431e-05
3.28727966199206e-05
3.81160441810344e-05
7.54149651670076e-05
9.40137266814791e-07
3.79432943720676e-05
4.58432388337444e-05
5.62570533291102e-05
7.27978625519079e-05
3.07573611068122e-05
5.87110117385803e-05
5.55129372693318e-05
1.20585029334655e-05
2.84393639924279e-05
2.91001313579297e-05
5.61501011626471e-05
3.030107914757e-05
1.76466140221905e-05
5.85753424854202e-05
4.76247270181639e-05
3.54180624334407e-05
3.40390037837107e-05
2.26019822912305e-05
1.77708954722834e-05
2.14029711708327e-05
3.76723045051317e-05
1.03369566745454e-05
3.7533067481571e-05
-1.66169881813142e-05
3.39693586856747e-05
5.75013543675991e-05
5.39457179346894e-05
7.62143478457995e-05
5.90129774378615e-05
3.6138452573283e-05
7.04317656002343e-05
3.67503475644602e-05
5.99649593040295e-05
3.61851124736499e-05
1.49397423272055e-05
3.42485229769157e-05
4.74510112991863e-05
5.64105228439577e-05
9.19211225159104e-06
4.36684304730121e-05
2.0936006822378e-05
1.35569637119933e-05
4.86076880771696e-05
4.86511443684619e-05
3.15347524972915e-05
4.58776195968927e-05
1.79618628237194e-05
3.56648496609436e-05
1.06386244838844e-05
1.82166575604287e-05
3.64501188402648e-05
3.72838116218349e-05
-3.9863225445905e-06
3.53681412955766e-05
1.48311209548794e-05
-1.98101376130923e-05
6.24585295377104e-05
5.79520541419537e-05
-1.73091376679482e-05
5.5987589006107e-05
3.51453878913656e-05
3.42244976504389e-05
4.88338565758448e-05
4.20369958717996e-05
2.77357071571845e-05
2.7881864975604e-05
5.38583552895797e-05
5.60239298303525e-05
5.00583959750925e-05
6.50935547471233e-05
3.75208301088777e-05
4.91220845831632e-05
6.33931704041684e-05
2.42819134934352e-05
1.45196010901067e-05
2.48809520216183e-05
1.25042611706714e-05
6.01386422255099e-05
3.70307423801523e-05
2.4877302239287e-05
6.78994840843797e-05
3.07180688966002e-05
4.26579029506173e-05
4.28430848952759e-05
6.59126788630275e-05
3.85502494020047e-05
1.39609445492981e-05
3.45430149732427e-05
4.97626864617991e-05
2.78526583633829e-05
2.46202233130444e-05
-1.08808132744958e-05
2.51700003816834e-05
1.46002130650598e-05
4.06896515226032e-05
-1.70785922716753e-06
1.81727901885207e-05
4.27419680752782e-05
5.63325046841005e-05
4.67373669024702e-05
5.59111986123939e-05
4.45685070009459e-05
2.04011495318303e-05
6.14545400911302e-05
2.8400318128436e-05
4.40842100934353e-05
8.15781973118355e-06
6.34884813443791e-05
9.38063301959522e-05
5.85023331064585e-05
3.70493785113836e-05
5.47403812063774e-05
4.16614326411594e-05
6.3599576451051e-07
8.33791347981005e-05
8.06360804510567e-05
1.33419189841901e-05
2.25887899606024e-07
2.48994636963533e-05
7.59915652620486e-06
4.08998388004144e-05
4.68288653003187e-05
3.00855641819521e-06
2.17944344158215e-05
2.81612808775344e-05
2.77451845016658e-05
-7.27209143561937e-06
1.23662792304083e-05
1.26109398171963e-05
-1.26132730867563e-05
8.53155320401132e-06
1.48832738010112e-06
3.9672583216199e-05
6.80829660017251e-06
2.47093758717746e-05
2.64453835710286e-05
4.63727816617926e-05
-8.4207882029475e-06
2.98571913924095e-05
2.66025116483514e-05
5.44554178535912e-05
1.42429516736227e-05
1.04952578452522e-05
4.85731209072616e-05
5.72898204375504e-06
5.20642585446397e-05
3.80585626793186e-05
5.3206523045611e-05
1.62676546527041e-05
3.26226370889692e-05
4.04490098373114e-05
2.54436993803838e-05
4.12103015869019e-05
5.90591160867198e-05
7.53793357492961e-05
5.43096745617089e-05
4.08877068034366e-05
5.73442479841248e-05
6.90185609878311e-05
4.71468281888407e-05
6.42578490096847e-05
4.77235001026815e-05
4.30785017557839e-05
4.83550607674685e-05
3.89577984069007e-05
4.79100476092386e-05
4.83255774593463e-06
1.92588921796102e-05
3.79929790158968e-05
-2.0386142370581e-05
2.61261272368736e-05
2.49202136584253e-05
3.67572329819571e-05
2.13462929232109e-06
1.45788149213769e-06
7.52687036032744e-05
2.50720015069956e-05
7.55270332150843e-06
2.16891012965836e-05
3.22164252761768e-05
2.39325111071853e-05
-3.93710983820081e-07
2.4700880887845e-05
3.81994901455213e-05
4.78558356818691e-05
6.35742185590259e-05
7.95827661067349e-05
6.33387006946695e-05
5.53381471268336e-05
2.95632124145024e-05
4.04371484373903e-05
4.05026842254559e-05
3.95582495752047e-05
5.69698622665813e-05
1.38149077062515e-05
4.85382747634107e-05
4.56302346467716e-05
2.93904020864757e-05
4.62631885407153e-05
5.7128957821371e-05
5.41744347070031e-05
1.95756280016047e-05
3.35233354163743e-05
5.84786352672392e-05
6.82785404023399e-05
2.58537696239406e-05
6.26348528866824e-05
1.70163306860222e-05
5.66683496003467e-05
3.96958528832699e-05
4.93466495404432e-05
2.08164029337567e-05
3.88521754100055e-05
3.4430315024747e-05
4.32387115198432e-05
3.69749538686609e-05
1.45013200722913e-05
4.00927877348553e-05
2.39171126202423e-05
2.62140874578812e-05
1.42031781741422e-05
6.18622528567914e-05
1.10881711484036e-05
5.29951615860216e-05
3.21962646249532e-05
5.27624045488574e-05
4.84761018013621e-05
3.7529802371064e-05
2.84498265320961e-06
2.95287154872422e-05
1.6157458861522e-05
5.99036970131185e-05
6.53835059346266e-05
2.23683469439874e-05
3.02962781741855e-05
5.46403685935223e-05
-1.00812373084931e-05
1.0270557586791e-05
1.18595919165231e-05
4.9812553392484e-05
3.20091321692532e-05
3.54896466573058e-06
3.55798664285923e-05
-1.60997443699127e-05
4.42410149094804e-06
3.94857352485119e-05
1.74676135460959e-05
6.48416505968652e-05
4.88170049272817e-05
3.5737813919779e-06
2.51510247843581e-05
5.89759190994314e-05
1.7844993204593e-05
1.84626119786273e-05
2.0322345408587e-05
7.35131141016215e-05
2.83342555393642e-05
3.13732367875133e-05
5.70411383029823e-05
3.7119305932025e-05
2.02989560547232e-05
2.8192898149791e-05
4.12008427918602e-05
4.44857205146751e-05
1.96717641168422e-05
9.22927036894656e-06
5.40129469095348e-05
4.72538251072457e-05
6.13665816281405e-05
1.08120049667939e-05
7.13173428202202e-06
4.23120023305462e-05
3.88802600751432e-05
3.28440746284082e-05
4.56500444481983e-05
4.84359638905791e-05
5.55933849484855e-05
9.10439968415568e-06
5.91572765262055e-05
-7.71981896975253e-06
2.94982884642711e-05
8.13861005774292e-05
-1.07959784575734e-06
-1.74418042097033e-05
3.89377690122245e-05
-7.47540108270401e-06
3.556165286542e-05
5.79531822774188e-05
4.85977478481366e-05
5.8455226371914e-05
-3.21359455615979e-05
1.05494985207764e-05
3.19264509193136e-05
-2.07467428261668e-06
3.05723089168036e-05
3.78256566797489e-05
-1.15149871327789e-05
1.82845056103367e-05
5.67356888873639e-06
2.59552825108754e-05
2.23147588234427e-05
1.93685923696813e-05
1.80455759217376e-05
-3.69771257468126e-05
2.27092222226845e-05
3.29625457100501e-05
8.19255564879251e-05
3.48069572591754e-05
2.16434470500599e-05
2.05468748227348e-05
1.37611612052615e-05
2.66814123066085e-05
3.97732063642586e-05
6.19241248521604e-05
2.58370747161752e-05
8.28995408128067e-05
4.14673410790252e-05
6.19129301127622e-05
1.55240713941797e-05
4.05083357145209e-05
2.19540148937227e-05
7.13202376895142e-05
2.7643191309534e-05
8.20526035717799e-05
6.10404540931086e-05
3.82978403862282e-05
5.5063580712622e-05
4.28549814990939e-05
1.03212754263963e-05
5.3061892062456e-05
1.88803936412186e-05
9.91922021506365e-06
5.09214243899668e-05
2.77027274736758e-05
2.70697900222704e-05
4.26772551368982e-05
-2.8738394752184e-05
2.02756391793753e-05
3.02034160754658e-05
2.85967418831225e-05
3.17026424466752e-05
5.40849920109103e-05
4.09680655297977e-05
2.26792848752836e-05
2.03583296236168e-05
2.67283169442221e-05
1.13588584190087e-05
6.12870600653333e-06
-6.37094896279082e-06
5.12507696607361e-05
3.61290071636288e-05
2.04062729747753e-05
1.71634006826235e-05
9.26155600199082e-06
2.04966455155314e-05
6.13246027954974e-05
4.13890766213126e-05
2.98498450625691e-05
-1.98380874244485e-05
4.13398941436358e-05
2.06150846126443e-05
3.01061441476054e-05
2.99250112079748e-05
3.65386628908372e-05
1.46980202282055e-05
3.87640316511459e-05
2.94471412204568e-05
4.38667091609712e-05
4.51631874485619e-05
5.77153869338864e-05
4.78512612926991e-05
2.3694924141369e-05
7.66323012753297e-05
4.05378020340863e-05
4.48288284621542e-05
2.67551541729728e-05
5.31920785489602e-05
2.74565477130105e-05
2.83710154292365e-05
2.06703609303732e-05
3.24280609513366e-05
4.01677831577602e-05
3.1802825748609e-05
7.9617664260398e-06
1.31932514807935e-07
3.92382567942256e-05
2.99697417635533e-05
-7.27204795358542e-06
-2.43379474155856e-05
2.72255881499874e-05
3.6802727688659e-05
4.83099099196028e-05
2.76227027065426e-05
3.53451517589757e-05
4.36093138109392e-05
-6.81845377342581e-07
2.91909692693078e-05
2.36441857642327e-05
2.41944455307896e-05
-3.65391886411053e-06
-8.09152647677904e-06
6.09086035785766e-05
2.48968551084896e-05
2.7056075865879e-05
1.61725693470063e-05
2.72283166025061e-05
2.38588285438341e-05
4.13654851561471e-05
3.82057446561509e-05
5.03262526284226e-05
8.75643839023682e-06
8.14001253621132e-05
3.28410773063261e-05
4.04733831425801e-05
2.73122031774759e-05
4.22619957985389e-05
4.83079221136035e-05
4.94475009291007e-05
2.25347705452976e-05
3.28792540707029e-05
3.4611452809095e-05
1.58150447305138e-05
2.20683600125874e-05
4.84269778434779e-05
6.22748083108197e-05
2.53121958827679e-05
5.20094542072532e-05
1.58000568624652e-05
5.93731474101545e-05
3.83671960309661e-05
4.43196248667844e-05
1.66087745194193e-05
3.15988220250553e-05
3.42532010957949e-05
-2.13080644673068e-05
-6.40770915539726e-06
3.09304587075482e-05
1.15152992608726e-05
1.91563411253596e-05
7.64583772136198e-06
2.11935230249302e-05
3.60100954705795e-05
3.17467868293688e-05
3.78939539829697e-05
2.80370187073647e-05
2.45043368344789e-05
1.80446139082573e-05
1.10062212045938e-05
4.08052458954328e-05
2.14930331703815e-05
-7.43211425601367e-07
5.77159848551916e-05
1.16733181857515e-07
4.21356597147209e-06
2.76380111251053e-05
5.65825702390271e-05
5.77003115979391e-05
8.79253282529668e-06
4.85172316102329e-05
6.23923385057955e-05
5.76473515222809e-05
5.18501823679067e-05
6.80479104615738e-05
6.73095928065295e-05
5.55189656772401e-05
3.46909589461449e-05
7.89739919873448e-05
3.17167147517817e-05
3.33210172264301e-05
1.35000960712912e-05
2.10622633080462e-05
-1.92573232802009e-05
1.53872754112933e-05
4.01941948490375e-05
2.61783014603234e-05
3.11350639612917e-05
2.03453071505153e-05
2.41405131374189e-05
4.88330475387725e-05
2.67434014068122e-05
1.63384926291113e-05
3.89365681663628e-05
-9.39593447674717e-06
1.33774318401001e-05
1.88552953863345e-05
1.05753317941186e-05
2.67271041019276e-05
3.7804343016934e-05
3.79044524351731e-05
1.61184774529398e-05
2.71046073275191e-05
1.18225430094078e-06
2.14205622057126e-05
3.48587219642766e-05
2.39253001750806e-05
6.37687992848666e-05
-3.26930886164949e-06
3.2653321841768e-05
4.73608925406521e-05
1.13931742827871e-05
4.08504105473057e-05
5.76162544827663e-05
3.83882376742822e-05
4.54702865918965e-05
6.07479879440337e-05
2.69491442728577e-05
8.74423176399152e-05
1.02495484004847e-05
2.27636679874112e-05
3.59381279204306e-05
5.08325889202608e-05
1.52542780276748e-05
2.00846677710906e-05
5.71209303347321e-05
3.90131189379049e-05
4.48811734178578e-05
5.02773163691847e-06
2.53013078518485e-05
4.40318639660902e-05
1.34236496834834e-05
2.63193503739996e-05
1.45122154422483e-05
2.80132479034111e-05
3.46428962518543e-05
6.23125785293766e-05
3.21024296466265e-05
2.96973242942026e-05
2.09916572074224e-05
4.99035814328632e-05
2.7495009178761e-05
2.98566330378628e-05
1.44898568314305e-05
6.70919995174757e-05
4.86983318174601e-05
9.00596148451988e-06
2.4071393377633e-05
4.4859627885761e-05
3.93563167097563e-05
4.53909237814782e-05
2.25155511614205e-05
3.84057611588101e-05
3.78506964635512e-05
4.2321557193677e-05
2.92682636855327e-05
2.17517476298647e-05
3.31641218972063e-05
4.45005902363957e-05
2.91511645351691e-05
2.39476877324777e-05
5.88430583233973e-05
3.92876859393627e-05
1.36054576638544e-05
6.38561293042777e-06
4.40833200717496e-05
5.47476384789609e-05
-1.43105889434799e-06
2.19729334292578e-05
3.27078376214017e-05
3.46261701353351e-05
2.37817826685955e-05
7.553568656811e-05
4.03305741084382e-05
2.54109747854983e-05
2.80001297342244e-05
4.32976448781756e-05
9.33961658021376e-06
4.52732165058862e-05
-1.31668974007408e-05
3.79526482882563e-05
6.21594132887431e-05
1.89735483529458e-05
7.02379386418442e-06
4.38620429073453e-05
7.08628546657458e-06
1.69325852031341e-05
5.03429850769275e-05
3.27347882918667e-05
1.43195403924908e-05
5.1449543261372e-05
4.64945341087833e-05
4.93862884320758e-06
6.0147184710342e-05
2.30354173283457e-05
2.86899111362518e-05
4.37758552061064e-05
-1.55215504095551e-06
5.02393350886638e-05
-4.11572830890004e-06
5.08856388462108e-05
4.89840463251986e-05
-8.95828072271589e-06
3.74875353675439e-05
5.50461701539868e-05
5.18304346412103e-05
1.19641180751155e-05
6.46932799497994e-05
1.76835877788334e-05
7.38872677998444e-05
-1.42359288972048e-05
1.61332318928146e-05
1.17417094395828e-05
5.91348834670788e-05
1.92666354326087e-05
-1.98096408050834e-07
3.95432811675534e-05
3.8525580451012e-05
8.05007890139397e-05
3.71094112157506e-05
5.21706202057287e-05
2.28124231977683e-05
6.26947667195232e-05
6.21439499552074e-05
3.72654644654216e-05
5.27172605950814e-05
4.95770638156918e-05
2.78888709624682e-05
2.28696495183313e-05
4.33394442238823e-05
1.92202853493515e-05
6.68902259409378e-06
2.12894805547627e-05
-2.447317998675e-06
6.58849712839205e-06
2.75128157875748e-06
-2.79454827682448e-06
5.76109746262704e-05
7.71480229137502e-06
3.86234789962967e-05
1.63419724825852e-05
5.80583145272749e-05
3.6056229122776e-05
3.10058577365124e-05
1.80115508568474e-05
1.75269376070929e-05
3.87567829733846e-06
4.86728873779099e-05
2.43171146875261e-05
3.88417947064562e-06
5.80208986136294e-05
4.59936891599601e-05
4.11414220720157e-05
8.15922315781509e-05
1.95370686127763e-05
2.81998671910629e-05
6.48695884083462e-05
4.76949011532099e-05
4.45640644407819e-05
4.76358475331227e-05
3.01176597070045e-05
5.64443772468196e-05
4.38861184265884e-05
2.35190392498919e-05
3.62623273419608e-05
3.43811766449894e-05
5.19437649026755e-05
4.43616160867771e-05
1.47257647848819e-05
9.53172128498256e-06
1.77234849946805e-05
2.04900436559374e-05
6.28185192503971e-05
4.16180176935052e-05
4.95275386428189e-06
3.7827547391452e-05
1.58558775594537e-05
-2.71509138852266e-05
8.59835960296969e-05
2.83728658336424e-05
1.6414570768445e-05
5.19311787887471e-05
3.47147594150335e-05
5.62310870019188e-05
5.19296821943026e-05
5.95043763849425e-05
3.38673644824796e-05
3.41611629916505e-05
1.79425342799785e-05
1.58182364086269e-05
5.05826122535209e-05
3.73500576462615e-05
4.574938709063e-05
3.35949327399689e-05
4.98769378970853e-05
1.05488734100753e-05
3.88028391278459e-05
6.63377731716547e-05
1.87467147657456e-05
2.93926165548548e-05
1.27313111843167e-05
4.69708127814621e-05
6.05463048541369e-05
7.80245795492176e-05
1.58808458425678e-05
4.84908362209309e-05
4.88144146154958e-05
4.63671828458074e-05
5.63201676149315e-05
3.48096155522734e-05
2.19441261805272e-05
5.18600135243392e-05
4.11214616644119e-05
2.43028799343974e-05
3.07138770869695e-05
1.81816802547722e-05
5.51921626757588e-05
6.50021351531608e-05
5.17731834952121e-05
2.71068352785474e-05
7.82338965178818e-06
4.91816404071128e-05
3.17009870400972e-05
2.27276566697676e-05
3.87480286729291e-05
3.38130380723774e-05
1.83446519444341e-05
4.41628625128202e-05
4.10192255261303e-05
1.78830950404046e-05
5.70499134337769e-05
3.85304837830937e-05
3.04626289022943e-05
2.1503250961947e-05
3.98111468697035e-05
4.04363063602737e-05
7.35981802267705e-06
5.70814453765407e-05
5.81407051681295e-05
4.65483778914614e-05
6.08086002789714e-05
3.38056764510221e-05
1.30334401000718e-06
4.37920556965067e-05
5.26330601629319e-05
2.64046465548945e-05
4.84920705659209e-05
3.99017471522573e-05
4.87240847987316e-05
8.2414892608984e-06
8.83155859451405e-05
3.84630866807084e-05
5.22004312257637e-05
7.69497381227773e-05
3.28292457825168e-05
3.96151325525979e-05
5.48789372280987e-05
3.46969884137644e-05
6.53703218151296e-05
4.32251457561242e-05
9.20988257581521e-05
1.57174542791394e-06
4.08937532437215e-05
4.97701270573928e-05
2.49858700992384e-05
2.58958775382699e-05
2.62066972719583e-05
1.58754223155091e-05
3.86261108355509e-05
2.46338549549487e-05
3.18355327647197e-05
-1.05089124978679e-05
2.82906054549681e-05
1.41366993065894e-06
3.56101420342226e-05
5.54917840872899e-05
7.72509955585607e-06
5.03251055841501e-06
4.13441717173974e-05
2.72510926089319e-06
3.20421932837667e-05
7.81599664565383e-06
3.86566345164614e-05
2.13282444051212e-05
-4.02328123536355e-06
2.28963744760567e-05
4.33414885888385e-05
2.70556101707172e-05
1.02720153642034e-05
6.53558997828441e-05
-3.73677754246124e-06
5.04289759030165e-05
2.50032280371548e-05
4.62284682847114e-05
2.47081523786193e-06
5.56839759923929e-05
4.76869412909229e-05
4.8488285503634e-05
6.53705032308105e-05
4.76822081230159e-05
6.2692249306885e-05
6.37802703130311e-05
4.72119076890089e-05
6.11910443345924e-05
5.69626763833292e-05
-2.13955242007041e-05
4.99141833991962e-05
1.50103680520406e-05
4.83025499361946e-05
5.28625638395607e-05
4.39635033360844e-05
3.3366424652008e-05
9.34051566963175e-06
6.12105452519082e-05
1.99376774305872e-05
5.72050230027995e-05
6.28455867184232e-05
-6.0372852421656e-07
3.29916483960999e-05
4.99013932050014e-05
7.03191821002369e-05
1.15321664754128e-05
2.85802512978072e-05
3.32338181351467e-05
1.45751059188068e-05
5.02666297580847e-06
4.1156803185023e-05
-1.6651950452533e-06
2.74468633348187e-05
4.83745529220351e-05
1.84633050532566e-05
5.21674589006334e-05
7.32235657576954e-05
-2.53948729903692e-07
3.39570214173742e-05
2.73933314191528e-05
-1.02089645946513e-07
-8.92252030494516e-06
2.02313028744477e-05
6.90621709998065e-05
4.51267506357446e-05
7.43824904690166e-06
3.52171930336115e-05
2.05517585936804e-05
3.57047418477744e-05
6.91088078812867e-05
4.54689997756457e-05
6.6785644966624e-05
2.94641963314279e-05
1.52630864961207e-05
5.46848311587119e-05
5.10078654668406e-05
2.85977829868204e-05
4.14456323220986e-05
2.53625116052221e-05
3.86460545154637e-05
5.00753786150289e-05
3.56270095925272e-05
4.79373223897182e-05
3.24378962973509e-05
5.09986216028964e-05
3.22221665040969e-05
3.42322114715103e-05
2.95093065672943e-05
1.87260755013916e-05
-4.97645751475423e-06
3.25619476807241e-05
-3.34260184217385e-06
3.69456538977806e-05
-5.58199228076098e-07
6.3322823159261e-05
1.37340285211588e-05
4.72317461089356e-06
1.98976900053352e-05
6.58101788442143e-07
-2.57134108570586e-05
3.03941328544655e-05
1.63805443123874e-06
1.37637809503932e-05
3.60552162382756e-05
3.28905284368567e-05
5.99285855903299e-05
6.01030282631532e-05
2.1482138957946e-05
4.04504169112795e-05
4.24444718272479e-05
6.30968039236452e-05
4.61522349375433e-05
3.26829470137705e-05
2.12993340994703e-05
-1.26693975848447e-05
3.59826121947427e-05
4.09600596579639e-05
2.04850018971766e-05
4.58222965601987e-05
5.30076670141675e-05
9.49163437986443e-06
5.94721522007759e-05
6.51917803854786e-05
7.37741025174442e-05
4.05308916355627e-05
7.50102395430335e-05
6.59022061889686e-06
1.81990727754322e-05
4.02875358839635e-05
6.58672992199194e-05
4.14144122084753e-05
6.61454015392354e-05
2.75943032430378e-05
6.78447677358807e-05
6.32846551971744e-05
4.79664111410117e-05
1.3172423288253e-05
4.82129974192147e-05
3.2059065835668e-06
1.87611796254568e-05
7.31237994105452e-05
3.87022805064309e-05
4.01462005017907e-05
1.36341298865827e-06
2.44589161932581e-05
6.85593775432378e-05
3.22844785053613e-05
1.43398469654276e-05
7.22555527070088e-05
1.65558666719374e-05
3.70589860761012e-05
2.55793358772505e-05
1.71814665240927e-05
2.1772142915642e-05
5.92146064228894e-06
4.78066961979384e-05
5.54986052331433e-05
-3.17771922797695e-06
3.14264442749202e-05
4.48781522698073e-05
2.17753427125133e-05
5.59930782498712e-05
4.46220834306509e-05
1.95397875000082e-05
1.51237623036469e-05
3.39114665731559e-05
-2.78701255198546e-06
3.63238606790841e-05
3.45519220162562e-05
3.98912982023795e-05
1.68074847074004e-05
5.40871868852122e-06
1.89927810045533e-06
5.45719450472412e-05
2.68926154516322e-05
3.10575228065237e-05
3.67665938092209e-05
2.04453220878676e-06
1.96516849232343e-05
3.22515519140597e-05
2.3706461984345e-05
4.55374472861612e-05
3.43066808223608e-05
3.70272019673565e-05
-4.43121415401286e-06
5.10069116231466e-05
3.65946539351347e-06
1.5995998809501e-05
5.81416052806072e-05
8.1151459135513e-06
4.32009663616632e-05
1.82666323061071e-05
4.71848525157128e-05
2.69112646068562e-05
2.96526608191296e-05
5.9899021484581e-05
5.13911718515504e-05
2.30498068230167e-05
3.42886596242754e-05
3.66082804915702e-05
6.17600078742145e-05
1.43602098278481e-05
4.56693629317497e-05
4.98484634390523e-05
5.38051858328408e-05
3.93770984273042e-05
4.78857338827139e-05
0.00010442867831929
4.90970109511113e-05
2.7803676806521e-05
5.02046194782071e-05
4.6755093529185e-05
4.25666663933707e-05
3.71461596067457e-05
2.87054712097097e-05
5.46511160348937e-05
6.28812451676812e-05
4.71171669038799e-06
3.74705536812496e-05
4.47107322896423e-05
-4.43994300842391e-06
3.17826110362469e-05
2.59421266323823e-05
2.56864837875613e-05
6.74572274943862e-05
1.97238279798666e-05
3.10248943288654e-05
5.0395363778267e-05
3.22163279388757e-05
9.29431338495574e-06
1.55559444708876e-06
1.24407245520539e-05
3.7401334508758e-05
2.43739297337834e-05
-3.91408002928775e-06
3.98775391833149e-05
3.57879537547494e-05
1.91144948473835e-05
-5.8522470883292e-07
4.71865583216759e-05
3.28678952954028e-05
7.35063146733419e-05
1.21899784519444e-05
5.12071968737508e-05
8.3106148825881e-05
1.60972950802631e-05
3.98197391610281e-05
2.36455785500685e-05
2.95208572706516e-05
6.16776173669645e-06
5.04443713595537e-06
3.35593385056244e-05
1.69007200759506e-06
3.72337554127771e-05
2.41105498943972e-05
3.0607995730858e-05
5.75222001308521e-05
5.31063626591796e-05
6.37429138446819e-06
3.19989248066499e-05
5.08112492527806e-05
5.59059181099163e-05
7.67208810509938e-05
2.43342377144786e-06
2.70126970421719e-05
5.34123207097687e-05
4.76517561352479e-05
3.53412581190701e-05
3.77002856533066e-05
5.97507200630333e-05
4.41952791983292e-05
4.67814414101369e-05
1.36774254591467e-05
3.96502279914499e-05
2.52469547501804e-05
4.15066731292487e-05
2.32882194722799e-05
6.34713537926776e-06
3.25165664884206e-05
8.66001591285504e-06
1.26324678997109e-05
2.98518677399034e-05
2.32788269073204e-05
5.83406007439723e-05
4.09113345668333e-05
9.03358766051391e-06
5.22857645048297e-05
1.97753343672002e-05
2.81169870392579e-05
5.61056754286311e-05
1.97526543858623e-05
-2.24525302906274e-06
5.65120065107826e-05
4.41231186860178e-05
1.64515575704457e-05
