# Supplementary material for: Research on computational propagation and identification of mine microseismic signals based on deep learning
Source: PLoS One. 2025 Oct 22;20(10):e0334641. doi: 10.1371/journal.pone.0334641 (PMC12543183; doi:10.1371/journal.pone.0334641)
Supplement: S4 Data — (ZIP) [file pone.0334641.s004.zip › 000100700001518.xlsx_0.txt_24.txt.txt]

3.25074426189665e-05
4.05817035772538e-05
1.30266382812399e-05
2.86954646278103e-05
5.93697623220515e-05
-1.0784160856202e-05
2.25360720510524e-05
3.50233239293993e-05
3.07080949837102e-05
-1.66975336577113e-06
1.139220235507e-05
2.5011337670145e-05
2.62933584977425e-05
1.14572711101825e-05
-3.97507475739393e-06
4.3678889010785e-05
6.0166520842256e-05
2.1311046923409e-05
6.04379154933748e-05
4.48185763143008e-05
4.89562529670272e-05
3.02159000639573e-05
7.29562210067977e-05
-8.06596910375402e-07
2.53504227026436e-05
1.42001519040286e-05
5.23663018103417e-05
2.16320626995662e-05
4.60054428407568e-05
6.13864190808303e-05
4.47988823276967e-05
3.92572688458456e-05
3.83319174110795e-05
1.0718154303558e-05
4.40437948030815e-05
5.81228965738429e-05
1.4371545855788e-05
-2.40159187824961e-07
4.65178175651459e-05
4.04765747507343e-05
1.78466617919879e-05
5.32718459094687e-05
2.8346403444058e-05
1.51565579763885e-05
2.69109546948976e-05
3.16718126233929e-05
4.08554038036383e-05
4.131731925898e-05
3.54526944538232e-05
2.71310489071656e-05
4.00573602430985e-05
6.95131025836486e-05
3.7291305661551e-05
3.47933103613022e-05
4.87918986478854e-05
5.63740415652102e-05
5.37344888433251e-05
3.39151065590445e-05
4.20543406309519e-05
2.34902971688015e-05
2.7911758252509e-05
3.5778515711071e-05
2.1586142626133e-05
4.23120880132426e-05
3.48518953699686e-05
5.56652920411628e-05
4.39898709078491e-05
3.46810892683435e-05
5.4509077306958e-05
3.37248252707242e-05
4.64769418158698e-05
3.63377088750451e-05
5.19677516528208e-05
1.84399148974347e-05
3.55460692466671e-05
4.11100116024878e-05
4.28278447149848e-05
7.04532136540997e-06
4.48035742910042e-05
4.51454188248686e-05
1.5097699588574e-05
5.66089932915688e-05
1.40917452821292e-05
4.57401680607777e-05
4.14715737924558e-05
3.75438654714949e-05
5.35934011686175e-05
4.32051846497794e-05
2.04494170436904e-05
8.46429710023432e-05
4.56355629536571e-05
4.53175675738759e-05
2.85489754212091e-05
4.81398969778777e-05
2.52796196035703e-05
2.80406142937963e-05
5.39687466813051e-05
5.46160785397251e-05
2.51251829504968e-05
3.51848899075359e-05
2.93921052199152e-05
6.73706356555686e-05
4.51495775273181e-05
1.93709059905722e-05
6.24822670333154e-05
4.89550610147824e-05
3.44839813349447e-05
1.78794921852121e-05
2.12619600114972e-05
2.45284669991362e-05
3.4317451847621e-05
3.7667611917158e-05
2.3507394573812e-05
2.8295177618662e-05
2.80504502558021e-05
5.04108003639656e-05
2.50748625670949e-05
5.5538397834986e-05
1.0386399990653e-05
-3.67630034736146e-06
4.17285711196365e-05
7.03726518729574e-05
3.49623926246821e-05
5.93710634899426e-05
5.45029964821846e-05
2.38218688207539e-05
3.74869120295642e-05
2.0244828594107e-05
4.3482608873872e-05
3.16432964301075e-05
4.07400931796663e-06
4.95341315622554e-05
3.83699628300215e-05
3.08860837519417e-05
4.38026024910575e-05
6.22997407665207e-05
4.82257205283199e-05
2.33604564252576e-05
3.28595681583449e-05
2.41724152794664e-05
6.70405109653709e-05
5.99812363560458e-05
1.22281872009057e-05
3.38295721247072e-05
4.0035713078411e-05
2.75658369554502e-06
4.99000033936168e-06
3.73757367027446e-06
3.05531096268442e-05
1.03220435449227e-05
9.64147594745575e-06
3.65580359725215e-05
6.06356924634514e-06
3.51968928762895e-05
2.69596956643489e-05
5.15085679998938e-05
3.03086060357319e-05
2.36205658708145e-05
3.75891689383933e-05
5.03149899487452e-05
5.93513987564376e-05
6.317054151153e-05
5.19139846133215e-05
5.87635102533231e-05
5.0362941121181e-05
3.33553406447439e-05
3.14124935733861e-05
1.42830405949473e-05
1.69982901453914e-05
3.85196440101218e-05
4.71257373913271e-05
6.47810550532275e-05
3.09504726636385e-05
3.19382525064232e-05
5.99568503171673e-05
3.35605482435632e-05
1.10351509628587e-05
2.77925996321516e-05
2.72000399724842e-05
4.4270593076653e-05
3.55123819709539e-05
3.23480116854766e-05
2.77583764912413e-05
2.19883616405815e-05
5.51780082157106e-05
4.36499902114534e-05
1.31488779159178e-05
4.63849158767315e-05
1.30619277335155e-05
3.0541596619695e-05
2.14844958683307e-05
3.09640933678681e-05
6.06581374621821e-05
1.92386822894976e-05
5.57418997186687e-05
5.03860409298533e-05
-4.9608413471301e-06
1.07723014833222e-05
4.14343435839351e-05
1.0866552128095e-05
3.69526073410027e-05
4.98730382546103e-06
2.12157521520834e-05
2.48817985962401e-05
4.98095490662672e-05
4.45875280741124e-05
1.75167874818247e-05
1.97933315605339e-05
4.19700688045624e-05
2.88451510858818e-05
2.55069147920521e-05
1.40220610220747e-05
1.03401151683838e-05
3.9750820569296e-05
4.46200278178337e-05
6.92064560626243e-05
4.06124586054514e-05
2.68440453428586e-05
5.32741881836129e-05
3.30270230869778e-05
2.6909867408248e-05
2.0728824278702e-05
3.54552387484298e-05
2.81791425087233e-05
3.09783272982549e-05
5.23367862367807e-05
-4.94844421023769e-06
4.47986125922269e-05
2.18058080328448e-05
7.10012249750256e-05
5.49634082823325e-05
1.04655806124997e-05
3.49642558453536e-06
5.25078826762261e-06
3.26034918787295e-05
3.56933665105115e-05
8.9284645703133e-06
4.48354578915888e-05
4.94125337968432e-05
2.05662623657004e-05
4.20284299376878e-05
-9.00456241159285e-06
4.10064656515448e-06
-2.43689791390979e-06
6.04496100715034e-05
1.03206886843426e-05
1.59758305754189e-05
4.68500032527953e-05
4.55368569601476e-05
3.4330594272238e-05
6.13468900955903e-05
6.84090971139346e-05
1.34561271803123e-05
3.96760217181506e-05
5.80666501788622e-05
3.44647951394709e-06
2.73594108044654e-05
-1.15986573984429e-05
3.1641293678238e-05
3.59171559807252e-05
4.89842067285025e-05
2.75408531312293e-05
1.67947618517709e-05
2.73531148566163e-05
1.62075350239118e-05
6.87461322054039e-05
3.11833535143146e-05
4.4245341240502e-05
3.1748705015706e-05
1.71883014720161e-05
4.42810991206257e-05
2.73153639610199e-05
4.63423121317398e-05
3.78610294120117e-05
6.34499226676612e-06
2.61931926509519e-05
-2.73592079080316e-06
4.70085987935175e-05
-3.25656557918888e-05
2.80452727963684e-05
-3.10265384317354e-07
1.64734342419124e-05
2.8293650212518e-05
-2.97912389441901e-06
2.62631330534202e-05
2.88415756170617e-05
4.33855469523612e-05
2.10993203760179e-05
2.5004809038143e-05
5.67704612217137e-05
5.09820288456416e-05
4.25911993325097e-05
4.08676405073414e-05
5.47523040022906e-05
4.04606619726965e-05
3.53067942583175e-05
3.91368829150053e-05
6.23129658036852e-05
4.37488712347958e-06
1.56190352584068e-05
2.25110704894376e-05
6.97929464796968e-05
4.50808075533752e-05
4.58220951695096e-05
7.26587107627634e-06
4.3769258361343e-05
1.78263888038034e-05
2.81410266788666e-05
1.2380309882269e-05
3.11700987095647e-05
3.06553942724472e-05
4.42571861104032e-05
3.8866204180754e-05
7.37824777556e-05
2.9728785525789e-05
5.28658268132725e-05
4.19219860517579e-05
4.27405626642301e-05
1.38096535887305e-05
7.46233161231253e-06
3.91527290026615e-05
2.58581642781337e-05
3.01748642114458e-05
1.03670155923884e-05
1.87379165947709e-05
-2.59838809576546e-06
1.8585488727e-05
5.40735515273445e-05
7.38745169916236e-05
1.00085046306875e-05
8.100295125675e-06
5.37645999591903e-05
1.56167629071515e-05
-4.41423889800858e-06
2.74926510021098e-05
2.5584874869602e-05
5.14818640134168e-05
2.72694452365962e-05
6.71666745996025e-05
8.46263629250038e-05
4.3846358072275e-05
5.64536519103889e-05
9.13310167239669e-06
5.54602299286314e-05
2.44645945481012e-05
4.97991668715276e-05
6.35775290826294e-05
5.71855052545458e-06
7.42974022133858e-05
2.25407882679159e-05
6.06927401268192e-05
3.992216851833e-05
1.70492296446808e-05
2.18114020589269e-05
4.90322984368061e-05
3.92947935577894e-05
4.4237789490059e-05
3.68691121936455e-05
2.75232644112739e-05
1.27780951255693e-05
8.79303621425488e-06
2.59543721280922e-05
3.79771865649812e-05
3.86419824933968e-05
4.43031708360375e-05
9.86274348860424e-06
3.79629687261369e-05
4.24706595752828e-05
1.14258769471629e-05
1.63830751576313e-05
7.42888335921328e-05
5.38752908436183e-05
3.87575110195156e-05
1.89074346590422e-05
1.76404202671916e-05
5.88690808984935e-06
1.509464972846e-05
3.8333347378064e-05
4.99454265213484e-05
4.75479837105382e-05
1.58005848881027e-05
4.56431194875924e-05
2.56078837719925e-05
2.70409468284894e-05
3.08931778461528e-05
3.52561379139118e-05
2.95641778080204e-05
5.56889226774673e-05
4.70192987988881e-05
2.68828114323228e-05
3.93212203022854e-06
3.66613222145939e-05
3.85951571374685e-05
3.02877441701224e-05
1.63162464720604e-05
3.76173963319285e-05
3.04784200515336e-05
-1.58131825428199e-05
1.81838839969961e-05
1.49819918548731e-05
6.15044856233792e-05
4.37450405713233e-05
-1.83660741771571e-06
2.03428037907814e-05
5.03942997047023e-05
3.66721103872465e-05
2.35352334817107e-05
1.83923021706803e-05
2.88889530362861e-05
4.88283481623997e-05
1.05649365578332e-06
1.93002528537918e-05
2.34650891193548e-05
3.59923138178289e-05
1.02462040152953e-05
4.59113370653786e-05
3.9919190307492e-05
5.10570803262329e-05
3.8199613760072e-05
5.08030606223192e-05
3.46725539349714e-05
4.23038501851214e-05
2.3570765546583e-05
3.87241858353059e-05
2.44058040726719e-05
4.07628664432057e-05
5.40443681120234e-05
3.47163511321565e-05
3.49090732185342e-05
3.01129371251875e-05
8.6960513022917e-05
5.14695042536583e-05
5.74813548684309e-05
3.92398956049901e-05
5.54632874753454e-05
5.25312876357516e-05
6.1579732458163e-05
1.27079442816003e-05
1.71275175465515e-05
5.90698051371621e-05
6.22121672898884e-05
6.10172470242893e-05
3.80491165321102e-05
2.01042330995023e-05
-1.3379745187246e-06
5.37382441453835e-05
6.72235580860356e-06
3.51054451494366e-05
6.54166122703702e-05
9.26678211744991e-06
1.16777043260938e-05
9.0051516638999e-06
-7.60070633436984e-06
5.1353413037102e-05
2.68276284531392e-05
3.23870134331995e-05
-1.63695267542058e-07
2.62894667086777e-05
3.79730283394588e-05
8.95872067362272e-06
2.23099872265424e-05
4.63318173143284e-06
6.14826295121107e-05
5.67894241792832e-05
8.70211500085648e-06
-1.12983165079729e-05
2.07253637733597e-05
9.13093137052166e-06
3.21915131598133e-05
4.20198935545088e-05
3.23399976303638e-05
1.31623286574836e-05
5.21910514165632e-06
2.82226562726434e-05
3.45097506744941e-05
5.36751944862315e-05
3.61853287486836e-05
-8.78354397130955e-06
4.25553508938686e-06
2.91556892745309e-05
4.33830431358752e-05
5.10706145681609e-05
2.66038771805316e-05
3.62924785586975e-05
5.97854500432216e-05
2.36898478564239e-05
6.05363820143145e-05
7.39435909211099e-05
2.58112864812449e-05
2.2207833470314e-05
6.63124753536592e-05
9.78272069505376e-06
1.66536512787444e-05
5.33679154467192e-05
8.60892479636447e-05
2.29040298924592e-05
3.90000395184015e-05
2.67969555356792e-05
2.49696303722213e-05
3.90148162109452e-05
1.00269745419407e-05
3.0531094738409e-05
-7.1981563822319e-06
3.64316039960059e-05
7.58517453749492e-05
-9.58309432090648e-07
7.2256877714843e-05
2.42125730685654e-05
1.94165624135623e-05
3.29485780703753e-05
3.35115043157562e-05
2.09838315734767e-05
2.44243433550107e-05
1.3572301497585e-05
5.07407427475887e-05
4.31008497987562e-05
3.25900104661529e-05
5.50094068821784e-05
4.71675582178569e-05
8.33264792360138e-06
1.13409018924515e-05
3.16235559606065e-05
5.09735587436008e-05
1.16489451113718e-05
4.41069106360997e-05
5.44602424297246e-05
5.656376028204e-05
4.00201050660464e-05
2.33993473609423e-05
4.01035504875392e-05
2.24566911366288e-05
6.54325191726149e-05
5.04446964369496e-05
-4.1386560209539e-07
2.52888632379825e-05
6.90105371459799e-05
1.84485487379876e-05
6.22468691687812e-05
1.51579217866292e-05
2.93488229741573e-05
4.33521411042765e-05
-1.2677303061858e-05
1.90734093570759e-05
3.54714089621123e-05
2.4899086207881e-05
6.53062105305873e-06
1.78268206245761e-05
2.26092405570338e-06
3.68901700082424e-05
-2.56868223965453e-06
3.45513421928041e-05
5.10753086946314e-05
3.90558770029532e-05
1.28774822925443e-05
1.42154327776146e-05
3.70136192249108e-06
3.9861474442527e-05
1.8968801714122e-05
4.00331572835112e-05
3.64588817339337e-05
3.64388617309385e-05
2.08108619771863e-05
5.4428295720839e-06
3.77133399765819e-06
1.33657907991916e-05
1.29139181886909e-05
3.11575920133778e-05
-1.22496867988902e-05
2.36705350146458e-05
4.90361316634968e-07
-2.88184717155275e-06
3.52600780094077e-05
4.3881055039649e-05
4.10693192726455e-05
4.29328001515566e-05
3.42675558812617e-05
3.95519272561141e-05
4.36165045183378e-05
2.26406963500533e-05
4.62363923905546e-05
3.17840572857898e-05
3.20367527354482e-05
2.90312512081861e-05
5.86873982017584e-05
3.65604475221674e-05
6.62929527281898e-05
5.4742059761951e-05
3.65741546732165e-05
5.89365639769032e-05
8.39081917996299e-05
7.30477785701709e-05
2.44893604140509e-05
5.21747091633061e-05
3.27911743868096e-06
3.09076735957438e-05
4.6617630144732e-05
1.61801544051423e-05
1.65859119265564e-05
4.48688955786186e-05
3.84669700095615e-05
6.47331965529699e-05
2.33303302403749e-05
3.97352176385465e-05
9.28214022318713e-06
4.08408416490254e-05
6.2752707199206e-05
5.33209011974946e-05
6.45932535284433e-06
2.26323106204401e-05
3.84847815549883e-05
3.75272840190071e-05
3.85680186087647e-05
3.82692279506881e-06
1.11689535093213e-05
4.35890474477859e-05
2.49399131099452e-05
-4.11121058437343e-07
3.27409039002137e-05
3.10075993375255e-05
4.87124910832195e-05
4.13211571120239e-05
2.49805597798453e-05
3.0159578067576e-05
4.21007887604367e-05
3.87042200468874e-05
3.85591911209317e-05
1.40883769131132e-05
3.06725445087176e-05
3.36368859989821e-05
1.21023045016747e-05
1.84835610361152e-05
4.6398745628875e-05
6.17593758717556e-05
4.15764623873311e-05
3.10468005693874e-05
4.40320537040793e-05
3.05103950133153e-05
2.36578340153906e-05
5.10317856963521e-05
5.18761831910911e-05
3.37714351751699e-05
2.75672559476852e-05
6.1496901118315e-05
2.85965702137764e-05
3.57984689428135e-05
4.18170057310825e-05
-8.19069375864134e-06
6.34786696846414e-05
3.8161309407078e-05
1.08797122249744e-05
-1.21226075818105e-05
1.81610512094931e-05
2.32793753850838e-05
1.55183690469311e-05
6.2726127800227e-05
8.08915255071555e-05
4.90564964445686e-05
4.05692192405177e-05
5.0806636184635e-05
4.35546408606404e-05
4.83966724634108e-05
2.08786455227098e-05
1.60197033256113e-05
4.26332720386829e-05
-7.03232757506085e-06
4.00469180239263e-05
1.51879816958153e-05
4.66952406750377e-05
5.62172688475221e-05
2.71288998166038e-05
4.98063838065137e-05
5.3030495354172e-05
5.17200272790846e-05
3.53105434718957e-05
-9.18908378486031e-07
2.57268162840025e-05
4.37488749896243e-05
3.83378917668742e-05
6.20636933563541e-06
4.9494517751131e-05
1.664029312659e-05
3.31823539592337e-05
2.0326390794607e-05
4.03625394538574e-05
2.72384595388739e-05
4.13181971587449e-05
9.81556524906795e-06
2.41175003568968e-05
6.47878604634658e-05
4.77345156661154e-05
1.50576042776556e-05
1.8487937165608e-05
3.15662242199822e-05
6.25620011821402e-05
1.65687305348312e-05
1.96203096687253e-05
2.66989632991054e-05
4.15428112824828e-05
6.40695589857995e-05
2.09331186376175e-05
3.56595749749028e-05
3.07556701269199e-05
6.73224931304343e-06
-1.47059803827897e-05
4.93547306879868e-05
5.07887807134501e-06
3.2275242684489e-05
4.03420465386662e-05
2.67195900199049e-05
4.96792484508089e-05
3.51697403943236e-06
3.61030065681419e-05
3.04320947493497e-05
3.53928477610213e-05
-2.16271306931486e-05
4.07004393400096e-05
3.9267173645128e-05
1.58732798201437e-05
2.84887803740322e-05
4.81980201305229e-05
1.80315538715634e-05
4.13847192002368e-05
3.80703563498336e-05
5.64936669369586e-05
3.78326577339463e-05
2.63749942308236e-05
1.17223558518318e-06
1.6276042561105e-05
4.03207503688676e-05
4.17355645987584e-05
8.36337605357691e-05
3.88024139476892e-05
3.71319883035796e-05
-2.53729626612569e-06
3.33275936840399e-05
2.54891889251556e-05
-2.37695248549979e-05
2.24770715498404e-05
3.33475202847828e-05
2.78707142926167e-05
5.89517932093579e-05
4.31005157968203e-05
3.80697616957164e-05
5.87840340771019e-05
6.58924812949266e-05
5.41398193451749e-05
2.37949995694793e-05
2.37906101063155e-05
-4.2016614424424e-06
4.63260841976171e-05
1.33646418311505e-05
3.50809809888563e-05
4.52893336753896e-05
6.90926869758756e-05
7.33541303647131e-05
2.44522507407132e-05
1.10873681952177e-05
2.13641266175766e-05
2.46887798284387e-05
1.292240258145e-05
1.38039797230493e-05
4.28506368242174e-05
1.61527858647842e-05
4.8380971211409e-05
3.95130220305882e-05
5.81872197319687e-05
5.26790073066511e-05
1.12321648455548e-05
7.42000635217091e-05
3.60955877704174e-05
3.80807684603304e-05
6.74693544048768e-05
3.62659963076028e-05
2.4911774963988e-05
4.40728088226657e-05
4.12437021498486e-05
3.69183102817079e-05
3.06349681849549e-05
7.56798433310706e-06
2.76204946501173e-05
2.90822379122467e-05
4.32343591570278e-05
1.10624737993354e-05
5.72664496614351e-05
1.38448589878148e-05
5.17592776933114e-05
-1.36307605730242e-06
4.84883755722733e-05
1.90519580268794e-05
5.45291456050874e-05
7.01352182779002e-05
4.81385001989686e-05
6.13646316791907e-05
3.53502794979139e-05
1.029300622308e-05
4.50086941166341e-05
2.20787382643104e-05
6.56285574149031e-05
2.07480424457279e-05
4.67866532507456e-05
6.08767469718967e-05
-2.22824205183115e-06
2.70385278705862e-05
5.00742707427159e-05
3.72111964692664e-05
2.0341548978008e-05
5.46044544426002e-05
5.9701543913975e-05
1.53964431044509e-05
1.38146004419077e-05
1.90406012073202e-05
5.5892987678573e-05
1.33296487076708e-05
4.32623310168418e-05
4.77041076781497e-05
8.05049002732135e-05
7.32976029896682e-05
4.84345540811426e-06
5.02407934369208e-05
3.37089051914036e-05
3.36119067581222e-05
2.10035729820441e-05
3.52675795346344e-05
7.50875885212175e-05
1.10155678910735e-05
2.52748404735156e-06
2.03112406910692e-05
2.91248692617619e-05
4.94139288652486e-05
5.47723868342728e-05
6.38655444319463e-05
5.71270318397677e-05
3.10005509240914e-05
8.75042690701684e-05
3.13984402304236e-05
3.76049212077659e-05
2.73661657149826e-05
4.11674394261431e-05
4.2538112208347e-05
2.72071885155162e-05
3.65868043851304e-05
5.10370666409808e-05
4.76596959140291e-05
3.03299048276468e-05
3.30659914143195e-05
6.57965093807627e-06
4.67192841633318e-05
2.66054677656617e-05
2.7875005895173e-05
1.75978396107055e-05
2.1677335762382e-05
2.64040661110141e-05
6.69083037316034e-06
6.54848929763858e-05
3.64826600785553e-05
2.35259720507855e-05
1.48418059720685e-05
5.73040485412211e-05
3.90667614736461e-06
5.27936257828986e-05
3.61570991264972e-05
1.08198449749584e-05
0.000102671023152518
6.83515626463212e-05
3.33285119076731e-05
2.10327900766136e-05
4.58242938896747e-05
1.32573711415369e-05
6.28174640099274e-05
2.11422173387613e-05
5.35236625027961e-05
1.69397403895239e-05
3.27682483497253e-05
2.86277441532726e-05
4.28532408448043e-05
7.74189392956376e-05
4.77239008144064e-05
4.60179421235204e-05
4.11684561788517e-05
4.85967250592297e-05
2.8178314760974e-05
2.65922102602936e-05
1.81539348856618e-05
2.506158533532e-05
3.76336780669465e-05
-8.58681784605856e-06
8.98971670479009e-05
1.84478828764814e-05
2.40559968792564e-06
1.7973698230108e-05
-8.21658457353942e-06
2.68286123751123e-05
1.90498643008924e-05
4.33728743258368e-05
1.29992932889985e-05
1.96920897193584e-05
7.4376386029834e-06
4.62837665082939e-05
5.95950264625981e-05
3.07470116301302e-05
-1.49947879991924e-06
1.86538424675285e-05
3.86126413097409e-05
2.63710050161576e-05
5.23256669887761e-05
3.275605484318e-05
4.96614946401913e-05
6.19044221232054e-05
5.21679129576743e-07
3.03670734537506e-05
3.61835876906655e-05
6.14702539753675e-05
5.97921740506516e-05
4.52045573902535e-05
5.30622451312055e-05
6.02456905962321e-05
-1.58214804230319e-06
5.72414407996973e-05
1.85599156025717e-05
4.3084604441721e-05
3.51847849802839e-05
9.3000546291257e-06
3.92699436889076e-06
3.02735579701299e-05
2.57221377051114e-05
-1.87644326203609e-06
3.29698937959757e-05
9.69878247358281e-06
4.37578988566635e-05
1.13953604260942e-05
1.78505763408747e-05
4.90060180193549e-05
2.25968405198569e-05
1.51914068520702e-05
6.77263399417703e-06
1.57704612129414e-05
3.61418496025855e-05
4.22736759154707e-05
2.5654980734252e-05
4.91588552467681e-05
2.30450772043156e-05
3.04488151499265e-05
3.4377021443564e-05
2.39689956213323e-05
2.46758024121913e-05
3.27715335495854e-05
4.81223907919758e-05
3.37763211770469e-05
1.86319098530509e-05
1.98203312779697e-05
2.52673712702886e-05
2.65280482233433e-05
-4.395294001262e-06
4.54696449033248e-05
5.81489830581135e-05
4.74192415312391e-05
4.05105392875633e-05
2.77101050963849e-05
2.41982879157335e-05
4.27285706388718e-05
4.42977581934323e-05
3.45905008579391e-05
2.58555808800882e-05
1.15719283301917e-05
1.218898156061e-05
4.33324324880809e-05
3.05582361763406e-05
6.26120201095504e-05
2.14172252629753e-05
1.64570999147953e-05
2.81048922523436e-05
2.86915130153907e-05
6.1238210080225e-05
2.68835597232118e-05
2.53836936447373e-05
2.36911057012907e-05
3.9301475005267e-05
3.22473828915036e-05
1.54814790181027e-05
9.3497177074979e-06
7.42773429873141e-05
2.73271764063492e-05
2.61652006044851e-05
4.00071946670937e-05
4.08059998748306e-05
1.8557603735661e-05
1.76676246423889e-05
2.13310085961417e-05
4.56425276132873e-05
5.8336710540293e-05
3.98517877221761e-05
3.72570534176678e-05
6.20615928168115e-05
3.81738883147532e-05
5.90591871216507e-05
2.68633102272216e-05
4.40749900224496e-05
4.42267430722572e-05
3.83871279604383e-05
3.44355749663688e-05
2.85622176744816e-05
1.20007055349437e-05
2.49617014218286e-05
2.91918516709768e-05
5.91858427570502e-05
4.86871911023312e-05
3.83567044403798e-05
2.62989179850666e-05
2.34721803341716e-05
1.68388776095468e-05
3.79786048218439e-05
4.52994601126956e-05
5.89102712759419e-05
4.85637942024617e-05
4.82441402529233e-05
1.88771659969269e-05
2.14784780594696e-05
3.35850911674592e-05
2.64383585910149e-05
3.03044693208795e-05
1.27080839771867e-05
6.55891584568998e-05
2.75032438142982e-05
1.19449067387753e-05
1.4897555343936e-05
3.78426985013468e-05
1.03365911866305e-05
4.1147547379256e-05
2.95946056846283e-05
1.28898979607877e-05
2.64816025324812e-05
5.02111369457523e-05
1.31270287019101e-05
2.25974301552299e-05
3.52277506534902e-05
2.82725080943221e-05
9.20248554287823e-05
4.16293425003154e-05
2.91076745205108e-05
3.38310650474488e-05
4.77828678060555e-05
-7.03452526325989e-06
3.13782340842578e-06
3.86911725237253e-05
3.08516864620673e-05
5.60865377034567e-05
4.37423794282881e-05
4.37762643834436e-05
2.38225796818021e-05
4.44480615597405e-05
1.01760405385656e-06
1.16448632257441e-05
4.53641475536441e-05
2.57905340246814e-05
2.42192164419248e-05
-7.93940763221688e-06
-6.04699360091854e-06
7.5304826435418e-06
4.68999787070698e-05
5.24335359112883e-05
3.90397131911235e-06
4.71578139110229e-05
2.21154392034311e-05
3.73688892326269e-05
1.02582214221767e-05
2.17200609457846e-05
2.01643013523261e-05
1.3276123261578e-05
1.4636562453082e-05
4.27870111917102e-05
2.06837300510033e-05
4.30240200784641e-05
4.84200104610619e-05
9.45046852145973e-06
3.43547361157225e-05
6.09131697945631e-05
2.74365235397701e-05
3.16140610532771e-05
2.12119213356961e-05
4.20804533786683e-05
3.87369000639495e-05
9.43968236211808e-06
4.96483446066911e-05
5.03260726456179e-05
2.08852060941913e-05
1.09000345912861e-05
1.87250405907313e-05
3.32131883654734e-05
4.25500751448055e-05
9.62527636264593e-06
5.4391982165599e-05
3.14018099647404e-05
3.25962833526432e-05
5.63402770983912e-05
2.88804799109886e-05
2.35430576709155e-05
2.96303352698729e-05
9.75176815963465e-06
5.21159904532604e-06
2.77884868383546e-05
2.14019509842034e-05
2.45302371730527e-05
2.59079535371887e-05
6.36862698171961e-05
2.49302930730735e-05
2.71461941928892e-05
4.34619092126236e-05
3.11965331400441e-05
2.72207318319416e-05
3.17212630697169e-05
3.20434598101993e-05
5.15588109358012e-05
3.88302378472793e-05
-1.37229365652053e-06
6.15365981871887e-05
3.78310813690444e-05
3.72710453455654e-05
4.04997176641967e-05
3.19678642681903e-05
2.79228950154451e-05
2.69543420867736e-05
5.48959859773382e-05
-6.12015604989367e-06
1.11761362527963e-05
-9.23561094666513e-06
-7.99027810983769e-06
4.90548640339691e-05
3.00991956405057e-05
2.36135084225547e-05
4.01181816456277e-05
6.88883194209877e-05
5.68815192175754e-05
3.3949657977849e-05
5.2784337386186e-07
4.92000076908282e-05
6.20848775668724e-05
3.14194932112502e-05
-5.88204695607909e-06
3.58789362042291e-05
5.64462925707453e-05
3.89369554071257e-05
4.20128518140506e-05
3.73201737946387e-05
5.47338872047268e-05
4.44651577953555e-05
3.68869107123114e-05
4.83861315289969e-05
3.60215086131488e-05
4.58130890037195e-05
1.32340425382095e-05
2.95067416641766e-06
2.5874119119822e-05
5.20943888500856e-05
2.01393602459924e-05
5.775269843976e-05
1.91010802717874e-05
-7.78184902582437e-06
5.61140005298124e-06
3.14820987237928e-05
3.79689236813393e-05
3.55304091296892e-05
5.17428407762279e-05
3.98526744557211e-05
2.37097030669231e-05
2.48062997219307e-05
2.59152841715414e-06
4.7007181771327e-05
7.823877469452e-05
5.33185279448772e-05
4.38738935264251e-05
2.94774124883853e-05
5.64874768709112e-05
1.34975314625087e-05
5.13585907659752e-05
3.55801655193249e-05
-4.16902778408528e-06
3.16463881548569e-05
2.33733749643411e-05
2.03885553038818e-05
3.54030793896844e-05
6.04618705708891e-05
3.44040472096005e-05
6.19207341801475e-05
6.06990605324988e-06
4.72133948505772e-05
3.85596009461066e-05
7.67631285578087e-05
6.2144419613541e-05
5.48537132111364e-05
6.02015636691798e-05
1.80934735692036e-05
3.92476818269705e-05
4.39328592009431e-05
3.79255006460112e-05
3.03523060255592e-05
5.21535499950923e-05
3.05512213475373e-05
3.2851769734268e-05
3.1734705152409e-05
1.55257844468342e-05
5.31515002331635e-05
4.93565424335585e-05
4.47605333081355e-05
5.65255404082987e-05
3.48151505740826e-06
3.01238214230461e-05
3.83747823297269e-05
4.01061613244743e-05
3.14357639929894e-05
3.9246856949239e-05
4.45052080035461e-06
4.37298385715777e-05
1.72141776564089e-05
1.57078794953024e-05
5.10281523674469e-05
5.75010503966249e-05
3.78527206974389e-05
2.95834233742487e-05
6.66883658791132e-05
2.8703046188516e-05
2.02742830976979e-05
4.93209455210716e-05
1.46733135422155e-05
3.68317506742852e-05
3.41234915677733e-05
3.01073228005789e-06
3.49091619596189e-05
4.00771673867157e-06
2.36809473915534e-05
3.9497415185314e-05
3.80466767965268e-05
2.93729988344384e-05
6.50790025664269e-05
5.75288864295593e-05
2.27846279426986e-05
4.21400972320568e-05
5.43829239890889e-05
4.27179582886491e-05
2.11255715869461e-05
4.27184859315007e-05
4.26728376951788e-05
4.90210157449521e-05
3.54990747926128e-05
1.67804310977039e-05
2.95447569628697e-05
1.22350154788841e-05
2.82512296293475e-05
3.52664042114989e-05
2.48504726013026e-05
3.36289930907279e-05
4.94148073126408e-06
3.5998972611905e-05
5.80933417333391e-05
1.07071691557326e-05
2.74101011718913e-05
1.78589023683329e-05
1.32500154335612e-05
2.25217998000476e-05
6.33389222306284e-05
6.48842114309304e-06
-2.81042928738494e-06
7.9962347613674e-05
4.71789573623805e-06
6.13113105233531e-05
3.39741115377883e-05
3.03611787991382e-05
2.7420882262278e-05
2.6082343767131e-05
5.4600117421472e-05
3.09646307911752e-05
4.04051693987376e-05
3.86765573296701e-05
3.92885952598224e-05
3.92590521305978e-05
4.5196064405256e-05
4.70720844416234e-05
3.07318894863533e-05
5.024907846068e-05
4.2139584017322e-05
5.82894448764481e-05
1.50394557326803e-05
3.97083094764192e-05
3.45720535194752e-05
6.03612889057707e-05
-8.51250344849376e-06
5.53946594042772e-05
1.43116156716142e-05
4.23261245365401e-06
2.6542245077361e-05
3.86355510309587e-05
4.52839030154166e-05
5.16308047334243e-05
3.68600716015588e-05
1.78743004907086e-05
3.52626040493434e-06
-5.67726004459821e-07
4.55624409578581e-05
4.84695351989063e-05
6.06563392597633e-05
1.68856537304659e-05
5.4661749242851e-05
4.95002103684204e-05
6.29897587319944e-05
5.4352673719532e-05
3.26281042947495e-05
8.31277657487466e-05
4.59149703314882e-05
5.20486703586088e-05
5.95545474143427e-05
6.51682343184931e-05
8.0758777403685e-05
4.76465502233202e-05
4.72185730890761e-05
5.45596097257338e-05
3.02369437980771e-05
1.89683424086889e-05
4.71767583198227e-05
1.82436104670468e-05
3.68618943532613e-05
5.55788437858306e-05
3.17971747417907e-05
5.32493310582856e-05
1.5412586639023e-05
-6.75699397816329e-06
3.2447699827552e-05
3.08247914409088e-05
1.71407518315298e-05
9.58941178181352e-06
5.12115330900735e-06
-8.88203952151597e-07
5.33307222389093e-06
1.35566507784615e-05
-2.6339833088183e-05
-1.60365880903812e-06
3.207836126131e-05
3.52509645134335e-05
1.32076663605416e-05
2.01020248842378e-05
3.4814008204745e-05
-8.09708083307353e-07
4.55418497504574e-06
1.66739930618304e-05
5.37822616872478e-05
3.50681968939441e-05
3.82793850908209e-05
-5.67539166014657e-06
2.52553093156217e-05
6.71940282319014e-06
4.55573222909205e-05
2.68543067469967e-05
2.89620266157324e-05
1.3946080393613e-05
4.99832596154423e-05
5.49753203477502e-05
1.67212883383564e-05
3.24814884345678e-05
2.4869250427764e-05
1.72406411481496e-05
1.52302684419364e-05
2.16546307465214e-05
2.27487314103289e-05
1.22211921135767e-05
2.50239861125514e-05
4.70407073699216e-05
2.80589605691368e-05
5.90548617856378e-05
2.55946569694637e-05
4.50603374520795e-05
3.27220451624077e-06
1.47239027823726e-05
3.16382526914067e-06
2.98398195875739e-05
3.42435605816006e-05
4.16398401716679e-05
2.26487833109593e-05
4.37474257120095e-05
3.23453442857792e-05
9.58273955560255e-06
1.39378671815548e-05
6.50198285752829e-05
1.24163058018481e-05
2.71169910579037e-05
3.95974612039772e-05
2.55748312864662e-05
2.0062983672958e-05
5.6207746180556e-05
3.35040668010827e-05
5.61444920470132e-06
2.68972810699946e-05
1.9936484731552e-05
5.06088477186932e-05
2.33549940405857e-05
2.34553450643546e-05
6.85164948405158e-05
4.55208438516604e-05
1.89811644569368e-05
6.24978568311766e-05
3.16734219475002e-05
4.90568217138199e-05
6.49214897273357e-05
2.75683087710612e-05
4.06732185790216e-05
5.0483130116994e-05
9.55308460038266e-06
5.43180565194961e-05
4.9889238954181e-05
3.6645367150732e-05
4.31294929709695e-05
1.5685590288369e-05
5.987153025883e-05
5.18113502881767e-05
5.78646593584476e-05
1.25197252380281e-05
9.74787309677424e-06
4.49618253211684e-05
9.36875850086697e-06
1.56897707327396e-05
9.21282499742313e-06
3.53612026337219e-05
5.53207859603374e-05
3.05279537472786e-05
1.05060622285473e-05
4.3244122715665e-05
6.17477958517936e-05
4.38077068731726e-05
6.47931516175887e-05
4.47612170947189e-05
4.41991021012211e-05
1.8332519449753e-05
7.89782915664347e-05
4.87622388380778e-05
4.5980010669323e-05
3.50175668549017e-05
2.36588169095933e-05
4.951426195365e-05
5.73087598160901e-05
1.46319820451228e-05
4.60614843898221e-05
-8.21552501927393e-06
4.62045557734305e-05
6.22250724320694e-05
3.72338217189058e-05
5.44383815338752e-05
9.20408507400833e-06
3.01887174967639e-05
6.350306481625e-05
4.33075686937182e-06
5.03583459397656e-05
2.18624160357225e-05
-2.96724659759256e-06
2.45827593168523e-05
5.07999684784923e-05
4.16577244178099e-05
1.66608721158719e-05
1.71884556919996e-05
4.51056882902278e-05
5.15383436521516e-05
1.51840870989634e-05
4.67044144494809e-05
1.68633035576632e-05
6.23514589548466e-05
3.00966618623459e-05
4.08794272161449e-05
3.89982485457753e-05
5.75959158841039e-05
6.67458715067366e-05
3.83925962083253e-06
5.22313506857369e-05
5.13631215209429e-05
1.59065148939843e-05
3.80296479910554e-05
9.03783309898099e-06
4.10749409530324e-05
4.96188128038529e-05
8.55747963265881e-06
2.95779834352273e-05
2.52278559852393e-05
2.42370511000561e-05
4.00757620378078e-06
2.91861972446595e-05
1.70014739861612e-05
4.60934651462919e-05
2.27011512069042e-05
2.31295562825431e-05
2.57715256512243e-05
2.99433558978165e-05
1.29060313911663e-05
5.51396076911506e-05
1.87527467143725e-05
8.79701219111867e-06
6.2756727422383e-05
2.37646424149011e-05
1.43351409505456e-05
5.26741948859582e-05
5.70244042404274e-05
6.27767653347957e-05
3.6214042641263e-05
4.75939355474172e-05
2.61812299609599e-05
2.85190822069796e-05
4.66503612828142e-05
4.88024860240249e-05
7.45413621500306e-06
7.38551877538185e-06
5.18634046072607e-05
3.95295734008433e-05
4.86754651792604e-05
2.33110336489657e-05
7.8674231427959e-05
1.05838402365078e-05
2.75349840882705e-05
2.76637429669876e-05
2.76890802959181e-05
3.15617526927672e-05
9.04952211473133e-06
1.51852736487458e-05
1.69063704896627e-05
2.87253255589272e-05
1.25047448167987e-05
9.1530499048241e-05
2.1283778389819e-05
2.64951660432831e-05
4.85455523724015e-05
4.54826710174584e-05
2.44375856935268e-05
5.12410857115176e-05
4.79282464077327e-05
3.66529559482705e-05
4.73266575108184e-06
3.52714500153637e-05
4.14990600204499e-05
-2.28186372543765e-05
3.16909706983925e-05
2.92644307573369e-05
3.98237556115021e-05
1.98117639895422e-05
2.89967768026603e-05
5.62103012036984e-05
3.60800380093907e-05
4.65317425032725e-05
2.24295588823168e-05
2.46800909462461e-05
3.31248060617337e-05
4.54833977418443e-05
3.81057557346336e-05
4.39140522692067e-05
4.60493459553928e-06
5.16330457799837e-05
3.89058147374931e-05
4.74065236159961e-05
3.90927805259045e-05
2.96465166480178e-05
6.45370643818961e-05
3.69700813914861e-05
2.79317456021215e-05
2.35796706862345e-05
4.4386848573197e-06
1.23882571234475e-06
4.92784908547977e-05
1.72427696771389e-05
2.42238495926798e-05
4.78450539445878e-05
1.61985702144689e-05
6.95682700157987e-05
2.26329743718949e-05
2.31205598428743e-05
1.09938204284928e-05
4.07274323961256e-05
3.14504686886778e-05
-1.57142995119068e-05
2.61340882884789e-05
2.53630123234296e-05
3.79784882347356e-05
3.27527159671642e-05
1.16055272594757e-05
3.60585063063518e-05
4.4102236204638e-05
5.03356893847669e-05
3.10931843659172e-05
-4.61030339086848e-06
7.89102069526511e-06
4.13269152158947e-05
1.14049911582849e-05
-3.3061448593605e-06
4.64722259597735e-05
5.5563553320243e-05
4.31110131314605e-05
1.10743007790199e-05
3.82543290277249e-05
1.73093123060845e-05
3.65677268310582e-05
1.65990533754121e-05
7.47516393380303e-06
1.17859411683321e-05
2.28660055227299e-05
4.23951951914131e-05
4.42958080227002e-05
3.22558055819272e-05
2.79383929954849e-05
4.34527215632192e-05
5.87759226277803e-05
3.35951574008064e-05
5.36979027152003e-05
3.12726037243123e-05
2.8850807863964e-05
6.61279348706583e-05
2.00485275508753e-05
5.10377772052775e-05
8.33321002520986e-06
3.75383669759e-05
4.15898557810857e-05
5.11164865803869e-05
5.32202614717237e-05
5.69958778137921e-05
8.69965585656569e-06
9.90547984191636e-06
-2.5349344002967e-06
3.90993043053681e-05
6.91576436281615e-05
1.36513600181147e-05
4.42500298657919e-05
2.7709740976457e-05
6.03222869792419e-05
4.0143277447289e-05
4.31348221734232e-06
4.2107004135754e-05
2.87716696957265e-05
1.20253286161387e-05
4.21366666436538e-05
2.00257646277078e-05
1.88978125330021e-05
4.84077643712905e-05
2.85700300115123e-05
6.0974453417564e-06
1.19065202882399e-05
2.40945818807948e-05
8.41190201437988e-05
4.32978489879457e-05
4.46352323980416e-05
7.81100681187546e-06
3.0026965509752e-05
1.96507625628686e-05
4.4581916295454e-05
5.3856357278797e-05
3.3282037541276e-05
3.29825161895063e-05
2.02877788693086e-05
5.96305497659287e-05
5.08501143855708e-05
3.10537372051696e-05
4.19366537551374e-05
3.61592060855654e-05
5.65151930157381e-06
7.16877548509722e-05
-9.46712159179865e-06
5.44636895478985e-05
5.47304778210394e-05
4.32018357415863e-05
-1.25454877530922e-05
3.9704905115578e-05
8.98778429123779e-06
5.77147077233281e-05
5.63541165474608e-05
1.70218711838638e-05
3.84883556464949e-05
2.5947871028099e-05
4.1866703092633e-05
9.62666190610175e-06
6.90349546935834e-06
4.01856797572508e-05
5.0951489177737e-05
3.02276172060754e-06
2.6102475452574e-05
1.42037923753362e-05
9.75901226795965e-06
3.54286231502751e-05
1.30868864195428e-05
2.31110813368396e-05
2.65840407465064e-05
5.24224126951045e-05
4.24196790094395e-05
5.16507842815412e-05
2.48370695870732e-05
5.862659837302e-05
2.02149742911397e-05
7.51612011791827e-06
2.54202138907564e-05
6.83096345286677e-06
1.20194355526171e-05
1.15295582332538e-05
3.96580627946021e-05
4.92702122767575e-05
5.27698082731964e-05
5.56277377094827e-06
7.53424401954896e-05
6.53025799184788e-05
3.10367682098684e-05
5.23668569135376e-05
3.29591595318882e-05
3.71400302987362e-05
2.55920372847538e-05
4.25624717273662e-05
1.96884924715972e-05
5.74770887376395e-05
1.46827879722467e-05
2.31554302689362e-05
4.72486109410595e-05
3.03182387778271e-05
1.07578469272515e-05
5.77293570044843e-05
3.03063917382507e-05
1.445225806218e-05
1.8390550681232e-06
2.77878621291806e-05
4.79431575562165e-05
3.96433109180815e-05
4.02092498266808e-05
3.85789415482255e-05
5.48883819071679e-05
4.5174995314958e-05
1.51868942427166e-05
1.36744388157339e-05
3.35180918204585e-05
3.26595743311815e-05
5.62709069984492e-05
5.14761450232954e-05
3.66344592862212e-05
6.13204149315213e-05
3.11710400076332e-05
4.1721031609858e-05
1.84646475360498e-05
7.99804275683337e-05
2.33551789900996e-05
1.53708765018522e-05
4.34327506930118e-05
1.59590134022695e-05
1.15039382480061e-05
4.06821907047912e-05
-3.70997024428199e-06
1.0424232153855e-05
3.37808362748405e-05
3.07436256481972e-05
1.48095145560707e-05
1.4703677567848e-05
6.08217242038387e-05
4.72395127554958e-05
1.77699985692173e-05
2.42047081607372e-05
1.48827100134971e-05
3.44650251484384e-05
7.39051909666187e-05
2.33638703343411e-05
4.24698234873996e-05
2.79505825564143e-05
1.55620160922311e-05
6.9124009538402e-05
2.07748917970336e-05
-1.03521895049848e-05
1.64292252940528e-05
1.41810594217356e-05
2.51551563092291e-05
2.59339548605238e-05
3.96548522410436e-05
1.2697687162941e-05
3.94556774086233e-05
6.76032720280521e-05
2.02772633211478e-06
7.73961178508767e-06
2.81894083362172e-05
4.48690153165033e-05
5.23183739062409e-05
9.16244974902875e-06
5.31774841708818e-05
3.26512335882207e-05
5.04933676062629e-05
4.44436846811722e-05
7.63990602834979e-06
6.65264241337617e-05
-1.17574355201584e-05
3.7161413082023e-05
7.49083611090648e-05
1.33507045350778e-05
4.2857683602074e-05
3.47860265015538e-05
2.15812424781575e-05
1.26499192992445e-05
6.16162936453104e-05
1.88322811291829e-05
3.09090941297724e-05
4.28029208718025e-05
3.57388162037583e-05
6.6295178888111e-05
1.83891253394149e-05
2.53374588587345e-05
2.05912805729491e-05
3.97985755600344e-05
1.45604412059447e-05
6.2409798979914e-06
6.90228382804941e-05
3.07022200963946e-05
3.76593956217149e-05
5.59090894621853e-05
5.42537921907553e-05
6.12458752886845e-05
2.04680240024879e-05
4.78952926294132e-05
3.60743510513417e-05
5.49417028973488e-05
2.61390799498519e-05
-1.28454091745294e-07
3.84833130031224e-05
1.08317754610681e-05
3.24222787664123e-05
5.93695182924348e-05
2.98449391019789e-05
4.96359941398552e-05
3.98831542445212e-05
3.41073539027854e-05
1.97716447280718e-05
5.06284021754792e-05
4.75556556372732e-05
-1.30236725292964e-05
3.47916871572196e-05
2.63629609014662e-05
4.90593151130254e-05
4.31516795216927e-05
2.04114029262111e-05
5.30456599848647e-05
5.0211968624938e-05
1.0914040901717e-05
3.18325979071469e-05
2.14954699594867e-05
5.97750768100614e-06
2.9231220053355e-05
6.44639971800519e-05
3.16774096572582e-05
3.62516083705842e-05
4.36093438277062e-05
3.00395107819363e-05
3.01970419288516e-05
2.33042570676942e-05
3.05866272979986e-05
3.78833698098154e-05
4.50219053179498e-05
6.24424635768919e-06
1.93553699797171e-05
6.49218986593875e-05
5.89605075602071e-05
6.18768174853311e-05
1.84040468024298e-05
1.59601299234462e-05
1.46536393498379e-05
1.57358513127408e-05
4.44166276323013e-06
2.29826855140263e-05
3.72916563985907e-05
6.64198321617762e-05
5.2230060858377e-05
2.68650162202511e-05
5.03194904592997e-05
5.67225404021257e-05
3.70545865248065e-05
2.5301501925042e-05
2.5068312246713e-05
2.65210844929213e-05
7.06239186198217e-05
4.45636365993404e-05
5.21145570713245e-05
3.83381401734316e-05
3.42495178277061e-05
3.17161932413573e-05
1.52182986278648e-05
1.67148462961811e-05
5.6766262082192e-05
3.85341767401616e-05
1.41323780295942e-05
3.07917196847175e-05
4.59533894912028e-07
5.56831745132169e-05
2.53183415394767e-05
3.47389980731668e-05
1.63185802302436e-05
2.84537004857335e-05
4.2413221153895e-05
4.14551606019441e-05
1.53555487019692e-05
4.91177871657627e-05
5.43658096060926e-05
3.30813189197037e-05
5.16568779862615e-05
3.1229149348008e-05
5.99743455531496e-05
2.83866788027481e-05
6.16270781131132e-06
7.04870760308508e-06
5.72626923512593e-05
3.34927500196578e-05
5.15964061079434e-05
-7.87200342127206e-06
-1.441515303041e-06
7.20357921780115e-05
6.21441032963867e-05
2.27992335961046e-05
3.97232194116231e-05
5.56007382108447e-05
2.11398602594678e-05
4.58379223168029e-05
3.43235356765354e-05
6.52335203501073e-05
6.90390415313389e-06
1.25604065132536e-05
1.94779715732444e-05
4.25418389718874e-05
1.39112118809594e-05
-1.93082720734911e-05
1.33593475269994e-05
2.94359598254843e-06
-6.76088889524686e-06
1.51574551371658e-05
1.51467965084812e-06
6.80682347258069e-05
4.29380217914614e-06
2.17909870970918e-05
3.60325572892326e-05
-6.48602851674244e-06
3.32622953184521e-05
3.7117980445838e-05
-9.71927406021563e-06
3.65901548807498e-05
3.7930059399588e-05
3.4540712263115e-05
3.65658970786104e-05
5.03571709904261e-06
5.11196525425978e-05
9.58323284047996e-06
2.41420242775472e-05
3.66058012985142e-05
2.3890910076115e-05
3.25575257167813e-05
5.46717836668001e-05
2.87208739541661e-05
2.23761763417854e-06
3.95214423336233e-06
8.69385544569353e-06
5.64813548994878e-05
4.99994963900267e-05
5.86962277800044e-05
4.18494184657886e-06
5.89421717958075e-05
1.44005075359803e-05
6.17557932430633e-05
2.84104994474395e-05
1.62492027811043e-05
3.71275212195633e-05
2.64327874518696e-05
5.78965396274497e-05
2.12689146585315e-05
5.25633297318874e-05
2.29074361581e-05
3.53818852579111e-05
5.31334839426489e-05
1.50783096430054e-05
5.36837649973744e-05
3.80186061551828e-05
3.25164954382995e-05
5.77824002663844e-05
4.57557483215833e-05
2.8991373960214e-05
4.66034068167947e-05
3.26396377070465e-05
4.05734890471608e-05
1.42601342012571e-05
-9.49106497840793e-07
6.73304740442561e-05
2.96503275498527e-05
3.69507054021145e-05
5.49076579836555e-05
4.62597998563855e-05
3.96462453233077e-05
3.11736523601762e-05
1.99085396976876e-05
3.51884203927499e-05
4.54199772471482e-05
2.45937404993233e-05
1.74646263428423e-05
2.09803417349693e-05
1.91207720093771e-05
3.00165884695298e-05
4.03319910241546e-05
1.54938328648825e-05
4.37494613198051e-05
3.43801137553321e-05
3.82666915623377e-05
3.60138273376013e-05
4.67815248104882e-05
9.35773115454424e-08
4.09700700719695e-05
2.20911184839629e-05
1.91985520049051e-05
5.08683149642349e-05
3.18280628865461e-06
1.40965043767955e-05
4.14276599405785e-05
1.47458586010946e-05
-7.76712900562143e-06
2.40885966773885e-05
4.12019844231899e-05
4.76024644018172e-05
4.74839420202183e-05
2.53721394399866e-05
5.3294233231044e-05
3.84649158411305e-05
8.65314238991157e-05
5.3761424146675e-05
1.39754965092993e-05
3.27495422789059e-05
-1.11079011251167e-06
3.19895981914867e-05
3.47952096526493e-05
1.50086310504504e-05
4.6074101003615e-05
4.40416814717676e-05
-4.71561776173703e-06
3.65610808773586e-05
1.37713700565401e-05
6.34168990504997e-05
6.29512130263769e-05
3.25514954002467e-05
2.70282679719878e-05
7.65700715653384e-05
-4.76955980717584e-06
4.83111445578266e-05
2.12384146608195e-05
9.00147134972251e-05
5.19247339964948e-05
4.86540318226012e-05
5.56574227134186e-05
2.87980954736207e-05
4.35525453554427e-05
3.3159254146124e-05
8.00728094709507e-05
2.56850917846183e-05
4.49016096802334e-05
2.84283365252647e-05
2.24107773115813e-05
3.61184028194329e-05
3.28644340175026e-05
1.63752589363252e-05
-8.37987722382787e-06
9.51581087061724e-06
3.5779103133938e-05
1.12954931373586e-05
2.83350381332368e-05
6.30674607263373e-05
6.13926044808331e-05
1.40922771579301e-05
-3.88212426624458e-06
2.89803071840179e-05
7.29398213062032e-07
4.47354543062701e-05
-6.43487543667378e-07
3.90065939057336e-05
2.26537100598476e-05
3.75593243436681e-05
5.06982320385981e-05
1.04312974501855e-05
1.71477026019046e-05
3.977172720209e-05
2.49987122213336e-05
2.59488160756355e-05
1.50444426237414e-05
5.68427540916966e-05
3.20139031785458e-05
3.40636640271301e-05
3.96118120816984e-05
4.1192613111837e-05
2.9752595626093e-05
4.65725417751095e-05
7.19475924992025e-05
3.15139959192815e-05
3.22503357828808e-05
8.98433391518641e-05
2.41485286308546e-05
6.77746955760962e-05
4.17831166614512e-05
3.75442654381043e-05
2.43533012291721e-05
1.05167105972317e-05
1.43367513379332e-05
3.23813454000365e-06
3.98158276970582e-05
7.67563384146725e-06
4.18191687020738e-05
2.81565387321653e-05
-2.69934393540421e-06
2.07338858125734e-05
1.84808442491526e-05
2.75999317334515e-05
4.81433918372951e-05
1.7162634911577e-05
4.93285044800279e-05
4.23583228905323e-05
2.38101764719128e-05
2.50312313095094e-05
4.42638859228564e-05
5.40134809082478e-05
2.44938633804752e-05
7.65810686361973e-06
1.92151733377973e-05
5.63711666587786e-05
6.26914936315642e-05
3.19139770919234e-05
2.35626209361486e-05
6.36026776625718e-05
7.51054064871197e-05
4.43950934429975e-05
4.62964710051183e-05
4.12498799216279e-05
2.64550361677711e-05
3.92030035538624e-05
3.21188926759403e-05
5.67863600307733e-05
6.04329433335674e-05
6.72841698745054e-05
3.60061130290059e-05
5.52649829192884e-05
5.22812519578365e-05
2.5660924443752e-05
3.36076375723669e-05
3.03690697852488e-05
-1.84277872719382e-06
5.66803026665925e-05
2.56126865823907e-05
4.51374670675657e-05
1.937055694603e-05
6.55538634301458e-05
2.80606701597748e-05
1.99967887714322e-05
4.4046940261248e-05
-1.42126410464142e-05
-1.95031558363632e-05
3.49325398428908e-05
2.50694779942398e-05
2.29095789863071e-05
4.41004959591298e-05
3.93140478516776e-05
2.07744912718436e-05
2.81376031730653e-05
4.2877114995666e-05
3.98622786862491e-05
3.64757447733825e-05
5.03959597044495e-05
5.45309011943642e-05
4.86619582197304e-05
4.38572492433138e-05
2.49590573592913e-05
-7.18002045778044e-06
3.48443995593788e-05
3.39937556133465e-05
2.42414191935429e-05
6.24915613224837e-05
6.74740983661372e-05
4.00651221591251e-05
2.51738443179533e-05
2.66189724193738e-05
3.95826200565701e-05
1.60637357485114e-05
4.76018932944349e-05
4.5590100708849e-05
5.75116959484587e-05
2.22078207790944e-05
3.12987373490171e-05
3.13201722431152e-05
1.5111740367755e-05
4.5081842006679e-05
5.30900652985177e-05
2.1960293476932e-05
6.42011242175523e-05
-4.50669127026549e-06
2.77255103348099e-05
5.08960180176929e-05
2.06262300841655e-05
7.91559308605285e-06
9.36927234121507e-05
2.3582010415944e-05
3.70065911392183e-05
1.92832265078021e-05
4.58301390239047e-05
1.8470930997096e-05
5.09256174333031e-05
-8.9216929308832e-06
9.5329809304975e-06
3.03337074612994e-05
5.42039925143359e-05
7.24832851490241e-05
1.80444467509138e-05
1.26467141345425e-05
3.98816682068107e-05
3.12758293888529e-05
8.35730940108632e-06
5.69665354044928e-05
4.65347392683338e-05
3.82967745161598e-05
3.92816726931472e-05
1.38079637501272e-05
3.8512402428791e-05
3.11709694490416e-05
2.87273195071696e-05
4.44289639890511e-05
3.83495894990608e-05
2.05628175179209e-05
5.96752343524663e-05
6.55807308620196e-05
7.04808833819311e-06
8.82879764306108e-06
5.11954938770359e-05
2.44404174883697e-05
1.05143341959243e-05
2.41857129434527e-05
3.54903669333131e-05
2.45723290230922e-05
3.44832713803264e-05
1.17486170041279e-05
4.33340232785025e-05
3.48595572412475e-06
1.05771894051831e-05
6.86739847491803e-05
1.68099150519975e-05
3.29262115245346e-05
-2.337692525699e-06
2.42694144231344e-05
4.10760216126753e-05
-1.2643524248037e-05
1.10842060244281e-05
3.35574098303911e-05
2.09195852767819e-05
5.30272453710636e-05
3.9877947973748e-05
4.13570153846355e-05
1.12262878022032e-05
5.6487994806001e-05
1.70843013653725e-05
2.35969709565226e-05
6.082531900362e-05
1.43192352737329e-05
5.0812390355902e-05
4.27777928980405e-05
2.02209837326593e-05
3.87648098153369e-05
1.61350191884353e-05
-5.86891868031351e-06
4.92217034539643e-05
2.8381876556534e-05
3.07410751881722e-05
9.15750087415908e-05
4.8345182463815e-05
2.66561434770222e-05
6.28194912657192e-06
3.61158008374161e-05
8.73422193956149e-06
4.65861226932878e-05
5.14644495248365e-05
4.96458138357797e-05
4.57426056044631e-05
1.50295347388935e-05
3.66308498458425e-05
6.23372686175389e-05
4.77950257734919e-05
1.89570531539846e-05
2.61799766374042e-05
4.37611438578875e-05
2.68377527274001e-05
4.70415200029964e-05
3.74268470653692e-05
2.05473787487807e-05
2.77105527414517e-05
-3.04693822124605e-05
2.89933169947053e-05
4.10007445314697e-05
3.23292444395627e-05
1.48426832691468e-05
3.77185976121448e-05
6.10664693669496e-05
1.84329445744445e-05
1.92910195771223e-05
5.76432295427749e-05
2.4927637518991e-05
2.93480854016351e-05
3.75516372446944e-06
5.06722710384651e-05
4.37461795983539e-05
2.04387435464201e-05
9.18353791415108e-06
5.24412333867127e-05
2.66331100750004e-05
3.35690777701985e-05
2.92466640993191e-05
1.68857243093833e-05
2.7404535882045e-05
1.97687285773882e-05
1.30641432590984e-05
5.15191991939482e-05
3.11961208968167e-05
5.03095010545202e-05
2.19832596362449e-05
4.55107238142922e-05
1.3654008870911e-05
1.99056317855076e-05
4.58093334260441e-05
1.37702873872731e-05
1.13532175620503e-05
9.65543490155359e-06
3.49760742835785e-05
4.63378208256307e-05
2.04559634932241e-05
2.8007697224184e-05
2.31080598270382e-05
1.90216187602518e-06
2.61658251983463e-05
3.3179344738861e-05
1.37279905052787e-05
8.0915235702348e-05
3.90790525583586e-05
1.92671638166796e-05
2.2664930806705e-06
3.45905022099321e-05
4.02050897806664e-05
1.12195446862461e-05
1.75778018119653e-05
5.36431195008725e-05
1.41137097663979e-05
9.664113902716e-06
-1.38285914698754e-05
3.48859794953634e-05
2.36676759127929e-05
1.93847311710554e-05
5.1801816059593e-05
5.3441767378843e-05
2.43476114216683e-05
4.24407696721997e-05
1.83235535891521e-05
2.73879198480959e-05
6.33715617330952e-05
3.20361241321728e-05
2.92987415816352e-05
7.33494623046291e-05
2.67534116832224e-05
3.88840922653788e-05
5.57355714079693e-05
6.42399838354612e-05
4.83972670270795e-05
4.202858130277e-05
2.4594050822244e-05
2.33280332468399e-05
5.16388669249435e-05
2.2975116331853e-05
2.04626309726998e-05
2.36814809790207e-05
1.94574067872403e-05
2.49881838005238e-05
5.02650415439526e-05
4.0276481453276e-05
4.11531562027655e-05
4.79245455742024e-05
3.83042484358521e-05
5.76155232433076e-05
1.77948698328911e-05
1.62162378723969e-05
1.0687924428499e-05
2.63743293877292e-05
2.93800676968337e-05
2.88742104969234e-05
1.93969031820502e-05
2.02123938592093e-05
2.48386430141794e-05
2.51523776067702e-05
5.18882316269593e-05
4.55242059459303e-05
2.06659043349588e-05
6.01934994137937e-06
3.56675912694331e-05
2.69944164950115e-05
5.39782137879498e-05
1.04090802889305e-05
5.55906981641067e-05
-9.0445318090241e-06
5.10521860326401e-05
1.34220371597982e-05
2.83733726582167e-05
2.82072738174941e-05
1.42721934302819e-05
5.28403965053184e-05
6.61742857235242e-05
4.75461850352358e-05
6.95276531549183e-05
3.8741768384545e-05
1.88900747138108e-05
3.96454969396844e-05
3.4446206019959e-05
3.34034847857025e-05
3.60343052863781e-05
4.03172545763528e-05
5.40493313483815e-05
2.45686965151673e-05
5.0787430402709e-05
4.6765341949957e-05
3.3232533120651e-05
1.18757869448937e-05
3.42300785913693e-05
4.80863867473735e-05
3.48749938595664e-05
5.00528519428702e-06
1.61157858872851e-05
5.11879230863559e-05
1.33259241771778e-05
1.40821466381333e-05
6.77443309855155e-05
2.89185825843997e-05
2.69566278604366e-06
3.17905488860256e-05
3.4195491655853e-05
4.65463501875162e-05
3.8296561408245e-05
3.83179047670962e-05
3.36833618331403e-05
3.05622178182347e-05
2.28297712407956e-05
-5.56618861675741e-06
5.90372864884466e-05
4.04932848081147e-05
1.6574746728452e-05
3.01142969408443e-05
1.96029905186917e-05
1.37127542556714e-05
2.9161040666965e-05
3.68648595024474e-05
4.45219461332554e-05
5.59668776905794e-05
2.41875534499803e-05
5.23401411995643e-05
4.56789228185101e-05
9.95520824379868e-06
2.35732659123855e-05
4.48919541122251e-05
2.16751134431024e-05
2.27866293309247e-05
2.21362002971901e-05
6.14246461551141e-05
4.19973186000033e-05
3.08852586918857e-05
6.83069314267012e-05
2.44519020061148e-05
3.06292744032536e-05
3.26232417335012e-05
6.79081226947807e-05
3.00395806512633e-05
6.14600028714926e-05
1.97396460616915e-05
2.69996378730418e-05
2.01194558146363e-05
5.01294271286355e-05
6.42557256581964e-05
2.69135950892793e-05
2.51435283059845e-05
5.77114687784545e-05
1.93330676393412e-05
1.81527358489105e-05
1.41321258977003e-05
5.37702495265126e-05
5.7529493224734e-05
2.7575673979227e-05
3.5852411129795e-05
6.23128481716864e-05
2.85604192809349e-05
2.32623526222321e-05
2.84867966289675e-05
4.92865067372179e-05
3.33154776269082e-05
2.62681791243484e-05
5.10094680000612e-05
2.40105301256309e-05
1.99984100241785e-05
4.63442455812531e-05
1.86961313338487e-05
-4.29230168526871e-06
3.383963978825e-05
4.52707043263937e-05
1.73187062151821e-05
2.13488680069328e-05
4.76744494535225e-05
3.98963896745086e-05
1.92387679397633e-05
3.20909211541335e-05
-3.56077965203927e-06
8.96939638500332e-06
5.52949826323605e-05
3.02425654379127e-05
5.14917358864629e-05
4.51986816268242e-05
1.0618035825741e-05
5.34641989652997e-05
-3.57811926836904e-08
4.14751441385576e-05
3.29050562471987e-05
-4.6262300106529e-07
2.40494316526473e-05
1.68660014972184e-05
3.12218356552856e-05
3.12357489359298e-05
4.02992858901005e-05
1.09036854907822e-05
5.74668547317495e-05
1.27487054794312e-05
8.64581950177681e-06
3.88666819255977e-05
2.60375029447863e-05
2.91557351520854e-05
8.2814292489505e-07
2.81076004305428e-05
4.66110205873869e-05
-7.95057162310547e-06
3.40202134649467e-05
1.85246856850838e-05
3.63684231260078e-06
6.76511542593334e-05
4.05048857033506e-05
2.52178892228685e-05
1.14865143483301e-05
8.59005522345689e-06
5.11736986850822e-05
6.10823705017556e-05
1.93144958173828e-05
7.1621991527527e-05
2.50124117685882e-05
3.7666616847611e-05
3.3600695436724e-05
4.97431718636783e-05
5.43375452404503e-05
-2.43913927381862e-05
8.83368707051878e-06
5.43017550157425e-05
2.3465879730539e-05
6.18615103323117e-05
4.01529353415746e-05
5.53101837300043e-05
5.47244797795644e-05
5.47547702372387e-05
6.04093684149376e-05
3.72948810598046e-05
3.57826513611496e-05
6.84717580242754e-05
2.903671291306e-05
3.86870317327464e-05
7.13812118906681e-05
5.72048395700978e-05
4.87502880823916e-05
3.57839195997773e-05
7.50172059635089e-06
3.16368015617326e-05
2.08221208727026e-05
4.59021662522503e-05
1.7891477864729e-05
3.41853782327985e-05
-4.33036260594389e-06
4.22289289570535e-05
2.32924437694329e-05
4.27078396171792e-05
3.10598576782571e-05
4.25979453375943e-05
-1.74000440312659e-05
2.81868583879859e-05
2.87327738709314e-05
3.04213350789064e-05
4.03516457700524e-05
5.03241620225895e-05
6.37952798054225e-05
3.45494814487297e-05
5.20635674215023e-05
4.39322748587925e-05
2.77329293348516e-05
2.06483060824738e-06
6.85110834049265e-05
4.75009346061569e-05
1.77076025798107e-05
3.54196721136724e-06
2.66913975379728e-05
5.26016888419174e-05
4.2469452511885e-05
2.23070313675733e-05
5.91848235930758e-05
3.49481353417043e-05
3.14901693227277e-05
1.76867843723019e-05
7.99482607688672e-07
3.61684737530447e-05
2.93740391907326e-05
3.83638213310757e-05
5.63804221226795e-05
4.39956838157344e-05
4.03135960426307e-05
4.40296938110659e-05
4.7033380515811e-05
6.33065730396376e-05
3.53043349143622e-05
3.35873897925835e-05
4.03834495628564e-05
4.87234190124287e-05
5.33828729293465e-05
2.30488136631312e-06
1.52227684685153e-05
5.5885167220763e-05
6.17534771315793e-05
5.53445629286058e-05
3.21595933860513e-05
3.46572733404934e-05
-6.11063681473832e-06
5.16562293896701e-05
-9.66109440268835e-06
-7.48422388509976e-06
3.77739592833256e-05
2.2196916161377e-05
3.35954593461831e-05
2.73846213615344e-05
-6.36669575522663e-06
4.15974103756157e-05
4.83639772872908e-05
2.06548806364371e-05
2.83961546368286e-05
-5.7773806867523e-06
5.96179215662605e-05
7.73488287445714e-05
2.1957829726315e-05
2.31852794107469e-05
2.66769040021121e-05
5.240131036155e-05
4.89652169559622e-06
3.78315515613372e-05
2.70816013762346e-05
2.74033724058906e-05
1.02364929489136e-05
3.8022264999062e-05
5.10876901526449e-05
4.70021456050159e-05
5.54629423742676e-05
6.89096303881761e-06
1.85096738488259e-05
4.66477187914597e-05
6.77619940428032e-05
4.22441841686362e-05
4.75067390210452e-05
3.9948721466483e-05
5.68647904663721e-05
1.66356823451719e-05
4.88063880708678e-05
6.25480926348807e-05
4.60598495426665e-05
4.11809810417805e-05
4.33113841541769e-05
6.09827224092001e-05
3.60148816537495e-05
3.53448954748901e-05
6.69973596898389e-05
4.28533334143117e-05
2.70930043697433e-05
6.46972016846271e-05
1.16619698802516e-05
3.73341905054874e-05
4.7393622280921e-05
2.1925576433067e-05
4.62861481346207e-05
5.44589153756097e-05
7.03210504517261e-06
7.73662803478053e-06
7.208061132083e-05
2.69079067573952e-05
2.98935994156261e-05
2.92487095383502e-05
1.73024882005038e-05
4.27244759742662e-05
2.97510125896995e-05
9.66703968020602e-06
4.83741579743543e-05
5.04246965278126e-05
8.50095403809657e-06
5.1261122470637e-05
2.11819096573856e-05
1.79863443996062e-05
4.3037388477744e-05
3.84229804123538e-05
3.53498905596526e-05
3.14112241566962e-05
3.60966748759779e-05
3.38545769613518e-05
1.89334511544249e-05
1.99469860602046e-05
3.40339600035446e-06
2.31566698698826e-05
3.42180798523046e-05
6.66263010777334e-05
1.76204189681252e-05
4.74401458145821e-05
1.29444013070981e-05
2.95576092800539e-05
3.85810082589466e-05
4.11839221650722e-05
1.82609731655064e-05
4.16482449213914e-06
4.40953888066194e-05
4.01289792690109e-05
1.00011758851318e-05
2.83454457415603e-05
8.09595039222322e-06
2.80144461621577e-05
2.04759059107616e-05
2.6591297986568e-05
1.2990595712978e-05
-1.1331910268281e-05
3.89132418965511e-06
2.50174062943621e-05
5.38015728418014e-05
5.59996953296787e-06
2.51562626628479e-06
2.93992167372125e-06
1.75134625757809e-05
2.13091507639116e-05
1.27294140915629e-05
2.25874388004418e-05
3.77364589980567e-05
2.51835755995525e-05
3.81120324523513e-05
5.80799277994672e-05
9.87061203292558e-06
3.41853027089307e-05
6.40016081566021e-05
2.39060864867776e-05
2.11895022805258e-05
8.1871820854791e-05
4.42741040960653e-05
6.24711674646437e-05
4.80160104770408e-05
2.4548625368394e-05
2.30126829813328e-05
6.5672000811436e-05
3.63355134073761e-05
2.93452741452357e-05
-2.03416246247656e-05
3.81663138007994e-05
2.36594703296176e-05
-4.55668076563349e-06
5.38513025037429e-05
-1.19453780087054e-05
1.1459454223291e-05
3.74670081083445e-05
3.18188495773886e-05
4.85310892407124e-05
2.63506917815395e-05
2.02545212367732e-05
2.46168983488832e-05
3.98593044716619e-05
2.73698732000785e-05
3.35410201729678e-05
3.35861450322177e-06
1.68936963270795e-05
-7.40501073131147e-06
4.82731031733505e-05
2.33880152374586e-05
2.299002706014e-05
4.66581135950867e-05
3.63009507495397e-05
4.25305818126412e-05
6.32344889508514e-05
4.57197725245079e-05
2.79572465483632e-05
1.86836096057375e-05
5.21889255436913e-05
1.40236800920331e-05
6.0455168710472e-05
3.22755988677308e-06
3.9765680627942e-05
1.91789033626432e-05
3.78590952379449e-06
1.49368442101128e-05
4.49933208668334e-05
3.30430202253641e-05
2.11027213580181e-05
3.87795967469914e-05
4.98918733716971e-05
5.735271883002e-05
4.94732478057103e-05
-7.27242363715026e-07
4.96113623397786e-06
2.47023178099226e-05
6.58789920151688e-05
8.67493327290304e-08
-1.51853729487421e-06
1.76438531180381e-05
8.27432584408422e-06
2.03398787180057e-05
3.61510952660026e-05
1.64995141196726e-05
3.6261566992001e-05
2.97421156104186e-05
3.52664832703764e-05
3.60104490604484e-05
1.81938209782067e-05
-7.40884783089176e-06
4.29514365571425e-05
4.19936716497047e-05
1.70438160496143e-05
2.5527873672145e-05
2.87659237964052e-05
4.69806253071498e-05
9.39296345830858e-06
5.82915107450805e-06
2.37258254566061e-05
4.88634967746829e-05
3.03355626765517e-05
4.11328850825811e-05
5.66433644146488e-05
4.52567930067273e-05
2.5334473923215e-05
6.59946954261629e-05
1.83289129328526e-05
1.95161441012549e-05
1.88374720467807e-05
2.47670877734124e-05
2.88735150068933e-05
1.57569097245125e-05
7.40179631226723e-05
4.00213841746387e-05
2.30780826212837e-05
5.29646507302719e-05
5.91186781118264e-05
3.00990829237908e-05
-2.04288865487948e-06
3.66477620589295e-05
3.53127126364152e-05
2.53835263649675e-05
3.658442398396e-05
4.72163095359055e-05
2.44674647462879e-05
-5.29556369820054e-06
3.5657182104138e-05
1.82029029007226e-05
2.07589878667497e-05
4.32850790387053e-05
6.37330825701604e-06
4.44216166741595e-05
2.55412256826824e-05
3.95175400918713e-05
1.86139052704595e-05
4.63969215466917e-05
4.35071714597201e-05
2.16381983596167e-05
4.48138980822925e-05
4.96570060429005e-05
6.21800849192618e-05
3.18297291892976e-07
5.16477645181054e-05
3.48779774568782e-05
5.50270977911081e-05
4.01376191746625e-05
-1.62992833632443e-05
1.08836115309612e-05
1.35273168309091e-05
4.61317855420973e-05
1.33624601808516e-05
1.30455386437632e-05
1.0162143674273e-05
5.16959109479992e-05
3.97527563242912e-05
2.45830506082535e-05
4.22186895241029e-05
4.37294304402041e-05
4.6859365112135e-05
3.72353768011439e-05
1.83593334803276e-05
2.8088068357147e-05
2.4239786052039e-05
5.95906119099256e-05
4.1696199179371e-05
4.88131605770905e-05
7.31023946685129e-05
9.39947376323397e-06
1.44682733345424e-05
1.05475473275062e-05
3.91268214847102e-05
3.71014323992799e-05
-4.02454845422275e-06
2.6822210212322e-05
6.17288843675019e-05
3.11507224826287e-05
3.38182962162437e-05
5.40660272190073e-05
3.32415314339095e-05
5.05969491290378e-05
4.30625256184953e-05
3.13363834007653e-05
3.37977445915785e-05
2.55459265113667e-05
3.41609477801044e-05
1.49998928187026e-05
1.33210463101307e-06
4.92873117819533e-05
3.99362502462517e-05
3.30862552416619e-05
4.28347563095794e-05
4.34147138693721e-05
4.32251437816451e-05
4.76546612721595e-05
2.95928369972703e-05
6.28585536703087e-05
1.52020660133912e-05
2.46519665122255e-05
2.91674134966926e-05
3.41622456275228e-05
3.08429856800106e-05
-2.80911859611593e-07
5.61647982789146e-05
3.0925330847598e-05
2.5155268732172e-05
3.28625590205505e-05
4.32587385467978e-05
5.79688668476481e-05
4.43354349060238e-05
6.01159365425047e-05
4.62991429140455e-05
4.6509818875316e-05
5.5253125725346e-05
3.04819977659102e-05
2.92541246242626e-05
1.19726714113541e-05
1.36865786244788e-05
4.40058416053067e-05
4.25322498492588e-05
3.00446140658773e-05
1.05760583128263e-05
4.16415178056706e-05
4.40902956052487e-05
2.30855387081115e-05
3.39363614345756e-05
5.07762824524554e-06
2.41106674645405e-05
-8.78961488488057e-07
4.20779743241243e-05
1.43397416819194e-05
4.8075203461375e-07
4.62307779754121e-05
4.61534896672776e-05
3.7045509726738e-05
1.56114012054535e-05
6.09080117533025e-05
2.36595519207339e-05
1.87044540576133e-05
-3.11111910676859e-07
1.71412033172659e-05
2.69143358464459e-05
3.45438464542187e-05
3.48573942136739e-05
5.08525508705347e-05
7.9796519764544e-05
3.976067960783e-05
6.65707475938757e-05
3.37079491989307e-05
2.56495822731446e-05
5.01091915632908e-05
4.18294337561864e-05
1.86190819299652e-05
6.2100041282343e-05
4.89362647273891e-05
2.84008745155386e-05
4.10175331129876e-05
2.44391413419068e-05
4.31776116107032e-05
3.49659216782643e-05
2.80625843705746e-05
6.77669175792875e-06
6.23166118463078e-05
5.83569391847345e-05
5.16552399751886e-05
3.75277183645093e-05
5.43597737954228e-05
5.58246454598977e-05
1.33769779294408e-05
1.79591535246358e-06
3.3857827614664e-05
4.10527853760906e-05
5.17321440099344e-05
3.51810723944194e-05
1.80628811042204e-06
3.06530020386647e-05
1.2954227598098e-05
3.08196409379221e-05
3.76951116142857e-05
1.22949075913592e-05
-2.31271523234638e-05
3.07690853524311e-05
1.43822458362771e-05
9.34452088894612e-05
-5.27258001790577e-06
5.99707830112652e-05
3.52339456836975e-05
7.28640450715633e-05
3.65122761792404e-05
1.16962209870584e-05
4.35879992974289e-05
4.32827876300622e-05
1.68146378770298e-05
6.60408020060478e-05
7.4376434471353e-05
4.29312204602375e-05
9.0070662171969e-06
3.35317468844844e-05
6.89150212462519e-05
3.67201941082752e-05
2.97786069901682e-05
5.72175961897032e-05
6.52793977607427e-05
6.54925616928245e-05
6.32212096652388e-05
1.13690847312722e-05
1.47975722600539e-05
1.0037585066583e-06
1.97343707182955e-05
3.45567763906033e-05
5.43922209778988e-05
6.44934697964092e-05
2.58444841662097e-05
6.65565987718578e-05
3.73490250629822e-05
1.0808071983809e-06
2.85787899140067e-05
3.61261312052726e-05
4.2787300629839e-06
-2.46571805558312e-06
-4.97910831676894e-06
8.9331815719214e-06
3.14282800168389e-05
5.86941264613654e-05
-6.91817471421386e-06
4.10533631815709e-05
2.18026129740421e-05
3.11814231128117e-05
6.93024666897234e-05
4.30231955550937e-05
1.38750807164474e-05
3.72582892067943e-05
3.69095407232094e-05
4.67078136673756e-05
4.2390894964493e-05
5.13009731237764e-05
7.80046640011375e-05
3.71367800628161e-05
2.28451359151408e-05
5.40820750353775e-05
5.12622822168224e-05
2.10119321245682e-05
3.5554655764865e-05
1.52254881189496e-05
5.8159639059116e-05
5.47477922932698e-05
3.92524809799238e-05
3.47923136735039e-05
6.41119694071772e-05
-1.76996928620626e-06
2.65865458911491e-05
5.93807723383804e-05
2.95547470576339e-05
-8.76704852067225e-06
4.38400320531253e-05
1.80129466679773e-05
4.20495183739269e-05
1.35174282795788e-05
5.47772521160978e-06
5.84401822860635e-05
2.35997519027976e-05
2.1676332229614e-05
3.21117442395628e-05
4.47024496933224e-05
-8.55057507577917e-06
6.74919666545045e-05
1.74643599674086e-05
3.82846321918624e-05
-1.01371109970511e-05
7.0560748921859e-05
4.3658722057218e-06
2.74355224676027e-05
3.61390955037985e-05
4.26320943161687e-05
5.36436371552177e-05
3.75037039914221e-05
6.05521682558221e-05
4.73692011564081e-05
4.8885243086241e-05
4.20394539208487e-05
6.06676206232185e-05
1.61740556580527e-05
-1.15591907153968e-06
7.32271883556006e-06
2.51391374414794e-05
3.36943690002685e-05
3.43203970485132e-05
5.98531821809577e-05
3.3931298986234e-05
3.97391655475375e-05
4.3404616933283e-05
2.82700790423183e-05
3.48170312194442e-05
5.31521549615401e-05
4.47748902111233e-05
3.35921810688514e-05
2.69746797867612e-05
3.18949676771211e-05
3.37528692627926e-05
-5.44043058263012e-06
3.15561237729834e-05
3.22299755625573e-05
7.46662554985634e-06
4.81925794756541e-05
4.96754598753881e-05
3.72847185231786e-05
5.83600703653968e-05
2.4975243017742e-05
4.13256341985794e-05
1.69687883568563e-06
1.11994558073927e-05
4.5483543448931e-05
1.01390269213272e-05
2.67208597206808e-05
6.68262585473971e-05
3.01320274100079e-05
1.99487510872713e-05
5.06731215661165e-05
2.4602016072481e-05
2.29028858194363e-05
3.52013134490256e-05
2.94862686126638e-05
4.61815812604726e-05
5.93134558852557e-05
8.28246238364883e-05
1.67487786554727e-05
3.98895897036305e-05
3.62076932417696e-05
3.26857682926704e-05
5.9588521987514e-05
2.72998450441188e-05
5.87261351900032e-05
2.06732725467753e-05
2.08585279148925e-05
4.08738768491747e-05
4.87566413165851e-05
6.51884527116406e-05
5.36590196069801e-06
3.39606891769648e-05
3.99863748929003e-05
5.50733104525446e-06
5.3329377172883e-05
4.32270322180811e-05
4.4717196966787e-05
5.42175342194904e-05
6.99064132036468e-05
5.08236687391664e-05
1.88698194614327e-05
5.97229015490669e-05
2.09969335243662e-05
3.90641017165827e-05
2.24632209693603e-05
3.89659455852038e-05
5.01057682352451e-05
2.20608563728779e-06
2.04849204883321e-05
4.34566358668492e-05
6.44580207983774e-05
3.8332161263079e-05
3.85005757093634e-05
3.1283981210703e-05
1.94039924369478e-05
2.6264968190988e-05
4.87408675633438e-05
1.81705663438131e-05
3.13703939760744e-05
-1.27300591247647e-05
7.29165969273905e-05
5.37181805052811e-05
2.7269341340782e-05
2.70931814100496e-05
4.56336186846055e-05
4.20199057031065e-05
2.94160205486601e-05
2.62346910808046e-05
4.18999391239713e-05
6.78995767311125e-05
4.65844457645694e-06
5.40569666420892e-05
5.53182432291454e-05
1.83101251196882e-05
3.82654772726429e-05
5.49347056676555e-05
1.93054649038049e-05
4.08344410943102e-05
5.36863750629825e-05
1.64222971523133e-05
3.69713548663848e-05
1.86832296073797e-05
4.22210907355411e-05
1.91124623006055e-05
4.05861212760701e-05
4.80995712208026e-05
4.34060958062794e-05
1.20614799722333e-05
4.06923404796699e-05
4.64195203232239e-05
5.1771843253047e-05
6.14460206101612e-05
4.26287631456399e-05
2.34160630136407e-05
4.12340622588717e-05
4.03810640695511e-05
6.41404981425314e-05
3.84580527323537e-05
5.80122934603252e-05
5.14079559614428e-05
3.60278591922557e-05
4.42320484817786e-05
5.35317554110191e-05
6.3826162843264e-05
3.76414402158844e-05
5.15789907558632e-05
2.57015751616415e-05
2.2577065947273e-06
4.70989918232964e-05
5.49304649713105e-05
2.63887733421805e-05
3.0102842700518e-05
-4.62553756970847e-06
4.75033790414531e-05
2.93943187615528e-05
2.82554063047177e-05
3.81331261412738e-05
2.82006804507108e-05
5.6626733123056e-06
2.37916869474465e-05
3.92394179968743e-05
3.35671745496788e-05
5.94548914995638e-05
5.02457986555653e-05
2.04763367062842e-05
5.98667547756891e-05
2.59773599190621e-05
4.98924814148602e-05
2.82929406693367e-05
5.72224102519886e-05
3.13583605259207e-05
4.00615126373088e-05
3.85548923161069e-05
2.93602777080398e-05
3.02648982976071e-06
4.28473461475101e-05
8.16878421130092e-05
5.54770391327038e-06
4.17394978386704e-05
5.29707935877858e-05
1.33591897503211e-05
5.01044779858763e-05
-1.04906272396971e-05
2.65962082206912e-05
2.58032266800588e-05
3.82417749516506e-05
6.06852173203964e-05
6.10744002796159e-05
2.01445240495415e-05
4.02551331371304e-05
4.70043286496345e-05
1.98707215281615e-05
1.35017521190348e-05
4.63529152094216e-05
1.62937873389706e-05
-2.65025254876785e-06
2.01636864772965e-05
2.8763161553311e-05
3.41048349592834e-05
5.20096397909658e-05
4.54412390895348e-05
4.20532055522778e-05
4.03880371805324e-05
4.96735220654652e-05
7.03477851148344e-05
3.72472182916772e-05
4.94586057477153e-05
3.24244531537535e-05
4.52527351360995e-05
4.3776887631205e-05
2.16620628985951e-05
-5.49951100307495e-06
2.94235705487168e-05
7.1195052325645e-05
8.14955747942939e-05
5.78155516597978e-05
4.12588712915475e-05
3.44232624555793e-05
3.30380232268178e-05
5.48927538020679e-05
1.10123653136672e-05
7.32741505040177e-06
5.07666188737234e-05
2.59950568984784e-05
3.07696814293722e-05
4.49471620911217e-05
2.2858839791434e-05
9.50946375610192e-06
3.13011816603143e-05
-1.11819027980859e-06
6.08829814773664e-05
1.21522870735025e-05
2.95179774682232e-05
2.12853275686147e-05
1.36224727899564e-05
2.82075128871145e-05
5.063910348557e-05
2.27173034996492e-05
6.23928285098516e-05
4.89363410921924e-05
2.02503923290779e-05
2.97534076474277e-05
2.26903630768451e-05
6.44546869975915e-05
5.86849481880179e-05
3.66989365130146e-05
4.54668837817591e-05
1.77911580819789e-05
4.11454220326107e-05
5.68243950597147e-05
4.2514108959881e-05
4.00880339156022e-05
2.17041848298759e-05
5.37003256822798e-05
4.1974713414512e-05
4.06446610297579e-05
1.86895170144853e-05
6.12856361584095e-05
3.93996305386852e-05
3.32566138552792e-05
3.73015520500907e-05
1.30442062298718e-05
5.35804952288021e-05
4.70527275524633e-06
6.30330938691296e-07
3.34140771099715e-05
6.7795952356037e-05
2.67569075650913e-05
3.60154550097724e-05
-3.01159379288878e-05
1.83271425116486e-05
1.3944247281002e-05
3.09073595642071e-05
4.44945386390858e-05
6.46229951042725e-05
-1.35360111434129e-05
2.09264871791216e-05
1.77939455279682e-05
6.70680457430477e-05
6.43857545042689e-05
1.93930428620918e-05
1.4010166204734e-05
3.83823184649225e-05
3.05648832111811e-05
6.54276112589875e-05
7.60183765367365e-05
4.92323777612569e-05
4.89937477808713e-05
9.03095764006886e-06
6.20654931633863e-05
5.05102224987829e-05
8.43707268377285e-05
4.88739973959432e-05
7.30441114902817e-05
3.99843708344629e-05
2.84043571534168e-05
4.74920397953018e-05
5.87042284845814e-05
4.17228568571078e-05
5.55236860632774e-05
4.24923484196319e-05
3.65392808157698e-05
4.43569740398766e-05
6.5148988661219e-05
3.19912323986092e-05
4.67000683687962e-05
5.09819929619374e-05
3.7892965969196e-05
2.0733088814949e-05
4.91025765838711e-05
1.66530383723929e-05
3.41863262639598e-05
6.84017161795337e-05
3.43429604241431e-05
5.41509825200183e-05
4.27209963316273e-05
2.86152400240271e-06
3.00036838423641e-05
3.17477616932019e-05
4.35144806263236e-05
4.92844620970113e-05
7.36736117690279e-05
3.12539603596194e-05
3.05395269653288e-05
3.94662344873729e-05
5.25504619656626e-06
2.30782829685739e-05
2.13939238408608e-05
4.073278819873e-05
2.81453849812202e-05
4.19244127704139e-05
3.0114111252387e-05
3.33839223952543e-05
3.70970329456829e-05
5.00702533155332e-05
4.40735596887461e-05
6.90207606462515e-05
4.09561490007911e-05
1.80993673006166e-05
1.22524489401301e-05
3.62209353049173e-05
1.69548060779294e-05
4.8069637973603e-05
3.11504685930612e-05
2.68437237064228e-05
2.11386067164164e-05
4.07899888980369e-05
3.44869071516843e-05
2.97904768329543e-05
1.6327805196876e-05
-2.06000718816664e-05
2.20749124416589e-05
-1.35043465178962e-06
2.36922484906872e-05
4.62112565689884e-05
4.52318908346127e-05
-4.35651245977833e-06
-1.35692814265075e-06
3.72295015603312e-06
1.83965485050737e-05
3.87798720461372e-05
4.93778253270484e-05
1.83405319027685e-05
6.23565995862918e-05
1.09964244508474e-05
4.91498644646849e-05
6.98422009686659e-05
5.66913537162616e-05
3.61552142657238e-05
4.16828295133525e-05
4.50624581464809e-05
6.27079187246941e-05
4.36205043572333e-05
3.13810247906171e-05
2.45908297939176e-05
4.62445599404998e-05
2.11868698733995e-05
1.95048894479732e-05
7.86686312483942e-05
9.69424649461325e-06
-8.03147719209498e-06
4.25263894952187e-05
5.54213200576731e-05
5.1297613609209e-05
6.25549387798832e-05
4.81934849964348e-05
3.14657548588995e-05
3.91517751836152e-05
9.16266278086465e-06
4.32445963592329e-05
5.31070166614597e-05
3.95276737027232e-05
4.91040016088445e-05
3.80260056276739e-05
6.2616405455788e-05
3.57834724567647e-05
4.98933703792479e-05
2.14291583341773e-06
4.46281570265795e-05
1.78235939831073e-05
3.88494056679062e-05
2.18063630774701e-05
3.87852918888218e-05
4.10981313948402e-05
3.21471378573912e-05
4.41874032032692e-05
3.45867798444959e-05
2.93636396380989e-05
3.21054907876291e-05
2.05410981467934e-05
3.76681334561375e-05
2.63154674034038e-05
-1.47251926332413e-07
2.63863534684937e-05
1.9693483173452e-05
4.69143926875952e-05
3.32195302186005e-06
3.30455483479896e-05
4.60187840880974e-05
2.37899176253592e-05
2.48512119999594e-05
2.99611627205051e-05
6.38739824862365e-05
3.16692215815539e-05
6.648071985698e-06
1.83460491302705e-05
5.02155100404046e-05
1.33503146980312e-05
1.64136967801103e-05
3.22842510829263e-05
2.34709807584839e-05
1.72072839301654e-05
4.27558012842646e-05
4.81361101334607e-05
1.95314531566342e-05
2.93161303541273e-05
3.78725471385719e-05
7.40015928552256e-05
3.92474771022939e-05
1.38471491932858e-05
4.26663835605843e-05
-7.1737174433649e-06
4.98664015224293e-05
3.35666283917744e-05
4.98509077694371e-05
5.34884998993436e-05
5.04767667530781e-05
5.44109703177872e-06
2.85458167200498e-05
1.69739300437428e-05
5.34960384410899e-05
2.39619398891586e-06
2.30575876857842e-05
6.50628685483053e-05
3.27279709777436e-05
4.34941577440069e-05
4.85058691451939e-05
5.42419324833853e-05
5.65282173334804e-05
1.35255046469523e-05
1.87800678992337e-05
2.73293416892542e-05
2.13052857573539e-05
4.01357900901732e-05
2.59420028602665e-05
-2.26360248102897e-05
3.65958506487755e-05
3.48271529135428e-05
2.32602915824664e-05
2.86722400963401e-05
2.16879326362574e-05
-2.44116899645748e-06
1.24678512422861e-05
5.85037251077693e-05
2.89737706917726e-05
1.5142712437671e-05
5.5822358394061e-05
2.45843665247244e-07
2.31661258336837e-05
8.69844735836088e-06
8.87128353122427e-06
3.18636353028416e-05
2.50941856691682e-05
6.35004846010918e-05
1.99405361891216e-05
2.09778029709368e-05
4.479427934647e-05
3.69011046225038e-05
2.92005433246845e-05
5.19502961018989e-05
5.23475127368713e-05
5.57885729074647e-05
3.29134477237274e-05
6.35437584904406e-05
2.47215171980519e-05
5.99652892731584e-05
1.71649735227738e-05
1.22951404447903e-05
6.89039372622872e-05
2.27706588128715e-05
5.49083263932776e-05
6.75219888587205e-05
2.90926490836896e-05
3.69901821257044e-05
4.57761890336097e-05
6.40392814277446e-05
3.53898102102605e-05
1.37191524604917e-05
1.67014052328698e-05
5.74352337049685e-05
4.94112702343504e-06
3.10413394817625e-05
2.01863304745184e-05
-5.06852104057075e-06
6.82119689438198e-05
3.4970593755942e-05
4.19906376263189e-05
4.58467398463655e-05
4.87708722206928e-05
2.8199100254317e-05
1.66482221643793e-05
5.10518650106159e-05
3.62095932299501e-05
4.77281210023388e-05
1.95571911449414e-06
4.34525972175234e-05
-2.9158236483955e-06
-9.80965880832468e-06
3.82742924149119e-05
2.62049544004755e-05
3.68381218026498e-05
3.93913759301389e-05
4.7808241315284e-05
2.65617993016053e-05
4.18845093564029e-05
1.58943184657021e-05
2.77815558997101e-05
2.99866954963084e-05
2.24281148685149e-05
4.00320879656384e-05
8.18302504107649e-06
3.50687771946849e-05
6.8705749336374e-05
3.45273945821384e-05
4.20002094259103e-05
3.67515309922439e-05
7.03018215954954e-05
6.69918014859172e-05
3.4246401653532e-05
4.23446526911992e-05
6.47383903482781e-05
4.36236185133334e-05
1.87730235345234e-05
3.59897082615578e-05
5.52410110980528e-05
1.32195220959229e-05
5.52921154831335e-05
7.79377513513282e-05
7.53335365554549e-05
3.37519355032829e-05
3.78276316930535e-05
4.08510585136383e-05
6.54422046765422e-05
1.04580442723109e-05
3.44597164315831e-05
3.98832157976153e-06
2.45975668425774e-05
3.44155143157126e-05
1.18106114896307e-05
3.39410873523922e-05
1.14018359127697e-05
4.7373340352608e-05
6.48371912943185e-06
8.81198300134526e-06
4.57651495224066e-05
1.06536885476167e-05
3.79790806613473e-05
2.24700848203815e-05
1.14690896380559e-05
1.8216671597895e-05
1.52243630204817e-05
4.62123068488365e-05
1.00765938241786e-05
6.36555821564396e-05
2.27180036737972e-05
2.15404980579555e-05
3.64759149258615e-05
7.04151713088505e-05
-2.37517765246614e-06
6.88181136556426e-06
5.59225827769167e-05
5.57100627174889e-05
4.56699851054425e-05
2.27220540908061e-05
2.15048509823477e-05
3.02148251568351e-05
3.16490743565838e-05
2.29445788321195e-06
6.87652741988192e-05
1.15659846879902e-05
5.16521284987159e-05
3.57753851232596e-05
1.00543964868144e-05
1.84611378956382e-05
4.4265737275185e-05
6.93838540681829e-05
5.51712818275211e-05
4.92427628937343e-05
4.1157710955309e-05
1.75661606915713e-05
1.95040122368182e-05
1.94995640667497e-05
7.45050882058884e-05
2.94119784637042e-05
3.31147002200895e-05
3.58890244863335e-05
3.50333431427559e-05
3.42630467014092e-05
4.80722953053367e-05
4.95550802686265e-05
4.901776517928e-05
8.32480085532917e-06
6.43998075771322e-05
3.31059666773889e-05
5.25200985684193e-05
3.45233008570326e-05
2.37943400683237e-05
7.38917969901039e-05
1.57742383380911e-05
4.46849182032682e-05
5.52351439687888e-05
2.09388272066014e-05
4.47713860886242e-05
2.30414461413655e-05
3.63945710572055e-05
5.26728653221059e-05
6.72673707026256e-05
3.41242962719883e-05
7.03875402159753e-05
5.42923071260673e-05
2.65318295248544e-05
2.26631162898271e-05
5.55962082436059e-05
8.66641682416348e-06
2.72830756143952e-05
5.83259166909684e-05
2.59373194296483e-05
5.06663285889275e-05
4.95378340700504e-05
3.22704685845747e-05
6.3483734751436e-05
4.51486637213725e-05
5.18324560456866e-05
5.61892325444342e-05
1.91735992935827e-05
1.22797741252698e-05
4.10007014562833e-05
5.27952333397581e-05
3.66804927933358e-05
4.29370022755826e-05
2.96203216812515e-05
1.1674152888227e-05
4.58666517698037e-05
4.23107113393413e-05
6.04310582369736e-05
-1.07488944647949e-05
3.57042288389084e-06
4.46568877811071e-05
2.49981871375728e-05
-1.45391656506458e-05
1.0136441524152e-05
2.08449801409624e-05
1.50673724923617e-05
2.62296171185287e-05
1.86306793844985e-05
5.23902007387895e-05
2.72832896752449e-05
1.1251189159833e-05
5.15518068249854e-05
5.10756859533831e-05
5.55654800569642e-05
2.89099389272108e-05
1.05494016271823e-05
7.24251857268671e-06
3.98992355253615e-05
6.39254221023797e-05
4.15386022471607e-05
2.42137952969387e-05
3.91000326774648e-05
2.83464199923665e-05
4.88908722260409e-05
1.51495199218304e-05
4.37698856336189e-05
3.99893942769726e-05
5.83952720985445e-05
2.49616656197858e-05
4.03194182532659e-05
4.53780880231486e-05
3.46818690605024e-05
1.03390287994763e-05
4.47500936255223e-05
1.99179848649533e-05
6.12041578610761e-05
3.6837963538619e-05
1.21922356959209e-05
6.46527241562754e-06
5.78482665537282e-05
2.11263050958136e-05
3.09044565024561e-05
6.31385378513431e-05
-4.15717515540965e-06
2.13203160843456e-05
1.33859338854537e-05
2.74636711712325e-05
2.48734063764369e-05
1.42439798433433e-05
2.61342483565159e-05
1.16337407508089e-05
4.02640664266333e-05
3.95084911252309e-05
1.52654471193862e-05
2.49255953274498e-05
3.10693878062068e-05
5.91083353226296e-05
3.22706245169207e-05
8.83764728790282e-06
4.94345870119974e-05
5.0296176382421e-05
5.9238673246203e-06
4.14924814205787e-05
8.22175819497432e-05
2.46189934242533e-05
4.95130570619902e-05
3.03468966471038e-05
6.85142774398678e-05
5.78595874645697e-05
5.63081742286105e-05
3.37310273123384e-05
3.8478165837059e-05
3.90279202488521e-05
4.42814182605494e-05
6.76052774016385e-06
4.60159604849839e-05
4.56097294866135e-05
1.09568382834986e-05
1.02798368823137e-05
3.23578287210012e-05
4.22171224553212e-05
5.48522729905441e-05
-3.79273446086573e-06
4.04793750186357e-05
3.74999805850026e-05
3.92298959891409e-05
3.41721479952719e-05
4.09740914508513e-07
4.38382811187215e-05
1.83246523824936e-05
2.35996208717249e-05
5.57488318571676e-05
1.02093892989552e-05
1.17201588905601e-05
2.74834857748179e-05
4.57315147402352e-05
3.6518855042933e-05
5.08536210830715e-06
4.24119017046132e-05
1.66194207169439e-05
4.93994121637181e-05
2.48420179117921e-07
3.08620689654348e-05
3.88355668535368e-05
2.93802350098229e-05
2.14566567810214e-05
2.24162081084714e-05
5.06528109396059e-05
3.39588847381551e-05
-2.76235759088025e-05
4.74338638041282e-05
5.30108727578857e-05
1.15116470391667e-05
2.99808543119641e-05
-4.20225995666998e-06
3.36988235165564e-05
5.30755523553602e-05
4.34591073944559e-05
5.00816463191486e-05
2.22576678265001e-05
6.25475216987186e-05
2.08565179478946e-05
5.9224004374626e-05
3.3623886179039e-05
4.62326519397104e-06
5.51961780040785e-05
4.64122170723488e-05
2.40680652987471e-05
5.35819470640115e-05
3.10938608233255e-05
2.64745202143125e-05
4.12453234271421e-05
5.51443178336484e-05
7.47296245648512e-05
2.47816689523805e-05
2.81260950362091e-05
2.54393722251964e-05
4.08615643733268e-05
6.01681269549471e-06
4.79289790869798e-05
4.60928834515392e-05
6.81373977981256e-05
2.93510341323032e-05
2.58766926197864e-05
6.1075438034388e-05
2.69522047545708e-05
3.66539286329255e-05
5.37109618706143e-05
8.11599788914627e-06
2.56364625157565e-05
4.1880417799945e-05
7.19686687715364e-05
5.49800275846977e-05
4.34564071824605e-05
1.47235147402019e-05
6.92128393085455e-05
3.06784559047568e-05
1.49523945992238e-05
-4.41416207364009e-06
4.55538878534833e-05
3.02629670111913e-05
4.80196287799505e-05
1.05734694838681e-05
6.8997438730541e-06
3.59778700370697e-05
4.4632036265648e-05
4.00772642355046e-05
2.22814803250809e-05
2.76502750578241e-05
5.15308723332759e-05
2.26754197988103e-05
3.90926331109655e-06
3.33247289031415e-05
4.2495508950504e-05
2.29713805663362e-05
3.98854608130401e-05
2.41928060650688e-05
3.95829787489992e-05
5.86234596878479e-05
3.25135832569256e-05
-3.04931778179382e-06
1.50416840140089e-05
2.76871734590113e-05
4.86252712032119e-05
2.40291437792895e-05
3.41710181615513e-05
-3.80064650237581e-06
4.75501699250821e-05
2.20159556669835e-05
4.81924292884378e-05
4.84268195511302e-05
2.56797656787802e-05
1.68523313671377e-05
8.18990610511757e-05
4.02436112029302e-05
2.11650551222538e-05
3.89860228043232e-05
3.70840581514781e-05
4.29222526334924e-05
3.13751705503616e-05
1.74943515643893e-05
2.49432980612129e-05
3.78309859100798e-05
1.79357893021687e-05
1.91089730304623e-05
2.95776488421005e-05
3.66076360127573e-05
2.85614714316682e-05
4.79949201165367e-05
6.30807094950866e-05
-1.39872966661723e-05
2.40616802670769e-05
4.43822160413513e-05
4.47861261251464e-05
7.97840903988641e-06
-5.36261487001218e-06
9.62245056949677e-06
2.0292784013855e-05
4.80137283944963e-05
6.54087780737696e-05
3.00737980881245e-05
4.29026653630129e-05
3.77311061701805e-05
4.87222504293094e-05
3.65793949999609e-05
2.48243192765627e-05
3.2276835161042e-05
1.57530133435823e-05
1.84931033547063e-05
4.62409852912119e-05
4.42142597388173e-05
4.30194245324877e-05
6.27638746469671e-05
2.65037860716544e-05
2.40979558280588e-05
1.43886438853991e-05
6.19841492979296e-05
5.98533760081781e-05
5.16468615215647e-05
6.19056525812338e-05
2.65649655393512e-05
1.71400704476781e-05
5.6169481053452e-05
1.16575478181979e-05
4.31011857337915e-05
5.0768121531534e-05
1.91591134651021e-05
3.7407001838392e-05
3.25746425146247e-05
1.89278080857757e-05
2.33512333983055e-05
3.48546180433105e-05
1.62980566145234e-05
4.66579265106747e-05
6.27578277848009e-05
7.18523180358495e-05
2.71137226322836e-05
9.76074579562801e-06
-9.48321330247905e-06
3.04673994956581e-06
4.065977849835e-05
4.78750772522504e-05
2.83240151185086e-05
3.61393300616582e-05
5.84683508610366e-05
5.94890275077856e-05
7.14417025273389e-06
4.0036859622628e-05
-3.5844074866031e-06
2.80470099286921e-05
2.68057560299814e-05
-1.13798747890432e-05
5.54099112145381e-05
3.65464353872185e-05
4.71565492336457e-05
3.59619643848432e-05
1.54430296224259e-05
3.51927028411094e-05
5.03574727921448e-05
4.62824480355637e-06
6.63050139265897e-05
2.23648792817261e-05
4.29622967310249e-05
2.72033124876479e-05
4.5585956391529e-05
3.83689108975244e-05
4.03493855648828e-05
4.5282677629863e-05
2.71126013757868e-05
2.37187031329142e-05
4.167933107223e-05
3.7823701015688e-05
1.63196551928646e-05
7.62191106240413e-05
3.37014249877875e-05
7.51854082996223e-05
5.23559191987384e-05
2.36042831031011e-05
6.23635477208335e-06
3.94118884396085e-05
1.36427583752749e-05
1.03971663485342e-05
2.33707959521825e-05
1.74062071256783e-05
3.03087587022966e-05
2.83395178643384e-05
2.34840717233073e-05
6.44444992205847e-05
8.23597651753692e-06
1.01506990829799e-05
-2.398295426708e-05
2.99709228084819e-05
4.75124165941544e-05
3.47851584653887e-05
3.11650307450789e-05
3.31311920745494e-05
2.86724392499705e-05
5.56761632760074e-07
5.78778534696666e-05
4.71137915698037e-05
2.11844843803877e-05
2.69083551423756e-05
1.69850534145149e-05
-1.28727169715696e-05
1.49638092434055e-05
2.76180964013598e-05
7.19346044227479e-05
2.08067732329054e-05
3.93087664655147e-05
2.644669498567e-06
3.39795063448853e-05
4.8779000207053e-05
1.89491520064466e-05
4.48668169974155e-05
1.11304034089522e-05
6.48266151595068e-05
4.62251844379264e-05
3.59464124429365e-05
4.73964206245117e-05
5.3743482785962e-05
6.84580443975018e-05
3.64841218124148e-05
1.9929835533606e-05
1.64566417101513e-05
4.11357178752976e-06
2.99384018549958e-05
4.3621542542954e-05
1.46918275248165e-05
6.25615424450073e-05
2.47199913623885e-05
5.55043421462023e-05
3.06725613932299e-05
3.06692546873142e-05
5.70700710531677e-05
3.81852814177571e-05
3.29221013423989e-05
6.0080951877475e-05
-7.40480533525999e-07
4.00960958082205e-05
5.2668509842789e-05
5.09614647308661e-06
6.99535898196939e-05
4.75921933397644e-05
4.02628245671298e-05
3.29234811837026e-05
6.3640481798065e-05
3.57309113021802e-05
3.97660070945173e-05
6.61890680794694e-05
4.55126675815742e-05
2.55563354351571e-05
8.17862473143444e-06
3.13715533099989e-05
2.47754044081283e-05
4.79699884520547e-05
6.00051960976629e-05
4.01201459895557e-05
1.33700031360375e-05
8.8812878285965e-05
3.64469450832793e-05
4.44505134933071e-05
2.92061314739095e-05
5.18758408783848e-05
1.7752958861494e-05
4.23091020570002e-05
3.51281919091183e-05
2.7971029533237e-05
2.69595730832312e-05
2.52191497745669e-05
3.38697293557184e-05
4.18790497504206e-05
2.75469727758059e-05
5.25040274283433e-05
6.91666487116921e-05
1.80893652579543e-05
7.05065178370724e-06
5.28103054125952e-05
1.45995267765993e-05
3.86317379099733e-05
-2.17361960024098e-05
2.30656884671771e-05
3.05359038166947e-05
2.38939699386269e-05
4.98567040314748e-05
5.58564428912456e-05
1.0902489121789e-05
6.49380925254038e-05
-1.79947718096693e-05
-2.31086846102416e-06
3.25392895110897e-05
3.56753445432028e-05
1.58739417709477e-05
-7.01401859227258e-06
2.6926353408685e-05
2.04574953724513e-05
5.59828228078738e-05
3.35476967814281e-05
3.28766780933764e-05
1.05153786844511e-05
4.92993620012573e-05
3.97063115645366e-05
4.78998756155676e-05
6.98421243404727e-05
2.6219865132483e-05
3.64574772600061e-05
4.48611062431972e-05
1.15979057330728e-05
6.28481673389774e-05
1.86676596246524e-05
4.74182489019257e-05
4.59214385535005e-05
5.32100868740363e-05
2.63425545671685e-05
5.09528036611275e-05
4.27873333376481e-05
5.07600968526178e-05
4.61735730371507e-05
5.74446656571223e-05
2.52683494358347e-05
2.7788768381493e-05
5.09872543101507e-05
3.73558981497162e-05
6.16060571840006e-05
-9.40040847082088e-06
3.08231029723598e-05
5.15915646192636e-05
4.3872275137873e-05
5.29326821816436e-06
4.98884097381434e-05
5.53428593050955e-05
4.30435637577136e-05
2.54758839580276e-05
3.03287514605513e-05
2.92725356037952e-05
4.18033281443846e-05
3.49402636208461e-05
1.61446969035998e-05
1.22698123309614e-05
3.01032042012723e-05
4.65638770134863e-05
5.32012660427379e-05
6.85407889523008e-05
3.32727857474041e-05
2.3382893531876e-05
1.15247644104312e-05
5.1372113548178e-05
1.39918238493959e-05
6.67440893703317e-05
-5.17441879174468e-07
-1.84247063684916e-05
2.9099392953063e-05
5.28341480955043e-05
5.8196598989943e-05
3.66979004557756e-05
3.87634285309304e-05
1.29778037812953e-05
3.85347583355383e-05
5.72020349363498e-05
5.7671166321799e-05
1.26801360144431e-05
3.24364940811978e-05
1.67151995882499e-05
5.15105674877416e-05
5.36881934213421e-05
9.70555708952549e-06
5.87748971749713e-05
7.41117423597634e-05
5.69554288476671e-06
1.00584158410982e-05
1.90254456179553e-06
3.51312476734295e-05
2.15587621704114e-05
8.0604466217749e-06
1.8696759541021e-05
-2.92713101522837e-06
1.80542359317797e-05
1.82491662349438e-05
4.53133628889653e-05
3.28274792421872e-05
3.60864174219705e-05
1.13158852673082e-05
2.8812288534261e-05
3.6937031993294e-05
2.59532166630143e-05
4.10070188644142e-05
3.92491079926801e-05
1.63647781357102e-05
3.0502296391836e-05
8.9355930341125e-05
4.84169602342892e-05
4.42711427912198e-05
3.24575725365286e-05
3.22099445242111e-05
4.07362697549821e-05
3.21434980631948e-05
2.62387739111875e-05
5.15373360910498e-05
1.74680872878097e-05
6.67829205522033e-05
3.42603728149063e-05
-2.80483946129252e-05
4.58044175612282e-05
4.40320877144781e-05
3.43321793361771e-05
2.41507096322039e-05
1.70684321504679e-05
6.83658084755011e-05
4.98887572004641e-05
2.74898163562329e-05
6.52814110110669e-05
3.57020681753666e-05
1.29620288401109e-05
2.85229596866773e-05
3.35523877248623e-05
1.19630852498123e-05
3.07503945390983e-05
6.3118446704357e-05
2.59224913461035e-05
5.63083169223722e-05
2.51006207253769e-05
1.77443945178347e-07
3.15609380457225e-05
3.23878041225986e-05
-2.08855947620825e-05
1.30962548443773e-07
2.97218905356405e-05
6.05678793174736e-05
1.12667571773648e-06
4.98121759434775e-05
4.53748050805877e-05
6.39962385277407e-06
5.05151350819872e-05
7.616941653669e-05
1.28576890983365e-05
3.43157435965165e-05
5.70676699253288e-05
2.69464612149238e-05
3.1936090623602e-05
3.22697797816213e-05
6.61913289372634e-05
2.55878529999807e-05
7.28651683440543e-06
3.68560753223609e-05
1.9383306229997e-05
6.24111714543908e-05
4.86731496459874e-05
2.07347738964523e-05
3.3891624299887e-05
6.79717849083355e-05
7.32417588359739e-05
5.54413487785238e-05
3.44442883828459e-05
1.79637586751219e-05
3.78176385096624e-05
8.53942114688397e-06
5.13417746355188e-05
7.16470704250313e-05
9.09773977525387e-06
2.38720144240353e-05
3.1011697998009e-05
3.81025003506569e-05
8.17173083312548e-05
2.76827946029313e-05
1.99308795937029e-05
7.79449726628903e-05
4.24195574018353e-06
5.90820501866444e-05
4.49074255656549e-05
1.46090846622159e-05
4.95268720813054e-05
4.39169131194186e-05
4.00701040800911e-05
3.01270120816818e-05
4.98569728686907e-05
4.37234921249269e-05
5.14408025396894e-05
8.96831769414177e-06
3.94076478396627e-05
6.6897458779479e-06
5.20059905664299e-05
3.86580638241653e-05
2.09098787875223e-05
4.59970215855399e-05
3.09581529738985e-05
2.53799055310789e-05
2.37386877510725e-05
2.89696748054911e-05
2.50590853752504e-05
5.94500153321568e-05
3.64350007643782e-05
2.0157452580421e-05
7.32052634796795e-08
3.872985320745e-05
4.32210397113745e-05
3.16993054393403e-05
4.09920173763078e-05
4.34488777184136e-05
8.89365297629436e-05
2.64452531352467e-05
2.27728425842549e-05
3.7831250506228e-05
1.84312893058612e-05
3.47421045813264e-05
5.33880042993402e-06
6.56332196637604e-05
9.07670975101925e-06
1.66027185797771e-06
4.69113508783437e-05
5.40929794118389e-05
3.00781802595912e-05
2.5981942066202e-05
3.62002639592213e-05
1.56053960022216e-05
4.62656193530568e-05
1.19743337940443e-05
4.16861882985795e-05
3.51089903565671e-05
3.42022130290844e-05
7.34243859889979e-05
3.73393627457601e-05
5.44050493265639e-05
6.02752717243697e-05
5.43192442319511e-05
5.60754013826664e-06
1.92858042090264e-05
4.21914888104175e-05
4.85650039329936e-05
2.14089208865577e-05
1.55265690801748e-05
7.45418310374674e-05
4.19640097998909e-05
1.48752432392507e-05
2.50924879940995e-05
1.66506585601388e-05
5.70380185381403e-07
4.45414511922515e-05
4.63384791167538e-05
5.82409228982008e-05
4.43266639829124e-05
5.54833906817733e-05
1.66472594075575e-05
5.15956584967676e-06
3.2780843527389e-05
2.10902128183822e-05
2.07413736055113e-05
1.96321117202402e-05
2.84055224312634e-05
-1.60240192934198e-07
4.08666806183762e-05
3.66682006165485e-05
6.00635150318446e-05
1.77805521771305e-05
4.01652074334302e-05
2.28472294201661e-05
3.52112325034234e-05
4.74455565413763e-05
4.89128185451725e-05
2.8047758600027e-05
2.57243874634131e-05
2.4907990529744e-05
5.75644264906542e-05
3.64489969050913e-05
4.2833992983278e-05
5.44827412209651e-05
3.59900908574456e-05
-4.9994436324606e-08
1.72571947329646e-05
3.33989115508284e-05
2.71717021121456e-05
2.63434430983839e-05
3.16413513726904e-05
2.24896690777156e-05
3.33053041024052e-05
2.33773980355353e-05
6.95458380285952e-06
-1.72687630012411e-05
3.94277625789541e-05
4.06400539809073e-05
2.71778874983366e-05
6.64959413254845e-05
6.22537233410132e-06
4.73297233425421e-05
4.17364524123607e-05
6.26781797739207e-05
4.36392837140023e-05
1.31056842132375e-05
4.4105301060949e-05
4.59960816385177e-05
4.18569562046087e-05
5.03292663611156e-05
2.49977220159791e-05
2.05608757797813e-05
1.79355201027081e-05
3.52177984117002e-05
6.64837930084515e-05
3.43250234852361e-05
2.31372834744435e-05
1.51086950721209e-05
3.76931806214457e-05
2.80506855384507e-06
1.98181784952411e-05
6.0009179938641e-05
1.23803371587477e-05
-4.28083462147909e-07
4.9933828182329e-05
7.22360274321228e-05
3.23478039340111e-05
1.77134523247553e-05
4.86109349831894e-05
5.7038212321759e-05
2.12411968620388e-05
3.5612153569354e-05
2.88932933927113e-05
1.19901473021062e-05
5.30771270838003e-05
5.54691734793366e-05
5.99667183225627e-05
6.21664700834042e-05
1.74399084903572e-05
2.59061578981598e-05
2.81900712760426e-05
3.64755109866138e-05
3.9383741469397e-05
-6.20256397413039e-06
2.7564361046319e-05
3.45600673318379e-05
5.97017871065723e-05
2.6847698533738e-05
4.16726744156104e-05
8.79462061873861e-05
5.61374816838117e-05
3.02880991735075e-05
2.55942714776526e-05
4.3103296514735e-05
3.0571739696925e-05
4.70175973494615e-05
4.74340316840362e-05
1.28406736547285e-05
6.57583839739197e-05
9.71254433578316e-06
2.15141972797392e-05
6.18101826009902e-05
5.46681182230244e-05
1.2608188176946e-05
2.28855703215407e-05
3.83809447756134e-05
2.00952714476384e-05
1.59626776923721e-05
2.79004708375475e-06
4.151161204523e-05
4.20917638849085e-05
1.05870270369339e-05
4.25976022324834e-05
4.85457977628253e-05
1.66680743701679e-05
2.1841194194054e-05
2.22091803923771e-05
2.95296178323049e-05
4.59909720801786e-05
-9.58674189004369e-06
1.84078445029043e-05
4.43144270243364e-05
9.96961609234166e-06
8.62548807424733e-07
5.97477754406531e-05
2.75655204968103e-05
5.85249560408412e-05
1.49857004045168e-05
2.31920126536264e-05
5.52306778214971e-05
1.60580145510786e-05
6.4126926328682e-05
3.45367882377459e-05
1.6021946655138e-05
2.27567633818294e-05
4.92847384283141e-05
2.69443150970687e-05
5.35823149866567e-05
2.86654304951786e-05
2.04927510627032e-05
1.22515053815276e-05
4.25120062116314e-05
3.19867062079247e-05
3.89311509940569e-05
3.04222166955903e-05
-1.29043764518133e-05
2.84144044683288e-06
3.26611847345869e-05
8.13157159796167e-07
6.95663828519835e-06
3.6092548048166e-05
3.53102447920346e-05
1.14401594591701e-05
1.54299366384673e-05
4.26615347543811e-05
4.4553274356756e-05
4.95067642481153e-05
2.97433409858634e-05
3.19146777192142e-05
4.35556211717182e-05
2.63125732234405e-05
2.21926591599705e-05
4.62815385405541e-06
3.10123441697966e-05
4.29038725588385e-05
4.37542617774472e-05
5.76749880103874e-05
4.32973175303756e-05
-1.32073462360814e-05
6.13742569968492e-05
6.96165362713311e-06
6.60280857339459e-05
5.71897417993341e-05
6.3757021755542e-05
5.88070101027462e-05
4.65848254472258e-05
-7.80198391596077e-06
3.14338852373963e-05
6.69590379441828e-05
4.09565758454043e-05
1.87593631574198e-05
3.73170645849032e-05
4.90991080652632e-05
5.0060325584438e-05
2.92609477048775e-05
6.8895958284632e-05
4.67560929670388e-05
2.52990152786813e-05
3.54963249875749e-05
3.35578208432336e-05
8.79447417832832e-05
2.32200950569965e-05
1.87624393292196e-05
2.8694929671621e-05
3.37200698694212e-05
3.64532426301803e-05
3.88102853964067e-05
1.59455105295178e-06
3.91636390117951e-05
1.11596063408853e-05
-1.64985481779647e-05
2.11555544300837e-05
9.26739831592649e-06
2.33592267048696e-05
4.07999235284445e-05
1.02252101900103e-05
3.07496318048979e-05
2.90087043952956e-05
4.33417115100666e-05
4.69060416353999e-05
3.67362941299659e-05
5.13637156842485e-05
4.10768602762105e-05
5.46896783513895e-06
1.762142396062e-05
3.00027591074441e-05
6.3872231961278e-05
2.65973753791037e-05
5.80512040203192e-05
4.33351994346908e-05
6.41307117820669e-05
3.69321906947357e-05
3.59714788567682e-05
2.78150616314636e-05
5.1479035165074e-05
5.656609871912e-05
5.13564831764163e-06
3.13922034540043e-05
2.09710703956756e-05
-4.91527920282114e-06
1.22024406060251e-05
2.60289558699704e-05
1.2872925291114e-05
-5.40664140318073e-06
9.78759872279699e-07
2.35903525331185e-05
3.70231521593315e-05
2.10609051242268e-05
1.78472227913182e-05
7.26104965871232e-06
1.42258196284257e-05
7.81856999839264e-05
3.15918866262025e-05
-3.38062456778862e-06
1.51327489858181e-05
-2.35361160097451e-07
2.1076003072388e-05
4.54031958076941e-05
2.91667393750686e-05
3.30083752456841e-05
1.87675306916292e-05
5.072385856241e-05
6.33779263778147e-05
-5.58063431971976e-06
4.61547310937925e-05
2.87357270833639e-05
1.22587098617558e-05
3.91527527367632e-06
3.59350060728949e-05
2.37066524382171e-05
3.95166757793656e-05
4.9764067806868e-05
2.6717070342432e-05
2.23912549059717e-05
5.54488460736853e-05
3.60980833859437e-05
3.11464469187494e-05
5.03488282303877e-05
6.90307841678647e-05
3.87102136946732e-05
1.8726284965186e-05
2.0628265550359e-05
2.92646924001455e-05
7.2612607983592e-05
3.76239861625823e-05
5.77393044852302e-05
5.60542601826173e-05
4.82516918887067e-05
2.91826092301858e-05
4.51017364802279e-05
3.50031046128098e-05
3.66251993862064e-05
4.90819575906787e-05
3.51574329732004e-05
2.74674120141944e-05
2.02565666229699e-05
7.18156951910938e-05
2.95324531005352e-05
6.16048989804886e-05
6.80823345374331e-05
-9.96398091580148e-06
7.50886553606689e-06
-3.97121955381709e-06
4.20475354097597e-05
4.28883166130811e-05
1.40303086233768e-05
2.41517509112526e-05
5.05994699377469e-05
4.60952299884342e-05
3.32302180252576e-05
3.39686893489109e-05
8.9030544636895e-06
3.81498030373315e-05
5.44623996538509e-05
2.28636144009927e-05
3.79576402066892e-05
3.09144486882437e-05
2.35741307236949e-05
-1.38650876489972e-06
1.16429271293522e-05
1.09939514511511e-05
2.91741810879255e-05
1.47995533234281e-05
1.87712381619171e-05
5.43990623140933e-05
2.44679989841321e-05
2.42916426826864e-05
1.77270767565591e-05
9.05645112277054e-05
4.03803977489432e-05
6.28133927810821e-05
6.88597565729336e-05
5.03248495034936e-05
2.65595873129574e-05
3.77009308659195e-05
3.21434252240485e-05
3.0211908493983e-05
4.1968383969787e-05
2.6403777368454e-05
2.47885865763798e-05
7.76551526802166e-05
1.460033600503e-05
3.16650733645915e-05
2.65278664729544e-05
3.39557347318977e-05
3.37277090425562e-05
5.1470922888768e-05
1.9893888279569e-06
4.68046672163592e-05
4.38384368943814e-06
5.32740586264618e-05
3.06095265898561e-05
-4.35038414958355e-06
4.42151949642963e-05
1.93786859547509e-05
2.39946144925365e-05
-5.67672108816814e-06
3.59784529850943e-05
1.86213608475278e-05
2.0871612261532e-05
1.71297331627954e-05
5.04370802462291e-05
1.48377163569453e-05
1.54538304613632e-05
1.867533692032e-05
5.71574430419535e-05
5.53524011158971e-05
2.4752840732454e-05
3.19180262477969e-05
8.33392293983318e-05
2.50098823214575e-05
4.11074778268934e-05
2.56908775637229e-05
2.87269743633994e-05
2.51809264563031e-05
3.27377238392441e-05
3.82405745308009e-05
1.07667545891354e-05
2.56737791578755e-05
7.57814282610889e-05
1.63576064099867e-05
3.50366873895319e-05
1.31117305743262e-05
4.5824502933172e-05
5.4651160088727e-05
1.11131213112386e-05
3.13841235428582e-05
2.16846754875924e-05
2.04374694163852e-05
2.29452979833234e-05
3.88194973338994e-06
3.51460508212668e-05
1.4594362169159e-05
3.20217092615285e-05
4.88660642348509e-05
-6.80907231511813e-06
5.26461224485838e-05
1.73503402361712e-05
4.40475053879237e-05
5.27975228665069e-05
2.44232577558607e-05
3.62962657980285e-05
1.33137163232264e-05
2.17378663561944e-05
-8.56534987916866e-06
4.28626991164686e-05
3.15954001770992e-05
3.85058842120099e-05
-1.64326030534868e-06
7.61522508624386e-05
-2.05533754168588e-05
6.91386737313237e-06
2.41957491016297e-05
2.74840409151912e-06
5.17316164815946e-05
2.81557409821598e-05
2.45938962467284e-05
3.71013794777873e-05
5.74684056551568e-05
4.94129844950753e-05
3.08466278402752e-05
5.52782103702796e-05
1.81416333771798e-05
5.10880787058395e-05
6.63799876899616e-05
3.26289025455732e-05
1.72370616747542e-06
1.34374035253479e-05
3.0501512360748e-05
7.23630289434942e-05
3.58890358373931e-05
3.84837279639157e-05
5.50221933243052e-05
3.64932119862623e-05
5.98731982970497e-06
-6.29789273072582e-09
3.84079886377421e-05
5.08418344119251e-05
5.23647932690911e-05
1.97903041087432e-05
7.54359858875831e-06
2.70861234741934e-05
-1.65385897934652e-05
1.80895175119457e-05
2.07284485809075e-05
1.81969698958663e-05
2.95017432711923e-05
3.10232467313481e-05
3.48794473910081e-05
6.4118752940463e-05
2.83224704127939e-05
6.32290819069264e-06
-1.63921298980686e-07
5.09610221726553e-05
1.30878200523507e-05
2.49079237245146e-05
1.87976295994524e-06
1.85961757433982e-05
7.27378038389552e-05
3.81862914496869e-05
3.64527714950348e-05
3.27791639666909e-05
4.27187849463656e-05
3.76537550193775e-05
7.21463399504051e-05
7.00599659481088e-05
3.85823993768135e-05
3.55551079711847e-05
6.05824234076174e-05
2.78276483455762e-05
8.80427490566381e-05
3.88627629244952e-05
3.54356917025453e-05
3.24466557724444e-05
1.98880153924987e-05
3.56457845525922e-05
5.02805951817961e-05
4.61275271212562e-05
5.41125297716622e-05
2.92347936490681e-05
1.85993879729529e-05
2.48512736704124e-05
2.28643521303484e-05
2.78408918970101e-05
4.08269751554324e-05
3.99884001326248e-05
3.44550228247795e-05
4.65775895597978e-05
4.16803725540059e-05
2.50563330755662e-05
1.59181269733801e-05
4.83330124805651e-05
5.24610484348329e-05
3.09596031566335e-05
4.54274072579426e-05
4.62482281130061e-05
4.79119776239432e-05
3.46572731554485e-05
6.37026709672088e-05
5.50556051462086e-05
5.22222412296441e-05
1.54579423102907e-05
6.42427486256291e-05
7.98589049717988e-05
3.38727541820756e-05
1.63842105115413e-05
4.42366175211912e-05
-1.92056036153153e-05
5.15778462370213e-05
3.70238873268849e-05
2.77967737052303e-05
2.24775051389849e-05
3.50338533502122e-05
2.40295359487065e-05
-9.12399943581923e-06
1.74560605884839e-05
4.19627347411629e-05
4.06592036914975e-05
3.99339974889971e-05
2.1476981169212e-05
6.94509924039926e-06
2.87624625262785e-05
5.04020715866702e-05
1.48109559064341e-05
1.7976368832314e-05
1.46453435585306e-05
1.89422675434188e-05
5.01570816061146e-05
5.81173930524817e-05
7.93823907355534e-05
1.75648330527771e-05
4.31131157157282e-05
6.65935750166002e-05
4.24006770092974e-05
4.14058316115394e-05
2.81926701469516e-05
4.39327541904259e-05
2.57843297426334e-05
6.2281527643642e-05
3.24794150758547e-05
2.80620030450906e-05
4.7598983163023e-05
1.85349770740294e-05
1.22176089152897e-05
2.03256866392236e-05
4.15966503795107e-05
3.73789889399139e-05
6.42656219474842e-05
-3.49610557018855e-06
1.79989237062972e-05
4.01237544086286e-05
3.67300555340856e-05
4.23541326225112e-05
5.98444051769804e-05
5.69341575481477e-06
5.68310245504574e-05
5.58094963422629e-05
2.18926952937668e-05
-2.35121266822046e-05
2.81764705361314e-05
6.2055087354392e-05
5.03745997065146e-05
4.58804649811774e-05
6.22378678976261e-05
1.86119920440237e-05
8.26953224293912e-06
4.16156294384526e-05
5.35721558786315e-05
2.19196996290383e-05
2.89722970333952e-05
1.0555872073736e-05
4.97145933251046e-05
4.51457126283975e-05
1.11453577119106e-05
-5.8264425063857e-06
-1.19864524468258e-05
2.88009152561208e-05
3.67336971556772e-05
2.30190571581353e-05
6.73713830000005e-05
1.89440174310925e-05
4.74161083339155e-05
1.98475944959413e-05
3.46561288120128e-05
3.07197552079618e-05
6.02845163581536e-06
2.58097093020152e-05
4.7932133445027e-05
3.55878791006649e-05
7.23336208411805e-05
2.66503373262397e-05
4.03547941639293e-05
8.53431532645506e-05
3.03886068182666e-05
2.98218023406356e-05
3.61178693536809e-05
2.18724763979495e-05
7.05470709747349e-05
7.86317991985821e-05
4.94786082947063e-05
3.75757546717918e-05
