# Supplementary material for: Research on computational propagation and identification of mine microseismic signals based on deep learning
Source: PLoS One. 2025 Oct 22;20(10):e0334641. doi: 10.1371/journal.pone.0334641 (PMC12543183; doi:10.1371/journal.pone.0334641)
Supplement: S4 Data — (ZIP) [file pone.0334641.s004.zip › 000100700001520.xlsx_0.txt_24.txt.txt]

5.23062277031172e-05
4.35784882004759e-05
4.24797017235306e-05
-1.70697749822009e-05
2.47660061754256e-05
-6.81568803631106e-06
1.85457397996856e-05
1.05288025544067e-05
3.06607485309543e-05
-5.2500790511801e-06
1.90844990550087e-05
4.41098889855606e-05
5.39421346924572e-05
4.0626032844564e-05
4.72966369399118e-05
4.27091408015187e-05
1.98062197882645e-05
4.56230989063343e-05
4.23373844767218e-05
3.62193450366564e-05
5.46472327997492e-05
3.48399460620289e-05
4.76869737091769e-05
2.18834793905522e-05
3.1720755123154e-05
2.16971324791797e-05
4.68669676953987e-05
5.17168570058395e-05
8.84750552352383e-06
7.72602186177507e-05
3.77413105444076e-05
4.53670051310948e-05
4.17690831022203e-05
5.32094919792805e-05
-7.56940265004174e-06
4.63979643318719e-05
2.55986335713127e-05
3.67260076411812e-05
3.81936462780941e-05
3.72318921833286e-05
3.61359467826515e-05
4.09369926351306e-05
4.38372176878789e-05
3.73716256943251e-05
4.38583541019911e-05
3.86237703356731e-05
4.46616150185447e-05
3.23531434867018e-05
4.81955486171894e-06
3.92425646383653e-05
2.78427126564424e-05
4.5525332471547e-05
4.00523390717943e-05
5.22218740393225e-05
4.83927743013877e-05
2.22427321957175e-05
4.72809176389839e-05
9.93912601604365e-06
4.20403251999419e-05
3.13262044984307e-05
6.60987466424642e-05
2.71965734992082e-05
4.80256488723733e-05
2.3840033105999e-05
2.64105254224457e-05
5.98296581437645e-05
5.28437153273414e-05
5.67633970260684e-05
4.17862092853759e-05
4.71861217658381e-05
3.4909328342729e-05
2.74028728162754e-05
2.20818389428699e-05
6.5498305203603e-05
4.93265167742928e-05
6.78146581011697e-05
2.5142927331619e-05
3.6086669679577e-05
3.65306259871169e-05
2.59936946178374e-05
3.05716257794875e-05
4.22644680613873e-05
4.34586980849596e-05
2.78312456974628e-05
1.17942144564327e-05
6.92023486980113e-05
2.93835957423379e-05
2.03888418622043e-05
4.32745595858986e-05
4.20862843207444e-05
5.62320712286969e-05
-1.27963732127776e-05
1.54551523324767e-06
6.34846678129171e-05
2.08068539368823e-05
2.26895027027626e-05
5.04400239116206e-05
3.52481039956317e-05
5.36816569565549e-05
6.28984065130253e-05
3.11919965113637e-05
7.78291475496057e-05
4.86611702001756e-05
6.68520637975073e-05
5.74572870881325e-05
5.71637409561118e-05
5.84763380137077e-05
3.20587144173117e-05
7.11342009214764e-05
4.18378712559162e-05
3.70298378931428e-05
5.24817415402666e-05
3.38364872222968e-05
1.70390567732583e-05
2.48011000972556e-05
5.75031343209925e-05
2.33447976460581e-05
4.42649436938748e-05
5.82531679775016e-05
2.84789730217838e-05
5.660474635943e-05
4.9766681462771e-05
2.59723231585905e-05
2.22872548360224e-05
3.84332757014208e-05
4.66644376428646e-05
3.89080364414183e-05
4.48801180403183e-05
3.42617467863992e-05
2.92682157679807e-05
7.07776585272376e-05
2.63403305777819e-05
2.23847217402444e-05
2.62691017125071e-06
3.05871965895966e-05
2.48217010548232e-05
4.74641471344416e-05
2.65156079787437e-05
1.73632909430655e-05
1.4438881294017e-05
3.4385595462525e-05
2.75585512455307e-05
4.85490559718921e-05
1.7152340234294e-05
5.17176417377093e-05
5.24174986706566e-05
4.91025345888617e-05
5.90037417492806e-05
4.96327087517491e-05
6.03066829053213e-05
5.40496330744796e-05
6.01591693857429e-05
3.90889846099685e-05
-7.52205839498863e-06
6.61396571542582e-05
3.57435885024238e-05
3.43283655197131e-05
2.313231449048e-05
6.13229091452343e-05
6.39325676043113e-05
3.68549949700479e-05
4.59398578522057e-05
3.29086271375983e-05
-6.14771644218179e-07
1.04386376401993e-05
5.65582164309096e-05
5.63837620424667e-05
4.05447059805228e-05
3.45949054037643e-05
3.84145636133351e-05
5.48468445797873e-05
3.29544118369938e-05
5.29254673457937e-05
5.10031387086925e-05
3.82619003150084e-05
3.49955897751307e-05
4.72794016521194e-05
1.75792407446278e-05
4.20208195250808e-05
2.76241813352126e-05
5.65077698993918e-05
1.29878772458451e-05
1.64000555925147e-05
2.9099963786629e-05
5.86987111170053e-05
5.49998970182265e-05
4.93020552653136e-05
5.34043244262799e-05
6.52537283821283e-05
4.45388115946938e-05
6.65244850008687e-05
6.94832161385917e-05
4.39844033820141e-05
3.86433807416712e-05
5.00667740147661e-05
8.20354016458681e-05
2.66714712297712e-05
3.19604709417432e-05
6.50578281134215e-05
2.13091440502047e-06
2.49889261470623e-05
4.62210480297201e-05
4.54233762326843e-05
5.37222084596742e-06
2.59018867264263e-05
5.81848362829069e-05
2.4652304722437e-05
4.83515416928268e-05
1.1361632043802e-06
5.59735345107301e-05
1.56420468713636e-05
2.75749321443142e-05
1.98497523407148e-05
1.94480024046377e-05
4.7282348752945e-05
3.16487181008947e-05
1.26763113190914e-05
-3.59576000716962e-06
1.67966369514506e-05
-2.01424054434658e-05
3.20187320719475e-05
3.23372971710364e-05
5.25478769361905e-05
2.52352059963075e-05
2.36739945506058e-05
3.42099106306646e-05
4.68387189595953e-05
4.22038368435474e-05
1.7519253819243e-05
1.58756469699456e-05
1.13210590233712e-05
2.27334697100504e-05
7.80903691458149e-06
1.42301183470849e-05
2.21774419632615e-05
3.21411843210229e-05
5.37691791551548e-05
5.97180752426747e-05
9.39412041323559e-06
4.71543791945207e-05
3.43328929974231e-05
3.92955245369746e-05
2.64583379275715e-05
8.10401993739867e-06
2.0096248726874e-05
2.83010875658497e-05
5.09017783698268e-05
5.85473527178185e-05
4.19596651601439e-05
2.62737084270286e-05
5.34674911488508e-05
1.99066852295356e-05
3.00916130793159e-05
4.07015167240483e-05
2.89264081806908e-05
3.7152699033284e-05
4.33181537151229e-05
2.58496328551449e-05
-2.40144349058554e-06
3.34618101119928e-05
8.7143101907195e-06
5.61785659854526e-05
6.53775317846959e-05
5.55123121885781e-05
4.51076259309835e-05
3.33977015512363e-05
3.62490858724482e-05
3.60227196121425e-05
1.4982687277901e-05
3.0145572209262e-05
2.95238156482117e-05
3.5689603782424e-05
4.53624385172761e-05
5.94875725555841e-05
1.75309782601009e-05
7.79333807377829e-06
4.10839026989191e-05
1.42851462128725e-05
1.44897614100848e-05
1.55497326088578e-05
5.52713405813791e-05
4.19910790259727e-05
4.13233098521528e-05
5.39721771958931e-06
6.17525367018506e-05
2.65912188085061e-05
5.00248347344033e-05
2.21378969882922e-05
4.33221854880356e-05
4.45410393626478e-05
4.7869790685707e-05
2.69632118767585e-05
1.1642122362835e-05
1.38831844512306e-05
3.41693192180018e-05
1.92310431108818e-05
6.37786971482504e-05
2.53187570847645e-05
3.5443677441834e-05
3.17100335077453e-05
1.09592154715206e-05
3.19727920827099e-05
8.32061868238876e-06
2.18307443647534e-05
2.85011759898319e-05
3.75862298748211e-05
5.03225734667279e-05
3.20075888326562e-05
4.725752929743e-05
2.49182218287684e-05
2.51042361370977e-05
4.73168057165639e-05
4.40609379896265e-05
2.00369238119035e-05
4.69142527339048e-05
4.74339058033705e-05
2.1552078294689e-05
3.13188596569518e-05
3.59441020083405e-05
3.71882168648597e-05
4.98820068132172e-05
1.09042450883722e-05
2.39292937752224e-05
2.75044942518498e-05
5.82498215134859e-05
-5.06095825530096e-06
2.91741261463738e-05
2.901081461858e-05
4.37474731991357e-05
2.67065979822997e-05
5.06233936045808e-05
2.40411431073554e-05
4.27427481832551e-05
3.73921382937598e-05
3.9875749663138e-05
4.44808787766557e-05
2.71605568427855e-06
1.78353953952599e-05
5.60196537487872e-05
1.66079976902554e-05
5.32225256355569e-05
3.96984146891501e-05
7.02420662297313e-05
7.67996873144978e-06
1.71197369322202e-07
1.08851890807203e-05
2.92691564699083e-05
3.07268222288391e-05
2.86559143587695e-05
2.68131672986419e-05
4.61994520531654e-05
3.97659541232899e-05
6.62546725455097e-05
3.49810672382295e-05
8.4379671502935e-05
5.43672278789909e-05
4.90188239035011e-05
4.66078354117867e-05
4.744357105897e-05
3.28253550808724e-05
3.92690931724098e-05
2.84448070998558e-05
5.63469426778731e-05
4.2549238098615e-05
2.87018923864875e-05
1.10150492640183e-05
4.03728335156813e-05
3.9123193384873e-05
2.06788422618216e-05
3.80462229804544e-05
5.70650248071588e-05
5.70127945998003e-05
3.77027309424342e-05
3.06218869612335e-05
9.54267355283493e-06
-4.43748655889345e-06
1.7198899506598e-05
1.82268562403034e-05
2.89010130584949e-05
5.6350692287038e-05
4.34700375726997e-05
3.9688305008871e-05
1.1944084556426e-05
3.80338677064637e-05
1.95371382061012e-05
4.5638171596338e-05
2.64882295992356e-05
3.51772363113256e-05
2.12900778723041e-05
4.27514815388888e-05
5.82420982611168e-05
4.77535679474126e-05
3.54898805602038e-05
3.49345164876607e-05
4.41804405575196e-05
7.0340883344826e-05
5.28370594258029e-05
3.31465392944756e-05
7.80526783227056e-05
4.53517400626297e-05
1.88149458370094e-05
1.16270475848376e-05
4.58734603994339e-05
1.17042892910896e-05
3.94879329007938e-05
3.98953800682096e-05
3.85382483043189e-05
3.49436538417338e-05
2.17899693164061e-05
2.66616265661257e-05
2.41936331071075e-05
9.39423417032915e-06
4.78231762446893e-05
-3.44196084227835e-06
4.4516743876715e-05
2.55891610226864e-05
2.47537033121277e-05
4.62890176635353e-05
1.52836359398758e-05
1.6401027515916e-05
3.31357079034236e-05
2.64772457476285e-05
1.55106615991319e-05
7.97352601088184e-05
1.5041785285524e-05
4.48695372761943e-05
2.90647840972944e-05
3.86476403575874e-05
4.33558267626977e-05
3.9053128635989e-05
2.49862323995261e-07
6.72172784357941e-05
7.05594507570604e-05
5.61575483784778e-05
2.42724422335e-05
5.62327476470342e-05
2.042753071792e-05
5.92215159215262e-05
2.53195681461844e-05
3.48021012458695e-05
2.87801984992468e-05
5.94280949967942e-05
4.35626206762801e-05
2.21237028555453e-05
4.1174140926459e-06
1.891337685868e-05
4.12691054784523e-05
2.34725345067752e-05
3.60144087129384e-05
1.08242658232615e-05
2.44631694420083e-05
-2.20299060954667e-05
2.47557374975982e-05
3.34564513501769e-06
1.08432756301308e-05
6.1177670750952e-06
5.26802431145737e-05
2.68642239681497e-05
-4.74155675531414e-06
6.14042838299449e-05
-5.95397878538154e-07
3.41801060536292e-05
4.97016955256906e-06
5.50037707315122e-05
3.58305503907786e-05
4.30533116473228e-05
8.5013198695625e-06
4.36238484540456e-05
8.92079546102881e-06
4.33583142667111e-05
4.4340160781338e-05
2.32715491277187e-05
2.46273185547505e-05
1.92035475513218e-05
3.03657183309642e-05
3.39986462492969e-05
1.15786904667737e-05
2.9653179924799e-05
5.33088871828965e-05
2.31815504656265e-05
3.94142686376194e-05
4.90546349537667e-05
2.92573461384813e-05
3.72982317158587e-05
5.67092994665831e-05
4.68036168060368e-05
3.64328395231224e-05
1.9003126897419e-05
8.85723397432924e-06
2.73848009938449e-05
3.44654428658414e-05
3.13619371462926e-05
5.50438644631778e-05
5.94472019665914e-05
8.73615786999082e-06
4.76096983811395e-05
6.34718921016882e-05
1.12016792733304e-05
4.0038589362692e-05
3.7545090095665e-05
5.19901620010702e-05
3.73287186785119e-05
3.10926096008735e-05
-4.15727397579301e-06
3.5234606324132e-05
4.0096057060176e-05
4.25283354485763e-05
2.37721141286635e-05
3.70453653200292e-05
3.81003599725016e-05
1.75516723538268e-05
5.51279737146455e-05
4.0971052951162e-05
2.79857787869933e-05
4.91573817332544e-05
4.59204226613605e-05
2.7151946464046e-05
4.17051420184773e-05
8.86900238073414e-05
1.37111148626829e-05
2.89607119796577e-05
4.93158102010136e-05
4.8003420309e-05
3.33699414769052e-05
5.37454176231031e-05
3.27051412874928e-05
4.36983826863009e-05
3.46707579804565e-05
4.02130263730483e-05
5.59672739381539e-05
3.70601297166608e-05
6.55786024235445e-06
-3.8843437273704e-06
2.59398277695379e-05
3.83254433138193e-05
3.64351795070704e-05
3.14245386303216e-05
4.08790474410477e-05
-1.67552236899065e-06
2.94394989575885e-05
-2.92930410288621e-06
5.95467313421852e-05
2.65303342458691e-05
1.14956098604806e-05
1.2785694751735e-05
1.37504519098622e-05
3.80245678297321e-05
2.3874821911692e-05
3.61484835539536e-05
4.31164772734473e-05
7.33020034976372e-06
4.53681670043687e-05
1.12448134144805e-05
2.61646070272036e-05
4.17995406669924e-05
1.98135868062585e-05
2.27945778140563e-05
5.98541193654136e-05
4.6271407927668e-05
2.86224786660623e-05
2.02518807826334e-05
5.48803056973305e-05
1.71159141952807e-05
2.07540150635397e-05
3.29529666118776e-05
3.70284350473239e-05
3.4775054936183e-05
2.99215598475469e-05
2.32725564899149e-05
2.34460163973963e-05
-7.89756716454188e-06
1.05148883708643e-05
6.85884412264188e-05
2.62449758998433e-05
5.28898857509804e-05
2.91719506835785e-05
3.86913022502476e-05
4.8955756577315e-05
3.08915003508836e-05
3.93951159029044e-05
9.31979039868175e-06
5.93741341410528e-05
3.96633532486197e-05
4.5376677992753e-05
1.41413445593078e-05
1.29107833649176e-05
-5.18642733958109e-06
4.40884337657541e-05
-1.25448312380838e-05
2.41891553080389e-05
3.29992323707069e-05
3.72421771854065e-05
5.42662624432024e-05
4.83810266841055e-05
2.96376557529193e-05
7.48637653970879e-06
2.08870519710828e-05
4.77113498349418e-05
6.72541671429771e-06
2.4550492003893e-05
1.45349796004406e-05
-1.23419166841265e-05
1.8814504564902e-05
1.83797991904318e-05
1.87422552225737e-05
1.03740313657567e-05
5.1632299539875e-05
3.60222615647274e-05
3.55381235988971e-05
3.32419284774249e-05
9.19457870357044e-06
4.99503797993082e-05
3.89849333815143e-05
3.40581472475246e-05
2.86307082553755e-05
4.30354142307037e-05
5.93855893134772e-05
4.65613467943879e-05
1.94340301612324e-05
5.89038432157294e-05
4.44399312753139e-05
7.42177733287265e-06
3.85165580252405e-05
4.70989198518304e-05
1.75146876322875e-05
5.38406144186312e-05
2.82141084524825e-05
2.64197934191729e-05
5.76174657785334e-05
5.90216134800772e-05
1.04619007741379e-05
5.95365002617664e-05
-6.80017759541589e-06
6.14844515313479e-05
3.31369599165483e-05
4.35486489368216e-05
9.81091752935198e-06
3.17341057225093e-05
2.737883573231e-05
1.65485818264834e-05
1.22894152773867e-05
2.89035482485727e-05
4.61759940154433e-05
3.99744389871521e-06
3.63382971257819e-05
2.75508259777868e-05
5.04353883227991e-05
4.57377445856839e-05
5.36388165484653e-05
2.05541858925396e-06
1.84956538163616e-05
1.82511732636107e-05
1.58774989217833e-05
1.92031666132814e-05
1.93451096095539e-05
3.23628199847605e-05
3.44358404065846e-05
4.56854973209737e-05
4.87288985377493e-05
1.77878267418312e-05
5.99787727859369e-05
3.50894244386937e-05
1.2777240773655e-05
2.83499768988884e-05
4.14510303232291e-05
5.49051007459207e-06
3.08062933491043e-05
6.98428080486743e-05
2.41523688607375e-05
2.49523829333897e-05
3.25282905877764e-05
7.010221617319e-05
5.11578965051135e-05
3.79079452969487e-05
4.76094856210265e-06
3.96365253374005e-05
3.15949265899117e-05
7.56882957242403e-05
3.71735103705169e-05
4.53627885010238e-05
4.08418346977305e-05
2.62139623168881e-05
1.16037848348802e-05
7.42104732907949e-06
3.07708931319563e-05
3.12837797867792e-05
2.67338886686672e-05
6.80453072140537e-05
3.17989759157198e-05
1.87238804227408e-05
-3.88384059236545e-07
2.70110587724248e-05
4.56976703088057e-05
1.56078170458465e-05
-2.14395154541142e-05
1.3412935297286e-05
1.6865293882939e-05
3.50435174415541e-05
6.48726759621801e-06
1.83203385703238e-05
5.30658845726844e-05
6.3149853801371e-05
-6.59860142354417e-06
3.0604657449006e-05
5.1731536058362e-05
1.211012631162e-05
3.03780288017466e-05
-4.7497743555307e-06
5.80949601130572e-05
6.83607890016877e-05
3.2108429888345e-06
3.25917655265205e-05
4.20379945493542e-05
4.99605045501859e-05
5.63147540641397e-05
6.2788096465684e-05
2.57601310147612e-05
7.548384645503e-05
3.84156757362119e-05
1.63891758831954e-05
4.39950321055846e-05
2.93673144620526e-05
2.00612191865043e-05
-4.29061978146048e-06
4.62689033421546e-05
1.37175749774249e-05
4.07142260896829e-05
6.35822769097176e-06
7.24026404940757e-06
-1.41426125491411e-05
1.40042936567773e-05
3.05436746078654e-05
4.03860436726896e-05
1.11775094438878e-05
4.77888991951841e-06
1.44918061160459e-05
1.3767930304477e-05
1.2340248167791e-05
4.91331820273535e-05
-1.06463694056153e-05
4.34541270241338e-05
3.16132369853613e-05
1.61907163813781e-05
1.19544774951872e-05
3.05699332833146e-05
1.8260804738952e-05
5.53999578253013e-05
2.53634347014e-06
1.19427304879204e-05
1.73236957592439e-05
4.81048616265173e-05
2.72094542752503e-05
5.27256605079712e-05
5.48162828300841e-05
2.61035669510525e-05
4.62151292959507e-06
2.55452369217483e-05
7.28980931334073e-05
1.82367587510628e-05
3.38901135170485e-05
2.50139609846136e-05
3.63588921136881e-05
7.4973710057303e-05
3.57396125339001e-05
7.16944120163621e-05
4.63849260956945e-05
4.01027279195681e-05
4.68555389275852e-05
5.29349915015666e-05
5.13215693006376e-05
2.32807020531021e-05
3.0911274346626e-05
1.26092432417845e-05
4.51410014794842e-05
6.99840648589632e-05
2.24181212307677e-05
2.20868026852083e-05
-5.18541586774041e-06
2.06737771826003e-05
1.18993101459525e-05
4.45836122344841e-05
4.25363781238276e-05
2.84038432973899e-05
4.87401991128524e-05
2.39748566033868e-05
5.54485570104939e-05
7.55493143168732e-05
3.1059546612082e-05
5.9530542180661e-05
2.27673570072317e-05
3.98286669422797e-05
3.46256518104122e-05
4.41346753424913e-05
2.25086768294179e-05
3.73922618501587e-05
4.16086403025201e-05
6.23219593785948e-05
5.0469130498572e-05
8.33240093921179e-05
2.16001374403162e-05
7.58996650080219e-05
6.86979852527795e-05
5.05875289203175e-05
1.40691520932131e-05
5.06989756614581e-05
3.2248291111611e-05
5.2137440397836e-05
4.63969511981787e-05
3.76065812690371e-05
2.39041573143858e-05
1.84246328454659e-05
1.57553699167959e-05
2.86103170044005e-05
-4.16471897676317e-06
9.38082213413372e-06
1.09694505219004e-05
1.85432485089969e-05
1.85107971267431e-05
1.51163476125141e-05
1.15451568376438e-05
3.69807249647489e-05
1.24188598107909e-07
2.77294567094337e-05
4.08409477230493e-05
3.26196489027733e-05
2.04563078537013e-05
5.49222332109682e-05
6.26159924567499e-05
5.35208659328647e-05
4.00550813321759e-05
5.03920475043452e-05
8.04524050866759e-05
2.11447892762648e-07
8.80932979050397e-05
6.55688898551283e-05
2.97413508232467e-06
7.007522205263e-05
3.12692265706569e-05
4.43821224361772e-05
3.90752454566785e-05
4.12942798774429e-05
1.56327741875998e-06
2.77527591192752e-05
1.15956357173992e-05
4.24438204616546e-05
1.55943153978471e-05
2.3377688955498e-05
1.84059570536574e-05
5.31877059623638e-05
3.61436406393636e-06
1.92299424672934e-05
2.34815008564324e-05
4.28876527395898e-05
4.61236013376622e-05
3.05452996930439e-05
3.61446983368543e-06
-5.42527779143925e-07
3.07003634504564e-05
7.72998851965264e-06
-5.77713819830527e-07
-3.41475838611448e-06
3.26045257712747e-05
4.50977372308037e-05
2.69861456061237e-05
2.28175835953305e-05
3.20993795280654e-05
4.88483005056164e-05
3.70845036752643e-05
2.22246851267434e-05
5.8118505719928e-05
4.74403931973864e-05
1.69560103843881e-05
2.65885024387879e-05
-1.80529981778644e-05
5.48770963635309e-05
2.3798907179e-05
9.87720024153743e-06
1.92549691043119e-05
5.7551993212171e-06
1.8985795073313e-05
3.89071855518427e-05
3.45820769474345e-05
7.02554360962464e-05
1.70568382208901e-06
8.14683790589167e-05
3.23723768175061e-05
4.27855112897069e-05
1.95171389459222e-05
3.60455095774826e-05
4.17018061263141e-05
1.99032331896472e-05
2.03135521388733e-05
6.93432911332565e-05
5.2063519947443e-05
2.77788764412249e-05
1.13822661706847e-05
5.19300206750988e-05
8.28317007365631e-06
7.23806647347148e-05
-3.06349568233368e-06
-1.05554579087072e-05
3.48139219026086e-05
3.06309574223139e-05
5.09347913135183e-05
2.33149593699117e-05
4.68648630287835e-05
4.63097334911196e-05
5.7984812123172e-05
2.86761587964244e-05
3.39694756709051e-05
1.61058206246098e-05
5.56954905181447e-05
2.680039795823e-05
7.28353553107727e-05
7.17668878678137e-05
2.65914352060152e-05
4.54959540867113e-05
4.55987221838406e-05
2.24747238991864e-05
5.22291700458354e-05
5.05645230294031e-05
4.37086741052393e-05
5.29122255667506e-05
4.24671105651931e-05
6.22921311556713e-05
2.24076525852117e-05
3.13262177899923e-05
5.63417072923876e-05
3.81077346737437e-05
4.8468682045773e-05
3.72276442667891e-05
-8.71871392654169e-06
1.2136839062523e-05
-3.2693959670888e-05
2.88471579923626e-05
4.64906303459054e-05
1.94352236926683e-05
2.12176260634525e-05
5.09735577723369e-05
2.75161380203183e-05
4.49920132341921e-05
3.18389266436935e-05
4.57087474596599e-05
2.75969856250032e-05
6.72806849936642e-05
3.13137271689353e-05
4.65377413832737e-05
4.15832992857026e-05
6.31514423995357e-05
1.75842425552923e-05
2.26328664851138e-05
3.20713051587132e-05
5.76835870668698e-05
3.30208367062211e-05
4.51197834017664e-05
3.8054005831469e-05
5.15714217576692e-05
4.28087192089859e-05
7.85682639144179e-05
3.50668786939043e-05
4.571256388803e-05
4.65930486652026e-05
1.55153288666198e-05
-1.28346236541793e-06
3.2401659105842e-05
4.22755622409001e-05
6.9293384716745e-06
3.75524598477923e-05
4.05349669055678e-05
3.93998864050248e-05
4.82150824412943e-05
4.05748417953294e-05
1.77443525406191e-05
-1.62588929018794e-06
3.93527959413602e-05
1.6649241781862e-05
1.19730357032806e-05
4.06394565637023e-05
1.61273461638806e-05
1.68664393286108e-05
7.36584651236913e-05
2.11494143479774e-05
-3.2046110599479e-06
4.15801734738794e-05
4.46358578436717e-05
5.28483631197261e-05
6.06453584626702e-05
4.83543975696636e-05
3.55959552801372e-05
7.44965662136535e-05
2.27477628813344e-05
4.16703257202286e-05
4.18234509729043e-05
1.59514566505442e-05
1.67596656249328e-05
2.80000293851448e-05
6.42147024939785e-05
4.95601241664218e-05
5.23419566442298e-05
5.09269156593745e-05
1.94710356687421e-05
2.11799358536497e-05
3.03000721116404e-05
2.4396123135077e-05
6.73648543404739e-06
4.24593805215054e-05
1.80535159639565e-05
-7.08263603390697e-06
3.33102944711961e-06
1.07876557686577e-05
5.29611861514103e-05
1.08193011944425e-05
3.62206643222809e-05
4.31668297388015e-05
2.38707606796212e-05
1.38605544679082e-05
1.9717786554038e-05
-1.35956766903519e-05
4.31469674218009e-05
-1.63499564975486e-05
4.10842366815295e-05
2.61800004345532e-05
4.05266305705233e-05
4.45156321233069e-05
3.26466158587901e-05
3.04889147773038e-05
3.83127641798914e-05
-4.5936506167214e-06
3.47365478907791e-05
6.38526149342872e-05
4.71722880231901e-05
2.5908561467071e-05
3.00319911724601e-05
4.06621087137421e-05
5.35699492681888e-05
1.59803214938225e-05
3.81361434045807e-05
1.1472881058939e-05
3.73078218405916e-05
4.78599236889125e-05
2.84303883613287e-05
4.26095915785933e-05
3.8085069236209e-05
4.0547873960171e-05
3.0338344438855e-05
8.90881240950592e-06
3.32817451259673e-05
4.88663829343066e-05
3.86853553179321e-05
5.236851885528e-05
2.92201267190482e-05
-1.46672519023238e-06
4.33517947882494e-05
3.24316747790703e-05
-1.47777621689565e-06
1.11085585080148e-05
3.41509119765535e-05
1.05869306291276e-05
2.37670254694323e-05
5.59253954112332e-05
2.41576039368459e-05
-5.4662853338227e-06
6.43209292352575e-05
-4.81662646847503e-07
-1.07786088965459e-05
3.41037492991814e-05
3.75083003281917e-05
5.18168120624911e-05
2.13786095489092e-05
3.31807805387638e-05
4.04787071440614e-05
2.67745853071837e-05
7.77973837873634e-05
8.19096236562769e-05
3.9619824211748e-05
1.75109791193962e-05
3.01881073163176e-05
3.33798948401631e-05
1.09872514277382e-05
5.51368152713472e-05
0.000104433167758277
3.52310367179385e-05
6.20804062711179e-05
2.5720566138143e-05
5.00917331012177e-05
5.48415227381099e-05
2.92467415832327e-05
1.84369106700098e-05
2.93262602131585e-06
2.92607717278573e-05
4.92780431104434e-05
1.25134561092574e-05
4.73530248959863e-05
1.72858932356496e-05
2.30322664927975e-05
2.84895462746925e-06
-3.53533123251032e-06
3.61047014119577e-05
2.05328104918738e-05
2.84044631884087e-05
-7.75264661684772e-06
3.70778061025339e-05
9.79643924287494e-05
1.17859976748752e-05
2.15563703321335e-05
-1.0931390096824e-06
2.04596076632846e-05
3.39947161670744e-05
3.71483690559199e-05
4.23104060603117e-05
1.08073818844597e-05
1.83283578193132e-05
2.94393757602985e-05
3.78519469990264e-05
4.84564261499815e-05
5.87534835492723e-05
3.45297227929422e-05
1.45629939977465e-05
3.41328667903933e-05
3.67753044692434e-05
4.73254567821548e-05
4.1347872159589e-05
5.8186162354488e-05
-9.12226282353052e-07
2.48506188046911e-05
7.10329784626555e-05
4.21848565789206e-05
9.32758375019616e-06
2.91365484765304e-05
4.00923084562203e-05
1.50204631818631e-05
-1.19440226960862e-05
1.14001562123176e-05
4.09229644491061e-05
1.57245412772183e-06
4.18294889650607e-05
-1.91979976368962e-06
2.38001101378402e-05
4.07464811347949e-05
3.16011555989111e-05
4.76848922586236e-05
6.03166181112708e-05
1.36340197208373e-05
5.404667278394e-05
4.50454353000732e-05
1.83407941254817e-05
3.20135062785359e-05
3.45177399594165e-05
4.59325894194918e-06
7.29307118053291e-05
4.65451025656857e-06
2.26544203452459e-05
2.54089801958861e-05
6.65474981115765e-05
1.36002301633496e-05
5.01694004775943e-05
3.4452958679838e-05
3.92777502997316e-05
6.67438138420216e-05
3.81118477050062e-05
8.45290410440169e-05
3.6714962082891e-05
4.64638079115716e-05
5.24316577022248e-05
6.72707108415506e-05
3.35692148471518e-05
7.93922169295998e-05
3.84157748354309e-05
6.30530675563716e-06
5.83892227514235e-05
4.06537212835254e-05
6.97514882509999e-05
4.50694881141254e-05
2.32911581454037e-05
7.44808147831183e-05
1.11578626042108e-05
-2.05137926122238e-05
3.14395241605545e-05
3.25056889546227e-05
1.90694814706785e-05
3.21395795374549e-05
3.35428743799254e-05
2.3169606782409e-05
-5.07883184456555e-06
2.83180535443116e-06
5.70028784319215e-05
6.05971015005325e-05
5.32274455195131e-05
5.00745170338587e-05
4.54365815468487e-05
8.5024721243237e-06
3.54219948538277e-05
6.66212071552969e-05
3.70001382178758e-05
5.40103889115742e-05
7.11636081720542e-05
2.29438659272712e-05
3.03071846564547e-05
5.42270936615734e-06
5.75941442373869e-05
4.71088777599685e-05
3.20482198028467e-05
5.93474988751155e-05
7.02214549652289e-05
3.86317548201824e-05
3.36746897264594e-05
6.03182935147061e-05
2.91411427779056e-05
2.18288326236092e-05
4.41700441568955e-05
4.53286997856256e-05
3.92465190296262e-05
1.37363325841979e-05
2.0859300162615e-05
3.49527694140957e-05
3.83183874114026e-05
3.5892750914523e-05
4.32948915052133e-05
1.92618824447631e-05
3.74213851096894e-05
1.18698443665412e-05
3.24365183359461e-05
1.77887847173807e-05
5.29127869860785e-05
6.16985015055383e-05
4.57879692739438e-05
5.18370916016557e-05
5.74593479340356e-05
4.51426414906228e-05
8.13043341305345e-06
4.31017311622256e-05
5.06523353408569e-05
4.13929284522252e-05
2.93944776798557e-05
4.63053402076626e-05
5.3487741115069e-05
6.67672623621548e-05
2.75630325591561e-05
4.113154429437e-05
9.14347651999306e-05
5.33819467801126e-05
1.37746540250798e-05
6.3927493479642e-05
3.48546764136656e-05
2.55731023686375e-05
-2.53353259247843e-05
7.15417772567066e-06
5.62415775018084e-05
4.39382644066238e-05
1.36713303965184e-05
-4.35541298304459e-06
1.96109241625445e-05
8.13570954540282e-05
3.18812514219889e-05
3.30498899976489e-05
3.71516961676132e-05
4.67008674773915e-05
5.19973753125254e-05
3.49861698304745e-05
3.48646906248015e-05
4.53692845078087e-05
5.39029158548444e-05
4.69940140515858e-05
3.24469739843752e-05
2.60546491136249e-05
2.58220760285231e-05
1.09381495081066e-05
2.88885181166297e-05
4.57846502629428e-05
1.87850871739203e-05
5.76708076808708e-05
3.10536054393848e-05
2.79111495486173e-05
1.44054651364181e-05
5.20469682481328e-05
2.27493225982038e-05
4.36281538532895e-05
1.97462816007106e-05
6.55456314513157e-05
5.76198376053058e-05
3.78824794010707e-05
4.35083656080492e-05
2.5735213182209e-05
4.35862100609125e-05
1.57175873801819e-05
5.15305172437862e-05
5.90364580618411e-05
2.68916539393147e-05
2.53083033620926e-05
4.41658227629311e-05
3.88793129727292e-05
2.83943587652495e-05
3.53454008513694e-05
1.39835548413362e-05
1.91403914401958e-05
4.12098643529805e-05
4.76349250714248e-05
3.84762593972721e-05
6.52939243396449e-05
1.56505592324054e-05
2.74572107300091e-05
4.81984749704902e-05
1.47050649311604e-05
5.73418057602905e-05
1.61167521157156e-05
2.41801039520244e-05
2.80415127330109e-05
8.64632569671881e-06
2.74802751798485e-05
4.05032773323074e-05
3.09147767054859e-05
3.97621163894228e-05
3.9656155750798e-05
2.24858097082279e-05
5.70094483658501e-05
1.84066614456408e-05
6.22978638757668e-05
5.44553364221756e-05
5.11275778864948e-05
3.55611927918176e-05
3.04284803090978e-05
-8.4908157988169e-06
1.35354888930305e-05
1.40379862297716e-05
1.73652265589779e-05
2.79183630079408e-05
3.84918591986391e-05
5.79341616704933e-05
6.78058475331829e-05
6.99323220967444e-05
5.05746356571126e-05
-7.56195076253153e-06
2.79260974420473e-05
2.13346685535948e-05
4.07256289013801e-05
1.85920644632748e-05
1.72283182154721e-05
5.08548357837068e-05
5.34966622423761e-05
4.92530913623739e-05
5.13599391157656e-05
3.19922191975453e-05
5.8563199446938e-05
5.16755149828932e-05
5.00868349552957e-05
3.35561231594893e-05
2.82270742085596e-05
1.75305780427268e-05
4.338625152245e-05
-1.2270129572093e-05
3.27449902879002e-05
1.6135865112632e-05
9.75416485443606e-07
1.53652835723662e-05
3.86286641433586e-05
1.3704799692838e-06
3.43393473902041e-05
4.75467416228066e-05
5.21521455761128e-05
2.05693141539217e-05
7.31232881058192e-06
-1.48131421535568e-05
2.89013372413076e-05
5.56028528575827e-05
5.54238844058612e-05
1.16121383594149e-05
1.06214603952085e-05
3.25124640637473e-05
1.87264518444712e-05
7.02815454961341e-05
1.505987216084e-05
1.78453192047934e-05
2.04121816373545e-05
2.14724248093784e-05
4.7624605800352e-05
3.07528479712802e-05
3.97140651888593e-05
5.3005767960933e-05
5.16606645285862e-05
-4.62160602127365e-07
1.45373665781458e-05
4.31276399249461e-05
4.64377892094693e-05
4.77581613761707e-05
5.22696888118724e-06
3.39629209287833e-05
4.96282565945136e-05
1.69493783577096e-05
3.25699421973475e-05
4.02639980642123e-05
4.29246884133089e-05
5.82112372439666e-05
4.02931764043749e-05
3.85767119441789e-05
4.33829791181923e-05
6.27412473977907e-05
2.72423058615544e-05
2.92070669434089e-05
3.42114633105898e-05
3.09415526131272e-05
1.86599384430388e-05
4.36961936832291e-05
1.71117107868454e-05
5.92064796579355e-05
2.4112860421979e-05
2.09979435166224e-05
6.07825371696942e-05
6.29797681950202e-05
4.5117337192514e-05
4.32216501549133e-05
1.37784606768526e-05
4.60729223245101e-05
3.49186873727481e-06
-4.54496860083833e-06
4.22807174780887e-06
2.12610032998626e-05
3.59332965830718e-05
-8.80339136686715e-06
2.19604842830429e-05
-1.24804731021059e-06
2.77617964166716e-05
5.79561245630944e-05
4.42802606305307e-05
4.44836428513157e-05
4.59138826551151e-05
5.97480865442733e-05
5.31694090417463e-05
3.14383137175308e-05
1.38236238702149e-05
3.39133795250639e-05
4.91378402922843e-05
5.81728018696716e-05
1.87511397790692e-05
3.27046470098474e-05
1.4101653729583e-05
2.04503658582131e-05
-5.0123786473211e-06
4.26916944903306e-06
4.60414057704562e-05
4.54606069674795e-05
4.02422937743545e-05
4.17300094418448e-05
2.52629246896478e-05
5.74766733333684e-05
2.15647446310283e-05
1.184951511452e-05
2.26794390399167e-05
1.89325251786094e-05
4.13175233189052e-05
9.39297372420084e-06
5.05064390904883e-05
3.49735056185189e-05
7.14903565085436e-05
6.93091755288621e-06
1.29394093712143e-05
3.05972463193648e-05
2.71480760016869e-05
9.26805683272989e-06
4.0411298579715e-05
3.40553618124219e-06
-7.35219146390336e-06
1.27442041288301e-05
2.50733520349075e-05
8.14703415447809e-06
2.42871965673225e-05
3.84259170220348e-05
7.05308126485839e-06
5.22641725297258e-05
3.07362276311973e-05
6.51954704910932e-05
1.89842010837267e-05
3.37383765248199e-05
1.66033760585652e-05
1.47882469436979e-05
4.59148226946106e-05
3.47556760176112e-05
1.84480319469028e-05
4.64880186566745e-05
6.54136848221868e-05
1.83470883749318e-05
7.12526292768216e-05
4.8640607714088e-05
4.45126661040338e-05
5.63517520723945e-05
3.42290852144388e-05
3.7508422491155e-05
1.1317933827481e-05
3.3546509767641e-05
-8.252863574673e-06
3.91895061324266e-05
4.713487615996e-05
2.66973851403023e-05
-1.48342307221792e-05
5.23286660357966e-05
2.17912767893972e-05
4.16489214199804e-05
4.36350639504684e-05
4.34507886592115e-05
2.64795737515249e-05
8.41466505002252e-05
1.91851479178851e-05
1.04230761674206e-05
2.52256583948398e-05
3.47154282497154e-05
4.29055491637902e-05
1.46648994274195e-05
1.43764109585663e-05
1.33063871263032e-05
5.8086606760887e-05
4.54756990163086e-06
1.8601666898917e-05
-9.42778293861412e-08
1.00694867149931e-05
8.69279716543528e-06
6.79710151775238e-05
3.02217458171364e-05
2.03655337270734e-05
7.22645744251097e-06
2.55374553394387e-05
8.95650689084843e-06
5.1244778307879e-05
5.27128041746284e-05
3.94067067748904e-05
3.4273012977434e-05
1.61202491376152e-05
3.76261346702803e-05
7.49798300767609e-05
2.4149458480354e-05
8.48417167010519e-05
2.8856189755347e-05
3.22069003137556e-05
3.278971006099e-05
7.21007379445897e-06
7.25008687825785e-05
4.47132831430245e-05
6.74277989541319e-05
4.61839898153186e-05
3.88879074732144e-05
2.73235807850003e-05
-5.56034029771269e-07
-1.0774159134664e-05
5.96312451727093e-05
3.48362886709202e-05
7.35743418424633e-05
2.05151528150173e-05
4.06165915199844e-05
1.59315649622426e-05
2.83914034596263e-05
2.87606337034045e-05
2.68377801644325e-05
3.91850015890033e-05
1.7938279504808e-07
2.02110872093472e-06
3.9959350770814e-05
5.12611020024567e-05
3.18303386284182e-05
2.65042723430222e-05
4.32620129940241e-05
2.92729534493456e-05
1.10274531434149e-05
9.26311536205041e-07
3.71554654281064e-05
2.23221082585523e-05
2.59846628196706e-05
1.986014885419e-05
3.82946255257309e-05
3.42957371332638e-05
7.02581866578533e-05
4.12958587318954e-05
2.59167962923977e-05
2.89622472274102e-05
5.97603029286851e-05
4.79723591050074e-05
2.80742667952934e-05
-2.42951985506898e-05
2.81059926006665e-05
5.06227137150098e-05
6.77648035921984e-05
4.3014528333085e-05
2.97802386523429e-05
3.31425791506494e-05
5.48852600140148e-05
1.68008269189817e-05
2.53378430931583e-05
1.79584542007737e-05
5.21991033371484e-05
4.72695526141318e-05
1.52509984332376e-05
2.92949451090233e-05
2.13771958132467e-05
5.33223242695525e-05
4.973265905166e-05
3.73204639383652e-05
3.91051493540827e-05
5.32178284465581e-07
3.99075716540032e-05
6.99930992454417e-05
5.00060228225041e-05
3.36122828549816e-05
1.64358277795326e-05
2.19200060269714e-05
3.31680402536997e-05
1.77598830960595e-05
3.72078506431248e-06
8.05449223869593e-07
2.39696819680717e-05
4.11593163756749e-05
9.11540924688601e-06
1.96319729739341e-05
5.21810767365518e-05
2.15695866417341e-05
6.60622118498333e-06
5.55878985885776e-05
2.33696380249257e-05
3.72810150815772e-05
3.24576352756675e-05
1.06914185192917e-05
3.13312830101228e-05
3.13457961612867e-05
6.02077362015893e-06
2.59322753611351e-05
2.21794185791632e-05
5.49708634886303e-05
6.82534734707683e-05
4.34842108307003e-05
1.97508841885098e-05
1.56735744822718e-05
2.30688985244507e-05
5.35812061844631e-05
4.47418968642772e-05
3.36910377890387e-05
2.6671458649413e-05
5.16599400354941e-05
6.09510183900719e-05
7.01348459818061e-05
3.357450267289e-05
3.76458186426606e-05
5.00519867861852e-05
3.68926923800933e-05
2.73919166431365e-05
1.82555812392997e-05
2.06089053828291e-05
3.1907769137791e-05
7.65199294391976e-05
2.19704105687938e-05
2.50647233452508e-05
6.25943388177266e-05
5.68215774925882e-05
5.77739843605788e-05
5.8836967107925e-05
5.82169741454729e-06
3.24694672261117e-05
2.10271213908305e-05
2.62900658087875e-05
5.13834453076417e-05
2.64657784980441e-05
3.83818509126183e-05
6.20647053080063e-06
3.74443099064071e-05
5.59560265236349e-05
1.46169705051366e-05
1.44641387925855e-05
6.08347534906411e-05
4.53698070279728e-05
4.42126783504168e-05
5.40822589616338e-05
-1.50057846064738e-06
5.99191704955262e-05
1.79516942982612e-05
2.19175637617818e-05
5.06994588909443e-05
2.97834393339086e-05
-2.2775117798968e-07
3.83874967295609e-05
2.13577493400533e-05
3.63171707956487e-05
4.95986082027039e-05
7.19583671233876e-05
1.18956148067595e-05
1.50314880895359e-05
1.58184797152861e-05
3.87469942142466e-05
4.0445308088121e-05
6.32420305071476e-05
5.9399530678117e-05
3.89578693911872e-05
2.42315425631457e-05
-6.33700931964482e-06
4.39748527855257e-05
3.51853980662671e-05
6.66036495868896e-05
3.57194558339417e-05
6.62218507157202e-06
4.41288430598106e-05
4.02687866510172e-05
4.14135172841395e-05
5.22645261130635e-05
6.63974325768493e-05
2.15778595190491e-05
4.07325332207117e-05
3.79589933266972e-05
2.99655873481076e-05
3.36422088404556e-05
6.27735538395357e-05
4.92208795487988e-05
1.03452577713416e-05
4.58168429713498e-06
4.38333128823393e-05
1.54602992412492e-05
5.24007505861779e-05
3.03089776057619e-05
1.70502464918954e-05
2.63712044919092e-05
4.99748745156288e-05
8.33972226766963e-05
4.46507070559571e-05
2.20325700598348e-06
3.18979906684437e-05
2.75224788342877e-05
4.13959509797945e-05
2.16048752810136e-05
-1.84514006659182e-06
5.55982732196649e-05
6.62107257658519e-05
5.17092088078712e-05
5.72200838186905e-05
4.41833905719743e-05
1.88810346074345e-05
1.51916642892601e-05
4.02010280609055e-05
3.68884252237037e-05
3.25697024923942e-05
5.5854775221238e-05
4.30797152982195e-05
4.82257023029467e-05
3.57852996976786e-05
6.20727383273584e-05
1.77751095995651e-05
5.42524679982832e-05
6.62126627950141e-05
5.52205964342655e-05
4.37953750342714e-05
3.63374919867982e-05
2.23227168572939e-06
2.89824719880964e-05
3.00333332337723e-05
1.09143633589418e-05
7.01764269955938e-06
5.17954639984984e-05
3.67889917128548e-05
1.71690560747988e-05
2.909737554525e-05
1.13345054679063e-05
4.01479951388237e-05
-1.97291801993242e-07
7.71638493040992e-06
1.28287891170698e-05
9.86814757380922e-06
1.37364911026931e-05
6.00427752146773e-05
1.46037712977652e-05
2.2334627544895e-05
7.03311581385374e-05
1.11366776942258e-05
9.10524618386483e-08
3.59012858380121e-05
1.70121415016876e-05
4.65730887652925e-05
1.91768832615455e-05
4.55463243641872e-05
3.49821211759739e-05
5.03436229331105e-05
4.25371330448664e-05
2.12667661852164e-05
5.9162075545123e-05
2.83018520247316e-05
2.76844587507954e-05
2.21316957925229e-05
5.90187880088744e-05
3.63273339816318e-05
4.83088447079732e-05
6.10288282679562e-05
3.8375820461464e-05
4.53451813946642e-05
3.69429647382406e-05
-3.17464575630845e-06
4.05332874166315e-05
9.49066913773335e-06
4.62403869228846e-05
5.90405847857065e-06
2.39747586318706e-05
4.5549172439832e-05
6.01356560067132e-05
1.7448076145424e-05
3.04314534560523e-05
1.85439347804716e-05
3.62655807660559e-05
6.44724105131354e-05
5.88563954653745e-05
2.41981568396537e-05
6.02035178229494e-05
3.65009306989743e-05
4.57573170350358e-05
3.18807048666522e-05
3.47366705310956e-05
6.54711204125984e-05
3.98518976646637e-05
2.73674043593616e-05
1.59915760891126e-07
5.05730411159722e-05
3.29024981053354e-05
4.16817669629e-05
5.3844214510948e-05
4.59706883653986e-05
6.16598661792739e-05
3.61446435046115e-05
3.87967625050684e-05
5.86999776285125e-05
3.34426325320648e-05
4.70910696843735e-05
4.52806184675521e-05
3.51992551929029e-05
2.97294316968609e-05
2.15573320993539e-05
1.76159170606715e-05
3.65186973283649e-05
2.35873609618599e-05
4.56322783791653e-05
3.45001157252797e-05
-4.46761837022958e-06
7.79170311402437e-06
1.28819556953375e-05
3.41543090814399e-05
2.70886637435109e-05
2.02935562895169e-05
6.04373040089342e-05
2.39909779820625e-05
5.02811768780589e-05
2.87203880927911e-05
6.16453397902787e-05
1.43392204963345e-05
3.71873463153247e-05
1.45787950508752e-05
3.78586636234258e-05
6.88782847763848e-05
4.82438811405004e-05
5.18908985816938e-05
2.79644875446055e-05
6.97291981457965e-06
6.33878429637015e-05
6.76830667269018e-05
7.28750021451274e-05
8.8191194570073e-05
1.62642653331844e-05
5.97400121610809e-05
5.02988507817975e-05
3.08739244225937e-05
4.88461717001615e-05
3.88093428889002e-05
2.02829383306559e-05
1.44262441885291e-05
3.42194496922761e-05
3.09598982822523e-05
7.54667377283071e-05
6.67536450530164e-05
4.24177303079347e-05
2.72174880367686e-05
5.4565906256481e-05
3.69981022472004e-05
8.187526428741e-06
7.44984161837186e-05
6.66366102174084e-05
4.94972762328004e-05
3.20311347499258e-05
4.69878513027053e-05
5.19867245142076e-05
1.73106437532557e-05
5.60867877869375e-05
4.02821110521372e-05
5.31446716332439e-05
2.06078448577446e-05
3.5607112747658e-05
6.34927359142443e-06
1.21268005914346e-05
1.75996817530947e-05
4.57613114618665e-05
4.33326357377928e-05
6.38844179781237e-05
2.96828633065934e-05
1.56391763499853e-05
4.46732914332813e-05
5.90102296385075e-06
6.72656012452206e-05
2.08340709833262e-05
3.88654462747665e-05
4.3530267453497e-05
2.61981987882668e-05
3.39412983676622e-05
2.92086274033047e-05
1.28762929385435e-05
8.83066694030292e-06
2.09196800074512e-05
5.19772159703567e-05
3.82953521050169e-05
3.40756215328373e-05
2.59899717521733e-05
1.19616719743772e-05
3.50489788033037e-05
-1.63476179076013e-05
2.37551378229636e-05
3.71912033919655e-05
6.21040521997824e-05
2.57442536139041e-05
4.36398067174003e-05
5.01890884019833e-05
3.65564761435201e-05
3.43205349601042e-06
6.87691162969167e-05
2.72778109500071e-05
5.25631645096915e-05
7.0438206033139e-06
1.56840820220056e-05
2.24941063074335e-05
5.16298796364346e-05
4.20071411759039e-05
1.63877512256026e-05
3.33629743154624e-05
3.60538812379849e-05
2.94494612792257e-05
7.09229395248384e-05
3.36573302973753e-05
2.65790149474122e-05
1.74200864588158e-05
3.69043123652568e-05
5.94639790085275e-05
4.25922306263813e-05
3.22611591908306e-05
-4.34945251910645e-06
3.56317679471685e-05
3.53681793998242e-05
-7.3275114719455e-06
3.19525834362251e-05
1.69047476433474e-05
6.65371941508183e-06
2.29982588521871e-05
6.91058393402724e-05
8.57897008233348e-06
5.5639509207927e-05
5.2355343724606e-05
2.21425259025065e-05
3.10275363007835e-05
5.03455679640292e-05
2.45029107381076e-05
2.69844296118689e-05
6.3389666767999e-05
3.01217346012457e-05
5.2867562126123e-05
3.26935052516777e-05
3.47297913503478e-05
3.55161403670917e-05
5.54535026429126e-05
3.51133949696858e-05
7.34332888605465e-05
5.5961330665067e-05
4.06106749051888e-05
4.394149080026e-05
7.52879570463413e-05
3.14525686633812e-05
4.31989853537654e-07
3.06967640776579e-05
5.06688318502597e-05
4.49276524524962e-05
2.58513078197005e-05
3.13170227060335e-05
1.15388692779484e-05
5.14186259667687e-05
9.7882544363536e-06
2.37971096371256e-05
4.79970787131239e-05
7.96288026784705e-05
3.10712345188337e-05
4.33420915516215e-05
2.643595106384e-05
4.19813866142954e-05
6.28313041566157e-05
4.00158757896156e-05
2.35098399634893e-05
2.02776035854094e-05
2.36485396598555e-05
-9.48658086635042e-06
4.76464094641621e-05
3.68524851596619e-05
6.3118636361493e-05
3.44953492471802e-05
3.5118253184972e-05
4.37597634562317e-05
6.44936859944047e-05
5.68903054049614e-05
2.24451798780628e-05
1.66461345795194e-05
4.75171341231582e-07
5.12905029879203e-05
4.11136177041026e-05
1.37580272724203e-05
3.81343340462714e-05
3.66601728262833e-05
2.77584953930809e-05
4.85046489332729e-05
2.15230688531755e-05
1.47563720424839e-05
4.07337574918387e-05
3.0590364184927e-06
-1.88264529691828e-06
6.91274148624757e-06
3.27223493420692e-05
1.40948195211981e-05
3.97360620129363e-05
4.41543025239674e-05
7.29017123771131e-06
3.78553040562357e-05
8.36096993895425e-06
2.60768963838939e-05
3.86203552117677e-05
-3.26690366232285e-06
-1.07046964082878e-05
2.28464487425356e-05
3.32101732689936e-05
3.83045376219599e-05
1.53345657763941e-05
5.34742494298668e-05
4.55525167936248e-05
7.00220943116175e-05
5.7532091658323e-05
4.39226986529368e-05
2.97655252622671e-05
3.4683820837591e-05
4.21519254968032e-05
3.31017687580407e-05
8.66705503693729e-06
6.02085742698071e-05
5.63285674670363e-05
1.57644329089887e-05
2.30380564841393e-05
2.76365690264185e-05
8.17402829164755e-05
1.29059058317076e-05
4.4476127495866e-05
2.33226443909564e-05
3.93069901805995e-05
3.19396469645785e-06
5.61306142420584e-05
1.84575559844883e-05
3.6672032670472e-05
1.80631309280731e-05
2.0043522637486e-05
2.59754482274273e-05
4.09889698436778e-05
4.25419668578049e-05
3.63086390436965e-05
2.65565120465036e-05
2.0800228008274e-05
1.6772029922509e-05
3.98349493064379e-05
1.94723007988298e-05
2.99686372191878e-05
3.58717095934441e-05
4.37601255900627e-05
-8.88530016539957e-07
2.98600894117661e-05
5.73010327064789e-05
2.27881682080143e-05
5.12469337808026e-06
2.42723083301994e-05
1.25182911529856e-05
5.6673855284418e-05
1.44195821046658e-05
2.72498085675423e-05
6.06354776299287e-05
2.864401705781e-05
3.4150202461792e-05
4.67641359093258e-06
-1.03524423991803e-05
4.68825026998339e-05
4.20462227707884e-05
-1.93574605635454e-06
5.90259762314152e-06
6.54290023599156e-06
5.39819605661599e-05
4.0574697134405e-05
3.206410249931e-05
3.10815490496769e-05
-1.5925455263412e-05
4.96351224583958e-05
4.63458932791616e-06
6.73751681653796e-06
4.79950802563782e-05
3.11868526450941e-05
3.33560122233693e-05
-1.15792941212214e-05
2.89026055281129e-05
2.70814406334095e-05
2.22843080324549e-05
3.42607071395201e-05
2.27619233515536e-05
4.8286728881283e-05
2.14043522392885e-05
9.82924668885424e-06
4.16229184465528e-05
1.90478519437014e-05
3.61070455262686e-05
4.94103123067247e-05
3.61142552711232e-05
5.33299234030886e-05
3.616141233315e-05
3.11246531423731e-05
2.42675562776205e-05
3.03597313457757e-05
4.83502578778739e-05
3.11506253647069e-05
4.06069662510404e-05
3.89123519421976e-05
6.09654538637951e-05
1.18366323964127e-05
6.82036267179213e-06
3.84964756625162e-05
5.35269982908149e-05
5.56556377479495e-05
2.69700396303079e-05
2.64203904865674e-05
5.17906879504839e-05
4.12746145528442e-05
1.2561567522196e-05
2.43230513081598e-05
5.63712815285826e-05
3.02980587944357e-05
1.17241784730918e-05
4.45547133697765e-05
3.80586664139846e-05
1.62125807450416e-05
3.71245359065523e-05
3.66229379339654e-05
6.29250444304692e-05
4.41277486811383e-05
4.68677990809394e-05
4.32897129035425e-05
2.73297419024295e-05
1.04322667999985e-06
4.65764742274979e-05
7.06943641163627e-05
4.39628457645607e-05
2.58376065488285e-05
3.57636451038338e-05
2.24120205551268e-05
3.87789385497014e-05
4.3880931651573e-05
4.71025342989622e-05
5.54200716082611e-05
1.62177349908218e-05
2.36337024862681e-05
1.97497551103089e-05
3.45049073701053e-05
3.07185744114899e-05
2.92276421852735e-05
3.29935454592026e-05
3.65549965262913e-05
4.5576559140439e-05
4.04001859083111e-05
1.42599436798172e-05
3.74091152427803e-05
3.53707049034568e-05
4.48666207511989e-05
3.82443002453476e-05
1.4152877956175e-05
1.51796159364384e-05
1.58644437635108e-05
8.36730003443764e-05
8.14789532720419e-05
3.95783764310867e-05
-2.13811590442619e-05
9.72461432184736e-06
3.3613881665966e-05
5.14531236143927e-05
1.86282988493687e-05
3.13265660175792e-05
4.42777953634464e-05
1.51881468484386e-05
6.00117412008842e-06
4.32838261042448e-05
2.7713507630509e-06
1.15958205246616e-05
3.55448872808908e-06
4.33366045803799e-05
-1.45580269719794e-05
3.54629684736332e-05
3.87279601643577e-05
2.83747659410062e-05
4.23754527244277e-05
4.47018753554892e-05
7.05452344007763e-05
3.88287617287236e-05
3.80880665551842e-05
3.14332951542121e-05
2.59381869453753e-05
2.33203441792189e-05
2.7104546624021e-05
1.7982772858327e-05
1.04728648781963e-05
3.7579074959741e-05
1.45196904191605e-05
1.35780821178526e-05
-1.51482084531637e-05
3.84766621302399e-05
5.94341147485226e-05
4.22281045765898e-05
1.35077829451332e-05
1.28822767387857e-05
6.61256060001596e-05
4.701344100538e-05
1.73617561794299e-05
8.71663645209564e-06
3.37942995265791e-05
5.77544420985703e-05
2.43319799261988e-05
2.31749654609148e-05
-2.14601618299539e-05
5.18733273287326e-05
5.96551613680016e-05
2.98062868355776e-05
5.01269189216891e-05
-1.30955879380136e-05
5.19559807802335e-05
2.05740750722602e-05
8.66272111481789e-05
2.19730986525976e-05
5.16684216653048e-05
4.25929851949815e-05
2.38361816956996e-05
6.13373839482413e-05
4.22586811423071e-05
2.6031646416425e-05
5.48074430736956e-05
3.63809314851537e-05
3.86649704762498e-05
4.06460076753645e-05
-2.27035252295459e-05
3.46713388565758e-05
4.35807340195233e-05
8.73207337581765e-06
6.29938327570002e-05
1.78812792972785e-05
1.49743442809342e-05
5.8124021735828e-07
4.11147238507928e-05
2.24352956625324e-05
9.30394882404317e-06
4.01604252369298e-05
6.93860768498325e-06
-9.03049409727366e-06
6.71612320692415e-05
3.96128899710924e-05
3.54256657525524e-05
3.08570304721862e-05
2.27672049010533e-05
2.86928769580981e-05
2.4719880962649e-05
2.71134995596669e-05
5.65190511552558e-05
2.04591314602757e-05
2.55063100394952e-05
3.40823825538446e-05
6.01546456410765e-05
1.9696716223314e-05
4.32926190411328e-05
5.93046653911462e-05
6.59564585180046e-05
6.31016638205835e-05
1.9504771188329e-05
3.36445023836674e-05
5.52385244124236e-05
4.32380366357062e-05
4.36827830659507e-05
4.05470544367735e-05
1.51992356881764e-05
4.95590439605671e-05
3.52995335713082e-05
6.528495785125e-05
3.02235311069471e-05
3.72344848978277e-05
6.5174002469969e-05
7.12630237605772e-05
4.7052816627663e-05
2.92519660814046e-05
4.51971401079185e-06
4.39290206677214e-05
4.2870095694965e-05
3.27324320935296e-05
3.83330412701571e-05
1.78381454937497e-06
6.02845685669836e-05
3.50945351403365e-05
1.59425486435949e-05
6.85637403388366e-05
7.34432046206182e-05
-2.08207351987739e-06
6.73649392981008e-05
4.65681008750119e-05
1.4558801177261e-05
3.21323929161293e-05
8.16792354559419e-05
3.31095926134768e-05
1.95013163593083e-05
3.62571479537861e-05
5.08845991341232e-05
2.95955758289411e-05
4.16872994417115e-05
6.03105108935314e-05
1.99744304433879e-05
2.73742901685635e-05
3.24667379869107e-05
3.75031275316107e-05
7.84186774480946e-05
4.46355885052256e-05
4.74905755134363e-05
1.53507383002601e-05
2.05937099847084e-05
7.61575460287259e-05
1.02475481934899e-05
1.86554439152819e-05
2.82974173398853e-05
1.438223204738e-05
5.10859055989467e-05
3.99396813640512e-05
2.99804857576203e-05
3.83163707478077e-05
1.92021967070424e-05
2.18432744797228e-05
7.49768663262785e-05
2.9422387084969e-05
3.12108149427276e-05
1.11252835617954e-05
2.50064510027642e-05
5.04418849555498e-05
3.11436308766035e-05
3.8433011035562e-05
3.68269877975572e-05
-1.00166261232866e-05
2.85936380723954e-05
2.50229219750263e-05
4.03395634899436e-05
2.85455031156281e-05
2.72811547985303e-05
5.7855066966936e-05
4.78847297289179e-05
5.08389259503412e-05
1.31654981050925e-05
1.85801456242359e-05
6.30317109141853e-05
7.21533684801074e-05
7.69352893768856e-05
-1.07948503938486e-05
3.31419831209561e-05
4.24174471601657e-05
2.64550658883533e-05
5.81867097199656e-05
6.10939239618537e-05
3.36338680178219e-05
5.20750116216627e-05
1.51137579764481e-05
-5.72000798864752e-07
3.23577487180482e-05
2.61651942969978e-05
3.27124188398807e-05
2.27840146017084e-05
8.98509650747422e-06
5.35952101090945e-05
3.52915594427896e-05
3.41547359442774e-05
4.06641365485367e-05
3.91472385802432e-05
2.69972818510252e-05
-1.01576942233677e-06
1.58328336263653e-05
2.76476130787966e-05
4.99092454732884e-05
1.90895832606918e-05
2.75224494910557e-05
5.17453708296584e-05
1.562011424241e-05
5.91614760895011e-05
3.41247473951497e-05
2.31692927370414e-05
5.06854420442435e-05
-1.58039369661561e-05
3.05591009089251e-05
5.07326605311136e-05
5.16769280912263e-05
1.08972566101845e-05
1.75821106797532e-05
1.74893438590274e-05
4.44395260506837e-05
2.65200354624582e-05
2.69253409528415e-06
4.92575257312941e-05
2.29098063267273e-05
1.78379567641017e-05
2.29018273285559e-05
4.46034873334223e-07
5.13080554307935e-05
2.06539792930437e-05
1.81291510398369e-05
4.77998755063792e-06
2.56613687994607e-05
1.80513287258649e-05
2.17982975987705e-05
5.96695569609376e-05
-5.94827812448508e-07
6.22889921563689e-05
1.48922147547557e-05
3.5740342506442e-05
4.43059988414487e-05
4.77486970369115e-05
5.39113961502014e-05
9.55567412590982e-06
3.36429370589478e-05
4.27780843396758e-05
7.18511697109775e-05
7.7265854579308e-05
4.25052223054893e-05
7.40147140253091e-05
4.47374580144367e-05
4.44134170856807e-05
7.3759746196235e-05
1.95977205705416e-05
3.94792723689471e-05
6.03743172738738e-05
2.82778500075598e-05
3.82054897859115e-05
4.86404661558182e-05
4.71295089482062e-05
3.24752583179479e-05
2.29067498371278e-05
4.17183133383553e-05
4.33576401754761e-05
5.39733930321611e-05
2.96778159602347e-05
3.62024065242575e-05
6.47403604243272e-05
4.35344384233149e-06
4.60236982953512e-05
5.49429934493461e-05
4.39587018244452e-05
4.47747979472168e-05
2.90138744175587e-05
2.41106054732444e-05
5.55988562762274e-06
3.87012132741222e-05
3.61898712260615e-05
3.48521058782782e-05
8.02110660536123e-05
1.71863426273729e-05
3.14178106841996e-05
2.99123762321339e-05
3.79669973128804e-05
-4.56127986221891e-06
5.25679947919189e-05
4.46248820123938e-05
3.03551579070051e-05
6.74280002781398e-06
1.47223914916627e-05
5.67022119086697e-05
2.08444499600563e-05
2.50249467872359e-05
1.97356921841559e-05
4.70228175107171e-05
4.74781030162628e-05
1.7546634057437e-05
4.42901631020694e-05
3.80120509073885e-05
2.51589586657833e-05
5.34068652127125e-05
-9.81227370699967e-06
-2.32770829024833e-05
-2.26248563597232e-06
4.29971792688349e-05
7.3556848838815e-05
4.0164558809038e-05
4.10508953812998e-05
3.29850041035038e-05
3.9178599638546e-05
3.21112281923278e-05
2.8958317760781e-05
5.03351377987454e-05
1.90864186336502e-05
4.52240039445915e-05
4.13757969932294e-05
2.89809013287438e-05
3.42502970147577e-05
5.53128921930571e-05
3.75827009436942e-05
1.27593799321531e-05
3.16580855151621e-06
6.9742443701511e-06
9.05346284846869e-05
4.20386176929445e-05
2.40804555230491e-05
4.96238832504832e-05
3.64557335502207e-05
4.81802478433633e-06
3.08695718595141e-05
1.18339714966091e-05
2.13017679451838e-05
4.65899172233421e-05
1.96233593740224e-06
4.0303035669577e-05
3.1889477738487e-05
8.83721080835136e-06
3.63085046294398e-05
4.38941276138457e-05
2.83973737232522e-05
1.00415083328442e-05
3.99710485187506e-05
5.95744125116154e-05
2.3045928138137e-05
3.07570314200948e-05
3.37053523493245e-05
4.69188595653755e-05
4.30013943923748e-05
7.58367504047325e-05
3.47115277287343e-05
2.06140038930885e-05
1.59203578981359e-05
5.12921476170922e-05
4.09115024115658e-06
2.69673303600302e-06
3.89573912190976e-05
3.49169401590401e-05
5.04219643844762e-05
1.46866711465769e-05
3.47005457433951e-05
3.93405442663946e-05
-5.72769274075646e-06
3.23896936120433e-05
2.35701577669609e-05
2.65764458497121e-05
-2.59393922892827e-06
9.54966623375186e-06
6.13053005266251e-05
-3.02154411734531e-06
2.49429028396434e-05
5.30889510891983e-05
6.0019080385365e-05
2.15603020410149e-05
2.40985173497706e-05
3.37117221878705e-05
1.93911498248714e-06
1.42970315601097e-05
5.26497350248904e-05
2.07427965665935e-05
3.05062238678857e-05
1.66531560758402e-05
-1.30517106542492e-05
-2.03558426800125e-06
3.86783851780518e-05
1.93648640329159e-05
3.82511470506159e-05
3.97760169908117e-05
3.28110727417757e-05
1.52693427288678e-05
4.90017183770191e-05
4.98117859437558e-05
8.64044061018252e-06
2.17343792227982e-05
3.89685857290693e-05
2.5904993368023e-05
1.32245181436902e-05
3.43755388942906e-05
2.49010547499428e-05
9.09960453415504e-07
4.41012843565613e-05
1.10830373653458e-05
6.06406816685041e-06
5.11817467519419e-05
5.38619763396234e-05
1.04336051382806e-05
4.8054974449954e-05
2.15840496797637e-05
4.19302138419713e-05
6.77932955048769e-05
4.09883451310909e-05
3.80166839252278e-05
2.59477784745699e-05
5.85567491191951e-05
4.78495947939331e-05
3.47853727369257e-05
4.18675010317276e-05
2.25717021181709e-05
6.04655709783747e-05
-5.15411093183731e-06
1.51882724588638e-05
4.53887853285582e-05
5.0804228767765e-05
2.5762157664669e-05
2.48826157393554e-05
3.04534076823146e-05
2.3737363328636e-05
1.94544630792838e-05
4.15835406961265e-05
5.52063271620707e-05
4.52579438255689e-05
8.07149150317449e-06
4.3897296127552e-05
-8.18088595115391e-06
7.40550287383102e-06
3.53219190949469e-05
3.55680280477746e-05
2.88121099920259e-05
7.47694970122723e-06
8.00589685453393e-06
2.68891297656283e-05
2.03698880449104e-05
2.3654287523268e-05
3.96372816541588e-05
1.11275760767947e-05
1.51323589352053e-05
4.60108144109589e-05
4.83723406712113e-05
2.46689383786619e-05
3.75037992165879e-05
2.66426764529566e-05
4.80182169651734e-05
2.52613438320178e-05
4.75723462079567e-05
4.08756531563545e-05
5.59428287987023e-05
6.14605361360303e-05
1.15821776643772e-05
1.88513695204877e-05
5.05111747853842e-05
3.6875997709704e-05
5.55589137019212e-05
4.71897544413455e-05
2.63163819869624e-05
2.46082354625445e-05
3.26693049585377e-05
4.72057023219388e-05
2.94522974082585e-05
6.43109330813944e-06
3.89807716878743e-05
6.36239200639131e-06
1.81258584520135e-05
3.12851665970797e-05
4.87530749049983e-05
2.60956318593708e-05
4.38238119933778e-05
4.46354532893849e-05
1.37771193729201e-05
1.83747338260306e-05
1.9938085544542e-05
3.79435107750469e-05
1.00154054468535e-05
3.88545349935852e-05
2.41791297393538e-05
6.09115696095361e-05
4.39848681624831e-05
-3.7790326418185e-06
2.24700367044574e-05
3.19400651819879e-05
5.33276687432975e-05
2.24203519300197e-05
6.33789799056248e-05
5.10309793578505e-05
4.96110016490948e-05
7.06706359313298e-06
7.14251499599819e-05
-6.92965234004827e-06
5.95890006313572e-05
5.22655193554356e-06
5.57101788343853e-05
3.93080941490204e-05
2.3724509858799e-05
-1.031356517361e-05
5.1025725819775e-05
1.9606769215471e-05
4.72434009695184e-05
9.80431553614536e-06
4.92087655301451e-05
4.28481678616176e-05
5.37666175670242e-05
1.64869805838102e-05
2.5585242362012e-05
2.96744236111604e-05
5.20267065778422e-05
6.81181201334222e-05
4.33086234484705e-05
1.62031631727538e-05
2.23798749366951e-05
4.66156028127878e-05
3.42191194646648e-05
1.55740019885218e-05
6.20158724751576e-06
3.2029597255766e-05
6.75631352988367e-05
1.43074520548998e-05
2.27501516368093e-05
2.51686350561427e-05
6.24418314471912e-05
1.35518428139932e-05
6.72676641537569e-05
2.57321500653701e-05
5.0621789733499e-05
2.48028866153073e-05
2.42000934796959e-06
5.09038735032963e-05
2.49334584750322e-05
3.61859806764878e-05
3.16983570053748e-05
5.4363904438657e-05
-3.16207246626388e-05
6.06846434349361e-05
2.80050490506846e-05
3.57802978440295e-05
2.56869054482453e-05
1.62237469101294e-05
3.78890833334877e-05
6.46597598033471e-05
4.14769862302191e-05
5.76666352985049e-05
4.35349712083683e-05
2.45951919588506e-05
5.25683194009489e-05
3.84907640859801e-05
3.67382516381572e-05
3.03550525958205e-05
2.02773163046662e-05
2.3879241112336e-06
1.25265609001293e-05
3.67717242337696e-05
1.82929740924435e-05
3.42459994622886e-05
3.68055841463279e-05
1.36965094825932e-05
4.19329891831956e-05
2.79792627008125e-05
3.98804107044121e-05
4.65789232791513e-05
2.20167686196876e-05
3.52566925855482e-05
2.4295187480268e-05
4.41667118809424e-05
2.80775805004585e-05
2.8204653656669e-05
5.77155775685125e-05
5.69467534481292e-05
2.02702286883521e-05
3.41260725129803e-06
5.11038352646479e-05
3.39075522317938e-05
4.99491187336663e-05
5.83121640820292e-05
4.53783855729154e-05
5.25533830521679e-05
6.2492500146227e-06
2.63176038134203e-05
3.77226041672339e-05
1.55410330520263e-05
1.45013359085869e-05
6.17257268465043e-05
4.60526306924412e-05
1.75075591932865e-05
4.12535896019758e-05
9.08939590205808e-06
2.13105092548032e-05
1.89314062331272e-05
5.51261139443523e-05
3.30786213365837e-05
2.24659959437459e-05
-8.26920209356279e-06
3.34454955771068e-05
3.76586167827942e-05
2.18275627705124e-05
1.35499586463911e-06
1.64724519918982e-05
3.19063668785491e-05
3.47831872694037e-05
3.18964946195506e-06
4.34987506846211e-05
6.58630859444163e-05
5.46934435122769e-05
4.29507421752005e-05
1.57860636970729e-05
4.02276461121331e-05
2.68636418470025e-05
5.0621184318276e-05
3.69216513221881e-05
4.14414009209808e-05
4.36478896685106e-05
1.65348935019909e-05
2.09024749624952e-05
3.61585687716418e-05
4.16625468440017e-05
2.66918480458775e-05
3.12732065145479e-05
2.53716122594158e-05
6.0096545313325e-05
8.30057697622592e-05
2.67695201152991e-05
2.45784823923258e-06
5.39543024059973e-05
8.09380547457841e-05
3.77615059690411e-05
6.41028095099711e-05
1.17494838181165e-05
1.94142193449168e-05
5.42745436557613e-05
1.47486132767043e-05
5.70636543594525e-05
1.79115579224707e-05
4.54848071798685e-05
4.60764302807095e-05
3.89746744536468e-05
3.21410880608372e-05
1.7786176682603e-05
3.54146465330778e-05
1.10717119640549e-05
3.01998332037541e-05
5.15631862764719e-05
6.86793226649637e-05
6.62558711929644e-05
9.58537168262537e-06
2.22282164564657e-05
1.3174910818298e-05
1.87322236938479e-05
5.16067686676683e-05
7.19440958303686e-05
4.32305034343929e-05
6.10451826418753e-05
2.97206056440319e-05
5.18214407941985e-05
9.4644219627181e-05
6.90296018000825e-05
3.12689264264471e-05
4.63479152480816e-05
2.7543442921621e-05
2.32231925828127e-05
4.45185779105928e-05
1.81952344234246e-05
4.31499731683235e-05
2.54278377346318e-05
3.04937427002501e-05
5.60569928396407e-05
1.94187698040351e-05
3.91306074002721e-05
5.1413020248358e-05
8.53998866725304e-06
1.2358342233247e-05
4.36949955714897e-05
2.90918193609305e-05
4.22213813647461e-05
8.2890915582875e-06
1.68892506896337e-05
3.61254090393014e-05
1.94232610598696e-06
3.43189897634339e-05
2.34071960706613e-05
-9.3920920654373e-06
3.111415839708e-05
6.35698243257178e-05
5.11906816989985e-05
4.86843123818784e-05
3.63130341737951e-05
4.73367677120171e-05
5.24562828339506e-05
3.37772456430921e-05
4.2604234059617e-05
1.73560624378474e-05
4.12665953130304e-05
2.93961996064786e-05
4.0527984083745e-05
2.38180862077364e-05
4.84296729176695e-05
6.00028615715348e-05
5.68651011209058e-05
4.42300949916258e-05
3.74099084758932e-05
4.84034442880209e-05
4.92597226849523e-05
7.05102940318679e-05
4.95191381089611e-05
1.8500288478859e-05
8.55669322972285e-06
7.25871559396931e-05
6.56823158830185e-05
2.72834767572027e-05
2.5415179819587e-05
2.99350019071424e-05
8.19574390400197e-06
3.76316967549446e-05
2.45422473273296e-05
4.3334618675546e-05
4.1034211310502e-05
5.33735567436433e-05
2.87451948956758e-05
3.90475452733325e-05
5.41576298205959e-05
4.55652780261158e-05
-5.67310713431895e-07
6.07156673449733e-05
2.8456696704215e-05
5.05828235359352e-05
-1.09564688423815e-05
2.35333277951973e-05
3.61194959791681e-05
4.55171439453117e-05
1.66106811296084e-05
2.03088122420196e-05
3.27620794183548e-05
3.7974247647414e-05
3.40108187937635e-05
4.53356815178061e-05
3.77096024382293e-05
1.86359058153775e-05
3.83686787210894e-05
-1.20665765699504e-05
3.35920645517282e-05
4.11570151906202e-05
4.90056421935578e-05
3.07066709919788e-05
3.87957309558143e-05
2.32797424688597e-06
4.86175347733549e-05
2.8535905556768e-06
1.75616082212026e-05
4.39394816908312e-05
3.32194108215761e-05
4.60552881431216e-05
9.15254922121213e-06
3.70504638104193e-05
6.94347929512036e-05
1.47018092419743e-05
5.09567423719922e-05
4.11147554205275e-05
5.67681682852783e-05
3.42242383739122e-05
5.02325169427704e-05
5.00869490219079e-05
1.63223434777253e-05
3.45331562544293e-05
3.15768043123316e-05
3.02676374586321e-05
1.51414691255447e-05
5.24301408923792e-05
3.84585873163055e-05
-1.84984105132605e-06
5.6275547828501e-06
7.9182021454546e-06
5.20879609301872e-05
5.03458203339642e-05
3.49136107243568e-05
3.06924313288805e-05
2.89331765643091e-05
5.24008789688447e-05
4.7490991062417e-05
2.69055189377499e-05
-8.28717284770384e-07
2.15635127559493e-05
1.48260234724804e-05
3.2779958269663e-05
3.07518706018419e-05
1.19649167109056e-05
2.32798397135931e-05
3.68855440541269e-05
3.62762780067439e-05
5.78956928130429e-05
3.70251105245413e-05
2.70414042647746e-05
9.77473626819955e-06
3.20344243108413e-05
3.84015083992837e-05
3.94421771071339e-05
6.07926725625623e-05
4.66908280457686e-05
-1.0259133000265e-06
1.32993942295777e-05
4.56902082424398e-05
-2.61385560171762e-06
4.22603184534166e-05
6.50466219988438e-05
5.84294843067446e-05
3.00239345279858e-05
6.83379483613803e-05
4.03467312597122e-05
3.75075365485573e-05
1.35328662400093e-05
5.97290029431639e-05
4.49939871949077e-05
4.26076758346598e-05
2.39049099107525e-05
2.53186961744975e-05
1.01997398373361e-05
4.45894019047384e-05
5.69285388797411e-05
2.52764905005534e-05
3.68876351170195e-05
2.69773589654043e-05
5.19272995195769e-05
4.65741330362212e-05
7.34715152425284e-05
6.99938752952729e-06
3.752007030165e-05
2.16697333947435e-05
2.92456197943953e-05
7.04235300266086e-05
-2.58726662293163e-06
3.55813901320925e-05
2.73719747610452e-05
3.06586610778769e-05
2.40926701502723e-05
3.4790493471381e-05
5.45365556428631e-05
4.6471966605309e-05
3.19571458451916e-05
5.68449211031263e-05
3.12022054757287e-05
5.79723837230043e-05
5.0519898690141e-05
2.28161192906679e-05
1.44811526239248e-05
9.59201279427685e-06
3.62907438238218e-05
1.74243361252414e-05
3.67466383200396e-05
3.94368898510094e-05
5.37600975454966e-05
3.08651247489293e-05
3.27310596350258e-05
5.21863688202702e-05
4.70738900222433e-05
4.92436112544284e-05
2.19084737834569e-05
4.53899168374023e-05
4.5020198181386e-05
2.05665757480676e-05
1.93078371232315e-05
3.30963438916191e-05
3.18596916996123e-05
8.27082488437841e-05
2.04383776163201e-05
2.27410340223006e-05
9.1733921608642e-06
2.99759347766718e-05
3.53382789421957e-05
4.95703266534067e-05
5.1474375823826e-05
4.73305690638346e-05
7.96322226654853e-05
2.06545967304881e-05
3.53767407373319e-05
4.29635155921176e-05
3.35899017292236e-05
1.33552970999389e-05
5.83840397259038e-05
3.04889264855025e-05
3.74103961022798e-06
2.22208662336377e-05
7.03612048873813e-05
4.85619410775522e-05
1.70044802546508e-05
4.6904444734485e-05
5.56466805512978e-05
3.9705628021291e-05
3.95472612856153e-05
8.41926013711929e-05
2.43742637427368e-05
1.88248989183956e-05
3.38762367490079e-05
5.82086339451745e-05
2.77483323319719e-05
-4.4460770031058e-06
-8.09955835481324e-06
4.14607469468038e-05
3.01528668341306e-05
4.4300278219589e-05
3.72113892666539e-05
7.99676239340008e-05
9.61690117313165e-06
1.61782275565376e-05
4.97699425008983e-05
1.62110022153369e-06
1.14098890932627e-05
4.35295540944966e-05
6.30622967394229e-05
4.19420746560161e-05
5.07759336055742e-05
5.37299842989311e-05
2.65181780685478e-05
5.08584804812744e-05
1.77966262502597e-05
5.17089103212238e-05
2.0272626658278e-05
4.65612915541303e-05
4.25792710033257e-05
1.99575969131036e-05
4.17161209620843e-05
2.85770402473101e-05
3.14726858021158e-05
3.58468242778868e-05
2.37628725492203e-05
3.69095004927857e-05
4.65806013805465e-05
3.97914542671073e-05
5.5841779145327e-05
1.3755451638409e-06
2.5208286431032e-05
2.73927454277813e-05
5.63090970137075e-05
5.4425239829415e-05
3.24101778267225e-05
3.35291819411826e-05
1.90974244709141e-05
6.21941285982506e-06
2.90840582056517e-05
4.66512775493275e-05
4.26973606394492e-05
2.65044337443486e-05
4.29642408422823e-05
3.83747864332021e-05
4.42887259487402e-05
2.83193058145055e-05
2.5508919702324e-05
3.75508207590654e-05
4.29591798353211e-05
7.13980920277484e-05
4.3063475700663e-05
5.34129550803904e-05
2.71869863465673e-05
4.79790355940159e-05
6.66296288063022e-05
4.73663312497891e-05
6.81232866089566e-05
2.95168004797959e-06
6.2749144032056e-05
5.77999267597496e-05
-6.80090084790919e-06
1.88550807498387e-05
4.34371661683228e-05
1.62216396473526e-06
3.06963041218673e-05
1.88255151013505e-05
2.68256415641232e-05
6.72185215401505e-05
7.8122549108081e-06
3.69335693503434e-05
-4.41028116840477e-06
3.55631558576759e-05
4.29880861023512e-05
6.64633134073077e-05
3.30490763460723e-05
4.21779474999381e-05
4.51629678005815e-05
1.61427866970524e-05
1.20873241473325e-05
2.34609427710907e-05
1.04949303872241e-05
6.34697434794168e-05
-3.62478488088958e-06
5.12700662864209e-05
1.45211512329227e-05
1.66458090667321e-05
4.64951541604173e-05
3.20209787416148e-05
1.34540986854883e-05
5.45137422713811e-05
3.64237226402479e-05
4.6225993662414e-05
5.14640143325133e-05
3.37864121858287e-05
0.000109480389101782
2.78096719555814e-05
3.51248400526732e-05
4.52538905164175e-05
-8.16685720835353e-06
8.14990186514721e-05
3.46845824292009e-05
2.35642347220725e-05
7.33094751943153e-07
3.47154931278096e-05
1.82822137998253e-05
4.32590754029779e-05
2.78458244007533e-05
6.57112857650799e-06
-6.24183488085738e-06
8.20313097411981e-06
3.71761493949222e-05
2.63015354613107e-05
4.08445897877033e-05
3.93233811601354e-05
-3.24483139858422e-06
1.3593934756758e-05
4.93947227706203e-05
5.50698829077576e-05
9.25732675177968e-06
8.51259874078261e-06
5.59042249368918e-05
6.33827703241392e-05
2.51310946913385e-05
2.88456113502301e-05
3.50396720995269e-05
6.38526894779286e-05
6.49390974027013e-05
2.51796002175167e-05
4.92907503234068e-05
3.2765775602666e-05
5.68858303393109e-05
7.24109141541673e-05
3.04891039004714e-05
5.7497162175913e-06
5.3466148941106e-05
4.6846104781777e-05
4.57720514697545e-06
1.46280706500972e-05
3.80951202781735e-05
3.89295323807505e-05
4.26227207251006e-05
5.27650945271074e-05
1.47985277075489e-05
4.8417535443343e-05
7.5111110426062e-05
4.23283371330506e-05
3.04188040702723e-05
4.64288283185593e-05
4.73207464429928e-05
4.70916762317506e-05
2.11037647620147e-05
3.44533317268944e-05
-6.69715659584519e-06
1.06254802356217e-05
3.27685964789298e-05
6.09671865238982e-06
4.22685260388867e-05
3.95049561901344e-05
2.39201668684202e-05
1.35046582076084e-05
5.79847179420583e-05
3.74705511652166e-06
4.18619067841889e-05
9.24092853535008e-06
2.13400157949684e-05
2.83425831041072e-05
5.68059268523304e-05
-1.66186633361525e-05
5.19756617049157e-05
1.37964771970726e-05
5.14458573897863e-05
4.55228898400451e-05
4.40463247414629e-05
5.16298875708153e-05
2.83633583987823e-05
5.44958752349791e-05
3.89600668012867e-05
-3.31371122214532e-06
4.6736254788957e-05
9.44702239759359e-06
-1.39781874156531e-07
4.62782552012081e-05
2.5496101067351e-05
2.85487415379503e-07
5.2196368539938e-05
2.64118233179548e-05
2.89359259443114e-05
3.870595608513e-05
2.36452942948459e-05
3.76421683255422e-05
3.362557248261e-05
3.31027034088407e-05
4.30806422415976e-05
3.90868253571301e-05
5.58696626442156e-05
3.9364017149765e-05
4.64078375678455e-05
1.57163477290393e-05
3.06723221386427e-05
7.31849088611803e-05
3.22339070730364e-05
4.24004156866372e-05
3.4723099247946e-05
1.30441245386488e-05
4.38838773139966e-05
4.52837928030368e-05
7.84036050570768e-05
1.77777404903539e-05
4.55021813088363e-05
1.39057578832674e-05
4.30077310827175e-05
4.27619111988477e-05
3.98696792887731e-05
2.29337133809557e-05
5.63925025825914e-05
1.72688441251066e-05
1.38112880485806e-05
1.64048557633236e-05
5.40549457385807e-05
1.02785737196283e-05
1.58784216734171e-05
4.72702697153449e-05
1.65414453429372e-05
1.26715471096587e-05
2.68153266617329e-05
4.2564580767917e-05
5.35099818562118e-05
1.22976411015966e-05
1.00139526232705e-05
3.05122002782233e-05
5.06899414595962e-05
3.90286948531951e-05
5.90613592983496e-05
6.05325702990231e-05
1.06180157912776e-05
5.45096444492962e-05
3.50172294855828e-05
3.62490529913804e-05
4.84286840060174e-05
-7.03574483400233e-07
5.02675306783279e-05
3.84334770586891e-05
3.25331756325282e-05
3.14787206945735e-05
4.01207413912213e-05
1.61397154294376e-05
3.39032448650307e-05
3.53419713956301e-05
5.6815871895534e-05
3.18627834171671e-05
5.1573309467735e-05
4.02113443616926e-05
3.28976225756913e-05
3.28782791009989e-05
-3.16848130484672e-05
3.09693125545357e-05
1.46319611600271e-05
1.36476881261255e-05
4.15249698081556e-05
5.53796215174566e-05
3.27298993721569e-05
4.36805542850759e-05
-1.18765085934801e-05
2.21250612590713e-05
5.01761719683206e-05
-1.17952345239682e-05
3.28157637119804e-05
1.92972087410093e-05
2.82444375188288e-05
3.89189244809913e-05
2.65732307526347e-05
-3.99718434500069e-06
2.32611174767191e-05
7.24985398237374e-06
1.91049634537734e-05
6.43312482857904e-05
1.57634452823602e-05
2.12543527873801e-05
2.04339267682495e-05
3.66183350836484e-06
2.25565688858953e-05
4.2847677648055e-05
5.52852112424585e-05
7.108830713456e-05
2.88915743468677e-05
4.23248099782666e-05
3.11569873261208e-05
-1.5228853344133e-05
5.15703103200471e-05
2.91895617374401e-05
2.3504258883041e-05
5.94682588153688e-05
4.44259293758899e-05
6.27513302564876e-05
2.10050175429081e-05
4.31628440213417e-05
3.53830039492722e-05
7.43598853674253e-05
3.51423263086532e-05
5.02279631178503e-05
4.94758382748874e-05
2.89708377957876e-05
4.64304609604562e-05
2.34047826622837e-05
5.5398652313354e-05
3.01307961018463e-05
6.61071009152777e-05
3.22266908771345e-05
5.29265781509399e-05
7.26295301984961e-05
2.37657207532667e-05
4.05541668068595e-05
5.48495197639811e-05
3.41879749543336e-05
7.42537432158667e-05
3.73345332248704e-05
2.43200894107198e-05
7.83175938139863e-06
6.76236658846379e-05
1.99747849862527e-05
2.1743452376442e-05
4.69943791455156e-05
6.2987958155175e-05
9.77478388270921e-06
3.09803551873736e-05
3.53578487018454e-05
2.2393127084815e-05
3.19220270653194e-05
1.78252124938413e-05
3.1082682268746e-06
-9.3305684783137e-07
4.19093796731623e-05
3.4003341673669e-05
2.0335644575963e-06
5.48563736330175e-05
5.64326471468838e-05
3.14138875202712e-05
1.99016755242633e-05
2.65332428627603e-05
3.79940359710172e-05
1.88684497332773e-05
4.26183866898535e-05
4.63820913806211e-05
2.8848187027679e-05
4.40759633153404e-05
7.60480044703867e-05
3.18346549946318e-05
3.99777035604241e-05
1.5453959557063e-05
5.99937288421558e-05
2.3801279450133e-05
3.44692854861885e-05
9.67421537039841e-06
4.96703721634836e-05
3.44169915240409e-05
3.56229646756254e-05
2.95072220757374e-05
4.25104845891076e-05
8.3689862233694e-06
3.5427547151225e-05
4.59114693547237e-05
2.19776517107644e-05
2.02804018245579e-05
5.27529114660353e-05
2.28038916577544e-05
3.53562481249377e-05
3.02871771429936e-05
-1.38182502426729e-05
9.08957862530471e-05
6.87415388657389e-05
2.98609467899333e-05
2.53578520524913e-05
2.65186619187846e-05
3.61809556406154e-05
2.12772884857385e-05
-8.9605218729786e-06
1.81225455893718e-05
4.64223409031478e-05
4.45784119065439e-05
2.86236757780173e-05
3.27408201174514e-05
3.44497712167267e-05
-1.2567357653665e-05
1.95193385573204e-05
6.92990044346436e-06
5.19949297443183e-05
2.72342689649316e-05
3.65745008318142e-05
-1.14312550005248e-05
2.97629636630277e-05
2.35824881424473e-05
-2.62126289234875e-06
3.23322485611186e-05
5.88942640166516e-05
4.50759963421117e-05
4.19099434756903e-05
3.26441126537522e-05
4.73832836029428e-05
5.53334511763368e-05
5.34386311762659e-05
4.78155943243761e-05
3.86057538152596e-05
3.02387210899335e-05
3.89758611872281e-05
4.10533942719039e-05
3.24129093904741e-05
3.14550115953716e-05
2.85890300568078e-05
2.72617251846701e-05
3.83662642518536e-05
6.12958356024418e-05
-1.10279438828004e-07
4.87261377879086e-05
2.52178333936167e-05
1.86065797255874e-05
3.13316476961877e-05
5.87293250490567e-05
8.0569135603015e-05
1.80269409874195e-05
4.67080632386196e-05
5.41470705450228e-05
4.46173874197295e-05
3.81678127334624e-05
1.19316666602661e-05
5.53165229642545e-05
4.84766328705742e-05
6.3135449962623e-06
3.73101240410809e-05
4.8458912323304e-05
1.36827362752411e-05
4.62884964257816e-05
3.43362540089629e-05
6.21002965123081e-05
3.32029439220778e-05
4.9747153746996e-05
2.43710291459076e-05
2.35483456208801e-05
5.11600414391031e-05
4.9421794160636e-05
3.14876030281981e-05
7.78341881756799e-06
3.23865568961223e-05
4.06713182413991e-05
3.60219618844914e-05
2.48694828781787e-05
5.74947106807141e-05
8.00122402247929e-05
3.84109798143501e-05
5.03733631105985e-05
2.21681605097742e-05
4.64501919035341e-05
1.70484713025902e-05
4.45201387596988e-05
4.28207641217713e-05
4.13880728724833e-05
4.88619678738109e-05
-1.81140399555454e-06
5.15009392115704e-05
2.84465744758106e-05
4.97360511107718e-05
1.36831885789362e-05
2.83859571850757e-05
8.01764907324536e-05
2.64640233399107e-05
5.3397408185677e-05
1.67746197279313e-05
1.65415481192906e-05
5.37300567793035e-05
4.0848632179877e-05
5.42035467623617e-05
2.98139218495217e-05
3.18421081781407e-05
3.80809647398042e-05
3.40288110684793e-05
3.43217268937119e-05
3.06279945336805e-05
5.56475043874308e-05
5.99041848143374e-05
2.12554552899046e-05
3.44049418203171e-05
3.15397073744966e-05
1.66429765067059e-05
4.40691579692165e-05
6.18806018168945e-05
2.49090930967282e-05
2.90628179664852e-05
6.22536519100616e-05
4.17539090153312e-05
4.25509357918527e-05
-2.75377728668739e-05
1.64549946850021e-05
3.28476336809619e-05
6.55140049760078e-05
3.31333564923184e-05
5.33642645346299e-05
4.34032712870029e-05
2.21636916456957e-05
3.51459251493195e-05
3.67701159964654e-05
6.69647963656638e-05
5.46124654857626e-05
3.11667848301425e-05
3.19053405931324e-05
1.59677575645774e-05
1.51618381532709e-05
3.3625718468183e-05
1.79604077149811e-05
2.59275849977501e-05
4.83560418473407e-05
2.71941895624937e-05
5.88146672540693e-05
3.55682581621584e-05
4.04099489723062e-06
4.53004493713153e-05
2.7631841367474e-05
2.35455709474687e-05
1.59224820283131e-05
1.70510763500345e-05
1.77503137925576e-05
4.81047422228164e-05
4.21326228265038e-05
1.69019719947792e-05
2.20008911144009e-05
4.72161436488256e-05
1.14689475646108e-06
2.34678833822473e-05
3.577292201736e-06
1.56947778698221e-05
4.10382646098137e-05
3.77027083757218e-05
7.56534221930712e-05
-2.04797436197816e-05
1.59031958443908e-05
5.07550599254333e-05
4.72325325350143e-05
3.16498427425901e-05
3.61927798562135e-05
3.12355304686437e-05
2.48183861134147e-05
1.69868844561051e-05
9.01383423487575e-06
3.67946740942865e-05
4.25200214386331e-05
4.57429404031886e-05
3.72521484689333e-05
6.38792139970021e-05
6.99925232935483e-05
2.22502572770758e-05
3.32711445186846e-05
4.16763557881329e-05
3.7440632209913e-05
9.45428324075059e-06
7.23577744567039e-05
3.87763464017978e-05
3.71269611172682e-05
-4.72191263909473e-07
5.1594738311483e-05
-1.59436310927795e-05
1.31078674769634e-05
1.26770206785004e-05
4.80351698776876e-05
4.16791278201999e-05
4.64070280604324e-05
3.56052754115537e-05
3.31871285926342e-05
5.19436628655839e-05
4.86178746458623e-05
4.22892443415536e-05
2.21907007187335e-05
1.47894955482159e-05
4.59254057317092e-05
2.58390630631271e-05
1.05494659510413e-05
1.76800656832345e-05
1.77777943891555e-06
9.26845986010473e-06
7.51238755000739e-06
6.1095382589501e-05
3.71033254633059e-05
5.57237917179424e-05
5.10715689315632e-05
5.61697994172058e-05
3.61674542286288e-05
4.42293211048041e-05
3.23920457319287e-05
3.13833033382302e-05
6.36359938338148e-05
1.4763210684401e-05
-2.08251322138137e-05
3.56895377536927e-05
3.80593300135912e-05
4.14704551855581e-05
2.65427477530366e-05
5.84188514241672e-05
4.34235311998938e-05
2.74318609365398e-05
1.10699876362393e-05
6.22274101176857e-06
2.70469653813323e-05
9.56839385600621e-06
1.69507951279854e-05
2.23260279546455e-07
1.95385449607902e-05
3.7804959967572e-05
1.97251830045477e-05
1.53120685498073e-05
3.48945737783899e-05
3.94458492097764e-05
2.18903557516504e-05
1.37485310725418e-06
1.38294551140675e-06
2.78052376394413e-05
3.54605170964087e-05
2.25601447826643e-05
4.45287638693151e-05
5.11379300778041e-05
6.09751043982518e-05
3.39747099742426e-05
3.41667458710024e-05
4.72058599343135e-05
4.15040250580598e-06
2.37822473830635e-05
3.56050687842795e-05
5.81195541667932e-05
9.84032657829027e-06
3.79794467580863e-05
8.40372527364957e-05
1.70576247863317e-05
2.90639305613344e-05
3.26682621423124e-05
4.31560825516351e-05
3.51528083998914e-05
6.92684972612731e-05
2.05219295327796e-05
1.61633792577976e-05
4.20732490952333e-05
5.16532684772223e-05
2.46776842267434e-05
3.55424252363121e-06
3.41003393000831e-05
1.43795465529925e-05
2.20811153650096e-05
5.41870051771119e-05
3.54839764953095e-05
6.49751141848274e-05
5.48941085820363e-05
1.94147726894097e-05
1.46077558193692e-05
2.77338032915556e-05
2.05169077193235e-05
2.95261824260767e-05
5.20659378847686e-05
2.4012430768942e-06
5.27565589387784e-05
6.2462180821588e-05
3.34801474225643e-05
6.20925390412732e-06
1.87025253636619e-05
3.51772000553909e-05
6.01217952960376e-06
4.30190403693688e-05
2.64146373921801e-05
3.37605242901236e-05
2.68751214256198e-05
6.70487471068818e-05
2.16008806687686e-05
2.69985143944387e-05
3.09762149429105e-05
5.63316448837431e-05
3.31657322697996e-05
3.47750345323512e-05
3.01488794681041e-05
3.99006326318556e-05
1.98588358184175e-05
5.18500605843947e-05
4.97243803866757e-05
1.79464099537267e-05
2.63843061796402e-06
3.8330960111554e-05
1.88703562194176e-05
4.82229958942595e-05
3.10434913780564e-05
2.56275653691528e-05
-4.98704753652489e-06
6.94205865764245e-05
3.35402076443628e-05
4.05386846952471e-05
3.5824370071282e-05
3.77938101678474e-05
2.29484947408569e-05
3.97550535647705e-05
3.34333651172888e-05
4.24522470123463e-05
3.53434609369895e-05
4.7499721561736e-05
4.1173194000149e-05
2.27956482864027e-05
4.03888302261924e-05
3.07856229964508e-05
2.529606279841e-05
3.79074780715756e-05
2.42524431227847e-05
6.07180354975653e-05
2.75360910869735e-05
6.4832280896181e-05
2.36506261785455e-05
2.85988609595311e-05
3.17132667006597e-05
2.14449833283086e-05
3.84133830515869e-05
3.06796972225701e-05
4.23257838895426e-05
4.82858411521945e-05
2.3601086740981e-05
3.67708072089537e-05
3.8944204032603e-05
4.72697667619341e-05
2.91423298228413e-05
6.61706920696501e-05
2.52373889681184e-06
2.12343002711265e-05
1.94696858539808e-05
-9.20706269386834e-06
4.89895403879521e-05
3.10151829045526e-05
5.22671969288057e-05
2.80874641855105e-05
1.00065382093412e-05
3.02423427041296e-05
4.34119787665244e-05
4.92560361659169e-05
3.28142677987082e-05
5.36216693183701e-05
1.39184578188618e-05
7.2089415917601e-05
4.19552422002272e-05
5.67268854562881e-05
3.84957153821369e-05
1.72485408650122e-05
-3.49629162518134e-06
-8.79916778956648e-06
5.15222246000146e-05
3.48149946610922e-05
-1.73184146959757e-05
3.90911672881319e-05
8.22114165641181e-06
2.66137611605817e-05
2.24446132192513e-06
2.42485450194881e-05
-3.34169280482157e-05
1.94878374426895e-05
4.40138101400007e-05
4.9373940089966e-05
-9.70469376118977e-06
-4.20414531230903e-06
2.20021052335065e-05
-2.06320830514071e-06
1.98211757811633e-05
1.5735554365954e-05
8.7742395094343e-06
3.7414631722683e-05
5.02924956928472e-05
6.48100314609793e-05
4.2060791966438e-05
4.60967802493974e-06
4.19269680145948e-05
4.8696357701533e-05
3.65908946119168e-05
2.28317765816599e-05
5.23076777740676e-05
3.38189240530474e-05
1.6041276722105e-05
1.33522126997476e-05
5.32035932567897e-05
4.67703364223881e-05
6.25822647573488e-05
2.53159067372515e-05
5.19477802547271e-05
2.82829125224378e-05
2.82252947515504e-05
2.95371537579409e-05
8.18555921297594e-05
3.11175093869211e-05
2.39800592555505e-05
2.78292257209104e-05
4.9841956454379e-05
5.38486444793254e-05
1.72063149463753e-05
2.72926350359803e-05
4.88489954647083e-05
4.17079589344066e-05
7.89236948837917e-06
3.99323252727358e-05
4.24985454522216e-05
9.32050084219994e-06
3.00053739425458e-05
2.95058465402223e-05
5.12189211708974e-05
4.90472466446783e-05
5.53124024991808e-05
2.27359829230421e-05
3.75842036658371e-05
1.69631443867864e-05
2.94403144983919e-05
3.70610874542085e-05
2.22699795566549e-05
1.7673065417787e-05
3.17370936433889e-05
4.13742128265288e-05
6.16322739530613e-05
8.34122823251958e-05
4.68390407075065e-05
5.80348684283247e-05
4.44892200118525e-05
5.17766146460333e-05
2.24065712844934e-05
2.20579579563885e-05
4.55125188832342e-05
3.15442647101848e-05
3.68066316414503e-05
3.9577891869361e-05
5.83406202803127e-05
4.5316575957561e-05
2.32732181062306e-05
4.82114633123484e-05
5.90088940665573e-05
3.65102699902639e-05
3.49358063200759e-06
8.11053463195742e-05
2.48229757511323e-05
2.81968526572117e-05
4.04019390310548e-05
3.49016473860825e-05
1.90177831459767e-05
1.88354052332707e-05
2.1793426762955e-05
3.4938647729559e-05
1.48079260400372e-05
5.91904476420322e-05
2.77713418545206e-05
-1.53020406682617e-05
3.07981939462223e-05
-1.88091688898262e-05
3.72973037061543e-05
4.21962326665014e-05
2.79269586027159e-05
3.56070060362215e-05
4.06708502025854e-05
6.47594513102735e-05
7.92217028670315e-06
3.70459133010107e-05
3.73563302817377e-05
4.37606731025337e-05
3.36396617281821e-05
5.36094275173403e-05
2.04588446359662e-06
1.09720807365408e-05
-6.01591847166645e-06
2.06601615440859e-05
5.30631064090677e-05
4.84402064215787e-05
2.48071233140554e-05
4.76990942323107e-05
8.38716781767333e-05
3.4939666404183e-05
5.65476759427678e-05
3.8526884002154e-06
2.15794760662677e-05
3.0870849472889e-05
3.71042121322941e-05
9.28077776962293e-06
5.75697350390198e-05
4.33507479849252e-05
4.77293484157337e-05
7.2660758916651e-05
8.60250053972326e-06
2.72567157863423e-05
4.42826228155384e-05
-8.04943707660718e-06
5.32146820422996e-05
2.29139322786823e-05
3.92071856540017e-05
4.75256713620245e-05
3.16618766334865e-05
6.22781836957945e-05
2.5124024139218e-05
3.45907218595912e-06
1.91482009328628e-05
2.07789796488017e-05
2.83888931279142e-05
2.24207852475639e-05
3.41213404902933e-05
2.2937621278687e-05
5.55285008525553e-05
8.39197799780842e-05
5.93345069484622e-05
6.10503732829999e-05
4.92553781465518e-05
1.94124593654111e-05
5.19104620028723e-05
6.85618409069086e-05
4.61810288351774e-05
4.42195785695289e-05
2.6674950130598e-05
5.5830368508874e-05
4.03460072611269e-05
4.69817359064535e-05
2.7581968515676e-05
3.4660322421457e-05
1.79856240012944e-05
1.87654183720514e-05
3.1614316412121e-05
1.77854066822943e-05
2.51811692454571e-05
-6.24466633145518e-06
2.60771210621177e-05
2.18656731852705e-05
3.1712562108445e-05
2.5499247120227e-05
1.13630076333932e-05
-9.10787079136344e-06
3.2651229240551e-05
4.90118795842885e-05
3.16516296947825e-05
1.59264567173063e-05
4.11564855343271e-05
1.98050265052928e-05
2.02316935471396e-05
3.12869335025207e-05
1.8970212049768e-05
6.32032108633223e-05
4.16738542372121e-05
6.63906114827117e-05
5.42514216053655e-05
2.48827071519685e-05
5.52438586741071e-05
4.70844995278169e-05
3.38050579214661e-05
4.4647415251287e-05
-9.06142643238725e-06
2.74304435983291e-05
-4.31196012917967e-06
4.34414725745903e-05
2.5012092497166e-05
4.75788302101307e-05
3.93017655631978e-05
5.17866653579438e-05
4.57558214828492e-05
2.88981063928536e-05
4.26220013829574e-05
4.92750273039681e-06
7.62674400811031e-05
5.08073046792259e-05
1.98857054945279e-05
2.49300289797961e-05
4.19843674082912e-05
1.53583270211868e-05
4.10257266300791e-05
8.82613180660179e-06
6.83640668888807e-05
7.94814173189916e-06
1.32800637500041e-05
2.71290963342492e-05
2.18458215103785e-05
4.20918826729375e-05
5.58630075692393e-05
5.57559914886777e-05
5.03365009204579e-05
4.6294347338049e-05
2.96386911597129e-05
-1.78850041709077e-07
4.11924675920777e-05
3.9146631642737e-05
7.78004151155541e-05
7.1583387406812e-05
2.79752566285307e-05
3.41431435058248e-05
4.81518576128592e-05
6.51249070974956e-05
8.40539119141718e-05
2.12826541891575e-05
6.77403251639008e-05
3.44756800894781e-05
2.10986310052479e-05
4.06387869122619e-05
2.88286246615426e-05
5.49972244346802e-05
5.9230521496767e-05
2.76113551344929e-05
4.39187098733262e-05
3.25202629585241e-05
4.16375728831101e-05
1.71016529379772e-05
4.77632302361652e-05
7.03063662489475e-05
3.91377730928321e-05
3.20217611960489e-05
-3.86430144228194e-06
2.23587643330879e-05
-5.11371112012871e-06
1.3869082312432e-05
4.72001895320359e-05
4.34717027218209e-05
3.72436362738767e-05
-1.17376668085266e-05
2.40857420216604e-05
1.70549214636985e-05
2.129066780235e-05
6.19732707199332e-06
3.68897253806857e-05
4.11774316374651e-05
1.0428817785329e-05
1.88424963429644e-05
5.94445629010238e-05
7.47628144166317e-05
3.85877171561967e-05
3.21267400399529e-05
6.27480319821118e-05
2.76753802647358e-05
1.77948775390048e-05
4.11987505331792e-05
6.59549088914526e-05
3.66823243734477e-05
2.60780472250833e-05
1.43905322134579e-05
5.19045773364326e-05
4.5350564303965e-05
3.91680253959162e-05
5.12972110133377e-05
5.62199664263167e-05
6.47449673633516e-05
4.58949339653321e-05
5.11691492847988e-05
5.55716451016689e-05
8.51354707065036e-05
1.30684306096071e-06
2.17380552107722e-05
2.9211783069264e-05
3.29644063494565e-05
5.61732481645494e-05
3.37945676672251e-06
3.43961467068572e-05
3.244045888603e-05
3.03868942566643e-05
3.21733337398037e-05
4.88910952426088e-05
3.77854164412326e-05
4.16769394724044e-05
3.75321791864082e-05
2.40287815893309e-05
2.12073161087123e-05
3.18808234313912e-05
1.7970829258985e-06
2.73875358472282e-05
1.94507148995994e-05
5.45373196391176e-05
3.23152181170513e-05
4.04188849409896e-05
-9.22835886195244e-07
4.05836569506881e-05
4.3061004897993e-05
8.1443470435643e-05
8.14434266401412e-05
3.64998170551582e-05
1.82313397406082e-05
1.78468845838217e-05
2.92798525884625e-05
3.42155044209167e-05
2.20931588214343e-05
3.12516797805934e-05
2.74344718395309e-05
2.45940558336122e-05
1.18561959932734e-05
3.25588669578293e-05
9.26234733306044e-06
6.10986332418462e-05
4.31428304318217e-05
6.04507799239805e-05
2.25883041584359e-06
2.26115251227346e-05
1.9691442078645e-05
1.8289515155804e-05
3.67151468041559e-05
5.09846273305962e-05
1.40463510796504e-06
2.54704089759145e-05
6.17923429727132e-05
1.27001936375106e-05
2.26491145308529e-05
5.23779961805005e-05
5.02476442309869e-05
4.93839477385685e-05
5.47561005127173e-07
2.73352488359309e-05
3.22542015191223e-05
5.22281665815207e-05
4.66542019296108e-05
4.50507272703672e-05
2.3666467191908e-05
3.12819444635132e-05
3.75728019443808e-05
4.93587404852911e-05
1.77934191096718e-05
4.05579157397478e-05
1.84393087204477e-05
2.49180821525735e-06
2.63567667191218e-05
2.42408432994581e-06
6.48484285416814e-05
5.03646509361603e-05
3.60008059494712e-05
3.54564025494063e-05
3.13454521567011e-05
7.13025203881368e-05
-3.96618158341324e-06
-3.23447300594513e-06
3.45793018073721e-05
2.79247274341338e-05
8.68539043609767e-06
4.30097941712846e-05
2.12598602223298e-05
8.52679059976274e-06
3.03672477769517e-05
4.45950472108132e-05
2.84048751428473e-05
3.53767996067027e-05
2.10507901965104e-05
3.51811932381045e-05
2.28793941612547e-05
2.92065847224081e-05
6.85253155057637e-05
4.49738536477338e-05
4.47011066236968e-05
1.25287300134539e-05
5.66064414029402e-05
3.70556510886208e-05
2.73972238111105e-05
5.94289893453949e-05
6.25356792674194e-05
3.70691017356723e-05
7.32479467026126e-05
-2.70146730761242e-06
4.68106660020564e-05
3.59944339822359e-05
4.70099137868257e-05
4.33227183769527e-05
6.2985668508483e-05
8.64775066147162e-05
1.15280144585968e-06
6.10370054747525e-05
7.13959722187875e-05
3.37519698717902e-05
2.73489449608918e-05
5.15187112025049e-06
3.49236963366569e-05
-8.44507041131438e-06
-1.28962265733975e-05
2.1034790349284e-05
2.22369998574675e-05
1.58177336969424e-05
1.30539973667702e-08
3.36766269232598e-05
-1.23665217251956e-06
2.20108550096982e-05
3.90587333272129e-05
1.78207282195044e-05
7.20608332020519e-06
1.33006532040809e-05
1.0355981792951e-05
-1.91721877566797e-05
1.42827851026951e-05
3.84459437909229e-05
5.36882543229852e-05
3.3459497262986e-05
1.25936879163345e-05
-8.94871635715354e-06
4.47162741019287e-05
3.22624994924636e-05
5.83082819776595e-06
9.49217085358079e-06
1.3838613291296e-05
2.2482657232053e-05
5.3420570654926e-05
5.27707874530563e-05
1.74265410690937e-05
7.57876720106975e-05
2.048344698363e-05
4.38207916605977e-05
6.48288584462223e-05
4.85505068685743e-05
4.44337830121202e-05
6.01593877794921e-05
3.43747902131939e-05
3.45834668624342e-05
2.10265367841563e-05
5.64032239345674e-05
5.24171700196122e-05
-1.78205343217214e-06
5.75003508969594e-05
3.4418709277125e-05
2.28883635046776e-05
2.7967252857861e-05
6.30590957351326e-06
2.34666316584663e-05
1.95761760875092e-05
4.03822375272521e-05
5.71949305284236e-05
3.30276024080548e-05
2.18605473223867e-05
2.70369715513822e-05
3.57170858488175e-05
1.85809100938678e-06
3.88997359821463e-06
1.55843222397301e-06
1.9792634177307e-05
3.19158087052442e-05
4.27017907894216e-05
3.91336429563492e-05
2.59083228886149e-05
3.47106765727917e-05
2.14347942940654e-05
4.45270878921734e-05
3.10175140134564e-05
4.66110400156713e-05
6.05576420481009e-05
3.039888971233e-05
2.76095433340938e-05
3.85830711070531e-05
2.47444393926371e-05
3.15546104950834e-05
7.01561214835947e-05
4.26978640375307e-05
2.00137244165322e-05
2.46873897005213e-05
3.37674314483044e-05
1.80516743897743e-05
2.53904414462821e-06
2.49059409287599e-05
-6.99904019460828e-06
3.72738643631414e-05
-7.65567794630455e-06
5.25126183984287e-06
4.01236874162104e-05
1.8013412864701e-05
2.09096966237165e-05
6.92257835526126e-05
3.13951826052769e-05
-2.56921712511413e-06
3.42995101989063e-05
4.05854752422022e-05
5.74436967100776e-05
1.40362169094158e-05
2.70569892266792e-05
1.77273033238922e-05
2.90784110341976e-05
6.15755639676287e-05
1.48877369122665e-05
3.79253283652725e-05
2.54095392768229e-05
1.18107272222059e-05
5.39165042846334e-05
3.77258690255055e-05
9.35019795957288e-06
4.54069722844395e-06
3.40093711119473e-05
2.33888679749345e-05
2.98577616077617e-05
7.09216813631559e-05
1.11851386616626e-05
3.26398232264204e-05
2.59854036421172e-05
3.54778916059865e-05
4.36758870141846e-05
3.04636553463026e-05
2.51987406113634e-05
1.46970587883295e-05
7.82682601189388e-05
2.97767088491206e-05
-1.31727593100467e-06
4.76416717804408e-05
8.11857919686746e-06
3.79235473369605e-05
3.20497480286061e-05
1.40632652212292e-05
2.41852752002318e-05
3.76625194097029e-05
3.17953863636368e-05
2.43036500603326e-05
7.41671980784382e-05
5.45787698469482e-05
6.27529658828982e-06
-6.74148793324227e-07
1.94637075616369e-05
4.6064584955102e-05
4.08621113693584e-05
6.20788344260761e-05
7.85360685428795e-05
4.82190952321417e-05
4.03701519246747e-05
4.93975650000943e-05
1.70983236857906e-05
4.14640658939425e-05
2.72987866685467e-05
1.46758670601808e-05
2.52136821938757e-05
1.53817757585189e-05
1.37573879486517e-05
1.39091750989602e-05
3.62102473029252e-05
2.89714736606574e-05
5.88144381316201e-05
-5.06682760790806e-06
8.39259766527679e-06
-7.91014669483797e-06
3.10485320290928e-05
2.40590606337162e-05
-3.33851896859567e-06
9.35971374762383e-06
3.78256470219715e-05
5.36269533409962e-05
2.60791297937409e-05
4.50584896001714e-05
2.09962790797687e-05
3.83455468580509e-05
5.38406416714983e-06
2.7587446327778e-05
3.17142545124068e-05
1.83861763253065e-05
1.87189267207777e-05
5.84813707948251e-05
8.97779420095995e-07
4.74055008552806e-05
5.49068910379202e-05
-4.02034515201652e-06
-2.77444476429896e-05
3.61861967464498e-05
-1.82607476697249e-05
3.12768560461873e-05
3.35351040732072e-05
3.12545326772091e-05
5.23791685562392e-05
2.78913401801875e-05
2.72313660190286e-05
8.57574602515073e-06
3.0955125025268e-05
3.7797340979639e-05
2.16553568536871e-05
5.9697085384783e-05
3.71715800360125e-05
2.26018424304675e-06
5.02070309351374e-05
4.52207995298208e-05
4.20299608065106e-05
2.06466302776546e-05
3.74871599007564e-05
5.05338773806693e-05
6.06933889627489e-05
2.81022629734198e-05
-9.73171355762028e-06
1.49266424700248e-05
5.19957962861678e-05
4.6205590349253e-05
1.90543316411274e-05
4.51480974146667e-05
1.85582555990177e-05
4.46727150288616e-05
4.2103075367963e-06
4.50602199180385e-05
5.26666109225004e-05
-2.66589685032721e-06
1.56593116361035e-05
5.2449035921217e-05
-1.85127857699468e-05
1.14898207958479e-05
5.29841857243286e-06
3.86179351787205e-05
6.17186944322451e-05
2.30352673730959e-05
2.60636595506639e-05
2.51943102418749e-05
6.31601784638108e-06
3.47478341135063e-05
5.30943103307357e-05
2.67887578495098e-05
2.59023243592577e-05
3.62754629871776e-05
2.38879496668591e-05
4.91161098440145e-05
4.19070127895195e-05
2.84613579175841e-05
-3.09136364261237e-06
2.5159022579909e-05
4.19087158003074e-05
3.15426888638194e-05
7.01399208396363e-05
2.53905181901685e-05
2.26262546826108e-05
2.0403475607319e-05
4.89293303249539e-05
4.27012756802977e-05
2.3753189112117e-05
2.12553281430904e-05
2.91589375590822e-05
3.70361979887002e-05
-3.05211953367136e-06
4.04037989684813e-05
1.86868710761426e-06
2.98186795378561e-05
1.92833690903055e-05
2.5038338197095e-05
2.89035435656468e-05
1.66048916568419e-05
2.94231259522116e-05
4.17708541863477e-05
3.22620757606621e-05
3.83088171701841e-05
3.18647620987571e-05
3.9922551618614e-05
1.53612577390674e-05
6.26485853584379e-05
-5.10272189899777e-07
3.48630520912913e-05
1.34526733995615e-05
2.00814203616944e-05
2.45547536231692e-05
1.62433597451644e-05
5.53226809450377e-05
1.78400509978067e-05
9.96814154357337e-06
4.13386637837247e-05
3.33597046057773e-06
2.1089793298218e-05
4.11541992921612e-05
2.57549829338901e-05
1.90427801729623e-06
1.60773170620618e-05
2.56605144575e-05
1.13329029258536e-05
4.49569622533902e-05
2.82387758485645e-05
2.6406571826935e-05
2.06466754270009e-05
5.88195054222375e-05
2.33805696504385e-05
1.86362522885033e-05
2.75965582887408e-05
1.11101231984992e-05
3.60353357517993e-05
6.66599773201989e-05
6.84549697547702e-05
7.1879097888829e-05
3.59941146542638e-05
2.76138579601923e-05
3.52865809747207e-05
5.01501973970659e-05
2.08034483180882e-05
6.59434165944991e-05
2.81345222121915e-05
5.5611588069326e-05
2.73292998629178e-05
2.24637080638802e-06
3.99157974180692e-05
3.89602839951428e-05
4.74656001595656e-05
2.64261684598917e-05
2.46053720555889e-05
4.20813684605423e-05
9.55134660633107e-06
5.77928056148176e-05
3.05379761053314e-05
6.37911702100171e-05
3.81619775041257e-05
3.02383306308697e-05
3.76790915913052e-05
4.56660436949525e-05
9.17245003299674e-06
4.0842219875001e-05
4.13265392906454e-05
5.6338520897782e-05
1.49716917122156e-05
3.81296684429453e-05
2.20807856169594e-05
4.68352972864181e-05
3.28935355267798e-05
2.47044013915384e-05
4.88654012141796e-06
1.17283168824375e-05
2.95581622443557e-05
2.34911428147785e-05
4.01475227642465e-05
1.00186689120755e-07
2.38426285630407e-05
1.92458866585398e-05
4.67784935738503e-05
1.74947217304956e-05
2.53821804279143e-05
1.82975347751622e-05
4.12918173121963e-05
1.47577321197314e-05
4.76915806148838e-05
5.06481238879246e-05
1.72579395207787e-05
2.94248407892361e-05
3.89428589303834e-05
7.17191429580784e-05
2.57692101978681e-05
2.73002211123999e-05
4.95606317895791e-05
6.18893197162066e-05
5.5328304660903e-05
4.47127693185041e-06
3.96239832224959e-05
4.51328917250726e-05
2.07608348181981e-05
5.85800386267584e-06
1.50718045923653e-05
4.78578064063465e-05
1.13093423581332e-05
4.37869605587882e-05
4.1583693197945e-05
4.64104493502491e-05
6.92421651726738e-05
3.72480805829839e-05
8.49535643225321e-06
2.32480725830532e-05
-1.10336701813399e-05
5.39464889688951e-05
4.72329079993067e-05
2.17254786808223e-05
-5.51011596389342e-06
1.83459140666178e-05
3.17626922352809e-05
2.40327690782448e-05
2.58645093519076e-05
1.14779142093843e-05
4.34595924153871e-05
3.76190500362711e-05
5.97119617024575e-05
4.14152873388917e-06
2.5869906585825e-05
3.16537535507847e-05
1.76042746657904e-05
-1.64504656990261e-06
5.65178091119437e-05
2.73288722237343e-05
4.42310494468516e-05
3.37775641364855e-05
4.07230123565499e-06
7.27055015003749e-05
1.62889168829108e-05
3.15568406190518e-05
1.23214218823387e-05
7.78289753962026e-06
-5.9035211943543e-06
3.95725052586806e-05
4.32803873531927e-05
1.47247737065064e-05
3.76886161709542e-06
9.05135570872479e-06
3.14979357607875e-05
2.29998911538349e-05
2.26240542191509e-05
3.3914183115141e-05
5.35585426324865e-05
3.35896971335978e-05
6.60441472580578e-05
2.4791726786238e-05
2.34653297035994e-05
1.62064129442182e-05
4.85203316115139e-05
5.31854856960636e-05
3.6771904836969e-05
3.55224777828149e-05
2.85637622770961e-05
1.61887673737812e-05
4.79098390241743e-05
2.58522767032043e-05
8.15303760544758e-05
-2.85266482490768e-06
4.84962890781944e-05
3.19924147133363e-05
5.53946481916702e-06
6.23604287801335e-05
5.59019079341299e-05
-3.92176947181526e-07
-7.12114305798472e-07
1.17077043449859e-05
1.74611960178967e-05
2.17374817418563e-05
5.08964297026546e-05
8.88928575404681e-07
5.39414969457986e-05
1.82140111317961e-05
3.16133627780944e-05
2.56807851581126e-05
2.17585308652241e-05
-1.90418453584233e-05
3.00676371849981e-05
4.32691369780057e-05
1.78270898657941e-05
3.6564841021573e-05
2.06501520587487e-06
5.05063139328486e-05
4.16862002550996e-05
4.4579037499989e-05
4.1345910371232e-05
2.80276182277864e-05
3.73859566295502e-05
6.43832650651876e-05
7.14834577480902e-05
2.40326673065659e-05
2.92129228826914e-05
3.07350690808506e-05
3.94116450715463e-05
1.79457052146209e-05
4.89732595883473e-05
4.78968741934371e-05
3.2851903219104e-05
4.88539363652533e-05
3.05615485972576e-05
3.3457679004596e-05
5.50617632750331e-05
5.19108914155004e-05
3.96361102824304e-05
2.37362164800535e-05
2.39048420942218e-05
1.64766462900593e-05
9.13228165073369e-05
4.40313147557709e-05
1.72333637284986e-05
4.73378626174526e-05
6.74059350616246e-05
3.10801513797528e-05
-1.22095698842589e-05
2.32624003794319e-05
2.70843191498799e-05
3.63370644884359e-05
-1.17718499368314e-05
2.36305928800169e-05
1.29352486052866e-05
9.78083478848552e-06
2.42697227852286e-06
1.94326125042303e-05
3.57730766692114e-05
1.42652443726122e-05
3.71562544638756e-05
2.59680082966136e-05
4.8204114098026e-06
2.26366984044799e-05
1.44749787460322e-05
2.44164876666365e-05
1.319448961247e-05
4.30041715155397e-05
4.61452899481488e-05
3.06294592126861e-05
6.45144064185889e-06
4.61368869307778e-05
3.96093190309688e-05
2.45776915473318e-05
6.24544329543842e-05
2.46438653704234e-05
4.31256371294097e-05
3.7661365368281e-05
4.54215265885613e-05
8.24896247702034e-05
1.59700538163923e-05
5.52730029837253e-05
3.38865080785905e-05
1.20170114520939e-05
3.84165487805626e-05
5.64096461374224e-05
5.45713087541807e-05
2.12536374115143e-05
3.96756651502864e-05
1.31824099869835e-05
1.07396952888551e-05
6.20684795104854e-05
1.37699749437047e-06
4.00305465944805e-05
2.88590412190202e-05
-7.07927151237293e-07
4.44516834418843e-05
2.94235107243573e-05
1.52538477397408e-05
4.53175921967976e-05
5.82683228783543e-05
4.27495957115302e-06
4.54466364931712e-05
2.45259724137883e-05
5.89965988852107e-05
1.67611223301072e-08
4.60448085791558e-05
7.76906896744396e-06
5.54191040493448e-05
5.91810362104287e-06
4.56841266028574e-05
7.11942095308101e-05
5.54496712777558e-05
5.95308215535363e-05
4.32834672663011e-05
1.69191648926661e-05
3.76376200979376e-05
3.3258977724348e-05
6.46962161800072e-05
2.72505795291156e-05
1.05723941878441e-05
3.20433156311535e-05
5.80616945459297e-05
4.92867080812012e-05
1.51486062210936e-05
2.9232760418911e-05
2.23386340235525e-05
1.62039927203186e-05
3.41784848177845e-05
2.10177225721526e-05
8.99591310095723e-06
1.68417485392086e-05
5.64089129699243e-06
3.79996557195874e-05
-3.59301138010813e-05
2.03456359417139e-05
1.35451114189385e-05
2.42832521562008e-05
6.0731984073753e-06
1.39456234220103e-05
1.5918461805039e-05
4.92897805376258e-05
1.57060650259575e-05
6.43413819204713e-05
3.71970599681975e-05
7.36080247332943e-06
3.23347781382585e-05
3.48659701164897e-05
1.89435868308011e-05
-9.23394323126873e-07
4.85581242623776e-05
6.98542853599305e-05
7.1388987973721e-05
5.50063926062892e-05
4.6526303577104e-05
5.02413133243063e-06
4.33378227422684e-05
1.36388499395052e-05
3.71203072424568e-05
5.72506002371836e-05
-3.90799553066807e-06
4.44663865017926e-05
4.22788623633841e-05
4.12569397392508e-05
1.24319942691054e-05
2.77543455632693e-05
5.32115776410884e-05
3.60105531618663e-05
9.83610887442483e-06
3.83276278897797e-05
1.40689894152453e-05
1.82368422533176e-05
-1.96139353008424e-05
6.92607199199219e-05
3.50581889026633e-05
2.01231218336656e-05
3.93677903886207e-05
1.59181281603081e-05
1.80184590018442e-05
1.04289000539618e-05
2.26636908945751e-05
1.78349094358645e-05
5.54247389321219e-05
2.92926750068311e-05
5.22141078927257e-05
2.84568785061014e-06
6.60433014739418e-05
4.22244835274714e-05
5.40738660131544e-05
2.05698018902384e-05
-3.979531099248e-06
-1.60012419784038e-07
3.59942288657444e-05
5.7135270267732e-05
4.07033632977865e-05
4.50337797071587e-05
1.24192099595082e-05
4.59005642066773e-05
2.37775076496773e-05
1.72508226069402e-05
4.59280049623758e-06
3.14539015222257e-05
3.10775303393394e-05
4.69479020285962e-05
2.80361653352847e-05
-1.99783361223974e-06
1.70570555027696e-05
3.24816584830944e-05
-9.49849144239327e-06
3.30419606323918e-05
-5.99528394664665e-06
1.21798347963741e-05
4.29450321884301e-05
2.72176798409243e-05
3.60408628631973e-05
3.81252517000312e-05
3.85478711216968e-05
4.92455425731329e-06
4.04002136405825e-05
5.86635053399821e-05
1.60783110005738e-05
6.66130990251512e-05
1.94504435915954e-05
4.88239557479335e-05
4.3800270242704e-05
2.03514919866553e-05
4.53528737381966e-05
3.90585158452967e-05
1.18610429317626e-05
3.04130155218201e-05
6.65549927025367e-05
5.16441047246453e-05
2.75767111457522e-05
5.89970279383226e-06
1.75133534340381e-05
4.26009962669765e-05
2.68253183003199e-05
5.57562647248631e-05
5.0287261442415e-05
5.13888214136541e-05
2.59041744923943e-05
5.15644005245699e-05
3.80568956303891e-05
6.36964281694653e-06
1.65617686408989e-06
4.89916774445945e-05
3.29220533624718e-05
2.76851701916172e-05
1.23378081777076e-05
6.65507846439503e-05
2.77057286182101e-05
5.17771582193781e-05
4.62746478968509e-05
2.26212406916743e-05
1.79364769013308e-05
6.41923668125185e-05
4.84100866963604e-05
1.48758714462411e-05
5.78575040784574e-05
5.84075512412806e-05
3.83459653742198e-06
2.3504328619929e-05
5.75090598342057e-05
2.62995052109314e-05
1.89415189375986e-05
2.04639816989799e-05
6.69939959001032e-05
4.89617533998331e-05
-6.03968036194862e-06
-7.33531020009137e-06
4.84574396557614e-05
1.56573039034836e-05
7.29771761539285e-06
2.70456939003112e-05
3.14900549099252e-05
4.65655016546836e-05
2.1786867958877e-05
2.35819141149917e-05
2.22526149562994e-05
3.69178291623154e-05
5.39836683228655e-05
-1.0755404613228e-05
4.17943002741496e-05
4.31297190715634e-06
3.52343168002942e-05
1.81724228012997e-05
-1.47849250029399e-05
2.0893788987406e-05
6.01959035918557e-05
5.43657047627734e-05
4.94627915286794e-05
4.58206119178904e-05
1.5128008244785e-05
3.60829479554815e-05
3.35556382811307e-05
5.09908142294926e-05
3.12296970889352e-05
5.4196889696762e-05
2.12622248363063e-05
2.18528373182215e-05
4.77512058663182e-05
2.47504920001483e-05
-4.41362792505608e-06
2.93158331576128e-05
4.6497617554263e-05
4.91258297299969e-05
2.88123377078567e-05
3.25660127697229e-05
7.60782115594908e-06
3.8177374849341e-05
3.40475511505158e-05
2.97739134005397e-05
3.0163176840703e-05
4.3463232768889e-05
6.92867890042134e-06
4.7005082138016e-05
1.55414749408492e-05
1.90125073795902e-05
5.01057681778412e-05
1.0404403480593e-05
2.42807518232842e-05
2.93377120693698e-05
3.89588580919389e-05
4.7490964442047e-06
4.28890045323063e-05
2.66413613774701e-05
2.23109353565831e-05
4.96399170419566e-05
5.54855335905698e-05
3.01504277196032e-05
3.06157172599603e-05
2.55402535670171e-05
1.92321066996399e-05
