# Supplementary material for: Research on computational propagation and identification of mine microseismic signals based on deep learning
Source: PLoS One. 2025 Oct 22;20(10):e0334641. doi: 10.1371/journal.pone.0334641 (PMC12543183; doi:10.1371/journal.pone.0334641)
Supplement: S4 Data — (ZIP) [file pone.0334641.s004.zip › 000100700001521.xlsx_0.txt_24.txt.txt]

5.24748195934683e-05
-7.10346924707017e-06
3.78144642261795e-05
1.86299549102837e-05
4.33532226024215e-05
4.09427454109192e-05
3.18919931392759e-05
-1.78181287479214e-06
2.02725812006105e-05
2.00611931820687e-05
3.64185745929474e-05
5.18252872952554e-05
1.07346002569709e-05
2.36217649219659e-05
7.20945456860435e-06
-5.44830622980689e-06
1.29841307915289e-05
2.56001701864349e-05
8.57272243062326e-06
5.86172420949358e-06
1.08804590602609e-05
5.51289075466599e-06
1.35954367995348e-06
1.7812043704007e-05
3.93437120928514e-05
1.07684360537055e-05
2.29149611644725e-05
4.55739284920303e-05
2.9435822623757e-05
9.67951338878447e-06
2.58533326019373e-05
2.04409215596655e-05
2.8965412013688e-05
3.4233644895691e-05
1.60982610881631e-05
5.35469354635788e-05
7.44476320499439e-05
4.99612257459614e-05
4.81128243231661e-05
7.03858792291814e-05
5.97168449965653e-05
3.11701440207008e-05
3.41393152722493e-05
5.08555497096125e-05
3.22488262248775e-05
3.56366936353228e-05
3.31833476514068e-05
6.60707249604266e-05
7.04711538892727e-05
4.90812094065286e-05
5.44346223434694e-05
1.71225873220431e-05
3.78643291446048e-05
2.54950428421583e-05
4.53881259572105e-05
4.37811411054743e-06
9.4504726708247e-06
8.6525332906286e-05
4.60329225714868e-05
3.08320544356708e-05
3.43114990626204e-05
4.40640344360617e-05
1.20725330857775e-05
2.54147857090097e-05
6.9087030367499e-06
2.79032395555606e-05
2.03325459954445e-05
1.50588880692235e-05
5.21762729397749e-05
-1.03874174217007e-05
2.48664468352862e-05
3.27450117794636e-05
6.03046488978647e-05
2.61361025577731e-05
2.70942290671331e-06
3.40670197868404e-05
2.79118328848965e-05
2.17687460685676e-05
2.35352019297542e-05
5.88148766763553e-05
4.45056804295456e-05
4.37201530099568e-05
3.02089734572315e-05
1.15580698093994e-05
2.00931387499635e-05
4.77890405396608e-05
2.86391930207778e-05
6.68945458433153e-05
3.3621848546878e-05
4.81643859604951e-05
4.40832526945859e-05
5.88546395505707e-06
3.96970321616891e-05
3.77210811255967e-06
2.45097273305268e-05
2.77367464045908e-05
4.64010183754104e-05
3.63553044267336e-05
1.72934134802731e-05
2.60101771261361e-05
1.75353883643473e-05
4.19201893333685e-05
6.57106300828931e-06
3.38333376290059e-05
4.32233023555712e-05
1.1941936227064e-05
1.55833602475632e-05
3.37931943610315e-05
5.95713993448565e-05
4.40411746474927e-05
4.41965905047723e-05
7.36800876787235e-06
5.84095138403195e-05
1.35281811519625e-05
1.879208469993e-05
1.33155152447342e-05
1.7887418007089e-05
3.41170353271169e-05
4.81131084189427e-05
3.29832742673518e-05
3.17456803142495e-05
1.83225763041472e-05
3.44136443560183e-05
4.03729713824486e-05
3.31527480090652e-05
1.80272161199407e-05
2.21250873726505e-05
1.89565806067241e-05
2.356488392422e-05
1.39505778813521e-05
1.47513417737283e-05
1.88519489419873e-05
4.16221899561337e-05
1.42222006500856e-05
3.42814063827371e-05
3.72129160002192e-05
5.69513594059691e-07
2.34848027344626e-05
5.86678208428711e-06
-9.61989226588308e-06
2.58538569958862e-05
4.33955946150977e-05
4.42271411216991e-05
2.60220849696589e-05
3.24653238576199e-05
1.29507401487352e-05
6.41290978887344e-05
-1.71502814396323e-06
5.22504569022895e-05
1.92082825487652e-05
1.3479366012366e-05
5.54281912699452e-05
8.00688988911009e-06
4.3836603604259e-05
4.41334859160969e-05
3.07571911834877e-05
-3.21748709382698e-06
3.37971391501109e-05
3.89092447875767e-05
2.86021706428757e-05
4.86248334600696e-05
5.87116095337253e-05
9.23436700573129e-06
-1.39945361310301e-05
4.13109228870133e-05
3.93167150834209e-05
5.40230712377303e-05
1.79425378689871e-05
4.78565338847102e-05
1.90904308454765e-05
3.50578964653844e-05
3.69565979778198e-05
3.92031887858633e-05
2.8273136573264e-05
-4.51468604073327e-06
4.73905830636887e-05
2.38163411356438e-05
1.86490377272558e-05
2.62798375244749e-05
3.38175087203761e-05
4.45839194738587e-05
3.03655399746693e-05
1.61309425852202e-05
1.55149091465349e-05
4.34683007042429e-05
4.4144734970848e-05
2.80246159429767e-05
3.07707383551711e-05
1.21379458064095e-05
3.47283416448782e-05
3.91435739586113e-05
5.15245599981638e-05
6.39827940587666e-05
5.26379804288682e-05
5.34747086031286e-05
2.40624836010473e-05
3.36856931836084e-05
3.81323343112518e-05
4.47276049595265e-05
8.37741626475797e-06
3.93695031582505e-05
5.24980350631925e-05
4.36122550733307e-05
5.31067734960981e-05
4.97890850118842e-05
5.10969588038134e-05
6.58054103622098e-05
4.50966426411102e-06
3.97655716006501e-05
3.41375644151771e-05
2.3995767038789e-05
2.44607023148667e-05
2.26337696914085e-05
-2.96393492968106e-06
3.7548922693419e-05
1.86783355545932e-07
3.19287830506713e-05
3.13407857529649e-05
3.3313303047269e-05
1.52165987471365e-05
9.01008817021821e-06
4.80891728584059e-05
4.44539423409864e-05
4.83425864448761e-05
3.95141424019891e-05
4.42080622696097e-06
2.42581942657327e-05
2.31030554848599e-05
2.15623024562323e-05
1.77741680283208e-05
4.81419985021723e-06
3.02417203045562e-05
4.9770977788291e-05
1.82927811831391e-07
2.43549553434701e-05
2.41278783260963e-05
3.02660757609051e-05
5.51177077228449e-05
4.48401658341708e-05
4.49866764062744e-05
3.92455506308397e-05
4.85397194709685e-05
2.87371328382037e-05
3.24673893674942e-05
4.66124314754372e-05
2.53566486539053e-05
1.90111419116541e-05
5.45768336136634e-05
7.78739440656313e-05
5.45036763298042e-05
7.02395461781435e-06
1.83203212526279e-05
3.72121264088663e-05
5.15011367267473e-05
3.506091174897e-05
4.44506284824952e-05
1.23444362357849e-05
3.8806133834316e-05
3.47751402768109e-06
4.85636063549737e-05
1.88207772949293e-05
3.5973487206946e-05
8.91108587501974e-06
3.50917930540157e-05
5.78507103704595e-05
1.46701260687027e-05
3.56895026450762e-06
3.57985088811005e-05
2.83276405778781e-05
4.25564377284227e-05
5.85803411641357e-05
2.33095580382873e-05
4.00430628402363e-05
5.11053777987787e-05
4.61244089603357e-05
1.14214434727675e-05
4.82531392904066e-05
3.00367238458239e-05
5.09115114747064e-05
3.47013802829307e-05
5.41063075869951e-05
4.39416604691437e-05
5.77836078295261e-05
4.21131402824992e-05
5.44073755152282e-05
5.08313236138545e-05
4.3413444195824e-05
4.05933695018852e-05
1.63847100323971e-05
7.69816391697908e-05
5.90829478779023e-05
5.72865695906579e-05
2.85802051717994e-05
6.28751352521314e-05
4.71442818293803e-05
2.27421799756072e-05
2.79684914835469e-05
1.55981469813794e-05
4.40661342052574e-06
4.06554145054198e-05
8.10915930013002e-06
1.02458308652728e-05
5.63270753469824e-05
2.61311220149234e-05
1.22058801016644e-05
5.30269511547459e-05
4.68605245333176e-05
5.51389416801819e-05
2.61042745633876e-05
4.02027738504936e-05
9.6588998194482e-06
-1.5492807887238e-06
2.4221957209191e-05
6.47735186389183e-06
4.13767200653919e-05
7.26620558051578e-06
2.02196322785262e-05
2.61396413670607e-05
1.40823034005423e-05
4.49585460276025e-05
2.20964715178289e-05
6.24516310166304e-05
4.17578554018936e-05
1.99352781744041e-05
4.83467562702861e-05
2.96942372987636e-05
-5.98271907004642e-06
1.45197886785425e-05
5.20026017353275e-05
2.81353752968874e-05
-2.79600885583507e-07
5.42709981703342e-05
4.75368142682068e-05
7.66317912339493e-05
1.55416589792096e-05
6.60386929011534e-05
3.39412579539237e-05
3.64901915713414e-05
3.26851918091874e-06
1.3877762040733e-05
2.56352695966066e-05
3.61384894137507e-05
1.11822640685935e-05
3.51482719035473e-05
9.01896905790151e-06
9.11715290770179e-06
1.70968851202075e-05
1.23465308022374e-05
-8.63761823802334e-07
1.44579094460902e-05
3.06525019142055e-05
5.53331780812523e-05
5.62620274568927e-06
5.49898369368306e-05
2.21252289864172e-05
1.30961973408065e-05
2.42678901259111e-05
2.15119989039609e-05
-7.90888142137312e-06
3.23694190898853e-05
2.63278490418069e-05
2.94686960468177e-05
1.70818162463505e-05
4.22138792658245e-05
2.78654670980633e-05
2.48271138775591e-05
9.4562082569703e-06
5.27954813503744e-05
4.52491389445695e-05
4.58110992015278e-05
3.6541905438362e-06
3.82699900555266e-06
2.55848087278096e-05
2.5372225481687e-05
3.05698401146066e-05
3.53136116912233e-05
6.2218938148347e-05
1.71140473950344e-05
4.78925560251805e-05
2.41798572943629e-05
5.01252475597108e-05
3.17970964508675e-05
1.30449829376353e-05
4.76508633797362e-05
4.53257805393727e-05
3.25973618136753e-05
3.62358663690332e-05
3.17006441902482e-05
4.91745833940704e-05
2.8813489290462e-05
1.50513328343622e-05
2.25087684305983e-05
4.69164483587025e-05
5.3519134436016e-05
2.1763143947287e-05
3.11047496560847e-06
-1.57469620288875e-06
-2.18923314817583e-06
5.39783930899938e-05
1.9407815731885e-05
3.89087309089525e-05
1.41875956672002e-05
3.48904798224829e-05
-8.56324007796863e-07
2.32563933083495e-05
3.32520764162197e-05
2.72041387391962e-05
5.200417276835e-05
1.55181653981593e-05
2.18744953341347e-05
2.3851099943623e-05
2.22101783454689e-05
2.15716977784496e-05
-3.88757702650493e-05
4.0271434163499e-05
3.73319746397467e-05
3.68388120340491e-05
5.24299043404657e-05
2.05341251261101e-05
-1.55084235704357e-05
2.11868586769143e-05
4.21098085968928e-05
1.40955982253454e-05
1.98403147767845e-05
3.76969108218377e-05
5.98518894137293e-05
3.61488935431961e-05
3.4987345886952e-05
6.23991435672066e-06
2.15516006374719e-05
1.47683151598566e-05
9.18740053418954e-06
3.46459841141426e-05
3.26461645472185e-05
3.96189851464521e-05
3.71910128265849e-05
2.66678195030725e-05
5.27446231443034e-05
2.91380937350112e-05
2.27974900848867e-05
4.42053177968903e-05
8.53224540791979e-06
6.24257400240837e-05
4.38281263702755e-05
1.63061244717022e-05
2.84332877953033e-05
4.98320206693532e-05
4.50815398411296e-05
2.29082749665285e-05
6.38592459262801e-05
3.1357283770701e-05
4.40046836203155e-05
8.03029385586773e-05
3.27972717244248e-05
9.81770152674264e-06
3.8442418437285e-05
2.45465130214036e-05
3.07966337203599e-05
4.13636404797703e-05
-2.68905310730547e-07
2.29319589619704e-05
4.27174884152674e-05
6.75638548574368e-06
2.3220505119848e-05
8.75292179486446e-06
3.09191066799847e-05
2.20717957579125e-05
4.40042933204609e-05
1.7195849572917e-06
4.45135947135509e-05
2.2362684287187e-05
2.26828441886672e-05
4.7814843386673e-05
4.38537961307223e-05
1.29308735756643e-05
-3.20812682979834e-05
2.84507020355742e-05
5.75648010725031e-06
1.88331078649016e-05
3.06986506998102e-05
3.85463953911542e-05
1.61225723840553e-05
1.80240027145316e-05
2.29518907171544e-05
5.02276146050909e-05
5.37984897055686e-06
1.6358344086092e-05
2.39998936267065e-05
1.25062123360262e-05
6.5489450685407e-05
2.69902253834504e-05
5.08193258858247e-06
2.99370838316634e-05
1.64388668555837e-05
9.30358863204508e-06
2.22622938336308e-05
6.05147110833085e-05
2.97438227796034e-05
5.64554347424345e-05
1.44111125348521e-05
1.65582577005293e-06
5.23009117380597e-05
4.0478136903737e-05
3.71655348928951e-05
3.55333729501981e-05
2.02058226165817e-05
5.57691410853285e-05
3.88798534782567e-05
1.93378976059214e-05
5.40337031020067e-05
1.80945769550214e-05
7.62440334148178e-05
6.1386197051483e-05
4.71598110907348e-05
-6.96488332848098e-06
2.84070592998532e-05
3.64249696983254e-05
2.34784763210964e-05
7.14715305797596e-06
5.73145002826494e-06
-2.48779049876953e-05
-1.29426588396329e-05
3.5588969293437e-05
3.05930183745409e-05
1.12562312585026e-05
3.49718793838339e-05
3.96084536502167e-05
5.82068669351057e-05
7.00557550328786e-05
3.45322530665591e-05
2.85598213723615e-05
5.51309535647612e-06
-1.11239565000929e-05
3.11457829669698e-05
2.7656194359052e-05
1.59060680703266e-05
3.30758342581135e-05
8.46822991348377e-06
1.20209710195702e-05
5.46299928170796e-05
5.41415652470008e-05
4.4177432892606e-05
7.67187366392865e-06
-7.25269109871565e-06
2.15721791383307e-05
2.24365378013665e-05
3.74754034089111e-05
3.15288733162006e-05
5.38254729831744e-05
-5.33670791210866e-06
3.92846098692947e-05
1.75780203533655e-05
-9.79347995602744e-06
3.64689193368475e-05
5.2280751491611e-05
5.97393395904241e-05
-1.08126794346146e-05
-2.1196105906186e-06
5.29684296622865e-05
5.22449168257817e-05
4.23587665835055e-06
4.00543331907863e-05
1.76426309908272e-05
4.73665843627259e-05
1.20188815360598e-05
2.08430624088285e-05
-1.17071307888832e-06
5.05098216382511e-05
1.57018269730854e-05
4.60521974960314e-05
-1.02903880195318e-05
3.5718876661394e-05
3.29133470853536e-05
3.32519443032636e-05
3.69193177301164e-05
1.22459555367425e-05
2.54414335781786e-05
1.9491389405097e-05
-1.33379043561004e-06
6.86180123484202e-05
4.92225187283057e-05
3.30913806286e-05
2.97552377950033e-05
3.26882279208149e-05
3.87544441880156e-05
5.78806965888049e-05
2.53564639299989e-05
3.37325168521701e-05
2.66361958660666e-05
1.13455847286979e-05
3.23678283486029e-05
3.77442399130288e-05
3.18254506991704e-05
4.26305791488931e-06
6.29324439895984e-06
3.23538959781811e-05
3.20567163772746e-05
2.58034670468409e-05
3.65663841188535e-05
1.69316752976268e-05
2.45445843186971e-05
3.50439079824586e-05
3.28929965070676e-05
-3.44304783174098e-06
3.98787886823793e-05
2.60163131257427e-05
2.31901511536416e-05
2.36321104853947e-05
-2.30241512806188e-05
8.43829344323297e-06
5.50122542736949e-05
5.11994513819248e-05
8.50071421145437e-06
3.72408805249711e-05
1.30731355641745e-05
1.05362540278551e-06
3.26686739546366e-05
3.7500939278358e-05
2.69635264375608e-05
1.79289356399576e-05
3.1430690561457e-05
4.74968098878389e-05
1.74213728201229e-05
4.32256606683817e-05
3.85607113797089e-06
3.87130891136051e-05
4.20714808699275e-05
4.58138106254467e-05
1.60284797503962e-05
4.86335926909492e-05
3.60402283317295e-05
1.96683794503416e-05
3.24943499501401e-05
4.92171896781389e-05
3.66085851242039e-05
2.29838351485156e-05
4.62381966452548e-05
7.16641297578351e-06
3.12813511762298e-05
4.906792963484e-05
2.07478077785034e-05
4.98705758182785e-05
1.70398102070501e-05
-4.31586542124403e-07
2.19808966954209e-05
-6.94139842618944e-06
1.52618023345177e-06
8.49088766334158e-06
3.96752841904392e-05
3.73191279876119e-05
5.37573006743693e-06
4.88783217665277e-05
2.9126363091311e-05
-1.41344959908705e-07
7.30064693046898e-05
4.99794625887184e-05
6.01288063180298e-05
5.12199486879476e-05
4.3875163858688e-05
2.94334096997491e-05
4.10659511714648e-05
2.98623762392988e-05
1.73484875628973e-05
2.68583100485016e-05
3.95323555535003e-05
3.9060762361963e-05
2.2467434382375e-05
3.58835343823995e-05
1.88929933001095e-05
5.81934537207492e-05
5.06178088000326e-05
3.74484322829615e-05
4.58334106452389e-05
3.74384056715582e-05
5.61937041033546e-05
3.3578153174065e-05
5.2133250939388e-05
3.70798702336521e-05
2.44593063673269e-05
3.59702447039947e-05
4.3876506838437e-05
5.34222567549626e-05
3.28043447734542e-05
4.98394098441732e-05
1.97665705193757e-05
5.27482012154764e-05
3.92009211020066e-05
7.18813001013244e-06
2.21424409195782e-05
3.33163535786223e-08
4.60005568965044e-07
1.92977959184194e-05
1.23787443334378e-05
3.59387769378795e-05
-1.21432295608756e-06
-2.51730173227848e-06
3.9922450300325e-05
7.65568881773889e-06
3.63935260361967e-05
1.39652930201289e-05
2.11995308647417e-05
4.94980669150385e-05
8.61695245501867e-05
3.77872348754061e-05
6.42016212851093e-05
1.79811964209228e-05
1.79606375432796e-05
5.14807764788821e-05
6.64928904726634e-06
4.63945202408609e-05
1.27548735685067e-05
2.24912349085335e-05
3.05238935153882e-05
1.81101508185628e-05
4.49296392809845e-05
4.02435056479834e-05
2.98371162234143e-05
3.24143764312513e-05
3.99047147143202e-05
2.18956245630011e-06
4.96604144835146e-06
1.62845359675283e-05
6.07324932865863e-06
2.0404424145797e-05
1.40845125362808e-05
1.85945665650916e-05
3.10486997006593e-05
1.41683606542948e-05
3.31718119789257e-05
1.32062675980707e-05
2.71910328686468e-05
7.43955083841563e-05
2.3540896745842e-05
2.9419434890907e-05
4.65566639882437e-05
1.58190242313104e-05
4.5345321060847e-05
4.56127303616152e-05
3.96473604094841e-05
2.32551361357639e-05
4.51061989528465e-05
3.25958899277993e-05
1.4274496497523e-05
3.17095738781024e-05
3.17309517566291e-06
3.67263754493351e-05
3.57795513761762e-05
2.84003516316658e-05
3.25250136724099e-05
3.02862480779389e-05
5.31207111749199e-05
4.00376786770615e-05
3.67798472987285e-05
1.1850280080058e-05
1.86268836361444e-05
5.42521128070977e-05
3.30195591627545e-05
1.16518838954067e-05
1.13028140514711e-05
-2.61672014926778e-05
2.32107030531851e-05
2.00992629219667e-05
8.48353878945708e-07
2.07160496465688e-05
5.63813083879418e-05
4.79820367723853e-05
3.40726296533933e-05
3.32110481689314e-05
3.16497690450927e-05
6.1758544182999e-05
-2.77944517169872e-06
5.30373114361315e-05
6.50760261583151e-05
2.76396152195857e-05
9.89972176829839e-06
4.01419649593177e-05
6.68798935384248e-05
4.45533536302554e-05
4.75543139684227e-05
4.40577517739356e-05
4.39754685262346e-05
4.30823945933138e-05
5.33238882321043e-05
1.6281308914321e-05
3.11232618939252e-05
3.24866491055303e-05
3.08157509757267e-05
3.63650340057735e-05
2.27243417849571e-05
4.7822735486806e-05
4.20369744159471e-05
2.73603858486335e-06
2.3131037738905e-05
8.03192775434652e-05
2.07923382199087e-05
2.12806138367271e-05
1.88634869853974e-05
4.80796537166901e-05
3.48203388117684e-05
3.48939839115503e-05
4.3060823126099e-05
-5.28456792086936e-07
2.18732137403709e-05
8.60236838953752e-06
-1.30113210762407e-07
1.04409770000605e-05
1.73072540739292e-05
3.64383896102804e-05
2.02867629065228e-05
2.23544005529453e-05
1.561779175386e-05
2.99835794790641e-05
4.74500883557191e-05
5.05217632692437e-05
1.44773609763066e-05
5.81165941107557e-05
3.32638920008107e-05
3.35368700944333e-05
1.39605932948088e-05
7.68125174614391e-07
3.23758627384673e-05
4.90615406187231e-05
3.64489078030601e-05
3.55735761225556e-05
3.13839640500941e-05
4.41054939694681e-05
3.95257480941412e-05
3.5355401169329e-05
6.74142669556239e-05
4.61310416171272e-05
3.33861298460268e-05
3.87881864699665e-05
3.91417088606624e-05
2.96846379703242e-05
4.41501195057112e-05
4.78072756521275e-05
3.06970116670306e-05
3.48636714781851e-05
1.87715188651498e-05
1.23076311407013e-05
5.83102602475823e-05
6.82093734268442e-06
1.55121718541016e-05
5.44010520219157e-05
1.72966519379848e-05
1.72809098224732e-05
4.08936661793823e-05
6.53691514133439e-06
-4.77064149989243e-06
1.78222612983048e-05
-1.31223646256963e-06
3.92966118680008e-05
1.31180006527384e-05
1.00261718972505e-05
5.16543056465839e-06
3.81284838608611e-05
2.11953579870594e-05
-7.58929607163491e-06
2.54785287645838e-05
4.82969217898939e-05
1.8362017876162e-05
2.04808916296187e-05
2.73763602692709e-05
-2.06815407513427e-06
1.62679362369221e-05
-1.53645238463527e-05
4.22084438018707e-05
1.99210515529805e-05
3.68147297614089e-05
-1.08894461098404e-05
1.47455400417306e-05
1.78498516542219e-05
1.4904364252194e-05
5.07075933272685e-05
4.07226370532983e-05
5.6328749370966e-05
2.81748954537085e-06
6.06847693005451e-05
5.98878944772852e-05
7.09918698398938e-05
5.15971696745812e-05
2.77788749611053e-05
3.17985878626727e-05
5.00563246654665e-05
-6.39638431806059e-06
6.8867907990953e-05
1.93090327610554e-05
3.33308819868273e-05
3.94343993790022e-05
2.21716516661718e-05
4.67175702662343e-05
7.43805602721681e-06
3.97451838123878e-05
2.2650310532754e-05
2.40274349374662e-05
2.51529449236578e-06
3.77679657407338e-05
1.206274616207e-05
1.94486120191676e-05
2.54515480582966e-05
1.44743862214543e-05
1.25425378480356e-05
8.16362842734551e-06
7.57882172729613e-06
2.7525086417428e-05
3.68651038378641e-05
4.1065486584058e-05
6.40067602009283e-06
5.30127643245766e-05
5.0458110736414e-05
-7.95259593683086e-06
2.69333373896845e-05
4.3772977313916e-05
3.21974422485483e-05
2.87512353578498e-05
3.67752208448335e-05
3.25543347230129e-05
4.95352099097446e-05
3.90206582736638e-05
3.85522804582322e-05
2.73015402217583e-05
2.94798271875106e-05
3.13860135343356e-05
3.36535272568956e-05
2.83671274264574e-05
2.76882307785939e-05
5.68820601499006e-05
5.52819655933371e-05
3.5276382717638e-05
3.06723524100216e-05
3.49329670006409e-05
4.54761826972073e-05
4.62738295403742e-05
3.23297914871331e-05
3.03481357294003e-05
3.61930606589903e-05
1.78423832300707e-05
8.56656179781237e-05
1.6231498995198e-05
4.16160503546849e-05
-3.53651262772088e-06
2.54311111115887e-05
2.28056572136059e-05
2.81113078875568e-05
1.08158381530271e-05
1.44753709306643e-06
1.5105869102385e-05
6.94343655412432e-06
3.13077890923796e-05
3.13599228992735e-05
2.59151236986753e-05
-1.10111449774415e-05
3.11004759519645e-05
2.15508987365699e-05
2.47158285245336e-05
3.05827446284956e-05
2.48940374111891e-05
-5.79805542405825e-06
3.56608388984692e-05
3.85032875337289e-05
1.52061392396389e-05
3.61777189356973e-05
2.72398192626185e-05
1.91328524621589e-05
3.05330465876441e-05
1.98939539314289e-05
3.87560891906594e-05
6.8423719505603e-05
3.10501583259083e-05
5.94687253056037e-05
4.87728572282155e-05
4.92627851816451e-05
9.31361315873691e-06
2.4150881224939e-05
4.99947089028372e-05
3.05085757466003e-05
6.3804379799773e-05
3.41448229614228e-05
3.93006922024299e-05
1.90847540241609e-05
3.2504371504835e-05
2.95606862993297e-05
2.24513882502178e-05
2.17462911165332e-05
4.20139498253445e-05
6.37742897700088e-06
5.17529835689975e-05
2.7149748965723e-05
-9.87555065253282e-06
-1.08133514768557e-05
3.1262165132227e-05
-4.69432601045624e-06
-3.5745331954277e-06
5.78465805782396e-06
2.2271441266407e-05
4.98112169610171e-06
4.22334271751948e-05
3.09293494407074e-05
4.48286897926659e-05
3.1990531263374e-05
4.55083341890157e-05
2.10078386512952e-05
4.52481499289747e-05
1.73448485342968e-06
6.01104522596492e-05
5.06524477513545e-05
4.15515259284903e-05
1.24610882994378e-05
-2.06549082172037e-05
4.07611755123342e-05
3.69768256283506e-05
1.87042945142115e-05
3.53379841776824e-05
2.74031032748353e-05
5.89053859125928e-05
4.53079830874816e-05
1.93971092654848e-05
2.89388315804303e-05
2.34522417373927e-05
9.1927404448406e-06
1.07206721803716e-05
1.02242394996813e-05
5.0449865688152e-05
2.20180973500957e-05
3.28029581085015e-05
6.19480531374421e-06
3.74880765224997e-05
1.28113740048873e-05
1.00172604133742e-06
4.25663502480211e-06
3.0891075105382e-06
3.33369614419688e-05
1.41312436074182e-06
2.87542851989172e-05
-8.72338953434935e-06
5.04642549898647e-05
4.58667857811649e-05
3.52465392750475e-05
2.14015545859516e-05
2.73246330121951e-05
2.10960521678543e-05
4.03695203444799e-05
5.08942138252226e-05
3.2881241066492e-05
3.56740455160151e-05
2.61418650246643e-05
2.56390343976819e-06
1.22149667992942e-06
2.73451968413677e-05
4.58041783063633e-05
4.04190180735428e-05
4.21270189993568e-05
2.40770370245513e-05
4.13100391325458e-05
3.2543594100446e-05
4.6854091568221e-05
6.5696832023881e-05
4.68355552616817e-05
2.83404715474196e-05
2.20038205681213e-05
6.72612698440577e-06
2.77452706283473e-05
2.04375032783497e-05
1.07184192827849e-05
1.65506155010281e-05
3.95947351020839e-05
2.52350152013643e-05
2.59888750528384e-05
4.24143791095057e-05
1.56010547723226e-05
5.08658306090379e-05
5.10618005105563e-05
3.3536408407476e-05
3.168797296011e-05
4.14396826393695e-05
3.93235977803907e-05
3.59695503295891e-05
5.67324105411692e-05
1.65692830506045e-05
1.17228782675635e-05
3.76745993665652e-05
-2.09328776796046e-06
3.86764763392338e-05
-1.18314979805993e-05
2.06715658370098e-05
1.62226790230247e-05
1.28015795385563e-05
1.20638950313057e-05
-3.82038597597704e-06
1.89546809531276e-05
5.82237657674558e-05
1.38351554635629e-05
5.47226872486549e-05
2.91702107114649e-05
3.07804198500008e-05
-2.86778987387514e-06
2.13506647448338e-05
3.80021743288523e-06
1.80018321043567e-05
4.5334789320865e-05
6.10902581042239e-05
6.54607961617172e-05
2.90733762614253e-05
2.7699218371815e-05
3.6448995030911e-05
4.22921662077856e-05
5.16173679879038e-05
3.30961795673333e-05
3.48792725185963e-05
4.57367950404251e-05
3.01984406736719e-05
6.41454242907319e-05
5.8289698569225e-05
2.61021572268559e-05
7.90002767001148e-05
3.08847545149277e-05
4.44325935800583e-05
1.18432366362061e-05
1.42887310208006e-05
1.87511971600253e-05
1.94629304747077e-05
4.27987341350854e-05
2.4044067205247e-05
4.70714507164444e-06
2.14815821112433e-05
1.9582937396724e-05
1.81822585137911e-05
3.36787119961904e-05
2.70152558706756e-05
2.28346870988711e-05
2.88717875999887e-05
-3.40624568240348e-06
2.11322584999975e-05
2.75226516381644e-05
3.44450081102455e-05
4.42781967077867e-05
-2.93391245923849e-06
4.01146633902172e-05
4.21837513649219e-05
2.4172260953106e-05
6.29969857196115e-06
8.9383645838224e-06
3.30919775999562e-05
6.05261285163886e-05
3.98085211186011e-05
2.64666861721486e-05
2.75998843033944e-05
2.98825238006757e-05
6.2412339221903e-05
3.29682745068416e-05
4.9922962621803e-05
3.02829406170084e-05
3.24261622741966e-05
4.99800775290378e-05
1.92305601919536e-05
1.89642038206497e-05
4.75890973748312e-05
4.45507358652569e-05
2.8967568361288e-05
3.31489994827545e-05
1.45069736637333e-05
6.55777795556104e-05
1.71206471488962e-05
7.36795584921071e-05
1.53361627426069e-05
1.87971775747932e-05
3.70739279592603e-05
4.18147540397479e-05
1.39424922388252e-05
1.78322536401929e-05
1.51051277495285e-05
6.49766956857422e-06
1.65359283667318e-05
6.20812122522354e-05
2.03800463188447e-05
2.23866242104367e-05
2.17357660930054e-05
2.82148416039048e-05
5.31302867822133e-05
1.81156533388155e-05
3.00448507353103e-05
5.01305550115214e-05
3.82157203467859e-05
-1.01511216505814e-05
3.37028965420914e-05
2.25019684687396e-05
-1.56116734983536e-05
1.53156611965759e-05
3.86298393477566e-05
1.24246743113788e-05
2.93030512165321e-05
3.78015171367447e-05
2.67592819313326e-05
3.92800105784393e-05
8.85395880022354e-06
1.56979392168495e-05
5.06661709418822e-05
3.67080027390934e-05
2.90310992842555e-05
5.61140950275857e-05
3.08342297379417e-05
1.26630663502065e-05
5.39352019842152e-05
3.36741860856833e-05
3.42086726225546e-05
1.29375770529361e-05
3.49314180938199e-05
-1.31724254620199e-05
5.49566252259894e-05
5.56507937937112e-05
2.03832907392892e-05
3.78812015308414e-05
1.64957051867118e-05
3.17689865795855e-05
6.5263655079356e-05
2.80615839948816e-05
2.79430236001602e-05
-1.15943312025879e-05
1.68607378033459e-05
1.54801886797479e-05
7.00548271777917e-06
3.09556381701939e-05
3.55242380726923e-06
2.45409437941972e-05
3.08138125093806e-05
2.37440546290457e-06
3.63786529399533e-05
3.95194882283181e-05
4.22217618349275e-05
1.81867303110947e-05
4.14285107889536e-05
3.14165343426634e-05
1.39293196634466e-06
1.75501366618935e-05
9.48492256612974e-06
5.35003058241529e-05
2.15318817192062e-05
3.50867741646386e-05
1.64186925577441e-05
3.07949682480976e-05
-1.1996296606192e-06
7.259434385574e-05
4.01119519479343e-05
3.52377043529765e-05
4.06032849520823e-05
6.80450938479265e-05
3.89593631589861e-05
1.26655071752923e-05
3.99732533732386e-05
4.55488509729334e-05
5.88062953563308e-05
1.29035525341695e-05
4.81732851079806e-05
3.80602766532318e-05
4.17146805363631e-05
7.81201897402494e-05
3.8403363320431e-05
2.8168869497177e-05
1.83987696486758e-05
2.90382348885099e-05
4.21191825410558e-05
-6.4449801897354e-06
9.9513880051831e-06
1.99607933942751e-05
4.08463428977458e-05
3.68262381136843e-05
3.25452480166258e-05
2.17480390503192e-05
2.56566047100934e-05
2.6394679604407e-05
-7.62381520772656e-06
1.95152167323619e-05
1.11978469628413e-07
1.23075036854466e-05
2.93909135751634e-05
2.22655113870016e-05
1.75634652834908e-05
5.31873139436259e-05
4.62266834684694e-05
1.97294609368214e-05
1.61642730074714e-05
3.24816096667057e-05
3.71148944428026e-05
3.97263073645842e-05
1.89427607973591e-05
4.81898182429678e-05
2.23133292648952e-05
1.90558022085851e-05
5.49956883617066e-05
4.81316560664045e-05
5.30922038807896e-05
2.87613176491606e-05
4.37573084417262e-05
3.46195181480341e-05
3.89303493567081e-05
4.60014059961088e-05
2.87000617098666e-05
4.53304892669727e-05
2.8567466945997e-05
4.7638213883773e-05
9.40671014380284e-06
4.17246595801003e-05
1.00293935615223e-05
3.69991953948823e-05
1.66297622105042e-05
2.98646062034659e-05
7.53542406950407e-06
3.92306251213739e-05
4.44236294922499e-05
2.96436430278496e-05
4.19021497627044e-05
5.32467806355194e-05
2.39253733488838e-05
3.46634691298894e-05
1.39257099140176e-05
3.13680158114887e-05
3.79258941881267e-05
4.22902430268489e-05
2.77866705444734e-05
7.51449497213086e-05
1.78403159513516e-05
6.28661115858042e-06
3.46110913957998e-05
2.62457920030786e-05
7.53914706968064e-06
5.98010753950777e-05
6.16734741052517e-05
5.59031465260337e-05
2.65448514766319e-05
5.39581078777585e-05
4.84131296894248e-05
-5.50663426929566e-06
5.31707352773736e-05
3.65276786023283e-05
3.24497829433601e-05
4.86125124606997e-05
4.16123304960372e-05
3.72928564895737e-05
1.95367515397786e-05
2.97812861486804e-05
3.36556016898273e-05
-2.88952313829688e-05
2.00330484078108e-05
7.64708974871737e-05
1.38259530120786e-05
1.90123654669107e-05
3.68823454399127e-05
2.04831295375277e-05
2.39701235410442e-05
-2.37294587160105e-06
3.37223646229402e-05
2.3483839744195e-05
4.46615339849256e-05
1.11076196932324e-05
1.35884232461482e-05
3.55733686942625e-05
3.13814497998494e-05
2.49803799837545e-05
3.25353236345254e-05
3.07042387588441e-05
4.36277983420489e-05
1.68007793716044e-05
4.59695225554533e-05
2.81511592470093e-05
2.09793362414129e-05
4.06960930932711e-05
2.49844330650161e-05
4.10766863008765e-05
1.82348818773963e-06
4.29430808670063e-05
2.04200584269702e-05
5.01657844639928e-05
2.30954015941719e-05
3.34615365531158e-05
3.46157200875992e-05
4.06122129823886e-05
4.87469373006135e-05
3.18479968001756e-05
3.15156830942693e-05
-6.77541992820572e-07
3.34137248824204e-05
6.45806614427941e-05
3.82449502941537e-05
4.02817450473848e-05
6.4154931457144e-05
2.32598090176699e-05
1.61752062140858e-05
2.51126990104018e-05
5.25570709521146e-05
2.97730714232988e-05
8.56464787004239e-06
3.83794045031156e-05
3.04431429942834e-05
3.66606273174193e-05
3.28843276256508e-05
1.32643527203251e-05
3.58724223883232e-05
4.52042635056496e-05
4.07606888422498e-05
5.64782631269596e-05
2.86011712891671e-05
2.04347312037702e-05
1.98801885792123e-05
8.7305414922341e-06
1.30269729494696e-05
4.21069287258742e-05
2.52441866377206e-05
2.7080809668198e-05
1.87581340297298e-05
5.56143519342725e-05
4.25383298558047e-05
1.2507305039765e-05
2.35231350761949e-05
2.35787735126499e-05
2.87924213253384e-05
3.41630716666043e-05
4.77135526602049e-05
1.98964707089525e-05
-8.32855783991501e-06
4.18365926638329e-05
6.3565689442679e-05
2.04520026543038e-05
2.92763761583202e-05
4.73610405639422e-05
4.77950571882359e-05
3.52753680267561e-05
1.62766447302109e-05
1.26975951077624e-05
3.71355763079761e-05
3.67766037987927e-06
5.46868896631785e-05
1.09965998158084e-05
1.46521914333999e-05
3.43363847223635e-05
2.6832862438017e-05
4.82514140651865e-05
1.55292560582048e-05
-1.19040503457387e-05
3.68270965809079e-05
9.13932185678508e-06
2.53404499053524e-05
1.81122075148594e-05
-2.51818766623797e-07
1.26689947416674e-05
2.2936716872587e-05
-1.15955505921401e-05
-3.32361714535162e-06
3.08201284044836e-05
5.59043845327084e-05
1.84493551821646e-05
4.84037761860611e-05
1.57989525365719e-05
1.13842293981059e-05
2.68262375399258e-05
2.87124213612039e-05
1.67970365841602e-05
6.15138793907989e-05
-1.1966165161606e-05
4.12276341456891e-05
1.76220327466405e-05
1.87460326891148e-05
4.10708158234472e-05
3.44834990857824e-05
4.70801687198595e-05
3.36025698414139e-05
3.70501704479327e-05
3.5357279376758e-05
2.13225859173731e-05
3.73606523633914e-05
4.82089121744533e-05
2.44389395008425e-05
5.13255820612792e-05
1.24426365219816e-05
3.13424131710068e-05
2.02921702502126e-05
3.17595742152574e-05
4.06471577948453e-05
1.51052330780154e-05
4.82365485597842e-05
4.54747150080652e-05
3.52673025074147e-05
2.09703984537212e-05
3.64665692107132e-05
4.96311278423665e-05
4.4428683765947e-05
1.58245912675037e-05
2.42686544349915e-05
4.32914858980352e-05
5.74897874450152e-05
1.06686552933444e-05
3.7273393952055e-05
3.12008555925947e-05
6.75289199194815e-05
3.6845170720836e-05
1.96619434330495e-05
2.44816168814958e-05
2.52490905161687e-05
3.19604455544415e-05
7.47889358846915e-06
4.16010904875363e-05
3.66723827095538e-05
6.43481961243958e-05
3.97176429995153e-06
3.55294065889461e-05
4.41105114368399e-05
2.62245736658562e-05
1.81927294311941e-05
3.62969552265406e-05
4.46899020554651e-05
4.77999646601793e-05
2.86575190990751e-05
3.29939060996682e-05
4.53994260279907e-05
5.06941542421779e-05
3.10557210689452e-05
1.18510308252467e-05
-2.75017361131152e-06
1.39812483710312e-05
6.78077358887903e-06
3.77492527536066e-05
2.95192439006597e-05
1.04106613949879e-05
3.66158121451522e-05
2.47331288574379e-05
4.28748677911103e-05
3.41605154869306e-05
1.91648381828239e-05
3.04168042103022e-05
2.98438986836489e-05
2.01647485269416e-05
-3.32508367155594e-06
4.1724011200076e-05
2.87824088025207e-05
3.37365932716809e-05
3.66651380796887e-05
4.33116660970088e-05
2.12642291457916e-05
1.24628932679933e-05
3.34124783551393e-05
1.50010763104713e-05
4.83357800317021e-05
8.24610368327968e-06
1.49924452830508e-05
2.61409380960072e-05
2.63047700630227e-05
2.99453743688035e-05
1.66728818058239e-05
5.41754887151965e-05
1.41509275640311e-05
3.34421348555036e-05
2.47342801551495e-05
2.98765551635173e-05
2.84608938682052e-05
1.0125249521165e-05
3.85404439163482e-05
4.1885212488557e-05
7.03958349782494e-05
4.12285013877969e-05
3.85312705752173e-05
5.48347726660136e-05
1.21934373508126e-05
3.79316877052217e-05
4.36124615003391e-05
1.71824944114473e-05
4.38054677988791e-05
4.81055004477757e-05
1.80243253128141e-05
1.02537116338736e-05
1.59662314080663e-05
3.91030342950842e-05
1.92124005146296e-05
2.88123885839327e-05
2.22485848272473e-05
6.96516839165111e-05
3.60938208982683e-05
2.90496310821703e-05
3.10602591136884e-05
-1.06072213952503e-05
8.50778271325679e-05
2.6849889754407e-05
4.2601212568781e-05
3.90836262490488e-05
2.34760361070769e-05
-2.23844860123826e-05
5.66289182218739e-05
5.23135312657507e-06
3.82240972926691e-05
2.97006967969477e-05
5.06627456195948e-05
7.48969859570169e-06
2.72259541121775e-06
6.13985678070263e-06
2.53701868149369e-05
1.61918197899569e-05
5.51825797665002e-05
3.12299367963e-05
3.18008698553267e-05
3.3843969578805e-05
3.85401546088247e-05
4.50480923829532e-05
2.30649109748174e-05
3.15461304022814e-05
2.50949310435953e-05
3.28052528071541e-05
3.77284961521877e-06
1.06356168725739e-05
5.52034918800973e-05
1.80987166791697e-05
9.89314436923023e-06
5.12554734659553e-05
2.29812761315876e-05
4.63495049743697e-05
-6.10864032080898e-08
3.80685456972149e-05
1.1599874304149e-05
3.82471763437591e-05
4.35809077134908e-05
5.15499307639102e-05
4.2336130216346e-05
3.24463753565052e-05
4.07507402759253e-05
3.27071234149051e-05
2.83255472006181e-05
1.99629956986282e-05
1.21815759678818e-05
1.10781262006791e-05
5.37954748472838e-05
3.28747065972845e-05
2.54602451414259e-05
3.38330284893641e-05
1.7727940371142e-05
7.04979748210129e-05
4.68936418030152e-05
3.70889664404233e-05
5.67254447564972e-05
3.79613405132545e-05
5.13316561386378e-05
2.61499800253884e-05
5.23738458621925e-05
2.55430869166727e-05
8.27636920744025e-06
4.47229119353186e-05
6.85930184824271e-06
-1.67882296007815e-05
2.1422557633329e-05
-6.05816139454499e-07
1.61297458707795e-05
5.16380017431977e-05
4.55505752313232e-05
4.30181908010554e-05
5.13490416638771e-05
3.52891357860097e-06
6.15620405217611e-05
2.70500324134807e-05
3.79848446203961e-05
3.70976276695338e-05
3.27114538387874e-05
2.28867312600243e-05
4.55357669106696e-05
3.27411089133489e-05
2.63100391415657e-05
4.53191609699886e-05
6.15959756926871e-05
2.67342771965689e-05
4.28013483057018e-05
3.54806173927513e-05
5.06062118784024e-05
2.89166299907371e-05
1.80570671118779e-05
2.71948682411864e-05
1.92851175630346e-05
4.32824440293577e-05
5.23566958199941e-05
5.89057370435124e-05
3.83910126185198e-05
2.43651170977605e-05
2.81205124745333e-05
3.66323061599675e-05
2.57812189735023e-05
5.35775439883641e-05
5.64414383111886e-05
8.41108237860234e-06
-9.54918526338822e-06
3.72090804395516e-05
2.92501729585403e-05
6.75387719526244e-06
1.62127504292057e-05
2.22438468919992e-05
2.68957064939343e-05
2.01971751400462e-05
-3.86455706481556e-07
1.74383207152901e-05
3.15547430716758e-05
4.42773688946415e-05
5.59174166999343e-06
9.11617909760126e-06
3.03059036610248e-05
4.14502115875481e-05
2.45048230418698e-05
3.36664598985075e-06
4.01674970648625e-05
4.99054946596319e-05
2.67397673780814e-05
3.94079405335135e-05
3.07202990986629e-05
2.16762919037438e-05
8.68329399829426e-06
3.69425487310126e-05
1.20175246736899e-05
4.45649218645625e-05
3.65606969607916e-05
3.88016359607026e-05
7.44130848933703e-05
7.13568516976439e-05
3.65950133991791e-05
3.48365028981025e-05
4.15287142086963e-05
6.04245682416608e-05
1.92171498057909e-05
3.98821577919127e-05
2.50953531387939e-05
3.64925548378961e-05
3.42739930111988e-05
1.61681511802597e-05
5.62004403648496e-05
9.8848911884751e-06
1.20804660653003e-05
4.5389007543363e-05
3.48697002308099e-05
1.60345388421198e-05
2.14196505215266e-05
3.50069118586065e-05
4.90027086278928e-05
3.00992007253652e-05
3.63392294802551e-05
4.56999752187823e-05
3.19750718805005e-05
4.32306476454344e-05
1.343181851874e-05
2.0990987506499e-05
4.56102088731052e-05
9.10763579450831e-06
-6.43373388177426e-07
2.86352146012732e-05
4.70077914998815e-05
3.01994509213423e-05
1.63294768593661e-05
1.06284182001702e-05
5.74624753051515e-06
2.86356745646813e-05
1.72825730204183e-05
2.1909157051968e-05
1.37496717439656e-05
1.55632816722515e-05
2.29692463663641e-05
4.48867037454166e-05
2.42261242482606e-05
3.19734404988706e-05
2.72743540262458e-05
1.70181117200146e-05
4.94736443902854e-05
4.15104064744523e-05
1.42312083154278e-05
6.32886129923903e-05
-5.74917702557901e-06
3.20113991604855e-05
7.07989002691074e-05
2.95723908095625e-05
3.59243022294798e-06
3.67054220385095e-05
4.03918262444895e-05
2.33302221477173e-05
5.8206142032954e-05
2.48015600992719e-05
6.09170668300596e-05
3.99231236118121e-05
3.35875620827502e-05
6.13187629970094e-06
2.71940428855052e-05
3.39742175984094e-05
2.83207959911541e-05
3.08470743261786e-05
6.22773670543783e-05
6.87712098958926e-05
2.42882365348058e-05
4.9025561675864e-05
1.68858044604681e-05
3.18993816989685e-05
1.70666667244611e-05
4.42093883190463e-05
2.48668899082626e-05
3.25893445377755e-05
4.45296650358747e-05
1.61222593439906e-05
1.63559046904482e-05
1.86475266145046e-05
4.6129201190945e-05
5.79331779141032e-05
2.29412081310877e-05
1.92387424931932e-05
2.89754339520514e-05
2.38608647719986e-05
5.31894469759676e-05
2.69947642241792e-05
2.76768672872378e-05
4.92641332686487e-05
1.2313982324952e-05
4.32912422940822e-05
1.61998482173135e-05
3.01784234188146e-05
4.79958652757054e-05
3.93340841030687e-05
4.20799974140493e-05
3.87579890421759e-05
2.40729607047404e-05
2.73250135853603e-05
3.52498135493246e-05
5.42514990142243e-05
3.8036102925037e-05
2.53994097487105e-05
3.86520241069234e-05
4.91278136549531e-05
1.88108905763494e-05
4.70929915044309e-05
1.22854625574481e-05
2.05990949955566e-05
3.86632295332786e-05
5.82122175827368e-05
3.34412550800483e-05
2.44277199110874e-05
6.89631395204543e-06
4.06062750765239e-05
4.96254831737896e-05
2.35693355024291e-05
2.49891191578894e-05
5.04120615755844e-06
5.55084577731005e-05
2.20204107597752e-05
2.08204388856711e-05
1.66385222821694e-05
-1.83947103287011e-05
4.0864051395736e-05
4.83274242748676e-05
3.1102128996665e-05
1.32374947034731e-05
3.55034426234209e-05
3.21915877509377e-05
2.54708513156308e-05
1.85778510602152e-05
4.07044150118329e-05
2.00406835351462e-05
2.03426000995227e-05
2.29577952398153e-05
2.22652543872752e-05
3.89820573508552e-05
4.49262897821492e-05
1.3258272695735e-05
1.90603540506612e-05
4.18581665234378e-05
4.36117309145214e-05
4.76063266282175e-05
2.409588354549e-05
3.65941014256215e-05
1.63920350768172e-05
3.84017609543672e-05
3.07907927460449e-05
3.3888416373227e-05
4.19610312577534e-05
5.41306748721013e-05
2.55454212384265e-05
3.12060562018016e-05
3.96891385132292e-06
1.96164136284173e-05
4.61794473348519e-05
1.26296283511579e-05
5.17696154670024e-06
-6.38555398551143e-06
-1.33413440119918e-05
-1.5444388259143e-06
4.58997909192193e-05
4.06796445462587e-05
3.22044894989601e-05
-4.26246415104808e-06
1.06054975734194e-06
5.17226392614665e-05
1.25163313641712e-05
3.85130263347774e-05
1.4434839522755e-05
5.7481977343053e-05
4.63465361556995e-05
2.13152111877436e-05
3.27078629359566e-05
1.95382410002362e-05
1.24167989131286e-05
3.25286435905065e-05
1.08235683958796e-05
2.9799542771275e-05
2.12818060474776e-05
4.37986531268709e-05
2.87769959408545e-05
9.56120002781816e-07
-1.33167895876481e-05
2.47610431151516e-05
2.54573460516824e-05
9.7442397244794e-06
2.93629026186294e-07
5.73216937853408e-05
-5.79345439252211e-06
2.57223825183991e-05
-1.60442707370531e-05
2.95526437369375e-05
3.50094979360713e-05
1.74581786666421e-05
1.62288718020222e-05
1.04824139448661e-05
3.33314175023287e-05
2.80783653448679e-05
3.41374796000684e-05
4.08760689645131e-05
3.49688994468446e-05
3.19845485597411e-05
5.48404200519334e-05
2.42180066521596e-05
-1.65593678282335e-07
2.09699108209668e-05
2.94810776445377e-05
1.33313044051486e-05
4.06915304867793e-05
4.35455349833428e-05
5.82903492341608e-05
3.25911573372543e-05
5.33053769380269e-05
1.09987376624837e-05
1.17208495557342e-05
3.79161829704292e-05
1.55811886943987e-05
2.77891866883578e-05
2.96016420186952e-05
2.28414725709308e-05
2.44140233495194e-05
3.34680546655846e-05
2.9631630395967e-05
4.87597008463585e-05
3.66180490751768e-05
4.61885636503204e-05
2.17660348124637e-05
3.24255235428879e-05
4.82577028515895e-05
5.71528637151229e-06
3.66329380239685e-05
4.42987130090556e-05
4.86010903344679e-05
5.35841140286131e-05
2.10812058329567e-05
2.83497169601557e-05
4.10345130040596e-05
4.37012638733378e-05
3.87830416589708e-05
2.7473865451438e-05
4.95311005074377e-05
3.16235084403495e-05
2.25746330459337e-05
4.56029292814984e-05
2.82863961922597e-05
2.26540043977221e-05
5.06902903851962e-05
4.5325613514759e-05
2.53345064490996e-05
3.28682550489316e-06
1.97052176892849e-06
5.68192731556692e-05
4.60713043548818e-05
3.27059473270982e-05
4.6030587881322e-05
4.03850423483737e-05
1.77789283794989e-05
1.029158668886e-05
2.00936245092362e-05
1.23452260632661e-05
6.80369537324457e-05
2.24959789888526e-05
1.14864357095183e-05
4.40482518710467e-05
2.22364909853774e-05
2.61377255523271e-05
4.0420022990021e-05
2.93423600077745e-05
5.6204626365732e-05
2.79322192928587e-05
2.16080092338241e-05
1.9854266438931e-05
1.74895381507735e-05
4.79056079441174e-06
3.95110421451494e-05
3.89171324668952e-05
2.6720866386517e-05
3.40542588467074e-05
6.71102637719317e-05
6.41643503428763e-06
2.18690675560988e-05
3.71089850407298e-05
2.76132130562789e-05
5.79465346581259e-05
3.06304886091205e-05
3.60939959013049e-05
2.6079936832e-05
8.9660019198783e-06
2.68791852902541e-06
1.23031275615999e-05
1.66587848650599e-05
4.40245920886327e-05
2.40936269599953e-05
5.82307620151e-05
1.20977396465392e-05
3.64634856469291e-05
2.31651846660811e-05
3.46435716934971e-05
2.74247093951955e-05
2.05338168471175e-05
1.14148248669664e-05
2.96921389366698e-05
5.19831742331254e-05
6.32834336864513e-05
3.64481403984245e-05
5.96238197537322e-05
4.87682587244544e-06
4.40931913575647e-05
3.94104748445326e-05
5.22231007741835e-05
2.24444019828422e-05
4.36365891624643e-05
-6.46702994229024e-06
5.0169534580356e-05
7.02179333934664e-06
3.5110874548828e-05
5.55995710911721e-05
2.02612557667652e-05
-3.97841252864493e-06
3.11188318248907e-05
1.51861077377048e-05
4.65799179479148e-05
4.9208876205551e-05
5.76651201367299e-05
3.68380326595489e-05
3.64495444695517e-05
7.88862823147914e-06
3.98849674041518e-05
3.54133501447578e-05
-2.39728332288137e-06
3.18844067772865e-05
2.35048049442042e-05
2.81092494388569e-05
-6.17162944638852e-06
-1.72181744037141e-05
4.00410854744887e-05
3.0492082661467e-05
3.84973171498052e-05
1.60215054339495e-05
4.29289288495333e-05
1.93781782677886e-05
1.38876265112556e-05
2.1773143296156e-05
5.20966511121904e-05
4.60710746757305e-05
5.25135497363886e-05
6.09928411552667e-05
3.37331582580002e-05
4.81155575656777e-05
3.04381452178146e-05
5.82966996726078e-05
4.65567672706176e-05
6.75922782854111e-05
4.00402108445216e-05
3.84261493043292e-05
6.97176092434419e-05
1.67261964481906e-05
2.36642643859187e-05
3.52546204125925e-05
4.74666556437659e-05
4.65852464101962e-05
2.01356326133008e-05
-1.95480572253449e-06
1.38732800787489e-05
1.76877110516911e-05
2.75301261003887e-05
4.60172904808343e-05
2.65092968105691e-05
2.41618545271694e-05
1.28707534964747e-05
1.80962545033629e-05
3.76366324296813e-05
1.82469581296192e-05
1.58980816326858e-05
-4.29501891407351e-06
2.61924238175409e-05
2.38384445120055e-05
4.60983783009681e-06
3.53800761382974e-05
2.48811557736489e-05
3.48830396033567e-05
4.59990719330504e-05
3.33223561715712e-05
3.33144756559605e-05
5.70214941675361e-05
5.64737342555959e-05
2.91860889450006e-05
1.98446967750531e-05
2.5634430491331e-05
7.67844246207125e-05
3.45530199909005e-05
1.23178289074234e-05
2.33745634024455e-05
6.88897538989112e-05
3.63402614513322e-05
7.18355032077815e-05
3.58359745220001e-05
2.01425549558222e-05
5.20495498679462e-05
1.92100268964463e-05
7.02967520272643e-05
3.33109065172211e-05
7.96063517674487e-06
4.09367679141507e-05
6.22596439427002e-06
4.18671017351394e-05
-9.37229249099423e-06
2.20844957977195e-05
3.85069543320728e-05
2.67666659225951e-05
5.30244861775588e-05
2.47255802397138e-05
8.04869246817335e-06
1.55990643205848e-05
1.43688631363398e-05
1.32111894800103e-05
2.09350678030822e-05
3.58914647202535e-05
1.55813505025331e-05
4.02155480134217e-05
1.09372953021606e-05
3.50810092678547e-05
3.17648519773065e-05
4.02515168126604e-05
5.20706974923437e-05
3.50767158001148e-05
1.76199063605556e-05
-6.63561952077656e-06
3.48747730327025e-05
1.49203884972126e-05
1.47524909081267e-05
4.90500605014176e-05
2.53540809389547e-05
3.70781394622667e-05
1.03004295960505e-05
3.04965414398035e-05
1.77314617499219e-05
4.04867171811319e-05
2.37151704411136e-05
2.57370423461644e-05
3.47101364143269e-05
5.52370686542338e-07
2.80455662442005e-05
4.33373256604182e-05
-6.04130593865013e-07
4.00613842954181e-05
1.79349277824752e-05
-2.6573417263831e-06
1.20849779900046e-06
2.56416505979183e-05
1.13867878102361e-05
5.78619389194165e-06
2.92597303264109e-05
-5.55578055962198e-07
3.77283623037914e-05
-3.37261330298656e-06
5.20927531623248e-05
4.14344703843598e-05
3.79414308266133e-05
2.23356730685544e-05
3.25902547208673e-05
5.51044563873257e-05
4.39518198107369e-05
4.25189841123822e-05
5.61374475499955e-05
1.79548550123057e-05
-2.07208888744019e-06
3.8397473116984e-05
3.87161123299764e-05
7.66421349071884e-05
2.18022370589424e-05
1.51824302975886e-05
4.42072094674902e-05
2.61550471015366e-05
5.30833973061992e-05
1.28526939976584e-05
4.04899362890134e-05
4.34502175256196e-05
3.94941399837059e-05
5.47369204320639e-05
2.89994283139331e-05
2.89569509001585e-05
4.16413996619112e-05
6.25721491747598e-05
5.93997151980736e-05
3.42628861353158e-05
2.08892787675748e-05
5.96689641879816e-05
1.21630776718121e-05
3.04433706315005e-05
3.63779097856554e-05
4.87232589959043e-05
2.07410537410084e-05
5.64631199667898e-05
6.53140202558293e-05
3.05538359791353e-05
3.26350253963042e-05
1.35190208994607e-05
3.67552704870305e-05
3.68305485539596e-05
3.16428616203987e-05
4.31319919646136e-05
2.99400901591007e-05
3.45814957216732e-05
5.26885287023602e-05
2.13242647306669e-05
3.91338896638284e-05
2.89445465064548e-05
5.19844410825679e-05
3.22923390651152e-05
2.27411816840573e-05
-4.78212194821579e-06
2.3995427447485e-05
5.03239743656875e-05
1.63677985785654e-05
4.65460278373721e-05
4.82689496122705e-05
1.15895879525606e-05
2.18745568995497e-05
6.05120637462872e-06
2.29929065214283e-05
3.40889816059916e-05
1.75191455869124e-05
4.13524382875843e-06
7.465667504141e-06
2.68390428313802e-05
4.25971182093844e-05
3.80287207348325e-05
3.76883216017457e-05
3.78446793719461e-06
4.9147441878916e-06
2.51610403101315e-05
1.35412801153812e-05
3.94528009746312e-05
4.14338834999589e-05
2.79107271158259e-05
1.69419943195037e-05
1.80127992351348e-05
2.16097879748416e-05
1.91776374517583e-05
4.10102594807643e-05
3.13300838505493e-05
3.53733549719977e-05
5.05485702850149e-05
1.40165911798742e-05
8.44445387168142e-06
3.34149141006625e-05
4.68565865266645e-05
1.86626429721328e-05
3.61331999771555e-05
3.49881852805244e-05
1.96663136012682e-05
3.90285817151881e-05
4.67151932009264e-05
3.71706486741822e-05
5.12118734520953e-05
2.56527438107745e-05
3.28045031146255e-05
7.88017894034209e-06
1.0375552400329e-05
7.09803572816726e-05
3.09628065572058e-05
3.62571267410953e-05
1.49114757532889e-05
1.0248768097629e-05
-1.14460481064156e-05
2.01295480921425e-05
-1.72795234633655e-05
2.87282586915998e-05
5.7429891841945e-05
3.84533430428005e-05
5.30664536764317e-05
4.11166820235461e-05
1.78293134373801e-05
8.35841982636367e-06
3.40735268481897e-05
4.08733206645542e-05
1.54997738844938e-05
3.39695628145423e-05
3.54910338712403e-05
5.41169334788102e-05
1.44801626659318e-05
4.21234394204717e-05
4.32515811429442e-05
7.33681016695539e-05
9.04279272880094e-06
3.40500453915917e-05
5.44536632114387e-05
4.18539342219994e-05
9.29846922704528e-05
4.88167386604819e-05
2.85623257637504e-05
1.66700319729164e-05
3.30722901204225e-05
2.61078508102783e-05
4.05631294182607e-05
2.87282318244363e-05
2.25095176902166e-05
4.12947919175463e-05
3.01143520861096e-05
2.31144771254612e-05
2.80436733231374e-05
4.06904182999581e-05
3.16652002370175e-05
3.83810201061072e-05
2.28485166150675e-05
3.49009375664891e-05
3.21693880217931e-05
3.13893860372881e-05
1.53172117839515e-05
4.53057988489581e-05
3.95530378103942e-05
4.43736611869619e-05
4.6768069636757e-05
4.1834129085255e-05
3.67333494261717e-05
2.99480536812339e-05
3.44084506155146e-05
2.11897535195502e-06
2.82343431176562e-05
3.09466896957171e-05
3.6933110420654e-05
4.65466000453961e-05
-1.40733984108671e-05
3.61050532858707e-05
-2.35643358415862e-06
2.07454548008641e-05
3.53704510372759e-05
1.78571728544377e-05
7.64078152622569e-05
2.66666482522452e-05
3.27969219304782e-05
3.32610892186274e-05
1.94025823358849e-05
2.21905778103141e-05
2.86159811358258e-05
2.08523353718366e-05
4.72325704020806e-05
4.19847762012004e-05
3.56358032068788e-05
4.36567139132364e-05
3.5599189754893e-05
2.50231241384287e-05
3.40930767760715e-05
2.35571343158333e-05
3.26027302724403e-05
4.17015119397004e-05
4.60617532721701e-05
5.12412562587002e-05
2.44801498571995e-05
5.68245006242493e-06
6.97541550807821e-05
4.98461299561665e-06
4.9334160149957e-05
1.71601370232226e-05
6.81343560408471e-05
5.75732794920944e-05
3.67831419280608e-05
5.12740552097003e-05
4.78387485765263e-05
1.87431650987885e-05
3.47133273068671e-05
3.08318278501876e-05
2.81731843326904e-05
4.48319512651185e-05
3.61040570034052e-05
2.40868545251258e-05
2.86359370164913e-06
2.25352080330239e-05
1.37806007300365e-05
2.02990288402776e-05
3.60302036235417e-05
1.75538003295421e-06
2.74235116729931e-05
4.07659565282964e-05
3.84719149884607e-05
7.29222060155567e-06
5.96817175308743e-05
4.9021124448105e-05
4.01167510726376e-05
2.65918565518849e-06
4.5751478134533e-05
2.3280596390382e-05
-6.65342267000713e-06
2.57306141542608e-05
1.71142499666131e-05
3.67839407976377e-05
1.4812172591372e-05
3.27295971988577e-05
2.36725809648851e-05
5.33176431401031e-05
9.26317498584354e-06
2.90349221741836e-05
4.34279046013966e-05
3.4474565691302e-05
2.18653775610618e-05
4.15054983802076e-05
2.64016239899636e-05
2.62263993597915e-05
1.98978750640166e-05
5.52720712473621e-05
2.93060947545038e-05
5.22601742024724e-05
2.63604768752771e-05
2.59178448587332e-05
7.95697866558413e-06
2.43412509604009e-05
3.23124559869607e-05
3.69272513592049e-05
5.22232594706816e-05
3.85297070029232e-05
6.85646761698919e-05
1.05535201015329e-05
1.98762350953557e-05
2.27805763007978e-05
6.28337807852817e-05
1.28796017479679e-05
3.22468065802828e-05
5.82951022485943e-05
5.24258352746942e-05
4.13798780526898e-05
2.53730382632868e-05
6.69319706010383e-05
3.2190800531183e-05
3.77139070932597e-05
4.08141676406688e-05
1.31438483544767e-05
5.17642908135647e-05
5.59957878074242e-05
6.05023300092862e-05
6.12297657250578e-05
2.38124486202363e-05
3.08384023410694e-05
4.99184492291727e-05
2.4451050365228e-05
2.50175312280658e-05
1.95153046690353e-05
1.51602855033138e-05
5.033955838271e-06
2.63300696404075e-05
1.42373098270953e-05
5.82052803624156e-07
2.16396193799729e-05
3.05017513334991e-05
2.79763546947317e-05
2.53717064003021e-05
2.31588215504862e-05
2.62644769041877e-05
1.91574583379055e-05
1.51723716213621e-05
1.08723560813193e-05
4.28507973723631e-05
4.53762588553106e-05
1.54481221782534e-05
2.09424907613374e-05
2.60282990379176e-05
1.29971318227505e-05
5.37122224287831e-05
2.26286692229841e-05
3.10033487913892e-05
3.6470486975013e-05
9.16745439595715e-06
4.3650305208318e-05
1.90183115515108e-05
3.29136505434757e-05
4.10908966886499e-05
3.77865870354535e-05
2.87997663675234e-05
3.27274264812829e-05
2.66606021908014e-05
4.33906781775486e-05
3.17956593832837e-05
4.86044145070706e-05
1.7596772339248e-05
3.06504386353499e-05
2.66866768889965e-05
4.48224457213815e-05
2.95681771252875e-05
2.64343967598074e-05
4.84802396610643e-05
5.01075833610106e-05
2.64701794414679e-05
2.64639335452519e-05
4.42103031360548e-05
3.80930890491368e-05
3.98601525250967e-05
5.16099503297047e-05
6.96366810517887e-05
2.75608680062595e-05
4.71494066530553e-05
2.17808738431571e-05
2.8169579385116e-05
2.49445693839403e-05
1.95920877786076e-05
2.35077473451502e-05
3.27807569565514e-05
2.28839636329863e-05
4.53405241018906e-05
4.36770690881852e-05
5.68607579363476e-05
3.56929465169728e-05
1.63455856994506e-06
2.57861555923753e-05
8.55549805286582e-06
4.13444067895999e-05
4.19321354030353e-05
3.89905247587042e-05
2.12861923573153e-05
1.33941820947187e-05
5.08613598098785e-05
3.97295535287843e-06
1.533117654331e-05
3.47503748161463e-05
1.34775956265564e-05
2.17000271890008e-05
3.55199036537532e-05
2.79007876760142e-05
4.37045797749984e-05
3.53028080432932e-05
2.33023498187846e-05
9.76259381752048e-06
2.64005198324741e-05
2.4803934247058e-05
4.65261058089927e-05
2.3605499093647e-05
2.3230396136051e-05
4.24354945747642e-05
4.04221434429158e-05
2.57005175633852e-05
4.85235616291652e-05
6.86232333423647e-05
-2.51459727628839e-06
-8.71162012819225e-06
1.43816222989017e-05
2.18356402438765e-05
3.40238409104238e-05
3.02091442434207e-05
1.80652941045406e-05
5.34210674742055e-05
4.40575153236483e-05
3.57983691108711e-05
-6.69570829074685e-06
-7.16237843779195e-06
-1.4084992822272e-05
4.99307614235216e-05
2.59563619825223e-05
3.20762357131267e-05
2.22362898104455e-05
2.06092836327951e-05
3.55463668108691e-05
2.72921273550159e-05
1.89545653691284e-05
9.8596837397284e-06
2.0466941018045e-05
3.09672102816446e-05
6.3417320116766e-05
5.03916569514632e-05
5.19570208228458e-05
8.10757674039726e-06
4.64989082695823e-05
6.52699540811913e-05
5.32431480749878e-05
-4.74119101789578e-06
3.51875840589523e-05
3.13371023453591e-05
4.4520066058817e-05
1.67851712154115e-05
5.58450808758192e-05
4.4543206325157e-05
1.88387246435032e-05
6.25524031227037e-05
1.2345732455289e-05
5.2698692277638e-05
1.75555745063894e-05
5.80024767737325e-06
4.45480879363092e-05
1.70090334213913e-05
5.2111106513775e-05
4.83467970624714e-05
3.12956775687166e-05
3.80117393440345e-05
2.0094588922791e-05
4.9006323455828e-05
5.00716644752037e-05
3.4179071458572e-05
3.31697366994817e-05
4.04091759739702e-05
1.63893858413624e-05
3.91505685755608e-05
2.39026319690834e-05
2.15060906546481e-05
-3.35076409115561e-06
3.09429362717244e-05
1.28727866796742e-05
9.33677500706702e-06
-1.05957152397447e-06
5.76000451315582e-05
3.33289035038075e-05
2.52920761682543e-06
8.0652052705259e-05
2.36568395092835e-05
3.94217837831435e-05
-5.43011410743454e-06
9.0979991746348e-06
3.75517307983236e-05
5.08358880850492e-05
5.13124023783446e-05
1.5595388052229e-05
6.46611050578234e-06
4.76198698259726e-05
2.68514890004047e-06
2.24040360421781e-05
3.44736659888703e-05
3.39147846023952e-07
1.75587620294055e-05
1.20420950289881e-05
1.96628047710981e-05
1.87210474811876e-05
1.13424088541624e-05
1.24582318695946e-05
7.3135186321676e-05
3.16740145284082e-05
2.06624360651567e-05
3.58402446597743e-05
6.85864342531326e-05
4.92386564934174e-05
1.54079083642141e-06
1.27044507659799e-05
4.86457166627742e-05
2.81365670564561e-05
6.1032431970887e-06
3.72997402360763e-06
5.38613694460216e-05
2.71527071276863e-05
5.50029100289673e-05
4.87492167353448e-05
3.76378751711428e-05
1.69681305951754e-05
2.39443164050163e-05
1.07144746293858e-05
3.91511133154843e-05
2.01048506198853e-05
3.73827521687093e-05
4.84858375971589e-05
3.68073911443962e-05
2.63067142840085e-05
4.30333141125722e-05
4.18580220814715e-05
2.18315806482152e-05
1.72268800292447e-05
5.53128071073062e-05
3.3522475076449e-05
2.56470205617234e-05
9.40475348149108e-06
-1.69424861317567e-05
2.46006574618184e-05
3.15574251535085e-05
1.05574721949198e-05
2.90124682479728e-05
2.18735974710414e-05
3.29786183373173e-05
2.67441658377603e-05
4.36529046231499e-05
1.31244066506478e-05
1.09073176693801e-05
3.61826623746673e-05
3.66298555422981e-05
2.39561155671944e-05
3.79067001624829e-05
3.32399357578711e-05
2.21229645599784e-05
4.43554389432119e-05
1.91499866690658e-05
1.5544928657664e-05
4.06437947229147e-05
1.68483036278684e-05
7.18602902251538e-06
2.19966088216038e-05
4.41069374760768e-05
6.5076917449605e-06
1.88809966469358e-05
3.21434977568636e-05
4.50829375638218e-05
4.06568519831854e-05
4.55181010639857e-05
6.98580102771004e-06
3.32871526848505e-05
3.54312935104906e-05
2.29857185903204e-05
3.96147559145324e-05
6.75685442295219e-05
1.23014960603809e-05
8.03905241530584e-05
1.34667018060034e-05
5.0010344538329e-05
3.87412011869366e-05
4.71840383788212e-05
1.28865421474657e-05
1.90668872754113e-05
3.63463847782216e-05
1.03096350143237e-05
3.40662831119642e-05
1.42022238640971e-05
3.16480561050118e-05
4.39162720932258e-05
2.45135338613379e-05
2.78357678304841e-05
3.27434393969319e-06
3.73602568652611e-05
3.02227491102138e-05
7.9255909596507e-06
2.73094548693752e-05
-7.02172694505163e-06
4.64267161358671e-05
2.33920418284428e-05
1.41210072553488e-05
2.8051787448489e-05
2.67942682315145e-05
1.67660131401261e-05
2.91406086140629e-05
2.07922606931002e-05
-1.58353600254931e-06
4.16528149353212e-06
5.35048517242318e-05
6.63244559753139e-05
1.8497737552403e-05
4.21674893261434e-05
2.46238687687567e-05
3.56307310783065e-05
2.17218324427697e-05
5.11681225907739e-05
2.99024282276841e-05
2.63388318460741e-05
2.11787998158749e-05
6.00590976437505e-06
6.11971683276913e-05
1.8526025799483e-05
6.54139706869687e-07
4.00079525061538e-05
5.3405550633812e-05
2.5775712402917e-05
2.51975231239439e-05
-1.0323934841239e-05
3.31909853380779e-05
3.45591628725313e-05
3.16856904733842e-05
1.88148119124926e-05
5.57172999449977e-05
5.25899801623993e-05
3.12948269991588e-05
5.49897298082536e-05
8.52787046452389e-06
3.09630694354847e-05
3.04297128957868e-05
4.19048398609808e-05
5.32839350934227e-06
5.27303104244557e-05
5.05006580314467e-05
1.85989960885703e-05
3.70461349424581e-05
4.8161695028775e-05
6.32407035387418e-05
2.52675204038729e-05
-9.12366585823564e-07
3.72927922074025e-05
6.08574209482814e-05
2.95219558989882e-05
1.48043837628478e-05
6.88899607275839e-06
4.13605179879857e-05
8.00580193808436e-06
2.2116259489836e-05
2.3584701079303e-05
5.1710457369425e-05
3.24617955054139e-05
-5.94635706667011e-06
-3.90074868257491e-06
5.62221291911531e-05
7.25619141185925e-05
4.56505988710351e-05
6.16972590095556e-05
1.48577451617626e-05
5.55875852573625e-05
3.01749947503524e-05
3.97542945625722e-05
4.5963534124722e-05
5.93489723262458e-05
-5.746383459858e-06
3.8785116909703e-05
-3.23510277334335e-06
2.08800657743868e-05
3.61106753642616e-05
9.40922634910597e-06
2.32198195982882e-05
-1.63558903327203e-05
7.71634770480093e-06
3.66732771342582e-05
1.8353295430102e-05
2.45881366936069e-05
3.91773791652871e-05
-1.03752235393006e-05
3.90992188163656e-05
8.65186274334012e-06
3.01993311376549e-05
2.24995767996017e-05
2.39015798607232e-05
5.43925483552825e-05
2.49963632356092e-05
2.20430773230351e-05
1.80594894122976e-05
4.81867419686813e-05
2.46994297833644e-05
1.94254379893778e-05
4.07682944913514e-05
2.03143776379607e-05
5.09657407627805e-05
6.68027388201316e-05
3.52965440357123e-05
4.01002735339598e-05
5.08530233720422e-05
6.31572238327033e-05
2.9363810470345e-05
4.42140671880899e-05
4.43000987627054e-05
4.56196063043495e-05
4.40221808616709e-05
2.51947995280383e-05
4.23522572806659e-05
5.21612572257658e-05
4.31465850485389e-05
2.59923834680091e-05
1.78751112006079e-05
3.68091597500788e-05
1.80773095757382e-05
3.32687621962653e-05
3.58145966452171e-05
3.62573779782703e-05
3.95143493365267e-05
5.1099005801447e-05
4.61296413563017e-06
2.87072433052822e-05
2.16956122211813e-05
4.21919287309762e-05
1.79426058241178e-05
3.35073025745397e-05
1.17770722869216e-05
5.27445958777219e-05
2.36382944622314e-05
8.34943715831151e-06
4.71830080915857e-05
4.14690899885382e-05
1.0795433363582e-05
-1.62047593263449e-05
4.19731475585936e-05
2.8521270941765e-05
3.34413113147062e-05
6.00046644875166e-05
6.2057998634407e-05
5.07086002873583e-05
3.29616866754913e-05
3.18255139587731e-05
3.56882813823939e-05
4.08268964727808e-05
2.92730088364984e-05
2.42354530087652e-05
1.86630683554991e-05
3.34843093524279e-05
3.36530028378823e-05
2.24366320910426e-05
4.28475524289769e-05
1.42914946627144e-05
5.90852612438678e-05
3.22634557118725e-05
4.33415235926676e-05
1.53002691503421e-05
1.54935176685688e-06
2.06351529746314e-05
1.71666143128753e-05
4.59393691362643e-05
4.50296912655874e-05
3.63182683893351e-05
1.58072719864137e-05
1.7378921082911e-05
1.517973544962e-05
3.10883565111923e-05
9.24767100793326e-06
6.9944760193786e-05
4.20454100901447e-05
4.78987682259324e-05
1.32022636864934e-05
3.44667245202157e-05
1.89068998476999e-05
2.26391335925982e-05
4.43742844931343e-06
-1.07264448205738e-05
5.26348145281308e-05
5.52399401823333e-05
2.94174698746914e-05
1.58943718589415e-05
2.11174344649241e-05
-9.86245816316701e-06
6.79672666418648e-05
2.19636398178359e-05
2.95967810678745e-05
3.38436884606596e-05
6.46162779016199e-05
2.75870935930938e-05
1.8214826158467e-05
3.32540965489561e-05
3.84969803136702e-05
5.7105238174462e-05
9.11083301980639e-05
4.63295825248717e-05
4.66028301517727e-05
4.75548863296832e-05
4.29576771295099e-05
-5.44222467021402e-06
2.36718588915705e-05
3.17968533559027e-05
1.88357091774588e-05
4.47468954524477e-05
2.05999170880081e-05
3.86839850674407e-05
2.43711541405636e-05
3.51884527842136e-05
1.53867794639037e-05
7.98072147825287e-06
3.04097491076456e-06
3.95622741159329e-05
-1.03880308500953e-05
3.61907665132414e-05
4.17169495770831e-05
1.53760950323981e-05
3.82809471694974e-05
5.03848333203029e-05
3.55096450047883e-05
4.59795184113871e-05
8.29800961881938e-06
5.8334788560517e-06
3.97282857032992e-05
1.5463289866411e-05
9.73959648609557e-06
4.25990837995924e-05
3.62926093957541e-05
-2.20364386314024e-05
4.07303676284121e-05
3.96015652505139e-05
1.79796931620618e-05
3.30217514626084e-05
2.69832110193351e-05
5.17345295776022e-05
2.06584506842279e-05
-7.7402731347461e-06
2.77493198852839e-05
1.8376430410393e-05
3.44754695409496e-05
3.86543482318584e-05
3.48834136516448e-05
4.55415333144404e-05
1.2478564356324e-05
2.15090868684954e-05
4.27165949314467e-05
3.87532790525068e-05
1.47775417232407e-05
3.82742640183545e-05
3.74590606048485e-05
4.55175116818485e-05
1.55625167829588e-05
4.53163395498078e-05
4.656646098874e-05
2.47370427815306e-05
-1.0720375426294e-07
4.4296401225553e-05
2.62998816755375e-05
1.99993640490522e-05
4.72477766111913e-05
1.73454110931555e-05
4.07543626286837e-05
3.88051723683398e-05
6.67065628232994e-05
4.41773880447813e-05
5.3237311962433e-05
3.46721365995641e-05
-9.36546932896866e-07
3.30215114749913e-05
5.35817299977603e-05
4.05476174525169e-05
1.47040932203695e-05
6.47868725020772e-06
3.32719529127338e-05
2.18497334236269e-05
7.41816897172576e-05
4.23806735443065e-06
3.04949273845426e-05
5.28515481249606e-05
3.385564626083e-05
3.28465020710241e-05
5.97699635742263e-05
1.01692971340484e-05
5.05257733475022e-05
3.67270146484797e-05
3.38627523429513e-05
2.90628593765499e-05
4.82983068948096e-05
2.95965952399304e-05
3.46397616820062e-05
2.72842358988674e-05
-1.84292882457839e-05
7.70612067381848e-05
3.61710357030239e-05
7.86669543756979e-05
5.66928000370797e-05
8.09530278459094e-05
1.96444506338356e-05
4.75187095958387e-05
5.80406543950651e-05
4.32980128175551e-05
3.58272819848497e-05
3.38845824650488e-05
4.44810668530931e-05
3.88811272104657e-05
3.0483961383551e-05
4.75215494657646e-05
1.50270094101235e-05
3.10916321408788e-05
4.50077805678256e-05
1.67731303355811e-05
4.98807605976484e-05
2.37024852701177e-05
3.30448771464917e-06
2.9763699328341e-05
4.42856924364411e-05
4.85094252538715e-06
1.88783674552912e-05
5.29059567277548e-05
-1.99730182763213e-05
2.6024689609283e-05
2.40538915076278e-05
-2.30536907794539e-06
4.58925964970444e-05
5.56321577073744e-05
2.50862789148868e-05
3.20709431899295e-05
6.66014224894193e-06
3.35801930485982e-05
2.31975636991336e-05
2.45973092894226e-05
2.79939118689421e-05
1.25031348221574e-05
3.14610922619083e-05
5.83917563247667e-05
8.84086085465034e-06
5.25746449336251e-05
4.86184982715628e-05
1.93696583495703e-05
4.98045415651681e-05
2.43402830604622e-05
4.99120008743171e-05
1.9497476324552e-05
7.20326978688693e-05
1.70160751608231e-05
2.5396344491526e-05
1.6732962949963e-05
2.81727674947352e-05
1.45483514192265e-05
4.46292770415252e-05
1.02359111934503e-05
-1.3905183951181e-06
6.08968924943079e-05
1.53261821634074e-05
-8.47384205979992e-07
1.03136044306792e-05
2.32770990953557e-05
1.2594599290519e-05
2.99400931991636e-05
5.98775452863509e-06
5.50136087027899e-05
1.21887826243299e-05
7.41246028029476e-06
1.97031983407936e-05
2.92646095238784e-05
4.37653107530755e-05
3.38623946261374e-05
3.0478794120222e-06
4.47329675999501e-05
3.47397250179264e-05
3.64706289228785e-05
2.99868702244031e-05
2.35406277154078e-05
1.7593133297077e-05
3.13706307549727e-05
3.35395719362946e-05
2.31531086878924e-05
2.6173626992994e-05
5.594981907964e-05
3.50789266065494e-05
4.38215912797013e-05
3.12564737583544e-05
2.75021912500958e-05
2.45259418698093e-05
3.12932011141661e-05
3.43522828286924e-05
2.89482581668035e-05
7.4478712485272e-05
2.31888758398131e-05
2.83344690820579e-05
3.18042623727037e-05
-7.04525506916146e-07
-5.8575385946563e-06
5.15422174396568e-05
-1.34476091237837e-05
3.35419458280479e-05
2.83827837413221e-05
2.46634259505808e-05
4.2389534010125e-05
2.93528249042513e-05
-9.33440342574877e-06
3.11430219895389e-05
2.66924738610638e-05
1.00868767050986e-05
3.04436925583253e-05
4.10906235159116e-05
5.61297465337052e-05
-3.69310609124021e-06
2.51722508775801e-05
3.47692543313236e-05
4.8689458119932e-06
2.89194496966278e-05
4.60337700963429e-05
6.21860468518146e-05
7.2216951526743e-05
4.56450114016179e-05
4.09246087678721e-05
5.46531567489419e-05
5.26619100845379e-05
3.37708913877412e-05
4.17301039220274e-05
2.85422010990684e-05
3.38697705828242e-05
3.45447716992011e-05
1.84635388070041e-05
1.59943109245992e-05
6.14354590925338e-05
3.87281607214393e-05
5.42979423308869e-05
3.34486707703251e-05
3.28140829948272e-05
2.98631625171614e-05
3.06076280526045e-05
1.06850745230562e-05
4.64821056966615e-05
5.46783484202217e-06
3.61179187723076e-05
1.5721494360095e-05
-3.44523864544816e-06
5.98387788039364e-05
4.18770088636501e-05
1.74300515732458e-05
4.26762701005798e-06
3.75216187919396e-06
2.04620374420712e-05
1.93609336908359e-05
3.32080186127629e-05
1.67063882255201e-05
9.1438487432716e-06
1.62580942491224e-05
2.74537579293785e-07
3.54921562334408e-05
3.88812950627003e-05
4.04983600849157e-05
-1.44554156282805e-05
8.05399885744562e-06
2.96760155592015e-05
3.70654261274816e-05
3.47583116205576e-05
1.38188469688887e-05
2.31608811746722e-05
2.51406222509325e-05
4.73643779764441e-05
1.56150999139171e-05
1.39539078997843e-05
6.33920151210442e-05
4.4425360992171e-05
5.12284110487833e-05
5.72361398281239e-05
4.07332022949076e-05
1.58690613184754e-05
4.05676658856144e-05
4.39666255208433e-05
6.60266378916842e-05
5.92411280537969e-05
4.95529873737449e-05
3.92866272782807e-05
1.3347803374061e-05
3.80253398101312e-05
3.91768908826067e-05
4.0125301376878e-05
5.12234827466004e-05
4.0657008922574e-05
-6.15908331053985e-06
-1.95255875529586e-05
5.26916729276472e-05
-5.19701382306875e-07
1.90888214013397e-05
3.37795556771421e-05
-2.72119737632377e-06
3.04690998043697e-05
-1.50710070724094e-05
-1.22930978090565e-06
1.78743404005996e-05
4.83706977463587e-05
9.00844346400234e-06
5.00892007909789e-05
2.10228161018075e-05
1.74245251892931e-05
4.73151218647482e-06
6.49476896673475e-07
6.36041859716928e-05
3.27817719627344e-05
3.92240585878588e-05
4.35457122611964e-05
2.0222492520316e-05
1.41235147878023e-05
4.77497962861358e-05
3.77008311136336e-05
2.67467859307372e-05
6.23378581475653e-05
4.83179396568476e-05
1.72479876181637e-05
2.17898592345884e-05
2.30534058539909e-05
8.49942295025538e-05
3.10626310035785e-05
1.92382448119419e-05
4.61738463028942e-05
6.58179693216074e-05
4.61440921189141e-05
2.06360299132023e-05
5.42449092619143e-05
4.37794883266606e-05
3.82288634410129e-05
7.12648507409485e-05
1.11021266325727e-05
2.96384829387527e-05
-5.84668171534104e-06
5.75327940898132e-05
-2.14277081821233e-05
1.24450511038426e-05
6.67098961251328e-06
2.69616651476983e-05
3.52204561144277e-05
3.28779656276568e-06
8.86928351290925e-06
4.62652103586719e-05
1.95528679455285e-05
2.98601695204756e-05
4.89281049369357e-06
-1.96834449699714e-05
1.26675724447485e-05
2.57762395219733e-05
5.57026669496645e-05
1.7522645312728e-05
2.49434416122355e-05
5.27247041978519e-05
1.5275487318526e-05
4.01129408632404e-05
4.35116528053325e-05
2.9023127667771e-05
3.08262283910052e-05
2.51882056757741e-05
4.09917195894402e-05
4.76741952294909e-05
4.03731088128534e-05
3.99311126081566e-05
-1.62972750677355e-05
4.54469293759628e-05
3.87662377953339e-05
5.91761783196992e-05
2.47322402053234e-05
4.95747162658786e-05
4.69228672629279e-08
7.65837147903175e-05
1.69815247357751e-05
2.72951723493448e-05
5.2961473970841e-05
4.16997556404733e-05
2.83208362075118e-05
2.042268180945e-05
5.31857554783163e-05
4.59139294611045e-05
2.71592314477916e-05
3.56165119195733e-05
2.16434867238572e-07
2.79460832734527e-05
1.03876789775433e-05
3.74190994921108e-05
-7.46541769955478e-06
3.11892679029665e-05
2.61229621868324e-05
-2.19905113584791e-06
5.88903905026798e-05
1.93320193062638e-06
3.41031177566447e-05
2.1784853579757e-05
-1.633846161867e-05
4.03223763050696e-05
3.19383243854948e-05
4.47566277017604e-05
-3.58914671032089e-06
4.24076713290301e-05
3.12399924419698e-05
2.85606100077272e-05
-4.62824107156539e-06
5.44280967182369e-05
1.18505285591511e-05
2.67864473687568e-05
3.36145955907457e-05
5.83336159404189e-05
5.05661869257518e-05
3.1398651426957e-05
1.68900175156081e-05
3.09727231510795e-05
3.17880465217428e-05
4.84752030752399e-05
4.74953805793202e-05
5.47031610973461e-05
3.97085156540242e-05
4.75182045292446e-05
4.68393626600216e-05
3.25241536405244e-05
2.6233937760178e-05
5.77866908754919e-05
5.33822663847815e-05
1.89566388025354e-05
4.51368343576414e-05
6.91381261131091e-05
6.36413735290373e-05
4.57282354904804e-05
2.53463880027782e-05
4.74519454387609e-05
5.86725003333684e-05
8.100541288996e-06
4.41069607184125e-05
3.50687065417461e-05
2.75327523993908e-05
9.23312461238572e-07
4.39260437797442e-05
2.64110456878505e-05
4.10083757212529e-05
-1.75155200038687e-06
2.25671525553715e-05
8.16763584132204e-06
1.35919060535659e-05
2.6592711448646e-05
3.88305978893421e-05
3.0308588917708e-05
9.10992880201584e-06
3.13810306709933e-05
4.03034199768324e-05
1.72050620792206e-05
-3.63143537371368e-06
6.05316835486711e-05
3.04794668929652e-05
3.88222336889338e-06
2.20167701830603e-05
6.57958492910961e-06
3.15074876097792e-05
2.8647967882343e-05
1.87223308770701e-05
3.18450775249444e-05
3.43348894825713e-05
2.89638050351259e-05
4.67419585004516e-05
3.80911019562456e-05
4.6085549954899e-05
5.014338303575e-05
6.74242079354516e-05
1.60791940368689e-05
4.25822554305138e-05
5.13709454604921e-05
6.14636995336537e-05
2.27163263074006e-05
3.70505302100587e-05
2.30644619039193e-05
6.30471029097709e-05
2.73692420559061e-05
1.46941254306302e-05
2.50276730167599e-05
2.7397507011772e-05
2.73839175736424e-05
-2.85312951408443e-06
4.91841371201554e-05
3.86481255644138e-05
3.25160921651609e-05
1.92589833681665e-05
5.03398090236364e-06
1.12977271445147e-05
2.93792232944227e-05
4.09066974536037e-05
2.588001138007e-05
1.63004940385314e-05
5.79195630760586e-05
2.76744578943245e-05
2.22810540164162e-05
2.50938381959037e-05
2.30098508526632e-05
-1.12120339155218e-06
7.92538464055855e-06
3.41914733929524e-05
3.36329720566611e-05
4.0709005086759e-05
1.52399704095737e-05
4.14091240452596e-05
5.52803104664514e-05
4.48212014276649e-05
4.06884582619526e-05
2.92188555340338e-05
3.6058227201324e-05
2.99827957702122e-05
2.21365808385515e-05
2.12275480906641e-05
5.32770042945228e-05
3.13413390790096e-05
5.13645128839139e-05
3.29920671223121e-05
5.96929902948827e-05
5.19823031674178e-05
4.0452513562196e-05
2.16613087732828e-05
5.78847479987879e-06
6.93071977211178e-05
4.21140723403256e-05
2.53489742762207e-05
3.61015629289486e-05
1.74837158536497e-05
4.01915574792064e-05
2.77358728374541e-05
2.98268083582177e-05
8.68766690506344e-06
-5.02283590804374e-06
3.64582348716836e-05
3.28398220233848e-05
2.63821269104813e-05
4.1986255788506e-05
3.74907607064021e-05
2.0166485282005e-05
3.38326148443128e-05
2.13400221305149e-05
1.52802036024884e-05
2.36802367166466e-05
5.1081669040751e-05
7.52836880850441e-05
3.5252259721057e-05
4.75020306151582e-05
3.89764199302227e-05
2.68766666822454e-05
3.38338853375012e-05
3.50758801043931e-05
5.59889628013319e-05
2.58858904656915e-05
5.32086651260751e-05
4.61921092385379e-05
9.70442830792206e-06
4.98865072528177e-05
4.14750553747338e-05
2.42522117313767e-05
4.06125428370531e-05
3.00379991168954e-05
4.47240794875031e-05
6.81315402001906e-06
7.83721611998942e-06
8.99181386502368e-06
2.36492577368133e-05
5.19550932177834e-05
1.14798542132081e-05
5.31752061838541e-05
1.35195556998135e-05
-1.43515749377515e-05
1.57899200214478e-05
4.11538663210334e-05
2.01406787125421e-05
3.08713889355759e-05
1.72950051440284e-05
1.0736839464801e-05
1.7042068673313e-05
1.96402263292583e-05
1.23772925074308e-05
3.49486683350094e-05
1.80465804949541e-05
4.31508096984186e-05
3.89072693930686e-05
3.09881242305063e-05
4.40268640988733e-05
1.52263489655387e-05
3.10028576191039e-05
2.41355951781025e-05
6.26206344275355e-05
4.07629350473939e-05
4.08802975809865e-05
2.73309722786226e-05
3.18936244644972e-05
4.25014161789687e-05
4.21447514393291e-06
6.93948351317381e-05
1.18677319446087e-05
2.38406533995178e-05
5.08991101267681e-05
4.59899232532329e-05
1.36298949469722e-05
1.23348006624878e-05
-3.51904522518209e-06
3.68925827168884e-05
3.14068916013815e-05
2.21079678199305e-05
1.83927701689205e-05
2.85316841785672e-05
-3.2507750665449e-06
2.20283618674287e-05
2.12904673279734e-05
2.84167653572212e-05
2.58028367679516e-06
1.20703934858625e-05
2.52864451173296e-05
6.59331986921227e-05
3.47918593622839e-05
4.85418100132468e-05
3.06647922196684e-05
3.73204049472362e-05
3.06552505142701e-05
1.42466138493794e-05
5.30295395687735e-05
4.19726585333755e-05
1.88663474510371e-05
3.37306032911116e-05
5.15220966067789e-05
3.49130595083544e-05
2.4331510220219e-05
2.9455503828163e-05
1.84955241542012e-05
4.58076834042992e-05
2.86357569969738e-05
7.25726903384945e-06
2.17884019367171e-05
4.8481473541006e-05
4.79635778211744e-05
2.92608281210889e-05
2.43131258456823e-05
5.18783198130428e-05
2.42236510790679e-05
1.50150239223723e-05
1.98831357753255e-05
4.14444049426706e-05
1.74494755376224e-05
4.20457890059341e-05
3.1549509138986e-05
3.33426847228898e-05
3.90953131809921e-05
-1.00646261005259e-05
1.87583328054925e-05
5.57452725854753e-05
2.98583410474329e-05
4.54895759318698e-05
6.95552177066899e-06
3.21826283829609e-05
4.99047910160687e-05
4.87380799938197e-05
2.22195743466733e-05
3.94368751049225e-05
4.21224509759566e-05
1.72904224190309e-05
9.48434636483885e-06
3.66002682361824e-05
5.51681937702158e-05
-1.77329230422479e-06
1.96179663659351e-05
3.39101200280889e-05
3.24386489250331e-05
3.49056447940578e-05
4.47654999877907e-05
-1.93574566513915e-06
2.01672696955765e-05
3.14980422130277e-05
3.82719744797475e-05
1.88521569835895e-06
-1.03634997967902e-05
5.16782425675271e-05
3.9855719556491e-05
3.38036252485089e-06
3.0712387247641e-05
4.88240346287859e-05
-5.820293167325e-06
2.73854421680956e-05
-3.33302183340739e-06
1.92074354324472e-05
5.48253715674774e-05
3.11131956878891e-05
2.72061543756329e-05
4.19835128063297e-05
6.17559084065866e-05
2.27625982730175e-05
4.18267323786977e-05
2.25617415456317e-05
3.36584333021414e-05
8.58469415619801e-06
8.91437971092204e-06
3.11532282573088e-05
4.42883426135579e-05
2.49014667153254e-05
1.03168482086365e-05
2.96858746928793e-05
3.00659233536297e-05
2.07620460962317e-05
4.98824934047083e-05
2.25076174561279e-05
3.57433920086762e-05
5.19325205265959e-05
1.34701355649291e-05
5.97279317678437e-05
5.16184461856474e-05
3.39963136831742e-05
2.11057830737824e-05
1.86552000112629e-05
3.81434870230659e-05
2.49859194979622e-05
2.58595784632725e-05
1.84067098314479e-05
-8.29204954422513e-06
3.35701206717555e-05
1.21989364569551e-05
1.37040328459915e-05
1.88106023089782e-05
1.09854429328018e-05
3.22683341295064e-05
2.64009516117799e-05
3.92729215449753e-05
-3.79766937011703e-06
6.19538195888671e-05
1.35944549752626e-05
5.2341869739164e-05
5.38382643950697e-05
4.04336223681214e-05
2.1248805667301e-05
4.43989564992718e-05
3.98047845385341e-05
2.98163999170161e-05
3.92417698378049e-05
3.2400229109582e-05
3.04592330660103e-05
8.38301836077121e-06
1.97790342315172e-05
4.311335744863e-05
2.06027139859928e-05
5.02130933024976e-05
3.45569464742839e-05
3.34414851634415e-05
2.51280381786043e-05
3.0793068410381e-05
6.5831344638657e-05
4.34245242311891e-05
4.07555020210411e-05
1.45999384031434e-05
4.40175607798575e-05
4.74416798409619e-05
6.67825281595568e-05
-6.40395655033171e-08
1.02480688369118e-05
2.49332775384377e-05
3.48126405416681e-05
2.81649568224568e-05
2.48605697701836e-05
5.66544405839244e-06
-4.37026882519299e-06
1.63983727402139e-05
1.99513945238519e-05
-7.71956572652446e-06
1.08826248016179e-05
-4.69539561617277e-07
3.01520008418352e-05
7.55576244966873e-07
3.09355016230696e-05
1.04356287754316e-05
4.58762697325106e-05
2.6533577661645e-05
5.49632060308445e-05
2.38460622466141e-05
3.87913952949109e-05
4.72148861284309e-06
5.16298575275219e-05
2.95687345338916e-05
2.23014878731707e-06
3.23315908872538e-05
5.28972774650672e-05
2.13973539516511e-05
6.62690443505055e-05
6.50566215521234e-05
4.35438988499007e-05
2.63859737666749e-05
4.6086602363671e-05
3.47088006938513e-05
7.53879445713972e-05
5.24003044745744e-05
1.99100070447575e-05
1.81017389317384e-05
6.05766032470025e-05
3.56390822479236e-05
2.32258139550939e-06
1.18662381552568e-05
1.18854179935978e-05
2.60216347262308e-05
2.22851434368304e-05
7.37561722923128e-06
6.00635019449133e-05
1.06017844904345e-05
2.70734286309204e-05
4.2971108716754e-06
1.34688389867909e-05
2.20109863806635e-05
1.12372009573432e-05
1.48812823186607e-05
3.6228397084374e-05
3.22588482952753e-05
-3.37553515714373e-05
-7.49544610969575e-06
2.04947982237854e-05
2.46361931227708e-05
2.38101555504684e-05
1.98465392002988e-05
2.73710408424804e-05
1.44966836195508e-05
-5.21848393163035e-06
1.69090189151641e-05
2.57561050793346e-05
1.3796402382138e-05
2.44121716475464e-05
1.41589997803243e-05
2.45754646760703e-05
3.52120968955194e-05
2.46622114523464e-05
3.91702260559954e-05
7.28412706214076e-05
4.1619950933014e-05
4.58310983827091e-05
4.00753631241601e-05
2.85863417154509e-05
3.22446607416401e-05
4.40666812975751e-05
3.56846676964941e-05
1.77082254003655e-05
4.32028368505405e-05
5.37623796763709e-05
1.31766721344969e-05
1.12736287948196e-05
1.54292367954088e-05
1.64751766383765e-05
2.19614618499803e-05
3.38328344861789e-05
3.45313021810831e-05
-8.00682533639415e-08
6.98129892874085e-06
9.08202843164785e-06
-1.01451545945669e-05
4.33363931562023e-06
2.7458177048969e-06
4.03425488813852e-05
1.1875274227689e-05
3.70623628057247e-05
2.1424457248352e-05
1.82065442086302e-05
1.38065934474798e-05
3.6089117050911e-05
4.52682977602071e-05
3.50772471008248e-05
3.43877240630551e-05
7.48494755841944e-05
4.31310749994384e-05
4.4871604861099e-05
5.04773295857339e-05
6.50424102245261e-05
-1.77530543522704e-06
6.5068973217535e-05
4.31126737639526e-05
1.18015613596646e-05
4.9809880211382e-05
4.64458029608268e-05
5.13625518123856e-05
3.69440204057913e-05
3.51576718360709e-05
4.49904232948543e-05
3.40397507939188e-05
5.77918733395297e-05
1.87092234443277e-05
6.73902409661126e-05
4.71263897763803e-05
3.80143296797475e-05
2.84908690106513e-05
3.6505708347575e-05
1.60957202614891e-05
1.50332236927959e-05
4.58283369660053e-05
4.41187765598229e-05
5.68662435954351e-05
4.99574434657097e-05
5.53010417223363e-05
2.01756543002815e-05
3.54914991283716e-05
2.86015609657781e-05
2.47211083786302e-05
3.45747646681781e-05
-2.06513769665073e-05
3.709747002346e-06
3.04784171721823e-06
1.71992361869727e-05
2.79205300889862e-05
4.25649284976218e-05
1.57443844392279e-05
4.52370730256449e-06
2.12712222626915e-05
2.07214282361322e-05
2.98814973512841e-05
-2.46615495322097e-06
3.04532358576964e-05
1.09802029855942e-05
-3.28560395252613e-06
-1.6280075494786e-05
1.92348204665e-05
2.07631551073403e-05
2.5710978589963e-05
3.22361759388303e-05
4.85477056736288e-05
6.48056958399833e-05
3.66105406204213e-05
4.94994903014428e-05
1.81700254493116e-05
1.40259785190881e-05
5.29440982704749e-05
5.53540297237215e-05
2.09349927300569e-05
5.57698998092398e-05
5.25657716362751e-05
4.99817964689536e-05
3.73933894184731e-05
4.63304182014641e-05
5.13240224838915e-05
5.07969673776861e-05
2.13005500554635e-05
2.34006506592304e-05
3.70454653920554e-05
2.74946283294365e-05
6.68254391041118e-05
4.2808848843132e-05
4.61714199952492e-05
3.52738442764156e-05
2.88707057375072e-05
3.54763833100253e-05
2.62008931076107e-05
2.45645735329423e-05
3.25999275206455e-05
6.45712708121502e-05
3.17893063554287e-05
2.6600327642841e-05
3.90188869817294e-05
2.46080213936835e-05
2.37182678861437e-05
3.44188476570433e-05
2.87272513870125e-05
-1.23760230832218e-05
1.65270713258081e-05
9.74656897648201e-06
3.81276408081353e-05
3.90056158810992e-05
2.03604685138321e-05
3.215124794307e-05
5.13235903704715e-05
4.89455504970656e-05
4.61132823863747e-05
2.69827745937549e-05
5.23776660895587e-05
4.65826340748105e-06
6.06727214549125e-05
2.10198811215738e-05
1.87891459295899e-05
4.97287136251333e-05
1.72684281032983e-05
5.62940673389406e-05
9.67387644952616e-06
4.41303978266157e-05
2.50665684384113e-05
4.92290003844507e-05
4.6583268238899e-05
1.70583776766424e-06
3.69171132404197e-05
4.13142994720358e-05
4.05776425751331e-05
3.65629451927377e-05
-1.41730313336013e-06
1.8107235971084e-05
1.95825662147606e-05
5.28656016366785e-05
1.65581448538203e-05
1.3198144284791e-05
4.3510283272892e-05
-2.75624605366873e-06
3.48263962836178e-06
7.90341971931966e-06
3.90069811393393e-06
2.16438124916224e-05
1.38814328072583e-05
6.54959147995324e-05
3.93083071996675e-05
5.16109176924336e-05
4.91243317528715e-05
3.9943476179149e-05
4.31073888905315e-05
5.00545706075507e-05
3.20134227037399e-05
2.37222635156565e-05
4.74941000593049e-05
-5.21294156505104e-06
2.68035501091811e-05
1.56759460040081e-05
2.58235886148476e-05
3.95411825338593e-05
2.5989572634905e-05
7.52349414926879e-06
8.14043474437114e-06
3.25737963002085e-05
3.03299441466349e-05
-1.73585807102479e-07
4.65619270704663e-05
1.0702445942431e-05
1.60156107482639e-05
5.68380921691e-05
4.54590727663532e-05
1.51127098055857e-05
1.78915310570193e-05
2.80164425502137e-05
3.1918684769721e-05
6.57377980288416e-05
1.96644269858089e-05
1.9405572723783e-06
2.89334396572388e-05
3.37516064746797e-05
1.79598938975269e-05
3.73429500912705e-05
5.78904529742872e-05
1.60275089984805e-05
3.06887175098018e-05
6.90853451439081e-05
3.53510427716762e-05
5.05242723243382e-05
3.1087960623842e-05
5.90772844722892e-05
4.84362165082055e-06
5.09772430861282e-05
4.47883265088225e-05
3.19557814695131e-05
2.88046761273822e-05
2.58056921380378e-05
2.69094710111423e-05
3.94143279113446e-05
3.49925007357697e-05
2.92146683305111e-05
3.49990430275148e-05
4.37317313525364e-05
2.91346300335254e-06
2.38408158743742e-05
2.74811319771851e-05
5.9908487866567e-06
6.99824169441333e-05
4.58007818061163e-05
5.26715073251699e-05
2.2884137139989e-05
4.77425039323243e-05
4.45775605596063e-05
2.59214616276696e-05
9.02319854797463e-06
1.05912975814615e-05
4.15204901842217e-05
2.03762354946545e-05
5.59306306212448e-05
5.09396814258087e-05
5.58986515014818e-06
5.03840358786913e-05
4.07857599593515e-05
2.75998223678087e-05
4.99392622404538e-05
5.77303200619793e-05
1.94883825692396e-05
2.4266724646089e-05
2.81701254816874e-05
2.43154276909199e-05
4.19488117120028e-05
2.27412036540137e-05
3.40433090238255e-05
3.12736448455517e-05
3.04836807280954e-05
2.84555661261144e-05
2.15490536146837e-05
5.90605319472327e-05
1.63394902221959e-05
2.41496895149468e-05
3.50793543175116e-05
2.04743754535881e-05
4.04942089365425e-05
-8.46532691609554e-06
1.07070266116628e-05
1.972452249968e-05
5.06528029269948e-06
1.96740901454961e-05
2.33996387502611e-05
1.51103014062066e-05
7.62875238088479e-05
4.63319879588442e-05
4.77996372582542e-05
5.5236143590687e-05
3.57478193527194e-05
4.07981601537805e-05
1.51275330730353e-05
2.62351642571607e-05
4.35625505504174e-05
4.24637223808304e-05
2.35800796182335e-05
4.13232283124781e-05
5.08499964569706e-05
2.87802786821445e-05
7.27991077049396e-06
3.39962757748259e-05
2.34533333137973e-05
4.77888793156437e-05
1.38243272223229e-05
5.13724604493614e-05
2.00730319771259e-05
2.92519769397878e-05
5.07020313136489e-05
3.83912704911247e-05
4.49346168594859e-05
1.89700034862643e-05
5.81229656799263e-05
3.2029432299206e-05
5.60889841299031e-05
5.80887141934034e-05
6.65331838919532e-06
5.22107690301519e-05
3.39107186160269e-05
3.82896169141213e-05
1.63743987684754e-05
7.14685790836461e-06
1.72819175214603e-05
3.44022206544879e-05
3.27322180672833e-05
2.39482406801592e-05
3.42260672064624e-05
3.57827734331433e-05
2.22878138292143e-05
2.97294427897584e-05
1.90769743070985e-05
5.41609246736471e-06
1.08980657068914e-05
1.5908148371773e-05
3.96299734399334e-05
5.30243348614764e-05
6.6695612046344e-05
1.87231143352509e-05
4.01274359678947e-05
2.05829398309557e-05
4.29394308372976e-05
4.5259159770874e-05
3.56839735275409e-05
1.68831929135373e-05
5.97117648192906e-05
1.46109391917171e-05
1.98845653672493e-05
4.61550604256979e-05
3.71576664230313e-05
2.7440291786166e-05
4.23714193979668e-05
4.62886577863817e-05
6.03954348749589e-05
6.13105410025028e-05
5.11893995205537e-05
1.63141025309013e-05
6.99910645262601e-05
3.25020018224127e-05
4.19137867358931e-05
3.69506285501531e-05
2.06892086292272e-05
4.40183459132392e-05
1.15561025686627e-05
4.60608149920704e-05
5.08053222669411e-05
2.37582045831398e-05
2.58353830584348e-05
5.11955113873508e-05
1.77841981902347e-05
4.00151981565167e-05
4.18141736511155e-05
3.13229650362772e-05
6.66500978642677e-05
3.93024253210162e-05
4.64812019705476e-05
1.86451241344622e-05
4.37474284908717e-05
1.09310228069148e-05
2.8862810499095e-05
-6.405608481217e-06
2.46801261975355e-05
2.86424937581281e-05
4.65000976247028e-05
5.00917925106014e-05
4.01771140086245e-05
-4.1557420195288e-06
-3.8509434099843e-06
3.07470721530139e-05
3.50378008535885e-05
1.58718060173055e-05
2.98687384952374e-05
2.76325506845099e-05
3.50063928435465e-05
2.66244833516008e-05
2.19975968311285e-05
6.88740864548663e-05
6.30279662136096e-05
2.53379928497204e-05
4.97474955022878e-06
2.98998689768091e-05
3.08306692712044e-05
6.78895130318496e-06
2.85476501621672e-05
2.60425460404477e-05
1.47609262865708e-05
2.21562722892854e-05
4.11015395300925e-06
1.07608272579181e-05
3.55730438321683e-05
5.03936418082801e-05
1.60106844259258e-05
2.13649862635113e-05
1.94477268564453e-05
1.2427482839756e-05
1.76994075791298e-05
4.10932441404453e-05
2.30133384284138e-05
3.59910670217221e-05
2.07031880527208e-05
3.46360714898898e-05
2.41944372422157e-05
3.56409351051426e-05
3.28751545062906e-05
6.29110578663841e-06
1.09474168775232e-05
5.23926355271542e-05
1.34599834845272e-05
1.02992916720552e-05
2.44223011872947e-05
1.41932741909454e-07
4.53006073733906e-05
3.18760269053023e-05
1.8629476332561e-05
2.56941913497701e-05
4.72003012390699e-05
1.50685181678039e-05
6.23515912423969e-06
-1.71125200020819e-05
5.30488460151338e-05
3.92809907907922e-05
1.80833335376079e-05
1.86068759710815e-05
2.56922745792633e-05
1.17297927236597e-05
2.16325944207741e-06
2.92085997167098e-05
-2.74289794235651e-07
-4.30141151123244e-06
2.91334865013825e-05
4.0826731846227e-05
4.59942899597593e-05
2.60297325106287e-05
3.30807273031566e-05
4.44395881824085e-05
1.54235952949234e-05
3.66895965994241e-05
4.28844253318799e-06
2.69455704487906e-05
1.48486407926473e-05
3.05823457175378e-05
2.93737694796173e-05
4.54037637034036e-05
6.18288393289258e-05
4.3835285672602e-05
4.77525235345918e-05
5.69326362663646e-05
1.62000661142374e-05
3.08857179693686e-05
2.93427688574818e-06
3.80931969685127e-05
1.61626455045059e-05
3.16538897980715e-05
3.36144953407268e-05
1.82928352320834e-05
1.59676073180057e-05
2.60021430180978e-05
-1.395682749029e-06
-6.42057158781538e-06
3.45975374168627e-05
1.01787480871911e-05
1.91718936165267e-05
4.2211692920097e-05
2.31377519050199e-05
1.21424088886388e-05
4.44443175907251e-05
3.06866690545675e-05
8.98654304174296e-06
4.49431891642709e-05
2.60347327609078e-06
2.13484926317721e-05
2.12260573439317e-05
1.56006723689049e-05
-1.81534258134527e-05
1.37622910933527e-05
4.55892404343233e-05
2.02469611427699e-05
6.48093590477112e-05
2.86914208787169e-05
5.03497890622251e-05
2.46496331315865e-05
1.45329622023963e-05
2.70467497988313e-05
3.28023582389943e-05
3.30384961341843e-05
3.28629570234178e-05
5.11040824989024e-05
2.165874220555e-05
6.27781314509155e-05
2.32063406785662e-05
4.0534433221251e-05
5.70243465871305e-05
3.91108542210621e-05
2.13667482930653e-05
3.50771984770238e-05
5.10637148733176e-05
2.67560264281117e-05
4.66764560687345e-05
5.86968712123525e-05
3.21642838477965e-05
5.85649836482834e-05
2.70850144724614e-05
2.41138474754198e-05
4.40745086461816e-05
-1.07782088211175e-05
3.97197799573935e-05
3.05372608930308e-05
4.9615565141758e-05
1.32889301735445e-06
1.76184890372035e-05
2.11159397724212e-05
1.12717681663577e-05
4.29799804664799e-05
4.57283275812193e-05
3.62509045377042e-06
8.00477215820069e-06
3.81683129561583e-05
7.81755431800963e-06
6.39069302787812e-05
1.71864476523483e-05
2.22728934857485e-05
4.59718250619739e-05
-7.07914352423133e-06
2.72979683760898e-05
5.33218619560048e-05
4.74129176571106e-05
1.51038881240661e-05
2.22894719696259e-05
3.15422608426539e-05
3.33571078462303e-05
1.99217992916948e-05
5.97275423254728e-05
8.00693414143599e-05
3.17823017525155e-05
1.16086525156361e-05
3.59302317390639e-05
3.71209052575555e-05
5.11082640400601e-05
9.92405101064458e-06
2.28625851662715e-05
6.74545072183052e-05
5.34587589682773e-05
1.83369132024515e-05
2.9860608260864e-05
2.06596954841603e-05
3.19303143410162e-05
1.73794843158218e-05
1.31419317011051e-05
1.33484230233956e-05
4.47689416612555e-05
4.0858895591095e-05
3.55971364218361e-05
4.56754310010199e-05
-2.10693217432325e-05
-4.34905814827307e-06
-1.46808188275784e-05
1.05640402890758e-05
1.29428176432182e-05
2.01787638789047e-05
5.67880398772245e-06
3.48127284745252e-05
2.90596091153683e-05
-2.19145181303436e-05
1.40104225973787e-05
3.21314251954256e-05
1.39439010349208e-05
3.19872525128911e-05
4.8392620109417e-05
5.52955110401367e-05
5.50169649615239e-05
5.99178309596252e-06
4.53282368145517e-06
-1.71816453525834e-05
2.42834939110374e-05
1.44698865802265e-05
1.6035641066089e-05
1.8783686702162e-05
2.0321433865682e-05
1.76472904581328e-05
3.21412827751414e-05
-1.41526051028943e-05
3.33812556617133e-05
4.36951997281132e-05
3.52626027883596e-05
4.33568176920806e-05
4.64071324634101e-05
4.15530300899887e-05
3.41739737393917e-05
3.89547181999534e-05
1.55731017590566e-05
5.38067537888701e-05
4.21243504416827e-05
3.09275860459005e-05
3.61524459115682e-05
4.08310618694094e-05
2.4178729726356e-05
3.88363009801706e-05
5.1209845295424e-06
5.57484052899579e-06
4.4514860411619e-05
3.57996778822644e-05
-1.17766548226359e-05
4.50041268563642e-05
1.55987069039032e-05
8.91887467485924e-06
3.08382646852067e-05
4.20132079974243e-05
3.53534204594783e-05
3.0553756922985e-05
3.55887835630232e-05
3.26683023295707e-05
1.5472547841811e-05
8.65554078942959e-06
1.38662990563044e-05
-4.16104899292909e-06
4.65892317668482e-05
3.29951092988334e-05
3.97924643622674e-05
4.09657629856322e-05
2.47381380045044e-05
4.97202115844266e-05
1.63716148174056e-05
1.34900752532107e-05
3.2587229439991e-05
4.90904501741797e-05
2.49594117297894e-05
5.79586143147126e-06
1.96684900264071e-05
1.96932866989661e-05
2.04526913735369e-06
2.33553606107079e-05
5.8548480472368e-05
5.35343631964392e-05
1.25866397485818e-05
2.06850802980337e-05
-2.79064235713014e-05
4.84009212956425e-05
3.87487157116454e-05
2.83422738337944e-05
2.34107868966136e-05
4.55994866228313e-05
3.42719780060941e-05
4.25713296756072e-05
1.96278071740127e-05
9.45479781936357e-06
4.6686824175302e-05
2.48372076120681e-05
5.43189656541197e-05
2.19006701353894e-05
3.79653753240397e-05
1.30595954954922e-05
1.94333270814954e-05
3.94483243598529e-05
1.78176932221037e-05
5.08036968857384e-06
5.86487682344007e-05
2.27274724961985e-05
-4.57844146554235e-07
4.02777433172071e-05
3.6424074592153e-05
3.607513671615e-05
3.49461317568702e-05
3.34285063877388e-05
2.59193945484603e-05
5.66718712663554e-05
1.0390458490012e-05
2.91691846007168e-05
2.76383902616419e-05
2.84274331095703e-05
7.48788053683155e-06
4.59263090132506e-05
1.88709934375914e-05
5.94747302003535e-05
4.43901338451223e-06
3.68139618145349e-05
2.62937637239353e-05
7.82235845620821e-05
2.82356804416912e-05
5.25585720399701e-05
4.03401085953763e-05
3.34667672697985e-05
1.72705309538266e-05
3.67396663797483e-05
3.00944539703317e-05
5.59291465264123e-05
4.43525254028276e-05
2.87374992405535e-05
3.7253675589827e-05
2.9928684314446e-05
4.55720354287912e-05
3.37067347369403e-05
2.07956562130128e-05
3.47549322352971e-05
5.62059572146922e-05
2.72805757570407e-05
2.17024758151303e-05
5.23342654472486e-05
5.55796428770099e-05
6.37998946482721e-05
4.71727143849051e-05
1.3379452910276e-05
2.06051008538641e-05
2.91665993501291e-05
2.9400603878435e-05
4.0826566480308e-05
-7.03060758753314e-06
3.30864045966306e-05
3.96588051044006e-05
-2.93332574769324e-07
3.81002333300435e-05
3.43512052533947e-05
2.34346912024715e-05
3.4582420608234e-05
3.95309257555357e-05
4.89855651503096e-05
3.48718095707561e-05
4.26342665439471e-05
3.04014610424669e-05
2.50987027912982e-05
3.9492984829934e-05
3.7734043202568e-05
5.56162386737183e-05
5.32750129384881e-05
-3.2695629672462e-06
1.41406305315835e-05
7.22905770348499e-05
5.12667134272598e-05
1.04831797172369e-05
3.18778303835408e-05
2.7963058980458e-05
2.37541027658873e-06
3.44179641565747e-05
4.78287834689439e-05
2.52992086621553e-05
2.77009929849587e-05
5.94397842783048e-05
2.41851875971847e-05
-2.58913904792139e-06
3.6493189022583e-05
7.41639760554995e-05
-1.61792101791198e-06
3.74265667271322e-05
2.96531905448861e-05
2.07582208040418e-05
4.1199124015679e-05
3.89836911061081e-05
5.16162262881939e-05
1.69773369009243e-05
4.57595283978153e-05
2.35348857211779e-05
1.28779775218905e-05
3.89167302324082e-05
3.50198816528596e-05
1.51148814974951e-05
1.56611591541008e-05
3.95439382259901e-05
7.82470042868405e-06
1.10063202351868e-05
3.90883708590792e-05
1.45318988439835e-05
9.90475773301392e-06
7.03913421112627e-05
4.93807190641451e-05
8.19048462781126e-05
3.90720275474801e-05
3.43082555691456e-05
9.11371053930907e-06
3.27279892893485e-05
1.85958219926857e-05
2.99216118314979e-06
4.01010645419236e-05
5.00530199385465e-05
7.30786790951357e-06
7.42328983270385e-05
2.85007675888217e-05
-1.09916007656274e-05
4.31883437157533e-05
2.64558676069367e-05
1.1040994208451e-05
5.01116830999533e-05
4.73989348314939e-05
3.02152172091002e-06
2.33991436602648e-05
2.92816917742407e-05
5.29169639365068e-05
3.89703239459708e-05
3.26687668053489e-05
1.68433390341144e-06
2.22202365325653e-05
8.42358976580674e-06
1.97762129918165e-06
4.2070090553412e-05
2.45874530513161e-05
2.26260539697912e-05
4.78102088677163e-05
2.617600347343e-05
-2.12693127006614e-06
6.73494661723648e-05
5.08222389282442e-05
-7.72122569117958e-06
1.76269209379784e-05
1.18139963288734e-05
3.00188619962907e-05
3.00244742786288e-05
-8.50144513683271e-06
2.18100680443247e-05
2.62111176915594e-05
3.69494773029617e-06
5.62305549040599e-05
3.41348460366165e-05
5.00470581021115e-05
4.78231711600433e-05
3.25091234210166e-05
1.31128708490309e-05
4.14353421474815e-05
5.97280432671476e-05
7.47533771444781e-06
6.07171334845308e-05
2.65815490943826e-05
3.79283515624567e-05
4.75052922270367e-05
6.42494691149619e-05
3.66939013991578e-05
3.35617041344601e-05
1.08120495068306e-05
2.83543703469483e-05
3.99515077346706e-05
5.96591638938221e-05
3.00848248294979e-06
4.57816474067703e-05
-3.10268138770223e-06
1.49795745010134e-05
3.16245645058875e-05
2.86077865937328e-05
4.7384808343517e-05
3.48408337690855e-05
6.80296221826197e-05
5.23472948167559e-05
5.27123360357489e-05
2.5773787604652e-05
5.04118460619915e-05
3.9691373591262e-05
3.74067842771208e-05
1.69888272179878e-05
3.10110351193526e-05
1.30134736244499e-05
4.13264364919089e-05
2.87575125800665e-05
2.98291915804486e-05
4.11925455732974e-05
4.24496781013287e-05
4.22722239644705e-05
5.69276446611407e-05
5.90221075067443e-05
4.77785210354693e-05
3.19845202825051e-05
2.22202928908457e-05
1.92803762276554e-05
3.48747845463932e-05
9.54796678388715e-06
3.69930529174769e-05
3.00887620359267e-05
2.26500278757097e-05
1.80140171770129e-05
1.40800506078926e-06
3.215261345241e-05
4.21806081052757e-05
2.56346664066138e-05
3.89082683370528e-05
4.44583013976604e-05
3.70031415873641e-06
2.668460956817e-05
4.26175450303755e-05
5.01243524333764e-05
1.61441408765038e-05
3.55682033278385e-05
2.51145498289966e-05
2.05740114388219e-05
5.55019457196889e-05
3.25873612455775e-05
5.09265089226907e-05
1.93422569346035e-05
3.21208721319864e-06
4.53144106368165e-05
6.35426671125556e-05
3.85790493151731e-05
2.65787383036594e-05
1.52188742885363e-05
4.83270673786547e-05
3.1441722500629e-05
6.30077463224271e-05
3.87928879525642e-05
4.56228079183077e-05
2.94976791522268e-05
4.89360191388488e-05
2.09720993277093e-05
3.2427245623249e-05
2.92962061346963e-05
3.42551800129298e-05
3.01987638356617e-05
3.09506975020284e-05
7.60687152905277e-06
9.55509575022629e-06
5.992866824366e-06
2.626803374186e-05
5.831333785866e-05
2.25002802217439e-05
3.75234690557052e-05
1.9794364022968e-05
7.06100709747372e-05
2.141460904279e-05
1.34778698822255e-05
4.79864276173573e-05
2.74420321694133e-05
3.16715476744206e-05
7.49310910351334e-06
3.03664675825786e-05
1.85563578851518e-05
3.51069008295695e-05
4.4745674387364e-05
4.82375419690116e-05
4.9196452073887e-05
3.49007099629828e-05
5.65595567942779e-05
4.50670746501912e-05
1.40842154324608e-05
5.16720619162921e-05
4.93766230358082e-05
5.96604125218805e-06
4.79662615345466e-05
3.59860987193322e-05
5.55159477775494e-05
8.15053016069066e-06
2.3901043655989e-05
1.98110702984818e-05
1.86542137325925e-05
5.5508968885956e-05
4.769101850369e-05
5.54820568690847e-05
6.85904178198239e-06
4.61997565782946e-05
2.62069963123825e-05
4.49302685238995e-05
3.53171377800586e-05
2.99295035054239e-05
3.58274269630781e-05
2.81043909035244e-05
1.32408146504545e-05
2.59414949181564e-05
1.36932551209165e-05
2.84287894124472e-05
2.94973651200014e-05
-4.64129008227038e-06
2.89508017813393e-05
-2.64873610675048e-06
1.227488104156e-06
2.26882552284882e-05
5.15189045823257e-05
4.2599510735959e-05
1.9361178841464e-06
2.43505178362319e-05
1.59488975703042e-05
2.50177439767082e-05
3.81897417889108e-05
4.67784840373644e-05
4.35468735545434e-05
8.01292123271457e-06
2.24524135332622e-05
1.43563615782998e-05
5.83767810454801e-05
3.50263994010949e-05
5.03251588399142e-05
1.52685931615212e-05
2.85030975447413e-05
6.53266639237592e-06
3.88010072961829e-05
1.85909172379266e-05
4.93805851689212e-05
3.03693921324456e-05
4.63889748659201e-06
2.46593389927353e-05
2.35610180565703e-05
2.55786195455826e-05
3.43749758382997e-05
1.33481232889861e-05
2.33483305536827e-05
3.02828169248718e-05
2.87419572060422e-05
3.00410719813863e-05
4.33128560199769e-05
6.45949557556625e-05
6.59345633566203e-05
2.37252157170798e-05
2.5415129120633e-05
3.37024264570772e-05
3.63227800278425e-05
2.37371037884195e-05
1.890643742009e-05
4.44147736922913e-05
1.59438009523955e-06
4.67798084256292e-05
3.56783851035017e-05
2.59652496257822e-05
6.73309524864544e-05
-1.44959396179817e-05
2.92350874947694e-05
4.21478452898145e-05
4.41789333425616e-05
6.44907379612505e-05
1.74102221053246e-05
3.44742653856542e-05
2.22276279729884e-05
1.53959306033713e-05
1.88948917358882e-05
3.0325378352407e-05
1.1321479497285e-05
3.93728541955663e-05
4.55732056093656e-05
2.25803071460629e-05
2.78522137923633e-05
4.16714257087743e-05
4.01281971645318e-06
3.35230257351217e-05
1.2497144589146e-06
2.12552089093884e-07
2.77555170849153e-05
1.20496845731283e-05
5.49623075034749e-06
3.16892982399882e-05
6.28934316952721e-05
5.41878644091267e-05
2.37095432245112e-05
1.53485919118322e-06
1.13378182321007e-05
1.92466168442372e-05
3.01183524519332e-06
4.64694244966906e-05
3.75076923926092e-05
2.49169580527976e-05
4.25737229549949e-05
5.03406057557635e-05
3.14338208747517e-05
2.21801697999904e-05
3.41075707921566e-05
4.00984987184079e-05
2.19842013345623e-05
3.56855739221378e-05
1.66776434459839e-05
3.3586336630152e-05
5.97538131945593e-05
4.14562493385733e-05
1.33734593834932e-06
1.42490328528473e-05
3.2705178245991e-05
3.76580271926101e-05
1.73461442007704e-05
4.66455051379545e-05
4.46400581921057e-05
1.18485770747572e-05
2.05484517966374e-05
2.80869499961071e-05
3.30575920901828e-05
1.74197327576852e-05
7.18126039671062e-05
4.06939219959726e-05
2.33192931683766e-05
4.6025521518053e-05
-8.40353154571256e-07
2.85488489246851e-05
2.59332342215786e-05
1.50275169946836e-05
3.26635020782327e-05
2.17781912000158e-05
2.21146403840892e-05
5.81782047234192e-05
-8.6040546759596e-06
3.12212837046216e-05
4.48777046233475e-05
6.13996892899475e-05
2.57785656823359e-05
6.1368785274307e-06
-2.35422486285686e-06
2.76952277731884e-05
3.21998420573897e-05
2.28800265892125e-05
5.05919638614527e-05
3.3541687775641e-05
1.76983007398687e-05
1.35185373191737e-05
2.37904638370812e-05
3.03467272037786e-05
4.04492046069804e-05
2.75230366513594e-05
6.40361713378929e-05
4.41694171092794e-05
2.67511263740504e-05
2.53735721968532e-05
3.36419182449888e-05
2.91412938554844e-05
3.8539661571058e-05
3.78734272208947e-05
2.99492876204673e-05
5.06795371587552e-05
2.22319160695603e-05
5.29263608198985e-05
-1.45028966649689e-05
3.35658511899504e-05
1.99844238501548e-05
3.35938498927088e-05
9.84486913384778e-06
4.68101143805204e-05
1.39718917389771e-05
-6.04390817884209e-08
1.40747551165852e-05
2.2836361602112e-05
1.95013701851148e-05
3.03479943603895e-05
6.98907853055614e-06
2.90136952942595e-05
5.80493728985959e-05
4.00350168655321e-05
5.88543712210774e-05
3.25843947212144e-05
2.93192458294518e-05
3.17875613627853e-05
3.00196036100774e-05
3.95628162240632e-05
1.07009479828179e-05
3.69175506516863e-05
7.26072768811261e-06
2.43818380622087e-05
5.23872863087088e-05
-8.71953951319491e-06
-2.6985332577372e-06
6.74543895143401e-05
2.37793504579436e-05
1.0908454528137e-05
3.95658661993098e-05
1.69959564399978e-05
5.42976433778608e-05
2.87220209832737e-05
1.41358179426254e-07
3.27709349630188e-05
-1.18567374326247e-05
2.43951862445672e-05
2.12051982930075e-06
2.39671457016538e-05
6.66176221151995e-05
3.19176537759549e-05
2.21901450584883e-05
3.34776938489954e-05
1.76358259950324e-05
2.4925857885324e-05
3.48010969831531e-05
7.7169522934536e-06
-3.5953958385114e-06
3.59650766641475e-05
2.51423092046665e-05
2.29102116186666e-05
3.2514311443737e-05
6.13022578947579e-05
2.56226141724515e-05
5.62266723431242e-05
5.6932900961513e-05
2.19714121159284e-06
3.7761775097961e-05
2.61399986303677e-05
3.64388469453332e-05
4.0782090173709e-05
3.55423168611016e-05
1.80241364720037e-05
4.93588037334855e-05
1.88934819182915e-05
2.70814283910842e-05
2.54437021435983e-05
2.77175853479058e-05
1.4488422913227e-05
4.51197595200578e-05
3.78184867565498e-05
1.99157264488864e-05
4.89234253191324e-05
1.22856075856247e-05
5.45847045344516e-06
4.44191059696824e-05
4.76550814720186e-05
3.47254776619483e-05
3.13287506862462e-05
3.14646715935551e-05
7.3071082122488e-07
3.48275858061534e-05
3.73408395839065e-05
3.14507788317005e-05
6.67129925480936e-05
4.62797347194255e-05
3.82460530051893e-05
3.34424439268682e-06
3.05010351252771e-05
4.75478059473698e-05
2.54335913192936e-05
2.9064343602911e-05
-8.66572932467654e-06
3.60480412214019e-05
4.01574286100531e-05
3.97038960241257e-05
6.30542297523258e-05
4.79079162115525e-06
2.87639900116765e-05
5.36633627736749e-05
4.70891190912537e-05
9.96283592049687e-06
-1.59137521265394e-05
3.7669813724109e-05
3.15281488715024e-05
3.85595671604625e-05
-1.30771388935176e-05
2.52018321620981e-05
1.89349446201673e-05
6.47763194562606e-05
5.96947277568665e-05
1.7795919474431e-05
2.71608306072998e-05
2.19828072765445e-05
9.26209810409591e-06
1.61858421240977e-05
4.23102490703173e-05
1.65105683166112e-05
3.53408951504682e-05
4.82317033333051e-05
2.20977252674931e-05
2.76174916893982e-05
3.43040176061119e-05
3.10960416042054e-05
2.6385546324149e-05
2.30814942376844e-05
7.41958653083643e-05
2.89273335605345e-05
1.52636105427676e-05
