# Supplementary material for: Research on computational propagation and identification of mine microseismic signals based on deep learning
Source: PLoS One. 2025 Oct 22;20(10):e0334641. doi: 10.1371/journal.pone.0334641 (PMC12543183; doi:10.1371/journal.pone.0334641)
Supplement: S4 Data — (ZIP) [file pone.0334641.s004.zip › 000100700001532.xlsx_0.txt_24.txt.txt]

-4.2004892621269e-07
-7.18657968266582e-05
-3.38049405768994e-06
-9.36703828165419e-06
3.79580043270092e-06
1.09264427546259e-05
8.10305499834829e-05
6.7564707959963e-05
0.000122160926691961
5.6185684523454e-05
6.2136858797e-05
1.78354781667969e-05
9.96180353489169e-05
2.3940597100177e-06
4.38514190054438e-05
-4.34555858473749e-06
-2.78675406107797e-05
4.07055764479837e-05
1.35192317522745e-05
-3.18198218295494e-05
2.55089383522741e-05
2.64367832276668e-05
0.000111251912925022
7.14143610982812e-05
5.99986262702357e-05
0.000137260618430028
9.92822954511189e-05
0.000105615750616196
0.000116837914002501
7.38264448704263e-05
4.69471958676058e-05
3.72044883745042e-05
-2.4381340076968e-05
2.72025640476963e-05
-5.10782776185315e-08
1.92457865958479e-06
-1.35854368009145e-05
1.10700781061596e-05
-4.81737160657526e-05
-3.65127783288558e-05
-2.11593823737547e-05
-3.23701093190072e-05
-2.76081260979293e-05
1.20191449729587e-05
4.61833989555172e-05
1.68815661007644e-05
-3.70080765958982e-05
-4.00743831511632e-05
4.44294621424188e-05
-5.93754663268189e-05
-1.14127821687974e-05
5.2104240460958e-05
7.21933960759269e-05
3.67198459999202e-05
7.34054206473094e-05
9.50312680502539e-05
8.55427091223393e-05
9.52445727462887e-05
0.000125053802765959
0.000108043417545916
0.00013642584346998
7.20001770664367e-05
6.74727305263818e-05
0.000105017752830677
9.04061344451878e-05
8.92843607533635e-05
7.190433647024e-05
-1.2415098304111e-06
3.62452548949281e-07
3.55998617443276e-05
-8.30307042031012e-06
-2.76186760863171e-05
1.65558859743644e-05
1.25195157131556e-05
-1.93143441557391e-05
2.87616536389273e-05
-1.43808455811269e-05
-3.34850462754904e-06
4.11420790519695e-05
-2.24428837270814e-05
-3.62765763754807e-05
-1.06258599352633e-05
1.06059956106953e-05
4.24455339255706e-06
7.61455345157709e-05
-6.9161320117596e-06
2.85246521228023e-05
2.2538767473452e-05
4.32578389720168e-05
1.87784368999878e-05
1.33003312812347e-05
4.56977284437762e-05
3.09010723357348e-05
5.15578430401485e-05
4.16429896035845e-05
6.15372466723228e-05
-5.04212340741793e-06
1.28558732475698e-05
3.36862309122872e-05
4.23631323898197e-05
6.82691913519629e-05
4.30394538499474e-05
8.52078883252543e-05
6.95579309802063e-05
7.44151351860597e-05
5.76987473659822e-05
6.61862455240402e-06
1.41987241862232e-05
4.69708517103117e-06
-3.00887242700063e-05
4.92031509856076e-05
-5.34722068828356e-07
1.8676540664787e-05
5.33705780170232e-05
3.41862083992097e-05
-1.28662450262044e-05
4.87616988818681e-05
6.25298869809183e-05
-1.32865818205789e-05
-7.25145296489072e-06
5.59784999439584e-05
2.26156844904236e-05
4.61485905227108e-06
1.49159527796744e-05
-3.46842468847206e-05
1.22087625755121e-05
5.36169386269068e-05
4.46659266093726e-06
4.43664577687585e-05
4.81596909956468e-05
5.33863307209846e-05
1.88152954035171e-05
3.63387679853009e-05
7.36717756869e-05
-2.7270178648293e-05
5.99820038695048e-05
1.48595995322823e-05
-2.56042258881931e-05
-2.35962724199649e-05
2.46379872811483e-05
-1.23079257421617e-05
-2.30641748131377e-05
6.2441263808617e-05
4.24068858216609e-05
0.00010979271826522
7.90591553104721e-05
0.000122946182440182
0.000117651887256301
9.39570742268828e-05
0.000112366294911006
3.00087629874872e-05
9.83267746748321e-05
3.29790938169407e-05
2.69591977090281e-05
-4.57530812250704e-06
1.46101602810197e-05
-2.03472911646797e-05
6.71125150758692e-06
-2.45187347559949e-05
1.63370400462525e-05
-3.53175245429637e-05
-5.7850181916765e-06
-7.70049318193712e-05
-6.77810377759392e-05
1.08699617673577e-05
-5.44556570351762e-05
8.79987209051634e-06
1.74208961525041e-06
3.80766735098497e-05
8.62511425549804e-06
5.30037524359661e-05
5.61346172962807e-05
1.0346475367119e-05
8.28876304977281e-05
3.67523635981786e-05
6.69181756626712e-05
7.79444532309772e-05
9.43147475155975e-05
1.17426622256512e-05
7.30227017557626e-05
6.78664049446076e-05
7.40477096777251e-05
-8.42427977155481e-07
9.79849062682131e-06
5.43591474650862e-05
6.47047136865988e-05
8.1776393117203e-05
8.74339986768155e-05
2.43072087489148e-05
6.284681648664e-05
0.000142112078313993
0.000117402602555618
8.96718623894363e-05
2.13238140499795e-05
-1.42456649540482e-05
-2.91247554652676e-05
9.38164575819019e-06
-2.37851812216958e-05
-4.49803843469367e-05
-6.7371575797599e-05
-2.82885435833936e-05
-9.83037649191747e-06
-0.000112548313711039
-4.63573509267372e-05
-8.95445534076001e-05
-5.84222638083367e-05
-6.64211502299124e-05
-3.00871722855816e-05
-2.81354752498883e-06
5.77672306497561e-05
5.69233292475587e-05
4.52053177151415e-05
0.000166092552137924
0.00010639449446065
9.42861723225995e-05
0.000122822582938935
0.000110426746103205
7.4702059848899e-05
0.000116264958604078
0.000100431824509013
6.69003488220187e-05
1.06280739543096e-05
3.04920981048553e-05
4.50773581836072e-05
6.00566538981706e-05
5.21357993602061e-05
9.52205415868307e-05
2.66381345482512e-05
9.83192546581833e-05
8.03015709105361e-05
3.67312716136368e-05
0.000128618268059272
8.15842232756036e-05
7.00298509485325e-05
1.49246425791204e-05
1.11016025022126e-05
3.30337658459464e-05
-1.18120515026632e-06
-1.23289523561936e-05
-1.18144031521907e-05
4.37359250458552e-05
1.49377834003353e-05
-2.05766745284788e-05
1.99815020144238e-05
-3.26838562519009e-05
3.14403810482956e-05
-7.45489994040873e-05
-4.31501106035324e-05
-4.20825100954129e-06
1.72481222486006e-05
2.08457744762357e-06
6.22264241931411e-05
8.35890489402618e-06
4.4430560999082e-05
8.29872860208314e-05
6.97084897526171e-05
4.54344035687056e-05
7.43186528516347e-05
0.000115493159067262
5.44833437769511e-05
6.8963804269767e-05
0.000142722146330531
5.03499489015645e-05
8.20491927116903e-05
8.34468936457192e-05
0.000111220854690698
1.79618342061324e-05
4.11360513713366e-05
4.70421050640848e-05
7.69342134106684e-05
0.000111118391287562
4.16451592530287e-05
9.90989793574524e-06
8.55608491093078e-05
-3.97693920948567e-05
-7.41099824632824e-06
3.27058267497028e-05
-3.04528993806914e-05
4.09058138267195e-05
-4.84645713713975e-06
-1.95099179112696e-05
-3.2357637297437e-05
2.85986341077699e-05
2.88700612850485e-05
3.29970908753635e-05
-2.28124255961925e-05
-1.57226810363997e-06
-4.2859345122268e-05
-3.95923320496791e-05
-1.43721910799892e-05
-6.91819573339429e-06
5.9565839411235e-05
5.48553691505374e-05
4.57489494989604e-05
4.79052976247455e-05
4.85252874798284e-05
0.00010172105273481
9.3447608653626e-05
0.000100759843536389
0.000144337319802832
8.8080378493031e-05
4.16329714085421e-05
4.33504998711259e-06
2.59805220802268e-05
-2.50348562955782e-05
1.86406693797085e-05
3.34457171818485e-05
-1.37366108064129e-05
9.30378470069551e-06
2.19251475612423e-05
5.59720846100137e-05
3.45241709296668e-05
7.72012228281991e-05
1.53468317631493e-05
2.1406615293683e-05
3.22749030670796e-05
-3.5194074902991e-05
3.14597454337429e-05
-2.92447345883541e-06
4.29423229450658e-05
1.28425891224636e-06
4.68933967686713e-06
-1.60873832819192e-05
-6.18226800404244e-06
-2.78424081931679e-05
-2.08559492104213e-05
-2.12319711046573e-05
2.60728975048216e-05
8.4059088597077e-05
2.64328527412909e-05
3.09644633442893e-05
8.3599827915692e-05
6.37981703425117e-05
7.76566685124198e-05
5.08502002939348e-05
7.52660509262981e-05
5.03686596322992e-05
7.05388758105368e-05
0.000155893580696343
9.26345374275441e-05
6.49981217037413e-05
0.00010864150537192
0.000131926392778077
8.15683230678218e-05
1.56289974970994e-05
5.63446749456985e-05
3.20271995161447e-05
2.92413940857125e-05
8.21585314246203e-06
-2.74985685407017e-05
-2.90884143729071e-05
1.22485777072146e-06
5.04910315295997e-05
-1.54542545061808e-06
1.12486447134698e-05
3.18182808500864e-05
-2.89839161789749e-05
1.55653022307917e-05
-4.91727893312646e-05
-1.77652439788187e-05
1.31789102003819e-05
2.16131936559144e-05
4.57044225325291e-05
-3.73623944875208e-05
-6.26103015472111e-05
3.3919225070275e-05
-6.79965983366737e-05
2.70089373248733e-05
1.51640031229219e-05
4.09905483532115e-05
9.40254380313543e-05
2.38097176194855e-05
6.37338165332834e-05
0.000110868729976106
0.000119155866960745
9.31180603418719e-05
7.57448757239439e-05
0.000103680791002006
9.00166747517428e-05
0.000127869057362192
9.71803647799158e-05
0.000112361851859195
9.9583562019899e-05
8.32542734920754e-05
7.25196814915141e-05
2.51307307426447e-05
4.09848696331208e-05
1.10141498344124e-05
1.18651593227515e-06
-1.9547779171336e-05
-3.9107110513993e-05
9.01817755767253e-08
1.97424531691666e-05
-2.09140848421884e-05
-1.25733805667078e-05
-3.03819186361612e-05
-3.65117158026535e-05
2.3916638381258e-05
2.32525797494923e-05
5.32442249450018e-05
3.15855972666123e-05
3.22949132387034e-05
2.61814267654583e-05
-1.91305339297844e-06
-4.90579128741496e-05
1.90584801539518e-05
2.24552385809634e-05
-1.37332940825427e-05
-1.43966142734708e-05
2.26490831102346e-05
7.60398269506828e-05
2.50746965441365e-05
-3.70161247332184e-05
4.45631621813372e-05
7.78034340147986e-05
3.95339721281541e-05
5.16128592017419e-05
0.000112971632479026
7.78068507925964e-05
0.000123188283840778
9.37674857715782e-05
6.99192688733368e-05
0.000108634875862023
0.000121742725684208
0.00011740739177769
8.40020861029288e-05
8.47503745135923e-05
8.43995750522134e-05
6.57574677151323e-05
3.49304863791362e-05
6.51164859603553e-05
5.00026543325643e-05
2.74988187979903e-05
3.02188902763543e-05
8.67664374377908e-05
8.16456555382937e-05
4.2469505843142e-05
5.76237692224724e-05
-6.44415174386705e-05
-9.13702709076023e-06
-2.97647872333095e-05
-3.76577544532688e-05
-1.91148665210197e-06
-8.29264643348716e-05
-3.26145501579334e-05
-2.5156135217515e-05
-7.35082927941639e-05
6.71457695353359e-06
-2.38774172733373e-05
-1.98925815729425e-05
5.47348636337821e-06
3.09167184870463e-05
1.23502743269356e-05
-3.53847738262358e-05
9.84945590371052e-07
3.94589407728287e-05
7.02351096933469e-05
6.69352470754417e-05
9.85130178810171e-05
5.47328233915295e-05
9.32941221632797e-05
9.99704862394186e-05
0.000140397037825633
0.000107129620586049
0.000127505709532891
0.000120566908408221
0.000130847169634486
9.53222751225994e-05
5.92589681320076e-05
5.13714128782426e-05
1.54487506755944e-05
1.31007424670305e-05
-3.90188798502235e-05
-9.39333489641772e-06
-1.93908545599742e-05
-2.16927285922873e-05
-4.00934032985809e-05
-2.70120572627634e-05
9.03337917818443e-06
4.42739621358531e-05
2.8796906372392e-05
6.89290681917566e-05
6.8406438935517e-05
5.78826186094742e-05
5.72958339564465e-05
4.0064351007193e-05
8.42097028659554e-05
4.59593501028912e-05
7.66511529006071e-05
9.96713041313974e-06
1.72252713290822e-05
-7.94475466350976e-05
-6.25111606736818e-05
6.33794450430834e-05
-7.35056762029626e-05
4.27335766350153e-06
-3.26600980060164e-05
-1.0149357012459e-05
-6.56141642959126e-06
-5.89153917080516e-06
1.84690157057403e-06
3.85329798001621e-05
0.000115646296143597
6.89465133928336e-05
7.47256509005202e-05
7.48608804658739e-05
5.72693855524794e-05
9.10955828811363e-05
0.000100284896845183
1.45177889956789e-05
5.05041945934418e-05
6.39062660055679e-05
9.41039545798664e-05
4.39162089285743e-05
5.98253724403065e-05
1.41788371185565e-05
3.76675354383115e-05
2.18622000921716e-05
7.13233701436897e-05
8.58294776318545e-05
1.86630841775636e-05
3.02185962290763e-05
8.3674484933496e-05
6.72630594818031e-05
3.07213417794832e-05
3.24870451776149e-05
4.13055507887104e-05
2.76509640895611e-05
3.97903212871067e-05
5.54519728645563e-05
2.23786036917684e-05
4.48484075208692e-05
2.00567909915618e-05
5.58526620770211e-05
2.81130534815883e-05
2.51703533862548e-05
3.18613811343662e-06
1.4851654297531e-05
-5.39254555137069e-06
9.17130529605715e-05
2.75711893173131e-05
8.1517376711818e-05
5.88011851445343e-05
3.42625512317649e-05
3.82315121037332e-05
7.13931925986791e-05
3.19894227909414e-05
5.46672660157911e-05
4.99591337290102e-05
-1.1817771415059e-05
7.18184119578879e-05
4.40997518051029e-05
2.35971518466902e-05
-1.0697652940187e-05
-1.60691482283445e-07
-3.29929231392569e-05
-4.24696674038892e-05
3.03244259797235e-05
-1.42234207330374e-05
-3.22547394894385e-06
1.25533705930474e-05
1.9215780383909e-05
1.04495153376127e-05
2.03884380788114e-05
3.88807851835225e-05
9.66829079003304e-05
2.94305554483856e-05
6.77511591534899e-05
9.098212513984e-05
8.4610496603454e-05
8.36352993353584e-05
0.000114196754652662
9.26382218838275e-05
8.46129264877309e-05
0.000122275821709258
9.66275444596696e-05
6.5335174771085e-05
7.8527003312303e-05
0.000120244082452851
3.52213171619338e-05
5.97144535298906e-05
3.03613976198288e-05
-6.79519583950037e-06
1.86123965837633e-05
9.79467596333683e-06
-2.36594578531474e-05
-0.000103345034777447
-1.39439353570946e-05
-4.85724196080866e-05
-8.45765642361676e-05
-0.000103389693027927
-5.9060163169192e-05
-4.03343293146381e-05
-2.92710043257909e-05
1.35806131600355e-05
2.0505147684615e-05
3.97506525933631e-05
4.57173214956746e-05
4.46375659552779e-05
7.16741390806254e-05
5.14070732357189e-05
2.10541643173501e-05
3.83254968364329e-05
7.9573810110996e-05
3.43022843004117e-05
4.6727171862927e-05
0.000101916934416062
7.46944264477098e-05
5.25739954167699e-05
6.35449070481894e-05
8.64685320507581e-05
4.48732136371011e-05
5.61667589632889e-05
9.31394811010444e-05
9.46191474365316e-05
7.53901182756236e-05
0.00011025185669589
7.5899874845659e-05
-6.59651394488382e-06
6.21062850004913e-05
6.21850147264676e-05
6.64340162164954e-05
2.40137858614969e-05
0.000110542098408396
4.76699794631315e-05
5.64757476542643e-05
6.52987590529205e-05
6.70601180859355e-05
4.15770845975172e-05
4.98908209490557e-05
3.63694856112473e-05
8.62598622605056e-05
8.19252721788402e-05
-4.17271240609941e-05
-6.82043516166377e-05
-8.09957111739813e-05
-9.15047596889584e-05
-9.56479229762186e-05
-6.69631016005329e-05
-0.000130064679585542
-2.34943306188699e-05
-4.70688086230913e-05
1.19361785723479e-05
8.08134497386775e-05
4.23765512346477e-05
4.63673698419089e-06
6.54905135540685e-05
4.61474729116472e-05
4.92532780465025e-05
1.5844736797535e-05
2.56186716400979e-05
3.30134938434665e-05
2.97605424128759e-05
0.000101328164254856
0.000117206662139146
1.63389162028503e-05
7.09861053448778e-05
9.57316915831463e-05
7.50904913018985e-05
7.26905846852746e-05
5.01330484448308e-05
3.47570081667772e-05
7.93861966440488e-05
7.2797634187534e-05
5.75335747689506e-05
0.000105143350912288
6.20364869443809e-05
7.59464447720244e-05
3.68711638064276e-05
6.54036098031578e-05
4.41683620403987e-05
2.24665222881958e-05
6.10949256775837e-05
-1.91734806857546e-05
7.19696530427377e-06
-4.02791891316115e-05
1.45461069234205e-05
-1.71860241301276e-05
4.17318737165764e-05
-1.51000096080839e-05
-3.40937549340348e-05
-3.30111112243342e-05
-5.94172810233969e-05
-2.07667255895302e-05
9.26134275503738e-06
-2.82081799480362e-05
3.19969022114928e-06
4.40003688871871e-05
7.36716905103157e-05
0.000110191785054449
8.21482664912887e-05
0.000117007158941482
7.01391667478303e-05
6.72981770794201e-05
3.85123699055981e-05
2.41914550899623e-05
1.88143200050006e-05
-2.03000030879858e-06
-3.39889944343824e-05
-4.30882127238804e-05
-7.16756594154143e-06
-4.12232840523154e-05
3.34903957336554e-05
2.65852130353352e-05
2.09602463315353e-05
2.3463725549195e-05
5.38271206806525e-05
6.19288499092636e-05
7.13495278987982e-05
6.24656560593369e-05
9.64428021799099e-05
0.00010267235909979
7.45491264267635e-05
5.42218603120046e-05
9.20384825620472e-05
0.000137887500204576
8.91253036327738e-05
8.34551239708116e-05
6.10671782783506e-05
2.08655738762398e-05
-9.94098816121505e-06
4.83277907084782e-05
-7.27083385869045e-06
-3.32139510783912e-05
-3.16876624419891e-05
3.79457014215219e-06
-1.44172111627374e-06
-3.85626793719072e-05
3.2923382742024e-05
6.93899987553111e-05
4.094673090052e-05
7.98555102711426e-05
7.50668443781981e-05
0.000112981310920143
5.64362849096868e-05
0.000111714357105061
3.5075689101011e-05
2.35714752659533e-05
1.04774260605312e-05
1.42579815514865e-05
-3.80169605780581e-05
-7.27895309519656e-06
-4.44230570295402e-05
-1.90867338900232e-05
-1.17353075370039e-05
-6.65108656765693e-05
2.41162547905646e-05
-1.32866416448027e-05
-7.82301647799125e-06
1.58200059393334e-05
-2.4522206230997e-06
-2.53243243921571e-05
9.88060437325272e-05
6.90861045878512e-05
7.29989288967866e-05
0.00010479623387655
0.000144211981907688
9.91897827435057e-05
6.09931130338019e-05
0.000160446878769277
3.76036003211452e-05
7.73203438659558e-05
-7.7259244241892e-07
4.9608128931454e-05
3.530143661637e-05
1.99421143412496e-05
5.00169379373199e-05
2.87723070049678e-05
4.46151059471137e-05
4.80016340638391e-05
3.79219701175732e-05
5.33555887650814e-05
-2.42388206831856e-05
3.53728505058313e-05
0.000104059068594212
2.03031047822933e-05
3.71413053501634e-05
6.78157509498549e-06
2.33251979971329e-05
8.26412342668715e-05
4.96474931077185e-05
1.31895880791526e-05
7.23058153866724e-05
-2.00919769543554e-05
-1.31729446279519e-06
-2.51810489757466e-05
-6.16352958642969e-05
-3.80923960374304e-05
-9.11779294680809e-05
-4.7809153456305e-05
-7.92669926552379e-05
-3.71749742578557e-05
-6.26188570283764e-05
-5.22600428435287e-05
-2.45020361357768e-05
-5.13383950363866e-05
4.19356818081001e-05
2.85737865870262e-05
8.4005095303385e-05
5.7624153322724e-05
0.000114104469262718
0.000137691239208416
0.000130873205583699
0.000120677870930317
0.000122631783567961
8.59729027686926e-05
0.000118619216361023
5.69015637558229e-05
6.47413853975555e-05
8.56979672572558e-05
7.82268275683198e-05
0.000128546437237107
1.82548851352013e-05
6.61078824729918e-05
5.83725836121107e-05
6.05348937020843e-05
4.72647517597721e-05
1.49920572110831e-05
1.10767222892923e-05
1.11956097221253e-05
-1.24826299932681e-05
3.79352635793577e-05
-1.68500595968995e-05
-1.54213842980935e-06
-1.64493695792384e-05
-2.24346433541948e-05
1.01587476607439e-05
-6.41406382739396e-06
2.32508524795239e-05
-2.55881659857105e-05
-5.6186772323013e-06
4.97706995504727e-05
5.33713674520156e-05
5.9400985445282e-06
6.35568376023802e-05
-5.76201134958232e-06
1.38509130353229e-05
-1.33750327000532e-05
-1.29242344300865e-05
2.67355518378035e-05
8.61931342835563e-05
4.85035513481803e-05
3.21224732878535e-05
0.000122222672596712
2.46937994767974e-05
5.00931316940177e-05
9.02693031357141e-05
5.83061660668491e-05
2.04999177203459e-05
6.80997716351602e-05
0.000127756218025856
0.00013042528596163
9.19472222117577e-05
0.000107132629933714
9.45877483363071e-05
5.94802800963086e-05
4.93225683997678e-05
8.41240093655229e-05
7.17085026244573e-05
-9.40425609236503e-06
4.39636567224917e-05
-1.7372892208564e-05
1.90204563946667e-06
-1.72979540775718e-05
4.82648671830013e-05
-5.82144790519654e-06
2.08326055708922e-05
-2.46581509125565e-06
-1.3129734235857e-05
9.87644088226859e-06
5.57052758488278e-05
4.71049949972144e-05
-5.0844050026515e-06
-1.97626422252466e-05
3.17734404919535e-06
2.01826163893758e-05
-2.66171366803381e-05
4.22369012718483e-05
-8.10722130480675e-06
-3.87302432274031e-05
2.79384178890432e-05
-4.17975165129861e-05
-8.7725706089181e-06
-4.97482291558406e-06
-2.28838922487404e-05
1.36033543244315e-05
3.89633690541026e-05
3.6963379964508e-05
4.63836872031592e-05
9.90286076694742e-05
0.000113141828550577
0.000143012757670014
0.000106572808139572
0.000115200735462522
7.08434189073974e-05
0.000106035740047184
5.36936171806431e-05
6.9084274211986e-05
0.000114295576595453
9.17835541562123e-05
2.58227361355692e-05
3.60852498243883e-05
-7.87637428515101e-06
3.84453646654458e-05
-7.87132642905831e-06
-1.09087118180524e-05
-4.06904615490249e-05
-8.97748519491795e-05
-5.05420390528198e-05
-2.92368203808101e-05
-4.35302457044541e-06
-1.6828239111537e-05
7.42330262938252e-05
3.53973371333974e-06
2.42407202855485e-05
9.71370245282172e-05
7.45762443699023e-05
5.23007157572163e-05
0.000102327233833338
0.000113064436805087
0.000125815387018495
2.30293882259182e-05
7.66731993928939e-05
5.35899331040616e-05
2.5141500775977e-05
-1.97625241759204e-05
3.58241258559291e-05
4.82010832003997e-05
-7.65380932577413e-06
-6.14160258097623e-05
3.33096655399009e-05
3.50991903407907e-05
4.08570034354503e-06
5.91511003155608e-06
-1.59265107562684e-06
2.54764173535649e-05
4.17558467784058e-05
1.96621978136926e-05
4.01469562868746e-05
7.07447555132783e-05
0.000115266725102624
5.73427498361774e-05
4.94643785459749e-05
4.13240185452364e-05
4.67272236626816e-05
4.76562428696919e-05
3.95523379017561e-05
3.88241084090576e-05
2.20748304419851e-05
4.42447828830676e-06
2.25683715619428e-05
-1.66767926369461e-05
5.01069757902133e-05
-1.19689255414682e-05
9.4400422613678e-05
4.28663279292993e-05
9.10054593296833e-05
7.32048041464504e-05
2.99836846357734e-05
2.86332691785376e-05
4.10494597602783e-05
4.59780365294712e-05
2.40044206662911e-05
-6.57519991563679e-06
4.94310121467222e-05
5.67132592527796e-05
5.40119883608837e-05
2.85804226368237e-05
2.26053579389542e-05
9.20208339535161e-07
-2.33606624876959e-05
-6.26458413577627e-06
4.6627650655131e-06
-2.23274496195168e-05
5.66246119935417e-05
4.91388982482065e-05
5.07818263098932e-05
5.33025689013304e-05
5.38176172242824e-05
0.0001086356384961
0.000101150964121885
1.48093980155461e-05
6.74962978127908e-05
9.99027041391023e-05
-2.77080946110554e-05
-2.27121906565812e-05
-5.73480949156285e-06
2.48796330192627e-06
1.10986432748677e-05
-2.95383586886229e-06
-9.00165608735319e-05
-2.67164098457939e-05
2.8708533102573e-05
-3.47251577307201e-05
9.97913937192245e-05
1.35374172140286e-06
9.47438155590914e-05
6.2120720076899e-05
5.87999012770284e-05
6.68538665527643e-05
5.00502286188984e-05
5.57077244055864e-05
0.000129078093268625
8.80435554875558e-05
9.44840313117287e-05
6.7019748903054e-05
5.64606208623403e-05
9.69004280981808e-05
8.5879625681722e-05
0.000114786737492576
0.000102747562461356
4.65966442910856e-05
1.87390622956551e-08
4.34180988664714e-05
-9.11978594359054e-06
-2.28243447997532e-05
-8.4554584985422e-05
-3.5259290540849e-05
-1.27330701049903e-05
-6.25708428445399e-05
-8.13526774368384e-05
-0.000114537349209053
-9.14197923100839e-05
-5.27196968703163e-05
-5.28896233961475e-05
-3.53065765999849e-05
-3.8580362772667e-05
-1.73244863199442e-05
-2.11050278753008e-05
6.86750816017013e-05
5.57221886894098e-05
9.47103912653324e-05
9.91134960499705e-05
0.000133607998874558
0.000112199989985443
9.19159576036472e-05
0.000175292449727744
9.69451353661795e-05
0.000189581317066888
0.000148648335183465
0.000103986750620295
0.000124405534723597
0.000123049428471434
8.18357840437321e-05
2.50799771294796e-05
6.96920027197405e-05
4.34221845055601e-05
6.12680328605272e-05
1.80794236790155e-05
-5.25612326597052e-05
-3.95582386480296e-05
-2.55043611983343e-06
-5.7277141042038e-05
-8.04000679863564e-05
-5.37855119421262e-05
-4.86402090205291e-05
-7.35881646179318e-05
-8.56144549725788e-05
-2.2074378418307e-05
-9.33345318462687e-07
2.10081623228331e-05
2.08931259224566e-05
6.64433770852615e-05
8.69594273285266e-05
5.98864493413324e-05
7.80045466304979e-05
5.18725657294626e-05
4.94590075367392e-05
7.57638662545645e-05
-7.0975621485702e-07
2.93324892380937e-05
-2.4706523801279e-05
5.74302922050858e-05
1.8911889808813e-06
3.06166942370263e-05
-4.45102890063876e-06
3.12715220500625e-05
-1.07683314785439e-05
3.67993401542958e-05
4.90095307319166e-05
4.09737160809596e-05
6.98266725562251e-05
9.6934217429769e-05
6.05096921309933e-05
3.79676943895261e-05
7.55132371924995e-05
3.33922596657084e-05
8.8494605835313e-05
5.51757327681995e-05
5.8135839242124e-05
5.3825461186302e-05
7.45721420257924e-05
5.73669307078108e-05
8.7831658396307e-05
4.28463843847017e-05
6.09568790057978e-05
8.06707734603849e-05
7.54384865397657e-05
6.53809789738479e-05
3.47651810959005e-05
6.16100727210655e-05
5.77013234669502e-05
2.00937692312848e-06
-2.14770600378746e-05
-1.20890669014521e-05
4.07582510392631e-05
-4.97387184227945e-05
-1.30767298494438e-06
-3.49716199148736e-05
-8.21185295293119e-05
-8.00235144448563e-05
-3.43268210181849e-05
-1.36052924114459e-05
-1.17333853512099e-05
-9.36761965916694e-06
1.50781776905487e-05
5.41893437032847e-05
6.78828152568281e-05
6.66142589236311e-05
0.000127065909912624
7.0786598924557e-05
0.000170756648189187
8.88720516791825e-05
0.000179541575774627
0.000136103728924029
7.50942812422239e-05
7.13400008907877e-05
9.70304257299116e-05
4.12631964114249e-05
-3.48225268522728e-05
-6.42006330115716e-05
4.7327889573128e-06
-2.78974538846002e-05
-1.41030302812121e-06
5.84170045222185e-06
-5.04703697936787e-05
-4.53402350450582e-05
-2.51872084514684e-05
-1.10409032074261e-05
-2.0654823667539e-05
1.29596165025132e-06
3.85008254565414e-05
3.36240987388035e-05
8.44062143221212e-05
7.97920951839248e-05
0.000106381922694504
0.000151782957564364
0.000116137714807906
0.000134982568874663
7.96871694013026e-05
0.000131640893019557
8.48716747507513e-05
5.30879866032002e-05
2.66564037561668e-05
7.5124129753106e-06
2.66678627286318e-05
2.76350774656747e-05
-1.85835510347481e-05
1.58078666338466e-05
-4.36748051392481e-05
-2.63913366902372e-05
3.40478815943212e-05
3.56221280571523e-05
3.78454278993223e-05
-1.47165014179739e-05
-1.19675635474973e-05
2.35053209915573e-05
4.14005602940602e-05
7.44022369664425e-05
4.11990609904261e-05
7.16338387328512e-06
6.28274078480643e-05
3.50228552911795e-05
-7.31648696445344e-07
1.53980258609056e-05
1.46115821878728e-05
1.30573731804885e-05
4.66017604005081e-05
6.51599994202552e-05
5.36881465472917e-05
3.43551464211604e-05
8.74002231618755e-05
7.60035786750084e-05
0.000102171961090531
3.41722067114521e-05
0.000121699793069356
9.30673807097705e-05
3.48054482689857e-05
0.000107782281315607
0.000109200652460063
7.57218102986066e-05
0.0001254557597345
0.000109310714813724
-5.67249205614613e-07
-4.80530851247637e-05
1.65526269233727e-05
-5.36491310290791e-05
-0.000123713271008647
-4.77038077920349e-05
-1.07700750534958e-05
-1.79298914492904e-05
-2.72055665356075e-05
3.49965627009266e-05
1.35296356085071e-05
4.16255494250443e-05
5.16031407242696e-05
4.11041445997479e-05
7.16849187062366e-05
1.27693984217318e-05
9.88347617692687e-05
7.84463151125183e-05
5.17325999121877e-05
8.32693903216869e-05
5.03569830048527e-05
7.35634495367629e-05
5.24807521368798e-05
9.17163858437365e-05
3.9787768772868e-05
6.00028073019258e-05
2.76153249638623e-05
3.91413698702253e-05
-2.01805502218772e-05
7.88659359126871e-05
5.09197083869624e-05
3.5547964740248e-05
4.15359168019739e-05
6.07359447567148e-05
2.45955589767254e-05
-1.65728344399425e-05
3.84088840190618e-05
5.37285621986856e-05
5.2029634249075e-05
9.35003412623253e-05
0.000118101089872043
0.000103832815061234
6.20715475158755e-05
0.000114320421902218
8.68868054037558e-05
8.69598258516745e-05
6.58979127918731e-05
7.93610982723961e-05
3.94802676614769e-05
-1.36601851309901e-05
1.78497608873698e-05
-5.04882895484333e-06
1.48052128591826e-05
-3.51908916295271e-05
1.2517677357454e-06
3.22670863172729e-05
-8.30172784540957e-06
4.27384746142509e-05
-1.14775858774639e-05
6.42930344033779e-05
-1.86499763321831e-05
2.89235073321543e-05
-7.63660537216187e-05
2.43367863742428e-05
-3.2955954410542e-05
4.45817456340542e-05
5.96869382810384e-05
4.75224459896287e-05
6.19678692595817e-05
7.42895801063207e-05
8.67778665666657e-05
6.35686931674879e-05
0.000102581965621198
0.000140909902272858
9.61312907403345e-05
6.91709944012439e-05
0.000127490680946099
8.88344343919312e-05
6.21210663734254e-05
6.73861821572369e-05
5.92202276619435e-05
6.18814736520715e-05
0.000105222433975929
3.16114825577717e-05
5.6020148258392e-05
4.32804527291573e-05
6.57930044030651e-05
1.2381544434214e-05
3.44697470858211e-06
-6.98676989526076e-06
-6.78878044248777e-05
9.71750811380273e-07
-6.51501538920051e-05
-3.5694156910941e-05
-5.35435369852003e-05
-4.86327810348591e-05
-3.59251530303371e-05
-4.12486381634463e-05
3.53239494327525e-05
3.54401055318258e-05
-8.80585178786023e-06
9.70544841250428e-06
7.12350670284255e-06
1.44125755146859e-05
1.55401244033809e-05
6.95374072601669e-05
5.30573061278794e-05
3.04352894924822e-05
3.85715621297114e-05
8.3656969427838e-05
0.000139386577237007
8.55163332301921e-05
0.000148011115002471
0.000148665168122736
0.000159075080262377
9.27267724025276e-05
3.67783926869222e-05
9.40706744015817e-05
7.15369005242866e-05
5.64224631081836e-05
1.97536300605737e-05
-1.20396605449704e-06
-1.41914539330704e-05
3.85159340855105e-06
-5.16814356077609e-05
4.74056005009344e-06
2.33915349593402e-05
1.10806371752544e-05
8.65655972806464e-08
3.68530998565495e-05
2.23213839913493e-05
2.15891282523145e-05
-2.43761672696427e-05
4.3207194404754e-05
3.37105742604089e-06
5.35550758142114e-05
2.93022144846895e-05
4.45389365322763e-05
4.0581209158634e-05
-1.07946755690844e-05
0.000122750328112745
2.65781940383842e-06
2.14107769630314e-05
-1.10643753938205e-06
2.831125435406e-05
1.49841078569381e-05
3.21374808440244e-05
7.56833758655571e-05
2.96967939130598e-05
4.06580719523117e-05
6.11797065906817e-05
4.43711526597916e-05
0.000115846174173878
0.000120158270866348
7.47488207314693e-05
8.12880469407245e-05
4.97604464586572e-05
9.55302053159831e-05
5.22399578625433e-05
8.49396591752892e-05
2.032228117408e-05
2.56759660105741e-05
1.34218401829931e-05
5.75284618142073e-05
8.93498647502703e-05
-4.01862613254555e-05
4.02849284347219e-05
7.30070343985687e-06
3.50832748369264e-05
1.59328236498356e-05
-2.48547289258485e-05
-2.54931869609558e-05
4.41235421014341e-05
3.22675943799751e-05
5.88424449454558e-06
-5.99725621290082e-05
2.31271009708966e-05
1.76754925582808e-05
2.03457481326742e-06
2.13519209358765e-05
2.44884955776543e-05
3.23612344454124e-06
3.24925867423059e-07
1.54552255858574e-05
6.00291691957503e-05
5.0025618163439e-05
9.29678618301373e-05
4.36901006528559e-05
5.05386276157483e-05
0.000131194435985656
5.15819836054143e-05
6.52140617344438e-05
6.754962482635e-05
8.23416904420692e-05
9.43621857493248e-05
0.000103677563535379
4.57808733654599e-05
9.79658554420879e-05
1.41799995426154e-05
8.26170305173609e-05
0.000107308062461595
7.61561662723309e-05
1.93146222758639e-05
-3.85440264888942e-07
5.881833824888e-05
-4.43974302165046e-05
-4.59800668275261e-05
1.97968731393031e-06
-5.61208481431694e-05
-9.09147718752419e-05
-2.3575088740731e-05
-7.01286901413199e-05
-0.000130224772930522
-5.39923316283401e-05
1.34541004282732e-05
9.22202398140884e-06
1.03618304483414e-06
4.89216647135866e-05
1.08961284764231e-05
9.38310111270176e-05
5.21217161754918e-05
6.86819848690447e-05
9.51238492159985e-05
5.31961291712257e-05
0.000141942698970961
9.8287152135603e-05
0.000149322840657485
0.000113760460842264
9.13656978114212e-05
0.000142702850934286
7.00293114469901e-05
0.000106630335571527
5.8731041785606e-05
8.46898393426258e-05
0.000125389837634551
2.80814289902535e-05
-2.14111014522816e-05
4.71804788911036e-06
-2.83620875056755e-05
7.40116584914706e-07
-4.35941238558448e-05
-7.76071700821406e-05
-2.69263249245287e-05
-3.04344563203347e-05
4.26712699798547e-05
6.059024522237e-05
1.54606815204831e-05
2.18330321011524e-05
4.50241747344621e-05
2.85258568674381e-05
4.93088222952623e-05
1.07107730395206e-05
3.37133037096933e-05
3.02326945473814e-05
-2.24305827564659e-05
5.49696612499628e-05
-9.77060837722675e-06
-4.05526127710842e-05
6.22654430550544e-05
-2.45097933249192e-05
-2.32777490123311e-05
4.09129441312264e-05
3.09801380355426e-05
4.33003003137596e-05
0.000121008970574738
0.000104165268702662
8.04219867349489e-05
7.53121775874871e-05
8.39667882460067e-05
5.26174612993991e-05
6.55823535161415e-05
6.64435570090273e-05
2.64658074774202e-05
6.46165197193268e-05
4.85204323034149e-05
4.01712411646062e-05
2.99511001723128e-05
8.50755579403766e-05
9.30547004267313e-05
0.000121219477561417
6.07902398760254e-05
8.27992234084987e-05
-8.38144643431114e-06
-3.80442852030553e-05
-2.12078070812021e-05
-2.83406251531715e-05
-6.41286756330729e-05
6.89311999609515e-06
-4.84363993244304e-05
-2.02622086140669e-05
-5.41924493978547e-05
1.39797396248999e-05
1.53607871062753e-05
9.04164794056914e-06
1.33117404672179e-05
-2.87205523518468e-06
-3.76067369940332e-06
-4.01137073832819e-07
4.5508449643362e-05
-4.59401640838154e-05
-6.18188133353004e-05
-7.89248687782201e-06
1.07043254629878e-05
-3.09524674710436e-05
3.65497253595609e-05
5.56338306902037e-05
-4.46186416850184e-06
6.93147199679555e-05
0.000127699200575293
9.49584902756923e-05
0.000144773163958494
9.66910117036384e-05
0.000128904865336402
0.000106520906727858
8.01002433601907e-05
3.76534819755278e-05
0.000120238376298218
9.33167216089427e-05
4.22660849176985e-05
2.76560617191688e-05
7.88171491414422e-05
4.63384771933524e-05
-3.15956263724826e-05
-6.69260144811647e-06
5.12884754556609e-06
-7.20427822854107e-05
-4.27411709014013e-05
-9.53369502419076e-05
-4.78730683123384e-05
-8.09699019157319e-05
4.86206816274707e-06
3.09303696146389e-05
2.00475954266444e-06
-7.6256809017786e-06
1.93694193797786e-06
5.83772043614398e-05
3.56550192854712e-05
6.65339931289043e-05
0.000107062001806079
7.77192545660478e-05
8.56693460733829e-05
4.0257480807186e-05
9.17628992956278e-05
9.34195245347252e-05
7.34944703901868e-05
7.09795180311788e-05
3.43695418826439e-05
6.55263658840197e-05
7.30449580283596e-05
2.85519697469508e-05
5.73314967093638e-05
8.12582077004517e-06
3.16677521589682e-05
1.39081305369442e-05
3.76463940369274e-05
-5.7700223382786e-05
6.61282826665029e-06
1.0738510415727e-05
3.51560686339872e-06
1.41690408236351e-05
1.96147312237875e-05
4.31900155301665e-05
4.01636791361459e-05
7.0012980829849e-05
1.577715107089e-05
3.96290582603176e-05
-1.94243948718885e-05
1.22540059706032e-05
3.77279066339186e-05
1.64728261205975e-05
9.48855953643835e-07
-1.41079197607067e-05
1.1376646233769e-06
9.80148787495691e-06
4.51002197216171e-05
9.02514045592522e-06
1.49000956360271e-05
9.52253250095682e-05
3.99878422374268e-05
5.77869814022756e-05
4.30548274209215e-05
6.95033984906347e-05
4.88945755959189e-05
5.40989417684221e-05
1.66161814982081e-05
6.43963664870288e-05
1.6799485601054e-05
9.59418336691404e-06
2.75780244338652e-05
1.25660865156043e-05
2.79331154501941e-05
-1.58481408482839e-05
5.90912003149778e-05
8.14997928941035e-05
7.13854130934424e-05
8.0356341782349e-05
5.68723507208176e-05
7.27924813904814e-06
6.7983236400897e-05
4.14840044167289e-05
-1.48383264990916e-05
5.87010356660875e-05
2.91289374603331e-05
5.79410163812422e-05
9.83687539049134e-05
6.674545585534e-05
2.05030665475889e-06
9.97391862785428e-05
6.74261315131348e-05
1.70073399254912e-05
2.97383063625337e-05
3.34383063881058e-05
2.42437683172067e-05
-1.69266655130949e-05
-4.01739690178791e-05
-2.64842275663457e-05
-2.78620888262663e-05
-4.46255680096392e-05
-7.74608069473956e-06
-5.00462114020569e-05
1.12608568886559e-05
1.76430726497199e-05
7.52239889662164e-05
-6.1616409841938e-06
5.79183790910423e-05
1.68550308359652e-05
1.11921497086507e-05
7.04416915629089e-05
8.01212887816303e-05
0.000104314761956805
5.78676299850577e-05
4.72230789398733e-05
0.000133639886865317
4.93111461081161e-05
8.20414385408521e-05
0.000124445049035943
2.01882112292069e-05
3.19278728106274e-05
-4.13885393956664e-06
3.99330390944193e-05
-3.43483467215548e-05
1.10480109031028e-06
-4.41320496817919e-05
-3.50604313294254e-05
-7.19764993800576e-06
1.89843697026928e-05
-1.03082462493547e-05
-2.18595988837585e-05
5.5316663864624e-05
4.67751345065012e-06
7.00770758422611e-05
3.95692389037497e-05
0.000115529964223837
8.70285199778807e-05
0.000103851787593092
9.45065772176437e-05
9.16648624878362e-05
3.42257696296575e-05
7.37294572386934e-05
6.45730565754532e-05
7.63510945426727e-05
2.43248270888701e-05
-9.01321971828847e-06
2.39169860686126e-06
-3.83035324809693e-05
-3.23638185843982e-05
-5.40959144982861e-05
2.89651141830233e-05
-2.38723768706374e-05
-6.74388532778349e-06
3.4689229355314e-05
2.86795767219038e-05
5.33352645359954e-05
6.66753506499735e-05
9.88914053412961e-05
0.000127273173921913
7.89628757635232e-05
4.82513823997878e-05
5.65666293623522e-05
4.41970641331381e-05
-1.76339689404958e-05
4.81645873638539e-05
-1.62270355330963e-05
4.12056759810189e-06
-2.79131947318913e-05
1.17604990473979e-05
-1.61073295154152e-05
-1.45660022891293e-05
3.68920666031358e-06
-4.20785797361214e-05
5.95319364898122e-05
-2.2282039643899e-05
1.51192168649118e-05
-2.46411714903624e-06
3.58329482071192e-05
2.84009772486683e-05
9.70661222241245e-05
9.01064230005443e-05
2.76448723948679e-05
0.000114709681371794
4.54670652678573e-05
2.27764210123213e-05
3.08976657570134e-05
4.5729121203577e-05
1.88652706096738e-05
5.82949558125438e-05
1.90543221040213e-05
1.87671287519207e-05
2.18529767102352e-06
2.1113619950438e-05
1.21652416753083e-06
-2.18921376642568e-05
6.6727467365349e-05
5.30831364573995e-05
2.3220810231242e-05
7.01028502558615e-05
6.69745785750341e-05
3.8230680241296e-06
0.000107849116362837
-5.71076370790287e-06
5.55446728378788e-05
5.12185252954561e-05
6.84379903874931e-05
3.08344759594529e-05
6.16947041206776e-06
-9.23357015605765e-06
-1.35177996622473e-05
8.48960733564126e-06
-7.25190300406302e-06
9.55124243470164e-06
-0.000104650652551078
-3.52658395489284e-05
1.42225039017712e-05
-6.38939121629059e-06
3.02212068776866e-05
2.28386777953865e-05
0.00011244722791264
0.000133985962969178
5.56916295180184e-05
9.01239654605118e-05
0.000117333760376792
0.000132605732212044
8.08466704175776e-05
6.83433514425733e-05
4.49600794178373e-05
5.29566543259826e-05
6.1934300907049e-05
3.02367929464831e-05
2.7877712546091e-05
4.0550380593792e-05
-2.21547981908099e-05
7.11899782391237e-05
2.11218264277815e-05
5.88391691378195e-05
4.04019783231088e-05
3.15106596076504e-06
-4.78894066447458e-05
1.10226527934425e-05
4.4158526716851e-05
3.52240238789764e-05
-1.55145564708469e-05
2.14254452029199e-05
5.60033156319191e-05
9.26381286357402e-05
7.06163689929447e-05
4.11083895892402e-05
5.91333487654413e-05
8.10055982023537e-05
4.56050907855095e-05
1.50640688178465e-06
-3.38095839275029e-05
3.64092113060992e-05
2.39965759261346e-05
1.86286205042656e-05
1.91392043086867e-05
8.01117645388143e-07
5.8097629619687e-05
-4.2936783658481e-06
1.80403270969292e-05
7.75857485209515e-06
-2.26678063321877e-05
1.39420368858345e-05
8.75305155498589e-06
-1.68735294305356e-05
-4.03944907543674e-06
-5.61120964041634e-05
-5.9732856465692e-06
-1.90877569268862e-05
-9.82789599135796e-07
4.86809712288102e-05
9.47326960635289e-05
9.91662178465161e-05
0.000149585062271488
6.45008485522232e-05
7.82972826534814e-05
8.80683939306377e-05
0.00011586037197123
7.67050034238527e-05
8.2674510386021e-05
3.54468119081797e-05
8.65013205413722e-05
7.74399991723985e-05
4.6774338228402e-05
9.868395808924e-05
8.9271681705352e-05
4.87733465261581e-05
3.75005691392831e-05
7.27585978573486e-05
-2.60942278060569e-05
-1.6996002871249e-05
4.72426153604635e-06
1.99344168017369e-05
2.56990796306985e-05
-1.4022150831101e-05
-9.80566403548937e-05
-4.60785582361024e-05
-7.47732729196784e-05
-2.69262486766714e-05
-4.57706748853434e-05
-6.57337421962815e-05
-2.23003308522464e-05
1.32471791199771e-05
6.08821510065218e-05
5.72067213047874e-05
8.38107708577569e-05
9.20523326127044e-05
3.85877236406055e-05
1.63828494724173e-05
4.55391762869843e-05
9.4573915762624e-05
1.70338289416393e-05
4.34312175797803e-05
7.84909838652462e-07
6.84206581413436e-05
2.37829542089014e-05
4.09994327820317e-05
0.000109538633662709
5.27672427305643e-05
6.73887419604854e-05
4.40589817187352e-05
5.28101340337253e-05
4.79576472935371e-05
8.19947519648459e-05
9.19618459003694e-05
0.000100904798476916
0.000102070371412155
4.68479124700909e-05
1.27009165468103e-05
5.39798102196205e-06
3.34075501255447e-05
1.55198817473491e-06
8.14080633915297e-06
-9.27308504352623e-06
6.28518586644615e-05
1.71519904807348e-05
1.53818099386947e-05
1.30858164220848e-05
8.38373375125929e-06
-1.17251657044975e-05
6.64972969422468e-05
4.09394421750607e-05
2.45432652180467e-05
2.83276475330689e-05
5.99500638120562e-06
-8.51252446279067e-06
-9.67945061606584e-06
-1.59397075703103e-05
5.38093815536661e-06
-9.78109181342557e-06
-2.62118259614716e-05
1.08622076057786e-05
-5.6016836993754e-06
3.8451814882639e-05
1.55225402507193e-05
6.09763873138799e-05
0.000107613587399978
0.000138680126701114
0.00010795260754525
9.67350692636333e-05
0.000135107424425367
0.000108969327131171
0.000115936239883113
0.000117562452597369
0.000101741200006871
3.49766409624034e-05
0.000114327393963095
3.67677505903075e-05
3.36221181196175e-05
-2.7865526162358e-05
-2.23045093947258e-05
4.71281420755258e-06
6.53554699475744e-05
2.08031589031729e-05
-3.54419354697649e-05
2.77005072556541e-05
-3.74742192097023e-05
-4.94997184800069e-05
-7.73755747719694e-07
3.52946797164044e-05
8.33658358429077e-05
9.29394903896214e-05
1.45442724048643e-05
2.53389248303877e-05
1.97383733756402e-05
-3.66419827031149e-05
-2.31859873505133e-05
-1.07170514401946e-05
-2.69401338164395e-05
3.52401540693582e-06
-1.09491618291812e-05
9.0283044587006e-05
3.6561092362282e-05
6.59229493414215e-05
2.87304164436359e-05
2.20035283520499e-05
8.23865263888991e-05
1.47099945301277e-05
6.12085889682382e-05
5.41916120481329e-05
6.02283956232983e-05
6.1030922196994e-05
7.6816783827158e-05
8.00051481013969e-05
5.78875019913572e-05
4.47572395349663e-05
5.25341915080449e-05
5.16527968735239e-05
4.04383684324567e-05
4.29461643897253e-05
-1.71269992385665e-05
-5.04393738460733e-05
-1.10049413506332e-06
2.70613838690669e-05
8.86282298262615e-06
-8.25721926566416e-05
3.06769851413715e-05
2.9779174997411e-05
2.90041873250462e-06
-3.26193559229729e-06
6.20584920099167e-05
2.66075186770614e-05
1.52734347989314e-05
2.869406324516e-05
5.51305638864393e-05
3.05085425565845e-05
8.30689324538182e-05
9.35150105604483e-05
8.77212615242999e-05
6.67757187611045e-05
1.33878277353393e-05
7.10365402973701e-05
1.9867013571898e-05
8.32034529837143e-05
5.2137913712515e-05
6.74259690862603e-05
7.56435992100508e-05
1.63072318586162e-05
3.1124249211642e-05
-3.15262780505529e-05
-1.95156708670881e-05
7.12241446550549e-05
5.23980460021841e-05
1.59536464053228e-06
1.783553510018e-06
6.82405128919012e-05
1.25328216329652e-05
8.22401705192591e-05
6.16987548283547e-05
2.57295797049699e-05
1.44897513153955e-05
4.96906291382125e-05
4.25330884345265e-05
3.97031572663988e-05
-4.70614698484192e-07
6.07115212476349e-05
-2.35324720259487e-05
1.45429405574719e-05
4.69089649458362e-05
6.45501535135049e-05
-1.0349121370907e-05
1.3998700730113e-05
2.73680867385059e-05
2.51872633745595e-05
2.60710016884348e-05
-1.91419544750822e-05
2.49994099766284e-05
1.61307081696968e-06
-1.67150642111756e-06
9.10986609798876e-06
0.000106137978798391
5.0606727493916e-05
1.40454053858295e-05
4.06723637356741e-05
6.99443885747023e-05
6.12174873352447e-05
5.78006614892454e-05
7.60426307558264e-05
3.45489482178126e-05
9.01816986818111e-05
9.01129150678345e-05
9.98616384079334e-05
5.71203448884375e-05
5.89665972297831e-05
6.40521755762283e-05
2.72703968455368e-05
5.37986798799004e-05
5.17936369285883e-05
2.01600553407496e-05
-3.12909336467297e-05
6.23700552206924e-05
-4.17182246983988e-05
-2.8859854485702e-05
2.95915875711097e-05
-3.76187275797773e-05
-5.69187646211749e-05
1.27003205604421e-05
1.86030162539318e-05
-1.40201589069008e-05
-1.44345993816497e-05
-2.9107231982008e-05
6.36743139828236e-06
-2.34024855913251e-05
3.69841490932152e-06
0.000109595764423837
3.98533552534768e-05
8.99762431224005e-05
0.000136447494577303
0.000116573557277078
0.000122518618444896
7.34542932192778e-05
0.000115349136354833
4.47479826243639e-05
0.000122927651302673
4.43879044752636e-05
4.74091518779728e-05
2.82269514021546e-05
-1.66181861144887e-06
-2.69354379643489e-05
-1.05743346582219e-05
-3.72955448849586e-06
6.8145059381357e-06
1.49972406765245e-05
2.11756314851421e-05
1.65012930485603e-05
3.86339743435083e-05
2.79405801221316e-05
6.58388987414377e-05
-1.64693952736776e-05
-1.98378412107647e-05
-1.11156962323645e-05
5.65520259520539e-06
-4.18596217049171e-05
-2.53266241433642e-05
-4.31989992681336e-05
2.84879010424384e-05
4.98611402333117e-05
2.35545486396133e-05
1.18096201536942e-05
6.98518446663519e-05
5.8110826752625e-05
7.26379043208294e-05
4.48266463600984e-05
2.69409181335139e-05
2.5787761862507e-05
6.42527155775587e-05
-8.76905555460448e-07
2.85205107306885e-05
5.91361158256303e-05
5.34799145354536e-05
5.96457638842575e-05
6.9033097818642e-05
5.09419130135737e-05
3.9345962254329e-05
6.55672590372323e-05
5.7211723101048e-05
1.27937812491089e-05
5.28974793915648e-05
7.18627430634507e-05
6.19972348592529e-06
6.97817558624812e-05
7.07590570103104e-05
5.55094136914719e-05
3.31442364464521e-05
3.19690671910436e-05
3.83186750973711e-05
4.0474262850758e-05
4.82522486977134e-05
2.07535056888646e-05
6.20376138965613e-05
3.75424043633795e-05
2.40628649085675e-05
3.50812653172133e-05
-1.79428589489998e-05
2.66042585955102e-06
2.0453914085341e-05
2.23358588421933e-05
1.37249178246789e-05
3.6097870584421e-05
3.5479709950722e-05
-2.56954259833324e-05
4.35179787618272e-05
1.14074294613752e-05
-3.67147607059397e-05
1.93283273130071e-05
-6.09771565665474e-06
-1.85595911941522e-05
-1.1012421608305e-05
-3.56768451492895e-05
3.54435064678689e-05
1.43852040925745e-05
8.12174823626583e-05
8.63505382111549e-05
6.88769001645197e-05
0.000101019255272234
0.000117205184342655
0.000108698674573201
0.00012818104730593
5.82587504246289e-05
0.000118938311548058
0.000120574125016741
0.000105904490337818
7.43600044217189e-05
0.000106532013381794
3.89063776421156e-05
0.000126467374067677
6.98099564354845e-05
7.64938109069736e-05
2.19234544214382e-05
-1.54231375213365e-05
1.21337580942608e-05
-1.79541775555588e-05
-4.64219903217982e-05
-2.33791924048189e-05
-7.00859557882849e-05
-8.47543479643657e-05
-8.10332130311802e-05
-5.05751642837793e-05
-6.93895609967054e-05
-4.32917768168766e-05
1.09329007979782e-05
2.07410093852128e-05
-2.19849860337933e-05
1.54218873156463e-05
7.68058644948635e-05
-1.54567390608e-05
1.69541328752617e-05
3.82255228740944e-05
6.90506662369988e-05
7.27436212725118e-05
6.63197616869282e-05
7.06746289410663e-05
8.12481440002912e-05
8.72917011426898e-05
0.000149437875009101
7.36253242003095e-05
0.000168486193973506
0.000105312333913908
9.59983154831241e-05
7.15723799793542e-05
4.71686985870014e-05
2.40422662544229e-05
1.34192227299297e-05
-4.02352073242738e-05
9.10714598589446e-05
7.96986692855372e-05
5.95612749901499e-05
5.50099679261907e-05
5.49396554099364e-05
-1.82583075407378e-05
1.70282167066835e-05
-2.7542491728233e-05
3.72258961936247e-05
1.28445102441566e-05
-2.61790264886794e-05
-1.2875891097328e-05
-3.29496359519537e-05
3.74745644557504e-05
-3.69861203217979e-06
-6.16938558684097e-05
-1.1965092682734e-05
4.75444895091956e-05
9.13941017715752e-06
9.08794070602573e-05
6.87097131974209e-06
8.68282087394756e-05
8.53128464945605e-05
6.65328634337837e-05
5.93925547166876e-05
3.64490438028405e-05
4.33941097161058e-05
4.72276720213809e-05
6.05918971606134e-05
1.77926169653843e-05
1.29237475296757e-05
2.55110651676489e-06
-1.58347220655717e-05
3.61188852306602e-05
-2.94143148657072e-05
1.14456345235196e-05
1.91099463013896e-05
3.44080951301889e-05
4.28873460779152e-05
5.2192672775884e-05
8.15125539047678e-05
8.04989120484135e-05
5.47755590800113e-05
9.013216072793e-05
4.05037922270821e-05
0.000148240345431665
7.64266465199606e-05
9.32543012419679e-05
6.06033661513828e-05
8.12041911682886e-05
4.08639064859833e-05
1.80130983182176e-05
6.84935869273246e-05
7.43375581684369e-05
1.2776155097864e-05
-6.92255216754704e-06
-4.45091878616248e-05
-3.74473480952812e-05
-9.48927598913257e-05
-8.56110434207113e-06
-1.3827237076135e-05
1.00453603562269e-05
4.22170061123284e-05
5.62098828298603e-05
-4.89473731904645e-06
2.31674154271344e-05
5.46779187729148e-05
2.68549598672418e-05
1.38380354520123e-05
6.06043342220536e-05
0.000129204251780303
9.70939582247335e-05
8.6787703085358e-05
5.68581202818529e-05
5.36786646570563e-05
9.3305138277324e-05
-3.95699894091604e-06
2.06218535432607e-05
-1.23117032417732e-05
1.77637112739697e-05
-7.5586111862238e-07
2.77762237841539e-05
3.56111255221209e-05
3.52364635979005e-05
6.76660169968943e-05
1.23063816340593e-05
3.38880418955203e-05
1.88659977063309e-05
9.25711989696699e-05
1.83895785312545e-05
-2.09098445477902e-05
3.72649036401267e-05
5.21177703112883e-05
2.10555264995658e-06
4.27005295234634e-05
1.08406222387053e-05
2.35334899113023e-05
5.04088585456156e-05
2.00922954739866e-05
-3.89999112337084e-06
5.80694422489277e-05
7.42080837866986e-05
3.70862871689788e-07
0.000148599133412832
6.82353441480381e-05
3.97395544930562e-05
0.000113761870615923
4.03474805823338e-05
0.000105525519851085
6.29376077185148e-05
5.73992606139427e-05
3.62913904888822e-05
2.55526763921113e-06
3.1247221870818e-05
2.12255100817382e-05
2.66247802460606e-05
3.45318364614321e-05
1.94456631562e-05
1.83576675105795e-05
3.80579663763322e-05
1.27858563123696e-06
5.88441441542741e-05
4.016500523667e-05
7.14531764583413e-05
8.24742348214101e-06
-1.75932186810722e-05
1.45578534586133e-05
4.56296409862311e-05
6.26269604939701e-05
6.5693819210873e-05
1.71235323962344e-05
6.3172556035396e-05
0.000104361452733484
1.45243987719369e-05
3.70181633716327e-05
8.35240771863315e-05
8.02290265615261e-06
5.78691158131022e-05
2.78846139184761e-05
5.4414274815219e-05
-5.32666637225344e-05
5.79472493337424e-05
5.98881670097923e-05
-2.85635235363772e-05
-2.84032804893145e-05
-1.84737997432528e-05
-1.9997185508545e-05
9.48827183885832e-06
-1.27490689585445e-05
1.08229049619756e-05
2.16456504931918e-05
5.32405082823617e-05
5.54930041731505e-05
8.92993270503939e-05
0.000101490973223985
7.65814022736491e-05
0.000113486706579429
5.42351801672843e-05
9.35994025104785e-05
5.55344186061978e-05
5.92256482283729e-05
7.03329922278233e-05
3.1684877539301e-05
7.35178253145991e-06
4.80805527317514e-05
1.31126454308361e-05
-3.90086252414308e-05
2.38921636563381e-05
-6.80021278851777e-05
-2.78846635668979e-05
-1.55982024813528e-05
1.39937557956946e-05
4.00488043689028e-05
7.09521453427764e-05
7.72213822846361e-05
3.47733834568459e-05
5.03690780652358e-05
4.80085640090415e-05
1.16283347263895e-05
4.6269877054255e-05
2.26568171886838e-05
-5.41937610962205e-05
1.50349006127321e-05
4.4883216496491e-05
0.000101617997427342
3.98729117759965e-05
7.48580114106407e-05
7.00062415238178e-05
7.89433617060712e-05
5.8946613262966e-05
5.28114363779137e-05
1.75285674724982e-05
5.34047293950038e-05
6.12189064614546e-05
7.06247587694327e-05
1.12639419376984e-05
5.63482883370505e-05
8.74174017800927e-05
2.86239335659057e-06
7.26260806380605e-06
4.02768914744078e-05
6.80886282862586e-05
-4.8216742374629e-06
1.44184594802508e-05
3.17227117002257e-05
2.66370251479524e-05
3.35914710070799e-05
4.37823353575326e-05
-1.02457158324011e-05
-1.30764902530292e-05
-4.41678332969345e-05
-1.05286439924468e-06
-8.33134507591786e-06
2.37211224938213e-05
4.78245379577354e-05
3.34544681062905e-05
8.13763223576812e-05
3.7429062337114e-05
-4.66035429282878e-06
4.49749107909321e-05
1.64373837251853e-05
4.68830095668911e-05
2.09624865295244e-05
3.36043145913517e-05
1.74404567183441e-05
4.38041987670092e-05
4.74591830335237e-05
8.33018871616689e-05
0.000114004992071315
7.50003050736514e-05
6.18737782457987e-05
0.000111234395145019
7.28469066646312e-05
5.11613226454638e-05
1.83895224553614e-05
4.61952760469174e-05
6.13509727121624e-05
-4.8508481136664e-06
-4.15276582398463e-05
-1.12592072959164e-05
-3.26965846376582e-05
-3.51660255672887e-06
4.89989599814892e-05
-1.95565111013452e-05
7.38088610693316e-05
6.32236401678381e-05
3.85064103815249e-05
2.28772808641294e-05
5.18008854395016e-05
2.70706884145867e-05
-1.7046075096727e-06
3.99685278101385e-05
3.92001973165993e-05
2.69480974738596e-05
5.31016281922831e-05
5.96793612978967e-05
4.67167001446429e-05
1.52108960873081e-05
7.64343650308501e-05
2.61488594062612e-05
2.6354847157752e-05
4.11632368306688e-05
1.32412345078044e-05
4.56697539595325e-05
-4.10266637631698e-05
3.36856565872361e-05
-2.72816027621054e-06
1.63897566710844e-05
4.35823895455397e-05
-2.89338942008846e-05
2.55472649151345e-05
3.75529543526316e-05
1.21527334278724e-05
3.57387593753047e-05
5.2567703130117e-05
3.45995974247965e-05
0.000101141171541427
6.37313358659018e-05
0.000120715071396647
0.000109804976092683
9.22229942888075e-05
2.75193270365473e-05
4.20273457761926e-05
-6.90297111889699e-06
-1.52784288567302e-06
1.25667363086822e-05
1.65333680117637e-05
-1.18919144896578e-05
-5.54394937467647e-06
-1.87426789150068e-05
1.39981101858637e-05
3.00240431107804e-05
-7.59893408161726e-06
3.31956730988115e-05
2.63957861921668e-05
1.28133784363651e-05
7.65259504123199e-05
1.69634852833139e-05
5.85402526666557e-05
2.91622443879054e-05
5.51224570627358e-05
3.36125044155058e-05
2.98147193320337e-05
5.44140415577386e-05
7.83924701349001e-05
4.8830012038087e-05
1.48379939939732e-05
3.49438042583374e-05
3.92769088220503e-05
9.68082625555041e-06
3.67839467964919e-05
-1.82752894450295e-05
3.42099921210567e-05
-1.6787736197744e-05
3.06692905810624e-05
1.75926879996027e-05
5.74840501697143e-05
7.36303046415967e-05
5.64815741165662e-05
3.63362916277433e-05
2.28330624014275e-05
5.64329423024809e-05
2.70866920091732e-05
1.05695917310088e-05
4.08444496473359e-05
2.93157380422564e-05
2.95820829994012e-05
6.94545665422843e-05
3.22543062230476e-05
0.000114624796948338
8.65212930190829e-05
3.48963810196724e-05
5.16190165335705e-05
1.64549361763266e-05
3.36979349448882e-05
4.70778428838031e-05
-1.6937750977944e-05
-8.08651043049058e-07
3.06390366377368e-05
6.03719650367627e-05
3.27058095977973e-05
1.00488441013483e-05
7.36414977568166e-05
4.39978179225081e-05
7.23145952438443e-05
7.42070951514068e-06
2.36369658462829e-05
2.53679198941952e-05
3.18900047484068e-05
-2.85706718904812e-05
-4.24687561882604e-06
-4.38413385687759e-05
-2.29544795731033e-05
1.16382052475881e-05
-3.96398817245551e-05
2.77044282013357e-05
5.20790644007993e-05
0.000106053494424434
9.05414162091832e-05
0.000121030837081412
0.000137829817033512
6.60549454190479e-05
9.24340914702285e-05
5.32425079182513e-05
6.26018400482273e-05
6.44130619363085e-05
5.48931553439009e-05
4.29289867887322e-05
1.06319861069835e-05
2.85522557836512e-05
-7.27090442408774e-06
2.77417351484221e-05
3.76289179966361e-05
-1.16734229767059e-05
1.03356157164273e-05
-1.96832213618577e-05
-3.16441599052734e-05
-1.86605129444223e-06
4.88214870108138e-05
-4.23964375600642e-05
1.86599889406702e-05
5.47136512012923e-05
7.14127847267884e-05
1.68296925780744e-05
0.00011746557325962
-9.03854550537336e-06
-1.37123079528853e-05
4.71688591309805e-05
2.91975585164283e-05
3.20682017026771e-05
4.19463507312921e-05
7.80380205169994e-05
1.14867438589874e-05
5.07234115542757e-05
6.32304038186345e-05
-1.8760063544989e-05
3.00835599584452e-05
1.77881702664291e-05
7.8736839765618e-05
-1.88020086406157e-06
1.4322772277056e-05
0.000103420379393682
7.13508817183409e-05
2.23301364951678e-05
7.69821333750159e-05
5.7751808213369e-05
2.18997661778072e-05
3.08439714173932e-05
4.06293533011261e-05
2.32638480181628e-05
8.11799261807969e-05
3.23022744213569e-05
6.91560829539488e-05
0.000116542912200704
7.44621615902639e-05
-1.59471234674806e-05
7.12679785762623e-05
4.09490266285108e-05
3.33467304785907e-05
1.35906374340683e-05
8.28022203984419e-05
-6.99182433070595e-06
-7.28595368865772e-06
-7.22223725491912e-06
-5.182093613696e-05
-4.80110337161299e-05
-2.03181223667346e-05
-4.80461451873208e-05
5.95219609515396e-05
9.73345475060987e-05
3.84538015049186e-05
9.29348925958171e-05
6.26751808041497e-05
5.34661589476411e-05
0.000108692105483239
9.05537662860607e-05
9.91065558852671e-05
7.3701961956061e-05
5.8682414252606e-05
9.30731368450666e-05
8.79029494389702e-05
5.95337702854905e-05
4.3344227283404e-05
-1.42705351811846e-05
2.61852178224263e-05
1.72624612628114e-05
6.15395113313601e-06
-5.65437823630966e-05
-7.49363802549865e-05
-4.46686346205207e-05
-2.33107918724614e-05
-4.15681250861941e-05
8.50496773345216e-06
5.67512215421989e-05
5.59370684321687e-05
-1.05651417477991e-05
3.89783667819302e-05
4.64723012105464e-05
2.28739367436404e-05
6.21620216117121e-05
-6.06417956190477e-06
-6.60217030773599e-06
2.04609537302637e-05
3.50036729747838e-05
5.4231859653689e-05
1.30122656985211e-05
3.90629441754673e-06
2.79564456446734e-05
1.77534906764427e-05
5.02632740095464e-05
-2.36867772437695e-06
3.69001689220682e-05
8.86565473440164e-05
6.79898866102309e-05
1.63357707119531e-05
5.98977551853243e-05
0.000104693923995752
3.13782953542402e-05
3.6487080543324e-05
3.74783221008636e-05
0.000118060849986062
7.60666180046844e-05
6.01519948105265e-05
8.12295263405328e-05
6.05718196206154e-05
1.42087427341782e-05
7.13911736741606e-05
8.82288788822087e-05
5.28218959206143e-05
1.78797373014125e-05
-2.56260410815352e-05
-3.78163488598746e-05
2.20953983445963e-05
-6.63904962627446e-05
4.84526015989304e-06
-8.45498280779194e-06
-2.81738013329292e-05
-1.75748653043508e-05
-1.63118536873184e-05
-1.04639268657492e-05
-6.89674753972732e-05
2.85541956600256e-05
-2.16413280637187e-07
5.04369452876268e-05
5.372220544994e-05
4.736814159555e-05
8.01222162986476e-05
9.42488206457906e-05
0.000100304356482867
0.000109494578960154
7.94575886246899e-05
2.67825434749234e-05
3.09704459055014e-05
-3.00010528308786e-05
1.2337145204078e-05
7.57305422972292e-06
3.59880677442245e-05
7.53239517236462e-05
5.09118414672947e-05
2.78941458851595e-05
2.19468172399282e-05
0.000120413833458035
8.20002547094692e-05
5.9237611046269e-05
7.22790008474574e-05
0.000122951171714648
6.42077066758124e-05
2.00945268382768e-05
4.88756541365211e-05
1.76961221964674e-05
1.28825784506657e-05
1.92650596555567e-05
1.26458307906488e-05
-4.48246066549223e-05
-4.71313002104334e-06
-9.9202216088611e-06
9.02022969924512e-05
1.67799495969739e-05
3.9549218772365e-05
3.3840952811947e-05
-9.83971672708136e-06
-2.53449621212337e-05
-4.72098587305177e-05
1.31566555342989e-05
-8.82706594964478e-06
-1.62724881768786e-05
4.28590457055862e-06
7.5699324838854e-05
3.24440830911063e-05
3.17774418647723e-05
4.49676224015265e-05
0.000108277389156016
4.12219719945846e-05
1.48135379691542e-05
5.94662237241558e-05
2.31712951716664e-06
5.50382219468106e-05
-4.70122232859143e-05
-8.50370376722225e-06
-1.58694904582087e-05
3.32997072974323e-05
4.38500641194868e-05
2.62482997773746e-05
7.3396443291704e-05
4.55542434427903e-05
6.60229321877643e-05
2.72947627588383e-05
5.43277536556184e-05
8.22641570821787e-05
9.3926560945995e-05
0.000108012745172805
0.000122169197222509
1.86525431297147e-05
6.23424898757169e-05
-2.5031428775885e-06
6.89733446893401e-05
8.11167470118676e-05
7.74429516481827e-05
5.01064700427695e-05
4.19616334924934e-05
6.26405559099004e-05
7.14167208355441e-05
1.77996254279961e-05
1.66971526117409e-05
-2.69540556073988e-05
-8.99876257645551e-05
-7.37579348681826e-05
-6.89268239265909e-05
-2.21135080151789e-05
-1.18283625925408e-05
2.11470071649501e-05
7.79409789152036e-06
0.000123751839444579
8.61113480361805e-05
2.71772599009726e-05
6.17477363331917e-05
2.51086840753261e-05
2.64115565823795e-05
2.55288173049311e-05
6.1472473083347e-05
2.96092919841613e-06
5.85444556893974e-05
5.56219369611258e-05
4.88212682373849e-05
5.93680437452348e-05
1.3494436973017e-05
-1.95618914580396e-05
1.95403481489909e-05
8.18279609738394e-05
5.82772068814246e-05
1.57766016859303e-05
5.47317835664745e-06
1.08399430695192e-05
-1.61461378002866e-05
5.84033987514955e-05
3.40564482894168e-05
2.76584590851351e-05
5.72351180836096e-05
4.70660999224123e-05
1.47172973942002e-05
7.81750719849002e-05
7.63509969163735e-06
7.40126166054365e-05
4.17927724269487e-05
4.34008796098619e-05
6.32249094335106e-05
4.58398150338872e-05
8.87989727109129e-05
4.6371739547665e-05
4.91120909758446e-05
-7.15166556204534e-07
5.40914729666083e-05
4.49802870687799e-05
7.77177611830772e-05
5.60089510425588e-05
8.59071137582477e-05
8.75788791420678e-05
8.97583269339752e-05
0.000115745160880539
3.15802105369649e-05
-2.69873031792994e-05
1.35923085382555e-05
4.17257632731837e-05
6.13320352459945e-05
7.0685511360545e-05
-2.80935312439279e-05
-1.48281582419612e-05
4.86189478507413e-06
-3.03858072468581e-05
-1.19588682387603e-05
-6.50963758799253e-05
1.33314583837008e-05
-1.26171085976406e-05
1.3673868709115e-05
2.72615997272191e-05
-2.74929560180028e-05
1.25841665932862e-05
4.81748942687737e-05
4.59734949214888e-05
2.65115631363881e-05
0.000158863957954151
0.000134336106670696
5.84533166167985e-05
6.42083303932668e-05
5.30393024030874e-05
7.53063627824181e-05
6.81415860004509e-05
7.35103395264823e-05
2.44138873727487e-05
2.25684600663754e-05
6.80295293553312e-05
9.66735183504235e-05
5.89890006043328e-05
7.98202125701802e-05
4.80061720739583e-05
6.51371996782156e-05
6.55724377936297e-05
3.84646558722514e-05
1.04984489342227e-05
3.36495420106179e-05
7.14180043533812e-05
5.78853410212296e-05
4.89962827132566e-05
5.02429117616134e-05
1.19444463592314e-05
6.24482533209071e-06
4.02878716013787e-05
-3.25645002128061e-05
3.56561861584503e-05
2.15268940664924e-05
3.52886826631315e-05
-4.4772859564801e-05
-4.51515800928206e-05
-7.20478700581664e-05
-4.11361049182472e-05
-4.37783614364873e-05
-4.20462170120103e-06
-2.55210007337029e-05
-1.7344239301209e-05
3.66969562524281e-05
3.37904205049311e-05
5.71376596719935e-05
3.64132578901481e-05
1.03432568831365e-05
6.85747354139446e-05
6.59520597506136e-05
0.000105720662748053
0.000141777620264275
0.000146642816903688
8.69750228174842e-05
0.000121240735945463
8.99632370180748e-05
4.33214826551471e-05
6.8956267121163e-05
0.000101599268743111
3.39217979712266e-05
6.59916794258491e-05
6.25973088401316e-05
-2.95560647109768e-05
3.17286795857805e-05
3.44660646674836e-05
2.66232609723439e-05
6.05550591226181e-05
7.86485420802337e-05
8.08604474615495e-05
3.95466058750076e-05
0.000130254148984226
6.03649683335396e-05
2.55204392400645e-05
-1.8204184959067e-05
3.66490171379332e-05
-5.11370356444207e-05
-9.78792417738071e-06
-3.53879556910226e-05
-7.52291102658467e-05
-1.58740909456494e-05
-5.64426654407777e-05
-9.10668121702357e-06
-2.75728307067626e-05
-1.19167189382794e-05
-9.55137674772088e-06
4.90739036711331e-05
3.34480537768419e-06
7.21122243813849e-05
4.04171964145773e-05
0.000103775877356716
7.80437841782463e-05
6.43817548319862e-05
5.99461016645815e-05
0.000115420874272328
8.75963695932105e-05
5.92508881953613e-05
0.000116224874837505
0.000129490258903675
6.52705971571636e-05
2.84646316359198e-05
9.66288795905627e-05
3.60547627555197e-05
2.80236906598737e-05
6.73887083153152e-05
5.61697520755831e-05
3.7903815700033e-05
3.93893075747759e-05
1.57779376836575e-05
-1.27547214851089e-06
4.6826821216085e-05
3.90092786374645e-05
-4.33535388876543e-05
4.41044559307769e-05
-7.43383062778926e-05
4.87773568912433e-05
5.21021691599614e-05
1.79661559402209e-05
7.66033733186443e-06
4.5789847751928e-05
-5.84224227604047e-06
9.0828586375568e-05
-2.78825154455414e-05
1.00939478525922e-05
7.9591386476673e-06
5.84929970598871e-05
1.83727153174923e-05
-2.52891259329915e-05
3.93314546833471e-05
2.03324621974514e-05
1.11209101324049e-05
2.7318811251298e-05
1.37537850251772e-05
1.11615073501137e-05
1.80701211175504e-05
2.05463222119111e-06
4.31154813486745e-05
4.46214719289781e-05
3.46087879817741e-05
1.4875339873354e-05
1.17912682308692e-05
4.58558437533708e-05
7.362593739465e-05
0.000104462713381293
4.01975818001795e-05
7.85897623055848e-05
3.01647730675697e-05
5.88775347376874e-05
2.98081232176903e-05
3.24174693698698e-05
6.08552328607738e-05
2.72430059860848e-05
1.80785319509864e-05
9.49626276874726e-06
6.29366445141382e-05
5.60435203952443e-05
5.10751313269146e-05
3.78399034220671e-05
9.19177492058817e-05
9.47593740080837e-05
6.3168687793057e-05
-7.82245740873522e-06
7.1213077727473e-06
2.09038045138256e-05
-1.96447791973752e-05
-3.73166361614333e-05
1.63144721334136e-05
-2.09954896146611e-05
3.19256312996097e-05
-7.15276850104983e-06
4.36109679612668e-05
2.76216839685138e-05
-1.27800487585205e-05
-1.79033531377332e-06
-1.44293359562577e-05
1.69871128506117e-05
2.85390169865205e-05
0.000126312208082945
5.32091063468814e-05
5.12258224588194e-05
7.85174686981727e-05
5.62378167939463e-05
8.41868363802491e-05
9.6972742929327e-05
6.58164239903711e-05
8.09079987567814e-05
7.2764805227589e-05
8.02955690688486e-05
3.51729563904685e-05
1.69533253071547e-05
7.62110816579363e-05
-6.99035525788399e-06
-2.38958846477705e-05
1.36274369302359e-05
-8.32043524590277e-07
7.65525961071168e-06
-5.60939059007185e-05
1.58646461139981e-05
-1.21384224814934e-05
-4.26509881827961e-06
5.0968085202651e-05
8.26081850393804e-05
5.93822845650294e-05
6.80093399218859e-05
0.000105643946273307
6.02939933563965e-05
0.000101038122809314
4.62590086011369e-05
7.52231719339196e-05
2.51725740827277e-05
0.000125581645256113
9.11526772950778e-05
9.43482524291398e-05
5.79378301042841e-05
8.44220042909167e-05
8.54194955324682e-05
7.75312012931199e-05
2.82010592801076e-05
5.809017338012e-05
2.86819672554e-05
-1.39967464504379e-05
-3.57632987931315e-05
-2.5187538439847e-05
-2.25380264307718e-05
-5.73971112160184e-05
-7.7697101677153e-06
-6.26192644575615e-05
-5.40904078645382e-05
-6.82996484643987e-05
-1.14213606641109e-07
-3.42470681329596e-05
3.51857289795704e-05
8.71333863452121e-05
6.75610406028955e-05
3.03263804528117e-05
0.000139099184316729
3.44853305993019e-05
7.01048994767085e-05
3.58907958320962e-05
0.000105736655073125
6.86840146023912e-05
6.86342477525668e-05
5.52048929252333e-05
2.57732851403229e-05
5.57403251029387e-05
2.88222253807433e-05
9.24382731136862e-05
5.22268000653347e-05
5.19585973972478e-05
2.92436562457361e-05
-5.32559625635093e-05
2.45502151751169e-05
3.47593638659568e-05
-2.79512083398644e-05
2.88273896851139e-05
5.93209171425855e-05
-8.65641437622676e-06
4.46847782276715e-05
8.64699077898941e-06
1.00915118478082e-05
4.1822697249011e-05
2.05018793888681e-05
3.83307291998882e-05
2.25344262393371e-05
-1.191127476385e-05
4.67556655210892e-05
2.7181842249558e-05
2.96971843702855e-05
3.61113955851674e-05
4.82392515780705e-05
5.01290315791168e-05
-4.53085445459212e-06
2.4134366572886e-05
6.06012592125623e-05
9.26815703575722e-05
7.42914195484471e-05
8.72738366648678e-05
0.000118093257355712
5.45016214435257e-05
2.97540672096745e-05
7.98655262532633e-05
-1.48474182775634e-05
-5.59377493590414e-05
-5.51215527400083e-05
5.09454803612185e-06
-6.87106397817327e-06
4.05543124362694e-05
1.52620219924934e-05
2.15705108038365e-05
2.05728840336696e-05
1.66390915213353e-05
9.16121640114903e-05
4.77427355270811e-05
5.57225047044907e-05
7.84687195669892e-05
7.47394526537465e-05
2.27475956820717e-06
4.75453069034352e-05
9.77706380524008e-05
6.13977662723324e-05
7.63240144102553e-05
3.18347411569612e-05
2.33591223505701e-06
2.99667595489609e-05
9.64452192586345e-06
6.88598816515671e-05
5.72500106055536e-05
2.60530620266626e-05
4.07186709340536e-05
8.06898682128234e-05
-1.17701898824792e-05
3.19788971021543e-05
7.65543175797311e-05
2.23886061260972e-05
2.24614405026545e-05
-2.71802559861411e-05
5.64607040896101e-05
2.11272118949789e-05
-1.95283958231653e-05
-4.84955229802946e-05
4.89368674905203e-05
9.85337485061438e-05
1.54565195783817e-05
9.34067584599969e-05
-4.06469060853118e-05
8.42547522102159e-05
5.83552999261417e-05
6.05579007368251e-05
3.40112052288123e-06
3.79965358961742e-05
3.49490901010665e-05
2.43199056564217e-05
-1.04262503892151e-05
-4.14466108790908e-05
1.4956870770745e-05
2.55710993386847e-05
-2.02488029588511e-06
2.02435948563889e-05
5.80333067029842e-05
8.293606716722e-05
3.43109232383582e-05
6.17013979140773e-05
9.96553128720707e-05
6.23947975036689e-05
3.68641604066939e-05
2.26462070792122e-05
7.88743862340622e-05
5.67206929915613e-05
-3.65921489013447e-05
5.95894440979472e-06
2.09616615349757e-05
1.56637280474838e-05
-1.57940122400112e-05
6.199960798348e-05
1.23043217872762e-06
6.22557541590908e-05
7.60996883271487e-05
7.04392751497514e-05
6.29809605329007e-05
5.80051747874163e-05
7.59631914365387e-05
4.99711497402496e-05
1.54842665053972e-05
4.27417088493531e-06
-4.61640163082317e-06
-1.63223227529663e-05
-2.2852715369577e-05
5.51710706935839e-05
2.74112660533087e-05
8.4855748404454e-07
5.41880879598097e-05
6.51527879945226e-05
7.56015805798779e-05
7.91647613118055e-05
3.06686240374146e-05
-1.66773779983943e-05
-6.47339292947161e-07
3.68365583034092e-05
7.35792240799924e-06
-1.60931884377077e-06
4.18817060990384e-05
5.69106647693515e-05
-2.70365471099008e-05
-3.89072813534108e-05
6.24745932949038e-05
4.16180571257192e-05
5.2630397166801e-05
5.32152637068168e-05
0.000173997237571485
0.000103985489250862
7.60863038590915e-05
6.87950666591007e-05
2.0586486126243e-05
2.77300255839268e-05
2.06296782926325e-05
0.000121499346192409
2.44573446800951e-05
6.68197440246701e-05
8.56980798590835e-06
6.48503371682646e-05
-1.21429637862395e-05
6.4867793852128e-05
1.12851964191557e-05
-8.60434131267007e-06
-1.69124196935051e-05
7.246653208563e-06
-1.38988063611709e-05
6.12709969188183e-05
-5.09533089286791e-05
5.28827785183177e-05
-5.708055144769e-05
6.11721166323908e-05
5.0343525946371e-05
1.6157421965474e-05
4.46028191948851e-05
2.25842926782313e-05
4.57270852539801e-05
5.19818500403413e-05
3.20563224461805e-05
6.63210942516779e-05
9.22544346792957e-05
4.80652596486885e-05
3.48571858924308e-05
-1.24233852391604e-05
2.84736083760639e-05
4.88886792001857e-05
8.66389200491735e-05
6.50426455295407e-05
4.86296269401192e-05
-2.32334437881882e-06
-5.54942688043786e-06
2.34697192271883e-05
-2.59640009698902e-05
3.4477155387858e-05
4.80037549362987e-05
-1.34494050169141e-05
8.0194375079719e-05
3.76607594457749e-05
6.53055974378471e-05
2.301018599378e-05
4.82915411533986e-05
1.54707700391721e-05
1.45547775978136e-05
8.4582118632782e-05
1.08404766127872e-05
-1.92305600766115e-05
-5.02267573980965e-06
-3.05326863441867e-05
1.41621594204905e-05
8.55131458513738e-06
5.40446052335557e-05
2.27816738027703e-05
-2.89933518621809e-05
3.79395130165094e-05
1.66553463101565e-05
-2.55567563500187e-05
2.88386177353483e-06
3.95510977432515e-05
6.08890878730638e-05
3.17391136750006e-05
7.77007114159742e-05
5.90786767239266e-05
3.91115539650069e-05
0.000107749060260632
0.000119617685133473
5.16811944593213e-05
3.528292538092e-05
8.73282792233459e-05
2.3126099295239e-05
2.91945625011682e-05
7.9419923705401e-05
3.61095822591687e-05
4.85082964276768e-05
9.66285684770419e-05
5.41835008322403e-05
4.030587483077e-05
3.39375561121906e-05
4.34607480202712e-05
4.68334058456849e-05
1.40523447446205e-05
3.45216025794263e-05
5.40375821520328e-05
3.62046261994073e-05
6.90297797786549e-05
1.83442808677542e-05
6.86578787825966e-06
2.57212966382467e-06
-5.93333553914433e-05
-1.79955444844973e-05
-1.21167879320838e-05
-6.50744522246378e-06
-3.79878797946747e-05
-2.32681078993746e-05
0.000117936806880832
4.25518451124428e-05
5.52213367002803e-05
3.74627863375366e-05
4.51031281171263e-05
3.72774490304474e-05
0.000100468028906451
0.000122206154285044
0.00013265627761914
0.00016394397769201
9.09749716225554e-05
0.000129121308931252
7.01599402602167e-05
8.34587432483084e-05
5.07365962513222e-05
9.80844234586638e-05
0.00010213246030339
0.000121549425061694
-6.15168593488971e-06
0.000107922914321072
4.30132472693799e-05
6.53342000692765e-06
3.14755827668343e-05
8.11206893188963e-07
-6.0607801861795e-05
-1.73192567778373e-05
1.33207425895725e-05
-2.03797770140855e-05
-9.31998146349503e-06
-1.32101585536776e-05
4.45346693234064e-05
3.45530420194607e-05
3.88575280324319e-05
8.65267236089773e-05
-6.10850966066321e-06
-2.88003795391704e-07
9.75561034233188e-06
-1.0469450065896e-05
1.86936081783296e-05
-8.7959294080164e-06
9.39613548233716e-06
2.49671825688942e-05
1.50531160356353e-05
3.32338392459524e-05
8.67687075637424e-05
3.6473451120726e-05
3.76085330988186e-05
-4.31593693275192e-06
9.06176223107436e-05
2.04383375217948e-05
3.15572620504575e-05
0.000111956345791494
6.8173465897138e-05
5.02492356148307e-05
0.000115301484515455
7.83453282010169e-05
0.000163169947015592
0.000160087622378592
6.64609118264545e-05
0.000101633964389814
0.00013698455918023
0.000115059373703283
0.000103914648030099
5.64755069676138e-05
6.53798416012939e-06
1.42482297184761e-05
4.36369850144953e-05
2.22040733320107e-05
6.09125967717735e-06
-2.84261053783841e-05
2.26723143060322e-05
-2.07424033829381e-05
-2.01179778669243e-05
-1.09163945301669e-05
-5.3709322994692e-06
2.6087292519179e-05
-3.72155821731471e-05
-1.64471200803785e-05
-2.03459332533862e-05
-6.63595790604035e-05
-4.32315541774566e-05
-1.89948497384965e-05
-2.12844673436584e-06
-1.03557425238483e-05
3.88784242109562e-05
4.26245225699985e-05
2.57403826690465e-05
4.31454372491965e-05
1.23658959359732e-05
3.09631157495339e-05
1.86035328740483e-05
6.35223487651326e-05
2.6792681334758e-05
8.74130715014167e-05
0.000125273274584414
7.54332307414133e-05
0.000149229813725423
5.66218498023369e-05
5.24176346393229e-05
6.25495588578241e-05
2.21508567200248e-05
5.42030620024126e-05
8.20837784947904e-05
7.26965360784435e-05
-1.12179698989431e-05
8.71289949187858e-05
6.74460359514623e-05
1.33343151541807e-05
-3.086904190642e-05
-3.72467745823737e-05
-1.96342881130358e-05
5.32966501065792e-06
2.77631323051344e-05
-1.73826249000504e-05
2.24648210281817e-05
1.44293610572023e-05
4.82299704571363e-05
-3.48161978263459e-06
3.58114692267635e-05
7.44490594025523e-05
8.1042510512549e-06
3.0005930651121e-05
-8.22176662356317e-06
4.98473409462338e-05
1.33674050932498e-05
-5.38852169243573e-05
-2.01854997382366e-05
8.95432017491237e-06
4.64774273301848e-05
4.95418091567087e-05
3.78664695824976e-05
5.60169440045762e-05
-3.40846822424879e-05
2.61933889794124e-05
4.64629994251397e-05
2.74197695334941e-05
2.34792305207436e-05
1.2827585542927e-05
4.81321045960251e-05
6.57691577897773e-05
9.87541760438973e-05
7.55547911391464e-05
2.33746459969341e-05
0.000115493515490949
0.000108046299614767
7.91560129366709e-05
5.90995096290077e-05
7.92055257206939e-05
3.5364776904686e-05
1.5021898568452e-05
3.35443637541503e-05
3.04840379186286e-05
-1.00601356283924e-05
-2.32711985522139e-05
4.87221929152829e-06
4.43501029903877e-05
-1.40413930199524e-05
9.12002381236586e-05
6.73721097644213e-05
3.46445698539665e-06
0.000128134273541566
6.23397510717665e-05
7.99135756871516e-05
7.94495660098719e-05
4.63658782091719e-05
9.24429029124767e-05
4.7034022014802e-05
3.01890898704133e-05
3.81522935713922e-05
2.44056116546333e-05
-3.88880541040938e-05
-9.12367084001341e-06
5.58557228064474e-06
-1.91439774690573e-06
2.54969288614789e-05
-1.74306100741005e-05
-3.59930996787608e-06
-1.52308999243232e-05
-2.01444349496079e-05
-1.21446170644622e-05
-2.51724461093991e-05
1.05987066252689e-05
5.68156475122583e-06
1.05837882038358e-05
4.44036778846279e-05
7.80950458280863e-05
7.84570299717437e-05
5.65443983744504e-05
0.000111949052823058
2.95779351515899e-05
7.89242941879494e-05
8.32597217395516e-05
2.9236721474091e-05
3.495822939731e-05
-8.87030988501479e-07
1.2552065952797e-05
5.21710363258488e-05
7.10419520459812e-05
3.50315832807035e-05
5.29928875186309e-05
6.38041302892906e-05
9.72066497740877e-05
6.28286245486698e-05
0.000143946843090073
4.66483624823678e-05
8.09420496743293e-05
9.98871621395869e-05
3.78595071640471e-05
9.99069377207112e-05
5.08230151924193e-05
5.23791948850296e-05
5.84720501858687e-05
8.73341917909969e-05
-4.10164748220314e-05
-5.29932858328081e-07
-2.4804013930854e-05
-4.68935253942449e-05
-4.51734215006323e-05
-6.44481790103223e-05
-6.67551885113409e-05
-9.98724238361634e-05
-5.61153186846856e-05
-6.65127444761805e-05
-6.76181461275962e-05
-2.87580259498519e-05
-8.87501480684833e-05
-2.44309264483263e-05
-1.09328715034748e-05
8.19651659323478e-05
4.57392519159601e-05
7.62998660042063e-05
0.000124115951237915
0.00013645207496781
0.000101573783763125
0.000109153323397391
8.45697809937237e-05
6.57599978729704e-05
7.0698649793617e-05
0.000104966841767049
7.71090660950763e-05
4.34462328320612e-05
3.57878859283263e-05
3.58978550933229e-05
1.49766698857913e-05
4.54754309916906e-05
-2.07364219353358e-05
4.66478984115474e-05
3.05589551202446e-05
4.37977032108869e-05
3.3987325170842e-05
5.58407532286302e-05
6.78910391075521e-05
8.80064025583772e-05
6.83392472585535e-05
9.81845089650472e-05
7.81244642055279e-05
7.01435872925277e-05
3.89835270580975e-05
6.19715590187839e-05
3.99799802551312e-05
5.13735065309e-05
9.32061303136712e-06
4.25190825940183e-05
1.08908190950333e-05
2.87214247856175e-05
-2.83452163465279e-05
-3.41785161558727e-05
-2.67250517259264e-05
2.96301728600972e-06
-1.66861734504944e-06
4.5582889762651e-05
-4.30340539670024e-06
1.76316977308663e-05
1.83380552373544e-05
3.36368347527141e-05
1.9942512016293e-05
-3.1115759626526e-06
1.68265211360526e-05
-8.64817734612523e-06
1.00313024295247e-05
-3.83490756595095e-05
5.96571922663793e-05
3.21365168208171e-05
-9.2786644888823e-06
-3.03676967459557e-05
5.76917286742176e-05
2.11832095152534e-05
9.17538630800765e-05
7.17439519394336e-05
9.42445825989518e-05
5.50577295720622e-05
7.7199572253746e-05
0.000116081388895027
0.000120089652227862
2.58729495422201e-05
0.000112087437196488
0.000147653940725387
5.87834908524668e-05
0.000108691190807725
6.44549858075215e-05
2.74592745177965e-05
3.40180797119342e-05
7.39555030906484e-05
6.25971472597278e-05
2.13006015838833e-05
3.94564281090385e-05
3.96038227170653e-05
-3.45207575985524e-05
-7.89998625608559e-06
-1.75856288964547e-05
-5.82625672485992e-05
1.95069610004925e-05
-2.43923516037467e-05
-7.03594976276582e-05
1.46378973285752e-05
-1.69141736950605e-05
1.02620213637029e-05
3.52632263068025e-05
7.63933837225565e-05
0.000116405861619937
0.000127676870763873
7.75234446524962e-05
9.74934911500691e-05
2.73892767378292e-05
0.000108703878237411
4.83149683543376e-06
1.58797614587398e-05
-7.68274590363323e-06
5.89730690591269e-06
-2.11792995347027e-05
1.74981239095389e-05
-8.44184146361964e-05
-9.52298929387227e-06
-4.46301283276678e-05
4.2566697575476e-06
1.09294301740939e-05
4.64313850549257e-05
3.88115484391596e-05
7.04370706683676e-05
0.000108911060940658
0.000118098448816895
0.000111376502981444
5.70980440455847e-05
8.05931417383542e-05
0.000143558240544603
9.3968023380012e-05
6.59494611212757e-05
8.31529403450996e-05
7.33819865416125e-05
7.62048199725524e-05
6.73139553879027e-05
7.04413580742374e-05
8.96267968632702e-05
7.14503799702165e-05
7.47559146442853e-05
4.86571028659465e-05
1.42085812492173e-05
9.97907626785847e-06
-1.24568711479253e-05
4.1167673399857e-05
-1.44801407047292e-05
-4.1715536310139e-05
9.41316378628592e-05
1.31022326015642e-05
1.51969812401982e-06
-4.03719422743358e-05
-5.13252112307552e-05
-5.42622798186349e-05
7.18980076391272e-06
-2.35411743663564e-05
-4.21465159349046e-05
-6.9176896345888e-05
-2.15169950358435e-05
-0.000106984685171188
-0.000101319556290935
-3.11997821739469e-05
1.50856167620677e-05
-3.94479707600304e-05
4.2731330008594e-05
4.37712369181985e-05
4.27114665760707e-05
6.30841161410091e-05
0.000165526141458066
6.10952951442024e-05
9.32330872811051e-05
0.000203483163933107
0.00015845242058895
0.000158265726118438
0.000115527620696428
0.000103559507991669
0.000148357139884628
0.000109001868357674
0.000113054464396632
7.13740322646911e-05
3.07771401548546e-05
6.19991067973021e-05
1.2457778763249e-05
-4.76760747376314e-05
-1.57542802469327e-05
1.92694087856572e-05
-4.34376693356235e-05
3.83568532361872e-05
-4.5289449450902e-05
9.90314147076139e-06
3.37018959876195e-05
8.08844227830189e-05
4.03560871120811e-05
5.19204572345203e-05
-2.06698632747923e-05
4.39368644766336e-05
1.90364048098093e-05
-2.9945607447741e-05
-4.28287715767011e-05
-5.11132914611415e-06
-7.3569662689484e-05
-7.03902202031238e-05
-1.83088825752523e-05
-2.69421491246856e-05
-9.1716413722411e-05
-4.38418371687308e-05
-3.11263365650734e-05
-1.05428492745613e-06
1.34831210833283e-05
3.91574450928479e-05
-1.66635597102398e-05
4.2293843464905e-05
5.39765487482059e-05
3.1763288418914e-05
7.96055217694724e-05
6.91300414674285e-05
0.000134106724911826
0.00011177472309235
0.0001341998116745
0.000135165901864247
0.000178494461962979
0.000135445072907824
0.000146020631947531
0.000131038927846462
5.32964519057765e-05
5.8544826251106e-05
6.96928061605666e-05
-2.32182824919641e-05
8.04155892209523e-05
2.33585502872875e-05
2.80731123040728e-05
-2.6213037076838e-05
7.52124247855002e-06
-4.95222295785513e-05
-6.52161287584809e-05
1.18664301145342e-06
-6.12715398470601e-05
-0.000115146504065749
-2.05249192671309e-05
-2.98107668425441e-05
-1.24222679675874e-05
-2.40092042199805e-05
-2.29052938145842e-05
2.33995408499797e-05
-6.99789598127013e-05
-9.94060688298807e-06
-1.66791065596028e-05
6.3540268301185e-06
7.56602294532799e-06
-1.60016288612213e-05
8.75013580181494e-05
9.03158488155212e-05
0.000115439879378825
4.52035421411156e-05
9.56717833250453e-05
8.67804793325671e-05
0.000122395667921001
9.35038542756056e-05
0.000153758786461879
7.48034121235878e-05
0.000168139798500272
0.000150499533850235
5.45534122009292e-05
0.000117893711957398
0.000106883086852538
5.07486725578543e-05
4.06413704593376e-05
5.9317454451389e-05
5.96492606439547e-05
5.14337192389484e-05
3.48425542340649e-05
2.87143577609542e-05
8.61672484360913e-06
3.24253533890323e-05
-1.59166986590002e-05
-1.60369429089747e-05
-1.43124504136458e-05
-1.83430620175562e-05
2.93339888456622e-05
-1.17668076622535e-05
-1.63226849637113e-05
3.0517821744033e-05
8.72023164816428e-05
2.93018248037955e-05
3.53214586550771e-05
-4.71709091971738e-06
7.22214446694891e-06
4.29471159106056e-05
-2.67384772410384e-06
1.23224708619242e-05
-1.46176207217179e-05
-8.2590252082389e-06
3.07826893096849e-05
2.3406724953254e-05
-8.41262296381668e-07
8.4774368336648e-07
1.61259697780706e-05
-8.18063606152417e-06
0.000108844128643194
5.97294605038266e-05
0.000121007283844779
0.000114906437010042
0.000104477099685962
0.000110359292834441
7.7880268048309e-05
9.22780204244084e-05
0.000123237574020651
3.37176827528559e-05
6.01626183768098e-05
6.06859756811234e-05
4.29256812812912e-05
4.97247971180373e-05
2.09661511527651e-05
4.47420937205966e-05
9.88852960292112e-05
6.00760838198056e-05
-1.81929834225258e-05
3.0129728160784e-05
-1.11349192933026e-05
1.06357551576505e-05
-1.61426181586933e-05
-5.12960682863983e-05
-6.00754290976492e-05
-6.18977286058391e-05
-0.000100281445457557
-3.44518512462548e-05
-3.24298678611553e-05
-1.54796357672702e-05
2.39507443641621e-06
8.94273589145033e-05
3.17096740878447e-05
3.54676857743304e-05
5.75389393695973e-05
4.13247557886118e-05
8.02396291908877e-05
0.000105202431495149
4.41330419666592e-05
6.72137346172171e-06
2.78653366675363e-05
5.25861164290044e-05
-5.47609435695837e-06
2.43376752484455e-05
0.000100869697174516
8.25057355965683e-05
0.000100954690381326
-8.77679738612699e-08
8.17127327019485e-05
2.69812787267634e-05
2.81582886311881e-05
4.34364259702059e-05
2.78976565134306e-05
3.01161492105591e-05
9.79960489132249e-05
6.54652326286974e-05
5.37495609917671e-05
-2.50924351537683e-05
2.92539117705946e-05
4.98768979567143e-05
-1.77216705278475e-05
1.80337117509536e-05
4.58572332788976e-05
2.57303442857768e-05
1.13299183735647e-05
-2.48778293226387e-05
-1.89032244471521e-05
-3.9258124393863e-05
2.49654394982331e-05
1.61520344496528e-05
7.89621882852065e-05
2.76438329026438e-05
-1.25815202981634e-05
6.71912778244134e-06
5.0654650764235e-06
1.81245673423109e-05
4.29122818771787e-05
1.40008107123479e-05
5.32403938193298e-05
3.89708541496398e-05
1.43540763718283e-05
4.89953329896799e-05
9.3182806418627e-05
3.02668536592579e-05
3.7324044024316e-05
2.44710833156072e-05
4.11035099503568e-05
8.46083767414929e-05
8.80611821352066e-05
0.000110106112863377
7.25895084040319e-05
5.57257175976463e-05
-7.72972685723088e-06
1.38184634517831e-05
5.9216009322297e-06
3.8514182044782e-05
4.82257115716242e-05
4.17185044201596e-05
-1.12989681101291e-05
7.4733747256404e-06
3.50002234506556e-05
4.16552944945132e-05
-1.63717333254171e-05
-1.9363311508654e-05
3.90461268070348e-05
2.28940739295568e-05
-9.74465718662445e-06
-3.34084454320752e-05
2.74211695348939e-05
2.32436770952087e-05
7.92095760481551e-05
-1.17382643366604e-05
5.26306052608123e-05
2.41522055062246e-05
5.40125167895602e-05
3.42040294576359e-05
0.000121576536476225
2.67476983238387e-05
2.53975877532416e-05
0.000101016209557896
8.83148219718833e-05
7.89586298157401e-05
3.9128309496406e-05
7.74072281520116e-05
4.85456500705221e-05
5.16945695249843e-05
-4.62378743134342e-06
4.23825994786186e-05
5.80958674992907e-05
1.62599896291881e-05
5.40018067843403e-05
6.10364955761647e-05
2.47680080380769e-05
5.87182762588517e-05
3.47035585956708e-05
1.23505196876715e-05
-1.94578285261851e-05
1.86260032384631e-05
-5.02925788986608e-05
-6.89206274190702e-05
-2.77989703154476e-05
-8.71266587357872e-05
-8.32277261840824e-05
-3.65188192979086e-05
3.81498858574582e-05
-2.4357064110534e-06
2.13875744073672e-05
3.4543824494193e-05
5.26486124113478e-05
3.69922736236261e-05
7.16752567916593e-05
0.000106036690101685
0.000106454086241327
9.23141087462339e-05
0.00011547439098355
0.000119785042894837
0.000115697444253794
0.000113465729916858
0.00013033878042267
7.72944127887609e-05
9.68216670382987e-05
2.65567949954857e-05
3.41688757047531e-05
1.41829566732949e-06
3.30938509522413e-06
-1.05316956654969e-05
8.41036633748248e-05
2.4512257809173e-05
-1.50446685483325e-05
-2.79441060646104e-05
-4.00288503296004e-05
1.35667957747633e-05
9.24476190448079e-06
3.5055656199829e-05
4.47929322484565e-05
-4.03515189942191e-05
7.83179430653307e-05
4.56857069990749e-05
6.70403134613607e-05
1.2544058934511e-05
7.44997866803178e-05
-2.12228354792235e-05
-5.09919359653047e-06
-5.24421713354237e-05
1.95102646449916e-05
2.17337081172513e-05
-1.61560935609667e-05
2.32164860291718e-05
2.1315599645097e-05
-2.04306753950368e-06
5.09969984113503e-05
8.61856406631521e-07
1.26005670700857e-05
6.61096475385943e-05
2.77630737062092e-05
0.000129168514956273
0.000113897023058271
3.71590397542856e-05
0.000125524389222644
5.70719772976191e-05
1.97398549049237e-05
4.43815004806953e-05
8.12365005708467e-05
7.67349016667311e-05
0.000159457517883481
8.85391462289834e-05
7.18326572838076e-05
0.000117690588581268
8.70650785206809e-05
8.40552663350849e-05
4.95960494437903e-05
4.04298778175923e-05
4.21205020595521e-05
1.45087571547368e-05
3.51964547862021e-05
3.42761989333787e-05
-3.13847652668069e-05
-3.01695162850963e-05
3.51445847778251e-05
3.80954399250055e-06
-1.20031466647676e-06
-1.64050017856297e-05
-8.78028701119063e-05
-1.52749365866159e-05
-9.88838670231577e-06
-8.85714950075644e-05
-4.50485637963664e-05
-6.09710618265616e-05
-3.87436617253866e-05
-3.62927586929526e-05
-6.12374206427003e-05
8.67391676104946e-06
-1.05195023962648e-06
-1.36411386287054e-05
8.06938453484188e-06
0.000108112480095381
0.000122426887033535
0.000157796839107468
0.000175383911094142
0.000138774481081262
0.000196334315093328
0.000139857721285219
0.000162568731205605
0.000173112205525785
0.000120499240903528
7.92868002639095e-05
0.00012651625835333
-1.11067207625018e-06
4.44079492076468e-05
2.18659598846338e-05
6.92135178405886e-05
-1.01644168817788e-05
-9.52849852711752e-06
-3.49375285372822e-05
-1.50317494168243e-05
-2.8495814504871e-06
7.78209463518827e-06
1.24177223431774e-05
3.52661732447795e-06
4.4348618416168e-05
4.39382222378647e-05
5.11555482845013e-05
1.50771868260098e-05
4.22275406332952e-05
6.31426209239521e-05
6.81492439760214e-05
5.92803463096044e-05
4.28496291701162e-06
3.15943716672588e-06
2.75553007516995e-05
3.61267499431868e-05
-1.46695059158749e-05
1.14599521660392e-05
-5.50022386760048e-05
-2.72683779668165e-05
2.65482553728202e-06
-3.51308729285663e-06
-2.11296102559454e-05
1.71316705250565e-05
3.3096109494875e-05
2.43635003753194e-05
6.17025352762898e-05
6.84273493150441e-05
5.66750775743602e-05
8.13818143486829e-05
4.60955631931149e-05
6.4880000099584e-05
0.000155413039759204
9.66322432678308e-05
9.01026745681152e-05
9.10719437987771e-05
0.000123637623115714
9.79731183512189e-05
7.797018849388e-05
1.80785301241034e-05
7.3935745803817e-05
8.09143097515914e-05
6.12273888837751e-05
6.19282080649599e-05
6.04513236838165e-05
7.81330637020044e-05
6.24186217065937e-05
7.07046967059726e-05
7.10061230136145e-05
1.87680019034715e-05
2.32628174977218e-05
3.38365210989746e-05
2.43942527032443e-05
1.31955389341636e-06
-2.72123347155793e-06
9.7751903723586e-06
-7.98016672086553e-06
-7.63084928461953e-05
-6.83572002670491e-05
-3.46000720272983e-05
-2.51413498792178e-05
1.41492218710784e-05
-2.23905884516566e-05
-4.72730244906536e-05
1.48895377465494e-05
1.59129693576145e-05
4.12585293992795e-05
3.39487357932472e-06
1.93795811256079e-05
0.000107859781170019
-4.82387265463896e-06
5.88986618566977e-05
0.000111323455075813
0.000100661196231076
6.57137168306186e-05
5.68446951999234e-05
4.45073031651004e-05
9.2074343149255e-05
0.000102480990896614
6.53471202807046e-05
3.78804221049522e-05
9.53355672093024e-05
8.0257182391754e-05
8.11324942814075e-05
1.91120379831973e-05
6.46027410787558e-05
2.68882221301574e-05
8.26118341015485e-05
2.17285004293678e-05
2.59375739966426e-05
2.56775770083718e-05
4.29260455597936e-05
4.80359827274381e-05
5.05943329499114e-05
4.77328526294938e-05
2.71881176898793e-05
8.54368867972167e-05
-1.11787033718498e-05
-9.07189751645159e-07
2.59091185199281e-05
5.06166445043566e-05
2.8021608038079e-05
3.14573940539421e-05
2.06825698944616e-06
-3.53384134699851e-06
2.09161568443759e-05
4.75916790002485e-05
4.89547165183116e-05
-1.14094115085034e-06
2.87071911809515e-05
-1.5512219935159e-05
-1.43029002967798e-05
7.17113629823992e-05
3.74945012719821e-05
6.38321664958476e-06
3.46082348527239e-05
3.14361910411051e-05
2.70404445938157e-05
7.75575288446996e-05
-4.06749466434422e-05
3.17226932817795e-05
-4.83159470085222e-06
3.15514747308165e-05
4.80669402561611e-05
2.24731451288601e-05
9.59961432263305e-05
6.68607388601682e-05
3.30349548843699e-05
5.9624491561777e-05
2.56080781313008e-05
0.000102099406589915
5.90197210731509e-05
7.4280050115436e-05
0.000108361447454886
0.000108865721288186
6.91288142420805e-05
5.71528751588211e-05
2.08109181460553e-05
8.49741310286755e-05
3.88044674725196e-05
4.06055798256125e-05
6.73354482208e-05
-2.3651022581821e-05
1.03483511908724e-05
1.16141482190035e-05
-2.29276900937964e-05
2.7954936847239e-05
4.94336790521842e-05
2.56338533596007e-05
3.06389918461516e-05
1.94124862992868e-05
3.13266981166865e-05
3.67886655721736e-05
-2.73304323242178e-06
1.84218020260826e-05
1.23939780140152e-05
-9.35626759454384e-06
3.84593442374621e-05
1.40537244638652e-05
8.95986558410693e-05
1.68847557781093e-05
3.9434182731593e-05
2.20721557935674e-05
-2.68484830278385e-05
-1.82489094997023e-05
2.25268323961865e-06
2.53830536475135e-05
-1.86180637643935e-06
-1.23089843882401e-06
3.48353467669358e-05
3.91724783762876e-05
2.00736446523073e-05
3.06317149970153e-05
6.89393203341433e-05
1.5782887778699e-05
7.24918390918922e-05
7.04904378773525e-05
8.65069194571228e-05
7.53314822851605e-05
0.000130605518403121
0.000121977807183222
4.71679240882866e-05
1.43319140644913e-05
2.10733687705266e-05
6.6624173296085e-05
0.000121775781195195
5.06166051946846e-06
3.54427280651098e-05
1.84009113018471e-05
1.52930975110789e-05
-1.40935735747621e-05
1.83438274109728e-06
2.07655440529907e-05
2.39869679916928e-05
-6.82041889442965e-06
8.75790841117217e-07
-2.73724780358218e-05
1.08658988233561e-05
4.45969804507731e-06
2.97230818449913e-05
2.79813565293354e-05
1.97075874335588e-05
6.29892220251821e-05
5.24011580307783e-05
3.58201709410044e-05
5.55026170846972e-05
-2.38990695436258e-05
2.48484999154585e-05
1.35621754701944e-05
-1.34531385568787e-05
-5.71972786563376e-05
-2.11591075675553e-05
3.30060399377656e-05
-6.8273384840817e-06
3.47400048479415e-05
2.27749557534997e-05
4.25928332716464e-05
6.16765535585481e-05
9.07056778471494e-05
7.47215405382971e-05
8.61421588435356e-05
0.000121479259675392
0.000120736416949441
9.60912271988202e-05
7.64294552084071e-05
3.43638397040002e-05
8.91975401092196e-05
0.000100342005639273
7.13267285942487e-05
8.72141328649699e-05
0.000117493138315112
0.000122070336684983
7.08074830250024e-05
-2.22436537973528e-05
1.3448327036381e-05
-1.337406993434e-05
-3.03620675576197e-05
-8.72919019535198e-06
-8.87666889760288e-05
-1.11127840615021e-05
7.75175228111016e-06
-6.49071684554353e-05
1.14508383155298e-05
3.79937647877766e-05
2.04697248881982e-05
7.75329644706962e-05
2.19892885382681e-05
0.000101364755862826
3.03061795626173e-05
3.25377507653621e-05
2.09789322047712e-05
0.000113510890587225
4.73173347922839e-05
6.58252402341764e-05
7.88208491810919e-05
9.72145633341627e-05
0.000113105284677208
9.50776217177611e-05
5.75889219692943e-05
2.66234399515229e-05
5.31455392622561e-05
-2.7566292259062e-06
-2.36842020101605e-05
1.66448234251378e-06
-6.52656151743919e-06
-1.57506606167924e-05
9.73079053372007e-06
-1.80102447872785e-05
1.92384338090283e-05
3.87906561028241e-05
4.83154324393582e-05
2.54070708741262e-05
2.86751781114639e-05
7.56384336609674e-05
2.15662722640508e-05
6.93105382546165e-05
8.40122239674714e-05
0.000130887124639096
0.000108741308506155
0.000113483711493165
7.74289624949397e-05
4.83129847676e-05
5.05349521462693e-05
5.19753260769334e-05
6.35708986968914e-05
-1.89218991987606e-05
2.21920613372887e-05
2.27206403606072e-05
5.09544665065214e-05
3.32300072257576e-05
6.23994971488505e-05
5.51041504958679e-05
2.31913434269934e-05
3.19913909197373e-05
2.64241763939967e-05
6.25537709020804e-05
9.31219052963839e-05
8.23862712481885e-05
4.32053106033786e-05
4.75279150197154e-05
-2.4684105501241e-05
-4.55421226268453e-05
-3.37065926434925e-05
-5.31853994819072e-05
-1.20973064691059e-05
-3.10671913925882e-05
-6.61001274608361e-05
-7.44666954847964e-05
5.66664965499863e-05
4.58560967181245e-05
5.95081212967832e-05
1.376067389839e-06
7.39082106734168e-05
0.00014713244081946
0.000114219578245583
0.000110706035007485
9.42645682447058e-05
9.3450325458709e-05
9.86642120809925e-05
8.4304191812534e-05
8.3864178044552e-05
9.19242873952518e-05
4.96322019492724e-05
2.65431536898811e-05
6.84774628966387e-06
-1.28433391541777e-05
1.43720446073185e-05
-5.33332387321772e-05
-3.96858913706402e-05
-6.61851280465897e-05
2.65355126753068e-06
-5.34254662229873e-05
-6.50421009008476e-05
-2.72903365146981e-05
4.30922467791059e-05
9.92663635426792e-05
0.000113824554378437
2.64042005880266e-05
7.02447523816955e-05
0.000101729263532606
9.36025463570577e-05
5.16261776404793e-05
3.52626193966918e-05
8.22235746214403e-05
3.49707216772076e-05
0.000101477008856226
9.38110398375402e-06
4.84642116383996e-05
-2.95669934524539e-06
-1.91071550556257e-05
-9.80967488905196e-05
-2.38131018833092e-05
-9.31758514849634e-05
-6.64321046907392e-05
-3.69641800107291e-05
-4.06869174371264e-05
-4.63674135228956e-05
2.47604078430602e-06
1.6617248420376e-05
-3.36904192636343e-05
5.45258236352802e-05
2.75033135368079e-05
3.33189803212599e-05
9.99503331490511e-05
0.000179533616358446
0.000161835733575985
0.000152952722211678
0.000116429244025788
0.000103000778071168
7.66898656444503e-05
9.92091620093766e-05
9.21830679827336e-05
9.46845047944374e-05
-3.93355735334728e-06
-1.094052772499e-05
6.87853095449658e-05
8.41842607490837e-06
9.53918842301258e-05
2.2032832139885e-05
0.000108366701663758
0.000115034199917342
6.04221292296535e-05
2.21020583243187e-05
4.4770839980247e-05
2.81333280498753e-06
-5.28079727702011e-06
-3.06994080506497e-05
-6.41777813514183e-05
-6.01606315792113e-05
-7.10844657752817e-05
-0.000121748428312727
9.15344956969444e-06
-3.22873342141308e-05
-2.52015867881892e-05
-4.92349417033205e-05
-2.65105191231036e-05
-3.64175758594042e-05
1.75909557022639e-05
-3.54740458232617e-05
9.34689161957007e-05
7.93950855151832e-05
7.26194246517559e-05
2.98971393086114e-05
0.000121003583137114
0.000108313917549584
5.5507439861591e-05
0.000141327728466279
0.000132078477774477
0.000112417155710802
0.000147774622750742
7.15550108974888e-05
8.56113175702177e-05
9.96291339173628e-05
3.70303574515091e-05
-2.32935145737673e-05
9.29560942780178e-06
2.36411822609129e-05
1.35633711121954e-05
-5.63311678138879e-06
-2.10607002195084e-05
2.11132718534087e-05
-2.47745730719215e-05
5.13898106874672e-05
5.65273423043875e-05
0.000126860125385142
3.53611149846645e-05
6.36973165226884e-05
5.4547758656704e-05
8.89575735570754e-05
0.000100665411091206
5.75458283874771e-05
5.29806278799162e-05
4.87017070136573e-05
-1.32720858473708e-05
-3.18052301016198e-05
-3.72911609233399e-05
1.44585907277461e-05
-2.30600823598296e-05
-1.81363129595669e-05
-3.23818677416694e-05
-7.55052963876205e-06
-2.65496450142889e-05
-4.87499986320776e-05
-1.41316030498613e-05
-2.4140011140786e-05
-4.1197190993165e-05
-1.61551345081951e-05
3.03620013790383e-05
3.57333237056288e-05
3.26009141177329e-05
6.30749412208322e-05
5.78215050835674e-05
0.000105044907581504
0.000107979007001017
0.00011473436850931
3.99601536434138e-05
0.000110794129424014
0.000154307046070775
5.34718891042515e-05
8.71230194131387e-05
5.56069185339713e-05
7.34901878268474e-05
3.73761628011275e-05
0.000131521990619895
7.89839435723579e-06
8.84314959391332e-07
3.59287306182557e-05
-2.57596589242353e-05
-2.68609784524425e-05
-1.83240933471428e-05
-2.27281110176606e-05
-6.15612836190399e-05
-4.49869430318891e-05
8.34987377482502e-07
-1.91696371409682e-05
1.01161298264638e-05
-1.32622819299807e-05
-5.22076344064119e-05
-7.09421536948035e-06
1.49570907256004e-05
-1.83499637147695e-05
3.81332998898768e-05
1.92779425723909e-05
6.49179250420455e-05
8.31331423544595e-05
6.00770185474178e-05
8.96446564071269e-05
6.71653434102045e-05
6.94269407604382e-05
0.000130672178237523
4.60784148608037e-05
2.04676719929117e-05
5.93935138953528e-05
2.34353782739381e-05
3.10023275732665e-05
4.83921142073578e-05
0.000111520223271673
2.9431732051265e-05
5.26163965941485e-05
3.44495197703975e-05
6.58835075520192e-05
4.98460925700846e-05
6.11131597109065e-05
0.000102346581449107
4.08429021253968e-05
1.14326731760861e-05
-3.64166559392932e-05
4.52904096331744e-05
-4.36395241027572e-05
3.31552134534558e-05
8.12496046268693e-06
-2.34252934742229e-05
4.4112876335257e-05
1.97925665030664e-05
8.35197621243878e-07
8.26153939020037e-05
9.86333147910591e-05
8.43340481009408e-05
5.36942852317513e-05
7.8744352412158e-05
3.4895006003697e-05
5.69273928232511e-05
6.62264905805378e-05
5.05809523913217e-05
5.21341803574591e-05
8.25114024256788e-05
4.13760456374757e-05
-3.26716472320697e-06
8.15354493032255e-05
7.02839174471712e-05
-1.82242968158221e-05
3.48178844945767e-05
5.15946844640771e-05
4.89239368650032e-06
-3.46819934437454e-05
-0.000105745532246976
-2.31396587293e-05
-1.58412075482627e-05
-4.20517708802557e-06
-1.54016228773259e-06
5.32770438367e-06
7.82813533951274e-05
3.28823209205599e-05
2.21661986123607e-05
5.56418890102113e-05
7.02183143419347e-05
2.12298782788303e-05
8.14990806280732e-05
6.84008615821449e-05
6.92201861912403e-05
4.72981017762653e-05
6.81822050540512e-05
6.18116322599863e-05
0.000100545599127755
3.19382676592131e-05
-3.29221700989806e-05
1.41909814742016e-05
5.36624893287898e-06
6.40673850428567e-06
-9.14897953005197e-06
-4.43283626747016e-05
-3.32394106379024e-05
2.40068593278932e-05
-2.61951429876246e-05
1.69228931098698e-05
2.78225323560736e-05
6.08115791840516e-05
6.48431766291668e-05
6.41544846159598e-05
0.000128614002850058
0.000106653370649874
0.000130908067393703
7.82826620859237e-05
0.000112494127886338
0.000104573676447745
6.37388838671567e-05
3.99613850670968e-05
6.66870901264692e-05
-1.30446299658666e-05
-8.08292619825449e-06
1.15483254461755e-05
-2.3426962802564e-05
-3.42580675147096e-05
7.30622949845289e-06
-1.07168680372527e-05
-4.50044878500492e-05
-7.18359741575148e-06
2.21176511117114e-05
3.98029225785172e-05
3.0699758066218e-05
4.60451935832661e-05
1.52932180948015e-05
5.30669992715915e-05
2.31272268782977e-05
2.01557121859255e-05
-5.96632911319028e-06
2.14999721368142e-05
-3.43558492147826e-05
-1.48557893256255e-05
-2.49701933610843e-05
2.21117398254398e-06
1.84246593410936e-05
3.40527253911579e-05
8.64640799886744e-05
4.94534649698988e-05
3.18152176187398e-05
2.52752403995391e-05
5.37111717949947e-05
0.000115835979225002
8.15701510310848e-05
5.09747915956471e-05
4.84983978264486e-05
6.11179187628592e-05
8.3809458753478e-05
4.31275417100075e-05
7.03924918106436e-05
0.000118250672710891
0.000113348647046122
5.10698779704446e-05
8.28399201739658e-05
5.43613062731421e-05
1.30299048314658e-05
1.0578174760879e-05
-2.34834959083524e-05
-1.53215589004912e-05
-4.32154742947965e-05
3.57621850249151e-06
2.40662627522776e-06
-1.49018077176139e-05
-4.10300731746127e-05
-3.61916090097465e-05
2.80134301986242e-05
-8.6404053468184e-05
-2.75512338569185e-05
4.62820039094178e-05
1.62918423130813e-05
-2.22841434509816e-05
4.67528387932868e-05
2.70608438933413e-05
-4.81570443743296e-05
-3.00233599362409e-05
2.60007261398123e-05
5.03513258994733e-05
9.42500185398108e-06
1.22484265059229e-05
3.17247503074951e-05
0.00014243902960545
9.14212892867607e-05
0.000100068151461733
7.99596120309741e-05
0.000107349529098001
0.000142609523093423
0.000136531120124225
7.02012062748188e-05
7.47230766121102e-05
2.86777672108917e-05
-1.89765466353206e-05
3.19004531863831e-05
3.85951025361546e-05
3.15192344887379e-05
-7.29910742301187e-06
5.84879433399378e-05
-8.50807237533715e-06
1.88497527655347e-05
4.44542713503358e-05
-1.04196473759573e-05
4.30254188286528e-05
-1.35144802112934e-05
1.41605556537802e-05
-4.1949840187477e-06
5.32294004295339e-05
-8.16213301280368e-06
4.39209877106442e-05
-5.95180944896735e-06
4.4236005109815e-06
7.44476532234829e-06
3.76329405782325e-05
1.5843060454746e-05
2.63363876210918e-05
0.000102022564294491
5.69211551827399e-05
3.65507432141507e-05
5.99759978655939e-05
1.73441727509455e-05
2.35641861838858e-05
9.71074948419673e-05
-1.02649996825611e-05
-1.00364495782371e-06
2.90902439430067e-05
1.46108957136966e-05
5.55221797422128e-06
2.12288419207654e-05
2.77796195678382e-05
1.09207239592281e-05
1.95144344860245e-05
3.04754908436232e-05
7.75003233938018e-06
2.23332725521497e-05
-2.10847592762166e-05
1.63000936032047e-05
3.53732143069576e-05
5.28357654546053e-05
6.00068117703641e-05
0.000155112906856998
7.60178798565872e-05
0.000114433639672085
7.68441555393013e-05
0.000119314731795513
0.000147378190311922
8.88018004652682e-05
4.82924291886357e-05
-7.93237296684869e-06
6.57708894641419e-05
6.84594619948188e-05
4.27757204938218e-05
2.78198463359438e-05
6.69522015509355e-05
-2.71160216780774e-05
-2.70565212779345e-06
-3.18424779266392e-05
-2.20061379204736e-05
-6.56780785361205e-06
-4.3016514873021e-05
-2.14594788694202e-05
-1.76723666461761e-05
3.03206904879255e-05
4.19960984781258e-05
2.89122503861668e-05
3.04464295668433e-05
0.000118860265470556
4.75012111518057e-05
9.27360273757143e-05
0.000112981333370568
7.75390245901803e-05
8.0506087091347e-05
0.000147029078504517
0.000106730487888054
9.41768706875411e-05
0.000131635293453556
9.22219315387341e-05
6.26898502197126e-05
6.26370734527705e-05
5.57913732966909e-05
5.70707212564788e-05
4.19624910265353e-05
1.36419301971313e-05
3.98580855654301e-05
5.52455993982324e-05
3.11855814178733e-05
3.02285676232455e-05
-3.20110876134068e-05
-1.68201666354081e-05
4.01514615307369e-05
1.40122842620667e-05
1.71504993507498e-05
3.19833001658986e-06
-1.32165235462726e-05
-2.21939276799749e-05
-1.12621963257547e-06
1.99773031145205e-07
-1.43497575702092e-06
-1.19241854017096e-05
3.75115157418468e-05
5.48528919185954e-05
5.23783104215547e-05
4.45453928505096e-05
4.09679438808099e-05
8.49989709120787e-05
3.63375943947237e-05
6.97301343134449e-05
8.183464097519e-05
0.000104116814073183
0.000105940944052104
5.51331958589205e-05
2.38068389020723e-05
9.77230697746359e-06
5.19342956355485e-05
4.03416184357191e-05
1.53253603491397e-05
4.13451981550124e-06
-1.73392790230444e-05
-7.28730675318466e-05
-4.29017473316111e-05
-2.61166886496824e-05
-3.05160738371203e-05
-7.34620252684628e-05
-6.13910614338608e-06
1.63248990766533e-05
4.67347490350837e-05
5.82368669847743e-05
8.15744017555194e-05
0.000100956998128169
0.00012747195391467
0.000129822797454075
9.14711001461497e-05
0.000105924913611452
0.000100788762942687
9.72487818615737e-05
7.4987085289472e-05
6.58272436061263e-05
3.08931905026588e-05
6.08432162251565e-05
2.55788192206582e-05
5.25454844710373e-05
2.63084112940472e-05
-3.92984561920972e-05
8.34164780941107e-05
2.3295267111038e-05
3.42728845617961e-05
2.92961277929379e-05
1.71144524031445e-06
6.42841146449546e-05
-4.2241614308553e-05
2.47085794485309e-05
0.000109949876458631
8.86965523986587e-05
3.99970125085887e-05
1.16374344625032e-05
1.95901423623534e-05
4.92192754121852e-06
-1.4072898124708e-08
8.17103556397953e-05
4.57916556199489e-05
1.86935485992392e-05
-1.46813579043075e-05
8.70584578887461e-05
4.09521976473553e-06
6.33267562794454e-06
5.95957082141041e-05
3.8452643403192e-05
-2.69244398688848e-05
6.36445747158088e-05
5.46895200743633e-05
3.09539542355585e-05
3.88882147590851e-05
-2.79040652624932e-05
4.76352088843998e-05
4.05867455150922e-05
2.15432667176138e-05
4.06778533461377e-05
5.06468298044298e-06
1.33590279363915e-05
7.40682605231117e-05
5.35723156741628e-05
7.14026398214755e-05
0.000103941699145491
2.65858008642163e-05
5.82004577203693e-05
-3.00730025211886e-05
7.85222153190229e-05
3.54933362308823e-05
1.91712678740803e-05
4.48350132481493e-05
4.64742535629785e-05
9.2382150952393e-05
9.3223863699163e-05
5.82424830636891e-05
6.21564076368877e-05
5.0487826022361e-05
2.9502556424997e-05
3.10541803030019e-05
7.90464211973288e-06
-2.0037512114818e-05
5.97786022873976e-05
-4.92761979644043e-05
-3.78614766762152e-05
3.42721549323971e-05
-5.5700972759085e-05
-3.70231153974624e-05
-2.22741663497185e-05
3.89948411248198e-05
4.22818484169699e-05
-3.01347919978189e-05
3.8326515997503e-05
2.19176142057201e-05
6.84915373906052e-05
6.18303199215773e-05
7.11700548202507e-05
7.70629051173909e-05
3.6994328098845e-05
1.73628613604835e-05
7.0043236797253e-05
4.70721286243698e-05
-5.57432076144608e-06
3.70514961914261e-05
3.62212789314898e-05
-1.16985276768079e-05
3.38896244366135e-05
3.83247654084783e-05
-3.07545876509288e-05
6.5356949753481e-05
-2.15206885019578e-06
3.68718812096589e-05
2.61222398157077e-05
1.14193284882868e-05
5.49812053733747e-05
6.93584125784527e-05
0.000122129563663613
4.40666318090317e-05
0.000118677559888589
6.10747226036675e-05
0.000105645475920138
8.65807333286973e-05
5.15217887983676e-05
7.87343598029078e-05
9.01392656363863e-05
4.35780517069271e-05
0.000104297271003197
4.61380622920697e-05
0.000101090068223265
0.000110028631816624
-3.5287433628379e-06
3.68876331050232e-05
4.38145997044099e-05
-5.48287113420296e-06
1.58933158417248e-05
3.32579425129986e-06
-3.61556512768129e-05
-2.477264665901e-05
-2.30267940826027e-05
-4.88388105114696e-06
-1.73077189505737e-05
-6.97736994737731e-06
-5.24117067148604e-06
1.40071154708011e-05
3.66869105694113e-05
6.0607252469285e-05
3.16386711563462e-05
-2.7853337677079e-05
