# Supplementary material for: Research on computational propagation and identification of mine microseismic signals based on deep learning
Source: PLoS One. 2025 Oct 22;20(10):e0334641. doi: 10.1371/journal.pone.0334641 (PMC12543183; doi:10.1371/journal.pone.0334641)
Supplement: S4 Data — (ZIP) [file pone.0334641.s004.zip › 000100700001550.xlsx_0.txt_24.txt.txt]

7.70828294251015e-05
8.45806902914561e-05
6.54750076395231e-05
4.90460154191905e-05
8.97688049803603e-05
0.000119323192321206
7.77793300916712e-05
5.61990348603971e-05
6.44829148179314e-05
0.000122970435633136
6.92680764753197e-05
9.83620280386355e-05
0.000100492708190263
-4.46056851463715e-06
1.60456228007689e-05
-1.8651156235296e-05
-3.16427814934997e-05
3.11670647836011e-05
-5.46057228915585e-05
1.66120312981555e-05
5.28701940212816e-05
6.9404022158456e-05
8.06095011118359e-05
7.62850367934164e-05
-2.16349051607256e-05
5.58346174761029e-05
3.23808127703181e-06
-2.37046245676253e-05
-3.45740665465909e-05
-5.74011843607744e-06
-4.54343745994798e-06
5.79546190500535e-07
-2.58543527659176e-05
-7.98747170850623e-05
-2.629792300668e-05
-1.39621167101197e-06
3.25122670474549e-05
2.78080294472305e-05
8.55610721771195e-06
-3.68197441462942e-05
2.32727401242753e-05
5.08501430088713e-05
4.25410749025777e-05
5.62751997409805e-05
4.58547784925647e-05
4.27690625673147e-05
6.62352482470611e-05
9.16389127806116e-05
5.98764069881673e-05
3.94976584905427e-05
7.69119143131721e-05
0.000121090074014661
4.80428981850155e-05
0.000114853897688697
0.000152425906561809
0.000104873909200358
8.23239173336962e-05
5.7785261470294e-05
5.23868828454931e-05
2.69984723194443e-05
4.56924965469254e-05
4.16013273392734e-05
4.26397028789744e-06
1.78821760952398e-05
3.2082052036281e-05
1.47166579784167e-05
3.62422292764072e-06
3.38928217931786e-05
-3.49055652232022e-05
1.04207662503941e-05
5.20097747525422e-06
-4.23888949307092e-05
-3.2262655198302e-05
-4.05266044232104e-05
-5.98446232811811e-05
2.61488309528455e-05
-4.17844590385976e-05
4.19546456302826e-05
-7.98698184239018e-07
1.78467656960412e-05
-2.26916073553427e-06
-1.37268026205543e-05
3.31051101573997e-05
4.81948211700361e-05
6.82755660191876e-05
9.52966376245579e-05
0.000114706938050122
0.000111494114871968
4.05419304002889e-05
6.58828952401419e-05
8.31436102856218e-05
5.15002692557522e-05
7.27139615851277e-05
3.52087429733618e-05
6.03645762789917e-05
3.09981039547482e-05
2.94788677947825e-05
-3.13347002647435e-05
-5.16548258400119e-05
-7.56908009595325e-05
-0.000157367833458032
-8.07646646969065e-05
-4.97840150365873e-05
-2.76317704730681e-05
-3.56701157679171e-05
2.15605650764776e-05
9.79749627173872e-05
5.60192424255608e-05
0.000140385518016294
9.4917698450677e-05
0.000126447481655949
0.000101563292367365
4.1456258833983e-05
7.32956614538428e-05
9.50296185540562e-05
9.78202785618131e-05
3.94322696365838e-05
7.14065037309985e-05
4.03910919034168e-05
3.5012890634646e-05
1.09333961059712e-05
-3.98537773949383e-05
-3.30775364537794e-05
-1.18482893046566e-05
-3.05183277934705e-05
-4.19802460123371e-05
-9.2488895505286e-05
-0.000125059846014622
-3.29771697630286e-05
-4.24775021448559e-05
-8.15004897850924e-06
-6.15127406657432e-05
3.28343922894934e-05
-3.56537633320751e-06
2.56974415453018e-05
3.43485859658684e-05
6.04036564270324e-05
4.15479915377549e-05
0.000127583901418944
6.62650308021401e-05
0.000149633253350347
8.17469658905467e-05
5.49673295401536e-05
1.48958200326413e-05
5.2188605320189e-05
2.9900794701122e-05
-2.4141065653504e-05
-2.97018859947933e-05
2.61534726345741e-05
6.16338632718412e-05
7.36356592870488e-05
9.60974807945013e-05
6.27284671866644e-05
4.88255093692171e-05
5.26530606028915e-05
6.71743154751436e-05
3.76860352867396e-05
4.16271753260668e-05
7.2990788024616e-06
3.72630234782755e-05
-2.00786837249631e-05
4.893588523458e-05
6.64844639102604e-05
6.47430306320576e-06
5.77206698292437e-05
7.48243685461613e-05
5.66314482898507e-05
4.43092001742063e-05
-3.27977508058366e-05
5.81538870900903e-05
5.02174245690815e-06
-1.22568757055423e-05
2.40843656597214e-05
-2.63545863679139e-05
-7.94028330528867e-06
2.79945946100257e-05
-4.67876611272706e-05
2.38415518680862e-05
-1.43902193512253e-05
2.79291335822932e-05
3.44161701015556e-05
1.99512079366791e-06
2.30374884918372e-05
9.73367909804017e-06
1.96715276251202e-05
-2.03357243297304e-05
1.54644460220169e-05
-2.82547201157171e-05
2.36482841409824e-05
2.42729157408358e-05
8.48524828378763e-05
8.58026312402498e-05
0.000125031444349522
0.000124490250413885
0.000119255012754951
0.000105019164392125
0.000154200005377333
8.26885998018226e-05
0.00012254742053797
0.000134153142232652
0.000114882931936946
0.000125390969274402
1.92444106242573e-05
0.00011201862353199
6.91740226500497e-05
9.71388745603115e-06
6.27811380785808e-06
-2.36319738974644e-05
-5.44804900387192e-05
-5.27427191011572e-05
-5.14827473489289e-05
-0.000132366162609607
-7.44625391355341e-05
-0.000149110963155759
-6.84092068817845e-05
-0.000102507082811599
-8.91301008898377e-05
-4.84006414447762e-05
-4.09958374194652e-05
-6.37597197789261e-05
-2.67698938620436e-05
-2.82851384559793e-05
7.65922600316902e-05
7.1317031811947e-05
0.000100268263043944
0.000153043430973356
0.000131696513760186
0.000144795382254088
0.000118842843132094
0.000167298697031437
8.41175834572667e-05
7.31156178398689e-05
9.2140607696959e-05
4.60335046180249e-05
8.91310452749867e-05
3.93498328394054e-05
3.02964785693682e-05
2.37517563270674e-05
-3.4530005218459e-07
4.76625279710636e-05
-1.77299854995077e-05
5.0558960167615e-05
2.2773737641034e-06
2.49387071458086e-05
-3.68270047778904e-05
1.80174388878154e-05
-2.79845517164693e-05
1.81372950029391e-05
4.5745107749128e-07
-6.83158092243674e-05
-4.14623498370643e-05
-3.15248033663484e-05
-3.45115861068888e-05
-5.30056325732082e-05
-3.21179135905732e-05
-4.98606777305485e-05
2.34805294737612e-05
3.12603230260118e-06
1.57229713957071e-05
5.954922639144e-05
6.80442787921499e-05
3.64266455829908e-05
7.95258179121297e-05
6.02154953492271e-05
5.69053858704016e-05
8.0288151449905e-05
8.1835377143273e-05
9.46957685342832e-05
7.67190924483618e-05
4.29412740488091e-05
1.86334886001302e-05
4.81887851160945e-05
4.73781311328961e-05
4.30809257456789e-05
7.35242869118838e-07
4.14491044371558e-05
4.12871091845712e-05
4.83313219060429e-05
3.05377288299026e-05
2.77043787981236e-05
-1.86017393648397e-05
-1.73131130763097e-05
1.71641815207566e-05
-2.06318944371176e-05
-2.44711523769948e-05
-6.81294638635291e-06
-4.91779981563504e-05
-3.14913850293394e-05
2.21811998581867e-06
-8.32283614061086e-06
6.4833763418293e-05
5.93951212434688e-05
8.87573140900332e-05
7.56539050995313e-05
2.68360013374566e-05
2.39980412878172e-05
0.000122011353481067
6.15818537054094e-05
8.10343186160144e-05
1.28261831776121e-05
2.32895998045068e-05
-3.99167114983201e-05
2.71594587122612e-05
-2.50980210381933e-05
9.75976883699261e-06
-1.10942348285146e-05
-1.96910622552026e-05
1.59034188087078e-05
2.61904476984332e-05
1.96525160401472e-05
4.58184572382647e-05
3.78534359364673e-05
0.000112270266452374
6.34850298024807e-05
0.000109850275407912
5.96904867816733e-05
5.71412501037168e-05
7.14241510813016e-05
8.24811898548571e-05
1.53160182400907e-05
1.08514380234965e-05
4.43345695341608e-05
-9.79489885139102e-06
1.29969811977896e-05
5.64988267949848e-06
-1.50902669145682e-05
-4.7080964172972e-05
-4.68613347006445e-05
-4.90287949486568e-05
-3.02947416431776e-05
2.08048374085825e-05
1.83666580347088e-05
3.10798505497577e-06
4.53082734964248e-05
6.9105832950895e-05
4.86841591290942e-05
-1.42174165153819e-05
3.59383282997207e-05
5.85914229045564e-05
4.67185840036208e-05
6.00836679279271e-05
7.68724180636821e-05
9.41317673195524e-05
6.65926004399661e-05
5.43318862140932e-05
6.17955616360631e-05
5.79261904903375e-05
9.29827840223652e-06
-1.09500250609382e-05
1.05657608705721e-05
3.30196274007718e-05
3.87312583982255e-05
1.48177744623287e-05
2.56320486481713e-05
-1.39872419754284e-05
6.80456387827055e-05
4.58008565288169e-05
5.01183142191418e-05
5.34882496695249e-06
8.43734793291168e-05
0.000124840557898257
6.10520437121725e-05
-1.10514403399702e-07
4.8902290691075e-05
6.23475649544204e-05
1.09606661198046e-05
1.73696406707162e-05
-1.53516149471039e-05
-1.16832154621301e-05
-6.82933308227152e-05
-9.25660301495164e-05
-4.11085794796275e-05
-4.41605558799883e-05
-5.72693179003736e-05
-2.65269284530705e-05
-3.18794831337383e-05
2.28570213544248e-05
-2.01574810418085e-05
4.00357445030688e-05
0.000106910868637741
6.74713582705595e-05
0.000103798697619126
0.000109274515600936
0.000125327679184661
0.000131735065269167
0.000138510429289066
8.55096284261465e-05
9.32131959841872e-05
8.06232262352463e-05
6.03202535071205e-05
9.72367830617152e-06
1.32543563670673e-05
-3.15186103845614e-05
-5.357254232554e-05
-3.11269171814744e-05
-7.64755725701969e-05
-4.25045230052788e-06
6.66948600595412e-05
-1.12176383127672e-05
1.28428074666847e-05
2.38213022261093e-05
8.3593949975699e-05
3.94054888698682e-05
7.80173535879381e-05
0.000118391448095124
7.76045597294896e-05
3.96062294602396e-05
9.15617768955975e-05
4.28158319566893e-05
5.00058070109218e-05
7.93236191635889e-06
3.90102562111235e-05
-4.05395251005205e-05
-6.7449794451793e-05
-2.20429511659736e-05
-1.99415696836045e-05
-2.79447343568661e-05
5.40601145943529e-06
-3.92764868099692e-05
5.49479089816738e-05
1.7663576695932e-05
-1.56505505167317e-05
-1.48376304859817e-05
4.60710543052312e-05
9.1839980591713e-06
2.03783073090396e-05
3.36194743612283e-05
4.77077218784727e-05
0.000111663188692452
0.000124308275073728
6.66559118101899e-05
6.84709389465747e-05
6.72636681769312e-05
5.21244537927016e-05
-2.04725878439085e-05
1.83798575563617e-05
-4.17026742113026e-05
-3.70572200051183e-05
-2.87889920749531e-05
-1.04468401267153e-05
-7.11380113397613e-05
-8.6300218807016e-05
-8.66642666493322e-05
-7.19891738959097e-06
1.4124312793691e-05
5.41091736889939e-05
6.26813122150122e-05
8.36989829690596e-06
0.000103316758062594
6.97522856070147e-05
0.000105662252626256
0.000111144172169974
8.20759569030923e-05
4.93428800837326e-05
1.81837970167533e-05
2.42196798616212e-05
6.39153836707615e-05
-1.10350963355356e-05
-3.02947044370694e-05
8.20940276339947e-06
8.22580449100022e-06
-2.76235065805459e-05
-3.04987497914532e-05
-2.43406943862931e-05
3.04133680632844e-05
4.3752240038469e-05
8.8160355414823e-05
6.80745023173944e-05
0.000115038164497783
0.000134027488329056
8.30587010685285e-05
0.000101465217015961
8.125614430609e-05
5.88234188548447e-05
8.8431131120247e-05
3.05394767129016e-05
1.62195251260577e-05
-2.62846224315293e-05
-5.51299604209505e-05
-1.07123257932352e-05
-6.74073405108731e-05
-5.24488853327324e-05
-0.000129169104346192
-9.93896884786366e-05
-8.0920097686221e-05
-0.000119116409493754
-0.000140836433065079
-9.14442969472688e-05
-6.365228693428e-05
-4.04098507834954e-07
3.37674238066267e-05
7.75974088908513e-05
0.000117403832533755
0.000195145491891968
0.00010890927058717
0.000196455773756635
0.000233492855116582
0.000186858223338567
0.000207803463355309
9.36224982605724e-05
0.000126752706685062
0.000142687861610133
8.01051122479362e-05
3.44064412458196e-05
2.54228737737199e-05
3.59398520414111e-05
-1.69679479945721e-05
-1.32259340306564e-05
1.54310342107414e-05
-2.08258594033551e-05
-2.7308243767245e-05
2.86230959646567e-05
-4.75473624677087e-05
-5.05418433660795e-05
-5.56966484575445e-05
-5.60454567351738e-05
-1.50787949206239e-05
-6.07069365213591e-06
-6.19200891027513e-05
8.53484315566763e-06
-2.31034790213734e-05
5.04947870082643e-06
-2.49062017218829e-05
3.94481682083635e-05
-1.14749541564853e-05
-2.64360258988123e-05
2.97074670680821e-06
-3.202095331334e-05
-1.53366601153621e-05
2.22893568921953e-05
5.11238792420328e-05
7.60467397136666e-05
5.95970059349024e-05
5.9396030365105e-05
0.000131833727021247
9.64657283320794e-05
0.000147396688538701
0.000139249971560606
0.00011728925215379
0.000124430105267122
0.000118097833052661
4.47872010962687e-05
6.49982538281866e-05
3.54403153842624e-05
5.19747746031554e-05
3.59558864920106e-05
3.14493725442756e-05
4.15230733479535e-05
7.58901183463394e-06
4.03151855711204e-06
-1.26255606633534e-05
2.17529550338743e-05
6.78515526709283e-05
3.97659109900596e-05
1.02216252910316e-05
2.11551578506618e-05
3.31012374977518e-06
4.70440974537176e-05
3.70626993225968e-05
-2.33575540413373e-05
-8.29873429059814e-06
-2.40410802173697e-05
-5.91976051065579e-06
1.09110534224737e-05
8.35577194532204e-05
3.31814948502e-05
5.50189032536565e-06
5.10816132361082e-05
6.22468731731723e-06
4.06399954916432e-05
-3.11394916438463e-05
1.13742205607021e-05
-2.7402135753362e-05
-5.16931222494964e-05
-7.79421723207848e-05
-5.79932391907386e-05
-4.20506174444915e-05
1.97899367006815e-05
3.59769331965042e-05
9.85547945112846e-05
5.41731192222597e-05
9.87212933554375e-05
7.61574685122539e-05
0.000130591607848905
0.000106501398648061
0.000143659570247942
0.000103813969962773
0.000129919021161114
9.22299230540256e-05
8.58214377254977e-05
7.19772131487229e-05
6.08467642831314e-05
5.79986210666665e-05
2.36413995852941e-05
-1.0096688201519e-05
-2.04731860285572e-05
-2.67142240250349e-05
-4.99921918086812e-05
-8.37773699786165e-05
-3.22149927008769e-05
2.02098002904125e-05
8.85387623126416e-06
6.06844670232664e-06
9.60560401769637e-07
0.000100706743877277
6.03480467695806e-05
9.93403568196801e-05
6.31802102236344e-05
6.63189245413614e-05
9.91543995951951e-05
0.000106535372721156
1.90029531244806e-05
6.74396393267663e-05
4.4331826922251e-05
-1.34119358474506e-05
4.24063648762708e-06
-1.09523781477978e-05
-6.72066297756864e-05
-5.56998885030982e-06
-5.60356159740677e-05
-4.02434850425682e-05
-4.00417208179736e-05
-6.36297147732048e-06
-3.2369587764706e-05
4.60919429614248e-05
-2.07026824316091e-06
5.65675987933885e-05
4.04374546536706e-05
3.62768546921052e-05
-5.81436462375319e-06
0.000116367807350644
3.1380670015412e-05
1.37525258236545e-06
2.72055017411557e-05
2.14940365430485e-05
0.000105909782745162
3.25916378072407e-05
4.93982687166695e-05
6.8509890208798e-05
6.49957745197825e-05
7.64472330976861e-05
7.22519580110491e-05
7.99758085760551e-05
9.41382784277396e-05
4.0816832407633e-05
9.27589654913776e-05
6.55828546061697e-05
4.80525787868002e-05
5.00322979193279e-05
5.71197790350352e-05
5.04373490655539e-05
8.712255730488e-05
0.000119093408867394
4.9869744719659e-05
6.6077635486444e-05
4.65802247254146e-05
2.72938119307783e-05
-1.13824490981927e-05
1.16065348663546e-05
-5.85103354277417e-05
-0.000113982575615749
-0.000127984686987196
-0.00011732865108251
-0.000176724617032883
-0.00012317154354943
-0.00011302386156184
-3.29369413127588e-05
-4.56510426335381e-05
9.0166168538117e-07
1.8862338886774e-06
4.29298070785086e-05
8.15465367440222e-05
5.47245293043952e-05
0.000111064765470895
0.000146154083098927
7.83805297664923e-05
7.20525085869777e-05
8.28567792740136e-05
7.97664167356656e-05
6.58343122855382e-05
2.78043916846927e-05
-2.51631189427251e-05
1.90559016036579e-05
-4.32789330433455e-05
1.65940176545251e-05
1.71073457575249e-05
3.63902917017121e-05
0.000113513156965376
8.26666107665305e-05
5.66658251800246e-05
7.73359159676618e-05
0.000101552822378814
0.00010303170517258
8.31785654678027e-05
0.000126592613333513
0.000108790652462481
9.7268264410597e-05
0.000112091513038075
7.87497381443129e-05
4.86184281052597e-05
7.55445695331358e-06
1.06149909848754e-05
1.13315393374417e-05
-7.19406138251654e-05
-4.27549604607377e-07
-5.23861651283575e-05
-0.000100349601997514
-7.1213220016601e-05
-5.29418721709736e-05
-0.0001406207484677
-0.000200496343942329
-0.000154386351200295
-0.000107340479985349
-0.000133506536379652
-0.000112523259824417
-7.91932613273256e-05
-8.98822304917549e-07
2.02913204021414e-05
3.41006222047741e-05
7.03422086694427e-05
7.49891712648648e-05
0.000106400250235231
0.000150982805168751
0.000121241416629663
0.000138297277741498
0.000158813088048941
0.000123106526529236
0.000155336688605495
0.000137834179182209
0.000118001674173912
7.05338861373831e-05
6.73601126044295e-05
0.000118107510485465
4.31967637740173e-05
2.43626735253582e-05
4.73296824188883e-05
3.45878364189878e-05
6.41713776874414e-05
7.67790026385712e-05
8.99691046118868e-05
0.000112791645557678
8.6970081203977e-05
4.08363718184753e-05
-1.40012682930995e-05
2.16810769309608e-05
2.0262971273392e-06
-9.49470222170435e-06
-5.76498977171222e-06
-5.14867789473994e-05
-9.02900822541463e-05
-0.000105780920294789
-6.04008402916954e-06
-8.47679221101706e-05
-7.5610960662693e-05
-6.988096433352e-05
-5.79438773555637e-05
2.10115061996286e-05
3.89552681415962e-05
-5.98965522806925e-05
3.28012315664354e-05
6.70674707579534e-05
3.5767801467056e-05
9.85940281625849e-05
2.85885066822803e-05
-1.56409642450099e-06
4.21872047151658e-05
2.31337146963003e-05
2.08885822368043e-05
1.2038778433026e-05
7.90034566087559e-05
7.6351077728427e-05
4.18937707556902e-05
5.84469604459258e-05
8.87946618250338e-05
7.38463736678994e-05
7.38259794785162e-05
4.89768832689363e-05
0.000104344250840209
0.000112820328742085
0.000161920698641466
0.000104659885938449
8.65478459214882e-05
0.000139079595633863
5.66198867142293e-05
7.45220074673912e-05
0.000104382090349796
6.76966491116127e-05
8.7196419834261e-05
5.7087674141115e-05
2.75117737813117e-06
8.06613998581124e-05
-2.81083375449524e-06
-3.08033992406899e-05
-2.4278439121307e-05
-5.28941578216439e-05
-7.0733413934318e-05
-8.25926608962743e-05
-7.0106986460581e-05
-0.000104512326370546
-8.24618804466633e-05
-9.90655588012227e-05
-5.54785675405498e-05
-4.82375905226441e-05
-3.2109410719434e-05
2.05342208854087e-05
-3.93025496453202e-05
-1.00193072596862e-05
1.39170518940456e-05
1.22221997947e-05
1.79418136825397e-05
-1.19663948993829e-06
0.000113777716257606
6.18190286792704e-05
9.24871633437587e-05
0.000120003490650883
7.71415431387222e-05
7.61931848165034e-05
7.14463245339527e-05
3.63037095781859e-05
0.00013552532715766
0.000123748614791883
6.90330307585758e-05
6.77702653885433e-05
1.43707514231574e-05
2.42140675370767e-05
-1.85309015742765e-05
4.76265773499608e-05
4.38005552021954e-05
-2.57906688982418e-06
8.56576915998435e-05
4.3878567330646e-05
5.19023887974404e-05
5.65712387373514e-05
6.11064000555995e-05
7.02195492984347e-05
2.11985367021811e-05
1.25627105671883e-05
1.62828357053668e-05
-4.79594705865381e-05
5.80724676968277e-06
-3.24613829808698e-05
-2.72167703722172e-05
3.14431570808812e-05
4.66059538956405e-05
3.20281437001708e-05
0.000115104397053694
5.6412263322062e-05
9.6626330239033e-05
0.000100712707210454
9.46630254248783e-05
5.64429296419188e-05
9.46472702034957e-05
2.57331882977484e-05
1.10196398588341e-05
4.05992175710732e-05
-1.90147381618716e-05
-5.52979005587862e-05
1.26289427946127e-05
-3.9666768629094e-05
-3.34373749760326e-05
-3.56398978869248e-05
4.09023220061403e-06
7.22568657998203e-06
3.80753547132817e-05
3.78311699739035e-05
5.07540240970186e-05
5.67825703243205e-05
9.02936827567166e-05
7.59826848358822e-06
6.53589180411397e-05
7.86834878462052e-05
6.92790681403302e-05
5.64544351454078e-05
9.0742083722129e-05
9.97549843218045e-05
0.000117159229389142
0.000109728148709116
0.000120714634929652
7.4033838751443e-05
0.000118937336369835
0.000148416189601164
7.63560327229744e-05
0.000106989155465842
-8.95732805259214e-06
4.6983198740794e-05
2.65489899059272e-05
7.90305983473964e-06
-1.9529544137904e-05
-0.000112393771791037
-1.023919652051e-05
-2.87550610868183e-05
-6.14335234678052e-05
-6.1080246061318e-06
1.82398032405927e-05
8.5391901712268e-06
1.49071731326245e-06
7.20399491729984e-05
5.34260404286419e-05
8.41144730346832e-06
9.10715062971498e-07
2.16561557923308e-05
4.49741762258041e-05
4.84719410782675e-05
-3.02602761825979e-05
5.32081515678808e-05
2.6743746446396e-05
7.60102364952991e-05
-2.08564982196269e-05
1.65683737199867e-05
-5.04205017066397e-06
-2.92875617507012e-05
-4.63242647218816e-05
3.79192165522805e-05
-1.95134040626509e-06
-4.22273330119488e-05
-1.190847720826e-05
3.74874794676776e-05
3.48732819821469e-05
4.63816848200401e-05
6.87211931582736e-05
9.71657530884692e-05
5.1042757824701e-05
0.000138696543594141
9.29786729485505e-05
8.49092179114347e-05
0.00012372760855147
0.000129100109468539
0.000120414492119119
0.000109708672435201
7.41348100235432e-05
9.45421378168881e-05
7.61579831307191e-05
7.85766526935336e-05
4.16926398479458e-05
1.62984944479976e-05
-3.54852206244448e-05
-8.07068382440845e-06
1.11864217431475e-05
-3.75103749905999e-05
-1.49951002947756e-05
-7.18101351315483e-05
-8.71422836403138e-05
1.32890489789365e-05
-5.09686043375037e-05
-6.98228593283425e-05
7.7003545264135e-06
-4.83675307425416e-05
-3.64913270246622e-06
-3.15317285919539e-05
-1.70136158577732e-06
1.23928450543044e-05
2.01840242447905e-05
4.81347648595046e-05
4.20896080045649e-05
2.87855244277216e-05
3.63778872932306e-05
5.02279847574465e-06
1.33861844595175e-05
3.9473562432669e-05
-1.9957104890345e-05
1.50750119917379e-05
9.95520496031794e-05
0.000108574623216861
0.000130987892578228
8.31643912911767e-05
0.000144120741054517
9.6679718268955e-05
0.000129073852839394
8.19808596606216e-05
0.000119298966077026
2.17861619748599e-05
8.41289983514937e-05
7.85822766736186e-05
9.01939640347245e-05
4.14806266722409e-05
1.4493423556916e-05
3.45519753581103e-05
1.91352402290814e-05
-3.04554956084824e-05
1.44785600088912e-05
1.95291309593089e-05
2.03754775307395e-05
2.85753450758946e-05
3.82482235604473e-05
5.33083051564515e-05
-2.62088249167397e-05
3.56143973467965e-05
-1.47146390314483e-05
7.18358986761186e-05
-9.84554577201417e-06
2.63687890680009e-05
-6.21735728464816e-05
-2.66524608404204e-05
3.25375401259736e-05
-8.21345733648883e-05
-2.0631742447638e-05
4.56030872868937e-05
-3.85380212851126e-05
-1.13151021823808e-05
-5.36347971996668e-05
2.03724793966133e-05
1.29756637765061e-05
5.82729003646103e-05
-1.6048355819027e-06
9.44738412057814e-05
-4.76416178872747e-06
5.45051731707178e-06
4.79036323972544e-05
9.32970775176406e-05
5.96809812361294e-05
5.34629996020162e-05
8.11213182151253e-05
7.82069309279503e-05
0.000113911713961944
0.000105243253821085
0.000122461066532244
0.000147415382241211
0.000117865460620254
1.05654352258856e-05
0.000104179024657502
8.20437244711808e-05
8.83724136997309e-05
0.000130040026663585
2.91891785140617e-05
3.30674096996267e-05
4.23580955994079e-05
-9.51171359373373e-06
-3.48480856591322e-05
-8.79242306434727e-06
4.79665715090393e-06
2.59160291849102e-05
-9.68052002584262e-05
-8.3963080031763e-05
-2.71825301872758e-05
-1.53632274175383e-05
-4.77096364746755e-06
-5.71706606785846e-05
-3.4201080964573e-05
-2.2034986229727e-05
4.041130137314e-06
3.59884910868766e-05
2.77631027515035e-05
-1.30646165411241e-05
2.1501763189594e-05
-4.88251858228592e-06
3.91291063239684e-05
3.72612031004095e-05
7.64956294074677e-05
8.5365729597872e-05
4.23490895147774e-05
7.88313299656304e-05
9.02938914852979e-05
7.76567810720244e-05
5.94649677518428e-05
0.000141305745801962
0.000129535465339849
0.000120869598950058
4.39325231106853e-05
7.40172862195561e-05
3.92779243466481e-05
4.30789622844526e-05
0.000107486109106741
2.07373246205451e-05
-3.71307032440145e-05
1.82123354380351e-08
-4.1119470026991e-05
-7.85267859738856e-05
-3.58559900902006e-05
-4.04555268383381e-05
1.78590298343466e-05
6.12700600109538e-05
6.6704798612572e-05
5.59400831700906e-05
6.32281076253629e-05
0.000100369656153129
8.05380367914836e-05
3.98947955218172e-05
2.81743543062245e-05
1.67840249555616e-05
2.47053820198363e-05
-1.35917963479895e-05
-3.70884536489683e-05
-3.09649483549463e-06
-1.19588453388238e-05
1.11876241859164e-05
6.09993210606661e-06
1.76082869844895e-05
4.93661257624788e-05
9.65996337799329e-06
-1.31262695691972e-05
-4.51847020524939e-05
-4.3725812987699e-05
-0.000103264122688225
-4.15174587605264e-05
-5.09562365102764e-05
-3.78271230367975e-05
-0.000105030235131819
-2.67563071361571e-05
-5.08344156970387e-05
-1.18407638762623e-05
-1.00327049299105e-05
5.26333579241424e-05
0.000101234004386641
8.27891290818926e-05
0.000134193689798961
4.18320159398045e-05
0.000102585637142397
9.42414669930991e-05
9.73143716785684e-05
6.80063847169476e-05
5.73199416151576e-05
3.84154923853936e-05
1.8329044775076e-05
2.82580646062628e-05
2.89606033440037e-05
5.74998995076192e-06
7.37014499157612e-05
9.8481729842914e-06
-4.33551100949794e-06
-2.89899095472429e-05
-3.77129129666643e-05
2.5441163969977e-06
1.99119940418754e-06
3.70340398608813e-05
7.38347470846743e-05
6.39274873015965e-06
1.50202620271752e-05
4.98406064976053e-05
-1.45840341543711e-05
4.9322906841913e-05
3.05475537505025e-05
3.8255671693074e-05
1.67836048471056e-05
1.36211449433495e-05
2.32397627085263e-06
1.8381062985533e-05
1.43556281824978e-05
1.97521726613218e-05
4.19518256181376e-05
2.64307585995304e-05
9.14420739850667e-06
1.68066300795011e-05
-2.84418846445006e-05
2.68848845720688e-05
5.97009742694557e-05
5.2721017240221e-05
4.50677492475664e-06
-8.28323819630188e-06
-1.38611588883097e-06
-2.22747574168041e-06
2.24848721030515e-05
4.44935703455152e-05
4.2843513392467e-05
1.17908292489242e-05
4.51470345372065e-05
3.25451618034685e-05
-8.91025350819194e-06
3.6419596581873e-05
7.04061905278601e-05
2.88741117114718e-05
8.10602394537104e-05
-2.31325068900812e-07
8.48218186014496e-05
7.1699103916719e-05
5.79228012628176e-05
-2.21495463767853e-05
0.00010476116693926
3.65558599587791e-05
7.50603053333508e-06
8.23095568479456e-05
5.28618502402166e-05
1.06420304673646e-06
7.21113077200822e-05
6.71274447998907e-05
7.58199398620046e-05
8.73253595569271e-05
5.25052846091852e-05
8.64233526659738e-05
5.51492008960118e-05
4.92510917925345e-05
-1.79049709200395e-05
-3.92651138297797e-05
-3.29997980222736e-05
-6.5839867599304e-05
-5.39609853277997e-05
-3.71166387225159e-05
-7.35389904387994e-05
2.16401072049396e-05
-5.02327649991239e-05
-4.12861627283702e-06
-2.31017278817128e-06
2.500416241737e-05
7.85042281225205e-06
-4.21986284823583e-06
6.03328078943328e-05
8.85291944618299e-05
6.16456610818946e-05
0.000105921903032039
7.50999111521545e-05
2.07112159993644e-05
5.11600453285068e-06
4.82646417792297e-05
9.45307901687579e-05
6.46769257843412e-05
7.66518138380353e-05
9.35775641039689e-06
1.44751073281941e-05
1.74709427570782e-05
3.29565983722548e-05
2.81442442929532e-05
6.38718383717723e-05
2.76104374293634e-05
-2.71376365554734e-07
5.68202090465137e-05
6.52083253036295e-05
3.07644620952951e-05
7.02235762265672e-05
7.79873948401968e-05
8.76509593541007e-05
8.44098670137278e-05
9.98518019757114e-05
6.56604498943383e-05
2.77706852135632e-05
3.96906146379828e-05
5.45117510180913e-05
1.90438201959385e-05
5.41449273227556e-05
-2.18300486800384e-05
3.38336758991153e-05
5.221825452322e-05
-6.66834176544574e-05
-8.85665258604498e-05
-5.20693555960532e-05
-2.42533356191582e-05
-5.60870015765449e-05
-2.51764541979326e-05
-6.27823217654248e-05
2.9287440497952e-05
4.18140514431211e-05
9.47493811551769e-06
4.79196422947112e-05
5.76550796833663e-05
4.44874875250027e-05
0.000101478397278768
0.000108749250539415
0.000137302421142796
0.000127943398684136
4.13266250388021e-05
7.77298553413823e-05
-7.38417167725335e-06
-2.75352564278995e-05
3.33912056300462e-05
-1.5041247894308e-05
9.23337362478266e-06
3.11413230132475e-05
-7.45582097445705e-06
-4.16618791402274e-07
5.22138362857395e-06
6.53152148716307e-05
5.54306243567246e-05
0.000110070094642247
9.03616903644505e-05
7.65790435953013e-05
0.000132479888793742
0.000114294678070474
0.000117371663532433
0.000132717541432016
0.000111965816668179
5.23548387545083e-05
2.57125775356629e-05
4.55581636646118e-05
2.60978832155026e-05
-2.9248471169361e-05
4.04329699687139e-06
-3.44194357618523e-05
-6.41538247254427e-05
-4.12406896801723e-05
-4.11175648127722e-05
-6.01981544510577e-05
1.73458349468929e-05
-1.53878212780371e-05
-1.17988753806825e-06
3.40347867648116e-05
4.88392140795446e-05
4.83836799950321e-05
6.54669354267161e-05
3.99754265892936e-07
-1.22701610527573e-06
-5.11269234216797e-06
3.60592846701423e-05
6.63554580627675e-05
-8.79394457932772e-06
7.04500820918671e-05
5.57419606586032e-05
0.000107608885376951
4.81845030670681e-05
8.92776785924359e-05
3.034946875918e-06
8.08844410422076e-05
2.63271234197119e-05
5.43040233959856e-06
2.22006614595819e-05
5.85751564735556e-05
4.93873219952323e-06
2.27491777961517e-05
-2.50767138886789e-06
1.83592697353698e-07
3.61208994086248e-05
1.19815874511144e-05
4.7538221095045e-05
8.81110677060707e-05
7.18016567652868e-05
9.5609784917487e-05
5.43732906675382e-05
6.08675999618665e-05
5.43679952305211e-05
4.24147124193889e-05
1.82266978174453e-05
8.6355742749947e-06
9.26119422515121e-08
3.09855659556372e-05
3.1605876609105e-05
3.12144120358068e-05
3.92370750342964e-05
1.94363893811706e-05
-5.10514544783786e-06
0.000111047746138801
3.82720853957569e-05
2.42824405780605e-05
1.17885625004603e-05
1.49245994940024e-05
-1.39154759058438e-06
-1.9450130222394e-06
-8.45867921285822e-05
-7.23518594024565e-05
-4.16045630044695e-05
8.57286801876432e-06
-2.51703427617145e-05
1.97387284710334e-05
2.11408155474461e-05
1.42758190687887e-05
4.96238994121965e-05
5.03106849423852e-05
7.49166988265935e-05
9.43852084745965e-05
8.80212959647414e-05
0.000185011870757118
0.000114829411336448
7.45291448691519e-05
0.000161137542715631
0.00010147174072254
9.48297855213129e-05
7.289932427227e-05
0.000108593029646246
2.95957132013954e-05
5.64412948334111e-05
-9.51513444454265e-06
1.11968907470704e-05
-2.65461385327183e-06
-1.24954236928328e-05
-1.7742985139757e-05
-7.48049346156871e-05
-5.27591255645967e-05
-8.71905602872728e-05
-4.54165600652107e-05
-2.01400846107851e-05
-4.35527904885273e-05
3.30822906410081e-05
7.89162131032959e-05
4.80802626074103e-05
-5.00709916778949e-06
5.99628272126074e-05
7.82278165142983e-05
2.18816923673468e-05
0.000152026691544788
9.37221824450617e-05
0.000106932378199282
0.000122105772349077
4.83757593361065e-05
3.6261552537593e-05
8.31321793762887e-05
4.35564830557084e-05
-1.55425650813644e-06
7.94629958139615e-05
-6.47636722282646e-06
2.96611400320087e-05
-1.30904580953572e-05
-2.64489163158137e-05
-3.6457760915861e-05
-5.43823286566536e-05
-3.30483748240161e-05
-1.90683567182213e-06
-5.27108723408116e-06
5.76997414068087e-06
1.27057107216088e-05
-1.32082589835889e-05
6.77611036026403e-06
3.788974784187e-05
2.18485379094124e-05
4.83147478577083e-05
9.17100223564466e-05
8.03514222629483e-05
5.73483410772968e-05
4.12375241020169e-05
0.000107292478351869
7.00584525505458e-05
4.57830286358033e-05
9.11104443576273e-05
4.17304967370562e-05
6.23513682638054e-05
1.02173152274553e-06
7.25995501371226e-05
2.9064902484216e-06
4.36611005951469e-06
4.57684690689406e-05
-4.56995229206658e-05
9.52298608436824e-06
-7.09480035678129e-06
-2.31040399646055e-05
-2.27728092180146e-05
3.21068566138821e-05
-6.12812286702977e-06
4.09890292832535e-05
3.91700179370799e-05
-2.01797169423329e-05
-2.55904601667352e-05
2.73011009134039e-05
2.98763212759262e-05
7.12076163483852e-05
-4.07733062600725e-06
-4.10052101348711e-06
-2.33665743931763e-06
2.03975196914708e-05
1.68998751531442e-05
2.70100749335309e-05
5.87488514221993e-05
2.30435633441217e-06
7.72065937887013e-05
1.02592992388256e-05
4.12247408882374e-05
5.18089751010793e-07
3.62386421148399e-05
1.10402688688873e-06
3.51849303783079e-05
-2.8954367843768e-05
1.95630477982575e-05
6.10710308213225e-05
0.000115543985744142
8.03763026396517e-05
0.000104118966491579
2.33876354832217e-05
-9.7493389009672e-06
6.81958164419224e-05
8.22682968614709e-05
4.32749196507589e-05
-1.96704568592892e-06
-1.29834960129183e-05
-4.27473178537603e-05
-5.46454821827289e-05
-4.08424194718748e-05
6.23096194891884e-05
1.50165206396144e-06
5.3628422352829e-05
6.42045506122211e-05
7.33103933777082e-05
0.00010592954282684
2.89446721512711e-05
2.61190730232638e-05
7.35726682232936e-05
7.19538850699995e-05
6.58354068243052e-05
6.10084340176161e-05
3.34260820318111e-05
6.43689117651245e-05
1.26105391772813e-05
-1.69541802218869e-06
1.79381435588667e-05
-6.94488444548594e-05
-3.27008943586786e-05
-4.32540862815148e-05
-7.53827399602894e-05
-4.70815445553183e-05
-2.93259793112673e-05
-2.95754128239219e-05
-4.55996760413626e-07
-1.28873045086131e-05
4.66816561589197e-06
2.51806772794603e-05
7.34018061052041e-05
4.24089042673202e-05
8.28277327268601e-05
9.72486737241876e-05
0.000122763806449987
9.88781830093702e-05
0.00017031422343064
0.000128854283404994
4.09987184222279e-05
5.22017503247466e-05
7.38439614961715e-07
2.4874146687619e-05
-3.50857160825185e-05
7.32241185466671e-06
-1.21031935283129e-05
2.06064679153412e-05
3.10716504830683e-06
-2.41928019130554e-05
9.52286530465831e-05
5.99556958864777e-05
4.51717737199912e-05
4.42205789122245e-05
3.10447200479447e-06
-2.89063653661414e-06
1.78674529050072e-05
2.57583087175789e-05
3.4360833689442e-05
4.60779661319411e-05
8.55042892999863e-05
1.00071852838482e-05
-4.07198907160202e-06
5.09133300070419e-06
2.40111139840614e-05
1.27745101405027e-05
3.28146206493426e-06
2.44617746640593e-06
-1.27872167397331e-05
-6.12725889272728e-06
6.47461363632857e-06
-3.39542203155735e-05
-2.08864020260365e-05
2.96030213795783e-05
-1.88890498735009e-05
5.43867791613817e-05
4.08363600319944e-05
5.69901533337819e-05
7.48931182701197e-05
7.36779208696108e-05
5.84799161567778e-05
3.6458637533297e-05
5.58031170152436e-05
5.59007421315947e-05
7.05455896102799e-05
-2.7467327448021e-05
8.48763530477479e-05
3.51248390654157e-05
4.29315459564322e-05
4.5958536512764e-05
3.8713709392623e-05
8.19413672955357e-05
3.82042246277581e-05
3.51031329733915e-05
3.28622436533541e-05
4.71952860482961e-05
7.37345161014174e-06
7.95245860899021e-05
2.32345704458164e-05
1.4323331068861e-05
-8.16884415241197e-06
-2.11476465786345e-05
1.91316175283335e-05
2.7639674006263e-05
3.95868108183696e-05
2.27033570751956e-05
3.52110589013566e-07
3.57187333714735e-05
-1.29390623233166e-05
-1.18647606074223e-05
-1.25513204812658e-05
-3.53830291042256e-05
-2.95777970314179e-05
-1.54447472214249e-05
8.50881788411481e-06
7.43444206100689e-06
6.53435664268331e-05
-5.38648265303601e-06
6.62378880454943e-05
3.98887779793611e-05
8.04746489614923e-05
3.88258458951499e-05
0.000123107336131054
8.45169067151368e-05
9.7391594465727e-05
4.37953933845854e-05
3.27949026747589e-05
6.47081765762743e-05
4.344168258026e-05
-6.08503070288943e-06
-1.78904146016617e-05
6.53162158647447e-05
-3.27665269363089e-06
8.79824330748657e-05
5.42338776636855e-05
3.58366070000206e-06
2.67013038475323e-05
2.39096739398702e-05
-4.93418546061298e-06
-4.8896549205067e-06
-2.52436209800771e-05
-5.34368154215729e-05
5.79078642334925e-05
2.60807489323092e-05
4.02706591962159e-05
4.89475747122913e-05
4.15500314448422e-05
5.7463545548176e-05
8.02332673475773e-05
6.54464466964221e-05
3.4559430268404e-05
6.40178808732645e-05
1.8081385415578e-05
1.36988600886841e-05
4.69350822141436e-05
8.18059215439341e-06
-1.91508255826137e-05
-1.60147954056371e-05
-8.57380988632616e-06
3.79855857186852e-05
3.17853902931666e-05
-2.37079598817633e-05
3.3542031068187e-05
1.36284480329014e-05
1.7642688513546e-05
8.663567387693e-06
-1.41203274542752e-05
-3.15875439644247e-05
7.42740748893516e-06
3.32875388281607e-05
4.35281482070901e-05
1.2435528350456e-05
2.36120701670029e-06
3.14189039015144e-05
2.48347946988267e-07
7.93283094417355e-05
4.89472980918295e-05
0.00014963480242845
6.75384508827528e-05
0.000141162358272668
0.000119869331613193
6.37504077076711e-05
7.79318012042246e-05
9.21494343179425e-05
7.55578120692943e-05
2.28699306865126e-05
6.07527413130579e-05
2.04280988101957e-05
-3.02881621321398e-05
-2.25513514210824e-06
-8.85441381163191e-06
-2.69304260974402e-05
2.56454235776315e-05
2.06565948752695e-05
3.18246637024564e-05
3.03110107994285e-06
1.27972210917226e-05
5.39544602611334e-05
3.41376828645876e-05
1.80009628936193e-05
2.42722167245877e-05
2.34640790830083e-05
5.33385028497495e-05
1.33063791628143e-05
-3.15741331122079e-05
-5.29382711021743e-06
7.77251578403068e-05
-1.1617623001397e-07
1.12222697911302e-05
1.00906690006743e-05
7.16278814191896e-05
1.42182399946954e-05
-3.32588917479233e-05
2.58446189380627e-05
4.72614258705152e-05
1.51733094234184e-05
6.48023432546708e-05
4.25774721839333e-05
5.46754085756651e-05
3.21297151254434e-08
4.78698015098987e-05
0.000113152211509245
3.5743422031619e-05
4.11924280022184e-05
8.01105411063249e-06
-2.48258133194694e-05
2.17482746048258e-05
-1.05310525150857e-05
1.31850241684432e-05
4.50351377932632e-05
3.56431635627816e-05
6.37360495639459e-06
-2.36774175538858e-05
1.21986081564571e-05
3.33968522586952e-05
5.16090687511961e-05
8.00229586619978e-05
4.84137890147912e-05
6.69166247707478e-05
6.89440343758262e-05
0.000113806618408607
6.54948499631278e-05
8.50173583696725e-05
6.77915412136412e-05
0.000103124828345001
3.46410086773897e-06
4.37277141097204e-05
-1.27672393110512e-05
-2.70154199027656e-06
-9.7522554075047e-06
-5.59385583692798e-05
-3.96227058170065e-05
-6.04559729793927e-05
-2.97443401645038e-05
-1.98735489954759e-05
-1.08716669172775e-05
-6.80372826157413e-05
1.34389832761042e-05
4.87684210401003e-05
2.79184177595766e-05
3.34884291434973e-05
0.000120475324008611
6.08107217070985e-05
9.05281947961843e-05
3.70593179583249e-05
4.14272194660517e-05
7.54498208056015e-05
4.14919115597109e-06
1.72868233711858e-05
7.40854376815936e-07
-1.22395935051359e-05
4.39248321319421e-05
2.60849390829907e-05
4.90771970213533e-05
7.84392758636774e-05
-1.16163427031182e-05
4.92279791391748e-05
0.00012515009500835
9.02191729002604e-05
4.7962111596247e-05
5.30987774808116e-05
6.87470053618517e-05
0.000102816031293097
6.72759624341078e-05
2.58260017010088e-05
3.57416540140952e-05
3.82995799226247e-05
2.3047031310637e-05
5.04034321057827e-05
3.71546451186363e-05
3.75094059088262e-05
8.87799053178352e-05
2.10519465456452e-05
1.59305278468825e-06
4.6055656930641e-05
6.16412910375565e-05
-2.55242578365231e-05
-1.91440742060994e-05
-1.32036745249331e-05
1.95015403491955e-05
-4.63413406740158e-05
2.6462598768805e-05
1.76976324980408e-05
-4.94211222038229e-06
6.39280915701231e-05
3.3663290613843e-05
2.81369968056121e-05
5.72096014937798e-05
6.06626054150417e-05
0.0001163321871068
1.58236240469344e-05
5.2975267602489e-05
4.30355065817598e-06
2.96884978625336e-06
4.46846180546752e-05
-2.21387256930768e-06
-2.19384590390045e-05
-3.74905234952136e-05
-7.56137776022398e-05
-3.57520470873658e-05
1.36076425804611e-05
-2.19255473945528e-05
-7.27277716211083e-05
5.61514716627324e-05
2.15369235682581e-05
4.92704776356354e-05
5.51065842659967e-05
0.000108845250986986
0.000104613824278127
7.43321783307027e-05
0.00013548684216878
7.36395567389966e-05
9.07463865948405e-05
6.16372024391344e-05
7.07341341079428e-05
9.69828878967878e-05
9.34495801438993e-05
7.75709784549871e-05
6.66953295230802e-05
1.50705219703413e-05
-3.73551931803139e-07
2.44289219779543e-05
2.14751650319212e-05
-1.48591210182828e-05
-2.69109143622809e-05
-9.40312831954704e-05
-4.19064427172386e-05
-9.34081755298712e-05
-6.3925795336206e-05
-5.60805137702641e-05
-2.6312928759002e-05
-6.4565948494725e-05
8.25022024708993e-06
-6.62463293269181e-05
4.27016480427774e-05
4.58660777429186e-05
8.69774961638867e-05
9.55805382831476e-05
5.99147762296406e-05
8.62976431289348e-05
2.69445690218076e-05
8.77392553426386e-05
4.83436732369177e-05
7.08917023600076e-05
0.000104895541455502
9.56688558440632e-05
7.29100706256392e-05
0.000119450674003314
3.82743530260954e-05
9.92006525701725e-05
2.76604238764055e-05
4.49714648317813e-05
4.76022285091263e-05
-3.59289889385325e-09
4.28821059184982e-05
-3.35905305828446e-05
-0.000105459158452621
-1.40116485046709e-05
-4.67557214779042e-05
-3.41194116672086e-07
1.56488793226053e-05
-1.95575135216987e-05
4.92395080613309e-05
5.96820429153448e-05
3.74883752143762e-05
8.33501404034022e-05
7.63036166700515e-05
9.80242406611831e-05
8.55590467406922e-05
7.66186286936249e-05
8.71174762952478e-05
3.29833733202875e-05
4.06658880650666e-05
-4.6541224894537e-05
6.16200490283778e-05
-4.30409804342224e-06
1.39454720609413e-05
3.80337130363346e-05
-4.01093908313692e-05
3.47655492597958e-05
7.96777612256935e-05
8.00581905534383e-05
3.3873306174255e-05
-6.6585591999627e-06
6.8507278375122e-05
3.20564842092654e-05
-1.24353127529905e-05
1.06904590013107e-05
1.94016803061568e-05
-2.86881631527775e-05
6.66028554001559e-05
1.70943356487056e-05
6.64628427614777e-05
1.39208977012299e-05
8.19633528257608e-05
4.04933947239333e-05
4.46784783364324e-05
5.74178006165804e-05
2.17128312468372e-05
5.8472860925015e-05
4.35507246962117e-05
2.80553089028639e-05
3.59137309529036e-05
8.30331202951444e-05
9.22910420468163e-05
8.18804937354808e-05
6.54025296258273e-05
3.90170886518695e-05
6.14290674387146e-05
4.97889683614288e-05
0.000110110128439738
5.18488211466744e-05
3.421773883699e-05
7.77786956760424e-05
2.69132073383638e-05
2.8524160782097e-05
2.16549903414184e-05
2.7261527632387e-06
-1.42932164045418e-05
-5.89796037739609e-06
-6.98912179141363e-06
-2.4086862032155e-05
3.61062639990752e-05
4.21555036597478e-05
-2.01074437638219e-05
-1.50289772374763e-06
7.28725172205761e-05
8.14792735062373e-06
6.60584878986092e-05
1.49764150072085e-06
3.72812952553331e-05
2.95971199323142e-05
2.92924475673976e-05
4.61209385721223e-05
1.53302252600919e-05
3.9696979702823e-06
1.61215110511515e-05
-2.60018762221918e-05
2.22342364046966e-05
-4.99326035637663e-05
-2.60633806171733e-05
-1.76464351053704e-05
-4.41417724214111e-05
-3.96948601581127e-05
-1.74168363431979e-05
6.47519224036812e-06
5.2425410270691e-05
4.60025896798658e-05
6.15385177971992e-05
0.000164089654375276
0.000107851251045498
0.000113095651752441
8.28826947028083e-05
3.26682605208826e-05
-3.76566339942719e-06
6.51034160050498e-05
7.70763148670829e-05
4.18610013360903e-05
5.91539358871079e-05
2.77439738413767e-05
3.18189471816086e-05
4.2455032996805e-05
8.16653356919601e-05
-3.0239862824859e-06
4.49215303836452e-05
3.60583480484078e-05
1.47075816802777e-05
-3.91285801776468e-06
7.4173641820257e-06
-2.12221162987508e-05
-2.90460796686124e-05
-9.83430269796847e-05
-8.68226199570143e-05
-9.92395365220993e-05
-4.72345708446861e-05
-3.97459390854425e-05
3.02880823711083e-06
2.81002536697242e-06
-2.85530406018932e-05
2.02763562528535e-05
3.65090251225415e-05
6.11428904121043e-05
9.1188385190844e-05
0.000108478575632135
8.2413827465245e-05
7.26779555855044e-05
1.09848490575225e-05
6.38744448264448e-06
3.59586682038079e-05
2.55444405536536e-05
6.60122767962386e-05
4.74320193118223e-05
6.83094058684517e-05
0.000101122138289297
8.8912345499553e-05
9.2806271885446e-05
8.64838009101083e-05
6.43943530918145e-05
6.57775188779331e-05
0.000102782407387825
4.22800811000266e-05
1.24670499224428e-05
-2.96098269123812e-05
2.82324698437654e-05
2.83264677930076e-05
1.37242516553281e-05
2.32140614929843e-05
1.23487269792474e-05
2.20205249770405e-05
1.89320989913529e-05
3.79025486721443e-05
6.37207390841236e-07
6.41985296820569e-05
5.5761182908241e-05
6.18680815271077e-06
-1.93347921840109e-05
1.96692122086037e-06
4.26584436458302e-05
4.88870502548811e-05
-2.49673425894726e-05
-9.64960193417258e-06
-3.09519737603389e-05
1.12060263156789e-05
-6.81058780794258e-06
3.64543499087102e-06
1.09659374287156e-05
-2.19740567634973e-06
-5.97539497826527e-05
4.02781181736414e-05
4.37680062128082e-06
-1.14499601183469e-05
-1.04329618713845e-05
8.87555716160374e-06
2.13093285437534e-05
1.36328535157354e-05
4.4023118298246e-05
7.27369503187502e-05
8.04436928811958e-05
6.00311550632589e-05
5.76523536761217e-05
8.00516381886248e-05
0.000161226938367596
0.000120215325644595
6.07970549614698e-05
5.68332073021814e-05
8.29034006352887e-05
6.17335862809767e-05
4.23408216418056e-05
3.25711207091264e-05
8.12907029791293e-06
-2.11491912112918e-06
2.16391727152738e-06
-8.50537892153623e-05
9.10992153051116e-06
1.20161415170631e-05
-1.14529594342767e-05
-3.46454038575181e-05
-4.2049150544654e-05
-2.28366687647949e-05
-4.29401049532283e-05
-5.03565909718085e-06
-5.40914152456124e-05
7.48090938717437e-06
6.86929501236721e-07
3.02302406409575e-06
-7.02319382449661e-06
-5.77336080474277e-06
6.01338685116429e-05
5.64841764281766e-05
1.15877910606448e-05
2.52289333340193e-05
7.01748705455e-05
6.62851131527671e-05
5.1988870337553e-05
0.000105543968805908
8.90831073124194e-05
9.72308113905761e-05
5.23540667820082e-05
2.19469938880958e-05
-9.68497093827984e-06
-5.84399498143515e-06
3.37632504528375e-05
-7.93226743812264e-06
-4.86883287883061e-05
-3.20095461912496e-05
-3.66207786668879e-07
4.21780989169072e-05
4.61370836892647e-06
5.12323149099407e-05
-3.63110174680734e-06
5.03038042465555e-06
5.35865700432823e-05
6.26704910400562e-05
1.14442769053795e-05
-5.73871155887688e-05
5.48295750090389e-05
4.85677695872386e-05
8.21381158416541e-05
6.87776046768141e-05
1.15569238107387e-05
2.43130151999609e-05
4.11143732845481e-05
7.50300169216679e-05
8.13913583986327e-05
5.78810155769597e-05
4.5396936490858e-05
-3.23766357553421e-06
4.0129530187727e-05
4.70929445689727e-05
9.77432761255903e-05
9.22925720343154e-06
6.51501383763653e-05
-7.99122221660857e-06
1.27247161174578e-05
2.59557420091967e-05
-5.60094617314542e-05
3.21316756082831e-05
1.36236212872433e-06
-5.28932809504532e-05
2.4595817392325e-05
-7.50028341260482e-06
-1.88535555307979e-06
-2.85154704310989e-06
1.59330680424162e-05
5.63440932997858e-06
-1.27813467191278e-05
6.27108614554053e-05
4.89601126916911e-05
4.37853371490039e-05
0.000100485203236995
8.98373067597922e-05
4.83256785418707e-05
2.9005218036794e-05
3.28439199854464e-05
2.19067145498464e-05
4.46561383640961e-05
5.29225245846575e-05
5.14513083444926e-05
2.353926083318e-05
7.62137097273303e-05
5.05039267756121e-05
2.47057745567809e-05
6.73420373729708e-05
2.6167195066603e-05
-2.65627331806021e-05
4.35972820307366e-05
3.23420948102643e-05
-4.4300396412666e-06
4.35238367454504e-06
-4.95116696089506e-08
1.59569401262113e-05
-2.45529030690078e-05
-8.81511090946221e-06
-1.60693621684287e-05
2.04294614886638e-05
5.36150091413481e-05
5.62167510294717e-05
3.38731152983967e-05
6.1613733265252e-05
0.000132574871371691
0.000128694260347789
7.8696448121541e-05
4.97638458373052e-05
7.59701309533385e-05
-8.28576125715497e-06
-5.53953198679466e-06
-1.74900564116565e-06
1.35169962212718e-05
1.4624103888672e-05
-2.82823731323136e-05
-1.89203594096039e-06
4.12515998527499e-05
3.86786182787146e-05
-3.24698739601029e-05
-6.21845734296056e-05
-2.42216496529977e-05
-8.88116400335843e-05
-2.09762038087048e-05
-2.38911492565724e-05
-4.57979311423456e-05
-2.32744194647183e-05
2.13734514598195e-05
2.22782409144978e-05
6.75174686227281e-05
0.000114851013211742
0.000101922249268078
6.4029550961664e-05
9.46418046143613e-05
5.81671232226054e-05
3.70513783484167e-05
7.34583570829154e-05
5.97956746115563e-06
2.36955207686352e-05
5.60347632848031e-05
7.95188040987884e-06
6.23057907481254e-05
2.35566143763712e-05
2.07946588742299e-05
4.23358491836416e-05
-1.15911600353506e-05
0.000115896055812271
7.54203860941136e-05
7.97804102480938e-05
2.31714852297819e-05
-1.7706975161341e-05
2.50148545232161e-05
1.2923427161279e-06
-1.46777883022871e-05
1.68576586176422e-05
-5.31022390561605e-08
-4.70547845648137e-05
-9.2742159093204e-06
1.06025851564177e-05
2.05569282454879e-05
7.23714973637269e-06
4.26613473103553e-05
2.97368720370028e-06
3.51089581051862e-05
4.46843849160172e-05
4.01659995847995e-05
5.01229053191991e-05
5.39546663972281e-05
8.46688979462946e-05
8.4529142193067e-05
-2.60011682557868e-05
3.23907126232285e-05
2.31473551231963e-05
3.05439140379147e-05
4.52671279318195e-06
3.17753271661408e-05
8.46974919572693e-06
3.2470853841909e-06
4.44333473084621e-05
7.12406459007369e-07
5.4026718599169e-05
-1.45724881358601e-05
-3.82759430976715e-05
-7.08994143725716e-07
3.35007781819233e-06
-2.60906268196161e-05
6.42169042761342e-05
7.56938354415564e-05
5.79059695061506e-05
0.00010337734741809
0.000125735026760376
0.000130885908159143
0.000160328837429153
8.04428972471674e-05
9.11772494571435e-05
0.000108558975366182
0.000124393992439142
0.000105415536480306
0.00011352959399319
-2.42491838281293e-06
1.34475052517042e-05
4.04934103463333e-05
-3.56964145206347e-06
2.49421987412126e-05
5.21405618418514e-05
-1.44941787834088e-05
-3.01644383516257e-05
-2.52607606251453e-06
6.82288182179618e-07
-3.57292495272906e-05
-1.73067748975709e-05
-1.40268349471056e-05
-2.8777473086832e-05
-9.39814356293624e-05
-7.55201499276032e-06
-4.77663999725541e-05
-2.60824300489375e-06
-1.51594230149783e-05
9.31681020460274e-05
5.23887595364317e-05
6.95385634010445e-05
0.000119255910659876
0.000108561264835369
7.4432171704119e-05
6.78574641169746e-05
0.000125023934061565
0.000101249909918056
5.56829723860236e-05
5.7785373176153e-05
0.000104748218065924
8.51094672325638e-05
3.9782180964999e-05
4.13883459322139e-05
5.35588955188798e-05
-2.05293750929989e-06
1.9339645338454e-05
-6.75373936947889e-06
-3.2143001783266e-06
-1.92622788539765e-05
2.29244426195865e-05
-2.16898708325286e-05
-2.03144045006351e-05
-1.37213176454888e-05
-7.13507876356434e-05
2.93504368018017e-05
1.19731675389477e-05
2.28627900054236e-05
8.60091305292206e-05
4.22397846963019e-05
8.15365371542862e-05
9.01548070488255e-05
5.36141453198647e-05
5.10982408283834e-05
2.43280079323139e-06
3.75450042465112e-05
8.81187513636942e-05
5.42345288269133e-05
-3.71454585482197e-05
1.01845744246821e-05
-7.04029915667196e-05
-3.64428526120184e-05
-5.8436425494758e-05
3.61988000288881e-05
-3.05579866463778e-05
1.93313319646822e-06
1.35809413560594e-05
4.90877933257532e-05
2.4827369207261e-05
8.05009419177548e-05
6.05619269023546e-05
2.67135253744162e-05
7.44735373379245e-05
8.71201186221793e-05
4.22336647255195e-05
8.20886296531861e-05
0.000102737323547032
7.85410213821721e-05
6.16601042951493e-05
7.15991952881393e-05
4.37846639858294e-05
0.000104293408239877
1.55887293292208e-05
2.44746948433393e-05
1.36483078635158e-05
1.16953174527449e-05
3.3798399609157e-06
-4.37903685153307e-05
-2.81667062231756e-05
-8.49325667658838e-06
4.85092037282032e-05
-3.92538027581961e-05
2.0024632115963e-05
-2.73976381351388e-05
-7.04179940658501e-06
7.66268827286022e-05
7.88057529144477e-05
6.89606707143283e-05
-1.0081127056372e-06
3.17572812615147e-05
3.63977529705808e-05
-6.92894539598172e-06
1.98768686090578e-05
4.8055184550155e-05
-3.34257550220367e-05
1.38785809634898e-05
1.15196369304802e-05
1.33126789797723e-05
-3.50091222623987e-05
2.0695110633527e-05
9.9660617571141e-06
0.000117558449724354
4.7391611143218e-05
7.66820959088723e-05
9.67851303915172e-05
-1.71881747273864e-05
-1.16302364742684e-06
7.09974259724114e-05
3.86817147723802e-05
2.58934343467823e-05
5.55681017341127e-05
5.09221093334109e-05
5.59911708740712e-05
5.11057750329016e-05
-1.0272225232311e-05
4.10189128661487e-05
1.94416179171798e-05
4.80774903799259e-05
4.41849560991478e-05
1.50668818678321e-05
2.27492614362792e-05
3.49111643254485e-05
5.12222064326851e-05
5.89395643480677e-05
1.30608337732856e-06
3.68739877979226e-05
3.98898205627038e-05
-4.42712755914579e-06
-2.81683127262597e-05
2.05703285596385e-06
-2.44630726144734e-05
1.78298158488904e-05
3.04135795698248e-05
4.82551106414509e-05
7.30468455348797e-05
2.85662158561423e-05
-1.14977854133509e-05
3.97365016576108e-05
3.28800092066078e-05
2.34745744283292e-05
-4.71889993005452e-06
4.71136932914981e-05
2.05438460085104e-05
4.7011835566291e-05
8.16101001957136e-05
6.58339546856323e-05
-7.97358140469498e-06
7.22409313888807e-05
4.91610149592814e-05
6.24852670808371e-05
1.89283967790333e-05
4.11289008848829e-05
3.21935132564088e-05
4.44138337462735e-05
-2.68983882910985e-07
-1.27244523223838e-05
-3.26331251995583e-05
-5.03354227317549e-06
-2.39637913078807e-05
-5.23183648254749e-05
1.42427271232221e-05
-3.18480445669957e-05
1.71314507508045e-05
-3.69274226878304e-06
-1.53467181745873e-05
4.64338838776303e-05
6.86940007231692e-05
1.99075944503249e-05
9.66427601026721e-05
5.47271981583689e-05
5.01104371402116e-05
5.51156743840355e-07
5.12652004935186e-05
7.50229985228919e-05
-3.8250564274837e-05
7.32691015822005e-05
1.42964097441395e-05
-5.908548168717e-06
5.51870771585111e-05
5.12480477155147e-05
3.30647702565158e-05
4.11477860188416e-05
0.000113801462031742
9.25717148431504e-06
8.84339979014173e-06
7.21457435482025e-05
2.67364668875904e-05
3.93468108194261e-05
2.59459637320013e-05
2.85130533792971e-05
1.33809535028159e-05
3.36182265162959e-05
1.85404591778499e-05
-4.08406230636012e-06
6.9037786110849e-06
1.32356521228849e-05
1.49346777001294e-05
-3.18647036665379e-05
-5.03725186354708e-05
-1.96148929915166e-06
-7.8788202063621e-05
2.63480633583456e-05
5.89537404519362e-06
-2.18095481951408e-05
3.60928210090771e-06
-2.78129589533771e-06
3.61574703923005e-05
-1.14386893818102e-05
-1.16193127430782e-05
4.79257033078192e-05
4.03606528642331e-05
6.50030658774514e-05
4.01229664210262e-05
4.79208394896425e-05
4.39591427777714e-05
7.79331743574903e-05
7.79679751359944e-05
0.000116698068008003
9.86762840465285e-05
7.90970718476087e-05
8.51077339553536e-05
7.70068870537123e-05
6.15756893503524e-05
7.01394516991017e-05
4.13626368163481e-05
4.88072320112662e-05
6.8427275392485e-05
3.34721247538408e-05
5.33837045766676e-05
-4.71727062452792e-05
-2.90336821760969e-05
1.92269395219673e-05
-1.74316967898591e-05
-3.35241117919393e-06
-2.08466545144127e-05
-1.41312230721691e-05
3.9381050313158e-05
3.65522503751377e-05
-1.62015232501654e-05
-1.55300286256514e-06
3.34379217251104e-05
2.71491045253872e-05
1.21008551563037e-05
1.52066998511507e-05
3.59093404510536e-05
4.45307183291109e-05
1.49117266289807e-05
1.62692670436561e-05
2.7030599452319e-05
1.90101602266909e-05
1.91623615410331e-05
-2.83672320089774e-06
-1.74502232530984e-05
4.92030210512196e-05
2.70308882012807e-05
-1.466644226771e-05
-6.92415249945833e-06
6.41314773192993e-05
3.07537211069722e-05
7.75783494740135e-05
1.92722751898425e-05
0.000153232503348591
9.76254232712668e-05
5.25830578191007e-05
7.32887417085181e-05
4.34067039606963e-05
5.41884722829782e-05
0.000107149729385289
2.9342453550906e-05
3.25298367348565e-05
3.54470391196482e-05
8.98759810276454e-05
4.58088348031695e-05
-1.51369001826432e-05
1.49316942366756e-05
1.98536804766406e-05
-1.2826464901678e-05
4.54212210139925e-05
3.52237123875732e-05
1.29484895899408e-05
1.91871629176939e-05
5.04580632698263e-05
8.70834607041805e-05
7.5949412828293e-07
1.64958844146694e-05
-4.10199820335318e-05
-5.09490199274319e-05
-3.88525111487051e-05
-6.15773418026849e-05
-3.51285120972192e-05
-3.54177936617374e-05
1.44393691403989e-05
9.86542547635959e-05
7.4321338578544e-05
2.05703255499571e-05
6.98777548119527e-05
6.23690382298785e-05
6.18767436098622e-05
3.19990562473077e-05
1.62503195678009e-05
7.73947652958306e-05
7.04090398524114e-05
6.71500285328795e-05
9.77992151539905e-05
5.98788943323128e-05
8.35202849361613e-05
6.45771516372738e-05
0.000125491597422154
4.87961034899023e-05
9.2633434413254e-05
3.98404388841657e-05
5.67422931097878e-05
4.52380865864203e-05
6.52183740915894e-05
5.28359969210386e-05
3.02412034124087e-05
1.80250192403614e-05
2.50018704276365e-05
-8.04929633194835e-06
-1.65301283500032e-05
-6.14480883374822e-06
-2.29194805221222e-05
-1.37269226389135e-05
-6.94722259069611e-06
-4.79671712086674e-05
1.23384836206415e-05
0.000111974011376133
1.76837713837168e-05
9.88423897928658e-06
4.70360156709641e-05
1.68339354266309e-05
1.21426804468403e-05
6.12149979161108e-06
-1.51048403422736e-06
-1.04887370710615e-05
8.82502549267086e-06
4.9328850767962e-05
4.70306006622263e-05
7.55394247163869e-06
1.57730508920247e-05
3.7579258064835e-05
5.03033133498561e-05
-1.76502649115802e-05
6.0565894949054e-05
1.92484396922831e-05
0.000109029011091781
-1.6655842033715e-05
3.58664501820494e-05
3.12476372133379e-06
1.82443421170393e-05
-2.93810748460371e-05
9.62810597948702e-06
-2.6086320297969e-05
8.23146370082666e-06
3.99361628220242e-05
1.68403598744062e-05
1.14340306233484e-05
6.70523077571782e-05
3.90525381225073e-06
5.51603248558427e-05
6.43617128808439e-05
2.96658541588862e-05
0.000106924607470616
0.000124480831589472
8.99091951751064e-05
0.000163976034755495
0.000100338319714583
0.000109828541155866
7.66967497576627e-05
0.000105788674920169
0.00012834588453211
5.7293588752581e-05
3.93669553646591e-05
-2.71148101738626e-05
-8.84262932332168e-08
-3.11578337332013e-06
-2.44897947614473e-05
-4.45374663350179e-05
-5.46556838041937e-05
-2.69172639422693e-05
-9.05297052633158e-05
-5.30607521352899e-05
-7.55620180644644e-05
-7.46591240784906e-05
-4.1394047881484e-05
-1.85095050847587e-05
6.46973503946791e-06
-3.85832520653605e-05
1.1361938125269e-05
2.13518510626671e-05
-3.52949028390058e-05
2.82864661531861e-05
7.38568384836745e-05
1.59375849837177e-05
5.76290869909081e-05
5.42673677937237e-05
8.62726871730823e-05
6.41681842118823e-05
9.5219906601972e-05
0.000107595115172338
4.50817272233106e-05
6.29761504127591e-05
4.73638871466963e-05
8.11974131023791e-05
0.000115584233502276
7.00323027408608e-05
7.42280124095773e-05
6.66335779780619e-05
5.60727249500617e-05
1.41202507654589e-05
1.93992576297254e-05
8.64829981590785e-06
-4.09667770030993e-05
3.01982628807511e-06
4.70767531978172e-06
-1.28274832990565e-05
6.13234973631438e-05
-3.15665699723809e-06
1.26477671278058e-05
8.33134786219185e-05
5.73396966884494e-05
2.04154930715745e-05
1.92630630985069e-05
2.22731028305215e-05
6.55302687593971e-06
2.8940665893719e-06
4.66445614773545e-06
-3.43479909043433e-06
1.66709524619125e-05
2.31959423375911e-06
-3.3762826602425e-05
-1.19949070792659e-06
-3.30668057673453e-05
2.42419398221028e-05
-2.38318830945655e-06
-3.69526073597196e-05
4.92143316823838e-05
3.45503568558276e-05
-9.18591336543261e-06
1.26422175966167e-05
-1.04197691117479e-05
3.22661232956193e-05
-2.76458642364464e-05
3.44676149509168e-05
1.7655737579698e-05
2.0249910905583e-05
2.99392050134398e-05
7.81368348082848e-05
7.20944830745458e-05
0.000104543973761112
0.000108096966539861
0.000110637648100881
9.93581215850715e-05
8.21527782118671e-05
0.000111594661967879
8.14953762509185e-05
0.000129189624836953
5.17441409827402e-05
8.55635372009532e-05
2.36309639284277e-05
9.33489432175812e-05
1.0881895244816e-05
2.71673025893957e-05
2.77425676251842e-05
-1.22606116234362e-05
-2.12287061970297e-05
-5.8125965176339e-05
-4.92944362627633e-05
-4.49117622749978e-05
-1.19689861646663e-05
3.94071776008267e-05
-6.3395261127724e-05
-2.9173210589907e-05
-1.7823189328775e-05
2.10124425368187e-06
1.87920423824904e-05
-2.80116476446906e-05
-7.70627537572666e-06
-5.79432048606628e-06
4.65259439710586e-05
7.30737994199463e-06
8.65652351300325e-05
4.53775180429634e-05
4.48416949909751e-05
6.75656406138516e-05
6.67639988874615e-05
2.95162559835578e-05
8.33626981444584e-05
2.99746769928528e-05
1.02782439423687e-05
-4.56353354814107e-05
5.07546016556562e-05
5.5800066203543e-05
5.37225239387204e-05
1.68974124226148e-05
2.90841617015266e-05
2.02272310925333e-05
2.96505552969688e-05
5.84928693181334e-06
5.17163292928541e-05
6.30094901424283e-05
4.40945882551813e-05
4.84031919946465e-05
1.65535137442344e-05
9.87460196056208e-05
2.86924403864982e-05
5.72558821381956e-05
5.65877556469393e-05
3.18139843681618e-05
1.72639332885199e-05
2.49756525657855e-05
1.44591696606545e-05
6.22106121027964e-05
-1.43410402723902e-06
-4.7534508191054e-05
-1.05134987312826e-05
-5.14781516023897e-06
-4.17818981658214e-06
-3.66298444311762e-05
-6.58022140464944e-05
-7.6292393728079e-05
-3.13998440805727e-05
-6.38128936250806e-06
-2.92241379317976e-05
4.95230883653481e-06
2.80113039670794e-06
1.75627403684488e-05
-3.41903287931116e-05
2.65256227013733e-05
-4.71790346011126e-06
9.60179857051479e-06
4.46729002350119e-05
4.47114847766363e-05
4.23711507484623e-05
8.98867607460329e-05
5.8643553510996e-05
3.98597415350015e-05
9.19257490777824e-05
6.66476900585897e-05
0.000107443309642516
4.07115149865798e-05
0.00012240723115471
3.79621865502511e-05
9.76623196029237e-05
1.00435243247703e-05
1.24707406955449e-05
4.936313436139e-05
1.38303875366409e-05
-1.4942859394014e-06
2.1421598927074e-06
-3.68519064769644e-06
-4.19171762221806e-05
-2.1493036136869e-06
-4.21357283242491e-06
5.25417112871577e-06
-1.14025740279538e-05
2.65947746082908e-05
-3.54564241834078e-05
5.0329599444657e-05
5.00317779464632e-05
6.05264639086711e-05
7.61314448145012e-05
4.87596809351504e-06
5.85860265585235e-05
3.70590331692764e-05
2.64716939026084e-05
1.99572518236578e-05
9.66619142036622e-06
3.56780694482011e-05
2.40572785504398e-05
4.64899299325399e-05
3.62266457384093e-05
5.00066225210991e-05
2.48268949335665e-05
1.56300226039471e-05
-1.43009624287693e-06
-3.51806859781469e-05
-8.3956804493741e-06
-3.55971689930238e-05
-7.07796078899075e-05
-0.000104385828872049
-5.0710184339878e-05
-5.21897881750545e-05
-6.75237284103929e-05
4.65426886692653e-05
-3.35274221900493e-05
1.67029043260564e-05
2.9590739921326e-05
9.61369458186553e-06
9.36276336983414e-05
8.95793086124836e-05
9.22934592927997e-05
0.000169164447325869
0.000114512691264338
0.00012084948570982
0.000128932503636209
0.000112317132424329
6.88425913255467e-05
9.26853078034384e-05
6.74621454837314e-05
3.90411771486385e-05
6.02763123235835e-06
-3.75002272738663e-06
5.08462692844431e-05
1.92562445093458e-06
8.20259937531814e-06
2.9921010631076e-05
5.22028590302264e-05
2.97031071303381e-05
3.08381349093498e-05
-4.11436835463061e-05
-1.64175643781248e-05
-4.17598208779591e-05
-9.09178589110608e-05
-6.2495048845312e-05
-8.44157353710006e-05
-8.57145377747617e-05
-2.29832426960508e-05
-0.000118660974247814
-7.89300471002349e-05
-5.03488654410199e-05
-8.33569436658639e-05
-8.94437368654318e-06
5.61881514160667e-05
0.000104041894797971
6.77418352725748e-05
0.000124954784325267
8.22898917701346e-05
0.000125616190766795
0.000180709974438817
0.000126363495414031
0.00010532701277607
6.43585802086557e-05
7.15054770983661e-05
8.38866940581203e-05
7.82761607172146e-05
-3.72705055597332e-06
5.68198180931711e-05
3.99303754581016e-05
-1.57062401830965e-05
8.36127003835392e-05
1.44761478098154e-05
-2.15672971486109e-05
2.61156896480875e-05
5.86387510300145e-05
3.56905899969133e-05
2.11023679622652e-05
4.44883864315359e-05
2.77408333872151e-05
7.49878319242468e-05
2.95564971536414e-05
6.42694915281663e-05
8.24054593784967e-06
4.22188030735359e-05
6.48137982980249e-05
-4.78482670108623e-06
3.63140600668569e-05
1.4999840761092e-05
6.81668677555788e-06
-3.44998200249958e-05
-2.14628921767522e-05
2.25645740929371e-05
1.93562988048836e-05
2.66431910781188e-08
-1.61274855754011e-05
-1.18568132133523e-05
-3.19873670759706e-05
-2.26387059230303e-05
6.7383611146539e-06
-6.49507800355926e-05
2.77624273893481e-05
-2.60048681708921e-05
7.96318908821962e-05
-1.62126669434023e-05
4.14690507969835e-05
4.56172273238757e-05
4.42422201888261e-05
5.11912250530492e-05
6.55661635978074e-05
9.11789191262855e-05
5.30880957103505e-05
7.15627295067119e-05
0.000136848905430706
6.95725814875021e-05
0.000153671198203299
0.000111045310393083
0.000143004610454759
8.035246613404e-05
9.12547894997843e-05
0.000101807854670005
0.00015528457318082
9.08980158850708e-05
8.26118054942281e-05
5.09901371804893e-05
5.76447527616535e-05
3.79928060400058e-05
2.7376309649514e-05
-1.10339721992656e-06
1.90704616069841e-05
-7.74937299010611e-06
-5.7655990268146e-05
-0.000132343741528082
-4.45224723180906e-05
-0.000133003962534137
-9.24914165335809e-05
-5.20438671819282e-05
-6.66527229664144e-05
-9.0251673762056e-05
-4.68689688691109e-05
1.67240495656397e-05
2.36539837261763e-05
1.24310226853129e-05
3.47536158089087e-05
5.62466300361333e-05
6.51351903742537e-05
6.49941671190407e-05
6.08979576636611e-05
7.26207580517337e-05
7.28796922134857e-05
3.17530707275004e-05
4.2284955342991e-05
2.73790573812626e-05
9.33964182387349e-05
2.99760698693209e-05
4.72796097478092e-05
5.41159482782116e-05
6.61212794813796e-06
4.29034311089503e-05
-2.0787472464138e-07
9.61450913143768e-05
3.98836022372428e-05
5.83999457231908e-05
4.35479626424234e-05
2.72781464863274e-05
5.14575766632492e-05
0.000119885493642215
4.29359746348382e-05
1.10893792728765e-05
4.25027573131458e-05
3.53706382454038e-05
6.20191132133586e-05
2.26160946717137e-05
4.23082289513526e-05
4.7109880460629e-06
8.04263743904024e-06
-2.58127446068602e-05
-1.54695660962894e-05
-2.46664207949088e-06
2.82804621535785e-05
-2.29213277552818e-05
-1.77162885406104e-05
5.54790430095218e-05
4.26712658259055e-05
3.69004786867151e-06
2.59818533975905e-05
-2.22471052725053e-05
1.94550539676318e-05
3.57844133992655e-06
-8.10052684352598e-06
4.13870490639137e-06
2.40807684535183e-05
7.0981430326744e-05
2.10002885760536e-05
5.63029778500658e-06
2.52824706816332e-05
2.00530856177803e-05
-1.69454081255631e-05
4.17011186772123e-05
1.43339383847679e-06
-9.58098811050842e-07
3.06019959194305e-05
7.45590550315728e-05
2.68640655123772e-05
5.44510156326826e-05
4.17028947428587e-05
6.21651355484694e-05
5.16370157188417e-05
7.09440180443804e-05
0.000132564701625143
0.000108301477461865
9.04258423050379e-05
0.000121448392765323
0.00011435288007474
7.49086119542271e-05
2.69745448834179e-05
4.26509822280803e-05
8.75013665530036e-05
3.2002029023225e-05
-2.6900727941753e-06
3.90014588858312e-05
-4.37375654883202e-05
-4.81478992006657e-05
-3.02230804587614e-05
-5.30353058849296e-05
-6.07325873204637e-05
-1.69931902231096e-05
-6.91164589487414e-05
1.78506224396785e-05
2.02810725677107e-05
5.74315219771247e-06
4.55499724362779e-05
2.26973556886548e-05
7.29450689339869e-05
0.000125404965021091
3.23786111802811e-05
5.09324953195955e-05
5.06385223085104e-05
-7.77505653652642e-06
4.66134067701479e-06
1.84163278816675e-05
7.48559353205746e-05
2.45062556628639e-05
2.76139177846678e-05
5.18664096793039e-05
7.33854832202909e-05
7.55121130370301e-05
6.16990067907679e-05
5.44532748572017e-05
3.34588289859021e-05
2.83732724709222e-05
5.92028164784787e-05
8.02973626834944e-05
8.22268388997081e-05
3.27128184665852e-05
8.48506424747414e-05
4.29917441323747e-05
2.35252700985594e-05
6.05336020706999e-05
5.20289998558733e-05
4.20669840831923e-05
-2.14378510091937e-05
4.31034879563378e-05
3.89453063247607e-06
-1.63717139427688e-05
3.52766823352414e-05
6.2110585161533e-05
6.83938574600296e-05
2.76975995260772e-05
2.06238085613347e-05
-3.39407078500908e-05
1.67761174198792e-05
4.14592142193103e-06
1.6543403246185e-05
3.15894762364617e-05
-1.25031151795174e-06
3.39350070174078e-05
-4.97267613398666e-06
4.28198123619187e-05
4.09172876992202e-05
1.51193600398447e-05
-8.30262952684274e-06
1.3094777287456e-06
-4.57479058266897e-05
1.88167267182866e-05
4.48735624179447e-06
-2.3574976584241e-05
-2.86054765488367e-06
1.27830870641087e-05
-2.4961545607076e-05
-4.64723387057989e-06
-5.87002540026632e-06
-5.70701915271205e-06
6.69550844246745e-05
8.47529140990918e-06
9.51641660952702e-06
8.38241524680416e-05
0.000114512841114901
0.000115083619452852
9.46583386457356e-05
0.000151874066458942
9.41510712972376e-05
0.000100216219371008
8.43266981814358e-05
6.56210195506519e-05
5.3909728186199e-05
-4.0286601589398e-07
5.00532930536496e-05
3.23199730413165e-05
5.45707572104261e-06
3.14483876462093e-05
-4.31399844179822e-06
-2.98688449555278e-05
-2.90022688750624e-05
-2.97395814878025e-05
1.82470357120297e-05
-7.1698155212315e-05
-2.86911210526222e-05
-1.03073543917969e-05
5.32868158133563e-05
3.34798929813173e-05
1.61010497631441e-05
6.00517408296927e-06
5.79959658137534e-05
-7.73996023314128e-06
1.53384369044119e-05
9.38873212343678e-06
1.39555851225126e-05
1.68058190583967e-05
4.81365073351318e-05
7.16550886564476e-05
-2.48077078596416e-05
-1.74451915932311e-05
-1.43643584921558e-05
-3.41555510981958e-05
-4.37430701521221e-05
-7.16555279237541e-06
3.17317348057762e-05
2.01713378050042e-05
3.98993813726919e-05
7.05587150305774e-05
0.00010330915966277
5.75275214054233e-05
7.85135854326246e-05
3.01177041046203e-05
4.19125999173416e-05
9.78844356553322e-05
4.00442670586412e-05
5.75084538808485e-05
3.05481566013354e-05
8.51118099013661e-05
1.27676229734833e-05
5.39328050444545e-05
5.83101226976886e-05
2.48801037260951e-05
2.2623235400234e-05
5.40789073406723e-05
5.84110409183794e-05
4.65820288220758e-05
9.61102228627298e-06
-8.07386513771955e-06
-2.64977535252102e-07
5.00679731495289e-05
5.74630450494739e-06
-3.11871657527029e-05
2.45678678019581e-05
8.13516775449577e-05
5.44441943521057e-05
8.91849758051738e-07
3.45299777382311e-06
-1.38023480248131e-05
4.70568516891154e-05
7.39316926350218e-05
5.23643957642398e-05
2.74700211860079e-05
4.23263715127573e-06
5.68913510886345e-05
4.08222455168845e-05
6.18159818167722e-05
4.72798240521235e-05
3.6296865002749e-05
-1.4255042456365e-05
-5.23641745786294e-06
5.18206550322382e-05
6.32009739332917e-05
9.07742514200076e-05
5.55740227701402e-05
4.49123559081211e-05
2.02806067310718e-05
1.45995172541088e-05
2.5196970537084e-05
1.4798536337229e-05
9.89289231977333e-06
2.9167895487949e-05
2.69745389890514e-05
1.6309115419843e-05
-1.52612941981707e-05
7.36428228251613e-06
5.29725744521936e-05
3.51495701650026e-05
1.7649660569345e-05
2.54397444392725e-05
7.63794957436861e-05
5.56804978562336e-05
7.77797957616004e-05
0.000115548267302105
3.86179546246838e-05
7.6121567056874e-05
5.00853861973329e-05
5.14588379496939e-05
4.26541406300733e-05
3.59174783402063e-05
4.23753855324884e-05
-1.26810317954752e-05
3.77063911831741e-05
2.39300144658412e-05
2.31162082009478e-05
-1.02604860453787e-05
6.17656291778821e-06
-8.98559016425906e-06
-1.69621504502959e-05
-3.59338850307224e-05
3.14386455599875e-05
3.57556218645013e-05
-4.3172555681689e-05
-4.22262993495761e-05
4.93986568544127e-06
1.60442727460264e-05
6.82187968757914e-05
5.80384442184431e-05
1.19741455076097e-05
7.18039725260181e-06
6.09007461404311e-05
7.96470605900597e-05
5.88033129344883e-05
1.44124875948105e-06
8.60077726844949e-05
6.75810372336057e-05
3.81240084021702e-05
2.55757717131013e-05
1.02991897050527e-05
1.34371690616938e-05
1.67401703065738e-05
3.44849365755842e-05
4.94020208188144e-05
3.00288976265777e-05
4.37268366855697e-05
-1.29310593925617e-05
9.97920757914087e-05
3.52086609187948e-05
5.0617989354248e-05
0.000117010168778567
6.57377138324371e-05
9.94130184383594e-05
8.11759060297768e-05
4.30446580185512e-05
9.12197476882541e-05
-4.55893966154303e-06
3.64682232453526e-05
4.01341435835287e-05
-1.68728597028005e-05
8.3783845570241e-06
8.7786957854254e-05
4.7815325330128e-05
3.76303588364488e-05
-1.11392946824469e-05
-2.18145187688059e-05
4.116532232647e-05
-1.59506964934425e-05
3.13884526092522e-05
-3.48173930352051e-05
-2.0286709012644e-05
-2.00375812586286e-05
-8.81305984191602e-05
8.52238994976831e-06
6.04560968789357e-07
-3.62641969632564e-05
1.80614722779005e-05
-1.70382401963731e-05
-1.7351849007924e-05
1.90024839039409e-06
-1.26881973755119e-05
-1.02020741703029e-05
4.70712803256292e-05
9.53211642106365e-05
9.29506948761247e-05
7.22952691700455e-05
0.000102534725618025
4.50689761720642e-05
7.82292537613437e-05
0.000100539598745981
0.000104371044677245
5.68619152869496e-05
6.64355564627653e-05
0.000102640095060171
8.90107014210601e-05
5.06430707542512e-05
4.20266368405062e-05
6.52558192826967e-05
5.87034216058245e-05
0.000106007418004644
4.99210724923004e-05
5.36732118272467e-05
6.72706466957298e-05
4.06392461891602e-05
6.85291071464852e-06
5.3228123252413e-06
-1.12613108921558e-05
4.16770779402435e-05
6.71963247246135e-05
4.60447418886844e-05
4.6757962039123e-05
1.62756867820163e-05
4.56732803272813e-05
4.51129958582146e-07
-9.59368367861941e-06
5.92270267378845e-06
2.54484257890785e-05
5.79129006684626e-05
2.23176774290297e-05
-1.02481948732838e-05
-7.21882661604364e-06
8.65081094076753e-06
-2.28062444237072e-05
1.46826046550766e-05
-4.53263351019959e-05
-4.03326004436318e-05
-1.60149052213935e-05
-1.66751920051061e-05
3.3839186517089e-05
5.28115025860153e-05
3.03333137345314e-05
5.3142435674688e-05
4.91394220887041e-05
7.41871841259737e-05
6.44071980286347e-05
9.05149946420311e-06
9.056822770702e-05
9.95968757455208e-05
8.34674712839366e-05
9.40549902156311e-05
6.59275588273074e-05
7.08343955034929e-05
7.03104493344719e-05
7.10461335034282e-05
0.000103049885844815
4.2339837876026e-05
8.27971761896987e-05
-4.19929312304603e-06
1.48900656126663e-05
5.84116027766386e-06
1.39881598234373e-05
1.68014157378779e-05
1.13342490592494e-05
6.55612098520774e-05
3.04039160164739e-05
1.15764997567921e-05
4.22804700138513e-05
4.61318256484546e-05
4.83672903086214e-05
4.27681033552428e-05
-3.27924221940708e-05
-1.53925909199196e-05
-4.2010193800222e-05
2.95419496578953e-05
-4.65137252294513e-05
-8.57389079374667e-05
-6.05207073609753e-05
-1.67973212824223e-06
2.27532778963887e-05
5.23126020959589e-05
7.84966073346833e-05
5.74496306120506e-05
4.88653889636372e-05
1.10768808619308e-05
6.36472931504338e-05
8.78724621050375e-05
0.000141131462222023
7.89750066797879e-05
0.000103760561129224
4.57753149354868e-05
3.41223896876353e-05
6.54010436016813e-06
9.68538424426895e-06
3.17499634344351e-05
1.29899761410518e-05
2.21949029242397e-05
-3.47320892729873e-06
4.71582573799256e-05
9.55355389792773e-06
-5.24103786603979e-05
6.92473019665357e-06
2.55146651481029e-05
4.01066779914791e-06
-2.89289151816235e-05
2.77172313761878e-05
-3.41197710552072e-05
-4.56326056944158e-05
-4.06190229734621e-05
-2.71548537868854e-05
4.24027914953563e-05
6.46294244272834e-05
9.36689303567654e-05
0.000115190052699311
9.10044713151708e-05
4.58031690150407e-05
7.63482746332223e-05
6.95884129452763e-05
-8.06711916889189e-06
-2.28789536959697e-05
5.46617888151291e-06
4.0745314541222e-05
6.43215925330615e-05
3.96770910966595e-05
6.5270987398762e-05
4.92257370229627e-05
2.63921308593015e-05
4.77357652887579e-05
8.22626819242832e-05
0.000100181139687621
8.70276060781512e-05
8.50322264548205e-05
4.23735053653859e-05
6.46262473137856e-05
5.18355312340253e-05
2.24796148770826e-05
4.24377724129773e-05
-9.48894230529597e-06
9.5744021208071e-05
5.46910558891061e-05
-2.76133831992716e-05
5.67735874735021e-07
-2.19468380173907e-05
-5.31905918209e-05
-2.07002149075939e-05
-5.49339175423669e-05
4.35484289989533e-06
-2.26369279236344e-05
-2.81639848219589e-05
3.15950813764297e-05
2.95721714398943e-05
3.00648183432326e-05
5.06503827078161e-05
9.33399280558542e-05
6.43217427966776e-05
0.000150828110107206
0.000147297425558929
6.56459103643832e-05
0.000101892464403628
3.53267589196314e-05
2.86714438138356e-05
9.56102277728966e-06
9.06251095713774e-05
4.77373594493237e-05
2.3834984720545e-05
5.89479465244882e-07
1.42691561724963e-05
6.56385818035905e-05
-3.59332486494264e-07
4.33170207184918e-05
6.94671626338221e-05
1.40282050592844e-05
6.82545755210145e-06
-8.93608522115278e-06
7.3201165226134e-06
-3.13286206041382e-05
1.24998035238401e-05
-4.05874544388163e-06
-8.2419104878186e-06
1.00967148429033e-05
3.58498726318204e-05
4.28741760353541e-05
3.35342829694311e-05
3.60503302968639e-05
2.26139717828662e-05
7.56707914663813e-05
8.06630454962261e-05
4.88238706769599e-05
2.11711831353293e-05
4.32768889927892e-05
5.98661679088519e-05
6.74002756730771e-05
6.33687021333507e-05
5.55342765422731e-05
0.000119737157110551
6.81833450634166e-05
2.16302295417942e-05
4.92308467550365e-05
1.86747003713576e-05
7.67770784194049e-05
3.8755388452571e-05
2.59117682675142e-05
5.02676713895823e-05
1.09348244668893e-05
1.31739736128541e-06
-8.2040104200956e-06
1.39597330309976e-05
-2.81818202797898e-05
4.12078597221646e-05
-2.18293940377353e-05
-1.20403044223101e-05
-1.76175948176267e-05
-3.87764490412829e-05
-6.67640123615352e-06
-5.20177572649421e-05
-1.6546104883084e-05
8.89636237848211e-06
2.97502809178072e-05
1.01371810601269e-05
2.79932649655817e-05
4.7984951368347e-05
6.54341239756777e-05
3.9653901579673e-05
1.10851314307553e-05
5.8181564466074e-05
1.41722731305432e-05
3.06474868619485e-05
3.87406618003581e-05
5.52388459553323e-05
-1.47163393506525e-06
4.20665390384386e-05
6.94228084727461e-05
3.45802265545844e-05
3.19710859865712e-05
0.000117369208481683
8.72302157051122e-05
7.52928188484316e-05
7.15041080817827e-05
9.52956787865987e-05
0.000114063557611247
9.4832707340234e-05
9.27060519253543e-05
5.68416129830434e-05
3.84525176480251e-05
7.96732038400653e-05
5.8898526602845e-05
-2.42149440836011e-05
-3.23603215014853e-05
-3.46695404930296e-05
-5.40726761881947e-06
2.4177950121778e-05
2.64110065817556e-05
6.06352434481091e-06
4.3536135890562e-05
6.23206322619077e-05
8.78544376908688e-06
-4.31031676519984e-05
3.59596139081641e-07
-7.76026539060367e-06
-3.37266121734842e-05
-8.18601836774284e-06
-2.07218627881854e-05
-6.14836871756155e-05
8.37600127977854e-07
2.97972273172009e-05
1.3596808452548e-05
2.96770636173271e-05
5.35326598312498e-05
1.03404794294916e-05
4.285179405939e-05
8.15941339610219e-05
7.13612192976869e-05
3.1184433305662e-05
6.83833969036653e-05
7.65937868871105e-05
9.39181816870739e-05
0.000153038073794202
6.38114613996921e-05
8.14577303072135e-05
6.46496810269512e-05
5.09146906152835e-05
1.94788927420016e-05
6.9165147438281e-05
4.44403451627502e-05
-3.68039278491045e-06
5.46245515470179e-05
-1.61042930366062e-05
1.46892818118203e-05
7.9130436308715e-05
8.40377412042422e-05
8.1887184438708e-05
4.14570553065546e-05
6.59295084965602e-05
6.0637067711145e-05
1.48486762649877e-05
6.35190762575314e-05
4.14832303706148e-05
3.61403156640468e-05
1.99717918054062e-05
4.65752427654804e-05
-4.70460569452059e-05
7.75112729998317e-06
-1.01925725055294e-05
-3.06462352030288e-05
-1.85320976181004e-05
-1.89715042599214e-05
-2.37124702749225e-05
-3.98482070372417e-05
-2.02823043355771e-07
-1.83531374060125e-05
4.89533951917797e-06
-1.12749361168318e-05
-7.96384791308764e-06
-4.11809909616879e-05
1.36669588473667e-06
2.75983192538616e-05
-4.36273170220619e-07
1.07045204681866e-05
1.42759722310583e-05
0.000111389534978023
0.000101232676035639
0.000100563554800518
8.35336220549111e-05
0.000141946388142331
9.88635612643734e-05
0.000139324990183766
0.000113508742482356
0.000115773562122042
9.39465024081744e-05
7.86638497149899e-05
8.71845228294303e-05
2.2070662899666e-05
5.05630649109444e-05
1.88070916027939e-05
2.0583749044768e-05
4.21353033188312e-05
4.32677856229196e-05
7.48927958164426e-06
9.49404283089861e-05
2.5976010736405e-05
-1.22802706495115e-05
1.4957125516124e-05
-2.88837833585741e-05
-1.07090112213917e-05
-3.203379251587e-05
-6.58750706147709e-05
9.898735818922e-06
1.25538160868044e-05
-1.12242472733408e-05
-5.15850888366663e-05
1.73645452940068e-05
4.41225399370516e-06
2.21974386127171e-06
-2.44469010154244e-05
1.2850280809122e-05
-4.33972870401329e-05
2.30576106271513e-05
8.73516578727502e-05
8.08016782375349e-05
3.37726706264859e-05
0.000106166636175732
9.2791303878015e-05
8.30944846938312e-05
6.77029953353595e-05
1.09189339524106e-05
5.22093004161289e-06
1.27669541124403e-05
4.1808788102339e-05
-3.14222666780739e-05
8.14154538180518e-05
-4.39910450372714e-05
3.60132399503222e-05
3.9088104085556e-05
4.41475002868317e-05
3.80626222836734e-05
3.38663051382366e-05
8.26522113645385e-05
0.000117524011632447
0.000124386986158771
4.57688763856541e-05
5.59244531203124e-05
6.63600339553858e-05
3.5790421073912e-05
3.24988409790689e-05
1.37981626912605e-05
6.51004791285891e-07
5.52761368941677e-05
6.07699536763359e-06
3.37513004357627e-05
-4.04135190864442e-05
3.38006074431722e-05
1.93370890312719e-05
7.5165101830364e-05
1.15345059226597e-05
4.19827673434276e-05
-1.1860976175124e-06
-4.46650538574744e-06
-3.4485253589282e-05
3.59720096949082e-05
6.99261649776798e-05
2.87330842835594e-05
1.01935121199795e-05
7.81094864272346e-06
-1.10787601191664e-05
1.89979943055843e-05
-1.04134345843441e-05
-6.51170034125787e-06
5.53193792915941e-05
-3.33652293254773e-06
-1.62259570459964e-06
1.69554774686611e-05
0.000127754983656146
8.24003768514998e-07
0.000105504724428781
8.23422876944006e-05
6.85807273382501e-05
8.88672019043428e-05
6.49757266871004e-05
7.29606963900808e-05
9.849412190911e-05
4.31610974033325e-05
2.91089523478691e-05
6.29629104905241e-05
6.38031245900154e-05
7.79529282519125e-05
7.03079018017541e-05
5.61659214628622e-05
8.66710969596292e-05
3.28749967511091e-05
3.00067655475484e-05
6.50036074111077e-05
6.33069467149092e-05
-1.75166265588738e-05
1.74046080680521e-05
2.84217884446252e-05
3.1008958558031e-05
3.66329936872567e-05
1.62575659942549e-05
9.10288866860816e-05
9.6071544403431e-05
-8.36764607457498e-06
-1.2260124618236e-05
2.67695215988219e-05
3.19485301714659e-05
6.41411033919909e-05
2.61707771343422e-05
2.67579498022252e-05
2.46894350643788e-05
3.49209438328036e-06
1.43984796882034e-05
-9.83001827478404e-06
-2.09387987918463e-06
-2.17178513579625e-05
4.21978752795145e-06
-6.5427456522471e-05
-8.17880110116836e-06
-1.87897456451112e-05
4.860188692879e-05
5.44607438299618e-05
6.07996133983069e-05
7.11514270440081e-05
7.43820497367274e-05
0.000101474308976031
1.75505198556546e-05
7.3464810108606e-05
8.36418769757863e-05
4.09018656202923e-05
1.81234408342233e-05
-1.72232877814764e-05
3.23119284412457e-05
9.10126998820257e-06
3.3963812289035e-05
-9.81853081891476e-06
4.09544481319588e-05
1.87930396914796e-05
6.38799436846994e-05
4.42898594732519e-05
8.88571402271537e-05
3.14715501813526e-05
5.77170473583169e-05
4.03251868388257e-05
5.24242476833408e-05
5.22263823451311e-06
1.03970324031978e-05
2.7907392171288e-05
1.48824624092255e-06
2.64990970326532e-05
-1.23600161014873e-05
-1.74333583431399e-05
-1.83812969089077e-05
1.68686717181358e-05
3.31805216584335e-05
2.56640407703678e-05
3.54279029432398e-05
3.76036291335132e-05
7.49187958525656e-05
9.15215996638133e-05
0.00010240431238859
0.000107919271301333
7.12440043333413e-05
9.56199686743802e-05
4.95150949626128e-05
8.44538817974581e-05
3.51014517076802e-05
1.39832243417405e-05
1.97016937330794e-06
1.12235277098232e-05
-3.12766394470694e-05
-3.73649648667252e-05
-3.46966963595386e-05
-1.03174896011519e-05
1.79624653777783e-05
-3.59075513923026e-05
-5.07989861902309e-05
8.66643575134566e-06
5.41578005095227e-06
1.9102304162619e-05
2.92384864094393e-05
-2.32326186454642e-05
-3.32707541907021e-05
2.63912327823132e-05
-3.30064199617335e-06
3.14994152491208e-05
1.19023732283771e-05
4.64529965157118e-06
5.67531207540319e-05
1.64594878470724e-05
0.000118752506219529
8.53729370704202e-05
6.97623915946991e-05
6.02791333204428e-05
3.54288770891953e-05
4.12374644959155e-05
7.14134130141279e-05
9.00327281087547e-05
0.000102655942530161
6.99291632259698e-05
5.8531271191653e-05
1.43707938859104e-05
1.35028484834639e-05
6.21722951468688e-05
1.60381542140216e-05
7.05616094741335e-05
5.98717948915699e-05
4.04623889074948e-05
7.30486832679894e-05
-1.2364340172537e-05
2.98611951502523e-05
1.77286702014237e-05
4.73600646397111e-06
-5.67279056446541e-05
-3.47727924972033e-06
-3.66753304964341e-06
-5.68503060919552e-06
-5.69167185642561e-05
8.45973698870263e-06
-3.0520170252444e-05
-2.37177735567963e-06
3.61483483409763e-05
1.94246191686627e-05
1.36372893773277e-05
1.4262413035401e-06
3.28927154791509e-05
4.60759852421873e-05
8.41774250520053e-05
6.89600828678824e-05
8.57083200080129e-05
6.26644389159149e-05
6.76455276007734e-05
5.12782013118382e-05
1.92494906906153e-05
8.53091308909582e-05
0.000114727862932201
7.20973840990582e-05
5.69803488547263e-05
7.6862478532243e-05
6.91576770326949e-05
4.08307452784555e-05
2.71915719209883e-05
2.12813626294841e-07
5.86342711004226e-05
4.66733420016949e-05
2.32048554139211e-05
6.03913366909428e-05
5.94015877142295e-05
1.87180848878072e-05
3.52363967188321e-05
1.63228697687727e-06
1.55701113284442e-05
5.40904191233058e-05
2.54566836735522e-05
-7.28132336759793e-05
-5.55842323535119e-05
-6.08780873223895e-05
-5.51002163073031e-05
-2.99438506872935e-05
6.0310777011521e-06
2.12063563457131e-05
3.7070539374207e-05
3.19405131960111e-05
2.53400135539043e-05
6.14502587879099e-05
2.01950501421575e-05
4.8119340895377e-05
3.71199227426862e-05
6.35710666204418e-05
0.000125968986859537
6.64465595088369e-05
4.02506410322173e-05
7.77275741562932e-05
4.08861718918215e-05
5.80155609420975e-05
1.22695221051648e-05
8.14095206734938e-05
-2.74758092550302e-05
2.35991437057748e-05
9.93253452267314e-07
5.84913187831883e-05
3.6118986699379e-05
0.000129369932633347
7.52081200149571e-05
6.39804152517197e-05
2.63272798729529e-05
3.89452765622802e-05
6.3315586481159e-05
2.99430810243153e-06
3.59844162477439e-05
2.46679787806709e-05
1.15539886524381e-05
4.09981852960218e-05
-4.21195451573091e-05
-3.91123208427351e-05
-2.34096963524946e-05
3.55190952516226e-05
7.65782027143128e-07
5.6767180361002e-06
1.55521154937159e-05
1.55572366642461e-05
-7.68565287250794e-06
2.14458041989294e-05
2.06227713351129e-05
8.99481196468116e-06
1.39853650735973e-05
-4.13548451493384e-06
1.6039049354642e-05
1.98719739498655e-05
1.3498693198303e-05
2.91678619768707e-06
6.20089435762273e-05
9.27212402554289e-05
7.76371165797027e-05
5.28606518035247e-05
9.80922994736344e-05
0.000103202356811539
9.23019502366431e-05
4.15489277007261e-05
7.54050575950528e-05
3.77343126038534e-05
4.55896661961907e-05
3.76643170728471e-05
2.19949573191489e-05
2.41225538897536e-05
5.24191195470392e-05
6.74155798133177e-05
8.06191612310574e-06
5.41706440967792e-05
2.60273748949881e-05
1.39743544872542e-05
4.38709727481194e-05
-1.13509001919173e-05
-3.68842978440927e-05
-2.35221504958602e-05
-1.49912614540833e-05
-1.63360167789085e-05
-3.20765448303481e-05
8.3088885751195e-06
-5.47839839156281e-05
-3.47335557124388e-05
-7.35948043700435e-05
-2.55283314974673e-05
1.72412786759737e-06
-3.94893032594807e-06
-8.8199995731763e-06
3.98301231780316e-05
0.000134960056943443
9.60483263909448e-05
7.90074115542467e-05
0.000103749713503635
0.0001200491236875
7.23777876734156e-05
5.94422565921832e-05
3.50045489689153e-05
3.13293399557296e-05
2.94450648803423e-05
2.6031027809884e-05
-1.96240675194779e-05
3.94600114727939e-05
4.80562377788214e-05
7.34019463664288e-05
5.43022584052284e-05
6.63518528497444e-05
5.59924603368865e-05
6.74406430439409e-05
0.000118987558785481
6.91350551548603e-05
5.68333725882564e-05
9.93876256664403e-05
8.37445743416974e-05
5.19612733510089e-06
4.8660655032074e-06
-9.48565680452138e-07
2.48550312934019e-05
-7.11923299680936e-06
1.31562086568248e-05
-1.90481995061484e-05
-2.31160263562854e-06
-4.12849017539307e-06
6.84247633897024e-06
-1.50663059666148e-05
-1.94115617638899e-05
3.01031495299468e-05
5.67104696294617e-05
4.32301624143545e-05
4.14370652884381e-05
4.06831954320915e-05
4.48475336115904e-05
-2.91373497635747e-05
4.15178617398739e-05
4.88843122853827e-05
2.66169659111919e-05
6.99379059949037e-05
4.61608721784963e-05
9.27387472453526e-05
8.0098552392439e-05
4.28477594525901e-05
9.85024896387793e-05
5.04146166717403e-05
5.98259473969978e-05
1.48615551078295e-05
3.43848747010432e-05
5.66223430417381e-05
7.00872874662092e-05
3.06072010939155e-05
-2.20168163444627e-05
-1.69329260324244e-05
9.57703749064646e-05
6.579778963728e-05
8.99424061906391e-05
0.000100046322142619
0.000116139998746751
6.73673176985685e-05
1.70039725170829e-05
4.13038012714135e-05
3.27121069133876e-05
4.9538924988592e-05
6.37289587491658e-06
2.44018518032807e-05
-1.85239673439103e-05
3.24031894576644e-05
6.01697210757835e-05
4.8599187680437e-06
-8.83815708906311e-05
-3.700617089656e-05
1.74295590476584e-05
4.0873850813557e-05
3.05279955477904e-05
3.01056493273056e-05
3.45390384314212e-05
2.2011417172607e-06
4.80596448300719e-05
8.57554697395619e-06
0.000129690101154491
9.95731113900788e-05
-7.83645929148358e-06
-1.91181086301025e-05
8.69458744335587e-05
-3.13460390743105e-05
9.90633261689506e-06
7.96804961457932e-06
1.8914157881916e-05
3.51641306437347e-05
3.65743780945324e-05
7.60013212118208e-05
1.11587221348874e-05
4.53285031343863e-05
2.68309893154086e-05
1.95534808486364e-05
4.65819992018507e-05
-9.65055334501702e-06
3.54108073785997e-05
3.30633865457073e-05
2.16831542109336e-05
4.74719325303987e-05
-1.68106677919561e-06
-1.48490929416235e-05
7.72541786186213e-05
9.48690762411163e-06
6.28966404885685e-06
-2.78466377049327e-05
-6.30488991241095e-05
-5.55960847628641e-05
-1.13489931250458e-05
-7.44296871725837e-06
7.18826709356854e-06
-2.39890789439606e-05
-1.34677035271552e-05
3.2615009388759e-05
1.31272004057008e-05
2.96564506235453e-05
7.08940541781709e-05
8.65548168126023e-05
5.90235842365017e-05
0.000100326191626902
0.000121000815349477
8.59392752564467e-05
0.000104274481981328
9.12322114591522e-05
0.000130129840890988
7.44169594952007e-05
3.18244904392872e-05
1.83170044313334e-05
-2.53873129908445e-05
1.25592787344827e-05
5.74975021261866e-05
1.53386623867017e-05
-2.35349813645748e-05
-1.35835053677901e-06
1.19644824558324e-05
-6.01328023877887e-06
-2.94569878627484e-07
-1.10438093856959e-07
-1.6369720018828e-05
2.34182870380174e-05
-5.82819813462601e-05
1.33840849351031e-05
2.94186660229915e-05
3.29457925020012e-05
3.26677171601111e-05
5.41132413070885e-05
5.21997927455438e-05
4.30665800070783e-05
8.10731891818744e-05
6.26797925428196e-05
0.000109633409401105
7.11674750410237e-05
6.21434725538545e-05
5.57746193666672e-05
7.58575319369804e-05
5.04619072980892e-05
0.000104462128928388
9.66175467123834e-05
7.56546595147343e-05
4.28930036127809e-05
2.08638732611094e-05
5.00870180833447e-06
8.82272707963656e-06
2.48619593684187e-05
7.47399219732792e-06
2.39038947271412e-05
2.3213139059851e-05
-4.16422273088163e-05
-2.81777373103749e-05
-6.89379764955088e-05
-5.89671076235708e-05
-4.68072273700956e-05
-1.10295066724696e-06
5.28139791409216e-05
3.0831988344945e-06
4.28180647698091e-05
3.97107812077457e-05
8.30287443539577e-05
5.22144442325447e-05
7.70755699073137e-05
0.000100510744537006
0.000139566569733033
0.000112820114335241
3.36887014713304e-05
0.000117481547395675
3.88800809229454e-05
6.46017458823495e-05
-2.03229965563774e-05
5.28573949261452e-05
-1.58583020833975e-05
-3.14898330888263e-05
-5.66698325227822e-05
-7.93100380994651e-05
-8.17933384894833e-05
-5.35071663837266e-05
-8.14677831637765e-05
-1.64382482755225e-05
-4.17551884783177e-05
4.09434097173233e-05
4.38509863612103e-05
4.07784898405561e-05
5.8922253319307e-05
7.44679064417549e-05
5.84927943548445e-05
9.92524512785986e-05
7.88172460801898e-05
7.9660843728739e-05
0.000133744903776498
7.64917047242882e-05
2.62529450617215e-05
1.70976759534188e-05
6.83813595033136e-05
4.88185514224043e-05
1.66486291126699e-05
3.52861067340993e-05
1.5546787090607e-05
4.47648351855082e-05
7.75693327396913e-06
2.1583562931451e-05
-2.05607816640388e-06
-4.90904690331969e-05
-4.06286130723299e-05
-9.58016899234929e-06
4.73397245683143e-06
-2.03443547252343e-05
-3.93065401607182e-05
-9.55988042266264e-06
1.87631876575274e-05
1.24191209853301e-05
2.16938704736847e-05
8.12491668299793e-06
1.40619586999266e-05
3.56183653289569e-05
2.95852914898461e-05
-3.27609166909961e-06
4.02598654395945e-05
1.53472206562544e-05
8.31111364820137e-05
3.27706194806439e-05
5.51574544510879e-05
0.000110872848866909
0.000103382001629998
4.39701018098986e-05
8.20984425767985e-05
7.5202380470563e-05
0.000106955381897748
6.99148547061674e-05
0.000113556133534683
9.10061012992029e-05
-5.93002982373113e-06
1.08085223040007e-05
8.59284684283732e-06
3.05259869929657e-06
1.21211689867074e-05
-1.32840908103114e-05
-5.73373961101022e-06
-7.77221308835579e-06
7.18901754243439e-06
5.18388965555726e-05
2.74823289296451e-05
4.03216489523361e-05
8.73604850303128e-06
6.26940853551461e-05
3.50222817220848e-05
-3.75565082845864e-06
4.38546901319031e-05
4.30657882147454e-05
3.15753021541352e-05
6.61494968067001e-06
-6.90262802593709e-05
-1.26496011603323e-05
-3.27597955804785e-05
1.11859661219373e-05
9.53547060648922e-06
4.83666676248699e-05
3.82464997709611e-05
-2.20516699337542e-06
1.22386701311458e-05
7.35794002398065e-05
4.26103558708471e-05
5.50286030267614e-05
-2.85787068528272e-05
-3.94086145032462e-05
1.0898458376332e-05
4.08080269398725e-05
0.000112008496836657
0.000113124461664618
8.61633551349516e-05
7.66563749345476e-05
0.000102777732201408
8.32355722456734e-05
6.11846249964385e-05
5.14265494025192e-05
4.61620604692196e-05
-1.66181646444932e-05
2.45305166979339e-05
-1.38061602314101e-05
3.5505791841988e-05
3.01747463252036e-06
-2.55940257855855e-05
1.5959919173179e-05
8.22203567393599e-06
6.6887229185123e-05
9.76230305623309e-06
1.99767732570186e-05
3.07169659900135e-05
9.7271496524414e-05
7.88473514198753e-05
3.03656939750677e-05
4.83674155817912e-05
-1.56213478043365e-05
-1.52491993047191e-05
-3.87114683315011e-05
2.88310573531087e-05
1.22872151959534e-05
-2.30309343813281e-05
-1.67449696591622e-05
-1.83690618228212e-05
1.08688517024292e-06
-2.48747609976904e-05
-2.00992165024931e-05
6.13836460109828e-06
4.6270815096461e-05
2.58321991170334e-05
6.16819970001755e-05
3.9646004327253e-05
0.000113890357764824
7.20416684066004e-05
8.79467604479468e-05
0.0001373943933841
6.46162365743781e-05
8.67807819081392e-05
8.41317038860532e-05
5.71672085758915e-05
9.46600704047127e-05
-1.10453666129761e-06
-5.64472040860009e-05
4.65480555244887e-05
3.26207463635073e-05
1.2471094467525e-06
1.61661723429015e-05
1.27655870365684e-05
5.8260661375991e-05
7.29279780969401e-05
4.44948317665178e-05
2.33800286385919e-05
5.99333734835272e-05
9.98454823238322e-05
8.75906442800755e-05
1.38933052351942e-05
1.81760951907214e-05
6.27699886365332e-05
5.01490741612299e-05
7.47554807318868e-05
5.75807373418123e-05
1.99009318422388e-05
4.7166112028659e-06
-2.33466995837946e-05
2.4852900865393e-05
-2.04756533124581e-05
-3.1411052084568e-05
4.6258077300574e-07
-4.95106094619259e-05
-9.39710157503861e-06
-5.2913204682778e-05
2.20763440013889e-05
3.62685553937735e-06
7.10179067297881e-05
3.68640592664914e-05
5.23246041426746e-05
9.49781758794266e-05
6.39112654096606e-05
6.88542098290083e-05
4.96494081846827e-05
0.000119182701139964
6.21614303929136e-05
6.09830093952994e-05
3.78553566208771e-05
5.17258533946198e-05
1.86465401901174e-05
1.23738977485444e-05
-2.57132879624568e-05
3.95162300709972e-05
4.74518530995914e-05
-1.22525581368573e-05
4.56954431123052e-05
2.09650952706617e-05
3.88571466427676e-05
-1.22217605032415e-05
1.68783545322543e-05
5.57300641448518e-05
-9.03394730418384e-06
6.80309222681698e-05
7.23552272383329e-05
1.76465964557355e-05
-2.28913420214031e-06
-1.06827823534189e-05
-1.92350738721105e-05
-1.05313297159778e-05
2.10331748994649e-05
-4.03122360102869e-05
-3.85396652111858e-05
-3.10666663527656e-05
-1.50383268386874e-05
-2.40527349756047e-05
-1.52759597720029e-05
3.6761587491301e-05
4.79041489939467e-05
4.31454688147082e-05
4.80196664181176e-05
5.49580147432506e-05
7.05307010869091e-05
3.82593586679717e-05
2.04910630158664e-05
8.20027882638556e-05
9.14086010251122e-05
7.58232438651223e-05
5.32686441245241e-05
4.37960150966485e-05
0.000100288411023303
4.67490804020818e-05
2.79957398776275e-06
3.91940654896586e-05
5.11798913325817e-05
0.000109729546980766
4.43269140225886e-05
-3.92310111216424e-06
-6.32985401592878e-06
8.34633547189217e-06
2.92114334996372e-05
-2.52436558931347e-05
-1.3068772774339e-05
9.10212427443795e-06
5.43239298007709e-06
3.91788971354617e-05
6.08499909458895e-05
3.54437578201348e-05
6.86440428489438e-05
3.70924431374635e-05
5.28112220894279e-05
2.27673467414657e-05
3.80716674772231e-05
-1.38919675552832e-06
1.91938602044273e-05
5.43875871148106e-06
3.42195806917854e-05
6.2611898665243e-06
5.65826146989121e-05
-1.36321793587108e-05
2.54063680066666e-05
3.15083524559385e-05
1.16531341576708e-05
4.15334205537733e-05
5.317493498507e-05
7.82081426209844e-06
2.62976217184618e-05
1.81136446080236e-05
6.27396850817929e-05
9.95290300277821e-05
-2.29934040768055e-05
5.03071894614611e-05
8.76246157578641e-05
2.77569556652073e-05
8.62228026099313e-05
5.43375906908389e-05
6.51136415116644e-05
4.18012148214502e-05
5.61589073824181e-05
4.42043330639856e-05
3.24494197897275e-05
1.25747178844385e-05
-5.01356228523412e-05
2.52862855228958e-05
-1.3460011922244e-05
-5.27694393446765e-06
1.21241866008183e-05
2.73551417387374e-05
-1.30662611355742e-05
3.14084394576017e-05
-9.48745023475292e-06
-1.07755005703049e-05
4.13627470174383e-05
4.38522774774285e-05
7.24854667287983e-05
2.60707581385505e-05
1.72189706585902e-05
4.3401755830618e-05
9.85209167326063e-05
-2.11883818426423e-05
6.87981583018981e-05
7.01356612243447e-05
2.21492791521048e-05
5.69670440811516e-05
5.57333583542933e-05
2.86484582153702e-05
5.85729082293972e-05
1.34002246901135e-05
-4.68631168034894e-06
3.69110762638955e-05
-1.78618211687535e-06
-1.10317103095072e-05
-2.80997107358518e-05
-2.38757758770545e-05
-3.42313662009205e-05
-2.38930788461109e-06
2.85770694120202e-05
-3.6957650008335e-05
8.89190583038646e-05
6.53640829557791e-05
8.78708044007872e-05
0.000105571773357431
0.000139777880939403
0.000129062135575464
5.87847920227289e-05
0.000109695591655069
7.19503214021224e-05
9.58882651217438e-05
6.53356330232311e-05
2.89241466911565e-05
2.39458588546314e-05
2.71100214090392e-05
1.08837287640186e-05
-6.9903316838095e-06
8.15184934525567e-06
-3.13255848173292e-05
-3.97750644418609e-05
9.58257676891125e-06
-3.36825398787902e-06
-2.98028060686312e-05
-2.49290711358174e-05
-3.83949796988675e-05
-4.32086394484116e-05
-3.22542416757163e-05
2.35266145048051e-07
3.76467875505003e-05
6.9181001260187e-05
0.000103060360589158
5.52944641117876e-05
5.38286431364276e-05
8.89730812006228e-05
9.39072510148762e-05
0.000120470664260794
9.55214644574453e-05
3.43411932831262e-05
8.36345784511506e-05
5.87289696494975e-05
2.95937673909438e-05
4.62414245281297e-05
-3.5666342297295e-05
-6.46733995895248e-05
-4.82225812419042e-06
-1.60409473015896e-05
-7.51842335000614e-05
9.86244263202194e-06
-1.05647463598973e-05
1.81222949864776e-06
3.85140182323988e-06
4.30019325678912e-05
6.09633144714448e-06
3.59527735938455e-05
1.29672972996822e-05
8.93197182319587e-05
7.04585709584447e-05
0.000120375647827716
0.000106322984181383
0.000114618250761264
0.000126102925564852
0.000113484206388024
3.44701359116797e-05
2.06142324153372e-05
1.99259640536377e-05
2.40886971461411e-05
-9.53398552788602e-06
8.08797340094326e-05
5.02976281305069e-05
2.70547304237075e-05
3.36104124658306e-05
2.44824034845433e-05
8.80680329816206e-05
2.63059638138674e-05
8.65997739029086e-06
3.70679579123955e-05
-2.12971349633838e-05
-5.68752118061901e-05
-4.38069161291206e-05
-5.04145872311194e-05
-6.25563893356317e-05
-6.26273917858154e-05
9.39007805506134e-06
-5.25810657569983e-05
-9.27505964098568e-07
2.00612506073282e-05
7.34259958263018e-05
4.43370372049259e-05
2.55000677179817e-05
2.84261013120122e-05
8.4619532997743e-05
4.77163988399464e-05
6.80697736911326e-05
7.00913822332648e-05
4.91132300073578e-05
3.85463550063668e-05
4.9752495893844e-05
9.82010900470343e-05
1.86367808231398e-05
3.01507203911828e-05
4.33368131126808e-05
5.37053325701016e-06
4.61471188207468e-05
3.20867103562702e-05
2.03246778647443e-05
6.08434203950908e-05
6.00177042262355e-05
5.41500841700529e-05
5.1866842273049e-05
8.67116979081392e-05
4.50296927082372e-05
2.30423974961794e-05
4.95168943394909e-05
6.90663239018154e-05
5.8993241955666e-05
5.72509631351755e-05
0.000102178530981923
-8.22155537382188e-06
5.76350837117845e-05
9.90621501817414e-06
1.99831091867467e-06
-5.05214234560088e-05
7.95509636753752e-06
4.5894465503493e-05
1.62293706408121e-05
2.23475746503286e-05
-5.77186203073315e-05
3.88387185516725e-05
-4.02745350486615e-05
-0.000114540406322389
-8.67889355222787e-05
-8.10789643556166e-05
-9.5920132081667e-06
-2.66502833863194e-05
-3.80691593000342e-05
1.00672468229144e-06
4.32418379105015e-05
4.28923353236511e-05
0.000106223756894099
0.000111576245092241
0.000161958225117952
7.02262319506157e-05
0.000121310178666488
0.0001003323699625
3.25882369250206e-05
5.91908304964617e-05
2.81852177266634e-05
2.80539167687833e-05
3.24594086159332e-05
3.87387973936099e-06
8.68650325521751e-05
-2.23563973486565e-05
5.72624858588004e-05
4.26838075570696e-05
4.21285935912195e-05
4.65641788273442e-05
4.90184070866088e-05
2.76167890854293e-06
2.02105745249752e-05
-1.12564150432083e-05
4.66591049006319e-05
2.52555759896938e-05
-1.09521368897024e-05
-9.30723529785983e-06
1.33950387720702e-05
1.77694818090751e-05
-2.82360379615885e-05
-1.18112142721315e-05
2.06479413288817e-05
8.20360077373967e-06
-5.53020373470418e-06
-1.03873758470553e-05
1.91516638150424e-05
1.57083055752091e-05
-5.84038883055971e-06
-4.27653895772029e-05
1.95623606791376e-05
1.86704466904343e-05
2.72451057723693e-05
6.12517986081091e-05
7.74309496758647e-05
6.1525726975103e-05
7.91022298122001e-05
5.40846305103714e-05
8.40455473567799e-05
3.1527684170564e-05
5.58600561397246e-05
7.71977301099035e-05
0.000121399262750577
6.69742932066333e-05
2.22263442885863e-05
8.24795252718136e-05
1.28079226948488e-06
3.91678038967911e-05
9.81869750832458e-05
3.13902713777332e-05
1.29551878616491e-06
3.06251268018015e-05
6.63093288975659e-05
-1.1937205460618e-05
5.60175022268097e-05
-2.96599719417448e-05
2.32612788558978e-05
-8.01192184429415e-06
-1.8114383022722e-05
9.91196659775345e-06
3.37452947885798e-05
5.64419163305097e-05
6.79265841506615e-05
8.48803344856894e-05
8.49210031609835e-05
7.47854549180297e-05
5.87223268667087e-05
0.000119245740774673
-1.08583795151898e-05
1.13734843811687e-05
2.77154948746366e-05
-3.6303706000383e-07
-5.97271717015652e-06
1.93258838215192e-05
5.67354211209321e-05
3.7283985801162e-05
3.58108279619631e-05
-3.79425613435774e-05
1.31536817190127e-05
3.18521265824898e-05
4.04505728435841e-05
5.48636159709777e-05
-2.8696815476677e-05
3.68003181822292e-05
4.66958944500101e-05
8.19729386200925e-06
5.2043927566498e-05
-3.21364324136867e-05
2.84500070903884e-05
1.14312000522333e-05
3.76710390953281e-05
5.63896906037103e-06
-9.54919761151239e-07
3.39063785454425e-05
5.08686464643434e-05
8.56470780811807e-05
7.77330667160216e-05
5.77742196162769e-05
8.96707203593797e-05
3.7512148819415e-05
4.94416509284247e-05
6.16045722223001e-05
-1.87755884427826e-05
-3.00958157917567e-05
2.98589321907672e-06
5.83419774095129e-07
-2.99409807195419e-05
9.52331881174504e-06
-9.21268538790034e-07
1.52470182879346e-05
-1.55478911145128e-05
2.15328920060169e-05
1.84607711030105e-05
7.74280344798304e-05
3.85296991274831e-05
1.84971562632891e-05
2.97895710310618e-05
2.2792362634544e-05
5.73963685128582e-05
2.34439898156525e-05
4.00784606343415e-05
-7.78361380280505e-06
2.99957201251938e-05
0.000101026353400521
3.29714227956105e-06
7.84683879619494e-05
-1.76410799276086e-05
-3.20568273778149e-05
3.68643758435886e-05
-1.5328674999428e-05
-1.86438080102865e-05
-2.0830154597206e-05
-8.94542460188062e-06
-8.43389504609024e-05
5.90262807188136e-07
4.24172235622857e-05
3.1089561432469e-05
2.13591997424766e-05
7.83345712862094e-05
-3.09699344291532e-06
5.46897455862096e-05
7.38533684182788e-05
0.000115077015360096
7.14712687978083e-05
3.98654422426924e-05
4.99681192774413e-05
8.37077971177001e-05
9.68016434265093e-05
-8.13230992496087e-06
1.61561012818548e-05
3.55174188560734e-05
-1.63497562173003e-05
1.81435774601408e-05
2.63126241710202e-06
-4.8135026817341e-05
4.22494706826326e-05
2.54226553002678e-05
9.61754569921412e-05
4.75702241698359e-05
6.07669543425034e-05
5.28846327246541e-05
7.07545486216686e-05
4.21652645119073e-05
5.41552240898157e-05
3.44959192824889e-05
1.95178972491489e-05
-1.22901408416894e-05
4.01065292467965e-05
1.34695702856983e-05
6.04989410346027e-06
6.38191821660994e-05
5.03752036184675e-05
2.71073572362878e-05
5.7681340373195e-05
3.97436980963382e-05
2.38744494956108e-05
-6.45443639078183e-06
-1.81313908014031e-05
2.11125214144303e-05
-7.6388822299702e-05
4.53376532138296e-05
-1.96639935601299e-05
5.35512788155207e-05
-2.9865975498493e-06
8.81567872989294e-06
7.71786793264713e-05
1.33160577156232e-05
3.69971387265472e-05
8.56642283582414e-05
6.42790037127016e-05
5.46499746557028e-05
8.86483932386341e-05
5.31200068936887e-05
0.000113882197026322
8.88969398012692e-05
7.70676107075134e-05
0.000104268581920147
0.000102598071757222
7.08181607195647e-05
8.17313458975526e-05
0.000137112137195962
9.84931528987277e-05
6.09795212127621e-05
6.73092149838169e-05
0.000117011394908032
2.76717151127526e-05
2.55707155530889e-05
3.44691565075933e-05
-3.4974785816985e-06
-3.47947270874217e-07
-4.34468611577542e-05
-1.01894360163218e-05
2.08069603693454e-06
-6.07951116276151e-05
-5.73279085788019e-05
-5.18667788512454e-05
-9.13653686635458e-06
-1.55648959600103e-05
-1.7850112684348e-05
-1.87474909392918e-05
2.81804022726975e-05
1.95943566157034e-06
8.07571931076838e-05
2.77699379960514e-05
-6.32296266065391e-06
5.48467906615578e-05
0.000100641370357955
4.26405221410881e-05
5.48518448791305e-05
2.73395631138625e-05
6.47552471255323e-05
8.00359011122634e-05
4.22642130283102e-05
7.06993482574578e-05
4.96204747710975e-05
0.000115665282627378
6.73367899740156e-05
8.5067675895279e-05
5.66910968882845e-05
1.1857030342486e-05
6.12201951696661e-05
4.56831313729274e-05
5.40318572880839e-07
1.84798409237096e-05
2.76553159070077e-05
6.24925606826088e-05
8.15049856281759e-05
2.56679196645824e-05
1.21874600967735e-05
-3.77298782968343e-05
-3.56094070639588e-05
-2.79568988907727e-05
3.63304916420404e-05
-8.65899800861673e-06
-2.12607268397974e-05
2.4192636671993e-05
3.56953289922237e-05
7.70138640699008e-05
0.000135187354880033
2.90034147081664e-05
6.69314672063446e-05
2.82214486057476e-05
6.34220416993447e-05
4.90424934843708e-05
2.20521749930232e-05
4.62669917491737e-05
6.01717157457749e-05
9.33632341664877e-05
4.23194614358145e-05
3.81107606748514e-05
2.20202213234143e-05
6.77608861325586e-05
-2.29838395474344e-06
3.87517979870042e-05
5.24037457096452e-05
-2.66714379716956e-05
2.38889292052099e-05
2.07170585660308e-05
2.91956980956509e-05
4.0974727814336e-05
3.5372135190997e-05
2.07130814689351e-05
2.90408222596621e-05
3.00215908466433e-05
4.15917531686428e-05
7.15983703962493e-05
1.65242927567086e-05
6.85015968486604e-05
3.71833610543829e-05
8.6495536747193e-05
8.95698215362141e-05
9.74688964445784e-07
4.5401878843295e-05
5.48289632415776e-05
-5.9194481172362e-06
-3.68776172188007e-05
-3.17237377734802e-06
1.19140249333354e-05
1.92185550324672e-05
1.15824225090722e-05
-3.88169492128561e-06
-4.36888959971984e-05
5.08671855021322e-05
3.76023662111381e-05
6.59690788702375e-05
0.000102350876788789
9.72771491459152e-05
5.82148684931198e-05
8.76013946010533e-05
0.000110675770099352
9.24040659723904e-05
9.04540325772688e-05
7.8149892821586e-05
5.16264547982249e-05
6.75082375960864e-05
8.08032151044069e-05
7.99959138951931e-06
1.35713825280317e-05
1.15840174725209e-05
3.55210705464683e-05
3.26333676603607e-05
2.23439040404267e-05
-4.14771293047945e-05
-3.10340807039235e-05
-6.6074795755536e-06
-1.83288573448576e-05
6.58398864026422e-06
4.70327926696035e-06
1.42945470937537e-05
2.94939430256332e-05
4.30633749348441e-06
4.05056476159384e-05
-7.87333217189682e-08
-2.03086288316885e-05
5.14780097847074e-06
6.55566479122723e-07
4.51118896531965e-05
1.10279262238497e-05
5.40230416786917e-06
2.1052644499491e-05
5.03254563445164e-06
1.09941823831436e-05
7.42264178791772e-05
6.57844501846786e-05
8.06681119559714e-05
7.44245514351849e-05
7.62659791265093e-05
4.25367216377797e-05
3.75128224042286e-05
2.98512654902708e-05
1.11722229510581e-05
9.59065655990138e-05
6.44571429030699e-05
5.14956193474491e-05
7.15011512125232e-06
6.2222207766206e-05
1.49979114413087e-05
