# Supplementary material for: Research on computational propagation and identification of mine microseismic signals based on deep learning
Source: PLoS One. 2025 Oct 22;20(10):e0334641. doi: 10.1371/journal.pone.0334641 (PMC12543183; doi:10.1371/journal.pone.0334641)
Supplement: S4 Data — (ZIP) [file pone.0334641.s004.zip › 000100700001570.xlsx_0.txt_24.txt.txt]

5.6687323205201e-06
-1.51241954147798e-05
1.45087389708431e-05
3.89936808628448e-05
2.36488921125514e-05
-1.14699789189278e-05
3.23184163354885e-05
4.87072102250285e-05
1.36725953129699e-05
2.53596386669305e-06
8.80959372718631e-05
8.03847250440108e-05
4.23106487718841e-05
9.45507124711052e-05
0.000104396732618725
5.85484127732085e-05
0.000117701752602265
4.84289606541625e-05
5.98939609976769e-05
0.000112690954845647
9.13511899543349e-05
9.22228447317685e-05
6.95877682822692e-05
8.88633406368556e-05
5.89406629338033e-05
3.17079021933807e-05
2.76263700723993e-05
1.80747849453804e-05
5.97571597153743e-05
2.30722319500604e-05
-5.7508973804926e-06
-5.56804556924806e-05
-5.28406023459535e-05
-2.2761988989937e-05
-7.18904337588021e-05
-5.01904375766762e-05
-0.000116035643639269
-7.28134860026354e-05
-7.4553059612158e-05
-5.14419772653693e-05
-4.12119223232601e-05
2.37998328808605e-05
5.72509582626969e-05
1.89442354574244e-05
6.39033620578122e-05
7.84906014303128e-05
0.00014186745573272
0.000166178500173739
0.000132904434538917
0.00011444141657255
0.000100462696549714
7.57415331887592e-05
4.7462606698928e-05
1.61465092819184e-05
2.01854864528799e-05
2.37590299116065e-05
3.10169534746041e-05
1.9144852422171e-05
1.5013343357103e-05
5.2831897101145e-05
-2.42750301989166e-06
-3.624746523046e-05
-6.55841076653735e-06
7.32023356358477e-06
5.389598437415e-05
1.90431284312901e-05
2.18221307825773e-05
-4.69922596946707e-06
0.000106360493128958
7.55413108730337e-06
3.80657414345223e-05
7.85876323438843e-05
1.17506700820369e-05
4.63747853716073e-05
3.06046591610832e-05
3.77082841680614e-05
0.000134805280095571
7.52430993253679e-05
9.95797848237576e-05
5.09531499795909e-05
9.23898600224373e-05
0.00010094245958194
0.000123711486393468
6.03551670966377e-05
5.35007237562964e-05
9.66127471235755e-06
2.41465139844379e-05
-3.37315960367209e-05
-3.21922166043989e-05
-7.84998713705527e-06
1.53557058488892e-05
-3.29341907001035e-05
3.62212531853216e-05
5.1405301252147e-05
-3.86580585216223e-05
2.09031720146335e-06
-5.85969020455819e-06
5.3256344410625e-05
8.64983775111603e-06
1.73582837082604e-06
1.61615692254578e-05
5.94150823334149e-05
-2.54738511289404e-05
-4.25417873176187e-05
1.1057874009698e-05
6.94953624976957e-06
7.83374400351522e-06
-2.20500202683117e-06
3.53863636729963e-05
1.1969668420336e-05
2.20181696553287e-05
2.46498218783237e-05
5.80809130563222e-05
7.60079136758196e-05
4.66106781660817e-05
8.92393706135059e-05
4.66613252265414e-05
3.73789476032337e-06
4.56159713843823e-05
3.73931204722212e-05
6.66582992535251e-05
0.000135014179149135
0.000133383818282379
0.000117925818118862
0.000169595272690341
0.00015919462498043
0.000193582689153114
0.000138488304961561
0.000127169803999728
9.0563935544539e-05
6.31716122768519e-05
6.83685584922589e-05
0.000108145605874656
-9.92626030544223e-05
-6.36705927067635e-05
-0.000101531638442262
-0.000173468281857889
-0.000158218244821727
-0.000189145970930119
-0.000200411864797072
-0.000167600175455684
-0.000124727487124453
-3.31758591179864e-05
-3.88392721548235e-05
2.96756193732383e-06
2.02277055417408e-05
4.63408132473823e-05
6.56225449253068e-05
9.28588817209957e-05
0.000111350085593453
9.24639735646747e-05
5.40880165575573e-05
4.87341423096229e-05
8.34864490036124e-05
0.000121530094172579
8.59358285783777e-05
4.90380674306992e-05
0.000174845361401532
0.000108181854624709
4.64419149784492e-05
0.000139925723341614
8.0020331478845e-05
0.000127213775967464
0.000141575364451276
0.000118195435535495
0.000151426191280734
6.34215404575686e-05
0.000107507295773353
7.60409443159652e-05
-7.10432620399498e-06
1.66378307444182e-05
-1.82022260799816e-05
-3.13539777112189e-05
1.89576313239818e-05
4.47302042274711e-06
2.00009499382862e-05
2.01457256117992e-06
1.73210387188453e-06
1.75694142511518e-05
-5.19069512058688e-05
-4.68007068408105e-05
-3.83128723113019e-05
-2.75806166821503e-05
-1.60235600716825e-06
-5.87040219379954e-05
-7.42407407196899e-05
-1.20515791877407e-06
8.5660419703197e-06
1.33708413576413e-05
9.97971599496452e-05
7.06038167335795e-05
4.75766828927505e-05
0.000105588850122055
6.81934144591095e-05
4.20500128732928e-05
5.24761793118726e-06
3.65764817933706e-05
7.98976125136387e-05
-5.07893317699655e-05
1.67517311514347e-05
-2.00844430471446e-05
-1.74000818797575e-05
4.23758431610405e-05
2.62650365790858e-05
2.49635763078049e-05
3.2622952421166e-05
7.11359611982591e-05
8.0910863430715e-05
0.000101210863169152
4.29445494648523e-05
0.000144927500824737
0.000125666560131518
0.000115964384847063
9.59210690537474e-05
0.000135101931662625
3.44109006481589e-06
-6.81322998474178e-05
-9.31736913794836e-05
-8.76539857365829e-05
-9.72798937385446e-05
-6.57689246699447e-05
-4.83700934376208e-05
-6.45664883558577e-05
-4.19674087016544e-05
2.33406585619563e-05
1.50547630827149e-05
2.00048103437472e-05
-3.19349688964797e-05
7.49854397071981e-05
6.15722525217316e-05
3.63439948186266e-05
1.57962791397977e-05
4.76814488553184e-05
3.03384677573695e-05
6.11575231877128e-05
4.14460665851753e-05
9.33505861372995e-05
6.91388680800196e-05
0.000114599583340561
8.56769011009574e-05
9.16485215791401e-05
6.963753813702e-05
9.15385674536337e-05
5.30432164209118e-05
2.37791507143007e-05
-2.38891287530271e-05
3.67932977103276e-05
-8.90242083428921e-06
8.79803164314585e-06
4.21393914230554e-05
1.21327022926272e-05
3.83209871263968e-05
5.27332727289086e-05
5.27368052623574e-06
7.00938236036083e-05
0.00011567538524075
7.18060487536691e-05
9.0720814636122e-05
7.30948023268097e-05
-5.35093234584309e-05
-9.30177875569031e-05
-3.34327423872534e-05
-1.6548016083997e-05
-8.08154552363279e-05
-7.76104529060458e-05
-0.000113484969421617
-3.30194471573617e-05
-3.37595845756893e-05
-2.29011849718144e-06
-3.35001657408364e-05
5.32420866291644e-06
0.000108334606780128
0.000192532275990806
6.99582123264316e-05
0.000162417951221397
0.000189767843682298
0.000168311151010456
0.000169639238819
0.000119871898842752
0.000183519273110866
6.32950944346813e-05
0.000123812596805896
2.70181036145247e-05
7.19302573806209e-05
6.13327438912012e-05
-1.33330871537149e-05
2.07031018547385e-06
-2.24664072699689e-05
-3.03921144650096e-06
3.88354220729688e-06
-4.36926177774374e-05
-8.92303968760133e-06
-2.50148268513579e-05
-4.41583950954315e-05
6.70444218661996e-07
5.58424802575296e-05
1.07011358005381e-05
-6.88843711131539e-05
-4.023486169006e-05
1.70596727085678e-05
7.13781753197683e-05
7.08391498697328e-06
-8.55602178067736e-05
-2.28817573948692e-05
-2.7273694411304e-05
-2.94197833027187e-05
4.69780933659488e-05
1.28439827409343e-05
6.68030611654461e-06
1.46832458788617e-05
8.48606131936735e-05
6.68062259109754e-05
5.73860857152777e-05
7.75674494651209e-05
9.23542640447326e-05
0.000181264615463122
0.000111210301828579
0.000174590406178651
0.000135322194097267
0.000107589180002026
7.77583826136895e-05
3.1592814182453e-05
0.000110718621263764
7.45646772177435e-05
4.34959265983738e-05
5.72516859466203e-05
-1.08303700427035e-05
8.64384801765248e-05
2.73484199409215e-05
5.57775482667068e-05
-2.78391999515443e-05
-6.28998274348478e-05
-1.89221560794986e-05
-4.52583759472931e-05
-2.93810487489352e-05
-6.31290514908765e-05
4.84295425680713e-05
-7.45418621114558e-06
-4.39980454515897e-05
3.80686597701542e-05
5.40781358036366e-06
1.25585693127434e-05
-6.04459611673986e-06
-4.14798772579179e-05
-4.25811423148622e-05
1.86249764722882e-05
5.17713286176126e-05
7.09641033755989e-05
0.000128295880795674
0.000106628927967467
0.000108263073108848
0.000137004076321416
0.000199685793762692
0.000168541169790272
0.000122588193659549
0.000151008073526777
0.000118290274578005
0.000120868072042222
7.45170648082588e-05
8.80224558133874e-05
5.45815557256815e-05
2.53687368919582e-05
3.57714439161156e-05
-3.38568883279145e-05
3.02641593553249e-05
3.77804830476127e-05
-3.56446583958815e-05
-1.0931105521977e-07
6.37698985693115e-05
2.79208417338174e-07
1.2576164690046e-05
-5.29944433629595e-05
-1.07946438961818e-06
-5.34691646034992e-05
1.23911880988227e-05
-4.34342426857123e-05
1.57157364754763e-05
-1.23998131101338e-05
-4.78860885367545e-05
-5.39228505599586e-05
-6.54701716190325e-05
2.77482188267694e-05
5.50936453639719e-06
4.68072115967258e-05
2.43029343833286e-05
3.21278805175041e-05
9.79687756788563e-05
0.000139185462452853
8.01621439160652e-05
9.66331044624862e-05
8.6392248386366e-05
0.000139684719988423
9.49665279468135e-05
5.71071943373913e-05
6.75323957447773e-05
7.79938296920621e-05
9.70889496356474e-05
2.00194087078863e-05
9.20333506187416e-05
8.01672969847863e-05
5.3606280095763e-05
0.000118692212890482
3.68381177714151e-05
3.54082873973381e-05
-6.49813077826564e-06
-9.78942795016526e-06
-1.77770278829447e-05
-5.88396015194611e-05
-5.84637675891588e-05
3.06052770152892e-05
3.42187221872908e-05
7.58144084264142e-05
6.47432364587418e-05
3.08626774831589e-05
0.000114406033915871
6.50678917149436e-05
6.85128274194293e-05
-4.51606085106215e-05
2.56409910549247e-05
3.20464952970543e-06
-2.7021013162372e-05
-2.42063376448059e-05
1.03357262147254e-05
-1.38297957156184e-05
-6.33891605344518e-05
2.94806778721144e-06
-3.07592159134371e-05
-8.19865412436007e-05
-1.66670191403103e-05
-2.92678966371587e-05
7.55339105911696e-05
8.25888637001883e-05
8.87030382812746e-05
0.000166622254491301
0.000183012413476727
0.000176640573698329
0.000224889235680188
0.000120984203783447
0.000149321897315556
0.000141243354867999
0.000119154915638132
7.12450295227328e-05
6.14475825096608e-05
3.97064609429601e-05
4.71822309804808e-05
-1.02269139027819e-06
7.03245113130614e-05
1.2531669901093e-05
-4.70668488041294e-05
-7.89158347894033e-05
-6.63710759951501e-06
-3.65774181633486e-05
-7.03322438122021e-06
-1.81176707847996e-05
-2.19712759642119e-05
3.47710408814522e-05
-3.43325025538004e-05
5.96605886126891e-05
5.33657602690395e-05
8.12727543352118e-05
7.49775987104389e-05
6.33632396537812e-05
2.14951472503181e-05
5.55582561069327e-05
2.53701442260776e-05
5.8197725906192e-05
4.96075549358455e-05
-2.32116888036023e-05
-1.89353687559346e-05
3.34081338673677e-06
-5.48818619324631e-05
-3.33465828436905e-05
5.46338893923326e-06
-8.3715198817713e-06
9.62433734087104e-05
3.8405671435057e-05
3.30552990915383e-05
0.000107568526225631
0.000130897056358577
0.000155248687262453
0.000146123006043576
0.00021244341136406
0.000131632113178857
0.00016314325633701
9.33832532060356e-05
6.49059753978475e-05
2.44158087861893e-05
3.78829382227447e-05
-4.33818897248226e-05
-6.51567391334393e-05
-9.89601868315471e-05
-3.42752898510012e-05
-0.000102176044848203
-3.61641563923249e-05
-6.84265327503213e-05
-2.99187319318336e-05
7.82032776163129e-06
-0.000107100806353075
-6.06807598338824e-05
-4.29390198607276e-05
-5.16673261380472e-05
-1.03765867216489e-06
1.99421071158469e-05
2.16979206776375e-05
1.87084458473716e-05
4.94253228712749e-05
5.56034506847975e-05
0.000124385541055951
6.76333910467825e-05
5.49239463252755e-05
4.07862083038016e-05
2.0861938827479e-05
-3.12784344320308e-05
4.31687118393241e-05
4.03350065646254e-05
5.30734751988478e-05
0.000108246689447605
9.56845803590662e-05
0.000136512286868713
0.000105529779770706
0.000134678773594057
0.000158172725288528
0.000157959433167079
0.000123077485952493
9.98544192768218e-05
6.01583886980544e-05
1.80948482858163e-05
-4.59558443276507e-05
-6.25148014170033e-05
-3.861059555696e-05
-0.000114243198611957
-9.1838321349429e-05
-0.000148457579429326
-9.05763282887517e-05
-6.13367304055939e-05
2.77558414229715e-06
7.66822706853509e-06
4.84448923558432e-05
9.85427760402348e-05
6.21996543933263e-05
7.73640083853839e-05
7.85117525055602e-05
0.000131311943327383
8.55014847226547e-05
0.000130258926783967
0.00012371835125831
0.000137095524378581
4.4307886515257e-05
0.000122817345185852
9.74013024450228e-05
0.000113953428308742
9.87025796988478e-05
-2.45554008814068e-05
7.38114381558837e-06
-1.03727328232804e-05
-4.24503796424116e-05
-4.23086618482261e-05
-4.63792941216524e-05
-2.65418652179541e-05
4.05222253773981e-06
1.39121181918686e-05
2.03041782879803e-05
4.08392814527139e-05
1.95194427443974e-05
5.51886925948696e-05
5.8158954791064e-05
5.46368422673424e-05
8.20872975273844e-05
4.44785508771874e-05
6.44896980379938e-05
7.40718025041718e-05
9.59119968509145e-05
8.63358655954528e-06
6.01200419999838e-05
2.71902534958097e-05
6.48149539253726e-05
3.36242006959404e-05
4.13948549355487e-06
2.03819690172813e-05
1.62019593007266e-05
3.19832953736872e-05
-2.76900105949695e-06
2.98691779846167e-06
3.63660465449314e-05
2.52400652855802e-05
3.67255542555796e-05
2.16389996490532e-05
4.73527243346028e-05
2.62489768834157e-05
3.07757544538549e-05
-2.32133067445715e-05
1.51521319759089e-05
-2.38181882509246e-05
2.75668484010988e-05
6.31083477464415e-05
2.99001254107812e-05
8.79959371576501e-05
7.77547396062517e-05
3.72453502179518e-05
8.58849248939948e-05
8.30659803939955e-05
0.000115361945848148
4.11533936398026e-05
-2.39999495190939e-05
3.22871974947752e-05
-5.87688699452351e-06
3.09503232846005e-06
-1.7288781288325e-05
4.55879058126673e-05
1.48013145871265e-05
5.06437976887076e-05
-4.91205892757968e-06
3.14398609844605e-05
-8.75019643977124e-06
2.25457766355138e-08
3.61028106370492e-05
9.24953840410507e-06
-6.48302364922064e-05
-5.47462649109471e-05
2.74038759708654e-05
1.7622975068244e-06
2.16343643342117e-05
1.99569280465683e-05
1.96563463896245e-05
5.34701521098545e-05
-7.46321035250159e-06
7.88572005875686e-05
0.000101689804263504
0.000119649007197042
8.32805571679167e-05
0.000101656349003899
6.79407279275243e-05
0.000135385466364708
9.65079148793301e-05
3.71850475579103e-05
2.64088826182405e-05
2.6787182868092e-05
5.26374475786061e-05
6.81654546857369e-05
-3.75751717927269e-06
1.81665668779397e-05
2.66447458441225e-05
4.0743804439818e-05
4.97797949499141e-05
5.13744572049794e-05
6.35637755033092e-05
7.59748535778062e-05
2.43166573777061e-05
-1.50734686937067e-05
-1.84510261282708e-05
-1.20361814003659e-05
-2.67009383603603e-05
2.42803833306897e-05
2.6962785373367e-05
2.32952300298715e-05
1.10605557876821e-05
-9.71109591444891e-06
8.35865888359114e-06
4.49421129012631e-05
6.66520300850084e-05
8.52173541004006e-05
0.00010794429407472
8.52851732755429e-05
8.12193110689661e-05
5.39770069125215e-05
2.77134706047353e-05
4.08391432404738e-06
4.81431547570345e-05
1.26899935086523e-05
3.79971126824702e-05
-1.43169143376031e-05
6.14425636805164e-05
2.19477348795485e-05
5.65934930315129e-05
2.50503747031457e-05
7.42015357085383e-05
7.17508261190786e-05
6.33673229778125e-05
0.000100380286957379
0.000114825506439559
5.79107126447996e-05
9.08076629977764e-06
0.000129169833820937
-2.94937142523908e-06
6.84183460956059e-05
3.63215902589569e-05
8.3670638411383e-05
3.63040798556058e-05
3.87092984860333e-06
1.1941166888977e-05
-3.20676185673924e-05
5.72156856805998e-06
-7.54470901058896e-05
-7.5476520786525e-06
1.58573458139585e-05
-6.97876497031339e-05
7.60946143131387e-06
-2.70610532105346e-05
2.85890099439109e-05
-8.21936788779944e-06
-3.60843207114419e-05
3.0913339578768e-05
6.67845910322994e-05
1.60870921143341e-05
3.77495064528199e-05
5.75984846030676e-05
6.84431653145904e-05
5.07921034954521e-05
4.14285951265095e-05
8.19608416066078e-05
5.41784724147147e-05
8.17194481390038e-05
9.9989204343524e-05
5.07758322154359e-05
6.32077535407307e-05
3.98745699470487e-05
5.00239879989735e-05
1.45134526950018e-05
5.06672433182232e-05
2.39004193475169e-06
-7.65687588441598e-06
6.67570201511336e-05
9.40125369749775e-06
8.03921377716673e-05
9.26439137683828e-05
0.000100447618459064
0.00011096221488665
0.000117089648329176
0.000109103530451132
4.18350917404669e-05
6.29007155370412e-05
4.53834760145635e-05
4.60683646590347e-05
2.34402115153478e-05
-2.25908195078587e-06
-8.85729432158489e-05
-3.31386024412782e-06
-2.94474455007013e-06
-7.06746822974785e-05
-4.20011390365829e-05
-3.89625186836288e-05
-1.43225735011655e-05
-2.26198977112777e-05
-6.55277665375528e-07
4.59047539380212e-05
-2.62526327225909e-06
4.91234292821872e-05
9.42007463476176e-05
9.59980714364778e-05
6.97189695962817e-05
7.10005018460892e-05
6.33828866972386e-05
5.08611605345933e-05
1.43186329585436e-05
2.46190701429056e-05
4.89813699002763e-05
1.45751436512245e-05
0.000145891160148842
7.86197143532797e-05
6.65836290930319e-05
0.000149598684415737
0.000142908206675588
6.66013279919653e-05
1.51631593842906e-05
3.5266883093143e-05
3.63157516585849e-05
-5.95021181150337e-05
-1.81706833850625e-05
1.77094941015837e-06
-1.24347621820938e-05
-7.99531442629813e-05
5.22752745051078e-06
1.50952510578322e-05
-1.99769464941792e-05
2.44031743920293e-05
4.66705292207116e-05
8.02829091892773e-05
6.40498907058246e-05
-2.63119169923547e-05
-7.58211695434024e-06
-3.17733578274935e-05
1.32108214217582e-05
5.32563298704428e-06
-3.91613288102841e-06
2.61422469717604e-05
-7.34749887204921e-05
-9.25156462264926e-06
0.000102942188507045
2.45382878654759e-05
5.84463189661565e-05
3.54184541533556e-05
0.000110179186435342
9.5171674364671e-05
6.79901312136713e-05
6.3819155470203e-05
6.2082236702359e-05
3.26325839120634e-05
-6.59380664947828e-06
-5.44236315992251e-05
8.35630994324266e-06
-3.26454164871881e-05
-4.82156618455238e-05
-1.59726766564692e-05
-5.42953747877668e-06
-1.31370117685451e-05
5.9065016713384e-05
-1.29908711733177e-05
1.80138560072435e-05
0.000118435668313963
5.77570176343968e-05
8.80615199904661e-05
7.0749002317796e-05
1.91329704737394e-05
8.38219002563326e-05
-6.16061375969978e-06
4.27414965697897e-05
2.8295079279917e-05
-2.25887122625378e-05
5.6013399345959e-05
4.79006482441926e-05
1.8135804927185e-05
4.46044215291501e-06
5.94008171267755e-05
4.44461274154488e-05
4.5301881153838e-05
0.000101086483347706
0.000131928922259048
7.39069221050846e-05
8.29119240809816e-05
5.05849955387769e-05
0.000106338864445647
1.23367209312147e-05
2.05245508204013e-05
-7.65368239160768e-06
3.60252877190376e-05
-1.57945979769586e-05
2.19941113881553e-08
-8.88538626145184e-06
-4.48984736388619e-05
5.03495373919547e-05
2.81438762730054e-06
-7.15447836371572e-07
-6.71498862357224e-06
2.65705511033614e-05
3.91579537479747e-05
6.95997040209363e-05
2.64488064703837e-05
5.00227613985988e-05
3.84241681540148e-05
-2.28558269618387e-05
3.209535110487e-05
1.59379988541416e-05
2.5514779891489e-05
-1.22580847507667e-05
3.64520279425066e-05
1.8713119819598e-05
-1.5283541557977e-05
4.75169495938383e-05
2.60936050766063e-05
1.51148311005532e-05
5.73253082644129e-05
-4.78791889360811e-06
1.24287096419422e-05
5.9463764949382e-05
-6.96197290560894e-06
9.01954761777281e-05
-7.60755873402896e-06
0.000114113011159378
3.49906593495771e-05
0.000110460583168926
0.000114193323345202
1.08789274209904e-05
4.26026781724076e-05
0.000122556595702943
0.000117758023605635
6.53872255548208e-05
3.61857592834641e-05
2.95992251161422e-05
4.47616589937782e-05
3.70303117579921e-05
1.99887748098423e-05
3.89873944584242e-05
-2.92372704259521e-05
-1.73961642543643e-06
1.52356861230009e-05
-3.44783344148193e-06
6.09884085159813e-05
5.40376957419794e-05
0.00012708054040729
4.93849382550813e-05
0.000100929069243726
3.22031195811377e-05
1.05986495449223e-05
-2.13742908223095e-05
1.87829168637071e-05
2.96145738355816e-06
-7.56391433804739e-06
-1.99651456172269e-06
-3.57566277489498e-05
-2.18349290079628e-05
1.69726562933433e-05
5.66369223568312e-05
3.21198848289066e-05
3.1276764140507e-05
3.31596873079765e-05
6.09791493323775e-05
8.70337744554659e-05
2.11552499430511e-05
4.10650521551152e-05
3.05749952005013e-05
8.06581389613857e-05
2.14723528975558e-05
8.25340735794181e-05
6.93153874437364e-05
7.79429389249104e-05
-1.79620999779679e-06
-1.89538053626375e-05
6.38552281176465e-05
0.000107364229427633
9.58468455506976e-05
6.21829145623313e-05
8.30888448768108e-05
4.81347602052938e-05
-2.27400956558502e-05
-6.53267036231954e-06
-2.39864802551324e-05
-7.16962817046954e-05
4.39040594478514e-05
-1.10422402075973e-05
-1.89941611721289e-05
-2.6246705668342e-05
6.626888158991e-05
6.04901891335902e-05
2.73082515618592e-05
5.84856642937546e-05
0.000101694314499866
6.15572006978794e-05
3.18490332172246e-05
2.16537374049637e-05
-1.64668830190956e-05
-2.11188976680262e-05
-4.51834640204892e-05
-5.42312960680595e-05
2.77836549954148e-05
-4.19294610902078e-06
-4.14359982063771e-05
3.23022558235706e-05
5.08465435483201e-05
5.74431975501085e-05
5.77759431189581e-05
5.94435722404564e-05
4.91752776145038e-05
2.5029646757545e-05
3.10991737226132e-05
6.61551622986073e-05
4.74602189284982e-05
8.69055424154679e-05
3.55311012604844e-05
1.4813503688664e-05
4.79401132358763e-05
-4.64362942610801e-05
-2.20032906568562e-05
-8.86063111543476e-07
1.84489512622717e-05
3.73250073147459e-05
3.62234942538626e-05
-5.70369488694003e-06
6.93798104050035e-05
4.55709387299971e-05
3.77905067823562e-05
6.64277404945937e-05
-2.40570186250476e-05
5.59120670984521e-06
-4.39994080693547e-05
4.90423120995918e-05
-3.20181786599469e-05
2.57311590709434e-05
8.36601179183549e-05
7.05975001581054e-05
5.90185362615043e-05
7.83874559984717e-05
5.05502954233735e-05
9.0447865785406e-05
6.13991786890553e-05
4.50092961294543e-05
6.99229705465846e-05
5.52142114399541e-05
2.54848309604243e-05
8.75716129192805e-05
2.53643071662177e-05
7.86999608071038e-05
8.29018764609524e-05
5.14880388864891e-05
2.44342908475076e-05
5.16800458981907e-06
-3.14056004128954e-05
-3.4097685714442e-05
-4.57296393357038e-06
5.5428318781622e-05
8.19060911815873e-06
-4.52609809804155e-06
2.95677267342123e-05
2.67925816210857e-05
1.88134900795245e-06
-4.62991753336332e-05
-8.95546616348564e-06
-7.39101249017444e-05
-4.56197513729483e-05
1.05130955823598e-05
8.77088083224253e-05
3.30085784447653e-05
6.12705156994145e-05
0.000165289372234205
0.000168241591764998
0.00018634645303207
0.000132081052069204
0.000112326539620516
0.00010797571713483
7.92382547347708e-05
0.000107768910588511
6.86948375783383e-05
9.3358033183691e-05
4.91475501793629e-05
2.93331650790614e-05
5.21679753115132e-05
3.28413813590316e-05
3.82071129889745e-05
3.93684087065883e-06
-4.40409664055534e-05
-1.89244970897573e-05
-6.92508535726493e-05
-1.37372946396014e-05
3.65694299733476e-05
-0.000116676400702756
-6.12895557491325e-05
6.02619066973447e-06
4.85979851210268e-05
3.13560004063864e-05
-8.2545564139007e-06
1.63695696297285e-05
0.000102201519518733
9.73323262549476e-05
2.46121446688024e-05
4.45287978818213e-05
5.74621219164347e-05
0.000123738046106723
1.7463109221457e-05
9.47149691902666e-05
1.72509529487689e-05
0.000104636041695636
9.50384804885029e-05
9.76967463809384e-05
9.27097888707984e-05
6.25574131780481e-05
8.17720985802373e-05
9.98573283195671e-05
-3.00482243982836e-05
1.15821262872266e-05
1.85921486247962e-05
-2.09113005038775e-05
1.66463771155896e-06
8.35952096205029e-06
-3.10774213444496e-05
2.23127181367209e-05
1.81478684497099e-05
5.03664257023449e-05
8.71184795976559e-05
5.73317173098838e-05
0.000102305071517527
3.41649259127801e-05
8.25971364272925e-05
3.94655313828986e-05
3.0907241403532e-05
1.40789815148403e-05
5.59031906010339e-05
4.56270662305746e-05
9.12563312925311e-05
7.28227127412863e-05
8.11595363631121e-05
7.3124916140244e-05
4.41207138440852e-05
5.42865466798948e-05
3.25092280686055e-05
-1.17044533787796e-05
-5.62412413283609e-05
3.24903535284953e-05
1.37020600702406e-05
-9.76666938598682e-06
-8.51924783492812e-06
7.10391572877259e-05
-4.73696574202984e-05
-7.91499868548907e-06
9.94295259053703e-06
9.19714019109799e-05
6.1032030499008e-05
5.70456795261639e-05
7.80995944699008e-05
0.000120041961139189
0.000135622308463876
0.000131836561879128
8.71134661375514e-05
9.37428066175502e-05
7.41257048786994e-05
4.64556641344903e-05
-2.93976044443228e-05
-1.11399361008926e-05
1.01156832384077e-05
-7.28518299545211e-05
-3.15601804126281e-06
-3.77387558973682e-05
-5.53563128755201e-05
4.16964583977457e-05
5.01877236449494e-06
-4.61704604790152e-06
2.63874378962239e-05
-2.88678611507427e-05
-9.87634149335098e-06
3.27511090282812e-05
1.38934130707935e-07
1.4611446725678e-05
8.52734454311695e-05
5.28837103299117e-05
8.14563387146461e-05
0.000107905132179486
5.10832868627288e-05
8.00780181078086e-05
0.000140563057649792
3.54697483323968e-05
7.30641270935657e-05
0.000100093783420347
8.59549495872681e-05
4.29717523409324e-05
-1.72801097604829e-05
2.11614755349824e-05
3.74165604523738e-05
7.61136937688878e-05
0.000126281481747855
1.59209974156542e-05
1.59307211616127e-05
-1.67723166808005e-05
1.93240661260248e-05
-3.39684376654678e-06
-1.86362588410227e-06
1.04704985207158e-05
1.24055520232354e-05
-2.0207748633926e-05
-1.58787388945924e-06
2.42888192263761e-05
-3.08301098342737e-05
5.84514369038737e-05
6.0346068125295e-05
4.28667363894358e-05
1.91556107070561e-06
-1.20806106337287e-05
4.38683042604628e-05
1.28822850651769e-06
8.55095006303908e-05
1.70928732941992e-05
5.08932086252268e-05
-2.69186385466384e-05
-2.56226008137141e-05
1.25322360290505e-05
7.5530674176847e-05
-1.57487618238396e-05
4.63203226386736e-05
3.33156988085055e-05
-3.45016074186133e-06
4.02724732154739e-05
-1.37321353681963e-05
6.67870549456135e-05
3.79614692744407e-05
0.000112876456496957
7.67851037642516e-05
0.000149404416618565
9.07437848121563e-05
8.3801492153023e-05
9.79535473443064e-05
6.36748048094011e-05
0.000114291523932115
4.91097194105225e-05
4.23443962067848e-05
-1.60056529014182e-05
-7.95686040912936e-05
-3.67584569237096e-05
-3.26541618495666e-05
-9.89782122609355e-05
-7.6473157748422e-05
-9.06009316950918e-05
-4.81817430684659e-05
-0.000120032507458579
-4.7955692410766e-05
-4.22916643288601e-05
1.68757025107056e-05
2.0914294220186e-06
6.17751360328117e-05
5.07335262805879e-05
2.5023456127715e-05
-1.89974390771003e-06
6.80239144598711e-05
5.01764216037097e-05
5.02743389263665e-05
5.83272625088858e-05
4.22094149719285e-06
1.07997212246891e-05
5.28674595153701e-05
9.71315425773232e-05
4.67145741096798e-05
7.54745794785222e-05
6.13211905858575e-05
2.50791765435087e-05
0.000154868667343006
0.000112039780665196
0.00015866230181482
0.000157433177236284
6.92655042289632e-05
9.4525008979295e-05
-3.03067384399682e-05
2.34339452568461e-05
-4.43646073650346e-05
-4.65793171879643e-06
-1.32448648500767e-05
-2.0684090749336e-05
2.70417288892681e-05
-8.35378604263943e-06
1.37055221195175e-05
-6.12056681017098e-05
1.72657162441186e-05
2.25612632991235e-05
-7.14914446729871e-05
6.32629373853774e-05
-3.78954952148182e-05
5.72131928843223e-05
-5.04460382066968e-05
-3.40585386180718e-05
-2.40673135782492e-05
8.5184875285246e-06
-7.79813029806621e-05
-1.32359923801607e-05
6.23163788582194e-06
2.8313690937722e-05
5.851650237893e-05
4.92181375165204e-05
0.000109944446356239
9.57916447941596e-05
6.33397287273814e-05
8.57653510995489e-05
9.19759048894577e-05
6.62131434057344e-05
7.98212767109337e-05
2.00842183304982e-05
1.20082560740933e-05
9.69240441076139e-05
5.0730917873217e-05
3.77516197443857e-05
7.29042927521686e-05
0.000120692788687031
0.000118555022314206
0.000108095487433602
0.000108624542444673
0.000134295620104704
9.54527761693877e-05
8.43028562245169e-05
6.68201215865907e-05
-1.36555752668722e-05
-1.90206748128306e-05
-1.92788850271696e-05
-0.000104010427109211
-8.72529571402831e-05
-1.64662635375255e-05
-7.25301561900647e-05
-6.68475525808661e-05
-6.19189054395272e-05
4.25583708372013e-05
-9.01000345091091e-06
1.80623936542008e-05
-4.32721485530418e-05
2.29963803932353e-05
1.25416422056258e-07
5.90585546354415e-05
1.4822360989663e-06
-1.68887546329951e-05
4.77772693647303e-05
5.99197412789173e-05
1.46040625494178e-05
8.84610548915354e-06
1.5257372327097e-05
1.89648783233337e-05
6.22476667360998e-05
8.16592500641499e-05
6.26858936857345e-05
0.000134491241259907
0.000158661441225189
0.000146078755150157
6.79464199922474e-05
0.00012821766174147
6.29882222885941e-05
8.19344924069435e-05
7.62280066993929e-05
4.35095358499709e-05
2.17873762743002e-05
-2.60351615441072e-05
4.20825886740001e-05
1.95572499582904e-05
8.10424411957133e-05
1.00976382912671e-05
2.56485504453916e-05
-4.57565283320157e-05
3.78968587875197e-05
1.34985138869196e-05
4.28562105204604e-05
1.86839528531451e-05
-8.01183246698264e-05
-4.14382991029212e-06
-4.35133613348162e-05
-4.81210583717008e-05
-1.63505023075977e-05
-5.75634114231088e-05
-6.60000884848686e-06
-3.72342654818842e-05
2.69290663831929e-05
4.46064286833285e-05
-1.7428068815607e-05
0.000162156329053599
0.000118306526936082
7.41749066242459e-05
0.000137746485076412
7.33318027494483e-05
0.000114997753089779
7.51318794970608e-05
0.000140664166317016
9.0374748587187e-05
0.000159790497622281
0.000105997240577441
0.000107012539792066
0.000114778765093938
4.06925895845676e-05
1.94961156159366e-05
1.31196303292163e-05
3.89403931541255e-05
7.84906392921706e-05
-1.0093199985557e-05
-8.46785405857573e-06
-5.66128138501531e-05
-2.50049876455753e-05
2.49873159615999e-05
-6.43402021892178e-06
3.52242508751326e-05
-1.14249386937471e-05
4.01742100441733e-05
-7.13829180600357e-05
9.46501776211608e-06
-3.82958120690611e-06
1.34235383409112e-05
9.38271521717159e-05
1.75610290104301e-06
4.90308273974601e-05
3.91671384646871e-05
8.13246272496461e-05
0.000122820903834001
1.09461772342326e-05
1.52201307247126e-05
4.28790542156208e-05
7.4613816555127e-06
-2.53736347351037e-05
-5.24340135149205e-06
1.13645626524401e-05
-1.36543174244823e-05
5.75209136920276e-05
2.90295652288038e-05
6.48253408505377e-05
0.000111613033045851
6.70522298699852e-05
9.41272349723406e-05
8.85736947200957e-05
6.90334525097269e-05
0.000117546365906853
7.40739278656301e-05
7.43447481221293e-05
8.98249450823097e-05
6.06002169487895e-05
3.42522318584909e-05
3.59973155132981e-06
2.93326304935832e-05
7.59744017688792e-06
2.20561750479404e-06
-4.62128932060429e-06
-3.91239439737586e-05
-9.84477124710127e-05
-6.93393081320951e-05
-7.63110993857471e-05
-6.07294804197161e-05
4.64292887279936e-05
-1.91125058064064e-05
-7.36182459474394e-05
-2.26502682825985e-05
-3.23885749448587e-05
2.01744139214937e-05
-9.50407230016773e-06
-9.37227160282776e-07
-6.92264091367261e-06
4.89088209351701e-05
-1.74732750108946e-05
1.32835085725921e-05
3.94131493098232e-05
0.000136607060434241
0.000134365217736978
9.47790190115944e-05
0.000166901414117871
0.000159525546340995
7.80098761338296e-05
0.000104345378181605
5.79978519358251e-05
4.71132524734247e-05
6.38317120410093e-05
0.000147477061065018
4.73967387082287e-05
0.000104730411026721
4.12878988603295e-05
3.41255843283046e-06
1.89669040006508e-05
-6.64634915193833e-05
1.67236156972745e-06
4.12211074573982e-05
1.26933936450434e-05
-2.79220394276363e-05
-1.75111727834014e-05
-5.50058549178576e-05
-7.16243911638755e-05
-2.44595641905461e-05
-8.50416701504686e-06
-3.77271147657873e-05
-7.67493417970337e-06
5.93722411739507e-05
-3.77945453487548e-06
-6.52692136993227e-07
5.69108885633284e-05
-2.69987362650516e-05
1.25384975589407e-05
1.48615790251005e-05
3.47266439694243e-05
-9.33454716211931e-06
3.58806544157283e-05
7.12446654457198e-05
2.78201431281619e-05
4.188651888119e-05
9.00519081416301e-05
6.33230490724687e-05
5.91551471890373e-05
0.000119962784503511
0.000103425141531942
4.51694044495365e-05
4.99091960498999e-05
-1.80447619469513e-05
8.07667352068823e-05
4.26423949099713e-05
-4.66517786608836e-05
-3.25275178461915e-05
1.37850371761325e-05
3.10701585175934e-05
3.76946852433272e-06
5.29174008160479e-05
-2.49863162554082e-05
4.24095667996762e-06
3.81096997873484e-05
1.99252134343728e-05
4.8471786672665e-05
-4.04974913812901e-05
-1.25713508377965e-05
1.38236719991187e-06
3.72653549027477e-05
-3.32922590666976e-05
-5.65054994487729e-05
-5.8994504393206e-05
-5.23620327903143e-05
-5.39149172560936e-05
-3.54864610393345e-05
-6.96708172158652e-05
-5.76660006233006e-05
-8.63829432708199e-06
-7.70462500979426e-06
1.55236401739808e-05
5.2443678294547e-05
6.35280433999918e-05
4.97050411209985e-05
7.21029176714357e-05
7.54280388839012e-05
0.000124060169026819
5.87669617717939e-05
6.66388639585656e-05
5.35381378876133e-05
8.16345942129166e-05
5.94942921888657e-05
0.000114675721871435
0.000133717992462405
0.000153744022479291
0.000131207851945877
0.000125281119040553
0.000111659550254136
5.44318887982267e-05
7.7090534774519e-05
8.50090539849831e-05
-6.56788118121787e-05
-1.51403643727064e-05
-2.13777984703996e-05
-4.4288997318098e-05
-3.82211495009347e-05
1.40069948278121e-06
-9.42783999193271e-05
-3.52761546136783e-05
-5.6532238578797e-05
-6.80338935702583e-05
-4.97718886286303e-05
-2.05014184600656e-05
-4.71771037450065e-05
3.45438822852601e-05
4.39845886216341e-05
3.68800253342886e-05
0.000101717555829875
0.000106197656075857
6.28751528807548e-05
7.51191311209438e-05
5.52576731700631e-05
1.71363829382871e-05
-6.50891098202522e-06
-1.44404259577583e-05
2.9448770317726e-05
3.17327795723155e-05
3.93194379487282e-05
5.10371381440941e-05
0.000119945546526575
6.77192576919063e-05
6.38648723327697e-05
6.25346784526698e-05
7.93611533648485e-05
8.32315275411594e-05
8.73049390429315e-05
7.54243389299176e-05
-4.07030981750996e-05
3.67525545208254e-05
9.71356111569986e-05
7.86072599759299e-05
0.000106768209536213
4.78819713113701e-05
6.21917296463766e-05
1.74376086951963e-05
4.728752371122e-05
3.39962941891377e-05
5.81547268151916e-05
-1.53647709236702e-06
3.70468703395716e-05
3.55211155390509e-05
4.32054278478348e-05
5.00871334939103e-06
2.23865777408038e-05
-6.27293429194999e-06
7.72593144215936e-06
-4.76386420206304e-05
-8.62350398118517e-05
5.09546489435753e-05
4.44136156682685e-05
5.50282156692813e-06
-3.06998223939917e-05
2.91675845448835e-05
-1.36344782185691e-05
2.33695718451931e-05
1.2141138477806e-05
5.82406731427408e-05
1.42267723451751e-05
4.15686576442089e-06
4.77142736257352e-05
-1.56338960222511e-05
5.69092892863778e-05
6.85604374893039e-05
7.11166020572906e-05
0.000143519858534471
0.000107703453944383
0.000121990897596589
8.6845469968181e-05
0.000103926517507479
4.29551186918318e-05
2.08296520489064e-05
9.38129579420761e-05
-1.19979600044972e-07
-1.50478582995876e-05
-8.4156587530345e-05
4.29353615264583e-05
-6.59578063444224e-05
4.53360490074527e-05
1.65953570011274e-08
-7.53918709163746e-06
-1.26014928677491e-05
2.62141951982094e-05
3.93094325257597e-05
5.4585619146532e-05
5.99326143383902e-05
8.94715204260475e-05
-1.47763622856192e-05
4.6079687363198e-05
8.48311907025222e-05
5.70087694912195e-05
9.08506771594528e-05
8.02850852953784e-05
7.60651525031879e-05
6.43085583202724e-05
6.94163938106668e-05
4.64085157548805e-05
-4.36149985112687e-06
3.56488239093478e-06
4.48004788391534e-05
3.32919217532467e-05
5.20650791316763e-05
4.03226694873342e-05
2.4949274048663e-05
-3.57643611798583e-05
1.05129609843488e-05
3.61578418101308e-05
1.44024626663889e-05
1.09132341132139e-05
1.83584852292659e-05
5.01879352856695e-05
5.27193059740394e-05
4.28787608019009e-05
6.81860542171868e-05
4.76246807957027e-05
9.42370669426567e-05
7.11600689256983e-05
7.3121100291166e-05
0.000109465922857805
5.29930724446223e-05
0.000112340011300904
4.71266416970199e-05
-5.44228082360568e-07
2.72121005617126e-05
-3.67101355613122e-06
-6.97026524719947e-06
-2.01806225504376e-05
5.5176869518745e-06
1.84107353860512e-05
5.22156524314583e-05
6.40205703361306e-06
-4.45162125697043e-06
-9.94775129802123e-07
4.43255601562314e-05
4.12665832003059e-05
7.14136715062084e-07
3.22985441334249e-05
-5.01539628281225e-05
2.9106420324503e-05
4.42349543848112e-05
4.03300314412119e-05
0.000104659008372199
9.12665918060611e-05
8.01623406170445e-05
9.28487489316288e-05
0.000131460736686163
5.54705189971406e-05
2.12069526235509e-05
8.45694742058591e-05
5.64608280327486e-05
5.29732482914433e-05
6.84800825558544e-05
5.18435613804391e-06
7.7795125192273e-05
1.05409433778586e-05
3.9442876860637e-06
3.0822988510458e-05
2.93945600817656e-05
-7.7820389152276e-06
-5.64900147495319e-05
-5.45478603405031e-05
-3.99421612086324e-05
-9.74582796808347e-05
4.95064991915443e-06
1.86763528570108e-05
2.64749481964107e-05
6.03139735627025e-06
4.84068851147999e-05
-2.00864541600387e-06
5.20546635505262e-06
2.23146316813762e-05
-2.45759942303164e-05
2.43999405348697e-05
-1.76830310511283e-05
6.25293759037323e-05
8.71643130765616e-05
3.13158634611031e-05
8.11638277444995e-05
7.90257715945311e-05
0.000166374607500505
9.91330909827809e-05
0.000116906135163003
0.000103887229891241
2.94008906686412e-05
-2.6417714626242e-05
-4.33142734969171e-05
4.67302001094429e-05
3.20488879741067e-05
-2.98403532092675e-05
2.39829943631889e-05
1.22241869751296e-05
-2.13884561366664e-05
2.16164631987951e-06
3.87910073709326e-05
1.2805487023958e-05
8.26495485183289e-05
5.45477630564662e-05
4.67058410064869e-05
-7.66057495960574e-07
-6.72342323197383e-06
-4.99389327853874e-06
-3.03429513520778e-05
-3.94192657946061e-05
-1.90055943938765e-05
-7.9763410066047e-05
-6.63362850480724e-05
-3.89897240655843e-05
-8.95360142835533e-05
-4.00689857945063e-05
-1.66867595239774e-05
-9.42396175012039e-06
7.78301858798701e-05
5.00188381089967e-05
1.12532457673038e-05
0.000163813702209819
0.000103613213851669
0.000143344853921831
0.000127799538371591
9.44451524060748e-05
0.000119258736026552
0.000122852484888632
6.06391629402079e-05
7.14360914830954e-05
6.83442161841107e-05
2.48573254777729e-05
3.85499350291218e-05
3.41784393441275e-05
0.000110568260440593
1.95477579252153e-05
3.95803226445069e-05
2.92599886898204e-05
9.0679998964827e-06
-2.54731069160377e-06
6.65170158720914e-06
-7.39156639581788e-05
5.09649398610994e-06
-4.75727037619114e-05
-5.02348971792503e-06
-6.09212028130711e-05
-7.61685867003008e-06
3.87939833674048e-05
-2.82767928592158e-05
4.16152288159908e-05
0.000122864501730987
7.27211227110843e-05
-7.26566013909839e-06
-2.45098769505255e-05
2.61767114824738e-05
-1.45586616960573e-05
1.86499321381568e-05
-7.74792401734547e-06
-1.23798817805515e-05
3.52378165892672e-05
-1.06782064992543e-05
2.85266216506752e-05
8.32452373628906e-05
0.00010006296770541
0.000126715433039546
0.000107350239097736
0.000135263001376464
4.63450689796308e-05
0.000135961968695951
0.000102117379227736
7.83179827919663e-05
3.26251600520497e-05
2.41627163521443e-05
-3.56459807488093e-05
1.27702917690702e-05
5.78234516853542e-05
-4.87302244547496e-05
2.4784273933218e-05
4.21783244167916e-05
8.19704072738096e-05
6.4851541423301e-05
3.56157394097051e-05
0.0001007895764587
9.61589283501575e-05
1.09726847035616e-05
6.76458079452253e-05
7.69708755743381e-05
5.28856692760365e-05
5.15463299718445e-05
6.4785817193978e-05
8.76266571900608e-05
2.11726493684567e-05
-8.30952414283892e-06
2.62195768511335e-05
4.39135574074653e-06
1.54204286571143e-05
-4.47544202886904e-05
-9.64849727261206e-06
-6.1998582199181e-05
-4.78512569672583e-06
-4.07829819584542e-05
-8.89203650099777e-05
-2.1738925442795e-05
-3.71508591455039e-05
-3.36673304897391e-05
5.78063320886757e-05
9.0944331228582e-06
-1.29731699712107e-05
3.69952643978235e-06
1.41776849705618e-05
2.05280478090733e-07
4.90901984533091e-05
7.17070306868348e-05
3.45529112801095e-05
4.43569501867629e-05
7.55463119747102e-05
0.000116772835657151
7.48669470755502e-05
7.50994066094567e-05
1.07803406421541e-05
2.44538028183256e-05
8.80859055548171e-05
3.19797185049411e-05
4.43401589753103e-05
5.34640267271004e-05
0.000147584481787675
4.13840845960354e-05
3.71494145848781e-05
4.594823589956e-05
0.000127422899073634
7.95239737748706e-05
0.000114753099753143
4.3814035364569e-05
3.03959227663222e-05
1.40313045959211e-05
-1.85495270998128e-05
-2.78386318674613e-05
-8.18088383978467e-05
-1.42237654999593e-05
-4.41640997978821e-05
-4.83210787638609e-05
-1.56339936885459e-05
6.65996055613517e-05
1.43421701585047e-05
3.67736463309925e-05
5.0500725771528e-05
1.66673236959996e-06
3.54084216819114e-05
5.05912415255615e-05
3.65741025174301e-05
-3.70050164932916e-05
-4.96757072207024e-05
-5.62451271473598e-05
-1.65526616972568e-05
-8.14645854985305e-05
-2.78331585794812e-05
4.92016074553448e-05
1.60804467310499e-05
9.88042965420228e-05
0.000111714696247262
8.14729373237181e-05
8.94200541479641e-05
0.000122580250197793
0.000141773093362311
0.000165955354311867
0.000124700440164045
0.000163398364437089
0.000214468097362917
7.37760385596203e-05
5.45610502924459e-05
0.000127179738733712
5.48911005011941e-05
5.77187848388784e-05
5.79698980143443e-05
4.5061152236504e-05
3.47539747661185e-06
-7.70016159291325e-06
-7.69949666450831e-07
1.28489314381547e-05
2.14720943068451e-05
-2.67120273134163e-05
-7.02445614620882e-05
5.17686463599507e-05
7.82374135531406e-06
-4.47472672342889e-05
-2.5259146279425e-05
-4.69759102415837e-05
-2.15422593293544e-05
1.34928359352613e-05
0.000100294711124847
6.96298328645375e-05
2.33698082036098e-05
6.25678426344764e-05
0.000123166577825224
0.000112420819821359
3.71702201411329e-05
0.000107986930957642
2.88457594324146e-05
7.64822191546495e-05
3.45478442723337e-05
6.64002361097499e-06
-7.79579797692257e-06
5.97238097587466e-05
-5.5192563963074e-06
-6.7128772346201e-06
4.32147613897231e-05
1.51448244036468e-06
1.19179140708138e-05
1.95310060034327e-06
0.000128226450361238
4.46212931068579e-05
9.42252973448578e-05
5.23823128346076e-05
2.97050576159196e-05
6.69883230553014e-05
3.30575890193791e-05
5.84105041225846e-05
-3.36671986097857e-05
-4.19029339010036e-05
4.06834631588593e-05
3.09072458901791e-06
-3.37177595059566e-05
9.32084311268585e-05
4.92885226986925e-05
5.44910430911978e-05
9.53232413518438e-05
4.7554347771524e-05
3.39497936129241e-05
9.94006999113668e-05
6.86267329108702e-05
8.32178355803847e-05
5.54573681595299e-05
6.8309413325022e-05
5.55837551947932e-05
2.16711229101635e-05
-7.71269122248545e-06
4.86183662600641e-05
-3.82833743623485e-06
-2.91218665684678e-05
2.56637062616346e-05
5.7128859423243e-05
4.33377200251454e-05
7.33541614137156e-05
2.12837400112103e-05
8.31010753476577e-05
7.62800427941589e-05
-1.36125675156062e-05
4.57374889631192e-05
1.03536140119104e-05
4.68630375520998e-05
-8.61385137123425e-06
-1.22012276945808e-05
7.09757376298935e-05
2.43351504329674e-06
2.50088916476148e-05
2.30260042666812e-05
-2.71368777475459e-05
4.69231568664263e-05
6.88559910792031e-06
3.6123424270519e-05
3.2999541515996e-05
4.92269916487716e-05
5.49696577826458e-05
7.76369741655269e-05
5.26840567012219e-05
-8.43235677830508e-06
4.05066588409529e-05
-1.62119385169401e-05
-2.60553840682036e-05
-1.01407014181811e-05
-2.30129573375842e-05
1.22822044504218e-06
2.59114327438986e-05
0.000111961618383771
7.62625892133202e-05
6.363175657671e-05
6.11755916271408e-05
8.91080948564924e-05
8.48187719953039e-05
5.5461182787755e-05
3.55254731278325e-05
4.94564730216267e-05
5.02307830068228e-05
7.53982887449264e-05
4.22570822153106e-05
8.27246113393217e-05
6.29842403040597e-05
-6.01756118084452e-06
2.43113057791884e-05
1.13337163944663e-05
-1.21092112691305e-05
2.36878525105069e-05
7.00042116803094e-06
7.47647198756224e-05
4.13906002726493e-05
1.94122338816966e-05
3.03525654547923e-05
1.47035538363217e-05
4.62471478752824e-05
-7.6075576084454e-06
2.28251987344871e-05
2.41784999892747e-05
-2.23710956663478e-05
-2.03409119156132e-06
-1.00641647190211e-05
-2.35897974440815e-06
-3.03748818561421e-05
-8.16468521872546e-07
3.176453474851e-05
-5.18373997280187e-05
2.14524714255057e-05
3.74177917347001e-05
0.000142402835430614
9.33606853102898e-05
0.000120396562016388
8.7157206074833e-05
0.000118758509092144
9.99161039455194e-05
0.000101131512201061
4.36872281217152e-05
7.602117626996e-05
6.68727114653338e-05
0.000100902897903407
8.63212815060789e-05
7.90173801138647e-05
5.25146477831648e-05
7.84572066502304e-05
7.45019844017436e-05
9.07977683098543e-05
1.30003189981325e-06
1.27048101095263e-05
5.92442176725328e-05
-8.38673939636372e-05
-8.30109939028124e-05
-1.25884422813488e-05
-5.21528619856326e-06
-5.57820645835018e-05
-2.04765746154268e-05
-8.71326646554252e-06
-2.90841374094672e-05
-3.22160930577506e-05
-2.84978998574498e-05
3.56725184287207e-05
8.32968582983956e-05
5.56873512084243e-05
0.000118666640683092
0.000109312117219844
5.85363530670229e-05
2.11890895919419e-05
3.99959541611841e-05
4.03539479171303e-05
5.93684915275354e-05
7.71087534307901e-05
0.000132829697629171
5.8781722478736e-05
1.90589309880776e-05
2.77755950383621e-05
0.000103747314050758
7.88338426398356e-05
7.88879016695865e-05
3.68787200379999e-05
6.89463470390991e-05
-3.34036020226942e-06
1.07863870166905e-05
7.27569874471323e-05
8.26344186233659e-05
9.16197474862818e-05
8.3717898923442e-05
8.65961470037979e-05
0.000119032641327591
0.000122458982734038
6.53201277657035e-05
6.81189478378203e-05
4.82148610172251e-05
5.14781473715537e-05
3.70297696089177e-05
7.40212317266128e-05
4.71129868178579e-05
1.32965277484361e-05
2.3562615241379e-05
-7.68380130821012e-06
6.48480183792508e-05
-6.42094795499718e-05
-5.38889171965066e-05
1.73632550093257e-05
2.44693762820284e-06
-4.27631971697273e-05
-1.38199407585963e-05
-1.99794306128127e-06
-2.43332537420904e-05
-5.05867307355289e-05
3.44634082312188e-07
6.22708863528289e-05
4.06676311204649e-05
-1.76782581087343e-05
7.71288307485059e-05
0.000123298046175998
0.000130674667551963
0.000134362137777541
0.000184634445549474
0.000143102472807316
0.000166902794992057
0.000187472594204201
0.000134944235800956
0.000124590674588798
9.15210240621332e-05
0.000122369685877495
9.40772773819765e-05
0.000104229775156939
8.3478451805781e-05
-6.23037066712319e-06
4.67640756420545e-05
6.70536675020892e-05
-2.64220783176231e-05
-6.49716173441487e-05
-3.8478498162269e-06
-1.62537293943647e-05
-4.71356187640806e-05
-5.51938705944327e-05
1.50108735429435e-05
-8.23689404138545e-05
-0.000108640664347623
-0.000117612177146133
-8.74861916687902e-05
-0.000115834613318097
-2.87811579491892e-05
-2.57099330375032e-05
4.18733694495967e-06
-2.70325901373546e-05
2.49688937638568e-05
6.50962803830997e-05
4.51549192236682e-05
4.00917786310641e-05
8.12524538464454e-05
0.000130305575369622
0.00012014328040681
0.000115777058387109
0.000121163540396124
0.000190125791661999
0.000135337089811257
9.23290117363969e-05
6.22807677551935e-05
7.91325121097418e-05
6.86540223833071e-05
0.0001287148812431
5.74286453702311e-05
4.26725496616758e-05
-1.94150495867239e-05
1.67507151875934e-05
5.24157648490517e-05
1.11737347520126e-06
0.000127298891034958
1.40295974729844e-05
6.61007069797928e-06
2.21829785401493e-05
-2.21098054616411e-05
-2.02969619314463e-05
-2.9440934710301e-05
-3.88420395842455e-05
-5.09312798711408e-05
4.50559822180495e-05
-2.58474423562193e-05
-2.83793171217891e-05
-5.19352512277073e-05
-1.00891617830283e-05
-5.040350585822e-06
-1.84457850243254e-05
2.0081389673485e-05
-4.82631525799892e-05
-1.10040644539022e-06
2.85076281220491e-05
9.3453682038839e-05
3.83901984284458e-05
0.000127588045993412
6.04293020468673e-05
9.68474286311231e-05
5.40907279163784e-05
4.90875673171319e-05
4.09527120924715e-05
0.000108392502719981
2.34629200244884e-05
8.87764117309099e-05
0.000137710447462869
0.000128416972443993
0.000144051093386317
0.000143326525768161
0.000116108180260952
7.48276866192583e-05
5.43049090559498e-05
0.000120793345413325
1.00791353857459e-05
-3.5882279548902e-05
3.29508347500319e-05
-2.07523563327065e-05
-7.4305250877694e-05
-2.24009037103877e-05
-9.88570895045866e-06
-4.06838281586188e-05
-1.00849330682996e-05
1.8434064522069e-05
3.65288318104373e-05
-2.0203182114672e-06
3.72446789663281e-05
1.63690682733263e-05
1.11156942995302e-06
1.86655568649366e-06
2.37820406571472e-05
-5.25001675788335e-05
1.38480823177031e-05
5.50296200316953e-06
0.000102845371741858
5.20260971934923e-05
1.83223862582247e-06
3.32874678851283e-05
7.88431907519036e-05
9.23936480946286e-06
2.00762425927969e-05
0.000105253049966831
7.89301228221235e-05
5.58412329004745e-06
8.8119807219955e-05
1.5260937764765e-05
4.83141218296872e-05
0.000116553786412232
3.63480839107723e-05
7.9169295225558e-05
2.20363140129763e-05
6.26238932468535e-06
8.20882634621946e-05
4.79037691037646e-05
6.61259070891579e-05
3.45796908765778e-05
5.36579447282537e-05
1.78946276632228e-05
2.20343632865124e-05
8.61258173207054e-05
4.79986271904012e-05
-6.42559823367788e-06
-3.77364015711164e-06
-2.98735963955508e-05
-6.4683059919978e-05
-3.97915149684796e-05
1.06916169181738e-05
-6.03103804369225e-06
1.22241400008125e-05
-1.95349714895575e-05
1.21418073786084e-06
-3.6829620621146e-05
6.90146176990561e-05
-1.44568206924172e-05
1.20240494393965e-05
8.48013099464866e-05
9.28655753155219e-05
7.00441160720776e-05
0.000101509374759068
5.10985054794256e-05
0.00014061293783711
5.35643690353079e-05
0.000119183421517076
8.30623843223501e-06
2.87002688063216e-05
5.83865477101787e-05
-2.57776032540892e-05
3.4951320469893e-05
1.85248124083e-05
6.98720448436795e-05
3.33054185656917e-05
4.61711288687899e-05
-9.0166101492593e-06
7.89651259249411e-05
1.48509761386043e-05
-2.28309951144155e-05
-2.10877686631467e-05
1.64560636698052e-05
6.04618023370627e-05
-1.27037076973048e-05
4.01321232041167e-05
-3.27185199764873e-05
3.17526428876917e-06
5.11785508769215e-05
2.60158770695736e-05
-5.18151142853348e-06
-5.10358214552983e-05
8.292355401807e-05
3.88023457173416e-05
-2.33537598141834e-05
-2.34447597706314e-05
3.09264534866265e-05
1.7746410234844e-05
5.84589586769999e-05
4.28187021252552e-05
6.47598705374816e-05
5.92962077358085e-05
4.20620109522388e-05
2.18005407889773e-05
2.74054945039493e-05
-6.10289943375355e-05
9.59058304870591e-06
3.68614090514906e-05
4.22937457695733e-05
3.22737119720017e-05
7.11045413475751e-05
4.30186838303998e-05
3.85557172421455e-05
1.42372291707692e-05
3.31727815754389e-05
5.04529289442345e-05
0.000125704309651857
0.00013526764210855
7.07176814728766e-05
8.10907879644482e-05
0.000115059538211936
4.87081364747191e-05
5.29418109540173e-05
2.47551042549914e-05
7.61148854569674e-05
-2.21702848326146e-05
5.82906699388226e-06
-5.20252047617364e-06
-1.03798568773917e-05
-5.09103741317372e-05
-3.85633396317859e-05
-4.99964180713728e-05
-4.29783303707791e-05
2.23038054167421e-05
3.84158976279323e-05
2.51335440448569e-06
4.26469497592499e-05
-4.86996826660831e-05
2.21874115340956e-05
4.71762407903909e-05
2.42094906265186e-05
6.55449334865737e-05
7.48737543496769e-05
4.27121325960699e-05
0.000115433778332711
0.000121622330411029
0.000158437684819299
0.000126073298931609
0.000122791537560767
0.000126065319064817
5.99022720141991e-05
7.37262222963552e-05
-7.80180206539932e-06
-2.44007028117263e-05
-1.65137457680072e-05
-1.28596867627375e-05
1.91844529382624e-05
-4.47044639645967e-05
6.62814208415515e-06
2.00193550672323e-05
1.76893222207344e-06
2.82262312173217e-05
1.72509625744941e-05
1.26737945545298e-05
3.94957775321412e-05
4.07369340182688e-05
2.53145505505669e-05
3.77446422737343e-05
-3.32854454914837e-05
8.03215019306641e-06
-8.9409693115791e-05
1.6420075540509e-05
-4.52936580951164e-05
4.65784083032821e-06
2.44402685538228e-05
6.85630786577632e-05
0.000132481885683876
4.86348820899942e-05
7.24282196580298e-05
9.90051083976665e-05
5.22196080720959e-05
1.57134758826832e-05
1.49794929742237e-05
2.11581076044737e-05
-1.06517878412375e-05
-2.25138833800628e-05
-2.40713027682579e-05
3.31477793874146e-05
4.18672489651307e-05
9.07709695776458e-05
9.43507891150767e-05
7.08029810342857e-05
3.56517738871797e-05
4.5190232092741e-05
5.18924732206299e-05
5.53429822723166e-05
-1.51665517645355e-05
7.85633070381696e-05
1.72851541269457e-05
-2.41850270226965e-05
-2.17336111802504e-05
-9.13012819306373e-06
-6.04029063606266e-05
-2.79979074955878e-05
1.12854200561727e-05
1.2084911644215e-06
4.11752278281018e-05
-3.30529536287121e-05
5.71767680754706e-05
-1.49426403805606e-05
-2.41962379284822e-05
-2.32628392723432e-05
-2.10436305750867e-05
7.09477794062516e-06
-1.59922114991172e-05
1.61604161281882e-05
6.93758555614998e-05
6.99068146672571e-05
-2.60579875467134e-05
7.0122978079977e-05
6.76810109354471e-05
0.000106747083340585
9.48711733083191e-05
0.000124665647784977
0.000113632036227675
6.01662158335047e-05
5.9545063192876e-05
8.43125005728836e-05
9.20674649702213e-05
1.44725260596296e-05
3.99111884045633e-05
0.000116658934934553
-9.09427949671434e-06
6.57020788975211e-05
2.38662780867498e-05
4.90243719208522e-05
7.25090261872114e-05
-3.67481700078634e-05
3.74862633669174e-05
3.22211661939032e-06
2.00161405607183e-05
4.38482302698514e-05
-7.07633905796164e-05
-6.19977265529513e-06
-1.72335859286651e-05
2.40036904539847e-05
2.14201189580366e-05
3.30724683266445e-05
8.29957132467051e-06
3.51823837023339e-05
3.75860256316521e-05
3.46040721785938e-05
6.02046479840931e-05
1.59642580133309e-05
-6.3717341434329e-05
2.00404586963504e-05
2.46153406092761e-05
5.13227630791649e-05
6.65013460884668e-05
3.25481637959867e-05
0.000114012806364961
2.33351949033799e-05
6.18317693389701e-05
5.8236102008776e-05
-2.70513388061154e-05
-7.25104451327716e-07
1.29394452884904e-05
-2.36461190721788e-05
2.78912512907733e-05
4.47610908683957e-05
8.52793374097947e-05
4.94420807076005e-05
4.7198551459557e-05
9.8261174127105e-05
9.86500415809428e-05
5.97955302998901e-05
9.20420275194439e-05
2.84856284734397e-05
-1.65447801990631e-05
2.79260752011644e-05
3.55527292629463e-05
-1.68178153461119e-06
5.3507072988042e-05
-1.70727191725948e-06
4.88541017045117e-05
-2.45323935753665e-05
1.76367344505398e-05
-1.04981514343086e-05
8.47577856567283e-06
-4.72203315583678e-05
1.2336246090801e-05
2.43628518541747e-05
-1.15958756387442e-06
3.00015381521625e-06
-1.99938077086846e-05
2.82071158826123e-05
5.77371149309422e-05
-3.41400405102855e-05
8.39947499116289e-06
3.18857529870256e-05
0.000154275982197906
0.000132569009469754
9.58278250982541e-05
0.000132887353468916
7.9538801603053e-05
0.000123432500751555
0.000105350559589937
1.64073778384918e-05
2.62791993984988e-05
-3.64713012539311e-05
-3.02327785305541e-06
4.21001295923638e-06
4.33551423055793e-06
2.3253316741557e-05
-5.64159665394979e-06
-4.71337844856747e-05
-6.15448570780167e-06
6.95328264032317e-05
3.13200136081766e-06
9.02673665929761e-05
6.72463882091799e-05
1.60355586179619e-05
6.24933208111958e-05
8.25812421725767e-05
0.000101700713551875
6.92231475114259e-05
9.39474252091101e-05
7.88293951212669e-05
4.35240435334356e-05
2.91708166243686e-06
1.35615364465405e-05
1.06411943506706e-05
-2.55452382880299e-05
-5.73190604437632e-05
-5.20955147315284e-05
-2.02002052223578e-05
-4.61451929115897e-05
-2.19659321885357e-05
7.20783736415088e-08
3.80994144701323e-05
-1.52767004861444e-05
-4.28300875612811e-05
6.74602380986061e-05
3.34154265948276e-06
7.80312526823413e-05
0.000109216924693728
7.1404266433833e-05
0.00010199926727778
1.83144284297068e-05
0.000132762830839424
4.26711553449014e-05
-1.92031633683507e-05
-6.84228734877029e-06
4.97454497139082e-05
8.51471332842527e-05
0.00012471236097833
5.36089026103436e-05
8.59586296639024e-05
5.46989297313132e-05
2.35725639163508e-05
6.42267926768931e-05
1.81231515599783e-05
3.63309726354999e-05
1.22419964109582e-05
6.47306232134661e-06
3.22743251127237e-05
2.39954605358249e-06
5.18149102104471e-05
-7.74286315412964e-07
1.98890156092526e-05
4.26537449821177e-05
1.88290386033892e-06
5.48215297672828e-06
6.39295340467995e-05
2.55050435796008e-05
9.53499759179572e-05
-2.13608877985462e-05
8.26372701273281e-05
2.17680328903399e-05
-5.88751674916961e-06
3.17053151236679e-05
1.59590977507786e-05
9.40524155871077e-05
0.000142772568794515
8.68134586264201e-05
0.000166623646490353
0.000149537679525329
0.000224037736933663
5.25946850496565e-05
1.41238325570727e-05
2.89377347750513e-05
1.35261323243058e-05
-4.55510451075311e-06
-0.000107442468776443
-0.000129654196487668
-6.83338600979951e-05
-8.60696649752251e-05
-9.87749774579405e-06
-4.0307863928051e-05
4.47743429602432e-05
6.89719039380706e-05
5.6334489989431e-05
8.301087068919e-05
1.217738841809e-05
5.77523780539608e-05
4.84571436417001e-05
0.000207001378989137
0.000143048741811072
0.000158222325601766
0.000182015758017925
0.000131938625414195
8.02831675819091e-05
8.63551358652478e-05
3.26555217449395e-05
3.53104701111033e-05
-7.30490273619775e-05
-4.32663090882414e-05
-9.33699299782399e-05
-0.000110103244254325
-7.90913679358936e-05
-5.09918102326422e-05
-8.00124422529669e-05
-4.86787969901308e-05
-5.37988795207258e-05
-3.46319923729002e-05
3.56648626699943e-05
3.33079857685179e-05
7.86464376326584e-05
7.74721873209883e-05
9.31115159119364e-05
8.9283341772825e-05
8.87857960870769e-05
6.84531890156398e-05
9.34210315569816e-05
0.000108457121297525
7.18154103977758e-05
0.000117417791083528
3.07918446558847e-05
9.0963499573773e-05
6.84522664435114e-05
9.05374826049342e-05
9.34830400535635e-05
6.11047228566862e-05
2.54400391841472e-05
7.36606765248024e-05
5.75981752432333e-05
2.4139559712291e-05
-7.01788949761654e-06
-6.89567143907407e-05
-5.79600811335527e-05
-6.16633262659692e-05
2.08263992521962e-05
-5.75222263302021e-05
1.5955320320818e-05
1.64952989321028e-05
-6.25626387971196e-06
7.21753124976939e-05
5.82212011998106e-05
4.36087659988143e-05
5.2987988778466e-05
4.26783595593401e-05
1.34497179625409e-05
4.72130002796656e-05
3.34886535195126e-05
3.49823903849458e-05
4.8063291303516e-05
-8.49588446563928e-06
2.93480500868399e-05
8.72452728745009e-05
8.09092799168167e-05
0.00011435710660503
5.62011398376826e-05
0.000110944649528481
1.82067001132545e-05
4.64364666856081e-05
-1.93739979777513e-05
6.84535924280535e-06
-8.69131696221906e-05
-9.39529094745686e-06
-4.4029901492895e-05
-1.63149870957555e-05
3.07920274594541e-05
4.38562323743621e-05
0.000108192623859135
8.47920835075327e-05
1.36079539312588e-05
9.05076105834043e-06
-7.41644669056422e-06
-2.96912029084408e-06
-1.56406652724746e-05
1.91829221045967e-05
-1.40631827257575e-05
-1.18616057402022e-06
9.76373845661443e-05
0.000106810723370322
0.000113440799077195
8.56645639558215e-05
0.000128035129444732
5.71201011096706e-05
3.53563899254351e-05
1.31558959989259e-05
9.82049044891042e-06
3.47932794522514e-05
-5.6642360807609e-05
7.29245808011487e-06
-4.31590561046247e-05
-5.17535632563089e-05
-8.26833721718474e-05
5.25086997629757e-06
-4.37652320386859e-05
-1.59436376217874e-05
2.72923126675579e-05
6.2432652185071e-05
7.33255685988649e-05
5.82975773960558e-05
3.6638008772798e-05
7.57729698577357e-05
1.68782068754696e-05
2.34956718035055e-05
0.000105800410162227
4.92159669242456e-05
1.02823164135984e-05
7.05010398185603e-06
1.01214103631431e-05
9.1573722781537e-05
3.37823648868221e-05
9.83373859787777e-05
8.27768144682522e-05
7.332279328984e-05
2.93550847545717e-07
3.60443087409012e-05
9.19851437015394e-05
0.000106640320210131
0.000123983792136442
0.000125904324852704
0.000110116397381333
4.08346904517883e-05
3.77291893757503e-05
2.30723527483168e-05
4.02572814873673e-05
2.39543696093475e-05
-1.80457206129457e-06
-5.50131757049525e-06
-9.43254919910953e-05
-7.16583940858247e-05
-5.9956168327269e-05
-1.38941640548575e-05
-1.70983005371921e-05
3.04593676981801e-05
7.71724665855979e-05
5.5008171590574e-05
6.58120563306477e-05
7.10454568305854e-05
3.37549697737651e-05
4.80434616448856e-06
1.64436107829062e-05
5.30812074467695e-05
3.77001052903478e-05
0.000123404420846804
4.19866510318538e-05
7.56527703401167e-05
0.000121117947612894
7.63561845826392e-05
4.70692245712611e-05
9.58277377657294e-05
2.36707400615332e-05
4.01794962310159e-05
8.98760477132139e-05
7.60341495982724e-05
7.55312993384153e-05
1.08569018993619e-05
1.97147991480273e-05
-6.49732296936268e-06
3.25361113265989e-05
-8.25528921770412e-06
-6.39695376566068e-05
-1.10846284098295e-05
-2.11914474463691e-05
1.40471307047833e-05
7.22871704782278e-05
-2.90761023240023e-06
1.38794205544764e-05
1.26816562416778e-05
2.62683000457536e-05
3.06952046504758e-05
3.97579236669813e-05
8.9157650620901e-05
0.00011406527669962
1.70601155782719e-05
8.8326399209496e-05
6.90302265270764e-05
7.02219611175782e-05
6.42772894230912e-05
7.18549108980136e-05
-1.58987849654538e-05
7.26216219362121e-05
-5.25753548839891e-05
-1.3225296259466e-06
-2.10069377881201e-05
-6.26408257748853e-05
-7.23341300603431e-05
-7.89936467844236e-05
-4.15728301256305e-05
1.19481036248732e-05
-4.61987208575537e-06
9.65928746601168e-06
-1.21291739556935e-05
8.47416413967727e-05
1.36845900764019e-05
0.000135762778981177
9.31929726153803e-05
8.36556874785993e-05
8.79652549162489e-05
0.000116235162136564
5.06603228008224e-05
3.55602792549923e-05
7.34903934546394e-05
5.40794044635279e-05
7.59520400135025e-05
3.63844154110977e-05
6.26788223029243e-05
2.49444513763931e-05
4.36011746387571e-05
-1.10373739234121e-05
-3.50904545914774e-05
-2.03970500534184e-05
-4.41227938333731e-05
-4.40940497735088e-06
6.9682218845962e-06
2.66406282224167e-05
4.86790624430312e-06
6.60726146751426e-05
0.000131098468182617
8.3074190311385e-05
0.000114228329084533
-3.03180444790178e-05
1.95181448974075e-05
8.61426453281994e-05
1.51846809415361e-05
-1.02077579618753e-05
-3.63971053381509e-05
-3.35145999359816e-05
-5.55084337092867e-05
-3.93515581435923e-05
-3.22664207954266e-05
-4.10032377711762e-05
-3.76278444732917e-05
1.01373642012004e-05
3.16695351983326e-05
7.88760766152281e-05
9.72241025362562e-05
0.000112065343015222
0.000102817868784841
0.000133180264945146
8.34441443023935e-05
5.03464118229754e-05
6.72089699768169e-05
-3.35174070935738e-06
-4.35556460430985e-05
-6.50407450663039e-05
-5.59425495546097e-05
-7.02644181625152e-05
5.17535459955362e-05
-2.74498340653289e-05
1.04545271714513e-05
8.55759440837966e-05
-3.46437102587012e-06
-1.55761480268124e-05
5.24620291931583e-05
5.85168708683124e-05
2.79627927210298e-05
6.78352341552841e-05
0.000160885386438312
6.31218608864356e-05
0.000118239674695218
0.000102521781936044
0.000122932181179321
0.000126466791333303
8.80135780648939e-05
8.74763373717939e-05
4.64213453575684e-07
6.41224838101743e-05
-2.34810381295229e-05
-3.6774277518148e-05
-0.000109089992965607
-2.82230767618597e-05
-7.70731843935673e-05
-0.000105908275140022
-8.31454071559666e-05
-6.34439678403269e-05
5.65707034338696e-05
5.27231124838153e-05
2.48330941563237e-05
0.000150545738961362
8.03059764147492e-05
0.000114569379556494
0.000126953657429876
7.620803571175e-05
5.32592388575908e-06
6.68978404896e-05
1.60626351970697e-05
0.000123427851324842
3.52893458848235e-06
3.0998201050677e-05
5.18876779928631e-05
2.71019414646636e-05
3.66564515843814e-05
1.05297165211439e-05
-1.22940494027355e-05
4.11612205901992e-05
-2.99269765932643e-06
-3.29404296539905e-05
-3.09000773566155e-05
5.75966196645432e-06
9.55128999918756e-06
1.83345815569661e-05
6.29995273713655e-05
3.20048271338415e-05
0.00011754665608678
4.48244056152143e-05
0.000131272620423377
7.79120770015106e-05
9.28242736473793e-05
5.4769112033349e-05
2.54345608233343e-05
5.00413229305246e-05
-1.22499999324111e-05
-6.5500908725862e-06
4.19316215817032e-06
2.01934079172509e-05
9.06471203537267e-06
3.17049550779366e-05
3.13862720254465e-05
3.46429987538981e-05
6.00240900017262e-05
8.92644633826603e-05
7.67993927248545e-05
4.07067254201948e-05
5.98091093482182e-05
-8.10007690549545e-06
3.35366775755071e-05
5.62218474175151e-05
-4.65160989821177e-06
-1.3008267680041e-05
-2.37764553168009e-05
-2.85436101664301e-05
5.96309554881878e-05
-2.44097892857865e-05
-4.49049116855641e-05
-3.28951973267361e-05
1.28419132148144e-06
-4.23180635268418e-05
5.57538448632829e-05
4.19958644332927e-05
7.44384912037628e-06
8.22390545865732e-05
4.26483825517748e-05
5.69519743970971e-05
9.59005049459981e-05
0.000124061103018783
0.000156265962697021
0.000190565627478677
0.000118947493535598
0.000151266707407191
9.47718745742905e-05
8.52488733689889e-05
7.62223223584702e-05
-3.8171710737736e-05
-2.75866044164506e-05
-9.36672418058655e-07
-2.03530382737653e-05
-3.66774294708442e-05
-2.38675204905207e-05
-7.6728820775472e-06
9.270140114603e-07
3.06172698837386e-05
3.09005762561437e-05
8.09173673091591e-05
5.40758835194503e-05
3.34352528685839e-05
8.99736846793936e-05
4.05583518931994e-05
9.52612645280429e-05
3.67261664179041e-05
3.83702421706729e-05
4.77068761376176e-05
6.68664132968366e-05
5.66813054119542e-05
2.88037675523855e-05
-1.54149721471664e-05
7.11555987643145e-06
3.76706053168627e-05
3.22240133213348e-05
-1.83549320029983e-05
6.20153389359935e-05
2.64577970575165e-05
4.90233890999231e-05
0.000108119695769369
0.000105904832862363
6.23002446074265e-05
3.95083171241539e-05
5.9087181370563e-05
3.27084065779584e-05
-1.11384781099172e-05
-1.27903456631286e-05
-3.26969376138455e-08
-7.61112502520985e-06
-9.06005587034064e-06
2.86913257402976e-05
-2.93885095527385e-05
7.18081496812685e-05
-5.02475208435789e-05
-2.63058960781775e-05
2.32462414392703e-05
2.51009593209327e-05
4.20486736833954e-05
9.7048619842141e-05
0.000138177394085149
0.00010029718370635
0.000131330386403935
0.000107929692085133
4.98537539002859e-05
3.31192146506971e-05
3.09708275151221e-06
-4.75447973122674e-05
-4.53120866488801e-05
6.8793428011132e-06
7.77300886870816e-05
5.52792512238243e-05
1.98525646213224e-05
-2.51944381839328e-05
2.71153910182214e-05
8.71597845982133e-05
2.69352200104067e-05
3.41871000079269e-05
-1.63537000414759e-05
-2.47253821168552e-06
-2.34220659775028e-05
-4.12447428864506e-05
1.69958780321828e-05
1.36690576190732e-06
1.82644123125763e-05
3.2667305190557e-05
7.54248975452974e-06
8.03021244213582e-05
5.61532674436211e-05
5.96265548163857e-05
1.41145089190107e-05
0.000113810665586639
3.86478426028501e-05
2.50290975974057e-05
-2.0509663707044e-06
2.04441088005535e-05
3.29507394374064e-07
3.54329380470786e-05
5.43162849567544e-05
3.66515440873236e-05
9.91387913529429e-05
7.05622954560311e-05
8.44079630068539e-05
0.000121239446425919
5.57676212325921e-05
5.26452729304058e-05
2.76769637475691e-05
-6.29643002277191e-05
-8.16406013362101e-05
-5.8842380178387e-05
-7.15620151392974e-05
-5.34502403430219e-05
-4.93544759324532e-05
-3.59315794205717e-05
8.47027028303399e-06
3.10097831482617e-05
6.42718429913431e-05
0.000101739857385457
0.000107301425415781
0.000126538004166439
0.000122811792525944
8.35448142043613e-05
0.000102239635167624
0.000107424197904945
3.58217328763908e-05
3.24321013554799e-05
9.04288077398425e-05
8.43174666943237e-05
0.000111943016661377
1.66066398727834e-05
-3.13092085102806e-05
4.68224132723741e-05
2.02678108194957e-05
3.12493896418176e-05
-1.8768934713077e-06
-5.10777677503013e-05
-5.60234208530151e-05
-5.70833279907998e-05
-4.87390705162427e-05
-4.71655739378983e-05
-4.55136518115599e-06
2.46155447762794e-05
3.28060559664426e-05
2.67750822212903e-05
0.000106865906611027
0.000152646815520711
0.000124162760357979
0.000135769622121768
0.000109407611406204
-8.75627553129316e-06
8.31252335887786e-05
2.28440508318097e-05
-2.96040326161155e-06
-8.34581022950383e-05
-5.19987081994336e-06
3.08909401585584e-05
-1.81300829821957e-05
2.94534926067007e-05
2.50314377592831e-05
-5.76289895990994e-05
6.63464502521339e-05
2.01579549786481e-05
3.39461732116849e-05
1.03678475982068e-05
5.03472868910705e-05
5.45832386943614e-05
0.000108361591632089
3.97678211293969e-05
3.20087603302631e-05
1.3621256726487e-05
4.08199239125234e-05
-2.14887602871399e-05
2.26887940254586e-06
7.0153029633807e-05
3.78422831750994e-05
0.00010290124148545
8.91930735791549e-05
1.50165734547293e-05
7.55829730105582e-05
8.56622118315951e-05
5.54680178731663e-05
2.58699556305242e-05
8.68587071345872e-05
0.000105176654009769
3.28102169174611e-05
7.18534061719511e-05
1.24108818010347e-05
2.60836436372488e-05
3.40621580733307e-05
4.03876298925083e-06
-6.30974983192978e-05
-8.87507779384151e-05
-8.60938766600581e-05
-0.000102477209626124
-1.54517316752438e-05
-4.36517562975869e-06
-8.57375977237896e-05
1.88450721601945e-05
2.69849974629864e-05
2.62565902047348e-05
6.29338924045526e-05
0.000116556987302562
7.6586627834492e-05
6.37123656973646e-05
0.000151581802985183
0.000115888494139123
0.000112037504360019
0.000121152113771044
9.82604002812989e-05
8.24623142953846e-05
8.07305042706246e-05
5.84448736514215e-05
9.48644197226816e-05
1.53208164690472e-05
2.27345341773613e-05
2.42700775068257e-05
-4.02008331990012e-06
-5.60075861242779e-05
-3.12044367942886e-05
-7.85391901918288e-05
-9.71529018616732e-05
-5.11180698715667e-05
-1.84709151508828e-05
-4.84492386755522e-05
3.8394856224852e-05
-1.09218058353126e-05
7.3078068695691e-05
6.86559939288688e-05
7.05452446256779e-05
6.77637035010019e-05
9.94174161994606e-05
0.000110032173269215
0.000120163702393931
0.000137763304039258
0.000123586935987926
9.53271690157592e-05
2.82402961886732e-05
4.92708658489252e-05
-1.5647845318164e-05
-2.49649671575731e-05
2.89003898984001e-05
5.82391732788246e-06
1.74975127830053e-05
2.35491841954943e-05
3.21216038187886e-05
4.10691117634028e-05
-2.16213335794268e-05
3.09951043791221e-05
7.72583204510538e-05
6.08337305288772e-05
4.98345338372071e-05
6.43561708859568e-05
-4.67754653599027e-06
-2.41877894441097e-05
-3.92356847694573e-05
-5.11613403990198e-07
-5.30514723606005e-05
3.68215985944706e-05
2.11818678462614e-06
1.09854195267371e-06
1.672465003725e-05
-2.686563924126e-05
-3.02556898192019e-05
7.62520729296529e-05
2.37591668960168e-05
3.63981053895613e-05
9.53238954406992e-05
6.84772526264856e-05
0.000100082461432625
6.0399016958157e-05
4.14208027299751e-05
4.94260483553846e-05
3.3301512959697e-05
4.58744472135568e-05
-2.84177971138974e-05
2.20321824333398e-05
8.13548068493897e-05
7.64283685645234e-05
6.9912249215004e-05
1.50956415856985e-05
5.3059449013176e-05
8.10121898847143e-05
3.35117624767505e-05
5.98581728654898e-05
7.60006472629607e-05
3.76149650723973e-05
0.000121985788943009
2.92553592797304e-06
0.000115340243802601
9.38191006825529e-05
9.5096108632448e-05
4.08718243794641e-05
6.94182204958817e-05
6.0898982887091e-05
5.05651534130475e-05
-2.49733928071894e-05
-1.62346905960281e-05
-3.41446516998157e-05
-2.98580881769285e-05
-6.4038116764292e-05
-1.96166246142785e-06
-2.44467977997051e-05
-4.97283292723196e-05
-3.8126433506093e-06
-4.21352127522813e-05
-2.75849095781262e-05
2.3824667475871e-05
3.6592552950529e-05
1.13625080651019e-05
3.68296814161186e-05
7.38219243041794e-05
0.0001234378011066
0.000130141293347331
0.000107300478601552
0.000112509767096496
1.03253832236262e-05
7.67592903756443e-06
-4.29250045221619e-05
-6.50979111655418e-05
-1.8518143849222e-05
8.83971958424273e-05
5.08525289380675e-05
9.71934531586609e-05
5.37648815120783e-05
0.000120012323255043
0.00011485192941207
3.20672315713301e-05
5.94615550264963e-05
3.59164563298155e-05
-1.17806223272595e-05
1.26868706307882e-05
6.77708422104411e-06
-1.20561396362945e-05
0.000101834652944708
3.84374792012415e-05
7.14540789566075e-05
1.6567330200821e-05
1.76122173307782e-05
1.61694552918591e-05
7.07633539433969e-06
-1.59064980794009e-06
-1.58849612936298e-05
8.92315072495826e-06
4.16123636115146e-05
-2.42639116179824e-05
-8.02923532790981e-05
1.61944561652023e-05
2.09113965916891e-05
2.11559635256871e-06
5.53520005384004e-05
7.0562357207504e-05
3.80468409767035e-05
5.86685839478958e-05
0.000147083246372028
0.000139273097633206
0.000139953310872104
0.000107048601996399
4.67298234965879e-05
6.91454255236802e-05
8.95242425153328e-05
-1.96405969699908e-05
1.01190208001856e-05
2.25045207339699e-05
-2.09804865828812e-05
-4.58308895319136e-05
-7.80956049372053e-05
-6.71572530142416e-05
-1.83658253316672e-05
6.2867827303606e-06
-1.50433112572703e-05
2.02793105681531e-05
3.50106701453262e-05
3.68730812839209e-05
8.22518545682016e-05
3.91917076870565e-06
3.5353871562589e-05
2.69039086370283e-05
1.86509944523082e-05
6.12517208657792e-05
0.000109778095936961
1.35622552981349e-05
2.50248184908844e-05
2.19967723231602e-05
4.0493124835216e-05
0.000106015843345608
0.000120075288064005
8.20915248697875e-05
4.15120881271507e-05
0.00012386045767377
0.00014937113185028
7.00696252348165e-05
0.000132814316533508
6.7097551498213e-05
8.38026685581516e-05
9.73192763628249e-06
2.18013259010807e-05
-4.65334974390365e-05
-9.96867304071586e-05
-0.000108200401491701
-0.000103073628399026
-7.87002613561593e-05
-0.000110271191283242
-8.11301477244137e-05
1.34480034487953e-05
-4.4673969178593e-05
-4.28350151296848e-05
7.31055346395917e-05
4.24688535521746e-05
6.92442128303313e-05
7.74978211178044e-05
0.000101988270154183
0.000125824580962305
9.23256943121127e-05
0.000165654052478963
8.20289260573683e-05
0.000132196956480186
9.5978689183243e-05
0.000144778595151622
0.000173735233516374
5.45905632115976e-05
5.86181098957452e-05
0.000108252121797582
2.51113973888677e-05
7.09636512401038e-05
3.8449755577693e-06
1.94944264504829e-05
-4.98048606171838e-05
-1.04584237649663e-05
-4.40486566019065e-05
-2.30312789896292e-05
-8.76622053003116e-05
-2.25181191981827e-05
-3.96217210870746e-05
-3.68465313051252e-06
1.83476255622367e-05
9.16369396347599e-06
-6.35425870385428e-06
6.40337411520984e-06
-3.70420635147752e-05
-7.95965603238211e-05
9.2221489755024e-05
6.70532825431265e-05
4.35174097729262e-05
6.28078388756154e-05
1.83856662558918e-05
2.85492045816545e-05
5.35630632385599e-05
5.99784310758701e-05
4.21335217006597e-05
4.18761631803345e-05
2.38646961541369e-05
2.6122263770588e-05
6.70931177431019e-05
2.14598349398799e-05
5.76891212856765e-05
2.24229806873065e-05
2.02609582757766e-05
3.36872942840844e-05
1.85199110883418e-05
4.75393077214105e-05
4.03902611363136e-06
6.3727961441991e-05
7.30387254640002e-05
7.86058484757088e-05
6.83709623996011e-06
0.000137339202142371
0.000111323508122632
0.000134780573688799
0.000108713240477177
6.84782225987573e-05
3.64025240200042e-05
0.000123652302552029
6.24372144926035e-05
7.36679365144833e-05
6.5421605998534e-05
-6.8462101671205e-06
2.46612852203531e-05
2.0818249531485e-05
3.80498577410976e-05
4.72820684708781e-05
2.41777845149612e-05
4.28866761571713e-06
5.16305225843001e-05
-6.61103829262844e-07
1.53629527883549e-05
2.04628559374045e-06
3.32165774423928e-05
-9.95329100630596e-06
7.68626135685826e-05
7.48118878072551e-06
-1.9598700263243e-05
2.36665940136683e-05
-6.87395815738966e-05
2.69827241260032e-05
1.65549469708032e-05
1.4451647726188e-05
4.81076231314504e-07
4.6137879196853e-05
3.49650045340786e-05
2.65642777724635e-05
5.71145796095444e-05
8.41005936269776e-05
2.6189820658884e-05
6.81411606528156e-05
-9.21641935380184e-06
-6.95354666572744e-06
-3.78991043375921e-05
1.09669266049347e-05
-8.79989608353069e-06
1.21078303361641e-05
-1.22888596122953e-06
6.19435660869962e-05
9.4766684474202e-05
8.78849654786745e-05
9.21166974031112e-05
0.000129794841177471
1.6837968977215e-05
8.14150354914166e-05
6.53894423822428e-05
1.78859271041194e-05
4.93366565497488e-05
2.57546691626793e-05
4.32285076261596e-05
0.000101170199049905
4.6274401092099e-05
9.82118871339492e-05
9.84667079864456e-05
5.38332341421501e-05
-2.26124702627915e-05
4.29230134643577e-05
-8.2865974277095e-05
-4.52033697855562e-05
-6.04919535452699e-05
-5.13830691035285e-05
-2.81796487575095e-05
-8.8455925121121e-06
2.30989794490346e-05
5.8376081875333e-06
2.59358011108808e-05
7.37361612178202e-05
7.63831252488999e-05
8.29567889000195e-05
2.13435713267888e-05
6.60912820697864e-05
5.05690762058357e-05
3.13656046939728e-05
3.53360246651582e-05
-4.15045549175495e-05
3.59951097309674e-05
1.71999459351143e-05
-1.63786276620133e-05
2.52819483830395e-05
-6.59287739357076e-05
6.44299829046069e-06
-0.000103496595581466
-4.34975420957032e-05
3.36499175119567e-05
-5.50431276327521e-05
4.42180458291965e-05
-2.05950130947153e-05
1.58529060860919e-05
7.42765126200431e-05
8.99509245031494e-05
5.48939382265916e-05
0.000107951498254133
8.48806288361389e-05
0.000109017988353911
8.52619799816298e-05
0.000146913578837858
9.93075308121205e-05
0.000115818077807897
8.66553103751828e-05
0.00010995572080242
3.82569542042618e-05
6.18026570510443e-05
8.76702911078054e-06
3.24213228310824e-05
-7.46262704136487e-05
4.81458069715288e-05
1.68916496942861e-05
3.77758431681565e-05
-1.85322468099807e-05
6.11095515598043e-05
2.97888348240841e-05
-8.15414232433374e-06
-8.29096478288485e-05
-2.79900784993637e-05
6.5969359910388e-05
-1.19258856643964e-05
-3.11816788908894e-05
5.96643669421581e-05
-1.95845542266762e-05
1.42179828958589e-05
2.26788357512174e-05
8.14416898844988e-05
-2.07248430959462e-05
6.31513349357095e-05
5.80664601649184e-05
-5.60581891109063e-06
3.27797249403336e-05
2.4411220445896e-05
-2.31656585599644e-05
3.76608034843285e-05
-1.81144782413726e-05
5.70012719971675e-06
-3.60369333918392e-05
4.71142054065236e-05
3.38650675873334e-05
-1.54279779040645e-06
5.66932572562541e-05
7.80404408314987e-05
7.55041984122747e-05
9.13818353031684e-05
4.82873546829361e-05
4.19103683147628e-05
1.72564874864373e-06
6.21888418221094e-05
7.97946301290265e-05
7.27799628958541e-05
9.65040489816618e-05
8.44513931193548e-05
0.00014179905317354
0.000146875120401823
0.000100562295804544
5.78978646626549e-05
0.000112168305513179
0.000102689049359663
8.10034104613841e-05
-3.67342540682872e-05
-4.17749864875307e-06
1.58422992431093e-05
-2.78390308747843e-06
-2.58370586223802e-05
-3.91954586947515e-05
-8.235709279707e-05
-9.01065817285953e-06
-6.39907490101331e-05
-8.38078092785831e-05
-7.68597274975166e-05
-7.18274295042533e-05
-0.000126796221607959
-3.93651570376822e-05
4.84996785014265e-05
5.33353638479575e-05
6.3984268797106e-05
6.71772892752202e-05
0.00010517448965505
0.000122164064857487
0.000173647274227128
0.000161859631761741
0.000120939508950182
0.000170117686101422
0.000109331031220483
0.0001046687905542
4.64044008586272e-05
0.000174922994170396
8.14840048746691e-05
-6.68039949449809e-07
8.89045546470425e-05
5.82312516053472e-06
-1.839705463052e-06
4.43453709964871e-05
2.72475369503168e-05
-6.46227365343188e-05
-6.51523541438167e-06
1.67346485813848e-05
5.71277230437054e-06
-9.76466433528768e-05
-4.21819176396874e-05
-6.92616433984539e-05
-0.000101265212796219
-0.000100707225691541
-8.72167805394081e-05
7.40074715065942e-06
5.72857611588041e-05
1.59193815444936e-05
0.00010583383868426
2.32128381023269e-05
3.19708421276434e-05
7.93362457110475e-05
8.39820745419521e-05
7.36960034428137e-05
6.82945444993208e-05
0.00010297747214831
0.000116053653103842
0.000139174960411187
0.000174082292216722
0.000140715458560705
0.000163094483890868
0.000196062899614916
0.000148119793450022
0.000106250921897179
7.7473804122079e-06
1.93178862784429e-05
7.10687048135466e-06
-0.000101111360012439
-2.36734834661026e-05
-0.000103693332716168
-0.000118841562270045
-4.68027736431436e-05
-3.68992144484806e-05
-6.19890477126192e-05
2.63660217289012e-05
-5.02967036166072e-05
6.82126094813704e-06
6.84855641619935e-05
9.1314597490829e-05
9.25816806477313e-05
0.000118957909843424
4.47325976053468e-05
2.87972732505641e-05
6.42982081460399e-05
-2.53648935016058e-05
3.55934786998492e-05
1.79030376582205e-05
5.88259346535691e-05
1.51531425561875e-05
5.29999809557915e-05
2.99515111409657e-05
5.2518472781135e-05
0.000123269740964007
5.63295849286636e-05
1.55664306314076e-05
8.02982918113708e-05
0.000112970879350577
1.27803440417046e-05
8.21898587813988e-05
2.97538088245154e-05
7.19964712543868e-05
-3.66917524332819e-05
1.7995896645801e-05
0.000105356446343864
3.48654300178207e-05
1.26759323206709e-05
4.41230034109248e-05
6.61569458127681e-05
7.29977060173132e-05
8.72192625774318e-05
0.000102580756392587
5.57825725587164e-05
2.83825721384607e-05
5.18491510947075e-05
5.79058791517502e-05
-1.45152379243139e-05
3.37936820010358e-05
7.01300327470895e-05
-9.34819869374806e-06
3.03382389580677e-05
5.32771915680666e-05
-8.47590101269755e-06
-2.19846342995282e-05
-6.56732191691185e-05
5.00058627446421e-06
-2.54752480252099e-05
2.75062606992924e-05
-3.69083515025623e-05
7.84631656497387e-06
4.70756730138084e-05
3.17643586831145e-05
1.85932500801811e-06
8.67573146393865e-05
8.04215123611313e-05
2.00149424839e-05
5.20160182240246e-05
2.29331792230183e-05
0.000102155568071566
5.85833321267649e-05
8.1646742139043e-05
4.43285518818499e-05
0.000149017065301021
7.72268670190408e-05
0.00010611495791443
0.00012950427264451
0.000177550091249595
0.000143681414283989
0.000141794849874254
0.000119536531755114
3.83177125365337e-05
3.26307940757132e-06
4.00779042747931e-05
-1.93245974912615e-05
-2.14500632225127e-05
-7.97930840902179e-05
-8.2525880350688e-05
-8.23445460770281e-05
-7.3866828151107e-05
-9.38620840370784e-05
-3.92030375666544e-05
-1.74060852412785e-05
-3.25223313849767e-05
1.29481821930254e-05
3.23928514970916e-05
5.76026072868832e-05
7.24161635626817e-05
3.27125398883635e-06
6.90690566752877e-05
9.07770838649846e-05
6.1703190066157e-05
0.000110154139916257
5.56527276145383e-05
7.46302043463423e-05
9.54930263023597e-05
0.000146126644146212
0.000127453428940943
7.99054622830854e-05
3.31684011245546e-05
6.95335843549219e-05
8.55546105416867e-05
5.36191583543679e-05
5.67200626951084e-05
-2.80622249537474e-06
2.86569226678962e-05
-2.14931059991387e-06
1.55847439571791e-05
2.46406070388686e-05
7.07199488406315e-05
8.1840767740399e-05
4.13802485499364e-05
6.71476896082301e-05
4.13241507775544e-05
1.11869135976713e-05
4.80781505439047e-05
-2.907376719434e-05
-1.42539829240033e-05
4.98579337555598e-05
3.34354914046208e-05
-2.54841057376236e-05
5.57581520713774e-06
-3.42260005299534e-05
-1.66250628975672e-05
3.33986541787853e-05
2.31469608036626e-05
2.97217958174084e-05
4.2739020556688e-05
1.00652322983017e-05
4.76064829160317e-05
8.27209548854122e-05
7.49224980919927e-05
2.88791390482442e-05
3.1717350486062e-05
1.91954352531741e-05
7.37042358845305e-05
3.23090023064539e-05
1.83152241869886e-05
9.77255318019173e-05
9.00296824690995e-05
9.62644681870808e-05
3.25306048749769e-05
9.60748068798723e-05
6.02021504721387e-05
8.76970094329145e-05
5.15425298630961e-05
6.2410484694058e-05
7.71327393712647e-05
9.26257448838259e-05
6.21410752191723e-05
-1.50667897055221e-07
2.12897346935586e-06
9.5266474139131e-09
-4.27153076067462e-05
-5.48261711819289e-06
-7.67885321679907e-05
-3.39606441359659e-05
-9.23477126324766e-05
-1.20050910820625e-05
-6.92237286615021e-06
-5.6865375154916e-05
8.15466012587392e-05
-3.49682330259134e-07
2.65331234788816e-06
8.04662022558366e-05
1.98249354400779e-05
2.60569121907164e-05
7.17681517621491e-05
7.56888876182901e-05
2.05194104743115e-05
3.53035178405378e-05
2.19075410496163e-05
9.93620802376503e-05
0.000107152885187886
0.000135305048094235
0.000102003802883749
8.27187774788245e-05
0.000142200787688048
8.91268229173954e-05
9.53857606544216e-05
0.000105947847377298
0.000124305018651806
7.03964540354318e-05
-1.22053441575716e-05
-1.54737442738371e-06
-2.74471638881747e-05
-2.37542706918999e-05
-8.51741254185292e-05
-8.01748390791844e-05
-1.08361717734358e-05
-7.11266019844182e-05
2.31776870148864e-05
6.24576499322419e-05
1.99828755468722e-05
-3.95639919598066e-06
-2.32113569110692e-05
-5.47114091559037e-05
-6.2782670811995e-05
-5.85010658841408e-05
1.85367940723412e-05
1.77802916387939e-05
1.52517351626702e-05
4.92425821791198e-05
1.93542214813416e-05
6.95675921061866e-05
9.73888576702011e-05
8.84413229033194e-05
0.000107565760828703
8.50375203898564e-05
0.000100831355101293
0.000114208044543285
8.56055592976394e-05
9.19390878428919e-05
9.33812376560712e-05
5.21916340265989e-05
9.39849326714287e-05
7.69599394421574e-05
8.5956171758866e-05
0.000106665587222059
0.000117396534165199
9.77829898722477e-05
0.000111256964483929
0.000123710606964919
8.89091454701827e-05
-2.25337424713587e-05
1.78403128380953e-05
-4.15612246429525e-05
-1.08309154597665e-05
-0.000122950396907448
-4.20503820975965e-05
-6.99772913727905e-05
-7.85724213394034e-05
-0.000133754664469762
-8.15557628509227e-05
-4.30055276580947e-05
-5.46787146169129e-05
-1.33030688311591e-05
4.66615760162981e-05
-2.15163619039566e-05
2.06041453826742e-05
2.76915175924817e-05
1.50907660188089e-07
6.510995229842e-05
4.67248609520521e-05
0.000122882795046507
7.56779519809734e-05
8.03209682552535e-05
0.000134540332287865
9.64847242797151e-05
0.000128194275955093
0.000120453806792318
0.000151694057289558
6.532407375184e-05
4.2392994964923e-05
1.8520683466904e-05
1.30543620112141e-05
2.13913235755624e-05
-7.13302214234588e-06
-5.33540122224775e-05
8.52640967231524e-07
5.4090006716507e-06
6.56073428413108e-06
1.99653567790539e-05
4.58276654394865e-05
0.000116580514248415
5.64072907994707e-05
1.2713459352431e-05
7.93785447976227e-05
9.01770514361858e-05
6.47607028082497e-05
6.28630568799989e-05
-4.34315659152468e-06
1.89226256547855e-05
5.009169754762e-06
-2.10764033900153e-05
-9.41902720555938e-07
1.34494644526056e-05
9.25124877764961e-05
6.47037645468507e-05
5.16833480970769e-05
-6.10797113690049e-06
-1.94296422142998e-05
4.51235151151893e-05
-3.94189464829096e-05
-4.26688607990783e-05
-7.59832581452908e-05
-4.3088244208982e-05
-6.4146055518112e-05
7.0262606633636e-05
4.67462968953979e-05
2.35418638975486e-05
3.4520145698225e-05
8.13399521706091e-05
1.09151655801399e-05
4.12586130043257e-05
3.15836864895996e-05
5.88437325213483e-05
8.33112441414233e-05
8.28305527173522e-05
0.000126282126013853
9.01490025206833e-05
0.000142634707599445
0.00014130261907911
0.000103820951895868
0.000119178203477012
9.55244610954877e-05
9.24232493637921e-05
1.96677762648765e-05
-3.09038917520002e-05
1.82745894783981e-05
-7.40990340565019e-05
-1.15009170702001e-05
-2.22391016004952e-06
-7.16048466533939e-05
-1.94492169246106e-05
-5.66149261944525e-05
-4.22459725959738e-05
3.22357495793177e-06
5.96571803027073e-05
5.47528617306155e-05
0.000103173627773501
0.000103952406685864
0.000109360034339737
5.44849533192223e-05
6.0070600449133e-05
6.93420721690513e-08
-1.67143766667015e-05
-6.28945575744385e-06
4.63015895978018e-05
-8.07737712176467e-05
3.57717204679704e-05
1.09276081501043e-06
-4.35967302115662e-05
1.53834296831899e-05
4.27402276093329e-05
4.35926039596924e-05
2.55263455203871e-05
5.13821891604973e-05
6.11634084265003e-06
3.95260480535625e-05
-2.86674664081144e-05
4.60407158412769e-05
4.92721298325699e-05
7.1467982783924e-05
0.000128021762935639
2.83480138248417e-05
8.12958457316735e-05
9.21472901681869e-05
3.99137875670082e-05
9.28064585597261e-05
1.01483712091974e-05
9.11819631531933e-05
8.74150702674674e-05
6.34091171100096e-05
2.07834177768598e-05
2.99501672048824e-05
5.93638032755485e-05
-4.77929574856123e-05
-1.90719457427604e-05
1.20538684428874e-05
1.68825780140029e-05
2.52101793464986e-05
8.12613883825456e-06
2.06182644861988e-05
-3.66682299508902e-05
6.84966761776321e-06
-7.59833417318717e-06
7.44106817543199e-06
1.10706989499175e-05
-2.11451581282134e-06
1.76025433684966e-05
1.50787467986354e-05
3.51618249687678e-05
6.07722255777299e-05
7.7901802162456e-05
9.05162009837618e-06
5.27979724553138e-05
4.36520020806598e-05
8.99521233324286e-06
-5.46657585395578e-06
-2.91063711387195e-05
0.000110498085971844
4.03372875783559e-05
-5.73733986063919e-06
4.56517452471126e-05
2.36500786668203e-06
8.10420954765041e-05
1.86050576198459e-05
5.83862315967314e-05
4.64690362176678e-05
5.99423822274387e-05
-3.18916617289176e-05
5.61569499864984e-06
-2.18285887561319e-05
2.73491502951251e-05
-2.821592184553e-06
3.54926531994413e-05
-6.20988027199832e-05
1.43178930689113e-05
2.61502181140624e-05
2.19191694023645e-06
5.13714670075172e-05
4.99176823306548e-05
-1.02448515174838e-05
2.78387286119231e-05
6.0470845372611e-05
2.62965165882802e-05
4.19801104695482e-05
-4.02552548002442e-06
7.89551170073099e-05
4.35584257788322e-06
5.41746327303192e-05
4.71039543276078e-05
4.77700142415504e-05
8.94261629028637e-05
9.17348834703577e-05
7.28351363715434e-05
0.000105682541190516
5.8131859802896e-05
4.99351776763537e-05
1.30307901343736e-05
-2.98366967121815e-05
-3.37963466342088e-05
1.37142013049435e-05
-2.02400964037354e-05
3.40610437301787e-05
1.08489819607605e-05
7.63960795280833e-06
6.04562128108573e-05
-1.81650161775701e-05
5.2480669116192e-05
4.34469292753144e-05
7.29002328677712e-05
1.1831293895605e-05
-1.28554644669636e-05
4.4731369528201e-05
2.85746451098255e-05
1.68058886251076e-06
-5.94458195895509e-06
5.20291564221556e-05
6.49528696695572e-05
4.89999327164702e-05
6.18711300571173e-06
8.85350966320321e-05
4.96216152367533e-05
6.92863048323368e-05
0.000110861972028343
0.000113227818513167
5.96923470727378e-05
6.13825369240638e-05
0.000109096854978966
9.46511487995498e-05
6.16593791049897e-05
4.77189007588031e-05
-2.81992669216877e-05
9.84221365570345e-06
7.94078671913844e-06
-3.05335045680275e-06
-3.41254485349692e-06
-4.52260196662887e-06
-7.95403862461105e-06
-6.21225396951981e-05
8.83503176358232e-06
-2.65817702681929e-05
5.34683208520399e-05
6.02826340317228e-05
3.12473265819442e-05
3.7685623145243e-05
4.50972477344554e-05
2.11244469259064e-05
1.38366549332475e-05
8.14788083055553e-05
9.13320655392036e-05
8.27407489243934e-05
7.72451233331267e-05
5.86333103960947e-05
0.000123889209998003
5.56111679951115e-05
4.16361509726707e-05
3.53154263180769e-05
2.52009274463766e-05
8.63164290820654e-05
2.37765949254054e-05
2.16641882634775e-05
2.18899013313861e-05
-9.41906781773605e-06
3.13956525984346e-06
5.03292873511057e-05
8.3487731187875e-06
2.23902034463657e-05
-9.13049883332708e-05
3.2955850129352e-05
-5.78214912953274e-05
-2.88054031950743e-05
1.06344882355024e-05
-4.00264802749278e-06
4.02704086884935e-06
-3.67408368077492e-05
7.42919531224859e-05
6.60404641196975e-05
7.31551092752911e-05
7.48834430234732e-05
1.25215097767999e-05
6.06131095900139e-05
6.89170035341642e-05
6.48373291642592e-05
5.10991240983384e-05
4.68785979787345e-05
6.72790508058665e-05
7.62561918063049e-05
8.28472284024518e-05
6.45292977589843e-05
4.23538932955354e-05
-6.20005910242308e-06
2.04898452281616e-05
5.16293658543914e-05
2.43998370045454e-05
-5.53424283433067e-05
-1.43727045533006e-05
-1.16969307870303e-05
4.04515148930278e-05
9.42837378281278e-05
5.05273196682163e-05
7.5112030450586e-05
5.61206511925984e-05
5.35790663581389e-05
7.77268214736638e-05
4.60115371382132e-05
4.50570353664749e-05
7.64437438868906e-05
5.26971937913817e-05
-2.92084903884814e-06
5.25065884077405e-05
1.00104105518084e-05
-3.94222260132814e-05
-1.34011232989227e-05
-2.5719051969381e-05
-5.49438975437756e-05
-7.40846921255272e-05
-4.08799875141791e-06
-3.97943710007198e-07
5.26509747417783e-05
1.87463454821251e-05
7.9126204278065e-05
0.000140658178139931
5.50652623821254e-05
0.000102831263102693
0.000116350534353734
3.57401176851586e-05
0.000107959142030965
3.22642388016023e-05
7.3660989397469e-05
8.61866424176731e-05
6.0498038901239e-05
3.59084014987879e-05
8.47652775687385e-05
6.21848480788911e-05
8.24661722010312e-05
4.91263318211838e-05
6.08193259745045e-05
5.37024150274702e-05
4.70226508935109e-05
1.40673350357233e-05
-6.4616805409876e-06
4.27250125811253e-06
-3.07906429737632e-05
-5.00911906392404e-05
-2.05441555081409e-05
-6.72233642745471e-05
-2.65818821774813e-05
-5.73774973150084e-05
-4.95592304069334e-05
-1.40390009262249e-05
-3.98428427491349e-05
4.51444448682574e-05
5.98971497064462e-06
3.32921300492147e-05
4.03835719303826e-05
4.8130222341386e-05
1.16663742578965e-05
5.68428079447858e-05
1.79372640439965e-05
4.01048655346138e-05
0.000116899702554275
0.000138914400414117
0.000140096257291777
0.000157951694565825
0.000225325625595928
0.000231869759893038
0.000179239770815842
9.85109672078475e-05
0.000129023549693501
6.71441093645413e-05
4.038625257384e-05
-6.19053573361176e-07
1.41432596697586e-05
-1.98287202874474e-05
-5.18255725500263e-05
-3.9905797049069e-05
1.00247460672289e-05
-2.93645682196868e-05
-3.95984275806621e-05
-3.78537166478125e-05
-2.8690448745181e-05
-5.70412289438619e-05
-4.57276068602247e-05
-8.10898672492458e-05
-1.2633913954459e-05
-2.46198714113699e-05
7.42227155126553e-06
6.5924451579162e-05
-3.40954308099217e-05
5.48215571250401e-05
2.31421385420611e-05
6.1858830635527e-05
6.88671604165429e-05
7.3196556587219e-05
7.0869771221956e-05
2.16452954160875e-05
2.72277994316345e-05
4.14580639152134e-05
2.22557790313557e-05
0.000101909837213977
5.6438727356289e-05
7.92064202568328e-05
0.000101566769039148
8.65439197053653e-05
0.00011483544831481
6.73827457341958e-05
6.73499645040249e-05
9.95804315891703e-05
6.09199233297898e-05
3.95351170043415e-05
4.06228916196614e-05
6.27044242625394e-05
2.13014412316514e-05
6.89154926551566e-05
5.34398729736375e-05
2.66621399255671e-06
4.7105238036466e-05
4.0579056393766e-05
3.64549093282827e-05
5.1611861248727e-05
4.42505363733529e-05
-1.13580391727591e-05
1.66149479317005e-05
-3.61725260589077e-05
3.47269300421342e-06
-3.86900149132868e-06
1.03395088151043e-05
3.67634138879717e-06
2.25364558890875e-05
-2.07804183808145e-05
-1.98007204474858e-06
1.88014125572319e-05
4.3852196064276e-05
2.53588144905404e-05
2.81414439461266e-05
1.76863484567012e-07
2.59628436726453e-05
5.70988186063915e-05
5.70327282444302e-05
7.21321366215516e-05
4.99212541475321e-05
0.000132988356977815
6.13914115910048e-05
0.000143619247815268
0.000142903796674431
6.63032977419305e-05
6.47404636271719e-05
7.49483105162438e-05
7.86350837110855e-05
1.18453232314948e-05
0.000111641259341301
3.89789686784754e-05
-1.96312318335529e-05
-1.18150836623604e-05
3.05566440101888e-05
-1.97619079925298e-05
-6.50744490911617e-05
1.45884485608435e-05
5.43878953996579e-06
9.24937792120742e-06
-4.53015712605968e-06
2.58934713810924e-05
-3.15219433822411e-06
1.3150461221275e-05
3.02447720767858e-07
3.02228157210142e-05
5.02783092926459e-05
-4.4303154117723e-06
3.06378319415675e-05
-7.11961821402737e-05
1.58758952728163e-05
-3.10487587897291e-05
4.91406816663424e-06
2.50177347361997e-05
4.4279592265529e-05
-3.7832993683589e-05
1.88261381261064e-05
2.01232636102634e-05
5.64798379080461e-05
6.87099580466382e-05
8.23580702948295e-05
0.000106392797243521
1.51571258435062e-05
7.1439839320614e-05
6.57898838290129e-05
5.70437568048101e-05
0.000105864573836009
0.000138603231733159
6.09873169583914e-05
8.47420110488458e-05
0.000129478338391422
6.82915393924941e-05
5.81635559468366e-05
5.88579293699695e-05
9.10316670520261e-05
2.95383344650779e-05
4.78694770995541e-05
4.61658431458337e-05
6.40471744373743e-05
-1.54392993190217e-05
-3.82437546870698e-06
-6.45802123358445e-05
-8.11220037916721e-06
-3.89612523887798e-05
-4.72842643935776e-05
-3.46566142920174e-05
-3.80797753209201e-05
-2.41694119104966e-05
-3.57198369227142e-05
-1.95492857802657e-05
3.2604884277087e-05
-1.98975797186627e-05
1.75662481864644e-05
1.62251811385683e-05
5.95573163267453e-05
3.29890084278713e-05
4.24642603350504e-05
6.56698066616923e-05
9.1593227688633e-05
3.76328432351183e-05
7.75143335975948e-05
3.0069596922966e-05
3.75051690054643e-05
0.00012087957940422
3.81088484030179e-05
7.62984612940472e-05
7.18548846464887e-05
0.000112596758391959
5.78231696154689e-05
3.5750404201881e-05
9.47804777107175e-05
5.13353628256435e-05
3.13303571105586e-05
-1.49067494848394e-06
1.12659240815649e-05
9.09674152803196e-05
4.05693299190569e-05
6.88178435142187e-05
5.29616188238022e-05
7.53256318004896e-05
8.31554324348484e-06
-4.54598175790399e-06
3.139171064531e-05
4.39341653900445e-05
-4.57103209739675e-06
-8.1213943906161e-05
3.11295473506485e-05
1.05676481230139e-05
9.1330926908989e-05
8.12920186582066e-05
8.77564879778333e-05
8.47238608508237e-05
0.000105925739444222
3.65911872407381e-05
4.28267135941976e-05
5.2007104683437e-05
1.35964148464028e-05
8.38617414485144e-06
-9.85222869001365e-05
-1.77337695612805e-05
3.73613167499412e-06
3.80467956253352e-05
7.91652350524078e-05
9.88870666317245e-05
6.08423892846264e-05
2.71367993895086e-05
7.04185472109067e-05
5.60657757805969e-05
6.25928375210981e-05
0.000116085729260675
9.9422488261757e-06
0.000118283906730926
6.20864775919751e-05
9.92178296369003e-05
4.40431957598246e-05
5.7206162445119e-05
-2.02100649874725e-05
2.94192854424398e-05
-7.70753687513117e-05
9.60546166131458e-06
-7.39655266238097e-05
-6.19446954055011e-05
-3.24216846176735e-05
-8.97626232936132e-06
5.19232630308193e-06
2.2944612370938e-05
-2.13338510599614e-06
5.27424282405054e-05
3.59934685728174e-05
6.43641190676713e-05
3.22657600673551e-05
4.21918911749942e-05
3.94432027766643e-05
6.48130979322294e-05
9.75521539929681e-05
0.000144559431312348
0.000103550567451257
9.8191929554485e-05
0.000105519871139001
0.000133124247220556
0.000113610233623115
0.000101566629447466
0.000134473041904071
8.90146642079246e-05
8.49160246663432e-05
2.91351975759145e-05
6.63343857589555e-05
4.68074795418615e-05
0.000107555220203637
-3.27050434904199e-05
-1.25948030796631e-05
-3.48244129748255e-05
-2.94075435692733e-05
-6.68536516771335e-05
-5.40304751910924e-05
-8.49488437144804e-05
-7.06891001761034e-05
-0.000113397121149377
8.31394493442083e-07
-6.20273704113371e-05
1.02875602983439e-05
-4.54168182972537e-06
5.07205650281581e-05
8.75476854799798e-05
0.000159523781868746
4.93612185440543e-05
3.02069244997919e-05
9.05205605511599e-05
9.17399566644251e-05
0.000115246865742803
0.00014687425503178
3.40846473916912e-05
7.1912557359975e-05
9.0223706897777e-05
0.00013638130215241
8.82563995874677e-05
7.29745351045586e-05
0.000109191781286749
1.78200704884476e-05
4.77781442559899e-05
7.18049121281034e-05
-2.06416311479774e-05
1.44089428817564e-05
-2.28129035485829e-05
-4.23430244580283e-05
-1.7260855529414e-05
5.83654027392315e-05
8.2368551910865e-06
3.06045986385315e-05
6.49285471525965e-05
5.61242521210889e-05
4.35039292305285e-05
5.50625042439839e-05
1.26316375133363e-05
1.85547328692691e-05
1.01613941571592e-05
8.12592458693029e-05
3.17261340540802e-05
7.98361933417653e-06
-4.31964696235484e-05
-2.32475365529964e-05
-4.19672373157456e-06
-1.86205769528466e-05
-3.88303414367569e-05
-1.3757664789839e-05
9.67903493234108e-07
-5.50168726447241e-05
1.02291779607351e-05
0.000105117806170764
6.11814557779902e-05
0.000112250723517028
0.000134742859304508
9.23133767968909e-05
0.000109440339519066
0.000125532916216246
5.22817845928503e-05
4.50379713052395e-05
7.62027515197286e-05
2.86442784226021e-06
-4.92634845660472e-06
3.62903874191377e-05
5.76426898028208e-05
3.53705830686453e-05
1.36054581831967e-05
7.82134760440377e-05
-2.49712559933792e-05
-1.40094136176327e-05
-4.87372324959531e-05
-1.27038118018303e-05
-3.80992841425788e-05
-2.07759767508268e-05
-2.08561542051918e-05
1.35380115234933e-05
-2.54611655060098e-07
2.49581879247303e-05
5.12002284407881e-05
2.09095347189167e-05
8.70062564295111e-05
9.82581415193847e-06
-1.22501575431927e-05
-1.81817015937604e-05
2.65985961849381e-05
6.08272131914761e-06
-2.49598478288043e-05
2.37408893254734e-05
-1.69018628607902e-05
5.29534359111065e-05
7.54337452104951e-05
3.52512173555896e-05
7.47270399961406e-05
0.000158315109980437
8.40024160013202e-05
0.000150512048001209
0.000183065927234137
0.000106325907896673
3.04395257487211e-05
-1.0246410092218e-05
-6.18548861269941e-06
-9.845545842176e-05
-3.24398444847868e-05
-4.9961566546085e-05
-8.02896532491621e-05
-5.61350801213729e-05
-1.12071255983225e-05
-4.91358528815689e-05
2.47253599020342e-06
3.64621534470729e-05
6.88959108657065e-05
1.39442751238959e-05
7.47579721079519e-05
0.00013694556051653
8.17637586300093e-05
9.17076646250289e-05
0.0001253127511433
8.18582700638591e-05
6.58888156495707e-05
8.55982009307542e-05
9.45792282958311e-05
5.28212406789034e-05
7.23080272822158e-05
9.48308316422659e-06
5.63858876667713e-05
1.23146090032497e-05
2.15648230975921e-05
-2.31344957755436e-05
4.67006767555396e-05
-3.59019373860645e-05
-1.06513960796797e-05
2.04200701108959e-05
-4.3877398912077e-05
-4.59819427751626e-05
-3.09689615240709e-05
1.63760969800385e-05
7.40129307250578e-05
8.29494654048546e-05
9.22186480237618e-05
4.92796759097483e-05
8.53077858430108e-05
7.48350599843215e-05
0.000129179345310458
6.9905281423559e-05
1.04010437290226e-05
3.4421423374745e-05
5.21621965257305e-05
5.06711868166853e-05
-1.2915979397788e-05
1.25766472766457e-05
-1.46896427398834e-06
-3.83336938947237e-05
8.50331255813059e-06
7.23565814551668e-05
4.24837326720145e-05
6.4193137296697e-05
4.35183019087601e-05
3.59373386812006e-05
8.67321234129393e-05
6.0135767166976e-05
7.33037998979138e-05
5.35750621618233e-05
1.13497061639353e-05
2.86511822982452e-05
5.73977502554172e-06
0.000128930553785444
6.5608490103316e-05
6.92986854780906e-05
6.92484317693723e-05
8.10728950680046e-05
9.86048774817887e-05
6.63716982462877e-06
-7.69807384506947e-05
-1.38888351857282e-05
-2.13935650133557e-05
-4.2082592313393e-05
-6.36086991998806e-05
-4.42441107570859e-05
-6.88512919407709e-05
-1.17085349308635e-05
-2.92239234421992e-05
1.7190962277439e-05
-9.17667370759736e-07
4.30519899213872e-05
9.51278492399647e-05
9.05354801724701e-05
3.9204152349307e-05
5.13520041304712e-05
6.3332872478892e-05
0.000109236187123318
5.4427310853183e-05
3.78158681128882e-05
6.44046794330655e-05
2.97499309025224e-05
7.26668006893857e-06
2.93948296156249e-05
9.09156804686214e-06
1.05478517841518e-05
0.000118670880949904
3.71753341557509e-05
9.35114279052909e-05
5.30637446011313e-05
3.04581846186617e-05
0.000121156902643336
5.37723216468604e-05
5.73018127721125e-05
6.36197359578288e-05
3.72867663933122e-05
9.80257737465298e-05
2.55099894952679e-05
5.01944623353112e-05
5.43375217556928e-05
3.47607619774542e-05
4.78133863698564e-05
4.66565053498477e-06
-5.30427318273373e-05
-3.17797750856118e-05
7.39316943452199e-05
-5.6892222111714e-05
5.80849671559733e-05
-4.6188569988541e-05
9.65963157093028e-06
-5.27348783737118e-05
-6.58642870027687e-06
2.28886643773917e-05
1.80267405539759e-05
-1.2015625105457e-05
3.34971587812883e-05
3.73361584665485e-05
9.8419049640661e-05
9.74478335830298e-05
1.45867755766473e-05
5.82812145848161e-05
8.62489233472122e-05
6.16682948868174e-05
2.20226855458328e-05
1.4706456737863e-05
1.55994779715768e-05
-5.0332222674511e-07
6.4860638265425e-05
3.03330815052924e-05
5.92322251727908e-05
0.000134473622312373
7.71790118830709e-05
8.36432374752498e-05
6.48859701877571e-05
3.50536762532598e-05
7.58987562969401e-05
6.67150541820539e-05
0.000121756421511483
7.84693344325121e-05
1.65772800323692e-05
-3.03004775133345e-05
1.41685574369017e-05
3.09092578290325e-05
4.1090225545681e-05
5.84096209738217e-05
-1.24499046288392e-05
3.07519787731795e-05
1.21082035681209e-05
-7.54311173711058e-06
5.12840071974769e-06
4.65659921429252e-05
1.9410356476555e-05
1.49251433110093e-05
6.53727073242433e-05
7.3166818443023e-05
1.42553587532332e-06
3.72647384942192e-05
5.74762825930825e-05
8.58985726236269e-05
6.50908938767055e-05
3.6976316061679e-05
8.35959900018675e-05
-2.75714926478583e-05
-1.74657045662519e-05
-4.80996432450961e-05
-2.73008005753146e-05
-2.60403790236781e-05
-6.43851348072352e-05
-6.05066728899003e-05
1.97361275035157e-05
-5.37546527498414e-05
-1.58578591902411e-05
3.57103264020232e-05
6.74095322278108e-05
6.46118616785635e-05
8.04854121009091e-05
9.26878120833953e-05
0.000163204697221437
0.000156615697702407
0.000212215086145676
0.000193661167879391
0.00017714474457555
0.000147012222580846
0.000141217563842097
7.74649814224262e-05
9.29652517124586e-05
7.676477176692e-05
9.84746729739109e-05
6.32251235674558e-05
-2.43254205510745e-05
-5.03034941446094e-05
-2.30725929619247e-05
-3.68134155377548e-05
-4.8740757766697e-05
-4.84678437554806e-05
-4.84988994519931e-05
-9.70787151128626e-05
-6.60861334941793e-05
-7.68012843247165e-05
-2.77222442240393e-05
2.29152846679982e-05
-1.06333832488866e-05
3.43860861812401e-05
4.4443299469563e-05
9.24310311279216e-05
0.000102634568045363
7.30641162081655e-05
9.61162721568963e-05
0.000134644117672341
4.52051447284032e-05
2.24711785169548e-05
5.82801438013376e-05
-4.81848999035483e-05
6.7596554806599e-05
4.1177684079253e-05
7.57260093830208e-06
-1.54306641162897e-05
3.4707210253456e-05
2.97534918875107e-05
6.63812178573239e-06
2.80496448222071e-06
3.90120869392165e-05
5.00861974533626e-05
3.59805556657514e-05
-4.06377499602055e-05
7.67076498879136e-05
0.000100848224409421
4.08442767780042e-05
3.92170457684727e-05
9.97803979232483e-05
4.34155716622426e-05
7.40941968043788e-05
0.000103987592623513
0.000102550426305169
0.000137859452771752
0.000114428097520793
6.09660220823302e-05
7.00515543865675e-05
0.000137544423527765
0.000140384192760686
7.77745803256057e-05
4.91335431169312e-05
5.08849487757609e-05
3.36070552741992e-05
-7.7341028221231e-06
4.95682846419016e-05
-9.3869418654676e-07
4.17010203430941e-05
1.17182270114436e-05
2.49034673879627e-05
-1.08794918263105e-05
2.79022744586865e-05
-5.29642846418124e-05
-7.79750358947452e-05
-7.36774260662554e-06
-3.02617805219609e-05
-8.16240648532248e-05
3.83382536510799e-06
-3.57046352976727e-05
-2.98219397120456e-07
1.87873079525509e-05
7.00498771938022e-05
0.000101651017384646
2.84839502877127e-05
7.65524995588934e-05
9.36282712673968e-05
6.70279866978892e-05
5.77976756915094e-05
-2.91653531710843e-06
1.1312546662854e-05
1.24070354230179e-05
9.55063772601265e-05
0.000116834573869488
4.71805923998426e-05
8.36681562116237e-05
0.000116507242657738
7.70025161047168e-05
9.09542017714129e-05
0.000105266610138149
6.57384272628622e-05
8.14869653518255e-05
2.32439245221228e-05
8.40595905409505e-06
9.79666503266173e-05
3.50931506100952e-05
2.1227836714444e-05
0.000150302915344614
2.74650832748523e-05
8.4836135355431e-05
5.27785392375779e-05
4.59993174347369e-05
-1.32094626438366e-05
3.56932379897673e-05
1.4982839673991e-06
-4.11286454439725e-05
-1.3528048718975e-05
-3.15563737165875e-05
5.19602054301415e-05
4.45644248984987e-05
7.92779683906912e-05
8.99027334879267e-05
4.1695216239457e-05
7.08809459253809e-05
4.32518065338275e-05
-6.54181531481818e-05
-3.1149669893567e-05
5.13071876606379e-06
-8.9615735271008e-05
5.72696733052413e-06
-5.78363455214511e-05
-3.6814644312184e-05
2.04172612871106e-05
4.18414782918185e-05
9.11887222613149e-05
4.52581093676836e-05
0.000137633362790513
8.02611717722572e-05
0.000118085298973114
0.000104901433680361
8.33502832252786e-05
6.44622045075281e-05
5.07233563503319e-05
0.000112365753228626
0.000131687047985833
5.86154175286098e-05
0.000115716457903413
0.000137529222564589
9.96916541512843e-05
9.00129820759151e-05
6.54113946322277e-05
9.36432542053911e-05
0.000117853560516141
2.42496454145024e-05
-1.13516731436725e-05
8.17327622202377e-05
4.85998714982801e-05
-8.52627034306475e-06
1.33783767444688e-05
6.47142691295127e-06
-2.97942787163571e-06
-3.83921165521782e-05
3.28303825428049e-05
-1.31587584700214e-05
-2.14714579741386e-05
-3.24497333331568e-05
-2.49307952662215e-05
-0.000103225807259328
-9.15277369747648e-05
-8.83651631418396e-05
-9.80020418965737e-05
-5.81396096294208e-05
-1.04107815100693e-05
3.01700191987049e-05
-4.58036886489844e-05
-1.5368504686969e-05
5.21917169667075e-05
5.09039969577874e-05
8.39327527723941e-05
2.20230798986137e-05
5.52746312030438e-05
3.43397395230847e-05
0.000107268568107958
0.000120916583394485
6.07388198208537e-05
0.000133782350967648
8.13372182997239e-05
0.00011046433536456
0.000107926576139795
8.35897789533299e-05
0.000107298835107915
5.13475899654694e-05
1.75981783993848e-05
4.85514680851771e-05
3.108467747402e-05
-1.89646414030029e-05
-1.85504133644532e-05
6.70242893060717e-06
-6.7019474378972e-05
-3.93967456442059e-05
-1.366062371584e-05
-7.88681712358412e-07
-3.76997784299332e-05
1.09376477308076e-05
2.97241991738593e-05
0.000118947801399838
0.000112432220395155
6.83202614083824e-05
0.000112290853023404
1.47999722928091e-05
2.80580404977299e-05
7.18420316477662e-05
9.34083721303922e-06
