# Supplementary material for: Research on computational propagation and identification of mine microseismic signals based on deep learning
Source: PLoS One. 2025 Oct 22;20(10):e0334641. doi: 10.1371/journal.pone.0334641 (PMC12543183; doi:10.1371/journal.pone.0334641)
Supplement: S4 Data — (ZIP) [file pone.0334641.s004.zip › 000100700001581.xlsx_0.txt_24.txt.txt]

2.02455804053038e-05
3.57363789258271e-05
1.30754313250942e-05
1.48972309015503e-05
1.75936142482918e-05
-3.42004940984794e-06
3.47389008521461e-05
9.80216394122307e-06
4.59978981678291e-05
5.4448044749141e-05
2.67499683255089e-05
3.50888432605176e-05
2.99729099702445e-05
4.1424798841258e-05
1.10745710202522e-05
3.77412897386721e-05
3.88345674836996e-05
3.61956002363701e-05
2.48907096541985e-05
2.62453025200434e-05
3.91789005985087e-05
1.82925587491982e-05
2.09689767677547e-06
9.99664547106793e-06
1.15550245018966e-05
2.27307993944269e-05
2.22182893508052e-05
3.59995124763875e-05
-8.84392054711599e-07
3.43653665233279e-05
3.26356603723239e-05
4.40618921358244e-05
3.99783833369539e-05
3.16748552039858e-05
3.55483605476699e-05
4.51968523474696e-05
1.65985371178862e-05
3.23984982734312e-05
-1.05850103845061e-05
4.22315313437131e-05
-7.37101058443592e-07
2.77790722827908e-05
3.96358563015065e-05
6.19503469349987e-06
8.45420572061575e-07
2.37213303183975e-05
2.71080730937509e-06
9.16989388494249e-06
2.41985431073134e-05
1.38121610607075e-06
4.29604059763223e-06
3.24129026398182e-05
5.42133930990258e-05
2.7940980524136e-05
1.90815451803826e-05
2.89451166558583e-05
9.119103523385e-06
5.07189586581183e-05
4.02717321972001e-05
4.77316717894388e-05
1.55858432283563e-05
4.46880847055499e-05
1.11418302970709e-05
4.1011471779267e-05
-5.73619209826188e-06
3.1864171031997e-05
3.33671510149836e-05
2.53087194623297e-05
3.65834925337975e-05
1.34285557865814e-05
2.64611595201268e-05
4.60375453335995e-06
2.37715603025163e-05
3.23130200264481e-05
2.80333135773553e-05
2.04300829383075e-05
-1.6481106440299e-07
-1.01447480228977e-06
2.30530079599954e-05
1.26207999944793e-05
6.38181748308999e-06
7.15921335373058e-06
3.13798713333988e-05
4.72342268402894e-05
2.7095701106317e-05
1.45781874528548e-05
8.12983198639516e-06
1.22132395332634e-05
2.02447429902729e-05
-1.93681647647e-06
3.43502570548692e-05
2.3153260383213e-05
5.23849876061306e-05
2.74315416553891e-05
2.73155626691852e-05
4.27303965858534e-05
1.81489054392586e-05
2.51323538863786e-05
3.18777425974939e-05
2.92022454311466e-05
3.36350838047853e-05
4.40284874589588e-07
3.44153393886041e-05
9.74008063939692e-06
2.23014664133501e-05
1.68750442136548e-05
3.13775052380462e-05
3.03450870813748e-05
2.53560356851521e-05
3.48029015452497e-05
3.18168989817766e-05
6.91171002019647e-06
1.77586083359667e-05
1.76396724167829e-05
1.7837638603496e-05
4.36387289153794e-05
2.67514824416515e-05
3.58319936253607e-05
4.04171570722766e-05
3.56569128918571e-05
2.35364959908831e-06
2.62349620125777e-05
3.24114727432643e-05
2.48505531367391e-05
3.69622284854674e-05
2.32810488431478e-05
1.83558561689892e-05
4.39998489012481e-05
2.44304206625151e-05
5.25405506312322e-05
5.21820688818495e-05
4.04461162293286e-05
1.56567163858859e-05
1.92526523221202e-05
2.28440211642612e-05
2.70943700695717e-05
1.56506411928537e-05
2.57701417917272e-05
1.88554422148117e-05
3.85144790223287e-05
3.36706233392763e-05
1.1745352101372e-05
4.04627589658174e-05
3.21807117849771e-05
3.12184645983341e-05
3.98124935609596e-07
2.82469761224969e-05
3.28826447101656e-05
3.3928648904054e-05
4.45837723635699e-05
1.08180033657733e-05
2.65620086676324e-05
1.98443980382054e-05
2.09938081970492e-05
2.60115670794168e-05
3.10645938085655e-05
1.40561253330882e-05
2.85622965591379e-05
2.27764918616491e-05
3.51156374312e-05
3.0932114735822e-05
1.88276700495713e-05
3.58577505880983e-05
2.57996635035001e-05
3.54596316158806e-05
2.09707642192497e-05
1.60855836122299e-05
3.0694392610593e-05
2.28086473696307e-05
1.80191330001222e-05
1.46754917953406e-05
9.48913244041642e-06
1.8755167484239e-05
3.80784548545862e-05
2.96628513787994e-05
2.32205841195668e-05
4.34511139064582e-05
4.09146724431416e-05
5.01270598117849e-05
4.80989260140761e-05
3.66615379309948e-05
4.06422766726751e-05
3.44886232883435e-05
9.70439465059911e-06
1.70908769974955e-05
1.65706414236242e-05
4.82734790554127e-05
1.62147236842891e-05
1.89701070915286e-05
1.23594765031962e-05
1.20077663092057e-05
2.93202647259452e-05
1.38525457160788e-05
1.50524582142396e-05
1.08053340341704e-05
1.53557576574076e-05
2.99032430237566e-05
3.44439276703987e-05
1.98081353801631e-05
4.49407614195496e-05
4.30967176846402e-05
2.45070945936482e-05
4.19003560635038e-05
1.87646864914774e-05
3.40261915937093e-05
1.04906635567153e-05
-5.27411954025647e-06
2.43447006838159e-05
5.55271556756267e-06
2.09043380290301e-05
2.27817706930291e-05
5.04370810425348e-06
2.2989291278695e-05
3.02936091342285e-05
-1.25297232631509e-06
3.33111829153746e-05
5.69504078873447e-05
4.00988563456396e-05
5.25599877321739e-06
1.62405926462679e-05
-1.78582221145379e-06
2.94523763806206e-05
2.20815699583871e-05
2.3817000642231e-05
2.73534365121854e-05
4.42826853379224e-05
6.62752159325825e-06
1.47519168046186e-05
2.36545501772733e-05
3.78510240058056e-05
3.00851034088061e-05
9.06843174778719e-06
4.25866116557904e-05
1.47860586914786e-05
3.05686980492544e-05
4.02850231061769e-05
1.22670746383047e-05
1.4600150466318e-05
5.8336620120518e-05
2.42126264900498e-05
2.37772302638402e-05
3.13043016951767e-05
2.39407827292986e-05
-2.61282683010429e-07
1.18541429802937e-05
1.39204243040779e-05
2.18721312902499e-05
2.3940390608429e-05
3.59388292905087e-05
2.32769650298371e-05
2.18706044449974e-05
7.56762868373026e-06
1.30171859437129e-05
4.14441216866637e-05
2.16737094571904e-05
1.61524165421288e-05
1.9562052167472e-05
6.36327446284109e-06
2.34599920905129e-05
-2.12983425211222e-06
1.99727320067225e-05
1.88786482014804e-05
3.48179989200655e-05
2.72733140063193e-05
1.8349318836467e-05
2.15786035640755e-05
2.58090963276648e-05
5.13281777965505e-05
2.11161833497248e-05
-1.08642803630911e-05
2.97062255039043e-05
3.07855651949224e-05
4.86048668341617e-05
3.36368433771681e-05
2.88240235632192e-05
4.70412933940282e-05
2.33712293259328e-05
4.3394815417994e-05
4.7965529369825e-05
2.617321767477e-05
2.44353438596533e-05
2.06710913427151e-05
6.32402510965528e-05
1.19948060676243e-05
3.22245670368919e-05
3.65615174104362e-05
6.3856297519368e-05
4.03507367998631e-05
2.24931753814696e-05
1.44637980671587e-05
3.96880430254363e-05
4.37271752400571e-05
2.38179931374271e-05
3.59528811843943e-05
4.91954069125412e-05
1.80980550048761e-05
1.92646655858706e-06
8.00293850225307e-06
1.71839205734739e-05
4.60141178509604e-05
4.91708959348853e-05
3.30762658975771e-05
2.00964833887047e-05
2.58762705839927e-05
4.15724540147485e-05
3.27104468261065e-05
9.6803454573609e-06
1.88264703764922e-05
2.52306642016121e-05
1.00735731497858e-05
2.61641202959561e-05
2.08161572554121e-05
-3.10279291731122e-06
3.25936466940375e-05
7.87973293066127e-06
2.19545844972416e-06
3.64261885120121e-05
4.48651408416362e-05
4.35621716948272e-05
5.51608163035309e-05
4.01118362557191e-05
6.49023729492892e-06
3.96009788947349e-05
6.07572444648328e-05
2.18471341411723e-05
-1.94545424758639e-05
3.26487504831542e-05
2.46297534961132e-05
6.83893152302005e-05
2.45557635311059e-05
9.53955377506006e-06
2.07353939352743e-05
2.26678040677897e-05
5.86964968718104e-05
2.9079927390873e-05
1.58499796737143e-05
1.94101541801764e-05
2.6509482035948e-05
3.99188588227066e-05
4.84718334295084e-05
1.06697369516746e-05
5.26027807477342e-05
3.52268286555167e-05
2.41924228938682e-05
4.25070402272315e-05
1.45947547594686e-05
2.07905200177755e-05
1.65818756221442e-05
1.24556790925801e-05
3.40975031090178e-05
2.939540208046e-05
1.92352970823945e-05
1.03992217744922e-05
8.13032098863004e-06
3.62154119085709e-05
1.67187664007977e-05
2.01800581177076e-05
7.15105094437576e-06
1.22672617654322e-05
1.45990348088246e-06
3.56422365876103e-05
3.63351064087935e-05
3.20053139960189e-05
-3.47388312459683e-06
3.4287511136976e-05
3.53272340401538e-05
5.35635897989895e-06
5.37535848962958e-05
3.80569906734197e-05
3.60360400353971e-05
4.60499673582798e-05
2.75094186323748e-05
4.72853768215076e-05
3.1266246780875e-05
4.22952402661115e-05
3.03551555043307e-05
2.75931542133048e-05
4.14104583427577e-05
1.91506038663683e-05
3.33909786475936e-05
3.37456144291262e-05
2.91355730782172e-05
2.52017238109031e-05
2.18428450352497e-05
-8.57608353682082e-08
3.67827874075576e-05
4.13660609686787e-05
4.65085000338225e-05
6.69546914890242e-06
3.35466486637149e-05
6.51955332607158e-06
3.23149919270795e-05
2.37683867609047e-05
2.66833018694501e-05
1.50181134567183e-05
-1.43189952374462e-05
2.81286439526906e-05
-1.18105118551204e-06
3.45814482445338e-05
2.64123741689989e-05
3.57788050236513e-06
9.259180034588e-06
5.92936917558743e-06
3.55599469594018e-06
2.68662643950395e-05
1.48751081853746e-05
1.937568940624e-05
1.86265547025871e-05
3.46556192358629e-05
3.59162312355133e-05
1.40773814621258e-05
-2.42129670170592e-06
7.51973904060555e-06
4.11930681069886e-05
2.75902679021612e-05
3.07787992643096e-05
4.34338997008151e-05
2.38494960709123e-05
4.1968039083616e-05
2.09907175794682e-05
2.42404474690217e-05
1.88359100347748e-05
4.3407198896501e-05
2.97028317556399e-05
6.06983403313861e-05
2.04741255226838e-05
1.47757828733958e-05
2.53790139701493e-05
2.67736577266384e-05
4.72157061005452e-05
1.0136996719424e-05
3.27939367136692e-05
4.75423180124223e-05
2.59498062993269e-05
4.67717028393756e-05
1.44742996929212e-05
-8.28516635372107e-06
2.1635653353191e-05
-6.19806477896239e-06
2.52830990398586e-05
2.55955530487426e-05
5.37566379256927e-05
1.38430503683452e-05
1.82869158915969e-05
3.70529960655213e-05
2.64122181010146e-05
-1.13752702088643e-07
4.43798719981988e-05
2.08433767499901e-05
1.92808616098007e-05
3.10300857278268e-05
3.12280555185872e-05
3.72188696988057e-05
-1.13887651900039e-05
5.28215774195463e-05
5.06909544286829e-05
5.07665225576294e-05
3.08910896505211e-05
2.69676649489896e-05
3.62743289243803e-05
2.34794713441335e-05
3.08845933148002e-05
2.32778466664357e-05
1.989447697594e-05
3.23341966553677e-05
1.41190042021979e-05
1.55852425844758e-05
2.56120217237595e-05
3.75779704006806e-05
2.50016872910559e-05
3.15144478351379e-05
7.13224709648559e-06
2.91225335498064e-05
3.78032443692204e-05
2.85781754825285e-05
2.59075875954879e-05
3.29458179639533e-05
2.98703182439931e-05
1.96718811171925e-05
5.14368953619926e-06
4.61669461895638e-06
1.54157612149479e-07
3.57952232541082e-05
-1.41053564123441e-05
1.30991835377838e-05
2.22530426014452e-05
3.72933307052456e-05
2.13994652712486e-05
2.20065811402381e-05
-1.36549940151504e-05
1.12666851274995e-06
3.23907061285016e-05
2.22694814656363e-05
4.21898385670333e-05
4.41361047215154e-05
1.12275394784565e-05
3.94555231285543e-05
9.70339598648203e-06
1.45220776787141e-05
5.31849687471603e-05
1.90185165723303e-05
2.99201389956149e-07
4.68592742171149e-05
2.09746087193628e-05
2.71457011375296e-05
2.88135585632319e-05
2.83033683018478e-05
2.05369802263488e-05
5.14194772871053e-06
2.71663908966164e-05
4.21870997015161e-05
2.30843198738808e-05
3.36180484558042e-05
5.75962513227862e-05
2.56750943237894e-05
2.14962338205976e-05
4.86323308990702e-05
4.10240917642622e-05
3.57637085001849e-05
3.10885968033734e-05
2.70885199488086e-05
4.02118201242597e-05
1.60465224990396e-05
4.49989024418888e-05
8.683326484681e-06
1.51473132484658e-05
2.87783433763188e-05
7.83306662033226e-06
2.53695059367345e-05
3.39485950384763e-05
1.67798311860853e-05
3.98839850021433e-06
9.42742380410835e-06
2.10661813425095e-05
3.85621529325185e-06
9.90460509497884e-08
1.73186244246923e-05
3.65233232172565e-05
4.04614506775325e-05
1.76597207033466e-05
5.85013927041827e-07
2.69727202590403e-05
1.88311581433406e-05
1.962047322885e-05
-4.07715961100136e-06
3.08990698285853e-05
3.60887129420353e-05
2.34294180464913e-05
3.10574795582876e-05
3.22416918557186e-05
3.22990131448063e-05
2.27440398727727e-05
3.73082836539751e-05
2.85007629303451e-05
1.61364196351708e-05
1.68276446525386e-05
8.81380492572089e-06
2.34891673195818e-05
2.38623416898191e-05
6.69698181910435e-07
3.68096213406791e-05
3.5584995326296e-05
4.11857263229717e-05
2.14275858331761e-05
-2.71189233632656e-06
6.4232751755692e-06
5.0661039877259e-05
3.68589653829806e-05
2.66824769466185e-05
-3.04632059576799e-06
1.26973463603611e-05
1.13002628162304e-05
1.54941728238656e-05
2.77450223865985e-05
1.03375587144685e-05
1.90873296586749e-05
1.18519204255529e-05
2.25112588107523e-05
8.37547333771235e-06
2.39750916662764e-05
1.02004913290035e-05
2.1158893777937e-05
3.35797893995738e-05
2.234846030169e-05
-4.57089511427565e-06
2.25885542552253e-05
2.90994223822171e-05
-2.0978178732756e-05
9.91022760269178e-06
-1.93551095317587e-05
1.24489179155802e-05
3.05793835748271e-05
8.2173238517855e-06
3.38666127102208e-05
1.16039997755075e-05
2.30542367386212e-05
3.13432170672974e-05
2.42882394290555e-05
4.26567192703112e-05
4.4473857493945e-05
3.41885063285095e-05
4.39586261410209e-05
5.02684737080679e-06
1.28419823011506e-05
3.69304864339018e-05
2.76534445209499e-05
1.26607361318466e-05
9.18376822327453e-06
4.2103337759731e-05
2.9211083681483e-05
4.51673385885533e-05
2.83526478748724e-05
2.98859672280234e-05
-8.88106899490891e-06
2.52305171698554e-05
7.92103002755647e-06
4.94131385316166e-05
1.54948710316165e-05
4.10140977509609e-05
2.205929579203e-05
6.50874022152953e-05
3.2915906025953e-05
1.98332506549459e-05
3.95661316241939e-05
8.09283243804723e-06
1.73830600460215e-05
3.55009863054751e-06
1.40557422080917e-05
2.07942874791269e-05
4.31932068316547e-05
-3.66027356615929e-06
1.42672177979752e-05
8.92628134862441e-06
1.80465233699301e-05
1.92023663314556e-05
1.28437008750262e-05
-3.66921056482978e-06
3.16375496438887e-05
7.71217632976167e-06
1.48877866544764e-05
-8.37477486430632e-07
3.41233499740541e-05
4.12557503107348e-06
2.71529151234462e-05
2.77618091219363e-05
2.16695177150263e-05
2.91142887043093e-05
2.29693667891219e-05
-3.14923289836008e-06
2.85813915368273e-05
2.45249264382797e-05
2.15370570723739e-05
3.17108404814671e-05
5.25100450253176e-05
3.15874421756537e-05
4.46551370936186e-05
2.06703764087958e-05
4.1635033723226e-05
4.37313906196901e-05
1.97723549446834e-05
3.50105999077842e-05
2.54313991920207e-05
2.05821868095338e-05
4.12637569068581e-05
3.38168920826379e-05
2.43973334839508e-05
3.49258577020318e-05
6.53078922523308e-06
3.44801111710392e-05
4.47551145454949e-05
2.09983150570718e-05
2.06225772714302e-05
2.35340948404856e-05
1.52248010018805e-05
2.15248853186789e-05
2.92779355945953e-05
1.71918753788749e-05
3.02027602480611e-05
5.03462854509662e-06
-6.75569800239447e-06
6.61199963870502e-06
-4.21131050226808e-06
6.04658181573095e-06
5.99427684848723e-05
5.18124985918287e-07
1.34650721079208e-05
2.90584026054576e-05
2.35586263635714e-05
2.4462997533798e-05
5.4221053298145e-06
3.935900209851e-05
3.27429782097567e-05
-1.50515329598776e-05
5.39956373900649e-05
3.4403141647165e-05
1.76881875201589e-05
3.29214663359786e-05
4.79429819135598e-05
1.77209665203263e-05
3.17175427626219e-05
4.23160723887461e-05
4.79106433227723e-05
3.50037333291931e-05
4.40336130593158e-05
3.08423383808978e-05
2.33499579807075e-05
3.22706221657247e-05
5.67465903425687e-05
4.0587443231288e-05
8.82367286789386e-06
4.57937095715373e-05
1.41241249248931e-05
3.18900759400579e-05
-6.3430612647002e-06
3.82840982725492e-06
2.27043269446982e-05
2.33514122198953e-05
2.18457016315946e-05
2.92519516289682e-05
1.74268857862182e-05
1.89608194737409e-05
9.31838069855326e-06
1.0846249120125e-06
-7.60020320980465e-06
1.57125344961583e-05
2.5976999949307e-06
4.08621711101982e-06
1.70536718401929e-05
-5.41494334323587e-06
2.78065301165555e-05
1.72701662426087e-05
1.804858725636e-05
2.54751781438744e-06
3.89140477359905e-05
2.15801302057351e-05
1.26331558915495e-06
2.38922880656101e-05
3.8586988602218e-05
1.55394694599587e-05
7.93422824931117e-06
4.4405113762255e-05
3.32693752444743e-05
2.22255142350068e-05
2.23076861013921e-05
1.85903271920565e-05
2.60972387313022e-05
3.64311414986266e-05
2.41761470952522e-05
3.03159069704983e-05
2.0854239504739e-05
2.87456026753667e-05
3.98389402363363e-05
2.63522434849834e-05
3.9700856606832e-05
3.19185053273594e-05
2.96807875409724e-05
2.90049261905145e-05
1.28415891428467e-06
1.04600986262428e-05
-6.09950484422153e-08
2.43436445995028e-05
1.00415042085654e-05
3.89913052130338e-05
6.82256785245289e-06
2.94361757505286e-05
3.33958389739685e-05
3.95593593427238e-05
4.97587675834148e-05
1.48477492598271e-05
5.92496425520341e-06
4.2582065894023e-05
3.21735965711195e-05
1.82353488703884e-05
-1.8494167919164e-05
5.72627451435483e-06
1.1163139772823e-05
1.08521496552983e-05
5.11446479319177e-05
1.70923161237718e-05
2.65074676957309e-05
3.0975610263505e-05
1.8433055341822e-05
1.94052024144953e-05
8.40862051854374e-06
2.01149040403751e-05
2.89394434838328e-05
2.77590598439646e-05
5.09987510864547e-05
1.36148563691205e-05
1.82435383252267e-05
1.36490191984655e-05
3.11952490345379e-05
2.06279612754436e-05
1.57395035689506e-05
4.00975419806767e-05
4.03249195834197e-05
1.53724759421416e-05
1.8154376262212e-05
1.87185250783643e-05
2.37084428516288e-05
5.15787079126222e-05
1.38008473339158e-05
2.08134106631169e-05
4.20446457273288e-05
6.53786487094397e-05
3.76580185064415e-05
2.82340556709755e-05
1.70281076366279e-05
2.1735472015072e-05
2.41253944771885e-05
1.45046251303897e-05
1.57985223729686e-05
1.42211772209879e-05
2.92368625226595e-05
1.26718634525367e-05
2.79424812801169e-05
2.34780108267251e-05
3.20024497304967e-05
9.67417226340871e-06
4.04173751329888e-05
5.0132627461546e-05
2.77086078065647e-05
2.33033042540236e-05
4.4138199702137e-05
3.39869154892822e-05
3.98168858804882e-05
4.95814549413358e-05
6.3208646576475e-06
1.83149715899272e-05
2.25992885937406e-05
3.01465847625208e-05
-1.2251757292084e-05
2.60086368548443e-05
2.08220391969841e-05
9.16898360907216e-06
1.97967335865907e-05
2.48969253204273e-05
-9.62992228220751e-06
-2.22457356888028e-06
1.36912915343666e-05
3.04510916587846e-05
1.28404116995272e-05
-3.14788577680583e-06
1.39999391298832e-05
7.89358712217798e-06
1.99548958202234e-05
9.11466651055154e-06
4.22336493012174e-05
4.74695539920807e-05
2.15414882564127e-05
1.3860009847974e-05
3.28701436565632e-05
3.1972165379365e-05
4.88670849911093e-06
2.04055179194135e-05
8.57196585668941e-06
3.28917306172387e-05
2.68369288908496e-05
6.88950067121554e-05
6.68300799455554e-06
2.3327445133833e-05
-4.04342898788314e-06
-1.16685059093467e-05
3.65813985430512e-05
1.6468887091102e-05
6.00057081150937e-07
3.5147710853995e-05
3.10832948383783e-05
2.14126136104094e-05
1.1833561877282e-05
2.57421893975335e-05
4.21830738404581e-05
2.31726732893157e-05
3.36415995297065e-05
3.47318245404336e-05
1.10394967484107e-05
2.60270469180111e-05
-1.00719548945013e-05
1.4189971394427e-05
7.0081388926408e-06
2.00696292642779e-05
-5.39182305153186e-06
2.47798041710457e-05
2.74353328667457e-05
3.27680575793364e-05
3.16278286515915e-05
2.33895496161413e-05
2.26592922968456e-05
2.0744392070383e-05
-2.46667656823392e-06
2.02702552103043e-06
3.13863160421854e-05
3.87193113617683e-05
9.21179083710008e-06
2.9015469360218e-05
5.59317466756338e-06
2.68630656160646e-05
2.44721456207879e-05
2.1291376556044e-05
1.22298521171927e-05
3.54172771412865e-05
6.12939112796617e-06
2.27859877570443e-05
1.285660808019e-05
1.91243678937292e-06
1.21098447127198e-05
1.66181417586486e-06
3.08746913849749e-05
2.327269084777e-05
2.96422322601534e-05
1.14808821360429e-05
3.24039450067201e-05
3.55211840258115e-05
5.95328671401213e-06
2.47124992335432e-05
2.7129546780681e-05
3.12899551712113e-05
-4.97060718978475e-08
4.29114268004551e-05
2.02382778784163e-05
2.86649893004107e-05
1.80219910422946e-05
3.85864140278986e-05
1.59759754842124e-05
5.00011384855619e-06
2.70604065842967e-05
3.92423345894667e-05
1.50927219990478e-05
6.53384146610637e-06
4.50869232203645e-05
2.36076394253291e-05
2.35249687273753e-05
4.52402481395378e-06
2.72167070598947e-05
8.1060893061967e-07
4.1191598429846e-05
2.93194365427276e-05
2.7058307654552e-05
3.02957465918421e-05
2.76323290397528e-05
5.42235550037875e-05
4.44500753705802e-05
1.25871043223319e-05
2.77379759023333e-05
5.15584185801197e-05
2.46633017040035e-05
-2.38649445112353e-07
3.27821575384357e-06
2.42324456222412e-05
2.59292424487201e-05
2.09217744337046e-05
4.9414941429148e-05
-1.02449847395767e-06
1.17791605328987e-06
-9.17464861540517e-06
3.22921454688423e-05
5.22341152586977e-08
1.27567341403101e-05
-8.53792047270341e-06
5.71636573745106e-05
3.29722230085132e-05
1.7643174720829e-05
2.24319274971858e-05
2.68167886336788e-05
7.75088001074565e-06
1.44906394867864e-05
2.5868504874255e-05
4.22200824721059e-05
3.11206787451339e-05
4.76709332313044e-05
2.00651114785177e-05
2.15027599094323e-05
2.80436446281258e-05
2.38518688147741e-05
4.84051627458565e-05
4.60248300192304e-05
1.96203307671822e-05
5.42810790514935e-05
1.75449758945031e-05
3.26779976547511e-05
5.01055306233069e-05
2.44380593738264e-05
2.83410448310299e-05
4.99508744898981e-05
2.31934083624636e-05
2.7842840139472e-05
8.76144932381487e-06
2.62284977627194e-05
3.41510421069759e-05
3.91219687852209e-05
4.55942043990671e-05
1.96859816664132e-05
2.92480912977669e-05
9.6854334220218e-06
1.15247836214398e-05
4.34091488077809e-05
-6.38135905104432e-06
3.37003961092689e-05
2.84333091338167e-06
3.93200410341554e-05
4.01411945338693e-05
1.8037908919239e-06
1.70765037911539e-05
2.49714240765527e-05
8.60169683293472e-06
2.35922838856012e-05
3.67792899774319e-05
1.1219020131393e-05
2.21799909715268e-05
2.64556328276359e-05
1.52333313722504e-05
2.84460247286593e-05
1.72145000268323e-05
4.04368305845677e-05
2.81098919375521e-05
1.90951311987691e-05
3.7525584282845e-05
4.70457854853769e-05
1.840309769984e-05
2.37422309686042e-05
3.95210266711015e-05
3.22738032370607e-05
3.41796126416234e-05
-1.95464943939943e-06
3.5785314261718e-05
1.65398971506731e-05
3.33995310418548e-05
2.05007928981149e-05
3.58745062880152e-05
5.86113905319902e-05
1.08588641180169e-05
8.6334800194111e-06
2.63050977682727e-05
4.70709514464351e-05
2.83031676426865e-05
2.67356908847728e-05
2.93695769608262e-05
1.71490161530737e-05
4.28604814714438e-05
5.12341579061101e-06
1.81054341435301e-05
2.41167163794641e-05
3.22624441307086e-05
4.01001743932436e-05
-1.76792003838531e-05
2.60823447619064e-05
2.1940641848831e-05
1.25473378233849e-05
1.78086749594893e-05
1.69730561263181e-05
-1.19218563369791e-06
3.33777982131987e-05
3.2038137481023e-05
4.26215569235483e-05
5.5028433664339e-06
-1.74536246438473e-05
2.33897845954002e-05
2.09681960014428e-05
3.83195123292629e-05
7.44725143797123e-06
3.60829599128206e-05
3.18837580703046e-05
2.0327938846837e-05
2.60709998093408e-05
2.37748425990982e-05
1.30425299530877e-05
5.45032359308621e-05
3.92302770471328e-05
2.16580238995007e-05
4.05284331510337e-05
3.83431995097714e-06
4.46130293340589e-05
2.37713201543168e-05
2.84560809688336e-05
1.43164660550214e-05
-1.71381759087334e-06
1.92253131687022e-05
1.22107436759059e-05
1.36202766148079e-05
8.36688361708655e-06
3.31117692653002e-06
2.84607718547006e-05
1.357364536234e-05
2.37099277004372e-05
5.24868537714789e-07
3.98286621833109e-05
4.14836624070291e-05
3.39779245462857e-06
1.27538852015151e-05
4.22654768700848e-05
2.17145919341722e-05
7.32801349569262e-05
2.78755644009437e-05
1.93673625453041e-05
5.17467935932711e-05
3.62774325358636e-05
2.67569165041998e-05
2.79949103942062e-05
4.7778249993902e-05
1.88690684456789e-05
2.81269733502406e-05
4.92439903862224e-05
4.15759548823361e-05
2.32465380446151e-05
9.33235047049667e-06
2.3260319953395e-05
1.68485397194149e-05
4.37311273151263e-05
7.27807495712347e-06
5.39966487525153e-05
2.30172854954113e-05
5.1655662243634e-05
4.47546299866062e-05
-2.65604160850262e-06
3.58386148110747e-05
2.5535395500109e-05
2.30065153086819e-06
-5.12861909146388e-06
2.65439472503449e-05
1.47191391900018e-05
1.15326944835322e-05
1.12423427648053e-05
-2.38601565512397e-06
1.5111633595305e-05
2.62519515326336e-05
1.67180157038961e-05
2.51041007651334e-05
1.96728488287637e-05
1.11171240869005e-05
1.33031615114693e-05
8.97622812577271e-06
4.67390871760667e-05
3.97458493707357e-05
2.53429640629545e-05
4.98068507197931e-05
1.21055387783912e-05
3.10635017816068e-06
1.71024398480787e-05
3.76460378605757e-05
2.43732190380815e-05
8.48482111412104e-06
4.00292248559082e-05
6.18172752486871e-05
3.83353310326821e-05
3.96255883969979e-05
2.32397816933237e-05
2.70422478547297e-05
2.09673757932614e-05
2.06792570969948e-05
4.54613332128536e-05
3.48581330322191e-05
3.10026295205939e-05
-4.42758612482332e-06
5.18684363106365e-06
1.54144856822645e-05
4.19306833238327e-05
1.13956321162253e-05
2.24249870200978e-05
1.21383626015405e-05
1.36809383020533e-05
2.76539428185341e-05
1.31743210225628e-05
1.66902412200083e-05
-1.66494246200302e-06
4.15171673564506e-05
3.95333242064088e-05
3.02390649253275e-05
2.07548174200722e-05
1.50928771093476e-05
5.2805617047736e-05
3.39327355946637e-05
1.3964561221687e-05
-1.07713328602006e-06
3.86508726430923e-05
1.92006560717243e-05
2.94140590020353e-05
1.63566742626611e-05
4.30396212538999e-05
3.34781383761878e-05
1.6775876016169e-05
3.53332390146613e-05
4.83966292985713e-05
4.00040587540181e-05
3.02355314483688e-05
7.58801452633407e-06
3.0219256385648e-05
4.54308955459805e-05
2.64511457150645e-05
1.64823247284533e-05
2.27771792967297e-05
-2.09898668111872e-06
3.39606746794945e-05
8.47946596975166e-06
3.39368681924172e-05
1.10574799461405e-05
-6.88877357911467e-06
1.80313945652335e-05
2.07926245904924e-05
4.10924110079913e-06
2.19814385746117e-05
8.99044353237842e-06
2.05096308701286e-05
3.17703016594088e-05
5.40797617714758e-05
2.15985806987385e-05
2.91761491238834e-05
3.12176695836047e-05
3.60090707061501e-05
2.14972532427931e-05
4.15106796368519e-05
3.91459261608006e-06
6.6007406533909e-06
5.25127541396359e-06
1.7235594936531e-05
1.38402517665453e-05
2.64852216459045e-05
3.86399597467994e-05
3.04672910995965e-05
2.88331010807305e-05
1.77073115617601e-05
-9.8542382697876e-06
4.20507823226566e-05
1.35730360757746e-05
2.0353511164975e-05
3.0802338974002e-05
2.46180308120768e-05
1.10475725549282e-05
2.18037117034777e-05
4.33675637511033e-05
6.1181426399531e-06
1.29236474378062e-05
1.27358173519486e-05
4.12718380411719e-05
3.84984815343662e-05
2.06880719542273e-05
4.04985060829664e-05
1.51792283551827e-05
6.13831626839506e-05
3.48066821708305e-05
1.83692928361496e-05
2.4499968340444e-05
2.28854006310181e-05
3.09624080661097e-05
3.2527323483693e-05
3.76084563902774e-05
1.15383448300907e-05
3.29355755839227e-05
1.50985601785828e-05
2.4790066980016e-05
1.00504160627701e-05
1.55370058274878e-05
2.37385020957196e-05
-1.19544897956437e-05
4.5657340199416e-05
5.83428820989903e-05
8.7192062808653e-06
6.1518627556234e-05
2.32388406513854e-06
3.56919164352912e-05
5.10132515358056e-05
2.02657392033684e-05
1.19922337415912e-05
2.59187059271596e-05
1.60935841078984e-05
3.36043389319702e-05
1.53808911802012e-05
2.19274966574928e-05
2.9114645453755e-05
1.55697976653832e-05
3.39222224988321e-05
2.49338842590802e-05
4.08953415214879e-05
3.34926034482112e-05
-6.11235555154865e-06
1.4213998303766e-05
3.06875643779098e-05
1.95964112676249e-05
2.55721611465045e-05
6.3533740289763e-06
4.48582051240674e-05
2.60632663369338e-06
1.15567282381785e-05
2.66585502283736e-05
2.53340203067187e-05
2.97257458327873e-05
2.43374676199558e-05
-1.74250555223269e-05
3.35540096112294e-05
2.43107575259091e-05
1.99452129836771e-05
1.66672530051528e-05
8.05699515630494e-06
3.56593135754077e-05
2.30298843337546e-05
3.10881063443374e-05
3.15415042348292e-05
2.97434733555714e-05
2.38917303373369e-05
3.33034988919585e-05
2.99690244412345e-05
1.8837802470274e-05
2.44968620577052e-05
3.15058605789249e-05
5.45677893271821e-05
4.06908390105619e-05
2.21158151145485e-05
2.96024142549423e-05
-1.92814014514883e-05
2.59697951802487e-05
6.11015167870351e-06
1.74150796326514e-05
1.80637051484548e-05
4.94578235022463e-05
3.64492824884403e-05
2.01116958100119e-05
2.95141353091848e-05
3.3415519357475e-05
1.37726027131537e-05
3.92688957730625e-05
2.27784312227432e-05
2.00212712121826e-05
1.48942391630558e-05
2.13371279714233e-05
4.06744025748451e-05
-2.75709080111312e-06
2.0421209180905e-05
3.25355572417814e-06
-2.35523083617631e-06
1.80311884638465e-05
4.89273736519519e-05
2.17556766605155e-05
1.6486600784183e-05
1.57398680229895e-05
6.79954343414201e-05
2.18212524449427e-05
2.42115526670154e-05
3.65716035316132e-05
2.96826694641249e-05
1.90094934737825e-05
2.07551401634232e-07
5.14933036830829e-05
4.75076844348818e-05
1.8123906970996e-05
2.90000483104861e-05
3.62397546251846e-05
3.84190351780863e-05
4.25647370426828e-05
2.19281484518192e-05
3.43242391542185e-05
2.77329500540469e-05
3.34672202325776e-05
2.5891636046875e-05
2.79596698182733e-05
2.40864560813271e-05
1.45661922186203e-05
1.74944530527948e-05
3.58309585688843e-05
2.45634575667969e-05
7.25124692561424e-06
2.38244049677081e-05
1.353758766403e-05
1.76910577139648e-05
-7.672839091652e-06
4.0108852694811e-05
2.46414025774528e-05
3.41457953397227e-05
-8.1716341187618e-06
-2.04418309848339e-05
6.63305638201639e-06
1.62581989439685e-05
1.90292915530149e-05
5.3965213588548e-05
-1.69761539023292e-06
1.89047118188604e-05
3.65585440153486e-05
2.39485954171051e-05
2.78261837783932e-05
7.15816194654891e-05
4.73911765393017e-05
5.19961541041521e-05
3.41502755275178e-05
2.62116414010802e-05
4.3495796961613e-05
2.62223879008796e-05
2.24997830793874e-05
7.303573163305e-06
2.99811311008874e-05
1.4301064313448e-05
1.82876970071659e-05
2.39525518236952e-06
2.03956998045738e-05
2.10894318860903e-05
1.78308688431471e-05
1.20658071678965e-05
1.68539908664108e-05
3.27149036730567e-05
4.67332179000567e-05
4.29422518841001e-05
2.70826609087429e-05
-6.05711142412476e-06
1.52517043930223e-05
2.80266917716449e-05
2.01012110457485e-05
3.18626460329373e-06
5.15340251232643e-06
2.970647741545e-05
1.63423070082899e-05
3.49837777187948e-05
3.51397869662543e-05
1.76755926007869e-05
2.81843773521357e-05
2.21795835008439e-05
2.69381170585569e-05
3.25504624650878e-05
3.73200689664462e-05
4.92275973497911e-05
1.57440594752988e-05
3.38250292125522e-06
3.54003632143735e-05
1.59562194097981e-05
2.90181476546023e-05
3.31203352402179e-05
-3.71650941041226e-06
2.27360582942051e-05
1.37182541895719e-05
2.61834259795412e-05
3.75332846038565e-05
3.96594752431844e-05
4.75388411049769e-05
3.18952805584402e-05
2.96704955565587e-07
2.91141859159409e-05
3.82023561841845e-05
2.73332053891707e-05
-1.54314148417643e-06
2.34638312423774e-05
1.9420937427713e-05
1.74649692782669e-05
4.86250619210953e-05
1.93947271104561e-05
2.69262020375866e-05
2.21055568267331e-05
1.58488751356429e-05
2.31772458856069e-05
3.60912898535709e-05
1.35474114752075e-05
2.32144124389918e-05
2.1009580520184e-05
1.8507326575817e-05
4.55671417700501e-05
2.64723513445919e-05
4.67778540075131e-05
3.03947993874589e-05
6.66874712983699e-06
2.48568889612414e-05
5.06663440206798e-06
3.19025312898474e-05
1.32224233118443e-05
1.41429844931556e-05
3.97334111712724e-05
3.41524826820063e-05
4.125275182764e-05
1.01100701705507e-05
3.50193565632992e-05
3.0640119534141e-05
2.67583532357194e-05
1.94707270631551e-05
2.18921701575021e-05
2.88095873775179e-05
3.48271232767891e-05
5.29158335396201e-06
3.20375022391124e-05
2.4027950414395e-05
2.05409381840737e-05
1.4718287903942e-05
2.35705178613035e-05
6.11644374979578e-06
2.74472757615861e-05
8.79573328338762e-06
4.55685650960622e-05
3.75655355032294e-05
1.58040931113319e-05
2.22678049450923e-05
1.69358545481328e-05
3.14761793717486e-05
1.7880166781903e-05
3.39883261992556e-05
2.90455034939736e-05
3.09322312847223e-05
3.42803029815568e-05
3.10255647750565e-05
2.53334125627035e-05
2.42291298652736e-05
3.97549127328208e-05
1.92413184910852e-05
1.69964317703828e-05
4.56153088344773e-05
4.4697128003405e-05
2.07126990726223e-05
2.82879794985027e-05
1.0472047386367e-05
2.97715193649039e-05
3.84140424666165e-05
1.58878273499184e-05
3.58856074204357e-05
2.74011570469822e-05
1.511344396438e-05
2.06560165052418e-05
2.82043937902944e-05
2.45339149276034e-05
4.5626779769707e-05
9.19495935611985e-06
6.17336878833826e-05
2.18376067219206e-05
2.98369535790925e-05
3.1331958189963e-05
3.27345913466199e-05
2.35240665466201e-05
1.57161985047784e-05
2.25377200872827e-05
8.80310475611859e-07
1.14207223433536e-05
2.59203541726129e-05
3.16942347856943e-05
2.34666424195652e-05
1.36395425721395e-05
2.38475330886271e-05
3.44143216567108e-05
3.09127477204438e-05
2.20874113488436e-05
1.80003225907333e-05
4.38567486059167e-05
-1.20870118398744e-06
1.9386047391783e-05
2.09355057855992e-05
1.35605772037345e-05
3.01224666393533e-05
2.23226708587312e-05
2.10832985028826e-05
2.24235920933882e-05
1.6456444657934e-05
1.36447927858556e-05
2.45669720873457e-05
7.23247657987897e-06
2.69545807488583e-05
4.44005808798646e-05
4.9340097477686e-05
3.84132943276625e-05
1.48274440078829e-05
1.71804145022779e-05
4.88330838364845e-05
1.96682340762972e-05
3.27576553327934e-05
2.91333959101946e-05
2.60640395173165e-05
2.41039389570709e-05
1.14273220424031e-05
3.15522400433206e-05
3.36173201046004e-05
4.79420338344876e-05
4.99602120596175e-06
2.94486591354798e-05
3.81612498611807e-05
3.14683734318317e-05
1.95489652409293e-05
5.39942295196089e-05
1.11799440362631e-05
3.5211548125937e-05
4.66157177933621e-05
-1.05809182877182e-05
4.57253678741804e-05
5.80628813706073e-05
1.50000303238176e-05
1.24448328984842e-05
-2.23062688020113e-06
2.99412527889494e-05
1.83984840737854e-05
4.44592305932746e-05
3.01513345954131e-05
4.02540669719332e-05
2.284969962089e-05
3.9029608718012e-05
-1.2096646353717e-05
1.33167446749152e-05
3.26574048565037e-05
4.59995627547123e-05
2.535184795325e-05
3.13370964898252e-05
4.42063318464464e-05
1.57610942274523e-05
-1.18703803943559e-05
-1.4063374115095e-05
1.69690006671577e-05
-1.8302375954974e-05
1.06539728531211e-05
2.0835551806714e-05
2.21336473553184e-05
3.93830456290673e-06
1.61386409209664e-05
1.96647783899753e-05
-7.70113841483985e-06
4.5551036471408e-05
2.9205130003767e-05
-7.36543077376797e-06
1.1145027808405e-05
6.80355687088308e-05
1.2682117725901e-05
2.20333688031174e-05
-1.40937280450934e-07
1.92805875085272e-05
3.1425417260438e-05
3.0866629732087e-05
1.10412039397575e-05
1.71164789681652e-05
2.81191353774124e-05
1.67049037778763e-05
3.0640892018799e-05
4.35292571022063e-05
4.10386875231408e-05
2.89817763052056e-05
1.35645226790737e-05
4.73367584775059e-05
1.41300034451276e-05
1.1047931752582e-05
4.89661086945002e-05
4.44918438376814e-05
4.7585697968657e-05
1.65173327779291e-05
2.82167367313148e-05
1.34498677641276e-05
4.24713805025165e-05
1.09012949241372e-05
3.3512314075722e-05
2.46149759077336e-05
4.28321511317211e-06
2.41685247397056e-05
2.05726487034012e-05
1.78644186200285e-05
3.27748752285967e-05
1.6176101143897e-05
4.1281390323933e-05
1.88066766271999e-05
1.67711921276491e-05
3.69772500306668e-05
3.32768542614811e-05
1.75852678747089e-05
1.01192212503686e-05
8.01691597353892e-06
1.2730819199892e-05
1.1128989336798e-05
2.81572629546897e-05
2.76403917044834e-05
9.21208811536053e-06
8.59031158844998e-06
2.96501208764624e-05
1.84562503316564e-05
4.03459088300486e-05
2.77196176779091e-05
2.43191332729655e-05
1.56554375502145e-05
1.93467748674985e-05
4.40741492051038e-05
4.45854604869312e-05
3.10953221078165e-05
3.16475502035535e-05
1.68982022833873e-05
2.99619432925065e-05
1.13272645049601e-05
4.07983694347742e-05
2.75150227930674e-05
1.00962454730925e-05
2.64311738672554e-05
1.99351164844983e-05
2.1918903398901e-05
1.77682439502334e-05
1.78711633905784e-05
4.57130800063545e-05
9.30161960486217e-06
5.78464073227626e-05
2.76962401656765e-05
3.35338515169523e-05
4.27904020269691e-05
-2.12869887091957e-06
2.48191492657804e-05
6.11600370173776e-06
5.90120393185105e-06
1.30097092465278e-05
1.97578057120352e-05
3.66656538991707e-05
6.55284255534943e-06
1.36182478975772e-05
2.95248623773191e-05
1.24883944596244e-05
2.23872216276061e-05
2.86644811543886e-05
-8.53251079075354e-07
7.22075328679771e-06
2.45367376417832e-05
2.69851634438636e-05
2.55499965707025e-05
1.93793683163668e-05
1.44231892568871e-05
3.24646535711687e-05
4.21613184937664e-05
1.48590162990522e-05
9.46833995628989e-06
8.16600776690865e-06
1.47259323504741e-07
3.24691267746167e-05
2.81659080766143e-05
4.18111495967197e-05
1.99922197899097e-05
3.21188011079316e-05
1.39515022845247e-06
1.3107902358748e-05
3.25274564448056e-05
2.29928396226315e-05
7.57830522081391e-06
3.56310589463732e-05
4.19072195123114e-05
2.51976615495579e-05
2.38383908619428e-05
1.28534063898194e-05
2.70004426245824e-05
2.42635035056802e-05
4.12095146917344e-05
4.96440293248023e-05
2.28571132510192e-05
2.90266726966541e-06
3.1833618840439e-05
2.00208861336839e-05
1.28839782716947e-05
2.93297902990717e-05
6.30573432987014e-05
2.5536483983829e-05
2.08155008507925e-05
1.63416826304822e-05
4.25319974198857e-05
2.71182858841575e-05
1.56304550688688e-05
1.61200742003956e-05
3.31873135547436e-05
2.66570090844694e-05
5.54980430561742e-05
1.8193545722669e-05
3.1026149692942e-05
2.25473156238944e-05
-1.97264404904065e-06
2.88518902783616e-05
1.67860203930384e-05
4.66988031104674e-05
5.1591647093797e-05
2.53070489708385e-05
7.66146100465356e-06
3.68123356983635e-05
3.44818916283587e-05
4.56075018264755e-05
1.91178749089233e-05
2.77993319329221e-05
9.88175000570271e-06
3.26702223588789e-05
3.3350698022689e-05
2.87630308499636e-05
3.29183587303454e-05
2.55353377390969e-05
2.43787040490121e-06
3.41602211410702e-05
3.09869048258097e-05
2.29120028067062e-05
5.17617642648583e-05
3.13681398480065e-05
2.97530220549122e-05
2.22957241341382e-05
4.97995074032761e-05
2.24755266912674e-05
1.13561137124667e-05
2.06639540064484e-05
3.0082074301226e-06
7.21808995133901e-06
2.39273173131484e-05
2.44346764674751e-05
1.92777926450004e-05
3.2420433976622e-05
2.24372125048347e-05
2.44491827555443e-05
3.47617594797559e-05
1.45353430973937e-05
5.0170644724074e-06
3.19567421633694e-05
2.17867695263765e-05
2.12391031774441e-05
1.73674408836098e-05
1.82290239460473e-05
2.6731148341415e-05
1.1158981139164e-05
9.79679030535704e-06
2.60854143529309e-05
9.851496242958e-06
1.35255511931044e-05
5.13956039928722e-05
3.82163135252184e-05
1.25493447664696e-05
1.11257443366108e-05
1.57042571810462e-05
3.45772230401905e-05
4.94704305984809e-05
3.00242221704418e-05
3.49716016410631e-05
2.68701983401343e-05
1.80296840345652e-05
1.38915532893252e-05
1.15881300212429e-05
1.9535536368963e-05
9.71685919887914e-06
3.0054813278476e-05
3.11923311247992e-05
1.01425781791514e-05
2.70016851803801e-05
2.45289786845619e-05
3.64214156628061e-05
3.06419231023155e-05
1.75646253741921e-05
2.88067709054424e-05
2.11279354805596e-05
1.35857353752299e-05
3.0957721822987e-05
1.55597226042045e-05
5.58059716791238e-06
-1.50626791351306e-05
3.60587826497166e-05
1.60990723617167e-05
2.44252672482337e-05
8.12108050243055e-05
3.46170660135639e-05
2.38517010387483e-05
4.33807837092968e-05
2.43478533233532e-05
4.88138095258645e-05
6.30521962288784e-05
7.60587829002428e-06
2.96981490780835e-05
4.63444181851386e-05
1.21868008211231e-05
4.64331916277492e-05
2.54293287783189e-05
2.38942311027997e-06
1.84729829281005e-05
1.1119875211488e-05
4.40953718734802e-05
3.68420039491687e-05
3.05303688353405e-05
2.80805781965198e-05
1.3297637802244e-05
1.63945257817934e-05
1.23842392598376e-05
3.31543877205265e-05
2.88872855779775e-06
2.34098245376049e-05
2.92579457364835e-05
3.57012268018496e-05
2.9774191398656e-05
1.95736063691061e-05
1.51413511697746e-05
3.47965787576513e-05
2.01411611645475e-05
1.3512416929188e-05
1.3916093265694e-05
7.99925878890237e-06
2.31197221886923e-05
1.32583612942408e-05
1.86221810682545e-05
5.72418368436084e-06
6.77515398735461e-06
2.50973493977988e-05
3.63879675454107e-05
2.55894987189232e-05
1.2336319359924e-05
3.20642035891546e-05
2.06265247342419e-05
4.15646039433015e-05
3.16228433563029e-05
1.27126014073002e-05
2.59403449831219e-05
2.85038748775119e-05
3.6410740348948e-05
-5.51754405641604e-06
3.74818482244112e-05
-3.96027515721849e-07
2.53313084924083e-05
2.53393030277847e-05
1.85412809601298e-05
2.06456620816058e-05
2.7126856780585e-05
2.85422384064439e-05
-6.85804193258853e-06
1.85138903808249e-05
3.87980011803513e-05
2.40625486284007e-05
1.76297772512205e-05
2.55952570815477e-05
5.94876394696607e-05
3.06952156065211e-05
2.43188973568921e-05
4.28025934594324e-05
2.26029632870559e-05
3.38269225287609e-05
3.41370286588338e-05
5.24411201826472e-05
2.82698409528987e-05
9.15939006503784e-06
2.19819922520213e-05
2.25946224116137e-05
3.36163941706809e-05
6.41154261896398e-05
4.42623210391951e-05
3.63364497170978e-05
2.9883408906462e-05
2.8580665461206e-05
3.98037203269069e-05
2.29260869011516e-05
3.4264129119354e-05
4.0665504376028e-05
3.06697839386273e-05
3.22937738164109e-05
4.2943220764588e-05
1.63581105834893e-05
4.57972543795797e-05
1.867145264762e-05
7.01688211690705e-06
6.83285675579243e-06
1.83743910591869e-05
-1.28424236681411e-05
5.9797779735019e-05
2.647251418977e-05
1.09213217462022e-05
9.20069371807964e-06
1.44110588711158e-05
2.93705622592728e-05
1.45698983166968e-05
1.38036767482131e-05
2.12003094774944e-05
4.44314927142192e-05
1.09396640841558e-05
4.71726915349698e-05
1.78730918071947e-05
9.52167727077247e-06
4.33237160370036e-05
3.30501666843426e-05
1.66032590375575e-05
1.72045483250547e-05
4.47022645815961e-05
-5.09415129142066e-06
4.92694745771469e-05
2.71012658601655e-05
8.1785064148386e-06
1.19420684926211e-05
1.03090231030055e-05
2.68212434853505e-05
5.00777180992452e-05
8.58310778247162e-06
2.4432782871624e-05
4.24097622166763e-05
3.01797738958688e-05
3.84405305598288e-05
2.39278384048151e-05
1.8232898194717e-05
4.29465015182213e-05
3.12322903117914e-05
2.03796717935329e-05
2.36322715679053e-05
1.21217657473365e-05
3.4576064928853e-05
4.56356870105075e-05
2.02864612070208e-05
1.28002029203151e-05
3.31858523472179e-05
2.23662958282225e-05
1.07373478043046e-06
2.11000526831419e-05
1.29177007513477e-05
-2.90628172855556e-06
4.0605240822764e-05
2.67884828576764e-05
1.99626708044135e-05
1.91114936512566e-05
3.07425848766341e-05
1.19605933194257e-05
6.13173143120102e-05
2.20625436454197e-05
6.10484312609239e-05
2.97197458668184e-05
2.03053921556033e-05
2.52788979424057e-05
1.39022663873165e-05
3.71513427537333e-05
3.12136832392448e-05
1.91439949055941e-05
3.44135644240013e-05
2.50732675659064e-06
2.86961964180587e-05
1.21259197201001e-05
-1.42331260803207e-05
3.44875036080956e-05
1.28752293440239e-05
2.95912154483977e-06
2.11711845321033e-05
1.13481858909477e-05
1.49921931744757e-05
1.28079292425281e-05
1.42511782662946e-05
1.36514713499e-05
4.55430374195584e-05
2.10665551622946e-05
1.21949282670533e-05
4.01016349993831e-05
1.94724681886165e-05
2.0884588941302e-06
4.81262050837796e-06
-3.19176764562227e-06
2.67676762396731e-05
1.50727832182708e-05
3.65330613733556e-05
3.16802683728013e-05
3.60383877551809e-05
2.68114456052979e-05
3.5000188338887e-05
3.97400075963804e-05
1.6662744430165e-05
2.39483267097299e-05
3.29546396894266e-05
1.81618790689237e-05
2.00684822615638e-05
1.16532204943002e-06
3.64324196597545e-05
6.46580444838172e-05
2.63113168022495e-05
3.93119533867841e-05
4.12601293117459e-05
4.91181563577694e-05
4.4609204781155e-05
4.96455078287673e-05
2.56472476726286e-05
1.6077980690584e-05
2.51065683393655e-05
2.69315346063544e-05
3.75946441529257e-05
2.91402014496949e-05
4.40003689514337e-05
3.48507942534603e-05
-1.09963669400415e-05
1.99797254967003e-06
1.28990929078311e-05
2.86586637625912e-05
3.59479869459455e-05
1.48071072135667e-06
1.72438270873486e-05
-8.99072870102584e-06
1.69747907022755e-05
1.92219760767469e-05
-9.95126658038559e-06
8.05400944844796e-06
4.04448103996624e-05
3.10614801461541e-05
2.9593539667328e-05
4.09989178542334e-05
1.04697927969695e-05
3.41971526113696e-05
4.454470289322e-05
3.15696199429553e-05
1.42722844973732e-05
3.33846321507217e-05
3.73982732854949e-05
1.14094680911738e-05
4.47847957336563e-05
2.64050816718036e-05
2.52610733081883e-05
3.81153325996811e-05
2.64559604283234e-05
3.4341421379129e-06
2.20832859137567e-05
5.09870823012287e-05
5.59770166389348e-05
4.79107873468088e-05
1.24843730348578e-05
5.72195900023342e-05
2.55511881387152e-05
4.37469117421781e-05
6.6309481261927e-06
1.58853581973868e-05
1.31355642551724e-05
2.82901733294693e-05
2.71699268677728e-05
3.17064753973255e-05
7.8812509340449e-06
3.65215442681173e-05
2.12802192801903e-05
3.54795505834845e-06
7.32451455588756e-06
2.31293956015356e-05
-7.46188379036534e-08
-1.55508433813719e-05
1.28913240816133e-05
4.43089689530437e-05
4.05233642030986e-05
1.29782554923074e-05
1.70648844241462e-05
1.67279975627199e-05
2.15337555275546e-05
1.04694523381246e-05
2.73056229249037e-05
2.74791567892456e-05
7.25340363417617e-06
3.50790511794242e-05
1.4278273667106e-05
3.0498670225589e-05
2.92914842261546e-05
1.96843838500672e-05
3.63351446382003e-05
1.86582850538939e-05
7.16192125009114e-06
3.20312952777366e-05
2.4244475667432e-05
4.17800529276992e-05
3.44184829041478e-05
3.41456119629539e-05
2.22289919409007e-05
3.27218443643102e-05
2.66407479142558e-05
5.71407297048698e-05
2.32897497712922e-05
2.21119784669897e-05
1.51427506009169e-05
2.97885529409485e-05
1.99815599105183e-05
3.73675648987222e-05
1.34337900205068e-05
4.37153742768957e-06
1.84749003334676e-05
-1.58591951556956e-06
2.07221362330732e-06
2.6474411010729e-05
3.86055676743064e-05
-2.04942467971031e-06
1.11561411891427e-05
3.4960826056138e-05
3.0008938040784e-05
2.13977662184849e-05
1.90523536593742e-05
4.44982661428989e-05
1.31724284586503e-05
2.74473392268366e-05
2.72846450229988e-05
2.57916316088008e-05
-1.39341977063682e-06
5.29305363957167e-05
4.82920373742337e-05
1.41946980007678e-05
2.45477151455663e-05
4.09008959665604e-05
3.14059320816271e-05
1.23620767491879e-05
2.3464988395774e-05
1.58398811118292e-05
2.19767333513442e-06
3.07502580264199e-05
2.54779492516806e-05
2.01920203840784e-05
4.28977405029059e-05
4.40520312393309e-05
3.52047333572537e-05
6.59480126231209e-06
1.20641911575476e-05
2.50016477833464e-05
7.68367316467312e-06
5.23510740982401e-06
9.27905493352785e-06
-1.02928544800156e-05
3.34680060836108e-05
4.1858270783869e-05
-7.10419705555409e-06
4.77406132689478e-06
3.3086896306762e-05
-1.12019975636092e-05
1.40434291870646e-06
1.49465376828213e-05
2.67272107809234e-05
2.14564158884732e-05
1.11711840295236e-05
4.68582425215764e-05
7.47205596503556e-06
1.68801209238764e-05
2.16100101624127e-05
1.21065576549758e-05
4.51170526628499e-05
1.75913106838744e-05
5.54249049749596e-05
3.09688562755413e-05
3.42870066110892e-05
3.19226375963771e-05
1.93722954222275e-05
4.89581959689003e-05
2.07160781358681e-05
4.98404865555429e-05
3.07275747524794e-05
5.61322753300997e-05
3.54312457501878e-05
1.68487965912499e-05
1.67008468143051e-05
2.49381719131053e-05
3.8509109210588e-05
4.93025320009588e-05
1.78558606124942e-05
5.70184777268659e-06
1.56122356469459e-05
8.99235685600794e-06
4.27217071583128e-05
3.59627713313142e-05
1.077358226926e-06
9.22246663043888e-07
-1.37822770261697e-06
3.26004934252702e-05
2.51987857129638e-05
3.7177939865652e-05
1.17545661768312e-05
1.66915740517428e-05
3.50813058375084e-05
4.26664515029035e-05
5.02546364113661e-06
1.94921799523664e-05
3.46702170317961e-05
3.35665341844869e-05
1.27202891842513e-05
2.96734656282651e-05
4.04823245024397e-05
7.7493172883124e-06
1.43729251467801e-05
3.0588809661186e-05
6.81026159313831e-06
2.69991361977705e-05
3.88304655828372e-05
3.5762653439778e-05
1.08376876470036e-05
4.40355232029e-05
3.543288131396e-05
1.6115423444477e-05
1.81561123777563e-07
2.71057435778541e-05
4.85972977277861e-06
3.16084677973851e-05
2.00491268817988e-05
5.03530956405304e-05
2.08804039111277e-05
2.57940466689661e-05
2.50200103275164e-05
1.81386925078971e-05
4.4658786852669e-05
1.36366221254031e-05
5.31901778488114e-07
5.03497067223729e-05
2.11032892556861e-05
5.51468643726946e-06
2.25382845257918e-05
2.98524257585553e-05
1.21947611270818e-05
2.16024823001243e-05
1.8981868386684e-05
1.27709647661683e-05
3.72002331379825e-06
2.0778748149723e-05
2.04253612217552e-05
1.78799806655901e-05
1.00451524626357e-05
1.31334008523457e-05
3.18637958552901e-05
4.99074014557695e-05
2.06467292995233e-05
1.90390024286663e-05
2.88799894253749e-05
4.69637570137989e-05
3.56187365941184e-05
3.6140348544187e-05
5.58864978746177e-05
6.80821774808951e-05
8.24508194604423e-06
2.53947836582028e-05
2.80859820001208e-05
3.96520756732781e-05
7.79856705739168e-06
3.39326801771381e-05
6.12182175490892e-05
4.34699558215108e-05
3.10569550376692e-05
-2.55779155827967e-06
8.05685333385199e-06
3.66455156032423e-06
1.65020316272236e-05
6.21795489945269e-06
2.65867600556822e-05
2.90305447039999e-05
4.31899025689579e-05
1.42974076112406e-05
-1.40951029761183e-06
1.78085804558461e-05
2.76518074192848e-05
1.49931969597257e-05
-4.65696263949141e-07
2.76326157742281e-05
2.36712352300745e-05
2.34903258857959e-05
2.0217350894578e-05
2.93146022705616e-05
6.29906000696768e-07
-4.11458788169462e-06
3.48925504831881e-05
4.73187444923385e-05
4.74007438564457e-05
1.26344467940627e-05
2.29949789058225e-05
9.35480555556898e-06
6.84125722205897e-06
1.87182083429939e-05
3.46230839468561e-05
2.6004168779947e-05
3.49962082226148e-05
1.40534473782422e-05
2.73757705787758e-05
1.01372208180311e-05
4.03171834736741e-05
2.95382343175491e-05
3.20225209380862e-05
1.01353023468973e-05
3.01013605820776e-05
4.51125972395794e-06
2.1132994335985e-05
2.92678191476985e-05
2.86730724189281e-05
1.61639463982316e-05
7.20079025128493e-06
-7.92280944292233e-07
2.64549257114541e-05
5.54060529582239e-05
2.28409559001142e-05
-5.03356060207792e-06
1.71306621143294e-06
5.43562637141387e-06
3.24260516315367e-05
3.86850124048041e-05
1.83513834985618e-06
1.32931035837807e-05
-1.12848219270459e-05
1.4912148916189e-06
2.80742741074685e-05
1.85477567463201e-07
9.49234754009524e-06
3.18660734594062e-05
1.55443658061571e-05
7.55154038714177e-06
1.75108449517906e-05
3.39047023470398e-05
1.78577785608322e-05
3.20253441742703e-05
1.46231836369772e-05
3.32746948287279e-05
4.06228370185353e-05
2.31543301374701e-05
6.02627369490836e-06
2.30824640169281e-05
1.99438610410369e-05
2.94352774048734e-05
3.26619203857751e-05
3.7832144764216e-05
3.73635067399416e-05
1.68029715071292e-05
2.03066308029603e-05
3.81459101914602e-05
3.13917035989857e-05
4.3196292826656e-05
2.31779791191301e-05
1.42566182137485e-05
3.29182873754954e-05
1.06466771853457e-05
3.03848715876483e-05
2.74928599910388e-05
1.31809870951353e-05
2.96190349498653e-05
7.92745737208078e-06
2.95071512960487e-05
9.41297324943065e-06
3.20455242424453e-05
1.5194566999736e-05
-1.17002046569538e-06
4.22958602120116e-05
4.76049335046847e-05
3.22154136167795e-05
6.28027854169673e-06
3.67254940066223e-05
1.92294916995535e-05
7.82202102564711e-06
3.35151074472451e-05
8.25359130311187e-06
2.91618548715748e-05
2.55669717597701e-05
-7.88566162378887e-07
3.6825350905108e-06
1.58194081228136e-05
2.31238726296034e-05
1.6975463572438e-05
3.29144884117772e-05
5.55437001911823e-05
-7.50539130318061e-07
3.42281543862076e-05
3.18410895858132e-05
6.79542771276779e-06
2.22162369508332e-05
1.97049350114875e-05
5.30101815361218e-05
2.1286848626371e-05
1.54707648764395e-05
1.62065144897995e-05
1.08372314136134e-05
1.52214103813807e-05
3.89710669740364e-05
1.31072360618754e-05
2.72465527062254e-05
1.02413858841403e-05
1.59382206246967e-05
2.89442096176837e-05
1.62456675114868e-05
1.09090457886436e-05
5.33594590621394e-05
3.07168052823508e-05
3.44090561565029e-05
2.76157367737019e-05
9.70047794715554e-06
6.74880563654209e-06
3.11264023095007e-05
3.96620086743797e-05
1.64753180759137e-05
2.31911037901007e-05
5.07160176683509e-05
7.86510284734393e-06
2.63401092669643e-05
2.85110040604065e-05
2.95712592452371e-05
3.56784424460399e-05
5.16062214018826e-05
2.45212032437134e-05
9.83889929398891e-06
4.79126965434756e-05
2.75886396092161e-05
1.61609243249876e-05
2.35681378708306e-05
-5.45292413183045e-06
6.14016165088518e-06
3.08006064547255e-06
1.94271347188402e-05
3.42324246732082e-05
1.88004891710273e-05
1.84435462172685e-05
2.49943823454757e-05
3.10474332907836e-05
2.47024576950698e-05
2.82688286081079e-06
1.65797341756042e-05
3.54737636658083e-05
2.95328307167728e-05
2.41870348313553e-05
2.13956387753159e-05
4.43683762006391e-05
1.81367579266447e-05
1.01898126788756e-05
1.55025834045999e-05
3.21250734675208e-05
2.96031663928662e-05
4.2465107187463e-05
3.12755114842752e-05
-4.87639153168583e-06
3.81319221334053e-05
2.24620012764651e-05
4.04898643989165e-05
3.21515508051656e-05
2.20881941215e-05
2.25265131653946e-05
3.04876689237365e-05
1.63387108036877e-05
2.84484079341189e-05
3.39656033354856e-05
9.46370270120631e-06
-6.15266822700906e-06
3.17628450385071e-05
6.1048693184628e-06
3.29465373536502e-05
1.13524277126441e-05
-1.8779914761582e-06
3.22512848761798e-05
1.2615793101761e-05
2.5388923063874e-05
4.08273136187113e-05
7.0477800586126e-07
-2.07120227456652e-05
3.01906546890747e-06
2.81434101824667e-05
3.25635650887183e-05
4.1686603937497e-07
4.54634084892822e-05
1.4387448294921e-05
2.03342981651048e-05
6.27966729771116e-06
5.27711583206772e-06
2.382392418722e-05
3.04821066492979e-05
3.61547446959778e-05
1.93324014922374e-05
1.27409319836291e-05
5.22399885160462e-05
1.50803587767928e-05
5.86043259582814e-05
2.43738433933161e-05
2.12241361353678e-05
5.45974853682943e-05
2.06368841197582e-05
3.2673000331881e-05
2.93153781831006e-05
3.72241078634662e-05
4.59515731323099e-05
4.03963253972421e-05
4.476592936728e-05
3.36471343174113e-05
4.65113543771365e-05
2.25776222568538e-05
4.15920586729958e-05
3.09694776823524e-05
8.43843684789207e-06
5.85065902608928e-06
3.5200648968981e-05
5.93828019151079e-05
3.54300464634526e-05
3.24564430754422e-05
2.26984704792313e-05
2.2092108999578e-05
4.12158305524537e-05
3.23251449852088e-05
-9.74958635008873e-06
1.31630771652136e-05
9.34580637690542e-06
2.4955057114705e-05
1.28004286698733e-05
1.98310024166196e-05
2.05217121295649e-05
3.995609358707e-05
2.36740979785376e-05
2.26058107497899e-06
1.38794020033349e-05
3.85204773944937e-05
8.80956706574397e-06
2.50459975299422e-05
2.85934267582414e-05
1.81774867040961e-05
3.40522202450749e-05
2.54088140064158e-05
4.67767674385885e-05
2.64766307489795e-05
3.19193862879106e-05
9.79423190058875e-06
2.15700132205657e-05
2.91411483077097e-05
1.82351902673594e-05
5.10714099755197e-05
2.53295109945567e-05
2.96696245551328e-05
1.53479747132764e-05
2.85034004639754e-05
4.51553748994406e-05
2.05580290550915e-05
2.42381403655683e-05
1.64229954478037e-05
1.05251630208051e-07
3.90342907907456e-05
2.41664615241469e-05
3.89017658662274e-05
2.47752365141975e-05
4.38869934691558e-05
2.61605077451945e-05
4.96863695368388e-05
1.5738169749696e-05
2.55624786629291e-05
1.83579722814359e-05
2.32629816093447e-05
3.58852347955822e-05
2.33816193029466e-05
7.63581446785559e-06
3.30800275128925e-05
1.69688024748014e-05
1.52236003979947e-05
4.40634266908474e-06
7.76828034970705e-06
3.50345220209046e-05
1.68609691366445e-05
2.124337410482e-05
-6.78255526233974e-07
2.78516322193857e-06
3.35299581682216e-05
1.19774872259505e-05
1.51502753682672e-05
2.90121107644131e-05
3.29419276534079e-05
4.96884987918404e-05
2.4565266098336e-05
7.63807655291736e-05
3.47168105258493e-05
3.6395458637023e-05
1.96985203242396e-05
4.5180120455801e-05
4.16019883829661e-05
2.98319793736284e-05
2.74063971425154e-05
2.16008660439348e-05
1.83326029354358e-05
1.81538645367662e-05
2.76213442534901e-05
4.13819901672827e-05
3.46445086273101e-05
4.27095946831706e-05
4.36110908716421e-05
2.94319484100557e-05
3.04719280684841e-05
1.62313748594833e-05
3.04259265647949e-05
1.84146979391377e-05
5.03182302893927e-05
4.45394949020523e-05
2.12430068962893e-05
3.98797170100349e-05
2.73990617183593e-05
2.87950777716414e-05
4.14927310496541e-05
5.66100390302553e-06
1.35945335166098e-05
5.13313798077597e-07
1.29053556057671e-05
2.41189969044038e-05
-4.51566926418536e-07
1.41948192845998e-05
3.89105628915015e-05
1.33531257222889e-05
9.53026822940098e-06
3.42507275916738e-05
1.42018470061253e-05
1.75052308499031e-05
1.58677872326889e-05
1.57453354068614e-05
2.70892901009099e-05
1.79896381222548e-05
2.68572524671382e-05
6.31516404174351e-06
3.72023666421941e-06
2.52522144295453e-05
2.70986808462239e-05
2.9991555386869e-05
4.40364670640768e-05
2.11812664748674e-05
4.98476175578338e-05
1.24332769259306e-05
2.80088423281091e-05
3.98353161190202e-05
4.11500158438413e-05
2.86313534662413e-05
4.32833346269824e-05
5.17976463541953e-05
5.16462285668012e-05
1.03468133779343e-05
1.27915727921881e-05
2.78030849567535e-05
3.49422653117145e-05
4.22329098972694e-05
2.89088181757566e-05
7.39650363074673e-06
5.5975241392961e-05
1.51174036937697e-05
6.12099353133216e-05
4.98508941878642e-05
2.93209762535185e-05
5.07006860376832e-06
1.38078062040051e-05
1.97524689277318e-05
4.89325319585719e-05
3.58838743074971e-05
1.92077607335675e-05
2.20093716751503e-05
2.84032103844418e-05
5.10152875263135e-05
8.32248614360621e-06
1.12770822129406e-05
5.68047024116176e-05
2.62820446362478e-05
2.21801452797259e-05
3.41721020272385e-05
4.01837861848586e-05
7.22451114520564e-06
5.22837192858724e-05
1.53546748407267e-05
2.75711809233977e-05
2.94865372309407e-05
5.08011112843192e-05
2.24746291467035e-05
7.12373758583145e-06
4.58664375596907e-05
5.0815008424439e-05
3.44109235957861e-05
3.1648443545112e-05
2.09238002971706e-05
1.46044988788566e-05
3.35618186884286e-05
2.8696445922076e-05
1.57641287820211e-05
1.90706627061939e-05
2.18216511324207e-05
1.38897652276162e-05
1.44975399607021e-05
1.74814144236238e-05
6.00619827133767e-05
5.87873509862986e-06
4.23141384451516e-05
1.30690825016524e-05
2.76688052986352e-05
2.08965066381118e-05
1.65474515428407e-05
4.47894981703906e-05
1.50461906609208e-05
4.40759169621407e-05
2.91593550934501e-05
1.26823743093719e-05
1.19229974253583e-05
2.28488973133839e-05
1.53242405112123e-05
1.26004690221877e-05
1.07909551314011e-05
2.86045402099438e-05
3.48799231795521e-05
2.81694848849099e-05
3.73268118268981e-05
9.93571530668011e-06
3.65921793127114e-05
3.42764337580272e-05
5.27354404032299e-06
3.00267688100265e-05
4.45756645175637e-06
4.74011054109966e-05
5.71571556218973e-06
6.7099595478905e-06
3.29393966821858e-05
-2.57815029510319e-06
2.6623027892636e-05
2.52758432555489e-05
2.5271533091059e-05
2.83256861781167e-05
2.8134935870478e-05
1.39371035249839e-05
8.15049574206504e-06
1.59354889763526e-05
2.40804523347773e-05
1.15229850797139e-05
3.68999343694567e-05
3.33262962065413e-05
3.36910270418382e-05
2.39636929440051e-05
2.80505773089253e-05
1.05848339175112e-05
2.41160226364677e-05
-6.29251804084097e-06
1.40770985866755e-06
7.22064129400808e-05
3.26222456005456e-05
1.80661360263437e-05
6.46067891883276e-06
2.8193402383967e-05
2.29923059466108e-05
2.41230516404918e-05
5.83210386919212e-05
8.47769769699086e-06
2.48650193145101e-05
5.1052106936209e-05
2.05629908308868e-05
3.95435242176082e-05
3.84997771603002e-05
2.25197379269015e-05
3.25893949425305e-05
4.56390128490872e-05
3.35026015543431e-05
4.70138488472493e-05
3.98368204936152e-05
2.46519343095041e-05
3.96409940612785e-05
2.59268319236348e-05
6.17377173601769e-06
-5.81462085243468e-06
2.64938436495538e-05
8.65709985352419e-06
-6.62016979031486e-06
3.63342577072948e-05
3.56744617945952e-05
1.46154933350142e-05
3.44793014089865e-05
3.15637242007886e-05
3.4148391832065e-05
3.15779577059583e-05
1.65038123820552e-05
2.12399098416374e-05
1.09144972293077e-05
1.65959735408514e-05
1.72780544633921e-05
2.74257123792164e-05
5.59728826615568e-06
5.75545981931918e-05
3.58632785603839e-05
3.17647048322498e-05
5.47266072156124e-06
2.41585620940265e-05
1.83704595531378e-05
1.50073499081488e-05
7.6817425194578e-06
2.25210192924062e-05
4.45736715594178e-05
3.76874053598647e-05
8.32829593212049e-06
1.33847695449106e-05
4.5758215465057e-05
3.08367191993949e-05
7.59646144437751e-06
1.16545500118003e-05
2.11602307702015e-05
4.71685394809878e-05
1.25690398536951e-05
3.30562789329195e-05
9.19075383168513e-06
2.79592910641525e-05
2.52327377949421e-06
1.8768561971602e-05
4.55487649634814e-05
2.88635555529753e-05
3.38197893446782e-05
3.573355190603e-05
4.08699582563474e-05
4.25225837961916e-05
4.66882683582532e-05
2.4403721006398e-05
1.32820122757036e-05
2.42403291330262e-05
1.98002856142443e-05
4.46606861463736e-05
2.66583708646693e-05
4.19640775169116e-05
3.68355583112372e-05
1.38769868244153e-05
2.58359450599051e-05
4.18244446843266e-05
9.84285919482911e-06
2.58505037085051e-05
2.30118735082249e-05
4.8593745133572e-05
2.00613137512483e-05
1.76708507977808e-05
3.76156783053303e-05
1.84098340411073e-05
2.66265829708463e-05
-8.62726113132898e-06
2.73204057485825e-05
4.41996006931611e-05
-6.92545334227394e-07
1.85922356834581e-06
1.53108758852025e-05
2.76349702499162e-05
1.7734361959235e-06
2.18630390173154e-05
2.16560423869962e-05
9.15908516170643e-06
1.87641621010274e-05
1.41074749015082e-05
7.111376897703e-06
2.66554285580703e-05
2.60373181433691e-05
5.46625937627357e-05
1.9025544486837e-05
2.15201488055545e-05
-5.05858681841183e-07
7.86382900073319e-06
2.68596320814519e-05
2.06731944695153e-05
1.0635716764318e-05
3.93394621322504e-05
2.28369256660371e-05
3.93100782118538e-05
-2.31722405017927e-06
1.09325286989205e-05
4.08131833557768e-05
1.15747680436021e-05
7.75104369664609e-06
7.38594858988402e-06
6.15588443958694e-06
2.99329134553005e-05
7.59043754404949e-06
2.54554423953058e-05
3.84071740157217e-05
2.09241940199348e-05
2.66213698122597e-05
2.17892941163922e-05
-1.39642267136409e-05
2.71744465882504e-05
1.61537006672953e-05
1.32672529649133e-05
3.88656757202072e-06
1.64289812237386e-05
1.09007195893266e-05
3.14113859456321e-05
6.92101623631909e-05
1.50906515647102e-05
1.18996241650321e-05
2.94340387684976e-05
3.30961596942731e-05
2.47504396801024e-05
2.92705349511572e-05
-3.03024987622696e-07
1.31096109343008e-05
2.81178365432486e-05
2.11228928358433e-05
2.40095820762213e-05
2.28321102988873e-05
1.53185346563101e-05
-8.35233127092079e-06
2.73712217060647e-05
1.58628172181415e-05
7.57797003699262e-06
2.79729216171992e-05
2.28970881649749e-05
1.75114347168491e-05
1.69781037217422e-05
2.79047787795819e-05
3.08171901140798e-05
3.27975066166452e-05
-1.04568760018551e-05
2.46741165721031e-05
1.75906596502721e-05
3.02607451054099e-05
2.96022532757847e-05
3.5977470530865e-05
-6.85089505392559e-06
5.60980719805772e-06
2.37787858619246e-05
2.46968735865688e-05
1.3260837195401e-05
1.07033397893879e-05
2.54363873758e-05
3.73763523978001e-05
3.17715606796538e-05
4.57536188135081e-05
2.74254848114976e-05
1.95895672888997e-05
7.92386132908509e-06
3.19949536934699e-05
8.8373458421745e-06
2.21861654856361e-05
4.14559249370612e-05
3.45014633287429e-05
8.88824877757163e-06
1.21044006488095e-05
2.21010957804051e-05
1.90224014802965e-05
2.34891416095305e-05
3.68166761797655e-05
3.44392425643923e-05
2.50551376325284e-05
3.09206437683961e-05
1.67097600715835e-05
8.88603287089971e-07
3.16301373173003e-05
3.11100475690362e-05
2.66331835398766e-05
4.7347248714011e-05
9.96947278858065e-07
2.30970406449422e-05
2.04862365769593e-05
3.2124446710088e-05
2.78007515728011e-05
3.77685096135373e-05
3.68756114658409e-05
1.62306328708626e-05
2.60658146751061e-05
1.55734742831514e-05
2.52908602459486e-05
3.81727331754638e-05
1.40770629375974e-05
2.93398527262557e-05
4.71371458198343e-05
4.31478572610554e-06
3.3733856318771e-06
1.81306331259266e-05
-7.04584720069532e-06
3.0728219029433e-05
2.81332111879952e-05
3.92170491775424e-05
3.28220350879453e-05
7.11773038949553e-06
2.21279661168925e-05
1.61772528680219e-05
-9.14971734045234e-06
-8.56343818232063e-07
3.62181399700627e-05
3.49595934348893e-05
-4.52458634046641e-06
3.88573444432607e-05
1.0750794863005e-05
4.79772886671123e-05
3.66160734637568e-05
4.87379452899496e-05
2.03732971848192e-05
4.03250942236346e-05
3.80231591139671e-05
-1.66947632861869e-05
2.89799167175382e-05
5.18163322594941e-06
2.26745790388361e-05
2.45733870642562e-05
2.31343345593478e-05
1.71397601688153e-05
3.37585356658438e-05
1.65368101785146e-05
2.41079186912076e-05
2.21551565160594e-05
4.1488009776313e-05
1.22773849011684e-05
1.46568947271225e-05
1.66578220178789e-05
2.98763128874241e-05
4.05954212121481e-05
1.62696395335065e-05
2.00184559577319e-05
4.5228832524662e-05
3.87682577805876e-05
2.62164997930478e-05
5.31437024327226e-05
3.21582081541214e-05
4.07491976107067e-05
4.30634399886691e-05
2.2771578295647e-05
1.03211539054112e-05
3.35587727376777e-06
-4.31451137782153e-06
1.45830234187164e-05
1.70793459123392e-05
1.09070215239504e-05
1.10025067597424e-05
7.33624222917396e-06
-3.24732734728511e-06
2.64922546968059e-05
2.39966328922595e-05
2.47377329978222e-05
2.93936023964999e-05
2.17936845674706e-05
6.94155338473218e-06
5.01585873176915e-06
2.8235132899992e-05
3.27382450079457e-05
2.577431845062e-05
1.78244130643528e-05
1.3009922506239e-05
5.80903058370966e-05
4.62481470016655e-05
2.07798552861788e-05
1.58682462492117e-05
6.77606091931513e-07
9.37558804400506e-07
-1.97899201079257e-06
3.88270194416511e-05
3.63300781534154e-05
1.04367320187246e-05
2.27471938112687e-05
4.03283952073329e-05
9.55272662581071e-06
2.67027347241088e-05
3.87826296473385e-05
4.04928085814287e-05
2.70582398641782e-05
6.34266661614977e-06
1.7314700302443e-05
4.32903064216694e-05
4.99391749182989e-05
5.40661061373338e-05
3.77389693061653e-05
4.45482839094378e-05
3.17963522996079e-05
3.15051917453326e-05
5.01877157210249e-05
2.12081240894914e-05
1.2953463179765e-05
2.71608613464313e-05
-1.58363626853111e-05
1.51806360305558e-05
8.64249850093191e-06
1.63848925709085e-05
2.41625589006751e-05
7.14235413558541e-06
2.18910499573775e-05
7.25382579722412e-06
3.72677898199505e-05
2.32418534604912e-05
1.57521006069841e-05
-1.29997169559518e-06
1.03915189568767e-05
2.19265116249612e-05
3.49092803026423e-05
1.37195119756855e-05
8.09295889710128e-06
6.10122189650132e-05
2.26799144803033e-05
4.4246829745372e-05
2.45291631225802e-05
2.93621305184218e-05
1.80089330067178e-05
3.4863082568558e-05
2.65788600877353e-05
2.54471798309784e-05
8.91069313191878e-06
3.63744475003147e-05
3.19616596016019e-05
1.89847485542909e-05
3.02503971007029e-05
1.72321103594054e-05
2.01202160883322e-05
7.09469803973097e-06
2.2877790317828e-05
8.32190185882756e-06
1.71099544131393e-05
1.2284588470672e-05
1.04916097669353e-05
8.6673205400905e-06
2.49512081880519e-05
1.11009590339382e-05
2.93323972616865e-05
-6.40659732440184e-06
2.942666191542e-05
2.15487799619797e-05
3.1479070552773e-05
1.74962452185733e-06
2.39375175275986e-05
2.09992736485344e-05
-1.43876062348914e-05
2.6321427336686e-05
1.37734052336124e-05
1.73003260002306e-05
3.7802817885917e-05
4.23806001460229e-05
2.63410794432781e-05
2.07379328966439e-05
1.24736722670446e-05
1.93654091585217e-05
2.7722400356324e-05
1.90236191001787e-06
2.52366740138735e-05
5.35387268514227e-05
2.14025907734392e-05
4.76373893661421e-05
3.29044666798398e-05
1.82890502529517e-05
4.61344255453094e-05
4.7484803479746e-05
5.9996116256924e-06
3.35374952251458e-05
1.36552197163615e-05
4.33200731231207e-05
3.14664518492483e-05
3.9228421867006e-05
1.66281988710231e-05
2.37884428331356e-05
3.32432269283089e-05
4.07855297459194e-05
1.10186983578082e-05
4.67118984217592e-05
4.12407131132911e-05
-1.44055714486352e-06
1.43281075762001e-05
3.39407343911121e-05
1.04183036566638e-05
1.691130607877e-05
-4.25336536848001e-06
1.62185175092589e-05
1.75122352235668e-05
2.75521962201854e-07
-7.32808046314118e-06
-1.73235009775513e-05
1.39483415779533e-05
1.07968489361071e-05
1.96198003120467e-06
2.85799890017109e-05
2.52117416742227e-05
-7.28474707755361e-07
1.48642365293888e-05
2.87951923128388e-05
3.17323158053378e-05
2.26129140973642e-05
3.4206034892389e-05
2.15812019666646e-05
-1.52825458251937e-05
5.29529684607794e-05
4.87822353202841e-05
6.34018283728815e-06
8.44175812148934e-06
4.78264678323854e-05
2.47501044251273e-05
4.45717906581994e-05
1.2743940994505e-05
2.32494699397472e-05
4.05834420429147e-05
4.5566362695655e-05
2.65483446544523e-05
2.9471355717628e-05
2.91417125644342e-05
-3.00163999990146e-07
1.30056169084131e-05
3.04728978717888e-05
1.97912175746428e-05
2.11891590108861e-05
3.75396680565314e-05
2.75478270526627e-05
2.05120264662384e-05
2.67303097035721e-05
1.87921178208748e-05
3.54180942414678e-05
2.65281923962931e-05
1.63345004341667e-05
1.64215816149283e-05
1.05924914447308e-05
3.32127329220074e-05
8.13983306008899e-06
2.83429518746247e-05
2.78534643458739e-05
8.26391645215652e-06
5.79323202393827e-06
-7.32547903490626e-07
-9.84315740975357e-07
4.14932094707606e-05
4.89241617239342e-06
1.67647431674189e-06
1.85156906147798e-05
3.4431812769231e-05
2.30967452727927e-06
3.63660372501543e-05
4.70918082202838e-05
1.97442384369728e-05
7.49462706056654e-06
3.74083143617047e-05
3.19027570644181e-05
1.29292929882326e-05
3.2111632699145e-05
2.98254512630609e-05
1.67836742511695e-05
1.74223638592731e-05
4.35743406367678e-05
3.49660176838812e-05
2.78278540062286e-05
4.2796149825306e-05
1.81079912905495e-05
4.28577174250706e-05
9.77873305624516e-06
1.88850274736062e-05
5.17701193455225e-05
3.69622384666844e-05
2.56441103222407e-05
3.48067674881387e-05
3.2528602207098e-05
4.81284158183246e-05
1.43016929179547e-05
2.78746916260415e-05
1.03766526196586e-05
1.04732214636033e-06
1.33948343326318e-05
1.88678496041618e-05
1.9208506793837e-05
2.18274921878882e-05
5.86754596478929e-06
3.1476773700772e-05
3.22807695361556e-05
-3.64725407706145e-06
1.12246901284516e-05
2.62073201940715e-05
5.25645969230241e-06
3.04959559001572e-05
1.44211852532822e-05
5.91315419798088e-06
2.98122180028221e-05
1.44943117077897e-05
1.07895431972799e-05
3.61131751195423e-05
3.15673291900791e-05
1.84575768030807e-05
2.34710702802864e-05
1.37482617524079e-05
4.17849601737908e-05
3.29167997217863e-05
3.77194305049927e-05
3.46658922870342e-06
3.04698805563345e-05
9.85523554609097e-06
3.46872328969929e-05
3.12768269397357e-05
2.4854319292613e-05
2.86266099562098e-05
3.58801722237311e-05
3.54662674670935e-05
3.8014598721031e-05
1.34960518947825e-05
1.98598686899739e-05
1.05086817569117e-05
3.2458636002352e-05
-6.67598777798413e-06
2.78244115957772e-05
3.458763323375e-05
3.11870174221196e-05
-1.22884826603935e-06
4.30063472852434e-05
3.47826874501809e-05
5.83477824147108e-05
2.14255051712886e-05
2.06364868658137e-05
2.52791533304302e-05
-4.67922157226706e-07
4.67826798368878e-05
2.87286386385343e-05
3.64650119001304e-05
1.97391787283425e-06
4.50925886916335e-05
7.54150392253089e-06
5.50374123591294e-05
2.73679585916828e-05
3.18813057750185e-05
4.00512175196109e-05
3.50811116716878e-05
3.45916834542145e-05
4.36907207556936e-05
2.29589739406044e-05
5.39032765111353e-05
3.54338451208996e-05
3.80004178072696e-05
4.35765598616972e-05
2.87784298703759e-05
3.02529149288287e-05
3.0382491464371e-05
3.50322881157956e-05
4.48077681180426e-05
2.69928927195133e-05
3.41270703959305e-05
-4.07939129545737e-06
1.7212722560782e-05
3.91817919538326e-05
4.15066413288375e-05
2.34882675479621e-05
4.32164110086106e-05
5.67814254137772e-06
1.01865604096135e-05
7.87585757192197e-06
2.80181458216587e-05
2.01360546260993e-06
2.32160140186984e-05
1.5408425214587e-05
8.64381837419833e-06
4.03212780616912e-06
-6.33497840749472e-06
1.06051848581708e-05
2.122732611825e-05
-4.53747526417048e-06
1.43112485170234e-05
3.89780573499478e-05
3.6371643081527e-05
3.12810942943192e-05
4.80937622296455e-05
4.21420417454059e-05
4.28426242609329e-05
1.74647543360856e-05
3.33393059751219e-05
5.33446501300509e-05
5.34120503732415e-06
2.53275646836038e-05
3.58111304232238e-05
2.77451412977105e-05
2.15755536479765e-05
2.24225893065773e-05
1.96463452144871e-05
4.436423021427e-05
4.75772389959947e-05
3.91323335387341e-05
2.81503796337473e-05
4.42405741230221e-05
1.90938381011397e-05
4.41505293379952e-05
2.1222816493594e-05
3.80338476695208e-05
3.94108596681304e-05
3.6369537917995e-05
1.43955118838356e-05
4.64989487925363e-05
3.09155533617458e-05
1.90120100299339e-05
2.41826465411511e-05
2.7277748746552e-05
3.58403502978927e-05
4.17089192646701e-05
1.38755826389962e-05
7.31228951063768e-06
8.7854265956444e-06
-1.09866032330622e-05
9.07295007544729e-07
1.1958945452901e-05
1.38005914975629e-05
3.60586069399199e-05
2.95902729468534e-05
1.96669291869631e-05
1.76691274587757e-05
2.69598836584297e-05
2.15362208381866e-05
2.26017581923244e-05
2.40299137582127e-05
3.34233365049621e-05
3.22645335258154e-05
5.55881556999691e-05
3.71235809272457e-05
-7.15555391476356e-06
2.70183352969049e-05
3.01131144808771e-05
3.33791467551371e-05
1.69466813296788e-05
1.19791354995731e-05
2.90757865274552e-05
1.18652471391402e-05
3.21222035557657e-05
5.72224768103804e-05
5.34231655463019e-05
4.49512469825205e-05
3.46777403480828e-05
4.64334173701766e-05
1.76876692388913e-05
1.93962191051612e-05
3.77622979372493e-05
6.25806942584221e-06
4.33764035154312e-05
1.86671340554675e-05
1.51095328218348e-05
2.19005684684621e-05
3.17341809015091e-05
4.06399396480574e-05
1.02782294276367e-05
-3.21695376141452e-06
2.55255907508258e-05
1.38638883240772e-05
1.33810737225567e-05
5.49931742345588e-06
1.53509403557556e-05
1.12818009140351e-05
3.06411489720751e-05
1.51999456524e-05
1.91859603520121e-05
2.87442895682628e-05
1.04362698809666e-05
8.6352891358015e-06
-1.04893347765773e-05
1.76758805039315e-05
1.18489549676639e-05
1.88251210262365e-05
-3.8360781232428e-06
1.78905545665311e-05
1.84743507120241e-05
2.86119144012385e-05
3.06585795767336e-05
2.86855937576458e-05
1.51490039359272e-05
6.55104407605077e-06
1.93633270635071e-05
5.27548131760543e-06
3.22949452952681e-05
4.36364536227731e-05
4.61283065143951e-05
4.50915499803002e-05
3.20465265481869e-05
4.90398464649913e-05
4.90474899442596e-05
4.75737180083943e-05
1.54863240428841e-05
4.88668002216597e-05
5.47338272883358e-05
1.73584993605071e-05
5.36651416010142e-05
1.71667904548329e-05
1.65493569475508e-05
4.24921300375917e-05
2.33942480088895e-05
3.57020444004862e-05
2.83807635449364e-05
3.42441144436867e-05
-1.60769875237834e-06
4.33424950627472e-05
9.90924229729753e-06
4.72677414508509e-05
2.62057948085702e-05
1.092719881795e-05
-2.64224100857798e-06
-9.89120776153349e-06
8.20360604163829e-06
4.96105718657929e-05
1.18043599800718e-05
1.76838837739255e-05
1.56716017625431e-05
-1.71714878569646e-07
4.54228292289106e-05
6.24863314365223e-05
3.41611007865628e-05
6.54206271524287e-05
3.18167019593972e-05
5.91533452645601e-07
4.51515071699302e-05
1.28254044119695e-05
5.25072129629529e-05
1.21054172136579e-05
1.21087838846136e-05
2.07601960482953e-05
-6.81699204817061e-06
5.46398716777375e-06
3.68066906685567e-05
1.30867295044833e-05
3.05346640068142e-05
3.47270598320905e-05
2.61977625050538e-06
6.19771984237031e-05
2.39610301244086e-05
1.47098102924833e-05
3.08987442782427e-05
3.06591480505571e-05
2.77492281352534e-05
2.11888654306261e-05
4.78948387695354e-05
1.23129931190443e-05
3.77746019156229e-05
1.75043067013858e-05
1.78626374206045e-05
3.49146808472131e-05
2.43821681822233e-05
2.88208779379976e-05
3.61893108369651e-05
2.9796442684742e-05
2.45659336030622e-05
2.03360757815218e-05
1.0517933356044e-05
1.95958119516542e-05
3.51801455752555e-05
3.14898673982665e-05
2.19466932160786e-05
-3.05341567028294e-07
4.84736416061018e-05
2.90291781344354e-05
2.48042517626748e-05
1.70731575764064e-05
3.23739350427494e-05
-6.01542242153664e-06
4.56282527724285e-05
2.38470587069695e-05
4.04275401490349e-05
2.46241020546091e-05
3.03820917882417e-05
4.98784599653601e-05
3.40914307557375e-05
2.49128399242442e-05
3.61077257722373e-05
1.31904191362628e-05
-1.69207541606282e-06
1.96304439533798e-05
6.29248023652848e-07
4.01536386646823e-05
3.51121714126631e-05
3.54557489019336e-05
2.08374043415061e-05
3.07995891562858e-05
3.07889833940632e-05
4.02859966157424e-05
5.66678476983954e-05
4.50737437363817e-05
4.87826883198086e-05
1.85108010729154e-05
1.9307073457081e-05
3.16713418792765e-05
4.4346009504379e-05
3.88876995673553e-05
2.50711549923578e-05
5.75784623755012e-06
2.11354566081078e-05
1.22607112523112e-06
9.39618612472012e-06
5.64972846453623e-05
1.92139035908555e-05
4.46525270335776e-05
1.97221292601967e-05
1.27005118560579e-05
2.77146862705453e-05
1.9566729842393e-05
2.73960149788543e-05
1.44837903369381e-05
4.41169689184466e-05
1.70615334129336e-05
2.77182195778285e-06
1.59848644661365e-05
2.46316802199818e-05
1.0336440549821e-05
3.41669187616701e-05
3.16856893301117e-05
1.61334827211492e-05
2.79353673391749e-05
1.72869926050961e-05
2.59438800409866e-05
2.42864027002152e-06
2.52681552549437e-05
4.58355818547084e-05
3.3666323167906e-05
1.31778514197609e-06
3.31113534025939e-05
2.62617537301433e-05
2.44964326582641e-05
6.21545127965496e-06
4.73339417106155e-05
4.25627093604079e-05
2.63979897182257e-05
3.26843336695417e-05
8.69454779635656e-06
5.5487889078745e-05
5.73902950361538e-05
2.11399654498569e-05
3.60686630804557e-05
3.20394698035924e-05
4.01571396073308e-05
2.05782197007561e-05
3.02801055371412e-05
1.99000806560852e-05
4.52286081108467e-05
3.63155151145659e-05
1.76499855641227e-05
3.06030876647189e-05
2.19796435961038e-05
6.51818361550852e-06
2.80853920298039e-05
2.8116493482134e-05
2.81328997163142e-05
3.91545076561806e-06
4.14924710665062e-05
-5.12404656625426e-06
2.7468850049953e-05
3.87218996505744e-05
1.33802967456828e-05
3.44959006936912e-05
1.92361644393425e-05
9.39305886403334e-06
1.17705929040386e-05
8.56155802629492e-06
2.91436126896325e-05
9.72667627390905e-06
1.40600548808378e-05
2.96772789745662e-05
4.06867166934936e-05
3.68425075756289e-05
5.96877727393735e-05
3.9858703526398e-05
3.69846928285904e-05
7.16464870681922e-05
3.13153485943496e-05
4.92559469152427e-05
3.23080429833375e-05
4.10144965016523e-05
3.509220322772e-05
1.21490398542544e-05
3.24283487178896e-05
4.41185272737429e-05
-3.65066485177456e-06
6.09766243034737e-05
7.51448644750682e-06
1.24777040765521e-05
3.05235520228808e-05
3.83232069324366e-05
4.07834552223194e-05
3.31135659335144e-05
2.62692284701525e-05
3.79324499362955e-05
4.27170086991062e-05
1.14971531489335e-05
3.44232595743511e-05
1.58464255018467e-05
2.99817845579088e-05
1.42110218993613e-05
7.39082349315272e-06
4.46618792306278e-06
5.88179247508214e-06
8.60364075833566e-06
1.59956496045589e-05
1.80999867111086e-05
2.00184447703606e-05
-6.5571961449602e-06
1.66672774250069e-05
4.01572167405796e-05
2.48648050835246e-05
-5.66414650379833e-06
3.53462342969909e-05
7.70232657225487e-06
3.38462602978671e-05
4.40087706468954e-05
2.70014573389965e-05
3.50099602681006e-05
2.02489501104874e-05
5.60878897642181e-05
2.446891989669e-05
1.99116047764152e-05
3.58040615460634e-05
3.51625992962235e-05
5.04778306963363e-05
9.33679545946802e-06
2.65305437360695e-05
4.6864475740393e-05
1.86536950783962e-05
2.21614061196246e-05
4.80711816830506e-05
3.74007643691299e-05
1.72921412438479e-05
5.35647136920888e-05
2.19894866346989e-05
2.27248287541987e-05
8.80878184823024e-06
2.22699585597563e-05
3.31326844556385e-06
3.29524820521695e-05
2.44603993714341e-05
2.59726764169792e-05
3.44963703418796e-05
2.41856394662973e-05
5.55991857180928e-06
1.65617777089266e-05
1.19240316185633e-05
1.84652664439114e-05
3.47043492561006e-05
1.5518353987279e-05
2.56797139299709e-05
2.67256000921716e-05
2.57710601119463e-05
5.47669710820935e-06
3.94253994294646e-05
3.43017653749729e-05
3.22343383138426e-05
2.79439891827861e-05
2.88990871934198e-05
1.17788516556702e-05
1.81348354828617e-05
3.51777216594705e-05
2.64038510460301e-05
3.55440116712469e-05
3.04017411346123e-05
3.56106242919249e-05
-2.96654432314551e-06
2.01385461679364e-05
2.19717199477498e-05
2.08167145244563e-05
4.84027701370964e-05
3.38231495223055e-05
5.06879082514994e-06
4.21765600721557e-05
1.76434794159471e-05
2.89345533186992e-05
3.52377483933236e-05
2.06252363839899e-05
2.31020797863402e-05
3.05852131521955e-05
3.82401396275608e-05
2.2959504001894e-05
1.44955710844617e-05
1.15684147751551e-05
-4.98067510326813e-06
1.16985232634952e-05
1.2814595741709e-05
4.02510620275323e-05
3.37550601509582e-06
3.81909844965916e-05
1.73334451364317e-05
1.73465880984603e-05
2.06065759107122e-05
4.49927291156993e-05
3.1540147536122e-05
1.83061444795118e-06
1.81767156176542e-05
3.49955883787913e-06
3.62525232871324e-05
4.03643043853393e-05
3.33040240584516e-05
9.22153487490497e-06
2.61355658580561e-05
2.43270750582721e-05
-2.26466849938589e-06
1.43320340619703e-05
2.72937113308636e-05
1.97774149360342e-05
4.49277214954435e-05
4.29601862458469e-05
4.84743669467475e-05
3.54498453002192e-05
3.2426003171093e-05
3.94991605464023e-06
1.54181478623682e-05
2.16510541143361e-05
2.54623454854218e-05
2.72599096798849e-05
-8.41692565513737e-06
-4.57576982783094e-06
3.10443804243333e-05
2.47816307363444e-05
3.21568630806689e-05
1.3981001028835e-06
1.74437870699969e-05
3.41250027780904e-05
3.04345112121383e-05
4.42390436902717e-05
2.55031678831744e-05
1.59096103567453e-05
3.24501064332866e-05
4.78739794667995e-05
4.46995365668555e-05
5.7062320814152e-05
4.4465307019781e-06
1.85833294103422e-05
2.32765441932543e-05
2.29305518091562e-05
4.34193237402208e-05
6.76528898760199e-05
4.42419617048407e-05
4.50880542081796e-05
1.86446689275227e-05
1.43492982169705e-05
3.37105644626328e-05
4.30344824278982e-05
4.38254609852842e-05
3.07451137967216e-05
8.9139378941209e-06
2.36573831509485e-05
3.19786073107836e-05
3.60563723739557e-05
4.2133202224814e-06
4.23819245544054e-05
3.39330081414646e-05
1.89187713598548e-06
1.42573515742403e-05
1.20943392893552e-05
9.82110971544632e-06
8.7300279422536e-06
1.72440973565352e-05
-1.36625744593313e-06
5.78836872849979e-06
8.78373942234623e-06
1.78841805830443e-05
1.8195784642483e-06
1.39083429816007e-05
1.77770969786228e-06
1.27302267790124e-05
4.93539470845308e-06
5.36855035665392e-05
3.9843822880845e-05
-1.7040071449006e-06
2.14616908051595e-05
5.40956922398746e-05
3.81434838922646e-05
5.5398742173901e-05
4.89368769812557e-05
2.71872161014172e-05
5.91772528631748e-05
1.12046717614368e-05
4.66563527600328e-05
3.48177644296073e-05
3.99940135411405e-05
3.29909427828777e-05
-1.31779287702769e-05
5.47249822437833e-06
2.19767716661242e-05
1.98799396161562e-05
2.44327002334935e-05
2.24877780147113e-05
1.67565141788969e-05
3.04285816796082e-05
3.3761293301732e-05
3.52735449435221e-05
1.62518341506681e-05
3.9963051952776e-06
2.2493832093184e-06
4.76865330757444e-06
-4.98327475191464e-06
2.49398589593016e-05
5.538676695071e-06
7.12386509677196e-06
7.23690684479023e-06
6.14337575927486e-06
-1.02601669898361e-05
2.16869679632269e-05
6.07503585026691e-06
1.44191740931845e-05
1.48201892762762e-05
1.55353018100937e-05
3.29526605904802e-05
2.49308084090981e-05
-2.23149878429179e-06
3.243966665326e-05
3.26999925761416e-05
4.21522312643629e-05
1.41442639183642e-05
2.89672830112621e-05
3.96119384626136e-05
5.60571778159211e-05
4.80237974279304e-05
2.32371658339107e-05
5.90393806092861e-05
1.93786669620019e-05
1.2503597021213e-05
4.98149789678678e-05
4.33931994288472e-05
3.11316323231022e-05
2.69490433340833e-05
3.53504521637188e-05
1.50660754713696e-05
1.61131736370025e-05
4.95381292321388e-05
2.92284393808533e-05
9.17199564498272e-06
1.59810928862452e-05
5.49051129388756e-05
3.81087514555461e-05
3.72641733216599e-05
7.58673311164662e-06
4.07208191370397e-05
-1.58039046610173e-05
1.54130028209246e-05
1.21796861325287e-05
7.54263259442877e-06
8.75879613381137e-06
1.90736754562443e-05
9.05455612017023e-06
7.9088394676542e-06
-4.14496068568325e-06
6.26315044534577e-06
-9.24841257122886e-06
1.56230238887853e-05
2.59363591595605e-05
4.55104945103264e-05
3.31433540226493e-05
5.44632894095274e-06
4.95788139732279e-05
3.35996344231421e-05
5.28544356260064e-05
1.03444917035132e-05
2.99195939352095e-05
5.51247332771783e-05
2.26878061238151e-05
4.96178053058441e-05
2.43682842852618e-05
5.65162506180904e-05
3.87855942073554e-05
3.14238591572655e-05
6.91892461914695e-06
1.63400540782301e-05
1.59805981863635e-05
4.68302321572704e-05
1.78912471619557e-05
2.4714912907668e-06
5.75143585626944e-05
5.14520784736237e-05
2.99845858227945e-05
1.05745161886192e-05
3.51068282935898e-05
1.64915553656143e-05
2.78134721478601e-06
1.54345629578234e-05
1.36888563775974e-05
1.45281359248532e-05
4.50351390470896e-05
3.1281405997306e-06
1.32909366567001e-06
1.94645649953761e-05
2.2036535121038e-05
2.01225869270781e-05
1.39275101787768e-05
2.80109928955826e-05
1.13875444811601e-05
2.76636080470175e-05
3.27989986796364e-05
3.01510725741813e-05
8.65180269656979e-06
2.97521720888626e-05
2.86803497780076e-05
5.26520479153283e-06
4.8530697639237e-05
2.05292470736911e-05
4.09380193135668e-05
2.03675129938071e-05
5.02129024680833e-05
1.55634724010141e-05
3.52250542235073e-05
5.33689504299664e-05
1.59717514292911e-05
3.76251521798839e-05
3.16398286282615e-05
2.57398970333109e-05
5.14867853420838e-05
1.25774225508669e-05
-1.21734231870798e-05
3.93910139360409e-05
3.67510915877967e-06
2.59985938730044e-05
2.3413938584367e-05
2.01234876160586e-05
1.01833018732154e-05
1.44048242012834e-05
1.40940407002094e-05
2.32320271992282e-05
1.00874286584463e-05
6.12001323496535e-06
5.32319663807429e-06
2.80999776053645e-05
2.75847319375141e-05
1.75159136064261e-05
2.47793818720903e-05
3.02740025149477e-05
1.17652918102959e-05
1.65462032828591e-05
3.43079624748928e-05
2.42241613773609e-05
1.73222277756172e-05
3.91703666912691e-05
3.19996543231965e-05
2.02347762454601e-05
2.74677011900095e-05
9.54545371719409e-06
-1.08626469259981e-05
3.38621565840554e-05
3.12345532120247e-05
4.03890357626428e-05
5.80534719018384e-05
4.70137304717128e-05
2.05095714938009e-05
4.16647634516442e-05
4.64522954108554e-05
1.77207561067128e-05
3.14230816774086e-05
4.67628084579746e-05
8.06065604446063e-06
4.8286238176326e-05
2.46166835730878e-05
2.13583644240881e-05
1.99597821293244e-05
1.56887162171198e-05
4.11635725471856e-05
3.41047070242945e-05
1.87804737634911e-05
4.41491188546127e-05
3.29138695053237e-05
7.26897836468331e-06
3.07829174964486e-05
4.44456817884499e-05
2.74950762191282e-05
3.43447048413171e-05
1.50236542428161e-05
9.79267555296506e-06
-3.03242152992045e-06
1.11564576496776e-05
1.51825204774439e-05
3.52944830446988e-05
3.07468551340612e-05
3.13497824911598e-05
2.43313161257762e-05
2.30424052437379e-05
4.26777543196956e-05
2.5507322383609e-05
1.97507286028506e-05
3.3258226714115e-05
8.00387719878875e-06
-3.94129084389897e-06
4.40450519261751e-05
3.28749788671873e-05
3.07044740867791e-05
3.77561475928146e-05
2.99848210554783e-05
6.90458246661411e-06
3.1843667998412e-05
1.65446039157126e-05
-4.50087495585566e-06
-2.09150846386908e-05
3.60279069101858e-05
2.79476320047349e-06
2.81642911154631e-05
1.15651154356386e-05
4.68474198455206e-05
2.71145952600955e-05
2.15732951501277e-05
1.5976151853462e-05
2.40595459490844e-05
7.76562249119215e-06
6.06754778082815e-06
2.87586259378006e-05
3.22534877688522e-05
5.25244806420873e-05
6.50168400311846e-06
1.70796265919849e-05
2.44943139588107e-05
3.94344911807873e-05
-6.42458715199999e-07
1.68131879544489e-05
1.77803464525272e-05
4.26796932646527e-05
3.54710631193473e-05
3.15706653085675e-05
3.76212818954576e-05
3.07328744979953e-05
4.03302118694923e-05
1.82021004756949e-05
2.04096709951116e-05
5.61996237684187e-05
1.16908968897101e-05
4.18673133271481e-05
4.56837445153957e-05
6.04650632573072e-06
4.2577444742923e-05
3.39704524219838e-05
4.51717362888487e-05
1.75161709461836e-05
4.53022293395062e-05
3.92090051384007e-05
4.0400910992186e-06
2.5291657549205e-05
2.60943026358162e-05
3.5806873746231e-05
2.80980727353083e-05
4.64211408609227e-05
1.86391333238874e-05
3.33602063804412e-05
4.4344259775866e-05
2.93562908741786e-05
7.54880800058952e-06
2.57042180692563e-05
-1.81107384984103e-06
5.19832525964164e-06
3.03365915088926e-05
-2.40867313877323e-06
4.50192576313127e-05
2.87623195782261e-05
-6.47872608632393e-06
2.85357445393609e-05
4.77862596764543e-05
4.78514918094504e-05
1.1397562122593e-05
4.67849292609027e-05
3.16743538504999e-05
3.64121048725334e-05
1.42074818039876e-05
3.52492961195383e-05
9.14041150658144e-06
4.01134219668573e-05
6.0029067701187e-05
9.38184855647808e-06
5.01309703747749e-05
5.60456203819604e-05
1.34192655628905e-05
2.82910431622371e-05
5.34387466889586e-05
2.36588552024152e-05
1.85856102594349e-05
4.10559227707478e-05
4.96106949395201e-05
4.95541932469031e-05
1.74945178418656e-05
2.04410062035387e-05
2.55138965063836e-05
1.45728827425771e-05
6.28349419248191e-06
-1.58419922032209e-05
3.679581273974e-05
2.95079821001576e-06
1.85780195249413e-05
8.56193462807027e-06
1.53943733052729e-05
-6.53367976689726e-07
2.66574726062266e-05
1.35736270509946e-05
2.0505208751272e-05
-7.14276589198448e-06
9.79162562138278e-06
1.61350227778538e-05
2.30143369914467e-05
2.42408659058342e-05
4.80505710260912e-05
3.01206574503177e-05
3.06315354233079e-05
3.51498086526885e-05
3.12717934089756e-05
4.45506473827926e-05
1.29435426308598e-05
2.38158291510962e-05
1.71790992756103e-05
5.49483391784911e-05
3.69717157926181e-05
4.60966205969796e-05
3.94632546511071e-05
2.60139649244939e-05
5.84070218144919e-05
5.43930689213681e-05
4.65872565926724e-05
3.97724804759627e-05
4.94463773672803e-05
4.6298974904055e-05
5.56735706925715e-05
2.97254769390797e-05
3.07710864931397e-05
3.87102066667405e-05
3.40630593497786e-05
5.65320577658864e-05
3.1358143705291e-05
2.60089394013391e-05
3.07048611633281e-05
5.5900517766102e-05
4.2750142295978e-05
7.2185987800619e-06
3.27846976682627e-05
1.35420995283801e-05
7.54597727491304e-06
3.53828993341522e-05
2.11630991701558e-05
2.0640628860982e-05
2.69706449155854e-05
1.64910282183199e-07
3.8607279234279e-05
8.40063671451889e-06
2.18059092215844e-05
2.21903777810363e-05
1.87497904145534e-05
3.28345878460152e-05
2.87548285883247e-05
-4.18083258261421e-06
2.13029527566779e-05
-1.04161004905562e-05
1.92452611215468e-05
2.28642882400442e-05
7.95141625325712e-06
2.85040773553504e-05
3.23163883217922e-05
2.91248623984561e-05
3.67200563451704e-05
2.19271360743415e-05
2.18005099466707e-05
2.79324261029753e-05
-2.68664090951733e-07
3.24834542160519e-05
3.8885979225061e-05
9.83378252714741e-06
5.22039397551236e-05
3.04142826966284e-06
1.4239955545956e-05
1.4049535173496e-05
1.44899290077469e-06
4.87735140579099e-05
1.45563090243232e-05
2.36609942599578e-05
3.31943552278407e-05
1.45471935306549e-05
1.57982690039815e-05
2.28538687347627e-05
5.17233475429777e-05
3.94979450561006e-05
3.47269923953925e-05
4.10180759484809e-05
1.27316481600594e-05
4.57710417005062e-05
2.37146757400293e-05
-8.42086296668443e-07
3.06758374244564e-05
5.30625252423859e-05
2.01967266671089e-05
5.4050103900966e-05
8.85974146263843e-06
2.69792728924354e-05
3.13938385263301e-05
4.46781907847067e-05
2.75909867007934e-05
2.15349417444788e-05
3.30370857173382e-05
1.382701873227e-05
1.04663416561129e-05
3.41590514312749e-05
1.85090108383629e-05
4.21021050019514e-05
4.0140727006532e-05
1.0319230400746e-05
2.23830863127121e-05
1.04966807333137e-05
2.11039890650057e-05
2.54507336389724e-05
-4.37745439357732e-06
4.10856824867343e-05
1.86999875969288e-05
-5.89477517832777e-06
1.23749392137502e-05
7.78087307622202e-06
3.07444570811742e-05
4.11362526105604e-05
2.51339869717411e-05
2.06491203533754e-05
1.65378485059655e-05
1.28088293138989e-05
3.62811971334809e-05
4.10496568562376e-05
3.0838876266748e-05
1.0852087023964e-05
2.1497307594712e-05
5.37664683577431e-05
1.38137270088348e-05
5.49064514522524e-05
2.41731078560418e-05
1.98291790032829e-05
9.37822648998466e-06
1.24748914163903e-05
8.00384938421042e-06
2.80408959511997e-05
1.69255288295478e-05
-4.77498071409072e-06
4.40339674403377e-05
5.96183841042211e-06
2.62888139451615e-05
1.21883441188742e-05
9.68626609768651e-06
1.51235150983685e-05
-1.51804783415127e-08
1.94316271911638e-05
3.86246585897794e-05
3.46471674936268e-05
2.60781628564865e-05
3.94188814693929e-05
-8.90670530248234e-06
5.69907102489968e-06
1.00615455352958e-05
3.44902176161837e-06
2.85069140136072e-05
3.55376372349736e-05
3.50186433972985e-05
4.06229232143665e-05
1.37641776564616e-05
4.51978357198583e-05
3.38731387813743e-05
1.0993882405687e-05
-5.43436532108519e-06
3.13316401398416e-05
1.7650558923485e-05
2.70653424405672e-05
4.80708844807642e-05
3.00312049046354e-05
1.88497614030271e-05
1.71256442143828e-05
5.054312643648e-06
1.95520596134991e-05
2.52365863462551e-05
4.12241921673028e-05
4.03455085409439e-05
3.84814182304781e-05
3.45083140138286e-05
4.13427571524159e-05
5.01368720457318e-05
1.74828513159677e-06
2.94601626211218e-05
-5.84936675654875e-06
4.01461256692942e-05
3.66148833126262e-05
4.48399665784693e-05
2.62777444900466e-05
3.69231559958881e-05
3.11684266267077e-05
1.19899658169638e-05
2.26543171888513e-05
2.57529680039572e-05
-1.30472943294539e-06
2.13460629304065e-05
1.58259476228685e-05
1.07152011367095e-05
3.26197027076454e-06
3.421077018085e-05
1.64183637847753e-05
3.65847405351897e-05
3.86558716672349e-05
2.74239937042837e-06
3.70799315750704e-05
2.6988370221949e-05
3.34146732178207e-05
3.42775942147614e-05
4.13217594333874e-05
3.3236750436965e-05
3.69664107456776e-05
2.04057894789131e-05
5.40262953209233e-05
2.95052026247683e-05
2.80299094330944e-05
2.12238456781256e-05
1.67000303467082e-05
3.08723380154447e-05
2.23106410033091e-05
2.70301800258337e-05
4.08783409328323e-06
2.02566114477354e-05
1.15519917336204e-05
-9.68345546098304e-06
8.39884405735751e-06
1.53183569072472e-05
3.76383823955811e-05
-7.84983723939572e-07
1.57020372271256e-05
2.38961915889066e-05
8.04857175278409e-06
5.5154211613784e-06
5.60884052220729e-05
5.55653088425218e-06
-5.85130760928441e-08
2.24859943914508e-06
2.69576456715106e-06
3.53918274539123e-05
5.40135176880114e-07
1.17415490506845e-05
1.63734930228053e-05
-9.06683256227967e-06
3.71994765045669e-05
2.76057064568206e-05
1.396935751953e-05
3.4881814996613e-05
1.96933435221528e-05
2.32704421807624e-05
2.89753649714264e-05
6.20914341797093e-06
4.0937724541986e-05
2.49670862776352e-05
1.50846257737811e-05
3.63701217145292e-05
3.80085579173447e-05
2.20547177893785e-05
1.39805536847392e-05
3.53033129902551e-05
1.43134137393736e-05
3.50569424615592e-05
1.11290515687915e-05
4.91741583577046e-05
1.56897614300955e-07
1.48571912934008e-05
6.94182386261367e-06
1.27500498532755e-05
1.18503121331687e-05
2.01196706845422e-05
1.83068070407567e-05
4.10760021476736e-05
1.95860659410264e-05
4.96880596222234e-05
5.70277452632563e-05
4.50404752401311e-05
4.43050921889567e-05
3.94386616981716e-05
3.23461954771507e-05
1.27697181473112e-05
3.20413971374697e-05
9.92911382170114e-06
1.76616101422218e-05
3.75296477055029e-05
2.80693771183892e-05
2.7754089598725e-05
2.23136674555781e-05
3.79426934082937e-05
3.95718937821059e-05
2.420742918646e-06
3.75502410396564e-05
3.07943218259202e-05
5.57389807910853e-05
3.45799397759026e-05
4.74461145683833e-05
3.74612166518323e-05
3.08545343640047e-05
2.6408390408597e-05
2.47488512070844e-05
2.82702100296036e-05
3.60663393388604e-05
5.41168038759879e-07
1.26087571150993e-05
1.24713736168489e-05
6.55578123161717e-06
2.03660071966453e-05
1.11097482572431e-05
1.8237989003579e-05
2.27069300924213e-05
3.27080197216434e-05
2.75058947032521e-05
8.35253883533731e-06
1.78075610423861e-05
1.34472532307164e-05
2.10799333657975e-05
2.15613212163463e-05
9.51971307623387e-06
3.55424374994928e-05
2.25216637607835e-05
8.02866152679224e-06
3.04533681635083e-05
1.53247281301677e-05
5.49685666896734e-05
5.43566710224678e-05
4.3091289888809e-05
1.18676461738628e-05
2.10188697053834e-05
2.77729397415731e-05
2.19542236531546e-05
2.37887815306017e-05
4.8475104270155e-05
4.4116102360546e-05
9.5454593506912e-06
3.24438999289756e-05
1.89434110876468e-05
3.69431949727636e-05
5.00967797100418e-05
2.74966858942679e-05
5.42087654473044e-05
2.77198290863441e-05
1.51698285047001e-05
3.94936871484611e-05
3.23544138245084e-05
3.79916644331156e-06
5.16828242508857e-05
4.21976470534289e-05
2.99040470096731e-05
2.35741566748269e-05
2.69071645206413e-05
4.07769757464911e-05
2.454524645129e-06
4.49528006323412e-05
-5.12772380017575e-06
9.25849511976995e-06
2.78055254782953e-05
1.5920595317466e-05
3.36014016247818e-06
1.46129518150047e-05
2.95785758604491e-05
1.91236170306005e-05
1.03889508721531e-05
2.94774409219808e-05
-3.18009568479226e-06
4.04885085660736e-05
2.61138656366389e-05
1.75065298022025e-05
1.11661963270201e-05
2.47026745740887e-05
2.74068191804173e-05
2.58837214670471e-05
1.11687430630175e-05
1.01329192671996e-05
5.97405661150868e-07
2.88732705525499e-05
3.82759680706257e-05
4.16121340784198e-05
3.63892887435412e-05
4.38453781253041e-05
4.26693472757171e-05
2.39485312739678e-05
1.74073149981724e-05
3.2354841827551e-06
2.78209852554339e-05
3.83700438542139e-05
1.89201869076739e-05
1.60112531816504e-05
5.24751222047584e-05
4.13682150656223e-05
3.93378936757405e-05
-1.92016476747403e-06
-4.75702953574254e-06
2.69200412412244e-05
3.09942094497133e-05
2.51823373199945e-05
2.02631878462697e-05
2.71019012925024e-05
3.30147313019476e-05
-2.05200617174898e-05
3.58636042564678e-05
1.43160509195267e-05
1.08639935888918e-05
3.79088100822298e-05
3.30317461056741e-05
2.48819561597012e-05
3.27550488877604e-05
1.89689971264459e-05
1.74126771702454e-05
-1.42281508992885e-06
2.83605926306897e-05
2.84473249804896e-05
1.41826965999378e-05
3.29023257473607e-05
2.312093156859e-05
3.6058770203573e-05
1.74397408447812e-05
2.19179161761599e-05
2.84506567540502e-05
3.74314022004119e-05
3.07084967389278e-05
3.2118629182937e-05
2.29950701023747e-05
3.10475286095764e-05
2.19765130728962e-05
2.84705814328833e-05
1.02100450697595e-05
2.20554662263964e-05
4.16028722494521e-05
3.2070691412927e-05
1.08518474511026e-05
5.64081876870748e-06
5.3645913139286e-06
3.2512133215703e-05
3.0841995500429e-06
1.13936380527739e-05
3.29478190846206e-05
3.63604180015774e-05
1.25506493900064e-05
3.05695644068597e-05
1.96488324970565e-05
2.92055577112352e-06
2.62540522028428e-05
2.06377280704827e-05
4.69487454681086e-05
2.76901057557629e-05
4.24066792172195e-05
1.38867167740162e-05
-1.21799595873413e-05
1.9947599091078e-05
2.93914575615777e-05
-7.73591092658568e-07
2.44562980359702e-05
1.25355307172294e-05
4.4949830887862e-05
4.86073909395511e-05
2.20457733954459e-05
1.532386918188e-05
6.32399873477848e-06
1.51584000252499e-05
1.79424840760719e-05
3.37316504674122e-05
1.95268380199389e-05
-3.91828340008663e-06
2.00685433414204e-05
2.65512860188014e-05
1.42343320358274e-05
1.06701281015723e-05
1.58863978823212e-05
2.70845692136726e-05
6.42555201310107e-06
2.42602939861015e-05
4.16681057677581e-05
1.77232368077638e-05
-1.76862769520748e-06
-8.6801166246983e-06
8.88162726589266e-06
2.51683995500208e-05
-1.0369932118616e-05
1.09281466820491e-05
-3.13283658973804e-07
1.72846449040187e-05
2.18955598479587e-05
4.32234249497301e-05
2.7216684868086e-05
1.22417204849491e-05
1.16120323523178e-06
2.73749898944544e-05
1.87393805326571e-05
3.74221193220836e-05
4.69518036575984e-05
1.84975481003419e-06
3.21161474089585e-05
1.29123945656112e-05
3.65083498367921e-05
1.85948361362767e-05
3.44182960428301e-05
2.92841293547665e-05
4.79157850350769e-05
5.02115383826939e-05
-6.84361498034965e-06
4.74894003972546e-05
3.58054871889105e-05
3.24659043388278e-05
3.24088478670017e-05
2.90890390129047e-05
2.60052349411711e-05
3.80543239906467e-05
1.70848583694675e-05
3.04232704482209e-05
1.70758617837469e-05
1.66342780863587e-05
5.27539647704614e-05
2.2755377508555e-05
9.25445966569174e-06
9.96173645456356e-06
5.94659736091119e-05
-1.75996799309423e-05
7.08313278487998e-06
4.30398046654432e-05
1.26686730734282e-05
-5.07683520944408e-08
3.26114240317081e-05
1.18744930760228e-05
4.74845345373322e-06
9.07713190769986e-06
2.83488866705693e-05
2.34604698416314e-05
1.75160026569354e-05
3.294044122583e-05
3.24089963286575e-05
9.55943137256838e-06
2.13515943984918e-05
3.82635312839278e-05
4.62224391935943e-05
2.59275483872266e-05
1.17712105668314e-05
4.42611389050318e-05
5.41181704959889e-05
3.01316041639545e-05
5.0637688670074e-05
4.1364081619462e-05
4.04314768277995e-05
2.38291571579999e-05
2.24789923467811e-05
3.50540387185778e-05
1.16316300594953e-05
4.32126443440112e-05
1.13918726130834e-05
4.47435465521672e-05
1.82202461362094e-05
2.54887204299786e-05
2.302777276286e-05
4.05990804092878e-05
1.82046526723772e-05
2.95909325000957e-05
1.42009592694591e-05
3.37149982753589e-05
2.79404605026361e-05
1.11082379702053e-05
4.3446837396106e-05
3.59941947900627e-05
1.05558163837394e-05
5.83140650711534e-07
1.2894075372633e-05
2.43553700689949e-05
3.68607716302751e-05
2.080428900116e-05
4.75723892447274e-05
-7.48935758978616e-06
1.30810407170418e-05
3.10865900904826e-05
4.74085586515015e-05
2.56793184886647e-05
2.68575320568796e-05
1.62519079891008e-05
2.01870334996718e-05
2.33554279381663e-05
1.09871525582466e-05
4.85500056218225e-06
1.7264404770094e-05
1.65545363620244e-05
3.17989292684749e-05
2.56492537418499e-05
9.46269066529215e-06
-2.12695936480137e-07
1.39543794088376e-05
4.08746848841905e-05
2.75025694427424e-05
1.91179389402009e-05
1.24774214881036e-05
2.01740762009865e-05
-1.28111274435182e-05
1.80312428813158e-06
1.57626101815711e-05
2.27664016270575e-05
1.31756443780441e-05
3.17900040524201e-05
2.65902956893877e-05
2.18890058497418e-05
1.4317152615106e-05
3.39945350199e-05
2.80261061085434e-05
5.5563382357348e-05
2.65542371083618e-05
1.9148658216065e-05
3.02727661467284e-05
7.39894583265922e-05
6.11495545052174e-05
5.29878868597261e-06
8.68212682225382e-06
4.03695656537352e-05
1.64651686046656e-05
1.35675199550005e-05
2.84986003671215e-05
2.4783258703117e-05
2.63656848067274e-05
5.76090428764971e-06
8.23926822585069e-06
2.64548960948552e-05
2.47872782150265e-05
7.00772245739465e-06
2.15912687044945e-05
3.75840478763067e-05
2.50958800061961e-05
1.72279554193629e-05
2.31002335048346e-05
1.23069188988515e-05
2.65039539056067e-05
2.79591898482068e-05
1.81301557067672e-05
2.73839435143436e-05
9.22782737788958e-06
3.06009847498487e-05
9.23466165720342e-06
2.29146098905461e-05
2.5093894410674e-05
1.45742182311152e-05
3.97652510936522e-05
1.8669120465942e-05
4.86458888597529e-05
2.63658498046835e-05
3.62409935033769e-05
1.81971827232916e-05
2.98208983055541e-05
2.28408786094339e-05
9.08592278956092e-06
3.70504917401918e-05
2.41118508041439e-05
3.02642433361885e-05
5.18692544493814e-05
2.1376129758027e-05
2.09178665509877e-05
1.46901279478416e-05
2.73271356747746e-05
2.11595232352241e-05
1.87408815425737e-05
2.56716621730164e-05
7.83789379201809e-06
2.29350416225772e-05
2.23870818018384e-05
1.9830101979166e-05
1.82432279523783e-05
4.23812139337885e-05
9.50846094105138e-06
7.64026919904866e-06
3.96995388188347e-05
-3.14559229556956e-06
3.43143550372978e-05
9.11440695095424e-06
2.82075650528114e-05
4.12735180687307e-05
2.85778515067464e-05
4.03132630975085e-05
2.79708777417869e-05
-8.86452024717334e-07
3.26969440428687e-05
3.00793296120828e-05
3.31164176748069e-05
2.01791958113432e-05
6.11993961336419e-06
2.61936678441416e-05
3.30097323085751e-05
4.7314717641926e-05
2.33537800996264e-05
2.54671994559522e-05
2.9740665932542e-05
9.74473165024222e-06
4.10938979597589e-06
2.06521300706649e-05
1.90286156490056e-05
3.93122460252356e-05
2.65940312521537e-05
-7.03922403697732e-06
1.78483748762225e-05
3.63607854840905e-05
1.9582641547589e-05
2.30553171621443e-06
7.62109280189457e-06
2.92384263820312e-05
3.382192501401e-07
2.53435592636364e-05
9.88983496667477e-06
3.80061509894405e-05
2.92574094207982e-05
1.2915893374209e-05
3.96169237281098e-05
2.44544613380808e-05
3.01018028794176e-05
2.42945446429383e-05
2.11961578683012e-05
4.71945834206473e-05
8.63380106776271e-06
3.99010792491652e-05
5.78511922291874e-06
1.33441473069839e-05
1.23172597401455e-05
2.59801661336405e-05
2.90937157937652e-05
3.04804759795441e-06
2.55239008500814e-05
-8.35433821446124e-07
1.0550438027219e-05
2.3478583918272e-05
2.64500671637432e-05
2.63345477771619e-05
3.23685910092781e-05
1.49875912955966e-05
2.86846293937148e-05
2.76196434133692e-05
1.24921660486707e-05
1.87635947229778e-05
1.74895151182732e-05
4.96828140430532e-05
1.41451869155589e-05
3.52439800174763e-05
-4.125462019676e-06
2.47038015681444e-05
4.69016985552123e-05
1.77399347012219e-05
3.94343003769079e-05
4.40463828037976e-05
6.73980497004132e-06
4.49942401203544e-05
4.18526499465286e-05
2.58627832636013e-05
4.06644960364938e-05
5.96931441773317e-05
3.17159484753343e-05
1.20633723741802e-05
1.99294759828073e-05
5.41955801888117e-05
2.16014224704137e-05
1.23095056977533e-05
3.05432852749224e-05
3.89429184659016e-05
3.86891536949696e-05
2.53261754853455e-05
1.92544497265399e-05
1.4229083999922e-05
2.28504302427178e-05
3.83072649764591e-05
1.37641971115516e-05
3.72032388124236e-05
2.39921587784507e-05
-4.33993174577926e-06
-6.7497222899145e-07
1.77849354006376e-05
2.61466318393114e-05
2.08900795624673e-05
7.63444423574484e-06
2.15044459787353e-05
4.13713238263446e-05
2.4536931800675e-05
1.14113080090092e-05
2.68526846558999e-05
8.08266980821754e-06
2.40425939444472e-05
5.21555275087302e-06
6.85013632779235e-06
1.53889364961251e-05
-2.34581785568343e-06
3.76319633607211e-05
3.88351819212763e-05
3.89681260137632e-05
1.82850487642683e-05
3.46673969514165e-05
2.98535427501074e-05
1.7773807359979e-05
5.50704027723153e-05
2.84987898406446e-05
1.50018091354854e-05
2.44178561529837e-05
-9.78257864545564e-06
8.59485459530991e-06
3.50850679267692e-05
3.86527773920524e-05
2.84531980418086e-05
3.09167319826679e-05
3.60423932894453e-05
3.6778000080811e-05
4.35161762467968e-05
2.17875884812364e-05
3.26552139763034e-05
2.38894157855734e-05
-1.28087804573141e-05
3.7449686627514e-05
3.35024788550898e-05
3.01552990274535e-05
2.93906405830204e-05
2.60610033657491e-05
1.94675793999914e-05
1.58528724402166e-05
2.6723431907899e-05
2.85266989766527e-05
1.78194962568151e-05
3.37641997169693e-05
8.51764665916318e-06
1.53656847140567e-05
-5.37672683066399e-06
