# Supplementary material for: Research on computational propagation and identification of mine microseismic signals based on deep learning
Source: PLoS One. 2025 Oct 22;20(10):e0334641. doi: 10.1371/journal.pone.0334641 (PMC12543183; doi:10.1371/journal.pone.0334641)
Supplement: S4 Data — (ZIP) [file pone.0334641.s004.zip › 000100700001582.xlsx_0.txt_24.txt.txt]

1.89183263263619e-05
-2.62101546446285e-06
6.82035947424169e-05
1.2182371120362e-05
1.65714519548325e-05
3.28295463710454e-05
5.10707145482786e-05
3.51594875286488e-05
1.13083370972409e-05
6.20689648932842e-05
6.34046902024623e-06
4.71302837831261e-05
2.23914253257696e-06
4.39273082621224e-05
2.58695095730473e-05
4.89481841391941e-05
3.44706196499009e-05
2.35872080551151e-05
3.4026230774688e-05
3.09376903301778e-06
1.3075894830704e-05
-4.87571756639901e-06
9.76195027410772e-06
2.63367407130417e-05
1.73807645916222e-05
-2.63330789193923e-07
9.93551195655183e-06
1.39308558085841e-05
3.92894580606676e-05
4.11365074874082e-05
3.18107151890054e-05
3.82638190919917e-05
1.21290207706538e-05
3.82619616825007e-05
3.04732158351176e-06
4.2564992946965e-05
4.04783818281218e-05
4.42208201943967e-05
2.76257588560325e-05
3.70637241909422e-05
4.48506732911761e-05
3.82281808005964e-06
4.66797734526451e-05
6.82447972611748e-05
3.81032779039432e-05
-9.9483446303015e-06
4.47077916995951e-05
1.07372446042701e-05
3.54695328885709e-05
3.20042741462859e-05
1.79968744910599e-05
3.97981674657519e-05
2.86766548956534e-05
1.92031661901872e-05
4.17487368044688e-05
4.64929641848829e-05
1.84485606743548e-05
1.67066212918082e-06
2.64075007971138e-05
5.36189423830512e-06
3.03823019443661e-05
2.15382487846367e-05
2.72931199974122e-05
1.34178640745281e-05
2.89301922937181e-06
2.34247857558931e-05
-2.29337842063978e-05
3.31000149181158e-06
3.75566858722987e-05
3.16205861317505e-05
1.4367084088639e-05
3.92771401291988e-05
2.56544510179552e-06
1.24979019893002e-05
1.04341535381858e-05
1.61526374255905e-05
3.21483890135242e-05
-1.63483078951027e-06
3.11557204562438e-05
1.87497370962872e-05
4.95920092254955e-06
4.4724536270922e-05
5.50891793762448e-05
7.45601192854414e-06
8.3070865220558e-06
1.7198635904541e-05
1.19976174832701e-05
2.46722713449448e-05
2.33602985320819e-05
4.95818551514509e-05
3.63127700494267e-05
4.15784043398196e-05
2.48659412252047e-05
-6.91030448768646e-06
3.34679082303181e-05
5.11329164497136e-05
-1.75861822528902e-06
-9.01795337127909e-06
5.81369583275417e-06
2.72043405059325e-05
3.5143827735462e-05
1.93107188218077e-05
3.34994933002807e-05
9.79305685494272e-06
-9.29398062207153e-07
-1.5063489984451e-05
1.92551994791451e-05
1.5923206309076e-05
1.81786673488303e-05
4.17475186797806e-05
6.63755442709646e-07
1.7610294635951e-05
4.58872882096279e-05
3.14837872224877e-05
3.21731058535449e-05
3.39399787386397e-05
4.71411023926929e-06
-3.4416129455037e-06
2.47879272699358e-05
2.80223705140741e-05
2.48575087614828e-05
3.5650820590734e-05
4.11594923459626e-05
1.47144776489007e-05
2.33472396046623e-05
2.68856032337242e-05
3.33156701633741e-05
2.8538664668409e-05
2.54658624720936e-05
2.3944523698672e-05
1.38985905961269e-05
5.29142866309535e-05
3.00871986418715e-05
1.97989279811191e-05
3.50080416615961e-05
3.04583132925756e-05
1.1905472390447e-05
2.14801625154775e-05
3.88514343871135e-05
2.88141336023247e-05
2.16339922397684e-05
1.67878683421166e-05
1.46921265268663e-05
2.98096569323196e-05
2.54935005006328e-05
2.38739752241967e-05
1.83887468621887e-05
3.25392744498847e-05
4.82532724720551e-06
7.319975995818e-05
5.24040964335714e-05
1.02888828030417e-05
-4.96479470145482e-06
1.11458325336301e-07
-1.0695716837026e-05
-1.56277336503918e-05
2.36082386000502e-05
1.77278062038862e-05
1.43825750088506e-05
-1.60311219856419e-06
2.92966051073809e-05
1.89632723167557e-05
3.44525596719111e-05
-8.43334089333144e-06
3.80395077689624e-05
9.81629690380452e-07
1.98642657821553e-05
1.18101674056797e-05
1.65905047701229e-05
4.33268677500653e-05
1.36186975939953e-05
5.26038335578853e-06
2.4865483328228e-05
2.58376557461764e-05
1.25199760619385e-05
1.65375323261112e-05
1.39634133972172e-05
4.53818128672239e-05
7.14255038437871e-06
2.24433302326178e-05
1.75074301596985e-05
2.31359799208062e-05
1.06727536784719e-05
2.4850938896392e-05
5.08093921948316e-05
3.49691424357859e-05
3.12689497798656e-05
2.95666081660177e-05
2.2389907574982e-05
2.07536935345909e-06
3.24624607236909e-05
2.15357552655251e-05
3.00321767885094e-05
5.00131766344259e-05
2.91310951708298e-05
3.4359267875319e-05
4.1190212850763e-05
5.17096501007037e-05
4.79474880956275e-05
-7.81343307181185e-06
2.8845414439521e-05
3.34137922438838e-06
2.95687508741971e-05
6.90203737233532e-05
5.47854128654339e-05
2.61271162783893e-05
1.51054155170421e-05
9.42403821217277e-06
1.24201968088919e-05
1.21327637802694e-05
2.5816183542924e-05
-1.38062775471602e-05
5.06637139388383e-05
2.57851234655188e-05
4.30056041752692e-05
9.27486179311772e-06
5.75415439709583e-05
5.92234999100775e-05
2.91850513151201e-05
1.9549591363074e-05
3.03617112393615e-05
6.29385941018748e-05
-1.19422342959446e-06
2.23563819807616e-05
1.15300326092759e-05
1.62474019267919e-05
1.44602178836374e-05
4.0746554611925e-05
2.26422120261591e-05
2.43523714340484e-05
3.36488911445374e-07
7.41442989414565e-05
3.40024340678064e-05
3.46691667799499e-05
2.53878140751132e-06
5.88238779861915e-05
1.46122778029246e-06
-5.58270380708079e-06
1.04625299928313e-05
2.94189025173187e-06
2.25204310288568e-05
3.41004277126516e-06
4.91163283077474e-05
4.1952173480299e-05
1.50068943480276e-05
-2.85576010798585e-05
2.647743708578e-05
1.84769428115829e-05
-1.32261232479618e-05
-1.35117311660063e-05
-7.55332992205632e-06
1.33796516327392e-05
1.97027734584975e-05
-2.6655927919299e-06
4.44978913201218e-05
1.44320143831511e-05
4.68254553785307e-05
3.51483563767944e-05
4.60342237787828e-06
4.31120333763905e-05
5.77694096510039e-06
-7.8154470142811e-06
5.01370341694696e-05
4.14079473842131e-05
1.11108285679128e-05
1.50047254454327e-06
7.88201223815164e-06
3.16688814870268e-05
-5.45537920302167e-06
9.38026114240613e-06
2.7339642361383e-05
5.78018857414761e-05
1.48335791995649e-05
4.9574974957359e-05
2.27843931286091e-05
2.60126177178275e-05
2.97576066705475e-05
4.72690872761876e-05
2.84353089443948e-05
4.55626535219954e-05
2.21897283450055e-05
6.20245168091468e-05
5.87617978601352e-05
1.27017601550567e-05
3.17925069540307e-05
2.2134072678674e-05
1.22323872046365e-05
5.3580233338121e-05
1.7951279700031e-05
2.66751760027808e-05
3.19327207708828e-05
2.48013841320229e-05
3.5400261977499e-05
3.6661915550263e-05
1.04197584182703e-05
7.35132891449108e-06
4.23616823357026e-05
1.38551887446419e-05
-1.21304023567278e-05
2.4331149305011e-05
1.77988019679359e-05
1.79323970265088e-05
9.43339373489871e-06
5.96256011594207e-06
3.65233573460427e-05
7.59916696452206e-05
2.36278403019907e-05
3.77849705023576e-05
-3.81159392063433e-06
2.52857019750973e-05
-2.82074549826121e-05
-1.75019431838225e-05
2.65648986452933e-06
-1.08436913924124e-05
1.99540508916905e-05
4.4849492149602e-06
5.74067423881134e-05
8.26490285474694e-06
1.84186673334127e-05
4.91435750993991e-05
3.75517488281093e-05
1.99448309339566e-05
3.51465972259694e-05
-2.65177356642212e-07
3.28178637288229e-05
2.46640676610423e-05
4.29965481942528e-05
3.138701160759e-05
4.27559884030747e-05
2.80394719971203e-05
5.00943857088677e-05
6.07997484166085e-06
2.73443208353647e-05
2.60485027453153e-05
3.2027150439316e-05
4.67709748770489e-06
3.00949250948172e-05
3.26432460505808e-05
1.90344433111645e-05
1.15954611568395e-05
2.53181184898082e-05
8.70803728564121e-06
6.14834519073709e-06
3.07609262177069e-05
4.8088607734424e-05
1.54786135780728e-05
2.21154111530505e-05
3.84269637937348e-06
2.54237848948923e-05
3.25601581923626e-05
-9.17065983231597e-06
2.13817120428397e-05
2.11555865524327e-05
2.97013718944703e-05
5.65518830524011e-06
1.93305660280351e-05
2.26502376858441e-05
6.24555685445138e-05
1.46857117837516e-05
3.4114408078235e-05
-4.71934331613394e-06
2.84988199485243e-05
2.61012644460473e-05
4.1985719185831e-05
3.38168471376381e-05
1.2106143906143e-05
4.82805548285245e-05
4.92320683017234e-05
2.03348254300681e-05
3.10138591113828e-05
2.67057187145196e-05
-1.36853182361128e-06
-1.0365964554129e-05
4.82402533329781e-05
2.21278535116343e-05
6.1041879413535e-05
4.18721249136156e-05
1.15020901261171e-06
3.53349754517055e-05
3.78214278082849e-05
2.74187827400403e-05
9.81214532319618e-06
3.25739317012957e-05
1.68589648824966e-05
1.44124697174466e-05
3.2746151311391e-05
3.37807162454258e-05
6.36847541896055e-06
4.12379309970584e-05
2.15234118625627e-05
-1.37043184177164e-06
-3.48677216872023e-06
-6.89150425539417e-06
2.31107628680542e-05
3.17690470286381e-05
1.82971200595598e-05
1.94055537610415e-05
3.51908558183308e-05
3.17482679223822e-05
3.17020386455614e-05
2.04881883996426e-05
3.91036584120412e-05
5.30491351924745e-05
2.5616759648222e-05
1.59385416790985e-05
3.58542661772941e-06
3.45260101883611e-05
2.18490173574196e-05
-3.27961838088013e-06
4.10665100812884e-05
2.26970090692734e-05
1.20826943829612e-05
2.12169617347793e-05
1.3159776967778e-05
3.48456373488373e-05
1.57324589518182e-05
1.89409529836868e-05
3.12383704851451e-05
4.08625515369875e-05
5.33845915417059e-05
1.92087700934442e-05
5.36214703064264e-05
3.5778898433247e-05
1.39489353404475e-06
3.32400536110833e-05
4.57645920246259e-05
5.38558799952339e-05
2.46724082851241e-05
1.07387247410915e-05
2.08578361510861e-05
3.63511103375137e-05
2.92145044216282e-05
2.0678137284424e-05
-1.10474266718473e-05
-1.27347839741359e-05
2.84159824218484e-05
1.67623647286093e-05
4.37139264549229e-06
-1.26389758023084e-05
3.60286674708749e-05
3.34497856156476e-05
2.03564915013937e-05
3.49301926169281e-05
6.86917138729121e-06
4.14605812603862e-05
2.62134367771385e-05
3.22370654725288e-05
2.17567378375743e-05
2.26723282733292e-05
2.7939078560669e-05
3.75951117059447e-05
3.06745181507908e-06
2.0886285578724e-05
5.81536424059367e-07
2.32513062537312e-05
9.69453568730843e-06
2.19264084145309e-05
2.49823546051861e-05
3.68156521711161e-05
3.05521936093712e-05
3.1640401823095e-05
2.14173510543548e-05
2.83189000445519e-05
4.59918960768664e-05
4.32271926326931e-06
7.93979356801645e-06
3.88131221693929e-05
7.66249193902835e-06
1.1376912730903e-05
7.7795959551229e-07
4.08134781959115e-05
2.45527662233812e-05
3.04388332249132e-05
2.84403198603171e-05
1.10240476537986e-05
-2.34997486988051e-06
9.93180390221497e-06
6.98925642906949e-06
3.84053827344479e-05
-1.75978018811999e-05
3.52529791490444e-05
-2.62015963934355e-05
4.1999398974971e-05
3.0829930194301e-05
3.93916835015855e-05
2.33696346311258e-05
3.30624480356372e-05
2.40893229008248e-05
1.89059478204482e-05
1.26264492487366e-05
1.59434207290029e-05
-2.24877600540783e-06
3.84653706225526e-05
5.79623797087135e-05
6.76913635371263e-06
4.43210078417078e-05
1.72821061037558e-05
3.33845285411087e-05
2.56453114395405e-05
2.09128000205966e-05
-1.27790320902564e-05
6.08727249164754e-05
3.16607474729448e-05
4.28874659898259e-05
3.49964333364099e-05
-3.22955730610233e-05
1.05484451209779e-05
2.21188309936741e-05
4.29065352353792e-05
5.12345688736469e-05
2.85919999032037e-05
2.14423205357112e-05
1.23806663757972e-05
4.2222840706299e-05
3.59471079819275e-05
5.81657649876795e-05
3.51760042269751e-05
4.00345758549522e-05
4.28347459333779e-05
4.03079055898963e-05
6.93449708441892e-05
3.82852829273333e-05
2.84076426978453e-05
3.41408611513627e-05
3.98112706110017e-05
2.45808706810896e-05
2.36151745828514e-05
2.11545795817162e-05
2.7532029255752e-05
3.79518953192498e-05
2.15770926249986e-05
2.65886938847199e-05
3.20665343703388e-05
2.07622531963005e-05
3.47269389305623e-05
-1.23409106173874e-06
1.62629319608047e-05
2.85986230382027e-05
3.69911018874963e-05
1.64215930206254e-05
1.61347524614901e-05
3.54275231259615e-05
-2.23831320109958e-06
1.74575872536162e-05
1.47457899111806e-05
1.79565446649603e-05
1.32844715952011e-06
5.38367373893166e-05
1.94576630585261e-05
-1.63207554394566e-05
4.80123331929541e-06
1.7776286630443e-05
5.04696427064147e-05
4.78262098007356e-05
2.99841215184255e-05
1.1533370893905e-05
1.60152334005981e-05
4.05952508553785e-05
6.38959310850076e-05
3.98756817677741e-05
8.8167779167835e-06
2.39966552405568e-05
6.92189231290527e-06
4.70866629692463e-05
3.09969730218211e-05
2.35059836893068e-05
1.63336537402614e-05
-6.01821556582003e-06
2.37776237339498e-05
6.20839969097327e-06
2.76187754705636e-05
2.95217119182617e-05
5.87933372718316e-05
1.5849683379095e-05
1.86416975225938e-05
8.57525569663373e-06
1.73096986647356e-05
4.37859254079983e-06
4.84126879571303e-05
4.48049501625528e-05
2.69142833025142e-05
1.59716116979145e-05
1.09286100606595e-05
3.92003083701843e-05
2.64616680864934e-05
1.48900885583862e-05
2.87246877298034e-05
-2.3031227103556e-05
1.05951373784421e-05
2.77749012993632e-05
3.61398806876942e-05
1.55098453153534e-05
1.84093005711792e-05
2.18482069076145e-05
4.76994827301099e-05
3.56280070225007e-05
1.87623765186281e-05
3.75097475652108e-05
1.84156815360834e-05
2.41314984734803e-05
5.60558840554781e-05
2.12566774712586e-05
2.30778758148214e-05
2.28267164292471e-05
-4.25900344036959e-07
8.82774500354477e-06
3.74202997167808e-05
2.73176098580952e-05
4.23007217256203e-05
1.16136939048443e-05
2.49665196568721e-05
4.49267588155664e-05
4.04331157310735e-05
2.15097084690393e-06
9.85388553718129e-06
2.70481457598772e-05
2.10734485402149e-05
3.62448320049541e-05
4.41767345156127e-06
3.16754366104825e-05
2.79680099232396e-05
4.27147156301545e-05
1.06511102994535e-05
6.67325515292923e-06
3.72778063330649e-05
1.69576905822357e-05
2.20674652404863e-05
2.8918894305184e-05
3.79348800948731e-05
2.26779186049374e-05
1.15861258250326e-05
2.90243344214896e-05
3.18598823139015e-05
4.46129538024366e-05
2.90398127370022e-06
1.36059113668614e-05
2.83347992105108e-05
2.88722985285317e-05
1.49492464224753e-05
1.09185694071997e-05
5.15545583659286e-05
1.7100289571361e-05
1.52029455088525e-05
1.81237035242941e-05
3.45311213904278e-05
3.54882767890489e-06
4.27536317863627e-05
6.93103403885489e-05
6.43400501599959e-06
1.63782203460054e-05
2.50050744708316e-05
1.37299690959309e-05
9.42170625115667e-06
-7.71291387216596e-06
-2.65014842333274e-06
3.01396009335485e-05
3.23854916219006e-05
1.96823747508936e-05
1.61830940200995e-05
1.33527754708946e-05
3.33624875083624e-05
3.57362833993043e-05
1.03417883066751e-05
3.57747633421656e-05
4.95985604766486e-06
5.65598500796462e-05
1.34069584146569e-05
1.34825021125489e-05
-3.60294288769697e-07
2.52347442268167e-05
1.85090862717834e-05
4.54227558184846e-08
-9.4321954425011e-06
7.42661725854288e-07
4.419892896608e-05
3.27029537957682e-05
1.39495298812497e-05
1.6068681701423e-06
3.25541068750617e-05
1.98868205240862e-05
2.31066295221855e-05
3.16011833175112e-05
4.51818711422393e-05
1.14092726526917e-05
3.07679301796103e-05
4.0938918816932e-05
4.5348709588336e-05
3.44778280944848e-05
5.71683610324709e-06
5.36067951106169e-05
3.34341755395511e-05
1.75273502223861e-05
4.48476021800829e-05
5.11102823881663e-05
2.27823701592693e-05
3.33461015628095e-05
1.77797853151937e-05
-1.29907322819678e-05
4.12642244614063e-05
3.26307982537915e-05
1.30056640738239e-05
1.09634861914375e-05
9.1042452102428e-06
3.19537725499589e-05
1.62612525772694e-05
4.94219528569458e-06
3.23307740690928e-05
1.66873779053264e-05
1.13124346482141e-05
5.06021940938151e-05
2.74565311594291e-05
1.47745150962546e-05
4.17913995850117e-05
3.24387617319861e-05
3.02302963095677e-05
4.87950503528561e-05
3.19467549865728e-05
6.09299665871644e-05
1.41662876229481e-05
4.68887446220116e-06
2.27629962131083e-05
2.09820226023293e-05
5.4251787039035e-06
3.98279518332797e-05
1.52076669748994e-05
2.02748614581225e-05
3.42872325935927e-05
2.57364764870189e-05
2.23766190755536e-05
2.5892326603136e-05
3.26525934018017e-05
2.25320654297418e-05
3.3729044052592e-05
3.00167345546008e-05
1.87511319771574e-05
1.14088026140982e-05
2.64952522137415e-05
1.53665878024076e-05
5.14604517358126e-06
2.05511986974081e-05
5.17441814834512e-05
2.76827207479148e-05
3.1407956735231e-05
2.97904783610306e-05
2.13031404428216e-05
3.23605782001031e-06
1.74566745423414e-05
3.58563742108957e-05
5.29471449394077e-06
9.39624210963659e-06
1.73617474859645e-05
4.16544958815642e-05
2.91031996964394e-05
3.82702874774628e-05
2.78696801145372e-05
2.66493260183214e-05
3.13199543102864e-05
6.43821849018283e-06
2.04079291837252e-05
-1.82711427864787e-06
2.3819148113805e-05
4.7138747840524e-05
4.6011018407589e-05
1.22358113723752e-05
1.66096308653217e-05
1.13512694544726e-05
1.69170307011385e-05
4.961980783333e-05
3.408415546119e-05
1.35872253492715e-05
1.07182402304303e-05
3.09296716781824e-05
4.31782022956622e-05
3.71612963568781e-05
7.92368812580442e-05
4.8775199717967e-05
1.11144691506445e-05
6.14533208480506e-05
2.84977524241777e-05
5.26024140137744e-05
3.48830190964749e-05
2.10562656230791e-05
-1.96860340806368e-05
3.2642383256618e-05
-1.41188777313747e-05
9.53133134318362e-06
3.20052013309563e-05
5.35820317247139e-05
9.49314522103683e-06
1.30459797556683e-05
1.2219638387378e-05
3.15536614431572e-05
4.44828797758207e-06
4.24476310568724e-06
1.39688695134306e-05
4.37601882720731e-05
4.82793162874144e-05
4.81881923699174e-05
1.32024537375257e-05
8.45467616829374e-06
2.78377284296028e-05
3.37888264071648e-05
-1.91612791238317e-05
1.39307787038865e-05
9.23195046113471e-06
1.17986668316739e-05
1.75104993826097e-05
3.88082741286525e-05
1.09070387925787e-05
1.84874955720565e-05
1.3548392583762e-05
1.67046510119129e-05
3.56027515405949e-05
2.89227300750973e-05
2.96536576288443e-05
-8.85224218122854e-06
2.86000184881853e-05
2.16780611191608e-05
1.62974216611956e-05
2.42319347627865e-05
4.55749309011854e-05
2.50780694587191e-05
3.31939568347879e-05
3.26038611494974e-05
-1.34753745789999e-05
3.23052947872812e-05
3.62252577803769e-05
1.02205850311952e-05
7.61365856629187e-06
2.39889563394286e-05
3.85959836614544e-05
1.94886438068247e-05
2.08115277115556e-05
-1.00292067654004e-05
-5.64593071205211e-06
2.66659910359515e-05
3.0573401855467e-05
3.41839939530334e-06
2.17483801723555e-05
4.29998343036524e-05
3.09257196967147e-05
-1.73638905745136e-05
2.49403965117734e-06
4.56208748147143e-05
2.39289312457833e-05
6.4954891446637e-05
2.09999503613257e-05
4.31061390778818e-05
1.63417261336258e-05
2.97470205509713e-05
3.41875256873635e-05
-2.08583384996621e-06
2.45941197993216e-05
3.29244134575226e-05
5.46869957465691e-06
4.20694339640602e-05
3.5035298010033e-05
3.31655049781747e-05
2.03287321008803e-05
4.35551772106855e-05
3.25365597933744e-05
5.47897200724795e-05
2.26862983980281e-05
1.64635696841987e-05
1.48612847241955e-05
4.98723885748823e-05
4.36147315377244e-05
3.12377220556562e-05
6.47924479330947e-05
4.17413778794349e-05
2.47598421936706e-05
4.40759525186742e-05
1.52743204504438e-05
6.62544148203944e-05
3.76382826762628e-05
2.0352135668336e-05
-8.52387225482596e-07
-5.93612962421407e-06
3.3701488149214e-05
2.93346475735085e-05
4.75580788990638e-05
8.95451033283143e-06
3.08396568178332e-05
4.01111671198444e-05
1.7353989780024e-05
9.59327875554625e-06
1.60720119196244e-06
2.74785145473495e-05
1.69846964338709e-05
4.13388784654566e-05
3.74517738826422e-05
1.42490696224659e-05
5.49109033094383e-06
2.45898209824481e-05
3.22248511375129e-05
2.93594150997856e-05
1.01321324126605e-05
3.20495497705528e-05
2.38692005001886e-05
1.58831405603563e-06
6.82054896943445e-06
5.1676163685734e-05
2.15623691118649e-05
3.0874271261185e-05
4.00468142468603e-05
5.08258849581122e-05
2.4039741548094e-05
2.22580810181054e-05
3.89296172205604e-05
3.11825943555849e-05
1.29732742200931e-05
1.11335277614697e-05
1.25193250247769e-05
3.39431788531681e-05
3.72030272734536e-06
2.55902013690592e-05
-1.83408662543272e-05
3.40676153050395e-05
3.2599425198401e-05
1.29012662396593e-05
-2.65942671300724e-07
2.76352527761615e-05
4.79668982963016e-05
2.83102023754304e-06
-9.26662820488798e-06
2.78023988735046e-05
2.40950847053047e-05
1.04713956017181e-05
5.43907919412364e-05
1.42199965530521e-05
4.23463102884266e-07
1.97004068993026e-05
3.47967636956315e-05
1.38176016201895e-06
3.23469953630536e-05
2.75966208437111e-05
3.27476154374568e-05
2.84129407621607e-05
4.33018891725187e-05
3.11025247107794e-05
1.9419266015925e-05
1.50423333001674e-05
5.60202125669278e-05
3.34876452616349e-05
6.15154217686085e-05
1.68286853968911e-05
4.34140321952833e-05
2.91032333150262e-05
2.32109212012607e-05
3.76706830246026e-06
3.20090833829415e-05
2.92537923187615e-05
2.68425732971972e-05
3.87278592968565e-05
3.97322318636974e-05
-1.7209508382898e-05
2.42285358261403e-05
6.36557487435284e-06
-1.59982440584924e-05
5.89142569961997e-06
-4.65974586062727e-07
1.07303005766037e-05
3.57067279282837e-05
7.79040285381367e-06
6.15481351637766e-06
2.97498342125527e-06
5.05525375018097e-05
9.04566482361701e-06
4.61112622890328e-05
1.3573676316154e-05
4.5951139822834e-05
-9.49512816689934e-06
-7.30240877406614e-06
3.5339977218389e-05
-7.79313800433064e-06
1.80740121250406e-05
3.1280731034905e-05
1.21423177235122e-05
3.63816689738433e-05
2.69097602724393e-05
2.89229169556118e-05
1.81318860750483e-05
3.27149031370627e-05
4.44724492185367e-05
2.2021460695417e-05
1.82040524596894e-05
-3.63197593116602e-06
2.51199763438523e-05
3.55046587520427e-05
1.57375495706944e-05
4.54873965784596e-06
2.31607095336247e-05
3.83082368927095e-05
1.5865655492683e-05
5.81071890305463e-06
2.33051430356396e-05
3.16556074020577e-06
2.24830689408462e-05
2.88395607315072e-06
-2.60991812116964e-05
-1.17934040024319e-05
5.23091162862724e-05
3.67917231411549e-05
-1.38308110961026e-06
3.13187111683475e-05
3.54212268195298e-05
2.19489295060176e-05
6.77952596313485e-05
2.67896965345546e-05
2.50574578422306e-05
3.61822721040989e-05
1.37756722336229e-05
2.6304604617702e-05
3.64521036942863e-05
1.34009591514194e-05
2.48864981188416e-05
1.43408159784293e-05
1.48848066138055e-05
1.28452716651985e-05
8.95154308405324e-06
2.09479175401999e-05
-1.37679712103051e-05
2.16484840109329e-05
3.71723303981228e-05
2.38036067041146e-05
2.58216265314974e-05
3.87533115565445e-07
1.31912939896691e-05
6.0390991727043e-05
3.85337616471371e-05
1.93697912775389e-05
1.72905339605733e-05
2.30021959160047e-05
2.77503465000303e-05
1.12365612842925e-05
2.19560186932908e-06
1.88064474461415e-05
-2.13969801344441e-07
1.74786087696956e-05
1.07071681465409e-05
2.99086860304412e-05
9.92236774784864e-06
3.48419557795685e-05
4.23721000654956e-05
3.6667880606741e-05
3.28720789738052e-05
8.33148412603361e-06
4.4932826019439e-05
2.2898807640653e-05
4.47619378960341e-05
2.98940803181294e-06
4.01088753362044e-05
4.57590626185522e-05
1.04841010679869e-05
9.25259587365998e-06
1.46656505563076e-05
3.94324504856622e-05
1.866860470181e-05
4.62543439047959e-05
3.72797785393006e-05
7.03108902125192e-06
-1.20254218111108e-05
3.41238392385004e-05
7.90780097307193e-06
1.02375945628419e-05
-1.20100765924227e-05
2.19422927773734e-05
-2.28427991438578e-06
1.6761387873697e-05
4.16310055770467e-05
1.51131404114863e-05
6.64508434693766e-06
2.72878557216652e-05
5.01096290269019e-05
6.5432617054512e-08
7.16576380951459e-05
1.88483979300014e-05
3.2157298397493e-05
3.05466254144553e-05
2.5182270539961e-05
2.86863099294169e-05
6.60256574933697e-05
3.97078766890929e-05
3.67497525656668e-06
1.09603505905117e-05
4.33477260892151e-05
1.53129567205425e-05
5.01046553030221e-05
3.64164226265847e-05
5.38848031367298e-05
3.02627401735907e-05
3.63598347948486e-06
2.74336255312073e-05
2.30218997348639e-05
3.83796467323904e-05
4.6223832191105e-05
1.36288903187699e-05
-3.64096642763228e-06
3.12202321547592e-05
3.34044079354173e-05
1.06393930676908e-06
3.90718094822747e-05
-1.14822803024594e-06
2.77104144507844e-05
3.25884303782517e-05
1.87311049072753e-05
3.2545689335046e-05
4.74720964002932e-06
6.02612713278041e-06
2.63823647490301e-05
1.6779296994279e-05
2.02284609557447e-05
1.45442520095991e-05
2.76776518997536e-05
1.99746338311012e-05
9.53136103769614e-06
2.74931522234493e-05
4.75312138719347e-05
5.02498962442429e-06
4.89089212219879e-05
3.13571279489839e-05
2.44573000007124e-05
9.02525133876117e-07
2.40779231190506e-05
8.24800934530401e-06
1.80538749655191e-05
2.83579615853701e-05
-1.81107189909813e-06
4.55813225710942e-05
4.53814623494012e-05
3.87933266930792e-05
5.03570841605618e-05
2.02001569034316e-05
3.41824035940701e-05
2.58981655224624e-05
3.05834189042903e-05
4.50039542599237e-05
4.82589076079554e-05
-2.12331104334086e-05
1.6257507722807e-05
1.31851095819478e-05
2.65177630486723e-05
4.22416366186879e-05
5.50687139424972e-05
6.15014420777084e-06
6.4886162734447e-05
1.24722732654425e-05
2.3817788264506e-05
3.19590153087476e-05
1.93405332512018e-05
3.23826982328617e-05
4.21585390346193e-05
2.71300542649932e-05
1.62214633355699e-06
4.37337326180249e-05
-2.35791925541723e-05
5.11717925578223e-05
1.8276737621541e-05
8.41611637914461e-06
7.58385610406797e-06
3.46483300981822e-05
3.62311487716451e-05
4.03643702760814e-05
2.38285345559497e-05
3.56665162907377e-05
2.47001163584241e-05
4.83320041781909e-05
1.27180137647221e-05
5.44896368125559e-05
1.9556609524866e-05
6.25421280082525e-05
2.08634535273962e-05
4.75160771336478e-05
2.89206676078929e-05
4.48855018297592e-05
3.43258645383582e-05
2.47700855126109e-05
3.93808639082611e-05
3.26758833854542e-05
6.73324049397926e-05
2.27571871358669e-05
2.54192441028369e-05
4.06877100036692e-05
1.81966987898578e-06
-5.49034310646132e-07
2.5756131821724e-05
-2.57257249425318e-06
2.25957304378276e-05
4.8698946753839e-05
1.11261491663878e-05
1.74868487224738e-06
3.27151436663638e-05
4.11874853594276e-05
2.43884498857565e-05
1.39929649583748e-05
1.39960366615671e-05
8.15602010527415e-07
3.86408503422392e-06
1.33360724236467e-05
9.0700764233054e-06
2.85325860131446e-05
4.30575850760971e-05
3.63680505861106e-05
4.11463023876413e-05
4.57313162976998e-05
1.88135142636117e-05
1.33679283616927e-05
1.94865545471609e-05
1.48546898336715e-05
1.75852189302785e-05
2.78307952602654e-05
3.17507270864464e-05
3.48092480515202e-05
3.30790637308249e-05
7.38517175498842e-06
2.84027674085823e-05
-3.48946883100698e-06
1.63893557211479e-05
-5.62983341055431e-06
-1.29663977537342e-05
-1.176457568278e-05
3.99313070098922e-05
1.19629711578907e-05
4.45793548402581e-06
-1.6182419429824e-05
4.72959071194171e-05
2.89517038921021e-05
2.6830485678722e-05
4.65158982111251e-05
1.89454333218517e-05
4.94379588638458e-07
5.04478730511043e-05
2.58655891732666e-05
-1.59911097430562e-05
-2.42418515927134e-06
3.82699186307417e-05
3.77243575636025e-05
2.34195655634274e-05
4.86610555721062e-05
1.16405650498747e-05
3.60367229124942e-05
-6.73081917721941e-06
3.56979108651543e-05
4.28323805067123e-05
3.81911033682153e-05
9.88023757393505e-06
2.45620291954212e-06
1.61094873981311e-05
5.69868668380356e-06
5.07725624737235e-05
-3.05353543257815e-06
2.78817929534362e-05
-1.18346454053323e-06
1.44917154762081e-05
2.63380122456463e-05
2.12816021666946e-05
5.39017000851532e-05
1.91627296415262e-05
-1.7394799317568e-06
9.46788187843377e-06
2.16398643051804e-05
1.98985590553442e-05
4.68061487477601e-05
1.89714052701275e-05
6.73160670075864e-05
7.91970133533526e-05
4.36047230406813e-05
2.12624191329019e-05
2.98695412058711e-05
5.7921950561193e-05
5.38236803774054e-05
5.36573311528981e-05
3.64041879292826e-05
1.54431674792532e-05
8.59075162451319e-07
4.50107085152016e-05
3.39318468776153e-05
3.41211108739144e-05
-1.51043099847735e-06
-1.77999554386489e-06
4.21359407120223e-05
2.91915224315229e-05
1.63098586543087e-05
1.01872356627902e-06
-5.33112292206706e-06
2.20213494084807e-05
1.78710097823903e-05
1.60280652931549e-05
2.23958537574132e-05
4.58885334107197e-05
1.82530095931977e-05
3.88525205861822e-05
3.46241218459411e-05
2.54397925501849e-05
-4.79793092892659e-06
2.83518534766515e-05
2.07462860148887e-05
2.02154784832319e-05
6.30725892058907e-06
-5.93896453729485e-07
2.60136512572637e-06
8.15493092890998e-06
2.91564996234287e-05
1.32855790230708e-05
3.1509238740096e-05
4.45612853068269e-06
2.89930832598992e-05
1.04872390756554e-05
3.26581264081121e-05
1.88506717813014e-05
6.04906909741077e-05
3.34415450093069e-05
5.6163402177454e-05
4.88714442658271e-05
5.59998152392121e-05
2.64727341844463e-05
4.87768982979075e-05
-6.57579088611399e-06
5.36675701070132e-05
4.56156294979015e-05
1.63229504734404e-05
3.02433840238072e-05
4.70519028532661e-05
2.19188601523354e-05
3.25825315071869e-05
7.51042581543754e-05
4.52278994391011e-05
-4.07585467239259e-06
-4.35042028336749e-06
1.28644151569769e-05
4.3884208467847e-05
1.77536270682631e-05
2.56128664784098e-05
1.55353002396772e-05
1.5495852416641e-09
1.52342262310061e-05
3.84836340305171e-05
-2.34236903650284e-06
4.56089802535716e-05
9.309502976778e-06
3.0800275175282e-05
2.19225677171156e-05
4.17079365136335e-05
4.12779816756538e-05
4.12979216609689e-06
2.21531340418903e-05
3.70936562805126e-05
4.35372977842999e-05
4.21946090864834e-06
1.68175792202951e-05
3.07940357206101e-05
2.8428945108227e-05
2.73510017902885e-05
1.37784390485557e-05
4.19952566852232e-05
-5.48541044943156e-06
4.5924770837194e-05
4.32563641633667e-05
8.45277622555442e-05
5.20494296160557e-05
4.85492486634928e-05
3.05577180137897e-05
8.69285964551509e-06
1.29656834016487e-05
5.29079141673071e-05
1.10351906662665e-05
8.09284869075033e-06
-1.07740770235306e-06
2.1609382463475e-05
2.15102713594077e-05
1.45906664266358e-05
-7.61005736287859e-06
4.06576496368711e-05
1.82216700921599e-06
4.32790237597704e-05
2.72206065465334e-05
1.48332611189998e-05
1.55126049489289e-05
4.5610671576221e-05
3.31808080127907e-05
3.96501826164893e-05
1.53409418221543e-05
2.06671574550777e-05
3.16744106376312e-07
4.26826804491645e-05
2.86129994143145e-05
1.74924461521223e-05
3.96590927657638e-05
1.81400821615732e-05
1.27200510280872e-05
2.52882879542006e-05
2.34999050061808e-05
1.17196081719974e-05
6.42657690992909e-05
4.20108499431383e-05
2.89851334581302e-05
2.82042322805385e-05
3.67442924076632e-05
3.09453344396077e-05
3.21788532245915e-05
2.70102545146079e-05
5.18388678001233e-05
8.08867051155434e-06
6.5146322527277e-05
5.37970864445038e-05
3.90961012223157e-05
4.99508860198683e-05
2.99428154860637e-05
-4.89886796279028e-06
6.75313315111992e-05
4.54985680933628e-05
1.84149950698698e-05
7.93434992976727e-06
4.19349135097543e-05
7.41334996050512e-06
4.5526323254058e-05
5.47757209563301e-05
5.13269798993032e-06
3.4023814191968e-05
1.92417421738573e-05
-2.01168180393012e-05
6.15848943598914e-05
7.09662624331179e-06
2.27036866253137e-05
-1.14805079739557e-05
1.03730166356722e-05
8.01199142173199e-06
1.66800155585982e-05
2.16773013201246e-05
3.11818592551731e-05
1.79724289869643e-06
3.57760828854046e-05
2.07985508110202e-05
4.68818258567938e-07
1.40570704006035e-05
2.45768328363126e-05
4.19381018643842e-05
8.61746608784086e-05
2.29287075540666e-05
1.09600761310441e-05
4.55640453346307e-05
7.75141585871705e-06
3.9581240547548e-05
2.26024758457384e-05
3.23513644471459e-05
5.39020117355597e-05
4.37573897304082e-05
7.31264632139592e-05
4.65443613928848e-05
2.63196867450283e-05
5.01892101839018e-05
3.15441288981972e-05
9.6004817993212e-06
1.94782173798271e-05
7.27921854861e-06
1.1730771130911e-05
8.75986892679956e-06
2.809893907733e-05
5.85273708638002e-05
1.13870333873005e-05
9.0748014155507e-06
1.24697236539741e-05
4.17056358307925e-05
2.95000133476831e-05
3.02902589570455e-05
-3.9574990054747e-06
1.06886838992036e-05
3.14493824608779e-05
8.90212232393184e-06
-2.2182566987794e-06
1.15229018312144e-05
1.19499994219839e-05
3.5773576649481e-05
3.98428923022447e-05
5.3762316378866e-05
-1.08708561891327e-05
-3.20225315395303e-06
4.77266448732674e-05
3.23183582012052e-05
4.1852815974804e-05
4.19147742675931e-05
1.60227424158605e-05
3.02776697639985e-05
3.75978336523339e-05
2.13893457627912e-05
3.22328595506935e-05
2.95736536173899e-05
6.42356668223319e-05
4.60408481907947e-06
4.82026528033727e-05
2.78741382551013e-06
5.92474786760023e-05
4.88580778718493e-05
4.39800747097946e-05
4.77098550293349e-06
2.82688195114979e-05
2.40062354860118e-05
-2.71412888501793e-06
4.33028869382576e-05
4.52923835562758e-05
2.64799277806889e-05
-6.92422491710394e-06
1.99025859803187e-05
3.17106507016789e-05
1.46078433708888e-05
4.01499419584388e-05
4.08432657813837e-05
4.12346786324698e-05
2.0513111445387e-05
2.86865790183314e-05
8.66594234878988e-06
2.08225240859387e-05
5.06191491504316e-05
4.37561356784586e-06
3.3160435309828e-05
2.73745478819067e-05
1.51199801524752e-05
1.96940621894202e-05
3.91437644071474e-05
1.87585913458392e-05
1.92023909833996e-05
4.74434384377895e-05
4.28619068889713e-05
1.67460939385759e-05
3.09691272350055e-05
3.72610396940139e-05
1.98448924166697e-05
2.51706774354305e-05
5.12405962893719e-05
2.22800624009241e-05
-7.87233698662466e-06
4.13395128746379e-05
1.40332982574022e-05
-7.25674117270981e-06
-4.97620134789297e-06
7.79589360672948e-06
1.54921224896253e-05
-9.05789193852567e-06
2.82670230739969e-05
6.33021619869103e-05
1.55248897376252e-05
6.61942936040101e-06
2.35618187418507e-05
1.77054383314256e-05
3.2247158479071e-05
4.04763183730478e-05
2.18257063183965e-05
3.40493017946939e-05
2.66483197328727e-05
1.62342992066894e-05
1.61167105403818e-05
5.48698687462799e-05
6.81818078034508e-05
3.66394551911632e-05
2.40964499140139e-05
6.68543491893197e-05
6.93478630257826e-05
9.76353643906464e-06
3.53600888283313e-05
5.94648966282114e-06
3.33289841313763e-05
2.19962283581409e-05
6.42988617466332e-06
4.28232929528363e-05
4.53101563341338e-05
4.4764045348688e-05
4.03786582610733e-05
5.55112312402396e-05
5.41667068838694e-05
5.21935875860689e-05
3.38311276962425e-05
4.58447558277725e-05
5.25430064538936e-05
4.11997203003071e-05
2.76422300749559e-05
3.88920348973364e-05
2.99819558692139e-05
1.67267052837902e-05
2.66722379545496e-05
-1.62909989035333e-05
2.73104200070716e-05
2.01193928053208e-05
5.38421665764845e-05
4.53137875346596e-05
2.43152235839228e-05
4.14030511783e-05
5.4831321161025e-05
2.73273510820996e-05
-1.05694143235738e-05
6.176048911693e-05
1.48567488928147e-05
1.07784631581783e-05
1.74965955238852e-05
3.6335180918262e-05
6.13446353400121e-05
3.57320648241271e-06
2.53041307890094e-06
3.82069541513911e-06
1.98464535778276e-05
3.48071935274578e-05
3.87731773057626e-05
3.9592611727846e-05
3.04067808123489e-06
4.26146233306867e-05
2.1352244607018e-05
1.43970829113898e-05
5.66695914963811e-06
1.45771497309861e-05
2.17578683684611e-05
2.47928506109674e-05
1.52311054301657e-05
3.45510976628215e-05
1.95411409898564e-05
3.81042662920384e-05
1.43832125699849e-05
3.88179233952439e-05
3.69495802296125e-05
1.57351737118583e-05
3.09827575868294e-05
1.24589603024563e-05
-4.28517825638519e-06
2.33141866854895e-05
3.28573697770519e-05
2.13617719293803e-05
2.43874635594632e-05
9.54786469298025e-06
5.2428356916408e-06
2.36482561119026e-05
1.0686648952494e-05
2.41548670767001e-05
8.36432374469771e-06
2.77568605264527e-05
3.0763677342449e-05
4.02506701498104e-05
5.02137798647175e-06
2.72836154217852e-05
1.17971794137967e-05
5.24198851134768e-05
1.93154413738456e-05
4.36189449700314e-05
7.0895542852009e-05
6.93197464650251e-05
5.46954449345088e-05
3.72572970104241e-05
2.31285272825083e-05
6.04788840766656e-05
3.76058181628593e-05
3.39189525696854e-05
2.36112073476829e-05
4.98652109133033e-05
2.39661486158046e-05
-6.11533292637056e-06
2.74912147056699e-05
5.12706991126362e-05
7.28355784175543e-05
5.44724316892666e-05
2.00995001407767e-05
2.76674269392755e-05
1.60044935425944e-05
4.05860606033867e-05
2.79949798183249e-05
3.74915131425927e-05
1.80598708795111e-05
2.56666332709437e-05
2.25123757537467e-05
5.73773671878113e-05
1.76582540144455e-05
4.79206812733477e-05
6.6267046800287e-05
4.07856761085177e-05
5.13964412659275e-05
3.22608652867933e-05
6.08197475887516e-06
4.43292113834202e-05
2.89863750698501e-05
2.61849981818623e-05
5.765585739316e-05
6.81366735610497e-05
4.00633105457381e-05
4.85134708024808e-05
8.94072221897628e-06
2.18359681877137e-05
4.2704318681136e-05
3.83404995489218e-05
2.4981933636686e-05
2.21960951417703e-05
3.09621634403915e-05
3.76170732466768e-05
2.98058172210514e-05
5.32581313202072e-05
5.25906857042024e-05
3.79111728801663e-06
4.16253911341379e-05
5.74353032048571e-05
-2.95290702710714e-06
1.75923304582228e-05
3.589053793725e-05
3.32313544967285e-05
3.54607430099985e-05
3.80005311811076e-05
3.15291020732347e-05
4.81809140272587e-05
-1.87088400772731e-05
-1.24130962375814e-05
1.96930055088241e-05
4.24346507503252e-05
5.99894904948049e-05
3.47030223059456e-05
1.30635996261717e-05
4.75795444641767e-05
-1.77102847540271e-06
2.17916408927381e-05
4.15887771335805e-05
6.22347309396505e-05
5.17608310314468e-05
3.03988335760215e-05
4.09893751105133e-05
4.46824072359532e-05
4.01689675280125e-05
7.60371087527062e-05
2.72484967563126e-05
4.64969647160072e-05
7.35101063055098e-05
3.25594653331203e-05
5.05854210142118e-05
3.87514830979379e-05
2.92508249568769e-05
2.89193440477052e-05
5.41218393105397e-05
3.24809275989874e-05
1.43330875886733e-05
3.71348257606333e-05
1.52956883795657e-07
1.69816622199447e-05
2.60699037866238e-05
3.82902575790343e-05
2.18500521831455e-05
3.61987279321932e-05
2.47720281553954e-05
4.03712277629662e-05
2.22812155967362e-05
3.71462255137988e-05
3.96858975412451e-06
3.4617106732423e-05
1.67167712718614e-05
4.55413776548122e-05
7.14059578029448e-06
2.19553354307969e-05
5.07559287269592e-05
3.30227412160532e-05
5.30526855706419e-06
3.50242391053194e-05
3.31703388497493e-05
4.65805604266048e-06
2.48542615849603e-05
5.00568632825104e-05
5.30494776512831e-05
4.84219615843975e-05
6.41181616624155e-05
1.80817036631761e-05
2.06048318351011e-05
1.71994264564356e-05
3.21367465545353e-05
2.25363387380412e-05
4.46649806531789e-05
-8.9099362472732e-06
4.43073541464732e-05
4.42286148771689e-05
1.3822343823379e-05
5.22032418508918e-06
3.69638276096279e-05
2.32801403495046e-05
3.81541247151409e-05
1.62822572053254e-05
2.81878245434397e-05
5.30097652288186e-05
2.39834311686576e-05
2.0599602301565e-05
3.39918970944418e-05
3.23622201850833e-05
1.70078375405895e-05
4.36353434946381e-05
2.07658269599028e-05
1.01736426602499e-05
2.48968558649394e-05
2.51499529019473e-05
3.07568277152573e-05
3.4505195757375e-05
-1.09061527353681e-05
3.41174611001047e-05
1.51651433001307e-05
7.23604715689091e-05
2.32835601432056e-05
2.48217202656078e-05
4.88015565382539e-05
1.49488732518788e-05
2.63559585957624e-05
6.94817919542821e-06
1.45644533276706e-05
2.36035944101726e-05
3.17682110071125e-05
4.82640230595071e-05
5.09843054990306e-05
7.49921368404092e-06
7.36888021086755e-05
8.40451103504298e-06
6.00711610538836e-05
1.66852539306772e-05
6.9482066555831e-05
2.67811803585324e-05
6.79963795678372e-05
7.27397408308929e-05
2.59228656475112e-05
8.12401797503646e-05
1.16227585517523e-05
3.32286930311949e-05
2.67789353015935e-05
7.55850567190838e-06
6.04368331808425e-05
3.05928473903085e-05
1.79071527406598e-05
6.10103756188336e-05
6.09461040982569e-05
6.4050901995129e-05
1.99896802857037e-05
2.5355810961125e-05
2.30759072266414e-05
2.82386299384084e-05
8.32873526735256e-06
3.05292234400301e-05
2.13594574516475e-05
7.42913736180831e-06
3.23398194066328e-05
2.87567975323059e-05
3.53604084547589e-05
3.41139021046797e-05
3.52719958975702e-05
2.69703321334451e-06
3.41871528959819e-05
5.53055367074954e-05
2.18260733385953e-05
5.33448001740107e-05
2.4091182638702e-05
3.2446165120407e-05
3.01611265310731e-05
5.47864383324703e-05
3.13128085569266e-05
3.49871797450333e-05
3.37370164861111e-05
1.73438456252069e-05
2.72766850358734e-05
5.53401179744776e-05
2.41134016832624e-05
5.02244871893534e-05
5.45208816820837e-05
4.69104055489069e-05
3.44775921548403e-05
4.76938459879295e-05
7.87418677714591e-06
3.90913633767841e-05
2.68353580909377e-05
7.37130031989246e-05
4.70448447991338e-05
6.40734635964435e-05
2.52482973315116e-05
6.09040829419687e-05
5.72675940214797e-05
2.69847987162588e-05
3.97116251816082e-05
2.68851911405218e-05
4.4011069956492e-05
4.86189332678897e-05
2.16765397115097e-05
5.15053286482637e-05
4.73435716429755e-06
2.01380749410644e-05
2.15286773970422e-05
3.40154314878521e-05
3.16539509171914e-05
6.00127476450836e-05
3.50444981117525e-05
4.88094477437278e-05
-1.88943309707418e-06
2.86345570131345e-05
2.67160337378051e-05
4.21640672246633e-05
1.51035367786588e-05
3.80321873468701e-05
5.65861629353346e-05
3.17937583426376e-05
4.42971314492541e-05
5.07134905251584e-05
1.54582293188993e-05
6.00773651361231e-05
5.47095095037404e-05
3.37964397397372e-05
3.5616380434736e-05
4.41412571380118e-05
5.46401351059373e-05
4.30205069431711e-05
2.30879842161186e-05
4.04713696928405e-05
2.48555421292785e-05
4.87867819235714e-05
3.37922172821143e-05
7.72865007555859e-05
3.58275014704043e-05
3.39305795930879e-05
4.24710668225995e-05
4.05591666751827e-05
-9.17540341096329e-06
2.72807167841388e-05
2.30682905381622e-05
5.79934971087698e-05
5.79759003758219e-05
2.77064586019535e-05
5.88065667657243e-05
3.01156815748041e-05
7.69275580595938e-06
3.38505478014517e-05
1.03078501792686e-06
5.631881790072e-05
6.3637484826523e-05
9.39377222452026e-06
2.17432209802225e-05
2.41974567215733e-05
9.48048066195883e-06
3.58001470137842e-05
6.85429387270651e-05
4.99932187898866e-05
1.12325840059414e-06
1.52755796032407e-05
2.24224746326877e-05
3.46673483909924e-05
2.22747915117697e-05
4.4172783156115e-05
-1.71597106666839e-06
2.89850260244952e-05
3.99156989593495e-05
1.82921871912661e-05
4.49897141261786e-05
3.0241034818494e-05
-3.75264933248845e-06
2.95932168825367e-05
3.8371240241069e-05
4.69693188424135e-05
3.65126807999116e-05
5.52756511241403e-05
4.22580688517945e-05
3.9114169473954e-05
4.8600355105024e-05
-6.3858685791935e-06
5.59569052533766e-05
3.45110325794936e-05
4.65574345624286e-05
6.62904484933662e-06
4.73084868548288e-05
2.59199166345378e-05
1.05934947570569e-05
3.047706721926e-05
1.89486047218928e-05
2.27777777958839e-05
3.4926948678238e-05
2.01558981458299e-05
3.48523603779353e-05
3.67868079717184e-05
1.77710163783271e-05
1.41967580887287e-05
5.40588890275323e-05
3.2137030233108e-05
4.70801865894962e-05
1.31232658500129e-05
1.04928537876282e-05
5.66074461918226e-05
2.16723442516547e-05
2.0396337512994e-05
5.87109790450836e-05
4.22745114583541e-05
2.06804508224157e-05
3.04755763416911e-05
6.60856372177807e-05
5.60565071998751e-05
3.80645693461742e-05
2.78283976177752e-05
2.49589778233265e-05
1.28565530518316e-05
4.3916422875409e-05
4.51318425953465e-05
4.17257073090973e-05
5.25533390531762e-05
2.69930749187607e-05
6.95737271352012e-05
1.49062088259478e-05
5.64697504176291e-05
3.56246543637953e-05
2.07325594832825e-05
2.80190491557526e-05
2.97835222026768e-05
3.78495091299847e-05
4.0034037396418e-05
4.86274067847803e-05
2.98985372207782e-05
1.07391438185334e-05
3.06634039255272e-05
1.51282111457443e-05
4.40793482617601e-05
3.59903994455744e-05
6.37996073839836e-05
1.98748428610125e-05
4.22501297471673e-05
2.06973735931564e-05
3.37785757516435e-05
2.9122721627746e-05
5.12100560379327e-05
5.71295483547833e-05
4.17917067856098e-05
3.2606415896267e-05
2.70459581208509e-05
2.17022680594162e-05
2.69560833160796e-05
3.97737568857832e-05
2.56294346190264e-05
4.89530385838922e-05
5.88778533165378e-06
3.48846698231476e-05
2.48006034326098e-05
3.54793080858905e-05
8.01845081812571e-05
3.57197713044198e-05
2.45976854204792e-05
1.27333653810742e-05
3.97288635803273e-05
3.56073979876915e-05
4.82902529875325e-05
2.83603169942756e-05
8.22549502330021e-05
1.29437157703309e-05
3.40899288651743e-05
3.37745206155908e-05
2.89590259138474e-05
7.36078991948097e-06
3.34088336115773e-05
4.01446737021417e-05
2.83582885729156e-05
1.61668500177695e-05
4.16781381236479e-05
-1.03100403464217e-05
2.20762322024439e-05
2.27826124792936e-05
2.63595408895957e-05
5.17407596270545e-05
5.6028382636106e-05
4.1326452101434e-05
2.19316666093394e-05
3.43226982986099e-05
1.64327852677572e-05
-4.56004499557631e-06
4.81808087716478e-05
3.47742467478002e-05
4.20378139230202e-05
5.95364508509569e-05
4.26147664298013e-05
3.94451994926856e-05
5.37092661226588e-05
7.12055293244162e-05
2.74961514306094e-05
3.25598164692763e-05
3.20870161012347e-05
2.27135248863433e-05
2.1679125550829e-05
2.79998183963973e-05
5.66444460298235e-05
4.34252618487783e-05
4.13765808140015e-05
2.26541685876157e-05
-2.45997841320499e-07
4.15869782478654e-06
3.97943894808677e-05
3.50457209209473e-05
4.58952696459049e-05
3.77658259054568e-05
1.06142504810201e-05
3.02161899147164e-05
7.90086191422165e-06
9.77838830444175e-06
3.22925808997703e-05
2.46772015373155e-05
3.13077751941536e-05
3.57849833545126e-05
3.2522333693024e-05
6.03015086398002e-05
3.74679626211428e-05
5.53768551476872e-05
3.03138865928713e-05
1.39823248833313e-05
6.69385433266613e-06
3.05702364518997e-05
5.79473108696947e-05
-4.97186651997611e-06
3.71916802333878e-05
2.44117804897743e-05
3.08301961577882e-05
3.16438203527688e-05
3.8522354512367e-05
5.59072040887265e-05
2.26317852097339e-05
4.9211086036831e-05
7.77760744460211e-05
2.88753418639615e-05
3.25940048779907e-05
2.14622522655458e-05
1.82083636676115e-05
-6.03141784095569e-06
2.47807149508891e-05
4.38334270810812e-05
5.03952143373576e-05
3.31338370259864e-05
2.11700260986296e-05
2.64744527382013e-06
4.52690600329538e-05
-9.71186300768362e-06
3.56679716712973e-05
1.52785069579582e-05
-4.79714225822861e-06
2.62242885080008e-05
3.69504425754112e-05
6.09091216057247e-05
6.11793001289901e-05
5.37588641769258e-05
2.49944756431717e-05
5.61583679679108e-05
2.53372623209709e-05
2.47602988490171e-05
4.5107802473497e-05
7.45017136222925e-06
3.14205129349314e-05
2.25322808864994e-05
3.23533127309393e-05
3.33903929568489e-05
2.27722751350716e-05
4.65926936785254e-05
1.78020939486652e-05
2.34447442772914e-05
3.73628232569527e-05
4.9438631009248e-05
3.12755618005507e-05
4.12793406934899e-05
4.6390846736941e-06
2.30005473845727e-05
4.92291292285052e-05
3.33442986118865e-05
4.08354917422312e-05
1.91412013428569e-05
3.05496897418236e-05
3.84608049236171e-05
1.94197028423204e-05
3.5213755741603e-05
4.87875074953962e-05
3.46693959793066e-05
3.2055809905991e-05
3.6124029064036e-05
3.66295297617636e-05
1.59575925115696e-05
1.68880277231287e-05
3.20344316715916e-05
3.36754544330506e-06
2.3528614816573e-05
9.54417112982375e-06
3.55620411798714e-05
1.53360756889281e-05
2.69309188389539e-05
3.48954298146691e-05
-2.03545124558423e-06
3.92000380399494e-05
9.52238661057797e-06
3.03233473900763e-05
4.25231811803259e-05
2.04158148758712e-05
3.60022016738703e-05
3.79747634515109e-05
5.38820557350583e-06
3.97168384803229e-05
2.96830145452858e-05
6.76513607216449e-05
8.03746604087233e-05
1.09461751508954e-05
1.14064925237621e-05
2.87476616945794e-05
2.97072407141071e-05
5.09583491770544e-05
6.73446433659522e-05
6.28635713600104e-05
4.56379604779902e-05
4.29011929317599e-05
-1.25890503504404e-06
6.82573226044541e-05
-6.10689652055002e-06
4.47181658990351e-05
2.74998946575799e-05
7.05348321761935e-06
3.03233015655347e-05
4.03909328485948e-05
6.03388301208731e-06
3.37404257320785e-05
3.07621723771793e-05
2.32127285696316e-05
2.02904979828742e-05
3.71613411923428e-05
1.46867875454793e-05
8.00312061962246e-06
3.39075347268441e-05
1.04446618821374e-05
6.00984843808297e-05
2.28891379390916e-05
2.50420466986381e-05
3.78221643811403e-05
3.79888096629784e-05
2.58805253927407e-05
5.2021406871203e-05
5.5285381225563e-05
1.23565223666065e-05
3.53011775166025e-05
3.94991134330236e-05
3.33104508950135e-05
3.35552598751126e-05
5.12396661331112e-05
3.4627977501069e-05
6.59277794807505e-06
4.38363822288354e-05
2.17718591726115e-05
5.52456506307285e-05
7.44494653208903e-05
2.71126332097049e-05
4.8385186457237e-05
3.93874416226575e-05
2.41710858448215e-05
1.25829285944299e-05
4.27067633435284e-05
3.68556201675677e-05
4.3901887839243e-05
1.56240909098064e-05
2.55839087368129e-05
4.99824104398954e-05
-3.42892941058204e-06
1.43911273321973e-05
1.5736556093324e-06
1.53626048643351e-05
1.84490709732586e-05
2.03586804709122e-05
1.59056945744313e-05
4.66567433098748e-05
9.6243039808022e-05
4.53845768211661e-05
2.00214193204329e-05
1.71585609786195e-05
1.17627938080727e-05
3.59688638377757e-05
2.40945894688612e-05
5.27482228823328e-05
1.82794177694772e-05
3.43418445592326e-05
1.66529359330663e-05
3.75670160114549e-05
2.3430494914931e-05
6.53287223269464e-05
4.76732927422608e-05
3.21849315620026e-05
4.49179819777287e-05
3.17045148453604e-05
1.99850548286969e-05
4.079152981019e-06
2.5772532385918e-05
2.19911176677483e-05
6.1036358250759e-05
2.73383673472301e-05
3.57625215424899e-05
2.85843245706669e-05
1.02273989531904e-05
1.70214094491384e-05
8.12692618969229e-07
3.61175084583002e-05
1.80848483299872e-05
3.8596326672501e-05
1.08703143707168e-05
5.76978947352728e-05
-8.21495457081093e-06
2.18280257528995e-05
4.48883113800519e-05
4.23310218234545e-05
4.5014922482812e-05
5.63487578101121e-05
3.38965231362031e-05
2.57280400295667e-05
4.00820927906118e-05
3.98945149786266e-05
4.98336340685708e-05
5.21061354297623e-05
6.48233053850195e-05
4.81108626713404e-05
6.42393137966799e-05
1.65404369430259e-05
3.97173526670132e-05
3.38692136320077e-05
-5.77632075712031e-06
5.14309453418574e-05
3.62475989361346e-05
4.31022216596978e-05
3.72775219560782e-05
1.59003499969466e-05
1.12626299855e-05
3.92851788446542e-05
1.9267343434383e-05
1.07566893241364e-05
2.88727888531818e-05
5.18020156830083e-05
1.49834965240863e-05
2.21198941983014e-05
3.98694037404215e-05
1.5365873352126e-05
1.00285480836397e-05
2.89927604743271e-05
5.76877755952358e-05
2.89636039275803e-05
4.56056248747301e-05
3.72306965140061e-05
3.33805409616664e-05
4.5447872157446e-05
3.38123987769591e-05
8.41294775905559e-06
2.7940574719622e-05
2.53115885455649e-05
2.06793711868894e-05
1.84674458468779e-05
5.59412709033709e-05
5.87100383615379e-05
1.51022033226051e-05
3.11306149723993e-05
9.68601294818433e-06
2.47427163009149e-05
1.47292315407657e-06
5.7379754327845e-05
6.16870835797906e-05
5.97239054808269e-05
5.38387977197113e-05
6.36940981538037e-05
2.92649287446934e-06
3.52834728564776e-05
3.53892473508792e-05
3.7236706633763e-05
4.0241455124455e-05
5.83784501520458e-05
4.44139744601617e-05
2.73458530840975e-05
1.97502969567639e-05
3.64822476677356e-05
3.94581278276279e-05
3.12287698772529e-05
2.49380225275448e-05
4.15212173357538e-05
5.66565798894254e-05
2.7970959312727e-05
2.21791767468547e-05
2.17415928105267e-05
3.93220545830323e-05
1.65915428633506e-05
9.73992804360012e-06
3.14622765714265e-05
2.40654332510224e-05
3.48045623144512e-05
3.08885645103567e-05
1.90401011747837e-05
1.07171143228816e-05
6.01055732003352e-05
1.56314598209264e-05
5.67390308776956e-05
8.27087434030351e-05
5.6715671775291e-05
5.29807906227584e-05
4.24400413847421e-05
5.48878939768483e-05
4.19275889125044e-05
3.51756191986945e-05
2.01089651582106e-05
4.32640179430372e-05
7.71303520262987e-05
7.06328700435198e-05
4.47855278313035e-05
4.63277415892061e-05
4.55842672009746e-05
4.57181948092856e-05
5.80964642421263e-05
3.63558512496879e-05
3.51576137090973e-05
4.35905766085403e-05
4.42631591775364e-05
4.91687478426661e-05
5.01487015446558e-05
4.2775985479961e-05
4.33172254617214e-05
5.81999534218877e-05
8.37296383955613e-06
1.93050210996432e-05
2.88076831789934e-05
1.9579612563562e-05
5.1467813536739e-05
-6.26263190621343e-06
3.59043258757405e-05
8.38716548694031e-06
4.97267475156237e-05
3.24178566616e-05
3.24763049246333e-05
2.67572964822737e-05
2.66061859666519e-05
2.05914237982401e-05
1.19916691798724e-05
-4.49374125601616e-06
1.94921506553203e-05
3.22582937490781e-05
2.57230254266611e-05
2.05807813537261e-05
1.73021465967233e-05
9.2917767472374e-06
1.75991937819731e-05
5.42550247817811e-05
2.56743758819212e-05
2.16203256266501e-05
2.31868366745703e-05
1.13230810423941e-05
6.1161467886218e-05
4.02004461575187e-05
1.67124292509043e-05
5.99668992796659e-05
7.98589270494721e-05
2.63096005025353e-05
3.26641848363261e-05
-1.469220260883e-06
3.41769209541179e-05
3.1123352976937e-05
2.08002239592799e-05
3.60912516791505e-05
5.45490075377511e-06
6.10465950207306e-05
3.43754490082842e-05
5.10098787122595e-05
6.48182068712687e-05
8.96291013981773e-06
1.97995906709842e-05
4.5132563215379e-05
2.38821380334084e-05
2.79814100854197e-05
3.9844613714006e-05
2.85318905060099e-05
2.14868190061144e-06
4.48317834974099e-05
2.59175920933294e-05
4.74402948242715e-05
1.91264885730306e-05
3.81450935014676e-05
3.54339527060953e-05
6.17270066468951e-05
4.34157641983673e-05
3.64603712073797e-05
2.02810153092793e-05
4.3776908332582e-05
1.21193854756354e-05
2.18765652337864e-06
4.77462449547919e-05
5.1432616597823e-05
1.190038797233e-06
-1.4259862142451e-05
5.15566218624014e-05
1.36057944513432e-05
3.14441511428201e-05
2.14752765323794e-05
4.66377537005909e-05
6.39079107757653e-05
2.27550032703523e-05
3.01843335023359e-05
4.62941437554825e-05
4.10958000909176e-05
3.09158898763906e-06
4.70665969692938e-05
2.67000827100756e-05
4.24783929193435e-05
4.17852506290462e-05
1.76906365818795e-05
1.17167005081055e-05
-1.72413882023373e-05
3.80869049434473e-05
5.06792255229292e-05
2.58241912273496e-05
1.87036557672212e-05
4.36980494602554e-05
3.89607023107225e-05
1.1632019909855e-05
3.34208714635764e-05
2.89453166145462e-05
4.22189328849765e-05
6.20434383475334e-05
5.8288918630007e-05
4.05693021356852e-05
5.19656165241114e-05
5.76094672682583e-05
3.20062254759817e-05
1.45010754797185e-05
6.63561472660472e-05
2.38286488812943e-05
4.79703317552377e-05
1.63913279009903e-05
8.30844337239705e-06
4.88277889256731e-05
4.19887065093434e-05
6.00539550689529e-05
4.36156383117581e-05
4.33717553722467e-05
2.95832323768002e-05
1.97063927699002e-05
4.44345246577188e-05
1.037769112014e-05
2.59751379913471e-05
2.46894118323652e-05
3.20616584012254e-05
4.8214065081587e-05
3.35243640734162e-05
1.61158648042079e-05
3.68461058552424e-05
4.4693111656791e-05
3.24777945501326e-05
2.43450661997558e-05
4.9934300926127e-05
3.81544860562773e-05
6.01605198191163e-05
5.14999093646924e-05
4.80422205815228e-05
5.53472992077151e-05
5.15289943141667e-05
3.09536927208686e-05
4.32623728149441e-06
4.3642332640793e-05
4.17017823544035e-05
3.22690782085693e-05
4.57696596411398e-05
7.07419583417034e-06
3.25624838917756e-05
4.5318153940342e-05
1.64006485132018e-05
-8.06491792344942e-06
3.34134601113713e-05
3.64300895948391e-05
7.45711895668875e-06
5.75202614304536e-05
1.26317768270975e-05
1.08523625493972e-05
3.50063982639921e-05
3.45061967229871e-05
8.36587116715564e-06
1.35643335022737e-05
4.55660312942098e-05
6.21239327301715e-06
3.59700112040407e-05
1.89856155828135e-05
4.44729840875231e-05
-2.39939097974498e-06
3.10954910308524e-05
1.60013012505799e-05
1.26099799622121e-05
1.6699396124226e-05
4.55546298479148e-05
8.25110610265162e-08
3.67193767232778e-05
2.26231249498082e-05
3.05923102829414e-05
3.78136708560694e-05
4.52410123726265e-05
3.58674900099223e-05
4.06895327497866e-05
2.11275888109868e-05
1.88239452392121e-05
3.56584346149618e-05
3.38448059718602e-05
4.64422661372136e-05
2.70206534638667e-05
3.37608311594845e-05
4.26527223779439e-06
2.05711981177505e-05
5.38689442681317e-05
3.3940001864043e-05
-1.04597246263828e-05
3.91635496242198e-05
4.2523896121012e-05
2.58343627763483e-05
3.63725293043205e-05
4.90870488239425e-05
2.8487028425572e-05
1.95587678964281e-05
4.15453744771092e-05
3.22965220041414e-07
4.32573468595974e-05
3.61124210172069e-05
1.84675522233461e-05
1.5378450334347e-05
3.56064446243486e-05
2.50387949298382e-05
4.87632179351962e-05
1.29024802269412e-05
-1.08498902726352e-05
1.9748548434312e-05
4.61756760488352e-05
5.74574965231877e-05
4.99652528358207e-05
3.98665721396457e-05
4.43498148690841e-05
4.20677608019771e-05
1.33266719537957e-05
4.62874402962872e-05
4.77520837645438e-05
7.65094087132435e-05
3.77271473645619e-05
5.64409873199403e-05
4.39373010639646e-05
2.90107550281962e-05
6.27616610755021e-06
3.72007254858933e-05
2.79323078812691e-05
5.39871988976727e-05
2.57465014576814e-05
4.29920449964801e-05
3.18438880544852e-05
4.08312940182061e-05
2.35390469411918e-05
1.3294306121138e-05
3.57359334701709e-05
2.89872834282822e-05
4.65552201862815e-05
6.27497809596014e-06
3.48676323933721e-05
3.46978696266085e-05
3.9389057319137e-05
4.76137563388261e-05
1.60687470445965e-05
3.06847405117386e-05
2.57392659126443e-05
2.04236996990661e-05
-6.41181648257254e-06
1.32629988408489e-05
5.54039903371581e-05
3.10395506908918e-05
6.03867542886418e-06
4.00594975701811e-05
4.32815105004934e-05
2.03796709800585e-05
1.66538146614828e-05
1.31245994683191e-06
4.22240447715003e-05
2.70717217714757e-05
4.57756261640023e-05
4.18508496655046e-05
2.02895364742475e-05
6.00629164587509e-05
2.31031473267393e-05
3.13466612342643e-05
5.82161080697719e-05
3.68140680141616e-05
6.07719851440595e-05
6.10338317046014e-05
3.87865932640337e-05
2.7168339944321e-05
6.40537136152984e-05
1.53145314353484e-05
2.95517144225641e-05
8.48680352032504e-05
1.41041031349857e-05
6.67933115290704e-05
3.26125441942532e-05
2.85012561270774e-05
5.40255981751034e-05
8.93901851555293e-06
4.52791077685559e-05
4.34678751905423e-05
5.54100568325154e-05
3.25554830766736e-05
2.15535074784729e-05
1.69469272231896e-05
6.44628051532724e-05
1.98294142554568e-05
1.83817855656581e-05
4.16205379212812e-05
2.78085417258792e-05
-2.05015934923678e-05
-9.79177879757619e-06
2.74411066605386e-05
1.0896011342166e-05
5.00065560838398e-05
6.52649232685841e-05
3.99503783040657e-05
5.17519183054439e-05
4.34494783708843e-05
4.68385900370373e-05
4.15376289833369e-05
6.5674237316418e-05
3.00868091800433e-05
4.78693000286187e-05
4.00758982796973e-05
5.5634424720273e-05
2.56968482288167e-05
1.97114778050646e-05
2.89996666837465e-05
6.24640124751552e-05
4.54112096348317e-05
2.57181853939729e-05
4.33387488497081e-05
4.41131109679724e-05
2.77043873116543e-05
5.44721059593057e-05
2.79847102117871e-05
3.68403380613116e-05
4.79552583244668e-05
2.02498795436475e-05
5.01452522764898e-05
4.1860900286683e-05
5.703831033067e-05
8.25876812874497e-05
2.29736609421606e-05
2.90088186361817e-05
2.00972296291651e-05
3.39036652586399e-05
5.71776335067507e-05
3.57755448444619e-05
1.63005751280746e-05
3.85000402489475e-05
3.24418932378783e-05
2.82606659794802e-05
4.29839045644986e-05
9.31768663420192e-06
2.22471578498411e-05
6.35567825984274e-07
2.90017652669716e-05
1.9199841174643e-05
2.49786260048959e-05
4.66076686819423e-05
-7.39607977625871e-06
2.35687750677224e-05
1.74193184702492e-05
4.84149435080368e-05
2.89159932615315e-05
4.89125887412826e-05
4.20023382816942e-05
7.84838201166648e-05
4.54410644612367e-05
4.26221047821819e-05
1.71101920839729e-05
5.68879826909858e-05
2.46881953060123e-05
-4.51850529200691e-07
4.53313096383176e-05
1.47306239758934e-05
7.56981009098329e-05
3.60156541758638e-05
3.15617828370933e-05
4.18844666222903e-05
3.32457590367713e-05
5.65144005090937e-05
5.23524127720334e-05
3.42030147602163e-05
6.38952441910832e-05
1.88886170090407e-05
1.92961199099941e-05
4.64310688753311e-05
5.04058347910518e-05
6.60711934977833e-05
1.82748959090926e-05
4.24040834724348e-05
-4.00204102292277e-07
2.20122370285395e-05
5.70173883074506e-05
2.10493333512363e-05
4.51467762552977e-05
1.17387823325915e-06
3.40643796689655e-05
5.62647363165221e-05
1.61344901021798e-05
2.24058357725327e-05
8.20553908066496e-06
3.75127003479632e-05
1.37390387054341e-05
6.72626006560154e-05
4.16274554459792e-05
2.93188290228634e-05
7.13121527383145e-05
8.81810679983115e-05
1.9105330421343e-05
2.10677165742601e-05
2.03844030244335e-05
6.20202898507379e-05
2.750961776461e-05
5.65044310060699e-05
1.58914063177408e-05
5.23769447241476e-05
4.90905007393897e-05
3.39272250815629e-05
4.85938695185398e-05
3.9194723252894e-05
3.115612624297e-05
-5.24064127973247e-06
3.99000630288695e-05
4.29010140618319e-05
5.07249852011066e-05
6.11926381617818e-05
5.50775424230708e-05
7.6543288018325e-05
4.16250224732623e-05
5.37107337440915e-05
3.71151170510134e-05
1.89786876432165e-05
3.49585882849062e-05
5.78604575316674e-05
2.38532910848692e-05
3.8232788297906e-05
3.79128254688673e-05
1.30965499814141e-05
3.63494659991893e-05
-2.14412122967482e-07
2.09573121795355e-05
-5.4424502966198e-06
1.55299213072723e-05
2.62368095786603e-05
3.65594070659418e-05
2.38366576908829e-05
3.12728304394312e-05
1.75786822618544e-05
6.01139647473868e-05
2.70151441103468e-05
3.91118054216205e-05
4.46055236724724e-05
3.2227910515143e-05
6.31277797771553e-05
2.49329007343769e-05
6.63471791950118e-06
9.00499743011204e-06
2.08305490865027e-05
5.19123269881714e-06
3.13399662202643e-05
1.9606864554679e-05
5.09566340047482e-05
4.54457585449968e-05
2.81561783169558e-05
3.92710581543393e-05
2.60753991220056e-05
2.16253434127135e-05
2.70382309308253e-05
5.2641523029658e-05
3.34241108633193e-05
2.28622226191878e-05
6.06436275886492e-05
4.80275499930301e-05
3.55062633070341e-05
4.36813232205465e-05
2.34452972473636e-05
3.4808231189381e-05
1.6772436920812e-05
5.32636181913764e-05
4.93672438262159e-05
6.69608959762578e-05
4.20751690022517e-05
2.23440423671049e-05
4.3390254200802e-05
1.92957376084199e-05
3.69317097638465e-05
3.78839262663325e-05
3.6126328792819e-05
4.24241455783101e-05
1.46596896977854e-05
2.58734183702923e-05
3.45937401994445e-06
3.19813688779983e-05
1.90179236971783e-05
2.68793174166024e-05
3.56166498548909e-05
1.24557517426724e-05
2.09895460260717e-05
3.69503276614136e-05
2.13359545479455e-05
-4.12757245423954e-06
6.33408851363811e-06
6.33713250943163e-05
5.21626835496729e-05
2.46627206082033e-05
2.24843291807065e-05
5.56963569503641e-05
2.59346691534245e-05
3.25739317861147e-05
2.76397582863777e-05
5.24167978934606e-05
5.63045930138623e-05
4.03599608720637e-05
4.76990359826419e-05
6.23475714638411e-05
3.76036712705653e-05
2.86323234213604e-05
4.57724604191337e-05
3.53785476012825e-05
4.68823742541396e-05
2.52114943387438e-06
2.75492085906498e-05
1.56830167487981e-05
3.99941651938874e-05
4.44439864272352e-05
3.5050354960091e-05
3.14599088236801e-05
2.86110965316074e-05
2.41359568667288e-05
5.43254398503375e-05
1.51051414472565e-05
2.24918944674914e-05
2.77379083428031e-05
3.92050108651472e-05
2.82044841609064e-05
3.10256981894854e-05
4.78644695885595e-05
3.36994948050465e-05
5.21863138832467e-05
4.80485298038987e-05
2.27716158414024e-05
1.52565588206922e-05
5.23269191768656e-05
6.27919253672929e-05
5.16128331018855e-05
1.0932654455538e-05
7.00095199035427e-05
1.50609215700927e-05
6.29696779046132e-05
3.06154213970216e-05
2.70858867977143e-05
1.13537001322504e-05
3.82699650225053e-05
1.91005347235481e-05
2.22640077623562e-05
3.9541468120647e-05
7.56870563827978e-06
3.43945816041292e-05
6.64524902324292e-05
5.08025484159423e-05
1.25265368391905e-05
1.41858268660106e-06
5.37789237269506e-05
2.33480239504208e-05
2.88461435753556e-05
1.94256448540101e-05
5.32579918118431e-05
2.10796774914207e-05
2.44442899653016e-05
2.24643797821698e-05
4.26386523569118e-05
5.50404261262809e-05
1.38022753386433e-05
5.33724361217422e-06
4.76238589564485e-05
3.63315693750514e-05
3.83408382911978e-05
2.52620240877205e-05
2.42017691367319e-05
4.65405555221821e-05
1.47375920072033e-05
2.38398174321944e-05
1.64868152175117e-05
4.4522976595626e-05
4.10954080009727e-05
4.71487826562562e-05
1.11335829974472e-05
5.87240532390424e-05
1.69261185106161e-05
1.14982666993101e-05
2.50670567027411e-05
4.12731591621189e-05
-2.88820013337801e-06
1.34735072249557e-05
2.41117765107637e-05
3.40780993080575e-05
-2.67053078223273e-06
2.66376259995591e-05
4.01872814973009e-05
1.37647649823578e-05
3.61475062053687e-05
2.74467108540527e-05
2.81752124005981e-05
9.49085845297066e-06
9.19845301319512e-06
5.21371716474948e-05
2.76780869901601e-05
3.52126479701018e-05
2.63576680279362e-05
1.23488259637604e-05
2.25412566018647e-05
5.66068804261372e-05
5.53375644978859e-05
5.951349269616e-05
5.89552752740384e-05
4.77639048251985e-05
2.42201439404435e-05
2.55537293224391e-05
3.05983122834316e-05
2.02407801324519e-05
2.82994952256137e-05
3.04228235116708e-05
4.02748914046179e-05
4.30842543772151e-05
5.73158086680925e-05
7.27961520862954e-06
5.93672814679265e-05
3.6193059534471e-05
2.85321821016037e-05
-8.40388273231545e-07
3.24893795878066e-05
2.80264799106622e-05
4.73022542956159e-05
2.9155919289004e-05
2.34306837459324e-05
5.3449803509507e-05
3.0489515340841e-05
2.28742634349289e-05
2.2992508262417e-05
1.10676221972545e-05
3.13947373702671e-05
1.212232323862e-05
1.87652388374915e-05
2.26282748949309e-05
6.25202984776143e-05
4.95769523250808e-05
1.7555596439283e-05
1.87743661032949e-05
1.57319598312819e-05
5.26813907657194e-05
2.45033896643725e-05
4.56086685518056e-05
4.92425580080671e-05
5.83296452257085e-05
3.0418122105258e-05
2.45443226715579e-05
4.19518453869355e-05
4.37414415217964e-05
3.64738982109107e-05
2.5653691561281e-05
3.74096925591527e-05
2.73706446302189e-05
1.88249159546182e-05
2.51186878666814e-05
1.24238310880189e-05
-1.88774295686585e-05
2.53774746613255e-05
3.45698396974172e-05
3.13943980696343e-05
2.70629957189734e-05
4.50630861258841e-06
3.90774960041308e-05
1.95391577316555e-05
9.5711425054245e-06
2.69748247757802e-05
2.26323477260955e-05
3.5553005670806e-05
-2.24815802920084e-06
3.55678695899302e-05
3.31647815370064e-05
9.90592464729571e-06
3.26306622950271e-05
6.56628894037701e-05
2.00751253951918e-05
2.21039072261589e-05
4.81619103345003e-05
2.73620293747072e-05
2.1459851994647e-05
3.25847081533055e-05
3.35828714907692e-05
3.43698273588144e-05
4.33882161194891e-05
5.46034344306359e-05
4.98561530777279e-05
2.43779566022039e-05
4.21738909980206e-05
5.56187856753054e-06
1.9258816396428e-05
4.20070348398608e-05
2.44503214063787e-05
2.87418620603963e-05
3.31237002135394e-05
3.99387535951315e-05
5.32641239667484e-05
4.74475950450834e-05
8.8145699206115e-06
5.41255075207288e-05
4.04084958606957e-05
2.01901305061934e-05
6.50687611035945e-05
4.46211680280869e-05
4.59733386123259e-05
1.26915022529206e-05
1.60732898495429e-05
3.33765542434445e-05
1.06467564397333e-05
3.06624100759712e-05
3.45069539173022e-05
3.69222470205046e-05
5.25187363262609e-05
3.66868658810814e-05
3.00417002125203e-05
3.90863711558205e-05
2.83883484978983e-05
5.74882530106496e-05
1.03594279734635e-05
1.19856392676577e-05
-1.17586152488265e-05
2.01817740343064e-05
2.7625896572414e-05
4.9345538785951e-05
-1.34510517925911e-05
5.44128969917372e-05
9.56902473543429e-06
4.31705169920701e-05
6.62283427127141e-05
2.2691515324921e-05
3.18974272152183e-05
1.71094251852101e-05
4.13878244875326e-05
3.9951069784751e-05
2.4396712853406e-05
2.54812850203539e-05
8.15627437240541e-06
4.02860136412976e-05
-4.79985205360253e-06
6.84149752476591e-05
3.89748956360503e-05
4.72740133281281e-05
1.86409247087341e-05
3.92428844491176e-05
4.78632774170477e-05
1.96962169269375e-05
1.178190752724e-05
4.21290453677584e-05
1.49227477954115e-06
2.38144838246391e-05
3.27194958267173e-05
6.07164680911651e-05
2.03829807732818e-05
2.91885042496453e-05
2.04584019002358e-05
4.28800238300415e-05
3.7478828877315e-05
6.68746387506382e-05
6.91128042176314e-05
2.19169981596983e-05
6.44820838316779e-06
1.24330729989614e-05
2.42821640625427e-05
2.96296325657557e-05
4.59616671135353e-05
2.12730848732649e-05
2.30182219919304e-05
3.54066325962684e-05
1.78998541528285e-05
3.92178167655745e-05
2.65097960410422e-05
4.47657065470937e-05
2.71874307860097e-05
5.36989252780788e-05
-3.86122378965307e-06
4.94240213029599e-05
3.30527910919754e-05
3.25739447517812e-05
3.61535587141955e-05
4.1522411315485e-05
4.7119046792521e-05
1.10555862083971e-05
4.40285108679871e-05
2.99847225334249e-05
4.74808255545249e-05
-5.76429842106935e-06
5.69984510835343e-05
-1.90405008218813e-06
3.46943550601118e-05
3.7849121837161e-05
3.74268519685229e-05
2.840153692183e-05
5.89245020446279e-05
2.65039159289989e-05
2.75410798482992e-05
4.36405041423304e-05
6.33013995771159e-05
6.42503990987287e-05
4.24349134783266e-05
3.54338748240211e-05
3.92785671956558e-05
1.83020317676433e-05
2.72288612167021e-05
2.97329201467161e-05
3.49358732569217e-05
2.45043507890072e-06
1.59976019688185e-05
5.10878353021098e-05
6.23165775505124e-05
4.40945333924777e-05
2.57808882545294e-05
3.67853914011876e-05
4.99179540656215e-05
4.59628047927157e-05
2.6274995609541e-05
2.55555108596755e-05
4.81934302134683e-05
1.40013722250319e-05
4.82101706849744e-05
1.27389496245709e-05
3.03775768744604e-05
3.52623044582955e-05
4.06777542116549e-05
3.57599208530308e-05
3.65538539404216e-05
7.54419676875506e-05
2.53121629768807e-05
1.24754290338759e-05
4.76306624203938e-05
5.63791615228759e-05
4.95950000836429e-05
7.22033952553416e-05
5.16589023686083e-05
9.14891138954833e-06
2.62701160689931e-05
1.3580575693e-05
2.62901344983407e-05
-7.79322133289559e-06
3.54387210755809e-06
6.66948534347211e-05
2.15967336801873e-05
2.56547329058975e-05
2.94623590635336e-05
2.94598065707281e-05
1.44265469099214e-05
3.66244059332677e-05
2.62208091291274e-05
7.31839123748933e-06
2.83864664557886e-05
1.06187937701726e-05
2.97567087345377e-05
7.42986254592005e-05
1.06474648265808e-05
8.92206259102165e-06
6.98418017134041e-06
5.8791752444353e-05
4.65710018880593e-05
2.40577644662168e-05
3.40421946573953e-05
2.51011481848903e-05
3.45270394422696e-05
3.47612318007642e-05
2.83123573669616e-06
2.3950618892666e-05
4.04842260522104e-05
6.28548300608779e-06
2.25592193517601e-05
6.55242569031227e-05
5.51697080517771e-05
-8.20458877305871e-06
3.60792469535144e-05
3.92676611891549e-05
3.13188405763492e-05
2.74933116316793e-05
-6.88556090032357e-06
5.02989951144107e-05
3.8665627855807e-05
3.24625923447013e-05
2.19613935487485e-05
5.58387971146441e-06
2.56019169154231e-05
3.2676419135082e-05
4.79025315702321e-05
3.59031900017145e-05
-3.16343790141293e-06
1.09745112315396e-05
1.08365661294877e-05
7.65290214786844e-05
3.37621814514032e-05
1.136146327168e-05
4.01788804378184e-05
4.04983949687643e-05
2.79591920662951e-05
1.13632463661633e-05
3.99119228283676e-05
2.74021992844238e-05
5.34986234512819e-05
4.69521615192392e-05
5.87443666250697e-06
2.05818016581591e-05
4.03762232683326e-05
6.13407480923716e-05
4.88886331906218e-05
4.04117659315636e-05
5.95341647991017e-05
4.86727605460573e-05
4.73484462096105e-05
4.63991026454441e-05
4.17337866896316e-05
6.73621788892532e-05
3.46973185111798e-05
3.04059318683639e-05
3.96447109479568e-05
5.0457591119819e-05
4.59700173202935e-05
2.77645907384104e-05
4.4521648200444e-05
9.41908685201823e-06
1.60960134976402e-05
1.32678687684703e-05
2.9426570104186e-05
1.32346735687597e-05
2.8431779056319e-05
1.7887368965663e-05
4.42373388376567e-05
2.142007030487e-05
1.91893734969907e-05
3.07447642577644e-05
8.04957534281801e-06
4.10944632566716e-05
1.42925151040465e-05
1.47755469888617e-05
5.61777394675472e-05
4.80303269894923e-06
5.07214272445854e-05
8.66714496733817e-06
1.23456191972949e-05
4.23752488257852e-05
-1.15248088863043e-05
9.03480100110844e-06
4.61172735813609e-05
3.11274480831756e-05
4.15675391596128e-05
4.85486266007584e-05
5.8737801376962e-05
5.39912120152844e-05
3.96113546000762e-06
4.65908809724894e-05
3.79673528606704e-05
3.38638636996819e-05
4.36249194078839e-05
2.77874142399074e-05
3.28682964505098e-05
4.46240377225057e-05
4.57174632182379e-05
2.30640163398899e-05
6.75881902951577e-05
-4.02170544599681e-06
4.92091708956291e-05
3.92900045649773e-05
1.21489638708271e-05
4.81212568750057e-05
4.34841186053324e-05
3.657494411274e-05
2.72563685410981e-05
-5.53670381403143e-06
3.66140553757866e-05
2.57611454988518e-05
5.07459082363903e-05
2.55642137440526e-05
2.00798409876805e-05
1.4893622108041e-05
1.71414799540601e-05
2.23852905286688e-05
2.23523127236442e-05
6.1850107204913e-05
4.54895181782648e-05
2.7381630411938e-05
5.06486735446951e-05
9.21906832976926e-06
4.13010833419118e-05
6.34802401659983e-05
1.21264898051162e-05
6.94160084480225e-05
6.06412258038739e-05
1.8772695827105e-05
6.09192027933673e-05
4.7848178135788e-05
-1.16407321126483e-05
3.47451970480757e-05
2.30632456074168e-05
2.08796833316674e-05
2.17089935524546e-05
3.70279060837884e-05
3.38984950664753e-05
4.02257899078084e-05
4.08168999160559e-05
3.01719274118726e-05
5.96592601346623e-05
2.96139752462109e-05
9.01747871357702e-06
6.00864693536525e-05
2.2390108207139e-05
3.98012541079938e-05
5.30883303394015e-05
2.88445293042783e-05
6.25009023599246e-05
4.44543333147664e-05
-1.59374780312464e-05
1.33290412421909e-05
4.14875632605112e-05
3.07571823939401e-05
3.44904878297545e-05
2.59029284388527e-05
5.27227597725029e-05
4.76013861896629e-05
5.23739014420391e-05
2.40371458038426e-05
4.66071651866348e-06
3.77669072501516e-05
3.2755993739936e-05
2.44781340708645e-05
3.10784507781623e-05
9.21813760953655e-06
1.95685343892521e-05
2.11039416205096e-05
3.09365396857805e-05
5.09455703175093e-05
3.85574140356204e-05
4.72204968476064e-05
5.84068765265205e-05
6.55459165637241e-05
7.27122368098564e-05
3.44446570131187e-05
4.93854512008981e-05
5.45337229218437e-05
5.74648260005128e-05
2.44961703333861e-05
3.21477082382589e-05
3.25797975556618e-05
8.63851221588948e-05
7.61405563365835e-05
3.79565592079495e-05
6.31647854115968e-05
5.63301269147434e-05
6.93248339254917e-05
1.70593819556145e-05
2.74887491116623e-05
2.59466620961433e-05
4.20204780810232e-05
2.11447252194228e-05
9.65934173993768e-05
3.75903990714275e-05
1.70888052407217e-05
5.73065065945059e-05
3.15552620066545e-05
5.40026778491366e-05
2.82024661476785e-05
1.39526932140869e-05
1.02815699978092e-05
3.03899204169327e-05
5.0008672804592e-05
3.54635089719967e-05
4.77077784759829e-05
-5.75719710638444e-06
3.47308470897039e-05
4.02310320514841e-05
2.11249170538417e-05
9.25143227465276e-06
4.32704248201219e-05
8.19838910099675e-05
5.43056681020423e-06
4.79885065291594e-05
1.21865804477592e-05
3.0941804587941e-05
5.96479758733519e-05
4.09181872474155e-05
4.00901659046561e-05
4.05872065739533e-05
5.58498791588741e-05
6.07761546094026e-05
3.60931253352949e-05
5.89825178065839e-05
3.94005856960124e-05
1.72592813066256e-05
5.20959832732877e-05
3.08250209317089e-05
6.3346446926499e-05
7.48269741539656e-05
3.25725722340376e-05
6.6931787242019e-05
4.26237424589459e-05
2.80882237225975e-05
3.72195136642094e-05
2.47038221574068e-05
6.00634724343293e-05
2.07634532216034e-05
-1.38683514320503e-06
4.4130300495015e-05
3.45731941116592e-05
8.94586368801088e-06
1.30986401953691e-06
1.76447881060124e-05
3.61460543701465e-05
4.33530924561926e-05
5.74620431474816e-05
2.85202434956767e-05
3.00977507409615e-05
3.80782353521108e-05
4.05539140165899e-05
-9.75247126686143e-07
5.10917425183658e-05
4.00010130798344e-05
3.59860376034845e-05
4.75635205764213e-05
6.42209148637203e-05
2.46804163866793e-05
4.194951755657e-05
1.5969534643198e-05
6.63197579503107e-05
3.39342864667649e-05
3.97685693854067e-05
4.86999824787076e-05
3.50447573195343e-05
9.79351449490972e-06
1.34917320735978e-05
3.66908964506274e-05
5.71910900930475e-05
1.55092770926384e-05
6.55658289613998e-05
3.70431791209476e-05
4.60415609131048e-05
2.65023938912327e-05
3.21206586667703e-05
2.68775366538886e-05
7.25552905932671e-05
7.0940876677752e-05
4.22829386964454e-05
6.49217674901931e-05
2.76589625227796e-05
2.00094005053851e-05
5.33296366958321e-05
3.40665143350627e-05
1.38227373768778e-05
1.22826927811142e-05
3.96035537522405e-05
2.94960441346855e-05
1.06095057294611e-05
2.82723365793253e-05
2.68805749063193e-05
5.84306902072544e-05
-1.00662363622117e-05
1.76634364805437e-05
2.00431892326815e-05
3.78690386474873e-05
6.90213818218106e-05
4.39745705096289e-05
1.45030488612578e-05
1.7655064870596e-05
6.97711308783255e-06
2.68246548850526e-05
3.16009990891128e-05
3.9726478721484e-05
5.32640697939379e-05
2.92271060652136e-05
3.86548808493205e-05
2.87923516979709e-05
4.91217196905526e-05
3.16987156138104e-05
2.46654249785129e-05
2.05284319051097e-05
1.10066312032164e-05
3.57755139113981e-06
1.30026832052682e-05
2.17720549127347e-05
3.98647037858269e-05
1.76993166624388e-05
6.22668970321284e-05
4.65889922981672e-05
2.96413190517776e-05
1.19412850134227e-05
1.51226777832339e-05
4.71520910886517e-05
7.00963022088866e-05
6.00709955697475e-05
6.88641028182991e-05
3.74683771596663e-05
4.52398205079442e-05
4.96440266478035e-05
2.90136669807049e-05
1.1720180848254e-05
3.7043236391775e-05
2.59259877030978e-05
1.66751047959808e-05
3.24643116200496e-05
6.65021848369625e-05
5.06022073100506e-05
5.38517668925537e-05
4.08456827216729e-05
3.58756868500402e-05
3.69002650983153e-06
5.16512967925042e-05
4.28072469363415e-06
2.73840449633294e-05
1.92697140283138e-05
2.96146013672239e-05
1.78405691003012e-05
1.58463157169115e-05
4.47273537794241e-05
3.66423178716658e-05
4.49041615494334e-05
3.35624986699425e-05
5.25163545066339e-05
4.22154734641388e-05
5.07917640480805e-05
1.67234823062545e-05
4.14760786671478e-05
3.43522058538237e-05
5.60465224051868e-05
6.06780157357815e-05
2.96887359902419e-05
3.48550831845336e-05
3.83811625704788e-05
1.57851717607211e-05
3.72081883755375e-05
3.58300464285886e-05
7.26183310585042e-05
2.27118256926637e-05
2.45825234078738e-05
5.38164888502438e-05
3.55127909741807e-05
3.03521037105247e-05
4.04593357707103e-05
5.06101848504889e-05
2.17841351479505e-05
4.86534183979717e-05
6.11662183022188e-06
1.93251239546557e-05
6.19554707116777e-05
2.49441334722491e-06
4.82947595027171e-05
1.18317207521766e-05
6.69599372005904e-06
1.47069965514273e-05
2.03952190012272e-05
4.24574925153942e-05
3.11253896910526e-06
1.79884279993772e-05
1.71840512156775e-05
1.50388975227091e-05
3.65075665507921e-05
1.92419240372894e-05
2.54408756775983e-05
2.26901654720569e-05
5.70687744217329e-05
6.6500468304605e-05
6.81083623067639e-05
4.0116352000509e-05
2.3053112592166e-05
1.87737915025712e-05
5.56131925789899e-05
6.23170933776374e-07
4.99828621844765e-05
5.7320381393409e-05
2.3393565830443e-05
4.87855082338949e-05
4.92365844347928e-05
5.18021915789617e-05
1.99814497735463e-05
2.41756314182093e-05
-4.54562586532627e-06
1.67451568936227e-05
5.99973988585599e-05
3.90238748473495e-05
4.25474130937551e-05
2.80073984266833e-05
4.7963393030425e-05
3.84707933505173e-05
4.26650150756989e-05
4.99218747346261e-05
1.94452891359554e-05
2.47783437125341e-05
4.59993038778361e-06
4.04002770582475e-05
1.06905369036382e-05
7.46455232480249e-06
5.46724828556476e-05
3.17083910283833e-05
1.07235661754806e-05
3.43308761896134e-05
5.5186276617495e-05
1.77799511973032e-05
4.23324432877542e-05
2.99719135179803e-05
2.81885820965055e-05
5.15722200374301e-05
1.63265913455953e-05
1.35797568774967e-05
3.78927734555608e-05
4.57691426923334e-05
3.92854739215176e-05
2.23262137796584e-05
-6.47809044390973e-06
7.76218929087301e-06
4.62160484539475e-05
4.2483565581713e-05
3.75457143458256e-05
3.0427657430185e-05
3.69713939364481e-05
5.53667843244376e-05
5.14298288290042e-05
1.76279230682591e-05
5.78632408320672e-05
2.62473655714625e-05
-1.46692663295835e-06
3.57466473279465e-05
5.22172717080982e-05
4.61535600413387e-05
4.40510739660569e-05
4.98610250418125e-05
-4.62421896833934e-06
4.70995177814372e-05
5.84354624969512e-05
2.65488246412093e-05
5.09721173345103e-05
1.08896664301681e-06
4.98562917670244e-05
2.38981438711297e-05
4.39613177096754e-05
6.11760077296846e-05
2.90811373652991e-05
1.84248480065325e-05
3.61345262354845e-05
3.88632336806235e-05
6.3800664399936e-05
5.03232736365486e-05
4.5525258300067e-05
5.35813931784286e-05
4.66929458995938e-05
4.83219891166455e-05
4.12031940419422e-05
1.38414056479794e-05
2.74379445499596e-05
1.55329045541477e-05
1.56976846264177e-05
5.23514394147736e-05
3.24177210949612e-05
3.96229357041544e-05
3.32322938845202e-05
7.90855813058687e-06
1.94926725410467e-05
3.38545456733593e-05
3.01533910284943e-05
2.88462621558786e-05
3.62716111486929e-05
1.44306095965211e-05
7.56421505883168e-05
1.70393905290887e-05
3.25902273253106e-05
3.38409766553761e-05
4.25136623765839e-05
5.7543526421875e-06
4.46139061907112e-05
3.65612434695429e-05
7.37089534352029e-05
2.91455077217982e-05
4.67434374543727e-06
4.91471692540126e-05
2.66430478598605e-05
1.57667973575306e-06
1.39349039071446e-05
3.6641864050564e-05
4.66001572477301e-05
4.2306703235278e-05
4.69762979381554e-05
3.08158757771283e-05
8.72025792976557e-06
6.14105935206263e-05
3.0388149648605e-05
3.33977876128085e-05
5.19976265979891e-05
3.40130578348881e-05
1.82875675509129e-05
3.49463623487493e-05
2.94220511531345e-05
3.94764263620119e-05
3.07783679611007e-05
7.07098181816623e-06
1.93691070435132e-05
4.33685179090714e-05
4.2121920571525e-05
1.45678125929038e-05
6.24346586842893e-05
7.74907728783035e-06
2.35488343472354e-05
-8.26532891043014e-07
1.9082442854348e-05
5.76331697941326e-05
4.11395535764337e-05
5.68208199665148e-05
3.46145157156523e-05
1.62070922410141e-05
5.14356762914175e-05
4.10782691975863e-05
1.99234002809457e-05
2.62473544912426e-05
1.5038888963731e-05
3.11637338754823e-05
2.62508836637441e-05
2.4454159288604e-05
3.86013500873696e-05
2.07646717247388e-05
3.33165556882583e-05
4.7534834485176e-05
8.3529754230407e-06
5.02620334242653e-05
1.78883696842866e-06
4.81584994658193e-05
4.67822219897967e-05
3.78239895609978e-05
2.76217923577739e-05
1.40693806971471e-05
5.503637739154e-05
2.75424281337719e-05
3.00526387636084e-05
3.2586776972853e-05
1.82738547448452e-05
1.5215917915946e-05
2.04026894969268e-05
1.68828025943646e-05
-5.44671321346598e-06
1.20164465509919e-05
2.03477697609813e-05
3.38469769445811e-05
2.70259878030799e-05
3.9396557602762e-06
4.42916862252248e-05
5.07363906337141e-05
4.20339231910348e-05
1.48208153675803e-05
2.69252562125494e-05
3.46111856152591e-05
3.01093656913809e-05
2.40858604571462e-05
-2.13917994355636e-06
1.98031964773015e-05
2.7403786215191e-05
-6.57501852530592e-07
1.68255624514389e-05
4.04156500428549e-05
1.08914653060147e-05
9.414162663459e-06
1.90451517055181e-05
-3.27591320740198e-06
2.54184276446585e-05
2.26091599024687e-05
-1.93168934722356e-06
4.15829935560764e-05
5.22360439927666e-05
1.72822559686915e-05
1.7376840232042e-05
3.49069692569338e-05
3.25790835499252e-05
3.93468480072983e-05
4.10962528528488e-05
4.59070031400123e-05
4.81841609203727e-05
3.20473037871466e-05
2.38105903347968e-05
1.43173456104142e-05
7.46496329341671e-06
6.69162187066016e-06
2.52456783292615e-05
4.06006625482374e-05
2.62922554630548e-05
2.86538063448852e-05
6.04057658629712e-06
2.42104296973011e-05
3.3716294755002e-05
2.87372607906808e-05
3.87679872466383e-05
5.7341788355329e-05
1.4869224400173e-05
1.51272320212726e-05
3.95916549213824e-05
2.51532579781257e-05
5.82883494680125e-05
1.05821999416848e-05
2.83941349192412e-05
5.7603194372953e-05
3.09669927861723e-05
3.59000736213459e-05
3.44681209506244e-05
3.95356376976208e-05
4.15952572107761e-05
3.21550491015399e-05
2.31394708557748e-05
4.92635186571848e-05
4.68395530279521e-05
4.76603434661338e-05
3.6902589375587e-06
4.23404062314569e-05
4.80912623292662e-05
4.57139520675794e-05
3.7076850799683e-05
4.24473968419301e-05
6.06561184964022e-06
5.66606573702547e-05
6.52851487477125e-05
2.80893461255714e-05
4.09781977637859e-05
4.79774723690202e-05
5.25077621189522e-05
3.21450110954365e-05
4.2199653126768e-05
5.7758532601588e-05
3.23473933490007e-05
3.80837999713367e-05
4.12484348906793e-05
4.68252693154673e-05
2.2609534021881e-05
5.46950241607515e-05
3.93951067855892e-05
5.4203241056865e-05
8.89973497513376e-06
5.18708415486678e-05
9.41982106227579e-06
-5.44769656987591e-06
2.5269575192151e-05
2.25302750926322e-05
6.18706845106491e-05
3.79225497417743e-05
4.00796732521606e-05
3.76136906121292e-05
-1.52653814111913e-05
5.57432240386422e-05
1.34828822347742e-05
6.27647790210216e-05
3.99980522116163e-05
5.24037593393595e-05
3.12677931972446e-05
6.69730185190587e-06
3.26948147640218e-06
4.95782949317067e-05
4.38413753326706e-05
4.95591332733399e-05
3.28393024229687e-05
3.28744500444577e-05
1.69255386316665e-05
1.05943578121195e-05
4.83378294497404e-05
8.85910476572355e-06
1.85011375261211e-05
3.16077839869451e-05
5.0855714713877e-05
1.58797028157301e-05
5.09640112043484e-05
4.51790449886917e-05
3.7006000308472e-05
3.85968599935003e-05
9.99686007821045e-06
1.77014047029374e-05
3.75944095142552e-05
1.77730223582082e-06
3.91141320690022e-05
3.43239684190475e-05
4.78721299391591e-05
1.31528800855346e-05
3.68312627573526e-05
4.1227764724749e-05
4.02776385689925e-05
4.154257666673e-05
9.45419360532249e-06
5.60281833514532e-05
2.29664213906287e-05
3.92415828298925e-05
2.03256644342382e-05
7.95801935209787e-05
3.93271084106847e-05
3.9087472421458e-05
4.40285863623824e-05
5.91002628038152e-05
3.58239899069992e-05
3.80739022113769e-05
4.68186069144683e-05
2.33990064137393e-05
2.22885547155395e-05
3.93610938430452e-05
3.60107788461932e-05
3.71687246442974e-05
-2.47633752616984e-07
4.06187536971355e-05
7.00916359449077e-05
1.19302252314047e-05
9.51772245185197e-06
2.64115665198089e-05
8.05776073919457e-05
3.36309202943984e-05
1.76873023010125e-05
4.3890424748032e-05
1.19224590099454e-05
5.41160986967871e-05
1.33663460729559e-05
4.99257919034231e-05
4.56921943513272e-05
2.43234040747221e-05
2.4156451701772e-05
5.57283783046441e-05
6.0202863405351e-05
5.00134058599716e-05
4.46626672930834e-05
1.73408030868848e-05
3.09052122094846e-05
3.82812864051675e-05
2.17133166546813e-05
4.66865582897846e-05
5.20840744636974e-05
1.74886157197945e-05
2.3199111784972e-05
3.69325863977015e-05
2.31909419479851e-05
5.9344769787481e-05
3.33378598009312e-05
3.31737201125245e-05
-2.66648041811417e-06
6.17897016027968e-05
9.37065814250173e-07
4.57180635930847e-05
3.6154411595141e-05
1.73320456505205e-05
-1.0556852039219e-05
3.36061927661992e-05
2.21257062438446e-05
4.72421893763431e-05
1.47754225654215e-05
6.24557079502204e-05
4.10746823151975e-05
4.22988828961301e-05
3.23340676479902e-05
8.47849723744845e-06
4.00543048348132e-05
3.56817924736342e-05
6.0294908679535e-05
4.98815223982224e-05
6.3226705395718e-05
5.95823672065591e-05
2.67010532117913e-05
4.17156519600746e-05
4.32758511378957e-05
6.23984614270585e-05
2.74363552656584e-05
3.13234619483628e-05
4.78598331264042e-05
4.37885436852858e-05
4.89409405277981e-05
6.27367461213505e-05
1.30699953342669e-05
3.19228854219547e-05
5.90528746811216e-05
5.75342548939228e-05
2.37848469478562e-05
2.50348440749108e-05
4.9780000099638e-05
4.79338428791331e-05
6.29148676598598e-05
3.07163981162315e-05
2.60553561343014e-05
2.87395654158665e-05
2.88320754984583e-05
4.60263342798811e-05
1.89069614501501e-05
4.18075696783761e-05
3.22868192840925e-05
1.7429949993063e-05
1.80959447883149e-05
2.61186586985838e-05
2.91888857867249e-05
1.81948512507441e-05
2.2615511015429e-05
2.23480327038053e-05
5.76047943722169e-05
4.61705462814364e-05
3.03980275519847e-05
3.79608763561308e-05
4.69962666488435e-05
4.03254022576604e-05
3.91067680620409e-05
1.23677967162688e-05
2.13089315641426e-05
7.09740347670281e-05
1.38842646852566e-05
2.02181397127312e-05
8.0436489913446e-05
4.98811435434327e-05
4.86328149222967e-05
2.87785098844282e-05
7.3818464828522e-05
4.14670712976987e-05
1.41140451073228e-05
3.06404050584672e-05
3.59282576359714e-05
4.60405749368106e-05
1.04401816975152e-05
6.12593360128396e-05
6.98028720191513e-05
8.77328994401509e-05
3.54686744738429e-05
3.59249243383892e-05
1.0926984494964e-05
4.1231658513446e-05
1.61850387709815e-05
5.38928669881175e-05
3.6221242265368e-05
3.48148663181952e-05
8.65611434547849e-06
4.37935613339653e-05
2.87062898368137e-05
2.28021608660179e-05
4.09871172000972e-05
2.40655322977857e-05
2.65330833994113e-05
4.597914889237e-05
2.0283315549767e-05
3.46128485163886e-05
4.15572624041246e-05
1.66426365210839e-05
2.05066163747609e-05
4.14269303927532e-05
3.167355690911e-05
9.97806557679222e-06
3.38961122510737e-05
2.74690406923392e-05
6.72199946489796e-05
6.40693014215236e-05
3.25541854733285e-05
2.96435361284723e-05
4.00811166095937e-05
8.0193435415745e-06
2.23529862619942e-05
4.33834211431137e-05
5.03189459409523e-05
3.13300442414594e-05
2.97589009069893e-05
4.34502409600489e-05
4.87786774538358e-05
2.61329554834507e-05
5.50615848356877e-05
4.97218771325028e-05
5.90066004629299e-05
1.19591225402484e-05
1.06110131480135e-05
3.62097597828619e-05
3.78229579731445e-05
3.18646892805903e-05
4.02354072430148e-05
3.57575154111732e-05
3.68066776070728e-05
2.29562788140605e-05
1.73660275918852e-05
3.14491380247136e-05
6.89135412842292e-05
5.00863805749758e-05
3.4647733573343e-05
3.1576385676117e-05
6.75180166438369e-05
2.60956882270056e-05
3.43786568072036e-05
2.1987880911441e-05
1.61768871976998e-05
5.57968767413007e-05
3.01856761600313e-05
2.31202182435506e-05
4.8000413419795e-05
3.11189897887115e-05
2.84657836604462e-05
5.57220655010158e-05
2.42991299027168e-05
2.65825451484636e-05
7.04298258898436e-06
4.67517810292683e-05
5.65025088550798e-05
6.27954395804033e-05
8.93025304238343e-06
7.55136664632948e-06
4.57535434908464e-05
3.35305852964022e-05
2.16147740550646e-05
5.07320486574958e-05
2.66888320070423e-05
3.57847787110776e-05
-1.74731378691892e-05
6.18144019323882e-05
5.10078130236491e-05
2.7281351373646e-05
3.79974563797123e-05
6.54531165255408e-05
5.6839668228434e-05
2.54908315166206e-05
3.82302986481075e-05
3.07782380646824e-05
6.50415841068888e-05
2.7860163217637e-05
1.22197602537596e-05
4.16033063519166e-05
4.22358390203666e-05
5.27268904985452e-05
2.95064616822566e-05
2.26722578607299e-05
2.53763009982775e-05
9.246139153584e-06
3.6172206149427e-06
2.83589536009872e-05
1.95077430310408e-05
5.94715593822278e-05
3.20521048908729e-06
2.71492462609112e-05
-8.08813862755143e-06
2.58104136969434e-05
1.06504303545389e-05
3.80409671171933e-05
5.10718865245087e-05
9.77063354729629e-06
4.99348230834029e-05
5.07062002434341e-05
3.02128080628137e-05
3.40654503564373e-05
3.8556614526897e-05
3.3439529826257e-05
1.42202329479143e-05
5.21408527121327e-05
3.17320885118681e-05
6.18246407784876e-05
3.35197526694633e-05
7.11132621370745e-05
6.59917485732238e-05
5.99724032619857e-05
3.61594460202365e-05
3.79229855102635e-05
2.42455582496183e-05
-1.29516946334557e-06
5.85956249823699e-05
3.89540214504624e-05
3.25060066122463e-05
8.77315676471359e-06
1.90915324667696e-05
5.24486582606767e-05
3.84184760825105e-06
8.02867252660574e-05
2.2653327660002e-05
2.28901823591937e-05
1.68192276024426e-05
5.10741793666521e-05
2.90526031694875e-05
4.51911682501862e-05
3.85995046037172e-05
2.0129137068189e-05
6.06185106008929e-05
4.33843299101825e-05
3.60603480555725e-05
3.63304062849137e-06
1.67349892822204e-05
3.44986225630749e-05
3.19338345422341e-05
2.09293740196312e-05
4.09776877178785e-05
1.96819384471381e-05
-1.13647883726052e-05
2.57342468403006e-05
2.08299341221299e-05
3.31616449736604e-05
3.18691104993902e-05
9.04441483525622e-06
2.92960140127119e-05
5.10696389264437e-05
-4.09605931606969e-06
3.54946872255618e-06
5.62171708092504e-05
3.78073616652049e-05
2.18203959383075e-05
1.30031329628558e-05
1.82571670759066e-05
3.57435874754195e-05
4.24459546950786e-05
5.79544913749612e-05
2.30701763415358e-05
2.34746409995021e-05
2.17783624433637e-05
2.65513885356326e-05
4.07685863162612e-05
2.65532476998311e-05
4.61007710159237e-06
2.8717947381498e-05
5.23400218156237e-05
2.41795369017469e-05
3.42906948760498e-05
3.21834112977565e-05
2.10361945699818e-05
6.29133191151909e-05
5.45768519782957e-06
4.11463763069771e-05
4.11565815075943e-05
1.16707813551046e-05
4.92191867213189e-05
2.82619844066902e-06
2.39429620852346e-05
7.4442137651958e-06
1.40019792360443e-05
2.07580563787851e-05
2.44341698297374e-05
4.42728308512434e-05
4.0363116219416e-05
2.60791607269465e-05
3.56350846119886e-05
2.04832948026767e-05
5.0399470682332e-05
2.63854276259333e-05
2.94671307243231e-05
5.57648150249851e-05
1.90627560624338e-05
2.0599384647184e-05
3.87511158029993e-05
3.21517214041071e-05
3.19518359535953e-05
4.18873888997931e-05
3.28295083330004e-05
1.97950437509937e-05
5.16762794742346e-05
2.88022817291242e-05
4.92272736284691e-05
7.15899800632937e-05
3.76837825203602e-05
4.33048478851157e-05
4.39585854511891e-05
2.03590300129802e-05
2.45700508251261e-05
3.3739552440009e-05
3.00441154998876e-05
1.76907045885827e-05
2.13999400533551e-05
2.05593487621801e-05
3.57552290521336e-05
6.46596728976434e-05
3.5993098762565e-05
2.76902895233844e-05
-1.35385812337351e-05
2.33631578655538e-05
2.44108398485493e-05
1.63736936974578e-05
3.76591041494513e-05
1.0151727717768e-05
2.2594821686973e-05
1.79804181135058e-05
1.93960519697492e-05
2.08444278713786e-05
5.91949186564805e-05
1.33073104524937e-05
5.14158830157903e-05
6.8579069213495e-06
2.42426017217844e-05
5.67741431649122e-05
1.91928608483247e-05
1.72698084026013e-05
2.86132985295503e-05
1.01110482222823e-05
4.85579777168573e-05
4.24432577110979e-05
5.94632518182282e-05
4.17928834254098e-05
4.56391408438815e-05
5.05151560482547e-05
4.84218915668728e-05
3.73148224335273e-05
3.91468609418496e-05
2.97592728257713e-05
3.48273657830695e-05
2.55117181857218e-05
1.65278263742649e-05
3.80981749654372e-05
4.96795373317714e-05
3.77836606194703e-05
1.55303158744412e-05
5.10327754859846e-05
2.84802170710056e-05
1.03490115676831e-05
9.18388027846217e-06
1.870026547923e-05
4.56368505536592e-05
4.15530635205976e-05
1.5231871363281e-05
1.02817155532683e-05
2.41094107684817e-05
4.08100039701857e-05
5.25578566731851e-05
3.02056417224983e-05
3.51705405395822e-05
4.12817073502421e-05
2.09029114494038e-05
3.12536843582179e-05
4.50845904268838e-05
4.95410719293947e-05
1.64834025863475e-05
3.01275813318617e-05
2.052515951965e-05
4.59413114747824e-05
2.78343929750949e-05
2.97457462671536e-05
1.69854618943314e-05
2.92396260768468e-05
3.3063389156599e-05
2.41443509548364e-06
2.6144525883674e-05
3.73795538214949e-05
4.11316842665558e-05
3.18638837645274e-05
2.45654476792806e-05
1.70307347480045e-05
1.38060453273598e-05
3.87716140121695e-05
2.47099142675594e-05
5.22572622442551e-05
1.41858240219486e-05
2.69839840453049e-05
6.20160797436205e-05
1.46446073169798e-05
3.2077487198962e-05
4.93344899823169e-05
2.64784860945194e-05
6.38465795164206e-05
2.68532771150561e-05
5.09833584247455e-05
2.3231229459726e-05
5.70133007441592e-05
5.44604598868685e-07
3.40593366344863e-05
3.52295870418475e-05
4.86756462856499e-05
3.39437753502598e-05
4.98954100602682e-05
9.46620819717787e-06
4.12843077400127e-05
1.0937540399939e-05
2.10992759636342e-05
4.99226409762818e-05
1.24593128490078e-05
-7.84736309908348e-06
1.03305810720257e-05
1.90528588220417e-05
2.09119127232612e-05
4.58102440144311e-05
3.39729022142068e-05
4.83841858957869e-05
3.84797865131446e-05
3.28041175299381e-05
1.58650021302237e-05
4.83438293012985e-05
2.43970077564943e-05
1.72443546402759e-05
5.35517554820561e-05
2.53058308852135e-05
3.43772042998936e-06
1.77251736968872e-05
4.3668008254976e-05
3.64126068093047e-05
3.03070054223194e-05
-3.56387943039495e-06
3.29645424575264e-05
1.28094923722919e-05
1.54802832278086e-05
2.56370425097024e-05
2.56004572101994e-05
4.1299577039609e-05
2.26605161310646e-05
4.89301061507047e-05
2.52716655191747e-05
5.98848413657079e-05
1.42057251615377e-05
1.99595201534372e-05
3.21796845100737e-05
-9.7138205932183e-07
5.17885047253171e-05
1.88156182274118e-05
3.01504695701829e-05
3.21596450614527e-05
3.81420155213596e-05
1.8034431018233e-05
3.70127042804328e-05
2.5062329556585e-05
2.92607495321109e-05
1.98847446546693e-05
1.05127292518534e-05
2.94353664368981e-05
4.54881603601687e-05
3.97840388117642e-05
2.15671311587262e-05
4.6820943369857e-05
5.0696994059472e-05
1.52937332168164e-05
3.30982313124678e-05
3.37227036528727e-05
6.01720289994355e-05
2.79955907421128e-05
3.195473405977e-05
5.39661067956074e-05
1.15454991380144e-05
2.61988145212596e-05
5.19540280586673e-05
1.38335804040975e-05
-9.00768422079983e-06
1.20073254435982e-05
2.85585856335984e-05
3.37034228987579e-05
3.52938731543968e-05
-8.80438611636038e-06
3.02629036741442e-05
4.22153876798035e-05
3.30111700541666e-05
3.41235999046621e-05
1.69993482651052e-05
1.6144305359639e-05
4.02164873310241e-05
4.07527207559442e-05
3.36932108630733e-05
2.71084470668168e-05
2.76359733615568e-05
5.13488116652697e-05
3.49475181563118e-05
4.47075864975895e-05
5.36081042884818e-05
-2.81041391371931e-07
5.41902170688354e-05
3.29921131464087e-05
5.86751122192048e-05
3.32290972404464e-05
2.68987243121373e-05
3.39757571453833e-05
3.46039314823833e-05
5.73390201044906e-05
1.94795418356744e-05
8.16404880118061e-05
6.28939482116464e-05
2.73888830689748e-05
6.32625627454643e-05
3.05580567919765e-05
5.36218621200209e-05
2.00853129244815e-05
2.24907359349458e-05
1.83545936019924e-05
1.18027641643275e-05
3.340293203091e-05
6.22837169614798e-05
2.33738468179792e-05
6.63040598962123e-05
6.4199640229998e-05
1.48156108448075e-05
3.63161937256154e-05
5.25503819684065e-05
4.40431036291921e-05
3.14941291350879e-05
3.86978017872953e-05
1.5213258315893e-05
1.09497785504863e-05
3.81961360302705e-05
2.57506356710706e-05
6.27244529778121e-06
2.34439626023087e-05
1.85652562403496e-06
4.19216415217104e-05
3.63342540039382e-05
1.77587754273408e-05
3.37821259662209e-06
5.4577933152479e-05
1.63379726999645e-05
1.40846616375287e-05
2.9570857297857e-05
5.72270340934302e-05
4.28099516703401e-05
3.19450899733281e-05
4.6707890298689e-05
4.77147558665998e-05
2.79271317563503e-05
3.96700420735936e-05
4.30982379990222e-05
1.80853022743903e-05
3.27618002846159e-05
4.85987751540662e-05
4.10052012702282e-05
2.32684932735056e-05
4.06513290487148e-05
3.49971265537229e-05
4.71715860986584e-05
4.71148105241589e-05
-9.53776718866705e-06
2.4541075487915e-05
3.13108138739946e-05
2.42016905121178e-05
4.71734940707793e-05
2.15511064859126e-05
4.6416075014913e-05
3.76968393830857e-05
5.35785214655727e-05
5.32591058626898e-05
5.83455437222155e-05
5.36039498739401e-05
1.72597311764512e-05
5.00359711584301e-05
1.9605699002955e-05
2.39344422543214e-05
3.56948153855161e-05
1.37666165231375e-05
2.13741098272015e-05
2.75333302935514e-05
7.76118422851795e-06
2.02433933141135e-05
4.38099976311814e-05
1.35761742041361e-05
2.7499007199874e-05
1.22077388616585e-05
3.83815896750847e-05
4.7027841795566e-05
5.42058214680769e-05
3.11788029598774e-05
5.1120784496501e-05
5.55047870666291e-06
1.72836735386296e-05
4.72386911850189e-05
4.28211024829276e-05
5.19283491670329e-05
4.43823310546852e-05
4.05436910450966e-05
4.16527261054036e-05
4.79515061575022e-05
4.79654570587913e-05
3.14092323051235e-05
1.53632733039658e-06
4.08014904164042e-05
4.92232923353532e-05
5.15635380640273e-05
5.91427492983194e-05
3.15942416272209e-05
4.94006650198973e-05
1.61985805109454e-05
3.27571540478069e-05
3.06140755169573e-05
4.4305724683266e-05
5.37052982062801e-06
4.86966954703805e-05
3.98518265836844e-05
4.6170944118509e-05
2.3899250672228e-05
2.66660138314972e-05
1.99498895837881e-05
1.19262095017025e-05
3.88300552331725e-05
4.44230782859403e-05
3.16442289313191e-05
3.81758725720178e-05
-2.2361782335625e-06
2.81173876629502e-05
4.2456306158999e-05
5.5074665880824e-05
-2.17211570842417e-05
1.80181902981728e-05
1.6227512533965e-05
2.12192949000985e-05
1.56162855736984e-05
6.69184416112774e-05
4.25348210911992e-05
3.81831207670899e-05
2.28138186604104e-05
-5.80066489432887e-06
3.57660599780068e-05
5.9334877504204e-06
4.47740757848636e-05
6.76287722813496e-06
2.22067804752212e-05
3.12661428130191e-05
5.09666166334598e-05
4.41859956042658e-05
5.04835826058827e-05
2.05683893300153e-05
2.5714996646762e-05
4.85505593478282e-05
3.65338187366947e-05
5.2915533274219e-05
2.78820331030644e-05
4.2423982929273e-05
3.25709880018796e-05
3.96340800335683e-05
7.21404021800968e-05
2.20409213012162e-05
-3.69324284450323e-06
1.80076350863827e-06
4.84750750997023e-05
5.03935496343139e-05
4.86266008397595e-05
1.57412460456604e-05
3.68751182554753e-05
2.73248728815425e-05
7.42184715486862e-06
-3.10855119496646e-06
4.64083629670319e-05
3.91304858291759e-05
2.87280740118429e-05
3.11430621756582e-05
1.14942686649013e-05
-9.27304191379403e-06
6.02940167748105e-05
1.41815149946094e-05
4.07404012666919e-05
6.29558857388855e-05
3.73379261543766e-05
5.5114991022886e-05
3.0611428249741e-05
3.76754850429145e-05
2.68772500323472e-05
4.13563447163969e-05
3.72481405098162e-05
1.99244060679833e-05
5.10787014952837e-05
6.49480289263917e-05
4.96208315588048e-05
4.50829595865357e-05
3.68331348043995e-05
-6.9729874864046e-07
3.71020593145838e-05
2.76382419251525e-05
4.2296319189587e-05
4.81501320211765e-05
4.51967569753509e-05
2.68378968139148e-05
2.9454505198808e-05
2.09179651032228e-05
2.72538039175075e-05
5.66007508114826e-06
4.77742539233075e-05
3.50887451646139e-05
2.41848226553785e-05
3.91189277805078e-05
4.77989416276785e-05
1.31115985586429e-05
1.07520260686305e-05
4.55175524919411e-05
1.48080368398632e-05
4.45501904588767e-05
2.52472573664097e-05
2.65578194218719e-05
-7.4476426203024e-07
3.44476505625801e-05
8.38261310350837e-05
5.13176340037865e-05
1.34748718303541e-05
4.06488587722407e-05
1.2315057047415e-06
2.48912420327671e-05
1.76334775490596e-05
3.90153478987875e-06
3.23983610202895e-05
2.87057905904375e-05
6.06484794004901e-05
1.77463051258336e-05
3.83521811531367e-05
3.62867305783825e-05
4.77457264527694e-06
5.8318628623817e-05
2.93532485370326e-05
-1.99674618715394e-06
6.13058336961036e-05
3.89230568336133e-05
4.86362746365182e-05
-5.69868006519646e-06
3.424672019233e-05
2.95297688748898e-05
5.22312057840174e-06
3.44837960362638e-05
2.83896180381209e-05
5.19136647233649e-05
3.5926885186627e-05
2.85109527180806e-05
3.88872353389832e-05
2.1076762738868e-05
7.67713867384352e-05
5.5947178624267e-05
8.21565253077599e-05
5.83575274181361e-05
3.17563520483457e-05
3.81731022449995e-05
3.65382677718497e-05
2.70852383293046e-05
4.60733740210862e-05
4.40587147229591e-05
4.34726520603614e-05
3.25569923107771e-05
3.77668624338179e-05
1.28780888911559e-05
4.19951118937817e-05
6.01010464304588e-05
-8.47135393927804e-06
4.60495727494628e-05
2.0775894080105e-05
4.46047048812628e-05
3.11463145694092e-05
3.30032604930374e-05
3.73301425992542e-05
2.454573952413e-05
2.93386952688356e-05
3.48435145925583e-05
3.15117842465535e-05
4.30926134689839e-05
1.94487933111351e-05
4.31225067519751e-05
2.81675639858149e-05
3.33554565615864e-05
6.8829702049448e-06
3.75836406218691e-05
2.29985199712199e-05
-1.47791577061542e-07
1.88702636374756e-05
3.17008443513043e-05
3.72289341578016e-05
3.12137555407996e-05
6.33483410849914e-06
3.17771782082809e-05
7.91727998371655e-05
4.98060864205938e-05
1.57522962313753e-05
5.38662624101548e-05
-4.02596770031453e-06
2.53027769318823e-05
4.4794732695748e-05
2.72193611752862e-05
2.64718014526369e-05
3.50665336040303e-05
3.50513843153025e-05
1.40359050509411e-05
3.25205173645809e-05
1.33626963576364e-05
4.36842245836527e-06
-3.31993137986835e-06
2.67519747677357e-05
3.5397415490526e-05
4.08122391166525e-05
2.7942189900374e-05
6.75834305836062e-05
4.10883869361439e-05
3.10772584180099e-05
6.75164476421478e-05
2.48144429888527e-06
1.54348283082063e-05
3.85102722966786e-05
5.85612487245522e-05
3.38496563204314e-05
2.21833470141383e-05
4.2058423340401e-05
5.11281609417807e-05
4.9366503749307e-05
4.33585830668413e-05
2.05087951442181e-05
4.97562445062956e-05
1.59039942741575e-05
-7.52672072207543e-07
2.6450438266269e-05
4.80245046947845e-05
3.52399677662322e-05
5.11769275472669e-05
4.01279774872499e-05
3.03192349350015e-05
3.08046864221839e-05
5.55335526634647e-05
5.8529660268555e-05
-8.65679347644713e-06
3.19080780111847e-05
1.34575221335725e-05
2.34404312934264e-05
3.38004329548923e-05
4.4749088037833e-05
3.60362907864163e-05
-6.99955699414935e-06
4.03273672243935e-05
1.40738990660145e-05
5.40521170203855e-05
3.90243898590887e-05
3.87913835741862e-05
3.35248291284737e-05
5.44387725362384e-05
5.79688174800753e-05
3.61615244977682e-05
2.72261489649391e-05
-1.03786841584966e-07
2.79829816670841e-05
3.42662012341656e-05
9.17690454220809e-05
3.62149079616396e-06
2.60712407423551e-05
5.9108158948752e-05
3.61704044816372e-05
6.09086033813526e-05
2.29245356728483e-05
-1.43828404869286e-05
2.12159905364785e-05
3.81257507600905e-05
4.80824964056781e-05
6.05728306415566e-05
2.5835307991548e-05
1.79488729013954e-05
1.6563557526373e-05
7.91313597819961e-05
1.45099868495194e-05
6.94017725638318e-06
2.72891715990948e-05
3.33841812267277e-05
1.53046075836282e-05
7.27227902168924e-05
6.62604971542972e-06
3.17709527797964e-05
3.96461226312437e-05
1.48546280398657e-05
3.48621456681897e-05
2.63776934476085e-05
5.26050457383092e-05
1.22359816804058e-05
1.68495270206426e-05
1.52988137195085e-05
3.06644869067746e-05
4.59450071969795e-05
2.17426210078247e-05
2.1739982341397e-05
2.00897269282912e-05
4.83342954396871e-05
-2.62275603647634e-06
3.87388851958693e-05
5.56813882018993e-05
-8.37102495403408e-06
4.61461195283988e-05
3.46966787313638e-05
1.60537910299177e-05
3.16453764003308e-05
1.16040706622925e-05
2.77966077927156e-05
4.75445649993964e-05
3.12113455359703e-05
2.88018431986002e-05
-1.55920142333523e-05
5.96760436202881e-05
3.44385835358335e-05
4.52273289520015e-05
5.26741892760933e-05
3.02336871366865e-05
3.27070045385377e-05
4.69338979543446e-05
1.45613939576897e-05
4.54835477176894e-05
2.92213592413092e-05
2.70298096949471e-05
2.0778612823166e-06
3.04826212524711e-05
3.67501275782594e-05
1.36836764968151e-06
4.80053450310043e-05
3.2179879948241e-05
7.27357714084079e-05
4.69654769991276e-05
2.743106744394e-05
4.46799104383053e-05
-3.94523192996513e-06
4.62268251209119e-05
3.61898445491327e-05
3.45523278880012e-05
5.68589503503754e-05
3.30219408710856e-05
4.27252219302872e-05
6.66342778238183e-05
4.89086414117961e-05
3.7361925032955e-05
1.77209013280182e-05
5.69421982271331e-05
3.10394247691633e-05
4.79855329185334e-05
5.62183705351383e-05
2.34540198637519e-07
3.34314247300001e-05
5.83457577959283e-05
1.30526858583597e-05
3.81719240712933e-05
3.70951616848293e-05
2.3275888975386e-05
1.83478072350972e-05
6.22194948805961e-07
6.36895196207515e-06
4.85792801229558e-05
3.2116646295321e-05
4.01002296399828e-05
6.12993632114313e-05
4.30410223192113e-05
5.97981397989447e-05
4.27283557995527e-05
-2.0690413217642e-06
2.4573632830739e-05
3.26680422987926e-05
2.57115150835802e-05
-6.226460307155e-06
2.64009467492655e-05
9.56965166648749e-06
6.03836204305413e-06
4.35277966601031e-05
4.30210560497814e-05
2.07522148665894e-05
1.65296231469655e-05
3.39528863853273e-05
4.04378116593876e-05
3.87242805717965e-05
5.81428013764355e-05
