# Supplementary material for: Research on computational propagation and identification of mine microseismic signals based on deep learning
Source: PLoS One. 2025 Oct 22;20(10):e0334641. doi: 10.1371/journal.pone.0334641 (PMC12543183; doi:10.1371/journal.pone.0334641)
Supplement: S4 Data — (ZIP) [file pone.0334641.s004.zip › 000100700001586.xlsx_0.txt_24.txt.txt]

4.57543093934306e-05
2.35409140041123e-05
1.60028994401214e-05
1.92430532542324e-05
4.01114942592504e-05
3.20806546560351e-05
3.63776628993263e-05
4.4815905008112e-05
3.04707937910182e-05
2.90965549218362e-05
2.1882050520619e-05
6.85349963433924e-05
5.62095458026321e-05
4.20498401203796e-05
3.30985367237941e-05
6.89855460157107e-05
3.98542341606065e-05
1.51156199712789e-05
3.40612702061255e-05
3.47918945808067e-05
-1.21564007330175e-06
6.25117783667477e-05
1.19414359588556e-05
-8.63121300477742e-06
5.21610096365257e-05
6.86625844670482e-05
-6.80438908731675e-06
4.27298031823202e-05
1.79767810951234e-05
1.58689370449979e-05
4.77175228775736e-05
4.13937949360687e-05
-4.81354802358317e-06
2.40914532310815e-05
2.12951528609092e-05
2.92221365740001e-05
5.30602056280487e-05
4.14661494703638e-05
4.54952488370821e-05
3.38297210331184e-05
4.84754594928609e-05
3.60693274354669e-05
3.89056790731573e-05
3.19121240593733e-05
2.7410563645719e-05
6.91709290351467e-06
-1.10030153343399e-05
4.99674474827607e-05
3.46280798878208e-05
1.52546200222887e-05
4.15257201286011e-05
6.16924426038801e-05
1.69603325236681e-05
2.09709278276737e-05
3.76659959820687e-05
3.97312537214021e-05
6.00716442172006e-05
6.15542499278273e-05
4.625416728805e-05
3.11195268184546e-05
-7.41121441744748e-06
4.62111425144595e-05
2.03448540757962e-05
1.29624789112236e-05
3.38945516096716e-05
5.3973998737741e-05
-8.02964246354686e-06
3.56538628673282e-05
8.73937022099581e-06
1.2257928930275e-05
-3.60926882104047e-06
2.40824810876969e-05
7.17218017634247e-05
2.23272801089416e-05
6.02269470078348e-05
2.87664990017437e-05
4.74942062883177e-05
-3.01752329816215e-07
1.52835587644441e-05
2.51194858580146e-05
1.92798217942438e-05
2.28512485563724e-05
2.34377604058426e-05
5.62594652153342e-05
3.16328954686188e-05
3.67800555689908e-05
1.631488901086e-05
2.41243057503418e-05
1.92979193965065e-06
5.19672633015586e-05
4.73778010313789e-05
2.56245444467191e-05
5.90232381617071e-05
3.9359701110606e-05
5.3717086735588e-05
5.1940559041456e-05
2.52248572430481e-05
4.36827708294917e-05
7.16399616264584e-05
1.56844856705931e-05
-1.99112510498701e-06
1.26286899250675e-05
5.22573497054389e-05
3.00788116656271e-05
3.65381836406417e-05
4.26017576125532e-06
2.19031526481892e-05
2.92567701979574e-05
-5.15397424784784e-07
6.25420335986478e-05
3.44749850176787e-05
3.37440479918212e-05
4.22991139296344e-05
5.4553584912253e-05
3.65829749445851e-05
3.59827973315759e-05
2.79111695061162e-05
2.30296993722017e-05
2.38447441308026e-05
3.3342592435753e-05
6.02539102407163e-05
1.75603546848119e-05
1.09006206503279e-05
4.92149055735328e-05
2.8186883048566e-05
4.17124771995039e-05
6.42829049559254e-05
3.75429678970515e-05
3.19539496967011e-05
2.56910662882719e-05
6.41388773311022e-05
2.62107076283179e-05
3.48333645686221e-05
2.11593103118357e-05
2.45216635850906e-05
4.69644910084433e-05
3.67999087357248e-05
5.38328899451858e-05
5.42881734359265e-05
5.43929281091801e-05
-3.19505757836823e-06
4.32429913950363e-05
6.52066467102057e-05
3.25622950116222e-05
1.74701164762696e-05
6.28532371007876e-05
8.20854556834939e-06
2.45472421387719e-05
6.74734896714991e-05
5.64608915808272e-05
2.32293873140953e-05
3.0697641379683e-05
7.65517014476924e-06
-1.36428262340833e-07
2.35559726907779e-05
3.79404308368181e-06
-2.50470947492261e-06
3.65651642260207e-05
2.61052406395819e-05
3.55347029701841e-05
6.48129279930153e-05
1.0313142049358e-05
1.14284753729516e-05
4.50190655124492e-05
2.22150021641046e-05
2.8807464861027e-05
4.35545141064414e-05
2.64349075342199e-05
2.31691674975048e-05
4.52228295968624e-05
1.87629890396277e-05
1.57332837458671e-05
5.24751812104425e-05
3.41891477727241e-05
4.0558458496134e-05
7.0746137295185e-05
3.95501997764771e-05
-5.94270942971332e-06
4.31223178172368e-05
3.99430374923317e-05
4.29300434511699e-05
6.13957383034027e-05
3.54986566583601e-05
5.26555397015582e-05
1.3462404080816e-06
3.51607940129821e-05
1.18013888614193e-05
6.92570388843257e-05
3.33731136379796e-05
3.67042678813671e-05
4.04088222337157e-05
2.47081167681664e-06
5.3326463273192e-05
3.77725193300234e-05
4.56326751361426e-05
5.93329881660127e-05
5.03526906860985e-05
4.68293766302375e-05
1.85963235355331e-05
2.35655678302318e-05
5.38104402863543e-05
4.5329456403249e-05
2.51981301781481e-05
5.7720984847878e-05
1.23505860323995e-05
7.84663698043256e-05
3.46206144505329e-05
5.7748953522175e-05
2.59819051174962e-05
1.3625133078067e-05
2.33753394784057e-05
3.82108554189565e-05
2.77958623783333e-05
3.77603090410975e-05
5.0432243005885e-05
3.60724844041999e-05
-1.32181618955191e-06
5.78242559064409e-05
4.36496258781136e-05
3.4455373767555e-05
5.47426370035222e-05
2.6460096199653e-05
6.32370107453555e-05
4.81348117240571e-05
1.64794219675314e-05
2.74912125631281e-05
-7.73181122644164e-06
5.31578409336718e-05
4.80695136804297e-05
6.22430311287568e-05
2.07563409925366e-05
6.11753710687765e-05
5.75898603837591e-05
4.79945234508074e-05
7.94984830395273e-05
2.56044774043335e-05
2.77373232802195e-05
8.10591951196211e-06
2.48480437598759e-05
3.41908516360045e-05
6.88687665453205e-05
5.11292994050717e-05
2.18863428138983e-05
4.28372061076897e-05
6.02338054216313e-05
2.11452816017669e-05
6.84932911474269e-05
1.94750108643462e-05
4.05403877664312e-05
4.28344400837718e-05
3.54545818670269e-05
6.79945935155246e-05
1.81706652455874e-05
5.92182889839392e-05
3.04318418147409e-05
4.94175774536776e-05
3.95013504306125e-05
6.85759807914305e-05
6.14173453644454e-05
2.02570225248894e-05
2.17928687501813e-05
2.60746526154611e-05
-1.9111790642461e-05
3.26055806459348e-05
5.64383474168877e-05
2.4131587032685e-05
3.10484145073851e-05
5.40983390636832e-05
6.66570393928785e-05
2.48423268337409e-05
7.13001833840582e-05
-1.93374109494657e-05
6.77363929245827e-05
6.65927927410091e-05
1.41016684415805e-05
-6.08234063798221e-06
2.13165141232229e-05
-4.31523084960773e-07
1.60516747348069e-05
3.79700823470271e-05
2.46596734486588e-05
5.06180270007573e-05
3.10156276927839e-06
2.07640390926304e-05
3.98148658590174e-05
3.81349333064126e-05
9.31316320394108e-07
4.4798919439046e-05
8.59929845375273e-05
5.12371743264655e-05
2.41128790196561e-05
4.19745725959783e-05
3.0889647317076e-05
2.52762742725621e-05
-7.46823280117512e-06
2.92216595289372e-05
5.00215523839427e-05
2.79412265192421e-06
8.01965872877616e-05
6.10400756972926e-05
3.92294741006119e-05
5.5748431831461e-05
5.00825459484921e-05
2.66278382914779e-05
2.95417280384239e-06
8.0090736364675e-05
4.22167126108502e-05
-1.67241155807989e-05
3.95291725094186e-05
2.25325690419323e-05
6.2600814866427e-05
4.44790448012611e-05
6.87015541435329e-06
2.43536865541801e-05
4.87358734816923e-05
4.42154701149527e-05
7.16664773953414e-06
2.15707342940803e-05
2.04775761235984e-05
2.51589479661818e-05
4.00820017073405e-05
3.42875180658978e-05
2.27846160861349e-05
1.14959343744438e-05
2.35427751577242e-05
1.54287945277806e-05
1.86992861366559e-05
3.31860487537548e-05
4.30856597297204e-05
5.53999910200976e-05
5.04729994337981e-05
4.53985495805563e-05
2.19760714280946e-05
2.13735931778386e-05
1.76959282044713e-05
3.31108637343331e-05
5.91712721444404e-05
-3.14950191170546e-06
3.205625479339e-05
6.40879974547216e-05
7.09181851406207e-06
4.637389088347e-05
1.05764322462857e-05
1.22031479286021e-05
2.25211445521799e-05
2.29746915926523e-05
1.01514161668165e-06
3.67567165375435e-05
5.33076786785342e-05
1.07732508006239e-05
4.18740624955604e-05
9.85750254981799e-06
3.90706813166979e-05
2.04359819782965e-05
5.22326600469865e-06
4.71864177550982e-05
3.16766873621626e-05
4.70150716530096e-05
5.45943729461669e-05
5.56907373330486e-06
7.6033489624005e-05
6.07824350352539e-05
2.01517956398806e-05
5.3066849415457e-05
1.72145269449069e-05
3.43435953591846e-05
7.68986306759227e-05
2.60980068479075e-05
2.67654740721808e-05
7.91355699458273e-05
6.5133173903197e-05
3.80486051715048e-05
4.43342646518293e-05
5.01317570515052e-05
-2.31296891523397e-06
3.1779477689681e-05
5.49160415247016e-05
3.12228240264175e-05
-2.42039111773894e-05
2.86613991276434e-05
5.49771794184449e-05
1.19933608693964e-05
4.554892816006e-05
1.86869396877315e-05
3.08434988088492e-05
5.78654839422443e-05
4.02491131043809e-05
5.10317647028522e-05
3.72279045373144e-05
4.05212841853984e-05
3.11149581062206e-05
4.75450468730302e-05
2.6778298740032e-05
4.94147861838566e-05
-1.05087250603917e-05
2.25313044990514e-05
2.04398038202448e-05
1.13464685916881e-05
5.9100944153176e-05
1.97855935547724e-05
1.96728966258463e-05
4.38646996204768e-05
2.18607496044102e-05
1.46796375729067e-05
2.08985811158337e-05
2.63129608767001e-05
5.19145955930423e-06
4.01730358229217e-05
6.81015469601868e-05
2.86530276472861e-05
3.15083178180015e-05
2.54098622677086e-05
2.95512684309647e-05
1.50911172840499e-05
3.21999859242594e-05
2.38922979259505e-05
1.18810757691095e-05
1.73657177128148e-05
5.12118818024282e-05
5.19348822213984e-05
5.33464206507223e-05
3.55619819620568e-05
3.32648152463384e-05
1.90464378414418e-05
5.62105157390925e-05
5.86007055403808e-05
3.2401954242653e-05
2.9130392009623e-05
2.96281555655376e-05
3.92073719670921e-05
4.22916964516802e-05
1.78862041304221e-05
5.95706382638625e-05
1.67540145297447e-05
3.31241297169771e-05
2.26708556843671e-05
5.75711515475534e-05
3.6370035733539e-05
3.40407520956477e-05
2.28652147457771e-06
2.2217416131363e-05
2.61189940187661e-05
3.55616200427328e-05
-6.41300474166306e-06
4.11144080160871e-05
2.55076309946646e-05
4.519503688953e-05
2.52301807343819e-05
2.22664575030888e-06
5.50580166398453e-05
4.52042325067099e-05
-8.33767946947942e-06
1.94243191320841e-05
1.90781037677073e-05
3.25739917209628e-05
2.96085706051679e-05
6.3812573804572e-05
3.5156717507562e-06
5.82525763328695e-05
3.98665820842848e-05
5.49411774557904e-05
1.78959930750008e-05
1.93237243556988e-05
3.902326348547e-05
1.90970871030582e-05
5.00058084571572e-05
5.89369183880452e-05
2.75456792621327e-05
3.5924361180271e-05
5.85582982941288e-05
1.05954594595614e-05
8.62728497471971e-05
5.13921533432664e-05
4.31963992854968e-05
3.34488951995687e-07
4.02497209105073e-05
2.01062809977692e-05
4.73954596896848e-05
5.37607285369377e-05
2.98500204183984e-05
1.73611930258112e-05
4.42686838804369e-05
-8.79680858537279e-06
6.75642841597517e-05
3.81599537021446e-05
-2.66857474264139e-05
3.95256266597352e-05
1.52546796980717e-05
2.31297076288655e-05
4.03330979898688e-05
3.50941989339705e-05
-3.28370638746808e-06
1.42358177768671e-05
7.049880717095e-05
5.01508764673012e-05
7.6063041110977e-06
4.68914742036843e-05
3.0881938015659e-05
3.46377827374841e-05
1.3277036078748e-05
5.83411615478874e-05
9.25081190204948e-06
2.9873408254597e-05
2.50364076926039e-05
5.23993307170386e-05
6.4908943705466e-05
2.68027128098191e-05
2.56454424561305e-05
5.90200338103168e-05
1.61062397654622e-05
2.7481865820456e-05
4.05592208614425e-05
1.52543614422572e-05
4.89314770399935e-05
4.58840365393448e-05
-1.46194301492403e-06
4.27188730302265e-05
3.99585115900233e-05
2.44029952168156e-05
7.9433156779438e-06
3.28830873391577e-05
1.82893542211333e-05
4.95432222068768e-06
2.27603436859948e-05
2.01858850770116e-05
6.1881321039048e-05
3.3107300792452e-05
1.36288453339011e-05
4.01071211644125e-05
2.1961516085342e-05
-1.49464256971176e-05
3.26030169945961e-05
1.57167314265318e-05
1.23613718867698e-05
4.85615142513613e-05
5.0761619272483e-05
-6.44828090269787e-06
7.32976938974633e-05
2.67409911862737e-05
7.88081842330028e-06
3.98257145395966e-05
9.5615843896963e-06
-6.02306566049519e-06
5.70107188066079e-05
2.53685905383443e-05
2.31742726484836e-05
3.66918496405891e-05
6.10869037892613e-05
2.81860788263147e-05
1.46479897975955e-05
6.9871361997859e-05
1.22724897402608e-05
7.15657895254759e-06
3.55390291934024e-05
7.06100567269927e-05
1.44823558992393e-05
3.65742363065041e-05
4.98468549268007e-05
5.68444276851193e-05
4.18661330019143e-05
1.43846322481702e-06
3.16122561311975e-05
2.87271210803472e-06
2.65873561935806e-05
-5.63368735433647e-06
3.60881165271321e-05
2.03440096966739e-05
3.75315362513114e-05
3.24359508771375e-05
2.24186008552739e-05
1.97938843696619e-05
7.17580009905436e-05
5.22877571834917e-05
5.78181904084568e-05
2.53160220095399e-05
-6.83552067038216e-07
3.03767649617776e-05
1.44999579776711e-05
4.06856242175325e-05
3.23982450095108e-05
1.52943888571359e-05
2.28334197825087e-05
3.53382814439133e-05
4.81914586461271e-05
3.37834928956095e-05
4.23107955436028e-05
1.39646721136982e-05
3.31442743097467e-05
2.64929414960914e-05
2.79856829733532e-05
4.64503825026573e-05
3.83482157393699e-05
4.8949930337677e-05
2.28382277388686e-05
3.56896788319941e-05
7.62982451385589e-05
6.16231776303556e-05
4.20264199814129e-05
4.27469004657524e-05
3.60640147378497e-05
3.26355144165859e-05
3.4079284337756e-05
2.34158324188929e-05
2.08363592527421e-05
8.15940936872245e-06
5.35432750787871e-05
5.05938250468027e-05
1.34130555976003e-05
2.6277356740539e-05
4.46891382244095e-05
3.57756204115411e-05
2.05973267107109e-05
3.65956129961344e-05
1.34704355060167e-05
5.31410015342404e-05
8.25161400777886e-05
2.86469568162393e-05
2.04115508255799e-05
6.9915467305381e-05
1.7168249622259e-05
4.09761516529772e-05
4.00021836737159e-05
3.30502032272577e-05
5.98891872341538e-05
4.74557786284088e-05
4.67005023023534e-05
3.73763611123118e-05
3.6912448602618e-05
7.41655295614562e-05
3.22673928762382e-05
2.24358404468935e-05
4.77404045869315e-05
-9.41505034134803e-06
1.91232280271932e-05
3.06076633275516e-05
2.42618844325229e-06
1.73441676558688e-05
3.59328757224595e-05
6.73348755294301e-05
-6.93222286624271e-06
1.63442588781337e-05
4.4107026981682e-05
2.43518732873573e-05
2.11460555304884e-05
1.43666684608285e-05
2.65464810162692e-05
3.45668838666231e-05
2.33645496542984e-05
1.65428940652197e-05
1.28081937671747e-05
2.38056666856843e-05
4.26736998315539e-05
3.61753992326539e-05
4.15714123659652e-05
3.61123350703379e-05
1.22595464408986e-05
2.15737141828799e-05
3.60314155724185e-05
1.65231137717402e-05
5.77147423769618e-05
3.17708863900214e-05
3.49245706058009e-05
3.1355374529672e-05
7.1305983476803e-06
3.54670889652156e-05
5.63411599909603e-05
2.73823147670634e-05
4.85845734955568e-05
2.00943750988108e-05
5.07205920863092e-05
3.72631679096526e-05
3.42287503024018e-05
6.49762062667235e-05
1.21071103276386e-05
2.63454479245804e-05
3.0651453371737e-05
5.09745358628185e-05
4.34326016796951e-05
3.22740852440914e-05
6.36539002864746e-05
2.87525623730633e-05
2.19049832883121e-05
2.33703577650915e-05
7.03292345891319e-05
3.55686133860991e-05
1.58483089044967e-06
4.11968484983946e-05
7.32742900482312e-05
4.47639257967395e-05
5.25334468159162e-05
4.35261018607222e-05
-6.9845376475102e-06
3.16680023914938e-05
1.52423130493211e-05
3.38618586168794e-05
4.5285349312812e-05
1.87436643077852e-05
4.30160595478352e-05
6.26966673285953e-05
3.28327777097195e-05
5.09385787777208e-05
4.24955046209335e-05
6.81748364782108e-05
4.97663186984662e-05
7.5553604849302e-05
7.10789393704911e-05
5.17184677750896e-05
4.02833626190564e-05
7.80122921075678e-07
3.757171610555e-05
4.29468392651506e-05
5.7758543510062e-05
3.04713685178272e-05
6.47947322415555e-05
1.52246987352515e-05
2.39194240122197e-05
7.16001074631913e-05
4.90412254105583e-05
1.8296731610634e-05
4.14379835521467e-05
8.27299400043183e-06
1.70364390668199e-05
6.58046044486014e-05
4.30454275311756e-05
4.25968100501128e-05
2.44765737436774e-05
-7.06509991852646e-06
2.57750484710289e-05
5.0721262766508e-05
2.26637301761327e-05
2.03123601086447e-05
7.05881832597265e-06
4.48318246525149e-05
3.17795175109291e-05
3.81141135981904e-05
4.21080912316506e-05
-4.65756953055571e-06
-4.57757787239052e-07
5.96398288503462e-05
-1.76461976507837e-05
1.58984416250262e-05
4.30770298701075e-05
8.12528648042379e-05
3.43028379501135e-05
5.48016594140692e-05
3.64819235384069e-05
1.87183275213871e-05
6.16657757193814e-05
2.03241255367715e-05
1.87375855501671e-05
6.00086309997522e-05
1.57435234132739e-05
4.14707962335562e-06
3.62905724878407e-05
4.36922259843561e-05
3.48142669225297e-05
1.82474751929549e-05
3.64466355728488e-05
2.64885081687759e-05
2.75048494316109e-05
-3.05833317346803e-06
5.65190609817506e-06
6.15252474289294e-05
4.12584425928721e-05
3.99878342620724e-05
4.03095266796503e-05
7.40401693786641e-06
3.00885972863828e-05
2.59536599156664e-05
2.79175971758507e-05
3.42110384058888e-05
3.50778888182601e-05
7.00501109218248e-05
5.69250264410699e-05
-3.97779147235437e-06
2.79141771179186e-05
2.75742833885119e-05
2.14145706268655e-05
3.19743075432117e-05
1.1867341864613e-05
5.88282887840416e-05
4.05596221485686e-05
3.68623182879469e-05
5.54527832689998e-05
4.29771814821806e-05
3.06831378463043e-05
1.09775820491252e-05
2.88621316927704e-05
-1.09182516628301e-05
6.1486041459272e-05
3.32556636123029e-05
4.04978980964171e-05
7.38122702087945e-05
4.04669978359567e-05
3.73268047933903e-05
4.32031412074293e-05
2.51663474699327e-05
7.7680585310579e-06
6.52613700171186e-05
2.54536148232125e-05
5.25883916190158e-05
1.58405353468935e-05
4.29889512811426e-05
5.8253969491164e-05
8.56932510829963e-06
3.07553228410843e-05
5.06727853522706e-05
3.07861791507647e-05
3.31025548524574e-05
2.4558303684348e-05
5.75600402356342e-05
5.59112808450289e-05
1.94132304613827e-05
1.29012085130168e-05
2.77515711384125e-05
3.59134215225371e-05
2.37664176423722e-05
7.92863874865205e-06
1.45983033190907e-05
4.85878827067851e-05
2.7405955206934e-05
-1.38538964387572e-06
3.63244070940682e-05
6.19178082814774e-05
2.93074829944613e-05
2.65658946028609e-05
3.33470613477545e-05
1.19051792750318e-05
4.98551879172307e-05
1.55740935735999e-05
1.68442677521148e-05
1.92185967479305e-06
2.18155662237627e-05
-1.33451896826291e-05
4.38833236516847e-05
3.52372500508061e-05
2.99034713074368e-06
3.77635501000697e-05
3.28720402106932e-05
4.81206618780737e-06
1.82081599769838e-05
4.17713825987087e-05
6.40567339353387e-05
7.12052781434144e-05
2.12359281397214e-05
5.6883948895895e-05
5.58774380628336e-05
5.22097695197785e-05
4.01561851681607e-05
4.19124130396275e-05
1.71316580640439e-05
1.74971762108957e-05
2.98494848326369e-05
3.39662524196079e-05
1.84442088027671e-05
-1.04517747298497e-05
3.24967569467673e-05
3.62943438302876e-05
2.53863043300668e-05
3.25776905358154e-05
2.89599244711683e-05
5.43723086270261e-05
2.81818266649406e-05
3.8361665653253e-05
3.81641042366012e-05
1.66997933150354e-05
4.00502179810694e-05
2.17509918204209e-05
6.61187003326756e-05
4.48314849804225e-05
1.88946061913277e-05
5.62562563298511e-05
6.91140336190521e-05
2.03706953224905e-05
3.64325281734737e-05
-6.88814961468916e-06
1.65900951673387e-05
3.50320661227871e-05
3.01493790282098e-05
4.58279145480049e-06
6.32224590751504e-05
3.81076184712577e-05
2.87366932164983e-05
1.28951740617795e-05
3.22948460384946e-05
2.58854164649337e-05
4.3643772262004e-05
4.53054623764047e-05
5.70201804680162e-05
2.76203663440974e-05
-7.47894977569781e-06
3.40035486324225e-05
5.6291400281044e-05
2.73315807132856e-06
2.39234937865142e-05
1.83385907414547e-05
2.33253454223693e-05
3.85285276875983e-05
4.22531179733116e-05
5.611161965005e-05
9.0519649410192e-05
1.61477131484474e-05
2.66087892803725e-05
3.68793213574472e-05
1.77066282533948e-06
1.01092969772662e-05
2.59883271865299e-05
2.93112158002469e-06
1.23869280327084e-05
1.80175321764772e-05
2.8061617302341e-05
3.27808154075437e-05
-1.90648780078468e-05
2.4569111719501e-05
6.31290903924408e-05
2.38466433672003e-05
-1.58175303774949e-05
4.92628650130183e-05
4.61013185024005e-05
2.88011913541735e-05
2.87934366317115e-05
5.23742849403248e-05
3.94581982748975e-05
2.22501941619708e-05
1.81165295110649e-05
4.33466393856365e-05
1.33497124144884e-05
6.88313445005329e-05
3.5838366327495e-05
8.76456091142633e-06
3.42905825747119e-05
5.95105267309568e-05
2.08497533012506e-05
1.8528752364144e-05
7.81058695371664e-05
3.71518853300996e-05
2.85227468213042e-05
6.95043701186447e-06
4.0240129946455e-05
1.19100934939965e-05
4.49513193385378e-05
2.74030700797455e-05
3.96953779294555e-05
1.2755410164704e-05
2.92160369715554e-05
1.33506498366395e-05
6.46298166876852e-05
1.85665103810336e-05
8.02586396723573e-05
2.29973197314947e-05
5.63978366072008e-05
1.33471200838437e-05
3.29550159802698e-05
9.2378790460696e-06
8.10952934939424e-06
3.85957665889883e-05
2.69222536197959e-05
5.34349644850007e-05
6.62368654437259e-05
7.63209014812612e-05
5.89814410118473e-05
2.82344394775481e-05
5.67883491443131e-05
1.17937784705972e-05
4.06448550652972e-05
1.79776893437102e-05
3.77406713640533e-05
3.0936682864699e-06
5.14950409811293e-05
8.64797106160729e-06
1.67711850749142e-05
3.42127505122429e-05
5.16569842385109e-05
5.91289771422023e-05
6.18824123465326e-05
3.65236860055708e-05
2.25810989899876e-05
4.87256638779064e-05
4.44840727185409e-05
3.37535406468591e-05
4.64482472466315e-05
3.04992950417215e-05
3.16555678324956e-05
3.63998224072002e-05
3.42893744576663e-05
-7.60573188545077e-06
4.4930649472344e-05
2.74736413109833e-05
4.13923010418183e-05
1.47205124587106e-05
2.33213417810749e-05
6.5464536619753e-05
2.37261081755673e-05
3.86663500715362e-05
4.55234034918683e-05
3.93755790516385e-05
7.83252428909613e-05
3.67703107569014e-05
4.05439561993161e-05
6.20470065334188e-05
1.79339014045911e-05
3.50058581207201e-05
6.74093159594087e-05
1.92973226783851e-05
3.43649976941586e-05
5.43651147797388e-05
3.97748746899877e-05
6.92298567582664e-05
2.92628022293365e-05
7.43169958240235e-05
4.57363261902098e-05
1.10942463488592e-05
3.59037172048392e-05
5.01076305573601e-05
1.56615645866777e-05
5.29283931164055e-05
3.21435172099116e-05
5.15657014689079e-05
6.70400043949783e-05
6.17172521756369e-05
-6.25519234296862e-06
8.73508497703982e-06
2.66569782431855e-05
3.39479705329134e-05
3.40804987110281e-05
-2.39282983397002e-05
2.78372042004938e-05
2.0464200818464e-05
-2.15920481494843e-05
5.29649649602079e-06
3.631747175686e-05
4.50499781192883e-05
3.34765230417014e-05
4.06076222770771e-05
2.52837855061523e-05
2.53963195899566e-05
8.82236137876101e-07
5.79306235454346e-05
5.8367418120251e-05
5.42306496274114e-05
1.99028573665613e-05
4.39440271843759e-05
5.20895123203989e-05
4.29452756909303e-05
2.02870599739484e-05
3.06519356946109e-05
4.29010897688794e-05
6.63259482404195e-05
3.45100690931197e-05
4.96418011992972e-05
4.37109893813073e-05
3.59596010398502e-05
3.84525296432901e-05
3.50175027738103e-05
3.64755220370719e-05
8.36466738578793e-05
2.25046943145917e-05
5.54037827703113e-05
5.23777731592144e-05
1.12229935620422e-05
1.06230847757509e-05
2.87816138563008e-05
6.5801735742639e-06
-2.85561782097351e-05
1.04974216661259e-05
3.07669586459813e-05
1.10610464238844e-05
4.76945597264788e-05
3.35261296255117e-05
1.36724090577093e-05
1.32905555723393e-05
4.04680833744831e-06
3.98898513477594e-06
4.55662982246622e-05
2.76739059195772e-05
3.14930354228535e-05
3.53365888821545e-05
3.78652195658874e-05
8.00300696524941e-05
3.75123848395321e-05
6.26540230370035e-05
2.68764650407901e-05
3.8360154224499e-05
4.17447898162308e-05
2.51989617143576e-05
1.17883621833357e-05
1.88461019328146e-06
6.83554786279531e-05
2.61468966088939e-05
1.15105802261873e-05
3.14687896656678e-05
2.44103649531114e-05
3.65790404145489e-05
1.35896349567694e-05
6.0737385983077e-05
2.1067818604753e-05
3.24243419982476e-06
2.78476478611078e-05
4.75299262791743e-05
4.4966676949038e-05
4.59719066802759e-05
5.79195928135817e-05
3.61025783349393e-05
4.98053473395586e-05
2.75713468953497e-05
5.34836763579841e-05
5.54850418715488e-06
5.98459766210166e-05
4.25066685655004e-05
6.46211949451762e-06
6.37138816478638e-07
3.56668079379007e-05
5.5442746189042e-05
4.22231929827199e-05
4.76485113376745e-05
2.67797826781894e-05
3.58691740184897e-05
4.3864786569512e-05
7.16877787394267e-05
7.12203825314898e-05
4.60888740787047e-05
4.73471364169653e-05
-8.20481845289613e-06
2.99693908380955e-05
5.76275756897052e-06
3.49467061511165e-05
5.04262701056166e-05
5.49032319023785e-05
4.51441892434103e-05
2.84405585221312e-05
2.10388543391201e-05
5.80749036905407e-05
6.36113072070162e-05
5.23947513798438e-05
7.28776561924111e-06
2.85135537713047e-06
1.9644338911349e-06
2.88185088642649e-05
1.76992352893303e-05
3.36941472225462e-05
5.74666896026972e-05
4.02464318969178e-05
7.39941417232722e-06
6.32569270676536e-05
7.59747141411151e-05
3.18785838501227e-05
3.26677750173044e-05
4.96860016493993e-05
7.64388360596969e-06
-1.7616968480983e-05
2.77872850250722e-05
8.8613408720189e-06
1.80685351912048e-05
6.32217651010936e-05
3.69149530465806e-05
6.14245023531976e-05
2.40558222183041e-05
6.53625314350714e-05
4.35497330604055e-05
3.23424259912572e-05
3.57332699893148e-05
3.2867085874222e-05
1.8156083319632e-05
2.49475205997353e-05
3.44894105021156e-06
4.72608727873415e-05
3.03272452088005e-05
1.28427255749996e-05
2.28786922077302e-05
6.2415553953171e-05
5.1823843858522e-05
1.04189412064003e-05
1.88224370101197e-05
1.17310884642718e-05
5.97921236804429e-06
1.03001183400042e-05
4.37632216958764e-05
7.13158540043139e-07
-2.54483840165497e-06
9.59486038369391e-07
4.10078946072118e-05
2.99043159957894e-05
3.65329326910335e-05
3.29337199137131e-05
2.29145620237274e-05
5.78439790434119e-05
4.70806446026681e-05
3.10307801111065e-05
7.25874529000472e-05
1.27230677049664e-05
5.34298964206756e-05
8.18693128232211e-06
5.68184863588353e-05
2.7901365211692e-05
3.36231511752815e-05
5.69212712633323e-05
4.31865245372668e-05
3.62851059193125e-05
6.31789392913437e-05
2.67656108339553e-05
4.94476504087501e-05
5.89938276365559e-05
4.57555915793047e-05
1.57851083772955e-05
4.4484558936361e-05
7.65727144222958e-05
2.8648879594604e-05
5.91869259196409e-05
5.27972428183634e-06
4.08304193454687e-05
5.63025060369335e-05
7.92243689635502e-05
2.13938455873675e-05
3.75473163461626e-05
1.79078601080064e-05
-1.75880484010085e-05
1.97168198978698e-05
1.97277156190215e-05
4.44316923944366e-05
2.09158724269005e-05
4.56069112640302e-05
8.56304039663136e-07
3.57831964821871e-05
5.08656267932202e-05
3.02600163814812e-05
2.20233156275319e-05
2.96096139093061e-05
5.00483387464739e-05
2.36716483006275e-05
5.35713815820064e-05
3.86158630195852e-05
8.71267230856586e-07
4.15265182476915e-05
5.68118636027045e-05
2.17417119708926e-05
4.5334339948768e-05
2.19071894880214e-05
4.61665631341171e-05
5.03780724370833e-05
4.93666736096705e-05
4.8957238756245e-05
6.82184942280823e-05
7.52011829643994e-05
1.57966591304684e-05
6.50780615666949e-05
5.78880657777625e-05
4.36331377369223e-05
2.16695707293183e-05
5.05338917486633e-05
1.63668486648148e-05
2.41581061161836e-05
2.71660605378059e-05
2.10393937522992e-05
4.46104271933521e-05
8.19460704078709e-05
4.67828939690416e-05
2.60551316493766e-05
1.02365161154717e-05
3.49143588012121e-05
2.48697840340422e-05
4.17978534124624e-05
1.77428767793376e-05
3.83044174282671e-05
3.37224701554101e-05
2.81060019801949e-05
2.63931742369505e-05
4.08234807212516e-05
1.83952552503887e-05
-2.7799266827006e-05
1.4272959920757e-05
1.36550416053405e-05
3.01798007587146e-05
2.55794313679923e-05
4.77079375388104e-05
4.77989041989877e-05
4.66853646366388e-05
-8.3849255898824e-07
7.4393905930627e-05
3.71918286102019e-05
3.14074385102762e-05
1.95716947165278e-05
4.34557883783402e-05
4.05251817761561e-05
3.00002672399833e-05
4.06699142752103e-05
8.54564601355079e-05
3.28555152212056e-05
2.83835127081246e-05
2.31239552789947e-05
8.83410637521573e-05
1.90774570681659e-05
2.22515899614052e-05
2.8997110229966e-05
3.82967727389188e-05
4.09391419360122e-05
2.87005808326864e-05
2.01702836987487e-05
2.32589571005972e-05
3.66796210734176e-05
4.66983733196783e-05
3.52407067553622e-05
9.9150265906174e-06
3.74799044510053e-05
3.14066765799052e-05
5.03059733122278e-05
4.55714687039471e-05
2.89212679312238e-05
3.0979494640712e-05
-2.53464154508712e-06
1.97924125926021e-05
5.19726737488521e-05
3.67600698028706e-05
3.2367136944324e-06
4.78695082186076e-05
2.85071264315651e-05
2.82619737001401e-05
1.93451295315966e-05
4.48930917759934e-05
3.74599374341898e-05
-8.44345201624893e-06
2.33672837065391e-05
5.64697006764075e-05
1.60276629212773e-05
4.56742781372399e-05
4.54582817363475e-05
6.34756353800794e-05
4.61643670660087e-05
3.9640703200177e-05
4.92921788676794e-05
8.20143831588987e-05
3.07790965701825e-05
4.6304221910975e-05
3.85420374567239e-05
5.70003624004345e-05
7.88982143997868e-05
2.82731495880139e-05
5.51246658423421e-05
1.41792928278453e-05
2.72134431377745e-05
4.16987838623692e-05
4.87123860827779e-05
3.9397513703249e-05
3.793146493349e-05
4.52906962903127e-05
3.46368891109483e-05
-7.63539049859677e-06
3.5546800136119e-05
2.72973399338055e-05
5.34078798527529e-05
1.66137263229873e-05
4.23855668300647e-05
5.92355218624668e-05
3.28641799437029e-05
2.25251317080844e-05
5.75138167896606e-05
1.17408976548707e-05
8.98410711348107e-05
1.62432580550166e-05
5.07580183683762e-05
4.7065769962463e-05
3.85619914394163e-05
1.64265794465069e-05
5.56449622263877e-05
5.36967279795319e-05
4.61410878207479e-05
3.34568513479093e-05
2.71116074437939e-05
7.14427780668341e-05
4.40448385247693e-05
1.87206603685265e-05
5.97764660551144e-06
-9.53148613101171e-07
5.25280780009477e-05
7.07699454599571e-06
1.31358397723524e-05
6.28839133548517e-05
7.66497693210556e-06
3.62333153364112e-05
-2.61380088567406e-06
5.12088936978198e-05
-1.3920007297202e-06
-4.56699133598177e-06
2.09071177537133e-05
2.10651727192874e-05
6.14475056026416e-05
5.51356109273874e-06
1.74089723092036e-05
1.2872289917607e-05
4.52416082992752e-05
5.18619958211576e-05
5.83141318725656e-05
2.58970776691968e-05
4.37217708678368e-05
2.77859912574857e-05
3.02392953073116e-05
3.62495094167051e-05
3.36839017432617e-05
3.17427171351054e-05
7.92858133833887e-05
5.61098584308974e-05
3.02921055348407e-05
3.50237784535649e-05
2.37187390168465e-05
5.28242284170208e-05
7.19460673651804e-05
6.11375846486648e-05
5.76571667326301e-05
4.18984470471557e-05
2.33345357463947e-05
2.23300814198586e-05
2.72763791787853e-05
5.53538344420326e-05
4.6097907692145e-05
1.49276729594594e-05
-5.87958749009856e-06
3.04065994197172e-05
4.54042292693309e-05
4.51097939751626e-05
3.31705237710187e-05
3.40907284202427e-06
3.95484563168599e-05
3.10037825247265e-05
4.57152899034936e-05
3.7759208666099e-05
2.4209656448657e-05
2.05371612586596e-05
3.30216939492572e-05
3.70701355411543e-05
1.48421028345933e-05
1.83804656634518e-05
1.83770126801716e-05
1.31264398723119e-05
4.12157505482952e-05
3.56550595613672e-05
4.33103100933903e-05
2.48003716052328e-05
7.33444628613856e-05
2.49173245748974e-05
3.35671251458055e-05
-2.2310450397174e-06
5.91348119893739e-05
6.50400318854918e-05
2.49424813811427e-05
1.76058155078011e-05
4.22580515399056e-05
3.22864543506146e-05
5.46979813909454e-05
8.64867762566488e-06
4.39212839107405e-05
2.31990227442851e-05
5.90058947112444e-05
7.26316306060682e-05
2.76278403821757e-05
5.07432509420837e-06
2.02385307180537e-05
2.61412547939126e-05
3.2248633926419e-05
1.51387531307031e-05
6.81874395029733e-05
2.75245897175329e-05
6.22214638280377e-05
5.41307713865774e-05
3.29010456707581e-05
2.45540883425397e-05
3.51013719863452e-05
4.87457282734017e-05
6.06695419837e-05
4.44874831777698e-05
5.10379004181961e-05
7.32414911866611e-05
3.20067049034565e-05
-4.15625719815308e-06
5.38011707815502e-05
5.39666798910381e-05
1.51453326952467e-05
-5.56611182163432e-06
4.42583221132133e-05
1.5900308368494e-05
-1.38442512045226e-05
4.47769556430354e-05
6.18071660359145e-05
3.72943343849333e-05
1.18514220150095e-05
7.19572226551135e-05
1.75020875991541e-05
4.78953870695891e-05
2.85412246552035e-05
3.23338198802984e-05
6.4948345431682e-05
7.93059835095677e-05
5.19777774289206e-05
-1.55126679903484e-05
5.86690018926336e-05
5.3068647027793e-05
3.27451400186467e-05
5.2211372424295e-05
5.43983707808001e-05
3.63511621391739e-05
4.24755466813731e-05
2.9025236439202e-05
1.7083238921212e-05
3.03404349385915e-05
4.32005380617062e-05
4.01990541099867e-05
1.4758956316989e-05
-1.93101613791474e-07
4.21154066555919e-05
2.88861439901634e-05
4.09984988624504e-05
2.52866464009352e-05
2.35419456278473e-05
-2.07496524411203e-05
1.78454510037317e-06
2.48884029467339e-05
4.03839759417522e-05
3.04258583417159e-05
4.34011332716816e-05
3.07811880317327e-05
1.8114366947356e-05
1.3298448176557e-05
2.31826908296949e-05
3.64999535748498e-05
4.99082636594807e-05
5.64555312397855e-06
2.98669018373102e-05
3.84584636468439e-05
5.50112601739584e-06
6.79193319406324e-05
5.45968689676801e-05
3.35942416327172e-05
5.30371843306934e-05
2.98521639126971e-05
5.03620821547934e-05
3.86379704302037e-05
2.26793453620402e-05
-4.1418039579301e-06
-5.98176978793718e-06
5.72061569569907e-05
2.59361338484066e-05
1.56395514916117e-05
5.1808490972319e-05
5.25857616628114e-05
4.45241727442862e-05
5.21469597201558e-05
4.15182795858867e-05
1.81207760616771e-05
2.54607124110322e-05
2.41783266624883e-05
6.74043523548865e-06
6.08519213831752e-05
4.70790335859636e-05
3.79157046007863e-05
4.24105318749271e-05
2.2640681390454e-05
5.0843916237121e-05
2.706327368488e-05
6.88345069833083e-05
2.97960848043681e-05
4.10907452375338e-05
1.33105838038552e-05
3.56103546008857e-06
5.47125575330325e-05
8.76206636188628e-06
2.91004244461893e-05
7.02071491786665e-05
3.49081593426415e-05
5.01400056992038e-05
4.43448676053651e-05
6.02610651438015e-05
3.56929602031936e-05
6.63626779113134e-05
4.09424511503468e-05
5.93986038857127e-05
3.58844546387155e-05
2.46629232360711e-05
6.31328734194542e-05
1.2048615209993e-05
2.85027638046954e-05
2.93015582246698e-05
4.06442031668172e-05
5.98367070473055e-05
7.53502206484376e-05
6.72176809194652e-06
5.04777087722849e-05
2.66286243275311e-05
4.25750781091884e-05
3.46939966632332e-05
5.39521998280764e-05
1.64825734705363e-05
5.31578685919046e-05
2.87353844570991e-05
5.14734533504255e-05
4.94667692414274e-05
5.4405182803974e-06
3.29461586622551e-05
5.98063186452789e-06
1.34368088412692e-05
-4.91890262781737e-06
7.36805550580399e-05
-5.96554991984129e-06
-1.09266465481781e-06
2.59477580955307e-05
5.1249959387234e-05
-7.04135334560088e-06
-1.2020144867832e-05
4.84051079091346e-05
4.00638244869699e-05
2.87619322201479e-05
3.41389483972824e-05
4.81901993367016e-05
3.65209369220053e-05
3.97093441508829e-05
3.86629106612002e-05
5.94731991338369e-05
3.62442190935538e-05
3.12324565587547e-05
2.07666387969779e-05
6.51391435764636e-05
5.89211951133024e-05
2.20857666121857e-05
2.58657898692055e-05
4.43743859031802e-05
3.88653302578341e-05
1.83097829107157e-05
2.03579997762885e-05
2.70873458957913e-05
5.9048735527054e-05
3.84454552002256e-05
2.87378052283508e-05
3.72918675630093e-05
1.58468609949396e-06
2.32256574160832e-05
1.40953214967609e-05
3.73608270827773e-05
1.305598284255e-05
4.89387761594797e-05
1.9812010437878e-05
6.89784422503102e-06
-1.44424011662771e-06
2.39029274071073e-05
3.47258743989279e-05
5.75593318997232e-05
1.53040144169647e-05
2.34411606621699e-05
7.64857874480704e-05
3.03409435443708e-05
6.98436361524015e-05
4.80534282136469e-05
2.1150822819272e-05
4.96863888661756e-05
-1.73324972805955e-05
8.269412710929e-06
2.13779703787936e-05
2.37587248420113e-05
5.75916414815772e-05
2.74543614715181e-05
3.79740941844948e-05
4.37990931389854e-05
6.50431029858272e-05
3.70503908610542e-05
6.35579707443976e-05
2.11936616035265e-05
4.19929919467956e-05
3.10912819309258e-05
7.77367769778042e-06
3.62246216450573e-05
4.57748960511745e-05
4.46291773289677e-05
7.38543903114836e-05
7.66248062570965e-07
2.57483600324637e-05
4.82664244361344e-05
3.2945955886505e-05
3.93502856623726e-05
5.05808924982607e-05
3.37537755246838e-05
2.88211118117408e-05
4.55004117073543e-05
1.89758209060238e-05
4.21589915800886e-05
1.64122014355071e-05
-1.52185861667305e-05
6.38289372035885e-05
6.35783296716008e-05
4.26528473516579e-05
4.96352871658864e-05
4.73343106164745e-05
-1.70402281650205e-05
3.11328114715641e-05
3.21489926707063e-05
4.16442118746384e-05
-8.86390685994274e-06
2.79447045440825e-05
-9.87552960846919e-06
3.30864164552981e-05
-1.1062458909786e-05
3.87727710882743e-05
2.36629866314762e-05
3.43533639479693e-05
2.38927609563348e-05
2.38195574164371e-05
3.19314123173242e-05
5.07815157415624e-05
1.91627680572873e-05
2.08220530137563e-05
1.52339428983926e-05
1.37257347032029e-05
3.25626078621501e-05
4.9541002291894e-05
2.0975398517522e-05
2.97513651862144e-05
3.50567044454097e-05
4.54595795094226e-05
4.8198990456271e-05
3.2492428845207e-05
4.0070905976631e-05
3.68680941681427e-05
4.60008132709192e-05
2.23403108047435e-05
5.38640277150992e-05
8.74343676447359e-06
8.64220960915256e-06
6.13229318738091e-05
2.31226969892929e-05
7.07066374054792e-05
7.04578320747729e-05
6.84434132812359e-05
4.80346710947375e-05
2.93186538470211e-05
2.16433046286521e-05
5.79022438622222e-05
4.42847816645146e-05
6.68757062819478e-05
1.0310774467574e-05
2.5795284099114e-05
5.08113200974568e-05
2.79393941458898e-05
5.42101240138709e-05
1.39379375836801e-05
2.38671856553205e-05
5.88221215893172e-06
2.76068121986317e-06
4.82534118103619e-05
8.04429421154253e-07
2.31081013390154e-05
4.77192950237793e-05
2.08878071997543e-05
4.63964739444578e-05
1.94171918410862e-05
3.52775828894325e-05
4.61034927998257e-05
4.95701174021579e-05
4.34891254280715e-05
1.99933669089297e-05
4.3008135400271e-05
2.48623732051109e-05
7.15530452932657e-05
2.73198372257326e-05
2.25070938618503e-05
5.63847157402989e-05
5.42842249900701e-06
3.24877756017327e-05
2.0646035132163e-05
3.03867248850732e-05
3.48706981702269e-05
4.78915575273273e-05
5.74433023767255e-05
3.51112250653688e-05
1.95182825740815e-05
2.99886172217363e-05
4.76871019206559e-05
2.53446516649755e-05
2.8846573583331e-05
3.35648504804295e-05
2.4013358511815e-05
3.17371164182018e-05
5.95190786651452e-05
7.61567570398927e-05
1.41692052503234e-05
2.36301128369459e-05
2.74361460219826e-05
3.93953863698692e-06
3.39680129576282e-05
3.42657408778302e-05
3.2480712162897e-05
2.68988390582119e-05
5.07412904203099e-05
3.69595691129874e-05
5.76826846304935e-05
1.82052202339468e-05
2.85551356195911e-05
4.00930168978303e-05
3.73693415051882e-05
3.33851852674384e-05
3.93725269718185e-05
7.76610032636667e-06
5.01101106775382e-05
2.99693693046252e-05
3.92513192145181e-06
3.49303651007074e-06
3.09540576329454e-05
5.73869371960516e-05
3.5131661176616e-05
5.64867877918376e-05
1.29504861191802e-05
5.96885246342098e-05
2.10357412789161e-05
3.44657348147414e-05
4.58348806815304e-05
3.40378385087552e-05
6.00220599968668e-05
3.57692234367993e-05
2.96639905763653e-05
3.46546206866646e-05
5.57717985982937e-05
9.18237519031292e-05
4.11632248126016e-05
-1.6272513635961e-05
2.25378770129811e-05
4.10296854166122e-05
5.62484001732369e-06
2.91403051233535e-05
6.36649467049226e-05
2.77504102911948e-05
5.84148391504114e-05
1.68599856229952e-05
7.97428094417669e-06
-2.92597122919217e-06
1.59834275000203e-05
6.60968529578955e-05
6.12464890346901e-05
7.58160731111829e-06
8.54144421981815e-06
2.40014788808073e-05
4.94837105194667e-05
2.67326547137942e-05
4.54388408663518e-05
4.74517996261335e-05
9.039752625747e-06
5.20474953895817e-05
3.33192891966341e-05
5.31829436349536e-06
-6.36810012136787e-06
2.72627150325949e-05
-3.7285208946583e-06
5.70626161569092e-05
2.50691995847356e-05
4.78009309545309e-05
3.00649090029559e-05
5.85008839752876e-05
4.71291473291688e-05
4.61154683195485e-05
1.53637404881764e-05
1.83127003314055e-05
6.80806791016935e-05
5.76807051984921e-05
3.60802808889325e-05
6.31605980663963e-05
2.06216617033209e-05
4.16261181964801e-05
2.75939287458961e-05
2.68830552677378e-05
1.5569465488553e-05
2.14583348134175e-05
-1.29066593499687e-05
4.08598265702702e-05
7.0507970050645e-05
3.34197598671836e-05
2.72497988336372e-05
4.76154582355095e-05
2.83258462096636e-05
3.00417754274218e-05
3.90424903706927e-05
-8.17207638906671e-06
3.85975212992704e-05
3.4680335488214e-05
1.46744986101147e-05
3.79587315949061e-05
2.90842571180222e-05
1.00884444596767e-05
1.74188700293923e-05
3.00991249025443e-05
2.71044574739617e-05
3.13641931538393e-05
6.42356516205569e-05
4.26771171540588e-05
2.8099685290622e-05
1.57049527261842e-05
2.94447613637022e-05
5.12066456419661e-05
4.99409943857229e-05
2.60599563214356e-05
-1.3140131690973e-05
3.49325831559173e-05
-2.70877707968741e-06
6.50254797077087e-05
2.28060415322167e-05
3.84006725010124e-05
5.11911317807393e-05
5.54751177073588e-05
3.42557531091738e-05
4.84030907732811e-05
3.56704620067702e-05
1.99119497734372e-05
3.57883375951385e-05
1.64677748580646e-05
5.93993068910769e-05
3.11730002431662e-05
4.00698316352074e-05
3.18885100960725e-05
3.96895428166198e-05
3.15567615665422e-05
3.01076407765409e-05
4.36075454152907e-05
4.3198194377809e-05
4.17320824598865e-05
2.88177381715993e-05
4.84541925821955e-05
5.16111318917978e-05
5.42299369285046e-05
3.23463632116778e-05
1.26338014029366e-05
6.00818885472143e-05
4.90118350695221e-05
4.0286940164011e-05
1.82957816095344e-05
1.11975419620044e-05
1.98413175559049e-05
4.92659874427938e-05
5.05292896093699e-05
2.78452057332263e-05
2.03088855825674e-05
5.46816526842325e-05
2.32544441854137e-05
1.37786650303202e-05
2.29989449773615e-05
1.88315121503695e-05
5.18940146271194e-05
5.55153038982287e-05
7.99749355794112e-05
2.12816641499918e-05
3.44853347085066e-05
3.7450962244975e-05
3.07289866127239e-05
4.87611865581423e-05
5.76600360592858e-05
1.25524960849736e-05
3.31172095359309e-05
4.87168526772997e-06
2.02926144958534e-05
2.50904117335233e-05
3.77561482668505e-05
1.29324227573001e-05
5.77712580275734e-05
2.24640970606707e-06
5.0721395366459e-05
4.50802494859239e-05
3.67963350429922e-05
5.06433154543785e-05
2.22724821353922e-05
2.63175628345133e-05
1.20757196321501e-05
2.70116595260624e-05
3.50923230169671e-05
2.84990170056518e-05
8.0653716464069e-06
3.11145247738591e-05
5.99470141893269e-05
4.16028395766728e-05
3.11148241675264e-05
4.64774721386507e-05
-4.4237787911873e-07
6.20525404568491e-05
-5.19494105778407e-06
2.39523662111768e-05
4.9403314454734e-05
4.55328596487088e-05
4.42496905752106e-05
1.99150104110268e-05
3.66885871884462e-05
3.20337343857954e-05
-1.18966429167763e-05
1.17495563377563e-06
3.07812673722068e-05
3.04020818113296e-05
4.50389218022623e-05
2.43278557827648e-05
5.18708673692312e-05
3.3844322427583e-05
4.94304052224871e-05
6.37027071213005e-05
3.51038038376598e-05
5.01644642230147e-05
3.99511655134318e-05
4.33344292857063e-05
4.90345455256382e-05
6.37311456175899e-05
3.93449226837021e-05
5.06341692871891e-05
7.29520112774578e-07
6.88022475073123e-05
4.03521508516735e-05
-8.83801641691502e-06
6.76361244280289e-05
3.26056079595814e-05
1.69905351655881e-05
1.99844877469646e-05
3.64237535767477e-05
2.71111108749445e-05
7.34456092710664e-06
3.9768027915059e-05
6.43624720841205e-05
3.97854615920123e-05
2.65011860521312e-05
2.6000617358824e-05
7.06863403840171e-05
2.98195887445655e-05
4.79722236008177e-05
1.08256203295867e-05
6.15559886852843e-05
3.82987710239363e-05
1.99926282001794e-05
5.25822695988907e-05
2.432309466791e-05
7.01766507084177e-05
1.80625900283324e-05
3.50194895166799e-05
6.02557960842178e-05
8.33799597782577e-05
7.63528563106869e-05
4.96522066226492e-06
1.33724178246036e-05
1.59145772253466e-05
4.02254674590607e-05
3.53666181814104e-05
2.74080724103105e-05
7.00878154843531e-05
5.42232667015318e-05
2.88321935682146e-05
4.01781774309123e-05
6.63191092243063e-05
4.94644979874086e-05
5.41417155786712e-05
3.18366309179193e-05
5.75999303215941e-05
5.76493871099084e-05
4.26482274668225e-05
4.92583264892485e-05
3.64433415788997e-05
6.71627235169713e-05
3.06580385268483e-05
4.70058585407088e-05
3.31589773391662e-05
4.6906020927016e-05
4.69251503328551e-05
7.67035173017283e-05
3.37543235909279e-05
4.24372194193196e-05
6.26267071475581e-05
7.40545925496677e-05
4.12527021242003e-05
5.24214501062104e-05
3.51673258738175e-05
6.54769463401543e-05
2.87145235178623e-05
2.07688322307314e-05
0.000106166087466379
4.85676302060491e-05
6.44486528294941e-05
1.42854415009654e-05
2.56017859520438e-05
3.06886003364358e-06
3.38548227868532e-05
2.78886100397902e-05
6.60229640512951e-06
5.1102895694762e-05
3.84976795947468e-05
3.47686036676546e-05
7.06929367208758e-06
2.76487880964669e-05
3.42782352151925e-05
3.43115397618874e-05
3.6368819455935e-05
1.25355999993784e-06
-5.4716700324418e-06
2.17335674902148e-05
2.40648241257318e-05
6.98810974047359e-06
2.46120348831479e-05
3.07900885168252e-05
4.25562765052006e-05
1.20637896243878e-06
4.00853661623806e-05
1.35958625024813e-05
1.68289919167927e-05
-5.97746383162024e-06
1.36790343321717e-05
5.51289001003801e-05
2.4903334102192e-05
1.86145675805984e-05
3.85301915319151e-05
3.88565921156366e-05
1.58368188730263e-05
6.28197835741139e-05
5.87526516054601e-05
1.26702630278182e-05
7.34648877677006e-05
2.19769841710893e-05
3.39252468637658e-05
5.98306648998451e-05
3.11349269765969e-05
2.37247979063296e-05
2.03799584759678e-05
-5.13506226940025e-06
2.05458044109635e-05
2.45495517033429e-05
4.70595544987082e-05
3.05052881500546e-05
5.17690113831077e-05
4.60213870810305e-05
2.51046630826286e-05
2.39319907163564e-05
3.87608589448696e-05
3.85805402167021e-06
1.1874305641432e-05
8.30188226250215e-05
6.54003991990734e-06
3.96782032495313e-05
3.55281439363118e-05
1.92196902719164e-05
1.58990488175477e-05
3.53366818310312e-05
3.79615855762963e-05
2.86651287557627e-05
4.40048740396418e-05
1.38623482331196e-05
2.76706316234613e-05
6.6225192267745e-05
8.40440695788758e-05
3.30929895828876e-05
4.69604006469799e-05
5.04256671672058e-05
2.31315666762019e-05
2.56696538661743e-05
6.28322384228223e-05
3.93438553764438e-05
5.20600886093762e-05
-1.04772409470552e-06
3.7211386930902e-05
3.28171035719309e-05
2.30584756840645e-05
5.00175634764744e-05
2.54369481598936e-05
5.39293013609837e-05
2.27544169061159e-05
5.39442167091365e-05
5.51654503205217e-05
6.0766345303338e-05
6.43090051745796e-05
8.49906356145817e-05
4.69823942451635e-05
3.84553191066966e-05
4.04686029975161e-05
3.75716519284359e-05
2.39816302991461e-05
3.06613596053585e-05
4.50047227452385e-05
5.57868641084737e-06
2.08899644676142e-05
9.00190395145938e-05
5.49678153137081e-05
6.39784965871544e-05
4.14730208546863e-05
1.51159390041023e-05
2.4947787722613e-05
-3.14842421655223e-06
1.71395265136312e-05
-1.17728192695384e-05
3.22544920970913e-05
1.2993228256748e-05
1.01730684656038e-05
1.12267363504239e-05
1.22150764711984e-05
2.85446114535363e-05
6.14073591983659e-05
4.09388535607172e-05
3.60279536520864e-05
4.05557896605726e-05
-6.44341883664661e-06
1.92032400106993e-06
2.43205667755483e-05
6.63923415061626e-05
3.0543859929864e-05
9.8334689220921e-06
6.00805395285192e-06
3.58287585220326e-05
4.17128714517326e-05
4.08194072166607e-05
3.76920106856028e-05
2.0223676826948e-05
1.79025860734547e-05
2.98228048637367e-05
4.39050907327547e-05
3.95766179496234e-05
-6.9650529111918e-06
5.20412127132657e-05
2.42168803623384e-05
2.46520379458484e-05
5.0816076044379e-05
4.48450363064037e-05
4.95296045906333e-05
2.29985599682057e-05
4.97864443401615e-05
6.62774087842689e-05
4.57574875354301e-05
6.79240819489153e-05
3.94565249420074e-05
3.04612792622787e-05
3.65931833307878e-05
4.18096054148329e-05
1.00806292888836e-05
1.75467708046252e-05
3.11710570443886e-05
2.47718807839503e-05
3.27525148840449e-05
2.59061603922814e-05
2.54909764895964e-05
2.38179905045705e-05
-1.61037919311441e-05
7.88629145433592e-05
3.9945224131849e-06
1.93604888002714e-05
2.8040962301465e-05
2.64304985506837e-05
4.06037916292229e-05
2.96139266543443e-05
2.70458940454437e-05
1.69311589950478e-05
-2.07075582154051e-06
7.99722243738257e-05
4.01246326180692e-05
3.85986667668919e-05
4.88519863758414e-05
-8.40102797482585e-06
7.20792730153337e-06
2.26017218419696e-05
3.50229494875862e-05
4.72785808188376e-05
2.38422743749594e-05
1.79788618099353e-05
4.71074997042912e-05
1.88713268778376e-05
4.02542324127111e-05
2.30495216273839e-05
5.87739831726134e-05
1.44048845642244e-05
4.6741338752168e-05
3.61595660805009e-05
2.46142014298942e-05
5.42971994978015e-05
3.24175920102304e-05
1.75299705666585e-05
-3.97726673369588e-06
3.83422914109267e-05
4.19385382394267e-05
1.46820004977452e-05
2.16651069223161e-05
1.52860824517316e-05
1.71985720317117e-05
5.79097498455115e-05
1.47648027573143e-05
6.54654639693232e-06
2.35471588981114e-05
3.74504173627882e-05
4.41353923707723e-05
6.92134690578341e-06
1.5956809657622e-05
3.26950426612943e-05
1.76898895154476e-05
1.42859089952019e-05
2.44123644417172e-05
2.14603637825942e-05
1.1837631416254e-05
3.84413658338036e-05
1.06019500487397e-05
1.62575559447274e-05
1.00702326023196e-05
2.31163868265762e-05
5.78771471828141e-05
1.67201267429858e-05
5.2348901205295e-05
6.28553298510831e-05
5.47312778925782e-05
3.8150505674795e-05
4.19551805786869e-05
2.96872767842998e-05
3.04086411292946e-05
4.82091676993968e-05
2.59692849717982e-05
3.33234906217383e-05
3.44394802087796e-05
4.56129125240082e-05
3.15331963850006e-05
3.1756480247679e-05
4.35421332804339e-05
8.20258234750421e-05
1.96509822323001e-05
4.75066811694219e-05
5.62107268273911e-05
5.30707405842226e-05
2.30796607093718e-05
2.69777266644029e-05
2.9604440381606e-05
2.33769805385022e-05
2.73246988613446e-05
3.57042323987911e-05
1.33089614998633e-05
2.30934023668161e-05
1.0354772420167e-05
3.69247934117427e-05
1.19488286481363e-05
6.16010503533419e-05
2.3291648837034e-06
2.27107997208473e-05
5.25321887330761e-05
1.5794984040941e-05
4.96010647701947e-05
1.77098575570221e-05
1.82378756173311e-05
2.57331385963409e-05
4.15050228891093e-05
4.88442327177167e-05
4.5043238211372e-05
3.7432499186068e-05
4.56442965960909e-05
1.39849037049383e-05
8.11872652110986e-06
9.92278779946743e-06
4.77789435114027e-05
3.44885265634455e-05
5.26486339881259e-05
5.88562911858419e-05
3.02920117083766e-05
7.8273374484901e-05
7.41956174620137e-06
2.35649147055647e-05
-1.17272376410896e-05
5.33691430800496e-05
4.91681999138793e-05
2.36998563280328e-05
3.59333643421793e-05
7.32900417317391e-05
3.80410408807273e-05
2.25433887348609e-05
2.28183709311129e-05
7.5940607525627e-05
3.81521928293477e-05
3.4153192352986e-05
2.00489126580727e-05
5.38446865416997e-05
5.21135955159294e-05
2.25698180087512e-05
7.84382786681693e-06
2.55496050119001e-05
1.42681572098792e-06
1.07509122624074e-05
4.26288790755148e-05
2.43105699724327e-05
2.46574151846087e-05
2.86027202862487e-05
4.7299668532945e-05
2.89784060578052e-05
3.09064294432635e-05
1.3595398274909e-05
4.44847860147175e-05
4.02660949125863e-05
7.60872287057361e-05
3.39391666295311e-05
5.40224128862531e-05
3.37691881081815e-05
4.54967318429875e-05
2.64630826624413e-05
7.26621885817507e-05
3.99430457034611e-05
8.09201012060877e-05
6.30685431160061e-05
3.38356651901601e-05
1.1814015279014e-05
4.52671596379484e-05
2.581542110756e-05
3.93281689950968e-05
5.74253485882962e-05
6.61883448108752e-05
7.4935011204829e-06
4.80970162458955e-05
7.22208068941342e-05
1.8732932834013e-05
1.51109679972469e-05
8.59673391747716e-06
-4.71745016598006e-06
2.03547685262486e-05
2.3462971673399e-05
3.97291316812828e-05
2.14142037684588e-05
5.94114772184683e-05
5.25763356765499e-05
5.62238876693113e-05
1.09940196837547e-05
2.84786096476262e-05
1.54214336312241e-05
5.39089299032573e-05
2.63965596348371e-05
2.33324707639458e-06
5.5301119626107e-05
2.30553646155095e-05
7.32103340862613e-05
8.21678323631875e-05
3.02766548321614e-05
1.64831254495133e-06
2.51306481846819e-05
8.72741145616658e-06
4.2643304459283e-05
3.05520417546306e-05
2.58355894346706e-05
3.4555189840744e-05
2.89920430688747e-05
6.05050797683102e-05
5.02890270896973e-05
1.48323023436782e-06
3.39241803710285e-05
4.44636891268079e-05
4.88387428679972e-05
2.79551218344103e-05
2.7945816833252e-05
4.99399591862481e-05
3.55531633762216e-05
2.77550151908179e-05
3.41710951268016e-05
1.85921574631296e-05
2.53592851409937e-05
4.96998067115514e-05
3.90668725869647e-05
3.67022516318072e-05
3.49042923622154e-05
5.2877852506134e-05
1.99289926150208e-05
4.4917085661386e-05
3.1500151195242e-05
4.62335476057156e-05
8.65134063246562e-06
4.5206034708847e-05
4.01692014186396e-05
3.46648056196033e-05
5.07896269894189e-05
3.15135172836588e-05
4.19219895944663e-05
5.94576709053452e-06
1.05701728236467e-05
-3.91487419484728e-07
4.01437939086262e-05
3.29639538736637e-05
5.67474693505885e-05
3.69200874405564e-05
1.70858595448534e-05
2.15923000222871e-05
5.71605346865336e-05
-1.1866870179387e-05
1.01480831310621e-05
-6.75534860202929e-06
1.56115319936584e-05
7.01810011235551e-05
2.13687612186285e-05
4.3876530591627e-05
4.34531356362539e-05
2.55794458883424e-05
1.50432202262069e-05
4.02664888515263e-05
4.78500463957481e-05
6.36758838059512e-05
3.87161791490406e-05
5.99955109802317e-05
6.07402721122024e-05
6.68186363057957e-06
4.49728477778438e-05
3.4138924133027e-05
3.68434917638915e-05
2.7633931604822e-05
3.86695435982434e-05
5.93720363567573e-06
2.287464251151e-05
1.71057524013394e-05
5.66468150908698e-05
2.27771280803926e-05
3.0140471497848e-05
1.68684213452047e-05
2.96820931605993e-05
4.41545026160441e-05
4.40364890992838e-06
2.6562582360523e-05
1.66078776195639e-05
7.13594452182427e-05
3.27557930724839e-05
2.75659056699063e-05
4.81053726309256e-05
5.63809635533853e-05
6.09621893333514e-05
2.10026410811466e-05
3.56967107279939e-05
4.14381682903477e-05
-1.3014195818942e-05
4.12117365516109e-05
6.03268250518346e-05
1.49768642957918e-05
5.2952870753493e-06
2.68427681969563e-05
3.44310082922511e-05
8.21794844346465e-06
2.549225472963e-05
4.38304589685372e-05
3.03493250691562e-06
-9.97440480586099e-07
4.17161722827692e-05
-2.89588291055431e-06
1.61438325827412e-06
5.06209606804886e-06
6.98242780370419e-05
4.00325286371881e-05
8.45538779062753e-05
2.34909866113093e-05
4.34909355619576e-05
5.04903669519075e-05
1.49571013910395e-05
4.40447518044481e-05
4.9934069570199e-05
4.75522949736284e-05
3.34516586567732e-05
4.95305130172737e-05
2.07710274975075e-05
4.68491007659756e-05
4.62189831228747e-05
6.01726291185326e-05
2.86975961118964e-05
5.00140655265362e-05
1.85166250699223e-05
2.58472861248327e-05
4.25925543688786e-05
3.77147539564295e-05
7.46997004504342e-05
4.90564490369363e-05
5.08011476591426e-05
7.75567587580845e-05
3.62230145110391e-05
3.63286498698354e-05
2.68959771544619e-05
3.23600919945938e-05
2.31401481874579e-05
2.60525584797188e-05
4.37806635861458e-06
5.25465296055349e-05
6.60032503833268e-05
1.59601997871605e-05
3.72845218512045e-05
2.43585211433665e-05
6.68861263966369e-06
4.33012144006106e-05
2.59402015285381e-05
-7.22505964022034e-06
5.67299788239816e-05
1.73025647888522e-05
-4.34776470007521e-06
3.19747344108852e-05
3.9875103708253e-05
2.84551204756701e-05
4.06481359545222e-05
5.5807918805748e-05
4.01211686988215e-05
2.94877657407511e-05
2.97383471625167e-05
4.17668845454494e-05
4.33072985570644e-05
1.47688941564668e-05
6.27822079463291e-05
2.6706635831677e-05
4.61981532163983e-05
1.5253761757299e-05
2.20537804808982e-05
2.6586825430359e-05
2.31837208477705e-05
2.29964872090352e-05
1.95106103780069e-06
1.64461998150515e-05
2.44643246924801e-05
6.86964419129032e-05
1.38034395996691e-05
4.87366289719255e-06
5.55127970957166e-05
4.11837265706388e-05
8.44213484853675e-06
2.20305542736218e-05
5.19857285087414e-05
3.08117582059651e-05
3.06075141959826e-05
4.08678446676851e-06
4.95450422108342e-05
1.04653559081288e-05
5.51353504429324e-05
4.92912268940616e-05
1.54440427463913e-05
4.65594929435805e-05
6.81808720178295e-05
4.72784115298485e-05
1.61866859814676e-05
4.2643138983634e-05
1.64145535802336e-05
2.80593192660368e-05
6.73017610794085e-05
3.92214234635191e-05
6.19959119786598e-05
3.11796426226833e-05
3.19829829003214e-05
6.16700714928998e-05
8.17266695963511e-05
2.78966849942398e-05
3.41204216171802e-05
4.20888784230673e-05
5.03588298593193e-05
4.16251860287825e-05
7.07422041521609e-07
2.7422824574661e-05
9.04750221073468e-06
4.68888681410759e-05
4.3562383703614e-06
3.42805660801046e-05
4.94979682813512e-05
1.13427371677562e-05
2.00487398909836e-05
7.06477851650528e-06
4.14682631870334e-05
4.73914659131595e-05
4.6138877888975e-05
-1.15327692267815e-05
4.54764466132009e-05
2.30534178300205e-05
7.46536318281721e-06
1.38218600913984e-05
-5.19389363203978e-06
4.2183494071295e-05
3.73717697678797e-05
4.70581973893379e-05
4.46432317073031e-05
1.47942945983221e-05
4.1685362839974e-05
4.26476499803164e-05
6.54322400212612e-05
3.48519717272052e-05
2.41233669230105e-05
3.56433842689546e-05
7.42607696248517e-07
4.94859362026966e-05
5.96285004133451e-05
3.85444778596679e-05
4.45701333425761e-05
4.48989535588897e-05
4.12458125563968e-05
5.51135196405391e-05
2.31507376369678e-05
1.29968748477383e-05
4.77496773370411e-05
3.03888166399317e-05
6.96033426003028e-05
2.78523161816927e-06
3.63610533291526e-05
9.47483534844258e-06
1.78288418577472e-05
5.3530332755358e-05
7.44933682426621e-05
2.59428148008433e-05
3.4297417646156e-05
2.77107046552576e-05
2.14090824756025e-05
1.71487198992409e-05
5.23605924966709e-05
1.25644489283984e-05
2.57406440179787e-05
3.71995376620672e-05
2.08665464372155e-05
5.03369058811883e-05
5.52163271739699e-05
3.2151491498338e-05
5.56698769619641e-05
2.15660029050217e-05
1.35520208174831e-05
2.52849483950006e-05
5.50994680130853e-05
2.40383019904099e-05
6.92601143299031e-05
1.01160519880679e-05
1.19183080407598e-05
1.01207702412954e-05
1.32982436628987e-05
2.87302158875472e-05
3.71864611199746e-05
2.89535509191976e-05
4.68995808582487e-05
1.3412217488779e-06
1.70423041293945e-05
5.10940943938057e-05
3.60423070527256e-05
5.25945907822197e-05
2.4448696858821e-05
1.06292003817192e-05
5.69476179808628e-05
2.4407189089973e-05
3.46634072113315e-05
3.73109322628455e-05
2.29274646863662e-05
3.08630070426751e-05
2.56670024867593e-05
4.03876659726589e-05
3.26756079253232e-05
2.95697392332448e-05
2.94018042393141e-05
5.77375467960496e-05
3.68633401283167e-05
2.98504457959098e-05
2.5258706563631e-05
1.57524642279444e-05
3.01416026943201e-05
5.19866355012594e-05
2.47905177767083e-05
7.13059256054381e-06
4.9155601493207e-05
3.37094423531087e-05
2.16361699522464e-05
1.79687341191245e-06
4.95716738690873e-05
3.1168205946094e-05
4.84397351561016e-05
8.05791240599119e-05
2.01121753008441e-05
5.30735594457604e-05
2.29455622093688e-05
5.50538891979533e-05
3.19852762675577e-05
3.57672183312813e-05
2.53902929023988e-05
-2.67985869180433e-06
2.01553235270552e-05
2.25582486155985e-06
1.5480478938045e-05
5.37311028880481e-05
5.03870894591533e-05
4.28794293423221e-05
2.00384660312587e-05
1.28676931371844e-05
3.14102399563568e-05
2.83589187753229e-05
4.98919634113643e-05
1.86397229553077e-05
5.35533460176761e-05
4.14203827598038e-05
3.92020742954538e-05
3.48267452535642e-05
2.30620661426675e-05
2.21988954136736e-05
2.67833759321202e-05
9.24571078336438e-05
5.00500750567185e-05
3.95926832401311e-05
1.76541538453409e-05
2.21297580638769e-05
5.9723401394844e-05
7.73990335528656e-05
4.90334037861401e-05
3.72278502152416e-05
4.12347268588678e-05
3.72883535087779e-05
5.69263409914731e-05
4.56287703617408e-05
8.69886049952614e-06
2.34652849879196e-05
5.93953978581569e-05
2.47088623273669e-05
3.24465542100915e-05
2.82817979780132e-05
1.6304462082889e-05
3.70874140605142e-05
1.8567704554791e-05
5.65567422747808e-05
2.54345896600996e-05
4.93553775643346e-05
6.64527106363275e-05
3.50925125891125e-05
4.96959508850481e-05
6.38147099181362e-05
3.92822351483801e-05
3.40983297292655e-05
4.44661781363042e-05
2.47700219132231e-05
-1.00067728512021e-05
2.15835625744625e-05
4.27461704429689e-06
2.73092033849794e-05
6.65103091180866e-05
2.82329835095928e-05
1.71275502489939e-05
5.29824092224293e-05
3.731563238145e-05
1.64897187960903e-05
3.46628589360331e-05
4.7064675227914e-05
1.94641916236891e-05
1.42704312458781e-05
-1.65434269644158e-05
7.87895765609031e-05
4.64479822628829e-05
3.89853960430186e-05
1.70366065836652e-05
5.61441505005508e-05
1.97676657587651e-05
5.44941726812666e-05
2.97587711708319e-05
3.64969345496321e-05
3.61565612736402e-05
3.67268547925019e-05
4.04386685678485e-05
3.69213388378271e-05
4.97017244676321e-05
5.55989462201656e-05
7.31035889334288e-05
4.35144347803565e-05
4.23202678184486e-05
3.10651843048526e-05
1.9471307807338e-05
5.08006698718393e-05
3.59465442242833e-05
2.45641393452852e-05
5.76849236736977e-05
4.73994453094097e-05
4.52230018402736e-06
9.92017153918582e-06
1.26547303339396e-05
2.68790877008942e-05
5.00050128849781e-05
5.63373946059283e-05
6.05471066392117e-05
1.30798370228749e-05
2.66074836182656e-05
2.29596285069395e-05
2.51849707595841e-05
1.54908585046261e-05
3.11165925326261e-05
4.8047585096235e-05
4.44734224365027e-05
3.55379462571707e-05
3.98608808848652e-05
2.57020686230049e-05
3.87560723778146e-05
7.36244381422316e-06
3.34657603385741e-05
2.97809790433576e-05
3.06222213829764e-05
2.92090990425919e-05
2.88253050113425e-05
2.97068079792821e-05
2.79126979301788e-05
5.30506164935306e-05
5.50685027925483e-05
8.35824045559046e-05
2.62923093063814e-05
6.02506595673913e-05
3.94344414315978e-05
2.10068188769096e-05
4.041927133709e-05
5.35909424998297e-05
4.51646317352718e-05
1.43601845309325e-05
7.23324132069917e-06
3.44971699276671e-05
1.23019919532325e-05
6.9071857584702e-05
4.25595057239934e-05
5.64590609335001e-06
2.04079147724082e-05
3.4703303032713e-05
3.38413200903767e-05
2.04346530266086e-05
4.31901488211545e-05
7.16069048975885e-06
2.12116772638191e-06
5.55455803332254e-05
5.42304155733377e-05
5.27685950341712e-05
3.46467314934281e-05
5.08123841089466e-05
3.73689773936393e-05
1.44759857612588e-05
4.9496955485149e-05
1.26998598563325e-05
5.71448329027277e-05
4.81936100300148e-05
3.02098194299579e-05
2.60134631927248e-05
3.14343765431388e-05
2.79030747000217e-05
7.91211414644371e-05
2.1893984624669e-05
2.25343145086243e-05
5.03474479445301e-05
4.55106646462776e-05
5.89271049274154e-05
6.98071005827709e-07
9.29360216172505e-06
2.15844274608121e-05
2.99941092003131e-05
3.1153041813047e-05
3.48014862068321e-05
5.06836486815468e-05
5.82647723841743e-05
4.0677454690979e-05
9.60743726038989e-06
5.63404954802569e-05
4.68083983818953e-05
4.94650585069092e-05
2.33187206611393e-05
5.28342748276805e-05
2.01684958510317e-05
3.26648771754842e-05
1.81871238206243e-05
1.54760205614272e-05
5.86598865170522e-05
3.41176227441213e-05
5.62667591393784e-05
3.79638407675477e-05
2.73483204091229e-05
3.11262860336117e-05
3.13968290491841e-05
4.20445666069184e-05
4.44202286133972e-05
5.08462582544477e-05
4.08878019742321e-05
4.38394920620914e-05
3.48895190459724e-05
8.80227059828982e-06
5.85213127047852e-06
6.22767593404637e-05
1.35067977060992e-05
4.69173655439148e-05
5.48792164604991e-05
1.52967216231495e-05
7.04170641278913e-05
3.75944310232674e-05
3.77475777602034e-05
8.71599401878237e-06
4.68400191994996e-05
9.028094019492e-06
2.91138268951621e-06
4.08590611101942e-05
5.50234979536598e-05
4.64678828656515e-05
5.13710902606327e-05
5.23149991067122e-05
3.60973540732548e-05
3.2866134960169e-05
3.13136725696347e-05
8.96313745581023e-06
4.43098371636487e-05
2.61981287631469e-05
2.56881020574726e-05
5.8189047201523e-05
4.60968460416779e-05
2.39248919433483e-05
2.99070346426215e-05
7.2186948522394e-05
2.82337439130302e-05
2.881901529058e-05
1.28579091797006e-05
5.2249559822024e-05
3.28997840362881e-05
1.50229315557345e-05
3.75515832500878e-05
2.33857729912435e-05
3.84711748889826e-05
3.33207831410409e-05
4.11151158542717e-05
2.21312309272643e-05
-1.0932212851516e-05
6.16790631553045e-05
2.9501828505277e-05
4.51843901071933e-05
4.26978503715095e-05
6.66209944263981e-05
4.74617187069309e-05
8.21884239657259e-05
3.36359299860302e-05
7.36993992381003e-05
4.45210451338707e-05
1.8585342789001e-05
6.84999108945806e-05
-3.80390641697538e-07
2.43533562208972e-05
4.66642864347971e-05
5.17885206499359e-05
2.65860553411709e-05
1.82458218752044e-05
2.14315296953898e-05
7.22030706945021e-05
3.17459465973533e-05
3.63020730066445e-05
3.51619002124288e-05
2.33896766289134e-05
1.01340283614604e-05
6.63240086802864e-05
3.61321829589602e-05
3.9819040579811e-05
6.43995290230324e-05
3.59380108145379e-05
7.88119451161319e-06
3.52771542681812e-05
4.5569225484807e-05
6.65409346622223e-05
6.00227313356042e-05
4.78637954367985e-05
3.82766292988355e-05
1.90648329963639e-05
3.55312448867574e-05
4.27534714764575e-05
1.86671045015136e-06
4.01205204323253e-05
7.3586392602041e-06
3.64709903453073e-05
4.06394339910053e-05
2.8067636821382e-05
3.63523858987446e-05
6.07954617379224e-05
3.39723083975372e-05
3.78550557164051e-05
2.39359592879384e-05
2.94297567448274e-05
6.77762667867057e-05
4.60538267526455e-05
3.29597494018546e-05
8.97657115951845e-06
3.24906182327937e-05
4.30688432930318e-05
1.93600519891658e-05
3.7579724496079e-05
2.72648229193635e-05
3.57848120617933e-05
2.03255883488074e-06
4.65340052131245e-05
2.38197316693805e-05
1.43059133264958e-05
1.69339979837662e-05
3.94348746842532e-05
3.51755613554232e-05
2.93469653978058e-05
3.47777203637133e-05
2.72265486240978e-05
5.3458057787557e-05
4.55883880847076e-05
2.41853295592129e-05
4.49958241548835e-05
7.09596209489336e-06
3.39505496280268e-05
2.94818961353297e-05
9.67361346195311e-06
2.0308818389728e-05
2.41324879631569e-05
6.41918545540466e-05
3.41902776860714e-05
2.70789725656838e-05
1.41425664279899e-05
4.57556028030701e-05
3.88937996402734e-05
6.20011144251616e-06
4.86418339020615e-05
1.44146147877146e-05
1.73667845056173e-05
1.51024519763254e-05
2.17876160247058e-05
1.44631169343899e-05
1.55813475006955e-05
2.57943581292435e-05
5.99340916947127e-05
-8.37795740432822e-06
2.99549910562399e-05
4.29908053482619e-05
1.15633185539714e-05
4.28727104253119e-05
3.77262912651735e-05
5.08573595861984e-05
4.845775008825e-05
6.02124270452445e-05
1.62081286306992e-05
6.3739463265447e-05
3.91656492414897e-05
1.89841206013175e-05
5.08757650306096e-05
2.94821655004537e-05
1.84857900144237e-05
1.51430825679227e-05
4.0560386666728e-05
5.70900990396298e-05
2.40182596420569e-05
3.27310771631042e-05
8.27147606865973e-05
2.97325815145315e-05
5.35467771025665e-05
4.55801257123134e-05
3.70285714982385e-05
5.13573069633961e-05
4.38825412811127e-05
3.3464865903538e-05
4.52316909235181e-05
4.93442118669142e-05
4.61968760698251e-05
4.58644288487279e-05
4.84380293123365e-05
2.72736982555592e-05
2.32307925455815e-05
5.3141935640714e-05
5.14774414362767e-05
1.89099787579781e-06
2.34562297531883e-05
2.90410156710389e-05
1.59407432169021e-05
3.61014143028557e-05
2.01120629488888e-05
5.04604879632206e-05
2.63129106078137e-05
2.86444346047272e-05
4.02090763820611e-05
2.66181652818867e-05
9.82449577899528e-06
3.09509412229453e-05
3.40091676708786e-07
2.54117607318938e-05
1.4250616451767e-06
4.82106721950633e-05
4.11067552989899e-05
4.94189214408043e-05
1.22545354396684e-05
2.60869100751309e-05
2.90039807238832e-05
4.43521209042652e-05
3.08843522031725e-05
3.40497587692374e-05
3.31196832542146e-05
3.14138174209755e-05
1.15171551279769e-05
5.21180782889355e-05
2.72102346573716e-05
5.21688377617334e-05
3.85322589372219e-05
1.5780541677982e-05
3.42375798025517e-05
4.65963605233302e-05
1.31198801560573e-05
4.33910798167293e-05
4.74343811196047e-05
2.48093656712648e-05
3.83665738502202e-05
7.2802677306616e-05
4.82523940745815e-05
4.81917479540714e-05
2.56640181459913e-05
3.11344898021017e-05
-1.45538041486083e-06
3.76645098006403e-05
3.13745377611988e-05
1.16402618282159e-05
4.15741412808534e-05
2.98869871781955e-05
2.65085636223612e-05
1.70730877665976e-05
2.76160309921738e-05
6.22072925840786e-05
3.81287645173278e-05
5.02941617089858e-05
4.57974447453974e-05
3.97054488944295e-05
3.46954555601721e-05
2.60722535319381e-05
2.79430912606404e-05
3.97738634260964e-05
1.8541716541842e-05
2.0799257350751e-06
4.21857962439598e-06
4.51280325381303e-05
1.38534102906924e-05
1.58929246698461e-05
7.06724438506853e-05
5.41559347656639e-05
5.48271182658584e-05
3.01387192294339e-05
2.42118373244844e-05
4.27937045286671e-05
2.92248302234405e-05
3.29538959641905e-05
3.1042135393228e-05
3.82632954780371e-05
3.55828908618978e-05
5.02954123844934e-05
3.88646165937603e-05
4.87408088329881e-05
2.45365786213254e-05
3.63850363565028e-05
1.70490381886525e-05
1.50104993404119e-05
5.62600209186608e-05
2.04476003580638e-05
1.03942877637925e-05
9.36087285514275e-06
-9.49525061011382e-06
7.41288695859633e-05
3.75421096931031e-05
2.13731238221007e-05
3.62201929571915e-05
3.58577521082299e-05
1.75866093821956e-05
2.30113385873848e-05
2.56314896419184e-05
2.61469469642749e-05
2.22416795367873e-05
3.04379320044479e-05
6.66893159490912e-05
1.95739899742259e-05
5.11497838264273e-05
8.54421864353856e-06
1.63448799149678e-05
2.9468502186902e-06
1.62679297601165e-05
6.93013852189996e-05
5.23006360598039e-05
1.50830740663625e-05
4.47872229194875e-05
5.28607758096202e-05
1.94105945586826e-05
3.70050562314083e-05
2.57985142622614e-05
5.18224493620487e-05
5.03248517556864e-05
2.71857462961891e-05
3.65787763538333e-05
3.09852504683095e-05
4.34324676859126e-05
4.1941674582849e-05
2.09911016254361e-05
3.57911350332189e-05
3.38816313436466e-05
5.21833240636866e-05
5.41455834595069e-05
4.86975376189672e-05
5.80808128709366e-05
6.28509993019202e-05
2.71548724788879e-05
-2.92319433411938e-06
4.81196269195054e-06
1.60514319530884e-05
6.60952163395434e-05
2.1105960559327e-05
1.35102485623174e-05
1.37785534659007e-05
-1.55133312673999e-05
4.57787261689306e-05
5.14804399516893e-05
-2.9397275376269e-06
3.25071539322795e-05
3.49633532561972e-05
3.34277855336966e-05
3.20391356442303e-05
4.39558156505831e-05
2.94942242988638e-05
3.25847915032678e-05
3.95183131974262e-05
2.13624893283528e-05
6.57267962874853e-05
3.05490536345369e-05
2.64170858207815e-05
4.33841369092478e-05
6.12259410690862e-05
6.50554228540186e-05
-2.77591122378551e-05
2.32819967358583e-05
6.00668731190188e-05
5.51936425212268e-05
8.01238771828126e-06
3.33855915677682e-05
5.40398709872291e-05
1.2927682857003e-05
2.18416156887531e-05
6.79671143629422e-05
4.24804055107297e-05
1.7854958682995e-05
5.62665990824971e-05
3.91932511832673e-05
1.55572376040032e-05
5.78205518795754e-05
1.11691713572078e-05
1.58946878714181e-05
5.79528482127871e-05
2.41220118195142e-05
1.54608275639586e-05
4.42104476103607e-05
1.95099790131814e-05
2.92989899306368e-05
-1.2287427762684e-05
7.37253216841478e-05
5.06132051806859e-05
1.8039972368234e-05
5.75943790641825e-05
1.090377545202e-05
4.510484432169e-05
2.32714599307664e-05
-1.13127744791179e-05
1.81339399176754e-05
4.90774147753273e-05
5.58687396261752e-05
3.33831737386664e-05
3.13178597502599e-05
3.6587194821612e-05
2.82236045217861e-05
-8.13767839758366e-06
5.17895300863661e-05
3.95749863166498e-05
2.62547734537112e-05
5.94154858408781e-06
6.01645940471251e-05
4.26225522778901e-05
6.06310574795627e-05
3.31570149464456e-05
4.73779606909931e-05
2.1064549702104e-05
7.21035284128663e-05
5.02710195480637e-05
6.00626743418257e-05
3.2192677178087e-05
5.64027670819748e-05
7.04610122198786e-05
4.31915464827234e-05
8.8448205356445e-05
4.11892438566347e-05
4.16654789601631e-05
1.49814477188917e-05
3.30990555580722e-05
2.14265304447406e-05
2.58577888327988e-05
6.65614071815987e-05
4.66703524047588e-05
5.53829132641948e-05
2.74748371967338e-05
3.02245223746037e-05
3.70740618350852e-05
1.92703264971128e-05
5.00878353667786e-05
2.06691342781025e-05
4.90046731423431e-05
3.10401570690232e-05
3.00132459604371e-05
2.2753418945253e-05
3.31737389571101e-05
5.05366715134831e-05
1.49656312033308e-05
3.10924150717225e-05
8.94172266782745e-05
1.48480698184474e-05
3.60963351885042e-05
2.08701120995167e-05
1.46282897870152e-05
4.37890200813114e-05
1.23609876124672e-05
3.8646654315304e-05
1.57725886623443e-05
4.68543595351456e-05
7.12282805967746e-05
2.33610743338586e-05
9.93434637961723e-06
4.17824737736275e-05
2.6005435049175e-05
2.37015725519593e-05
1.97328194260448e-05
4.0618745939506e-05
2.81235985792382e-05
4.22499126139477e-05
5.07639563905862e-05
9.75763146015335e-06
3.86567031599235e-05
9.28283111478312e-06
6.4683207413061e-05
3.50699661217294e-05
3.05990767259569e-05
5.33434243849596e-05
3.4369933035177e-05
3.20573521680654e-05
5.04466464048779e-05
3.90955167872524e-05
-2.74722954975251e-06
1.86416105537778e-05
3.76378838822411e-05
7.09664693372952e-05
4.28464756726248e-05
4.38661041833365e-05
2.92605960039359e-05
3.08104840727905e-05
3.74486604162562e-05
4.77562359705717e-05
2.55146316082715e-05
4.78076710579567e-05
3.54494273199437e-05
2.84751472502445e-05
3.38755827913588e-05
9.06517034942801e-05
2.50235088137183e-05
3.90793015962399e-05
1.52044404882323e-05
3.64679729431843e-05
4.92123153400866e-05
4.5890971772894e-05
2.05685449187048e-05
2.6920741519469e-05
2.43478768627139e-05
2.03236187242434e-05
4.70294365034271e-05
6.68611825750131e-06
4.85393074235161e-05
3.17439287989446e-05
1.43563367191087e-05
4.81351079715011e-05
4.42303053816122e-05
1.88739142847283e-05
-5.94331842610672e-06
2.8124227289828e-05
5.29685942276498e-05
1.59503743056781e-05
3.35525004310237e-05
4.81410105058585e-05
1.03789061263373e-05
2.67854498173358e-05
2.06171459822979e-05
4.05028683551265e-05
4.17607168299719e-05
4.12374458765529e-05
3.53818309464287e-05
3.93529523805844e-05
1.92009888335206e-05
3.65060656851528e-05
3.65337450884539e-05
2.57252405799678e-05
5.60876089859491e-05
4.11932872749277e-05
-6.15924559643797e-07
1.73973123089334e-05
2.40420506354055e-05
4.85963878605834e-05
2.15940526260485e-05
2.06046845563474e-05
3.81415896546507e-05
5.60261374377861e-05
4.80449580220313e-05
3.35846339040044e-05
3.07264011058895e-05
2.49374543778496e-05
-5.86279024212135e-06
2.98257063606593e-05
1.65887793758052e-05
4.84536966621002e-05
3.43974038563921e-05
4.7797825650343e-05
2.24217988615934e-05
1.84299449936331e-05
7.47337160309282e-05
1.60149940117877e-05
5.55340635460045e-05
3.16550655843663e-05
2.16439392755121e-05
1.62779623099709e-05
2.22855454109379e-05
5.9786445268779e-05
1.83308905158274e-05
2.67227715861127e-05
2.85227374504443e-06
2.06981316268008e-05
3.40232011581944e-05
7.210579422438e-05
6.72064073252767e-05
3.26815920464179e-05
5.2227956410743e-05
9.60217294756903e-05
4.26342347177629e-05
3.29116327579274e-05
3.50945271055684e-05
6.66614389309672e-05
5.32867788404421e-05
5.09531629216311e-05
7.45752339048094e-06
1.39404060430919e-05
3.79011010562311e-05
3.83363768684376e-05
2.72537030494627e-05
4.70202675786221e-05
3.73074408763767e-05
4.632342440246e-05
1.67022362436302e-05
2.13199555398343e-05
2.94662672573252e-05
3.05707855471807e-05
6.5328588846878e-05
3.66306891445559e-05
4.89545735165776e-05
6.41295419801967e-05
6.9122078932159e-05
6.18178257980064e-05
3.17315956499587e-05
7.4571918210584e-05
3.88743467149098e-05
4.88851156124795e-05
5.0141842000864e-05
6.79233916029753e-05
2.62501682695216e-05
5.62884553011924e-05
2.56156546011869e-05
3.84397937203676e-05
5.43974811537922e-06
2.76801119922238e-05
4.23586124281119e-05
3.69523493157932e-05
2.69516610848247e-05
2.11273607920335e-05
5.65305358656857e-05
1.94762137696074e-05
5.6931172320615e-05
4.91392622139909e-05
7.81014790992607e-05
7.46156117264787e-05
6.28914057271859e-05
1.68378830960515e-05
1.90506076057709e-05
3.79223324534111e-05
2.69710750197661e-05
3.2076671362479e-05
7.68461829752352e-05
-2.66722966488466e-06
2.37933052787825e-05
4.00778561797384e-05
2.0765057051723e-05
3.31255000964426e-05
1.68480451753169e-05
2.99676829628061e-05
1.13378734936909e-05
2.26114671155958e-05
2.14019848603308e-05
3.65022585777296e-05
1.97158408596086e-05
6.17097305793733e-05
2.70549711359959e-05
7.32393687145817e-05
1.07513768257075e-05
3.31438328104933e-05
7.78945822784459e-05
3.05422283628925e-05
5.40362275654303e-05
3.89606105084926e-05
4.44033201102995e-05
1.26089080645245e-05
1.10274892505949e-05
5.77558039022626e-05
2.40292475058207e-05
4.53477401681176e-05
5.71169012315218e-05
2.42035252926148e-05
2.14071079593043e-05
8.07270557656694e-05
3.03490447880482e-05
2.15230081068699e-05
4.61648469172301e-06
3.39333517004004e-05
5.2094048457379e-05
-1.22618862695129e-05
3.04681224828431e-05
4.57351475273656e-05
3.3681176073942e-05
5.01697769635725e-05
4.78052016925901e-05
3.41545755884066e-05
1.60109584738245e-05
2.76636933958747e-05
2.61572137734587e-05
2.15787975534606e-05
3.00130707804232e-05
3.33019679703787e-05
5.53556956094642e-05
1.74466888776177e-05
5.52605672480867e-06
2.61521414319268e-05
4.35055290842198e-05
4.37222115412363e-05
3.04020933881558e-05
2.76749093501832e-05
2.83612297962417e-05
5.21468203348534e-05
2.05854890550973e-05
4.42359688744898e-05
4.19548036699797e-05
5.65640656615508e-05
5.50793792980626e-05
4.23589886252116e-05
4.86698475396174e-05
3.97277177536401e-05
2.15429712912109e-05
4.87593264491857e-06
4.88140421302791e-05
4.18266038944648e-05
7.98015941011595e-05
2.70292879167791e-05
3.10707086115798e-05
1.78296411076106e-05
4.65386368957306e-05
6.11794182583219e-05
3.99825272457773e-05
2.9103526693686e-05
4.53765888289497e-05
4.6861659534413e-05
7.75917437190385e-05
1.30927613927129e-05
2.86263338349405e-05
1.76620408134059e-05
4.90915860251085e-05
2.18950581302528e-05
4.5730296119453e-05
3.69742812414429e-05
2.01133810293752e-06
3.24702606842913e-05
1.75769300582578e-05
6.00917457711985e-05
4.43007339369967e-05
3.27535377157934e-05
1.16372493610801e-05
2.65009571330709e-05
3.71512151734344e-05
-1.81543417687399e-06
9.58822906424306e-06
6.01405936376414e-05
5.0622682159102e-05
7.39540737030297e-05
4.62751845066367e-05
3.27123100081289e-05
3.29967914302189e-05
2.56811295477277e-05
3.54096889738201e-05
2.48685705667765e-05
5.65019535690488e-05
5.37579668966904e-05
4.06053235870677e-05
2.39081152222573e-05
3.02361878372585e-06
1.78820489411026e-05
-1.33639672948793e-06
3.2195525307025e-05
8.11469309014965e-05
4.74946382800164e-05
4.37713316243124e-05
5.2132632510255e-05
1.47993441667107e-05
3.7766611353572e-05
2.08341661027621e-05
2.01801367078171e-05
1.5476800259609e-05
1.22271956792868e-05
1.09827753821159e-05
3.24179344903951e-05
3.9762254659448e-05
-1.84380611242271e-05
1.41371224129454e-05
3.86016733583793e-05
9.23335988360063e-06
1.09937436053425e-05
2.02494443953088e-05
4.6382158162665e-05
2.2685060680718e-05
4.94205221205651e-05
2.49385395297133e-05
3.59282851538495e-05
4.02900694781362e-05
3.79183263208179e-05
7.79330781823786e-05
2.5225600529591e-05
2.29023798892087e-05
5.1984009798658e-05
5.85472525837902e-05
2.26353282215429e-05
2.10629320584558e-05
4.39407164681744e-05
4.74594317420129e-05
2.6705122332965e-05
3.94402554186828e-05
5.59585027821706e-05
3.82061771159401e-05
3.61180804262302e-06
2.67733504058213e-05
6.54775769888729e-05
2.12230501668119e-05
1.88781665096257e-05
3.8206716164299e-05
7.44165531573272e-05
2.97765482966583e-05
1.64689009147408e-05
5.44190551084636e-05
8.13410443965811e-06
5.52234061349112e-05
5.28627092608918e-05
2.03314373235637e-05
4.81693798197081e-05
1.84205753559035e-05
4.56724328639498e-05
3.94986096268789e-05
4.03230605514311e-05
3.65315401527175e-05
2.91391019658371e-05
3.01464283055345e-05
1.93748996624248e-05
7.45166038825252e-05
6.97723788516777e-05
-2.08029143412167e-05
5.88787569137904e-05
6.22474511728602e-05
1.90138501242513e-05
3.9074350656696e-05
2.72666496751045e-05
3.46803083649292e-05
2.48414917771519e-05
4.49641004052225e-05
6.73576309465277e-05
2.30032228448395e-05
4.81171450230875e-05
5.6191993475775e-05
4.88879113181448e-05
3.04152290382698e-05
4.78085103624581e-05
5.48124741003951e-05
3.33406279098417e-05
4.80429183096248e-05
3.49390575088052e-05
1.13100972704035e-05
6.99092723781124e-05
4.04386039958955e-05
4.20355805336735e-05
6.86806260467473e-05
6.82799371107645e-05
4.68312186154918e-05
2.12751348297269e-05
2.25429363326826e-05
1.28977739775556e-05
4.22612366900177e-05
7.34497934233831e-05
2.95850472141292e-05
1.29050546839478e-05
4.14512916689129e-05
1.95473813772777e-06
2.48288295354662e-05
1.71175548840314e-05
3.2564244254612e-05
1.49387487595337e-05
3.81201286206655e-05
1.61980993321967e-06
1.84153848977735e-05
4.04167818331097e-05
3.73882437780244e-05
2.67598678217132e-05
-1.05797946372726e-06
2.38528926771838e-05
5.35362944855831e-05
-7.12614890034195e-06
5.35940735714209e-06
1.57704096686057e-05
3.69403673779682e-05
2.1095167559233e-05
2.87916289214315e-05
1.92555821143577e-05
3.94966611431196e-05
3.5364050325129e-05
3.79015259820818e-05
-2.72601230888675e-06
3.05048622044496e-06
5.08481877057936e-05
1.67669244703295e-05
6.31198350076957e-05
8.2497029878725e-05
1.8724858848746e-06
3.44452139093905e-05
6.93773058623339e-05
1.93350183056798e-05
6.07322113913763e-05
4.1068842704655e-05
5.18012628369047e-05
6.62516842372161e-05
4.64940399188232e-05
9.53513492031236e-06
5.24922261544177e-05
3.87854749985443e-05
2.17134852625441e-05
1.49731973443674e-05
9.80140545620602e-06
4.50034670389262e-05
4.29901279354655e-05
1.22132581202093e-05
3.70166196261302e-05
3.61028151885422e-05
2.8224936069663e-05
2.0711348112112e-05
4.19909259013554e-05
-9.43714261371487e-06
3.6382154439512e-05
3.32623381602194e-05
2.64040143317722e-05
5.18170962027398e-05
2.26223751552044e-05
3.92058484346358e-05
3.00593813059339e-05
2.37713012103938e-05
3.71962369064645e-05
2.83812442581429e-05
8.282753013672e-06
3.54348808791091e-05
4.50501976867608e-05
-1.674929535144e-05
-1.03313488710244e-05
2.51435213579829e-05
4.16912881198602e-05
8.38742900662563e-06
2.39662081078158e-05
3.64784212719152e-05
7.01679718301187e-05
6.14595952764899e-05
3.32422098479532e-05
2.99033198410608e-05
3.45950939586853e-05
4.1809406500227e-05
6.18795383578071e-05
3.83893418115727e-05
3.08462083546395e-05
2.92831847208718e-05
3.2271498851101e-05
2.50557535687469e-05
3.62638098787313e-05
1.6569204898606e-05
2.53430845606091e-05
3.03967352528421e-05
2.21040673217539e-05
7.92531576206191e-06
3.57306743176054e-05
1.39749695189604e-05
4.14004568310491e-05
-1.98768282691234e-06
3.93505196029918e-05
2.8061609562546e-05
5.18623460230185e-05
3.70366309708543e-05
1.40056298967354e-05
4.7473832134637e-05
4.49733865201015e-05
9.7051579347286e-06
2.53255413729131e-05
2.46775983142592e-05
3.51707769495665e-05
5.03589309569003e-05
1.78102627347298e-05
2.77231207480968e-05
2.08075133978165e-05
-2.14116831712375e-06
3.43911553109613e-05
4.40252141306809e-05
3.62005663939696e-05
5.30619268977024e-05
5.86688203163897e-05
5.71137226295659e-05
3.34096612409076e-05
9.86255884624332e-06
6.58894242861993e-05
4.57939500718773e-05
3.41190721955577e-05
5.67797973710536e-05
7.26891294018712e-05
4.50412189536419e-05
2.4141401317068e-05
-1.30647597000659e-05
5.0542764579503e-05
2.64497847993007e-05
4.82936958894266e-05
4.64729363152422e-05
2.94313791618122e-05
2.28934589841474e-05
2.49041691700957e-05
5.05530957877163e-05
2.9928936207344e-05
2.92934487507556e-05
4.91440565714406e-05
4.42905908834624e-05
3.56741342344866e-05
1.57759805629211e-05
1.7870309342058e-05
4.91966511937367e-05
2.88576065494079e-05
4.96876830185185e-05
9.91127004899775e-06
7.91942309989944e-05
1.40064246486763e-05
2.87141955488431e-05
4.90225791665225e-05
3.18820525339877e-05
4.32876645373745e-05
1.59363473227954e-05
7.89712822250423e-05
2.29476057078594e-05
3.46500622756245e-05
2.3494150978952e-05
3.62920804860182e-05
2.71461544195131e-05
2.11742279381248e-05
4.93599379829237e-05
2.89205856534424e-05
2.56425402910919e-05
2.50954569915502e-05
4.38004664506213e-06
3.79761073111399e-05
4.53784156704715e-05
2.99508841730437e-05
3.86533671779569e-06
3.55763376375833e-05
2.85326410451376e-05
5.97967953790506e-05
5.17220019844243e-05
7.72405209231006e-05
5.54909563769786e-05
3.37195380907693e-05
-2.79948832574453e-06
1.31720843550316e-05
1.50313032012959e-05
5.07442051748666e-05
2.16019108925516e-05
4.32521494404045e-05
3.35072133199693e-05
1.3697761955736e-05
2.73034943827547e-05
5.36393727903067e-05
6.97267870094084e-06
2.86461743383879e-05
1.66712911864117e-05
2.99766018008255e-05
-4.16176512254965e-06
5.71696461725436e-05
2.6118329515207e-06
2.80656104262349e-05
2.0798481442773e-05
1.54463857514887e-05
1.10775345837644e-05
6.30947312074687e-05
2.97095024885407e-05
4.39422188411507e-05
1.81171127573438e-05
2.71255508909556e-05
3.13265344928229e-05
4.64712092042642e-05
7.57275310305666e-05
6.42369107622208e-05
3.94852052789065e-05
4.16838100287223e-05
9.62904414682053e-06
4.84546122394837e-05
5.1558112817303e-05
-6.12343887577572e-06
7.25942785641748e-05
2.32401891243572e-05
1.40216332830421e-05
3.93192594336331e-05
6.05585426944239e-05
6.01233603416277e-06
1.93263919422094e-05
2.43549018060271e-05
4.08009271295854e-05
2.56084591706841e-05
3.35127208182199e-05
7.28380701454402e-05
4.69491134253522e-05
5.95783799935183e-05
1.79079185513133e-05
2.85078702720888e-05
3.47293545019589e-05
1.76014100142558e-05
4.84614488822289e-05
3.58380577092067e-05
-1.22156461268832e-05
1.81685495453903e-05
3.62135197712891e-05
1.38380082330158e-05
4.63046715542809e-05
2.61311762131337e-05
5.20613264015676e-05
5.74752730583351e-05
3.99694794893422e-05
2.99824443061564e-05
1.43169571161249e-05
4.43978354777854e-05
9.34911846711374e-06
2.5500815386349e-05
1.25385374715999e-05
5.46483345071005e-05
3.77003496537964e-05
4.84372686190854e-05
2.93449261061074e-05
4.00046101303081e-05
3.21810916115014e-05
-3.50845900501822e-06
5.76831503404482e-05
2.52392226776852e-05
4.8358759802007e-06
1.78097316861339e-05
5.19539786506543e-05
7.90045029169025e-05
4.85709083620648e-05
7.14015193572052e-05
4.1854308325808e-05
3.4790292516639e-05
3.69157971061154e-05
2.26666770458539e-05
-1.87148259534615e-05
5.63225558796108e-05
1.26667812164483e-05
5.11621083026627e-05
1.51060412928032e-05
-2.87263522755733e-06
4.61451266776834e-05
1.58452102122685e-05
2.11841412570136e-05
2.77693752306778e-05
2.74088232746139e-05
3.58740009101833e-07
3.6367522872022e-05
2.82189255705627e-05
3.11588854314575e-05
6.41903779716956e-05
3.65570885981167e-05
3.37867373937423e-05
2.27608789577071e-05
2.67754901649239e-05
4.33590872879406e-05
4.87128367186132e-05
1.31246852672506e-06
4.7361021264034e-05
3.7200207291465e-05
4.40542015832564e-05
3.70154372670352e-05
2.42604811189457e-05
7.45403631239628e-05
1.73950419739244e-05
8.43352467591239e-05
6.93053006689997e-05
8.80615922656146e-06
3.6264124279796e-05
4.26705600688605e-05
5.66186563581426e-05
4.55496119825577e-05
2.20009853134498e-05
5.82599742574573e-05
5.77021466129787e-05
5.39390623405218e-05
-4.64521369018404e-06
1.34479210699771e-05
5.05933449725444e-05
4.25145621118288e-05
3.04277584419716e-05
3.27207727583432e-05
5.48955615547987e-05
2.71447022005085e-05
6.65290587107419e-05
1.7955617398466e-05
2.01776346159394e-05
2.52671867497296e-05
3.70456326356767e-05
2.58283595613436e-05
5.14362192327576e-05
1.09362215518231e-05
4.03360463776802e-05
2.8333067790813e-05
1.06466204061606e-05
2.73683173207236e-05
3.04503787918751e-05
1.35968367437578e-05
2.23265992942704e-05
5.41235946935159e-05
2.74718624062316e-05
2.67560869694553e-05
1.76934804421123e-05
2.79190608922023e-05
4.67717949837051e-05
3.40130326115012e-05
2.90954915557193e-05
8.57670504772935e-06
4.95124355684205e-05
4.89353246378726e-05
5.5236241533741e-05
1.95680029553182e-05
1.77182368212351e-05
1.48432750208074e-05
1.86963909238986e-05
6.40257483257727e-05
6.25079267369119e-07
-1.04926243839553e-06
1.93381568272615e-06
4.27664797825282e-05
3.35844218815998e-05
3.1832636988821e-05
9.50502036170814e-06
3.32887619118531e-05
3.56069293790545e-05
1.78302881994112e-05
2.1446263067759e-05
2.95441910252148e-05
3.3156879004893e-05
6.6235327364811e-05
3.45782871341063e-05
1.06857458666178e-05
3.28691434362447e-05
5.22397799518996e-05
2.64247920893225e-05
4.03042144903725e-05
1.07744135022451e-05
1.43737851186456e-05
1.01450803964219e-05
2.68274443303669e-05
3.18822788444426e-05
3.88567287057746e-05
1.72698800025085e-05
5.92351830926111e-06
5.80151749840851e-05
3.51887244583004e-05
3.50999597591835e-05
5.66737667629657e-06
4.3514329793347e-06
5.92759370918324e-05
4.36832123010635e-05
4.71363134439752e-05
3.36415040058843e-05
2.56952596437346e-06
4.84540246695597e-05
4.76140469844894e-05
3.10902733348448e-05
4.68346236438026e-05
-2.8709476264265e-06
3.34353233416898e-05
1.85615609007129e-05
5.14972085457679e-05
5.26995515554312e-06
1.73558233114606e-05
1.36019702915591e-05
3.68806156627655e-05
4.74929264944746e-05
-1.51348986011341e-05
5.42985674683564e-05
3.87249604255821e-05
4.76843110799177e-05
6.2505755972033e-05
4.64181037274836e-05
6.94711660168662e-05
5.30246562780319e-05
3.95445078883151e-05
6.76602295280141e-05
7.23063736114438e-05
6.34562754005651e-06
5.66222897902817e-05
3.31655704146443e-05
4.91815717908677e-05
7.32197577625108e-05
5.28638863292595e-05
5.09643809689814e-05
1.05770733778607e-05
4.74070266127309e-05
4.53942712820166e-05
4.27846475244684e-05
4.60451747583005e-05
-7.84985004408182e-07
3.29239576449821e-05
5.69905882185684e-05
2.50221769478199e-05
3.57386198782098e-05
-6.12425128470222e-06
2.32508875364064e-05
4.09589133361431e-05
7.92363336810655e-06
4.81384667696652e-05
2.67997654218765e-05
-1.76476329423584e-05
4.65505076172086e-05
4.2410238591889e-05
8.00327366462253e-06
2.08052711767024e-05
-8.96019218247361e-07
4.57492732032034e-05
3.12113364443296e-06
2.97326913027233e-05
6.68559158392219e-05
-2.12975792163982e-05
5.32309124021896e-05
3.66295124942907e-06
5.24945903749862e-05
4.50030435887716e-05
3.80516394107802e-05
2.32146078145622e-05
3.1000989706627e-05
1.29108407224751e-05
5.88752285258196e-05
5.57258740123386e-05
3.46273342983686e-05
2.55385381522767e-05
5.76395038764513e-05
7.69940787912079e-05
1.93757870638721e-05
4.84502239527166e-05
2.59654223785127e-05
5.26764146199125e-05
3.96570825478242e-05
5.02320747634839e-05
3.97326928801101e-05
2.89236500012523e-05
6.88182399633899e-06
6.523445840662e-05
2.89126044775186e-05
7.30501125007676e-05
3.60534819942773e-05
-1.68914097664481e-05
2.60930314232436e-05
5.76697444983512e-05
2.29218220417654e-05
1.6670025489912e-05
8.25528424239827e-05
3.48105058766889e-05
1.47039838036032e-05
-7.28741222940997e-07
-8.3590450162935e-06
5.65655193154455e-05
1.02055157716436e-05
3.94198832292864e-05
1.67124914384147e-05
1.35230946207033e-05
8.65728955610101e-06
1.103629779469e-05
7.54142690614674e-06
1.50772553808547e-05
3.99526532329483e-05
7.54374189048907e-05
6.01294990779733e-05
4.19039679016791e-05
3.64894367262128e-05
5.51252747600521e-05
2.89485099168805e-05
6.71351936974957e-06
7.87609285931329e-05
5.11728962740804e-05
6.47082859721776e-05
6.40358107012945e-05
7.8718563384699e-05
4.82659661174612e-05
1.21289093517054e-05
4.59732196702441e-05
4.79636414895089e-05
5.06814123342768e-06
7.23242800734656e-05
3.41106249086751e-05
5.77431871285811e-05
6.23743795913878e-05
1.11441800457885e-05
5.29800318407879e-05
-6.41006195673643e-07
2.61107466621639e-05
7.39156590677528e-05
3.84831343163429e-05
4.07631866629892e-05
6.00818057076495e-05
1.85596023720841e-05
5.26650444697819e-05
3.46201043977227e-05
-1.0879426283118e-05
1.61016570522218e-05
1.74580511954938e-05
4.0956256482052e-05
3.99835945924263e-05
3.80786150495539e-05
3.34124582623855e-05
7.12522174670467e-06
-5.0648895582893e-06
4.7666460495186e-05
5.80647667944563e-05
3.356777695712e-05
5.43599596676389e-05
3.59375437125786e-05
2.83114675287868e-05
3.88405794252309e-05
4.01874146251536e-05
6.5567829902314e-05
2.97326863803199e-05
1.25436289082539e-05
-1.57887363372486e-05
-4.44645171186223e-06
3.61455495323642e-05
2.75042713759758e-05
2.69922114089724e-05
3.31492838594254e-05
2.28070039594972e-05
2.71554985376803e-05
1.68146690067903e-05
3.33423186348207e-05
2.66569578065109e-05
5.02142285908587e-06
5.89955439693143e-06
5.29008167799616e-05
4.48073424625561e-05
2.43025631194782e-05
4.67594450658613e-08
8.71500290207432e-06
5.7626984491475e-05
3.75670975251891e-05
2.40633305569203e-05
5.63960700469833e-05
2.35879092508206e-05
3.08410824908769e-05
4.02130323182825e-05
4.91525729498074e-06
3.29358364411414e-05
3.35564816401934e-05
7.06998474483829e-05
3.63192058002636e-05
2.55593872616563e-05
3.23226074513431e-05
1.72101129153058e-05
2.41567665560145e-05
2.7616066982059e-06
3.33345078117107e-05
4.22279603307546e-05
2.77678113641053e-05
3.89151717569835e-05
2.4665813361348e-05
1.96455479187247e-05
2.52694985921376e-05
3.21468890089269e-05
2.74479863000823e-06
1.04808195274641e-05
1.97549500741117e-05
7.46566114283919e-05
7.30845133300186e-05
7.57607553107569e-05
4.73277883634514e-05
2.27840106286804e-05
2.07465280638787e-05
2.83830818928548e-05
2.56625472585509e-05
4.4076085061354e-05
1.07717394374773e-05
3.14082777018888e-05
3.89233671294511e-05
7.9912718479216e-06
2.98122025122643e-05
3.79835279503909e-05
1.03269852647155e-05
2.26300304312917e-05
3.34078785769218e-05
3.21307327037052e-05
2.56321904684581e-05
3.87376503791302e-05
5.19796019106916e-05
8.10115183268589e-05
1.34659462161162e-05
4.54103689054844e-05
5.27720798499041e-06
5.29823990687168e-06
6.36662713103688e-05
5.00607789719126e-07
3.78528618234283e-05
4.41537681390864e-05
2.78685120512225e-05
4.01602263655018e-05
5.71341221733662e-05
5.01315556460217e-05
3.46113458946573e-05
5.29398026599764e-05
5.40839681092533e-05
2.53434365654109e-05
2.69766541375232e-05
1.65119160927954e-05
4.49288705829395e-05
2.42260198720961e-05
4.10526488043229e-05
3.43336302290292e-05
2.1121192526466e-05
4.76858900653575e-05
-6.08714871851215e-06
6.01210202462996e-05
1.73907192495332e-05
-1.24587242776717e-05
5.4510256895752e-05
2.12169034219518e-05
1.37926696542611e-05
4.17355105374389e-05
4.20872487559697e-05
6.07578383015627e-05
2.35782742678653e-05
5.55653377029039e-06
3.47708888644943e-05
2.16459044264227e-05
3.02699673161822e-05
4.70904360212369e-05
4.98852609273689e-05
8.11919528647094e-05
5.62998224703635e-05
3.1870217138472e-05
5.15618733250585e-05
2.74655416459571e-05
3.84891848479966e-05
3.05388979014386e-05
5.20023181346247e-05
5.70333481784983e-05
8.74846485990939e-06
1.64563099163076e-05
2.52203998298061e-05
1.72557793558712e-05
-3.15747804952146e-06
2.57055969246346e-05
1.21616193356578e-05
7.09642966660547e-06
2.20172612885937e-05
1.50442187970534e-05
2.27577942292798e-05
3.33205625573367e-05
1.02070473306382e-05
1.07957182113206e-05
3.89377536636825e-05
3.19704908375669e-05
2.01319381477793e-05
3.02528095432805e-05
4.60991120307634e-05
5.0415590559547e-05
5.11935864386114e-05
3.37440676320893e-06
6.31824519914543e-06
6.16064298014319e-05
3.89438924002449e-05
4.09495477610001e-05
3.46779759326836e-05
4.21019742588426e-05
5.05274021162077e-05
9.95091222852328e-06
4.83606418728428e-05
4.09135139155857e-05
2.54964552976055e-05
6.15878037766142e-05
7.16499551762931e-05
3.84878885570165e-05
3.20975895603773e-05
3.99600234608585e-05
8.76038312519375e-06
3.59379362194737e-06
3.31502048061793e-05
3.3345605358408e-05
3.67367319497866e-05
6.97463062574479e-05
2.23945301336047e-05
2.43530199468553e-05
4.84708036131518e-05
4.35153339626631e-05
3.52384595050821e-05
2.59182462128503e-05
7.88753354060617e-05
3.25935232645228e-05
4.33756772732056e-05
3.30680465740739e-05
-2.25993557207863e-05
-5.36575676972359e-07
3.74482419953556e-05
1.55182431155617e-05
1.14660429251566e-05
2.03437104521105e-05
1.32800570134439e-05
3.38261856873669e-05
3.18109847307434e-05
1.552606344063e-05
3.16868418349656e-05
5.64615441785598e-05
5.78044642079837e-05
3.13889603446351e-05
3.05523146941053e-05
4.07869117314601e-05
6.08319649379018e-05
4.25447689048804e-05
2.72757517658404e-05
6.56577896134987e-05
4.11228703217714e-05
3.70407591085021e-05
4.07643130263335e-05
4.19194809728312e-05
3.28113268616033e-05
3.24477720063797e-05
3.1746759581153e-05
4.83209799969063e-05
3.14575251562641e-05
5.56770358716116e-05
3.04482128628505e-05
2.00940815974786e-05
1.53467570033731e-05
3.46772689157841e-05
5.6974034737015e-05
3.74549327327007e-05
4.23748227540975e-05
3.01541185956709e-05
3.51300433290502e-05
4.00572952901354e-06
4.03825649692914e-05
1.81920166750027e-05
5.11842347601465e-05
2.75025556574045e-05
6.6246429822158e-05
3.73284774001494e-05
7.60237562987325e-05
3.64502477259311e-05
4.52974692334361e-05
5.83238596466954e-05
5.46334835310039e-05
1.76141029265081e-05
1.71437009204678e-05
3.13951901397793e-05
1.65925825865822e-05
6.31604241422227e-05
2.69124710345783e-05
3.52192251100742e-05
2.08666754880299e-05
5.17306802454031e-05
5.00456089800199e-05
6.12770512810275e-05
2.66560063884423e-05
5.22448330881933e-05
3.53612355120342e-05
7.08066326831841e-05
1.75167684746015e-05
1.28381777024096e-05
4.18335017487687e-05
6.1736768916482e-05
5.67375711554003e-05
-9.05251111365074e-06
2.9435771493453e-05
3.06233898948494e-05
4.35722390445063e-05
3.75395765218616e-05
6.14100271599014e-06
5.51962204577643e-05
3.60806934796179e-05
1.81495494974975e-05
2.76827494985881e-05
2.52788267789391e-05
5.48872868108857e-05
2.77405331794594e-05
4.1533693063254e-05
1.98860202962626e-05
3.4274880261634e-05
1.60733054806404e-05
1.01878599759952e-05
3.90721042097646e-06
5.04629437866823e-05
3.32312768010126e-05
-4.59849482023679e-06
3.72872736576964e-06
1.6100224212403e-05
2.90636099042959e-05
7.03666835179896e-06
4.05981217847189e-05
6.50228912206078e-06
4.3401412907309e-05
5.05642263631774e-05
2.45646362648461e-05
2.45150877450321e-05
4.32707701715948e-05
6.81011394595254e-05
6.57585551519641e-05
3.49357643846343e-05
1.79017667061901e-05
3.57641586362502e-05
2.29723594843916e-05
5.29608252979591e-05
2.46762878225613e-05
2.82263571280458e-05
6.31129034818943e-05
6.1082259444572e-05
3.04594219036796e-05
6.44046503876318e-05
3.05820692693764e-05
5.4809864222336e-05
4.98640078930203e-05
1.02644739404335e-05
7.5515776023415e-05
6.04248385741028e-06
3.99347535894445e-05
2.82131959549868e-05
7.02099212046734e-05
3.21586488612101e-05
1.74206231875274e-05
5.64245904313817e-05
8.03381921034183e-06
9.10143249520219e-05
5.38992007570784e-05
4.6968703064357e-05
3.0700577349159e-05
3.3283277273652e-05
5.18899430864132e-06
2.52766804152056e-05
-2.91210605574982e-06
3.81228957197757e-05
5.85404855183735e-05
4.98010423168334e-05
1.67694904069192e-05
9.44459545789826e-06
4.70480026435074e-05
2.344179946993e-05
-1.40450325335894e-05
2.70738710818025e-06
1.95560711673332e-05
4.41527040236145e-05
3.62954067938491e-05
4.31538682482203e-05
4.58003799281398e-05
2.97677391792475e-05
1.68186233231483e-05
5.46352071550933e-05
4.26366327595354e-05
5.77594759125753e-05
5.04700013072732e-05
4.03634421761494e-05
2.01122508456313e-05
6.61747113320929e-05
2.16923237269696e-05
4.40522258031983e-05
4.3483507719136e-05
1.84922142371378e-05
3.83410095418842e-05
1.0592537392587e-05
4.40227760927658e-05
3.73939262266837e-05
2.48178572621712e-06
1.67798300261634e-05
-5.71170507200618e-07
5.36929716688552e-05
6.37092887325531e-05
3.91931880894307e-05
3.13082370173824e-05
3.14505545190062e-05
2.02220424140043e-05
5.07467571775229e-05
2.25554643161203e-05
4.09978464582243e-05
3.00660808889433e-05
1.67737462281468e-05
-1.85035360946906e-06
2.7690672461741e-05
4.46127756515007e-05
2.79819147102304e-05
2.68711876650379e-05
9.3443246529705e-06
5.84566405216196e-05
3.42377508355752e-05
4.75126139576359e-05
6.36483723590752e-05
3.54818519654201e-05
3.76082766644617e-05
4.75958445465349e-05
8.43562785388664e-06
4.18572675906658e-05
-4.8383809426963e-06
1.07112869354201e-05
3.41651777163286e-05
1.82655619374849e-05
5.05305946750387e-05
3.87262810101219e-05
4.61755333104649e-05
1.45915706861252e-05
5.00965228386872e-05
1.17204291468663e-05
4.72923759813476e-05
7.2309583631368e-05
5.92767467787568e-05
3.91688188079209e-05
3.72679738710929e-05
4.42261003953286e-05
6.39562329383326e-05
3.94426903766653e-05
5.11925621387493e-05
4.96601113893672e-05
6.35843265367349e-06
5.15054112877014e-05
6.36130273739594e-05
5.18875017106208e-05
5.99051303572442e-05
5.1552812434051e-05
2.72201635355822e-05
3.77886401991495e-05
2.23788059773569e-05
7.95931247703227e-05
2.02673323474136e-05
5.9706434834214e-05
4.67469564050752e-05
5.06214409072633e-05
4.61967995239311e-05
4.43787439165984e-05
3.63701306763793e-05
7.7137609082689e-06
1.91155081292473e-05
2.99262794399241e-05
6.05720234478576e-05
4.58552795396416e-05
2.47194384623807e-06
1.76798868042196e-05
5.33018197310261e-05
4.48369065163045e-05
6.93523814350051e-05
6.94571865913812e-05
-1.20924427262966e-05
4.15352901484577e-05
6.43915841754821e-05
3.38214799698275e-05
1.62120993805141e-05
1.61487226955436e-05
3.66068813786418e-05
2.95482681021078e-05
2.45375790058847e-05
4.13701880165019e-05
3.86705888718517e-05
2.39615105348587e-05
-2.52851232671321e-06
3.46765192151184e-05
4.47816040414277e-05
4.03515207978783e-05
3.73722959043004e-05
3.73936114580521e-05
2.88661404564271e-05
3.47115742232789e-05
8.64263058110354e-06
3.40182351653238e-05
3.30417651971983e-05
2.59462331793452e-05
2.07109407926332e-05
3.28246578465958e-05
2.11426748353017e-05
2.37705836650175e-06
4.65652526740225e-05
3.16870113550068e-05
3.8288701211675e-05
1.31331828872969e-06
3.22089505350161e-05
3.23843098151206e-05
6.04788567746537e-05
2.22559026435965e-05
6.18242853220113e-05
4.12414067445285e-05
6.49523102239549e-05
5.5358101926507e-05
7.59695594413173e-05
3.06265859974357e-05
5.59057675103448e-05
2.56315208762848e-05
5.02711561595596e-05
4.37460673127358e-05
1.09997614480721e-05
6.18567090318811e-05
4.49642272049468e-05
3.01049528030759e-05
7.37759262599216e-05
1.29262881721047e-05
3.80254078563799e-05
4.66373886562489e-06
1.63713521176188e-05
3.93646488730093e-06
3.69236907221264e-05
-9.30121047361862e-06
2.93420648814815e-05
-6.82992226164989e-06
5.29807785347259e-05
3.14828698525677e-05
3.21799304361804e-06
4.88091005633104e-06
1.0898977487473e-05
3.84665100723901e-05
6.12431240999078e-05
1.06315815898078e-05
2.46912496695597e-05
3.54300138252522e-05
2.41400410589622e-05
1.46978703875034e-05
6.41371072632362e-05
5.84047242711701e-05
3.75911661334777e-05
2.94768874700767e-05
1.96584821239165e-05
1.7992257526218e-05
4.29055233444726e-05
4.14863123673714e-05
-1.25141466480317e-05
4.95802227928102e-05
4.93751570136114e-05
3.25551482130721e-05
3.49347142609856e-05
1.99977584117566e-05
3.75694613906526e-06
4.9526035593809e-05
4.06459147409527e-05
3.51879396980973e-05
4.3514985677144e-05
3.74629631227394e-05
6.37681050912824e-05
3.31443263611718e-05
8.63310170744673e-05
6.95377985098178e-05
3.79397228028867e-05
5.06736208264655e-05
5.95160467384622e-05
-8.61729908147022e-06
8.59721174244654e-05
2.60512267606222e-05
1.65050403821084e-05
4.50325991721581e-05
3.89241377499979e-05
2.71444035833813e-05
2.67498229741148e-05
5.0350209477332e-05
2.84045864904332e-05
9.03235401804901e-06
1.40883254507236e-05
1.56673623672095e-05
4.99557250967061e-05
5.56136089182391e-05
-5.93596435559804e-06
3.76341758525592e-05
4.48623916723163e-05
-5.91842118017716e-06
1.44848993859764e-05
1.70770451764111e-05
4.80329409904788e-05
5.39819185353762e-05
3.87545069783252e-05
2.56820252623756e-05
1.29086891452845e-06
3.59121073480561e-05
3.00431137805371e-05
6.141167349258e-06
4.55634844229874e-05
1.76569146804051e-05
4.30358019821107e-05
-7.93348233741812e-06
1.15316178571145e-05
5.1101683397617e-05
4.29660944427887e-05
3.01864105375091e-05
7.13828181175709e-05
2.72744572876176e-05
4.55372119622167e-05
3.53709279115999e-05
2.58575567359711e-05
-1.09602099269034e-05
6.0836401784097e-05
5.94356315870878e-05
1.85012420342528e-05
3.0193475209615e-05
4.36962252509288e-05
5.90779745751553e-05
7.26275419015151e-05
3.12730002613657e-05
3.95099868405893e-05
3.82935312187676e-07
6.21950173761374e-05
2.91101248881301e-05
5.070782485297e-05
1.42299346555334e-05
3.24637531516753e-05
2.7264572913334e-05
6.03830098604704e-05
3.10996628474881e-05
2.40614810042537e-05
4.95221701273944e-05
2.00090297090157e-05
3.72418056356287e-05
3.57624880722518e-05
1.14416479006734e-05
3.09595090555495e-05
2.24268211059464e-05
3.66043758524522e-05
3.17579737232135e-06
1.25002075443544e-05
1.44967853121935e-05
5.15702766237428e-05
3.04803417560055e-05
-1.29789921145711e-05
6.23288204947808e-05
1.90054721228119e-06
3.91992877549064e-05
-1.36638137727634e-05
5.47330977704138e-05
1.18694216768904e-05
4.28968676140855e-05
3.4655164956867e-05
4.35045497971698e-05
7.48401095326906e-06
5.52351999096288e-05
5.33369206411614e-05
3.90565260715796e-05
2.8203598563458e-05
2.41965670329463e-05
3.80788219950432e-05
3.26589007449809e-05
1.65329108601408e-05
3.07038752123011e-05
6.33734201273254e-05
3.83379865050233e-05
3.00873163979165e-05
6.06002396052472e-05
2.09262125595506e-05
2.38519786413064e-05
2.50959620877253e-05
2.71099609444898e-05
3.19956396796632e-05
2.93720975607457e-05
2.0444771751888e-05
5.72512537995801e-05
3.64224885075517e-05
3.89477818048379e-05
4.39956635474591e-05
3.58907528641747e-05
2.10917110093521e-05
5.22991133322202e-05
2.79446444848126e-05
4.38116312036223e-05
6.84196842135518e-06
3.93975571655047e-05
1.47302854419129e-05
4.04424356916815e-05
9.24245835420781e-06
5.42172930539348e-05
6.95219134944105e-05
5.93587975623321e-05
4.01792912198626e-05
6.87252129024048e-05
4.8746338029045e-05
3.85688235773494e-05
4.29684756734697e-05
9.95036357341183e-06
5.32652191677315e-05
2.73094836648701e-05
1.40924331805133e-05
9.62781550202711e-08
1.60308051624611e-05
2.96709983757033e-05
4.43659477122888e-05
5.59628278024944e-05
4.55791415091257e-05
-2.40183786557794e-06
4.12494852939511e-05
2.77174268815927e-05
4.05933669408214e-05
3.70620310542347e-05
2.21246433624551e-05
2.85565124829332e-05
8.54564429801401e-06
2.81909540287475e-05
-2.13283860705264e-05
4.7961045373768e-05
5.01682155015465e-05
2.64257684719268e-05
9.43698745856955e-06
2.68022229754492e-05
8.61713221748586e-06
3.77881832173133e-05
1.05246522884849e-05
-3.60412405030911e-06
5.39667678267062e-06
-6.97285954902222e-06
3.14484878217492e-05
5.99858007317247e-05
5.91994130860992e-05
4.0160970943721e-05
3.65175451408637e-05
2.93734775779276e-05
2.19650923889113e-05
1.76869555826457e-05
3.30114190028137e-05
6.43022903708579e-05
3.09649656904931e-05
2.66496004723989e-05
2.04912270182826e-05
2.43356265792603e-05
3.91216056636105e-05
3.70590700025437e-05
5.83418824342212e-05
1.18255422472768e-05
3.00879151793137e-05
4.52884592631968e-05
5.4995068634275e-05
4.90696575569546e-05
