# Supplementary material for: Research on computational propagation and identification of mine microseismic signals based on deep learning
Source: PLoS One. 2025 Oct 22;20(10):e0334641. doi: 10.1371/journal.pone.0334641 (PMC12543183; doi:10.1371/journal.pone.0334641)
Supplement: S4 Data — (ZIP) [file pone.0334641.s004.zip › 000100700001590.xlsx_0.txt_24.txt.txt]

4.5274568384273e-06
2.66313800040241e-05
3.77199167413062e-05
2.48689313092809e-05
3.33796444483771e-05
1.63945352687608e-05
4.59740493388513e-05
1.99143155505302e-05
4.54543442714354e-05
5.19612772059809e-05
9.22043845878705e-06
1.48036903742017e-05
3.39315596992707e-05
2.16567583975483e-05
2.96784712002837e-05
4.30863452133691e-05
1.98936356126016e-05
-1.3329947284262e-05
4.11125916302298e-05
2.97438812591262e-06
-3.1628797782211e-06
3.82997813590488e-05
2.7219194646822e-05
2.47186600875318e-05
2.1180421929376e-05
3.43053937840429e-05
-1.27606864636904e-05
2.78812234628077e-05
2.49340927711619e-05
3.1951773128215e-05
4.61947055950367e-05
6.64316243462931e-05
6.40696098852728e-05
1.67069750876673e-05
4.46578414992442e-05
6.20420806572152e-05
4.81069700452202e-05
4.37432098138395e-05
3.67705697780833e-05
7.37695870282832e-06
4.67203344054725e-05
4.01376158186351e-05
4.69912881757129e-05
-2.46173262469074e-06
7.8785563132872e-05
5.05863028046399e-05
2.49125383529147e-05
3.64470437614622e-05
2.05409248755012e-05
3.92169309821e-05
2.06370043662391e-05
3.35874027109684e-05
5.05843176872783e-05
5.89252618361597e-05
2.40252815595039e-05
2.82353182396532e-05
2.99649118782532e-05
6.8341360869143e-05
4.34040153248703e-08
5.27669958079869e-05
3.6550167595948e-05
5.78076767824647e-05
5.72860292305078e-05
1.95254232058206e-05
5.56374976700729e-05
-8.98059953005004e-07
-1.02396703193483e-06
1.85118390699478e-05
2.81950491484266e-05
2.5729440160976e-05
-1.54788631864506e-05
6.03484614829296e-05
5.6170255962366e-05
3.37449992820345e-05
3.18819326333982e-05
2.92309547937275e-05
5.41785327838931e-05
7.27420451360402e-05
3.79233562346941e-05
2.44276166246488e-05
4.47246231750861e-05
4.24398046244825e-05
2.61350068441828e-05
5.76461966005944e-05
1.93366335502628e-05
6.84253716092553e-05
3.18189511031293e-05
3.90737183534566e-05
7.04931176041335e-05
7.99784903569431e-05
2.06407767806832e-05
3.55455177912295e-05
7.23161753023353e-06
3.29833435308494e-05
3.89474735787974e-05
2.79138283129853e-05
4.07333846824316e-05
7.57429978711295e-05
3.77687499343791e-05
5.68513784842979e-05
2.8732949026699e-05
4.9381842728099e-05
1.47080504846973e-05
3.51074641805462e-05
2.17283224107149e-05
2.73774807014154e-05
2.34829634532815e-05
2.64997325804694e-05
2.71993191408373e-05
7.4595990309222e-05
3.66868942562234e-05
3.5631588291397e-05
9.74210657516786e-06
6.59505844416354e-05
9.53189370430083e-06
1.51150162069248e-05
1.50604484584886e-05
4.44943458250037e-05
3.2732555565021e-05
4.48877792442109e-06
1.90116871959406e-05
2.511286712407e-05
3.87184423031672e-05
2.62040181002754e-05
3.40214069611515e-05
2.19161778758325e-05
6.93938644134646e-06
2.37071281655817e-05
3.93902176922433e-05
3.49080503565538e-05
7.25408916859903e-05
5.7119552198453e-05
6.49477219574021e-05
6.46745020971443e-05
2.34682918456435e-05
7.60447491610781e-05
3.44205377141624e-05
4.02302439006528e-05
2.30705976112646e-05
3.44196618919123e-05
7.29899510814851e-05
4.29455334921693e-05
5.14375605111776e-05
3.33699994151558e-05
6.12526002002707e-05
1.72659442856544e-05
1.26207308381266e-05
3.59187587135776e-05
3.8148918554167e-05
3.00303585529262e-05
2.08191806928621e-05
3.74891046289714e-05
2.22428054818212e-05
-3.48017565886516e-06
1.00435968979087e-05
2.90186726405375e-05
2.1656253823895e-05
1.05116282750873e-05
-6.15992529371367e-08
1.04635977406973e-05
2.838127693437e-05
4.64374422402569e-05
3.21663465441398e-06
2.0815678342403e-05
4.20277888084524e-05
1.81827621454622e-05
3.6033037783528e-05
3.65818011504531e-05
1.78896320486675e-05
4.1860104538968e-05
4.81728394630808e-05
3.46733745651061e-05
1.88911391304424e-05
4.6859621401014e-05
3.21921780543412e-05
3.36858193034288e-05
1.49779342654368e-05
6.8730417897037e-05
6.84556403946241e-05
4.34412491043432e-05
1.71093648320372e-05
5.6889780293078e-05
2.75209180127362e-05
4.09149490015509e-05
4.76484478772271e-05
2.1796536282062e-05
-1.53623205334561e-05
4.74754842079943e-05
3.45795406069631e-05
2.08081729346818e-05
4.51520320055601e-05
2.13517579770667e-05
5.21507275848704e-06
2.46093875493045e-05
2.38927133252003e-05
9.04225737972135e-06
1.2440610704944e-05
-2.19015505059897e-05
-1.15465747990011e-05
1.27116141386153e-05
1.96814854984802e-05
5.38152944408804e-05
2.93939814053457e-05
-6.05530006881864e-06
6.0881623023646e-05
2.00552958764854e-05
5.6321733207913e-06
1.91595763960593e-05
3.55859848597069e-05
2.45372044592571e-05
4.73730015765123e-05
4.3316528189365e-05
2.47272917773275e-05
1.61712137576839e-05
2.21017515608188e-05
3.20587921624933e-05
3.42971025314337e-05
5.22375946742092e-05
5.07968900729083e-05
4.07008574297977e-05
4.45663186111189e-05
5.46736902125226e-05
3.78063840797524e-05
4.58023129326953e-05
5.26391682084551e-05
5.49906125959927e-05
2.81646835439335e-05
5.54490325002463e-05
5.07227356269506e-06
5.89800334350647e-05
2.59565800552289e-05
4.06211579223978e-05
7.21411061961615e-05
1.52370191094917e-05
4.40671725738427e-05
3.93622648796249e-05
1.77354275003914e-05
6.24338118417424e-05
-1.038436913195e-05
8.00097599481359e-05
6.32857472821071e-05
3.68340309887542e-05
3.39011895733126e-05
1.8833901574744e-05
1.21297553601587e-05
3.89931624304915e-05
-1.40072581239751e-05
4.62523812592694e-05
5.16498677513855e-05
2.65305799486459e-05
1.23980489496301e-05
2.17398098230012e-05
3.53697504802861e-05
4.257348805985e-05
2.2916765231724e-05
1.9610644065776e-05
4.82689083341519e-05
2.9336827888411e-05
4.38157723012585e-05
3.99326039371266e-05
3.06436173002089e-05
3.97672886822209e-05
4.01266078590682e-05
6.88350633988724e-06
4.22820578576633e-05
5.96616046516797e-05
5.40027457862254e-05
3.82025543237043e-06
6.22358373841e-06
2.75595029084804e-05
3.40244040754755e-05
4.36050760998188e-05
4.28579253819494e-05
2.5171365388312e-05
5.0281331240201e-05
7.16837298081225e-06
8.30203983443986e-05
6.74769643146142e-06
5.91534324443955e-05
6.79433295895169e-05
3.94880946970119e-05
-8.22197424895429e-06
2.82279841843372e-05
4.15961198268786e-05
-4.15235910462286e-06
2.74616366286771e-05
1.25094960754891e-05
3.06536326436425e-06
3.70681698298885e-05
6.60173649744753e-06
2.36732098694123e-06
3.11678072498442e-05
2.67543969190212e-05
4.36873399845787e-05
8.17331518006034e-06
2.75839701333164e-05
2.54240586300649e-05
2.06252997968061e-05
3.35736391120101e-05
3.62736383092166e-05
5.47342992466355e-05
3.3050143520456e-05
5.83344050597348e-05
-3.70274093386403e-05
4.44214756221125e-05
3.47412297308767e-05
5.24381361428741e-05
6.54798401251014e-05
4.31389730111665e-05
3.17256587458029e-05
4.64387419647945e-05
1.55673556535058e-05
7.33489596236795e-06
2.2871126368032e-05
5.61218807607037e-05
5.28678393314052e-05
4.88329196875178e-05
5.86371121402023e-05
5.52777941876605e-05
3.09632118910807e-05
2.24551558575548e-05
3.92623641296874e-05
5.44649612555165e-05
5.21523986995137e-05
6.30908968018947e-05
7.81457488111769e-05
1.49206485830244e-05
3.24278913471311e-05
4.88545531558877e-05
4.74089794550018e-05
1.61864186286641e-06
3.38520999656662e-05
3.71377295732506e-05
2.13559602125838e-05
3.52282609521102e-05
4.73942118750542e-05
3.99696801515064e-05
4.36877820579241e-05
-5.24923078088182e-06
5.47857531200466e-05
3.12003240653559e-05
-1.92419547814303e-05
3.34483915075512e-05
5.73494354140103e-05
4.70324596606563e-05
4.74428455638313e-05
5.22891884324679e-05
4.97041774898737e-05
5.2154602637622e-05
5.31464727748615e-05
1.51760383407207e-05
5.70222257843464e-05
1.35609421789782e-05
9.55190342894465e-05
1.85485471443835e-05
3.42290071422407e-05
2.29090481773838e-05
2.56777971250311e-05
2.02457308098795e-05
4.95280584066482e-05
4.74828308961843e-05
4.37267995451033e-05
3.9204110156215e-05
3.94365226169778e-05
5.85550170890604e-05
6.65704758288357e-05
3.52551395867779e-05
1.64076361072607e-05
4.74874609871899e-05
5.84892664406106e-05
0.000103007327274013
2.71704786694457e-05
3.3867355241226e-05
-5.76508921466651e-07
2.92942299493144e-05
2.60537375843005e-05
6.36954521654502e-05
6.0834548980821e-05
4.32051087919633e-05
1.86828084320531e-05
5.82161617973572e-05
4.22176306318895e-05
5.802374733589e-05
-6.75130664494492e-06
4.89021704818209e-05
4.61311920586458e-05
1.77267505828974e-05
3.70502788946807e-05
3.86268105988384e-05
2.75823590715913e-05
5.99963137122049e-05
7.654118338268e-05
1.70135710620698e-05
4.59195628169152e-05
4.75085594316374e-05
3.94315281493448e-05
3.13840173432454e-05
2.44628594401224e-05
2.20245302293013e-05
3.06397069294467e-05
6.51858882757936e-05
5.55563029101934e-06
1.18069734532853e-05
4.54524103111978e-05
3.35770551544689e-05
8.33786583008227e-06
5.91845160053564e-05
3.89995335284268e-05
6.4128239450205e-05
1.91205820845618e-05
2.15235434380927e-05
4.60524264613484e-05
3.92362024565162e-05
5.739050152675e-05
3.31675585619846e-05
4.62032371475304e-05
4.31760963844211e-05
3.13575123275684e-05
4.35152625108398e-07
1.85031361764866e-05
2.49583948590726e-05
1.93015110396963e-05
4.62670220151988e-05
1.15774712758882e-05
3.54195947606452e-05
2.91819050199242e-05
2.47292803487807e-05
9.58614698382637e-06
2.72478550952148e-05
2.89791475321365e-05
9.1977106939202e-07
-6.62226338934449e-06
1.85603001757118e-05
-2.27756674206811e-06
4.19934411155608e-05
7.13181020269792e-05
2.95548560055845e-05
2.70111178181713e-05
4.6986439660349e-05
4.55554282790289e-05
2.2771613450652e-05
4.54555999493177e-05
4.11488538716564e-05
2.14205413740242e-05
8.0637117899577e-05
5.32830238098553e-05
5.5077069936968e-05
5.98885656606613e-05
1.52998611590447e-05
5.9356808721309e-05
3.04815574585302e-05
1.94507548957186e-05
3.3722938876744e-05
6.75945633100183e-05
6.31457190284324e-05
3.4468910382501e-05
2.40571991050634e-05
5.02407801432029e-05
1.22785096372933e-05
4.98941850974493e-05
-3.07162746128458e-06
5.41718146437022e-05
4.39170678617066e-05
-1.81456132752061e-05
4.1152573575768e-05
4.3259650354143e-05
5.69664333097034e-05
4.22170100238633e-05
3.71593101019376e-05
3.17716224941953e-05
6.68886978867551e-05
5.30395718081531e-05
2.09142398201157e-05
4.32220385167322e-05
2.89282690372084e-05
1.08755472327904e-05
3.37091196072917e-05
6.65038511972725e-06
8.11628649830623e-06
6.89637817351116e-05
5.78970252391461e-05
2.4348847139831e-05
3.66835248503888e-05
3.04925560985923e-05
3.16483930718395e-05
8.12362238913695e-05
2.86859920366923e-05
5.59369516793516e-05
3.63693750680676e-05
4.02392931292893e-05
3.58430807720576e-05
3.50684782398618e-05
-8.50557444454871e-06
2.92913186545691e-05
1.422306217538e-05
3.16357419423637e-05
2.52951773336722e-05
3.62094873980525e-05
1.22158588763274e-05
8.89194376167186e-06
3.49537427816962e-05
4.52022737067157e-05
2.76975149496037e-05
-5.13394980981318e-06
3.42002176013769e-05
4.18311223337964e-05
4.0998297856607e-05
3.81246940292003e-05
3.90180931348861e-05
-6.57947425687114e-06
6.6485079712202e-07
3.63974739444531e-05
4.18323108293122e-06
4.66208795124502e-05
2.57285703338296e-06
4.36701203680031e-05
3.45287975666346e-05
2.77611913060397e-05
3.86708315947995e-05
4.6925368994661e-05
6.21181395634953e-05
4.68396973722984e-05
5.43554712652859e-05
4.21004628246024e-05
1.79411406077067e-05
2.18056485733345e-05
1.20834605241312e-05
3.46825745586851e-05
3.48139869172912e-05
2.4434379695816e-05
6.39116882142881e-05
3.28719307772248e-05
5.87102769030383e-05
3.05867389768449e-05
3.90290284832848e-05
4.24611204606112e-05
4.75281466355682e-05
2.40198767257871e-05
5.89969029850264e-05
2.63672284807045e-05
7.58109303031207e-05
8.1755726407651e-05
2.42570640937336e-05
4.030246087161e-05
3.06347770877186e-05
2.38317924817671e-05
6.36559781622997e-05
2.85287968377626e-05
3.80670973460048e-05
1.63066672460481e-05
8.01490571317632e-06
3.37544284782438e-05
3.24086872430393e-05
5.0565806301877e-07
3.2503279331212e-05
6.27894665954794e-05
3.24300424442422e-05
4.62180592312032e-05
3.10490468665932e-05
8.17560342366477e-06
2.20144575391417e-05
5.22999570019397e-06
4.59392093243871e-06
5.98959507407104e-05
3.14384750230709e-05
3.33687391475144e-05
5.02953607518901e-05
3.69125696643978e-05
4.47828468072608e-05
4.94122725938912e-05
4.21343666056628e-05
4.52255091712248e-05
7.52399020644574e-05
3.26144128043165e-05
2.15548900386887e-05
1.77616987314572e-05
5.4202152937714e-05
3.7340591863095e-05
2.71281445972932e-05
4.3075987798645e-05
6.40321803391981e-05
1.51303011901441e-05
2.56306724178417e-07
0.000100758214848536
4.01764882075032e-05
2.62690668650325e-05
4.46907265211217e-05
5.24320048985243e-05
3.45464875957415e-05
-1.31477457425616e-06
2.52981467644203e-05
3.71207603835596e-05
2.75805756323388e-05
3.86672473582361e-05
7.53269514030596e-05
3.22912306029161e-05
2.06756107286575e-05
2.967810989375e-05
1.94715216862536e-05
-1.11729012084565e-05
-2.283934066182e-07
3.25855032069141e-05
1.01789593528422e-05
6.30118718065125e-05
1.97089194112404e-05
3.30331792091709e-05
5.96956161795586e-05
4.77225663299373e-05
3.52111037078988e-05
5.40915862638427e-05
3.7066520578734e-05
4.86231514103075e-05
3.92548223321623e-05
2.05477597343484e-05
1.8200248450658e-05
3.62689177417224e-05
4.88756014452904e-05
2.91788581773609e-05
1.65735305986307e-05
4.01151844875886e-05
6.6222776831385e-05
3.48700460246043e-05
3.66473657050018e-05
3.93340411640342e-05
3.94446992712748e-05
4.46096810712477e-05
2.49890165313995e-05
3.70460868951366e-05
1.89429889705292e-05
4.36486196328196e-05
4.39659634954875e-05
4.87473325597079e-05
3.86052333064749e-05
4.4056241583627e-05
1.46421294895132e-05
1.83549507221251e-05
4.69301007746066e-05
4.71330058891912e-05
4.40134026513542e-05
2.25164439304661e-05
5.60722140693146e-05
3.88138618175702e-05
3.39270333356639e-05
5.97875360904164e-05
3.30784268749707e-05
4.23963972553304e-05
3.46812539713936e-05
2.61786841542959e-05
-5.00700587236484e-07
5.97914922095464e-05
9.90664032012524e-06
3.74753234585127e-05
5.98360960455451e-05
6.14043350907254e-05
3.63825997292504e-05
5.77933198811377e-05
3.53280512556841e-05
5.86413414138919e-05
5.91266388101309e-05
5.7434635259306e-05
3.21025231460364e-05
3.4073004323966e-05
1.93191770887333e-05
3.67112636052757e-05
3.25703998571751e-05
5.75517786745318e-05
5.68517651000888e-05
3.72315347707835e-05
7.79765414170279e-05
2.36865804021965e-05
3.89686947426365e-05
5.05647771368494e-05
5.87692169743777e-05
2.17641086674749e-06
4.78396075097605e-06
6.19730281517257e-05
3.40946930475056e-05
4.20587489724395e-05
3.50910661193653e-05
3.96101183649243e-05
3.89686051640924e-05
2.49182551840677e-05
3.92762923279408e-05
3.17440119615907e-05
6.43931325249927e-05
-2.55513640324105e-06
1.91333623457111e-05
3.4297784464691e-05
5.7110416610568e-06
1.45828004413729e-05
4.08252763755895e-05
5.75591478089579e-05
2.6710553000483e-05
-6.57484316734426e-06
5.72109136480079e-05
6.27529156670994e-05
4.80054283206071e-05
-1.11175777786533e-05
-6.40897449422781e-07
5.32503914109435e-05
3.55123489886428e-05
1.42961447363769e-05
3.29775900072231e-05
2.56010481194946e-05
1.22936633813006e-05
6.74507650225127e-05
4.00505868471696e-05
3.98742134180151e-05
3.71166400820321e-05
4.04998321704982e-05
3.59618756302352e-05
3.86380684487326e-05
2.10058131345754e-05
3.33110062736965e-05
5.10215659451963e-05
3.78781448895907e-05
4.36809194608357e-05
2.63600366317737e-05
4.37463866527788e-05
8.88812728333782e-05
3.5664508362027e-05
1.26603150912154e-05
2.25485067540766e-05
4.87037432859605e-05
2.29405140259481e-05
4.30848951812228e-05
3.07911509939574e-05
1.7773369159943e-05
4.80274270366584e-05
5.49465787552963e-05
8.76510239444538e-06
2.30668034670961e-05
3.43827889226331e-05
2.74308701091749e-05
6.17478933302719e-05
2.168326845725e-05
5.95520977637045e-05
-4.05099700225672e-06
4.02181761502462e-05
2.70064730752463e-05
2.36537702864335e-05
7.39589994323956e-06
3.12308013463336e-05
2.02857815701966e-05
3.62458712137671e-05
3.64646826713992e-05
7.42924110499509e-05
5.51318020196449e-05
2.20558069890686e-05
2.38100756153398e-05
7.66371365470532e-05
6.32492625170354e-05
1.9340760084113e-05
2.77877229907787e-05
2.42265217777415e-05
-5.7932201543555e-06
3.36118281984978e-05
5.69419824885858e-05
9.95258882543612e-05
7.06020670213952e-05
2.02612502862973e-05
2.14661133136512e-05
6.00119672932298e-05
6.03291820738405e-05
6.76028254377897e-05
6.37582438591383e-05
5.96701439404924e-05
6.53908119355097e-05
1.67699289742098e-05
5.73508059818787e-05
4.3325334564737e-05
3.94892032756479e-05
8.232197405953e-05
2.48506614872147e-05
6.15511361565037e-05
-3.77961905876981e-06
2.28568793991201e-05
2.71984365078683e-05
4.17731332923807e-05
2.39822636999463e-05
3.74719633727274e-05
-5.9902185019778e-06
3.19541295328417e-05
3.70756519076923e-05
4.69062725494463e-05
5.00025320502981e-05
3.27730622788774e-05
3.65738976897495e-05
4.7594488739231e-05
3.6113083350478e-05
-1.98221151833476e-05
2.08920852571999e-05
3.69236914008709e-05
4.97763784398302e-06
3.97278116698583e-05
3.7790375225305e-05
-6.94961808675335e-06
1.75187696478846e-05
1.65523446929886e-05
4.57150563069021e-05
3.68258357992132e-05
4.49741739752886e-06
5.64670481632221e-05
7.39802837428657e-05
6.63833610184355e-05
4.42053265661312e-05
3.45950711771371e-05
7.41342763831729e-05
3.707514644987e-05
3.4149206295687e-05
1.19778172597834e-05
5.40371174179336e-05
6.84259500037639e-05
3.34169758517633e-05
7.33236471449148e-06
4.67728894638242e-05
3.64114521780805e-05
4.63804680393547e-05
2.47848461287347e-05
2.23749513662445e-05
2.47935404067163e-05
4.10757641644563e-05
1.36426725708903e-05
5.79564360422244e-05
4.81465997065377e-05
2.69557106607748e-05
6.84321642661045e-05
-3.25856547368789e-05
-5.95809939385712e-08
1.3008073795853e-06
2.23910910219112e-05
1.60103696627878e-05
4.38882741457234e-05
2.86374193121943e-05
6.81650163946594e-05
2.44093004910138e-05
6.25361611800181e-06
4.64447352722558e-05
-2.72547036838056e-07
4.48907754092797e-05
3.03126295770155e-05
3.96456619546637e-05
3.61422927091563e-05
5.28833644702176e-05
3.10065607655531e-05
4.88789622567527e-05
5.05348364796497e-05
6.93551251541907e-05
1.8224375361238e-05
2.95905428026688e-05
5.06642179229386e-05
1.84412510985121e-05
3.36768503488136e-05
3.93460062130217e-05
2.57531796598857e-05
3.96782531335731e-05
6.16855002717974e-06
4.80171585324423e-05
5.90485930253929e-05
2.22966060963e-05
3.5717861981976e-05
3.38429459535286e-06
3.51149511326016e-05
-1.435036777508e-05
3.97807290362528e-05
5.49280826488116e-06
2.244740279868e-05
1.14485699757244e-05
5.52525041890401e-05
5.31652737462649e-05
4.61569631951893e-05
2.91746183259285e-05
2.7364597055597e-05
-1.14114757542943e-05
3.40731909747946e-05
2.61735421285996e-05
6.67631117733911e-05
1.70105507647753e-05
1.47688671676337e-05
6.43381118631002e-05
2.14672120704041e-05
1.07661369600535e-07
3.88093107488618e-06
3.438078911091e-06
4.04294163311139e-05
2.41285974641392e-05
6.70701788128351e-05
2.23046340614487e-05
-2.73443844503027e-06
3.06572369490675e-05
1.30695751648209e-05
4.15831541194772e-05
6.41375161324063e-05
3.4302562351153e-05
2.88104447837063e-05
3.66495707793535e-05
4.40716605008645e-05
6.15632753716226e-05
1.74817244924036e-05
3.78314273158888e-05
8.98968921630121e-05
3.89289364809876e-05
6.33302215115381e-05
7.32293055094438e-05
7.42939559918133e-05
4.86349261511092e-05
4.94071217617484e-05
2.56449642621819e-05
3.77289276535626e-05
4.5453709988005e-05
3.58879877866222e-05
5.39746888451643e-05
5.31348957463809e-05
5.82265832704803e-05
7.02969627336234e-05
4.66071892403659e-05
1.52385096660389e-05
3.73763590428774e-05
6.64847017022709e-05
3.51267303401925e-05
8.1374296393276e-06
6.25143315995083e-05
1.48849667567317e-06
1.10958666609862e-05
2.25205806005403e-05
3.233833452821e-05
-1.7982717810557e-05
4.86408895052688e-05
-3.70975277348266e-06
4.23495314317831e-05
2.52636432237639e-05
6.51404232525957e-05
6.30352906349319e-05
7.93305201539727e-05
3.55142217428055e-05
2.06404159497709e-05
4.31240313066619e-05
5.08735906869711e-05
3.51586334897694e-05
6.85535005816404e-05
7.12775915372311e-05
5.8244869576491e-05
3.0760724214798e-06
3.07153262999664e-05
5.07458609185258e-05
2.11699274806944e-05
6.83198728552153e-05
2.14734631873408e-05
2.61015552872022e-05
1.52181274709252e-05
2.33359990992968e-05
4.47430234651545e-05
9.13141051865439e-06
5.94480293877125e-06
3.02712070793724e-05
2.14087915155901e-06
2.88854216859202e-05
3.16054211431067e-05
3.41215017276513e-05
3.33906923234502e-05
5.30290859935009e-05
1.42762302425842e-05
2.45751834458945e-05
2.90271203896911e-05
5.27722978821711e-05
6.5054902559812e-05
4.35609060711447e-05
1.98309987448314e-05
5.5904729930589e-05
1.89467086548897e-05
1.41141848028338e-05
4.61633527686736e-05
1.22710820703023e-05
3.20593290194555e-05
-1.38704378557558e-05
4.10599913400029e-05
-5.4821268532714e-06
2.46972594377764e-05
7.85522720759501e-05
3.6660197744798e-05
4.97298884297118e-05
1.36705968070491e-05
6.12271846422256e-05
3.20673406698613e-05
2.17454942834625e-05
3.74452237296486e-05
2.4080112096841e-05
3.12237953084918e-05
3.67041752208979e-05
3.52848102904655e-05
9.42780671089881e-05
2.35556279979383e-05
2.33040629094163e-05
1.31016512264765e-05
6.23441688314386e-05
5.09324898611033e-05
3.41131711145635e-05
2.58314145245376e-05
2.87702901889884e-05
1.11615693545128e-05
2.05645095237143e-05
3.67141375220611e-05
5.62024277978926e-05
2.3732452000713e-05
4.04561594560282e-05
3.50153599606673e-05
3.62647559266175e-05
2.96202421967084e-05
-1.77196858579106e-05
5.55908063443568e-05
2.13339903660635e-05
3.70427971224417e-05
4.79018714143885e-05
4.38325050889739e-05
2.24404605636089e-05
1.64448141493933e-05
5.12471195134038e-05
3.42848277644348e-06
3.12684032428538e-05
2.08697306161797e-05
4.3620165211955e-05
2.5596755721345e-05
2.34616200442409e-05
9.02324313107915e-05
6.2377551949458e-06
2.73387126471169e-05
5.11615110479508e-05
4.40239076567033e-05
-5.51624063567128e-07
2.4556803728687e-05
5.78180704484425e-05
4.34358919283696e-05
3.69870384831345e-06
3.06910369941824e-05
1.64982422569892e-05
1.84755149741314e-05
-1.99204393480052e-07
3.60321019134291e-05
2.40077763088963e-05
1.3152736315188e-05
3.01087073864754e-05
4.36804414105045e-05
3.17461835889801e-05
-2.49101094782451e-06
4.36123717814119e-05
3.72150526066997e-05
2.31969589888105e-05
3.50478167905252e-05
3.98352561218147e-05
6.83852007202769e-05
1.17309410500348e-05
4.84686306026536e-05
-1.47136011962131e-05
2.41360302321308e-05
6.0954736289309e-05
6.06167006776636e-05
3.7723825343243e-05
5.56928572808974e-05
4.34389067756283e-06
3.47959531486473e-05
4.96379430982334e-05
8.61949018749168e-05
5.01009138318624e-05
2.73055579413122e-05
6.79944074354543e-05
1.25052439638374e-05
5.08055178624853e-05
2.70877253995365e-05
3.1364645541047e-05
4.61460847513289e-05
5.15805846285803e-05
2.11516798541441e-05
2.77694439102713e-05
2.0877680609243e-05
4.82547047540969e-05
-1.24746902825343e-05
2.31695281636197e-05
2.98238441792053e-05
1.57993679700965e-05
2.75176345535006e-05
4.55161791756972e-05
3.3407330770699e-05
3.14854453141606e-05
6.62660655104867e-05
1.41540733602922e-05
-2.52622319228216e-06
2.30259337182306e-05
2.97560378790099e-05
2.89481950244111e-05
2.65023048722241e-05
4.17365624372003e-05
1.64132399783978e-05
4.57722250405711e-05
1.45387803467966e-05
4.26178477300139e-05
2.56463113441752e-05
6.20955932005856e-05
4.68460846201253e-05
6.35566063998368e-05
3.64075559665297e-05
5.35903629402186e-05
3.24629907129601e-05
5.04752489638993e-05
6.10669919299082e-05
1.70699313574093e-05
6.31604137115941e-05
5.01689968963329e-05
3.48479408145491e-05
9.93100942664214e-06
6.74233540303523e-05
3.95838019830892e-05
5.07149281591381e-05
7.53514353036741e-06
5.40039688034552e-05
3.53434825885744e-05
3.22157801737205e-05
-4.0688305994298e-06
8.70915814148967e-06
5.23442726644877e-05
5.59358016012544e-05
7.03488957108381e-06
6.9517199864724e-06
4.57482678043664e-05
2.53786345980441e-05
2.10255337155538e-05
1.44940804302479e-05
2.34576289050504e-05
2.03828000584623e-05
3.15532387643048e-05
6.12332018067834e-05
2.13550796314851e-05
1.48207499897501e-05
6.4341998241144e-05
5.26397060493562e-05
3.86103229431831e-05
4.33011424531101e-06
6.73893958264502e-05
4.94414966599331e-05
4.16109923807594e-05
4.24655944711014e-05
4.35296038737503e-05
2.98476152580519e-05
9.17093489364392e-06
1.78373558382259e-05
7.77247209193215e-05
3.97854845120341e-05
3.39132027405844e-05
5.33177305991286e-06
3.9136946447734e-05
3.11475282247276e-05
4.78844552226173e-05
2.64735141424152e-05
4.25763764829153e-05
4.15292513614715e-05
5.25607808643653e-05
5.23219685082461e-05
7.56354029540856e-05
5.67928506260442e-05
3.81110614815494e-05
1.22626099804752e-05
7.14368453382019e-05
5.15991917963584e-05
2.27859018202363e-05
6.95585002527042e-05
5.29448748156326e-05
4.14043605921201e-05
4.31983943064571e-05
2.17899582766877e-05
2.50103682012796e-05
6.41309754398239e-05
2.83373600996585e-05
4.41231889164777e-05
7.80230611552109e-05
7.72427724670256e-05
4.86204850509428e-05
1.68142883792781e-05
5.88261186500629e-05
5.67098016115194e-05
4.4297805732691e-05
8.85519096266269e-05
4.56018285886961e-05
3.68807290495943e-05
4.32455374253813e-05
6.29323758956993e-05
7.20266971685893e-05
2.42237772162164e-05
3.58568544464433e-05
2.58826461621268e-05
3.6388842130588e-05
1.0778388933653e-05
3.94093094168432e-05
2.63343001722336e-05
4.28159300685924e-05
2.66441615045312e-05
4.25938648905808e-05
3.9952601477999e-05
1.78958221650454e-05
-7.99731361356001e-06
4.99367718535029e-05
6.57881401281817e-05
3.54615916906432e-05
3.04339791871457e-05
6.96176867135277e-05
2.63568860733966e-05
7.77905097672465e-05
1.26102278347278e-05
2.86740869633131e-05
5.11704273227489e-05
2.9184300387479e-05
4.11010957713606e-05
1.5576325266924e-05
3.18004378594779e-05
3.36993007152161e-05
2.87909860639002e-05
6.92573201069908e-05
8.03518530797419e-06
8.21448607606912e-06
4.01845602978586e-05
2.76646153754709e-05
2.78844154024923e-05
2.78239636813789e-05
3.09623150263272e-05
5.75626589582564e-05
7.72291118987664e-05
3.42830209327858e-05
4.57859456893105e-05
1.67548403936294e-05
1.81537825562413e-05
3.75919926055953e-05
8.83470472789191e-06
2.14896683981038e-05
4.61912427998837e-05
6.04294093193038e-05
4.00281373212747e-05
5.36123151879594e-05
1.77428435397468e-05
3.96281386982681e-05
2.42715942055311e-05
-1.75917477559112e-05
2.26935285139884e-05
1.6239349221705e-05
1.88479354141605e-05
4.32025439979802e-05
1.47671326506673e-05
4.04774176115922e-05
5.30304329854242e-06
2.50874411140442e-05
1.1351419382103e-05
3.67369093117757e-05
5.4636816865114e-05
7.33501555929398e-05
1.05887981292994e-05
5.88427470822487e-05
3.88633893385272e-05
5.93900997651754e-05
5.46954453178247e-05
2.91891477791796e-05
4.22596431119553e-05
7.3945137050506e-06
6.18819473638854e-05
3.08099859027247e-05
5.43002969037077e-05
3.41467073476098e-05
1.09591681020396e-05
1.77305480563316e-05
3.52082064716682e-05
3.51084953584039e-05
8.20243494725539e-05
5.96584419654252e-05
4.0984072424771e-05
-5.81092489158708e-06
4.59928510827693e-05
5.09225653861007e-05
5.85074471590291e-05
4.61398428981646e-05
1.79656687439424e-05
2.9682484918174e-05
1.83553215789069e-05
2.18810266615374e-05
4.77460939578443e-05
2.77494173668591e-05
-4.54020004404787e-06
4.6275022810398e-05
2.23160816195392e-05
3.41162383067699e-05
1.53784998729642e-05
-2.16040018439213e-05
2.90061584391043e-05
2.91161853042754e-05
6.99009902156808e-05
1.87605127125622e-05
1.70400760034565e-05
-8.08193347473506e-06
2.33715555768132e-05
3.56111489048294e-05
1.82665227423324e-05
2.461160796943e-05
2.9752347711223e-05
3.35502059543073e-05
-6.18957066013681e-06
5.82539135863393e-05
6.34986695700777e-05
3.90018554171125e-05
4.02715890938031e-05
3.86749449419268e-05
3.92902898149597e-05
3.04433812500357e-05
6.14833048051594e-05
3.85193387720563e-05
4.09218130997592e-05
5.40356635919154e-05
5.50301728156702e-05
-1.62390101101594e-06
3.63948532627463e-05
4.72145429998769e-05
4.0936759422001e-05
1.98123564526148e-05
4.85756707750653e-05
1.11986175284352e-05
2.44262086999777e-05
2.75541332977289e-05
1.38615292409316e-05
-7.02877714873849e-06
8.44495316748889e-05
2.38081351978757e-05
3.61889029504394e-05
1.89561289736632e-05
5.1359779392753e-05
2.13086297199437e-05
2.7184270964225e-05
3.77239647602924e-05
3.02946092906839e-05
2.05221814054017e-05
4.32787147231368e-05
4.12152607246319e-05
3.25075478271065e-05
6.55494965063402e-05
4.28495377490044e-05
3.74030983182795e-05
2.75187650597917e-05
3.76024496643449e-05
1.37103044231433e-05
1.6416409391428e-05
8.33173331317136e-05
4.6091882089999e-05
5.92868987567741e-05
4.01524507648363e-05
4.93359187676638e-05
6.81504656076568e-05
5.21833105470116e-06
6.43739810881452e-05
3.64696045774174e-05
8.87030580911225e-06
4.04919647005937e-05
8.88851882197408e-05
4.1141495004226e-05
3.67452942250386e-05
1.28571104169105e-05
3.10531584282651e-05
4.89574394725644e-05
1.15864756924176e-05
3.65464249462039e-05
-2.30869749047865e-06
2.52346766488142e-05
9.49958637963055e-06
1.86574307394164e-05
6.90898985811304e-05
-1.9520884538393e-06
1.49981053221107e-05
3.22905116005849e-05
3.56298547087246e-05
6.1699781563912e-06
4.98836493272832e-05
2.22586615702085e-05
4.91686224771678e-05
1.01839044592476e-05
1.55198982898593e-05
5.56445051892491e-05
3.70717527222326e-05
1.56816910143166e-05
5.21110008791185e-05
4.48678718359126e-05
9.18875287822912e-06
2.02980282552004e-05
5.16063486919532e-05
1.24456159977904e-05
3.78877379593571e-05
4.17610302405052e-05
7.24587123848789e-05
1.74439348516019e-05
3.32163755795165e-05
6.85880787696496e-05
4.40452150197446e-05
9.5668685875208e-05
6.53823373684785e-05
8.73401506511537e-05
2.51199875557038e-05
6.44223574899241e-05
2.15190584126541e-05
8.66186937509953e-05
-1.19511364361544e-05
6.95294302842132e-05
2.60049928014826e-05
5.635090591861e-05
1.9230741431338e-05
3.62985113143446e-05
3.57979011565128e-05
4.24528205397106e-05
2.14149559881396e-05
6.67301348458287e-06
2.8079134386154e-05
3.64601390695072e-05
4.95440557091314e-05
2.26280701032752e-05
1.26168804804068e-05
5.15173292901839e-05
2.08639637590491e-05
7.33225606309782e-06
6.26207604548863e-05
5.16505804173416e-05
4.32773325497075e-05
1.21122903921053e-05
-2.31259879407903e-06
5.18462029196676e-05
3.67808777145064e-05
3.9532741827649e-06
5.39981110896543e-05
1.24714167506051e-05
5.49370620646792e-05
1.36438112726394e-05
-2.15904088992423e-06
-1.78958134112397e-05
6.58736787325182e-05
4.33023792694955e-05
5.96000918393484e-05
4.19283943942496e-05
4.55872463368451e-05
6.16886829032278e-05
6.78460983492298e-05
3.62969058919564e-05
6.95604580319528e-05
1.11482786389028e-05
2.12874810109535e-05
3.90178128534211e-05
4.83632938674674e-05
2.50878392089093e-05
2.77027412265746e-05
5.48274495108404e-05
6.15382817791667e-06
3.45885543472899e-06
5.06288903379879e-05
3.69704094758998e-05
1.64759071863235e-05
3.462123707636e-05
7.64324009176166e-06
7.43954050200094e-05
4.9683032112623e-05
3.10229666811857e-05
2.7572437249288e-05
6.25369968976399e-05
4.22955999377681e-06
8.20283214022912e-06
4.90956505507811e-05
2.04074961078868e-05
1.36061440145995e-05
3.55396769288237e-05
2.08680986394404e-05
-5.36330296818949e-06
5.64967208856108e-05
9.28270326475777e-06
9.05204636656165e-06
7.21026047729158e-05
1.06743450876889e-05
4.3124374948654e-05
2.55642864468354e-05
3.23735305837713e-05
2.99614166724315e-05
4.03377928669614e-05
0.000103895110957239
1.03377145262739e-05
4.2997818907562e-05
7.63532833800366e-05
5.21103564669606e-05
6.80368804377561e-05
1.78871684524795e-05
1.36246455934383e-06
2.41548422183677e-06
-1.00772805356895e-05
5.42024521655865e-05
2.99837265004098e-05
1.85019976561733e-05
1.10255097162118e-05
6.90822728836527e-05
2.34907023755177e-06
5.06728198441663e-05
1.99208079517763e-05
5.28523585129613e-05
1.29143694869145e-05
5.11336923815133e-05
6.30960212275471e-05
5.31902786529429e-05
2.53834287367413e-05
1.33816381157302e-05
5.2093741286818e-06
6.30950692720158e-05
6.08869021261107e-05
7.10169828071719e-05
6.46894462498276e-05
4.27614903727812e-05
3.27442690403696e-05
4.73318024945293e-05
4.82582001095055e-05
-4.44936402183192e-06
7.92117746787044e-05
1.69061910514508e-05
5.41658091050237e-05
4.11144662666438e-05
4.29069900102874e-05
2.83931285374174e-05
3.38355665566973e-05
2.64819326159967e-05
3.29856449765156e-05
5.7699261095983e-06
6.13121714800475e-05
3.74751262109734e-05
8.97141921068122e-06
3.66212686691744e-05
-1.17052704927841e-05
1.33131069303861e-05
1.12199991437796e-05
4.25968487965631e-05
3.54302071559038e-05
4.55880058194387e-05
2.67198571107609e-05
4.63069365436218e-06
1.34766175686667e-05
6.07551875364757e-05
4.23829871610579e-05
2.80607455232641e-05
2.56352693363258e-05
5.52033647167988e-06
3.52986062499448e-05
5.02778375866077e-05
2.95343148673001e-05
3.00598315559515e-05
3.32751471623589e-05
3.78862533565617e-05
4.91338697715907e-05
5.17467987811384e-06
5.4120104907545e-05
1.38560335063316e-05
5.9441596351269e-05
7.18647740152765e-05
3.39730535908576e-05
3.30522993297883e-05
3.33692423557423e-05
4.40312551493046e-05
1.75526890074394e-05
5.17509562535876e-05
5.96580841593189e-05
4.86543442640552e-05
3.30094698561333e-05
2.83485286733777e-05
4.98360417044315e-05
2.80270666238917e-05
1.68080221607591e-05
-2.47481591682368e-06
2.36082857337694e-05
2.70652437726036e-05
-1.67144707264506e-05
1.26603174853459e-05
3.78697105734451e-05
2.71512424719798e-05
6.56848079790938e-05
1.75520210748515e-05
4.86364098748149e-05
2.34231561981111e-05
2.69986156548183e-05
2.55223774389338e-05
3.52229776793515e-05
1.84253129087717e-05
2.46925242213386e-05
3.36869741169682e-05
1.58562653651308e-05
4.39868002706143e-05
2.64877172050245e-05
5.75417945846744e-05
3.31540042482235e-05
4.29316074184273e-05
4.59242447887999e-05
7.43296943925311e-05
7.30043973111916e-05
5.36651529104355e-05
2.65081107782012e-05
4.52971287591734e-05
3.06584911139143e-05
7.7269311978135e-05
4.45051044944842e-05
6.26843552458052e-05
5.98594345235418e-05
3.51120419106537e-05
5.3112259048326e-05
3.56200776429726e-05
1.5130169849383e-05
4.36503880772353e-05
4.10827389585931e-05
1.30280280745473e-05
6.92918166583242e-05
4.02334614674794e-05
3.6925651779672e-05
3.49403867696929e-05
4.48815402989796e-05
5.46956530949834e-06
4.34945445820056e-05
-2.17973366131345e-06
2.12358254146014e-06
1.65024448625554e-05
1.7363641856537e-05
4.3516709907791e-05
1.17129150875681e-05
3.67515320828385e-05
4.61222787472365e-05
3.4848442080525e-05
7.176069369524e-05
2.5903187661917e-05
1.98608482179795e-05
2.91960533315046e-05
1.88840003777685e-05
3.88394182929295e-05
4.16261785117503e-05
1.23250346328877e-05
5.28514586575083e-05
2.69780796237589e-05
5.71701441602848e-05
7.39206704777754e-05
4.66801448318022e-05
7.01963038608554e-05
3.39644182722678e-05
5.69019276548619e-05
5.37566519245795e-05
2.00410135058287e-05
6.43819939942738e-05
-3.08850389433563e-06
2.16135225864356e-05
2.59864055672928e-05
2.77041242651959e-05
3.38053510898305e-05
3.72217745632308e-05
2.8857451976612e-05
5.92198387155669e-05
1.55937252423779e-05
2.33720814221535e-05
1.85002326363145e-05
1.98564946799273e-05
4.89332838134754e-05
4.33977456192058e-05
2.26363653449951e-05
7.95401490212853e-05
-5.05385164688571e-06
3.13345723366027e-05
1.75789190970494e-05
2.51719054988538e-05
5.23127509050704e-05
1.30610918560658e-05
-1.23591538044782e-05
2.96880444587705e-05
3.5634331966617e-05
4.66516353128819e-05
7.45978900530793e-05
4.3984810034215e-05
5.1524815739419e-05
5.62064952559418e-05
6.81145164570755e-05
-7.44214319199501e-06
9.91059974319532e-05
2.85751172795001e-05
2.16100236714969e-05
3.44270084054549e-05
6.21478991037927e-05
5.63155271137503e-05
1.37005340482509e-05
3.59455253845125e-05
2.20570446075053e-05
4.15981958514777e-05
1.04030801107289e-05
2.27876901010669e-05
9.40564437259797e-07
-5.98514925886168e-06
4.96883844613314e-05
4.65628394373597e-05
4.35895002948759e-05
-1.20443064271454e-05
2.37067807071615e-05
7.84628399607937e-06
4.29303159769602e-05
2.00977701082461e-05
5.08039632722531e-06
3.98888426712185e-05
4.92657544313504e-05
3.05427916561312e-05
2.70400881466775e-05
3.95039595590236e-05
4.16768384820503e-05
-2.94492455155074e-06
4.27861290553416e-05
1.72899600886964e-05
2.3677768658428e-05
3.36548653997862e-05
1.06819287631998e-05
4.86560031853151e-05
1.65557114927131e-05
6.17341006044033e-05
3.77476533172681e-05
6.03189458183343e-05
7.82905618165399e-05
1.91750978026808e-05
3.91992810149349e-05
3.66917215348063e-05
6.21073556743147e-05
5.52659167491356e-05
5.51926620829318e-05
5.86667341400409e-05
5.58207765700281e-05
5.77149764028561e-05
5.26183781335084e-05
5.65674818094183e-05
5.6784765520075e-05
-7.44608966670952e-07
7.52682576607982e-06
4.8513671198054e-05
1.80663989421693e-05
2.77079451731874e-05
3.81841232344931e-05
2.18706114169948e-05
2.74242776401482e-05
6.90385208967705e-05
1.90772285105886e-05
2.35660397974918e-05
1.53280657926777e-05
3.37649012845614e-05
4.78747880243591e-05
3.90895721929944e-05
4.99283063673672e-05
3.8864644035961e-05
1.8731416683382e-05
2.92492371350049e-06
2.03286235645202e-05
3.60801227849359e-05
3.23154076427566e-05
3.70573130019933e-05
1.69576183589527e-05
1.93649367452455e-05
1.09611295317631e-05
6.05516743363044e-05
2.08203261644106e-05
3.30391897361477e-05
3.35243386147168e-05
1.77721651782846e-05
4.23971140044108e-05
5.465753561422e-05
1.88232679732782e-05
2.39677504173676e-05
4.18498905086668e-05
2.59045131653378e-05
4.82165438422286e-05
4.09257749704714e-05
4.02204260665943e-05
1.95518687710306e-05
2.10282710504635e-05
4.20531804018455e-05
3.18459546229185e-05
2.08903587789362e-05
2.12108456999907e-05
5.0987038754523e-05
4.92357873346199e-05
1.50972569234236e-05
2.4263244082242e-05
5.85055375780008e-05
2.17484583001268e-05
1.83241496273504e-05
4.85525331834657e-05
3.26114854132706e-05
2.47291362477226e-05
2.26552254674611e-05
3.35587749141071e-05
1.70030650315595e-05
6.44792438024498e-05
1.2069788860625e-06
1.57248635829435e-05
5.37349997075962e-05
2.97030172378081e-05
3.92642269208719e-05
3.90220295587406e-05
4.23498143490798e-05
5.58494062594932e-05
5.27862117042834e-05
4.6325863902882e-05
1.03425371421703e-05
4.98169747135296e-05
4.28808376747857e-06
2.86364761724328e-05
-1.38187358374176e-06
1.99148618057595e-05
2.08381917327497e-05
3.99645756016513e-05
5.4567586721166e-05
4.76390381391709e-05
2.59529826110386e-05
3.78584182408493e-05
2.92602954814617e-05
4.19500298000583e-05
1.88433799555698e-05
4.80539035928482e-05
3.96346858040996e-05
4.14085670474302e-05
2.02503172058825e-05
3.33537719764476e-05
2.87320695275984e-05
4.19754928331208e-05
4.62618188610022e-05
7.80588884340959e-05
2.30094772173283e-05
6.25948497458823e-05
5.96215013001911e-05
3.26871926462442e-05
5.46804184478136e-05
7.77529781631611e-05
2.54521003142353e-05
4.23951822235764e-05
6.05183148712198e-05
7.68082794912006e-05
2.12128945534513e-05
4.95471627323449e-05
7.01602807383766e-05
8.18872185535034e-06
4.31921712702698e-05
5.19260079909259e-05
4.16228766849286e-05
2.08196988313707e-05
6.00585835057021e-05
4.91586409223095e-05
7.37646593843249e-05
5.00548870732911e-06
5.31078094801031e-05
5.40408616214839e-05
2.9154403038011e-05
3.56335971952567e-05
1.07016095228123e-05
3.41432464067659e-05
2.85936708599669e-05
2.81672970389165e-05
6.524085637089e-06
1.19278013417733e-05
2.07881178328358e-05
6.72899964833073e-06
3.10444293847592e-05
4.23891359277732e-07
1.85605982637415e-05
1.68075090253038e-05
3.51937987990761e-05
2.31469423727859e-05
3.56776219091065e-05
8.94216510861738e-06
5.34942123913309e-05
2.40433410011621e-05
1.207585491528e-05
1.06788255593655e-05
4.58604279966381e-05
9.33759293193066e-06
-4.41083575149758e-06
4.65202084244671e-05
4.91448675857388e-05
6.13274750861305e-05
6.4426494659224e-05
3.38122827714936e-05
3.99436189238817e-05
6.50450135484761e-05
4.71800980747795e-05
4.59472491439442e-05
2.12910451746926e-05
4.2336562826575e-05
3.34241785136887e-05
1.64554168527592e-05
3.63302801464846e-05
5.38918157531508e-06
4.65304594362001e-05
-7.65539137351117e-07
1.14036907804098e-05
1.95064948161735e-05
8.21347213176316e-06
-6.00794282978924e-06
3.66177555350718e-05
2.37581946784614e-05
2.54472066607123e-05
2.52254769876918e-05
3.18531706565487e-05
3.67422775077558e-05
-1.19704743991911e-05
7.1821352323e-07
5.04108982009664e-05
2.26772788886303e-05
7.2981928935653e-06
6.92179557391112e-06
3.91253933534722e-05
1.85969983910638e-05
4.31111284766619e-05
4.61211629888153e-05
3.96897007469432e-05
2.25793643885121e-05
5.99923023928777e-05
1.96450204455486e-05
1.89627976863716e-05
4.80025427153129e-05
-1.09119832472137e-05
1.80584425970533e-05
5.63165147665918e-05
-1.61213919570345e-07
5.67472994671169e-05
4.60820661751597e-05
4.20791850968495e-05
2.3934783831594e-05
4.2887143535061e-05
4.40086195109844e-05
4.56466113951089e-05
6.49748142683481e-05
2.20821781998965e-05
2.53327359794533e-05
6.99109163273926e-05
3.58394632359665e-05
5.17455881845712e-05
2.9295517950052e-05
2.64733928125592e-05
2.05588663418042e-05
-1.48258241611354e-06
5.0322064424723e-05
-5.26816492967271e-06
4.41971086177296e-05
1.2878947086774e-05
7.35316686331271e-07
2.04426534420248e-07
4.93010661805696e-05
3.44509692283975e-05
4.92302969198578e-05
7.77543462246775e-06
2.91585503003634e-06
4.76662563203382e-05
3.99426089326763e-05
3.98885181730139e-05
3.03554718605327e-05
1.40352375048096e-05
5.35595890115012e-05
2.16846024836676e-05
3.72658181108214e-05
3.40357209115106e-05
6.37943118146807e-05
2.17284259908995e-05
3.76933408835769e-05
1.91424291655646e-05
3.73876312803764e-05
3.18766841729753e-05
4.44776310019774e-05
3.62133970430479e-05
6.53400262256784e-05
3.76406188036933e-06
2.8966158679877e-05
1.80168369297272e-05
4.6900031209085e-05
3.81596007797431e-05
2.1620931362929e-05
9.91396055047389e-06
2.70289830719221e-05
4.22080232412426e-05
4.36297303867231e-05
3.08382911180514e-05
2.92522465983068e-06
2.18971543723306e-05
3.04382021927688e-05
-3.44411478654037e-06
1.89876818813797e-05
5.47062323951082e-05
2.26806956241899e-05
7.25447740607679e-06
4.5948076896757e-05
3.37841739425217e-05
4.32784961719364e-05
4.43973976991478e-05
3.12936082975144e-05
2.22315102327909e-05
1.78431377203238e-05
-8.95544164400183e-06
5.71642394188708e-05
3.82412402491051e-05
1.76376938894419e-05
5.71463059260263e-05
3.46632084276854e-05
-3.05334461731239e-06
3.11012951746091e-05
-1.24114640300974e-06
4.72243439050393e-05
1.59100154599334e-05
2.54794950776795e-05
3.10778287827048e-05
3.30535738704555e-05
1.47983259461691e-05
3.00985506402901e-05
2.09566796701964e-05
7.33929911101828e-05
2.88115195590417e-05
4.32428030130317e-05
1.14398415469652e-06
3.88469689600154e-05
3.27548865027584e-05
1.48267322108767e-05
1.85868237867841e-05
5.48167876694568e-05
1.1251472521756e-05
4.66005532368659e-05
3.02497333160379e-05
5.18434770198491e-05
1.75610026521715e-05
3.94454834173193e-05
2.90917990564782e-05
2.90406854875795e-05
4.91759111441343e-06
3.15737514625893e-05
9.25244126130473e-06
2.78152805729765e-06
1.40871966994019e-05
4.17124379940858e-05
5.89096252416425e-05
2.74615377509148e-05
1.52740476461791e-05
3.26397510147634e-05
3.0801671221721e-05
1.08871520200156e-05
3.21660569473715e-05
1.1005752676573e-05
3.28899441008206e-05
3.7517290383403e-05
5.8387476183632e-05
1.67677434139835e-05
7.19016154397693e-05
8.31592585228304e-05
4.55807002881804e-05
2.29915440975429e-05
2.55200628512454e-05
5.2858312901234e-05
3.23605803020835e-05
4.49289324737093e-05
4.40453390236332e-05
4.36058413616059e-05
4.4442894957786e-05
2.68219034489837e-05
1.56600931982683e-05
7.41668722912627e-05
2.9346541625948e-05
-1.00156122430024e-05
4.44201460531482e-05
4.94358672449329e-05
2.87563970933947e-05
2.36296010847955e-05
3.82367766754554e-05
6.47356273311446e-07
4.81248792782079e-05
3.62783476636197e-05
4.34310566655286e-05
4.22295211343559e-06
1.50244830309492e-05
3.41174300221647e-05
3.66285023226641e-05
2.92140690363717e-05
3.80444657515349e-05
4.6599767874165e-05
4.44996069914715e-05
2.69762776635065e-05
2.67173513838334e-05
3.0521442277523e-05
6.39119219549185e-05
2.95631667242384e-05
2.60351139491214e-05
5.01987400479522e-05
3.34240004265087e-05
4.31090017059422e-05
-1.72576425821532e-06
3.02683102929085e-05
4.63752236731416e-05
2.79758173449521e-05
1.37594036106924e-05
2.52614289250273e-05
6.42542309362636e-05
8.82516781725192e-06
-2.25478059292643e-06
2.73344486555064e-05
2.82499389878576e-05
-1.05671010048839e-06
7.49541092215855e-06
1.46534800926644e-05
5.3336829277638e-05
4.83451149539401e-05
3.04854669923229e-05
2.12916406307457e-05
2.61483997308662e-05
3.61577987164835e-05
3.78597074537699e-05
3.40980341263904e-06
4.76507303990909e-05
2.5991178141233e-05
3.36894477730623e-05
5.21620361503517e-05
1.96629113134173e-05
2.18209465006865e-05
6.38371795980236e-05
3.70237561058183e-05
5.07289671437241e-05
1.30480139955117e-05
2.61546737633457e-05
2.59887545429061e-05
1.928954182278e-05
6.58461458490199e-05
3.5022953587151e-05
2.94943924617287e-05
4.23693238159274e-05
2.92485079638194e-05
3.61857106241475e-05
5.06786710348327e-05
4.91414812798754e-05
3.15524962422661e-05
7.80900751724314e-06
2.14387159891201e-05
-1.19259841560618e-05
-1.48801866182097e-06
4.65608048903188e-05
1.26384201202124e-05
1.9690138032511e-05
5.20987135244724e-05
4.56485110437375e-05
4.65295297168142e-05
1.64791436995812e-06
2.52401402555338e-05
1.40092029999557e-05
3.82084555704301e-05
3.49444339119355e-05
2.00991896414531e-05
5.13106495205863e-05
3.55208721877742e-05
8.34660959292792e-06
2.20654249740106e-05
4.1264529831182e-05
1.36738550131391e-05
3.80741648720882e-05
1.80090093574811e-05
3.97907005007059e-05
5.80629686908238e-05
5.29126784587308e-05
3.63918395321277e-05
1.59305137087727e-05
4.65505479883435e-05
2.42552629853117e-05
2.83479065398782e-05
-2.59731225174812e-06
3.73652177988758e-05
6.13356217484321e-06
4.89856156737404e-05
3.53462919638495e-05
6.00650395682154e-05
3.11150107685764e-05
3.0559325971591e-05
4.62775558418206e-05
3.14432564119372e-05
1.72488624236602e-05
-2.92434201409922e-06
3.64370984749309e-05
2.56884872100774e-05
5.4739280005064e-05
5.81837540011847e-05
1.63800415556187e-05
4.57152206944745e-05
1.89605576958075e-05
1.43085988179215e-05
3.22769046053968e-05
-1.4420742599896e-05
2.28811482212937e-05
2.91844206975788e-05
4.88442495694705e-05
2.78676554909256e-05
2.01153887291956e-05
3.4376188462151e-05
1.85031278326306e-05
2.24552368589469e-05
2.51233419667794e-05
5.64451549180989e-05
2.45412908327578e-05
6.05491774801746e-05
3.30558778840435e-05
3.82963972111844e-05
4.23077881178982e-05
3.86793092064059e-05
4.50325396978448e-05
1.57283352442033e-05
4.23274926397339e-05
1.88764356947867e-05
4.16040821831589e-05
5.01698824955364e-05
2.11895641868841e-05
9.76048661783265e-06
5.53994404464406e-05
5.42702516546525e-05
3.55379803575596e-05
2.62966171786879e-06
2.6622872813404e-05
3.10099545751936e-05
3.37206726115161e-05
3.18355383854699e-05
1.51780675442354e-05
4.94308543521923e-05
1.93199578985668e-05
5.92576821308332e-05
2.42231037266195e-05
1.14485048647117e-05
2.41803181203101e-05
4.73712283637863e-05
2.45076994775148e-05
1.00596203721917e-05
3.7948852838142e-06
2.90290029675657e-05
3.21203409465003e-05
2.08186873320619e-05
6.94791457651438e-06
4.58833392100965e-05
-8.25909770035254e-06
3.05649135620612e-05
2.73631244612236e-05
2.329867952483e-05
1.31319214157581e-05
4.7368634972509e-06
3.61728263320201e-05
3.884988951117e-05
2.86841376215005e-05
5.97190570080943e-05
-2.1263020391809e-06
2.71522787409597e-05
2.9378428764363e-05
1.6122216524308e-06
5.85210017373686e-05
-7.17962779747698e-07
5.08352349429889e-05
6.47137241062796e-05
5.3064371750067e-05
1.02609395967569e-06
3.97181574994099e-05
3.31094802370966e-05
1.44144172864246e-05
6.48184534528686e-05
5.71539681720159e-05
1.04272158316943e-05
9.34292963320646e-06
4.44301033356365e-05
8.62997353235635e-06
2.87579234953978e-05
3.49834640595587e-05
4.27816618443474e-05
6.0760301017054e-05
4.22407829704182e-07
3.44577963514169e-05
5.87995540105047e-05
1.77345602862598e-05
4.0499578510433e-05
4.0274247437658e-05
4.92019185265633e-05
4.21918801085182e-05
1.08419030820896e-05
3.2945466928634e-05
2.30511286970573e-05
3.35638126913305e-05
5.48679191668336e-05
4.94060144625356e-05
4.2506926576483e-05
5.62389169513424e-05
2.96189112089106e-06
6.00726345484701e-05
4.25973830578903e-05
3.47658097722329e-05
5.75278351678415e-05
4.59577193605243e-05
2.50956048952483e-05
2.54822106024561e-05
5.45921420698421e-05
4.46226555277548e-05
4.66184967896478e-05
1.21616903710492e-05
6.20285780403405e-05
4.15510971867065e-05
4.89267281681664e-05
7.13149228121271e-05
5.13979738681387e-05
3.23666828938658e-05
4.96802186050372e-05
3.21871473382936e-05
1.23515666965459e-05
5.97917106800254e-05
2.63458594932105e-05
4.01735362092056e-05
2.94085004852222e-05
-4.48317016295173e-07
5.95974624687687e-05
2.52040481741351e-05
-4.32026919932286e-06
4.0118015813359e-05
9.58053291229875e-07
1.69848987055102e-05
1.34278254643395e-06
2.20194629640531e-05
1.71070522649875e-05
4.52119152016529e-05
1.27299726829958e-05
9.0969306639095e-06
-1.99159727078886e-06
2.4469148104161e-05
3.98520804098594e-05
1.15856681169859e-05
4.56135291172492e-05
1.45721187872245e-05
1.194305882889e-05
1.67225465439099e-05
2.7351972562244e-05
3.33751927619903e-05
4.10334456144037e-05
2.8813763334251e-05
3.24291220321839e-05
2.15029482822634e-09
9.80757513618512e-06
3.70483147094093e-05
3.67432719563878e-05
4.61202000772017e-05
5.81905023657592e-05
5.88183522731592e-05
2.22652743688484e-05
3.73021251146135e-05
2.0472637443843e-05
5.66925364014464e-05
7.98839949751106e-05
3.30471621855874e-05
4.89449135193115e-05
4.44066096226092e-05
4.64074154008061e-05
2.86841963802795e-05
3.34805509618503e-05
5.87841846941721e-05
3.80436929804554e-05
4.31695211930585e-05
3.0783717704239e-05
6.01726183324244e-05
-6.59278166620493e-06
5.0724353744297e-05
2.86625415669007e-05
5.00647446970446e-05
5.13679144164989e-05
3.82586995604661e-05
3.96660214513716e-07
3.57989434759157e-05
3.40083951358868e-05
2.10103266484167e-05
1.40216563092441e-05
2.96731824193715e-05
7.41788155652798e-05
2.91754514848527e-05
3.69545246531257e-05
2.38209935774235e-05
1.43993505417523e-05
4.41993726258062e-05
2.09605483816787e-05
8.00975663361412e-05
1.97677799079939e-05
5.74385286571328e-05
4.59439274194809e-05
7.26770853546931e-06
4.82313257259336e-05
2.50431938561487e-05
4.73917467071363e-05
1.83118268211232e-05
3.31415627100302e-05
3.99131970650389e-06
-2.38679029804958e-06
6.81093345323483e-05
3.59324696102722e-05
4.75256157332149e-05
4.55159475375483e-05
2.79166007926452e-05
6.15026066035973e-05
4.88008947809929e-05
2.54297044734726e-05
4.64989604613196e-05
4.45487155620991e-05
6.339227926578e-05
5.27407164547816e-05
1.71046626546929e-05
3.57870169688662e-05
8.43201265929737e-06
6.87462224757628e-05
5.04019647214457e-05
2.79081490412623e-05
1.02866350130412e-05
3.52572557033477e-05
2.93575360982224e-05
2.80400000472329e-05
4.56350817566911e-05
1.65919393986742e-05
1.74123040136501e-05
3.6368026240386e-05
1.33164403652963e-05
4.13027050506819e-05
3.8456010020493e-06
1.41734369487044e-05
4.20927490023577e-05
2.49146960926719e-05
4.31812947937845e-05
4.48599008799765e-05
3.07904375420152e-05
2.42511836885163e-05
1.70881458331656e-05
5.44460116953893e-05
7.69537534717362e-06
2.07682152669653e-05
-8.85677510735993e-07
4.54415156407563e-05
4.59887231228344e-05
-8.64394708368702e-06
5.95558725494949e-05
2.43119858505312e-05
-2.77069026609519e-06
1.3133166007953e-05
2.5335553184115e-05
6.69569903875913e-05
4.94659964386243e-05
5.69969195923582e-05
7.51316776785701e-05
5.02603086600879e-05
2.75406228296049e-05
2.51329979746052e-05
3.61984732512416e-05
4.69289702710865e-05
4.47301605022446e-05
4.61872669141947e-05
4.21887441935311e-05
2.24370550743411e-05
3.3856711514896e-05
1.09257515089337e-05
3.40291044074415e-05
3.68438541302038e-05
2.24656788045939e-05
2.95784688756647e-05
1.2540218902813e-05
1.28653923098631e-05
1.13464455111084e-05
2.73814586460221e-05
4.04703688814946e-05
5.48982638343834e-05
6.03809217111284e-05
4.45810399903013e-05
4.80819612663937e-05
2.47357698946767e-05
2.88409072975978e-05
2.71743311691837e-05
1.82347836184606e-05
5.7552964193659e-05
-8.19834511593733e-07
-1.4962554014803e-05
7.18326112626957e-05
5.54757953430643e-06
2.75488482977568e-06
4.28707609936796e-05
7.26574810474156e-05
3.61712134631084e-05
3.43420175267721e-05
5.8968786244991e-05
2.37393688050633e-05
4.61898940461316e-05
3.7018832548724e-05
2.17553094445758e-05
3.36577813943153e-05
6.27452947486634e-06
4.57871658603474e-05
2.83218159927195e-05
4.57843402409439e-05
1.96571791978886e-05
8.84666427704898e-07
2.28635616164398e-05
1.210102578304e-05
6.52225985078797e-05
2.47415877391946e-05
2.69074615236772e-05
3.13210024488325e-05
4.67223954361949e-05
2.21259082188365e-05
2.49900629469806e-05
4.95410137987383e-06
8.88919679134183e-05
5.59585886201363e-05
2.85696876667561e-05
2.34747096372537e-05
3.35811886846454e-05
4.98914256310601e-05
4.02802742131179e-05
3.84378534162472e-05
1.09190567359647e-05
2.14421267241595e-05
2.7378111855716e-05
1.8246474445766e-05
1.80759878479041e-05
3.29708160408429e-05
2.74527681413889e-05
9.30286355611946e-06
1.13594933123798e-05
3.2962458872041e-05
8.02603344079803e-06
7.47511812754486e-06
4.60514202462761e-05
4.9209119040176e-05
1.79049062047498e-05
8.37023455298512e-06
5.92429300919231e-05
3.26753551482894e-06
2.26384788022562e-05
1.97140893804108e-05
8.07337147588066e-06
2.27278831654322e-05
5.23765165805332e-05
3.139569791566e-05
3.14603249235485e-05
1.32992906651166e-05
6.50304124408174e-05
-7.6327724238881e-06
2.35880074495008e-05
4.24627589631687e-05
5.10976308220759e-05
4.94718739031318e-05
1.59523481944218e-05
5.33984974217543e-05
1.44018968844109e-06
3.84682481392094e-05
6.4990390141651e-05
2.93479632313184e-05
3.37781015820283e-05
2.21090044616558e-05
4.97551632393583e-05
4.61115383619015e-05
3.53310815441239e-05
1.75378524326464e-05
4.04048956761645e-05
1.95798432226524e-05
4.13583546368003e-05
1.67624915953413e-05
2.25235350040288e-05
4.03074842611621e-05
2.64528643352488e-05
5.55105098552145e-05
6.61782268838086e-05
1.00851927281061e-06
4.40172352487653e-05
4.5306254850014e-05
1.49373491334263e-05
-1.63307778162168e-06
4.35298897527705e-05
2.46344024744001e-05
5.1443930890019e-05
7.83338758630307e-05
2.50688790566484e-06
4.33912108459698e-05
6.24205539308513e-05
1.12415350230341e-05
4.19220706825262e-05
3.95980280554891e-05
2.89601100410367e-05
3.07175146834516e-05
4.62404727732387e-05
1.86699438522827e-05
2.07340821591802e-05
1.77128658379617e-05
4.50300672686137e-05
1.92931847341928e-05
-1.60189684975298e-05
7.40863342536992e-06
5.53642466588339e-05
4.31328050742914e-05
3.71746687061198e-05
4.09129660521399e-05
3.14203753687509e-05
8.67993855930002e-06
1.39972926541109e-05
9.12892665577088e-06
2.06957296053093e-05
6.38845060243135e-05
6.69210366390245e-05
1.21978454714522e-05
3.97300465627219e-05
6.16567529124925e-05
2.26968287283668e-05
2.34902266282108e-05
1.89874428808753e-05
-2.05702788506376e-06
6.4661088818881e-06
4.06365269317793e-05
5.2084835695394e-05
3.79169757747631e-05
3.40138749923591e-06
3.76537600127922e-05
8.42663346493099e-06
4.09277025798492e-05
4.02304716817928e-05
3.01863242965215e-05
5.24802865838042e-05
6.0099154673853e-05
2.26867408480208e-07
-7.02383539935916e-06
2.00764473182535e-05
5.45681931274522e-05
1.61540205601847e-05
2.28323228011108e-05
4.90501958776238e-05
1.98030331209554e-05
-5.27117905324136e-06
7.24406771734981e-05
3.7713200154499e-05
5.80166842279907e-05
5.00421402993903e-05
7.4854031086744e-06
4.00097481840831e-05
3.97215427911905e-05
-1.45239635825905e-05
2.22113930540351e-05
4.24137028999944e-05
1.28957348837702e-05
1.60654181320175e-05
7.98087065608481e-06
2.37844382852941e-05
5.66611893768867e-05
4.70479616988771e-05
-5.86168369771316e-06
3.57027857783942e-05
3.33635318719113e-05
3.18128730375324e-05
2.81199953748888e-05
2.28599558827819e-05
1.9426922513986e-05
-1.95847661656426e-05
2.37943337117263e-05
2.47054858421099e-05
1.76252525022532e-05
2.44716832237527e-05
-7.33104295856226e-06
2.27009507796564e-05
6.50171839119317e-05
6.20039445012169e-05
5.0176931106281e-05
4.87578276769331e-05
2.36742948376088e-05
2.82500074909519e-05
3.86283391377036e-05
4.04137522174299e-05
-1.48263076128253e-06
1.74503408957789e-05
5.94442021680688e-05
1.61368474789685e-05
3.5808789226257e-05
5.51480557511337e-06
4.97628063176892e-05
2.82354554460618e-05
6.02828945468358e-05
-1.9166487616619e-06
4.13137534939514e-05
4.17748827068297e-05
3.12659734489473e-05
5.6445043433016e-05
1.53940257738541e-05
2.23359568090442e-05
4.54901614152749e-05
7.87219716416232e-05
3.00151889610657e-05
3.19102850456358e-05
3.24365231920805e-05
4.94370064263823e-05
6.78035525309036e-05
4.8451438765107e-05
2.79926096786616e-05
3.22995950704208e-05
7.70332690461307e-06
4.7917807031348e-05
5.40683048051151e-05
2.80527428184901e-05
5.01375458566016e-05
3.65560386038713e-06
6.35242952617529e-05
1.52068322259721e-05
6.40034025064845e-06
6.34378120348063e-05
2.98634087109227e-05
4.03273178543473e-06
1.53149182372022e-05
2.2558697816378e-05
3.38523477278695e-05
2.76127000683418e-05
2.35318620029505e-05
2.24871815768935e-05
1.22846368155172e-05
6.24356777543502e-05
3.28556167371673e-05
4.2823299066847e-05
4.33533892093788e-05
4.33983992817015e-05
1.61647215104754e-05
3.48394932647112e-05
3.11192760955053e-05
4.17235495049121e-05
1.34147254474052e-05
2.45520365669054e-05
4.14800928541551e-05
1.16756202057697e-05
1.4275184681526e-05
2.97342910788247e-05
4.63390893453719e-05
2.88813399375661e-05
2.60751693279462e-05
2.36504575950079e-05
3.2676732898218e-05
6.6105662294719e-05
2.38499379730193e-05
5.65767471781154e-05
3.64786762035734e-05
3.02155157663051e-05
1.44173725781399e-05
4.087152055117e-05
1.73361993424081e-05
1.0301811717784e-05
2.79541632281306e-05
9.4389271484657e-06
3.51133409378136e-05
1.5784314945648e-05
5.04976928388684e-05
4.6587859577193e-05
3.32289281998716e-05
2.82012280783988e-05
-2.70137813019096e-07
-8.72177596224969e-07
7.79966806749005e-06
2.66715983379361e-05
4.27478306078747e-05
4.87361926315036e-05
9.37504420149717e-06
2.55620219585966e-05
2.60452357426025e-05
5.40602163109344e-05
4.6371165291814e-05
2.23169235482668e-05
5.46269331434729e-05
4.76688033464877e-05
2.62971960435386e-05
4.39735603047378e-05
5.44886962751163e-05
3.61119073945941e-05
3.46042752083663e-05
3.88758924653843e-05
3.58329542421539e-05
3.70947062131408e-05
2.00506075092356e-05
-1.52199336149437e-06
2.02926733660265e-05
3.47351595852934e-05
3.61347525408248e-05
4.28451422059632e-05
5.34229247173533e-05
4.89919952886746e-05
1.02357551801918e-05
6.78699833683544e-05
6.87547271983216e-05
2.98141301163707e-05
4.17485458126211e-05
2.68641011376211e-05
5.3664998867981e-05
5.94020833727084e-05
3.40921864105891e-05
3.07757982946072e-05
1.36233037581814e-05
-9.74059228845042e-07
1.28816875457022e-05
6.97058917947041e-06
4.35560108434998e-05
3.2583068739624e-05
3.74349239444594e-05
-2.45763631079454e-06
4.0555088009497e-05
6.58282094972512e-05
1.679801066056e-05
4.50654344609005e-05
4.44380410584352e-05
7.04039655507086e-05
3.50887629265233e-05
5.81533102118407e-05
4.02293507704725e-05
6.61973988424423e-05
3.66691435557894e-05
2.02466224313137e-05
9.34456717145533e-06
2.49792545119695e-05
-5.7176328484526e-07
3.57289959917437e-05
6.94354518457062e-08
3.46911604999685e-05
1.98385105373616e-05
1.76380305488058e-06
2.63283084438279e-05
2.08316240083411e-05
7.46872645523861e-06
5.68327993534075e-05
6.93173891713633e-05
3.0589172374575e-05
2.35203815897341e-05
2.89915833958209e-05
1.70588093888235e-05
4.96871094845272e-05
7.24964647217191e-06
2.28348669447491e-05
-4.74148990294456e-07
7.11195640301842e-05
4.78707028812969e-05
5.69039899849417e-05
3.39788391639225e-05
4.98612271431812e-05
1.34012257875781e-05
1.93094165671213e-05
4.70006080054532e-05
3.07863340495599e-05
2.00645596341222e-05
6.253629309493e-05
2.520121489911e-05
2.15164775552709e-05
4.72213554222693e-05
2.88614310246227e-05
2.8153829902515e-05
4.92578318252706e-05
5.53886055456964e-05
3.46819364135087e-05
4.5752585342695e-05
3.37712101350161e-05
2.54147876467834e-05
5.46533948296386e-05
3.08886319585717e-05
6.9483709996375e-05
4.15931484726318e-05
3.40296426866068e-05
3.85704548072813e-05
5.95131771840929e-05
3.5520460866183e-05
4.50964336058415e-05
2.08196618238608e-05
4.61033225094205e-05
1.50957138056678e-05
5.03192747724604e-05
2.02474227508192e-06
3.46767553230229e-05
5.5911779587719e-05
3.7978419791951e-05
3.66569879924963e-05
4.09587626714617e-05
1.95044943123259e-05
4.5952678240071e-05
1.85410117337976e-05
2.43292379177935e-05
3.88610947391846e-05
5.9417201139313e-05
6.23983514125547e-05
4.62775505539835e-05
3.85973035565599e-05
5.60065481300271e-05
1.11446375480348e-05
2.75079734777461e-05
4.91922979043121e-05
1.91774805482235e-05
4.08726523919178e-05
7.70544354383468e-05
1.4186481078336e-05
7.1736418737899e-05
2.61036439194782e-05
2.4284845212996e-05
2.68506358681334e-05
1.35920281334586e-05
1.42994395481022e-05
4.67059410307083e-05
5.22886434337409e-05
5.06340698876746e-05
3.65899150545974e-05
1.92691964838424e-05
3.50994899855549e-05
6.28003137251282e-05
6.42374891178839e-06
1.59731562386753e-05
5.88910758707105e-05
4.7211583678314e-05
2.2112489611904e-05
3.73614203075253e-05
3.37759008871088e-05
3.16680071348021e-05
1.45895557583068e-05
3.97781700825143e-05
3.28004744068274e-05
2.45946183793842e-05
1.40009970747642e-05
1.47148182367063e-05
5.05244847063604e-05
2.32951719764943e-05
2.97545799249413e-05
7.40232500837444e-05
3.24050667746212e-05
5.86778039552435e-05
2.67694004802191e-05
4.25760846931004e-05
5.19208458449944e-05
1.77240813274124e-05
2.36974763348521e-05
3.85382753483143e-05
4.02204271653162e-05
4.85181762587791e-05
4.40623439164872e-05
4.18935820229936e-05
3.20518856298916e-05
5.30199541526539e-05
1.80517502064612e-05
3.13940350611856e-05
3.58559204787617e-05
4.82404530834522e-05
3.94512924420394e-05
3.05977437424489e-05
6.12495205378353e-05
1.1759721505555e-05
1.52773300913733e-05
3.33202495015101e-05
1.72401047695007e-06
3.75812622084789e-05
4.54894255693844e-05
4.85153861176341e-05
3.21064478747279e-05
2.23837369059838e-05
4.64068882361631e-05
2.87034663966666e-06
6.00138053664963e-05
5.79098017513949e-05
4.31146703739808e-05
2.51063724689898e-05
6.29439078840483e-05
1.92967746466467e-05
5.78254220861633e-05
3.06318207719722e-05
3.54583992222234e-05
2.36578799426074e-05
-1.46542522005694e-05
5.32978533129429e-05
6.24180017856023e-05
3.01314035854884e-05
7.08229462851687e-05
3.58985628396169e-05
3.76063799393777e-05
2.85068112708456e-05
1.85928150936654e-05
2.56174632193691e-05
3.41981425970524e-05
1.65144152431495e-05
2.61670346015545e-05
5.53984395327926e-05
6.9297227606906e-05
4.96644346237122e-05
3.72746248786905e-06
4.97044516098957e-05
-5.64227159830144e-06
8.05276186108089e-05
2.82562914245739e-05
1.55816167906225e-05
5.96071928579218e-06
2.29090407633942e-05
6.12862613766296e-05
2.66362305287098e-05
4.73437191438195e-05
4.63798990156285e-05
6.34697153853715e-05
2.34688091100243e-05
3.97630830147578e-05
3.41288716750083e-06
3.78766245333581e-05
-1.79167586861952e-05
3.6283034154929e-05
8.50433000622602e-05
3.8602020432487e-05
-1.91142969823629e-05
3.15220172740346e-05
4.25199280593108e-05
5.08102831237961e-05
1.87668095325002e-05
8.15825540409533e-05
5.81386697331759e-05
2.27422529086337e-05
4.03286579826609e-05
2.84103892230445e-05
3.35644109416966e-05
2.64546029305282e-05
2.11306211582856e-05
2.94562087014371e-05
2.46127301756543e-05
4.76928663427801e-05
4.20121111731593e-05
3.98558194314738e-05
3.98953699449935e-05
1.82297560655597e-05
5.31480182395646e-05
7.07694817257115e-05
3.51502332580468e-05
9.1267757834427e-06
3.33833093931922e-05
2.13534306484171e-05
5.42379472832112e-05
4.74552282626687e-05
3.70275688170698e-05
6.73082509640489e-05
1.92703433060928e-05
-5.83535468458056e-06
8.43601256769685e-06
2.55150737484509e-05
6.35912271195751e-05
1.25766727143397e-05
3.64365949862124e-05
2.22828367931289e-06
3.03640397349041e-05
6.84686122359489e-05
1.55494129823546e-05
4.004901165214e-05
1.16588801505202e-05
2.0836705234229e-05
6.18848853909249e-05
1.90719796455935e-06
-4.39377936136712e-06
9.72922954683017e-05
-2.13985179591286e-05
3.71518950190029e-05
4.32107439698626e-05
2.06223899366904e-05
3.68287688588196e-05
5.83782694154701e-06
4.299308308535e-05
5.9664460740239e-05
3.67867532821266e-05
1.10804819349803e-05
2.47887297821525e-05
5.06615285329671e-05
3.02262083179671e-05
3.3890386049153e-05
5.05946812965698e-05
4.35800243808721e-05
5.20961175848574e-05
4.71615538700566e-05
5.24147574292777e-05
3.95605734401198e-05
3.27313262165594e-05
6.27136104177662e-06
5.18799228367108e-06
4.69036042809622e-05
3.47195475960403e-05
3.53791430827859e-06
2.42115609689758e-05
9.87996809485427e-06
-1.92609451832988e-05
2.93914574743545e-05
6.19597368058186e-05
1.01883875619538e-05
2.62579967554448e-05
2.86731914509613e-05
3.3205678874383e-05
3.81932008492204e-05
3.14985649571531e-05
3.81286739415548e-05
3.51745540541303e-05
3.18047964296131e-05
-7.77845170229762e-06
1.67519676259611e-05
7.64404711579462e-05
4.42928076760108e-05
4.42446665131028e-05
4.10611883377373e-05
4.53472348089997e-05
3.44558748857253e-05
-4.63695992484475e-06
7.18316907868053e-06
1.10549313897818e-05
3.1954202284998e-05
5.53921891178269e-05
4.89040720345393e-05
3.29353684299512e-05
6.7137856538964e-05
6.14925782208604e-05
2.0358512376611e-05
3.13615222937123e-05
3.23511850169789e-05
5.17131542931054e-05
4.38021505936394e-05
3.78300297096857e-05
7.64591675303803e-05
4.37040696071946e-05
2.37792152800783e-05
2.67719935334964e-05
6.29346300681648e-05
4.75109029642131e-05
-1.32004055120054e-05
6.50059721363223e-06
4.34892143014381e-05
6.37180605471867e-05
2.24674959519173e-05
3.77834980919389e-05
4.48199006785568e-05
4.07576457389805e-05
1.57648578705793e-05
7.01164214176178e-05
4.22419474930775e-05
1.7438417208181e-05
1.79081049239904e-05
1.33469043597788e-05
5.75695528550211e-06
2.74341563050388e-05
6.10674005849794e-05
4.17558855427777e-05
-4.12335837576985e-06
4.27293867854414e-06
5.02281158408831e-05
3.1746495240008e-05
3.70744834263459e-05
7.97554466575778e-06
6.86395610560402e-06
3.64611208191546e-05
1.4895876678021e-05
1.89128856348425e-05
4.49461517966274e-05
1.45233221872873e-05
3.64562372929709e-05
2.76519906047639e-05
3.23009748025352e-05
5.10800347678859e-05
6.76078810889625e-05
3.34162275846509e-05
4.26237972139331e-05
3.57528484440615e-05
9.08991905364853e-06
2.54630187150228e-05
2.26126065529055e-05
2.36398446656776e-05
1.87353191076673e-05
3.15327385973791e-05
4.21203162281942e-05
1.75725564316066e-05
2.26140337516257e-05
4.92581825388772e-05
1.27151726352627e-05
5.14757328616672e-05
2.9998227779396e-05
5.85372167668101e-05
4.82996927319176e-05
2.53299003022395e-05
1.5883636598844e-05
3.88273802906201e-05
7.32784629889989e-05
1.5848291520197e-05
1.91433352539273e-05
2.28962708214991e-05
2.22387337018517e-05
3.43468612105856e-05
4.53471941909113e-05
3.02957638183191e-05
7.44889508790559e-05
6.17263009011679e-06
5.48181029522318e-05
1.79011249194282e-05
1.24107010564211e-05
5.26423416133081e-05
6.40787962959274e-05
4.98550226404332e-05
2.05590455422455e-05
2.2471806098178e-06
3.04606536395429e-05
2.78663780469912e-05
1.11771976970799e-05
3.94797012228633e-05
3.17780139633693e-05
9.70949664781981e-06
5.21327857578564e-05
4.07463445167892e-05
3.21831787816183e-05
5.50784331266637e-05
2.79240252675173e-05
1.63870371402782e-05
4.89208129011178e-05
5.64492155285444e-05
4.59817211468994e-05
-7.51513330271764e-06
5.12406471365384e-05
2.0182550416242e-05
2.99971925769264e-05
1.3550451997653e-05
1.55364342551881e-05
5.89725117571245e-05
2.2818276862645e-05
2.26231361566506e-05
4.27608874193318e-06
1.54851760174444e-05
-1.86478574766279e-06
3.31676366032744e-05
-7.5240378860538e-06
8.03019293899654e-06
1.59742395133947e-05
-2.0531374475012e-05
2.84428821768408e-05
6.09221132076325e-05
4.13336542776971e-05
6.39254570795583e-06
2.66483310550866e-05
2.02251119415096e-05
1.41140312956885e-05
3.29759473027259e-05
1.58789056813796e-05
2.69960475954641e-05
3.73117860518235e-05
4.75285668194776e-05
5.76743555847942e-05
1.80835417833187e-05
2.67121016992221e-05
3.22521610830174e-05
1.09110736495892e-05
1.35193884452964e-05
3.07334789905778e-06
4.54649331508378e-05
1.06889850812795e-05
4.69228243259686e-05
2.80058336437687e-05
3.87990486629637e-05
4.07877900235889e-05
2.63757648439756e-05
4.01257285603333e-05
2.66268284359034e-05
3.04710986155392e-05
3.29995837347136e-05
2.12249883503855e-05
3.12973909629476e-05
4.06512732830574e-05
2.7528734723911e-05
7.10205210087045e-05
2.57370974070707e-05
2.38025782852857e-05
3.98590659184167e-05
2.99667168448332e-05
4.06502653639596e-05
3.2984909497673e-05
3.25565659397488e-05
4.63103391788317e-05
2.88623124160764e-05
3.73446282847338e-05
-6.56450098479259e-06
-2.54066652723427e-06
4.15865600166481e-05
5.38682415905764e-05
3.17721769206099e-05
2.69556414878377e-05
4.04781683205978e-05
2.80455619011e-05
3.09258177983279e-05
5.88925045243957e-05
2.39013039003966e-05
4.20611915154885e-05
9.44036369044963e-06
2.15478818200633e-05
6.85600354915213e-07
1.71195327490138e-05
2.09276577978619e-05
2.36721735619992e-05
3.91334970593737e-05
7.0858071941389e-05
2.80005724713146e-05
4.58030738843721e-05
6.07017021810291e-06
5.24610297120542e-05
3.98836859923952e-05
4.97701936545053e-06
3.98687289558139e-05
4.4681204826804e-05
7.57220148741365e-05
4.69856668613606e-05
2.643352434693e-05
1.85201993799466e-05
9.6573338610244e-06
3.69309410782983e-05
6.7323075725915e-05
4.53436499010277e-05
3.38147489652882e-05
4.65168062645024e-05
5.43052863469042e-05
6.84178438313546e-05
2.99362239014717e-05
9.2103752295842e-06
1.36423154285356e-05
3.03689416263587e-05
8.93153535922707e-06
5.85935694834001e-05
3.53244561221729e-05
1.26739423163333e-05
3.3805946295708e-05
4.28119441786144e-05
2.15301552865514e-05
6.33416314135015e-05
2.54927858734489e-05
4.47155236438412e-06
2.069358403182e-05
2.3840923109591e-05
3.90140430976992e-05
6.17030288525393e-05
3.52522101498147e-05
3.70318025359698e-05
4.7238563917635e-05
2.97192959309459e-05
1.21869456007331e-05
2.7304838752271e-05
5.87700818789725e-05
6.9256874732763e-05
7.98113895456083e-06
3.47079791039006e-05
3.87095608798438e-05
1.70323744811319e-05
3.75909785720344e-05
4.7431996803591e-05
4.83403857368304e-05
1.57539095464969e-05
4.69745826679675e-05
1.59745574109661e-05
4.78830459757142e-05
3.92137222253402e-05
3.61322443614865e-05
7.58486106562387e-05
3.61253476346271e-05
1.14373763933126e-05
1.15255315488915e-05
4.32671112123881e-05
3.17250864471737e-05
6.04586958331146e-05
5.30347306537387e-05
4.49786334169102e-05
1.19440129262424e-05
-1.15793826942029e-05
2.64678001207859e-05
1.19549466364722e-05
3.42207800008628e-05
2.15292974019045e-05
4.14184595817305e-05
4.54133016608388e-05
4.89174603490286e-05
2.82114951123544e-05
4.30540585929777e-05
-3.66690383217533e-06
6.96568682491081e-06
4.0866286663034e-06
2.88095763387164e-05
7.00581299802889e-05
3.7659646691919e-05
1.04311857858416e-05
4.20184618797563e-05
3.90923345993211e-05
2.60131738248431e-05
6.87368793163041e-05
2.81580141990149e-05
6.78984070949424e-05
2.77104816040952e-05
3.93765534701461e-05
3.27134587113064e-05
1.39815653127167e-05
2.85286953320967e-05
1.19444733399852e-05
4.00323981219036e-05
3.80456289762286e-05
4.51352797870225e-05
4.7959114683481e-05
2.6836723931566e-05
2.49926582976602e-05
5.67944612254443e-05
3.08000581417085e-05
9.86280069064904e-06
3.6948287854711e-05
7.28476473340725e-05
2.57274172813274e-05
3.22752952342215e-05
2.03089232182042e-05
3.8292778553028e-05
2.05832516555103e-05
7.29401531101265e-05
1.32221185226266e-05
4.31069069504892e-05
5.94570602351918e-05
2.08033912756244e-05
5.37888906638144e-05
3.59853283575508e-05
4.05773657403699e-05
1.79360490344424e-05
2.69261086920888e-05
2.62114941821489e-05
5.5316181690686e-05
3.51389428834179e-05
2.18328173408251e-05
5.58512700799454e-05
5.42672666994827e-05
3.70811179228828e-07
2.5506119016228e-05
3.54518887618577e-05
1.42448617001294e-05
3.46855783161664e-05
1.9486507200936e-05
1.84762669267105e-05
4.1558245905595e-05
3.49004362015182e-05
3.88920943010558e-05
2.73242751297051e-05
6.46927745539803e-05
5.41985573669053e-06
5.23796035183662e-05
4.58358221273031e-05
1.48458583599984e-05
3.96213928414132e-05
5.81708453933231e-05
1.4713698952102e-05
2.6807857652857e-05
3.43641545006868e-05
4.5843114114845e-05
3.66384439341734e-05
4.61515046004163e-05
5.11304022449556e-05
6.28000345714671e-05
-4.08050981983062e-06
-1.34047260572711e-05
3.74515357673108e-05
4.19099284768937e-05
3.03174927875174e-05
2.44884054789596e-05
2.04090552404428e-05
4.86317080248587e-05
4.27716292462155e-05
1.26610971187317e-07
2.05136179407901e-05
-6.60429874013351e-06
5.23739126316661e-05
2.91318645547675e-05
3.35537376831039e-05
3.23097047000676e-05
5.96066905837678e-05
3.09905546939507e-05
4.0536269312471e-05
-2.93406740328007e-06
2.61095690030896e-05
-5.66349147320304e-06
6.17741212281748e-05
4.18631920565274e-05
2.63560136080982e-05
4.84807184787589e-05
5.11793492714937e-05
3.4963870720294e-05
6.43480073664423e-05
3.45238486599215e-05
2.15159223449624e-05
3.6716358474181e-05
3.75684837081542e-05
4.90514205381206e-05
4.73879341007094e-05
3.06593916052175e-05
4.46933823827648e-05
3.71393219662121e-05
3.59915450895028e-05
4.67539527079652e-05
9.93098407648689e-05
4.46044170952515e-05
3.17583566687212e-05
1.83274538032773e-05
1.60267315637633e-05
2.96892389745059e-05
2.24095794369386e-05
4.27345051223248e-05
6.01203828699541e-05
4.18838734493862e-05
4.19595817518437e-05
4.43566469210125e-05
1.19084898408258e-05
3.54405731324186e-05
3.48223587320814e-05
5.41637492577311e-05
2.22328151856931e-05
3.21183097744127e-05
1.63788712658811e-05
1.6931382742445e-05
3.11250826060014e-05
2.9444561111396e-05
4.7497333862094e-05
4.48255994530052e-05
4.97698941958745e-05
5.08104712900288e-06
2.57679397676742e-05
4.3904616218519e-05
3.57048251180441e-05
-9.56315315726877e-06
1.61362878179207e-05
5.91963271910303e-05
3.72099731431331e-05
6.57579661854786e-05
4.0290330367491e-05
8.6500848514302e-06
1.95049884491892e-05
1.09507757068997e-05
4.93474470805636e-05
4.15341432181351e-05
1.75851939444848e-05
3.83820526919897e-05
6.82884533882326e-05
3.45055788810055e-05
3.6989949004506e-05
6.08690374341949e-05
-3.67024918924895e-06
1.89704438518093e-05
1.55575782413073e-05
9.92961802260727e-06
5.88783731855532e-05
4.30171588023211e-05
-7.50435575373408e-06
4.53080832367319e-05
2.40643029352405e-05
2.19231567704883e-05
-1.44035869713286e-06
5.70920409061464e-05
5.19542103638451e-05
4.10822355447153e-05
2.53804831052785e-05
6.34336693550319e-06
2.73182600108265e-05
3.12449638616141e-05
9.26080344872327e-06
7.50571071453567e-06
4.66296077466877e-05
4.73285748832945e-05
-1.86180103825604e-05
1.65479027064642e-05
4.42475683542761e-05
7.56269143621201e-06
-4.93465450255527e-06
1.1795143958388e-05
4.00392685262601e-05
5.48894459889469e-05
3.93235398196995e-05
1.21349862594874e-05
3.37425375157828e-05
4.50649291578903e-05
5.55767914457262e-05
4.16441133963224e-05
2.66704709433736e-05
4.19597845535214e-05
1.27821322531675e-05
2.56307313782458e-05
8.37193818464814e-05
2.95655110422683e-05
6.75479337885744e-05
5.23723209762329e-06
4.10783790156721e-05
2.93339568428444e-05
2.51847612563606e-05
2.62202380517063e-05
1.74934597929255e-06
4.8339309733963e-05
4.45613133728671e-05
-4.96137919995344e-06
4.74100191489009e-05
4.67953888229067e-05
4.27352786150792e-05
3.72432392349361e-05
2.944515162054e-05
6.09054063303572e-05
1.46411995237673e-05
1.38912167179207e-05
8.63047480855786e-05
6.86808763050935e-05
4.84253547476644e-05
3.29334362435457e-05
1.2491924148884e-05
4.10478258393659e-05
5.28077690027986e-05
6.72269447017066e-06
1.2830936999763e-05
1.89883122867119e-05
4.21696758398102e-05
4.56640167568252e-05
1.13984037429046e-05
2.2490151124383e-05
-3.48028536535744e-06
5.05746531620479e-05
4.26827506274816e-06
4.66034857267435e-05
5.13656988249061e-05
3.19402433745057e-05
5.18849874988608e-06
4.28966564072525e-05
2.31476447192781e-05
7.69483523110127e-05
7.81098196101983e-05
4.07333427631057e-06
-4.76143047550723e-06
3.53469857554034e-05
3.26748366438658e-05
1.60614302246682e-05
4.33058516408063e-05
4.23956703038356e-05
6.90414951079667e-05
3.73627512297297e-07
3.47642596826025e-05
2.92442901717759e-05
3.42120158188763e-05
3.54167579995924e-05
4.04949116754897e-05
1.91353856473145e-05
2.38832224162795e-05
3.43174459740979e-05
3.08077677391567e-05
7.76308340353809e-06
5.61524362952589e-05
3.06569922673882e-05
2.90958600315084e-05
6.79475091533457e-05
1.25095901627831e-05
4.2231625839634e-05
9.34373600279088e-05
7.46184846236514e-06
-8.8558476145257e-06
2.84680169883227e-05
4.53685951639531e-05
4.59189346438586e-05
6.20835213698879e-05
4.38002746600415e-05
3.63308947371295e-05
3.59165617361842e-05
1.94103338817535e-05
1.60730209523771e-05
4.095930533316e-05
5.6408229401789e-05
2.3190148639406e-05
1.38943390390453e-05
2.67356016329891e-05
2.42346564314717e-05
1.12138759528687e-05
4.24878156429459e-05
3.137753915607e-05
4.53072504602622e-05
4.59010180428157e-05
4.73742675284948e-05
4.0717025698345e-05
7.1567512010552e-05
1.15820124173076e-05
-1.75201001722974e-06
3.85226108904276e-05
3.11644009642645e-05
4.76927671412957e-05
2.01212600714436e-05
5.96034544277939e-05
2.64949148419419e-05
2.7196501471603e-05
8.54626898190866e-05
3.15952974628588e-05
6.36678815490798e-05
5.38081362211481e-05
3.23176974843298e-05
1.27264080832015e-05
3.70141082880112e-05
3.27808480102975e-05
3.32252048134121e-05
3.90224289239239e-05
6.8897585105736e-05
2.76907854632035e-05
1.50396863024391e-05
1.78179689727007e-05
9.9208933946188e-06
4.47388251043906e-05
1.40386959569139e-05
-1.90341071699548e-05
4.69407164015289e-05
2.66339467639857e-05
4.3507079964249e-05
5.11807634860077e-05
1.26752344190948e-06
1.35661366601724e-05
3.96370132892458e-05
6.04167863114678e-05
6.30034904073035e-05
3.96306601149886e-05
1.99346354661564e-05
9.90486124689828e-06
1.13619214303431e-05
2.82268453617408e-05
3.72370890019776e-05
3.99923202617824e-05
4.80814374469993e-05
1.11725775435195e-05
5.4963916048188e-05
3.3264908630796e-05
3.95941007924703e-05
4.06574893440604e-05
3.41389437771254e-05
2.60717009306403e-05
5.79582182493437e-05
2.88637250025375e-05
2.62690127374731e-05
1.13520710525566e-05
4.12649305935174e-05
3.23343050948785e-05
5.72206032306252e-05
1.25985931676338e-06
1.19952009754935e-05
5.14282048072146e-05
3.60293284369182e-05
3.55056725385848e-05
1.07611564426474e-05
7.19437659000153e-05
3.05623377148655e-05
2.26994946281598e-05
4.94681581639089e-05
5.37695276430031e-05
3.35264325605481e-05
6.09308887016639e-05
6.11992313610536e-05
4.28766447282424e-05
4.97787566471403e-05
4.53905534685008e-05
-2.64374447346898e-06
3.26101322457108e-05
3.39958852389778e-05
3.11518821207799e-05
2.89892077039206e-05
3.25154941871961e-05
-4.39302956065978e-06
2.22391213829121e-05
3.74821935003926e-05
5.30622436226552e-05
2.68661174930053e-05
1.28145182568925e-05
1.1401432766961e-05
2.73216165082447e-05
6.88005233264447e-06
4.80899028030104e-05
2.64961070486434e-05
7.0930187450361e-05
2.2301657240376e-05
3.18547124893545e-05
2.67349758145743e-05
5.68399638517718e-05
4.18824426556868e-05
8.83616840291415e-07
2.85913537834298e-05
3.31786209891911e-05
3.19897423784132e-05
3.49986741739217e-05
2.15006393459082e-05
8.41077796060805e-06
1.87358344650209e-05
1.04631976499244e-05
3.06987391206449e-05
5.7693797761122e-05
5.59494046923443e-05
3.2594450808998e-05
4.68110829102541e-05
2.32735917434377e-05
-1.69598587167899e-05
4.02904731760932e-06
3.92768869528595e-05
3.82244415710536e-05
5.46337802775834e-06
4.93425815779974e-05
3.75200515390036e-05
6.33541533260756e-05
4.86300597189846e-05
4.33467354382272e-05
2.00179250496458e-05
8.5013974727776e-06
3.0855379632018e-05
1.50421533525159e-05
7.05784841421467e-05
2.79974457841194e-06
-2.89502605525833e-05
2.57372900020425e-05
2.94229235834912e-05
5.76395678617926e-05
6.40846647949587e-06
5.05861396112021e-05
5.64213983140285e-05
3.01043204448053e-05
1.88446437673695e-05
2.27952251994663e-05
6.5406580848548e-06
4.77035923279775e-05
4.48168949113697e-05
3.08496423315888e-06
5.82744538581856e-05
6.56884227162512e-05
4.57624640280312e-05
2.451861370139e-05
7.16898355404571e-05
3.73879851544399e-05
2.78960568154614e-05
-6.16324378624461e-07
5.74635654173671e-05
3.91380280686783e-05
3.44818153318198e-05
4.38502174680865e-05
4.72570462490011e-05
2.77529387406856e-05
1.73849923127866e-05
4.80105263107649e-05
4.28167362008226e-05
6.38144444743517e-05
4.38038348664326e-05
1.78546199054728e-05
4.03571590027825e-05
-3.31776772379438e-06
4.18610430063815e-05
4.82566095434913e-05
2.2464519841353e-05
2.71627561476659e-05
4.34929177914724e-05
2.36779213594606e-05
4.15419672091899e-05
2.84948690880722e-05
3.88622627235342e-05
1.34117578533572e-05
2.27767868818677e-05
2.46792018227845e-05
3.64519930357488e-05
2.86222658270948e-05
5.07430636384885e-05
1.03413956188713e-05
2.11853972578337e-05
6.86079353189751e-06
3.81908153743274e-05
3.74262981706661e-05
5.16551918036203e-06
1.68207427645716e-05
3.4462130486209e-05
3.58572551715543e-05
4.02717054301143e-05
5.16281396135554e-05
2.21406775120487e-05
2.96070902658065e-05
4.06632990408995e-05
3.89411890414283e-05
3.07677195859357e-05
3.5582795343721e-05
3.31255143953234e-05
3.54659600331018e-05
1.86904683632921e-05
3.59049513997122e-05
7.66084323992744e-05
-5.59969569905367e-06
4.65555468384958e-05
4.63289289511423e-05
5.21428678528901e-05
4.27134025949524e-06
4.92226872616748e-05
6.34978091653167e-05
7.81061079753583e-05
5.97171837919862e-05
4.15783731550394e-05
2.329191947954e-05
-6.96326235142822e-06
3.09273986983793e-05
2.08696416299644e-05
2.20001535712354e-05
1.03197351993814e-05
2.55127442819367e-05
2.59949274336314e-05
2.65147843138674e-05
3.61929075848369e-05
2.940585124315e-05
-5.19496841561392e-06
9.95655977168525e-06
4.43628204917375e-05
1.2549677078437e-05
3.76273907698174e-05
2.55585504820633e-05
-2.20458405571007e-06
2.34612660549762e-05
3.64384100686465e-06
3.1956166508094e-05
2.80615790580861e-06
3.22495746774194e-05
4.72513604483597e-05
4.2866027032727e-05
3.54751999160687e-05
2.07551451645338e-05
2.84676514410094e-05
6.39177183723035e-05
5.89451289682585e-05
5.90648138534055e-05
3.41781862704846e-05
2.81398624971815e-05
1.13720390121356e-05
3.42353456250899e-05
4.22280284527367e-05
6.11655361377197e-05
4.06218581387831e-05
8.74359261144481e-05
7.42655138805782e-05
3.63633150067194e-05
2.16541239152857e-05
2.10155325464795e-05
1.91477438517215e-05
5.097639049049e-05
3.58936374332944e-05
1.54391452562189e-05
4.24760832045316e-05
6.60323726445173e-05
-1.01714934287114e-05
3.28982997583582e-05
2.42881206901343e-05
1.42405379125152e-05
3.70521145148763e-05
3.95232562244486e-05
2.31048144485655e-05
1.06923990981304e-05
2.23880168535035e-05
3.03887390301343e-05
1.99445014993174e-05
3.19340771628241e-05
1.14083575864518e-05
3.11542784857013e-05
-8.77979185169518e-06
1.27611519136465e-05
3.95189444385803e-05
3.31933847028608e-05
3.09471938735265e-05
5.0702215946788e-05
-1.31467479129797e-06
3.90552817657212e-05
2.90263072839081e-05
2.45066075472037e-05
5.35424152776289e-05
1.35118536815051e-05
3.02485544177789e-05
3.07709568703631e-05
7.1911389828693e-05
5.78944089886358e-05
2.8825343965005e-05
3.60939198124936e-05
1.37268976796606e-05
4.78934263162861e-05
1.29362211498261e-05
1.92439559947532e-05
3.01463478147135e-05
2.18765321680336e-05
5.96655202472319e-05
2.84471258190015e-05
2.82691484496294e-05
5.20224055259496e-05
2.94337630629497e-05
6.92891331258686e-05
3.00345202756495e-05
4.52978461137958e-05
5.97244390138549e-05
9.47224108881491e-06
2.25099690551241e-05
1.71022464562475e-05
4.06360967922655e-05
4.71080648243133e-05
4.37245470777441e-05
3.73901295402869e-05
3.51270622025076e-06
2.95923205003282e-05
5.80075788341863e-06
5.65484744178487e-05
3.25471343671248e-05
4.31759515558455e-05
2.93936822971469e-05
4.19589089712242e-05
7.18097712326846e-05
3.68605280731549e-05
7.78119954213167e-05
6.34981585735021e-06
1.13026842918797e-05
2.9338957342863e-05
3.55212774067942e-05
3.20422859475812e-05
2.08213021003694e-05
4.74360527919421e-05
1.29318643806187e-05
-1.3336473188174e-06
2.00107747501117e-05
3.28719455587564e-05
3.66286244898711e-05
2.28912311250509e-05
6.00114284111326e-05
1.86705052589337e-05
8.29466996530456e-06
2.26040750624133e-05
5.77637348609917e-05
3.30654803118247e-05
4.33319578591119e-05
8.20794910548597e-06
3.22149546987132e-05
1.48093698129822e-05
1.80887387517921e-05
3.56455257730996e-05
1.26032753383901e-05
2.30625509005086e-05
1.78048874608762e-05
6.86716011881849e-05
4.98412945919099e-05
4.55632323549785e-05
4.3604618413452e-05
9.09680982955621e-06
2.26232109894689e-05
1.7322906535354e-05
6.78415854524767e-05
3.70460080545925e-05
4.36805660842289e-05
2.43645088221432e-05
1.82702218323482e-05
3.12683191517252e-05
2.11800845233699e-05
6.58308079566335e-05
1.2894141782693e-05
5.49768769181508e-05
8.20461914290148e-05
3.3243191936456e-05
3.16724279422888e-05
4.84044361705319e-05
-1.63917438106039e-05
4.5651721879296e-05
3.72212590353627e-05
3.97906839994354e-05
5.47415736179792e-05
2.16911008781046e-05
5.12749589194457e-05
4.61268832709966e-05
4.65165689707094e-05
6.02446898762601e-05
5.6652349234054e-05
6.05240708816708e-05
3.54204448264896e-05
1.61082884716426e-05
6.31252656949978e-05
5.65367157227093e-05
2.68831466949428e-05
5.83172340959965e-06
2.06036289559426e-05
3.78489081989622e-05
6.09975864557672e-05
1.03915623591001e-05
5.40765659403168e-05
5.29046309774828e-05
3.50253047185385e-05
2.31828777553802e-05
3.86237246002397e-05
4.28998674696487e-05
2.69069152264902e-05
2.63787932344208e-05
4.92595872079644e-05
6.10488937685705e-05
3.70448112923332e-05
4.90176537866228e-05
5.04219680830491e-05
2.76213880601369e-05
4.99218285911994e-05
3.84036582104112e-05
2.7875645816255e-05
7.29214496165358e-06
2.84738489863262e-05
3.27728596939951e-05
2.64566946609347e-05
3.33996854788467e-05
-6.29807803369376e-06
6.1214171981437e-05
2.99945895938267e-05
5.82668508393993e-05
5.40806481599443e-05
-1.04321382017007e-05
-1.61785343114705e-05
2.8192692202987e-05
1.4346598976124e-05
1.22944415119073e-05
5.92439333639162e-05
1.45001863939618e-05
4.01226915901647e-05
1.51406875840172e-05
2.69951978240345e-05
5.73476592952967e-05
4.86730446336586e-05
6.44727505807301e-05
3.6553359329249e-08
3.88091469591343e-05
1.88326309822531e-05
6.95192991049411e-05
3.37780755796206e-06
5.37575354483911e-05
4.33855413673388e-06
4.22820702622986e-05
3.40069211010223e-05
2.70475244144857e-06
3.06343929833836e-05
7.18070607373686e-05
2.67167815498817e-05
4.49618084226336e-05
2.9563839869223e-05
4.29215984291194e-05
5.1002618855939e-06
2.12575045580268e-05
3.3498737613185e-05
2.85412066352008e-05
2.70844543361188e-05
3.7735899201685e-05
3.65802325118074e-05
-9.09526568497708e-06
3.66723258324591e-05
3.85728748562616e-05
1.5913287493506e-05
3.58828769566004e-05
2.77633297497869e-05
3.04435591955539e-05
2.9529272519941e-05
4.19503814745695e-05
5.52094288908263e-05
2.00692924011298e-05
1.77658730680331e-05
3.25006719450957e-05
4.46650396534212e-05
3.32975498787442e-05
4.54650177088711e-05
3.27741662264121e-05
2.4114280024031e-06
6.45184986310536e-05
3.76657758100553e-05
4.98372025916281e-05
3.24157581761469e-05
5.50294327774203e-05
5.24851458745191e-05
6.54148290954492e-05
5.72960578073673e-05
4.93591978754992e-05
3.05266658562405e-05
1.63740689917033e-05
4.08601914406465e-05
5.0362700627316e-05
5.25962449466811e-05
3.31566551744714e-05
3.55468069394771e-05
1.77174272718405e-05
1.07084606796698e-05
2.44731300287053e-05
1.80891237690384e-05
2.25216417524137e-06
3.646380372586e-05
1.33455657872973e-05
2.09038771078385e-05
7.68372910891325e-07
4.72533551111961e-05
3.69383441622131e-05
4.75106082113349e-05
3.15267790980306e-05
3.53217404732191e-05
3.8855586398477e-05
2.52919628704129e-05
3.87384720265213e-05
3.88713183747702e-05
3.66466467531373e-05
5.85079756480832e-05
2.87632276250052e-05
5.4424890090878e-05
3.44134290815585e-05
2.17821875423396e-05
3.37890515478552e-05
5.28158377542657e-05
6.86677535662073e-05
4.24254143252349e-06
5.92614843675214e-05
4.71858654812118e-05
4.47901884569503e-05
3.30579478843265e-05
6.22870046888334e-05
3.01364872354654e-05
5.07894463087615e-05
1.90045800807005e-05
1.11993741373411e-05
4.1079153947496e-05
3.49330308391136e-05
6.02907631239305e-05
2.50734901172161e-05
7.37945318649596e-05
1.18559247731499e-05
7.03881631669029e-05
3.78384318975492e-05
1.13146044996263e-05
6.58665827021529e-05
-1.28709817661967e-05
4.78523119498368e-05
3.59545160705262e-05
8.50684858838983e-06
4.61911452029005e-07
1.42184325760052e-05
-1.04517926321565e-05
5.01453620146914e-05
1.10180560487466e-05
1.5562525216302e-05
1.87164845009706e-05
-1.01675993914179e-05
1.76359840219602e-05
3.38232561847274e-05
1.10794870411978e-05
5.65536745915731e-06
2.95918496746844e-05
3.00969920182095e-05
2.61407170946651e-05
4.86494274623052e-05
2.14585452501139e-05
4.38402628571072e-05
1.18567301234736e-05
3.4825110907867e-05
3.4514459941874e-05
4.13090804834803e-05
3.64284092397391e-05
6.53943159380502e-05
3.72564424692331e-05
1.39613671190571e-05
4.33276772992376e-05
7.45251190775848e-05
3.4924473026609e-05
3.39770367819795e-05
3.58291702482975e-05
5.16528344596591e-05
4.32166807852079e-05
3.96865585518254e-05
5.24961648565586e-05
2.01225771800264e-05
9.93405886936206e-06
3.12321603072116e-05
6.90864489118622e-05
3.17105758642065e-05
5.57261642372168e-05
6.18887577486298e-05
2.6934150444172e-05
-9.64193784787854e-06
5.34346953830952e-06
5.16333203529057e-06
-6.75050413024835e-06
1.20288285895964e-05
2.52400348143894e-05
3.72899793327806e-05
1.98277209865567e-05
5.2637455176619e-06
1.06707719917978e-05
4.3906161330525e-05
-6.12785333669284e-07
4.44187864315235e-05
4.12142280687952e-05
-2.566939597146e-06
8.66647508694643e-05
2.6672153564686e-05
2.54408199899741e-05
6.92906447620502e-05
3.32578655222798e-05
9.75836367199957e-06
2.37889893054559e-05
4.51123364724005e-05
1.44422871013623e-05
1.78200532556174e-05
1.86884799705691e-05
4.70605736690987e-05
1.09148526230519e-05
2.93394937583875e-05
-4.11664887392579e-07
4.12087179203619e-05
5.43767393834208e-05
6.7199645062027e-05
1.05846049505296e-05
6.54168971185245e-05
1.6830064464409e-05
5.201953527137e-05
2.44887475574421e-05
5.25596868371149e-05
5.08264039216187e-05
6.28915735676638e-05
7.62684450165548e-05
4.93152546545232e-05
4.16831125478009e-05
7.77802608874548e-06
6.94990415886222e-05
4.87511972320711e-05
4.58176197003436e-05
2.31063766259245e-05
4.53395108846194e-05
4.45222790401255e-05
3.07446952104726e-05
3.17550066046099e-05
3.48852610401505e-05
4.19278544159544e-05
5.21909785959789e-06
2.29603686164875e-05
2.05202066124316e-05
4.15807047322963e-05
1.88649659057668e-05
2.38417594663051e-05
1.13775364796169e-05
1.76810224660881e-05
9.25819989294002e-06
1.29538218606726e-05
1.05107171898077e-05
-3.83480202893861e-06
6.48213967128938e-05
-2.53671772828303e-05
3.24142992804577e-05
2.64331676738945e-05
1.40663867084919e-05
3.11915197581345e-05
2.5061937640047e-05
4.02719089731336e-05
1.02917316062283e-05
4.90297148031292e-05
2.09807183761724e-05
5.42169408644189e-05
3.39288612030837e-05
2.33402321034406e-05
1.51337594663842e-05
1.7506098884488e-05
5.13412012960989e-05
6.58677748749826e-05
4.74860051589573e-05
4.75797065727503e-05
4.46419887227182e-05
5.17937314077155e-05
1.20816163100856e-05
3.73193548913188e-05
-3.14168070717859e-05
1.2709142256603e-05
2.02932113226615e-05
3.80067142840834e-05
6.97936835352714e-05
5.32626982433643e-05
3.11966510274907e-05
3.45510313148906e-05
2.43397687201995e-05
2.59311007182838e-05
-8.46424513101359e-06
6.26744519096004e-05
1.5104677877529e-05
4.97336297112819e-06
2.50903458835257e-05
6.34187800540969e-05
2.00082222478844e-05
7.92973337270933e-05
4.5086840591945e-05
4.44303507633714e-05
5.42935600765935e-05
2.67447931539065e-05
4.14550881911601e-05
2.47972909252634e-05
3.37073321108491e-05
7.59010538362255e-05
2.87034790765662e-05
3.11115635060661e-05
3.05606793346072e-05
4.59204434620174e-05
2.48458121234132e-05
5.79263005361162e-05
4.43962757406451e-05
1.98561351913377e-05
1.81824964697942e-05
7.78910606769952e-05
4.05856540829185e-05
9.07359726526113e-06
6.34225675881458e-05
3.54583241815435e-05
2.17249228092992e-05
3.92675353450922e-05
1.75589684705745e-05
5.73425030735629e-05
5.17779120742096e-05
2.01405323214774e-05
1.25615488234918e-05
2.7995559840956e-05
2.59119459136545e-05
1.20914297948483e-06
5.32710408143976e-05
2.48024467749043e-05
3.41167120106484e-05
3.00936886899754e-05
1.71055183114274e-05
4.01668220242792e-06
2.23695302739502e-05
3.22497523257409e-05
4.0116178568222e-05
1.85716579752697e-05
-1.37789398917474e-06
3.4589602464083e-05
3.24719730498129e-06
3.5331746682518e-06
7.7135741863736e-06
3.68482189776502e-05
1.59354147894211e-05
-8.14002527033839e-06
2.55536007598029e-05
5.39369569475933e-05
2.39694959657651e-05
3.45339109556545e-05
4.33123601825377e-05
4.87726698900409e-06
-1.49256171745155e-05
3.77104374624854e-05
3.82889067940729e-05
7.73444006587087e-05
6.95551962312916e-05
8.07170606040158e-05
7.25503480609085e-05
5.28235753605562e-05
2.60630431360326e-05
4.81801171484533e-05
3.27575102633791e-05
2.28627117158822e-05
9.17247163423748e-05
4.90719429966273e-05
2.77775001427173e-05
6.05361952655569e-05
1.49787133872041e-05
5.77764467505757e-05
3.41180580863743e-05
3.32833030282716e-05
3.30778022116502e-05
2.72440185293308e-05
3.94021603703962e-05
1.05913745348149e-05
5.40465438011771e-05
3.68055386147891e-05
4.97662551414398e-05
2.89066572834822e-05
1.8019865686278e-05
4.48654110007905e-05
4.58933245666666e-05
1.46117414216619e-05
4.11059662163429e-05
1.89065247978289e-05
1.04796310429058e-06
6.50732618528249e-05
1.59003738004368e-05
2.88670919125617e-05
4.44852856278826e-05
6.32745751225372e-05
2.34896552053411e-05
5.85518618703183e-05
3.66414384180095e-05
5.39637453423325e-06
4.15519648634519e-05
2.33503885419628e-05
4.34742814756854e-05
4.67269986672945e-05
6.11064690204971e-05
2.01404220584499e-05
7.50528578303317e-07
4.97304100619171e-05
4.0054914214732e-05
6.04941909719308e-05
6.38241942197645e-05
2.30477703330147e-05
6.23887818661521e-05
1.35135816697872e-05
4.066627691052e-05
3.42491254314127e-05
3.18374110108508e-05
4.71183903986867e-05
6.13960455665968e-05
4.43095257459012e-05
1.23735073408819e-05
1.74713465181846e-05
3.97716879361943e-05
4.18078668755629e-05
1.58762600914422e-05
9.64849205443747e-05
5.96067530545368e-05
4.2928211129092e-05
2.92436418035842e-05
1.81910016522074e-05
5.04992635897479e-05
4.86544744931744e-05
6.0113006266741e-05
2.17241698528402e-05
2.8951321360413e-05
1.00666430245593e-05
2.91006680103073e-05
-1.53582617953329e-05
3.56245325878636e-05
4.28093604223567e-05
1.70295434675837e-06
4.45314176970443e-05
7.48956466049208e-06
5.38696938836324e-05
-1.44181901924504e-05
5.09949113544629e-05
5.18823833727397e-05
2.37585304230739e-05
2.07649305023626e-05
1.61317562576308e-05
1.62864233703575e-05
4.61584969961819e-05
8.8009352504267e-06
8.39444597226472e-06
6.28048404487447e-05
7.26179240548311e-05
2.85771393140681e-05
2.65663251488324e-05
1.85518279895291e-05
6.69530576275014e-05
9.5294705012165e-05
5.33259018776376e-05
2.14677667703829e-05
4.50640039262333e-05
3.55079676629251e-05
6.92386930442228e-05
3.53769927791882e-05
4.4045607177487e-05
4.73354001470774e-05
3.60311628400357e-05
3.29232980200578e-05
5.84304484368008e-05
1.84759123781721e-05
-2.66544256632454e-06
2.0623957080766e-05
5.39670326438877e-05
5.95598007384166e-05
4.63265157192345e-05
1.71053147796173e-05
2.60130318028805e-05
5.84672471063887e-05
3.32982767549311e-05
2.17444679715518e-05
1.37813345657971e-05
3.53468464837989e-05
4.6822284624088e-05
2.70418735729349e-05
-6.15909851736038e-06
2.73079622333438e-05
1.4728936302453e-05
1.09660810662123e-05
2.7338442762849e-05
5.65645418276479e-05
2.71525321798038e-05
6.36493445105537e-05
5.18855072024258e-05
4.17427451736486e-05
3.9529763120626e-07
5.28170269512455e-05
5.47703416479094e-05
2.45621719105606e-05
4.66971872527064e-05
1.90515484775356e-05
3.86325250627094e-05
5.86478550477868e-05
7.28414657504784e-05
5.89277643338775e-05
7.13956445065433e-05
4.97953138512761e-05
3.93984984388214e-05
4.41281069553059e-05
3.7918443490131e-05
5.42329233499113e-05
9.14927744870093e-06
2.54985577993421e-05
6.23731885127976e-05
3.80159601255166e-05
3.63085234051832e-05
2.83830848588484e-05
4.18820825135106e-05
3.04507868783248e-05
2.88377482606678e-05
1.62085834221189e-05
3.41345087105707e-05
1.85781539471724e-05
5.71730720953158e-05
1.77934648198886e-05
1.15226790509418e-05
4.99324007952529e-05
2.4343242837789e-05
-1.91617458113119e-05
-5.334317407577e-06
3.82176195140859e-05
3.90102089247669e-05
1.82036252400349e-05
5.64580391449938e-06
2.65597081361025e-05
4.19833511940011e-05
2.15168398540346e-05
-2.41553415124402e-05
-2.08577232906613e-05
3.56640762186487e-05
6.71555288813703e-05
2.40257403913159e-05
2.64891398543355e-05
7.63331218737692e-05
4.49633293400688e-05
4.00330325266779e-05
3.99093631290024e-05
5.36738917725542e-05
3.80861680015267e-05
5.66477857577214e-05
2.17921730795091e-05
1.8246406655778e-05
2.73061097394453e-05
1.72149801438964e-05
3.95079456361154e-05
4.35533721975978e-05
3.10910604071411e-05
2.13850433367066e-05
3.32665086402209e-05
2.06094653186484e-05
4.20093670762062e-05
4.68690880719031e-05
3.9929720536347e-05
4.07772263023354e-05
-1.23115379788001e-05
3.58124930181345e-05
5.30669831388921e-05
4.10243579834603e-05
4.26173458316818e-05
2.07973456841353e-07
3.76898072556818e-06
2.39442265905624e-05
3.42166185850389e-05
4.50827080310061e-05
3.07796621704231e-05
2.6154744234433e-05
2.93348738503865e-05
5.68050261369562e-05
2.48785046473711e-05
3.87557857894557e-05
3.74953662039264e-05
5.06056119747974e-05
4.44814742506703e-05
4.91154384172166e-05
1.78805039504865e-05
8.03688719393346e-05
2.60015237555983e-05
6.30768712365942e-06
2.34481455344648e-05
6.34743560438737e-05
2.32174038368748e-05
3.48148408417747e-05
1.98573926392501e-05
5.13107122777373e-05
3.59375154990262e-05
4.30678629983655e-05
2.42181165596424e-05
6.20966910451505e-05
2.65378988569939e-05
3.23429653615873e-05
-7.41753477982391e-06
6.43091224109746e-05
2.93579121007987e-05
2.4015772640561e-05
8.63090760138727e-05
4.59896568936395e-05
3.45109163293069e-05
4.214128697988e-05
3.76074201642475e-05
1.88023781499435e-05
1.21524641571926e-05
3.83636252456213e-05
2.10263579122621e-05
1.58099933344615e-05
2.18900016588281e-05
5.86614760213742e-05
5.29959594149528e-05
4.37736346826856e-05
3.66325636627983e-05
5.09794314090711e-05
4.51601579517182e-05
5.96998926402895e-05
2.5966055003651e-05
5.33998737858974e-05
1.30099908124386e-05
2.9523422935153e-05
2.34556475046035e-05
3.31137767758733e-05
3.21351527305457e-05
4.15085564193287e-05
4.07223675784306e-05
3.7922878290652e-05
2.5711213882688e-05
4.84334076314723e-05
2.15379412489336e-05
1.78160006475379e-05
6.79078065633625e-05
1.70669942296688e-05
4.70358961169377e-05
5.8638259948437e-05
4.39998338260158e-05
3.17173098069756e-05
4.87536820128068e-05
3.93319478088533e-05
7.03196592644116e-05
9.04975104953469e-05
4.14511249821283e-05
6.88040756509995e-05
1.77144456339818e-05
5.25447729160465e-05
3.87282861847704e-06
2.5431915342923e-05
4.97033322178653e-05
3.40547546966247e-05
3.09683284797743e-05
3.28832228527046e-05
8.82238063632615e-05
7.03950501249618e-05
5.58364314592865e-05
1.99188929040215e-05
3.41824022333376e-05
5.28191167137652e-05
4.55882663388551e-05
2.29981177746862e-05
3.90890183162698e-05
4.04792513064851e-06
5.16943581713603e-05
2.64685823681906e-05
2.58254058235053e-05
2.75877851840113e-06
2.59453702591562e-05
4.90936370976034e-05
1.55914340063585e-05
6.34027272017416e-08
1.55259434845317e-05
5.26916088102251e-05
3.32294391470786e-05
4.56610448077066e-05
1.35132441764829e-05
4.42168506884322e-07
2.28931496651596e-05
3.76838489984041e-05
4.12553984977633e-05
3.523628950755e-05
1.72262587928409e-05
5.41938972203173e-05
3.40713960746712e-05
3.72626816455134e-05
4.64693335077702e-05
4.41491055363766e-05
2.84549593923174e-05
2.51446927977459e-05
3.97580045939715e-05
4.87171628187412e-05
2.72928701858898e-05
4.62107164653766e-05
2.96624720777859e-05
4.06843613895765e-05
4.75979973996665e-05
4.7826198665294e-05
6.03422856149662e-05
4.45104533351631e-05
3.6479116125668e-05
3.41386024197265e-05
3.5073997301875e-05
3.5068612903863e-05
4.54805776821702e-05
1.23983248871661e-05
5.47019301299574e-05
6.56074599242816e-05
5.4821559099471e-05
1.32289531913285e-05
3.0398304470553e-05
1.44311671559863e-05
4.88573299478768e-05
7.84261594975389e-05
3.82608101452293e-05
1.6106404911456e-05
3.9728164008667e-05
3.36673119759087e-05
1.67098544230654e-05
2.9363179630686e-05
6.38409826226156e-05
5.98632068690954e-05
4.74274512321578e-05
2.58579214525433e-05
2.12292529704988e-05
1.48161301175419e-05
1.0993296884139e-05
8.48695789058924e-06
2.0437375746211e-05
3.66124776630734e-05
-2.24003624765894e-05
3.05472804138449e-05
9.36416909123436e-05
2.19505759197741e-05
5.55000485293618e-05
3.01958303625885e-05
5.7169204516169e-05
6.60543354121607e-05
5.23903122504054e-05
5.55406074081975e-05
3.23725944545015e-05
4.92608618550454e-05
2.52173652434517e-05
3.29215773711833e-05
6.50697377506815e-05
5.7248013415121e-05
4.16530687293499e-05
3.69060950446606e-05
4.38934397076446e-05
4.8631312755005e-05
3.90761527546862e-05
2.8431061293584e-05
3.34355301650258e-05
2.81773054371582e-05
5.269395176723e-06
7.01940260417477e-05
2.44980200443911e-05
-1.17751418386102e-05
3.1117404407428e-05
1.86894353130324e-05
1.39856701049229e-05
3.07177993719792e-05
2.88970958464747e-05
2.15892612170933e-05
1.56583508237688e-05
5.53695954249933e-05
5.38123122529583e-05
3.22379740369266e-05
1.97091692427586e-05
1.3498073237376e-05
1.19570664968184e-05
7.60471020026227e-06
3.20767220615218e-05
4.14038915891097e-05
2.94369462863193e-05
9.14722605252175e-06
2.06036218191175e-05
4.10071613302158e-05
3.83233167578129e-05
2.35429110601896e-05
2.12643728297815e-05
4.82456624887059e-05
3.23792423012026e-05
5.20885933324135e-05
8.87532071586772e-06
2.83505018581365e-05
2.93081490978359e-05
1.2016925637895e-05
4.84488590513899e-05
4.48430099909919e-05
4.66577426682474e-05
4.36465994920191e-05
3.20290268388249e-05
5.12964880014962e-06
4.20326960432522e-05
2.39686436396722e-05
3.35638745098743e-05
2.26476167621315e-05
6.56515004737913e-05
3.94248991351477e-05
6.51798005484924e-05
4.91187777365722e-05
1.80238967396238e-05
5.02221218045816e-05
2.83833557916541e-05
1.86773549142517e-05
4.62723538799672e-06
4.09300291966052e-05
3.44492948458491e-05
4.42040796311957e-05
5.53451551006426e-05
7.18775710113059e-05
4.71990500983285e-05
4.78221024453461e-05
2.61559953847151e-05
5.94486509062188e-05
3.0237116013707e-05
2.32070207579213e-05
4.52316924289933e-05
3.01420421801294e-05
8.4514232546361e-06
9.68242318982044e-06
3.91028194095208e-05
3.9776204221743e-05
8.38007670055598e-06
3.07673450052103e-05
5.70874153599072e-05
1.71093732526595e-05
2.73271243747989e-05
8.09424426937083e-06
5.39900425348389e-06
4.87914028388631e-05
6.11965390913536e-05
1.35499629392203e-05
5.54938043678798e-05
4.19410250947926e-06
4.74856084966272e-05
2.21116155331894e-05
6.97587124008604e-07
3.81235776171103e-05
2.54607231696369e-06
4.16724128727477e-06
3.95547487468361e-05
4.66252809750295e-05
7.74715458707192e-06
4.2935264350707e-05
4.29424995890739e-05
5.41605714545386e-05
4.73094967860282e-05
3.41591816374775e-05
3.47865087239846e-05
5.57319683855325e-05
6.97102985238953e-05
3.92790508436794e-05
3.07761467492557e-05
2.37064608562587e-05
5.46663754026869e-05
2.26120618307787e-05
2.31114404424037e-05
2.50447392849391e-05
5.17287499920381e-05
2.51879811736316e-05
2.43073322345026e-05
2.56757750424528e-05
5.28797751045772e-05
2.78353189922792e-05
4.25123178205184e-05
3.60613439406291e-05
5.6218157040585e-05
5.55288821655481e-05
4.54199188615484e-05
6.36465234792372e-05
4.26117296720126e-05
6.76924467459011e-05
3.33567352368134e-05
8.13991753464902e-05
3.13343081645085e-05
4.2679619574069e-05
2.85285379968991e-05
5.28044336869909e-05
2.23939580917532e-05
1.3063742318285e-05
7.22423913941155e-06
-1.64771283783912e-06
2.84445518531397e-05
4.90659790952961e-05
3.45093679615726e-05
3.68993420396839e-05
1.54371937628406e-05
3.23261552726113e-05
2.58070756104427e-05
2.39753288521035e-05
2.40555904395039e-05
1.22769873475329e-05
1.39243326343828e-05
3.72836678689943e-05
3.3203778820619e-05
2.35175526138427e-05
2.97615083368151e-05
2.8743962420958e-05
4.6339280725085e-05
3.26291499932653e-06
8.12065817025954e-06
4.84717950535128e-05
3.25247164995348e-05
3.46249734342946e-05
3.76119793398319e-05
2.79418760812946e-05
2.24125359515179e-05
6.55026329167639e-05
5.01404497583429e-05
3.95413629559361e-05
4.52240055782417e-05
3.17247289204276e-05
3.38898794454389e-05
3.05093937961125e-05
5.18841575860529e-06
3.07281408071128e-05
2.27039317187914e-05
3.14213220251163e-05
4.77528265621907e-05
7.18364665481403e-05
2.55169049238351e-05
5.56551915592457e-05
4.90875708990838e-05
3.0366857747886e-05
2.74396687821315e-05
4.58059922400268e-05
3.06907294667079e-05
6.49038982677843e-05
4.29505396310601e-06
5.11818099413462e-05
2.8721485214455e-05
5.99705750322393e-05
8.83534833545211e-06
1.17713272785051e-06
3.22022007623294e-05
2.03002849105426e-05
2.38127606591877e-05
1.56614116406792e-08
7.88073401708721e-05
1.60076734805676e-05
5.56636630734054e-05
