# Supplementary material for: Research on computational propagation and identification of mine microseismic signals based on deep learning
Source: PLoS One. 2025 Oct 22;20(10):e0334641. doi: 10.1371/journal.pone.0334641 (PMC12543183; doi:10.1371/journal.pone.0334641)
Supplement: S4 Data — (ZIP) [file pone.0334641.s004.zip › 000100700001591.xlsx_0.txt_24.txt.txt]

3.91609593110143e-05
3.85661153925443e-05
3.48018196064714e-05
2.10064644938499e-05
3.15484330287171e-05
4.55073379012711e-05
3.23875826380762e-05
5.64844711373067e-05
1.59256847994992e-05
2.68839888488482e-05
7.4304813139842e-05
1.78607265429895e-05
4.43066828510346e-05
2.54522895368864e-05
5.63087570978358e-05
2.17890105339047e-05
4.58908722952922e-05
3.2848763978873e-05
5.03696960451e-05
2.90995267314189e-05
1.77140701697118e-05
5.26623406870976e-05
6.05751445018261e-05
4.78625408820899e-05
4.17845689175608e-05
6.51411567954315e-05
2.69008054155458e-05
3.46950196639078e-05
5.08816403554765e-05
2.51888592011298e-05
6.03478283238271e-05
3.30739861451721e-05
4.81803338343867e-05
2.2740132325539e-05
6.0737564099851e-06
4.92841429897606e-05
3.88984425160562e-05
1.92662041608014e-05
4.23230408794319e-05
2.80391427369513e-05
5.56363344608772e-05
1.09788960780838e-05
4.67317878058852e-05
5.32416346911516e-05
4.67417212855735e-05
2.07040006399254e-05
9.6585630845223e-05
5.35505735371367e-05
6.26605984554114e-05
3.25753247804493e-05
5.25360118173095e-05
2.78969949997794e-05
1.62820964234162e-05
4.8473499600346e-05
3.52578711400509e-05
-2.58732255873869e-06
-2.14339231214326e-05
2.41393050135987e-05
3.53762358884079e-05
3.23128244735805e-05
1.79632126601675e-05
3.9951901888209e-05
6.4298047842909e-05
3.25915766509422e-06
4.9046551341168e-05
5.22856549427926e-05
6.04133281390241e-05
-3.19684382955256e-06
8.16386581510027e-05
2.79871003356563e-06
4.5911980859574e-05
4.79792637029982e-05
-2.20935240170372e-06
6.54480096222154e-05
3.86266678829303e-05
4.34873217130875e-05
2.38296072468243e-05
4.69290316930703e-05
4.74100372105137e-05
2.59924399873223e-05
2.81199575987354e-05
2.16953804964405e-05
4.58426005492699e-05
4.42463981731134e-05
1.72463074267344e-05
-1.91685092166261e-06
4.58923036460515e-05
-1.22939280932087e-05
1.04113149811091e-05
3.66309479157645e-05
5.76956626768933e-05
4.87883488120113e-05
3.36271774595005e-05
1.81415594311892e-05
5.69844872366241e-05
2.99652055147647e-05
3.35966050845557e-05
2.85324958242589e-05
4.20507323947053e-05
4.29865510908937e-05
1.05360496666812e-05
-2.03625891732608e-07
2.87590883014276e-05
1.85800359356042e-05
4.88444806344504e-05
3.91754888004364e-05
8.04096447822557e-06
6.92864443222451e-05
1.9860324072167e-05
5.5854592811933e-05
6.02757037855826e-06
4.94178956278412e-05
2.12241051989912e-05
1.53394462736629e-05
3.76276489899422e-05
6.07147325622511e-05
3.68343581381975e-05
4.34205674835011e-05
4.51548528121611e-05
4.64260327172624e-05
4.16089823933482e-05
1.02086247034418e-05
1.30803421143027e-05
4.03599294161652e-05
1.84408724234799e-05
3.64952445747575e-05
2.71226433655e-05
3.94483824568222e-05
3.2032925495262e-05
3.82638370017565e-05
7.95984062264393e-05
2.34663335434545e-05
3.88270523743444e-05
5.41546196547602e-05
2.00356849412391e-05
4.18961479714251e-05
5.93933111678749e-05
6.08307079933316e-06
2.9622447947701e-05
1.85249682609757e-05
4.2981006760966e-05
4.41608636678024e-05
3.37658706666118e-05
1.17270153781137e-05
4.05316527761564e-05
2.44687094208893e-05
3.27712367910012e-05
2.77288288559302e-05
6.3659006883518e-05
5.45264515554818e-05
5.25114803067821e-05
2.4615219815805e-05
3.34748018045924e-05
5.28637180098028e-05
5.81800934692249e-05
3.93235931553212e-05
4.88894935775938e-05
5.00487996836583e-05
3.27015358826198e-05
4.75603627051162e-05
3.02979162997321e-05
9.99091605142714e-06
2.41292168940328e-05
6.10075818465696e-05
3.15908686897926e-05
5.62016226840105e-05
3.71412836201582e-05
5.32395034881689e-05
6.00110194301465e-05
3.60659939497893e-05
3.00827015171144e-05
2.83469150248879e-05
6.76575522172459e-05
1.08082278970692e-05
1.23592854441394e-05
5.4388071942219e-05
3.51395396216859e-05
4.76873560013186e-05
7.23867131672172e-05
1.64207403624754e-05
3.96114802057053e-05
4.48600454463817e-06
1.51950544684476e-05
3.638967038048e-05
3.15584005180727e-05
1.95501042754024e-05
4.24517711066881e-05
4.24916870582041e-05
7.49478806718163e-05
2.19131528986089e-05
2.41456511889758e-05
6.43701742385869e-05
1.75132631435632e-05
4.0592093601311e-05
5.38859874647099e-05
2.34090558786727e-05
4.19862202552304e-05
3.96292212256086e-05
-8.42656138537496e-06
2.47450508850244e-05
6.90429805362408e-05
4.52461010602257e-05
-6.60801822331567e-06
3.41270322405664e-05
4.17165229619088e-05
3.22711832919341e-05
6.23672465624978e-05
5.55523342356298e-05
4.36731854997725e-05
2.96389473606493e-05
6.66944267372183e-05
3.14432147003201e-05
3.81327583807967e-05
4.41666077043888e-05
1.18964879668984e-05
5.27724727434101e-05
3.44163079121228e-05
4.36469240444077e-05
3.45679792439638e-05
3.88556237612668e-05
4.31225753033143e-05
3.48625396538956e-05
3.48730943577044e-05
4.63789634398588e-05
1.92430580131455e-05
6.93694645200722e-05
2.14389781531326e-05
4.03797512017029e-05
3.61648057685828e-05
1.5766878754907e-05
2.45306046826064e-05
3.94042315546502e-05
8.74580179261977e-06
-2.49895206519378e-05
4.2611265179108e-05
-4.06904900278996e-07
2.03833238937017e-06
3.87317716890096e-05
-1.64032719575765e-05
4.49671799503455e-05
3.22844819586472e-05
6.71697820651439e-05
4.1055839243211e-07
4.9373798553995e-05
2.37239872646005e-05
3.42014240293842e-05
2.73942432187405e-05
2.24230218371673e-05
2.7041871866278e-05
9.3366634788237e-06
5.56884136904308e-05
5.82182657343195e-05
2.88820284497647e-05
4.16564893039151e-05
2.49045639987291e-05
6.15178747142445e-05
-6.56916171927041e-06
3.9476603404423e-05
4.34845817637775e-05
6.5065444797116e-05
1.41410616712033e-05
2.79730550264494e-05
4.40466606418767e-05
3.06898993416153e-05
3.46100242128178e-05
2.14321536811532e-05
1.71364682097633e-05
2.97664647308982e-05
2.41653065426734e-05
3.64639291752681e-05
2.67646211073838e-05
1.30247560093421e-05
1.36808226045089e-05
8.79007992356989e-06
-1.3506084741407e-05
3.06667074371727e-05
3.9777477494375e-05
3.38827517973785e-05
5.75755289733157e-05
5.17376086400322e-05
1.34863922664739e-05
4.96360249945172e-05
6.9897579668471e-05
3.64742871108833e-05
5.02601682917094e-05
3.57334979724517e-05
6.10520045564677e-06
6.6877461333424e-05
4.90295628682545e-05
3.77441396304344e-05
5.51931729825602e-05
2.29362066770239e-05
3.3958387032578e-05
3.31192399255953e-05
2.74528514350465e-05
7.74522263787544e-05
5.99052723023656e-05
5.98571459635006e-05
2.45207746754129e-05
9.17303934278327e-06
2.40749706415207e-05
3.88178162277823e-05
4.83997130252351e-05
4.27377254081984e-05
6.73487545373243e-05
1.96458581727423e-05
1.03631131304011e-05
2.66015033290362e-05
2.89645422938513e-05
5.97740167952618e-06
2.31535784101946e-05
4.71243033332288e-05
-8.11701439370347e-06
2.64650225870952e-05
3.70359138899154e-05
9.56892243834733e-06
2.13202390219822e-05
7.30893513062275e-05
1.26013987160458e-05
1.21780965039732e-05
3.29940772419603e-05
1.19854589238343e-05
2.90458717612757e-05
2.49847084694498e-05
4.4559817105279e-05
5.08529106779012e-05
7.31144525713283e-05
2.38988351106838e-05
5.60384337824639e-05
5.50249071874161e-05
2.64294057402435e-05
2.10768308308284e-05
1.98167864321504e-05
3.19924679334901e-05
3.42167781768818e-05
2.87579717859671e-05
1.35536098250924e-05
4.23408723542466e-05
2.72068403395336e-05
5.34645273237426e-05
5.35243254536957e-06
2.4923840404789e-05
2.93234410829059e-05
2.99187512269423e-05
2.80922881044499e-05
6.24452486143482e-05
3.91428932768729e-05
2.52288259887772e-07
3.00346056943932e-05
3.70132340948791e-05
4.02558393504573e-05
4.63474292560431e-05
6.72850143842791e-05
9.96477466423002e-06
9.06943803601274e-06
2.54124635492486e-05
5.63462261838234e-05
-5.0928812871169e-06
7.46928625722916e-05
2.1241621272306e-05
6.54868091771789e-05
4.617397549078e-05
4.05897185762278e-05
5.92897883976265e-05
7.05977242217078e-05
3.45322652051368e-05
4.34062571027608e-05
9.90632588459934e-06
2.15434130276138e-05
9.24456023126698e-06
2.14115935738704e-05
3.10603576200345e-05
3.70577807258356e-05
5.00534255356073e-05
2.31715629410767e-05
5.19537928080855e-05
6.22043444127851e-05
-4.31178247126091e-07
3.621150006922e-05
3.61100265934016e-05
1.45400299363366e-05
6.57449509894126e-05
6.20479884258816e-05
1.35921087839423e-05
4.27324437579379e-05
3.43346219134369e-05
3.59746119040305e-05
2.59757640209758e-05
4.13084366007174e-05
5.10779613866761e-05
3.68115490547089e-06
4.47936473519493e-06
4.20513114959316e-05
6.0404663945299e-05
2.84530418918627e-05
1.97989989301492e-05
4.72679768018767e-05
-2.4035205017357e-06
3.84968992794879e-05
2.89729640778052e-05
1.71060853360649e-05
-1.85253191473659e-05
3.14415145944898e-05
1.99471993237348e-05
3.08936758658475e-05
-4.01313071788999e-06
9.43448821442397e-05
5.1009072989324e-06
5.19811502174705e-05
5.43423832768976e-05
3.48933987940472e-05
-8.76076642490593e-06
5.63539902480222e-05
3.16108031559539e-05
1.83351883833298e-05
3.24084770239775e-05
3.08449317205458e-05
3.27076622729561e-06
6.29352808752361e-05
1.46076662764423e-05
2.23755106131169e-05
-8.82929673722462e-06
1.63144223904401e-05
8.54542203362076e-06
2.90509116692001e-05
-1.95415769227242e-05
3.33512650025728e-05
1.45692846608219e-05
3.46100581910106e-05
2.01646525376199e-05
5.03998020174165e-05
4.93826739232053e-05
9.80580899129687e-06
2.85645257176958e-05
4.91275757151124e-05
3.53686637001991e-05
3.99665659392145e-05
2.83812329135298e-05
4.51485567178873e-05
3.78432158238666e-05
2.97902513922614e-05
6.39867238097117e-06
1.85107350976584e-05
4.76500852649243e-05
8.49455896831781e-05
5.55992060762082e-05
3.38015042201573e-05
2.47495761211011e-05
4.95238854773905e-05
1.55243059939581e-05
6.47282998017662e-05
8.6459343367358e-05
5.61169038773702e-05
2.33713928442126e-05
-4.06033059095696e-06
-8.13104833341975e-06
3.29152740141341e-05
4.02202762783735e-05
7.06170138659718e-05
-1.71517232744433e-05
1.75716227502366e-05
-9.4609462647348e-06
1.74818489847117e-05
8.19633869906843e-06
2.52098821730508e-05
2.67563045132537e-05
-4.09883066435079e-06
4.32249747925729e-05
2.04969172982763e-05
2.52109836080058e-05
2.18969229969409e-05
1.719881248079e-05
2.58645622825976e-05
4.3627420339584e-05
3.10585725382209e-05
2.87642536894596e-05
3.16436728767979e-06
2.35393830166588e-05
-4.27666842536142e-06
5.66211882469048e-05
5.29805954203096e-05
4.29526389169822e-05
3.06731732160183e-05
8.15969791976414e-06
4.21647150865993e-05
5.7539828455485e-05
6.2545372098978e-05
2.86454802136803e-05
2.34743778509593e-05
6.27168510231912e-05
3.91153856053734e-05
3.95562558926097e-05
3.1719522548379e-05
2.26266424752814e-05
3.75980478808115e-05
6.55311782661713e-05
2.76175931805716e-05
4.84707919626118e-05
3.32348295257159e-05
-8.37538746102668e-06
5.38482026765814e-05
3.18795215241924e-05
5.16730922948547e-05
7.62708520200263e-06
4.24404154725975e-05
3.02801460734853e-05
2.42211514430858e-05
2.54520485383898e-05
1.68555438315992e-05
2.72732548796978e-05
7.28386820104501e-05
3.1762986123079e-05
-5.57736795266702e-06
4.19170519749554e-05
6.08097526413907e-05
2.48762311772337e-05
7.09154312793326e-06
4.66086714728378e-05
7.30644881610808e-06
5.20320911352472e-05
4.06880778397769e-05
5.42032841235266e-05
6.44617294278117e-05
5.15710416375272e-05
4.7456392443103e-05
2.96920011828821e-05
5.6597941376878e-05
5.50526613776983e-05
6.58868349505262e-05
5.88074331019219e-05
4.15696432630206e-05
1.4166900890932e-05
3.47243153700603e-05
4.04607842018745e-05
9.34461202427935e-05
6.0568213327871e-05
6.8600362689965e-05
3.15987665523193e-05
8.37334334452139e-05
4.27485735279301e-05
5.24214028355581e-05
3.45668885246873e-05
3.73956103618728e-05
2.25657304498119e-05
4.38611465873901e-05
4.63372758905508e-05
-2.36881916663853e-06
3.5689838218146e-05
4.75815079991859e-06
5.20193896725565e-05
4.12014553092392e-05
2.84233599959766e-05
3.99631409626177e-05
5.65559804796591e-05
4.77873782036376e-05
3.0440444754403e-05
-5.30085572660221e-06
5.41391287988223e-05
5.32807999009975e-05
2.14514217468547e-05
3.49166280264139e-05
3.44356899633288e-05
3.66641219603929e-05
1.0912253252913e-05
2.05127235675468e-05
2.0377192007494e-05
-1.52497809157107e-05
2.97040451083968e-05
7.43428584351617e-05
4.16100003503663e-05
9.49041425289981e-06
1.55746061366815e-05
2.29540792194549e-05
4.25895178683666e-05
4.18900462664554e-05
6.92744018397372e-05
1.95132429469235e-05
2.74728671299462e-06
2.9238262540012e-05
4.36260060817331e-05
5.07341018637995e-05
2.25005096621869e-05
1.16379416576312e-05
3.76540081450988e-05
1.67346499968006e-05
6.3914851533216e-05
4.57883040994164e-05
5.64787105849856e-05
3.92672636763671e-05
3.37059430409027e-05
5.11947048743689e-05
5.64758227763594e-05
0.000102014324465956
4.8923058772762e-05
4.89355139096715e-05
4.92491839986372e-05
2.01253034167599e-05
7.5953902708418e-05
4.15369927997563e-05
5.55072543710821e-05
6.60731983021324e-05
6.06445095406656e-05
6.54615518931052e-05
2.17141430804539e-05
6.06561701697982e-05
2.25545575494043e-05
1.14631794109126e-05
1.46556054540152e-05
5.36511120649157e-05
6.30761339873801e-06
2.49050127324012e-05
1.75329626160327e-05
2.77375770018102e-05
2.55426077908002e-05
3.05655683675521e-05
3.36019886061907e-05
2.15478964620848e-05
5.43730880998415e-05
1.31456842128132e-05
3.79976044910832e-05
6.46728138080906e-05
5.50202208675109e-05
5.27082180143675e-05
3.0424434795476e-05
1.74483259137706e-05
-6.72214093424212e-06
4.01032992206005e-05
8.66582090467346e-06
4.03588484846289e-05
3.42795572230331e-05
5.09108072467562e-05
5.34096677989883e-05
1.03489477432716e-05
6.8883363443873e-05
4.83091666681e-05
3.48522404942633e-05
5.3387111933902e-05
2.74987836612372e-06
3.03952705323811e-05
6.09973656984568e-05
2.16927005975994e-05
-2.18173813680985e-06
1.57211847113357e-05
2.71077834474957e-05
3.93957564496865e-05
7.73000113906679e-05
2.46974094426323e-05
2.939893020771e-07
6.2643391366243e-05
2.29617267977652e-05
2.37230649613674e-05
4.89533598649943e-05
8.54522734799971e-06
9.33982560497021e-06
7.66788739255106e-05
6.05994325312794e-05
6.78816680661791e-05
4.20525097823284e-05
4.49263525413522e-05
3.63085670643189e-05
1.63727380902574e-05
3.74007552466691e-06
2.08947614601491e-05
6.48923029889695e-05
3.3236836798143e-05
1.18292382564037e-05
3.10229554117324e-05
2.04146771962844e-05
2.91472944858711e-05
5.46785091839347e-06
2.10688529186141e-05
1.66816500365006e-06
5.53607878987323e-05
4.14978620008025e-05
1.59063813555671e-05
2.99628680907912e-05
5.39365260733317e-05
2.47050676387047e-05
6.17922630370766e-05
5.3682627572718e-05
4.35924705212435e-05
7.10788094086235e-05
1.66154423142387e-05
5.03700245455219e-05
2.12981205501761e-05
2.48831399066467e-05
4.70968724051412e-05
5.22621359947054e-05
1.74135619406014e-05
1.25357932762073e-05
4.76576490175368e-05
3.42736960487833e-05
4.34142084002695e-05
5.67061943865162e-05
9.74119298037561e-06
4.74500373664805e-05
8.34453326732914e-05
5.63733547265122e-05
4.38506032459827e-05
8.58462032297395e-06
2.5759935228324e-05
6.79162565360413e-05
2.53103448688741e-05
7.42787113768177e-06
2.76206766957909e-05
1.84458899394048e-05
-1.09724272822088e-05
1.14848003699458e-05
1.25514818970224e-05
3.35805331892489e-05
1.47389282458663e-05
2.93054667209502e-05
4.70876544985931e-05
2.3886247039961e-05
5.37712330367526e-05
2.77217307470101e-05
1.65809664678496e-06
1.81367408746889e-05
4.0235457897496e-05
3.39977098946207e-05
3.8977684422495e-05
5.391516461665e-05
2.24060470650117e-05
5.83853052464268e-05
2.04339055404872e-05
6.49595954680602e-05
-2.06374062508779e-05
5.87891031008513e-05
9.4966538916446e-06
7.060099573976e-05
7.0682434588073e-05
1.28598440545776e-05
1.40338620999327e-05
1.61971341639035e-05
2.15827756003319e-05
1.96008585897804e-05
4.98438188683325e-05
4.96586090106199e-05
7.19973107761029e-05
2.458749257859e-05
4.33080906429128e-05
3.94411946958374e-05
-1.12890335168694e-05
3.5390136578571e-05
1.92302744813687e-05
8.10826242997707e-05
3.11383856797253e-05
3.16488090498112e-05
3.42304704430576e-05
3.86214496755128e-05
1.89697750904863e-05
5.43123465202241e-05
1.28510141482258e-05
2.22388148374381e-05
7.43402475134338e-06
5.56591059122363e-05
-1.98065907197581e-05
3.76384364327918e-05
1.61647575599938e-05
5.10112905351034e-05
2.9586356338899e-05
4.6318874305409e-05
2.52349273477609e-05
6.65452353885846e-06
5.20642108292263e-05
2.9472577555606e-05
2.64128735889256e-05
6.39926069448543e-05
6.4228599216938e-05
4.29080550885095e-05
4.8474082941375e-05
4.66100393271357e-05
3.76140204395039e-05
2.6366034624199e-05
6.24403268036409e-05
3.30288182582332e-05
1.50042802471176e-05
2.32546866969567e-05
4.19758545043062e-05
5.63013819451265e-05
8.86337669719003e-06
5.03122639620762e-05
2.47693199742873e-05
5.71560747183442e-05
2.83604353168832e-05
2.54556519994044e-05
2.58124210952693e-05
3.36478518536089e-05
1.27751642967171e-05
-9.47390426778188e-06
2.31437110283003e-05
-1.06991894645802e-05
4.26607368128974e-05
6.34917542576375e-06
4.79330601044204e-05
2.34354955311941e-05
2.01578214505627e-05
4.35885822837204e-05
1.97425713297459e-05
3.80789051589484e-05
2.77434522154963e-05
2.87205346833589e-05
1.27928123454772e-05
2.93265351148091e-05
1.50414432210631e-05
2.75552204331094e-05
8.44925411207323e-05
3.55609338929721e-05
1.06721904775183e-05
3.91320561393019e-05
5.59093706918964e-05
3.30946910049183e-05
2.90884314307173e-05
5.61870226123362e-05
6.28136697375222e-05
5.22304790732015e-05
4.22567293681527e-05
5.88769881945507e-05
3.90119587038056e-05
6.48161610186999e-05
8.72384380211646e-05
4.14079327668206e-05
3.13594523395681e-05
4.73493221192625e-05
3.47866858734564e-05
2.5457115171697e-05
9.49908686337119e-06
5.01985581048811e-05
3.01732820912558e-05
3.819755123821e-05
3.94378683198883e-05
2.90165284794291e-05
2.55309168089424e-05
6.40516705386225e-05
5.89619502525283e-06
4.37155186611061e-05
5.67825205345952e-05
4.46649491271224e-05
4.61695857186628e-06
5.15246403166836e-05
4.53031465538417e-05
4.30764147834646e-05
8.58900650874523e-06
1.70707921434331e-05
4.84876312590953e-05
4.54836797195491e-05
3.66230693724878e-05
4.28189368317557e-05
1.66424143898737e-05
3.57320106386697e-05
2.96202495321547e-05
4.07283314164785e-05
1.6814864763444e-05
2.38413395435528e-05
3.85563302217733e-05
2.54861852372002e-05
4.13280231443777e-05
4.97341689559606e-05
3.01516861793182e-05
4.86479320363074e-05
4.29303926137537e-05
1.94375331844595e-05
3.97446751126701e-05
2.68425491932253e-05
4.09423506279688e-05
5.37593840354069e-05
5.24791896891286e-05
1.92798761381808e-05
5.01759276460079e-05
5.31057603078126e-05
4.35936277391537e-05
-1.06255226520414e-05
2.4414747141778e-05
2.6451020365251e-06
5.49637029954773e-05
-7.12225086319448e-06
3.07434009707476e-05
2.255645658153e-05
1.90618269493856e-05
2.19434033619812e-05
6.74269396389848e-05
2.04745883136233e-05
1.13897472935955e-06
1.20764743416787e-05
2.86699057701148e-05
2.95108697510905e-05
3.72931394462456e-05
3.94734092027257e-05
2.93851673005351e-05
4.13842780774608e-05
3.15933783886594e-06
3.88582849950542e-05
1.46453259991251e-05
2.94599385613549e-05
2.89932311630307e-05
1.99172311380764e-05
3.65153785184489e-05
3.83450305328994e-05
-1.01637960618816e-05
6.52261023188118e-05
1.80593410253351e-05
3.08225554269306e-05
5.22037551844261e-05
2.34098363775782e-05
2.66383737738897e-05
3.18835147671094e-05
5.8119913247273e-05
-2.76973122397518e-07
2.5153077389022e-05
3.74279129209339e-05
5.68467289872483e-05
6.07155327820949e-05
3.62517081723182e-05
2.53550850034699e-05
5.94250153704971e-05
3.80711911962729e-05
3.85064221013066e-05
2.66550371124767e-05
7.46100824544713e-05
5.21027139921204e-05
1.77727735988685e-05
4.23218768212925e-05
3.22624260966743e-05
8.33613264447705e-05
5.60860391604159e-05
2.30996253221848e-05
4.87892030988572e-05
6.26142775751567e-05
2.9802164689754e-05
4.00286708912612e-05
4.75225845628167e-05
3.59605164965401e-05
4.98537059315352e-05
2.03712595372921e-05
-2.28897031764156e-05
7.03258567055697e-06
5.17672461288925e-05
2.20251656666296e-05
2.35562649634155e-05
3.64926314693668e-05
2.25385290020598e-05
4.6533480218077e-05
3.99548817395412e-05
3.56811493592544e-05
2.35971529253692e-05
3.68843172978332e-05
2.19988620901043e-05
2.45619021172192e-05
3.39468432346717e-05
3.78974405443886e-05
1.60930360673977e-05
2.16254683236465e-05
1.73201064338852e-05
5.38637782998539e-05
-1.17765703567202e-06
3.72612903701731e-05
3.54609491164289e-05
1.88700532401779e-05
3.06171234646185e-05
2.24586947187298e-05
9.23851633099279e-06
4.78332241242625e-05
2.2012663260745e-05
3.02393671208061e-05
1.42178580236368e-05
3.24453170296965e-05
6.38080459674371e-05
2.04519820506515e-05
3.29514497424448e-05
9.62631259916197e-05
8.45906259481305e-06
9.00542329916996e-05
2.92293933748703e-05
5.38621167216196e-05
4.30305574893825e-05
3.90960340102049e-05
3.40895044365677e-06
5.02684916352431e-05
6.39660914412006e-05
1.49756896969955e-05
4.18451631643482e-05
-1.13283401650333e-05
3.74851305394453e-05
2.70365126245033e-05
8.81347076493694e-06
5.63721468670791e-05
2.83709194570556e-05
-1.37668455623454e-06
3.57765673131697e-05
2.10558013082363e-05
-1.63439737677058e-06
1.6884892625149e-05
3.27652862019825e-05
4.45016258331056e-05
1.97794617771307e-05
5.91784811638373e-05
1.66703022024426e-05
5.80283869853124e-05
3.16983315648936e-05
4.23617285672879e-05
2.19941071185203e-05
1.55275027167383e-05
4.88004399308494e-05
4.40880666928936e-05
2.88244708539262e-05
3.46128071492032e-05
4.56056592771634e-05
5.0322563718826e-05
2.21723775060521e-05
4.85969522874302e-05
5.62449774423595e-05
4.33088265612023e-05
6.7784851165805e-05
6.20779871325848e-05
3.99040356643594e-05
5.16008881723797e-05
5.70018128654805e-05
4.56398367868389e-05
4.80582524236371e-05
3.07362874775224e-05
4.56873820573487e-05
3.40162743097997e-05
4.76567949413575e-05
-1.17150740822613e-05
4.91879922412078e-05
5.37268781528866e-05
3.46222529278346e-05
1.84398454167805e-05
-1.21409220884949e-05
-1.74670622908822e-05
-1.39510842739261e-06
2.98966968914044e-05
1.99288690649351e-05
4.7663658800379e-05
2.19301563621808e-06
1.80387720320533e-05
1.8633523949188e-05
8.29069530889511e-06
1.22121697046101e-05
5.57057780010617e-06
2.96964253939863e-05
4.83522874848369e-05
5.36879483281087e-05
4.29243251953143e-05
4.54487295418787e-05
2.50642327107818e-05
4.78059707686109e-05
6.22623680686868e-05
5.40035671922518e-05
1.99280764562962e-05
2.66691440074532e-05
4.03667255781896e-05
2.11963772516023e-05
3.96107604039114e-05
2.83718174233064e-05
-1.54721289479384e-05
2.49613972533518e-05
1.75038482410836e-05
5.57227463051878e-05
1.57933119002526e-05
2.86345085194346e-05
6.09790446688421e-05
1.04320746038996e-05
3.99903075635276e-05
3.60600118346221e-05
4.94625911449919e-05
4.21814770613541e-05
3.19083053810036e-05
9.50992628258786e-05
6.46687704098019e-05
5.34843998610348e-05
2.45768479766598e-05
3.33772082764381e-06
4.13918683209967e-05
2.57032961460747e-05
2.97361514595703e-05
3.31116833645744e-05
-1.75482532796296e-06
3.82684306204805e-05
2.02042025238894e-05
2.89220271583845e-05
2.56468526276634e-05
4.13801916145246e-05
2.55891088840872e-05
4.48143169176867e-05
2.33173756402746e-05
9.68743677871549e-06
4.80722578030202e-05
8.12546122155974e-05
7.96947774943638e-05
3.19756028813486e-05
1.68087542050337e-05
3.35760449729715e-05
5.11574986464657e-05
4.38767521303947e-05
4.03517302556356e-05
3.77429304365044e-05
2.38969692408118e-05
1.90683857088124e-05
4.46164248877319e-05
2.48091127054448e-05
2.80214050563114e-05
7.10056318414398e-05
4.00135194519725e-05
4.9754239381025e-05
-8.12569345236706e-06
4.89750387337429e-05
3.17134123959212e-05
1.81985430702159e-05
5.51724655582321e-05
2.8975405481199e-05
-1.4765801834519e-06
3.66164455117689e-05
4.07985110632601e-05
9.7624051860858e-06
3.33487688334276e-05
4.74279809039712e-05
3.92643234092e-05
1.62313575868122e-05
6.5451954549356e-05
1.9102607823268e-05
5.16998867675472e-05
4.38972704465516e-05
2.91689758088615e-05
4.26402460467651e-05
6.28813845898047e-05
4.88920928415153e-05
5.39142328977965e-05
5.54201816528543e-05
3.56406092935737e-05
3.79763270560947e-05
4.27815605673193e-05
4.65525100520065e-05
6.91199038373958e-05
3.08877888088348e-05
3.54884587633013e-05
2.9650868340023e-05
-5.30940929526277e-06
2.58320727447113e-05
3.58261994810095e-05
6.1551222848704e-05
6.30129903819622e-06
3.76464658186635e-05
3.05747412108924e-05
4.09374950590713e-05
4.21606878278966e-05
2.76391913015794e-05
2.80937843651379e-05
7.46444298278808e-06
6.14820739319695e-06
8.18224143190009e-06
2.59974871397797e-05
3.21447806615569e-05
2.6232648780915e-05
-1.94015588898798e-05
3.86104454196716e-05
4.74791611197306e-05
5.15558657892503e-05
3.06388071800798e-06
2.06387750402891e-05
2.89754999256095e-05
1.59454762990009e-05
4.28449391054127e-05
2.53049615722821e-05
2.86524596013029e-05
3.49651418225234e-05
3.78097382704017e-05
2.27906346708961e-05
6.05019630882973e-05
5.85389006600766e-05
2.2156424538037e-05
3.38830533777532e-05
4.27831095625932e-05
8.32097990688678e-05
2.8495132862578e-05
6.1827895595233e-05
4.53404996848687e-05
4.15341253251759e-05
3.92133577045947e-05
4.45892169394907e-05
4.01525238837201e-05
-9.56310549075103e-06
5.25741666046261e-05
3.16905225149547e-05
2.37489394562063e-05
1.20994554165127e-05
4.66353946885127e-05
9.59587389142793e-06
5.35361356807362e-05
6.32188171844616e-05
1.96978182548316e-05
2.68744422768972e-05
1.47221962046379e-05
4.54766145076243e-05
2.198144935535e-05
3.18289640597818e-06
4.42961728508978e-05
7.12834120367577e-05
4.47104634042533e-05
1.10332632857192e-05
2.18519011852784e-05
4.83841444173417e-06
3.32746390170901e-05
7.32607275598093e-05
3.80133919043457e-05
5.4170262666604e-05
5.83117625126805e-05
2.69920629426528e-05
3.85656499867912e-05
5.73413027260273e-05
5.12581007823902e-05
9.68861342080878e-06
1.77157688869239e-05
5.04590271976774e-05
-5.60100933774357e-06
9.80668971224694e-06
-4.02704220840103e-08
2.43192689767003e-05
4.61990013579775e-05
1.62413262250132e-05
3.47500656288665e-05
2.32786945520885e-05
1.96269912468633e-05
2.91397700036765e-05
3.59627279035997e-05
3.76374931340645e-05
4.18432118574088e-05
5.77718623419561e-05
4.75334794812153e-05
3.52328626547564e-05
2.85490993283368e-05
4.50238370398733e-05
9.16946904492083e-05
4.30947664056359e-05
4.11813112064026e-05
4.81844362239148e-05
-3.4738746305585e-07
-1.1279757023233e-06
4.23858439068111e-05
-8.48346657070199e-06
3.80537762618403e-05
3.26053596410837e-05
2.50214262369926e-05
2.25350655993276e-05
3.56313118265866e-05
2.89888352420808e-05
3.09957304590408e-05
4.83487312980477e-05
4.30656179607059e-05
4.66437290843837e-05
3.30312137385363e-05
5.38700065076882e-05
1.20104290610307e-05
4.27290953751319e-05
3.86896441777445e-05
3.3870638305977e-05
3.39959536242406e-05
2.15803793849859e-05
3.99429224405644e-05
6.49718449055163e-05
2.24611478912551e-05
4.36560867789993e-05
6.11732271258433e-05
4.33934068452249e-05
2.832265015426e-05
3.43623854670766e-05
2.73657502813858e-05
-1.73105595775558e-05
3.39719270936747e-05
7.99571537178313e-06
3.68644794594207e-05
3.12160182870791e-05
1.48697892518249e-05
3.55453662828344e-05
4.86931522480976e-05
6.5837822122531e-05
3.38417672480248e-05
4.85146155721914e-05
1.20272908838221e-05
3.25542419788244e-05
-5.69307018166307e-06
3.55107401104266e-05
1.30594112798309e-05
1.23942872029955e-05
4.87207707417063e-05
3.1457461276441e-05
5.46905942026652e-05
-2.61152849994363e-05
4.77434274426496e-05
4.62730852011152e-05
2.35975255280542e-05
2.00803019589294e-05
5.62320948813786e-05
2.67889935296689e-05
3.91508555437107e-05
9.87321810775105e-06
3.08078896289336e-05
7.01364560116868e-05
8.38461522680543e-06
3.35412947424604e-05
3.73565695132637e-05
-5.28791304519536e-06
4.49403572836252e-05
8.24375752810664e-05
5.40501466814936e-06
3.85165316582071e-05
2.91923771202193e-05
3.13740705022277e-05
3.36053987538865e-05
3.45843686889308e-05
2.64362620639886e-05
3.17802873809504e-05
4.00136947103229e-05
2.2486960797859e-05
3.69936037429168e-05
5.91095822473774e-05
5.12149026799183e-05
6.22213071706932e-05
2.87966022019922e-05
3.20131729915345e-05
6.40276543170933e-05
2.27350144814343e-05
4.76846332295511e-05
2.94991441645291e-05
6.40033412313399e-05
9.22015320901213e-05
2.82715191085543e-05
5.51578484537475e-05
6.80583425820387e-05
5.35587801217633e-08
3.42547849223788e-05
5.70409766915491e-05
4.78878377907514e-05
8.99223162536922e-05
3.61984583753187e-05
5.42875366090712e-05
3.69897661657868e-05
4.4980037463476e-05
6.39298684201175e-05
5.06244674561661e-05
4.84957805755522e-05
2.84739713198221e-05
3.11487031034381e-05
1.52483568570408e-05
4.57055854508208e-05
2.44499818437273e-05
2.50722620491506e-05
2.12499428180876e-05
2.71437546173548e-05
3.1227534979062e-05
3.23054840388058e-05
2.08699520367807e-05
4.32125373042548e-05
5.92706933786988e-05
-5.79204292989554e-06
4.13837766983228e-05
4.63473532142843e-05
2.68392080209076e-05
5.18536389366697e-05
1.26911389938253e-05
2.97774631153071e-05
4.41045149230524e-06
-7.7669303500019e-06
5.72502311912657e-06
1.76029072365302e-05
3.83421163103612e-05
3.24936867436742e-05
3.71423425443134e-05
3.68316512824217e-05
2.82846520313115e-05
3.23376561655063e-05
-7.4890228678573e-06
6.3962311759524e-05
7.53230084752627e-05
3.40058326467828e-05
4.17257544914599e-05
2.51588655718944e-05
4.67860983315265e-05
2.62226788531676e-05
6.70724851523637e-05
4.86548828780699e-05
2.26754048782398e-05
8.40722808598952e-05
2.67238116488463e-05
6.03583923735619e-05
1.07302511946901e-05
9.74999674220548e-06
2.43220490223138e-05
9.4884121920877e-06
2.88078022585612e-05
3.45109465224438e-05
4.52137181870936e-05
3.89120730565014e-05
3.31449888374717e-05
2.261995013063e-05
6.2700744642693e-05
3.79044530749149e-05
2.0603834116759e-05
4.12568055165921e-05
3.40399002032148e-05
1.02224698153078e-05
5.8666617107584e-05
6.69544069941262e-05
5.5250580431583e-05
3.87418654285145e-05
3.52224193974094e-05
3.29908797479076e-05
3.69630107666562e-05
-1.39316585188199e-05
2.27727952737364e-05
2.30209891826435e-05
5.37280364237852e-05
-3.64511409194673e-06
-1.6003992941797e-05
2.48941224667367e-05
3.81537672888876e-05
3.49759762103734e-05
1.58987806924598e-05
1.53697325439292e-05
2.39834402680345e-05
4.51451045218984e-05
2.01980905854956e-05
4.5892745576835e-05
7.9977005347588e-05
4.03324282866846e-05
3.73774500349567e-05
3.70888483059237e-05
5.3576500439378e-05
6.63286880458484e-05
4.52620990060997e-05
4.30721951806775e-05
8.33021096101296e-05
4.45846470086985e-05
2.85108465842466e-05
6.13275563453289e-05
2.09475228722728e-05
3.94515382856371e-05
5.55575315660249e-05
3.15667178692991e-06
2.26353933504915e-05
2.15986156538429e-05
2.64683096733534e-05
4.27538108750657e-05
2.97173023593795e-05
7.05536914964175e-05
3.76185528697655e-05
4.91209289979325e-05
1.64993081714489e-05
1.19858500554285e-05
3.77847742195864e-05
3.15269548449151e-05
2.99571452635167e-05
4.77415725587948e-05
3.31870306220608e-05
2.99472556945054e-05
3.03005437353483e-05
2.59416861114304e-05
4.53005183133236e-05
1.47362891326892e-06
2.29563838378327e-05
4.19285656655908e-05
6.94007762249829e-05
3.93190924962338e-05
6.76544824349631e-05
6.14202535545439e-05
6.94295185724796e-05
3.65730825040072e-05
3.24801816240623e-05
1.73897245110544e-05
2.08916890642915e-05
7.18133170553624e-05
3.43244649179081e-05
4.57596608721191e-05
5.37610066488541e-05
3.1135147079474e-05
3.6510116551984e-05
2.89146846267981e-05
1.44013163085074e-05
3.47467739723881e-05
3.15022243200175e-05
3.43909063719141e-05
1.91088824542424e-05
1.35103202755561e-05
5.70202694453389e-05
6.29652765152373e-05
2.56264755140933e-05
4.32989493478908e-06
3.96827079358966e-05
2.24189658635153e-05
-2.11076463936673e-05
7.43329228782092e-05
4.26519406755435e-05
1.74915705331342e-05
4.08841214749509e-06
3.86006185051081e-05
5.44172950810807e-05
6.68793178223641e-05
3.24676018782107e-05
5.73923792414594e-05
1.49938428550124e-05
3.39850387216171e-05
5.612572355523e-05
4.5240385432394e-05
6.06636809031931e-05
4.20228999378329e-05
4.23400322713344e-05
2.4876039361395e-05
-9.15087094891222e-06
5.63689202731174e-05
3.09671361162341e-05
7.74912141454495e-05
3.85493706780418e-05
7.73269955763399e-06
4.12955804006263e-05
5.09759212001513e-05
5.6781718219662e-05
5.76030612483197e-05
3.8152195947086e-05
3.97031099347342e-05
3.00462318357754e-05
3.70998574551566e-05
5.06875173184429e-06
5.39183760585147e-05
1.39096396812827e-05
3.86088050052679e-05
3.7261402277589e-05
5.43712473577864e-05
1.83764297221588e-05
4.19669556789949e-05
1.50413526841865e-05
2.42486510721839e-05
1.83300908532237e-05
3.69633139873117e-05
3.41865299936462e-05
4.33841663095866e-05
1.50418214680596e-05
2.02509133900467e-05
2.5030964072815e-05
1.5601632078527e-05
1.08830142779356e-05
3.78453239648572e-06
4.65318025658601e-05
1.00499815130177e-05
2.21031402332676e-05
3.92726567498817e-05
6.73572785055418e-05
4.76569569612159e-05
3.60891261866798e-05
2.61249367787899e-05
4.04360351843309e-05
2.75558028367623e-05
8.99627342586006e-05
2.5723253245458e-05
1.36821006698608e-05
7.355652051688e-05
3.42023505616379e-05
2.68253725057967e-05
3.66733705793054e-05
2.67580139720689e-05
-2.11919908840707e-06
2.61750244726798e-05
2.01106193842621e-05
5.43925466145527e-06
2.44482136533552e-05
4.57877608899183e-05
3.3137184509622e-05
1.8230550273707e-05
7.23219015741351e-05
3.06808148543831e-05
3.89814269812826e-05
8.5435487886704e-06
3.46361438691999e-05
-1.74637164543369e-05
3.6450512961097e-05
4.10873906741392e-05
7.61519842708174e-06
-1.09872265683083e-05
2.45124751347999e-05
1.2860076536609e-05
-2.84210132800914e-06
2.74542119361434e-05
3.87287405312228e-05
3.61612174225353e-05
3.34729221506865e-05
4.45122136154247e-05
3.61771933391164e-05
1.89251995951737e-05
1.76238918208757e-05
5.50588117440152e-05
5.89782097480524e-05
3.06077755560075e-05
-4.71974656990986e-07
2.36278185232067e-05
6.17809391082793e-06
6.02512265647804e-05
5.17224161088935e-05
3.52615689547582e-05
4.20145049074169e-05
5.56213314879637e-05
6.286788530092e-05
4.9332284393079e-05
2.60835418025449e-05
3.16025775403636e-05
6.91968135748437e-05
2.06460984279818e-05
5.21180346600775e-05
4.53746283759228e-05
2.22848222912601e-05
1.54856262286238e-05
3.9427761852394e-05
3.21994003489933e-05
2.31134400603996e-05
2.03296123326149e-05
6.795645782365e-06
3.80306383811289e-05
2.84881056218303e-05
1.78496360805014e-05
5.91799379511422e-05
4.8173833279944e-05
4.87388957533731e-05
3.52033751717063e-05
1.74765429989885e-05
3.91715505848374e-05
2.87985647687377e-05
5.85978861633912e-05
5.24315498516312e-05
4.14744267597514e-05
6.68340635495927e-05
5.61735182583297e-05
4.82284409537425e-05
2.31509611898501e-05
2.09217546789386e-05
1.90356821124084e-05
6.82295244188198e-05
7.24682622575111e-05
1.69898998615257e-05
3.60679469549764e-05
4.06352698808841e-05
9.30261565827549e-06
9.82782655751224e-06
6.16575962679564e-05
7.03969428764176e-05
9.62119655992652e-06
5.96842373560044e-05
4.09473083295341e-05
3.46459350954231e-06
3.42670082795867e-05
1.4920383774666e-05
1.10277219871219e-05
2.1415857495312e-05
3.73359830321883e-05
4.26408997053922e-05
2.63152924442025e-05
7.74404243867879e-06
7.44108700281749e-06
2.9778873538533e-05
7.72336787515196e-05
6.56703536781958e-05
6.08905929816751e-05
-1.20172752402213e-05
3.59009238518327e-05
4.19670903272365e-05
3.36780924453667e-05
2.96376025031331e-05
2.98430557711236e-05
1.52693064795115e-05
4.91479271980763e-06
9.1053785908251e-06
9.94692258167591e-06
-1.02064216564781e-06
5.44006364642245e-05
4.58664476309127e-05
2.3518617505705e-05
6.4036964412494e-05
2.52238642173688e-05
5.17041464801648e-05
1.95117627160272e-05
1.9340619885371e-05
3.87727732505833e-05
5.05675610559822e-05
-1.01530141120665e-06
5.08089325186656e-05
2.38542303497898e-05
2.80412456545832e-05
3.39140157942647e-05
2.72897094218664e-05
4.82495062698751e-05
5.66564996555873e-05
3.41326000821091e-05
4.56247488614845e-05
2.84707109972996e-05
2.27855145000894e-05
3.45280965759278e-05
6.75625660434002e-05
1.77355400382677e-05
5.07627329897246e-05
5.2677814127932e-05
5.43053112780712e-05
4.06636717449911e-05
7.531538019018e-06
9.49621650618273e-06
1.77621509666208e-05
4.55259965565489e-06
2.69959589426041e-05
2.14159584577483e-05
2.58417132074458e-05
2.39461092389987e-05
4.19520652882536e-05
3.31524213391295e-05
4.43183708870772e-05
5.96388956697891e-05
7.02651426470397e-05
2.29453332181971e-05
4.33511745089481e-06
9.99036859031152e-07
3.85426698391926e-05
3.41300681832117e-05
3.32921085317292e-05
4.2530690888097e-05
2.21332677246239e-05
4.74208189643399e-05
5.06847645782352e-05
4.71825030135669e-05
4.82588419175201e-05
5.85728194237255e-05
4.17856675179883e-05
3.06258807200296e-05
6.40792423578013e-05
2.45479732329734e-05
6.74580481189653e-05
6.62732630565487e-05
2.61320621870295e-05
4.02282242548723e-05
5.50824585823034e-06
3.0469575983823e-05
3.43205837045664e-05
1.5819028535369e-05
2.95581931571101e-05
3.19778665367881e-05
2.12624862475689e-05
3.4871385869622e-05
4.63419531536656e-05
6.29476505862481e-05
1.26013769690924e-05
4.63837900619557e-06
3.41995435034069e-05
6.25991901585537e-06
1.49384232375695e-05
2.56318655103475e-05
3.09855201073681e-05
2.16893098801623e-05
4.08325684019334e-05
2.04620009987582e-05
5.64701422468305e-05
6.06503647294612e-05
2.84966974172097e-05
3.45764646558224e-05
2.26896881980642e-05
3.08203570385399e-05
7.71316421769705e-06
5.4196775158384e-05
5.08783279834011e-05
4.91129127933989e-05
5.9625066595002e-05
-6.82473730446463e-06
3.2712921341742e-05
-6.65758660227455e-07
4.22293371749596e-05
3.67233087501213e-05
1.06186068643856e-05
3.28794691937666e-05
9.54231616639737e-06
2.20338804858723e-05
7.99978299801538e-05
2.98061099780367e-05
4.42480220480523e-05
3.04161504874944e-05
6.38374467069046e-06
4.29747608356865e-05
7.81076651043445e-06
4.23533599693592e-05
4.13931342130231e-05
3.93678347135507e-05
3.69795901403434e-05
4.34522301216261e-05
4.10833409170115e-05
3.60164417705392e-05
7.48422335509671e-05
6.97041249782458e-05
4.62709234270504e-05
3.27494484165587e-05
5.52541668563688e-05
4.53193547275492e-05
7.29897681636795e-05
4.58372323106732e-05
6.850726971842e-05
-2.52106794211812e-05
4.17612432136296e-05
3.29253488584111e-05
4.68408725671641e-05
2.32936590822816e-05
3.88080498842724e-05
3.31572063371848e-05
3.93947765495006e-05
3.61725342280334e-05
4.31829661756318e-05
3.19462999818286e-05
1.82228322486904e-05
3.05993058893594e-05
2.88533891480062e-05
5.52246163587465e-06
4.11529531856415e-05
3.8815167954858e-05
6.66577441516026e-05
3.35385930598598e-05
4.99257336928934e-05
3.47401325737036e-05
4.53291680289487e-05
-4.61559054176535e-06
7.31650988615171e-05
4.92108137707031e-05
2.28396681319716e-05
2.01721856380855e-05
2.88309527445762e-05
1.30493253388165e-05
6.62933999851596e-05
5.29438402069115e-05
1.7905238685349e-05
3.26636963384322e-05
2.81074218337479e-05
1.73176301980744e-05
1.31693687086209e-05
1.24237295556042e-05
2.23024981336519e-05
8.06917477598587e-05
4.244675708599e-05
4.80957940462025e-05
3.27881979924416e-05
3.21134157795388e-05
8.76829587533385e-05
3.94675146243765e-05
2.08815922034557e-05
4.90257033012024e-05
6.08950305738029e-05
4.50143706568267e-05
6.83643977209044e-06
5.15644292264473e-05
3.90024042382048e-05
5.05028126491483e-05
3.58685427092026e-06
1.88594240129123e-05
2.60418394659082e-05
5.93604106435952e-05
2.10218629004124e-05
1.72538156816516e-05
3.51280883579728e-05
2.04810909088272e-05
4.21501689190574e-05
3.10753295380842e-05
5.33333004789812e-05
3.82087942534792e-05
4.9596273144608e-05
4.08968572736205e-05
4.55917420261281e-05
5.24838589554317e-05
3.99376868994211e-05
4.07449522256146e-05
3.65238853530893e-05
8.13200247058203e-05
3.22408110191985e-05
3.27711677169137e-05
3.5683075076328e-05
3.6478210411742e-05
2.72241561833666e-05
4.3911006868841e-05
4.02886027746812e-05
1.46792903506248e-05
4.04584220145152e-05
4.96416040652315e-05
4.29193229988468e-05
3.66180454588336e-05
6.945501443536e-05
2.76672146812541e-05
8.69176052819653e-05
3.30923988359071e-05
5.58718476975731e-05
2.68454042205668e-05
3.81903725509581e-05
3.82980934917462e-05
3.93309684785728e-05
4.07867305149874e-05
-3.39382569107379e-06
-1.45042636516096e-05
-1.20850398981908e-05
3.27084554348914e-05
5.59765799879803e-05
2.87085726363385e-05
2.25318079508671e-05
3.40736971137204e-05
9.63639743469044e-06
4.72803753351471e-05
2.18844536275788e-05
4.2974363196387e-05
5.96796316147116e-05
3.65687770277947e-05
3.49240062623979e-05
2.74600201165639e-05
3.43069816994736e-05
3.60959039428359e-05
2.68579249282029e-05
4.355457267408e-05
6.19265466560407e-06
3.81159531683789e-05
5.11015402538016e-05
4.28743447055724e-05
3.29931750125226e-05
6.57989861869575e-05
7.66242396000448e-05
1.64182229854482e-05
5.45150158958799e-05
7.14458829164998e-05
2.89706942692693e-05
4.14231981867704e-05
-1.95363459643404e-05
6.90761112908611e-05
3.18897634680295e-05
4.01831008007021e-05
6.59881410831268e-05
3.29426872037959e-05
7.38303881387891e-06
-3.05872511373755e-05
2.38835079161326e-05
4.03638153106733e-05
4.82768651329502e-05
2.65045196398552e-05
2.80001449407428e-05
4.31500375244408e-05
3.15961145584373e-05
3.92226829881818e-05
4.26940165565834e-05
3.93712267028108e-05
2.30510327147643e-05
1.02184020551979e-05
9.79037168258977e-06
4.81432458382518e-05
5.02224274980919e-05
-1.68452079050326e-06
3.1763330460113e-05
1.71271126645164e-05
2.68025695359906e-05
4.8460102236285e-05
4.40128196822934e-06
6.30873436194851e-05
5.00256580891963e-05
1.41672444120693e-05
3.39176564747963e-05
3.63629128239461e-05
1.56818802324273e-05
4.75019541615771e-05
5.553953608482e-05
4.58996053852241e-05
6.0121558168011e-05
2.96303893629701e-05
7.90513340954061e-05
4.54512182884564e-05
5.01854007883455e-05
3.68947751557901e-05
4.09230020683239e-05
9.91936275623038e-06
3.34687154126683e-05
2.78391726769297e-06
3.5495383934506e-05
3.0616350429515e-05
6.41361806838291e-05
6.62523922575927e-05
8.7092517199837e-06
6.18097751861596e-06
3.87335904347477e-05
7.17305609857328e-05
1.92783712214174e-05
2.54992977774057e-05
4.83191257141191e-05
3.49992962215789e-05
1.62806239501809e-05
2.77228070017311e-05
1.58579451640534e-05
5.78334872516503e-05
3.23578392471578e-05
1.09827142257763e-05
3.21918439014874e-05
3.57201886709609e-05
4.30905216852455e-05
4.18082896375361e-05
2.80586602814639e-05
-1.61523158748948e-06
1.13796474311455e-05
2.00759945346657e-05
3.8665160323878e-05
3.69398420083189e-05
9.65750038410264e-07
2.69738578925971e-05
5.90896295725326e-05
2.65041864869153e-05
4.36196236149281e-05
6.35544310595504e-05
2.88277126219509e-05
3.83038494281102e-05
2.76896342577714e-05
2.02413654159621e-05
6.02504911991474e-06
1.16911660194099e-05
2.81906245669692e-05
1.34606717371397e-05
3.26098652307755e-05
4.42392333651897e-05
1.3663028403617e-05
3.69699226670669e-05
4.07594753017727e-05
2.71010092309953e-05
4.33020667846577e-05
2.4988732823893e-05
2.61136735003748e-05
5.16791551759951e-05
2.09050255292491e-05
2.71272848341016e-05
5.71128635921111e-05
2.63772617819599e-05
3.44370439597453e-05
4.8965372388514e-05
2.88874424165773e-05
1.61193523090022e-05
4.99986709153603e-05
6.2425336285504e-05
4.49010157153541e-05
-6.25696827295337e-06
4.64599320581175e-05
1.39289530598887e-05
1.87898474718835e-05
5.30583900128357e-05
3.20862516426114e-05
1.83796069264144e-05
4.00155438573719e-05
-2.49274404230383e-05
2.72778036331465e-05
3.78654740107899e-05
5.48867382575894e-05
5.29104031016206e-05
1.71665253915184e-05
3.48715151567196e-05
8.85165714126211e-06
1.6954262210238e-05
6.12811763634484e-05
5.31265205198771e-05
3.70421851189939e-05
1.69034880295932e-05
2.90652571002186e-05
7.42193296521075e-05
1.85223884585034e-06
1.29644014063114e-05
3.68840978761658e-05
2.71444480588864e-05
6.03407335381348e-06
5.09734760830119e-05
6.59727531915049e-05
-1.36661233228349e-05
3.32903566646225e-05
1.97692389790614e-05
4.68508356969412e-05
1.91981879031516e-05
4.37104885786001e-05
5.40186230510602e-05
2.64394288959452e-05
8.10421217501877e-06
6.96387828704715e-05
5.64660727090099e-05
5.07329213602354e-05
2.44590444992727e-05
3.13898132037295e-05
3.69355622585657e-05
6.64994176566599e-06
-1.98298031608946e-05
2.2584108069587e-05
6.94942957723302e-05
1.58340352779811e-05
7.97236599683279e-06
4.40785094871389e-05
1.4438710060358e-05
2.22943393157149e-05
6.87578931070136e-05
4.69977700834841e-05
2.48803773338045e-05
1.44162256402257e-05
4.41550576892386e-05
1.32617846373623e-05
4.32256892012144e-05
4.24461684286607e-05
1.26972975979689e-05
5.25448782748212e-05
1.51324835991871e-05
3.97621225327379e-05
2.96049032064638e-05
5.07103728262658e-05
4.12665165587898e-05
2.49793139823343e-05
3.39444713266794e-05
6.33054376794782e-05
5.06986964795238e-05
4.19235799127934e-05
7.99995946243262e-05
4.96744236484849e-05
3.84589626342129e-05
4.15833990927284e-05
1.33083422053806e-05
4.06955626586736e-05
2.80250555912385e-05
4.05557096690998e-05
8.28896797687031e-05
2.98731432084975e-05
1.98846975168079e-05
4.3280638248588e-05
-2.06241343287668e-05
3.61720954273228e-05
2.40416428752433e-05
4.14645940650023e-05
5.10666014551157e-05
9.15728166150021e-06
3.83569118185574e-05
3.95330451797727e-05
4.15256972733975e-06
5.23261837452293e-05
3.92331125599958e-05
6.09908684074158e-05
1.3036711743075e-05
2.90248244310124e-05
4.58712950775419e-05
6.5137276079876e-05
2.64354180832652e-05
6.58239658597712e-05
2.84588063408956e-05
7.50499498071109e-06
3.83684798929982e-05
2.38730712475323e-05
4.51538018368872e-05
4.40881095248357e-05
2.03343408854472e-05
3.87541927906952e-05
2.58261937158941e-05
3.63617434818525e-05
3.38226698782663e-05
3.60866996624567e-05
5.69822227248695e-05
3.00832713268843e-06
3.25672059840156e-05
3.60715577511578e-05
3.48706242592729e-05
4.68047516693991e-05
3.20109917526006e-05
2.31204849206688e-05
4.75798676977789e-05
8.34153949579753e-06
3.5219650001765e-05
5.40318697984618e-05
1.98547693273991e-05
6.21106612256013e-05
2.40178071609105e-05
3.3330605443091e-05
-1.02802404999783e-05
3.66874648851972e-05
4.14540476714832e-05
3.46944089845998e-05
3.03299030104681e-05
3.13305934528866e-05
3.02126002188543e-05
3.53747151120891e-05
3.88915922723159e-05
4.8920884402782e-05
3.53262107711444e-05
3.94466355192343e-05
4.11557192479297e-05
5.43604067259304e-05
7.70997603796e-06
3.4492301598386e-05
1.22974541220145e-05
2.1115578841549e-05
-3.41719592665539e-06
4.28547227365234e-05
3.32194666469905e-05
2.07740089034161e-05
7.32151807142524e-05
6.07802297936195e-05
5.91204407372235e-05
7.10496844659591e-06
6.21493579220107e-05
2.40272508913594e-05
5.07047159241794e-05
3.09666455928788e-05
2.92108247690721e-05
2.97393458053149e-05
6.83727653177069e-05
3.65777512527407e-05
9.29532588754849e-06
3.65053669240153e-05
3.32051192033553e-05
3.20354957002017e-05
1.38988378128738e-05
5.39610529461827e-05
2.86735562369181e-05
5.22111863049512e-05
3.4484960043132e-05
2.17723191329926e-06
2.85590054256791e-05
1.34809557322449e-05
2.08312412923981e-05
1.00189652237343e-05
1.60602298656397e-05
4.25618130244921e-05
-6.85109022301167e-06
6.5229958466217e-05
2.85150934000014e-05
5.58209467624854e-06
3.82295636153079e-05
6.19690519117042e-05
4.97448865469873e-05
2.31233877629801e-05
4.50678239409197e-05
8.08879883009669e-05
3.47004416481611e-05
1.94482051300953e-05
5.14860232132197e-05
2.50496606779929e-05
4.83092399831302e-05
1.2335041537141e-06
5.48409240051916e-05
8.6813212352762e-06
5.70381955832446e-05
3.29739398239722e-05
3.17678087646645e-05
3.87957396203682e-05
3.913843564444e-05
1.38507883904717e-05
7.75029498933009e-06
3.45907005947074e-05
-5.61010842256296e-07
3.93393076351922e-06
3.02424232865204e-05
1.84520075400802e-05
4.50934872068821e-05
2.37268419158672e-05
4.13757897407769e-05
1.01181773683722e-05
2.061079723986e-05
2.26090747940601e-05
1.19596414839862e-05
2.21322038923013e-05
-3.93685276979466e-06
-4.61208330189003e-06
-1.12926837791205e-05
1.64009378258659e-05
4.87331619906708e-05
2.86570115772062e-05
3.55630793686021e-05
-3.39619759815182e-06
3.37493110395281e-05
3.7285787147864e-05
6.69421447604929e-05
2.91056542676972e-05
4.11453750143647e-05
5.03906391669203e-05
2.26263499701294e-05
1.43950979211492e-05
3.894908134261e-05
2.57383809389823e-05
1.88932787277641e-05
2.2982141554863e-05
1.58720473227827e-05
5.15146060283423e-05
5.20075456444619e-06
2.15322877558088e-05
1.58134418451235e-05
2.13396135430972e-05
1.71663875450319e-05
3.86624716117778e-05
6.65165013872952e-05
5.74682464004796e-05
4.56336345402243e-05
4.98575782583958e-05
1.73727380499447e-05
3.42779042323003e-05
5.87202901744514e-05
3.07459340812846e-05
3.0471936169182e-05
2.69345291520295e-05
3.93313098931764e-05
5.04030361166111e-05
1.26222434460311e-05
4.75919718868337e-05
5.83714837876354e-05
4.19617889171524e-05
2.85469897879659e-05
3.99494629824525e-05
-4.55026492609614e-06
6.45192274512747e-05
3.82015879363457e-05
7.05111963430601e-05
2.98971861661503e-05
1.77180275698042e-05
2.72904551921181e-05
6.36050047318201e-05
5.7559192925858e-05
4.27504058866818e-05
2.68483707698026e-05
4.51521827072883e-05
5.27087215971188e-05
2.92080197722799e-05
5.15151388484441e-05
3.66076498689203e-05
4.66318501760172e-05
2.03607328327737e-05
5.79811612104519e-05
6.08124676040541e-05
2.6446085293637e-05
1.95527364197284e-06
5.58699214704472e-05
1.05307887130183e-05
2.61518348457955e-05
1.09732611721389e-05
1.25715148466784e-05
1.4751185452487e-05
1.89183747009816e-05
6.54747194098715e-05
6.75239472250903e-05
5.35408897877792e-05
1.46857502293785e-06
5.02760856203356e-05
5.36122678589893e-05
4.3473693565877e-05
2.00102611050111e-05
4.14043984561769e-05
8.61242350654089e-07
1.36332714028235e-05
2.97328946025792e-05
-5.36060906345979e-06
3.62672040683917e-05
-1.61661562888124e-05
2.63203065021742e-05
4.58831873063084e-05
3.52539934758595e-05
3.03621353820532e-05
6.09457582634493e-05
3.35644741958833e-05
4.32413314828073e-05
1.88497761196381e-05
7.05399093459851e-05
4.03965205019253e-05
1.44888041413787e-05
4.70969557940296e-05
5.72475183481463e-05
3.36875043360876e-05
4.85092007701891e-05
4.36429581013184e-05
2.82773819609845e-05
5.0932467395205e-05
2.53667418709943e-05
4.35924989375061e-05
5.53120983078694e-05
3.67661537162249e-05
3.55134449845958e-05
3.46310740122908e-05
3.42032203622934e-05
3.46286371420286e-05
1.61465610054703e-05
1.97243440243932e-05
4.83740776272561e-05
1.08843694906491e-05
6.85015439163491e-06
3.26916341301175e-05
5.68208322704265e-05
1.24391391868622e-05
1.6148253471691e-05
1.93168120319606e-05
2.75560139748484e-05
2.40552593894308e-05
5.09500992802738e-05
2.66289656513969e-05
3.69551077131226e-06
4.85407182046428e-05
2.83955452960771e-05
1.4590688991431e-05
1.9520600014244e-05
5.12439495285104e-05
2.96261767652734e-05
1.05732817264626e-05
2.63947629094758e-06
3.14347120590249e-05
1.14704616034958e-05
1.3868007962029e-05
-1.42015359312946e-05
5.39582517199727e-05
2.94411787636669e-05
1.15186577899204e-05
5.72578096467535e-05
3.69478080018493e-05
-5.76471620816449e-06
7.68308202074472e-05
3.51521620899973e-05
4.30417297784886e-05
2.99662237264235e-05
2.9423857967907e-05
6.42513717743861e-05
4.28806771340881e-05
2.49946538885427e-05
2.63162160729863e-05
2.59615780207879e-05
4.24124338199701e-05
2.09108338282257e-05
3.46232312200233e-05
5.50964013232874e-05
1.33096055161286e-05
4.92759248324709e-05
3.04115059539669e-05
2.44972557035751e-05
1.06152129717985e-05
3.91286448244926e-05
1.32165020314049e-05
4.51354518196043e-05
4.58077900939139e-05
4.36242257873296e-05
5.98774475616404e-05
3.1079920311149e-05
5.38848924880749e-05
7.09930223705385e-05
1.36678863658323e-05
5.36046376553403e-05
3.75353450666546e-05
2.61008773957652e-05
5.61980117675332e-05
5.7737355978623e-06
3.1275274982974e-05
5.42511036364458e-05
2.54743101828163e-05
-2.1186767877503e-07
2.34444274954456e-08
4.4983268372267e-05
4.90009238357185e-05
3.10874952550486e-05
6.60917651927124e-05
3.79290200200336e-05
-1.85338322217988e-07
2.79976528277833e-05
3.17044318875283e-05
3.60558095634489e-05
8.28645995257007e-05
4.10245182125286e-05
1.16755390651286e-06
2.01867378510568e-05
1.43914524558559e-05
5.36093804461854e-05
6.85483322574423e-06
3.08528501397004e-05
5.82793635131218e-05
2.06634134928391e-05
2.53480109034437e-06
4.40587759562653e-05
3.96565429836171e-05
3.05752845180297e-05
2.39509369870808e-05
4.19154769452536e-05
2.70728708547007e-05
2.10691942299034e-05
6.09053263119345e-05
6.6093175139118e-05
2.74111416298077e-05
-2.98145037502101e-06
2.57933927648469e-05
3.1597821347757e-05
6.02234323334153e-05
5.70263881944305e-05
5.4968121062338e-05
1.5285085204538e-05
4.56261512513723e-05
2.44323831754315e-05
2.75806611067733e-07
2.56099994407637e-05
5.1858219975546e-05
2.57685911090871e-05
3.37200991913656e-05
2.25847005027776e-05
2.60156618494212e-05
9.49785657938203e-07
4.73202060708356e-05
1.81199792507351e-05
-3.30181334644126e-06
3.95687991911947e-05
1.76598427023971e-05
4.1424894444099e-05
-2.19021255059441e-06
2.1189827851938e-05
5.86822530778638e-05
4.25001727326494e-06
5.70012081502513e-05
3.44083108842267e-05
1.65867835700981e-05
5.05461064707235e-05
5.75947788914156e-06
6.47414751918302e-05
1.91078117884684e-05
4.13217855218936e-05
1.57444881302413e-05
2.21069084501072e-05
6.80250526263206e-05
1.61061563943553e-05
1.36021838572005e-05
3.79999490464267e-05
3.32761780909503e-05
5.72874992849797e-05
3.14637584964425e-05
3.39815819233368e-05
5.10802475978047e-05
2.84674886776161e-05
4.54327016604781e-05
3.85027868991026e-05
2.9998462097709e-05
6.40684431244232e-05
4.2592499790585e-05
3.7569954839313e-05
4.58710232179832e-05
5.23558454285505e-05
3.39678797712057e-05
4.0230429631619e-05
7.79918925229318e-05
5.24111751811616e-05
5.4608663007768e-05
4.07631174160621e-05
5.01451046878171e-05
3.30851893396549e-05
4.41950830448188e-05
3.1837144181957e-05
4.96023674861133e-05
5.27807398813364e-05
2.00672065110524e-05
-6.20653532546529e-06
2.01050760139615e-05
8.5138210425514e-07
3.14637282257327e-05
2.40318125124219e-05
2.85560128029728e-05
1.16921307777596e-05
6.05747065911477e-05
2.16598992650998e-06
1.72920053213934e-05
-1.16981044044483e-05
1.73862865400198e-05
2.25130449468883e-05
4.77399552179476e-05
4.01874546718778e-05
7.607595859748e-05
2.60029738315564e-05
1.82711224327407e-05
7.7576873330708e-05
5.34926672588741e-05
3.78825504867761e-05
4.92012620202651e-05
4.80252700551267e-05
7.92981131403092e-05
5.52077116605031e-05
3.95430155086556e-05
5.01787807184504e-05
7.93256292479736e-06
5.09438354093672e-05
1.8641238996507e-05
3.09937865531991e-05
3.7751949769215e-05
8.58279037487469e-06
-4.4060736393296e-07
2.85076320607524e-05
1.63739491031766e-05
-1.88144171918709e-06
4.38908574546627e-05
3.47663726658113e-05
4.38129032714545e-05
1.4109755536829e-06
3.56117092279354e-05
1.51389644858291e-05
9.55935182017989e-06
2.62340859548748e-05
1.40447532384826e-05
2.87378597222522e-05
3.01177781461487e-05
2.59900641123764e-05
7.19905274456912e-06
3.91359805014898e-05
3.22131790280014e-05
3.83657428015348e-05
5.95012225042184e-05
4.46800365617449e-05
2.88189627733744e-05
5.50339320700378e-05
3.38716193468742e-05
5.23630280480072e-05
3.43308091877889e-05
4.21837620233472e-05
6.57584896833007e-05
7.18908914854768e-05
5.9694699398553e-05
6.69800490612073e-05
7.19722731948624e-05
3.73960880653507e-05
2.80339351117962e-05
4.12276962385138e-06
4.81448246562258e-05
1.93906055872426e-05
8.63658404992667e-06
5.2100503865307e-05
2.35949710779177e-05
1.70041096395925e-06
3.41743198889444e-05
3.59668466780394e-05
4.27479403837215e-06
2.7503811934182e-05
5.91631106613283e-05
5.06736997886204e-05
5.79378629494905e-05
5.39786306799571e-05
5.09970793063566e-06
3.74638160873666e-05
6.47099169740023e-05
3.18035272139523e-05
1.38247659807553e-05
4.67042091454521e-05
2.57490571965528e-05
3.39037734469802e-05
3.56459800883493e-05
3.73724761477349e-05
8.00814028012202e-05
4.53560708184465e-05
3.94586672650457e-05
4.12173509234185e-05
5.40732902633103e-05
3.85352768716997e-05
3.36688019381759e-05
3.79716629408418e-05
2.31416441274628e-05
1.82857926264255e-05
7.23776269747954e-05
2.92575731952393e-05
4.0837666969262e-05
4.59037346730128e-05
2.09570430719345e-05
8.68182273755367e-07
4.6061333418e-05
2.58177464507629e-05
1.6476363967006e-05
4.9021277494906e-05
2.3814789084707e-05
5.53398734659686e-05
5.40357899429411e-05
3.44061032139866e-05
4.30290217361253e-06
1.40519005128578e-05
-6.66303547049669e-06
1.6679131184238e-06
1.48277472433069e-05
3.5072695680697e-05
3.58701990981011e-05
1.50098849064181e-05
5.46485779796987e-05
6.28220876919771e-05
2.47133898592633e-05
1.94753155946731e-05
5.92761194690013e-05
6.62669716101561e-05
3.88245679604128e-05
5.40057540499597e-05
3.30803007025595e-05
3.12003857767961e-05
7.09394285916222e-05
9.83683174738001e-06
7.44758369674148e-05
4.57420826408539e-05
2.90364252546506e-05
-6.55971215159831e-06
4.76312069663647e-05
5.12898845799449e-05
4.25839113362422e-05
4.9261941534521e-05
7.44729783515258e-05
1.76103163167042e-05
4.3833728177426e-05
7.64303323763208e-05
2.10800873012308e-05
6.5625849847573e-05
-5.3061760455084e-06
5.08098481765735e-05
7.43113654421191e-05
1.67329015102371e-05
8.32462775628358e-06
2.90908547763749e-05
1.04301817425051e-05
5.27866354759488e-05
1.35361282976841e-05
1.16346235649241e-05
3.1169859436505e-05
1.35172722420333e-05
4.03699556503723e-05
4.40353337466255e-05
-3.48130441679223e-06
6.0355145064352e-05
4.22562265674451e-06
-1.3569263771046e-05
3.67905333636916e-05
2.04044688202189e-05
2.68749149359269e-05
2.18838964725716e-05
2.0136048022919e-05
4.00693050342656e-05
2.15157221764758e-05
3.90656147839326e-05
5.08951130361983e-05
1.15387290642154e-05
2.32052670969552e-05
3.7723382896826e-05
5.50681875017781e-05
4.59526073893043e-05
5.01486560713471e-05
3.62890120940239e-05
5.7653730265602e-05
7.15687305696051e-05
1.80424583900761e-05
3.09393127478034e-05
3.38731785393736e-05
4.86475835563167e-05
1.8935134027991e-05
2.21691486634965e-05
5.07943868371685e-05
1.25293533528124e-05
3.48385221413325e-05
5.14488555426288e-05
6.28039513986081e-05
6.29798939686933e-05
2.71224460156056e-05
6.6615159776998e-05
4.07560650121561e-05
4.0435415367748e-05
1.75360241085576e-05
3.63325129429706e-05
5.31797510982141e-05
4.54203645789484e-05
3.82869164810799e-05
4.90056370244316e-05
3.84021810082549e-05
3.13795258103749e-05
2.01243187602152e-05
-8.06128611248311e-06
-4.80662911913795e-06
4.09752231248379e-05
4.1451684394775e-05
2.73897851135622e-05
1.61350500741845e-05
3.61753558529335e-05
3.12756660778823e-05
4.55170952540562e-05
-4.67718659760519e-06
8.04053689400822e-06
2.17347185016305e-05
4.49312073040756e-05
2.08224895025815e-05
1.1448464105704e-05
3.68468052077154e-05
1.11635083833063e-05
4.04348315315681e-05
3.00799292648851e-05
3.07967969107276e-05
1.30016750055857e-05
1.48370248546656e-05
5.38901922741452e-05
3.46454797607628e-05
5.69735199365193e-05
6.66859636535045e-05
4.99644955416388e-05
5.48114843177356e-05
1.09113149047181e-05
3.42737813879815e-05
5.18571403931434e-05
4.07353962794868e-05
3.06480804499621e-05
4.82428440820873e-05
5.78017178977853e-05
5.11973649352529e-05
4.52708176623235e-05
5.64223978922315e-05
-1.22008045283755e-05
5.08479459761236e-05
5.95265648999343e-06
6.31091524810883e-05
4.11922982582734e-05
4.86363750952771e-05
3.07368598919274e-05
4.92150618589277e-05
8.32107588149596e-06
2.44868733812784e-05
7.22770411526731e-06
3.03194790100857e-05
2.66803581022624e-05
2.40869996146523e-05
4.38638426206781e-05
1.12082643560387e-05
7.30847329608937e-05
6.86019106438763e-05
1.58693221324448e-05
2.12145063332304e-05
4.22685694202117e-05
1.39728715735189e-05
3.6511350194566e-05
4.36978680482828e-05
3.54370245515917e-05
2.98777901745794e-05
6.58800634099475e-05
3.13859602267715e-05
2.90582744698962e-05
5.08122005889083e-05
5.35805591110797e-05
9.68185286191194e-06
3.021802045322e-05
2.94989189988366e-05
4.8847883733214e-05
2.05159338063576e-05
3.92987784083635e-05
2.70639257148594e-05
3.16243021175172e-05
5.89293504029053e-05
4.58360857503824e-05
4.57280536545949e-05
4.84476376615358e-05
5.3263234813194e-05
4.76048613179019e-05
6.50064099959746e-05
2.02000467016935e-05
7.09360753738229e-05
4.44690613248292e-05
6.08523038964222e-05
4.35587877292426e-05
1.29009140619073e-05
9.29722328235782e-06
3.43213384031554e-05
2.21408569137635e-06
4.85896442957202e-05
1.33684719475139e-05
3.74706639854873e-05
3.1261859087979e-05
4.96552873048671e-05
1.30951373623333e-05
5.81171412375029e-05
8.05204441062042e-06
1.1919403044123e-05
1.23864889552132e-05
2.66323298000151e-05
5.27596080246746e-05
-9.10804708255424e-07
3.8747288493487e-05
2.07650051183078e-05
2.24221144314089e-05
3.41780473424387e-05
4.57942118773724e-05
-1.07607905146545e-05
3.47422240392843e-05
4.76383150704819e-05
4.12630888142109e-05
2.36480561433767e-05
6.0585888826265e-05
4.65873915296668e-05
1.84996659366943e-05
2.31466158254679e-05
3.63490925759357e-05
1.37314586621488e-05
3.34853414670088e-05
4.52345354882084e-05
3.82451801075879e-05
5.11190519192355e-05
7.88231718985972e-06
1.20831523662678e-05
6.11510603212352e-05
2.75640729823246e-05
2.93612433795891e-05
1.29289708900364e-05
2.73153444071021e-05
2.51681320992941e-05
1.57292571727984e-05
6.23777957344578e-05
4.51659559719343e-06
3.20760578528465e-05
3.98407537227652e-05
4.0837171349524e-05
4.60463575059257e-05
3.96596468121678e-05
9.81369700098813e-06
9.47986468113685e-06
4.99223237156265e-05
1.66257729709925e-05
2.71265010579164e-05
4.49144075328164e-05
4.4743728349561e-05
5.83922115990291e-05
5.76257756846669e-05
3.65205862094445e-05
4.31539422541775e-05
1.7305123735153e-05
4.78308377508555e-05
1.05590164151931e-05
6.07544066103522e-06
7.81302375299204e-05
6.05574016542587e-05
3.33454899962451e-05
3.61070197673108e-05
1.30090138276676e-05
4.00719988070247e-06
2.03501154883954e-05
3.05626670679305e-05
4.78065378362176e-05
1.93137673670053e-05
7.47432478312173e-05
3.50950379941135e-05
4.68387529929557e-05
4.73805237210213e-05
5.36868115316391e-05
4.90399946260898e-05
7.46832548719312e-05
6.86116624386281e-05
2.18978550553434e-05
3.57312976143837e-05
6.84546317680478e-05
5.07405410717719e-05
3.40971428676682e-05
3.67499011336491e-05
1.43354567128759e-05
2.68923653399957e-05
5.10192969502098e-06
1.35884036122074e-05
5.01279825459319e-05
2.10328080734835e-05
-1.37067943654959e-05
3.39962584347911e-05
4.46576592350021e-05
1.04241659593347e-05
1.18231964733222e-05
6.62788604721196e-06
1.6554858461244e-05
1.31030083968759e-05
2.59664189933892e-05
2.38599228002272e-05
4.47642153984059e-05
1.51999473621686e-05
4.38057154372643e-05
-3.5967453723829e-06
6.01105494778285e-05
3.25740040502015e-05
2.72672697542462e-05
3.03611396515028e-05
-1.22447016635541e-06
2.86589641241831e-05
4.19364721990443e-05
3.46108216272891e-05
4.03717525424603e-05
3.90160215121821e-05
1.54518166343591e-05
3.15483094955922e-05
8.33486273026278e-05
5.89144269164049e-05
3.51125420256984e-05
4.24289323959063e-05
3.53297932834225e-05
5.88389715043184e-05
3.8906359479911e-05
2.32619338311565e-05
4.88247484100338e-05
2.28405968710359e-05
2.25680760219109e-05
1.51534896433555e-05
1.16499715606522e-05
3.80735352060968e-05
-1.27542551651401e-05
3.3938505488466e-05
2.72810089308624e-05
3.70101142463443e-05
1.8136734559972e-05
4.35349627032054e-05
2.57765190902838e-05
2.89750578903154e-05
1.96414278401895e-05
2.08569885841478e-05
6.85227716661105e-05
4.54081653373522e-05
4.69217161201751e-05
-1.68213795950247e-06
3.75565789053482e-05
3.08607909421864e-05
5.10461062237394e-05
3.1670822978007e-05
8.9438656357736e-05
3.34282463168258e-05
1.16962478430142e-05
3.8440195326043e-05
7.9771760609587e-05
2.20870271319982e-05
4.16844548536031e-05
3.78040031870554e-05
3.44238202496495e-05
1.79206265724477e-05
8.42836625253176e-05
1.1861926344e-05
4.95452194122598e-05
3.92408106737033e-05
1.98567410724651e-05
4.70451860230711e-05
5.54525852265045e-05
3.07099981386193e-05
3.14624008115175e-05
6.46155480765616e-05
6.4453579848619e-05
3.3637640541276e-05
6.83396716389038e-05
4.39889975283366e-05
3.17415295695846e-05
7.30290337895024e-05
2.30464717167804e-05
4.15101752696382e-05
5.92404759819297e-05
3.6063606997523e-05
5.2473395676921e-05
2.82711874100447e-06
3.81915744387444e-05
5.79492883836615e-05
3.40629235721065e-05
3.13144899124099e-05
4.50342441369537e-05
6.58341468396845e-06
4.05871880122373e-05
-8.02491552430707e-07
1.73881812556504e-05
4.50422911518929e-05
3.18279706234384e-05
3.46714967774876e-05
6.82574499887934e-05
-3.96669687557248e-07
3.63033266543281e-05
-6.85630774480424e-06
1.02292429132047e-05
3.16510813173873e-05
3.2952174653647e-05
3.64485099536867e-05
3.10377770787724e-06
3.83118484853363e-05
4.90787872480972e-05
3.4994002813166e-05
2.74090491867885e-05
4.53476393191694e-05
4.74458307832965e-05
2.36461518148197e-05
3.8367628332101e-05
3.33401635819793e-05
4.01988791424401e-05
4.81238857196429e-05
7.60962066823462e-05
3.70340958597504e-05
2.78482912363451e-05
5.76191944874972e-05
2.92722138343838e-05
2.41573197670016e-05
4.13709710659471e-05
1.28901335207305e-05
1.17511264128491e-05
1.43241903494963e-05
4.96572489587032e-05
2.83139902339228e-05
6.3477751208603e-05
2.35109258409572e-05
3.11082996453106e-05
6.10706272129606e-05
3.19282680923291e-05
2.31781691410695e-05
-5.87224242803148e-06
5.17363172743123e-05
6.88874777209341e-05
3.18511834525928e-05
2.46661009419809e-05
3.09464496982572e-05
4.84346076912813e-05
1.30315920789112e-05
-2.60465655893376e-07
5.42104094264931e-05
2.8640718422232e-05
1.93425756866998e-05
4.27011781361073e-05
-5.97479810635147e-06
-1.07570381869806e-05
5.13888927681299e-05
2.80661435002255e-05
5.16570229180738e-05
3.46984139139474e-05
5.46148561822589e-05
3.98351656391292e-05
1.48161169237031e-05
1.61638838497894e-05
5.54954839270491e-05
1.43603093255248e-05
1.20788446316294e-05
4.16112085191468e-05
5.37353853851949e-05
2.71079314618782e-05
2.35315162378104e-05
5.97339738536759e-06
3.94908057811359e-05
3.98364206950222e-05
3.19352884070908e-05
1.21675320824559e-05
3.71220309569097e-05
2.83894446729939e-05
2.31285252928853e-05
4.59212513207697e-05
5.42874330095313e-05
8.76853271276834e-06
4.99341365604342e-05
-1.43585550729362e-07
2.99254905461903e-05
5.34401133118475e-05
1.59644692968847e-05
2.14356790089317e-05
4.89528161593027e-05
2.81855535486075e-05
5.14564988747097e-05
4.55521536907976e-05
1.21911651190974e-05
1.33582813811672e-05
5.54163768345384e-06
4.08930712492871e-05
-2.63661093261107e-05
2.77965574341737e-05
6.58711175433565e-05
1.79984718314181e-05
5.66899035818635e-06
4.18900008102626e-05
1.73877625871888e-05
3.3519790805577e-05
2.68297900296911e-06
1.75275782176742e-05
3.76269058672732e-05
2.65913059097506e-05
2.56334036124985e-05
3.72008321746955e-05
1.79426857920478e-05
9.95515364447444e-06
2.95233788313639e-05
2.84680738598551e-05
3.63011091747843e-05
7.99031994258195e-05
3.36246080412536e-05
3.00113925896591e-05
7.60432981351099e-06
6.6049529995027e-05
4.636788050706e-05
2.99319536250367e-05
3.58876256150709e-05
4.71818036015538e-05
4.89723265512291e-05
2.65973364909524e-05
7.81608988427424e-06
3.12649205280974e-05
6.43198878094928e-05
2.32214893800527e-05
4.84476423585794e-05
-1.40220916823788e-06
3.50970867889046e-05
1.26982538520517e-05
2.80987317312109e-05
1.87423527920943e-05
4.26141256723885e-05
2.12128143824811e-05
8.23868222617738e-06
3.57202450579306e-06
2.20268574786849e-05
3.01794617631093e-05
3.86842679368868e-05
1.31648589800411e-05
4.47331871829784e-05
2.92769809519804e-05
5.937498813137e-05
2.28799156395032e-05
1.14545294040976e-05
3.92527023485227e-05
5.76384601346331e-05
6.42156734712456e-05
1.53526250860819e-05
6.24449877249012e-05
1.6912654298934e-05
2.16348348645192e-05
1.23411844439082e-05
4.20377124129171e-05
3.05331899298674e-06
6.49844690012618e-05
3.76837853227991e-05
3.92009790190357e-05
5.0418385937182e-05
3.69808044624842e-05
1.64469361438809e-05
3.24623782637018e-05
3.59092770398238e-05
1.53055825297913e-05
2.17508645146331e-05
3.83010264444338e-05
3.56123006282812e-05
6.38322992587375e-05
4.96141467247134e-05
2.06193488821727e-05
6.57989528042822e-05
1.45726769301734e-05
2.92539095558019e-05
2.99926849644294e-05
2.96065574768224e-05
3.20472320611401e-05
2.00511896603981e-05
2.52254669672918e-05
6.3195490895283e-05
3.29890704708736e-05
-5.98376915233291e-07
1.44028333566159e-05
2.39481927245451e-06
-1.31270336537062e-05
4.27781291668959e-05
5.7609100688199e-05
2.32796861343434e-05
4.76318810819439e-05
5.31465277746267e-05
3.02208581162977e-05
2.59010445466453e-05
3.59875799399441e-05
1.61974199039121e-05
-1.7736483257479e-07
3.20545926998342e-06
5.49063880674398e-05
6.26771732018607e-05
4.0337553728529e-05
3.9569052905563e-05
4.21268998679501e-05
3.76381271751827e-05
3.40976774034719e-05
1.96289137695016e-05
5.37855497554601e-05
8.41041035863282e-05
2.47259012350241e-05
6.71057223206661e-05
4.45380413079674e-05
3.08044412883828e-05
4.64263257711304e-05
7.18370063793212e-05
1.85878523577643e-05
3.464722724133e-05
4.65514901252678e-05
2.6707606481198e-05
3.69346225255626e-05
-9.56253607404593e-06
6.17488036546157e-05
1.57519182377553e-05
1.73204939438342e-05
-1.50846752661363e-05
2.11798878053758e-05
7.1704721325574e-05
4.04423689173194e-05
5.16986599064941e-05
2.09385577545167e-05
2.17327214753825e-05
4.29514009711562e-05
6.48125015697275e-05
1.27243740344315e-05
5.18637199571805e-06
2.82261281611837e-05
1.21945647175059e-05
6.6883223911741e-05
3.61438296569771e-05
2.89348325228851e-05
2.5392415560899e-05
3.54775143645934e-05
4.43006938542161e-05
1.70071323671149e-05
1.60577062692408e-05
4.29675608543702e-05
1.61393982043418e-05
-9.4617897301923e-07
2.10451837741644e-05
4.94204776636469e-05
4.48855858841196e-05
4.36009397143621e-05
3.34246401440605e-06
4.14188903735848e-05
1.89315069059709e-05
1.63009016672587e-05
1.50161169745566e-05
4.43644899125994e-05
3.37202226585449e-05
4.39255581513539e-05
3.27265514432195e-05
7.82455013689741e-05
2.15271594529206e-05
4.89343390137666e-05
4.65463104541853e-05
5.21305408887235e-05
3.06125944615645e-05
3.53430814480782e-05
2.27392130868558e-05
6.81987604442429e-06
3.82107025928849e-05
3.83957625904163e-05
3.2118518517086e-05
4.59014970250558e-05
7.74968025962158e-05
5.46712283079158e-05
3.55886897346789e-05
5.41915729928345e-05
6.69869632324989e-05
7.82926440231342e-05
5.76785618566403e-05
-1.50951717773641e-05
2.32292461282485e-06
2.82745375396359e-05
3.96785654594275e-05
4.94386120884145e-05
3.15719237611952e-05
5.11936066266907e-05
4.42512044691221e-05
3.6027330994422e-05
2.70400793517355e-05
3.26164689257354e-05
4.85955970371327e-05
5.84252897864227e-05
1.97168986738992e-05
5.5288312721989e-05
7.31093851306879e-06
9.65853970127815e-06
2.53227364326506e-05
2.44235017603904e-05
2.87379204456767e-05
5.18256651406418e-05
3.37999878627417e-06
3.92380251741823e-05
3.09377158932444e-05
2.16329874696759e-05
5.96200585760103e-05
8.16262842009025e-06
1.35770073122694e-05
2.86979153767216e-05
-8.52023585672774e-06
3.60037458633783e-05
3.7229426763324e-05
3.9694240174132e-05
5.52910232125181e-05
9.84617683010979e-06
2.64409463487104e-05
5.83941956970938e-05
4.26103074591654e-05
3.3089678544194e-05
3.84724284318737e-05
2.86899615776748e-05
7.43729888085746e-05
1.14341247230717e-05
4.37014305526427e-05
2.89720790772018e-05
3.61087506667364e-05
5.73269359334955e-05
1.11932927249289e-05
1.83677529070747e-05
3.22624428914003e-05
6.58655296059227e-06
7.21208041150506e-05
2.47388028662887e-05
7.1291198066481e-07
4.00779239448213e-05
6.40415429075821e-05
5.66903813215935e-05
2.80941682477599e-05
2.78681402854807e-05
2.49204001750452e-05
1.46641446049493e-05
2.41805449013703e-06
3.47178289138025e-05
6.48622011550252e-05
5.40567728599542e-05
1.11076783191639e-05
7.36933995106778e-06
9.588211385174e-06
4.22324160765249e-06
6.06566252275821e-05
6.43262379446078e-05
2.52324355481511e-05
4.78259829156877e-05
6.43389903597061e-06
3.25211862455046e-05
5.3564112522357e-05
3.54534770952603e-05
1.0026814910538e-05
7.54004695205971e-06
5.87727332909043e-05
5.19042806373323e-05
1.68511590119786e-05
5.18357221048419e-05
7.09073398833827e-05
3.95450162685649e-05
4.22296897227912e-05
3.51832848758752e-05
2.17544678283439e-05
3.16592271121881e-06
2.08756169601291e-05
3.62279952667937e-05
1.86453940720078e-05
4.66940931177396e-05
6.70128182938881e-05
2.90032520306669e-05
4.06423031785939e-05
6.93521664413589e-05
5.0741311820498e-05
3.82568620408975e-05
5.57131312905099e-05
4.72478080054826e-05
3.65721587731454e-05
2.90221116453831e-05
6.80705230372551e-05
6.71889734753628e-05
5.23420344291515e-05
1.17799935789306e-05
1.07089739348927e-05
4.26055508104801e-05
4.80091184063109e-05
1.90798311817648e-05
5.78814857091532e-05
2.75015161534424e-05
1.65573660059114e-05
3.12161584158084e-06
2.90170239969467e-05
4.67402136170696e-05
2.50988456687485e-05
2.70665847702261e-05
1.84101156212206e-05
1.10870003193271e-05
3.86895809660198e-05
3.73336144519598e-05
3.00414801773242e-05
8.90554913669987e-07
5.16165350355696e-05
2.95359292908983e-05
5.59578472604221e-05
1.97324309082072e-05
2.87129173031311e-05
1.99208188800472e-05
2.98761453965252e-05
4.68803489573457e-05
2.1408028025189e-05
1.26982688065519e-05
6.18209448991709e-05
1.56054506594922e-05
1.6988757404012e-05
5.44266763160427e-05
3.51347578264876e-06
4.19725448021226e-05
8.90756851417554e-06
2.90981818901032e-05
5.68015814761214e-05
5.09417143905825e-05
4.78950459910651e-05
1.17773391180885e-05
-4.06474411456546e-06
3.47266717260551e-05
4.95803430501501e-05
1.55093700554213e-05
5.70920630426316e-05
4.08187919939852e-05
3.12658663173371e-05
3.50615640533164e-05
3.45238311008297e-05
3.93803847673598e-05
3.75058434791837e-05
3.64972921984122e-05
8.68893312625841e-06
5.19282814506746e-05
4.45110466920208e-05
4.1923439757299e-05
5.22986414839245e-05
1.57685422975566e-05
-1.10643715954558e-05
5.60047392031339e-05
6.24396606015575e-05
6.33167551751308e-05
6.48903663249218e-05
-1.0817633671957e-05
-7.33186233080403e-06
3.54609783545742e-05
1.49267294402518e-05
5.20955387532614e-06
9.33918936181905e-07
2.58447350184461e-05
-1.01088288163854e-05
9.04261235673049e-06
3.95561586044337e-05
4.17652042146284e-05
-1.01939752338362e-05
3.55865859149331e-05
4.83722198127089e-05
4.55351935919789e-05
4.61346870356681e-05
4.64708822714892e-05
5.04499811022933e-05
3.62783389340061e-05
5.42143000207288e-05
5.55336262120739e-05
5.69337709983135e-06
1.05183818835863e-05
4.61785442636663e-05
5.89002996770706e-05
3.76643763851259e-05
4.84411134712301e-05
1.36555687589317e-05
2.97290938618112e-05
1.97733254842282e-05
6.34475638520438e-05
3.11593466897035e-05
5.99094223322635e-05
4.6242869131187e-05
7.5590075640503e-05
4.57938065725723e-05
6.07292653753768e-05
3.42538679037648e-06
4.72217409873381e-05
1.95064998557309e-05
2.97775315033711e-05
1.75966332850112e-05
2.06110444458801e-05
1.98996058237205e-05
-2.4313670071706e-06
4.02220578061869e-05
4.95762153570898e-06
4.70725580019894e-05
3.66591881221357e-05
0.000100048197719631
1.49451628468426e-05
5.69634622394506e-05
2.77758884676723e-05
2.79240919318779e-05
1.38309794772531e-05
5.60255696159105e-05
4.51875065771541e-05
3.38873557605929e-06
3.09500984546666e-05
2.878877882723e-05
2.39179876774053e-05
2.60354326752311e-05
7.15520406542634e-05
6.19357976835491e-05
-5.06205307753022e-07
2.40367199514323e-05
7.86587150387555e-05
2.14138335358572e-05
3.19133333433472e-05
4.70686624699553e-05
1.12944022252589e-05
7.23673814162873e-06
4.26005154544229e-05
6.8777650620772e-05
4.91450862014821e-05
3.7356719065334e-05
5.99035494273896e-05
2.48461117348245e-05
3.05657592207296e-05
4.41980225884934e-05
4.76289543159311e-05
1.71285081654157e-05
7.99389441290381e-05
5.83138415889528e-05
3.71328996869184e-05
3.51064271627923e-05
1.39875355216895e-05
2.85412551383912e-05
3.04783330817009e-05
4.31255156334311e-05
2.01455894757623e-05
8.2929641457448e-06
3.15931003419549e-05
2.18069659922936e-05
3.53723124100853e-05
2.8537764686312e-05
4.44145024852685e-05
1.13060578786821e-05
-6.97628803606411e-06
5.62567099498472e-05
4.18112839011902e-05
3.17162954007948e-05
1.47405849382634e-05
4.48804233035334e-06
2.09292226693821e-05
5.37163806068897e-05
5.50515254954277e-05
4.50345032870828e-05
5.18791680530813e-05
1.46437160280117e-05
2.71705341139135e-05
6.79155954563438e-05
2.00016043091169e-05
2.3947866361034e-05
2.96279208346145e-05
1.75367490921716e-05
2.0651968502834e-05
2.12236877581767e-05
3.35887839069449e-05
2.94552541408513e-05
7.02681493237922e-05
3.04155342420776e-05
5.34202236344421e-05
2.79587227301487e-05
5.35362897902969e-05
6.28802621358207e-05
2.69353757323916e-05
3.25405476184392e-05
2.82429259409906e-05
3.23624294792164e-05
3.02146251841582e-05
2.32094358399331e-05
5.2750435118346e-05
4.28188405989513e-05
4.73721105961743e-05
1.89699164936915e-05
1.23111158369876e-05
2.80819442637225e-05
4.68608339705639e-05
2.90478588996716e-05
2.03028989275618e-05
3.01316399782002e-05
1.20516269362339e-05
6.34305489701109e-05
2.74828047313382e-06
1.26041415522001e-05
2.58488569952198e-05
2.98679923984397e-05
2.31615020356842e-05
3.35952240986874e-05
4.58304192790424e-05
5.81608998283207e-05
1.69805569525824e-05
6.63653368935767e-05
6.36248473439032e-05
6.74974872101992e-05
8.69962638098963e-06
4.38949837960944e-05
6.78357487313836e-05
5.46341953138653e-05
6.67560744662553e-05
5.98435390796742e-05
6.28050691224288e-05
3.88408705170474e-05
7.59138012851012e-05
7.64927351723238e-05
3.1158786405337e-05
2.68648127216355e-05
3.55688841492922e-05
1.62688534768158e-05
7.68133224318934e-05
3.58658311275881e-05
7.01144336640024e-05
3.63483119618859e-05
2.53293591614327e-05
3.809622121917e-05
2.75055168755431e-05
3.04190669625524e-05
3.30494606818299e-05
2.12059627530432e-05
6.08850976647103e-05
-4.15647406447051e-06
4.15117004732982e-05
4.73342255550189e-05
5.30183419664931e-05
3.72754959834464e-05
7.22757888328626e-06
7.28025948841773e-06
9.71724467501115e-06
2.81732770242302e-05
9.9361334088486e-06
2.1453876258444e-05
3.21563296139625e-05
-5.53391204411734e-06
2.5178360321262e-05
6.59255237220898e-05
3.73840688292342e-05
1.47875439604951e-05
1.0763437028194e-05
5.28046673742946e-05
2.10977102428324e-05
9.63784239635159e-06
2.73795300243627e-05
5.61392392797259e-05
5.26696910279371e-07
6.95791446138897e-05
3.65444784601588e-05
2.29546684051483e-05
7.72849488616323e-05
6.27758695758938e-05
6.5250264635109e-05
4.03797607831206e-05
3.84646605971021e-05
6.01042537979268e-05
3.67979225892942e-05
7.39811537381486e-05
2.18153255144379e-05
3.6888528329878e-05
4.78292812480321e-05
5.40039424170537e-05
4.36702097523157e-05
7.71884357847324e-05
4.14515113760036e-05
5.77304384429587e-05
5.37013408231417e-05
1.90965941584216e-05
4.25133748916927e-05
-7.96040126442822e-07
3.17435449593135e-05
2.75048996701432e-05
5.6420406289765e-06
1.57997568321134e-05
8.56090979063178e-05
2.5920345747028e-05
6.07896270711973e-06
3.28888751006215e-07
2.34411199209678e-05
-1.46694999632548e-06
5.94188157753251e-06
6.84639322132954e-06
-5.17845464271405e-06
2.74960560451973e-05
2.20633136397893e-05
6.34953663185481e-06
2.60129273054286e-05
5.08778293967907e-05
5.01158925883415e-05
5.93436939204744e-05
5.4709666758525e-05
2.295168365714e-05
6.70421913296588e-05
4.58914678025732e-05
2.40362259068241e-05
4.11741932967292e-05
5.60927581328298e-05
3.44358750324476e-05
5.38840443015955e-05
4.98392108776706e-05
3.84102198260415e-05
3.72365552690987e-05
5.35626516707618e-05
2.96090756260022e-05
2.40586872388439e-05
2.16131772545984e-05
3.86380803819133e-05
4.1718067088205e-05
8.53235949706206e-06
2.97003086254742e-05
2.65370627138137e-05
3.2442214253698e-05
3.11616422359297e-05
3.26453165617281e-05
6.41712484676289e-05
6.47899159998246e-05
1.27100417335342e-05
3.21553363243421e-05
1.89914294371779e-05
1.12277035581293e-05
8.24856444605189e-06
1.19118240260775e-05
2.76721485545104e-05
-1.05719838699285e-06
2.0858795121063e-05
4.21208753105036e-05
5.20694155792666e-05
4.12584827854407e-05
-3.59473240529036e-05
1.43858999402622e-05
1.90372060096751e-05
3.67615741189666e-05
4.36012723422557e-05
4.25114588802252e-05
5.20065028532728e-05
3.56755764707824e-05
7.70511844643119e-05
6.07333177910495e-05
2.85126846209217e-05
7.82386955073999e-05
3.94353128467119e-05
4.16178476571297e-05
6.81748937170252e-05
4.97734834626078e-05
3.9799287719134e-05
2.57277162039382e-05
8.06309435529251e-05
5.27596089745226e-05
6.98604295023615e-05
5.17202345162174e-05
1.82233603558051e-05
6.20880459585156e-05
3.70181975890401e-05
8.35539155051582e-05
8.29483669551594e-06
3.24337688447109e-05
1.17873498592235e-05
3.50493074625402e-05
5.10075432169622e-05
5.61185325556956e-05
6.19238394030264e-05
2.0941946080469e-05
2.18763167953588e-05
2.04666478185056e-05
3.97864473303237e-05
1.2683172057785e-05
8.89423348694708e-05
9.97283910131631e-06
4.15264206898895e-05
4.11315589781078e-05
3.31096302844791e-05
2.90473535268014e-05
1.68180627910104e-05
-1.20815339751672e-05
2.27276061342634e-05
1.1506002702749e-05
2.34924547832656e-05
-7.23922704636065e-07
1.40160483212318e-05
2.18090187473525e-05
2.91633342340698e-05
4.24444339252815e-05
5.85432053810918e-05
1.29033508464392e-05
-1.59991094579919e-06
6.50834466170559e-05
4.30028562817538e-05
3.75675343427869e-05
5.29096543407859e-05
3.0875644371581e-05
4.51449309551927e-05
6.56805408682977e-05
3.88568927933329e-05
3.54144670734195e-05
4.99566502306909e-05
5.80403203831939e-05
7.53086276381256e-06
5.01409813833655e-05
4.83329392723388e-05
4.02599746850851e-05
5.43504390397172e-05
3.64208053395463e-05
4.51764096985826e-05
3.40208634743758e-05
3.98690049684696e-06
1.34191708125714e-05
1.40612410723706e-05
8.8576790509912e-06
2.96553611654246e-05
4.17076904844062e-05
1.99827966348323e-05
4.63588941865307e-05
4.81662863633435e-05
7.49807734585382e-05
2.99736366189812e-05
-1.49050235542951e-05
4.5676299534066e-05
-4.61280584975741e-06
3.57489479716674e-05
5.68980698974168e-05
3.11413945732082e-05
5.03476165985144e-05
6.02691384663609e-06
-5.86906145254991e-06
1.94727324408182e-05
4.36309556043e-05
1.39776316978687e-05
4.5207358591319e-05
3.77692450623987e-06
5.78627738820761e-05
4.97367940972819e-05
-1.1878141342968e-05
1.13162563978328e-05
4.09295167422138e-05
4.73826280569473e-05
1.67025193158904e-05
5.94793348608111e-05
2.07382960875228e-05
4.73383538893025e-05
4.8212044280957e-05
8.40629673155389e-06
4.64279789824442e-05
3.65871990646488e-05
3.01606219850146e-05
4.21598200003651e-05
2.53742452296348e-05
2.23690674988519e-05
3.7969209846165e-05
-6.24231431669081e-06
1.06165511784216e-05
5.68971052425845e-05
-1.88699494386531e-05
7.06022657418388e-07
2.68353889347063e-05
-5.06114144480615e-06
-1.25135295425903e-06
3.23402754795444e-05
5.10171900550491e-05
1.92790202723689e-05
3.51126550904693e-05
1.35911208957954e-05
2.78953970649941e-05
-4.00621393070987e-06
5.7542172859611e-05
3.20771588403507e-05
4.88965598263586e-05
4.13176050415497e-05
-2.36283524041172e-06
2.52443510248246e-05
3.94276510000898e-05
8.14132498357311e-06
3.33674932885209e-05
6.1096458029147e-05
2.40433498339758e-05
5.24464157933231e-05
4.52783451233391e-05
2.96850234889761e-05
5.16023300198377e-05
3.03621925150835e-05
1.96302678336486e-05
7.37835887000708e-05
3.94046217392815e-05
3.84126658054078e-05
1.00798542011733e-05
3.33219494212236e-05
5.60104791528116e-05
2.96694901501873e-05
2.0628822353218e-07
3.82355186619626e-05
5.08170358607889e-06
3.61439668096397e-05
3.55608045973713e-05
5.53037862373898e-05
1.28351665028794e-05
4.6787839767355e-05
1.52829913458167e-05
2.4129721052959e-05
8.47043584261888e-06
3.00548102318821e-05
2.85139895529686e-05
3.56627613384945e-05
6.60264433858228e-05
1.93388266931549e-05
1.45649156853139e-05
5.06900415899228e-05
6.62167619466494e-05
4.2104963249824e-05
4.01860726062795e-05
2.83761881560597e-05
5.62384031838814e-05
7.08059807645697e-05
4.51867856981884e-05
5.77155462622851e-05
6.09712617094535e-06
5.3167526256128e-05
4.4753865834693e-05
4.06134373265444e-05
7.2746179074543e-05
3.6025383324845e-05
5.560966056569e-05
3.02996123647753e-05
6.21548674455752e-05
1.16820202563441e-05
4.45699503742222e-05
3.8561945298205e-05
2.2305808340873e-05
2.38910496036851e-05
4.49551226832614e-05
1.46586990895635e-05
3.44264084645741e-05
7.38457762978726e-06
3.94344304118539e-05
3.6141155165654e-05
1.09290032342949e-05
3.93184144734201e-05
2.58040828618039e-05
1.77187262344324e-05
2.46469953476998e-05
5.00398572573785e-05
1.88228159063353e-05
3.40596970350821e-06
3.53598306330778e-05
2.46763488947578e-05
3.09768797285042e-05
2.20253892590267e-05
3.54015506688331e-05
2.52608718001968e-05
5.27047010744755e-05
5.97546130554322e-05
1.71483359247991e-05
2.19536214488628e-05
6.58122594582335e-05
4.95461552159572e-05
3.20339351041423e-05
1.63983889696946e-05
1.55929938197401e-05
6.57821173487372e-05
3.76104137629026e-05
-1.44750455590168e-05
1.58385342225338e-05
3.11040213548128e-05
2.39021428075627e-05
4.25699228396157e-05
4.49599101190779e-05
2.3975420862459e-05
5.3781960482349e-05
-2.78935182499637e-06
2.66222905664273e-05
2.81802574137639e-05
5.31727569151338e-05
7.28993798389313e-05
2.52490533719779e-05
3.05238467609827e-05
7.14707371988413e-05
4.04223454518768e-05
7.68005040714654e-05
4.88967645239824e-05
4.07896850380211e-06
1.38732071624268e-06
2.69253410041315e-05
6.24408480289972e-05
3.63554555506531e-05
5.16269126466507e-05
7.9540353192782e-05
1.17023359818768e-05
7.45170498853192e-05
9.17310246532787e-06
2.51382281557317e-05
2.39875011055254e-05
4.11578819461926e-05
3.40201962928016e-05
2.39982163846926e-05
3.74975782441977e-05
4.0942025554839e-05
2.82536327965777e-05
4.62911922299212e-05
2.05266977361985e-05
4.94440755920764e-05
3.83648101297452e-05
8.46156655451534e-06
2.47839461097846e-05
5.75303123144809e-05
2.25914108658728e-05
-1.45236808200598e-05
3.61792217373437e-05
9.83521467680682e-06
4.67202055285191e-05
2.26643991705591e-05
1.26073704281234e-05
4.76908311545956e-05
2.13341671150201e-05
4.07848381560817e-05
4.95670397408937e-06
3.58468214979976e-05
2.00207147133678e-05
5.11438817144277e-05
2.49490153602219e-05
3.99298287116352e-05
4.024745963099e-05
5.80594417547627e-05
3.09548555672069e-05
3.92194719141225e-05
6.27319449304758e-05
8.31075777372979e-06
1.96540453640103e-05
5.27083367713675e-05
3.49793067095263e-05
3.09473536769458e-05
4.0392977549574e-06
8.96587076680718e-05
1.55713315258227e-06
2.36904784577707e-05
3.21599100734336e-05
5.0864188508384e-05
2.2729334895723e-05
4.94755763421526e-05
6.85213142801483e-05
3.33607151727695e-05
6.39215359979584e-05
5.94158323828511e-05
2.18077964434918e-05
4.31469648930375e-05
3.59916499228265e-05
2.26662154881062e-05
1.01277796095859e-05
9.41718540827027e-07
4.65836470447872e-05
3.07861486813961e-05
3.57113957159017e-05
4.02727983267858e-05
2.62297899909806e-05
2.82855404145025e-05
6.02961610203976e-05
3.1531287523625e-05
2.78909017035191e-05
9.78461715539848e-06
1.22712700209474e-05
6.06057053546735e-05
3.5382046805043e-05
2.67996369546599e-05
2.67625100120536e-05
3.42160877704717e-05
7.68730837800361e-05
1.39737330699024e-05
4.89802900856287e-05
2.35507273435228e-05
3.49089219860559e-05
-2.23942394489769e-05
6.33297877648454e-05
3.17927511362687e-05
2.10906510374166e-05
3.43111176284851e-05
7.43207575072457e-05
4.6108617246954e-05
4.4395879851022e-05
6.49012761287268e-05
3.14790861104637e-05
7.05859823513459e-05
4.27327340079408e-05
-9.78073345754079e-06
4.18188830303662e-05
1.65711110227396e-05
3.7131895559817e-05
-7.36769010661005e-08
3.53158159878821e-06
3.93741420901242e-05
2.92117442121475e-05
2.6853744391095e-05
2.70548327830884e-05
-2.5086368355387e-06
6.99457728184482e-05
2.32670139366647e-05
1.60784003004585e-05
5.36888512136817e-05
3.34433833498732e-05
6.07303851965332e-06
1.05850453277848e-05
8.65096145249413e-06
1.07863238816734e-05
2.27510629919772e-05
-1.82656210550907e-06
-8.52616193521197e-06
4.4137074180283e-05
1.73508730760515e-05
2.5184885060029e-05
-4.00635436055907e-06
4.42569786721087e-05
4.03819986785073e-05
1.63722330160178e-05
4.50337416682668e-05
4.17186214820741e-05
2.54189817965002e-05
2.25477103058972e-05
2.73232774614278e-05
4.23232090938045e-05
6.32598215005101e-05
5.44831067345401e-05
-2.03183502103011e-06
0.000107514658970569
-6.60973494123895e-06
3.88395734573874e-05
4.85933464976412e-05
3.86214766149519e-05
8.66588895288923e-05
3.51660761303222e-05
7.87489232996165e-05
2.48955444148641e-05
-6.2389550275107e-06
3.75329165682834e-05
6.11763765654583e-05
5.37129790059696e-05
-5.75611669318779e-06
8.26610466771714e-06
1.70804261863742e-05
5.6297281415966e-06
-1.58325670791223e-05
6.28357700097762e-05
1.08006792147068e-05
3.0593168140832e-05
5.29381271525038e-05
1.68076389159906e-05
2.69541525802579e-05
1.69016606108428e-05
3.53016640831211e-05
6.37138670438745e-05
1.7623019245655e-05
1.99031581227268e-05
2.96965103677483e-05
1.89800753437775e-05
4.5110806022109e-05
5.56363214561724e-05
7.45576836949835e-05
3.38758983396732e-05
6.82790793493574e-05
3.09531780239118e-05
5.25769044291352e-05
2.41246314242224e-05
6.19158451318883e-05
2.87853351452952e-05
3.44730746593494e-05
4.43825303200455e-05
3.95175111547926e-05
7.20640668170942e-05
3.5756639127668e-06
6.37582727877726e-05
2.35616705538366e-05
6.56725286977175e-05
4.47529245028361e-05
8.27720934406986e-06
1.95187197890935e-05
2.18036078529477e-05
3.31028650384919e-06
4.98424483723617e-06
2.46690503425249e-05
2.79242636552539e-05
1.64799299062606e-05
1.67513343965135e-05
6.04226935663993e-05
4.88206551044714e-05
3.97983238305608e-05
5.98007284190901e-05
4.2213375694763e-05
3.14042797120742e-05
3.66423230921166e-05
8.99171970564632e-06
5.89726290129875e-05
3.93453028567724e-05
3.3789255556295e-05
3.20218597843294e-05
3.58484177028159e-05
3.02770079717319e-05
7.41459334462567e-05
3.99190582514459e-05
-2.78373984310765e-06
7.58299580591156e-05
4.25197650051705e-05
3.39273299375804e-05
4.53157063163341e-05
2.54885070534966e-05
4.74289776792342e-05
4.51644268347744e-05
4.65377286692725e-05
2.23540955602264e-05
3.04568556813992e-05
4.3896328365732e-05
3.3446165105041e-05
-5.69283715495407e-07
2.13233688797652e-05
2.96795681030349e-05
4.50428056025864e-05
4.5523241298773e-05
3.49877201333183e-05
4.27931718459503e-05
4.66220340798477e-05
-2.66606822501631e-07
1.26169183922935e-05
3.43707467230329e-05
2.11570013802064e-05
8.01433414484287e-05
5.34687272281833e-05
5.42565484169493e-05
6.50699288657403e-05
2.35334426378019e-05
6.1479581782046e-05
6.86316980847377e-05
4.46771844102703e-05
4.90999320349233e-05
2.4950783638538e-05
5.58946782193718e-05
7.3679585391169e-05
7.07583460014009e-05
7.77984438235314e-05
5.46039305774036e-05
3.39059867326274e-05
1.35189386313097e-05
6.68558004730877e-05
2.31340357165236e-05
7.07610836337852e-05
4.45153150054873e-05
3.22154190037976e-05
4.7330863016026e-05
3.82472911224731e-05
5.25174785624365e-05
9.66470570442913e-07
1.40026141355334e-05
5.68635276747996e-05
3.15418962914011e-05
4.53202869886484e-05
7.09970107734315e-06
1.93515991691713e-05
1.59378429737137e-05
-9.2993973205517e-06
5.51428209831932e-05
3.56567864157054e-05
3.22954741462063e-05
2.33199342425311e-05
1.52771904226266e-05
4.24052614580062e-05
5.67752265080771e-06
1.34483843677794e-05
3.53677215577666e-05
3.46386160964326e-05
2.49214241332168e-05
4.2259395371054e-05
2.53694802756509e-06
2.74176313246792e-05
5.19068004295939e-05
-1.56842695037651e-05
6.68680772265474e-06
6.75989484994133e-05
3.85966104226173e-06
3.86076608748383e-05
3.29453339869965e-05
5.85108463072575e-05
2.01121946080386e-05
6.81418751685358e-05
9.06298422470494e-05
5.58528516436198e-05
2.83410321517113e-05
6.26813087800868e-05
5.37808995939706e-05
3.11524206062668e-05
3.51521150939414e-05
5.07194073472416e-05
3.75308371630966e-05
4.19258297218667e-05
2.9679386690972e-05
5.98339459059443e-05
1.79253870561819e-06
1.58211715264113e-05
-6.54768431534999e-06
2.23940428536638e-05
1.99432757103336e-05
4.63610588549633e-05
2.53038025475037e-05
6.32509678352924e-05
3.79346991680779e-05
3.84605847785089e-05
3.02852826954339e-05
2.56924970965769e-05
1.01729898432462e-06
3.87912454507752e-05
6.14831895622744e-05
-1.01468535329855e-05
2.6788675007809e-05
2.06404604347547e-05
3.2602521198206e-05
3.50107426677914e-05
2.67721867447923e-05
4.45772215586369e-05
3.68845297906792e-05
1.11050923617787e-05
6.15719954178861e-05
2.06647127192461e-05
3.11820506435045e-05
7.30951049073572e-05
3.63406217826723e-05
2.56833944882421e-05
3.11092637551134e-05
2.52894107906233e-05
2.25849390660516e-05
5.32688827585046e-05
1.4819548183232e-05
2.77686916365238e-05
4.96767957383608e-05
2.87234287818117e-05
5.58295130003327e-05
3.61170301963923e-05
5.48314395660262e-05
1.52813252092014e-05
-4.60639120726424e-07
1.78907647928856e-05
1.57764831728799e-05
5.01624971418828e-05
4.88149905966256e-05
5.33587390002093e-05
2.19934185628032e-05
6.28181721850908e-06
1.49226590521253e-05
4.73080264424283e-05
3.58185610975849e-05
4.47762128394383e-05
3.68194539675157e-05
4.72731497488985e-05
2.79793319999091e-05
1.51343240554407e-05
4.06682726549018e-05
-2.17426912462665e-05
5.2149622088218e-05
4.78630556821324e-05
9.23307096042266e-05
3.78935247850117e-05
6.51524826905378e-05
4.38546456518545e-05
4.06323322746827e-05
4.11971709280627e-05
1.91465312983903e-05
3.95229152646047e-05
5.94959745823551e-05
5.48236068385746e-05
4.72931967254526e-05
1.36627168708448e-05
5.22616401275494e-05
4.15584073199295e-05
7.53554970679253e-05
3.70488280893327e-05
4.18464277732656e-05
5.40318812973481e-05
1.32521015963117e-05
2.63936750067812e-05
3.83770271589874e-05
5.28881141993483e-05
1.56302925306186e-05
2.60044664552394e-05
4.60629150852321e-05
3.89412283620061e-06
1.08722666744339e-05
5.06367006536293e-05
4.31495759241023e-05
4.48698829402662e-05
1.69344675874774e-05
3.98302232243277e-05
2.19311578666182e-05
-9.83399317276175e-06
3.49604847106252e-05
6.07908100278845e-06
6.14115202953486e-05
9.01374474967345e-05
8.12834356409774e-05
3.01482807116119e-05
4.49674214447733e-05
5.93396348700549e-05
5.03743558661021e-05
2.49263187379762e-05
4.10029579816522e-05
3.6144478668138e-05
1.45098467182144e-05
-6.37165037942331e-06
1.19735478369278e-05
2.93301455908221e-05
5.91848466267735e-05
1.93582628701227e-05
7.53849844844192e-05
4.36506237585211e-05
4.48497089268818e-05
1.8940350376271e-05
4.24856800225497e-05
3.3573905187611e-05
7.64906592091671e-06
3.57235626634152e-05
2.21502364825047e-05
6.40756738060921e-05
2.24698305854499e-05
3.53644653688357e-05
2.95414742359298e-05
6.00079309459549e-06
6.28409152248809e-05
1.74137193165927e-05
2.30773283504179e-05
4.92336225659913e-05
3.73591713800271e-05
4.55550003013882e-05
4.97376728507352e-06
1.7542963537206e-05
1.86392353647358e-05
3.6034795947896e-05
6.26770983868966e-06
5.18190945010242e-05
1.23463676950137e-05
1.23907879695294e-05
2.43846563884567e-05
1.76737100502747e-05
3.93013598649806e-05
3.28963203826924e-05
2.11604755833556e-05
3.80149107532555e-05
3.95383849491637e-05
4.44831856894446e-05
2.02122141285531e-05
5.02295918302706e-05
2.77263925272147e-06
2.51255220993118e-05
3.34491081642908e-05
5.33408089112517e-05
5.99389025622387e-06
3.23427451974432e-05
3.61108683531001e-05
2.83030889215664e-05
3.96315490824586e-05
5.07130786964691e-05
5.17743383185392e-05
9.97454715019917e-06
1.53656604446014e-05
3.91980972536361e-05
3.82809971787897e-05
5.48651686882466e-05
8.02761284235768e-05
1.80775035413334e-05
3.96798010382252e-05
1.95880703117677e-05
7.42776962756508e-06
-2.28290374491483e-05
2.27244320623525e-05
4.79939741219334e-05
1.16350231928698e-05
2.08818412364331e-05
2.15461146142614e-05
4.16657402267344e-05
7.24139439571071e-05
3.89579366232896e-05
-3.02155267180003e-06
3.41797100214198e-05
5.07642843555711e-05
3.90742973700892e-05
3.79519354665675e-05
2.40815123511983e-05
1.97512032187093e-05
5.3284517721733e-05
6.50868276769455e-05
1.04846787912193e-05
3.19124170686552e-05
6.35938470704328e-05
9.85893389514336e-06
2.73957073714779e-05
4.95031705310405e-05
6.64188442067776e-05
6.56200303674249e-05
4.85126715978251e-05
1.60735833571135e-05
8.8859930305484e-06
2.63675826196258e-05
3.32422545283857e-05
5.49932122082965e-05
5.31643856503119e-05
4.15383050109654e-05
6.18853212557157e-05
1.42822546564848e-05
7.20122405358249e-05
3.35894750443995e-05
1.36220906210824e-05
3.50735826696336e-05
3.5114854667203e-05
3.79095458495513e-05
4.58157458905048e-05
3.26290049954434e-05
3.22706961677752e-05
3.40827294908101e-05
4.6796426098521e-05
4.77893858404333e-05
5.36612287676695e-05
3.13573802089414e-05
4.01588567825656e-05
1.31324965423545e-05
4.03132664028976e-05
4.87726949046396e-05
3.87521964923935e-05
4.49171291292368e-05
3.92686245681707e-05
9.62770850965644e-06
6.19429686333929e-05
3.12815371379634e-06
-1.16117349824056e-05
2.64369970001388e-06
4.40825817271975e-05
5.28800410877192e-05
9.01466715471983e-06
5.06585920510044e-05
4.28885178961567e-05
4.8875255548515e-05
5.7355167125578e-06
3.61390246832888e-05
1.43470494469725e-05
2.46955210660654e-05
4.84993260601272e-05
4.73930118391299e-05
7.98780657431849e-05
9.74216180084039e-06
4.60034181681192e-05
4.35997075852861e-05
4.33021557620239e-05
3.42048379199166e-05
4.41893506077811e-05
5.89244586317873e-05
3.25133726412637e-05
4.50555293570298e-05
2.46416619563757e-05
1.36373145754495e-05
2.65538451751729e-05
4.611403680681e-05
3.86846116445522e-05
5.17415421521107e-05
4.70494419932677e-05
6.0133087017914e-05
1.05309506988868e-05
4.33158503959092e-05
3.7656455817492e-05
2.88642248156551e-05
2.0561317450741e-05
4.24517581833397e-05
6.56138026426095e-05
5.38356297746009e-05
1.82057214610287e-05
3.58516268451709e-05
3.54741104862242e-05
7.80816949742488e-05
2.65205541240864e-05
3.15903918490276e-05
3.37936918773037e-05
3.88604912754369e-05
1.2789425563221e-05
-3.95677870547922e-06
6.57078198034387e-05
1.81332141848733e-05
2.55087303366367e-05
2.44806926823628e-05
1.51660725630976e-05
6.24759183266375e-05
9.33274522657404e-06
-2.02861289072195e-05
3.02009022006917e-05
7.38960271216351e-05
2.583682431843e-05
1.51589929301752e-05
3.54834394831855e-05
4.90180743014922e-06
4.83411201444142e-05
2.65227539548075e-05
6.36395532397681e-05
1.08615913045839e-05
1.86563148076919e-05
1.72440102229767e-05
7.52221647797679e-06
2.44869358935417e-05
3.90737978353873e-05
2.01011564048586e-05
2.83145717473497e-05
4.70996917050811e-05
2.01876131841359e-05
4.3966672989695e-05
3.80398598702343e-06
7.52977268400799e-06
-1.37932016912622e-06
3.4399866355644e-05
2.0855011028721e-05
1.33829907482483e-05
2.68684873416712e-05
5.41398219432243e-05
5.39653011884021e-05
2.49241903025634e-05
3.14226799950545e-05
5.35652534460355e-05
1.58210265700472e-05
4.52706128915977e-05
5.63808253057653e-05
9.09181884649368e-05
3.92836569283553e-05
2.55001472297039e-05
4.86031943434333e-05
3.06153962167556e-05
3.84677259247958e-05
6.68337430439469e-05
4.51141005147075e-05
3.14260157067538e-05
3.25518279452278e-05
2.62302220585607e-05
1.75999891384858e-05
4.34007451054208e-05
1.24399693501447e-05
1.30446914179682e-05
2.86695806319822e-05
4.43129425388263e-05
1.04997439144343e-05
3.49603426612011e-05
-2.85945808664087e-06
1.26383474084554e-05
1.84628157151231e-05
3.73121947561728e-05
-4.35684798552169e-06
4.04375686866119e-05
4.01143807061473e-05
1.79282290690285e-05
5.9350005214558e-05
6.07516036338805e-05
2.23243541917988e-05
1.31643481310629e-05
4.09566644050664e-05
4.07154255970942e-05
2.6953067184467e-05
5.07269078567265e-05
2.25024223567317e-05
4.58930822967857e-05
5.59394808476028e-05
5.14421171095327e-05
1.10379507798824e-05
3.42192078334327e-05
4.82294044498316e-05
3.54148773869806e-05
3.08301105965325e-05
3.9814585940563e-05
2.9289087804362e-05
1.29452598791013e-05
1.63060725725048e-05
2.69485652274697e-05
5.52314105752538e-05
6.70991723758162e-05
4.83330586866248e-05
3.30494892406112e-05
-2.1428811629962e-06
4.28317199833807e-05
4.14544866216399e-05
2.66901254500709e-05
3.1285728644997e-05
4.65345267932856e-05
3.96089632479063e-05
4.81341746750955e-05
3.69403539218396e-05
1.6341750453458e-05
2.91350234606308e-05
2.94205312787832e-06
5.47609628181491e-05
4.57524854894801e-05
5.27427292864067e-05
2.53201677273572e-05
1.96378316650191e-05
2.45621959252573e-05
4.2765661817334e-05
-9.81183095000548e-06
1.16033984158398e-05
2.13977328273403e-05
2.50502320641912e-05
1.67023405541276e-05
3.5848709931073e-05
4.54350901740017e-06
3.14628836555462e-05
3.64529640111932e-05
4.03983945492754e-05
1.91284513109563e-08
4.24807312365857e-05
3.25663329421757e-05
1.86617611558972e-05
2.24746057879939e-06
2.7808802341948e-05
3.81378871503722e-05
4.43935103404517e-05
6.16868120104025e-05
1.597383350661e-05
5.10419652819608e-05
2.10039326217785e-05
2.8768077199933e-05
3.02182306584197e-05
3.55115682336073e-05
7.06762226341687e-05
1.04312381607118e-05
2.38532326788021e-05
1.45303034037058e-05
8.98482652802248e-06
3.23960831097781e-05
4.38088431245383e-05
4.61857805166371e-05
1.9108913396594e-05
6.52204641547304e-05
5.28338312702944e-05
3.80861128344537e-05
4.01058103498013e-05
2.25144973099988e-05
5.8997494348085e-05
1.53517801481328e-05
3.02711185788376e-05
1.01083024458756e-05
7.53962769655055e-05
4.07823783596862e-05
3.18131403334229e-05
3.46445170865809e-05
-1.52576475129181e-05
1.72265169905213e-05
2.67354398835233e-05
3.64372726904832e-05
2.49363213324468e-05
4.02475507759688e-05
2.07439660746755e-05
2.48625706794627e-05
2.99955356201501e-05
2.92377635865091e-05
2.72901030497254e-05
7.14422192677905e-05
2.21455112325658e-05
5.71816555068751e-05
4.29356748690584e-05
3.29782243358371e-05
5.72207308519411e-05
4.83626971948708e-05
3.46506854176984e-05
4.16425315858698e-05
5.71749923674715e-05
4.12716394402744e-05
1.78590903113461e-05
4.82792286907282e-05
4.05766769759963e-05
6.01825588536854e-05
7.39385293683998e-05
2.10122371269145e-05
6.47745499601026e-05
5.55839794764728e-05
8.32708208178971e-05
7.63794863386673e-05
2.24761006227019e-05
9.60478250704933e-06
3.95887585991068e-05
3.32414690100268e-05
2.74886808561579e-05
5.31982763795058e-05
3.05458137729491e-05
7.70804085974088e-05
2.91294403117472e-05
3.41697811065167e-05
5.00487319120734e-05
2.47862586013661e-05
3.03237661680604e-05
2.07528351614789e-05
4.02682526694855e-05
3.18815320836217e-05
6.03175644208658e-05
5.70140735225065e-05
4.56131256880205e-05
5.93786622851112e-05
3.80684282608246e-05
5.74543155652918e-05
4.60868296804018e-05
4.61306257738772e-05
4.4997966839136e-05
6.44099228210249e-05
1.34003844314484e-05
6.28033418040821e-05
1.09907178553932e-05
4.09172519879053e-05
3.97725704567734e-05
3.85154381515726e-05
2.54583205668856e-05
1.90456020789488e-05
3.05823151014715e-05
5.41098834613802e-05
1.99339707396226e-05
3.66915132715431e-05
4.40637069695707e-05
6.71008849435881e-05
1.45656670866618e-05
5.91331631612927e-05
3.43910768735732e-05
1.30848198887558e-05
1.73623209063112e-05
6.48755293108123e-06
2.89939372086468e-05
7.54050685899005e-05
6.05815902605996e-05
3.16440894041235e-05
4.40940504764204e-05
4.23590116418761e-05
3.38501323467392e-05
3.44273499897541e-05
3.66302011299842e-05
7.98333475193476e-06
1.95630952944535e-05
7.12645841388651e-05
-9.58675534604539e-06
6.50929230457618e-05
1.9378009098897e-05
4.1698378236228e-05
3.8752346716967e-05
3.53920279306562e-05
5.69210691557194e-05
3.66470123328823e-05
2.87150598689723e-05
6.80280014948575e-06
4.01886246386192e-05
4.01527057617448e-05
3.16469027134251e-05
3.03603658914461e-05
6.1562891389393e-05
1.0291506561169e-05
1.75535686800448e-05
8.79662201234972e-05
3.27638212110369e-05
1.84220307443562e-05
3.63550275100369e-05
2.50795620047577e-05
3.43436315002271e-06
2.23979003268737e-05
3.66029085780284e-05
2.93380954976956e-05
-4.43649477563116e-07
4.21081119987288e-05
1.53418676293945e-06
3.64566986001539e-05
2.2941587888362e-05
2.55325081471846e-05
2.32003574914516e-05
3.31894302187076e-05
4.89807102266608e-05
2.76397279347637e-05
4.02195048043325e-05
2.52402022659758e-05
6.98433410558773e-05
4.86396044293079e-05
3.80604424763562e-05
5.36672505544395e-05
2.27536076031029e-05
7.30651766427445e-05
6.1307099210774e-05
6.6275604209931e-05
3.24676524279749e-05
3.84527738171754e-05
3.24927845616682e-05
2.67732360495384e-05
3.76277955411806e-05
1.41262852841612e-05
3.04934901571519e-05
3.36473945619691e-05
6.73326264985044e-05
2.25841552660382e-05
7.80175435513766e-05
1.74078090929551e-05
2.48696134160337e-05
1.42379667935605e-06
6.55494580086973e-05
2.20689780589135e-05
-1.48606251278024e-05
7.14293765085344e-06
1.02332876784826e-05
3.3232717630523e-05
5.1769205675302e-05
5.62208368693154e-05
6.14297484003725e-05
2.70414200920995e-05
3.23403946042817e-05
5.82633793780306e-05
2.88328077353838e-05
2.04254415307576e-05
4.40711499854056e-05
1.3464253605203e-05
1.19502783951952e-05
6.2694127406224e-05
7.47325456768147e-06
4.33420352138515e-05
2.72588908483766e-05
1.8386615429658e-05
5.85778855328865e-05
2.92238713047049e-05
3.43932081649379e-05
6.356342606595e-05
1.94615446262161e-05
2.64685134431618e-05
5.47742286757327e-05
3.73436865982999e-05
3.53388255887744e-05
4.00568537689603e-05
4.10542999720394e-05
6.26657780673957e-05
3.79383528706349e-05
2.56510758173532e-05
7.57676609519069e-05
1.71813366972332e-05
4.11522739748604e-05
2.65392444039046e-05
1.17001580270052e-05
3.38178395822248e-05
4.99874000018994e-05
2.18263308065041e-05
6.48093543308486e-05
8.66116050816278e-05
3.32325125768813e-05
4.07550131704869e-05
3.33563405073829e-05
5.69024883216642e-06
-2.22198165808765e-05
4.95108863914937e-05
3.74790762218759e-05
4.87402818654971e-05
6.29271265547612e-05
1.829352020765e-05
2.42875736648085e-05
3.10584097483861e-05
3.12460972259386e-05
2.04993216409108e-05
5.64072469084463e-05
5.4869759014892e-05
4.08000053375241e-05
5.98503077084205e-05
3.29231170370471e-05
5.04535577220942e-05
-1.53138203390664e-05
2.24938921299196e-05
4.23991898009468e-05
4.42915764989561e-05
