# Supplementary material for: Research on computational propagation and identification of mine microseismic signals based on deep learning
Source: PLoS One. 2025 Oct 22;20(10):e0334641. doi: 10.1371/journal.pone.0334641 (PMC12543183; doi:10.1371/journal.pone.0334641)
Supplement: S4 Data — (ZIP) [file pone.0334641.s004.zip › 000100700001593.xlsx_0.txt_24.txt.txt]

4.63802050190906e-05
6.51983462318398e-05
4.37388618704796e-05
4.18811420796708e-05
4.90127151357029e-05
3.69864973648883e-05
3.77629442568295e-05
4.37350633672104e-05
4.38531266753986e-05
4.52008439581233e-05
6.19552258347202e-05
3.33073119744702e-05
5.20712782355908e-05
2.30924350078378e-05
2.56186841564399e-05
5.17839455996332e-05
4.85040799543866e-05
3.83428256146589e-05
5.42766270420098e-05
5.18774754857892e-05
5.35239937247601e-05
6.56109855371535e-05
5.35396181467283e-05
4.25911009121839e-05
4.75258265345329e-05
6.30174778191846e-05
5.53446318477682e-05
8.12656731368422e-05
3.04658116051557e-05
3.07342711205259e-05
5.21618375395789e-05
5.31744455627739e-05
2.13326296774026e-05
2.0922349587347e-05
3.07290305997889e-05
8.75800682386104e-05
3.75701076232839e-05
4.36455111750619e-05
3.74718960541274e-05
8.25443603892819e-05
4.16606832586778e-05
2.38028749644697e-05
6.30240335067619e-05
3.65154177970026e-05
-1.20581988507234e-05
6.69073095540559e-05
2.23035282653333e-05
5.9982831415337e-05
6.19978457302932e-05
2.90368535216588e-05
6.47419357682473e-05
3.17941752848423e-05
5.01414991739612e-05
4.15200210523743e-05
5.23462795485342e-05
3.87926997339282e-05
2.08165563738482e-05
1.04108340826595e-05
2.8931629357925e-05
5.94134189491021e-05
2.93449947505949e-05
3.4071096585167e-05
5.47342278034675e-05
3.78744741165625e-05
1.37008395869289e-05
2.85479997247257e-05
2.79499549990335e-05
5.1407843997563e-05
4.73409878132065e-05
2.40983947696707e-05
4.86271218973999e-05
4.35496236620592e-05
3.55590114371101e-05
3.40410852491935e-05
4.26540498592366e-05
6.69247357536925e-05
4.45504048008239e-05
4.28687955817582e-05
3.89118907398951e-05
3.20772072580833e-05
5.08453464118546e-05
3.35835486130994e-05
3.91150693694508e-05
6.70066154821642e-05
1.3946487097335e-05
6.52142602442684e-05
4.16458144927815e-05
5.68716459028582e-05
4.05306069048354e-05
7.3123020989655e-06
6.7178051228203e-05
3.94626064533537e-05
4.83872629111959e-05
4.15893710349849e-05
7.39355369287858e-05
4.05131051446363e-05
3.48661436861633e-05
5.72507691049661e-05
7.66708442021198e-05
7.6977314630091e-05
6.62015745943542e-05
1.66431361258285e-05
6.47281882081255e-05
1.56439735820157e-05
6.27727766443405e-05
2.94077040286683e-05
3.71696763350369e-05
2.44936859325354e-05
3.60409794974638e-05
1.01735627438994e-05
5.57625888982737e-05
2.41947516974382e-05
3.03978684488266e-05
2.84954731151768e-05
5.12687693284283e-05
2.99140687978816e-05
4.32459108035597e-05
5.42114407489396e-05
8.26377642596763e-05
6.50358997611614e-05
5.13922382009308e-05
6.54613223044364e-05
3.60835392832404e-05
5.6269564294563e-05
4.19815814050073e-05
3.201879412895e-05
4.16444506036755e-05
4.80790250356533e-05
2.82648894153e-05
4.42403318105838e-05
7.89991007141058e-05
3.22564957940731e-05
6.37813646218695e-05
6.20627532792447e-05
4.54764031956492e-05
7.30512845290612e-05
4.19580821606072e-05
5.43077905197855e-06
7.56852021121047e-05
4.18867091591773e-05
4.22000474829874e-05
8.49698382338822e-05
3.60664159895455e-05
7.11311852940265e-05
4.06096999335457e-05
2.12055083509329e-05
7.06676246110049e-05
9.36558931371276e-05
-3.53191111132173e-06
1.6176992718679e-05
4.61835786330311e-05
2.90953057561066e-05
2.88548470805352e-05
2.93701009077574e-05
7.35922162210704e-06
4.58863554566823e-05
2.80323174152329e-05
1.26790535602934e-05
4.26263535209273e-05
3.44345936841698e-05
5.42852747783137e-05
5.14641207174309e-05
5.09315703622651e-05
5.90025642767754e-05
5.63101184480917e-05
1.34351798927267e-05
9.92409100274088e-05
7.5289978419127e-05
1.11723209467665e-05
5.74513015144577e-05
4.55516759764477e-05
4.98760735538666e-05
6.42733493983863e-05
5.74457579237442e-05
8.1286415647686e-05
3.61982525301941e-05
7.87098360980198e-05
3.96482379483938e-05
2.35536436590166e-05
8.14099206763368e-05
-6.28496497273792e-06
7.22772170123387e-05
2.23164890528253e-05
8.03033968017719e-05
6.2541474505328e-05
7.2622011255455e-05
4.63470122428172e-05
5.0595518418103e-05
7.62521604207177e-05
4.49302364058107e-05
7.81976673542177e-05
3.00586936127417e-05
3.02221814328087e-05
5.18320937156924e-05
3.6963131512482e-05
2.00197657029042e-05
2.9067978533635e-05
3.73618229388069e-05
2.98135286040532e-05
5.56580020574103e-05
3.61993071526976e-06
4.01081012885843e-05
-1.01569382568491e-05
3.41362019959316e-05
5.37824131585584e-05
1.26353095293248e-05
5.23323646903112e-05
2.74648096992712e-05
2.70669185374539e-05
4.07508966412045e-05
1.56506401992739e-05
2.7049747678771e-05
2.36649075687912e-05
2.54816419288498e-05
3.90177815087168e-05
2.9213580464222e-05
6.39381769891655e-05
2.33312408356746e-05
3.85317111408465e-05
5.06185182257526e-05
7.54773838628318e-05
4.1276632069106e-05
8.10101405273261e-05
2.8981804384555e-05
2.94297306485927e-05
6.06329665103951e-05
1.32802960570159e-05
5.52519024495769e-05
2.16456030311808e-05
4.6588605798058e-05
4.2937989966591e-06
8.20382380382567e-05
8.42322478542255e-05
5.12302903792494e-05
7.33752899121951e-05
4.20804034069076e-05
6.18267093206923e-05
6.48160414316203e-05
4.40834383110911e-05
5.11509596222642e-05
5.08470313448545e-05
6.77933967719214e-05
5.26651135987192e-05
4.23093493154132e-05
3.33912983129084e-05
5.61307182439177e-05
7.46455863915759e-05
3.46374326408968e-05
3.06924480189181e-05
5.86005594964417e-05
2.21950513200859e-05
5.49464528660878e-05
6.02257105145773e-06
2.0143575534118e-06
4.44383758453342e-05
8.85596314206059e-06
5.57579957017508e-05
1.4406119988219e-05
5.97290210283622e-05
3.08984850297691e-05
5.71846514874745e-05
6.51960017825983e-05
4.33960488164316e-05
1.77728473263968e-05
2.88180964768043e-05
5.61842790198895e-05
7.56851227740276e-05
3.14500941197125e-05
5.36224055547414e-05
5.12522358005869e-05
5.58415743270882e-05
5.75570438411474e-05
2.90738511477599e-05
1.47925496555499e-05
1.52060494098581e-05
5.07269559521235e-05
1.09338441294264e-05
4.99240069269416e-05
4.13322044386556e-05
2.13132675424609e-05
5.44818884679599e-05
-3.52421689894289e-06
7.09967797565164e-05
3.95420578293132e-05
3.53770482012924e-05
0.000101417272177366
3.81930246834648e-05
8.01289897787818e-05
2.86323720564236e-05
3.1818590402765e-05
4.66867521337783e-05
1.06142549731082e-05
5.4899814618045e-05
5.08863180825495e-05
3.75615623356077e-05
4.60155022886392e-05
5.87011662383523e-05
4.06819849312455e-05
5.13630230923321e-05
3.48686874267684e-05
2.86455869992178e-05
3.15102523235055e-06
1.15809759032536e-05
6.87967482108318e-05
6.12569606711334e-05
3.57132895936483e-05
5.27108365687604e-05
4.25421232190081e-05
5.23737623400866e-05
1.64021643591324e-05
4.79083797630689e-05
2.83023011380141e-05
4.26543884207765e-05
5.71580050915989e-05
1.07942272472542e-05
4.09449591534264e-05
4.57445832911554e-05
4.70703857685576e-05
4.35137264489687e-05
3.89612746060253e-05
3.65912914412517e-05
5.42054935475159e-05
0.000100133708779688
6.43345171012249e-05
5.70985734900736e-05
7.93130431148544e-05
4.56534281409462e-05
6.29742203913662e-05
4.52641488101581e-05
5.10199342026516e-05
9.89270839535693e-05
3.36617620278937e-05
4.53441527849511e-05
7.77675706679269e-05
3.88277413449104e-05
7.71711600579829e-05
6.63599717950458e-05
5.93377061122598e-05
6.65346581864927e-05
3.06014473690886e-05
6.35209520608814e-05
4.29212306499239e-05
7.43114000409423e-05
4.6909379819449e-05
2.79889233320281e-05
9.54039066742286e-06
4.19918590470626e-05
6.14858678895586e-05
3.77616084687114e-05
4.60595457961959e-05
6.00667134504543e-05
2.9663816016304e-05
4.01642557486927e-05
3.33834295641682e-05
4.55299488611066e-05
7.61519545243997e-05
5.19640967875212e-05
2.94635084880182e-05
6.2418617683751e-05
2.94492176956936e-05
3.61741118431816e-05
3.86704969060064e-05
-9.75071054455556e-06
3.68968488848143e-05
6.77698871262039e-05
1.78088845690655e-05
2.11919659228006e-05
5.74515819162043e-05
4.19132437341037e-05
5.17873706442245e-06
5.47374042138262e-05
4.38329718335199e-05
9.94499033610913e-05
2.99543990897065e-05
1.66055413016151e-05
4.52524924739178e-05
-1.33211682465043e-06
4.03622348965097e-05
4.33761920263123e-05
5.76611468842535e-05
5.40828945335696e-05
2.87811473984466e-05
5.98074782507668e-05
3.44372553723986e-05
7.68204172326604e-05
2.70734431298146e-05
6.12038523633901e-05
5.55509055755923e-05
5.16282416645554e-05
4.61012669011189e-05
2.76979740750493e-05
6.52050613280421e-05
1.51919875639042e-05
2.72351663329666e-05
5.38708843391743e-05
3.98290387182371e-05
4.54282425078394e-05
4.45637378335612e-05
2.90119227269638e-05
5.67018888616169e-05
-4.39874545669349e-06
8.74014869849458e-06
1.35391039095045e-05
5.99914060535442e-05
8.83297715691627e-05
6.0367905499825e-05
5.14918722739365e-05
1.55598650217174e-05
6.02863513683826e-05
4.58978851135388e-05
5.69806495460143e-05
2.69508969768391e-05
6.44425104506455e-05
5.46735865230471e-05
1.71552300882566e-05
5.12860700678779e-05
6.12056037691001e-05
8.27485428878532e-05
2.73104105920432e-05
7.07248804932244e-05
7.18556490015923e-05
1.39764716907693e-05
4.56999028199858e-05
4.14395158209545e-05
5.44894889430369e-05
4.09732472240799e-05
6.58913891375071e-05
7.28048226015839e-05
6.90147953700381e-06
5.45098505772253e-05
-3.24651992831475e-06
4.87081270042952e-05
1.89229809984752e-05
4.35637834406633e-05
3.93106779504819e-05
2.89906845211693e-05
3.20103702233043e-05
-2.3455337269096e-05
5.1172863049384e-05
6.04446746236441e-05
3.33870045323528e-05
1.9578910637977e-05
6.42002620042177e-05
2.92784110621748e-05
4.62400897579889e-05
3.49584594765836e-05
-7.11105107457907e-06
2.69512737759741e-05
6.28940649574006e-05
3.3896803860174e-05
5.38280184383533e-05
1.83357355271262e-05
2.75764388720331e-05
6.09959310733987e-05
2.74890915423328e-05
5.02961965574315e-05
1.12714310961998e-05
3.15928172204558e-05
4.56252660470032e-05
4.71268146049605e-05
4.84905027133671e-05
7.27175372095539e-05
4.87637035650292e-05
3.77642855391295e-05
-4.66628163975706e-06
-1.90694071783292e-05
1.27984321541531e-05
1.34493391883191e-05
4.46326181843018e-06
4.22013186543785e-05
5.24821797969596e-05
6.34817873754064e-05
8.03052835857121e-05
1.69927454266111e-05
1.57711770728198e-05
3.63192730835581e-05
5.51070079857223e-05
2.01527008004643e-05
5.51749961518229e-05
4.5934726906066e-05
3.79324260727149e-05
4.66880324755805e-05
5.95177999169566e-05
3.90283777479701e-05
7.2604968306948e-05
3.74012032420847e-05
1.84224038750465e-05
7.87678035816412e-05
7.08915362079092e-05
1.29001787546502e-05
3.25097006837368e-05
4.19736732303501e-05
1.95719309758878e-05
3.5839757203661e-05
8.45422613097953e-05
4.6860060871882e-05
6.48557951197727e-05
8.00283568996891e-05
3.64471692113746e-05
4.13769427188823e-05
5.96306642888819e-05
4.38589785975964e-05
4.40448112573094e-05
6.77963184766542e-05
4.8981318664403e-05
7.61124215566008e-05
6.12316415834459e-05
2.93899925941722e-05
-9.42987905280034e-07
5.63273778590671e-05
5.58902165497555e-05
2.25310214180595e-05
3.52632227458685e-05
3.01408433121484e-06
5.78612687121458e-05
2.67846707910863e-05
6.40627718265951e-05
1.33902715167936e-05
5.4253380189181e-05
4.49570549915553e-06
4.49966950069857e-05
3.94301355247244e-05
2.81444527085077e-05
-2.88822591380188e-06
7.65489291612704e-06
8.0268463910761e-05
4.74732139566279e-05
2.69501643308231e-05
2.03142657083589e-05
2.23033385710384e-05
2.48891132289885e-05
1.12136307109334e-05
4.101002856201e-05
5.02294002407442e-05
4.61850818895656e-05
6.29513840890218e-05
5.63592472716301e-05
5.19441609292796e-05
7.406775329016e-05
8.97547622980534e-05
3.58995435817873e-05
5.85076675081981e-05
6.1281488504486e-05
5.44491550784873e-05
7.93094936307211e-05
4.00931512800398e-05
4.09719416058407e-06
4.03142360645381e-05
5.20675564719212e-05
6.20491742994194e-05
3.81824911364633e-05
3.84609022255587e-05
8.73984248960076e-06
2.64018577940963e-05
7.15891532826566e-05
1.39785364929111e-05
5.23404675921521e-05
2.94620407100405e-05
3.41195073626503e-05
4.22879013967108e-05
2.55986789919455e-05
8.55073793410289e-05
2.68637250608633e-05
3.17164827044905e-05
3.89601698303511e-05
6.00955172116002e-05
6.99517260977134e-05
4.11658934992196e-05
4.49786591212973e-05
7.08128573643461e-05
5.99549435629908e-05
3.95357290935659e-05
1.49608371276345e-06
-2.50523100093932e-06
2.2440598572879e-05
3.98951739118019e-05
4.7850392154082e-05
6.54971419423958e-05
3.54868133968604e-05
4.1978975174937e-05
3.47003421457834e-05
2.68532813263043e-05
1.88494771584484e-05
3.61458290318342e-05
2.06858539429548e-05
1.18347634830678e-05
5.02736587059351e-05
3.19066985052019e-05
5.50910325425998e-05
8.5121075166836e-05
3.46821305590619e-05
9.11857642444316e-05
3.57221333875558e-05
4.34076281859441e-05
2.59200293419933e-05
5.61397887146332e-05
4.18692789851268e-05
6.71869616738966e-05
7.31741206927473e-05
7.83323949742611e-05
7.22185356275511e-05
1.6238568956134e-05
5.90461791220103e-05
1.27364414180138e-05
1.67703482092212e-05
5.02415151444992e-05
5.87461758354297e-05
3.05732040550943e-05
-1.44447108168403e-06
6.42099937103537e-05
2.18656948784689e-05
1.07000143893007e-05
2.48249263854028e-05
3.93750236391437e-05
7.84365733777462e-05
4.9943489542303e-05
5.73560014280531e-05
2.28551485229541e-05
9.80809847890764e-06
4.16291355230726e-05
5.322461453726e-05
5.0146291685278e-05
6.55161925658801e-07
2.58166229589602e-05
7.43743378700511e-05
4.37960286270286e-05
3.43747642526232e-05
4.73005379905789e-05
4.47906309021781e-05
2.01908329925043e-05
3.14094863182003e-05
4.8942954508237e-05
4.51157053173072e-05
9.54234476813912e-05
-1.08892894880916e-05
0.000102255600994875
3.94445179110465e-05
4.46036764222986e-05
5.65771521601078e-05
8.57851930696866e-05
6.16587146515577e-05
8.45091516658735e-05
7.7370064271927e-05
2.34798312559527e-05
5.49154893416864e-05
2.4620697582661e-05
6.18726730576566e-05
5.78215829327304e-05
4.29727432508965e-05
5.27448655851702e-05
-2.01840086617629e-06
5.24683588327919e-05
6.03547805810026e-07
5.55027580358286e-05
4.42528525903768e-05
1.75342634018589e-05
5.44051257222919e-05
1.16267833977794e-05
2.41624971787748e-05
1.20650039277749e-05
9.03099563374683e-07
4.77954522102603e-05
3.6787098722839e-05
6.38199249411116e-05
5.2230568979107e-05
4.1703706638147e-05
5.30317941726706e-05
8.02536715545946e-05
1.41331191497535e-05
2.31286549484373e-05
4.20109341495417e-05
3.50294695294302e-05
2.9671546934903e-05
4.20051059398761e-05
2.34989006584016e-05
2.69514560748136e-05
3.26410113617759e-05
5.61286805840324e-05
5.60257185426432e-05
1.43306633132978e-05
2.22085418324878e-05
5.04111769331705e-05
6.92819073245661e-05
6.26791417615486e-05
3.39731865362905e-05
4.43582315845527e-05
2.34949418255977e-05
5.48116003064024e-05
3.65438611973571e-05
5.39588658411461e-05
3.46131216695489e-05
7.19319078440509e-05
2.90266063346575e-05
4.39521613563463e-05
4.19083147118307e-05
2.93987233563424e-05
3.69964356308815e-05
2.47415686313295e-05
5.96246623585196e-05
6.23991968353163e-05
3.22363365457264e-05
2.12738487287772e-05
2.99879261694743e-05
8.6868749816674e-05
5.56534814280862e-05
4.63515487382061e-05
3.97748168792672e-05
2.35970485022077e-05
6.33155498272043e-05
5.86402763645468e-05
2.88133836093993e-05
5.50311975940391e-05
1.89545520653361e-05
5.31695892516069e-05
2.82001990994339e-05
6.56050376066371e-05
6.05616719978113e-05
4.4042891520088e-05
1.89651659853019e-05
2.70973637732325e-05
3.23742627739266e-05
5.45564625610807e-05
4.02709954902098e-05
6.60245909272677e-05
4.64606542727411e-05
5.42106814322628e-05
4.27079354417104e-05
3.79831555611234e-05
2.29902830877976e-05
7.79135072690183e-05
4.07172606347357e-05
4.11934828287566e-05
3.21779881646033e-05
7.97203059100161e-05
1.75552179866179e-05
4.96896658657909e-05
7.22509775674569e-05
4.08485403153222e-05
5.51182101124869e-05
8.0201887880411e-05
5.71829694143235e-05
2.57964467075749e-05
5.57910514196332e-05
5.57265516245286e-05
4.16096384193751e-05
5.40853253533707e-05
7.01045185054811e-05
-1.83852080560852e-05
6.19133038063636e-06
7.29540369315292e-05
5.53966909049967e-05
6.10743486531658e-05
6.69791127868753e-05
4.75035665572097e-05
4.96961159828517e-05
1.04667147932181e-05
5.69044820578961e-05
0.000100415153806978
5.57296876634341e-05
2.14211325681079e-05
1.97791986842349e-05
-1.02904260255482e-06
3.94418937587984e-05
1.79998443437358e-05
4.91033076953743e-05
2.42546785770557e-05
2.76593020435452e-05
3.16236888901569e-05
4.36749794571235e-05
3.56082113807305e-05
2.78517265896817e-05
5.72193349483042e-05
5.4649207290582e-05
8.12938657195388e-05
5.00089124985438e-05
6.76406963138106e-05
6.26783027758655e-05
2.15930733415604e-05
3.65785872219161e-05
3.9944112348121e-05
4.2044758918176e-05
2.69303697216844e-06
4.66920515169296e-07
4.71171687496239e-05
7.85273898764581e-05
3.04055338938959e-05
5.05625259409274e-05
4.31810726593241e-05
4.52774046265285e-05
4.35572946131705e-05
2.04313588168945e-05
-3.4092511259628e-05
3.02332131379938e-05
4.1221847080404e-05
4.42166410375865e-05
4.11023544172709e-05
8.73292708390598e-05
-1.73033443360846e-06
8.49901324258109e-06
1.25397750809483e-05
2.99635954274408e-05
1.0835350018492e-05
7.12503787212189e-05
2.82640042051942e-05
6.18809402672964e-05
9.36299072778393e-06
9.23569583941383e-05
4.06614973803971e-05
5.36140177448826e-05
4.30695865100273e-05
2.38258611887091e-05
6.23484758117187e-05
8.28282938090676e-05
6.02872603002399e-05
5.07682861275421e-05
5.04543350798275e-05
8.29168995285936e-05
6.08978607847242e-05
1.48140941716058e-05
4.20001184929537e-05
2.48953405862628e-05
8.55171112376977e-05
7.94100664356256e-05
3.31106556333731e-05
6.1742515401845e-05
7.51987078212891e-05
6.75517370029444e-07
1.96985654790804e-05
7.67925389643039e-05
2.27073555787312e-05
2.19709353028049e-05
-3.57462761048415e-06
3.45641203201136e-05
1.64423503155922e-05
4.99331185596894e-05
5.86693154306831e-05
3.46310738798221e-05
3.84754216550828e-05
3.48577309737268e-05
2.85642287816577e-05
5.11101854363665e-05
2.54469782468922e-05
3.40006500577998e-05
2.33045460769096e-05
5.66987364246396e-05
-1.2194450683687e-05
6.5074547638697e-05
5.38122126124159e-06
3.14845422913667e-05
4.31616888453131e-05
2.62910368761125e-05
6.11419642840753e-05
2.63763408776348e-05
3.74116093525176e-05
5.49763116564621e-05
4.29290694049798e-05
5.18973363308504e-05
-7.1972740601592e-06
4.28352737454055e-05
-2.1953505764466e-05
2.47617651863206e-05
5.71119631965663e-05
4.34649244842439e-05
3.21806072983183e-05
-6.588328149463e-06
5.02333219798493e-05
5.11190042597589e-05
8.32892203005938e-06
2.40259088054184e-05
1.25527660503612e-05
4.09845494727162e-05
5.62256063513965e-05
5.56597927074089e-05
1.00883882431126e-05
1.76979935121896e-05
4.90167056086424e-05
1.72908526133626e-05
1.41178022095531e-05
6.83866508902587e-05
-4.39854223957606e-06
4.35135949687953e-05
-1.28429667900927e-05
4.2413894403549e-05
4.349323802598e-05
2.11115652544205e-05
5.90010909285067e-05
3.22564086897483e-05
4.37368764878758e-05
5.23040354119427e-05
7.4265593017954e-05
6.95001703286356e-05
1.71832169494895e-05
7.66595964503179e-05
8.84542288741899e-05
0.000103985745286749
9.37064689968543e-05
5.16526468873828e-05
6.41606262552779e-05
9.00999155998777e-05
3.07038508020632e-05
5.12898357835029e-05
1.1789904747301e-05
1.99734898147383e-05
2.27762803941657e-05
5.70511162189434e-05
2.08110620616064e-05
3.75497285645601e-05
6.10478860964095e-05
6.0555224136421e-05
6.70979941930384e-05
5.23353417094368e-05
3.1695853579005e-05
3.51968188608001e-05
1.78294163942385e-05
3.03135553178434e-05
4.95232284970306e-05
3.23879441826245e-05
7.4660617394588e-05
2.04425777371522e-05
1.93916789952103e-05
6.80931203711909e-05
4.56154672799587e-05
2.72574562589126e-05
1.51408865363529e-05
7.41041864968787e-06
5.21238339679296e-05
4.36662004187134e-05
2.59615159590222e-05
6.9616581495547e-05
4.81747487718552e-05
4.64168403165395e-05
4.22895017806705e-05
4.65479405746869e-05
4.19065629071317e-05
5.42692542840285e-05
5.25598280400791e-05
4.27657706977388e-05
4.60343004151772e-05
2.34556088437084e-05
4.14905186585052e-05
5.34644419868783e-05
4.69695172706054e-05
2.94486435483869e-05
4.29942773788218e-05
3.32786821249346e-05
8.81726017537654e-05
5.6143598150052e-05
5.63566892605958e-05
3.82121595311214e-05
2.23849525323797e-05
7.91743812867557e-05
7.71050709138833e-05
3.17729360902492e-05
2.77666520011254e-05
3.01232520694567e-05
-2.475497474346e-05
3.70060197481517e-05
4.52273245719107e-05
6.24881640147257e-05
5.34229659512067e-05
4.09854170567301e-05
2.08430412406679e-05
6.18439484829902e-05
4.23972927184754e-05
-7.57306894983182e-06
1.01012116834015e-05
6.87992915341496e-05
3.64792841048467e-05
8.46988475938374e-05
1.74626897084194e-06
5.75531896544451e-05
6.02501447790713e-05
3.5420367826757e-05
4.17789250174668e-05
3.50951769825487e-05
4.57655112703364e-05
4.14014029661684e-05
2.69238146517509e-05
2.35735793516608e-05
3.5414161679278e-05
7.21230932790804e-05
5.90763631953931e-05
5.02785204053185e-05
2.05306745922305e-05
7.0438583312171e-05
6.14521194807727e-05
2.53406494568359e-05
4.79055090858581e-05
5.27236821230891e-05
7.74795710933148e-05
6.23079989466717e-05
7.15445901356981e-05
8.65969329942591e-05
3.83135427529925e-05
6.55998808239479e-05
6.91640234538145e-05
6.85488561005152e-05
5.96356579823022e-05
6.62906606861383e-05
2.02466845462265e-05
3.82730165384662e-05
3.36196494503875e-05
4.15800908192135e-05
4.89208758156563e-05
2.11229618153605e-05
6.46519551703417e-05
1.87652800226025e-05
2.25876237184702e-05
6.14988679065276e-05
5.52195562452362e-06
2.07685689090466e-06
9.66437179792973e-06
4.90250873657363e-05
9.04954794785692e-05
5.19763959792073e-05
2.46007165937356e-05
5.74150708371714e-05
4.84686652275626e-05
2.98312544482349e-05
5.47989718945935e-05
5.29013154268423e-05
5.59253278418065e-05
1.40111915595952e-05
5.6361495372657e-05
-2.93614708567974e-05
6.29537483053561e-05
1.97815952896023e-05
4.58892059446105e-05
3.9761775171853e-05
4.31375178570726e-05
3.3280649743631e-05
3.31220473769051e-05
2.55863123094844e-05
4.50003742908019e-05
2.62450709765111e-05
2.99716908944636e-05
3.54814076620658e-05
3.05166909929522e-05
4.35205980481276e-05
2.33311337192017e-05
3.28039996586809e-05
5.3089646079549e-05
5.14578679426398e-05
-4.6915049695066e-06
9.04938136744018e-06
3.30860341820127e-05
2.82278124828931e-05
2.16463119904693e-05
-1.04577110407558e-05
8.54991994371853e-06
6.53251333770013e-05
3.35844073202247e-05
3.3702159088705e-05
8.74618003560203e-05
3.70967105688113e-05
3.7523910265777e-05
4.50902592695365e-05
3.97471193672026e-05
5.93504066031887e-05
4.45267964448498e-05
4.94697932338228e-05
5.48895637096735e-05
3.35052206268728e-05
6.39186977850354e-05
5.75929148364396e-05
-3.67525601476578e-06
5.24273843741108e-05
5.38356392098232e-05
3.66226610747053e-05
4.46263906212246e-05
4.59651446361299e-05
1.67415524970133e-05
2.38404502228504e-05
7.17029812297966e-05
4.82879203264703e-05
1.88937638283375e-05
3.67847441187111e-05
4.87903635856331e-05
7.07321465134813e-05
3.58963855178644e-05
2.81409169517504e-06
2.17154002513685e-05
4.71377244851083e-05
5.85005307948815e-05
2.75149726815965e-05
2.81320514432234e-05
3.97879302137319e-05
7.38398941748476e-05
5.9673576964801e-05
4.02819491400782e-05
4.12991281115002e-05
-1.03941917492767e-05
8.04800670232763e-05
3.61988714533738e-05
2.90142540701154e-05
3.02835033286941e-05
5.00478665691057e-05
1.40404980293496e-05
-2.3333891228324e-05
4.59662964892436e-05
5.41230151912178e-05
1.87344778341036e-05
4.82508510393178e-05
3.43567743636049e-05
2.42403099877529e-05
-3.04073016856026e-06
1.75319360935621e-05
5.99140430915441e-05
1.83775903142126e-05
7.1131401072205e-05
6.18863632660162e-05
2.76111897999227e-05
3.67327662165852e-05
4.76046333672476e-05
4.44607691375278e-05
5.38633827613992e-05
4.40081959247769e-05
3.80080427471249e-05
1.93624380301177e-05
4.48113576296778e-05
6.82894117757501e-06
1.03824459990526e-05
3.91060782388929e-05
3.04901277487052e-05
3.62833966308538e-05
4.45875269081465e-05
5.25990764642938e-05
3.01690161683181e-05
6.92551266854888e-05
4.09290512665306e-05
4.10616609757933e-05
5.0496107814179e-05
4.62774038027492e-05
1.84324469106564e-05
4.76467976152867e-05
3.19176942104393e-05
4.65255804108401e-05
8.0697771171287e-05
6.49466179212507e-05
4.55784672111705e-05
3.03968005719765e-05
6.00862604860779e-05
7.52571148423475e-05
-8.5336466170228e-06
9.04766067988294e-05
3.6807654346317e-05
2.12870492982928e-05
3.90313018998261e-05
8.83265389277469e-05
4.18681693960377e-05
2.48925625284346e-05
3.81778250694308e-05
4.37349726838731e-05
1.360474918514e-05
3.19902459416146e-05
2.47633568450271e-05
3.93083695606481e-05
6.72276445864378e-05
4.06042196336494e-05
7.49885313512654e-05
3.25166844002956e-05
1.86254211737051e-05
5.26370138204952e-05
4.33942194738921e-05
2.47390349134209e-05
3.73574186733795e-05
2.51985432843308e-05
4.00075019624511e-05
3.03515523700677e-05
4.24577673924743e-05
4.37236517957446e-05
5.3263008834932e-05
5.88438653211764e-05
3.27549535876081e-05
4.22419201949088e-05
8.15106921921398e-05
2.74251741847464e-05
5.66273920212876e-05
6.68425557395619e-05
4.00489520323012e-05
4.20291435539015e-05
9.58383226660792e-06
5.1180845184187e-05
5.82674087716504e-05
2.89502207180302e-05
4.46110961349987e-05
9.98562076009234e-05
3.4365274154664e-05
3.85143409832489e-05
1.86189097516314e-05
5.03265627391025e-05
2.71258087677295e-05
5.92790450578475e-05
2.62160246030725e-05
1.61915665088745e-05
4.94821449691561e-05
4.40877909572649e-05
7.34930336587217e-06
3.98170155299404e-05
7.13828858806398e-05
1.07639336302351e-05
5.06402726503734e-05
2.87893246526235e-05
3.02362216246224e-05
3.00567848439431e-05
1.40472746901531e-05
6.59051453499444e-05
3.87869786045356e-05
4.00502986701721e-05
5.38433199199928e-05
5.83980682310885e-05
1.41177523915677e-05
4.23458871674685e-06
1.26096168810001e-05
5.90256878347594e-05
2.16867056687607e-05
4.6220757581519e-05
8.64349432888269e-05
4.82668973988543e-05
3.59512780825584e-05
2.35658834794242e-05
2.05866079384801e-05
5.08687136191775e-05
5.89589900758053e-05
3.55344394397939e-05
6.5859979751234e-05
4.79547596922857e-05
6.95833357375144e-05
5.49064533691306e-05
4.43419774763354e-05
4.25415601983245e-05
4.895096440539e-05
5.03253532508485e-05
7.17594776036807e-05
5.93635552643531e-05
4.17178912129294e-05
2.05663138650029e-05
1.36863693708142e-05
6.11996345620988e-05
3.59663211356265e-05
2.17798607653557e-05
5.55114472277736e-05
5.09229165963828e-05
1.04627064793762e-05
5.18263397041503e-05
3.92879215286612e-05
3.72807279367691e-05
6.23685777567816e-05
8.56032553020083e-06
3.24260350722129e-05
5.14277390600257e-05
8.1054154067605e-05
4.71193711650517e-05
-1.94873909167229e-06
3.31726011998493e-05
1.3221275121009e-05
5.82276784585193e-05
5.16261740321117e-05
2.74620084710893e-05
4.99452786198045e-05
1.25224858315461e-05
1.56531537876943e-05
3.64992529579785e-05
1.62139363734335e-06
3.66743958630274e-05
3.81583361771698e-05
1.00687198880503e-05
5.93068897856251e-05
1.27871816590781e-05
4.00865206399347e-05
4.64847837639482e-05
3.17885738108675e-05
5.54419127292676e-05
3.78167353872736e-05
2.81111148793092e-05
5.09962035128835e-05
6.19046869975856e-05
5.29663031098194e-05
4.59923117033193e-05
5.20690266049042e-05
4.012748556277e-05
5.0442036859532e-05
6.87731714699611e-05
5.68173491082522e-05
5.22014029643745e-05
2.60273164640766e-05
9.36138331146479e-06
5.93552885818893e-05
2.87094183722642e-05
4.25222408454503e-05
1.9431848198467e-05
4.97827465250546e-05
1.20239574382341e-05
2.32793309285136e-05
7.47853680403659e-05
7.59228169507198e-05
9.03872537344472e-06
6.60624504412365e-05
3.34721774957382e-05
2.55329216432543e-05
3.3381995388884e-05
1.86494197814361e-05
4.52367652328384e-05
4.21778218611557e-05
6.806448843405e-05
3.32655789029909e-05
4.98944903486195e-05
1.27175917167631e-05
1.47300091736165e-05
5.59898544024406e-05
2.8726594973718e-05
7.09262276116218e-05
3.7630880475825e-05
3.08269427797653e-05
4.83997943566491e-05
8.27606477223964e-05
5.69558926481296e-05
8.18324542985767e-05
5.75702301721105e-05
5.38353422474607e-05
4.39803616752415e-05
8.88613504566482e-06
5.15178626224595e-05
4.19077526923474e-05
2.02129778410088e-05
-4.01932952090718e-06
4.12046215770354e-05
3.03642613240554e-05
5.20447687433326e-05
2.4878343358121e-05
1.80312587811815e-05
4.97209889968558e-05
3.50635560725961e-05
7.24497117083978e-05
4.12422556319062e-05
4.0953674866186e-05
7.15548861623081e-05
3.57917811796255e-05
6.5720779310213e-05
1.51691322586122e-05
1.18905301715492e-05
6.78474653904506e-05
2.82990304031801e-05
2.59601069566801e-05
5.99283698961905e-05
3.37587364910418e-05
6.46385601307785e-05
5.64406421732641e-05
6.0267159858199e-05
4.52771852586509e-05
1.14864560014944e-05
5.86041815360651e-05
4.44800237490261e-05
7.57578164081143e-05
8.50486066943219e-07
2.52669985831233e-05
2.54241900852674e-05
7.62617162100436e-05
4.13531439011218e-05
5.37168945668542e-05
6.00800857695725e-05
6.78855274170797e-05
2.53919328418791e-05
7.63764561572028e-05
4.91116063805506e-05
1.5619371780715e-05
6.13712095660425e-06
6.98349696627828e-05
4.90462787759416e-05
4.87072173687725e-05
5.05737458754505e-05
3.76037219868801e-05
5.86714569388246e-05
7.44359444227703e-05
5.37651946775587e-05
5.93728342480234e-05
3.73648174988883e-05
7.12711555721344e-05
5.01149794435979e-05
7.20561324104699e-05
5.67307109816396e-05
6.54769948880161e-05
5.95274534287615e-05
2.98864934302375e-05
2.29759403541642e-05
6.79930711313344e-05
2.80647380510668e-05
7.64286763804452e-05
2.30671992905514e-05
6.76602071827057e-05
6.38867048615608e-05
1.72462555300932e-05
6.41932183761425e-05
5.59336986473607e-05
5.10769330039975e-05
4.52884924819629e-05
2.58453653636233e-05
1.47822308900563e-05
3.93454571662721e-05
7.05922924296036e-05
3.56271742235279e-05
4.79279720589429e-05
6.04554745989585e-05
6.2381094326178e-05
6.18960347155783e-05
5.85216642155069e-05
4.28708056744757e-05
4.973116434526e-05
5.23817344803539e-05
4.28011189533973e-05
5.72157947311007e-05
4.91079489466442e-05
5.92234061449203e-05
4.32134357138417e-05
5.23699281650798e-05
6.5934194376119e-05
3.18263408449083e-05
8.73715322870827e-06
6.83098455825539e-05
1.59449266323931e-05
5.23617661336147e-05
4.84247332269688e-05
6.29356663546462e-05
1.13112917887128e-05
4.4607068547442e-05
5.30307795999486e-05
5.85553863035402e-05
9.25251368607894e-05
1.09056983481811e-05
2.26130843887889e-05
6.38877513218153e-05
3.21239986103576e-05
2.19555794255526e-05
3.46718308186308e-05
3.41596886888139e-05
7.35714839551344e-05
4.67452258806466e-05
7.11526882505552e-05
4.42447430166065e-05
1.48488166392068e-05
4.0934551005646e-05
-8.3676548182711e-06
4.8376320760673e-05
1.54856875780563e-05
4.488557595422e-05
1.52694022366712e-05
5.35507765684727e-05
4.85844970805178e-05
3.46761262070146e-05
6.11431281198944e-05
3.02232946293148e-05
2.31173136567696e-05
1.63192411044963e-05
3.00150951115997e-05
2.62102243029524e-05
3.89178584511902e-05
7.07690436280769e-05
4.52922157778126e-05
5.08495650431747e-05
8.47065838630372e-07
8.19138432317113e-05
2.24509531756452e-05
8.72893968659295e-05
4.65733323951134e-05
7.77458324497074e-05
4.64669279120481e-05
6.1064990790504e-05
1.29664445287206e-05
3.18581606569037e-05
6.20219956605358e-05
6.31341984840704e-05
2.41812031265825e-05
8.21516546058105e-05
4.91343912161726e-05
4.01623567119451e-05
9.35989222594102e-05
-9.10680960258233e-06
7.67997608297907e-05
1.28856889474021e-05
2.89164557603348e-05
6.0145419760809e-05
1.23310051402243e-05
7.51174888814866e-05
3.05635189128875e-05
1.66793048224072e-05
7.45728944554521e-05
3.8450056975709e-05
6.7384730419981e-05
2.90298178620135e-05
6.54643030120201e-05
3.97304122990484e-05
8.42359560085284e-05
1.7821991070553e-05
3.75870499785489e-05
3.33387175380636e-05
6.0177009688207e-05
-9.93806476829373e-06
4.6715696346996e-05
1.05733691275087e-05
3.15004441482232e-05
5.74666486190063e-05
2.3885601211497e-05
6.98314601908199e-05
4.01296524686395e-05
5.06749354186367e-05
9.37478159021447e-05
5.74413483393762e-05
6.30479138387143e-05
8.82073904066289e-05
6.3428747884042e-05
6.19385898397159e-05
3.58549255276961e-05
2.82234483005572e-05
7.53386967965988e-05
4.83924194347135e-05
5.7564806875846e-05
3.53066304734193e-05
-9.87164493869005e-06
6.793704900705e-05
8.51334121915782e-05
5.83347909877972e-05
3.26837307701359e-05
2.96473749160584e-05
5.62040812878022e-05
5.79587511652477e-05
5.07610005151931e-05
2.01742520031621e-05
3.65429618896065e-05
2.55269981803339e-05
1.15131789190107e-05
2.26585708209651e-05
5.85850494841721e-05
4.70590449368549e-05
5.02819316057024e-05
4.50508577022258e-05
7.66011708443837e-05
6.70259337722051e-05
4.10366225385956e-05
4.708979229982e-05
3.27115574985472e-05
3.7260923302582e-05
3.68311651149483e-05
5.07650365426389e-05
6.53593958157966e-05
0.000105002168227919
5.03095351832938e-05
2.1596129101777e-05
6.37140949897357e-05
1.85589962833219e-05
7.94519588378127e-06
5.11988373464913e-05
4.03251750870888e-05
7.72179637107295e-05
2.52892718387445e-05
6.05963476041124e-05
1.06676814809637e-05
7.22205266559766e-05
3.03894884863473e-05
3.95009611856176e-05
3.5587541607815e-05
7.35945042713179e-05
7.42361105291572e-05
5.74334239528845e-05
4.89585806305259e-05
8.18687381504669e-05
4.62649371538187e-05
6.88812232035481e-05
6.15931418320855e-05
3.24640147535959e-05
3.04588996561437e-05
-2.49799971711648e-06
7.90643448913539e-05
4.78060713017544e-05
4.36922732629627e-05
6.54215627593605e-05
4.48319989362e-05
6.67048146547148e-05
2.30212207298855e-05
6.18262962419125e-05
-4.97139424406435e-06
3.14799578000548e-05
7.51041548360224e-05
3.58028171520248e-05
5.89057081774422e-05
5.16061738674883e-05
3.42845345941222e-05
2.20279005263329e-05
3.86080444127591e-05
2.80900762801386e-05
3.56750950486888e-05
4.4019396682144e-05
1.6579786781373e-05
2.30992411599957e-05
-1.05562693050082e-05
7.50849647408118e-05
1.79865978419793e-05
5.59428093418528e-05
-2.25976838563489e-06
4.45951347574051e-05
2.69923159313476e-05
2.15170391341241e-05
4.75646649187179e-05
4.35727644118826e-07
2.58696936936536e-05
1.40286878683895e-05
1.60980209104741e-05
5.85314973045258e-05
5.59703322612291e-05
8.14901890450718e-05
4.65286327946585e-05
4.30675460950885e-05
4.70968908818178e-05
3.25276437276992e-05
6.02768064570162e-05
4.24588013606965e-05
6.41835853467115e-05
4.95552380869392e-05
3.50415632729911e-05
8.97044538233861e-05
2.58024787263807e-05
2.1504409954569e-05
3.48478816504112e-05
1.57489500889809e-05
6.42480298162304e-05
5.36608854800421e-05
2.25994604601354e-05
5.02573952362228e-05
3.04419028097232e-05
3.38381555557483e-05
4.39296222439608e-05
2.23250675515285e-05
1.32906865553631e-05
3.74006371419566e-05
3.25833137434959e-05
4.72879283450828e-06
2.68186180428913e-05
2.06868032695302e-05
7.46275987163344e-05
5.4451075420102e-05
6.26785952475094e-05
1.56590841397871e-05
8.50486688929252e-05
3.59278894254534e-05
5.15345215422708e-05
4.57559744520615e-05
1.90416576726023e-05
3.39756991900709e-05
6.98210807528217e-05
7.20178011495699e-05
3.34199455892625e-05
4.5998854850532e-05
7.6460718777983e-05
8.42502590209673e-05
8.29118002688647e-05
5.18015695782447e-05
4.5491020649473e-05
1.7433346315527e-05
6.27724139853815e-05
6.67932826045507e-05
5.01662883500355e-05
8.5612696806974e-05
6.71311044441713e-05
7.58249862517503e-05
1.38510687960207e-05
2.15034966742712e-06
-1.79817856764668e-05
6.95528321457739e-05
5.65332793976211e-05
6.51065259917385e-05
4.88953105392659e-05
2.48755210643142e-05
2.84063606186867e-05
6.39739209306811e-05
1.37796865625945e-05
6.92930587752444e-05
6.72890228770045e-05
5.60211033278633e-05
2.99351753387765e-05
6.23981242351884e-05
5.95516194477874e-05
1.72298835587643e-05
1.15735469332575e-05
4.89437415379589e-05
4.0416882873165e-05
3.87411579737222e-05
6.3500802811896e-05
4.82198146828239e-05
6.41204510398792e-05
8.57048170826711e-06
2.27314427424855e-05
5.52783133578765e-05
5.04406261772103e-05
5.06522710126964e-05
4.48945806919734e-05
7.00539130529156e-05
3.92293479545819e-05
4.60521691113434e-05
2.56765357547029e-05
7.94131910059906e-05
7.39627438829737e-05
5.75494542639529e-05
2.34332408312718e-05
4.7762509490665e-05
6.61815969610228e-05
2.63500449406612e-05
4.90037172610308e-05
7.15399366694966e-05
8.39979975091205e-05
6.78889027703962e-05
4.63957219865478e-05
7.13516382543695e-06
5.37657032980402e-05
3.05642886597227e-05
1.48627822120771e-06
4.96725209927888e-05
3.36318703232791e-05
4.44557023411531e-05
5.58175842936316e-05
7.98224833365197e-05
4.43411505304845e-05
6.6793902311239e-05
2.83014430536324e-05
2.49130943212894e-05
2.6483039665116e-05
4.94927583710321e-05
1.87382083457103e-05
1.82133721681853e-05
5.89030808466409e-05
2.66854119918359e-05
6.04540889306331e-05
7.19600638049314e-05
5.10185682637487e-05
7.80913452056006e-05
3.1003957896576e-05
5.09800358823888e-05
4.86121571354874e-05
2.67876856449439e-05
5.17761494726705e-05
1.12149479581865e-05
3.35950909107953e-05
1.50239260156173e-05
8.12476352860851e-05
3.12789706074987e-05
4.23679474587206e-05
3.2364894308346e-05
4.23920914776739e-05
3.24397702556371e-05
4.04778041014087e-05
3.74401818845162e-05
6.4767071325233e-05
9.47109097867952e-05
9.58569204787108e-05
6.64595585636642e-05
9.56036737869529e-06
2.96061739264625e-05
8.30744852450006e-05
3.30992860291285e-05
5.63222042864384e-05
4.17748635217523e-05
6.42924312168664e-05
4.20185304641201e-05
6.60078891888311e-05
4.01893877349286e-05
5.41410835687477e-05
6.30216094408993e-05
7.62355341651808e-05
7.37438247873048e-05
4.18278051896089e-05
4.62592848231851e-05
5.78753418067862e-05
5.19415385855295e-05
1.31461424299695e-05
9.04142338734526e-05
4.12494173788146e-05
2.50515811245392e-05
6.96574961676731e-05
6.2340490789645e-05
4.53057051593192e-05
3.20339582436436e-05
3.26651460327492e-05
-9.48777250343171e-06
4.59237095603346e-05
4.54523431057147e-05
1.99180598785515e-05
6.65049232161074e-05
1.24043241397535e-05
5.26178785024927e-05
3.74513552594018e-05
3.13535993448234e-05
6.82762573494456e-05
2.82668924968855e-05
1.13914827801039e-05
4.56497524365263e-05
5.47593538031185e-05
4.01977839078586e-05
3.6403318342482e-05
2.81834490470689e-05
2.30596136468482e-05
2.53470380593812e-05
7.78372187438654e-06
1.99564090589917e-05
7.60023366710026e-05
5.39398545871381e-05
2.86061341590396e-05
5.91134080862403e-05
5.65170232781508e-05
4.20205628023603e-05
7.78987122534251e-05
2.84328674996194e-05
3.70419514035566e-05
7.60045365877149e-05
5.43966228782147e-05
2.65853520142222e-05
4.0377960101543e-05
2.8670972411575e-05
4.70720444438119e-05
3.99792614567179e-05
1.02375838282289e-05
4.22755988741614e-05
5.29941163607339e-05
4.82238787475534e-05
3.30035881700877e-05
6.05866112685992e-06
6.78341077973508e-05
3.43423673330441e-05
3.7531815690219e-05
3.54235826718331e-05
2.51195998852181e-05
1.18520631130909e-05
4.61750725724202e-05
1.08149705804654e-05
7.40985808080265e-05
6.72396540707729e-05
4.24840391505012e-05
5.26695777323867e-05
4.79655324450447e-05
1.77076889579455e-05
1.24074104888525e-05
3.81632131650471e-05
3.73358870338084e-05
4.42388673189441e-05
4.67067479183069e-05
5.25927522270467e-05
6.43988693803866e-05
9.69519966115765e-05
7.80221968657457e-05
8.69079985717523e-05
2.8746658373855e-05
4.69117286420067e-05
5.09942966844209e-05
5.05641897784771e-05
3.87704475193823e-05
9.0110926859178e-05
9.75667911259807e-06
6.74560303595198e-05
6.73915938358298e-05
9.08088504837133e-05
8.48151704015157e-07
2.11103629340201e-05
5.09303622145567e-05
1.6421289578471e-05
5.24026298234183e-05
9.67965813846233e-06
2.05320787003496e-05
3.08997897513375e-05
1.63314532670064e-05
7.08054499581121e-05
1.58324461198953e-05
4.617922598207e-05
2.4185336327883e-05
5.6643556873264e-05
1.94565706971701e-05
4.38170908286127e-05
2.79660501550734e-05
2.14114403892027e-05
8.58125117377651e-05
5.48540546927954e-05
1.78325340706261e-05
6.14089769660722e-05
6.22680727069955e-05
1.49102262633241e-05
5.3642888784225e-05
1.87607948656936e-05
5.21515295285426e-05
3.01803560799088e-05
4.65077184993011e-05
-1.59702319990918e-07
2.92085649801288e-05
4.86712454901614e-05
2.34395962975686e-05
6.63039217329269e-05
2.51315523342972e-05
7.57119644619322e-05
1.65004115412652e-05
2.80866155700428e-05
6.48229781982454e-05
5.32249639523823e-06
3.44021990305853e-05
1.86970861318018e-05
4.37209597499775e-05
3.18047941033054e-05
2.27653246775482e-05
3.91203060170773e-05
3.49918689702366e-05
2.19278390782072e-05
7.17421109817914e-05
1.17400480858572e-05
3.06543503029579e-05
2.60317976749648e-05
3.15201111134753e-05
5.44500460378639e-05
1.38316438961702e-05
1.44844943487279e-05
2.33902954094951e-05
5.20330599482801e-06
4.03828653287998e-05
-2.03715262523e-05
2.8848416723512e-05
2.05331872869327e-05
6.8538232902423e-05
3.65560740924401e-05
4.8406321583924e-05
5.02615353507989e-05
3.23194215938499e-05
3.96709079406907e-05
8.91767027948434e-06
4.51727802653566e-05
5.11749129050078e-05
3.31341921495455e-05
3.0537269456387e-05
4.44989376217932e-05
1.10834284877885e-05
3.15256822848137e-05
-4.80127061564099e-06
4.83094517068126e-05
1.66324482575783e-05
4.53511210972421e-05
1.73562995572443e-05
7.65058262336203e-07
5.5352918176092e-05
3.02964129390815e-05
3.72642054936104e-05
5.9050318679274e-05
2.19532956202822e-05
4.4684762006852e-05
5.39257088396694e-05
1.67551525031608e-05
-1.95207238041676e-07
5.43446432404547e-06
7.23131890295459e-05
1.77906392891677e-05
-1.2651998706945e-05
2.79393112566331e-05
4.15382495369556e-05
4.80481597639646e-05
2.25967443884727e-05
3.00282444209633e-05
3.82113380084507e-05
3.26898247485608e-06
7.49355642506611e-05
9.6176970440913e-07
3.16449709574337e-05
4.17615574538672e-05
1.35965217097414e-05
1.21255247759519e-05
5.58692533463029e-05
5.19613972302234e-05
1.67854901229348e-05
4.80198838681406e-05
3.49370329904046e-05
-1.25354647937822e-05
-1.11899114823524e-05
2.00367401224289e-05
4.33840623742001e-05
7.22252486725924e-06
-1.01628892034373e-06
6.51872865149391e-05
-1.52365540874615e-06
7.63187860950216e-05
6.35965814790358e-05
1.41028485881228e-05
4.51020346440536e-05
6.83258043058345e-05
4.98598545671961e-05
4.15271955148889e-05
4.01460754692512e-05
3.82524431198159e-05
2.35110832830503e-05
5.4500133017869e-05
4.68643686180251e-05
4.19170011680548e-05
2.94283702424419e-05
2.37707103792523e-05
3.03835981745417e-05
3.2715384810016e-05
-6.43901452524376e-06
2.35003440557353e-05
2.59605688741704e-05
5.02470076593472e-05
4.03984239035911e-05
2.75383805204074e-05
2.4612554767431e-05
2.61351466632428e-06
1.89248515753709e-05
4.55001341790969e-05
2.73937918358815e-05
2.32136877662839e-05
6.28756679989216e-05
3.69761747584389e-05
5.8467483301022e-05
2.14381198286996e-05
8.1059375338066e-06
1.95670000888205e-05
7.12666146320424e-05
-1.51811623895603e-06
3.42472974541761e-05
2.23321416595044e-05
5.49897085183676e-06
2.18710626006014e-05
4.66399717209902e-05
2.94995090034306e-05
2.2729396988339e-05
5.96022776176871e-05
2.14894824772623e-05
1.18699238749524e-05
1.29843912150074e-05
6.56771605786103e-05
-8.01350430805612e-06
8.94484787662959e-06
3.23745304109941e-05
4.53256111781823e-05
2.87413395432093e-05
3.87309412563924e-05
1.6842637958854e-08
-2.1119746283874e-05
-7.50828169386617e-06
4.8539230228091e-05
2.16491638408899e-05
6.74030291722688e-05
5.50125053468645e-05
3.57900773219806e-05
3.14860032054867e-05
2.39791698185407e-05
3.60251878129686e-05
5.02304886502984e-05
5.13757016994501e-05
2.04754726497867e-05
1.21693343010263e-06
6.41316487250531e-06
6.4666739179072e-05
7.44390865661991e-06
2.25427706728855e-05
-1.56206092951642e-05
7.16994575343598e-05
6.78305238130466e-06
-5.17011553487813e-06
3.35532898492012e-05
-1.00930902603908e-05
4.09136671327867e-05
4.14206513048446e-05
1.57686624086937e-05
5.77187448096699e-05
1.26914228797031e-05
3.15767847651159e-05
5.5375495221426e-05
3.99364997600005e-05
4.81895561924066e-05
3.5851225524529e-05
1.71988341878719e-05
3.68436034590047e-05
3.65958031058867e-05
2.24646201449518e-05
1.39854783462359e-05
1.14085218122986e-05
6.86398509655594e-05
3.3117392276208e-06
2.64438347501992e-05
5.18518976773083e-05
3.24299299862957e-05
2.71437924440628e-05
4.65142834279608e-05
2.81370130316372e-05
3.46824995195374e-05
7.42106553914504e-05
1.27562194931764e-05
3.98261742155283e-05
2.5694427270204e-05
4.08870300838961e-05
2.51188907195418e-05
4.49248281250579e-05
6.70304532932893e-05
1.01632773495139e-05
3.18907292145382e-05
2.19939726461946e-05
7.43798835827773e-05
2.68426343596349e-05
3.57096509556325e-05
5.05263231851547e-05
5.87884950430234e-05
6.0717468693609e-05
5.77416538882846e-05
2.55454060080571e-05
2.93528088436877e-05
4.00693899053116e-05
4.09871662100041e-05
3.22984028742301e-05
5.27467893633853e-05
9.77992377401748e-05
3.39772451082009e-05
4.11407194371617e-05
4.9290955122733e-05
1.80074809854563e-05
3.9883675189044e-05
5.31740855876861e-05
6.39968159642089e-05
1.81822724675452e-05
4.61058532053921e-05
5.08636039569886e-05
1.6989628515071e-05
-3.92798614495436e-06
4.93460472548078e-05
2.49487011882757e-05
6.84532363536003e-05
4.46092092243672e-05
8.41582277385887e-06
2.15717258352011e-05
2.38112673153595e-05
3.16858153313298e-05
1.33775507456121e-05
3.00542699937207e-05
4.72269004253049e-05
5.0453049488933e-05
4.41785008808363e-05
3.97432343569004e-05
-8.69822771842039e-06
3.61194271020635e-05
2.09499800045532e-07
5.95843260910635e-05
5.89441246003093e-05
5.41110465735377e-05
2.42959901134715e-05
3.96389777484381e-05
3.32299269785074e-05
2.93327067488367e-05
4.00199167844096e-05
5.54122509492381e-05
6.28902514841921e-06
0.000102236635522574
5.83964031663648e-05
4.31139017090086e-05
-3.75989456739299e-06
3.1174193949412e-05
4.4011229807762e-05
2.39797067035776e-05
5.68068704913808e-05
-3.8897502624424e-06
3.94079267390399e-05
4.81388023542873e-05
1.65700203088311e-05
6.77226861011582e-05
5.19215205044179e-05
7.93211469112101e-05
2.89330008978775e-05
6.64509262014788e-05
6.14070094393566e-05
4.99189733620231e-05
5.39637702720728e-05
1.61363271753906e-05
-6.23637805043768e-06
3.54476926286695e-05
2.86192951765547e-05
3.27378078438816e-05
3.64810261726049e-05
2.97718463514369e-05
3.53587219443033e-05
3.67418092461935e-05
2.72661237029365e-05
4.00469338119253e-05
6.83127631228386e-05
5.9870874385355e-05
4.85419434390437e-05
5.00166442016146e-05
3.73433175637406e-05
-5.04487344126166e-06
3.58071425031583e-05
2.09824829950003e-05
3.30951006237069e-05
4.42954521352509e-05
3.36176997647863e-05
3.06832225068887e-05
1.51452203599982e-05
7.56747898993659e-05
4.98379902452296e-05
2.71252094633941e-05
4.38316505888456e-05
4.54145422414359e-05
4.31712704987598e-05
6.12022041822315e-05
5.74889174168371e-06
2.81469559700012e-05
3.06736277556074e-05
4.43059669725476e-05
1.17886701634856e-06
4.9347127104586e-05
1.49027960000711e-05
2.82031447310816e-05
3.25903461081158e-05
1.43103398410729e-05
1.98599805773992e-05
1.05075726434271e-05
3.20710887959653e-05
2.69756176397281e-05
-2.76880533572238e-06
3.26165105682229e-05
3.37067159776279e-05
1.19431733710263e-06
3.93077018310148e-05
4.33892716975951e-05
3.20592973991219e-06
2.08852642177024e-05
-5.60654690539868e-06
6.53238965869087e-05
7.47988911865101e-05
2.11059354206834e-05
1.52475503370789e-05
4.33282209851267e-05
-4.7148645499277e-06
2.5682854438399e-05
5.03886999975438e-05
5.5803888075002e-05
1.6439401746385e-05
6.03528088578797e-05
3.46819334309681e-07
7.1135611245997e-05
4.01853594170857e-05
3.64168583996076e-05
4.53262377991272e-05
2.95793122184254e-05
6.12601478035185e-05
4.42512118717314e-06
2.22460422944065e-05
1.69409377216101e-05
3.44623925385764e-05
4.57134305478839e-05
4.2156027725444e-05
1.28064063810916e-05
3.11201607447272e-05
5.49280593860877e-05
4.1401958890257e-05
6.42163918476911e-05
3.74178157371448e-05
4.49473347757081e-05
7.42697179583043e-05
3.37403070423001e-05
3.36562433980003e-05
4.68072697260054e-05
-2.44581805605049e-06
3.39162482321717e-05
2.17973793918206e-05
3.75226974792243e-05
8.02844115491175e-05
6.44472414985157e-05
-8.29400093158182e-06
2.56247861513317e-05
6.87269911999681e-07
2.09939440173508e-05
2.65182720567953e-05
6.04987687221369e-05
2.81622091635049e-05
2.01478682275337e-05
1.40612075668318e-05
1.82996721788792e-05
2.08176754762141e-05
2.75270762096635e-05
4.74019112327163e-05
2.00291313010048e-05
2.90685138976743e-05
2.13781880286303e-05
3.90708469211354e-05
4.46951881918055e-05
2.8940173222887e-06
2.21640381640261e-05
3.91818951845652e-05
9.03186442007458e-06
5.32719430128942e-05
3.44334187390815e-06
1.25182710364526e-05
5.76235538850292e-05
2.14538846404661e-05
2.51274184549794e-05
4.31869039913371e-06
3.07297240211454e-05
2.87633334307566e-05
-2.98603213597939e-06
2.0528756167777e-05
4.99288079371979e-05
2.03885961210626e-05
6.17085090888215e-05
4.02409372022929e-05
-1.7205163216153e-06
4.02906634547022e-05
3.51154331155395e-05
4.50201209062534e-05
4.80858448589395e-05
6.19519497780994e-05
6.39587746322023e-05
2.73750827335533e-05
1.11819646152134e-05
2.49290344121955e-05
1.38580284462127e-05
1.77004025376724e-05
9.22108222354167e-06
5.49165112165868e-05
3.29296835806516e-05
4.51441318351427e-05
5.67825724704671e-05
3.98876601200879e-05
5.82327029747471e-05
1.44602399228546e-05
5.55347404564308e-05
5.05777096863932e-05
8.09047513986061e-05
6.43560831663682e-05
7.22454826664433e-05
7.50612001428641e-05
6.86414268487336e-05
4.52215881542752e-06
8.59605442493485e-05
6.55663153833238e-05
7.593716318934e-05
2.51540353742934e-05
2.05700867967996e-05
1.34615390768504e-05
4.50461164669472e-05
3.96636340004732e-05
1.97889387327586e-05
4.66283854774422e-05
1.77914866468723e-05
1.43662696144075e-05
3.57141257848261e-06
1.63166128386795e-07
2.95302740918738e-05
8.13713356523342e-05
9.24528276295747e-05
3.5465583121778e-05
8.72297138240119e-06
4.4895766024751e-05
7.71638100027735e-05
3.63410732335991e-05
5.26924329629831e-05
3.52905190134735e-05
2.90904712862768e-05
3.36092033098945e-05
-1.82402574689531e-05
4.67517689795875e-05
3.36962220429099e-05
7.87414237059198e-05
3.00317533608867e-05
1.6968693866036e-05
1.61738229698856e-05
2.80338612434714e-05
2.71211463405272e-05
9.69624107105736e-05
4.47312924046184e-05
3.15750368461762e-05
8.33095722860092e-06
4.81538661409447e-05
3.067637115742e-05
1.94599162355689e-05
3.53100768529389e-05
1.60636833611534e-05
3.94802837480196e-05
2.55116147525063e-05
1.98526835817035e-05
9.49367188538304e-06
2.71889917606879e-05
1.73372235299964e-05
3.9915003312679e-05
1.21008458935999e-05
5.09016386277331e-06
3.22152987507786e-05
6.84125161825615e-05
4.33494569479169e-05
1.49524040845676e-05
3.57555119607827e-05
2.99897200282313e-05
4.83427694242255e-05
4.55825382942634e-05
5.72734951570394e-09
6.46986496381351e-05
6.83680375372027e-05
5.69801033257177e-05
4.22305302674512e-05
3.93744049248029e-05
7.14810597040872e-06
5.90172232825502e-05
5.04976928510775e-05
4.98571068641504e-05
7.85479260639748e-05
4.40395599692356e-05
3.79187425892642e-05
1.66407058316862e-05
5.06662949553417e-05
5.48260467241551e-05
5.15167668069967e-06
2.88189234954685e-05
1.09923475320796e-05
5.29280704935346e-05
3.41297718348007e-05
-3.50581186776451e-06
3.56239232429927e-05
1.07406399250558e-05
7.37402391452097e-05
4.08431784881204e-05
6.437322343868e-05
5.675515780982e-05
2.8214270267762e-05
2.63771728877245e-05
7.98877171221756e-05
3.89391856279018e-05
3.76512007713901e-05
1.8864473006332e-05
3.73379432133051e-06
3.17862754036761e-05
2.47060853489543e-05
5.21761631993213e-05
3.87557387849273e-05
1.91335952955736e-05
5.89506838031676e-05
-2.0500373502727e-07
4.54005230628249e-05
5.98874957485281e-05
5.52136768006224e-05
2.40090847158991e-05
5.45786411444739e-05
1.28698655544495e-05
3.24324308787005e-05
3.92680033955967e-05
1.70188853478188e-05
2.40545535342282e-05
5.33161606320169e-06
2.24817420629169e-05
2.43467950518163e-05
6.99096648739001e-05
2.65593897936721e-05
6.33034413275881e-05
7.22352488031868e-05
2.08206856075113e-05
-1.17910540088487e-05
4.84208076895269e-05
1.90038828952421e-05
5.62073062395715e-05
1.82167888302395e-05
5.80893832810553e-06
3.24773638091658e-05
4.32436123490735e-05
1.12169689463865e-06
3.81824126272979e-05
1.75559174294271e-05
7.76371535419536e-05
-6.45585429349186e-06
7.49981521459024e-05
-2.05234644089733e-06
2.2043154495683e-05
2.58867175769072e-05
4.0738656081007e-05
4.47144056701007e-05
4.93038280063721e-05
4.55868894269186e-05
-1.91632884862886e-06
5.38021107212799e-05
5.16785649565076e-05
1.83388965797474e-05
1.55086891360631e-05
0.000103575088741863
1.94374495116516e-05
5.11282320685479e-05
3.86466933631106e-05
5.4924712854299e-05
2.68822889815074e-05
3.63787929991697e-05
3.12279310419042e-05
3.13542744938036e-05
3.56252155860839e-05
5.46264763170003e-05
8.01815185200253e-05
1.04984491690759e-05
3.47206800894356e-05
2.39239708470767e-05
-9.02943525398747e-08
5.61767826480728e-05
1.40302540263487e-05
4.25641723153673e-05
3.64607975335009e-05
2.94760516376715e-05
1.19323505348893e-05
4.56425067848365e-05
-2.28663884939738e-05
2.05879123907171e-05
3.90503110429838e-05
2.57513002573349e-05
2.55986818370766e-05
8.6307987939023e-05
3.80880984426328e-05
4.35879555087615e-05
7.28560320002521e-06
6.07454595304531e-06
2.83376393547745e-05
-9.68410983368366e-06
1.70728207729422e-05
2.68329752769837e-05
-2.14515496395229e-06
4.73070517250055e-05
3.0272131936568e-05
6.52852948301746e-05
6.16520954369613e-05
3.45854803474855e-05
3.57558538070093e-05
-1.97169551152457e-05
4.94017408074803e-05
5.05463438146212e-05
1.67041957807622e-05
3.07725386828292e-05
6.0383154455972e-05
6.87320833553498e-05
4.54498206620672e-05
4.0568389507203e-05
6.89777777700909e-05
-1.03214914862728e-05
-1.21007801411131e-06
8.11877494277843e-05
-1.40050451970917e-05
-1.52727324005463e-06
-9.11912177691108e-06
2.89219364364485e-05
5.2125542870035e-05
3.15618827649408e-05
3.67494526937867e-05
4.37414352697318e-05
1.90700611264418e-05
5.77054804807198e-05
4.09311585971013e-05
2.87873855978432e-05
4.29116405865516e-05
3.58435823535296e-05
-1.49182430747703e-05
7.84590718731567e-05
2.87218154353084e-05
1.07071617489124e-05
4.18589445103101e-05
2.6104135632911e-05
2.75685195341582e-05
-5.47935262220263e-07
3.87368071913091e-05
-1.11684766509559e-05
-2.24855711163368e-05
3.76543464109493e-05
6.32641939468761e-05
2.64248333506268e-05
1.92379000784445e-05
-1.15413337340706e-05
3.59018855667397e-05
7.39074238374909e-05
5.68283891586994e-05
5.54802748157516e-06
1.96625948698548e-05
4.89904459332115e-05
7.28092218927486e-05
3.69797365494921e-05
6.53314292986879e-05
4.39589695383077e-05
1.56024529701427e-05
3.50302614244696e-05
5.16931931358836e-05
5.16756843535263e-05
6.13701731009455e-05
7.03760288403565e-05
4.26631318570097e-05
8.30012049744608e-05
5.2775244447376e-05
5.04066484484421e-05
6.00141771548223e-05
2.33074530788321e-05
1.61504045917042e-05
4.15473685148803e-05
1.21095554166841e-05
1.91663782674163e-05
8.6331122771451e-05
1.7760344323278e-05
1.5901407676897e-05
6.00435895197488e-05
1.64582095114944e-05
0.000100071098414684
5.02418936819907e-05
2.29038353687926e-05
4.26039801242155e-05
1.64504144525739e-05
2.59565744047329e-05
3.39209885140117e-05
2.18433234462949e-05
2.18270243261771e-05
5.28592747103192e-05
8.47561894768854e-06
-5.25258576048314e-06
4.3157585730853e-05
4.3473737807088e-05
4.21579875178148e-05
3.45989401019992e-05
2.98369725985639e-06
4.30025374517133e-05
4.83750762940227e-05
3.24782252279158e-05
4.90413547083109e-05
3.03618255427863e-05
6.29387532374382e-05
1.92971116456445e-05
3.78324888038604e-05
3.79373826521671e-05
3.00722668324651e-05
8.58019535389413e-05
4.81514556424722e-06
1.92818371710907e-05
3.34735709684253e-05
2.44591766652114e-05
5.33459299630685e-05
3.04817956154073e-05
2.77108615822509e-05
3.29940947645342e-05
1.12221559968443e-05
1.32570794267044e-05
5.96601896191138e-06
5.54288070111013e-06
4.84856651474281e-05
5.95385703861176e-05
2.34356042056181e-05
-1.77078372885053e-06
1.85042494629355e-05
2.43263890573689e-05
1.45169838877599e-05
9.20012238084503e-05
3.04005505111012e-05
3.97055155167004e-05
2.60341313551209e-05
4.87503612969103e-05
1.26420161306922e-05
3.85116732532895e-05
1.01042555534129e-05
9.70001674878846e-06
2.65674660403516e-05
8.33346981702248e-07
3.47240267203545e-05
3.17858862301776e-05
6.74139371841914e-05
3.14027956097679e-05
6.50887748108555e-05
3.62861532210289e-05
5.51260070159244e-05
7.45907512292224e-06
1.11899129561929e-05
6.38532234944896e-05
8.39937608247611e-06
1.15052997695056e-06
3.84490231079844e-05
8.35837556051101e-06
2.93600995385597e-05
2.31584797016103e-05
3.78290060641348e-05
3.25581802725674e-05
2.34809748933413e-05
6.12721570988311e-05
6.11941295145075e-05
5.62609708513792e-05
4.13411623745534e-05
3.01035083531272e-05
4.96432541565238e-05
2.89691875182459e-05
4.19236437929401e-05
2.04276277995714e-05
2.23560302856057e-05
-3.47403235935034e-06
4.22803031319948e-05
4.54827571500046e-05
3.28281326533248e-06
4.37976786255378e-05
4.15046316535128e-05
4.39523639364142e-05
2.07442263852299e-05
-4.46726638183802e-06
1.26658874391122e-05
8.48122825727524e-05
4.98394701318651e-05
1.71103915800698e-05
2.87109627175043e-05
3.17375848807256e-05
2.7149792889458e-05
6.54435801347545e-05
-4.72491509474941e-06
3.5201008974374e-05
3.74304455919307e-05
5.73812979067399e-05
2.3789943096452e-05
5.06432012144045e-05
1.36813569632877e-05
3.62944935300704e-05
2.40160743754726e-05
5.65673036324085e-05
2.20611640882636e-05
6.40558136851504e-05
2.8823014557318e-05
8.06825765808688e-05
9.11232304498892e-05
6.3875872301817e-05
2.91263398436039e-07
2.84732192725789e-05
5.60710611085343e-05
7.08904139198541e-06
6.48317744254039e-05
3.81753853844066e-05
4.63316798399644e-05
3.44089609119065e-05
2.02833974786913e-05
4.04061486032265e-05
4.67019479289006e-05
-1.52758361180654e-06
-1.7619867258353e-05
-2.28444554240577e-06
2.16887359042422e-05
4.65477018170592e-05
2.84060569884627e-05
-4.48422672278745e-06
2.6467773899989e-05
1.48009936456825e-05
-1.09502249790934e-05
6.23939133133661e-05
8.22200802444233e-05
-6.62663240583182e-06
5.65086121452062e-05
3.03285616421454e-05
3.71085603682198e-05
1.61709207869897e-05
7.71585833070796e-05
6.21627498756481e-05
4.08249720644483e-05
6.53986991571138e-05
3.56065187716438e-05
2.69811022743738e-05
5.95968374312507e-05
2.57379299752489e-05
4.57908519094863e-05
1.87184069026759e-05
4.43529025518428e-05
2.64764873558622e-05
2.22053735180445e-05
4.11789401241388e-05
7.10312437995166e-05
7.68791224998094e-05
1.75251152695323e-05
2.73157710517143e-05
2.08072985435675e-05
4.15997078913017e-05
3.7829752629142e-05
5.56693376655136e-06
-7.86987087259723e-06
9.6282599508341e-06
4.34108761766062e-05
1.95460937776943e-06
1.62121453435299e-05
2.88028423875774e-05
1.42586135156682e-05
2.51201071451051e-05
3.02342059043671e-05
1.94836161082383e-05
4.02375948261047e-05
3.04285417563075e-05
5.20653463844548e-05
4.10854815601144e-05
3.99771626383939e-05
2.89670760375816e-05
2.86420856694131e-05
1.06405151061843e-06
5.93995933885359e-05
3.5046888427337e-05
-2.62971128789197e-05
4.54819403393273e-05
2.52513314337839e-06
6.58598152108655e-05
4.52393485327119e-05
5.10462964802964e-05
1.83463724897732e-05
6.53339250515e-05
6.46074190282647e-05
6.03713089675891e-05
4.34746882957215e-05
1.46991344072228e-05
2.51016523568689e-05
3.49399926017326e-05
6.32796019387762e-05
2.17585582507242e-05
3.21954463897466e-05
-1.35384462437661e-05
3.50153436582928e-05
4.42374469453433e-05
2.48944321139235e-05
4.47223483114007e-05
2.07284828684189e-05
3.3121840550122e-05
1.65449604989698e-05
3.72290573207939e-05
1.63814306028899e-05
1.86574587235094e-05
1.68225657704822e-05
1.64371753191133e-05
1.26656012494389e-05
1.99743394353265e-05
2.30612885570609e-05
1.53163123277294e-05
5.84672785975786e-05
5.33351857015137e-05
3.39026634466831e-05
4.71829918533605e-05
5.00453471451262e-05
2.46416581121503e-05
3.44523449233846e-05
5.11923293008138e-05
4.33676723894062e-05
6.65995855321546e-06
5.40138891396992e-05
4.23921285716497e-05
3.72903863484635e-05
5.58267375562986e-05
4.26744725569602e-05
3.61739257984564e-05
3.03263311176458e-05
2.65798169076077e-05
3.53398043156849e-05
1.65692832648425e-05
6.59241483938318e-05
1.93588920606817e-05
3.07356908537842e-05
2.86683788401631e-05
1.63382781562235e-05
2.92981586684904e-05
2.96392987892658e-05
3.1640524269336e-05
4.07857232387447e-05
2.44302442213281e-05
2.20675015664385e-05
6.77428370755843e-05
-1.68970550766131e-06
2.28161502165571e-05
3.23168352284052e-05
3.60456323605871e-05
4.46985129303807e-05
4.41055915858012e-05
8.30442093306742e-05
-4.94096473568597e-06
4.79970370891447e-05
1.10626535820907e-05
1.22239377429814e-05
2.87836463338949e-05
1.47229174860467e-05
2.59427765007261e-05
4.33667477980798e-05
3.77001547708084e-05
5.02604725057529e-06
1.03031812661889e-05
4.35418031041689e-05
3.32684678744002e-05
2.33299602575131e-05
1.13232513144245e-05
1.15397419045437e-05
4.13398409013537e-05
5.64121638806204e-05
-2.02786417702888e-06
4.42914994568701e-05
5.48483217749014e-05
4.59893787921849e-05
3.74709477260045e-06
3.6631472843805e-05
2.23546251639172e-05
-1.85548955534589e-05
2.80319747392925e-05
3.03015094799659e-05
3.29363516537246e-05
2.08035857106023e-07
2.82232827693286e-05
3.04473581944778e-05
1.44730919564448e-05
4.26150105195054e-05
7.50642028114521e-05
2.76888519738717e-05
5.67149023828985e-05
8.18006614972836e-05
8.6613978327049e-05
2.81902193252004e-05
3.66073401421093e-05
2.57072556923789e-05
4.2138649616819e-05
2.1513291415771e-05
7.13798066766154e-05
6.13746789952666e-05
7.43019961085102e-05
3.51529435334845e-05
2.14845098588869e-05
6.09145202259231e-05
6.11327821712388e-05
5.16814160052755e-05
2.12868448487477e-05
4.27475147262051e-05
3.87684145535265e-05
1.82430430621617e-05
1.30220780230073e-05
2.68837024278461e-05
3.45940867405519e-05
1.13497175571781e-05
2.95826129032686e-05
3.24779950130311e-05
5.31262086474423e-05
-1.12891413687685e-05
2.96939231029776e-05
-7.13817469933473e-06
-1.26296215754409e-06
2.5692472074125e-05
2.1505021142965e-05
4.56271021109686e-05
2.37154012590112e-05
4.76040265042639e-05
1.6115275673468e-05
2.19223117535298e-05
1.39593485497658e-05
6.16027106732857e-05
4.01485624414451e-05
3.44003444752837e-05
3.0148603053787e-05
3.76040584632542e-05
1.67487018597119e-05
1.29875484067858e-05
8.13798702722378e-05
1.79402197221683e-05
4.42838840080933e-05
1.41465300069841e-06
2.08031409184637e-05
5.19736987668579e-05
3.28420463524138e-05
3.13779600208678e-05
2.44274321796583e-05
5.13684145312543e-05
3.50566983122391e-05
2.70520198323276e-05
7.15278611778769e-05
1.44966500986037e-05
5.90057933247214e-05
4.44564220433958e-05
4.54196842303398e-05
6.0321454078169e-05
5.43001653791556e-05
3.16556731672259e-05
4.24300389885011e-05
4.85308718653303e-05
2.93971362828539e-05
2.18376680119161e-05
7.94326321405276e-05
-1.45376398398344e-05
-2.40655913122189e-05
4.6916457212344e-05
1.03122751554998e-05
4.61977002579772e-05
3.96457812027871e-05
2.17714580345081e-05
1.26563597878557e-05
1.27612141830282e-06
1.48973947563919e-05
4.90866373908893e-05
2.66679822368677e-05
7.00975443439231e-05
1.09514307047007e-05
4.11608207034329e-05
4.5882300302546e-05
7.11645081531344e-07
2.39013701284524e-05
3.7063725555496e-05
4.48469960731791e-05
5.30576374878313e-05
1.91955686303354e-05
4.70743243664273e-05
3.84104555382225e-05
3.41558899116973e-05
5.12229202657578e-05
5.53574822976495e-05
5.83451268981189e-05
3.35529848592646e-05
8.71904830500435e-05
5.68624520544144e-06
3.07009146252825e-05
3.70506140782682e-05
-8.96634308118081e-07
6.55429831819405e-05
1.8132191785389e-05
3.86921612887114e-05
6.85370681163085e-05
3.62153191001376e-05
3.78633386834254e-05
4.71925205899904e-05
6.44731153961983e-06
2.44332138520379e-05
2.71165189420908e-05
7.51405479510619e-05
2.39064391591878e-05
3.8554842104732e-06
4.20450952230774e-05
5.86063493464872e-05
4.34785021192373e-05
4.53863455844961e-05
2.47305559724451e-05
5.43508177334145e-05
1.90943239312748e-05
-1.45295253593496e-05
5.76469600557608e-05
3.87898230541568e-05
3.36421242672583e-05
3.69191433069168e-05
4.81873685394868e-05
2.60905087975113e-05
3.47178123954247e-05
5.24641716260199e-05
4.20859241974225e-05
4.54277519738276e-05
4.69122490976564e-05
1.79673436728311e-05
1.24656903001947e-05
3.4840646743235e-05
1.70257342998891e-05
6.38719405686126e-05
2.938863250928e-05
2.43247031322614e-05
7.21876611688058e-05
4.44479641665299e-05
3.93984078636687e-05
9.98108611049967e-06
5.11400411162094e-05
2.48541876106515e-05
2.70422959507013e-05
-2.65588285373035e-06
5.31369866421184e-05
4.47745792932681e-05
3.91913500253286e-05
4.46447127076576e-06
1.89500932030588e-05
1.61333657980966e-05
3.38655603150528e-05
5.83525673825569e-05
5.16166349322999e-05
7.0421445735434e-05
4.14261995293653e-05
3.33922422957672e-05
5.54163777795221e-05
5.37597159799998e-05
2.45505056864451e-05
6.40968659665141e-05
4.50326845988333e-05
1.8138146603998e-05
1.01680597222703e-05
4.84018907313787e-05
2.98583281320712e-05
2.06591811903928e-05
7.27954535747718e-05
7.21518937988148e-05
5.34443502745112e-05
9.69530277679462e-05
2.08616940843705e-05
6.9751911696181e-06
6.91575940047538e-05
2.79274941328281e-05
3.04378559613166e-05
2.39790984822116e-05
4.49578264666592e-05
1.61233577962961e-05
6.49452816572784e-05
7.34868139753107e-05
2.25152219823955e-05
6.02832993701178e-05
1.71389697440161e-05
1.74480703096688e-05
4.97362443276677e-05
-2.24993778253902e-06
9.09505277938086e-05
3.2125237211254e-05
2.84711354729766e-05
2.63050116823161e-05
1.52836657065558e-05
6.01183752085994e-05
4.23437291778803e-05
4.53851866461946e-05
2.70126977584874e-05
4.54241217176412e-05
3.32808314361501e-05
1.15916353967571e-05
1.15448874135041e-05
3.00079983513613e-05
4.75918891194687e-05
3.3070250953751e-05
6.3644953741557e-05
6.90866779014792e-05
7.4519215159678e-05
4.59278477830222e-05
-2.22308363462069e-06
9.42218850246725e-06
-4.11280100527361e-06
5.16563293712789e-05
2.11625353039735e-05
2.95159398749463e-05
4.84846441655104e-05
-1.04377938393311e-05
2.9390750876967e-05
3.01714955015434e-05
1.58943183355729e-05
5.14562068654012e-05
4.86733353857861e-05
5.42507100608413e-05
2.90294118155407e-05
8.30117193504482e-05
1.8392577132379e-05
2.91072856570214e-05
8.05938287977037e-06
6.6187936149907e-05
4.4595406071757e-05
4.17000887651747e-05
3.03599138782624e-05
5.49162333468632e-05
4.71193066202834e-05
1.38452272766105e-05
5.37686508818901e-05
1.5735244462637e-05
2.62969519709257e-05
4.78632752887737e-05
4.46107919972999e-05
7.7596275151924e-05
1.10339571770017e-05
2.64800429225054e-05
6.02079868885875e-05
5.21940516620697e-05
3.83191371064934e-05
6.78075897717605e-05
3.10246886854828e-05
1.51080846034257e-05
-1.76673583585466e-05
5.06908071503723e-05
4.22189337487897e-06
2.42115940410377e-05
3.07554160676785e-05
3.23686148827291e-05
4.74354269764348e-05
2.41011131055781e-05
5.30389577298748e-05
3.84922099535065e-05
2.68010699501859e-05
2.46405673738352e-05
2.73564719046385e-05
2.64633243927454e-05
8.53902125620117e-07
5.2781486433037e-05
1.47015704880659e-05
5.70595438049368e-05
-6.3801025580939e-06
2.65023518935922e-05
7.15404346485095e-05
6.5591069662299e-06
7.51036958772219e-05
2.97896347685077e-05
3.71509722010666e-05
3.36408908427513e-05
7.20072325558861e-05
7.85505977443614e-06
1.86176198305662e-05
3.11660083086901e-05
5.35920857644108e-06
1.73921861925475e-05
-4.24275450572925e-06
6.08801215888143e-05
7.31468635703763e-05
2.12018694470006e-05
6.61572358084803e-05
2.67210648511035e-05
6.66751127978695e-05
6.42780115906987e-05
6.54231981695559e-05
6.79603457498846e-05
6.13503919832344e-05
3.34786900530071e-05
3.59606445062805e-05
4.60438010671412e-05
3.39869864762798e-05
4.13290252898951e-05
2.81405830590711e-05
6.71947111149786e-06
2.78316150133014e-05
4.16061522050619e-05
3.65731563331673e-05
3.17518663634895e-05
7.96285048624373e-05
2.89626825839069e-05
3.71315287033495e-05
2.82738995886887e-05
4.16579097770281e-05
3.04853084034444e-05
6.70692464474385e-05
3.52641022515554e-05
2.12122817744278e-05
1.4493509124307e-05
4.49193885649845e-05
5.85890233191905e-05
2.8960369914012e-05
1.32792563033631e-05
6.44468479358358e-05
1.18484662922306e-05
2.51371860170304e-05
2.72696267316203e-05
-3.22219755098569e-06
4.06640577681749e-05
5.97556490573437e-05
6.80494019577502e-05
5.01585083526602e-05
1.39751123565694e-05
6.2265443428844e-05
2.94464417929987e-05
1.65099779734543e-05
3.40266317894074e-05
7.48631521096894e-05
3.71981939438345e-05
2.75033540819111e-05
3.42502001461098e-05
3.81145133128837e-05
4.81447637709527e-05
2.64106065940193e-05
3.61197952281151e-05
2.33333934303629e-05
2.89981989099917e-05
2.40917246598179e-05
4.34396453931719e-05
-4.59895606446758e-06
5.77973575421601e-05
-9.63433247156533e-06
3.16017235921061e-05
3.82066732055144e-05
4.17425636038881e-06
-5.0665258651038e-06
3.76606902505519e-05
4.81307926875881e-05
5.64269047720833e-05
-2.34929179718288e-05
2.77493025559807e-05
5.36973317639474e-05
7.60507350665941e-06
4.40755460972868e-05
2.66227884958101e-05
2.6794111459078e-05
2.19224034396034e-05
4.74413060614398e-05
3.05989110628035e-05
3.45958252855483e-05
2.30930345090192e-06
2.81986204391438e-05
5.1483049948039e-05
-4.98123293560882e-06
1.27393006743922e-05
1.58246452773458e-05
3.62574827640754e-05
4.34044104022471e-05
4.22163087566499e-05
1.62601698605778e-05
3.62397647718658e-05
4.65400902686431e-05
4.01966929116424e-05
2.70484343091531e-05
4.65246599821076e-05
3.33850418713477e-05
2.7344443280256e-06
2.74269375779094e-05
6.45006240697196e-05
-1.41252849388321e-05
4.40072059729322e-05
2.33615159142791e-05
5.04080033997815e-05
3.04729385077317e-05
4.43644287503337e-05
2.62754836567608e-05
7.44740099110916e-05
3.42993572367084e-05
2.0931311424274e-05
3.14600765555037e-05
5.49598309805336e-06
1.87286352997869e-05
6.89479555152154e-05
4.45727970973433e-05
-1.81432568830092e-05
-4.47459787935814e-06
5.87692899073261e-05
7.37170869677928e-05
-3.37984639940954e-06
1.97371818907497e-05
-1.20935874135685e-05
4.69749528528245e-05
2.44349994056073e-05
4.83933804588258e-05
2.71296904028955e-05
2.37081961910853e-05
5.98950500139333e-05
7.45103366323678e-05
1.25504396303237e-05
3.71163348707514e-05
6.999113043362e-05
3.12457500240699e-05
3.27550142958712e-05
5.02528889436229e-05
2.72485836973037e-05
6.00034771054238e-05
-2.11433498909382e-06
4.36241013424319e-05
1.07846249277611e-05
6.15425920594387e-05
7.3399218537997e-05
4.21868880147932e-05
5.20017594882693e-05
1.29226034298324e-05
4.57220325901538e-05
3.94857073932835e-05
5.20797567291231e-06
5.81620813276008e-05
1.74262016789573e-05
5.84177860926732e-06
-6.20803510143011e-06
9.92621320644437e-06
4.67560958228214e-05
4.8467755915589e-05
-1.48567401486606e-05
1.45212120640737e-05
5.39016140054748e-05
2.54627547187102e-05
3.32308096821763e-05
3.186410114543e-05
2.69558792645118e-05
2.43751379861926e-05
3.38999278521543e-05
1.94523825066892e-05
5.84923346533964e-05
5.7482536536463e-05
2.4707523758427e-05
2.72206532754712e-05
2.75538378328189e-05
4.32039220155093e-05
2.62656547595667e-05
1.2764814327387e-05
-2.43519922792569e-06
4.81032150685125e-05
9.4506536444486e-06
7.08338381833038e-05
5.42824989714374e-05
1.69442890590115e-05
6.35199583262669e-05
2.39455780706818e-05
2.3642014071347e-05
3.99038817731328e-05
2.53874601586998e-05
7.80963772817303e-06
5.6980044975876e-05
4.41258306369639e-05
4.097934279234e-05
5.221727830101e-05
3.65400226393235e-06
5.18047172311004e-05
6.94013712703782e-05
2.65343575750399e-05
3.58446137004027e-05
3.37018446823967e-05
-3.45268468160733e-06
1.87443720339403e-05
5.76293613116136e-05
1.90001505584073e-05
5.90483000926605e-05
-1.94913431118981e-06
-5.10300442661975e-06
5.76138618803508e-05
2.84164810891884e-05
1.10824346254303e-05
5.19345047333581e-05
5.41573360444848e-05
4.33312774791338e-05
6.03287872417065e-05
3.89809925865484e-05
3.37650986389577e-05
3.3778773732041e-05
2.63296692273057e-05
2.13165662114217e-05
4.1641744486143e-05
6.13547853511742e-05
3.26136208242848e-05
4.90073106356801e-05
3.07839142275258e-05
4.08517616534735e-05
2.96041870381585e-05
3.06426365732204e-05
1.70363314134305e-06
3.09498619184111e-06
2.11332280590244e-05
1.93188767895674e-05
3.80725953810902e-05
4.01236681608887e-05
4.34511280060545e-05
-4.63735264928113e-06
2.89337715133421e-05
3.72759169792256e-05
3.92301758486262e-05
3.72992843154007e-05
8.8554287774569e-06
2.73135119934981e-05
8.60162702195954e-06
7.29769635050979e-05
-3.18616326109661e-07
6.34841113328933e-05
4.09133001621919e-05
3.24722028841705e-05
2.23795926214211e-05
2.93721270294621e-05
3.59158043618039e-05
3.3632410377913e-05
6.36421181422027e-06
3.19358941227003e-07
4.09393400017932e-05
-2.06389670749989e-06
1.70026666717181e-05
3.49474025726593e-05
5.73471731883023e-05
1.20511987700638e-05
7.27138882515056e-05
6.23853675947322e-05
8.93751533271576e-06
1.92344086277383e-05
3.17154598194721e-05
-1.89742817338696e-05
3.03577815934026e-05
3.92664952439831e-06
3.54358526540213e-06
4.32675571741462e-05
1.45390116015148e-05
5.7156210093925e-05
1.11424155425146e-05
4.45862607433844e-05
7.12065826988129e-05
7.19382713389526e-05
5.88646219086981e-05
1.00173111682623e-05
2.13812221207036e-05
6.04486144643462e-05
6.40572213665869e-05
7.50515197044837e-05
1.8604880248508e-05
2.47390335749092e-05
1.31511424264209e-05
4.65228890967198e-05
2.70179488269821e-05
4.27816236934757e-05
4.87727316004985e-05
2.48016897766383e-05
3.2860674617923e-05
5.35426094655955e-05
2.95349762080713e-05
3.9526289043754e-05
4.34827299229398e-06
3.13102421893551e-05
2.20717145022949e-05
3.19579214987313e-05
2.2161349347024e-06
4.21866003557837e-05
4.01649598106201e-05
9.08921985673172e-06
7.8914324816521e-05
5.63098418260748e-05
2.97269789856085e-05
2.19566115213283e-05
3.73081618217247e-05
6.15884852562385e-05
5.58791703571876e-05
2.78616126559971e-05
1.76993718243668e-05
3.18013960552145e-05
4.22142699498995e-05
1.0944085477266e-05
2.71641058742311e-05
8.45345259654e-05
3.78388534615549e-05
5.04899510603282e-05
1.77690622378925e-05
3.51857471065851e-05
7.65844154729533e-05
5.46795659744519e-06
-1.01165017438839e-05
4.56522968606534e-05
6.56527548605206e-05
1.83489465542824e-05
2.43486035230122e-05
3.01896743660586e-05
2.92844039541615e-05
2.33584600179535e-05
3.21347896679023e-05
2.49926839483196e-05
6.30334400306534e-05
2.83540780999498e-05
3.46294324573003e-05
2.9888119988048e-05
2.77101531975019e-05
2.07026076591136e-05
-1.18113760547556e-05
7.44626643890731e-06
3.67922650550025e-05
-2.94793752299037e-05
4.44093055994148e-05
-3.03597812119363e-06
1.88599593674479e-06
5.77532409043456e-05
6.16062618760104e-05
3.65898833243612e-05
1.51769901630912e-05
3.19466332638583e-05
-1.28249656441419e-05
3.9061235921952e-05
3.9594704970569e-05
3.36452395522366e-05
3.3310172321431e-05
2.78290859693299e-06
3.25377102020825e-05
3.44623128558067e-05
4.69860169365493e-05
5.74116325485583e-05
3.63341527445244e-07
2.95617552415888e-05
6.43542483871402e-05
6.55785370260193e-05
3.88578059833138e-05
3.30152275049327e-05
1.75690069211507e-05
3.58191766347153e-05
1.35401216303226e-05
8.98293486203981e-05
2.28959042437143e-05
4.66700266568038e-05
1.37006370404961e-05
3.34271629609159e-05
6.92612782876092e-05
3.85085585431985e-05
5.85643243474078e-05
4.50747704880234e-05
4.55007190613454e-05
5.24596270435391e-05
9.86204103008627e-05
3.97838589869091e-05
6.53420216531452e-05
4.67150687203948e-05
2.90712833384531e-05
6.73817719734292e-05
3.59326776827011e-05
4.06941733061589e-05
1.15538548835912e-05
4.40539410853095e-05
4.77370176694632e-05
1.97342537084828e-05
4.39156185296143e-05
-2.23313458696158e-05
1.80720497296992e-05
1.34592722015816e-05
-1.51772725738537e-05
1.21493577826922e-05
4.30599802842306e-06
4.47556899887963e-05
5.48585923605153e-05
4.58325438112708e-05
-2.41518824498074e-06
3.45384841946171e-05
5.09306489736513e-05
3.00386420169587e-05
6.91254036674563e-05
3.04951600290624e-05
4.64450071289333e-05
7.24822365190234e-05
2.07627557023586e-05
3.67495433121469e-05
1.10283718906432e-05
2.2534230898173e-05
4.78736884608367e-05
1.08909480253569e-05
4.05361741389947e-05
-4.80312529661361e-06
3.64020945139194e-05
-2.49021125914493e-06
4.39326485160437e-05
4.77901240160821e-05
4.2358908055118e-05
2.88517507674337e-05
5.24487891932724e-05
8.47439088932456e-06
6.56062314216792e-05
2.33972166376439e-05
6.36826498092989e-05
2.86775450234624e-05
3.0649659840515e-05
1.10154429762188e-05
8.61745735663658e-06
5.52590192325948e-05
1.73367890183696e-05
7.34599065513651e-06
1.04271797269521e-05
-5.79019244444261e-06
1.51328525866506e-05
6.08752059254592e-05
4.30301090680457e-05
3.04130911125237e-05
4.59696355572649e-05
5.41774770538631e-05
5.6038866460337e-05
1.65349884361402e-05
3.14813774930857e-05
7.22861111555976e-05
4.45120672185696e-05
3.36817936026643e-05
6.62405046849787e-05
1.98169467913177e-05
3.41717270424545e-05
1.77033570998693e-06
3.85783586539063e-05
3.25442309459936e-05
-1.38895952658497e-05
3.46679048774123e-05
1.43882782580073e-05
3.36471282107443e-05
5.96375545951979e-05
5.60609497216107e-05
3.26492704697875e-05
1.77298631002067e-05
2.99700108517502e-05
4.35297344576169e-05
2.43637816040914e-05
5.92400737858564e-05
4.03882185300498e-05
4.60464058956894e-06
7.33213834876158e-05
3.64831835290214e-05
7.23412551747341e-05
6.04977562271009e-05
2.13827889887842e-05
2.01863128180221e-05
3.84575602451626e-05
7.77298283718901e-06
2.02154183315126e-05
3.72821311206604e-05
1.68325108459073e-05
4.44061599286086e-05
3.52763501755879e-05
2.58888572731832e-05
5.08244386992667e-05
7.07658468672678e-05
3.51742090589207e-05
2.82923043166853e-05
3.59856899706131e-05
1.80718331237347e-05
7.1777372765711e-05
3.10983848327846e-05
2.06196156143109e-05
2.21220361749642e-05
4.54839383628524e-05
2.07861508912209e-05
1.69666843311807e-05
5.58965541210295e-06
6.89869103185217e-06
2.62502564322069e-05
3.59359411888266e-05
2.78026893853172e-05
3.5565589807459e-05
5.32177585755389e-05
6.23829606027996e-05
4.05064903355893e-05
2.83800150249305e-05
4.78328390271666e-05
4.47976869175556e-05
5.30466326538724e-05
1.99836238642301e-05
1.6909035790132e-05
3.38184084549694e-05
2.53785860029816e-05
6.94951715316453e-05
5.14688120350363e-05
6.12072667645103e-05
1.96916715371387e-05
2.58737269308223e-05
4.04186609551503e-05
2.44013157026522e-05
4.89522050923607e-05
2.12393298734022e-05
1.51016242558298e-05
5.44807434923109e-05
2.51700382203771e-05
6.22334663837756e-05
5.65848512667884e-05
6.19551375649414e-05
2.91473354385174e-05
3.39454892100085e-05
3.48330742734027e-05
3.43500490392161e-05
2.27156210223757e-05
3.47438352479673e-05
4.08216757331699e-05
8.90771129796257e-06
3.02210491742367e-05
2.14991767587505e-05
6.84423863869806e-05
3.15801819591594e-05
5.74448461530553e-05
1.93212972210251e-05
4.54999371179682e-07
6.6891432833019e-05
3.86457447691863e-05
2.28244579870957e-05
8.82642042807649e-06
-1.57123373489995e-05
1.29906009617457e-05
3.00906760193957e-05
4.5676770768155e-05
2.02817695498377e-06
7.04187629710735e-05
8.81246166114996e-05
-2.08057554969052e-06
4.585281044018e-05
6.96371940876431e-05
1.35732778682956e-05
1.96307214977695e-05
2.19323020416685e-05
3.94556271736429e-05
9.34741786424491e-06
4.49732496892996e-05
-2.39177631700066e-06
2.18011007213692e-05
4.1372112283122e-05
-8.6939234728313e-06
2.40423262439648e-05
5.70506417101001e-05
5.65933593219974e-05
3.26539446451938e-05
3.44058584731531e-05
2.40908210360292e-05
3.93367537620671e-05
5.29105533053522e-05
-1.2465978870669e-06
6.98731295804582e-05
3.94032282082629e-05
3.828291072498e-05
1.27883355263261e-05
3.41704339639322e-05
6.00942185756286e-05
1.32914390218565e-05
2.50756723652886e-05
5.35515538246632e-05
2.29081019695153e-05
1.01938105522177e-05
2.26616597723977e-05
4.73246091389594e-05
2.5784723756523e-05
3.5105332718813e-05
4.1141818825507e-05
5.23524431674101e-05
3.02584329114932e-05
-2.82340035049733e-05
2.67359582616382e-05
4.29441001965997e-05
2.65294260755625e-05
6.45109453459501e-05
4.68058790668367e-05
5.92731817575968e-05
4.41639724246763e-05
8.34113497760858e-06
1.69771981569099e-05
8.3057241252914e-05
5.73505598564044e-05
5.41293635777258e-05
5.32824261226352e-06
3.09392740639544e-05
3.0573463528968e-05
1.98267916884641e-06
8.9113253640957e-05
3.28088368335314e-05
2.29970727229434e-05
1.50897086180701e-05
2.31831386312171e-05
3.77266442020522e-05
5.42875337138882e-05
3.41805627178571e-06
4.76894872305206e-06
3.86493029031797e-05
3.51908863668297e-06
3.18204394197758e-05
-1.09470744103904e-05
3.47832213060306e-05
5.79693314525799e-05
3.11188433314463e-05
2.85023508766765e-05
4.96201690490067e-05
1.32152670692341e-05
5.04532922475472e-05
2.94779371951001e-05
-1.19668282687456e-05
4.46383165798131e-05
3.79108902403848e-05
7.37395345344983e-05
3.71175979198087e-05
2.60379345759337e-05
2.81543977127983e-05
4.4823228235873e-05
4.55478645593005e-05
1.98229055508904e-05
3.5721101757003e-05
4.67121016473472e-05
3.95246045320788e-05
2.8458291956988e-05
4.80457021128561e-05
4.28800589372677e-05
1.22842285708149e-05
7.17213797247248e-05
2.74258415476529e-05
2.00285135798657e-05
9.39787234290389e-05
1.55895681384964e-08
5.27256584588967e-05
1.13734501537808e-05
4.34695296675716e-05
3.04510450150211e-05
3.27332842877674e-05
5.78917882289925e-05
1.78957100708427e-05
2.0532154367541e-05
4.07594590529251e-05
1.03426392078278e-05
3.66334023970296e-05
3.55444150057912e-05
3.21363720755685e-05
1.55480366023916e-05
1.92875822951587e-05
2.80996394223996e-05
3.8722706282136e-05
6.35936526568042e-05
2.65313803165192e-05
7.2654256211745e-05
2.97949581832995e-05
2.70306223397173e-05
6.88675657926578e-05
3.7049823006858e-05
4.48325743501117e-05
7.72610105848376e-05
1.69356943757508e-05
2.3283057579827e-05
3.04646799878959e-05
3.88660499126779e-05
6.7617962197481e-05
3.09825607179251e-05
9.18344774103381e-06
3.8340771280369e-05
5.98576158005339e-05
1.64785967329158e-05
1.29522882576403e-05
4.05413056579301e-05
6.67245412342289e-05
3.12752776198872e-05
2.77915172198405e-05
-1.54102176191569e-06
7.084790115424e-05
2.00509977356491e-05
1.59182707018664e-05
3.15109578807941e-05
1.7669958930529e-05
2.77165988402989e-05
4.73579922936327e-05
2.90914418581532e-05
6.31531288541305e-05
5.66992645793893e-05
1.92962781992652e-05
2.51930559905712e-05
5.17011704613178e-05
8.1516283458537e-05
6.07240414669768e-05
1.93284239523429e-05
5.3510216319e-05
-1.74242349734265e-05
5.00168091730798e-05
3.25402327496419e-05
7.3659684702111e-05
2.91453101081634e-05
4.08678372615061e-05
6.84722231436354e-05
5.65671666300113e-05
4.60897641362218e-05
3.29500557518631e-05
3.3321305395226e-05
5.60000347899111e-05
2.89761307520902e-05
3.15715230774112e-05
2.10959021325543e-05
8.34701419009198e-06
2.48013411549467e-05
2.85057207206e-05
-1.68643020903817e-05
3.2434309183538e-05
1.20459805397457e-05
2.67839871003675e-05
3.09074020301592e-05
7.33532892345129e-06
6.65194052141694e-05
4.75710901840535e-05
1.56935994146099e-05
5.45489950007075e-07
1.74568777997441e-05
2.73699500849079e-05
1.2082691957906e-05
2.80742439028455e-05
1.54313373968552e-05
4.88278213327772e-05
1.09970841750831e-05
4.56448605016347e-05
1.02856961738076e-05
1.54114430369195e-05
3.53555531976844e-05
2.90586512613722e-05
3.03292164254021e-05
6.21727746376876e-05
6.27808285675326e-05
8.25951173473903e-05
4.79859630542347e-05
3.64591518328548e-05
1.00345096831778e-05
5.25896181205586e-05
4.23219373444187e-05
2.50578059040911e-05
1.47968710736967e-05
1.5963758899665e-05
6.15656116378984e-05
2.36930979969151e-05
6.27044723070775e-05
1.81887097839745e-05
2.32627303137983e-05
4.74971733167995e-05
2.91907316142094e-06
-2.06656500259929e-05
3.38156788665244e-05
2.28323000063477e-05
1.06618716742936e-05
3.28260706536329e-05
2.32421120038603e-05
8.32215372317281e-06
2.26652077949228e-05
4.66355801990504e-05
6.58176675990819e-06
2.72793590282379e-05
1.37259156991264e-06
1.82689324146288e-05
2.03475982979868e-05
3.39001397838268e-05
4.2434432379423e-05
3.83849803126029e-05
3.27275307873283e-05
2.57482489675559e-05
3.90052326846816e-05
-2.25674203081001e-05
1.24378168977212e-05
5.2982021869789e-05
5.10383954569699e-05
3.32577013404737e-05
2.47143631538864e-05
5.77632950835519e-05
8.00826273616543e-05
3.54283661459295e-05
4.59739620761801e-05
3.57928580058015e-05
3.45524339691878e-06
6.58065707885291e-05
2.69130988377681e-06
3.39001014813801e-05
1.40926380092574e-05
1.75803321880611e-05
4.83635284285109e-05
3.96519101289356e-05
2.44456937751207e-05
4.70736769016706e-05
-1.62019108504788e-05
4.30424635342977e-05
-2.08597068234927e-06
5.92833617097774e-05
-1.54150649269629e-05
1.29353739441611e-06
3.46225208786291e-05
3.49033069743945e-05
5.87971849513997e-05
5.91740742462374e-05
2.29134403353494e-05
4.28356111718512e-05
2.62083896033651e-05
3.84502743272731e-05
4.246430479298e-05
3.19123152856965e-05
3.0384747996926e-05
3.89234353256219e-05
4.38103083705215e-05
4.67741576999201e-05
6.06053882391104e-05
6.22459436300337e-06
4.19049622803473e-05
6.02955852615455e-05
3.58594376030935e-05
5.76710430317163e-05
2.03279340788623e-05
4.91588703404694e-05
4.48768967976373e-05
0.000100456559701706
3.21880890606135e-05
-6.41459348838598e-07
1.43623059744287e-05
5.80883544675297e-05
5.28009754562012e-05
4.69236382914315e-05
3.92083349202597e-05
2.96360555338435e-05
5.24862232009382e-05
7.89037581368009e-05
-4.56486410281509e-08
3.21670934626646e-06
1.75166269866855e-05
4.19131598006636e-05
4.22712889681134e-05
4.04180758041199e-05
4.19124198420997e-05
7.5808702863446e-05
6.72031814743345e-05
3.70670709493421e-05
3.03292499536984e-05
4.37993836796227e-05
2.46069683718602e-05
3.11198230682301e-05
2.5327456484539e-05
4.84983022819799e-05
-7.08639382842948e-06
6.95956804470971e-05
2.39424004305317e-05
6.65945257055269e-05
3.8179101927893e-05
3.95823387167631e-05
4.60369589314325e-05
4.57418940849239e-05
8.12404598669421e-06
6.16722277563194e-05
3.36902078443342e-05
-7.6954645860711e-06
5.19222139557182e-05
3.95373037653585e-05
7.41012320931021e-05
4.40673794129173e-05
4.09410059257141e-05
3.43447938868838e-05
2.69534410393071e-05
2.61351536870137e-05
1.16046879971972e-05
1.59025426595485e-05
2.48934540912632e-05
6.71262158022767e-05
4.74396339025085e-05
-5.11691020199047e-06
1.32719100493213e-05
1.86143455807136e-05
3.23875985849613e-05
2.40910655474936e-05
8.91538792815746e-06
8.00450282640574e-06
1.51432760043375e-05
1.32159578462804e-05
1.60390457385094e-05
1.71005573413517e-05
3.87622466282147e-05
4.36643395621675e-05
2.64244823641057e-05
4.00391033780527e-05
-1.95552182240172e-05
8.79176291245956e-06
5.92009708705209e-05
2.53313219613814e-05
4.53586893518704e-05
4.43230932426543e-05
5.60705829358575e-05
2.19828475039469e-05
4.25956589198068e-05
6.8491557651666e-05
4.19164978450794e-05
3.07990245335531e-05
6.56878602557756e-05
4.28314341655247e-05
8.71359760057963e-05
2.97437870861872e-05
1.7891610186095e-05
4.98889220166231e-05
5.39570066187057e-05
2.38967450075104e-05
6.98317464636193e-05
1.68429829276406e-05
4.09261385530355e-05
7.86156797975824e-07
4.49260703305557e-05
5.77097197055055e-05
3.86851283809318e-05
4.72758846029765e-05
3.70070171550502e-05
3.0560609903582e-05
3.23829696408587e-05
2.39608447126406e-05
2.86889635458674e-05
5.100525813191e-05
5.50073580137316e-05
1.23611015239974e-05
3.13404597511006e-05
1.34183899825505e-05
5.53940396731233e-05
5.49866986554998e-05
4.75218322708031e-05
7.79480651844503e-05
-1.21569835309398e-06
4.26532598564576e-05
3.52747193226613e-05
4.75743087341116e-05
3.54778118306687e-05
2.65235513528897e-05
2.6427024225849e-05
2.65545326921784e-05
3.78915683036097e-05
6.44190036156734e-05
6.39832565964482e-05
4.46846491148189e-05
2.90895310001594e-05
1.10732448845104e-05
4.82504748942086e-05
3.96933195243924e-05
4.94099960396377e-05
3.44471785689906e-05
3.69924031734411e-05
6.33857139945371e-05
9.99505833950214e-06
2.54164737856117e-05
3.93899522397137e-05
5.77146057987548e-05
2.69294242215371e-05
2.79018845276774e-05
7.5105140612035e-05
6.11283984602782e-05
5.2745196736818e-05
2.28285501604316e-05
2.90297097410077e-05
4.45485816101323e-05
3.34117952007987e-05
-5.59431275319647e-06
1.10884647315513e-05
5.23309917544766e-05
6.10996875315156e-05
1.88015335879314e-05
1.87454276829556e-05
3.18447299771771e-05
4.91838836069995e-05
4.25801222688994e-05
2.57247637273498e-05
2.23497443014407e-05
5.99364871100198e-05
6.13832781840645e-05
4.72616901979606e-05
1.7617277881243e-05
6.45648654334841e-05
5.77844833701094e-05
0.000108123768338693
5.84353439846353e-05
5.48361035050891e-05
6.79446180146589e-05
2.21754103646118e-05
5.15921891231806e-06
3.40410973862207e-05
5.09657451335659e-05
4.08409507505588e-05
6.86649378514886e-06
5.33549951465403e-05
3.21041876100154e-05
4.49921013359805e-05
3.30791806870319e-05
1.0209637185892e-05
4.51860981596998e-05
4.04641968193519e-05
2.65355302883893e-05
4.04181543912895e-05
2.71314605123567e-05
2.29045763728128e-05
3.65246038075464e-05
3.90331637760977e-05
5.49353749258774e-05
1.83866913575722e-05
3.28109569263205e-05
2.74078427680459e-05
3.89894690308393e-05
3.60307177250114e-05
7.9553216537192e-05
6.58658422008296e-05
1.96037788631168e-05
6.24445963206491e-05
5.74365044392977e-05
4.99037504448461e-05
2.48143246352739e-05
4.6701580255517e-05
5.91824454864454e-05
5.09925488702691e-05
8.59273668746338e-06
4.24599091131423e-05
5.99875482489975e-05
3.85509077620341e-05
2.40064654785906e-06
2.59593965343003e-05
2.36561456618477e-05
2.35476537873471e-05
2.80307160170849e-05
2.20891365150283e-05
-8.81503331028834e-06
4.74140791923916e-05
3.03436933182311e-05
-1.68476697082608e-07
7.19985630633808e-06
4.41180837842797e-05
1.33263459630664e-05
2.06268256826283e-05
3.75696496265059e-05
2.15987561283087e-05
2.79364046075429e-05
2.25735277634542e-05
5.55279058863486e-05
3.72014027064472e-05
6.25766726774274e-05
4.02491578248779e-05
3.86604727545282e-05
5.10425555571911e-05
4.47764411234012e-05
6.52979452052781e-06
5.42854593313137e-05
7.24602497831253e-06
1.87316289856095e-05
7.22257386004754e-05
3.5097041317194e-05
2.58175327304962e-05
6.47598460363646e-05
5.33002440465586e-06
2.40118921026599e-05
4.45033486410213e-05
2.71750067418202e-05
3.09997774124198e-05
3.40996502484997e-05
2.49416096598735e-05
5.37603710929566e-05
6.80767768320027e-05
2.9835633660934e-05
3.26668921786419e-05
4.44879875616119e-05
5.43492608708806e-05
7.44332127016805e-06
5.23352905919646e-05
3.44685740776919e-05
3.56130235129416e-05
4.2534648759192e-05
2.75638665414094e-05
-8.1169813049818e-06
4.35671426886692e-05
4.2171713704069e-05
6.36923632602028e-05
3.41273450535388e-05
-3.95886927140098e-05
6.14881550292371e-06
8.51975984108958e-05
3.22465701029338e-05
2.55538873275661e-05
3.52353460835224e-05
4.64262732045028e-05
4.13846094507189e-05
2.73759559702394e-05
1.72425759959962e-05
2.41684798953198e-05
3.20979000830343e-05
2.57531081616913e-05
6.31788214792088e-05
3.00467302091427e-05
6.11132375358025e-05
8.93904890278024e-05
3.54850687818557e-05
5.18772544356717e-05
6.93768103235665e-06
4.22057021987512e-05
3.66260088677244e-05
7.24732901595247e-05
6.31771046407686e-05
4.54722693052536e-05
4.25095495809922e-05
-1.825462925658e-05
3.55564162120765e-05
4.29529080556198e-06
3.32961779107297e-05
4.01324911160434e-05
3.49747006292634e-05
3.89551143962406e-05
1.81157767466341e-05
4.99674060529469e-05
-3.15568051061206e-06
4.41553776795573e-05
1.30292155997694e-05
2.23453496793427e-05
6.60613663687375e-05
2.01344108986389e-05
5.52436096318565e-05
9.31868905779789e-06
1.00927926385652e-05
3.6194637952083e-05
2.03990214363644e-05
-3.02919857537031e-05
3.64037600011308e-05
3.21100468768694e-05
3.30742698639238e-05
2.53522072098885e-05
4.49546173666023e-05
4.40980303994673e-05
2.72042489323085e-05
5.30642373415865e-05
7.55693537527621e-05
4.68493883475109e-05
-1.68502947697163e-05
4.06551972830641e-05
7.79123199320161e-05
3.42402266456169e-05
4.11655883879945e-05
5.13771151269671e-05
5.3111842325632e-05
8.5985914361025e-05
6.03809635616705e-05
1.82760563519868e-05
4.18808843649774e-05
4.59266320144258e-05
3.19346253603761e-05
3.88712757870109e-05
1.39456643282814e-05
8.94090457121141e-06
3.95405533355767e-05
1.54426393958312e-05
2.16503564223771e-05
-3.27942339972992e-06
4.87774746225097e-05
-5.61512561915427e-07
3.25710591239405e-05
1.51784081971599e-05
4.65980151069182e-05
5.71217617796039e-05
1.219515900546e-05
-1.44203515305456e-05
-2.14371261485131e-05
1.46198142366919e-05
2.43649572685145e-05
1.91705645236424e-05
4.95518249085771e-05
-2.20255203811632e-05
4.75189726214286e-05
2.38046567502897e-05
2.56933572666476e-05
3.67448299416261e-05
2.6880971731006e-05
4.24528513533066e-05
2.68417470895154e-05
1.12973563301197e-05
1.94000129636459e-05
1.07066911066821e-05
3.35249560498279e-05
3.07640954154343e-05
1.05803694156914e-05
4.97302138065301e-05
5.1636157590892e-05
2.94417485298224e-05
6.52607969049828e-05
3.26494959033539e-06
5.46335654608458e-05
5.71946528714989e-05
8.01773600578595e-05
6.74078280313921e-05
9.09284246723811e-06
2.03969684380267e-05
2.19955889780987e-05
5.5856139861238e-05
1.84246036643294e-05
-4.52920431898732e-06
4.32216165007916e-05
1.22886595261933e-05
3.05471749082339e-05
5.53584445414549e-05
1.42150160887231e-05
7.8253658860413e-06
3.59432994464683e-05
1.59765309613424e-05
3.90698069868902e-05
-1.19546209154111e-06
5.24458950050447e-06
3.235634866431e-05
3.71913845302275e-05
1.4856705707675e-05
6.01007869496659e-05
4.61665201698033e-05
2.07914374214612e-05
6.89280600207606e-05
2.8956767718106e-05
1.73610989038601e-05
4.79405024489212e-05
4.0620138300579e-05
2.14702219603911e-05
4.63828349974078e-05
1.29725380578486e-05
2.87915936540102e-05
2.39963910394178e-05
4.70153398329224e-05
2.65770541147038e-05
7.19904409870239e-05
9.70126533179167e-05
4.94016093867042e-05
6.45559738278015e-05
7.69678006118221e-05
4.09919105404974e-05
5.23609793356272e-05
-2.2673499103247e-06
6.56230485118292e-05
-2.72813615692309e-07
4.41256288968831e-05
-5.66488831127304e-06
1.79178877065549e-05
3.36377989007318e-05
2.69704149783727e-05
-1.62217715099128e-06
2.78398691003817e-05
4.31014224877394e-05
5.09928345061521e-05
2.02759999584522e-05
4.4319981092589e-05
1.09386647657884e-05
4.75034330807394e-05
2.29436208864195e-05
2.81262356571154e-05
2.77971363850413e-05
2.19338224247516e-05
1.60081869785472e-05
5.56550417008779e-05
6.68504859456695e-05
2.26001632737594e-05
8.48435387914088e-06
3.89101481476153e-05
2.65300271879463e-05
3.19739585886285e-05
2.72296672440069e-05
7.92218315542157e-06
2.66176418241344e-05
5.77171029140132e-05
6.10732955678658e-05
6.20129077397051e-05
1.98849102766821e-05
3.98537629880148e-05
3.63001169107555e-05
5.23088844537499e-05
4.44097066211543e-05
5.9992732696678e-05
6.09375667987918e-05
3.12819379194396e-05
4.33114162141637e-05
2.83864825259856e-05
5.22300515201675e-05
5.42653589906059e-05
4.78131021537114e-05
5.01508310692487e-05
3.27027895291193e-05
4.46659027526271e-05
-8.28786033319266e-06
9.43837588516002e-06
-1.11302913343096e-05
2.24435194492238e-05
2.54405849800936e-06
9.03031171072102e-06
4.87091436724202e-05
3.44832033992618e-06
2.17656192285289e-05
5.75555242789156e-05
-2.94488091851175e-05
-2.36937555390007e-05
3.97927723465115e-05
6.70941639786274e-05
6.61855254314728e-05
4.4551775526612e-05
5.31308968157163e-05
3.92190289935477e-05
5.45533645174828e-05
5.18987213482644e-05
4.53514520597833e-05
3.29634992007415e-05
6.53931306191444e-06
2.42804610056913e-05
4.77849127988074e-05
-3.45703925262336e-07
2.30090839074623e-05
1.4545244702871e-05
2.43165561865113e-05
1.01214742412376e-05
2.59393719339499e-05
3.22528627213492e-05
5.34529389795761e-05
3.35054154965996e-05
4.03701172334642e-05
4.45293470986367e-05
6.56480547565217e-05
4.21226205441255e-05
1.18243003290883e-06
1.01668274359723e-05
2.6700458625712e-05
-1.25184611672332e-05
1.72394689100952e-06
6.21535292432654e-05
5.18798289636811e-05
2.56806970420811e-06
1.59406912278432e-05
4.05954187918576e-05
2.88300014038818e-05
6.1515385566014e-05
-2.84958543078545e-05
2.1420680572165e-05
2.00743571842869e-05
3.14693739166265e-05
3.60702846142298e-05
3.22922931266933e-05
6.36246104692829e-05
4.08162585362714e-05
1.85138067808672e-06
1.45567261489119e-06
-6.15627183710227e-06
3.35211012786493e-05
3.23107032406999e-05
5.36962779627673e-05
2.32856721862705e-05
2.68302638077969e-05
4.41165214672418e-05
5.10405694061022e-05
2.60132091023303e-05
-1.55142149526873e-05
2.47838627864125e-05
4.19041886774625e-05
3.48352441610226e-05
2.97742793158892e-05
4.62484030638845e-05
2.61533032144402e-05
3.26841758204203e-05
1.42862654744581e-05
4.38392001564317e-05
9.43904945772745e-06
2.59730883874349e-05
4.18879567329432e-05
1.58228115246044e-05
6.34070944393029e-05
3.63549481655405e-05
5.01617157616412e-05
5.29697517572283e-05
1.72129940708163e-05
8.15018707933929e-07
7.74176755312105e-05
3.53268423150898e-05
2.78996290961182e-05
1.86620115310423e-05
3.81309491905293e-05
5.17896629066551e-05
1.93525117281241e-05
5.60231727670636e-06
5.72434034594148e-05
1.55134891410061e-05
6.39071850205973e-05
4.11027605062771e-05
2.13963930789825e-05
2.50142664411634e-05
9.25478163838013e-06
-5.00742513964098e-06
3.40389976580622e-05
2.43140918322916e-05
7.19136482707714e-05
5.17562176021968e-05
3.99004195922456e-05
6.82873318905752e-05
7.11072665397667e-05
7.14621463888594e-05
2.4681936009677e-05
3.37600071409147e-05
3.56767695803912e-05
3.6778354073493e-05
6.3643430866696e-05
6.57409835379938e-05
3.1547989867954e-05
2.34243198489017e-05
3.7548805060206e-05
2.90355633359969e-05
2.27422134496687e-05
2.0553045156204e-05
7.30767333980826e-05
7.79776461701388e-05
5.92144960726421e-05
3.38843520211182e-05
5.35713284398089e-05
8.45960150693833e-05
3.95207754711011e-05
3.57558017174122e-05
4.05194437158082e-05
5.32790166607819e-05
4.9160530217498e-05
5.24901897134416e-05
6.37385666133781e-06
1.75444830593985e-05
3.01082766960294e-05
1.8164574763725e-05
1.98150273509403e-05
2.86873607778596e-05
2.84558573538938e-05
4.42847529257201e-05
5.80025504318297e-05
1.24405180786623e-05
6.39143162360466e-05
4.60410062341752e-05
3.09071959672451e-05
1.61753334772004e-05
3.31102373098356e-05
2.12927319748117e-05
2.60616653180971e-05
6.22728444970176e-05
2.7464554885342e-05
6.93011950381027e-06
2.12376029042229e-05
3.14696286039015e-05
5.44326783511977e-05
2.64578990685777e-05
3.84685532096175e-05
4.78162843842868e-05
-7.2025095541704e-06
3.03241158665805e-05
2.0521545193424e-06
5.13518389896971e-05
2.70622417969805e-05
7.47797678511031e-06
5.7180242084331e-05
4.68700631226919e-05
3.34512783433461e-05
4.21517843993191e-05
5.67581462192874e-05
-1.15895042894654e-05
2.48141607334587e-06
1.92998280755364e-06
5.07467068798565e-05
3.38031131993315e-05
-1.05392519143938e-06
2.67630814472327e-05
4.19910035591795e-05
1.08322234822849e-05
7.59939443881125e-06
1.85916658999825e-05
4.72682261785459e-05
3.9810491379302e-05
4.09406681120466e-05
3.97681946857992e-05
3.38087798753019e-05
6.55648456066336e-05
1.97568303296401e-05
5.76818891055077e-05
3.87017163535468e-05
2.52793145350291e-05
5.54146192222893e-05
3.36113179103048e-05
2.37064441433258e-05
2.35656789586152e-05
2.21456526813984e-05
1.25369724638376e-05
2.07845847571618e-05
2.16754590253886e-05
4.45356533568309e-05
5.31691791316737e-05
2.08484397234259e-05
3.31448418077428e-05
1.23963494175965e-05
3.31545164273797e-05
4.77485076661874e-05
7.80221851539303e-06
7.62275460758432e-05
-5.95788237416219e-06
3.02348136522422e-05
3.23423117307918e-05
4.11098050779084e-05
6.66076347608956e-05
3.27068299907505e-05
4.76660719609701e-05
-5.04472911436383e-06
-1.51006569888869e-05
4.13794444237181e-05
6.92193609427628e-05
2.76005093225621e-05
4.13490591187858e-05
2.68848360056822e-05
-1.11209946333524e-06
5.984019933389e-05
-1.09822195435675e-05
6.85394165871089e-06
4.15297960803759e-05
2.52554816964541e-05
2.00976408107362e-05
4.24426435335175e-06
4.91706879982194e-05
6.05928088751899e-05
2.11380568829405e-05
-7.82344727682603e-06
3.09603724647199e-05
4.84700756427278e-05
2.19167530354488e-05
3.55797975639779e-05
5.15180118407653e-05
-2.89018719059454e-05
4.82261169212252e-05
2.90258194494339e-05
5.08287936727394e-05
3.02679714438219e-05
3.82764255926025e-05
6.00799772419205e-05
3.10558673998645e-05
2.33338806394953e-05
2.87997186551553e-05
3.45845356789382e-05
6.72312468037879e-05
5.23258396699373e-05
4.94330169356479e-05
5.59638504489811e-05
-1.49889693237389e-06
5.03771382422153e-05
1.37100704442994e-05
2.88132416519241e-05
1.55146456946782e-05
1.53736652245844e-05
4.68784505359589e-05
1.78694983014633e-05
4.80198496581711e-05
1.42146899624324e-05
4.34365901824281e-05
6.06060077157183e-05
4.66412681354825e-05
8.14168866890099e-05
4.65878937173875e-05
3.16734987617804e-05
6.21221088188484e-05
4.63221508266365e-05
6.12477819584866e-05
2.33581292489088e-05
1.35719942287022e-05
1.91198108447664e-05
5.69112441342679e-05
5.1528632107306e-05
3.54413877592562e-05
1.83236071457989e-05
3.4231107184033e-05
4.29885240295083e-05
5.66994785695078e-05
3.21338688745474e-05
5.17251682759758e-05
4.93898184910691e-05
1.12822517965564e-05
5.00362091134935e-05
8.30211956884002e-05
6.24229904167975e-05
6.04093047210621e-06
3.10449305238225e-05
4.97246809471132e-05
2.72115426710185e-05
8.30392239666506e-05
5.11203314890531e-05
1.20496523215392e-05
1.76188880761939e-06
5.46058204304112e-05
9.04765442092598e-05
2.12577628760699e-05
1.30101552465727e-05
5.87032103123323e-05
3.29748255267484e-05
2.01864090844658e-05
3.1338819548685e-05
-2.54691499557825e-07
5.09918556754853e-05
1.46521732986501e-05
5.37149421438989e-07
5.92978723392019e-05
8.16621692591325e-06
4.08094038978199e-05
7.54485368101643e-05
2.74371064135838e-05
3.84711951852755e-05
7.03800739293542e-05
1.70577361191043e-05
8.65642775956643e-07
6.15511623421773e-05
2.66088728401796e-05
4.32449524162918e-05
6.59546583472249e-05
2.77933404120466e-05
2.84241931117081e-05
8.87478275199594e-05
7.19354756791836e-05
3.05095622923358e-05
4.99454698660266e-05
3.15570864576338e-05
1.43459868426746e-05
3.63765354635636e-05
1.82378273012635e-05
7.43432891243362e-06
3.29605809784853e-05
1.09641219688089e-05
3.67484073916391e-05
4.38342685580441e-05
6.31732365044278e-05
4.47132252026059e-05
5.12013695242417e-05
2.39773163214671e-05
5.13515260901998e-06
1.76141278581286e-05
2.88611515046916e-05
1.26941548121968e-05
2.76551885261702e-05
3.26161745485147e-05
1.91258860975872e-05
1.78823300976313e-05
4.73699415857068e-05
2.93865532766164e-05
2.52141392914545e-05
3.8973212215208e-05
2.06807325923522e-05
4.67298439567544e-05
1.64187197004985e-05
3.58214555396594e-05
3.69307484585878e-05
2.11517316051137e-05
3.79827201508293e-05
1.92352881910582e-05
5.85070714468055e-05
3.48949958498391e-06
3.63532720128985e-06
3.6415729007107e-05
3.16009784420665e-05
1.58480144690569e-05
1.75418082958646e-05
4.99575561100048e-05
4.70396449768911e-05
3.22595578374088e-05
-2.24918294476213e-06
5.82544409432328e-05
2.30568022242756e-05
2.22682815383368e-05
3.43502156479628e-05
3.34753945119852e-05
3.76765205198655e-05
2.19907426449814e-06
2.82374843026261e-05
3.7701652953275e-05
4.62562556042447e-05
5.33631813177655e-05
1.93358680349245e-05
5.47668206130377e-05
6.21057485290678e-06
3.18832545674171e-05
4.65323058616169e-05
6.73800215806714e-05
3.79620647828102e-05
5.73873126170903e-05
1.74132323045146e-05
5.88540536460378e-05
8.16655205643705e-05
9.19348836099676e-06
1.41935354907896e-05
2.8904012735106e-05
2.38007940433524e-05
2.62499180192042e-05
4.17672030435591e-05
2.8894454233577e-05
5.76613340256921e-05
5.45920403907484e-07
2.55805289982803e-05
3.22206677197695e-05
2.16949022868979e-05
8.77497925028309e-05
5.0604691531549e-05
1.8597826521085e-05
9.0871286744843e-06
8.02983551290292e-05
4.7509449723488e-05
2.92732289434134e-05
8.73797742988441e-06
6.34402504812907e-06
4.04019527719623e-05
3.3020014375161e-05
3.28933936704501e-05
4.87497794037478e-05
8.7992587612219e-05
5.05223184647995e-05
2.78434815242129e-05
2.9751094778696e-05
3.44189428604418e-05
3.0380213395124e-05
3.81392559602554e-05
4.31176204553699e-05
4.99387562390606e-05
4.23663781323299e-05
5.64404101673604e-05
1.05167710331536e-05
3.85148991397177e-05
3.56581497305745e-05
4.36610021858561e-05
4.80450437478248e-05
3.84641692290269e-05
3.58430914454191e-06
7.93313559891908e-05
1.54531060717284e-05
1.34922414820693e-05
1.77094984936607e-05
3.82395473718205e-05
1.51389798179136e-05
-1.14637361577714e-05
3.35163562765256e-05
1.40260541329481e-05
5.68074315876816e-06
5.2192461156809e-06
1.85537690197743e-05
9.00930614083907e-06
4.38812269346074e-05
2.47260361941761e-05
6.49043076872757e-05
-1.15796563370072e-05
1.95291343014578e-05
4.91838581792524e-05
5.78264797938925e-05
3.90167324469097e-05
4.04600771928032e-06
4.71653416688286e-05
5.86692012976273e-05
7.60780079557618e-05
-7.889553449877e-06
2.67603369785292e-05
1.34228106203889e-05
9.5517696158108e-06
8.33577790983433e-05
-3.43768285653845e-06
7.40690336260057e-05
3.15665450501158e-05
4.69909091826038e-05
2.91635106479187e-05
4.44301568778465e-05
3.62598286363805e-05
2.30268379874591e-05
8.16950861917576e-05
5.12363323614862e-05
1.85836912911978e-05
3.36650406756354e-05
2.55416673822487e-05
4.91006206445827e-05
1.62359438220914e-05
-9.93344075844364e-06
2.42466709663892e-05
9.51774646885661e-07
1.68646541104746e-05
3.05603561637608e-05
1.98742884349224e-05
8.456624986052e-05
6.52470430567897e-06
4.11782002418751e-05
1.18530842851188e-05
3.08214819499086e-05
3.03490617199482e-05
6.66429054963591e-05
6.73162387282698e-06
4.9956089228142e-05
3.12011006733901e-05
6.34814304995192e-05
5.29928702718227e-05
3.25772666872716e-05
5.54946791174356e-05
4.66712537504602e-05
3.11994080014323e-06
4.11747433614678e-05
4.64809359898135e-05
7.95554995009825e-05
3.64015681133116e-05
5.7235587857328e-05
7.49209567466011e-05
6.84041823938345e-05
-8.35913169792648e-06
2.89988533511639e-05
2.29867372624741e-05
4.65191007556322e-05
