# Supplementary material for: Research on computational propagation and identification of mine microseismic signals based on deep learning
Source: PLoS One. 2025 Oct 22;20(10):e0334641. doi: 10.1371/journal.pone.0334641 (PMC12543183; doi:10.1371/journal.pone.0334641)
Supplement: S4 Data — (ZIP) [file pone.0334641.s004.zip › 000100700001594.xlsx_0.txt_24.txt.txt]

3.35568921309926e-05
1.82098091798427e-05
3.0304667502551e-05
4.07501209523022e-05
6.29825013526594e-05
2.79121832349728e-05
2.60454831856748e-05
4.86505713817003e-05
3.71432105346257e-05
3.29011635334385e-05
3.94468780562518e-05
4.8109337943146e-05
2.1428504613398e-05
2.91597987706076e-05
2.95330544882904e-05
3.76843532660464e-05
4.61350550393786e-05
3.06089863275229e-05
4.08474272856205e-05
2.56280946410649e-05
1.91976128276968e-05
3.83756747436805e-05
1.75397498621529e-05
5.87686093523055e-05
4.07672623222835e-05
5.58915031035898e-05
2.07169174700831e-05
5.85351478783465e-05
4.64745445289808e-05
1.34567613613267e-05
2.9069242403924e-05
2.38790395698378e-05
5.75760163190573e-05
3.77566354718324e-05
6.10301855987836e-05
5.47296946899875e-05
5.87198896712169e-05
3.68031021534013e-05
9.88501074113707e-06
6.35599374620082e-06
2.78844309664656e-05
2.26213104994739e-05
3.67941224931425e-05
3.28976916816252e-05
2.35997185802455e-05
1.71549637325001e-05
1.2282021323304e-05
9.59530215770851e-06
3.27382034285195e-05
5.45983268624851e-05
2.22498925169681e-05
4.22127382341558e-05
2.50139844371367e-05
4.80179517704782e-05
1.71191015095309e-05
1.750105871334e-05
2.71352410062646e-05
4.05908110336517e-05
-3.86831650440214e-06
4.69835181835959e-05
4.67174026564323e-05
2.25764318256662e-05
3.78878662391193e-05
6.18907083170199e-05
3.64030138233507e-05
1.34696781078216e-05
2.56111028552059e-05
2.21812440599221e-05
2.09984139988014e-05
1.14631192569326e-05
8.04747500561348e-07
2.63428820423563e-05
3.3100539417071e-05
9.17285869021534e-06
2.85102500079583e-05
6.7916626935139e-07
4.85855358953745e-05
1.79956000847961e-05
4.51731647696767e-05
4.23399507997711e-05
6.63754349871045e-06
5.82981423894083e-05
2.87518659401263e-05
-5.00475296474024e-06
-1.76818811866052e-06
1.89996227754971e-05
3.51749609652428e-05
1.84682074858802e-05
5.52852806010465e-05
4.72793764968996e-05
7.95531756094853e-05
2.81522562608798e-05
3.15207457615309e-05
5.32486978989748e-05
2.01380309242791e-05
4.77535273302487e-05
6.03755732722752e-05
1.14470573440587e-05
2.84148311863008e-05
5.13827270360422e-05
5.4599169003896e-05
1.18495203722695e-07
1.61573838585181e-05
8.3180416176633e-05
2.19118955802191e-05
3.93621244385085e-05
2.78005874928172e-05
2.07898399228116e-05
2.29745142086149e-05
7.09412184539706e-05
1.69998648925675e-05
3.58601322543027e-05
1.92370631717477e-05
4.66893647226868e-05
7.2311766147806e-05
1.05678467197433e-05
1.7203875186571e-05
5.79055227283184e-05
3.33562932643466e-05
3.08509896903866e-05
4.95659004476339e-05
4.38754607350369e-05
8.26588422394533e-05
5.65050742183191e-05
2.88893725780918e-05
7.72547272375928e-05
6.60729898111262e-05
3.30532612557391e-05
5.50070850230403e-05
3.91397496109142e-05
3.18534070305632e-07
2.70456890238778e-05
5.62596311712078e-05
1.79752525482763e-05
3.57547722860185e-05
6.50147909155819e-05
6.81361402497917e-05
3.15043187510275e-05
2.47552728501436e-05
2.24351821108616e-05
5.96985896845502e-06
4.13828653221749e-05
-2.3591908696466e-06
2.1992581922681e-05
1.14962584022575e-06
3.63016857268457e-05
2.38315300438754e-05
3.34604659265263e-06
1.03451651099643e-05
1.18455069027918e-05
8.68086684558761e-06
5.80312099810081e-05
2.39980517896864e-05
5.55245267713538e-05
3.9804299462265e-05
1.99690568683015e-05
4.01474628717249e-05
8.16500274018251e-05
8.03248805697769e-06
1.58300981851662e-05
-1.21076500025805e-05
3.42033764891631e-05
4.01005451600129e-05
3.36378585560516e-05
2.88373823802892e-05
2.90110640256274e-05
3.69293161843319e-05
7.18584897302153e-05
-1.68984651434579e-05
4.14461993909686e-05
2.38405595295654e-05
4.59108715526133e-05
5.08848499752995e-05
2.84553956061297e-05
3.08615885536138e-05
2.28746896718007e-05
3.12979420423048e-05
4.87078663846927e-05
1.12618049567933e-05
5.35062525704359e-05
2.98029511857979e-05
5.06750951210171e-05
2.63756226397386e-05
1.31931598159887e-05
8.96426627145683e-06
2.40939657386629e-05
4.65655065862268e-05
4.07294882171421e-05
3.10528443963043e-05
1.26680837750338e-05
1.60222306529786e-05
2.64723147606085e-05
-4.70013357257541e-06
1.56360192142081e-05
3.04790353720851e-05
1.75232033801237e-05
4.90687213510243e-05
4.33282887149752e-05
9.08701789914134e-05
2.98249309906654e-05
-1.1654172272259e-06
2.1486425781074e-05
3.01961272936887e-05
5.92772832883931e-05
5.90592789281137e-05
6.15606062027732e-05
3.34724304550602e-05
4.38612940762716e-06
5.35885970756273e-05
5.13684127232707e-05
6.97884047730117e-05
5.60158016721856e-05
5.4637615272523e-05
7.41986073071514e-05
1.29022209695822e-05
4.39048701544779e-05
4.82008655848183e-05
5.4732212580118e-05
4.76306378310024e-05
4.12951218761312e-05
6.42445049304903e-05
2.06766584545115e-05
4.74790806571135e-05
1.01385224976324e-05
3.37327510055481e-05
5.7670050059596e-05
2.23138985141862e-05
7.68517592825097e-06
4.50669504218193e-05
2.19509564198077e-05
7.17178628933267e-05
2.27140012895122e-05
4.22555505498934e-06
4.58496935912259e-05
-1.07608044090833e-06
2.10070806752948e-05
1.79948462390504e-05
3.96098002775193e-05
2.22035215682558e-05
3.90124547060772e-05
6.97036686175766e-05
4.10912262369966e-05
6.69383258754818e-05
5.09189358271612e-05
1.7838067852e-05
2.88289699792186e-05
3.36581172057962e-05
4.47407019323643e-05
3.49462370490176e-05
2.07079154978215e-05
4.64567422504629e-05
2.40844065417352e-05
3.94231202680538e-05
3.46989370992361e-05
1.73072030838355e-05
9.28807679232172e-05
2.43499480641906e-05
1.9191352312113e-05
3.21287502057513e-05
4.64049926503992e-05
4.42077130162836e-05
2.08232725998661e-05
3.752323065876e-05
4.25361130235928e-05
3.78659930047252e-05
5.57120533756145e-05
1.49079849914633e-05
3.14647451733511e-05
3.37569569176326e-06
1.19391575769623e-05
3.46162258479783e-05
-8.27271839392689e-06
4.15127555084708e-05
5.88118213250303e-05
2.25117781478233e-06
3.18594345474106e-05
2.74515166408389e-05
5.78159013574081e-05
2.34844878429596e-05
5.45125516350217e-05
3.75260301866377e-05
3.48989462261468e-05
1.83788430977252e-05
8.20845329369018e-06
4.8888259216141e-05
-4.146748264956e-07
6.10319693055253e-05
5.8315321496218e-05
5.8448969422194e-05
3.39320704067864e-05
6.80784957749729e-05
1.76956001444986e-05
3.13663551339789e-05
2.75650876515864e-05
5.07308684710622e-05
2.18623965580201e-05
3.3636372060439e-05
6.38527900275569e-05
3.7998152896754e-05
1.84221157068347e-05
3.07384486057102e-05
6.35233033935576e-05
4.82693333302739e-05
5.93130257451716e-05
3.05257933479353e-05
1.82659965738875e-05
1.6537798912092e-05
1.5699613394261e-05
3.6996639742178e-05
4.10171159487658e-06
5.68942968625604e-05
4.17953805453848e-05
2.33785596401388e-05
2.22899974765022e-05
3.91102511996586e-05
1.49234619629074e-05
5.21737490579959e-05
2.49107367725847e-05
4.35604086768611e-05
5.84420050444648e-05
6.22886775981393e-05
3.7563525864107e-05
3.0708472215638e-05
9.13920787265261e-05
3.72214172080256e-05
5.01554203457559e-05
3.25341073362058e-05
3.67368873146071e-05
-1.07877952231972e-05
3.84890686563404e-05
2.1292450926563e-05
5.20781010444742e-05
4.92743538512012e-05
1.35979583359759e-05
4.70962541327499e-05
7.02088046916499e-05
7.57030984917788e-06
5.52698882974073e-05
2.09267262011335e-05
4.53937588386995e-06
5.70243161945671e-05
4.26311666061741e-05
5.05634725366083e-05
8.43662697261491e-05
1.86193325977849e-05
4.44103538083743e-05
4.49314783688404e-05
4.98324481789199e-05
1.55232866235014e-05
4.08689396592808e-06
1.36878345151944e-05
2.62547564954067e-05
1.32244841380099e-05
2.62182429420652e-05
3.10780836674422e-05
2.61392173143831e-05
5.54170432786189e-05
2.36543998557055e-05
6.75700730430255e-05
3.2620896159736e-05
4.61445544997878e-05
2.66733273179626e-05
2.80997817572501e-05
4.82393459173362e-05
1.38453122960316e-05
3.40530721620771e-05
1.52602598432849e-05
5.05933135611287e-05
3.92049573225173e-05
4.76851025503135e-05
2.87833301919289e-05
1.7956631427859e-05
4.17781625764263e-05
5.34050922934798e-05
-1.73148516103385e-05
4.69897508622816e-05
1.86370877127222e-05
4.31557632059603e-05
3.27762853431419e-05
4.86487128152219e-05
3.60956045825787e-05
2.16963615084035e-05
3.13205571715434e-05
6.11893790499095e-05
1.19643251469174e-05
4.7865538350391e-05
5.45527978448381e-05
4.56369530175412e-06
2.27931499348795e-05
2.65418857352206e-06
4.29890480358632e-05
3.51190414518041e-05
3.6898672452677e-05
1.04747023310915e-05
2.38366090258733e-05
5.76268874166665e-05
4.09175426487142e-05
4.60205604654367e-05
3.85833217195837e-05
1.96575905872905e-05
3.81453962170033e-05
-5.23072270811573e-06
3.18589037291379e-06
4.08937960896667e-05
2.99311766071605e-05
3.2781796476614e-06
5.92687996650612e-05
2.01585880167635e-05
4.07407249524304e-05
6.33694790623383e-08
2.83238139203018e-05
5.70161177686746e-05
2.17737173320377e-06
5.94816844122845e-05
1.16546183781248e-05
4.67939346646492e-05
6.59226776176871e-05
1.04769381699153e-05
4.79344277252255e-05
3.44774931209587e-05
2.97610528660301e-05
1.30991325246919e-05
2.23042218109985e-05
5.09677902733836e-05
1.71128988226547e-05
2.56856317701582e-05
3.13477777407238e-05
1.62693443562359e-05
5.1791137347377e-05
1.7876144642139e-05
3.62644795614256e-05
4.26429805872839e-05
-2.97841011221191e-05
2.23169882748613e-05
5.25429180319491e-05
7.93754396136438e-05
3.93321160084095e-05
1.43545520840387e-05
5.60867972656127e-05
5.5235553963564e-05
5.65858955049645e-05
4.91138465960002e-05
-4.01212216452729e-06
1.77756269128806e-05
4.01202386512124e-05
2.67553065698508e-05
5.85023896506492e-05
4.59334830598356e-05
1.87046004803576e-05
6.96531682393743e-05
5.95372526476127e-05
2.99135048501202e-05
5.92519542934493e-05
1.67216030096837e-05
3.11253492443909e-05
3.3561420248232e-05
7.88661541529655e-05
9.47295883072952e-06
2.35292055522495e-05
7.47899657385526e-05
5.96949591152966e-05
4.17766336076886e-05
5.19940170364521e-05
2.46214018214085e-05
1.1288341242044e-05
4.91452553469717e-05
3.38661235604354e-05
2.81452085985548e-05
2.66553392590422e-06
-7.77896884910466e-06
3.49842166772236e-05
3.24873803090878e-05
1.09694442323071e-05
3.69128638661744e-05
-3.90874921288899e-06
1.80814762492263e-05
-2.66338283493911e-06
5.16401767660688e-05
5.89073218249506e-05
6.75371732298977e-06
4.32742896298418e-05
1.19945152790139e-05
1.77911444596066e-05
7.4428117029448e-05
6.64260762322534e-05
4.14291048964403e-06
4.24333224358964e-05
4.95142659860543e-05
6.04671581681476e-05
2.82332994798539e-05
1.58434431773967e-05
1.97717824075031e-05
3.79757992809414e-05
5.85878492391017e-05
7.49273576501546e-05
5.189372183332e-05
6.75829510117477e-05
4.07735646181063e-05
5.35572102216515e-05
4.46263357513445e-05
4.62282551134898e-05
7.68947085798138e-06
5.10203896950567e-05
4.03488934846864e-05
4.2990224571841e-05
4.79703528394703e-05
3.01714190696612e-05
3.85404698163911e-05
-9.87631037624963e-06
1.38259804228435e-05
2.16564808558535e-05
7.7388988172549e-05
5.42391202280236e-05
5.63553347978838e-05
1.64802633900613e-05
4.10159655576677e-05
1.96719827389785e-05
1.4596243585452e-05
2.41534849454864e-05
5.38110444442433e-05
3.61163839386527e-05
1.83511524370762e-05
5.11560365000707e-06
1.54277740666863e-05
2.15259138646997e-05
2.90349962088656e-06
4.28531574361885e-05
4.32542265059033e-05
3.86810269183076e-05
1.1319199451483e-05
4.15483771346322e-05
4.54606673889825e-05
5.3622807434844e-05
4.74697618808388e-05
4.51462334941657e-05
2.34075029739038e-05
2.44653989970226e-05
3.0264739718483e-05
3.43208455459589e-05
3.74988802520719e-05
2.01595688122248e-05
4.93793627375976e-05
3.59391832152603e-05
7.15287514960719e-05
4.23602720518109e-05
5.57828566954167e-05
4.61402403795558e-05
2.00341296859122e-05
5.64727069884955e-05
1.29414838548206e-05
2.5138328255164e-06
2.20595872429577e-05
5.19198850822924e-05
4.95813644593887e-05
2.34521863859469e-05
5.82888052485577e-05
6.03097102823852e-05
3.83897285829693e-05
6.53925959793314e-05
4.06031598274579e-05
3.37640048723082e-05
3.23746724679189e-05
5.69944838444919e-05
3.62269158079916e-05
8.73501326567594e-05
2.73870885156282e-05
5.00929998382483e-05
1.60491627477349e-05
3.28758366091792e-05
4.41318857755238e-05
5.38155568994399e-05
8.09639199987103e-05
4.16057761758486e-05
2.25728323006091e-05
5.77612113272385e-05
2.87244694164651e-05
3.90561282093298e-05
7.14066178722105e-05
3.38365623878698e-06
2.21419773211297e-05
6.41160763279694e-05
3.31576854628443e-05
2.84735248304071e-05
2.30084009796483e-05
5.69508695477693e-05
4.56184113590795e-05
3.43143210573334e-05
5.4666066479832e-05
8.49671649328978e-06
2.74418654751733e-05
2.33997186490302e-05
3.49289103193397e-05
2.57811673334105e-05
4.52998488242093e-05
4.82556096612341e-05
3.50418992640844e-06
6.33324933872388e-05
3.5114945950601e-05
3.38750872984195e-05
5.83382802206405e-05
2.49500015329629e-05
2.79982273833278e-05
4.09939046852769e-05
5.13674493056659e-05
1.20237024360194e-05
3.81354929601199e-05
5.2594560553068e-05
2.08386364728555e-05
5.56864583003204e-05
2.47195514281627e-05
6.48383760577698e-05
4.13267409044059e-05
1.94465275584716e-05
7.14860208616446e-06
1.84628809924972e-05
3.12069488027777e-05
3.4210440917311e-05
4.38345412234794e-05
3.70838185392708e-05
4.80957651241893e-05
4.11972299401901e-05
1.74086549496837e-05
3.14267693585846e-05
1.0052387640609e-05
1.65718908431904e-05
3.38695931255543e-05
2.30311572339996e-05
2.89459499962518e-05
6.84029040443759e-06
3.06634175127552e-05
4.25476357048204e-05
2.46273723818097e-05
-5.23507700152465e-06
2.82650230537591e-05
-1.46407889554661e-05
6.6612885164222e-05
6.88849544890514e-05
9.50666285756024e-06
6.06082986352136e-05
6.48391419900077e-05
1.05303546988604e-05
5.33422342357924e-05
3.32769989657136e-05
5.8570779103934e-06
1.34724446150223e-05
1.94285840090219e-05
1.2788840203206e-05
3.60877339519518e-05
3.93449574074221e-05
6.31302114121614e-05
2.66857287673867e-05
4.61415155567332e-05
3.60480057908245e-05
3.05583170762613e-05
2.21909355438585e-05
7.75005532727409e-05
5.91213584092693e-05
3.71156066274229e-05
3.56133383028644e-05
2.39893323590747e-05
2.13313758452663e-06
5.94656440632226e-05
1.12918327908354e-07
4.00198953353764e-05
6.76301245569815e-06
3.37422566539371e-05
3.12535968266405e-05
5.22853240347459e-05
4.1493138798603e-05
1.75508481818751e-05
2.20060828635351e-05
1.97217206621054e-05
1.94954536918564e-05
2.3310114891412e-05
8.90015961576342e-05
3.73469207019975e-05
1.68990577603701e-05
6.89234042225822e-06
2.37097281681206e-05
3.30907082101489e-05
5.95978148434329e-05
3.90535420241953e-05
5.01282689473982e-05
1.29274434963551e-05
4.47010415324012e-05
4.63563130767414e-05
7.04294279712252e-05
3.78241784383791e-05
3.78119398962151e-05
2.08634847607915e-05
2.63437691613262e-05
6.41620161075533e-05
3.3115355972978e-05
3.8851242951837e-05
-2.64593915641566e-05
6.13619148461002e-05
3.37001806670755e-05
2.49573691181574e-05
3.67087180715855e-05
4.30387881773608e-05
2.72802546946845e-05
4.02254020859219e-05
4.84134206435927e-05
1.78954449215005e-05
2.32658034517868e-05
1.72123498353704e-05
5.63274549090485e-05
1.53313485220609e-05
4.47885260131586e-05
3.76613328353618e-05
5.41522837083428e-05
4.72931945817696e-05
1.66163249850864e-05
6.07646370660116e-05
2.36759626003537e-05
5.28878417353477e-05
3.53460192553411e-05
-3.58900705154755e-06
1.27166311432551e-05
4.07726607192853e-05
4.17913954240623e-05
1.23895467450298e-05
1.85159242321093e-05
1.8532963604324e-05
2.66596292426485e-05
5.1062778733017e-05
5.48888872028262e-05
8.65982719908224e-05
2.71083441741406e-05
4.40036184881115e-05
1.43434097807609e-06
3.73602948581115e-05
4.9840195931518e-05
6.1690286218157e-05
5.41606290597341e-05
3.88886505401587e-05
4.61560430578251e-05
9.58171262167284e-06
8.18478093489299e-05
5.98597964155072e-05
4.58555438175211e-05
2.01850564540654e-05
1.99643563409394e-05
2.82994182425419e-05
5.70193230935098e-05
3.41661022636923e-05
4.04713235319256e-05
4.46287352327953e-05
1.70022088887983e-05
1.20158622526234e-05
2.9176465381563e-05
5.22697484702886e-05
3.68444650800662e-05
2.12419890054765e-05
2.53470414928181e-05
2.58882079894464e-05
4.22539435328391e-05
7.35913827098504e-05
-7.65163842688827e-06
5.35324267749482e-05
5.44958928543031e-05
4.51515856562145e-05
6.58464735513734e-05
1.99572930729521e-05
2.65268489817577e-05
5.68555864819068e-05
3.36571983434771e-05
6.10740217429231e-05
6.18084272156782e-05
3.08089994174349e-05
8.06505421225202e-06
3.70797795593841e-05
3.19708690499352e-05
3.81565475089914e-05
3.86494523547666e-05
4.56263179558989e-05
1.56581418250559e-05
5.45684061407053e-05
4.31205132799877e-05
1.20511796078435e-05
2.9468158600169e-05
7.2512438404698e-05
2.07355070779464e-05
3.74584462609332e-05
2.49967231778578e-05
2.12073862031039e-05
3.86793871703084e-05
3.13075883797371e-05
4.79493274655298e-05
5.26228035063893e-05
5.15240292944821e-05
1.68416652769982e-05
6.31063260862446e-05
4.53544188356116e-05
3.12645316505188e-05
2.7692154257543e-05
4.48973437793278e-05
3.10446379671329e-05
3.43616568341144e-05
3.22144880169924e-05
3.03008697378345e-05
1.94143670926442e-05
2.16685862332678e-05
3.86194445016732e-05
8.35618970712618e-06
5.46711112546874e-05
5.46720295186154e-05
1.93987414339182e-05
5.56553150838487e-05
1.70622936970918e-05
2.80437953876005e-05
4.27379347843682e-05
5.43223634459818e-05
1.92889155170454e-05
2.72574407652459e-05
1.62972478253457e-05
4.93557754984127e-05
6.95168188563978e-05
4.49979493229928e-05
2.18950484800619e-05
2.28875248111692e-05
3.61687883307225e-05
-8.26501957065132e-06
4.83956368979491e-05
4.07878868347972e-05
2.48120112003234e-05
6.39908209061146e-05
7.07810061912834e-05
1.92478688135906e-05
2.45444467241817e-05
2.66597285995968e-05
3.55460638229909e-05
4.08937621783809e-05
1.9301037612654e-05
2.17311976786467e-05
-1.14659024385617e-05
5.47446514879849e-05
4.8059803352972e-05
8.21064983401815e-05
1.419259461527e-05
2.09719788163016e-05
8.6328938677183e-05
6.88926907806697e-05
3.5906659563638e-05
7.44414419386735e-05
6.42044188356744e-05
5.38904847630994e-05
5.69531832219302e-05
7.56174179276263e-05
5.11963295059046e-05
3.6017152593001e-05
1.86871848308089e-05
1.85064879305668e-05
6.09903376558787e-05
6.17791934157927e-05
4.14254573264279e-05
4.94866541463898e-05
5.3272299884937e-05
4.03608632222824e-05
1.10891170565176e-05
2.14975573123747e-05
2.4256881687804e-05
3.85179243609248e-05
4.25575693900669e-05
3.95830740721176e-05
3.48202101841702e-05
-5.3075428073177e-07
5.81147465886313e-05
1.83424952677844e-05
4.56469123968084e-05
2.05106990721741e-05
7.66672315569024e-06
3.72465587833711e-05
4.59863462738778e-05
2.78706028639067e-05
4.58686303898527e-05
2.90186382759404e-05
5.26521381342482e-05
3.18297772083262e-05
-8.89432538825562e-06
3.97272737154961e-05
1.19529370348238e-05
5.50983518700326e-05
5.19823915739097e-05
3.17962788277358e-05
8.46422738304457e-06
3.00854096282692e-05
1.65055143028373e-05
3.35622344971607e-05
3.2102726315389e-05
4.46369985069344e-06
2.3669108347931e-05
5.39858042427087e-05
5.01807647577184e-05
4.27819596108744e-05
4.88410333626402e-05
4.77715896175598e-05
2.47758994801367e-06
3.78905353747012e-05
2.51128243361862e-05
2.58933695357278e-05
3.54320187563356e-05
2.1001024104569e-05
2.00735254420122e-05
4.8171705400653e-05
3.56755378013805e-05
2.07448960584602e-05
4.52304107454468e-06
3.5668753718542e-05
6.4707282960093e-06
3.52006573737511e-05
6.09459614403506e-05
4.01818103352215e-05
9.03475847774614e-06
7.20512937837115e-05
4.06451462870249e-05
1.31765408857442e-05
5.99157611436028e-05
-1.73998997459124e-06
3.47758589012446e-06
5.22333003190904e-05
3.33180164429231e-05
5.94596895092179e-05
5.59665632964517e-05
1.04737178911438e-05
4.74890138079376e-05
6.25503525271596e-05
3.70921575454525e-05
3.75224647175425e-05
4.04270056333852e-05
3.08165943409963e-05
6.43235577918992e-05
4.34936903729502e-05
2.42283892639585e-05
4.00082620531468e-05
1.82555717860798e-05
4.70855632103771e-05
4.56373019667674e-05
3.68132500947185e-05
5.1216587073962e-06
2.0321063634818e-05
4.23003088276004e-05
3.77504169150147e-05
4.93145114736112e-05
4.44928186741853e-05
2.61136656617505e-05
4.88660820862999e-05
3.48009357014283e-05
4.73272902978071e-05
5.02611507695788e-05
8.07520577005518e-06
4.00624698089784e-06
1.73996669949142e-05
5.7050390412967e-05
-1.00840114038563e-06
1.87445227622276e-05
2.15564861823215e-05
7.10602151238861e-06
2.91664791804725e-05
7.12566504075645e-05
1.56700256000594e-05
3.01499527134437e-05
2.83682639112329e-05
2.87440880236333e-05
2.69080651322258e-05
2.38285426447322e-06
4.12646653123402e-05
2.5866095874804e-05
-2.64461548869222e-07
1.69212366705202e-05
6.11076010552845e-06
4.38692476443267e-05
4.15615115398283e-05
2.56004259878714e-05
4.45387027403467e-05
5.39007664781165e-05
4.05708628387399e-05
5.5228196679644e-05
4.08466571315682e-05
2.38971600179536e-05
4.1122607085677e-05
3.86519750559918e-05
5.48619902644795e-05
5.03774889421101e-05
6.19585554030602e-05
2.05916131719326e-05
3.61918895267204e-05
7.72334942256487e-05
2.5036022032012e-05
4.81348765964868e-05
2.37842777253608e-05
2.99122844763278e-05
3.20895073529159e-05
7.0442397421843e-05
3.11179190806351e-05
3.26988597684498e-05
2.69117181842281e-05
2.38141648783813e-05
5.38372456334662e-06
6.46778161475022e-07
6.18869234773416e-05
2.66271294910596e-05
3.11013104281211e-05
2.05753176024845e-05
3.38515992953668e-05
4.99711848924809e-05
1.8136189465076e-05
5.38979708772531e-05
2.75422177471359e-05
5.39412309745602e-05
4.08619729830006e-05
4.2765905507283e-05
1.3173452813522e-05
3.82012864854122e-05
5.63433886606969e-05
6.54778117388628e-05
6.26721882529876e-05
4.12500722777861e-05
3.00221279586958e-05
2.83057845080668e-05
4.09183805646269e-05
4.14242601882908e-05
2.81515950200973e-05
4.39920947529193e-05
2.02790297527041e-05
1.02622458483755e-05
1.55255502153025e-05
1.09036763304358e-05
-4.77911466092242e-06
6.80722346962785e-05
3.74258767083699e-05
2.68500669397165e-05
2.43752920687608e-05
5.46613635864255e-05
4.84972048047399e-05
1.95948997491821e-05
3.10698047567585e-05
1.11074907881068e-05
2.63136798412206e-05
4.86330848930364e-05
3.23950457795793e-05
6.63701463888444e-05
3.29916747830496e-05
3.48173506016943e-05
4.25924261362222e-05
3.07608221330233e-05
2.30660551158222e-05
2.31912890505029e-05
4.1450843394093e-05
5.43764145797881e-05
3.84349596094011e-05
1.14699438382278e-05
1.99092365555897e-05
3.80649561958745e-05
7.8382632348646e-05
4.05514304843466e-05
1.73011365670839e-05
2.68903309988959e-05
3.30216503971361e-05
4.3030435996675e-05
4.24763132940903e-05
5.08738946704453e-05
6.85579540678704e-05
2.06326457613849e-05
3.92599982291497e-05
3.25216345471867e-05
4.70797309756344e-05
4.8134763303875e-05
2.9658349344666e-05
5.80573644010191e-05
1.99687477873518e-05
5.01726718533382e-05
4.15725132863958e-05
1.62100223242865e-05
5.1132851400545e-05
4.41648674131507e-05
7.81239983308676e-05
2.46543171495047e-05
2.81627614409744e-05
4.61713700585503e-05
2.00439026608589e-05
1.3901670678452e-05
3.63554911335976e-05
2.62632936282762e-05
1.80905687900907e-05
2.82705282381397e-05
4.49863401138787e-05
4.74668265317534e-05
9.95933864653522e-06
3.90827371414142e-05
4.82329351160695e-05
3.6803338136124e-05
1.79557026697271e-05
1.49909094867237e-05
2.74992450499119e-05
4.92710613424987e-05
3.9279939650275e-05
3.24303749759702e-05
8.59521631656292e-06
3.53263814020636e-05
3.00587815641038e-05
1.14281210136752e-05
3.83724903746597e-05
3.68363630266187e-06
1.89015224256487e-05
3.24098104470747e-05
2.35512615861988e-05
4.0445160582356e-05
2.85248295061759e-05
-1.34657669865647e-05
3.50527729316262e-05
3.85117716890556e-05
-8.03931105465955e-07
2.8485098740486e-05
1.77837608639869e-05
1.18111123140599e-05
1.56422194850972e-05
7.6803572935027e-05
3.9381611301103e-05
2.54030859632681e-05
3.11128992544355e-05
7.96903050212627e-05
4.3915464582023e-05
3.27958783103056e-05
3.38047939440285e-05
5.04772800637294e-05
4.64968437112821e-05
4.92544641842446e-05
4.31015583506644e-05
7.69658425955218e-06
6.91083561730839e-06
3.53302563901732e-05
7.11703089924367e-05
4.8927359723254e-05
-9.8315297911857e-07
4.05542803351834e-05
3.3919482785564e-05
4.25719137041358e-05
6.11540517213257e-05
4.31152488842457e-05
1.2428636179137e-05
4.61027982914432e-05
1.91703672252111e-06
2.92567678066214e-05
5.80345536039627e-05
4.8553121177714e-06
2.74047490413608e-05
4.2763850552843e-05
5.80825950726634e-05
1.67417152998692e-05
3.5986856301159e-05
5.62944915404819e-05
2.23087535957269e-05
2.61092200263443e-05
1.11280098405269e-05
5.35924462904317e-05
1.18720955747739e-05
3.10423680837604e-05
6.081775374492e-05
4.70344847071556e-05
2.67601631369222e-05
3.33136316343542e-05
6.43246410997799e-05
4.47725920712298e-05
3.12401800612816e-05
4.05466013336416e-05
2.95327923467084e-05
4.09496603944358e-05
2.70870664636965e-05
2.63627862381756e-05
4.12086783872542e-05
1.69569808857795e-05
7.00091613362498e-05
1.02050001819469e-05
5.70685260444416e-05
1.75481301721776e-05
2.82072362063551e-05
5.53027000267532e-05
4.94928057208377e-05
-2.88469990844813e-06
2.45176009022393e-05
3.28015999182855e-05
1.27609697848753e-05
3.94434907068559e-05
-8.55623049487741e-06
6.89019033566942e-05
6.46330167621855e-06
1.73903544014564e-05
2.60442201110097e-05
5.21791699422584e-05
3.11132879360958e-05
4.7524174483431e-06
6.02177017803274e-05
6.02426301225952e-06
4.65036916673244e-05
9.1125645762546e-06
2.77558146013766e-05
9.52572115336453e-06
5.74821787861312e-05
2.88173913800303e-05
-6.86298232597466e-06
3.00823536323051e-05
4.38911056535838e-05
3.84864647212411e-05
3.27129111316524e-05
1.65051612262998e-05
2.89180022686165e-05
3.70422538243359e-05
4.46935378530435e-05
5.3110695986361e-05
3.70846748365807e-05
7.59866513172753e-05
7.35765400003643e-05
6.05058154133721e-06
2.82053736723091e-05
9.84784069587447e-05
2.8009055671556e-05
6.74373863593078e-05
2.5580278009768e-05
6.44527212100931e-05
2.40976374030195e-05
2.08190192952822e-05
5.64642055553341e-05
4.62985067956667e-05
3.24018112395052e-05
4.35783927946929e-05
4.21297429639482e-05
4.25570400905254e-05
4.68280018126794e-06
2.30534181892856e-05
4.43252807033675e-06
5.1820596502642e-05
3.80159451534576e-05
2.07084693540012e-06
5.22524682846302e-05
1.81098527527506e-05
3.75031771705233e-06
4.41101776168166e-05
5.77290670963393e-05
8.48252134836611e-06
3.95982063099504e-05
5.33901246724283e-05
6.41182639649532e-05
2.73985667766612e-05
1.90656801406638e-05
3.84446946147185e-05
3.97124042356921e-05
2.28919536063428e-05
3.29863817181864e-05
1.87522526836458e-05
3.74057454861807e-05
6.73433614190672e-05
3.47040828043007e-05
4.32261274420618e-05
1.53275111028497e-05
2.49016459391086e-05
6.62030301278869e-07
3.77962309257907e-05
3.81637293903423e-05
3.41065806334283e-05
3.34532063173446e-05
4.75636688663915e-05
5.02581467711628e-05
4.28299600315645e-05
5.71208132085214e-05
8.41266011562105e-06
2.28719913499607e-05
3.89301911940591e-05
7.87293529337405e-06
2.29874173006177e-05
3.15306186571676e-05
4.88100176867234e-06
4.83459286772174e-06
4.16195460604865e-05
3.8201850389235e-05
-8.86545868976287e-06
3.62138888408248e-05
1.51764414722599e-05
8.94312818767095e-06
2.62082002206474e-05
4.69074689239246e-06
1.46971802357239e-05
4.06922761768824e-05
6.10677842784074e-05
3.22010521819906e-05
4.92444592358574e-05
1.09610802468112e-05
9.26392293386886e-06
2.74429271012054e-05
5.35175756738533e-05
4.06156588527425e-05
6.54570182152474e-05
5.11483045584325e-05
4.02768274040728e-05
5.63641277903302e-05
4.79884194392175e-05
5.51684639482579e-05
2.22714672208152e-05
2.87377632309954e-05
5.00624149243333e-05
5.99962539100375e-05
5.05827759276057e-05
4.03423220205166e-05
6.03561861785291e-05
2.30660985215409e-05
5.53535837459692e-05
7.62671620856491e-06
6.04628484674484e-05
5.72454503772866e-05
2.08797522883333e-05
1.92855354688933e-05
6.31731292055344e-05
-5.05377081160595e-06
5.304259560188e-06
5.80261127033627e-05
7.40350777517957e-06
3.8327582937397e-05
5.21904863902547e-05
1.93044886476161e-06
2.46452522601478e-05
1.92328263165295e-05
4.72750531309408e-05
2.06054315902942e-05
2.87512314650862e-05
3.20130070599772e-05
5.47977454408746e-05
-2.49072181395476e-05
1.94644277943984e-05
4.12602904685295e-05
4.50245623310191e-05
4.53297882262214e-05
4.66238640449492e-05
2.2665305987756e-05
5.32013740328782e-05
4.77037607549367e-05
6.65145976431616e-05
2.38437922171846e-05
3.26192274912677e-05
3.24278900058545e-05
6.36508095086416e-05
4.49591764171676e-05
6.45658241782561e-05
1.97703690881768e-05
4.899996548347e-05
2.30126198516509e-05
3.07285228440664e-05
1.16377490265018e-05
3.04359631207392e-05
1.02764914316853e-05
6.72753441329559e-06
4.36602371882579e-05
2.89353513515558e-05
7.98819535461501e-05
8.36247547794998e-06
2.48259886819913e-05
5.29418697196507e-05
4.17531400221666e-05
6.32978757360408e-05
7.1738395893216e-05
3.65090291083179e-05
1.86550616885249e-05
3.45569217711827e-05
-7.97379491125394e-06
4.19000427717687e-05
3.30597965949078e-05
1.18847584923856e-05
2.07816521453047e-05
3.89977665736232e-05
5.91043438002218e-05
1.28457108529839e-05
5.10855412202754e-05
9.9317777683629e-06
5.64017924886019e-05
1.09686565120349e-05
2.15238162749234e-05
4.70243742700224e-05
4.42686864229921e-05
7.39778055520484e-05
4.75124910164955e-05
7.32494624211731e-05
3.81536543887415e-05
6.02208358831221e-05
2.50032719343545e-05
6.4440936713868e-05
4.77710565100496e-05
7.00987411963685e-05
1.94138124921955e-05
7.3396892358196e-05
2.48739706455665e-06
4.16997418752857e-05
5.24635346453601e-05
4.26072234245017e-05
4.65270203629579e-05
4.1822846420296e-05
2.49209810459402e-05
1.54218152334459e-05
3.22022552129876e-05
1.68626319051253e-05
3.40478651731481e-05
1.66290265750304e-05
2.03545408558768e-05
-1.10168435422856e-06
2.04830022741597e-05
-3.5903564301495e-06
4.02433013843289e-05
6.10467126824051e-05
1.24772017412315e-05
8.59100030818812e-05
9.04264188794821e-06
9.15991363693594e-06
5.97173097914684e-05
1.83344796523716e-05
4.4430723089713e-05
5.19579931766437e-05
3.21131302006152e-05
5.72749943639795e-05
4.65744444037033e-05
6.67824993835994e-05
5.84009449342082e-05
4.8925939505784e-05
7.87398008624642e-05
4.67940635999731e-05
5.17716486590056e-05
4.08613548536471e-05
5.11694938994259e-05
2.70048586911568e-05
1.9651983302169e-05
-4.92677821023426e-06
4.54623246208501e-05
7.93340303338596e-06
3.41322542398033e-05
6.48272725189382e-05
1.27526578030226e-05
2.4208606627461e-05
7.25512255897709e-05
5.5226045843006e-05
-4.53155468642081e-06
-1.80936542956419e-05
4.03941579886498e-05
-3.10331215956064e-06
-7.56375418770253e-07
5.09979080048893e-05
2.62855430068959e-05
4.84292896802744e-05
1.96969058200099e-05
-1.65826041592353e-05
8.98045901550123e-05
1.76246958078149e-05
4.5062127972329e-05
4.23019475970033e-05
3.43678830920401e-05
6.65509312559212e-05
1.43650154878459e-05
6.03432931168451e-05
1.49244922323936e-05
2.41597008858971e-05
4.54155827062369e-05
7.89504910714591e-05
5.04310181626382e-05
1.70528558681151e-05
4.68795267257636e-05
7.18963401999472e-05
1.18973606619814e-05
4.38955503443364e-05
4.21135309602859e-05
4.14937433051325e-05
3.51259727781764e-06
4.07908184524963e-05
4.53346112779678e-05
4.05413819311066e-05
8.44311163712768e-06
3.94797703065928e-05
8.50512466235702e-05
4.36257756858941e-05
3.02468718272088e-05
3.8676589075432e-05
2.73835314634084e-05
4.14236232671331e-05
-1.31794025419952e-05
5.66417491256339e-05
2.46608735673679e-05
9.00866351290873e-06
4.27832939834748e-05
-2.23804451173438e-05
2.20797973341724e-05
1.52873907809436e-05
5.35301663629052e-05
3.91447497371484e-05
2.06303868892301e-05
3.99605116175937e-05
1.18144780737884e-05
3.02220551217039e-05
1.54968746961064e-05
9.51014688816499e-06
2.83782786048059e-05
3.12585261131524e-05
-1.23894107542842e-05
5.48509834791737e-05
2.53883048246881e-06
2.39967973010329e-05
3.95409636917111e-05
1.22041451818375e-05
3.71977785991934e-05
7.64109907408315e-05
2.35353800850577e-05
1.30723577684984e-05
2.27565187673538e-05
2.62029834318098e-05
2.15741280447007e-05
-6.911118360946e-06
3.8677844860711e-05
7.68729232246962e-05
-2.63264244518456e-06
2.84866374505852e-05
3.30550647227448e-05
1.13339272590725e-05
2.44645482196468e-05
1.57474393046915e-05
2.80199282634742e-05
5.74281771252573e-05
5.04201442226206e-05
4.16794517902586e-05
2.53923191868563e-05
8.44032077577802e-06
2.74044940293064e-05
2.34607645207728e-05
3.60067969833428e-05
8.55642267867178e-06
5.52073769224067e-05
5.91548606597532e-05
4.80308079879941e-05
3.22770774581692e-05
4.84198662377265e-05
5.76119718437505e-05
6.54614831305695e-05
4.54130260513807e-05
9.6100628500343e-06
4.50087067588143e-05
7.79848539524301e-05
3.30135771039606e-05
3.77819054773685e-05
4.75910364815634e-05
1.4095096527282e-05
1.98211757325724e-06
2.01643178639235e-05
1.62622988566235e-05
5.5232405960082e-05
2.86440104920493e-06
2.45431059793285e-05
3.04270505407151e-05
5.31580864744239e-05
4.90583975099659e-05
2.77380633588548e-05
2.8035306342202e-05
1.46586743291594e-05
3.62655118824254e-05
1.01798963326559e-05
-3.75894883604819e-05
1.15184837168924e-05
3.79879379759348e-05
-8.2221464552227e-06
8.418894012035e-06
2.49887888932378e-05
1.16104284916683e-05
3.9490715325509e-05
5.68223435472882e-05
1.45731883590494e-05
6.6096068319404e-05
4.4404502007249e-05
1.64030874901375e-05
1.58142275082874e-05
7.0391617636408e-05
8.49730591912091e-05
7.43918398838307e-06
-6.86081064064999e-06
2.17977965895254e-05
3.05663339883755e-05
4.93401587030332e-05
3.81412749089559e-05
2.2302634633321e-05
5.87956619932032e-05
2.33638860086355e-05
1.46355936242472e-05
1.62532957210864e-05
1.42858039974285e-05
1.33219608571702e-05
4.16464745650749e-05
6.37302370464807e-05
1.59396699501239e-05
3.19127079988515e-05
7.45109824125633e-06
1.86936574296669e-05
1.06231964099237e-05
1.00173484315192e-05
1.50803000369044e-05
3.94042145618619e-05
5.44067291389334e-05
1.93660328995763e-05
1.15762622188815e-05
4.99992062224981e-05
5.7656809981684e-05
6.02060743112362e-05
3.64734839351859e-05
5.43095566756162e-05
-4.55223644914627e-06
6.97315558369934e-05
4.87072046720186e-05
3.89024559065626e-06
-4.01666201464497e-06
6.37537745848949e-05
1.27067115155644e-05
5.72521173934431e-05
4.14094381983482e-05
2.14559536065822e-05
4.38052859735182e-05
2.33638548809762e-05
3.42785353650867e-05
6.47326839414961e-05
5.60146391612776e-05
-4.20746199556268e-06
1.55789559468792e-05
3.68698175469704e-05
1.72954162236691e-05
4.10757416176049e-05
2.72715557374821e-05
3.70932355358959e-05
5.49406111950394e-05
6.94563768327326e-06
2.21630218498336e-05
2.98828113891843e-05
2.27287299667292e-05
4.72485396603594e-05
-1.16723407389608e-05
4.99301768071206e-05
5.69348072927448e-05
2.13227794725704e-05
2.06426557734084e-05
5.75550179551441e-05
2.09544618340615e-05
1.31889237855805e-05
3.18759336595185e-05
2.39790280750853e-05
4.28219367128724e-05
6.933744238474e-05
5.46631540569414e-05
1.19851408497075e-05
4.033187149846e-05
4.78502827700355e-05
3.23239784671164e-05
8.89524692722116e-08
6.69351551428323e-05
2.03960008962913e-05
3.66493135049633e-05
5.09394112810326e-05
2.80850266694815e-05
1.62892724624944e-05
5.34671672676091e-05
5.74034229296008e-05
4.68505862445448e-05
4.2519834588712e-05
5.79884962510855e-05
3.36066153063667e-05
6.00408845150181e-05
2.31722845502121e-05
5.86468976649401e-05
3.1009285536291e-05
4.722075146126e-05
-3.15903233467179e-06
6.23920047723916e-05
4.60227843178878e-06
1.80380011816007e-05
3.17500830419831e-05
3.04525170666038e-05
5.41739608272936e-05
3.83231863607344e-05
5.90056187090043e-06
5.06760596712234e-05
4.51481642347261e-05
1.25706807627427e-06
6.42804238102706e-05
7.47591842161744e-06
4.73186087388037e-05
6.23594343025834e-05
6.1850440847153e-05
5.07734859690397e-05
4.75795484283314e-05
1.41144430503602e-05
1.17062670661866e-05
3.75549628651362e-05
1.42630507669168e-05
4.91372724358521e-05
4.45302423727397e-05
4.73530498621593e-05
1.5373141619354e-05
5.43808467160486e-05
1.69772253784183e-05
2.38205097286824e-05
5.2265830965112e-05
5.75278164705594e-05
5.75904582425671e-05
3.93806676102147e-05
1.52336161177738e-05
1.19412237702647e-05
7.64443351881617e-05
5.30739827515679e-05
2.98207435712056e-06
5.57947955737768e-05
4.56591092428002e-05
3.34582921980699e-05
7.01237873681912e-05
3.86273392923406e-05
2.01960864859952e-05
3.75553961619544e-05
3.54671963721406e-06
4.60205555273894e-05
3.5862034112383e-05
3.98599926520421e-05
3.17882958787365e-05
5.66676894679551e-05
3.27880069776675e-05
9.72755556736607e-06
2.92469585462581e-05
-7.02676816444967e-06
6.12263753182751e-05
4.23450704092008e-05
1.4598605926993e-05
5.73029384900422e-05
2.81997242747688e-05
3.67107503496067e-05
2.87988092746225e-05
4.49644475288717e-05
3.56954369962721e-05
4.88021821833671e-05
1.6711813280074e-05
3.42655553824904e-05
-5.76290901209811e-06
2.38185907318552e-05
3.16855760509443e-05
4.93471110723251e-05
5.39499138933807e-05
3.60027091895727e-05
5.00474917947495e-05
5.23366880399424e-05
4.99641166837007e-05
4.02764009270089e-05
4.30866051846323e-06
5.90009135411713e-05
5.3623823239499e-05
5.75556041936122e-05
3.35567118127479e-05
2.40238330912063e-05
2.2133171982868e-05
4.96241917314909e-05
5.91090285219593e-05
5.5047216334164e-05
1.4312080810127e-05
2.36688055745796e-05
3.77368057667916e-05
1.9027426355221e-05
5.36853090238071e-06
2.89249505399182e-05
3.14603734175342e-05
2.59063880801083e-06
4.2544676286655e-06
2.86326843604769e-05
-8.48345496881602e-06
4.00289413528622e-05
5.08001527866916e-05
4.49778165135704e-06
-1.48717645426745e-05
4.36727209799497e-05
7.29501500575413e-05
1.02604661928458e-05
4.71400034035513e-05
1.75730318514624e-05
1.39409525084338e-05
3.9619730134442e-05
3.75231572766224e-05
3.601475929359e-05
5.27241628555449e-05
6.81613016377634e-05
7.22600241567964e-05
3.72217330891074e-05
2.51387769012582e-05
2.63673975140637e-05
2.95138406541992e-05
8.64147151997961e-05
6.06210665979347e-05
1.86483336947714e-05
2.21739948001609e-05
3.66924830482657e-05
4.31139710182707e-05
4.9432795486798e-05
5.65620774347865e-06
-2.75007448604382e-07
5.84374599777058e-05
3.65236877863976e-05
2.93087099627856e-05
5.95396264088978e-05
3.71325756824511e-05
7.52392776706576e-05
4.05552294159873e-05
3.4750515273192e-05
-4.9461679593592e-06
3.50118607216001e-05
2.54403379730663e-05
-2.47113473909415e-06
-2.90410156591282e-05
1.43231625704054e-06
2.98306222087176e-05
2.81072868575822e-05
1.03278679480509e-05
6.47684857344744e-05
2.52394231356837e-05
3.44404150847154e-05
6.82228856300888e-05
1.73973853375857e-05
2.56533757708298e-05
7.62641331233059e-05
4.41587756280533e-05
2.29158012104673e-06
5.04101315366983e-05
3.40182475250171e-05
3.42231109811542e-05
4.92132584512725e-05
2.67492253964083e-05
5.17507209736562e-05
2.99929109947742e-05
6.02092387198957e-05
3.94848207841776e-05
3.04691089109273e-05
2.54446487820325e-05
2.84558007995409e-05
1.61890886435588e-05
1.39881165740303e-05
2.69472781560611e-05
6.34778304306772e-05
3.63226670284817e-05
2.47138427530196e-05
5.0765324981636e-05
5.30098390166017e-05
2.62585047098136e-05
6.26619294776206e-05
2.19353685180651e-06
5.22267193839354e-05
4.45089134910524e-05
3.51147516630964e-05
4.4139321512481e-05
5.37290269980892e-05
1.43290554887678e-05
2.61690122577695e-05
3.59929753391892e-05
4.1458933294882e-05
2.19710798126716e-05
3.37487162959939e-05
3.52881544195734e-05
1.12207042059977e-05
1.81654233205846e-05
4.19074942636323e-05
9.68986916882378e-06
7.85156290769068e-05
2.68177328683925e-05
6.71711736566886e-05
3.66379402182437e-05
3.47382764704226e-05
3.41301697019963e-05
3.61899702672711e-05
5.37632278600855e-05
8.32036000368313e-05
2.17435916016412e-05
9.62718994458009e-06
7.51805251929134e-05
2.78410085796211e-05
6.66350980076267e-05
3.308987532064e-05
1.58910731735771e-05
5.75657611846844e-05
7.50743244311476e-05
2.74292707881924e-05
8.08801357043603e-05
2.78912754953551e-05
2.45325413157776e-05
3.58173004917227e-05
4.34475318197274e-05
5.11558744187969e-05
3.38521244045269e-05
7.69660352302395e-05
8.31406413709534e-06
4.0313112174726e-05
1.60122811707192e-05
2.51987242130154e-05
3.14126703858977e-05
4.33276808500648e-05
1.90903611937399e-05
4.95532816628006e-06
2.79882079512248e-05
5.31785195894583e-05
4.25524516572921e-05
1.83565273824393e-05
2.09593063566339e-05
2.03739077492298e-05
-3.29546214202103e-06
2.80213630237386e-05
1.39385761357083e-05
7.63740284653273e-06
4.68321070824717e-05
5.64974191415069e-05
8.41353483985641e-05
2.29350585959491e-05
3.53809119119833e-05
3.83077647569928e-05
3.26594770366071e-05
5.74483963057856e-05
6.53143012416527e-07
9.18266303563216e-06
2.2991833871015e-05
7.7857247880341e-05
1.75404711731021e-05
1.3199777094306e-05
3.24623086858297e-05
4.0394232609684e-05
6.24732611431432e-05
3.5687948344758e-05
4.42108634742648e-05
2.20351034275767e-05
4.31183285804971e-05
3.89669045459266e-05
2.16718064392568e-05
4.01910067784859e-05
3.54955657912662e-05
2.43185294763424e-05
3.9629134921269e-05
6.86811138509261e-05
2.90778867765066e-05
6.21786777349564e-05
4.26386213176791e-05
4.08764458162082e-05
7.45692231664216e-07
2.7551083626912e-05
1.23252582161754e-05
2.41244901577836e-05
7.90434645532087e-06
3.1228152467984e-05
1.74570699076133e-05
2.30811979479454e-05
2.24263002540094e-05
3.50434947850366e-06
7.94220058904603e-05
-1.04457797037853e-06
3.30388687149901e-05
2.08921188627955e-05
7.61623332182509e-06
2.90422432033397e-05
5.33639302296992e-05
4.70530709049215e-05
3.69025900485202e-05
1.14642617683591e-05
5.70980181140497e-05
1.85916607708075e-05
2.65700600936712e-05
2.86297313216253e-05
-1.75188995850955e-06
2.70309701040758e-05
1.37845682782321e-05
3.49665056418534e-05
2.75905874503979e-05
5.37661413212005e-05
3.55577362215832e-05
6.22909565816748e-06
3.28030526825803e-05
6.05925287347937e-05
6.77040531833082e-05
4.64262341772028e-05
1.61299715253343e-05
3.75188573240454e-05
-1.70573797917673e-05
1.45905299883283e-05
2.53614785971557e-05
6.77747477608787e-06
1.55724944583409e-05
4.05140688623023e-05
9.15193132712725e-06
1.77677183576881e-05
3.53634605958406e-05
4.3120194660693e-05
5.75257158907574e-05
1.78658325972322e-05
4.92307013737207e-05
5.67582034636485e-05
2.99045329369853e-05
3.38073410214493e-05
2.13527575139746e-05
6.71463865031369e-06
3.61118968557388e-05
4.15492983386028e-05
6.10188284491442e-05
4.63913732960628e-05
4.24292141040764e-05
2.7621777645396e-05
-5.47752639876652e-06
6.71739212855558e-05
4.35547701265918e-05
2.06013337093218e-05
1.88157714444654e-05
2.57006628924714e-05
3.78331919553316e-05
5.35985303750353e-05
4.20716241376507e-05
1.8116084731749e-05
-3.32983848531687e-06
4.94890085240456e-05
4.24887637158014e-05
3.70754213162502e-05
5.87793721765774e-05
3.80428724748893e-05
4.27854105744685e-05
4.19108203162659e-05
1.81250972672181e-05
3.36640732321319e-05
1.91449946086227e-05
1.78652847993756e-05
6.84949861394625e-05
-9.0412440851989e-07
4.61158343487098e-05
2.45114260052883e-05
3.20126680859646e-05
6.65950386727819e-05
3.78150142415437e-05
5.18978189761312e-05
2.82889856315066e-05
6.18363808175276e-05
4.62401066853325e-05
5.4746868844583e-05
2.7371630003204e-05
1.86782285917729e-05
6.16048176929008e-05
5.58895285535123e-05
7.7007032708274e-05
5.4042497537738e-05
2.70091000211562e-05
6.1000155113206e-05
3.06939923132372e-05
4.75480326993617e-05
3.86663847411482e-05
2.68833166251577e-05
1.75265903310516e-05
2.9832201418137e-05
2.10827331113624e-05
6.96740649701788e-05
3.25426006151361e-05
1.81749695947436e-05
3.99382141555531e-06
5.83481797287191e-05
4.22195453843347e-05
4.97982639916973e-05
5.97087666076527e-05
3.06802432913701e-05
4.75846759810906e-05
2.61734931937538e-05
5.12418454496308e-05
3.00249786784649e-05
3.80546305028813e-05
3.59979800345682e-05
2.38650844709373e-05
3.80307174630085e-05
1.82975465065608e-05
1.23523378410191e-05
1.8437492507788e-05
6.789100596289e-05
8.18179122809946e-05
1.32040704726949e-06
2.62506193204107e-05
2.62586824936007e-05
5.70333762363207e-05
4.0695586031278e-05
5.67271194286689e-05
-6.36631417642722e-06
5.41223809493502e-05
7.80952045749818e-05
6.73787400761785e-05
4.9558522599085e-05
3.55601496254791e-05
6.18708488514237e-05
4.88671680725708e-05
5.97979626361258e-05
3.61592122434606e-05
4.89164910894737e-05
3.39707413069316e-05
3.46672841102078e-05
1.95765053093533e-05
1.88611520305467e-05
3.556689845824e-05
3.19649619209553e-05
4.65840679470023e-05
3.39466672822421e-05
2.77702473334623e-05
2.61894920077071e-05
5.44883383783721e-05
3.82570139263709e-05
5.83915585296678e-05
3.92470771962391e-05
1.93000405809649e-05
4.62640471322722e-05
2.98363011183866e-05
2.7735702895239e-05
3.79932090116497e-05
5.07670388237709e-05
-8.87324719760563e-06
5.59007905791609e-05
4.87551744946988e-05
5.68822657510982e-05
2.9736562311439e-05
4.17603828513275e-05
7.42999822543779e-06
1.10070562496383e-05
-5.19577918634977e-06
2.42584720853385e-05
8.66018429031138e-05
4.09098000726037e-05
5.82341420632169e-05
5.89203113269314e-05
1.11694393740802e-05
4.25767980570471e-05
4.82785462824149e-05
7.51318605134523e-06
3.15636360951796e-05
4.15962251322956e-05
2.29754395417812e-05
2.02621307777254e-05
1.54749799668327e-05
4.87270331787485e-05
4.49216064137872e-05
2.89678133682343e-05
3.80005249955494e-05
2.22360728185354e-05
3.81662348124341e-05
9.8874642931571e-06
4.01203204424113e-05
7.68015946429054e-05
2.69249657627687e-05
4.94241096908247e-05
2.45452627023961e-05
2.94819175921665e-05
8.27706498737543e-06
1.3530907156499e-05
2.53057996289206e-05
2.3136691366159e-06
3.33319617427135e-05
3.22236779965427e-05
1.47385313214476e-05
3.89893425391106e-05
2.29142699257423e-05
1.49531432136688e-05
5.29831998358746e-05
5.68133111399801e-05
7.32526553203274e-06
2.65944824468364e-05
6.28915705512957e-05
-7.6137521190905e-07
9.70919295040639e-05
2.46115740887812e-05
2.86474127020909e-05
4.88907172460104e-05
4.05974423210852e-05
5.40967261795958e-05
5.97002474672351e-05
2.35681857178761e-05
-1.34956617552387e-05
4.58133358017623e-05
2.21901139956102e-05
5.18464920201564e-05
6.29817212561703e-05
7.95156063000483e-06
4.02069102690602e-05
4.11394727294597e-05
1.83479374011145e-05
2.34774493806616e-05
3.96837726960314e-05
6.36972900572958e-06
3.69063700167696e-05
3.47638178822496e-05
3.1614882935186e-05
2.75001864578618e-05
9.74886794260298e-06
1.62762992577219e-05
3.24103158722239e-05
3.28827330636678e-06
3.07537603550498e-05
3.56674075891102e-06
5.95083769851694e-05
3.09254290843258e-05
2.00713271603036e-05
2.89288691244698e-05
4.76181167751745e-05
4.71267064593594e-05
6.76929851406523e-05
1.3424987009796e-05
5.15554665863566e-05
5.9830894544865e-05
2.32518498643916e-05
3.95022260664119e-05
-1.18005506801809e-05
6.55817672593556e-06
6.94570499944859e-05
1.85230565533079e-06
4.16088968378983e-05
2.8432806215967e-05
4.85418038390987e-05
6.59358068201873e-06
5.41388783005327e-05
1.23659706845285e-05
4.4017874632009e-06
6.09769632606502e-05
6.12076220490566e-05
3.29482447811272e-05
4.51900331355525e-05
3.97158861883044e-05
3.70881986112807e-05
3.84518339737087e-05
3.14938875579565e-05
8.32653450801062e-06
1.76213549754166e-05
3.80748272396169e-05
5.46234877433322e-05
7.41060403661857e-05
2.86674481088168e-05
3.8791851033587e-05
5.80229927326371e-05
5.38765298476139e-05
5.09054508268956e-05
3.46271694343484e-05
2.71143341434658e-05
1.7949026397896e-05
3.42451512781126e-05
7.71505758672582e-06
2.33238169988337e-05
3.68766115260218e-05
3.99551232464141e-05
5.38173825333186e-05
3.08324926268341e-05
6.27036857323689e-05
5.31312596173325e-05
1.37432337802088e-05
6.68259250331827e-05
5.08466662247651e-05
7.5808213229421e-05
3.23038697460559e-06
1.68839345283584e-05
3.90412273884764e-05
9.62534726279633e-06
2.88898765010104e-05
3.23580762119502e-05
2.45669951181654e-05
-1.6777199743309e-05
4.70960003827085e-05
6.39459712083997e-05
3.45271000144016e-05
4.34471123759915e-05
5.97349723988519e-05
1.8837388256169e-05
5.88196249437392e-05
5.44774159893677e-05
5.39868532933612e-05
6.89160704254328e-05
2.18392815869324e-05
4.68265733224312e-05
2.18503502135844e-05
1.67135533231901e-05
3.21580262184602e-05
4.23175771614214e-06
5.83734634224396e-05
-6.82492440773582e-06
2.18519999168e-05
4.08009436731558e-05
7.34108306674353e-05
4.07375369268377e-05
4.62348535767661e-05
2.27764994462672e-05
4.37560522042545e-05
4.63252023277805e-05
3.98377620193733e-05
5.52505950237719e-05
2.21473693612217e-05
3.34545003509171e-05
5.55627693512068e-05
1.59071889223455e-05
5.97603786769503e-05
3.89665938248723e-05
2.28032277329608e-05
4.11796436122511e-05
2.99831218962307e-05
3.64953160770742e-05
2.59756424053301e-05
2.39197612985596e-05
5.72118260554195e-05
3.7609421768965e-05
2.20370383979091e-05
6.47848695495592e-06
3.68764795947386e-05
2.25096074475431e-05
-9.16437507253336e-08
3.08110611360242e-05
3.30054279386445e-05
2.91114831945279e-05
9.7941261806263e-06
3.38786570095788e-05
4.19257726269789e-05
-2.6847406113761e-06
3.82140837394427e-05
5.6751750477848e-05
3.34831012717358e-05
5.40125398862731e-05
5.87505429803174e-05
2.95433429205715e-05
7.72738551860197e-05
6.07086554559862e-05
5.61254304603722e-05
1.98159155557243e-05
2.64208564298782e-05
5.63391862232591e-05
1.02799844155551e-05
1.36881372423863e-05
4.34945559131208e-05
6.94041154133116e-05
4.56747695558961e-06
2.42352941453115e-05
3.77622366560854e-05
4.81808251046617e-05
3.66729029331605e-05
8.68038027562677e-05
8.12138311673213e-05
3.03821342315803e-05
4.27255248417206e-05
2.54080177776921e-05
3.36305395482421e-05
2.24640930439107e-06
2.74144838456138e-05
1.12251329557761e-05
4.4264359391424e-05
-5.23989095637486e-06
2.13710470069747e-05
3.3510660917151e-05
1.74145499495999e-05
3.44353416780922e-05
2.60647852598599e-05
-6.8958459043441e-07
6.2635173296482e-05
5.55909924255325e-05
4.14945286295189e-05
4.55523020263665e-05
2.90733025921715e-05
1.40496089869167e-05
2.25728685594667e-05
2.5554858585093e-05
3.58727833129554e-05
3.14596863610419e-05
3.19995830454823e-05
6.87750274874776e-05
4.0872569411249e-05
2.97846346272415e-05
2.0570982701294e-05
5.26785021411228e-05
5.82855039377838e-05
3.41433859572775e-05
7.560752492251e-05
3.5943882481772e-05
3.16582336655062e-05
2.61819297121696e-05
5.50375190140819e-05
4.20686751892154e-05
3.21146043311856e-05
2.98732608891198e-05
1.18210051179505e-05
2.78874432491052e-05
2.32390572313002e-05
6.26915348456064e-06
2.94890007904402e-05
2.24086646852082e-05
4.08128518655067e-05
4.90217582251682e-05
5.58888525794688e-05
2.19476739459764e-05
4.84988252678558e-05
1.54090509863676e-05
1.48283496229705e-05
1.98163941388128e-05
4.65433199317369e-05
4.01716817252649e-05
1.31707331269111e-05
3.4986055143782e-05
6.29617442836702e-05
1.70243550971268e-05
8.69237324491952e-05
2.36701274659045e-05
8.30638627453711e-06
3.74393893904178e-05
2.63903248600012e-05
4.03633071140634e-05
4.55998412958195e-05
2.22088634977464e-05
1.99878547941136e-05
2.75192170426595e-05
3.76210724201221e-05
6.90805665424111e-05
-1.91570640920431e-05
5.67556474653497e-05
9.57339215325024e-05
6.31534582373587e-05
5.18199823917498e-05
3.45473069286905e-05
1.80121647012407e-06
1.45046016082269e-05
7.62696822227077e-05
4.28040315105359e-05
4.2896820082411e-05
5.39453130994341e-05
6.81164256496489e-05
4.00358674258313e-05
4.8341707226062e-05
2.17888023577322e-05
5.03213701762329e-05
9.55784872779087e-05
2.06782002769841e-05
2.99608184391178e-05
2.23664699166271e-05
3.27125847323261e-05
3.18216141050654e-05
2.69370575929012e-05
1.29622419323059e-05
5.16193031411426e-05
2.61835909781765e-05
1.10599706580331e-05
4.93008373617712e-05
4.12757184758644e-05
2.18837642325189e-05
3.3543653963456e-05
7.23750363728575e-05
4.00402083079222e-05
2.58931234889986e-05
4.97987427755044e-05
3.89876773350444e-05
4.50393993419659e-05
1.89529121182806e-05
4.81357733223635e-05
2.61484370132071e-05
5.32964525953195e-05
1.39151931263714e-05
4.18667521832159e-05
9.70938229657332e-06
2.5948334803951e-05
3.33004822921684e-05
6.48665171511719e-06
1.02714370744177e-05
3.33389712142161e-05
6.38729529028165e-05
4.21283100613585e-05
1.2325555510286e-05
1.71660856245002e-05
2.49441613720837e-05
4.07817959438621e-05
4.17310286540775e-06
5.97747883176578e-05
8.43162728674297e-05
6.14500470771542e-05
6.06620940416619e-05
2.11325702567782e-05
-3.75984235012532e-06
5.22079184865243e-05
-9.74301580350354e-08
2.58605538018341e-05
1.09061375212832e-05
4.34502520548898e-05
3.96037812240668e-05
5.55037025129895e-05
3.81599577766903e-05
2.34374747012625e-05
3.89031368871728e-05
9.23822261632065e-07
2.99290450010324e-05
4.96160760007463e-05
7.44404138112199e-05
5.63161401959927e-05
9.14725589931161e-06
1.17847205295692e-05
-2.02927761091693e-05
6.5395391245975e-05
6.13852569419458e-05
4.6204535636797e-05
6.85876578391856e-05
3.8291045467076e-05
5.7140046858373e-05
2.6036514001624e-05
6.58519470246953e-05
3.95617290898685e-05
3.4832971189646e-05
6.02835813709746e-05
2.80462466894134e-05
6.45883551369159e-05
2.38863264421032e-05
7.6220057063661e-05
6.03485048681886e-05
5.25527321044707e-05
8.47359923124027e-06
6.23429135682029e-05
3.04165423879695e-05
4.38534866594061e-05
3.05832140375782e-05
-3.33344210095722e-06
1.42326220552898e-05
6.42185575393029e-05
3.46698316409734e-05
3.66302362311298e-05
-6.389204749293e-08
6.896238031483e-05
3.69490909563962e-05
4.70429656252057e-05
8.0215046742573e-06
6.63162147759285e-05
3.86879750279717e-05
2.65197406680804e-05
1.83747530022144e-05
3.53691015749513e-05
2.4733111803555e-05
5.69005817053327e-05
2.28193424426137e-05
1.23192025578269e-05
3.71203831700384e-05
8.3890248847692e-06
1.56688808201278e-05
3.95946252654905e-05
6.50039650404319e-05
3.69905519347182e-05
2.27732901115296e-05
6.78831594604874e-05
7.95254653871244e-06
6.39724542156185e-06
2.30282473526062e-05
3.92913491807637e-05
2.68718829115688e-05
3.96060012103718e-05
4.82207757558517e-05
4.12650483445145e-05
5.26096174942677e-05
2.94348614226639e-05
3.38973625155552e-05
8.76734785583201e-06
4.99032652689808e-05
2.51443590834691e-05
2.17495241456633e-05
2.4296653367622e-05
3.38436801154795e-05
4.52286431017528e-05
2.20634495497112e-05
2.99261870400308e-05
2.23773592777429e-05
4.1357774452945e-05
3.57547529285647e-05
4.97652835060055e-05
2.53726062747112e-05
3.19690437586407e-05
6.54976859683305e-05
1.60992638585488e-05
4.49461882448797e-05
5.49219821737356e-05
6.82927359959596e-05
5.96531837695553e-05
2.80701794764517e-05
3.07565474440066e-05
4.59351598161005e-05
3.895302700025e-05
1.06149575256714e-05
3.16268626661211e-05
4.72837476943253e-05
1.39116764794806e-05
6.60855049867941e-05
2.09082439660855e-05
2.03821076620902e-05
3.88113288419562e-05
1.69769666805098e-05
5.0901171436226e-05
3.98821816285752e-05
5.59649727560656e-05
4.40231238855572e-05
6.87431085948891e-05
7.40462775934748e-05
2.86225382094638e-05
5.11870307350131e-05
1.63715529133995e-05
-3.60144888494463e-06
3.13096752213397e-05
3.05214977040272e-05
6.42247955381022e-05
1.95712722494339e-05
2.58254546712405e-05
3.52227903723867e-05
2.7194376782736e-05
1.30657478383314e-05
2.97043938881747e-05
4.77033344728315e-05
3.45486573443198e-05
4.84702376909141e-05
2.71650764930015e-05
3.97526704139243e-05
4.01391645764452e-05
1.81925796743008e-05
4.0116993660832e-05
3.58275054242973e-05
1.95692458356609e-05
2.06246496429833e-05
2.38347881496628e-05
1.37068078486128e-05
1.68374205936842e-05
7.04461692909479e-05
2.85941151365457e-05
2.01681110389714e-05
1.43545778116408e-05
7.2108566043685e-05
3.08726836733288e-05
3.77715905755344e-05
3.45196175740876e-05
4.03053273060456e-05
-2.04676040656862e-05
7.24304316559232e-06
3.74452600521895e-05
1.88962271507675e-05
2.35809234690524e-05
3.49268308596299e-05
5.09642358183462e-05
5.62648365776827e-05
1.38109877144413e-05
3.36845021680566e-05
1.72558555644454e-05
-1.27091023906423e-06
5.1677279103508e-06
6.12304394497943e-05
3.17921542307571e-05
-4.25938410149933e-06
4.5846271616463e-05
1.80633303362927e-05
4.40962262403136e-05
1.91561629444759e-05
1.55316415878781e-05
3.6709439561435e-05
1.45000943233411e-05
1.44454904893665e-05
2.81610684363922e-05
3.75000082673767e-05
2.89374206497653e-05
3.79174458791605e-05
3.44698904212463e-05
4.4286303288578e-05
8.79727233163844e-05
3.70073288784652e-05
2.0882884071725e-05
6.23557142193577e-05
7.65089042972072e-05
4.78069364024799e-05
3.640766936262e-05
3.18041981815467e-05
-2.47256263147122e-07
3.85224997678145e-05
5.38108655304258e-05
5.37659056127057e-06
4.29159336397894e-05
6.07166207899886e-05
1.60713328905208e-05
2.50576028537556e-05
3.36393552264234e-05
1.80197930726115e-05
2.07759379760901e-05
5.20314676046574e-05
4.55858305801487e-05
3.46196932485635e-05
5.91449625980552e-05
-2.3581229974206e-05
5.8351657763014e-05
2.12633761235447e-05
3.19430325756338e-05
2.64357314943766e-05
3.15499394652192e-05
1.45526242166237e-05
5.22103618068773e-05
2.28591386636763e-05
4.28886028205671e-05
3.71621484682344e-05
1.86785498604168e-05
3.79956000975181e-05
7.17388460604323e-06
2.69581457845634e-05
2.12820553346598e-05
5.0328507095306e-05
3.48006589626154e-05
-7.53537742312237e-06
2.59382166703244e-05
4.17255310724235e-05
1.1194710005066e-05
3.89210301630907e-05
1.97456102331393e-05
3.86608112801376e-05
3.44230532077136e-05
3.10229139090158e-05
5.64758256973368e-05
4.54951604415928e-05
7.06366149806556e-05
3.93670364845595e-05
2.5336130679048e-05
6.93551031267855e-05
8.35376869251384e-05
7.90006201024074e-05
4.6458559930595e-05
2.94097658696535e-05
3.46229145001818e-05
1.60261713821985e-05
1.52225689725543e-05
-3.99303958486903e-06
5.51676535473702e-05
1.44230122558679e-05
4.15562732647332e-05
5.003266099843e-05
3.28696625574562e-05
3.59576650782486e-05
4.17553003476953e-05
5.40434166304326e-05
4.23698996982525e-05
4.17806858990694e-05
5.2476169824457e-05
4.0295963940681e-05
6.01439926448573e-05
1.32807628768077e-05
4.85296021917556e-05
1.2049786695159e-05
4.37420028042945e-05
4.47697685198386e-05
2.83716807415774e-05
7.405146969391e-05
6.37950971848601e-05
1.76610219046141e-05
6.846983439255e-06
9.12227452315487e-06
2.88353933361377e-05
1.05199347194617e-05
4.08700753908967e-05
1.73239878563622e-05
2.08778523149906e-05
6.21523361854737e-05
2.57657162102295e-05
4.62620594586897e-05
3.6970973750863e-05
4.17866749721946e-05
5.1287061614246e-05
2.91444750736518e-05
3.29876708374269e-05
5.63357080118168e-05
3.54065401879477e-05
5.35503868447292e-05
2.55368554269668e-05
3.2525562116014e-05
-2.59530939273998e-06
4.07593191127754e-05
-3.89505782783073e-07
1.48740397819496e-05
2.58820187677032e-05
3.16846987940788e-05
1.60312511758226e-05
2.81551639396752e-05
5.08892302321772e-06
4.21056705574272e-05
6.11305864194889e-06
1.55416030821324e-05
1.4460577846679e-05
5.13996883747911e-05
2.43863919044711e-05
4.24891602972976e-05
6.24877521146903e-05
4.77641359151138e-05
3.14992717924578e-05
7.46544816237182e-05
3.47483109341434e-05
5.00996407799188e-05
3.37480508315482e-05
4.65988227178129e-05
1.32057878120181e-05
2.38766368843586e-05
3.74752349263768e-05
-1.87735946722836e-05
3.18739768275277e-05
2.55401044180328e-05
5.73231998513785e-05
2.95965344965507e-05
2.86016911829826e-05
5.14465362743985e-05
2.02547906530806e-05
1.41665802063059e-05
1.9902858634865e-05
5.13322273433975e-05
4.30616130165756e-05
2.46555618013111e-05
3.17491405084233e-05
-1.69134652551641e-05
3.74867010243055e-05
3.69353094162947e-05
1.85614432452516e-05
2.04814985449171e-05
4.02962989834868e-05
3.70557054548195e-05
7.08401592117829e-05
2.51367814061081e-05
-1.55611034341433e-05
4.81036240143387e-05
2.48322567985392e-05
4.72197575678989e-05
3.83631317081818e-06
3.6060186807008e-05
1.05961427192346e-05
5.28356962297807e-05
5.14927298242049e-05
6.33301874123767e-05
6.14461025512515e-05
4.24255767686867e-05
6.44035322836203e-05
4.35362708964396e-06
5.86594222379822e-05
3.52369810545603e-05
2.82568337243404e-05
2.85578771913077e-05
4.91313696360054e-05
3.18242235490607e-05
1.04145601412395e-05
3.14304087991072e-05
4.95656695303031e-05
3.48661409798138e-05
5.22320986036502e-05
3.86148601538077e-05
6.41705590109059e-06
6.76897478282433e-05
2.94733820096461e-05
4.52129635969483e-05
5.46459447016472e-05
6.62791714106964e-05
7.12837156491198e-06
1.13359713585219e-05
3.77336022584551e-05
3.51254239839555e-05
3.61982255316953e-05
3.56506696471756e-05
7.69367822773851e-06
4.39314607638155e-06
1.75324589667628e-05
4.8884030071511e-06
5.29288605437321e-06
5.76564630526916e-06
2.92040753819048e-05
6.23816599632607e-05
9.22951128704562e-05
1.47490070172479e-05
2.13215735997931e-05
2.11456726668601e-05
3.76652625062014e-05
6.16139896659976e-05
5.57017942954163e-05
2.76867336086708e-05
3.50684329575629e-05
4.50350780982698e-05
3.11413663808916e-05
5.682840169045e-05
2.25309867203497e-05
4.18191442319494e-05
2.71165488077893e-05
2.86043250172957e-06
1.62980481434293e-05
5.8650397044325e-05
2.45311853461971e-05
1.41292270453316e-05
2.2198837913707e-05
5.47146106189793e-05
6.11017561001803e-05
5.31057637861792e-05
3.11928052616682e-05
3.00884401201245e-05
1.02562793145296e-05
3.94600040188381e-05
1.7510805045678e-05
2.27959066901816e-05
2.93333926512326e-05
3.21113961835664e-05
1.7361019773919e-05
2.82647268090662e-05
4.74336558313073e-05
5.17318143907931e-06
-1.23804398800162e-06
1.88645870595621e-05
1.5927598886179e-05
6.37158396172881e-05
4.52861556964424e-05
3.92950929077805e-05
5.1503018459743e-05
3.56496049400615e-05
2.59773912450147e-05
3.1948533863766e-05
4.33497913749827e-05
1.79400905241886e-05
4.00522501181729e-05
3.13383158942581e-05
3.43227435277499e-05
2.76891835543696e-05
1.82374967164463e-05
4.31715931991422e-05
4.5723016772935e-05
1.45282301850961e-05
-7.91013879934216e-07
5.53824026477208e-05
3.25641918605034e-05
3.93234131068244e-05
2.70349621154372e-05
3.75935926848556e-05
-1.69766928052873e-06
-7.27787462394029e-06
5.77817011178831e-05
6.30558303885897e-05
2.66302945550251e-05
3.12641665377967e-05
9.78634861288746e-06
2.23157144488008e-05
2.043905455852e-05
-3.167219425498e-06
3.02908011746608e-05
2.24557499528064e-05
1.63071136197079e-05
2.01891664188406e-05
6.76554476293007e-05
2.31831331837247e-05
5.65934488398384e-05
4.75074534556577e-05
5.79720782159063e-05
2.21652144224302e-05
2.83227303641581e-05
2.70816566772493e-05
6.33497663723602e-05
3.98733577368297e-05
3.72735850968398e-05
1.98494325921572e-05
2.13383398027927e-05
2.71377688372173e-05
3.37231372953739e-05
4.94471506389843e-05
2.46098762429719e-05
1.04667429541418e-05
5.07054123708779e-05
3.23411150700142e-05
6.24375241103981e-05
-5.32466168457051e-06
2.40743191645407e-05
3.20666994399008e-05
7.53045386148766e-07
4.52495391091597e-05
-1.14674569464624e-05
3.76798320085439e-05
5.27452723834127e-05
1.30792565318783e-05
3.73813859896721e-05
2.87591230631055e-05
-3.75228799882966e-06
2.55356543746629e-05
5.16386574182492e-05
2.45105058286901e-05
4.20797180767896e-05
5.92863919463582e-05
1.07346706124599e-05
5.14570312599067e-05
5.76029108551892e-05
4.89850627968514e-05
3.63445729355515e-05
7.19126192934433e-05
3.26858509187401e-05
5.70743463601413e-05
3.93885765368014e-05
4.52202906926258e-05
6.7379960324791e-05
2.79054410910461e-05
6.22472711685928e-05
3.84288441286378e-05
2.7366903493244e-05
3.07883520055397e-05
8.80898391613136e-05
5.86213463762279e-05
6.6481057948258e-06
6.24939737481094e-05
2.2072273759084e-05
2.11114307242888e-05
3.29381102998004e-05
2.5883725344604e-05
2.87326399800946e-05
7.20555246569946e-05
1.42367721945028e-05
4.40143263437478e-05
2.20048941518235e-05
4.59147187530245e-05
2.95348958883462e-05
4.66209685197768e-05
4.81420804587653e-05
5.6428497295748e-05
1.12039860829828e-05
-9.88580399739173e-07
4.11226128080977e-05
7.01205027469331e-06
2.93584230728077e-06
2.37726552916958e-05
2.40559261526688e-05
1.46894373319089e-05
2.41188199540155e-05
2.99498103650125e-05
6.4810395521267e-05
2.9737523206222e-05
1.03154231928955e-05
6.63286186766431e-05
5.55201686016223e-05
6.17822373230867e-05
9.49027974151702e-06
6.02115903826977e-05
2.7158592120534e-05
5.65804497527617e-05
4.24721510480419e-05
3.20646176234575e-05
3.85439910723358e-05
2.77818141885498e-05
2.03552833416872e-05
3.63815496869377e-05
1.29352196948734e-07
7.05351233803595e-05
6.02526846740332e-05
1.95822560689698e-05
5.23022922034465e-06
3.33324218906695e-05
6.18532185758842e-05
5.77162398303665e-05
2.52229610354725e-05
2.33514053295892e-05
2.49256023062188e-05
3.01494359493489e-05
-1.33463030306727e-05
4.72720766860317e-05
3.51231942137928e-05
3.70913194035905e-05
3.90127548528016e-05
5.02081149209612e-05
1.34775313899442e-05
5.74719676403726e-05
4.04630855354245e-05
-3.13130821604671e-06
1.85710738247509e-05
6.64386471785783e-05
1.921126642223e-05
5.36867337536729e-05
5.61798628078479e-05
-1.22844558625862e-05
3.76266070643501e-05
5.33060192942831e-06
2.80076056233316e-05
-1.03068691003687e-05
4.48475556534712e-05
6.95292932435203e-05
1.3556780691496e-05
1.10213852248793e-05
3.55168688429206e-05
5.20991034223326e-05
5.43003715679287e-05
2.08719649451259e-05
1.84945745998585e-05
2.95198683115708e-05
2.8255279208313e-05
2.15340197627297e-05
3.34690808292568e-05
5.22662609178351e-05
4.81135876202248e-05
5.61533369188695e-05
4.07379546655372e-05
2.40624693602219e-05
5.22321344563436e-05
1.36415373757895e-05
2.84888877845151e-05
1.35617527080198e-05
7.60162049350488e-06
4.10711108200751e-05
4.94283482220041e-05
4.68735001016552e-05
3.40677613975618e-05
4.35339352782648e-05
-1.11255897740079e-05
3.98931875253632e-05
5.62436431126487e-05
4.73807965371635e-05
5.02744290175179e-05
3.00395236581954e-05
2.78144447687252e-05
3.02504050792439e-05
3.79056456799302e-05
3.49062678015963e-05
-9.36655094524336e-06
3.21988448161693e-05
5.10462142372562e-05
3.56673118086619e-05
5.64387417999589e-05
2.60018092917784e-05
3.86687852402068e-05
5.00933137582709e-05
3.02235640314649e-05
1.59749930141824e-05
2.71327135540316e-05
4.98195381046401e-05
1.49506521727568e-05
5.26506822917537e-05
1.33120252236334e-05
6.96778574799036e-05
9.05062096046394e-05
1.16766084265242e-05
3.25136040210197e-05
4.08080747599617e-05
-1.39745501117092e-05
1.53546281183795e-05
-4.36848227685292e-06
3.68813103516654e-05
2.60523428750166e-05
4.05458779435308e-05
4.12060771686864e-05
2.69718998048866e-05
1.25566794987779e-05
2.60954681140285e-05
4.39937586315775e-05
4.10667756422858e-05
6.42293471046705e-05
4.43665857156148e-05
4.10013111259252e-05
1.64934933580883e-05
1.37725584378758e-05
4.8927601829401e-05
4.48337422547298e-05
4.53840209618595e-05
3.15600545561872e-05
5.37176099595095e-05
2.71186115504226e-05
6.62433156072475e-05
6.52980516617442e-05
2.72955923904254e-05
4.35147226475306e-05
7.12288484201403e-05
2.53030551618955e-05
4.35304368924664e-05
2.96668779173373e-05
-6.62640148855649e-06
1.27128978499381e-05
3.21242772055745e-06
4.37594700844563e-05
4.15831373600597e-05
3.98719133415001e-05
1.25506468456162e-05
2.50613446587472e-05
1.45762605614053e-05
4.18153792162343e-05
3.19098056896174e-05
4.77431238594677e-05
-3.07636891720304e-05
1.94655006821049e-05
5.60525830079516e-06
3.40084794166911e-05
6.84409030511971e-08
2.16223932060341e-05
1.48731711234308e-05
5.16986137212406e-05
4.80445144395146e-05
3.12162956309207e-05
2.71552359557859e-05
1.86450015919994e-05
4.79214683892366e-05
3.10757671344957e-05
4.37902585383306e-05
2.45416139850867e-05
6.07768309347115e-05
5.00411428960691e-05
6.66761431801751e-05
4.67447749042838e-05
4.66507940144652e-05
5.57350308807673e-05
3.26264604210784e-05
5.82563785685776e-05
3.65261111962691e-05
2.4626415618828e-05
2.88069876257823e-05
-1.0799837195251e-05
3.5298274221464e-05
1.31700027458916e-05
1.53775664743424e-05
1.44532200852361e-05
1.7931875914856e-05
2.31326950546996e-05
3.96708185002564e-05
-4.68375674391257e-06
-3.31605564834716e-06
5.89466938208846e-05
1.26281582925479e-06
3.3347087115514e-06
3.91770707408668e-05
2.7947023199134e-05
3.4634580826162e-05
2.28229709723801e-05
4.91205404516014e-05
2.41344547076211e-05
2.8788693010139e-05
2.6840765138572e-05
6.27549428176622e-05
4.16605764929284e-05
4.12865532749892e-05
3.04586773131054e-05
2.02436036021801e-05
3.07158114900369e-05
1.46878895983992e-05
6.31201045844159e-05
5.87642844806602e-05
8.97584114722835e-05
6.1998585456794e-05
4.85089330360626e-05
5.54956552784842e-05
3.55795728653886e-05
-4.01444011030151e-07
4.72128682535262e-05
1.24959287266173e-05
-1.94968921228666e-05
5.52396812588312e-05
2.48213050353893e-06
8.35499849573915e-05
3.98190927629354e-05
1.28304664286234e-05
4.1685359167565e-05
4.68486538251446e-05
2.45602333826195e-05
4.21261570193189e-05
3.10990025415869e-05
1.41224176080697e-05
5.48270386774088e-05
2.31640175221696e-05
2.32987313038273e-05
1.22801716367921e-05
7.78271773177338e-05
2.60863014054713e-05
6.34946809434994e-05
2.3693789355464e-05
7.25325974834426e-05
2.94759576845257e-05
4.02482013564308e-05
3.02740788124778e-05
-4.04589614916974e-07
4.49337262387155e-05
4.04421089429639e-05
5.52969525364939e-05
5.66212959202919e-05
1.59273830754711e-05
3.5695562081837e-05
2.30800202295454e-05
2.58031886794744e-05
2.78211901417034e-05
6.44570094612435e-05
3.6082050725339e-05
5.74875534623673e-05
2.76589479331005e-05
6.19868201972309e-05
5.09149416366262e-05
2.51532825709193e-05
2.94915054823552e-05
3.42891853990785e-05
3.60540304970137e-05
6.03025813079338e-05
1.48265465423315e-05
4.53272805064187e-05
1.36318535589341e-05
4.49640149142688e-05
2.92370233254371e-05
5.54739390390248e-05
1.16556432370523e-06
3.11803977364233e-05
9.85317396129186e-06
5.87430821805921e-05
5.34949128696389e-05
4.51716648038473e-05
1.75866571579897e-05
2.51275473903784e-06
7.35153310261262e-06
1.33476970933226e-05
5.25620319353484e-05
5.42308989861136e-05
6.71165963053148e-05
2.04348911463261e-05
5.90287541103038e-05
5.63329028695299e-05
6.56605709763583e-05
4.35905721974046e-05
6.69545506203526e-07
4.50062626587735e-05
3.00875092597068e-05
5.23020148378272e-05
2.18708318993517e-05
1.96704878073548e-05
6.55761192500084e-05
3.54642531844367e-05
2.09181233877521e-05
3.99002892224066e-05
3.44861834224731e-05
5.05924462376791e-05
8.10984316049256e-05
4.07662836603051e-05
4.56579504342842e-05
1.24563620747307e-05
6.01823978677855e-05
9.60228076391966e-06
4.70209437696839e-05
3.0467903501606e-05
3.50573863491773e-05
3.09423635621854e-05
3.07466441144472e-05
3.27232777206962e-05
1.89758233572758e-05
2.19886621560397e-05
-1.69084953778239e-05
4.34125264667314e-05
2.26165627639438e-05
3.38067677697965e-05
2.65581193829934e-06
2.41462863189334e-05
5.75001788010844e-05
3.45360867253758e-05
1.26650006566545e-06
2.96979472890238e-05
7.91085095523134e-05
4.67099739891812e-05
-3.11840633399602e-06
2.18050187449659e-05
3.01721676062926e-05
7.90147803914596e-05
1.45815159472254e-05
4.03217107055197e-05
2.48429530119708e-05
1.06973354967524e-05
7.35823007392943e-05
5.15041177185336e-05
2.12644255030771e-05
3.70123844274031e-05
1.6367742109896e-05
1.58569120432145e-05
7.23354967634284e-06
4.3608570674001e-06
4.04959892854724e-05
5.34339843720399e-05
2.96674936391535e-05
2.58198656901973e-05
1.0275322864857e-05
4.21466274451866e-05
3.83474513933793e-05
-1.14805725804575e-05
1.72226043061401e-05
4.03978193782978e-05
6.83734011056105e-05
5.6249346656964e-05
4.84113576280497e-05
5.70232203634049e-06
8.99469531284015e-06
3.66386278921809e-05
-6.72842324368562e-06
3.7089582811467e-05
1.95028890838309e-05
2.7635877541453e-05
7.88418768952034e-06
2.0240862632772e-05
4.64655746119612e-05
3.4304154262734e-05
9.80974688309989e-05
4.94104151032084e-05
5.94009917504506e-05
5.1403993752156e-05
5.09227303404914e-05
-7.75200269383645e-06
4.6240210131902e-05
2.92415450788233e-06
3.73703127422039e-05
1.69147726715367e-05
3.17443828822442e-05
1.84833366596851e-05
4.78806478080629e-05
4.51910023844596e-05
2.09715744681425e-05
5.27783893470555e-05
7.24896746206146e-05
8.85119739993823e-06
5.16318261032008e-05
2.48990471833825e-05
8.50722181282042e-06
3.85883766520114e-05
5.08293764511062e-05
4.08848212647659e-05
7.73539218459597e-05
1.40961993985937e-05
5.11175071426198e-05
4.10228187961463e-05
2.59611125344097e-05
2.08562064931678e-05
5.84330037573372e-05
1.02045396998547e-05
4.65682758790798e-05
4.11783253062831e-05
4.17014145421708e-05
2.90901807856173e-05
2.18120939442067e-05
3.7561069503241e-05
4.01127945176978e-05
3.87920607656364e-05
2.48640894876014e-05
1.64671058469782e-05
3.06957405164273e-05
8.03671286395572e-05
-1.99158172089145e-05
7.41563332139604e-05
2.79785720272556e-05
8.14466936090284e-05
2.88905954410671e-05
7.41493863064474e-05
2.50154888691615e-05
6.7748469017553e-05
3.53741923457462e-05
4.58639993979947e-05
3.91117110720173e-05
1.83897668261956e-05
5.63458951402959e-05
6.71752610378276e-05
2.8541656619128e-05
7.09951986542437e-05
2.92655159568404e-05
3.74692020031635e-05
5.43777268420601e-05
1.73649588155494e-05
4.14579067804139e-05
5.76309368677383e-05
5.26339228355049e-05
3.84554161813901e-05
1.75510863859866e-05
3.30143725905251e-05
6.0642951623722e-05
2.76227685710796e-05
1.32843858112682e-05
4.17581407840635e-05
6.08527730545523e-05
7.54619923909488e-05
7.53592451020755e-05
4.7023122756729e-05
1.33229206096467e-05
4.3379726241406e-05
3.39331668422873e-05
3.79376609238737e-05
3.25230866038427e-05
1.56368842849333e-05
7.50067754064668e-05
1.97407554102113e-05
8.22312487618091e-06
3.51983462711376e-05
1.24039267825869e-05
4.0088799960085e-05
4.72435276196211e-05
1.1925589486658e-05
2.0381791867342e-05
5.04256180705643e-05
5.55662610015721e-05
3.89102449960818e-05
6.8965123463292e-05
5.35263764749997e-05
6.04598848013017e-05
4.40829144102086e-05
7.90804826338387e-05
2.81360816296743e-05
2.98888352491564e-05
2.12108147985637e-05
2.63643823990502e-05
3.01043660078054e-05
2.85161322213421e-05
4.56798203268692e-05
5.07463007671137e-05
2.09309800825996e-05
2.88687332225677e-05
4.15581631291447e-05
7.08067275581376e-05
5.662474185228e-05
3.97438070585516e-05
5.08668342246733e-05
2.44111073307653e-05
5.0989546663452e-05
4.38506412263868e-06
2.64327204207825e-05
7.3350766834259e-05
6.02354964073304e-08
3.9059861243126e-05
7.60051026300127e-05
3.51540119871262e-05
9.23118017396594e-06
5.31670726826712e-05
4.34897414787449e-05
2.3888107150217e-05
-3.89581066184338e-06
3.88323992125168e-05
1.52632672848262e-06
5.79569231562691e-05
2.42461336159125e-05
2.22809244228471e-05
3.21456719717805e-05
1.58097144141338e-05
4.59940043424044e-05
6.29439369046398e-06
4.29095873258403e-05
2.69400951832859e-05
3.38090917256306e-05
3.60441889940747e-05
3.55378240606734e-05
3.27416177875925e-05
4.0570315485307e-05
3.6175848085913e-05
4.77705106242844e-05
3.35411801962888e-05
4.71984348415994e-05
4.49905311229061e-05
8.3008050238872e-06
4.34187730792669e-05
7.51962915349098e-05
-7.17640238732652e-06
3.07047360338564e-05
4.26991063834786e-06
1.06371277346659e-06
4.45285170033386e-05
2.33494423501276e-05
6.54388065497672e-05
3.35738163807777e-05
4.93581889373327e-05
2.65653582937206e-05
2.53703184472165e-05
5.9929297110326e-05
2.05822442382996e-05
3.07288079146657e-05
3.38454087514839e-05
2.50900346110498e-05
-1.17549380597117e-05
2.40986867210298e-05
4.38619596815881e-05
2.64036658398557e-05
4.0597396016378e-05
5.99122838761797e-05
9.04051210238542e-06
7.69343323967594e-05
5.04625217220768e-05
7.61044834945404e-05
5.72262243427716e-05
4.10258793138409e-05
4.96518746073287e-05
9.96919262490352e-05
4.62572228420647e-05
5.22764514382717e-05
4.41515353419302e-05
2.3650277114562e-05
7.14371871227294e-05
3.60939519677813e-05
-7.04024053670593e-06
2.89440582339485e-05
6.08958235369997e-05
4.66099171323562e-05
3.39358430156355e-05
3.91435766732049e-05
6.02917541365705e-05
8.399178164047e-05
4.93669917318754e-05
2.99644144001653e-05
3.40313275063063e-05
4.91022757936035e-05
-2.93330934869794e-06
6.96410336847347e-05
2.54810517584895e-05
4.11484430468767e-05
1.72739475030111e-05
5.42549490854022e-05
-4.78279400747628e-06
6.68867744291934e-05
4.84978709862317e-05
2.94069495580911e-05
1.53672111418504e-05
3.177525709559e-05
4.83488475921277e-05
3.16918312500599e-05
6.2412379267501e-05
2.51454891553451e-05
3.237764322514e-05
4.25425199960553e-05
1.97553066781931e-05
4.34325843048163e-05
1.24618958327251e-05
-9.24445219444104e-06
1.97304988962797e-05
-1.05385906359586e-05
8.46815366273402e-05
3.30760969229268e-05
1.13915096653235e-05
3.85777435788218e-05
1.72761524346572e-05
1.89927352489151e-05
3.0029558305152e-05
3.1043284577594e-05
-1.54195091430636e-05
6.29412765070719e-05
4.0093638847638e-05
3.44141336866782e-05
2.58173542205923e-05
7.22123264859583e-05
4.79091081033207e-05
6.19518247712761e-05
4.08712043513693e-05
2.60796497312307e-05
2.89313712311385e-05
3.0504898996076e-05
5.45242789792014e-05
2.50995443326574e-05
6.23632168484278e-05
5.8771635803764e-06
1.15012479848994e-05
3.65998420760348e-05
2.83554316896986e-05
5.82084789560626e-05
4.40059783612842e-05
4.79579271754612e-05
6.4693445921011e-05
3.73585501258472e-05
6.05385163179511e-05
4.46323238085215e-05
7.70380332196908e-05
1.75660298542278e-05
1.48135123214948e-05
4.18839076140675e-05
4.68463857216572e-05
4.58213233985213e-05
4.0390743837557e-05
2.23998029853749e-05
5.44435674066368e-05
4.03696083538988e-06
4.09279074093765e-05
7.37865159054832e-05
3.95710881438767e-05
2.91304070463813e-05
2.40356656252114e-05
1.98370522841505e-05
3.7991181545415e-05
6.17628549122941e-05
2.75013674564804e-05
5.62439055141315e-05
-3.70402798712924e-07
3.37840435891972e-05
3.54095251344105e-05
2.8936689221974e-05
2.00717443115021e-05
2.39744404040204e-05
4.45774380895395e-05
2.1047076495382e-06
-2.50765539884603e-05
2.03635383532023e-05
3.73614641550746e-05
2.78319952718715e-06
-1.35292360076799e-07
2.66294174111155e-05
2.05176392675738e-05
1.13934021054742e-05
2.91144956472383e-05
-1.0086317324883e-05
7.190609011641e-05
4.17725658444951e-05
4.94840770187982e-05
3.10372335749402e-05
3.77037464687058e-05
4.44291900761569e-05
2.67697478052682e-05
5.16610801216393e-05
4.5341501603899e-05
5.33229365305843e-05
9.84431617634324e-06
3.81824643268693e-05
4.27420340882153e-05
4.20349512673569e-05
6.08002050106643e-05
4.60239199099585e-05
2.58077941985457e-05
1.73237725829413e-05
3.41382599305267e-05
2.29801938238362e-05
1.55354599964249e-05
6.15340081940855e-05
2.22906554495554e-05
6.41167220323235e-05
4.82813176512077e-05
1.44072234566583e-05
4.86652485873519e-05
4.90533017630709e-05
2.01827917126337e-05
2.69640606102187e-06
-1.06144682564369e-05
1.56540759551942e-05
3.0090353187896e-05
3.7242606762142e-05
2.26863162203729e-05
1.90647924560182e-05
4.30917788313228e-05
3.61332892221993e-05
5.87168372255579e-05
5.97036368275643e-05
3.05132276431921e-05
2.07406644709424e-05
2.08699644408281e-05
6.37716782183633e-05
2.2891752061574e-05
4.83791559245291e-05
4.34769581917257e-05
4.49467234680549e-05
1.98029346508487e-05
5.7001209991119e-05
4.16083051894039e-05
3.96779683400593e-05
5.8284540984082e-05
5.72008205936906e-05
3.73246949637348e-05
3.24523405641039e-05
8.72105918076275e-06
2.52265049655722e-05
3.72386117012728e-05
3.60136971735734e-05
4.07780846622496e-05
3.9560513244928e-05
1.81585071650292e-05
3.59381653949327e-05
5.1178861858836e-05
1.86389213492513e-05
2.54891715720414e-05
1.25763774265107e-05
5.49242764968919e-05
2.500691558678e-05
3.17670164224319e-05
4.61860694822406e-05
2.78155979654637e-05
3.85185042469979e-05
4.33930485194767e-05
1.98927919039168e-05
3.75868578718524e-06
2.7839892324705e-05
4.91066909641424e-05
4.36890773186669e-05
-3.20361219477413e-06
1.80186500561414e-05
3.39785684089996e-05
1.49457160869156e-05
1.95497219719304e-06
4.72289229742777e-06
4.58213580902756e-05
1.86301165158994e-05
3.63369556069708e-05
1.22095846396017e-05
1.8655310905153e-05
5.35505280421696e-05
5.26911378148473e-05
5.15185167843986e-05
-5.11252108984319e-06
4.17223348043933e-05
2.78437907804975e-05
3.82023765512046e-05
2.89093323416984e-05
3.60457809722369e-05
2.61885580255243e-05
2.23828212841223e-05
9.08443477962076e-05
3.9860233830736e-05
3.54255578280635e-05
2.5185830138684e-05
3.65989777939998e-05
3.63410379596905e-05
1.77145138376617e-05
6.40375434803989e-05
8.49461590356067e-05
1.37947173554495e-05
5.37073137850866e-05
2.7006201243811e-05
4.73462680767174e-05
2.38661820219575e-05
2.70621575503758e-05
2.24150463989501e-05
4.60604648356029e-05
5.95442504398356e-05
-1.07675266257308e-05
2.69839043723982e-05
3.16474043046388e-05
4.18513301078066e-05
2.4875979909841e-05
3.25752431921181e-05
4.94633000318052e-05
2.95533966031102e-05
2.48261377319695e-05
4.78948149232865e-05
2.17612368876204e-05
3.23003054162819e-05
4.57292177309109e-05
2.8451170441211e-05
4.92383842426821e-05
5.9552096026093e-05
4.59431573583552e-05
3.7750646454948e-05
3.9241848850431e-05
5.04646535423208e-05
1.89206153702018e-05
1.17020116131659e-05
1.81997234988327e-05
5.12079786265797e-05
2.37787336090748e-05
2.24515432696729e-05
1.39259001094856e-05
-2.0957301331639e-06
3.12634185318168e-05
1.29487674426051e-05
7.66033617041043e-05
1.35531749531787e-05
4.8376488266533e-05
6.11885624077634e-05
2.56336410314457e-05
1.17488509647365e-05
5.8049242999198e-05
2.12701106453948e-05
4.98942282136584e-06
3.45426453309217e-05
6.58269654643646e-06
9.20847827090261e-06
4.05920617647938e-05
3.2912453162314e-05
4.72914191508163e-05
2.59808374425231e-05
5.31037688479625e-05
2.66972633597498e-05
1.28305066690701e-05
4.9289963732319e-05
2.90683053447861e-05
3.15254529375353e-05
-1.43731822523196e-06
3.88511672854978e-05
5.36561282892594e-05
4.74763842307406e-05
5.74915011025791e-05
2.54424020333279e-05
1.67775265914982e-05
6.29132406672743e-06
1.55280083270623e-05
2.66416199796836e-05
1.31075834927106e-05
4.97788044242413e-05
4.57961849873533e-05
5.40759435035227e-05
3.1581653070236e-05
3.77568555458892e-05
5.6443806235336e-05
1.77718465034052e-05
2.17891353045475e-05
5.5048949757405e-05
4.55743678414004e-05
1.75792438028256e-05
5.89989919432386e-05
4.80454676360524e-05
5.29209175457508e-05
1.74981982652128e-05
3.32055381318057e-05
5.69960338660636e-05
3.21929499638497e-05
9.30599985619818e-06
5.28552111591336e-05
2.86252456804955e-05
7.92005268676358e-05
2.65645059533775e-05
2.24673810400017e-05
2.85059773475412e-05
4.52085385676454e-05
5.92226641845365e-05
5.71237620873246e-07
4.1602869045272e-05
3.72819280241277e-05
1.79738107189695e-05
2.98936862503834e-05
2.90184342452645e-05
2.44431116611542e-05
2.31730288781146e-05
4.61080834776548e-05
-1.34360521226843e-06
3.72938235733558e-05
4.22702542232496e-05
3.44386425512817e-05
5.05329622375658e-05
3.70637533254133e-05
5.42977997293207e-05
6.59381369371507e-05
4.20939164924756e-05
2.51894227011602e-05
3.88282870927297e-05
5.97626838681215e-05
2.341596846038e-05
2.80755925470896e-05
2.96315800632274e-05
5.33740311033477e-05
4.37354807879635e-05
1.96861657488262e-05
5.01305411464821e-05
3.95961194882946e-05
1.00063373159501e-05
1.01225460557066e-05
4.87885939805343e-05
3.45015828087875e-05
1.33445241803517e-05
5.08660792736184e-06
5.88364086862084e-05
6.74033474107083e-05
4.00734090193949e-05
5.42513645327138e-05
2.00653720352922e-05
2.66097056499099e-05
2.49730732206516e-05
5.1260911374699e-05
2.8893987288746e-05
9.47900147154464e-06
6.69441758414227e-05
2.55595906600311e-05
3.70580771559283e-05
3.69903398758077e-05
2.76134018315957e-05
5.6019615069801e-05
1.39630223777241e-05
4.32204299435578e-05
3.4658575027372e-05
3.09276942642418e-05
6.08710549859323e-05
1.63769144309184e-05
7.58122295792121e-05
1.59485599220426e-05
3.14416056892206e-05
6.22345633981515e-05
3.88598742758332e-05
3.75593272164682e-05
1.6533925533265e-05
7.36476454857665e-05
4.23515189442946e-05
2.49785537303824e-05
5.42504612765281e-05
4.08658524900387e-05
1.39561585385714e-05
4.85080236452116e-05
1.47980570277654e-05
1.27404014744708e-05
3.05613803393014e-05
3.98636712642252e-05
1.70339330567507e-05
3.91922603567212e-05
3.34805586489701e-05
4.69529987791441e-05
5.4934110540199e-05
3.18398382140165e-05
3.45012210190581e-05
3.8673036331028e-05
6.00534619515135e-05
4.42949952881366e-05
3.25696811300618e-05
4.63740986043176e-05
2.74025334207833e-05
4.68829878253435e-05
2.97986501107852e-05
1.56302540100337e-05
2.65882988828349e-05
3.46037244878247e-05
3.77497306953822e-05
7.13485995865069e-05
2.70624178568047e-05
2.24634938134538e-05
2.25966993141608e-05
4.65172892188783e-05
2.47792228898263e-05
3.94702793547383e-05
3.9560727460765e-05
1.66944916438695e-06
3.8038965273564e-05
5.06108519632622e-05
4.18691168983859e-05
1.75504787992084e-05
1.01409888708207e-05
2.66286232272619e-05
3.22595204571414e-05
-1.69763854086783e-06
3.71680886107366e-05
5.76256526449596e-05
4.14043209607193e-05
3.42741867046271e-05
4.32234016607937e-05
4.67713594641587e-05
4.7668398581864e-05
1.95443948118688e-05
4.9171354029992e-05
3.42584567562256e-05
5.11619215460695e-05
5.78178819909682e-05
2.93779468199703e-05
9.36680221357986e-05
4.53005970440382e-05
4.65434443484759e-05
6.18941610551092e-05
5.18385614294345e-05
3.2670010170047e-05
3.09019490049352e-05
5.57916502135181e-05
9.57940205731156e-06
3.92135486657637e-05
6.81048067360474e-05
4.34875580641178e-05
3.37439076578506e-05
4.6696308415767e-05
1.20667576491563e-05
4.04611116858845e-05
1.83658069702051e-05
1.8093781740617e-05
6.93465860841474e-05
4.58781565221062e-05
4.05194243767914e-05
2.49760831180058e-05
1.39677090429491e-05
4.94383862152894e-05
-5.77173505362042e-06
1.8172498944968e-05
4.37779749610228e-05
3.41405427462213e-05
5.99480848277216e-05
7.57992556049679e-05
8.20284920233417e-05
1.76493981442588e-05
2.93011638783451e-05
2.99062086302015e-05
9.36893021664987e-06
5.27398378877333e-05
5.88369747642807e-05
3.28593113889153e-05
4.45679312628726e-05
-1.24954086551747e-05
6.70418214232901e-05
7.67207950502766e-05
4.56798308973071e-05
5.58630427722637e-05
-2.25919390743454e-05
2.00833315708731e-05
4.97933836183746e-05
2.37629499434843e-05
2.05386529774358e-05
8.44516196914862e-06
3.40196994886289e-05
2.69029495651501e-06
3.69043694567084e-05
2.16486387488694e-05
4.18508684498358e-05
-1.92061784582419e-05
3.50186382514462e-05
2.23635110655313e-05
2.57428746457607e-05
5.86056687701669e-05
3.84519023866673e-05
5.37623136392433e-05
2.260317766238e-05
3.28923743462766e-06
2.22095314852859e-05
4.87995903885081e-05
3.05446767322139e-05
3.7528463760001e-05
3.44862864819887e-05
2.45750589363676e-05
2.16781739131918e-05
2.14550993333775e-05
-2.02020273294333e-06
2.46418978573136e-05
3.97061234474292e-05
2.98645947507135e-05
4.62521089450999e-05
-4.18311106275055e-08
2.95922229399143e-05
8.54149300556553e-06
3.52320939866662e-05
2.89397842082431e-05
1.30607146612573e-05
6.33495900722193e-05
7.75932255713024e-05
2.95290003996398e-05
5.62953381249872e-05
9.57648585034614e-05
3.49145055207653e-05
4.08310826613115e-05
6.48875870830707e-05
3.57958147927963e-05
-2.31859515036862e-05
5.14901214139653e-05
5.60828294463454e-05
2.03692171645083e-05
6.57124036687926e-05
2.06941977534855e-05
6.02066381020883e-05
7.09417223032163e-05
7.69787397607436e-05
2.66825507746851e-05
4.49274051011851e-05
2.84890297743012e-05
2.0247289576023e-05
4.62059754025979e-05
6.34804272270806e-05
-3.51014130428165e-06
3.53020754368408e-05
1.57655215548143e-05
2.11502091336905e-05
2.23461437143174e-05
2.272600506412e-05
5.50792343573424e-05
2.00298771783309e-05
4.6131523315584e-05
5.18148618377189e-05
2.07831579778312e-05
2.67644485080461e-05
3.21647680417493e-05
7.2442965211108e-05
4.27641067501896e-05
2.98341138009613e-05
2.17128343952509e-05
7.07914438193383e-05
8.64125335250484e-05
5.72895309165569e-05
4.49833878276743e-05
3.36128290701408e-05
3.21174012223788e-05
4.89904319102315e-05
3.61225058810854e-05
3.25927069707332e-05
1.36392359491464e-05
4.72721451275791e-05
5.61002984052565e-05
2.4614987140651e-05
5.51810031698246e-05
7.1263922254594e-05
1.11196840189453e-05
9.62425908461157e-06
1.30641968215384e-05
6.58664862346047e-05
4.84658036660274e-05
3.78485977112928e-05
5.23687138348199e-05
5.54502049412642e-06
1.33721055271516e-05
9.2295105317916e-06
5.6173958345285e-05
4.53570035551347e-05
5.52359240717426e-06
3.95004694875569e-05
-3.24118270925423e-06
4.20194587477028e-05
-4.02929223103082e-06
5.30262175009991e-05
4.02939572285089e-05
8.30521040491496e-06
2.73597788458403e-05
6.61280343215374e-05
4.82894849872102e-05
4.46532383631417e-05
2.66344031422305e-05
5.23689158216804e-05
5.37869790535887e-05
1.01476576609001e-05
5.58310962997278e-05
3.49027287224375e-05
5.9751581702807e-05
3.40241842257808e-05
3.12505149923616e-05
2.58450430021362e-05
1.35849114956321e-05
2.6362302816186e-05
2.70663789070067e-05
2.19662621780039e-05
6.02595376932314e-05
2.85039117570975e-05
4.24274919854105e-05
-1.37399726445437e-05
4.58420288680047e-05
2.07130203825999e-05
2.7784880606703e-05
1.72552478368981e-05
2.75592782261322e-05
6.40197042683954e-05
4.68073168922258e-05
3.19135130947626e-05
5.90444784541699e-05
6.55735668639859e-05
4.58812958164883e-05
2.70288141500236e-05
4.23164342292747e-05
4.07415604143653e-06
4.21211797377123e-05
3.38489239943526e-05
4.55403347404306e-05
3.64920980803848e-05
4.3566119148923e-05
5.02207534130229e-05
2.35293262874655e-05
5.49858956234504e-05
3.89747714015468e-05
3.27079040084516e-05
2.58703373831066e-05
6.25144233703059e-05
3.9895065134479e-05
6.58994491218329e-05
1.99655511389391e-05
2.7528255129516e-05
2.18834944880006e-05
2.53415245997593e-05
2.82064422237398e-05
3.96925491542137e-06
3.90137581831777e-05
1.65765964937239e-05
2.08076164380176e-05
1.01782307401797e-06
6.41722852434848e-05
3.80461514960016e-06
-5.7060220384413e-06
3.32380475353177e-05
3.84823609554544e-05
-4.92700447131319e-06
2.97601975671433e-05
3.57906245976059e-05
4.07366568742885e-05
4.33030227677572e-05
6.12786643252977e-05
3.62687440799203e-05
4.37008813450675e-05
5.95158919777298e-05
1.27752870230498e-05
5.59806244535906e-05
2.64917400768054e-05
1.449443106424e-05
8.58219171366076e-06
4.01176914244685e-05
2.55871395163356e-05
1.8472433973427e-05
4.20199204851199e-05
6.29159690996001e-05
1.5551398869241e-05
4.2257076716717e-05
3.69181441765741e-05
4.5332818938932e-05
4.03717352304723e-05
7.95253386041537e-06
3.54377012924014e-05
2.10856701844134e-05
6.88043668557928e-05
4.92104867120482e-05
5.44716865052388e-05
8.05501747499961e-05
2.96493348953998e-05
4.02598552468005e-05
1.86406718518948e-05
-8.33259894293859e-06
-8.92933057538145e-07
3.26231950387405e-05
4.86618006417695e-05
2.69961514927343e-05
4.70882999140305e-05
1.45797702392153e-05
5.61123700294406e-05
4.60313400992579e-05
4.13989921236098e-05
3.56496131454463e-05
5.8157193595108e-05
2.77162888496743e-05
8.30201449424504e-06
1.95118950567796e-05
7.85121157535675e-06
4.1439874238229e-05
6.47212244882624e-05
5.9441663854048e-05
3.61182897712886e-05
4.83757297878946e-05
3.06054799930163e-05
1.59874925034808e-05
2.50192151039062e-05
4.00717745651363e-05
3.56603456685398e-05
1.34022005628881e-05
4.58828131173897e-05
3.70801343399504e-05
2.12589443711337e-05
3.38674409637109e-05
7.62751564835014e-05
3.27037206763559e-05
5.77160339703064e-05
3.86124238460036e-05
7.42732652903455e-05
6.03004255113972e-05
6.25702935886561e-05
1.65136140177898e-05
4.40873261477767e-05
3.88556217748279e-05
7.94779330019296e-06
3.16179212864314e-05
1.83335278303545e-05
4.86363081282765e-05
3.81014055868934e-05
1.12221628274236e-05
7.20340969450793e-06
1.43332594199669e-05
5.41261372292209e-05
7.98654070320839e-05
3.13020950331258e-05
3.51484727588832e-05
2.8697114547235e-05
1.41783285173778e-05
5.49365741009082e-05
2.66486346120358e-05
3.39348854419067e-05
2.38946692958532e-05
3.87392784935325e-05
2.17669419358731e-05
3.32329700811275e-05
1.21327761438152e-05
4.04120827748201e-05
3.84995350954412e-05
4.03956242861203e-05
5.03550176844966e-05
3.60178350753309e-05
4.6585736029856e-05
4.58258082813574e-05
2.17170612649381e-05
4.52423638474157e-05
1.4959225412471e-05
4.56753027015168e-05
3.78249558276487e-05
4.06649301165485e-05
-1.85299743086628e-06
5.52758662943337e-05
2.83378293896161e-06
-4.27744447589722e-06
2.01451221474981e-05
4.57712859460512e-05
5.17791114149057e-05
5.12986581625449e-05
4.29896221726169e-05
7.025028184818e-06
9.94849756024086e-06
4.49742326700434e-05
2.98689440804611e-05
2.3048472950177e-05
4.1025513158162e-05
1.76037626002186e-05
4.86888990379961e-05
7.31516468165243e-05
4.6918044901571e-05
4.65208244012402e-05
3.23093415515999e-05
2.72499523736002e-05
8.23286322031941e-06
-4.98787110686349e-06
2.81829231775964e-05
7.37792265701052e-06
4.05250143926842e-05
5.69576220886325e-05
5.1934553689104e-05
3.16575311935108e-06
3.75671453696637e-05
4.14248945725628e-05
6.48279289208972e-05
3.5590770334502e-05
3.72890369843303e-05
2.09537569820684e-05
-2.22968240137953e-06
3.87694849250361e-05
3.04416989399198e-05
2.45811835944535e-05
1.51521270828276e-05
5.95011729716681e-05
6.98545295651627e-05
6.03654146769482e-05
2.22975412755932e-05
3.21264705302521e-05
3.538214696278e-05
3.03212173572517e-05
2.23068505393371e-05
6.85659393292448e-05
3.11196551461296e-05
3.90935445972105e-06
5.91035054742537e-05
5.68987344446601e-05
3.99103327846577e-05
3.43561861066043e-05
4.27899625083217e-05
5.30797792343471e-05
1.67709060728252e-05
5.78135027773838e-05
6.00068139339713e-05
7.23987951541336e-05
3.29645602756827e-05
1.78434243905612e-05
5.02375970472133e-05
2.64380231536775e-05
6.44800534041676e-05
4.39353617961807e-05
2.3713763712477e-05
5.81703051601637e-05
3.87857136925503e-05
4.27755936007752e-05
4.04469809110197e-05
4.22336400089053e-05
1.93780523727166e-05
1.47422961103466e-05
3.004970132994e-05
2.13453265913823e-05
3.55004911887753e-05
3.18327370963362e-05
6.93618045546434e-05
3.04962055278929e-05
2.07631692740561e-05
2.69364601005777e-05
1.68925514158719e-05
3.52108433343468e-05
5.03645468751822e-05
3.24582887461398e-05
2.73924004147401e-05
2.75123337181266e-05
1.43424401266417e-05
3.29804712726946e-05
6.89028989834927e-05
6.62775707986465e-05
1.98149837229617e-05
2.99473484127375e-05
4.2062617419783e-05
5.02145610529637e-05
7.07989203140897e-05
4.21857385781346e-05
5.72074602431581e-05
3.35101562788801e-05
3.98508956723166e-05
2.72672839502902e-05
3.71984106004377e-05
3.25132158890866e-05
1.53975547767188e-05
6.45187781184564e-05
2.3395251602521e-05
3.56793474428578e-05
4.69424208637894e-05
2.80807938942057e-05
3.6751397654132e-05
1.71208761843629e-05
2.48793235517213e-05
1.74384045630632e-05
5.87406297740676e-05
2.37069668150387e-05
9.11958499052069e-06
1.89143037485662e-05
5.27230001120509e-07
1.93131034669248e-05
5.13859439808973e-05
2.96842637553807e-05
1.83793149550679e-05
5.03255771972194e-05
1.03626121202296e-05
2.76086715951825e-05
3.57031852917406e-05
3.46223858549809e-05
3.75872503637456e-05
2.49893446564475e-06
1.82592987524601e-05
4.03413662555475e-05
8.46908329275244e-06
2.85909481781646e-05
2.51941483340895e-05
4.08812867187027e-05
2.46022470380132e-05
5.7551803500309e-05
1.38325944955774e-05
4.0108469538786e-05
4.21224576611451e-05
1.75128856564624e-05
4.7217650111151e-05
1.64369359956063e-05
-1.87680209619837e-06
3.14832825038951e-05
3.22408756362093e-05
4.30653661378576e-05
7.31987742878392e-05
3.76325207041757e-05
5.91616149335698e-05
-1.26336384560897e-07
2.56356029931424e-05
1.41538920926194e-05
1.68339581829025e-05
5.63037924923118e-05
6.64611640697174e-05
1.03078432001512e-05
3.43483008732394e-05
1.72795407424975e-05
3.35197319774643e-05
2.72698405552523e-05
4.38365431523977e-05
5.24995800381666e-05
2.72515682647541e-05
9.00072680753347e-06
5.69578622454029e-05
2.32813182307087e-05
3.93314516488482e-05
5.0314455423515e-05
3.51648668949129e-05
5.31804144900691e-05
4.9629702687098e-05
1.27779149436036e-05
3.26243705282109e-05
3.07708806763583e-05
7.40551535445821e-05
2.09956332781636e-05
3.37447191640006e-05
1.93172865212074e-05
4.14815295233198e-05
-5.17282841844789e-06
2.08598870637724e-05
3.78942575523683e-05
5.07600593787681e-05
1.44856027548183e-05
-1.78981888888228e-05
4.57879837430231e-05
6.22939016520704e-05
1.25172979820214e-05
2.62250200826535e-05
1.54513286765741e-05
2.10547918485526e-05
4.55765528908704e-05
4.02913980331928e-05
3.29515790485774e-05
1.52955432234899e-05
3.601050976591e-05
2.9025006971967e-05
5.62743076711869e-05
3.46025417517507e-05
4.04750769704809e-05
6.62753985183295e-05
6.68096760129756e-05
4.22641821520859e-05
-1.77149120346641e-05
-2.4359738350396e-05
4.95189636019355e-06
3.27274957877099e-05
3.99982046075775e-05
3.58796750872772e-05
4.87646516099986e-05
3.33610578521497e-05
1.50707639482422e-05
4.60468371663053e-05
1.84880570319869e-05
-3.5991207966045e-06
1.36962854883617e-05
5.00088947510075e-05
4.70392067749551e-05
2.15663414295358e-05
5.85629707474883e-05
3.22274239500719e-05
3.42853699765426e-05
4.65674935989189e-05
1.4333767224179e-05
1.66426610429257e-05
5.07899315024274e-05
5.42246555495715e-05
5.25167955113205e-05
1.3478723704011e-05
6.22124334944316e-05
7.98200197438003e-05
1.07953592524754e-05
3.52342278607991e-05
2.22380128093818e-05
4.47386179161678e-05
-1.50940406227541e-05
1.184019950104e-05
1.60005757362704e-06
4.29104208275014e-05
4.13829989031912e-05
4.7230271066726e-05
1.40565123047358e-06
1.75237359428176e-05
-4.29186815236254e-06
2.72285325103288e-05
1.72140991944946e-05
2.87029423768197e-05
-1.48632961699139e-07
8.01846941774562e-05
2.21009504349367e-05
3.23179538869673e-05
3.69021680246598e-05
5.01785842385656e-05
1.77989689307882e-05
4.59859330130191e-05
2.33408168982416e-05
-4.09119309483989e-06
3.43323386946852e-05
6.55713686997035e-05
5.04832192204037e-06
4.58901776579688e-05
3.02999738865359e-05
4.38200747877951e-05
2.85069405707588e-05
3.87502554411469e-05
3.04968790326003e-05
4.55135261018784e-05
4.05194323937458e-05
2.12888327304901e-05
2.00201257134419e-05
5.05534730612104e-06
3.7771110529246e-05
8.56605856091502e-06
1.72592314581679e-05
5.57718213573133e-06
4.96238632065721e-05
6.19083347929765e-05
6.5303563055202e-05
4.89551379470727e-05
6.38023181842792e-05
4.82532066991832e-05
2.79065942234822e-05
3.94161057760512e-05
5.42781713572284e-05
4.01703147178178e-05
5.00203070961002e-05
2.9806805211044e-05
-9.27681279385959e-06
-2.05170664538875e-05
3.0046418819702e-05
4.24277439976912e-05
5.08346395986352e-05
5.65047303846736e-05
5.93152405643842e-05
5.59667002719514e-05
-8.63301673691509e-06
4.36852730871882e-05
1.90138118139769e-05
1.95742660765739e-05
4.65367111134026e-05
2.39355100954936e-06
5.51644233676354e-05
4.30193890474668e-05
5.85829208027411e-05
3.61721218808057e-05
6.29919089770683e-05
3.61881528089104e-05
2.45072094899626e-05
2.8507617707523e-05
9.30225227346528e-06
2.35226319370663e-05
5.50803720844109e-05
3.21673989995927e-05
4.30749955242311e-05
3.77840894222449e-05
4.26069387290669e-05
2.53214846546431e-05
3.51363180778804e-05
2.65882989504313e-05
4.05364628053728e-05
1.59439778661706e-05
5.20329470189657e-05
2.09751019048729e-06
6.16229928715062e-05
6.26552417833167e-05
5.17462669813347e-05
3.71867971610185e-05
1.98770356575097e-05
4.94832592069172e-05
4.76484611425316e-05
1.67824052453336e-05
2.27090300444653e-05
4.424409841367e-05
1.13510046116109e-05
1.63648386888988e-05
1.27288749103677e-05
2.3309989812439e-05
5.15081966904713e-06
1.74332724161179e-05
5.88722563975546e-05
4.32834101077309e-05
1.36081021955924e-05
2.84037466022559e-05
3.80774790585153e-05
3.3797284811834e-05
4.4977613162458e-05
2.36540006821943e-05
4.65762673465631e-05
2.80201413610316e-05
1.85560823073628e-05
4.81461952362715e-05
4.19275448294141e-05
4.74544898781383e-05
4.74935541646176e-05
3.60800139315774e-05
3.53917229094632e-05
2.62610866736638e-05
2.60181563559024e-05
6.76830588682639e-06
8.41016519299623e-05
6.97425959454651e-06
5.81456154201474e-05
3.7673794117312e-05
3.12779698755691e-05
5.46248371935956e-05
1.83024033366843e-05
3.54421023119631e-05
5.34435963263026e-05
4.11227904056584e-05
4.05681286644901e-05
-2.30717158661847e-05
6.93229478807387e-05
4.24045386643441e-05
2.96540575214219e-05
6.48253545188745e-05
2.97390130852705e-06
4.00255576854013e-05
5.6936662119141e-05
4.59767014227001e-05
6.12087389375882e-05
8.18776014717836e-06
7.64510556965272e-05
4.31400951338464e-05
3.84906587769627e-05
1.80563042405279e-05
1.46598663821227e-05
5.31868106364093e-05
3.04467849115409e-05
3.00833046877851e-05
2.17110470722736e-05
4.80175567496966e-05
5.04684524984998e-05
1.73926385206556e-05
4.88030563296521e-05
4.30603514252878e-05
4.38469428969387e-05
3.73314527782432e-05
3.88016604777533e-05
3.29954905715421e-05
4.00458817327164e-06
1.15086742078356e-05
3.17975826162917e-05
2.66259442410667e-05
5.46745066282442e-05
1.96985361632032e-05
3.753312270938e-05
1.99708998663446e-05
7.57172399593705e-05
1.73956864637692e-05
2.24095083782626e-05
3.59484514233559e-05
4.86753022839472e-05
3.31646100165187e-05
4.26863592430692e-05
1.14750754750662e-05
2.83907898690117e-05
6.37316398616583e-05
4.71776686734242e-05
2.94736271099235e-05
2.56436510408776e-05
4.34083111100093e-05
-2.36192061213882e-06
4.00917927516616e-05
3.59856993086143e-05
3.29858210742345e-06
1.98677490303959e-05
2.83188722079242e-05
6.46556222418877e-05
-4.62649495978057e-06
3.65372176506685e-05
3.3487835925318e-05
3.93097730388833e-05
1.64266761721291e-05
4.13902219531486e-05
3.57182491138407e-05
2.72908575628394e-05
4.72111018229432e-05
3.30094386402076e-05
6.70444119458432e-05
4.05485070543146e-05
1.54495994142869e-05
2.92297544479429e-05
5.9080009023781e-06
1.00495681767143e-05
3.77541186169196e-05
3.45820984571092e-05
2.71563486270615e-05
-4.20206126674017e-07
1.75529353177312e-05
6.64793298514839e-05
6.7093138287501e-05
6.32726177898586e-06
7.02878543016691e-05
5.22062477879408e-05
3.34132339481408e-05
6.99939631249242e-06
5.02953956162864e-05
3.4664681795595e-05
4.27327439112443e-05
3.82221868916418e-05
4.60908198512534e-05
2.45135904016716e-05
1.28964797102667e-05
3.07179232365171e-05
5.1560897701626e-05
4.42382442786942e-05
3.41637084495722e-05
3.03512722867859e-05
2.47303552619619e-05
2.95988960941573e-05
3.52880870286079e-05
1.3404513329648e-05
1.26572914438895e-05
6.5912300889335e-05
3.74058821433735e-05
3.65268387896703e-05
2.18640920566438e-05
4.23654664004755e-05
4.63764471817505e-05
4.25709351489839e-05
2.2671678589732e-05
5.83480092627484e-05
1.49502627515936e-05
3.0680898155657e-05
5.38471876830141e-05
3.16754185337772e-05
9.85841766890829e-07
5.03802068353164e-05
3.96671862860104e-05
-4.68238310292192e-06
5.82387584031107e-05
1.62172421905182e-05
4.36108394215236e-05
3.76735238625292e-05
1.09282702374368e-05
5.02848631618978e-05
3.92484626625605e-05
5.92688703084604e-05
1.83538731312016e-05
2.09210108004137e-05
2.88558324638913e-05
7.34545902369109e-05
4.05174367578524e-05
3.04330629012448e-05
3.45959167551044e-05
4.20468420498298e-05
9.03757837100017e-06
7.02264967583302e-05
7.24263774124525e-06
4.84324847654382e-05
2.95800487228381e-05
3.46604755928748e-05
8.08667070266336e-06
4.00979308241021e-05
4.83084601866945e-05
3.04084874375181e-06
3.6402743115308e-05
2.44468702638507e-05
1.13644546385738e-05
2.68453928073556e-05
1.97416137563532e-05
1.90570880447905e-05
4.06809924911236e-05
1.5458886764126e-05
2.4877212093737e-05
1.79186150222792e-05
1.24152493191451e-05
4.54451154651867e-05
2.98276663505659e-05
1.26132983820081e-05
1.63472941522486e-05
1.22714531695229e-05
1.6471707185399e-05
2.3976188322684e-05
7.2519760724334e-06
3.8670997136795e-05
4.01384983894609e-05
6.77779688313167e-05
5.07959388005333e-05
1.41524048836113e-05
7.85427196060268e-06
4.80141453267862e-05
3.05362134999769e-05
2.43393539272909e-05
6.05474977337579e-05
4.3019923191255e-05
4.0454704162166e-05
1.5197201652529e-05
3.36678812762792e-05
7.79253934788087e-05
2.98131379865619e-05
2.41699308437749e-05
8.12959868009907e-05
2.6153877481972e-05
2.72258872754547e-05
5.76634673087828e-05
-3.29697858026843e-06
6.4933687460047e-05
3.93213349676183e-05
2.65076215752728e-05
3.01717299209374e-05
9.53454204398321e-05
5.2843911498982e-05
-2.32760693485125e-05
6.31088666806601e-05
5.6613816517456e-05
3.28675752137018e-05
3.78859874975167e-05
3.19111928288361e-05
3.97147365267913e-05
7.19415132719309e-05
-9.93544062176484e-07
3.43304091525459e-05
2.70749106060083e-05
3.51306296071896e-05
1.07156010476947e-05
8.26561861734962e-06
2.23552911423081e-05
1.71137343601205e-05
3.69514781491292e-05
4.08312537805954e-05
1.22667963548474e-05
2.10855888375472e-05
4.84114941868172e-05
1.06911606039789e-05
2.82386663920089e-05
3.32684378812077e-05
6.95362158661648e-06
1.3586518117694e-05
3.78741245585084e-05
6.57925601147559e-05
7.38184261189451e-05
4.25197152070862e-05
2.77227565437319e-05
9.67448618525237e-06
3.24516186397159e-05
1.19809225008465e-05
1.70333330887364e-05
9.86438766455093e-06
1.60850039041736e-05
1.87758348603818e-05
-1.3113814761663e-06
5.32472411844523e-05
3.60608341399804e-05
5.91457839518621e-05
2.13125383784514e-05
4.68223948073612e-05
3.35732333341616e-05
1.91062785826793e-05
1.40418684215196e-05
7.81251788701718e-06
2.04237562923549e-05
4.77427201802659e-05
2.13558085676647e-05
3.79129266199692e-05
2.23531231900712e-05
2.68786198930525e-05
7.7614185615863e-06
3.43674241967485e-05
3.44835769802757e-05
2.00650567185266e-05
2.41722878398425e-05
4.82620426186411e-05
2.84373383934605e-05
4.41418160561851e-06
3.44795307171062e-05
3.18412295486829e-05
2.71366919819465e-05
6.77550800237184e-06
6.43766357254108e-05
4.92982190845963e-05
4.46336164390981e-05
5.05757714119662e-05
2.21996611629313e-05
3.36753068815537e-05
1.08353297361372e-05
3.07460375438268e-05
4.61658425565833e-05
7.78200494205777e-05
5.3497226124163e-05
5.66439532317842e-05
4.04667121967257e-05
4.80394578142563e-05
3.47111930957442e-05
6.08406041327528e-06
1.36669014809769e-05
3.58363706111693e-05
7.4733317759763e-05
4.14996597141827e-05
5.24824304655118e-05
5.34499174726321e-05
6.188331226169e-05
3.30789073647852e-05
6.30097713960337e-05
4.51394974791388e-05
4.98199164258945e-05
1.09722837789325e-05
4.87367504060097e-05
