# Supplementary material for: Research on computational propagation and identification of mine microseismic signals based on deep learning
Source: PLoS One. 2025 Oct 22;20(10):e0334641. doi: 10.1371/journal.pone.0334641 (PMC12543183; doi:10.1371/journal.pone.0334641)
Supplement: S4 Data — (ZIP) [file pone.0334641.s004.zip › 000100700001597.xlsx_0.txt_24.txt.txt]

4.56376547255849e-05
2.52072731235744e-05
4.6870298060514e-05
3.197326490447e-05
3.63627013494815e-05
4.22713674308973e-05
5.85078818856672e-05
1.63115187375573e-05
3.31258305778972e-05
5.94177903792377e-06
8.53879817747275e-06
4.55704474591949e-05
8.24429459679463e-06
3.36276731196961e-05
2.33498702108209e-05
3.40067712746044e-05
3.91312039800086e-05
1.62308661020954e-05
4.20295502782038e-05
2.08228097326566e-05
3.50037035010142e-05
6.76923841264978e-05
3.58924267055211e-06
1.62119253709394e-05
2.97631346757754e-05
-2.74144232740093e-06
5.75082868424268e-06
-3.80153347592071e-07
3.35139003725482e-05
1.4095998727898e-05
4.48686363904513e-05
2.64787855168931e-05
1.41118213869273e-05
6.45665510649641e-05
4.05072814136653e-05
4.90369574632718e-05
4.83605659177266e-05
5.64328915702735e-05
5.28599732411434e-05
3.04608169665168e-05
3.17392937135659e-05
3.22048978761189e-05
3.72263941658484e-05
3.53600650491665e-05
-1.59081498569321e-05
5.88185741077356e-05
2.46113350709476e-05
4.84205395479884e-05
-7.28706425877529e-07
2.84063383392852e-05
2.78592302856651e-05
2.89914702728506e-05
3.58005318683017e-05
2.90486012182222e-05
1.20635161764134e-05
1.57448190278841e-05
2.97054781603817e-06
4.01147172811027e-05
3.01212433607622e-05
4.85902326942301e-05
3.64223235738289e-05
2.78335162215407e-06
5.76428793631112e-05
3.28855424090119e-05
1.16839395485822e-05
3.12001905947738e-05
4.53860097579905e-05
2.29019895940334e-05
2.48326441140611e-05
4.5164194604461e-05
4.67435335657754e-05
4.7644421297549e-05
5.34150485291325e-05
5.75074103801938e-05
5.51570313469088e-05
2.64516527523497e-05
2.59600256403726e-05
5.78904170247929e-05
3.19475376474118e-05
2.57381472684085e-05
4.42034955320195e-05
6.34375404110024e-05
3.29139874317316e-05
3.45480092409593e-05
4.45861803876629e-05
6.19648834113165e-05
6.50928226470285e-05
8.33735657595493e-06
2.46061360158279e-05
4.64204382915746e-05
5.23550743375854e-06
4.92481662595498e-05
1.43363621310715e-05
3.11426603812095e-05
1.21386745383148e-05
6.06995216344102e-05
2.36955258859549e-05
5.29858462271488e-05
2.9257451626946e-05
2.45239569972489e-05
9.67748740693488e-06
-1.52240651327382e-05
9.81293700367581e-05
6.98307985536041e-05
1.3650612613382e-05
1.30647540855621e-05
5.62097685814179e-05
1.21486689489239e-05
1.61946242507231e-05
1.99787083116716e-05
6.79392858637967e-06
4.20266185118894e-05
1.40537369693113e-05
1.89512077226988e-05
3.51573299030121e-05
6.16585039872001e-05
3.67674132778628e-06
4.05283415297823e-05
7.33825127050349e-05
3.39462934368631e-05
4.20409505109924e-05
3.42238742019425e-05
3.66807694397265e-05
5.87323683753385e-05
6.55644767034498e-05
4.70166399047178e-05
5.09943555982447e-05
2.40224742588842e-05
2.63786801666406e-05
1.56780910435298e-05
5.71005820237423e-05
5.96113889633352e-05
4.8307688797535e-05
3.78594225735117e-05
3.44239182355686e-05
2.38204864628984e-05
3.12417732935989e-05
-3.95942628155997e-06
5.62269024987635e-05
1.36809043965452e-05
7.87234809126869e-05
3.66446057569572e-05
8.67901573463945e-06
1.10233641108185e-05
4.69701149734906e-05
5.05776171057217e-05
-3.7509198975152e-06
5.82140173044933e-06
1.71908522907401e-05
1.52619763943085e-05
6.4270467537428e-05
1.20771330970818e-05
1.7537160154524e-05
2.89291467886459e-05
2.7977113553213e-05
2.55933068633238e-05
1.69641523405944e-05
4.69729979269868e-05
4.75818860227203e-05
6.88203351729172e-05
4.36448979837116e-05
5.06790007672988e-05
2.23413417068385e-05
2.9076790701851e-05
3.58650025997476e-05
6.61757113282412e-05
2.41229447476578e-05
6.10469520513237e-05
2.17314165811709e-05
1.16207299146785e-05
3.00801680491878e-05
3.02048509280132e-05
5.81595342533482e-05
3.94724284354604e-05
6.37404719843013e-05
4.43791530227221e-05
4.85962235913978e-05
2.44825957501124e-05
4.11018832561223e-05
3.62872812779874e-05
2.2460633646592e-05
1.77378699390155e-05
3.60579629324272e-05
1.6750447772726e-05
-2.44313202032506e-05
8.88729464179996e-05
1.98603024747576e-05
3.47315356761226e-05
2.42120674577229e-05
2.76905651381127e-05
2.70636408760999e-05
1.37446516115888e-05
6.814492365199e-05
-2.08752200238399e-05
6.18267541316913e-06
3.81341728189415e-05
2.45952026057654e-05
4.34913081638298e-05
2.05955255872875e-05
2.99757840320272e-05
5.11399749334748e-05
3.53236428690604e-05
5.326069378233e-05
4.56616551341532e-05
2.71320923784016e-05
1.6065320612104e-05
5.83833755009076e-05
2.86057145796637e-05
2.04907270108359e-05
2.23707208744544e-05
2.25972072191331e-05
3.33475549940514e-05
1.57474310256612e-05
2.90216231863628e-05
3.57897458062957e-05
2.81511580255972e-05
2.97856689892079e-05
4.85713071176592e-05
5.09346233446562e-06
5.80055546258223e-05
1.06698697979883e-05
1.94482047071012e-05
5.3666888688612e-05
1.57501977071075e-05
2.82917615866251e-05
2.79202106324041e-05
5.2075713160016e-05
2.01406544031446e-05
3.33607584004105e-05
4.42982044415897e-05
-1.32261493571442e-05
3.83035758638254e-05
3.10041750547322e-05
4.60358568264221e-05
4.83173488565321e-05
3.6032111410575e-05
6.89655670110888e-05
3.70582262521535e-05
5.34064320704666e-05
2.6789561501388e-05
6.03610667133175e-05
3.26613773370381e-05
1.61417650728611e-05
4.42557251247572e-05
6.21650236067386e-05
3.52054173231242e-05
2.00566862119484e-05
2.45407736567713e-05
3.89320560869089e-05
1.76988660873399e-05
3.88679333708328e-05
4.44365544913142e-05
3.28808053529053e-05
4.01129047034652e-05
2.64159435702556e-05
7.49332287620512e-05
2.90767375806944e-05
3.45780782091522e-05
2.03194315863719e-05
3.77573329370824e-05
3.38044786717912e-05
-1.7161295493753e-05
3.71362189224956e-05
5.37585221144515e-05
2.7882528272789e-05
3.94523998194707e-05
1.99562445570533e-05
5.48844866677706e-06
2.83849075584528e-05
4.04139259665848e-06
3.8634903327117e-05
5.71311786367579e-05
-6.53925529646042e-06
7.24195481764119e-06
3.15851892629812e-05
2.73443215594822e-05
2.86619885001049e-05
9.1864340193558e-06
5.39933188350905e-05
3.55446082714566e-05
-2.21390695831033e-06
6.36670064613585e-06
1.26304136280063e-05
2.01471126268518e-05
4.60882756824116e-05
5.4898677932838e-05
1.17791238615851e-05
1.99013202307978e-05
5.98800754360861e-05
2.8597110125101e-05
5.28280271617474e-05
-5.07215220234457e-06
1.75553690113661e-05
3.73615969989485e-05
4.04294453485993e-05
2.07866370347811e-05
3.34615617919717e-05
2.19652946445637e-05
3.32548109935272e-05
3.76533777792491e-05
5.75168469481877e-05
4.88426912360554e-05
4.79493417420957e-05
5.55481396822795e-05
1.6267267674085e-05
5.07941861592472e-05
4.41851382555334e-05
4.01985652801851e-05
1.80561965470187e-05
3.38835092660022e-05
5.84355792210559e-05
4.53235063606068e-05
7.74754973695164e-05
2.36706603285851e-05
4.30827215081418e-05
4.69253651423537e-05
2.56976256893164e-05
1.46610106942503e-05
4.22627139696376e-05
2.69394771500296e-05
5.96629023645763e-05
3.87949640790369e-05
3.25441376824149e-05
2.99854669440382e-05
-4.90799089617685e-06
1.58696454492893e-05
4.18525466094084e-05
4.44920420669944e-05
1.55064792527464e-05
1.3117302598891e-05
5.45699044515765e-05
1.84320593790227e-05
3.87778386030026e-05
2.22560697363828e-05
2.73429437014612e-05
-5.49444510083499e-06
4.49503508304601e-05
-2.85029160919558e-06
4.64178057118607e-05
2.91524019585684e-06
1.1081410908935e-05
3.67240505160868e-05
8.52820927467083e-06
5.07647609443774e-05
2.90654531724809e-05
6.13050240770567e-05
5.91789829429501e-05
5.96393469583129e-05
2.02272355922741e-05
4.28872063660855e-05
-1.27203806501686e-05
3.47965559798475e-05
1.42339759609545e-05
2.28462277162787e-05
4.33693067406069e-05
4.72388736018822e-05
5.25303231411654e-05
1.33745977626087e-05
3.47047267181479e-05
3.91924025927689e-05
2.6697114224123e-05
4.11570212213532e-05
9.82505261290627e-06
5.62999167017196e-05
8.02837143839775e-05
2.8430141343368e-05
4.09898824890373e-05
3.91299742910471e-05
3.66623920952009e-05
2.78888733285391e-05
4.81133151379099e-05
1.89770550818283e-05
7.65419237146288e-05
4.01710616590341e-05
2.65381079902009e-05
3.49880797724009e-05
2.38414806015559e-05
3.00849101623909e-05
4.27932623829535e-05
4.9618342962777e-05
6.1864443677859e-05
2.29652724161636e-05
3.56756368987022e-05
6.14542958194142e-05
4.74842089791838e-05
2.76273923813982e-05
4.39353221352578e-05
4.34480593312233e-05
4.5819773921092e-05
6.79063370755784e-05
2.60995515519521e-05
4.66962186848615e-05
4.94191604793838e-05
5.33927174629659e-05
3.98816002950954e-05
2.02101794733966e-05
3.64355991173587e-05
3.58437639160788e-05
2.92415167041808e-05
5.93126815258859e-05
1.08497160857989e-05
2.06096838097551e-05
3.05306498249278e-05
1.87804964141784e-05
3.58953862060587e-05
3.12338551841792e-05
1.49492737884174e-05
9.01213785532694e-06
1.92634815070047e-05
3.6174381696431e-05
4.27631431180513e-05
6.39003061164131e-05
2.88528729526263e-05
1.02478778463565e-05
4.1423592036299e-05
4.70946768137943e-05
3.46103457615101e-05
-4.65065587786313e-06
2.3984423691294e-05
4.22164901915466e-05
3.47568645231517e-05
2.64458233131814e-05
4.72934280205259e-05
2.95398209948019e-05
3.6862857761612e-05
3.63732897810662e-05
4.93969063512076e-06
3.14965105664553e-05
4.68956247918648e-05
3.45202581945661e-05
3.07962127173946e-05
3.75702986389776e-05
1.24682575092989e-05
4.43362938749015e-05
2.9545000011283e-05
4.74697604374571e-05
-1.49893744565232e-05
5.4242290727495e-05
2.16486494022687e-05
4.25539113665569e-05
5.33279279726246e-05
6.02988843362544e-06
2.97381000731662e-05
4.26928607001824e-05
2.19808707395062e-05
3.3382248316512e-05
2.72516137081535e-05
5.38063595699344e-05
-1.98880781472339e-05
2.0165194977654e-05
1.59308473395724e-05
2.48150099846077e-05
3.10106305903215e-05
-1.85697558724305e-05
2.39951987029589e-05
3.55407916343002e-05
3.56186775026142e-05
2.44975752847276e-05
6.075112024577e-05
5.48014184628625e-05
3.08104458672442e-05
1.82599414737251e-05
3.0710508585322e-05
1.60869763598124e-05
2.55545567176526e-05
4.46487714844119e-05
2.78502946577703e-05
4.30126471107505e-05
2.03436305088275e-05
5.08180018159631e-05
9.13185628734883e-06
5.54141701240496e-05
3.98370637221424e-05
3.68446226927343e-05
2.10744092348149e-05
6.29362472779452e-05
4.90534179267102e-05
3.27589803681461e-05
2.01998827580895e-05
8.11101942034752e-05
4.28372111164329e-05
4.15716605754732e-05
1.62626449633126e-05
1.91468778458529e-05
4.06418676505996e-05
2.9444910632724e-05
3.28077521828378e-05
-7.13453076254918e-07
6.73919568474982e-05
4.00766891221644e-05
4.13217684179511e-05
1.22823942744969e-05
3.5542748591722e-05
1.86867490475034e-05
1.60234247390764e-05
3.19375503098914e-05
4.56988959253411e-05
1.51259018027187e-05
4.92650926991508e-05
2.6899923512979e-05
3.07994670997425e-05
5.11814733562703e-05
1.52642136838246e-05
3.23897820031087e-05
4.09521073641516e-05
1.9538553736979e-05
1.5499117149674e-05
4.50652980481437e-05
5.31032402436561e-05
3.19836126498194e-05
-1.44158390897006e-05
5.82343227790649e-05
1.1244108513886e-05
4.26418079066496e-05
4.05495190998515e-05
2.81726019532981e-05
5.4224588636228e-05
2.08694035647731e-05
1.61171653769319e-05
2.22305694143068e-05
3.55043862217574e-05
4.17190665298625e-05
2.68752506155479e-05
3.18218126753602e-05
4.46754630373548e-05
5.51164264088318e-05
3.0049668232643e-05
1.98635511597474e-05
5.87579418442496e-05
3.68179426206658e-05
2.25692479737696e-05
1.0419486455168e-05
1.49426703926502e-05
2.24185685906849e-05
1.74080715509624e-05
3.44665081243652e-05
6.06708750080079e-05
5.65828288539159e-06
5.60306481706922e-05
7.64042849359584e-05
1.85576639837206e-05
6.39125552880069e-05
-5.82072038757e-06
2.82571116247712e-05
1.82145766530206e-05
3.32988563333518e-05
8.480873780786e-05
1.80735623123584e-05
3.575220681573e-05
3.74929771260755e-05
4.38007824487624e-05
1.7356499987348e-05
2.35707010970419e-05
3.98352592953614e-05
3.9116989501749e-05
3.29427602840303e-05
3.32702430696923e-05
1.00024285046098e-05
1.1815579415163e-06
6.25068808610301e-05
2.21442131972602e-05
1.75669653950158e-05
2.26974390754271e-05
4.02872993561372e-05
7.93790040346525e-05
8.64216402993257e-06
3.60272562512293e-05
3.63646063570381e-05
1.31830488585426e-05
5.71434022867733e-05
3.4774315893789e-06
6.24450842020848e-06
2.1962730203253e-05
2.43430030434035e-05
6.51299939248784e-06
1.60876151090859e-05
5.29561279902548e-05
3.0861969580548e-05
2.55360755928635e-05
1.44993833027319e-05
7.25771468494424e-06
2.96833324385907e-05
6.97992782084036e-05
3.84565345551961e-05
4.34325475532191e-05
3.2702819389539e-05
7.74853011803785e-05
2.74514361922306e-05
6.58017362808438e-05
3.21611505500462e-05
8.09336121831294e-05
3.55823568630324e-05
6.78860788808552e-05
4.28412878952465e-05
2.52172037938815e-05
2.91416291830084e-05
1.75047015361387e-05
6.04823700498937e-05
4.6284011516493e-05
2.63020750714192e-05
5.96662261810467e-05
8.83913433443019e-05
2.94412101559111e-05
5.27944524068915e-05
-9.60196044477711e-06
4.25187001241767e-05
3.9565675492921e-05
4.57544898415563e-06
5.98386557853949e-05
5.12526706064078e-05
2.78529588556698e-05
3.5202704405538e-05
1.32763411195877e-05
-1.21118107189364e-05
-1.65997601200212e-05
4.32187120449218e-05
2.31295817259947e-05
6.96600163234717e-07
2.94446911522001e-05
4.56094676783782e-05
3.90317468195259e-05
4.36602967055862e-05
4.83576947983484e-05
4.0200098261634e-05
4.1612254734697e-05
3.36804741019455e-05
1.57154829416953e-05
4.72216525202007e-05
4.39076521673767e-05
2.04866379154711e-05
1.75234303079138e-05
2.49797694743078e-05
-1.65856969635025e-05
6.44390231972093e-05
7.27445230112644e-05
6.38538329661446e-05
8.23301314245569e-05
1.53510461284102e-05
1.84879703290191e-05
4.66939451566273e-05
4.88346831948062e-05
2.36352986278434e-05
2.45102715037472e-05
4.75810169965251e-05
5.13804027460523e-05
4.20142404157409e-05
2.75344363076721e-05
8.25336850711001e-05
4.63309016632179e-05
5.69910888227903e-05
5.26828950837012e-05
2.86185004526891e-05
4.4675180667934e-05
1.63991842298862e-05
4.86139285974168e-05
8.28009568882122e-06
1.74901155429259e-05
6.4988065066987e-05
3.76003926734922e-05
3.35899598196368e-05
5.69366042986306e-05
2.89073512263215e-05
3.88691914788316e-05
2.6327356765144e-05
1.36355399693569e-05
8.86582915985009e-06
5.77093041719333e-06
2.07980617832257e-05
3.49530077847138e-05
3.79186477731895e-05
2.1759955772269e-05
4.5989066811358e-05
4.56271098844023e-05
4.51749036297687e-05
3.75390138263254e-05
9.41852635708697e-05
7.34743655022244e-05
-7.42301208901334e-06
2.65655956856789e-05
3.30056974563948e-05
5.57847550515758e-05
4.39891593817463e-05
5.10372812404298e-05
5.17352709563664e-05
4.63029527976623e-05
7.49481365352935e-05
6.04437920967443e-05
4.49911951837409e-05
5.93151736756498e-05
2.0791701694501e-05
3.22092273606506e-05
6.47166536860781e-05
4.73379795965785e-05
6.84429793220444e-05
2.49026694006542e-05
-2.85772384271437e-05
1.64006390033913e-05
4.11748351750726e-07
3.67840364215334e-05
5.00228423707648e-05
3.70940646723082e-05
1.71465239714899e-05
6.30543184770726e-05
5.16589024107173e-05
1.68137061884997e-05
3.32141732881018e-05
3.58348486199793e-05
5.42717620108541e-05
3.13231216746122e-05
2.42588743180958e-05
4.47093037608336e-05
2.50352542898447e-05
3.56786330385655e-05
5.81442260119647e-05
2.99335274098832e-05
5.31543682824625e-05
4.46460178232743e-05
2.24551873592543e-05
4.43537064050653e-05
4.37042781645508e-05
3.63305417415683e-05
3.44710005861164e-05
-4.87995211118657e-06
1.16803923699727e-05
6.27157898699499e-06
5.7209879402019e-05
1.09181986769416e-05
3.85678946027624e-05
1.80466569090625e-05
2.88083141638531e-05
4.76461796994685e-05
4.26779622183255e-05
4.44835872268747e-05
-9.18493388394026e-06
4.22044744335007e-05
7.2301967976213e-05
2.69261347121569e-05
2.56358162628506e-05
4.39039785853384e-06
3.1943654138455e-05
2.09026453425006e-05
1.57647202258777e-05
2.31018124857008e-05
-1.31719142261593e-05
5.31898128420097e-05
1.47754822371341e-05
5.50746268107266e-05
3.46128552005814e-05
5.50814459795444e-05
4.32022109179098e-05
2.47480462061275e-05
1.1440368219271e-05
4.87045534889659e-05
2.95308742166845e-05
3.50557641843642e-05
4.92482758331664e-05
-1.20084408266336e-05
3.38018072172486e-05
5.57927981746064e-07
3.40782229631593e-05
3.08765378841884e-05
2.92250730775418e-05
3.11354104852473e-07
3.71523335165862e-05
-1.09695030412795e-05
6.09634539025048e-05
3.55330230531051e-05
4.44673804996077e-05
4.1664001343179e-05
1.50491841199883e-05
4.46658399285373e-05
2.61367138511562e-06
3.52942962601521e-05
5.63628326291794e-05
2.80116525302646e-05
4.843771544138e-05
6.92577578426276e-05
1.64448213112238e-05
4.1807721388911e-05
4.31031860222396e-05
4.64299836119558e-05
5.1372518994876e-05
3.30956149638929e-05
3.14101273879014e-05
2.94764356137979e-05
9.45744160956984e-05
2.55790582172692e-05
3.91382712334468e-05
3.7884862349372e-05
4.48103995769952e-05
9.52676524518481e-06
-5.54326968731194e-06
3.5473067199549e-05
3.86074230098223e-05
5.99083047295116e-05
3.56488215444598e-05
2.44525463042346e-05
1.55887059592764e-05
2.747753678832e-05
-7.52927994481643e-06
5.09609728322713e-05
8.79369889236824e-06
3.72536072723168e-05
5.32305790225188e-05
2.79521148735358e-05
2.34309214272666e-05
3.41520657252991e-05
3.77884749930424e-05
-9.54800179940834e-06
-1.07408950981549e-05
2.06978765134484e-05
4.48245653092809e-05
5.13948193551216e-05
2.73152931240811e-05
4.60950904005904e-05
4.13029394380076e-05
3.73430664640514e-05
3.50016603932582e-05
4.30970089395809e-05
5.56231558315033e-05
7.75551168411165e-05
2.52248089216461e-05
3.37330240728141e-05
3.00934907198051e-05
5.26511416830278e-05
2.42704991559359e-05
4.38808024337684e-05
8.00230403995084e-05
9.52767410747317e-06
6.15252229650743e-05
4.01059192631507e-05
3.08802931047832e-05
5.31955104051979e-05
3.39337661625158e-06
1.81139122379306e-05
2.70650983583844e-05
3.14554358581477e-05
4.64814675234137e-05
6.93121673495784e-05
6.44122867377629e-05
2.31469846714426e-05
6.75355473583968e-05
6.42970707679062e-06
-2.32790276946626e-06
2.89799351331736e-05
8.99448219105776e-05
-3.02716551612554e-06
2.89389732168667e-05
2.86674134620698e-05
5.41860152763704e-05
2.219403791418e-05
6.44296186905605e-05
5.96921928099148e-05
2.47772310958476e-06
4.3397893683006e-05
1.64531330305468e-05
4.74596046444358e-05
3.58799357089187e-05
2.11520829519319e-05
4.0408866607611e-05
5.66550964332907e-05
4.59776900866385e-05
1.329614792788e-05
1.7024292891443e-05
3.61908422409079e-05
5.76010370792298e-05
1.72257557617726e-05
5.11965438569465e-05
1.79372393240055e-05
3.09071609338915e-05
1.22965981081099e-05
3.85534132582402e-05
5.19320086389724e-06
2.75258058825987e-05
1.66143958876306e-05
4.20283239752284e-05
3.54858914474767e-05
4.49485169761792e-05
8.06731253506835e-05
3.65457151593531e-05
9.56549887604712e-06
9.94108829584301e-06
2.68392043282952e-05
2.56298923386122e-05
3.87231402984495e-05
6.92462682455782e-05
3.06144570508282e-05
6.37285164725113e-05
3.4444178878457e-05
3.13160867637332e-05
2.8480679278883e-05
3.7650113746601e-05
3.47592549691047e-05
7.13428240443462e-05
1.3529117026679e-05
1.97031110610878e-05
8.13799767676297e-05
3.94606646680356e-05
4.00242772033875e-05
4.08190683316713e-05
5.1773337438473e-05
4.2154523290359e-05
4.27213685819027e-05
5.05732503476582e-05
6.3927721604991e-06
3.91373797993258e-05
4.84673694119512e-05
4.96348379799393e-05
1.44339482574749e-05
2.04561701014907e-05
2.08028332048208e-05
3.82393526186955e-05
2.67809427314092e-05
3.86389511914285e-05
6.40346809310962e-05
3.70434179694019e-05
4.18137530424544e-05
1.32328496987814e-05
-1.24953461871842e-05
3.89582280759368e-05
6.2018050955566e-05
-6.3101414152549e-07
3.61474986708532e-05
2.48196062581306e-05
3.4155433778637e-05
2.96132851374435e-05
-3.10700651926073e-06
3.29700303682203e-05
3.28293920014839e-05
3.44522473804782e-05
3.47259487636812e-05
1.89071833997697e-05
6.33885069816983e-05
5.73551211508105e-05
2.65855775502438e-05
6.18223833902667e-05
3.24207265118078e-05
1.34004199054286e-05
2.03841953921391e-05
3.60592728788611e-05
5.14927349697095e-05
5.48878356879459e-06
1.38858014234791e-05
5.87241085129434e-05
6.48998218538977e-06
2.35889923132424e-05
9.84979980895844e-06
4.78368347106723e-05
-6.11713356229568e-06
6.50481811338079e-05
3.13876198841526e-05
2.28853949548311e-05
2.35241640137466e-05
2.18820626923441e-05
4.94293714263076e-05
5.92492120597028e-05
2.26072217033351e-05
3.14240441410839e-05
4.77476378087553e-05
2.98444767705458e-05
2.99690159498795e-05
5.16984732477937e-05
7.0756795125833e-05
2.7216160919391e-05
4.15575556564157e-05
4.2517960706783e-05
1.34044365829586e-05
4.01104877059195e-06
2.42725529701176e-05
5.85472339994734e-05
6.45776111400739e-05
2.66751135197817e-05
3.16267226944985e-06
3.83178859250063e-05
7.62361224382494e-06
2.39935583735774e-05
1.70991820301941e-05
1.90963316257098e-05
2.46541658411715e-05
4.68457926103515e-05
6.8025389944169e-06
3.84952827608664e-05
4.92780561711259e-05
1.18340463068468e-05
2.72303298930457e-05
9.73117888579069e-06
1.10492446113653e-05
3.19916545739113e-05
5.01507252770779e-05
-5.67816535893258e-07
4.39060968147231e-05
-1.72277440880536e-07
4.59229148192336e-05
4.56665308946918e-05
-9.60659900465617e-06
4.92652750405496e-05
6.15362203419613e-05
5.28034646860019e-05
4.93254004460785e-05
5.47810946609621e-05
4.80819653641307e-05
1.00038844400441e-05
5.07827470211165e-05
4.7731445512877e-05
4.18887366890931e-05
2.08639065941966e-07
-1.78785174627304e-05
-1.01345867796084e-06
1.95756690489589e-05
4.61288919200484e-05
5.54135485265365e-06
2.71591957055351e-05
3.81974754421913e-05
2.41009881336522e-05
2.75870994566696e-05
2.0712112295373e-05
-2.86442756737732e-06
2.92864789685941e-05
5.23509073693326e-05
3.330690288633e-05
2.49324704986504e-05
2.0044477340482e-06
2.69468968703083e-05
4.6513428323182e-05
2.81977162930836e-05
-1.24948236292045e-05
2.63519659922027e-05
6.031892405574e-05
3.67364116359621e-05
2.66432756304658e-05
5.22873421115046e-05
4.07425494134375e-05
6.75246390450079e-05
2.55451121047546e-05
5.67799451240162e-05
2.84722953155153e-05
1.71704996280615e-05
5.99877669393133e-05
5.07043748819291e-05
1.7771207914646e-05
3.38215768941948e-05
4.61859515123101e-05
1.6491909839579e-05
6.315994434309e-05
3.77649672157611e-05
2.23300406826471e-05
1.35192499771222e-06
4.34768176061413e-05
2.54537763059201e-05
6.13109239530183e-05
3.68605012543647e-05
5.55988255281021e-05
7.22919033597326e-05
2.42642203650756e-05
3.23883267703933e-05
1.27597175527985e-05
3.42722138521046e-05
4.88408122039768e-05
7.16797861291507e-05
1.2621542891152e-05
3.39303082526837e-05
2.15412561696213e-05
3.25270543800913e-05
2.36295719424161e-05
3.94125509788989e-05
2.11490076185945e-05
5.15892763829514e-05
3.08639389783738e-05
4.7479219766142e-05
3.34123913829496e-05
3.41491656524698e-05
4.01155508772528e-05
3.95626787593514e-05
3.26861913563059e-05
3.25327489471499e-05
4.08670450374668e-05
2.20160296500683e-05
1.42833649967881e-05
2.82640036516227e-05
4.36778623500878e-05
3.41576193839695e-05
4.94836647136287e-05
3.62422454077431e-05
2.48580623479082e-05
5.74033542171629e-05
2.54281117408338e-05
6.87406373527832e-05
3.23108897525853e-05
1.54283685787089e-05
3.34953379913172e-05
8.84986092608098e-06
3.41172585845821e-05
-9.80430061618739e-06
3.75843080708702e-05
3.43046052086666e-05
3.71269375356572e-05
1.25177681654088e-07
3.50114921255234e-05
4.05283597286316e-05
5.6415272678416e-05
3.92919038482959e-05
3.53279229331027e-06
-9.26661263438294e-06
7.94340814763316e-06
4.70886888809787e-05
-1.84631062916956e-06
3.1665805934363e-05
5.12622757838521e-05
2.84110163066354e-05
3.38297719635304e-05
5.08889084711922e-05
3.82858979576982e-05
1.53582679466904e-05
2.99487073298813e-05
5.33724016643125e-05
6.4596154052589e-05
-1.87665002314807e-06
4.57444596728906e-05
3.84601398035e-05
2.03042061826976e-05
5.26617071009652e-05
2.75677269771695e-05
-2.3529980761576e-06
3.97957020177217e-05
2.29202930110783e-05
1.76801541443016e-05
4.33023143626842e-05
4.7242286391429e-05
2.70031643596282e-05
-3.37311236781248e-06
1.57027260531309e-05
4.04764767809975e-05
6.81021418130955e-05
2.23529133475881e-05
1.12364693239546e-05
3.4032749468674e-05
1.11174130734127e-05
1.34403499228573e-05
4.34561665511909e-05
1.12895328682782e-05
3.66985688841994e-05
4.03099993953024e-05
1.24839141934508e-05
3.48541067623107e-05
4.04662237974281e-05
1.75876313256238e-05
1.64013216632273e-05
3.76089442215601e-05
1.16625165692613e-05
3.16134941182894e-05
1.13362331693285e-05
-1.00010250738278e-05
5.49596250710082e-05
3.31121562359831e-05
2.25067477387813e-05
7.44651144779238e-05
4.7033810751127e-05
3.80639129124037e-05
6.02812932365031e-05
1.92594549783995e-05
3.19567091771059e-05
4.33700473877841e-05
3.52696844834089e-05
4.01421528101016e-05
4.64336733399655e-05
3.74702776614399e-05
5.30792427427388e-05
1.77011573686753e-05
3.42982496322882e-05
5.48687162548937e-05
-4.45952451069104e-06
2.06806484479737e-05
6.02120830821552e-05
4.49734681118238e-05
4.13855165522726e-05
5.25112519361328e-05
4.11760887239982e-05
7.48347903162911e-06
3.03743727188419e-05
2.93747193395679e-05
2.92804838584381e-05
-1.47848213640679e-05
5.63703952477608e-06
1.04019672281997e-05
1.55935038667602e-05
5.36569156368575e-05
1.69534129958382e-05
2.362213097038e-05
1.71741646763444e-05
5.3816163295403e-05
1.25321494555344e-05
3.36175937474271e-05
3.11616729792414e-05
1.73990079864673e-05
5.79755248444122e-05
6.11381757150203e-05
2.68511474215036e-05
5.4337652228758e-05
3.04856368837817e-05
2.23140252815481e-05
8.07321105455463e-05
2.19931983330279e-05
4.35218356900312e-05
2.3912077046331e-05
4.04269839035872e-05
4.38367011668362e-05
3.60718762348686e-05
5.67798962997192e-05
2.60696259291771e-05
-1.7196652851802e-05
7.87698475790725e-05
7.65032003454042e-06
3.40381846124474e-05
1.7989042925733e-05
8.82259881071528e-05
3.9099733257499e-05
1.3745264144595e-05
6.26888172241531e-05
2.68670899675807e-05
2.60723327308556e-05
4.33413423615519e-05
2.7200359870688e-05
5.20214917161501e-05
4.3104010117908e-05
2.82498715489876e-05
7.47439507081006e-05
6.86891217895942e-05
4.47913712899523e-05
3.91109578973871e-05
2.46454897869899e-05
5.62338336452416e-05
7.35169914905384e-05
5.40485174891376e-05
2.75937602896881e-05
4.78200810452975e-05
6.01081165054273e-05
4.12799052686769e-05
5.90039147841777e-05
2.42070139276541e-05
2.79681393610156e-05
3.01510978768827e-05
3.21685739346901e-05
3.43377749958607e-05
4.03171388752521e-06
4.06105036591972e-05
4.04954844378766e-05
2.75988747056987e-05
1.54261315592188e-05
1.52862370038796e-05
2.18300799874887e-05
2.1166051071945e-06
2.80062082518565e-05
2.70404573549742e-05
3.35948382316301e-05
6.28478343829226e-06
-1.49044622777322e-05
7.46661807832197e-06
3.43045046887148e-05
-6.81621159962907e-06
-1.82675743022931e-08
4.32200592853868e-05
4.47661823675278e-05
2.01828535843538e-05
4.90981325379183e-05
3.80985146784714e-05
5.00570313979427e-05
5.20792431896516e-05
3.43371692021107e-05
4.77316097541154e-05
5.87695751130561e-05
5.12652819171138e-05
4.87271482524736e-05
6.89423975920382e-05
4.95243483182705e-05
2.29087329439561e-05
2.89348557079434e-05
4.66175953750403e-05
3.31730865385764e-05
9.2970080148376e-06
4.1179468680366e-05
4.56122767248739e-05
2.45780175100011e-05
7.32582254588431e-06
5.39059199694055e-05
4.8841781086164e-05
3.38492339652488e-05
3.68022203962649e-05
1.15527997352206e-05
1.43832586203515e-05
-1.44019836511955e-06
6.39253092698079e-06
4.40747617508456e-05
3.7568838835814e-05
4.85646289149022e-05
3.35105520762715e-05
2.28705373989464e-05
3.93164501212786e-05
4.64598492896017e-05
5.37879515245336e-05
2.27238856611679e-05
1.29093429438036e-05
-5.25418977618603e-06
2.07050682381395e-06
5.94953900254122e-05
7.86777006165259e-05
2.08117236869854e-05
2.26621638226678e-05
2.38796120024481e-05
4.73764029411474e-05
5.3022963140348e-05
3.03298210547144e-05
3.99051657684102e-05
7.08153555886858e-05
5.35739146256701e-05
5.576667780769e-05
4.99525189023795e-05
5.23499240127724e-05
5.03347257081089e-05
4.72954470447195e-05
5.99561705121482e-05
3.72100225825138e-05
3.83250384495017e-05
4.92891104733308e-05
2.13899479619365e-05
1.20965718374827e-05
3.51536147590705e-05
3.2077624401988e-05
2.95222214854433e-05
3.6949745002741e-05
3.61299270145341e-05
3.08571695374497e-05
5.3982291123727e-05
1.86500173586446e-05
3.96759161277606e-05
4.06596467939147e-05
2.2096665113541e-05
1.14448389569764e-05
-3.98293866508861e-06
1.64782952036185e-05
1.16208593465608e-05
6.19780994858784e-05
4.30131124166978e-05
3.40562946376236e-05
5.08071221552835e-05
2.65432500483322e-05
1.78477804304759e-05
2.36148362085797e-05
3.11776738967727e-05
3.64145940676783e-05
-4.05831627068954e-06
3.67639787620462e-05
2.92768914587328e-05
7.74118101796945e-05
2.78161116898236e-05
7.01033792620308e-05
3.78758326870948e-05
5.62746183342198e-05
2.97775040202717e-05
6.11131981246172e-05
2.77746821851956e-05
3.00461214533903e-05
1.81385780033195e-05
6.94608444390995e-05
3.34671361205129e-05
3.27613319985665e-05
4.28234153334932e-05
3.98618505777627e-05
7.73265840949389e-05
2.38819315394262e-05
4.59663292269819e-05
2.66679624462446e-05
3.45808050815212e-05
-1.54145802329161e-05
7.42333246028701e-05
3.06593147825883e-05
-2.58718909887802e-06
3.11064570213484e-05
-1.21805287086223e-06
4.3397828979458e-05
5.71030726263813e-05
4.95007067605376e-05
2.89849696169424e-05
-3.80129125267843e-06
4.78789444400779e-05
2.0486780158561e-05
2.85326207876522e-05
3.9507089673111e-05
2.17088514643047e-05
5.63211478905196e-06
5.37484890908418e-05
-2.17227989952501e-06
2.55167765706584e-05
1.91107878940068e-05
1.32618029332604e-05
8.74698292663044e-07
4.69321017264603e-05
2.73227903265782e-05
5.89790276913436e-05
2.62927948983941e-05
2.13460952761901e-05
1.21241402441136e-05
1.53655444681752e-05
3.75017534735944e-05
2.60699297958549e-05
3.78214536699134e-05
4.24730294331367e-05
5.7240323260929e-05
1.20552656586888e-05
1.24488489326697e-05
1.82259939750347e-05
2.54300784569235e-05
2.02482558690726e-05
1.66279411025698e-05
3.27076414066594e-05
4.01105481770621e-05
3.52497514791875e-05
1.5593044254823e-05
1.40955092948818e-05
5.52836770654247e-05
3.44460501583096e-05
-8.29447375869489e-06
5.35135615176754e-05
2.97162414245634e-05
3.34722169963568e-05
2.26739460320334e-05
7.27430712651256e-05
3.85518256279911e-05
1.61111570965094e-05
5.48566823140909e-06
3.68975667762166e-05
5.11361208205275e-05
3.00393013015461e-05
2.38107321015862e-05
2.22848327462005e-05
2.84901698684942e-05
1.59150681504388e-05
4.68777671783597e-05
4.98808826175212e-05
5.92526765274563e-05
4.1597522181346e-05
3.78747289577021e-05
7.92416587549961e-05
2.918853314296e-05
1.6510079311694e-05
2.70574008017484e-05
4.77049269201999e-05
1.21612067326662e-05
4.10654058518138e-05
2.32867238005346e-05
-2.44655223009109e-06
4.61804608827862e-05
3.21488306074649e-05
1.88319436268161e-05
3.63618107075085e-05
4.55398919338921e-05
1.41816705285518e-06
5.96458206914171e-05
2.43374212084342e-05
2.10508895876029e-05
2.56073592040866e-05
7.5392237251088e-06
1.36080253222483e-05
2.15278944325409e-05
3.3487070209933e-05
1.6295016545752e-05
7.76685770445044e-05
2.07050779854319e-05
5.51591724550148e-05
6.06698626830146e-05
3.94653200925206e-05
3.65520691400037e-05
2.50040088038393e-05
2.4366322124646e-05
5.62315069350482e-05
1.26318512232816e-05
4.18275996805702e-05
-5.35978513138927e-06
1.9490286775356e-05
2.34501004640943e-07
2.55932195906019e-05
1.46029587741548e-05
1.6748378621816e-05
3.18987288037767e-05
4.93156802931012e-05
4.46009734421737e-05
5.77659940205698e-05
7.39349412489644e-06
-1.90496854500907e-06
3.1095146119739e-05
5.18354908102835e-05
4.22049440441216e-05
2.69330264971506e-06
3.09746442478012e-05
4.91658153801351e-05
1.31070243558116e-05
4.44905787671136e-05
1.22134627379726e-05
2.31099345123954e-05
6.55409738689523e-05
2.67657082929556e-05
8.22387028038852e-06
3.00065647814545e-05
6.51984471183508e-05
9.97053941448785e-07
5.25040130188953e-05
5.13679407324008e-05
2.92017722932541e-05
2.17678763698575e-05
1.28542901889274e-05
2.26234818654218e-05
3.78125651155716e-05
1.36348972593719e-05
7.81828736425233e-05
2.37932575816769e-05
8.63916115918784e-06
5.60987193136657e-05
4.18967438442418e-05
2.8996443720242e-05
7.6840623964256e-05
1.15899575698299e-05
3.99618792241145e-05
1.89062652040121e-05
5.45190400531557e-05
3.25482921380975e-05
4.76471678038059e-05
1.56523296791081e-05
4.41180319171976e-05
3.83398941280978e-05
2.80263936377821e-05
4.58863447525194e-05
5.35151890598636e-05
4.22491534609814e-05
2.92549342136601e-05
7.69523866349257e-06
2.76945548345056e-05
4.85698791828111e-05
5.49292970011003e-05
3.93159742573295e-05
2.29523046220579e-05
5.62669248922869e-05
5.67981243279017e-05
4.28066171485991e-05
1.23124530821965e-05
4.82818504476186e-05
4.05522626505926e-05
1.74557674350215e-05
5.39298312286622e-05
3.316706204683e-05
2.02799058673503e-05
1.81188341623208e-05
2.28304862417289e-05
4.8709450431434e-05
4.86954306198913e-05
2.31701131095087e-05
3.16885683519029e-05
2.51277859384296e-05
3.73591286352667e-06
5.41745652596172e-05
2.22036007967117e-05
6.89202347153893e-06
2.50442178568547e-06
6.27742173382614e-05
2.12271962650908e-05
1.85485193155557e-05
3.80858094785534e-05
5.68859261942291e-05
7.36802451793707e-06
1.91299100485718e-05
1.76444760772634e-05
3.08281925757996e-05
2.76492250153735e-05
2.09901142353193e-05
5.80901792766292e-05
3.23806791576731e-05
3.09849844917336e-05
5.43923060003685e-05
5.90887381405417e-05
4.49443310948994e-05
4.61297656872214e-05
4.71775706422293e-05
-1.87863347394815e-05
3.23293828469638e-05
3.03956338601857e-05
-1.11808104195309e-05
1.98301554518201e-05
-1.72419624965261e-06
3.96033607239961e-05
2.20919984426308e-05
1.91397878916763e-05
6.6846240090138e-05
4.8848608407273e-05
3.26532545177354e-05
3.40759205998311e-05
3.68795363134975e-05
3.68407661368007e-05
3.71466856025871e-05
3.56734795003341e-06
5.24560898511373e-05
2.91107836553661e-05
3.07819566404726e-05
1.48219126775574e-05
3.65211872918295e-05
4.36229010257102e-05
3.41910360305748e-05
4.41964555212949e-05
1.09246789429858e-05
2.04851623838294e-05
2.64064548366811e-05
7.89670415767977e-05
2.2876189385442e-05
-3.31797498484086e-05
2.44830055368415e-05
5.77934603499644e-05
3.22778099259624e-05
2.13124655297399e-05
-1.68584278432729e-05
5.54569278853988e-05
3.56085532537649e-05
4.38513926118933e-05
2.58009879293427e-05
1.37641288949935e-05
2.6849876347854e-05
2.9824327649338e-05
2.21526276044601e-05
3.44482469580833e-05
9.22809155518856e-06
3.85865765970629e-05
3.63739565068191e-05
4.34828632519353e-05
2.4795034611543e-05
1.15914373340775e-05
1.07853116829088e-05
4.62907629623587e-05
8.08049460369097e-05
4.58133387413296e-05
3.68930490076249e-05
4.41324065477144e-05
2.65450519009461e-05
5.00804172698959e-05
2.48197912530192e-05
1.19733613397456e-05
2.69167266840599e-05
7.01946128322109e-05
2.92886664884222e-05
9.9059056352617e-06
3.0627396823642e-05
1.33728875348988e-05
4.01649253609887e-05
1.87749301186175e-05
1.92805891864754e-05
6.72522394319996e-05
4.92194658587833e-05
3.29382625694991e-05
3.04170146045997e-05
1.57040853351145e-05
-3.89524255879166e-06
5.89841210975365e-05
8.46755396544586e-06
5.28896200119009e-05
1.75047126374582e-05
5.51307777877626e-05
2.08057432799192e-05
3.07344297083103e-05
6.18210175635322e-05
5.72141880504857e-05
1.51268119467267e-05
4.1657676821579e-05
2.67806240416773e-05
2.09874897301916e-05
2.61928296893133e-06
2.54157603674607e-05
5.10512865608931e-06
2.88412198098158e-05
3.10654334425983e-05
2.91694763525337e-05
3.2739250465885e-05
5.5811921855873e-05
3.82153809886798e-05
4.9169543508048e-05
5.23213136520691e-05
-3.90395797555463e-06
4.83794892619707e-05
5.79018216181124e-05
4.90516831387078e-05
3.63060966122743e-05
7.42491785981505e-05
4.51143847422726e-05
2.46691224304794e-05
1.60507011328039e-05
3.01406499525283e-05
3.71564806166802e-05
6.1037612407855e-05
6.8461049163974e-05
8.83516308937829e-06
1.00373698480373e-05
3.34833854748945e-05
1.74711127424142e-05
3.74866749670902e-05
3.43864596201017e-05
3.5732357050706e-05
1.44478545841353e-05
2.74879982441974e-05
5.27898493759097e-05
2.64693714323698e-05
4.87703076768115e-05
4.83878268426999e-05
3.05816355460881e-05
6.75294712642407e-05
1.06355142515113e-05
2.80894580204666e-05
4.64716861647633e-05
8.04070190669145e-06
2.95707765479559e-05
8.48960551774286e-06
3.10750629340104e-05
1.26182599052998e-05
4.9159859390175e-05
3.51948117390299e-05
3.91780835692407e-05
1.94941551699991e-05
5.38792968151669e-05
4.41298958919198e-05
6.08671856640759e-05
5.64132411544386e-05
5.07775541059912e-05
3.84630387132871e-05
3.49092128743849e-05
3.03165934356544e-05
3.9808295325655e-05
3.13052867092829e-05
4.34813213596134e-05
1.11880132227539e-05
4.07845165209518e-05
7.62860451589803e-05
1.27439463565005e-05
3.36566579560162e-05
4.57241705836059e-05
3.49745282987406e-05
1.55631733574241e-05
1.74375574524041e-05
2.33256625729759e-05
4.90404031055602e-05
5.64138007874988e-05
3.80524547716399e-05
1.53730412114531e-05
9.20214303012837e-06
2.05330091200161e-07
3.28201096749366e-05
2.69095671210732e-05
3.91484489812002e-05
9.34764776414792e-05
4.21621836129952e-05
5.36731339376246e-05
2.01232925223118e-05
1.62635496824865e-05
4.48937477972367e-05
3.06732466041767e-05
1.15842881870083e-06
4.08447202277089e-06
1.66776255204252e-05
-1.41404924977657e-05
2.39860195818732e-05
2.56864513173671e-05
3.49931130134334e-05
3.73061740154142e-05
4.75108500541232e-05
1.19968196877103e-05
5.38839965339093e-05
3.7856233173457e-05
5.25702043270868e-05
4.13998548513017e-05
4.02022594965274e-05
3.31341420901622e-05
9.12307159605951e-06
2.72384695420385e-05
5.91490133511536e-05
2.34029485642667e-05
3.71822724617456e-05
3.12064674618899e-05
4.74409339156145e-05
-4.54945027856548e-06
1.35790392222165e-05
4.38305395101852e-05
3.35367980054827e-05
2.28005606362338e-05
5.27626437157442e-06
2.02245841591433e-05
3.41768639779086e-05
1.98213690439912e-05
3.21547026320407e-05
4.60645990604338e-05
6.36494407102863e-05
1.58326698635466e-05
2.96541302428802e-05
4.85673237600197e-05
5.10312628208782e-05
5.66930283920117e-05
3.89929450445483e-05
2.93995639137372e-05
5.6061787412527e-05
4.81169386050037e-05
3.67995458792583e-05
3.17507916376082e-05
4.05925129334063e-05
4.90924278784327e-05
5.44407492125265e-05
1.16394204863114e-05
3.25541471991564e-05
3.74023613298689e-05
6.85257561816137e-05
6.67883104984298e-05
-8.14775817861397e-06
3.94286272797087e-05
1.1110727378211e-05
3.3729855759413e-05
-1.65908988206348e-05
4.82319634652525e-06
1.8356026569387e-05
4.15392564225914e-05
2.4360280839442e-05
3.71037278950506e-05
3.2008411020899e-05
-1.3413945430104e-05
5.4514231066158e-06
4.39610187327154e-05
1.43767729070602e-05
3.33492662345249e-05
1.95316229719057e-05
4.14855340190632e-05
5.73503899901784e-05
1.65337892420966e-05
5.54535859064074e-05
6.0662700923628e-05
4.09736844698786e-05
4.04785008020878e-05
5.96508453071241e-05
4.70558509512431e-05
4.37664464705158e-06
4.25290354128618e-05
7.41237104328365e-05
2.57392442431971e-05
2.78974833350826e-05
3.77334088170218e-05
4.58869600190673e-05
2.67547163993484e-05
7.13663842012641e-05
1.4519207388059e-05
3.14109764454512e-05
6.34120146286106e-06
4.79715627120741e-05
6.40025291543236e-06
5.11167251908121e-06
-7.41973362482548e-06
2.75199860461679e-05
3.62511090268046e-05
5.82571764297719e-05
5.82797280388848e-05
2.53855252754785e-05
2.11420990492333e-05
4.62755847242135e-05
2.15090141905975e-06
5.90485627334406e-05
-6.12243860782225e-06
-1.90355055244181e-05
2.91907184908238e-05
1.88343411225053e-06
1.92291361457833e-05
1.232486997573e-05
5.89088056067046e-06
8.26569791870589e-06
2.72205841877412e-05
3.14948833953201e-05
4.83712914377799e-05
4.48706163100861e-05
1.75851405876939e-05
-8.49112179048546e-07
-8.92482217048804e-06
7.6326701236758e-06
4.19768111316598e-05
6.3755968781391e-06
5.32937348083672e-05
2.47460950846614e-05
2.91874265539559e-05
2.11361508033591e-05
3.36800347934457e-05
4.33756322659909e-05
6.14978407418794e-05
4.19769456268347e-06
2.60243341155915e-05
3.42852153162675e-05
7.76082268319031e-05
4.12573015781947e-05
4.50510649290926e-05
3.99131028449611e-05
4.22709692844569e-05
3.20685405565142e-05
2.69332455399515e-05
4.66899493684498e-05
3.3727036454477e-05
5.65497253843112e-05
2.1499839512756e-05
1.9667915277938e-05
4.84074052511772e-05
4.3911879775585e-05
2.0108470553971e-05
7.30957373445149e-05
3.34479560420036e-05
1.8702062640531e-05
8.49661077571557e-06
4.26483467955548e-05
3.12799036130314e-05
3.4752685862922e-05
3.54698200671401e-05
2.43734264890405e-05
3.46263120631034e-05
4.30979889087608e-05
2.61208412702157e-05
2.71406642931069e-05
9.84154133404198e-06
3.56964566887708e-05
4.76696585267531e-05
4.26849079184333e-05
4.28457890364371e-05
7.28510856736448e-05
1.82178895543681e-05
2.61578363277255e-05
2.17663752445181e-05
7.32847493677465e-05
7.76172001247481e-06
6.31741655167063e-05
3.37157163982897e-05
1.6700467512755e-05
3.29865934939967e-05
2.60851174238202e-05
4.90023082496167e-05
3.66387982586418e-05
3.77727804560559e-05
3.19936795007341e-05
4.37123900038395e-05
5.55833508942642e-05
4.10457151388324e-05
1.21588624572565e-06
2.04801353607294e-05
4.58494430782063e-05
1.7738406358686e-05
2.77301040685348e-05
3.0902893002114e-05
-6.80112778418974e-06
4.18366518576291e-05
7.80303939923315e-06
1.0451356489424e-05
1.26659502516541e-05
3.33086452249837e-06
4.15383436545759e-05
3.43687143564303e-05
4.66205837048865e-05
1.1744727623726e-05
-5.31701694252161e-06
3.48611939317756e-05
2.88504224772357e-05
1.33959062206496e-05
4.26605906896481e-05
3.82717075911036e-05
3.06976602947597e-05
4.75511543599369e-05
5.54565788041655e-05
2.84521068235281e-05
2.59394323308109e-07
3.56301476712479e-05
2.13183128000547e-06
2.63570956649605e-05
2.48897884917831e-05
7.8678517070866e-06
1.26796069283617e-05
2.12205847920815e-05
3.57583648087932e-05
7.1481229728595e-06
3.44578766428558e-05
2.06369344027786e-05
2.01043043943077e-05
6.83986922258669e-05
2.90509700521497e-05
4.61547921469992e-05
3.73139903343219e-05
4.94432784924823e-05
3.06265561218184e-05
6.02318769767508e-05
-1.16630754075544e-05
2.11789731609992e-05
2.51455998382815e-05
4.09924999980043e-05
1.53900236811001e-05
2.75389834743674e-05
1.82212617877303e-05
2.91630700497106e-05
3.7794901590376e-05
4.13675334999941e-05
4.77659810569525e-06
2.18286523001261e-05
4.36367136786671e-05
7.88145626162035e-05
3.84137990490359e-05
4.46722775424955e-05
4.44044230243124e-05
2.93573944039426e-05
6.19651984526884e-06
6.96656664495327e-05
1.0100043635517e-05
6.25745853909961e-06
2.71643859125079e-05
4.69735912520133e-05
2.41832564313163e-05
3.23735363427518e-05
3.61649110902707e-05
4.67293789542262e-05
2.73390658011539e-05
5.20591185349536e-05
4.66909886978494e-05
3.6213264156071e-05
3.0917106190695e-05
4.93988238719807e-05
1.6213950887398e-05
3.26637076843671e-05
3.67448689133855e-05
3.28175089676223e-05
3.67896394169676e-05
1.62971715348559e-05
-1.67069962333448e-06
3.28783797489434e-05
6.37348262991629e-05
1.98641970707909e-05
4.3141823551465e-05
1.45832282975566e-05
3.75850356632466e-05
2.94718361261732e-05
3.75352626283826e-05
2.37644989855589e-05
4.25851618141856e-05
2.2120282238685e-05
1.00933934302848e-05
8.00480134515318e-06
2.86984671083145e-05
3.58788399742738e-05
4.50476948595531e-05
1.09923629723286e-05
6.57307045510444e-05
2.20441034099032e-05
3.57134672640746e-05
4.01141279181403e-05
2.48481500720631e-05
7.59182362822781e-05
1.34060840982492e-05
2.22600252504965e-05
4.90519044102909e-06
4.90318214200016e-05
3.04149020843092e-05
2.726484542619e-05
4.36538668969734e-05
4.19793528598715e-05
3.31945634591452e-05
1.83568509094425e-05
2.94971736623368e-05
5.07107701871424e-05
4.42622487664108e-05
3.77207555552153e-05
1.24550272363637e-05
3.97462717945013e-05
4.1383664136703e-05
9.24543871230614e-06
3.19671866944098e-05
4.88862915860414e-05
2.38946662300581e-05
3.46965526914666e-05
5.0818832276319e-05
4.40340028218584e-05
6.86694965090229e-05
1.69285182761662e-05
7.84049519942292e-05
4.69692441820501e-05
6.17534441062403e-05
3.09502563036348e-05
1.70294988631956e-05
2.79851617617532e-05
3.97850354331759e-05
4.9456753425527e-05
1.42507237634659e-05
6.11601478154408e-05
-1.44394525895749e-05
3.60150143755469e-05
1.63659078255794e-05
1.33773778424663e-05
3.22812145297831e-05
5.70716296518238e-05
4.36570685801109e-05
2.63899060818214e-05
2.12094179639332e-05
8.11310951967522e-06
9.65611692062675e-05
5.22575740967039e-05
3.59320849966299e-05
4.50576803789602e-05
5.75647603885467e-05
5.74101879239733e-05
9.35419655151685e-06
3.19460142013253e-05
9.30317200723821e-06
3.45968723227766e-05
2.96419271027053e-05
2.83456565729195e-05
2.95424935196976e-05
1.58214483382614e-05
4.85881451903018e-05
5.06768781313526e-05
3.13389361643617e-05
3.44411924029206e-05
1.28894833517834e-05
1.90118054995995e-06
3.94261064676995e-05
4.05175508218503e-06
4.85124691839545e-05
2.16416981731099e-05
3.13075881369994e-05
3.53864282068869e-05
2.99932544926435e-05
2.81405014134113e-05
2.69081067491463e-05
3.79575893889297e-05
9.17657343990486e-06
3.18133971880649e-05
1.37397894614656e-05
7.27427483399755e-05
3.67323148097326e-06
2.24818132439811e-05
1.96329386991208e-05
3.54731244269279e-05
3.64126123646989e-05
5.46718784754706e-05
2.4120736691587e-05
5.41470346697361e-05
3.26708288494007e-05
1.06499105855351e-05
2.93284540064591e-05
1.59220193662182e-05
2.67585049708031e-05
5.727743587964e-06
4.68549144793328e-05
3.64317967658828e-05
3.983433887985e-05
4.30332356695801e-05
4.56255150610721e-05
5.45960829240404e-05
5.08263379839016e-05
2.72559936268677e-05
6.7456101382187e-05
-7.57551674244733e-06
7.52567718783767e-05
3.56609364076578e-05
4.91115967758555e-05
3.72589533209832e-05
5.64899040813026e-05
2.73871810542718e-05
2.94057401977483e-05
6.41656374911901e-05
5.36117765945535e-05
5.3527079452512e-07
4.13725646676293e-05
2.60874778048303e-05
2.12416679867243e-05
4.45331275546167e-06
6.20038301296512e-05
3.6866831146616e-05
5.45728017347545e-06
4.5409689568864e-05
3.94497978407081e-05
3.08591733291995e-05
5.5183500615262e-05
2.20488396055882e-05
1.38227315666693e-05
4.89099891623142e-05
7.37888370472859e-05
2.05207230419505e-05
4.05276818653519e-05
5.14646712020828e-05
3.44263143754193e-05
8.24662951528553e-05
5.66769184344485e-05
2.87584445221267e-05
4.26018772148932e-05
-4.32219479677012e-06
1.7502935883241e-05
8.2200335961984e-06
-6.52736092217257e-06
5.799551066746e-05
4.13249620108883e-05
8.7939523011591e-05
3.58383131250686e-05
4.98196429334803e-05
-2.13694673388378e-06
5.19305193277286e-05
1.58780501465157e-05
5.29689692366826e-06
3.80647644824937e-05
3.29414566806633e-05
5.18764696681829e-05
2.73845926023087e-05
4.27978720201682e-05
3.39465228746079e-05
1.23083515191645e-05
8.62803155425616e-06
4.01848314459877e-05
4.14718948804024e-05
4.07567755912911e-05
3.0616644166434e-05
5.58512434807165e-05
-1.4133198723464e-05
2.40793022093147e-05
3.99171097811983e-05
3.69108764023587e-05
4.06277132467189e-05
2.90735690453768e-05
1.82771715853274e-05
4.41592079133281e-05
3.57418452105499e-05
1.14439405245528e-05
2.1895455543017e-05
5.33556639332631e-05
4.43914321533155e-05
3.95808859008651e-05
2.84166869640144e-05
4.96881371332937e-05
4.84061434127559e-05
5.09939042752123e-05
6.32525014574301e-05
4.31241727461621e-05
2.64825869236257e-05
4.29505083467581e-05
3.38389513575749e-05
2.67041831639258e-05
3.42376618714927e-05
3.83108992790431e-05
3.45452646930729e-05
1.17089981913777e-05
3.55653299989146e-05
3.42963450760208e-05
1.93722115909852e-05
2.64777059354229e-05
4.66004383781177e-05
3.68692635437669e-05
3.1040537038349e-05
5.04990319267532e-05
2.24207810313321e-05
5.39412495099251e-05
1.64466304194937e-05
1.76143551850374e-05
6.38688135178573e-05
6.42799661232686e-07
2.75458869710206e-05
4.02184400202419e-05
2.17639011946109e-05
1.67625626681149e-05
3.40838599869758e-05
1.5119610482924e-05
5.37148274630618e-05
7.31398078104903e-05
6.00887469317507e-05
3.69972272145012e-05
3.01159047738701e-05
4.9383639064632e-05
3.80804077691818e-05
5.95231158609703e-05
8.88624633741562e-06
2.35135984607357e-05
6.83806305959839e-06
6.16355092050159e-05
1.00219495107747e-05
5.39709995521729e-05
5.59571069988615e-05
2.79418998844388e-05
4.17793409286357e-05
5.35146943597374e-05
6.0576199338815e-05
5.90407799294533e-05
3.25842014401573e-05
2.0775005731514e-05
3.55769924499239e-05
-2.84148847042217e-06
2.67536790111538e-05
3.6856399581129e-05
6.17636049308881e-05
4.83949629127407e-07
3.51415639581145e-05
6.53380908782466e-05
4.28809210759207e-05
2.0987059815457e-05
4.67517669541724e-05
1.82974640663052e-05
2.88842476409764e-05
2.80925638640885e-05
3.76140447705129e-05
3.23558771989159e-05
7.62034772665254e-07
2.17001808833543e-05
3.1054289817012e-05
2.24955805311623e-05
-8.41775503637945e-06
2.60134112958814e-05
2.61309786765893e-05
5.38825364747617e-05
5.36175000433645e-05
4.07809817870912e-05
5.45122620147344e-05
2.01726065039893e-05
2.52846512460353e-05
3.2586801192851e-05
5.17121364292362e-05
4.1820521582003e-05
4.61371115845803e-05
6.84523234973478e-05
5.53416702646567e-05
8.42844208075868e-05
1.10988377253099e-05
5.45512013833104e-05
3.60560976170068e-05
5.82276649009259e-05
5.46975227224905e-05
3.42732288791742e-05
5.30537790739077e-05
2.9926256620441e-05
1.79322091373848e-05
4.29460051016561e-05
4.47181202383732e-05
2.46204357222964e-05
6.87542454962026e-05
3.77778315565705e-05
4.88096210159527e-05
3.28847329650897e-05
6.44156891670675e-05
4.91722298963323e-05
6.33993058561793e-06
1.32945337167353e-05
2.53252109275504e-05
2.16600498363473e-05
2.7281708633588e-05
3.14288222780847e-05
4.01313284902016e-05
5.86296368628746e-06
4.31834823044495e-06
3.81214948328951e-05
5.06435373952184e-05
2.33261340643745e-05
5.73232815962302e-05
2.5378284298373e-05
3.93995175893295e-05
2.17102449852749e-05
1.61632093635178e-05
1.9155215548142e-05
3.41192044078205e-05
1.90957905677035e-05
4.01158266297567e-05
2.10943449029749e-06
6.9460997234243e-05
4.74428852762756e-05
3.74091091671103e-05
3.64730433083622e-05
3.52579197059995e-05
2.12492637788353e-05
4.50681277219708e-05
3.21899311328272e-05
5.21494712466932e-05
4.26390587019472e-05
3.73573062568585e-05
4.44816782650663e-05
4.36009043321625e-05
8.51784753381992e-06
3.86870092937776e-05
6.84681566324903e-05
4.54298824150636e-05
3.36308423285655e-05
3.78558882257066e-05
2.98389099187519e-05
3.91350672306868e-05
4.208492407525e-05
6.4686076998115e-05
9.73041898770191e-06
2.67698885863189e-05
3.87745669970631e-05
3.33149142725168e-05
3.01433262334666e-05
-4.76776881639635e-06
3.60799170119285e-05
1.02972728650585e-05
5.46601534527463e-05
3.03715142470921e-05
4.06488941284435e-05
4.03915060368618e-05
2.13822992259768e-06
4.65277881790706e-06
3.07244216883761e-05
3.1349843824576e-05
2.00701628574993e-05
5.80136530711557e-05
1.91531091370311e-05
0.000102884961867385
4.26983388742708e-05
8.12991420403802e-05
3.39440084020895e-05
5.18607438437213e-05
3.64725208223577e-05
4.63492885443567e-05
3.87086884037718e-05
4.8602943764304e-05
4.24080642962612e-05
3.25612175142168e-05
5.67852239451758e-05
5.11756200764552e-05
9.93617967341548e-06
3.64306747262876e-05
5.59388417770192e-05
6.33635429105932e-05
8.01066317526427e-06
5.37460950868908e-05
-1.17809055857347e-05
8.50476736743306e-05
1.5767703304316e-05
3.96993965032349e-05
5.24663164250595e-05
3.48817443949541e-05
4.33021985076843e-05
4.21345690054886e-05
5.28696057515298e-05
4.3462073447243e-05
4.94790974879149e-05
5.61124742294858e-05
5.22975011652016e-05
2.91686877116318e-05
5.28344237344646e-05
1.82821916340591e-05
2.7998530891173e-05
1.56113964456004e-05
3.47065125293928e-05
1.11004519468576e-05
2.41725304798457e-05
7.50701174615796e-06
3.33276563472509e-05
2.80636934865851e-05
-9.59929185615041e-06
4.41735009201596e-05
4.74723590953455e-05
7.50445379467979e-06
5.58642884366106e-05
4.93164673762395e-05
5.11339042323414e-05
3.06504226274561e-05
4.41897675453028e-05
4.23824285447101e-05
1.54204555004572e-05
9.07060649499947e-05
2.51835976356517e-06
4.63698518073085e-05
3.18059658282613e-05
6.49599035360277e-07
5.15585134417676e-05
7.01384842117115e-06
5.16890225820325e-05
8.30189386468109e-06
5.22596557509214e-05
4.69758263439676e-05
5.97886457605251e-05
6.54564483078852e-05
3.69821131356524e-05
1.57012896201413e-05
4.5101277490153e-05
2.36954500669845e-05
1.1367561141473e-05
5.89316015864337e-05
5.24414955786468e-05
2.60403308895506e-05
7.94783852376234e-05
2.11333384996798e-05
1.93175695604665e-05
3.12721567293083e-05
6.38523572839699e-05
2.0770559715333e-05
5.01608027187403e-05
1.74952247276336e-05
2.47574459308644e-05
2.45842654363687e-05
6.27088265177319e-06
5.3376091695574e-05
3.21844376481199e-05
2.29559269350745e-05
1.30940630486883e-05
3.28493191219235e-05
3.09770737119032e-05
3.62744897666171e-05
2.11888637935927e-05
5.13896406436079e-06
1.93807780882149e-05
3.67918617332893e-05
3.93918297393089e-05
3.60738615106998e-05
3.6098909608129e-05
3.35839531108776e-05
1.98679980845203e-06
4.63151141236318e-05
1.11965697057394e-05
4.91784577045216e-05
5.55623994120262e-05
7.49501858039901e-05
2.5491609714181e-05
5.17892933318274e-05
2.64174771362697e-05
6.12180125575266e-05
2.57334028452799e-05
3.77626335825697e-05
2.45512588951597e-05
1.31273853328761e-05
-5.04956574413424e-07
2.4182821413534e-05
4.38031120065209e-06
6.19601458203716e-05
4.18668838666685e-05
2.17870754318957e-05
5.58542665835041e-05
7.31745501956413e-05
4.56594882506426e-05
4.69645523525297e-05
2.81778768209566e-05
3.91431596555083e-05
4.19166411049742e-05
3.07447774990746e-05
3.53689800615342e-05
2.95434040254193e-05
2.39127841306161e-05
5.65309584122096e-05
2.31026619959849e-05
1.14622150504583e-05
2.69001682535455e-05
5.95299384518168e-05
2.96058887319991e-05
2.46306742940686e-05
1.96157966907448e-05
1.90571456291484e-05
5.05826391223627e-05
7.93738992821714e-06
3.08958819917807e-05
3.75552407762768e-05
8.41390656149467e-05
5.11487551837722e-05
1.8104799944171e-05
8.56080765432657e-06
3.63387733033881e-05
2.22768702039617e-05
4.42795585749273e-05
5.44504294824231e-05
5.25027337409626e-05
5.80848736286291e-05
4.55690360330986e-05
3.10631685925247e-05
6.09113050332441e-05
2.78569431516896e-05
2.58550188386379e-05
5.43253378606794e-05
3.81717835096654e-05
3.34812551501448e-05
1.32867809150138e-05
3.10909009200744e-05
5.35703902538426e-05
-1.14045418727671e-05
3.92196862269247e-05
3.49654962126929e-05
4.76464858556138e-05
2.8962725239907e-05
3.02485597346537e-05
3.61055014851854e-05
1.97414047421499e-05
8.46073068073234e-06
-2.12420017731058e-06
3.06610900610924e-05
5.68861627521643e-05
6.21363034544311e-05
9.24383046163664e-06
2.35215652157008e-06
1.76464947343774e-05
4.44570098980366e-05
6.59527848751083e-06
3.89016761854464e-05
1.81350661828539e-05
3.68193207635918e-05
4.76066515925709e-05
3.01194201022415e-05
9.00889458880029e-06
3.71221455668117e-05
2.56744253058768e-05
1.68458805584784e-05
5.05655363048046e-05
-1.09251727635425e-06
3.86551132169838e-05
2.39888172421306e-05
5.92285401630311e-05
3.65417797132552e-05
3.55903759618804e-05
5.98521629799842e-05
2.33140816690551e-05
4.18628018673496e-05
4.10343606539878e-05
-1.42094819749874e-06
5.10354100481481e-05
4.24077356766964e-05
5.14782964764862e-05
1.63519011237531e-05
4.53163514551863e-05
3.64276209223152e-05
5.48059568705563e-05
5.56471195468534e-05
5.42490485500617e-05
8.00664956331205e-05
2.09816727578979e-05
1.27441120571414e-05
2.11749588837714e-05
5.9965461156579e-05
4.27169142284436e-05
-8.25781920588103e-06
2.35322970594542e-05
1.92740034239455e-05
5.89405838971345e-05
6.46354697871926e-05
2.4662819374339e-05
2.23880086672559e-05
2.60298820426239e-05
2.82943913825275e-05
2.77772254013061e-05
1.95716784458776e-05
1.17784751029403e-05
3.64842034280121e-05
1.64864209524243e-05
3.02692027986035e-05
2.48264766684867e-05
2.82300397000198e-05
3.56360394188309e-05
4.28754226269008e-05
4.65708389261267e-05
3.87367257348478e-05
5.31579564522467e-05
2.67298354643639e-05
6.3308988260717e-05
1.54157626029451e-05
5.97166546707256e-05
3.12908634743877e-05
4.47443671130725e-05
4.54517865897684e-05
4.81499269883013e-05
5.35188960367611e-05
2.79185761254342e-05
3.16852852693629e-05
4.97494525269917e-05
6.1321994581294e-05
1.50428619949157e-05
3.57015299674952e-06
6.31145936565019e-05
4.37105600287989e-05
5.78593823192666e-05
4.2378532254158e-05
7.00498993221112e-06
6.56257415488799e-06
1.75647253573569e-05
3.16025020593353e-05
7.27096179343782e-06
4.1564178817164e-05
8.6401968661739e-06
6.59584607241615e-05
2.07995120046749e-05
5.54870576710081e-05
1.33595304743772e-05
4.78113828437688e-07
2.02869387516232e-05
9.87393980942899e-06
4.20104170884863e-05
1.32269949537915e-05
4.38325007847483e-05
8.83632227582319e-06
2.66468195931641e-05
2.34855745375968e-05
5.41203410866104e-05
9.03280211518666e-05
2.01828774329538e-05
3.31785451718036e-05
4.2550935851926e-05
-3.98417133523359e-07
3.8329468708029e-05
5.4012841024293e-05
5.42089202334776e-05
1.24225901550017e-05
5.66842947580671e-05
1.52544630711705e-05
4.59982034238143e-05
6.75624946943535e-05
4.6255721413522e-05
4.82295266561299e-05
4.48083773107417e-05
2.10329733238493e-05
3.37382519087443e-05
6.1301954225227e-05
2.2115358683669e-05
1.973923239541e-05
4.93176781776064e-05
2.93630707374813e-05
2.94731556342953e-05
3.07866771535492e-05
4.75887751976232e-05
3.64026503747565e-05
4.38582645827466e-05
1.29234440189345e-05
2.17153072195672e-05
2.1375083552227e-05
3.43127418969231e-05
1.94012737679009e-05
3.8788699306588e-05
2.23613015577609e-05
2.87388580055537e-05
5.36838044746164e-05
1.11872671082517e-05
5.62655566921038e-05
2.27671168832335e-06
2.38377287518749e-05
5.14210565235592e-05
3.47973772298027e-05
4.51918644849092e-05
3.05409223560887e-05
3.06755569057528e-05
2.76187087005256e-05
4.18548404396754e-05
4.39478257341098e-06
2.73403812922745e-05
5.27203732582598e-05
3.80911278631943e-05
1.10942826568685e-05
3.64356323818184e-05
5.84598173585866e-05
2.74132497869872e-05
5.60736013885417e-05
2.2881737734272e-05
4.78724409257989e-05
4.06980248073514e-05
3.87533232034711e-05
6.79017682680864e-05
2.3029741787432e-05
4.84234153952721e-05
2.81850703357232e-05
4.22507963076526e-05
1.13475026363938e-05
5.13787560340999e-05
4.31356721611333e-05
6.80504435022779e-05
4.3626457828526e-05
5.08014105575801e-05
1.23674068086e-05
5.32703354424593e-05
7.72260901275258e-06
5.47185258290125e-05
5.1730896183934e-05
2.0303234697903e-05
3.70043289108961e-05
4.75888034541526e-05
3.53773041885213e-05
2.08904234573998e-05
8.53178528757307e-06
4.55094012727073e-05
3.08174845128135e-05
5.28231170160191e-05
-4.41188613394493e-06
1.83102493239829e-05
6.74957846809916e-05
4.73078079393637e-05
3.91251493563424e-05
5.75495774091676e-05
2.20444306009456e-05
6.25734951157435e-05
3.51660455679882e-05
4.25518886299206e-05
2.15528503728754e-05
1.67042804962099e-05
3.71214142008174e-05
1.09847988708128e-05
4.94494656114974e-05
4.29693810218107e-05
7.29501612099497e-05
4.96057612678943e-05
5.42143938270487e-05
1.82749000246311e-05
1.23847938671775e-05
2.33772727382968e-05
3.73560243825929e-05
2.18840532834832e-05
4.00835245029934e-05
2.83100227693603e-05
3.07509630840163e-05
3.33410061053928e-05
9.71401560692791e-06
-7.1648267663556e-06
1.84915111752716e-05
3.14997825793024e-05
3.4698340459826e-06
2.58518007497939e-05
4.37779913059821e-05
3.98597884219269e-05
4.39108728210902e-05
4.44335082160438e-05
2.30911358738573e-05
2.55719641953453e-05
4.44444491677472e-05
5.48098686775142e-05
6.07881410048843e-05
4.70739005135183e-05
7.48378853996071e-05
-1.19755644971552e-05
4.27339161420826e-05
9.01905853330853e-06
6.9094426005007e-06
1.47252730305912e-05
2.0485591548353e-05
9.12885407666903e-06
5.70871177494173e-05
4.17297815296959e-05
6.26705139624575e-05
3.56715213521537e-05
3.22953640190465e-05
4.55177328877115e-05
2.8859459474827e-05
2.37505139945974e-05
3.2758237692858e-05
5.07729193325252e-05
3.6963682515154e-05
4.870917045309e-05
4.97044516579726e-05
4.61637402869305e-05
1.83183332765738e-05
2.57619582038507e-05
3.8784954006891e-05
2.00357214228445e-05
2.64512815718083e-05
3.21769174867777e-05
6.56543424684288e-05
3.02257033147964e-05
3.73463421143915e-05
1.35533419729325e-05
1.86729717106381e-05
4.78075293633164e-05
1.00317330887245e-05
4.93944203275389e-05
3.76370952724564e-05
6.57583290298436e-05
-2.14790181774149e-05
1.60267415734695e-05
4.01910857949009e-05
3.59607153347236e-05
5.75677786235191e-05
-1.00118158976035e-05
1.37700490992624e-05
7.32996229991336e-05
3.93528980286721e-05
4.28763444690775e-05
1.08135877040341e-05
5.28226684792086e-05
8.21577150568453e-05
4.3756064241865e-05
3.5846479876209e-05
5.45696174298768e-05
4.86047551577594e-05
3.1410505731988e-06
6.04622415390039e-05
3.25284211554878e-05
6.13457930594556e-05
1.81833468517348e-05
3.31595517410777e-05
2.20223207248309e-05
3.66231921949614e-05
3.27358627243543e-05
3.98904942993156e-05
2.87746765700268e-05
5.66777105365416e-05
5.39431978942788e-05
9.62950861982164e-06
2.35430587928738e-05
1.17484262754254e-05
-6.00628788456906e-06
5.07234637515343e-05
1.16477640374452e-06
4.62526203680257e-05
6.12055401571481e-06
8.11207885457087e-06
2.6659088217785e-05
2.09462656376226e-05
3.12850562469687e-06
3.16713161391254e-05
3.94505959772856e-05
6.83351737900611e-06
3.48971768096237e-06
7.17176874577341e-05
2.88515240383372e-05
5.36847481357719e-05
5.66164258614047e-05
4.38451119823572e-05
5.12732009863767e-05
3.55136175363075e-05
2.17373450774007e-05
2.08635657204671e-05
2.66587394048206e-05
3.33167374871206e-05
5.54482899465912e-05
1.40117842826366e-06
2.91595618859705e-05
5.65490400491543e-05
4.67307467960583e-05
3.15831724582766e-05
3.66811636252034e-05
3.14901758405058e-05
3.63703076172775e-05
-8.3366130588818e-06
3.80200962859092e-05
8.44107857180076e-05
1.65918011501585e-05
4.68508075577671e-05
3.92944286527888e-05
2.47612584853159e-05
6.07500341021859e-05
1.05618950623372e-05
2.78538284261863e-05
1.30064813773408e-05
1.48454959612904e-05
2.74533508825889e-05
3.87786889735076e-05
-1.03930974286449e-05
1.44523992587479e-05
4.83224287977034e-05
3.87179631242194e-05
3.19927207958281e-05
3.99536452926419e-05
3.17568999046681e-05
2.2175318005435e-05
2.54489463475674e-05
4.99845779969313e-05
6.1616085292369e-05
4.58407977440454e-05
4.42157266136761e-05
5.42933000848035e-05
2.32269391750576e-05
2.27164449998721e-05
6.21213497638362e-05
8.63455859525064e-06
5.50277678334946e-05
3.89106412596908e-05
7.48264833662839e-05
8.11679814458224e-05
4.85414858007311e-05
4.3468875362396e-05
3.99193492375709e-05
8.20580007814936e-05
1.43039707191838e-05
2.40887811966367e-05
3.94373601375079e-05
1.70854637989108e-05
5.99270659007034e-05
3.01840018511654e-05
1.88130383330423e-05
-4.46364336929754e-06
1.55867021107627e-05
1.46190182450801e-05
2.75243050117317e-05
3.84415682244562e-06
1.38050751606934e-06
1.61152648755506e-05
4.17279637410513e-05
1.04815194084733e-05
4.9665454781035e-05
2.18432947999946e-05
5.16558603722571e-05
5.28988853752668e-05
2.44316657112368e-05
2.48097898562439e-05
3.71377559642406e-05
2.32952489874576e-05
2.53404344406742e-05
6.71802524790275e-05
3.39199676936201e-05
2.05008137536311e-05
6.14636034678971e-05
4.34565097716896e-05
4.49811088421819e-05
2.08061031784577e-05
3.8784183351391e-05
3.71384526713414e-05
3.97985327245324e-05
1.63797913593423e-05
4.34690348273978e-05
1.48280470037577e-05
5.52194871362157e-05
-8.84230184591393e-06
4.17498662955362e-05
2.30606426096744e-05
1.63601974548966e-05
2.09177038852348e-05
4.22673403240346e-05
2.53747077240239e-05
3.92380500414882e-05
3.0673449515456e-05
1.34343333442122e-05
1.23959459892481e-05
1.47030529106362e-05
6.96334821957654e-06
5.50168720835556e-05
4.5378198220877e-05
6.05272949182603e-06
8.15489173390849e-06
3.26720096607807e-05
1.86575897721333e-05
5.22619327224611e-05
6.31116747312045e-05
1.38816685643573e-05
3.36409424428689e-05
4.51164643624706e-05
3.87255620564087e-05
4.24479437589836e-05
5.11981110517768e-05
1.57110742954108e-05
6.13279170460175e-05
3.32057679660389e-05
8.00322761581942e-06
5.28828011290414e-05
1.93056587472265e-05
5.65598023898475e-05
-4.78244944456747e-06
3.91069138116031e-05
3.20406809898123e-05
2.74137350734402e-05
3.73406166609367e-05
3.59315284197292e-05
3.40285958324695e-05
6.16360205522509e-05
-1.0723130873501e-05
3.09692223684339e-05
3.24078449545432e-05
3.67600395847131e-05
1.93658539442265e-05
4.10605182173769e-05
4.04515778841868e-05
2.9249942132997e-05
5.87897085650802e-05
4.65982703257478e-05
2.06833061616307e-05
6.24670463034507e-05
2.35169597754278e-05
2.38319805392574e-05
-5.13609004773029e-06
4.61220145247673e-05
2.11468238333841e-05
5.03015626826719e-05
5.58868587663553e-05
4.39439424334308e-05
7.45633737721315e-07
4.29389792195379e-05
8.29632161007076e-05
2.53791757948414e-05
2.34553733341611e-05
4.1290692032907e-05
5.56933143355125e-05
5.30139432584935e-05
3.67046826561747e-05
1.45204892042756e-05
5.21368086585113e-05
5.98941035313277e-05
4.2686669633835e-05
9.41872365379819e-06
4.22043536842755e-05
2.47345393473139e-05
4.93295580861627e-06
4.04394968772344e-05
-4.58450272434851e-06
3.85968241371558e-05
4.19761352464961e-05
-1.21834834892532e-05
2.92383435753378e-06
2.0262231322904e-06
4.17898129803196e-05
4.37169354276626e-05
5.80721658086569e-06
1.55834956666322e-05
4.19507891418031e-05
3.90743132699193e-05
3.73828783949984e-05
2.41121210786586e-05
3.80718445911019e-05
2.8942872537228e-05
4.91078207698234e-05
3.88350391140498e-06
4.50665506241952e-06
1.5551072689765e-05
3.59167061792605e-05
3.20059636364964e-05
5.13659902132535e-05
3.44989556750093e-05
1.70424018493399e-05
5.04089962545508e-05
3.15796360388751e-05
7.15671748042357e-05
3.79975632647409e-05
5.2648582243384e-05
2.0301765567653e-05
5.70184305408929e-05
5.83733830511191e-05
-2.49960002545398e-08
5.44072095367507e-05
5.16367270978712e-05
7.91646223556371e-05
4.81445758033117e-05
7.00444552627108e-05
1.79879310742867e-05
5.5667241859484e-05
3.50791997224118e-05
4.98362247585029e-05
4.96361707507192e-05
5.33511917689018e-05
5.15098116700689e-05
4.58051236860598e-05
1.88460792816547e-05
-8.6322797695786e-06
6.60046731854503e-06
4.02691209620685e-05
1.50192503029813e-05
4.775059369999e-05
1.34681989427475e-05
2.9843319461743e-05
1.25846873699521e-05
1.1963245520303e-05
3.9612681554401e-05
1.55832769710604e-05
-2.04717574916957e-05
1.94402143869037e-06
4.5203103040459e-05
-1.25388192421571e-06
2.9156807242705e-05
5.11753473340158e-05
1.73880990328035e-05
3.00495818111466e-05
5.33854915510686e-05
-6.92910926090528e-06
2.40019055284525e-05
3.31165638518261e-05
3.10356126693098e-05
2.26328850032554e-05
2.74062152372577e-05
4.06510110131412e-05
5.85714894814599e-06
1.78138203631956e-05
3.22465485944383e-05
1.83884101240759e-05
3.52559792521928e-05
3.60917582423356e-05
8.51267065366579e-06
6.30266258573056e-05
1.90603748058779e-05
7.47472727007501e-05
3.2506539068014e-05
2.64703407712925e-05
5.41246142852838e-05
3.47580828747746e-05
4.5178301134124e-05
5.56835594783498e-05
3.64103662139077e-05
1.85164269513136e-05
1.4682520202195e-05
8.40713396234562e-06
4.98058826759494e-05
4.37088859049189e-05
4.93395106405509e-05
-2.96474434699271e-06
5.62661676313005e-05
4.77942602812402e-05
3.8291160345595e-05
2.52128523650695e-05
2.58538834920325e-05
4.25303926048208e-05
3.25726949046069e-05
1.49068516086897e-05
3.27785709253516e-05
3.18947274429934e-05
2.30125991412185e-05
3.66033718896148e-05
4.02656972310757e-05
5.12261272784325e-05
2.77790568927434e-05
5.31488492294134e-05
2.78338983236693e-05
7.01980503215939e-05
8.50718185701247e-06
3.58999683716915e-05
4.28432558913794e-05
4.6690424383781e-05
4.10316124161481e-05
2.68125891796571e-05
2.50464760080392e-05
3.8619415592596e-05
1.71857831097228e-05
5.522586847203e-05
3.0295276263945e-05
6.68164077172794e-05
4.59094390810571e-05
3.06238585567011e-05
3.73998924669961e-05
5.85135967833872e-05
2.48701627787433e-05
2.65208072153359e-05
7.31570500098572e-05
4.96798713259083e-05
2.76851177496867e-05
3.04167330084789e-05
-5.60138187720539e-06
6.56840379477046e-06
3.37340526473517e-05
4.7603671952149e-05
4.09059472259154e-05
2.49867399489992e-05
1.64268797494874e-05
3.17910047205174e-05
2.44392729743799e-05
3.85065129426336e-05
3.88544492032587e-05
3.59818342365812e-05
1.32819122935649e-05
1.99663378499336e-05
4.5179016773273e-05
-2.70026763936907e-05
1.0445390906857e-05
5.01625893882298e-05
5.70412008367443e-05
2.81531655808109e-05
-1.19179368503959e-05
2.5125125207612e-05
1.66757331314132e-05
1.46977078985759e-05
1.6993304091408e-05
3.75379329165393e-05
-8.7940999701683e-06
2.35777584785457e-06
3.20988222229144e-05
1.18339962510038e-05
2.56577482559292e-05
4.61108485467961e-05
2.05489930530491e-05
7.78571376196144e-05
4.17563848058895e-05
1.82655298237281e-05
5.95071184349264e-05
1.9734502707901e-05
7.18684721616956e-05
7.12971999689557e-05
-9.21904578643731e-06
3.70525616991176e-05
6.48490113339459e-05
2.12206066475768e-05
2.10140142905143e-05
3.57193001882873e-05
5.05947938341549e-05
2.04448266260986e-05
3.4128420571327e-05
2.76202423764965e-05
4.48489886489925e-05
7.22317321235835e-05
3.48857110199095e-05
3.46442486815355e-05
3.76033742229651e-05
2.12477336804439e-05
2.77330296533316e-05
2.53282399317982e-06
4.80722559781354e-05
4.38778494079026e-05
3.56616373588239e-05
5.92957300170425e-05
2.37249712779542e-05
3.06014897112327e-05
6.12752887997937e-05
5.01266355553855e-05
6.45036659930834e-05
2.63036338909526e-05
2.42461438137638e-06
1.91601175269414e-05
2.63877096667047e-05
3.94527997523701e-05
4.85864746322103e-05
2.86426244899311e-05
9.63158208878057e-06
3.82874900445669e-05
-1.26448813132683e-05
6.15111202832076e-05
3.8882211609488e-05
2.72323066839362e-05
5.0483532547678e-05
7.55720133066539e-05
7.05631162225503e-05
6.57107407759327e-05
5.27175856146548e-05
2.45852480006252e-05
3.82487611987176e-05
2.36777186130464e-05
1.36641717686288e-05
4.58945523390668e-05
3.86902781412286e-05
5.24213505922866e-05
1.94737797427518e-05
6.59788372828605e-05
2.03837697631518e-05
4.06826201064595e-05
2.73769296551604e-05
4.67917921989901e-05
5.87682345668822e-05
-5.69686948230573e-07
6.13216887464737e-05
2.41234754963754e-06
4.23371894118643e-05
4.02491114678278e-05
3.93426507236658e-05
5.14569935143381e-05
4.1191877931412e-05
4.05999041347982e-05
3.65873277728785e-05
8.00045089867101e-06
2.90658122606657e-05
9.0172078406911e-06
3.4400523124981e-05
4.37863994803339e-06
6.83550678865866e-05
5.26829585417958e-05
1.79474398867678e-05
2.89081215369524e-05
3.43988351775754e-05
7.95548135939638e-05
2.32051465587591e-05
5.70675486074293e-06
1.58069466806209e-05
3.81803270711723e-05
6.05479015627166e-05
5.52980724707762e-05
5.62141022421553e-05
1.11762803590987e-05
2.82257813860446e-05
5.20678407632334e-05
6.3591583442752e-05
4.14643542090185e-05
5.25708733920399e-05
1.61040893999034e-05
1.49955027522171e-05
7.13394801952835e-05
4.79538561588902e-05
5.75911087643183e-05
8.03875367026261e-06
3.25270834925769e-05
5.97974678785396e-05
5.27347403502898e-05
1.36077326484427e-05
4.23048407127635e-05
5.89748196374193e-05
4.17935770925076e-05
6.88981734112291e-05
7.17058280727302e-06
2.65336307646275e-05
3.23318295465421e-05
4.74743070899204e-05
6.61039139800498e-05
4.02356487317131e-05
3.68802926944076e-05
2.47572753526346e-05
4.70936988686111e-05
3.68368493890602e-05
3.3342413777351e-05
3.03060870324499e-05
2.37010443319922e-05
1.27771918786085e-05
8.37448869351613e-06
1.57146807134896e-06
-6.27679122189285e-06
3.76578361960439e-05
-1.30295048557325e-05
-1.01155374107558e-06
3.27612054116402e-05
4.62831141420292e-05
2.66106475340272e-05
3.01319592288834e-05
6.86539109199507e-05
6.86926876591569e-06
5.9001959207309e-05
5.3033757017362e-05
6.40156426198274e-05
5.12337306656652e-05
3.37990677059977e-05
5.63212641349094e-05
4.48776628980675e-05
3.798028918376e-05
8.02709142790108e-05
4.92442854844906e-05
2.49001769578233e-05
4.34218368261171e-05
2.78082022380541e-05
2.81632101288202e-05
4.45180999424196e-05
4.81147303237698e-05
3.89167582104139e-05
4.5646072870501e-05
2.87150952067304e-05
2.79984822116819e-05
-8.76830898835862e-06
4.65924901231634e-05
1.14173297323787e-05
2.52081368205387e-05
3.16437000594528e-05
-3.16731248091948e-06
1.79831144404865e-05
8.80618134522704e-06
2.98150715810877e-05
3.40529800378955e-05
6.79903657068188e-05
1.07966402807572e-05
6.32979842385536e-06
5.5290687233971e-05
-8.14149506615485e-06
-1.61681000664681e-05
1.03633695467411e-05
3.30183361065241e-05
6.34513940922189e-05
8.32948289120799e-05
5.23616855556948e-05
2.78982969120974e-06
-2.64769604733663e-07
4.23065655370688e-05
4.15845214170351e-05
2.4676175179776e-05
3.60614117851517e-05
4.0673415074688e-05
5.2067215019583e-05
3.57193391437506e-05
4.2893427528362e-05
1.75239215576067e-05
6.35390704268574e-05
2.82636985111241e-05
6.39869012931882e-05
3.0591574918792e-05
5.50795174173409e-05
4.49973633682526e-05
4.06121910270862e-05
5.03341479904023e-05
3.65501372557836e-05
6.74206717651214e-05
1.50678677666138e-05
3.19841599640607e-05
1.13687088110568e-05
3.70110920538725e-05
3.02876316923082e-05
4.58017585040234e-05
1.95999672270084e-05
1.28695244415535e-05
2.60405673575126e-05
1.68938587026163e-05
4.02831825245146e-05
4.55887465883182e-05
2.50101320872622e-05
3.88952019714679e-05
6.96717959060598e-05
1.83786873921759e-05
-3.55365335632459e-07
2.22117292305777e-05
7.22428262233932e-06
4.19765169045242e-06
1.93249295027954e-05
2.81778253394113e-05
4.29576940265261e-05
1.63344408538325e-06
3.24653016157883e-05
1.04516391967858e-05
4.53365325910756e-05
3.97023989168227e-05
5.88557227277688e-05
-2.32254269937154e-06
5.70987443052221e-05
2.59980151985873e-05
3.39667260880883e-05
1.77442196912423e-05
3.72699239901992e-05
1.65110192495839e-05
-3.86114050570306e-06
3.16917456812269e-05
6.67759299473891e-05
5.5928888411886e-05
3.63022480173536e-05
1.05651891352313e-05
4.43153051925632e-05
2.01313415111982e-05
2.70974848066475e-05
5.10134363790329e-05
4.13414178596938e-05
4.40783969214726e-05
3.07094228334843e-05
3.17073890723351e-05
2.63839326740767e-05
-6.60479182479532e-06
6.76036174503048e-05
6.34445784893178e-05
4.70148767328179e-05
3.2620819916546e-05
4.43172973814602e-05
4.07721403447993e-05
3.41257724235641e-05
1.48861241342969e-05
-3.18059988164198e-06
1.63758289649318e-05
2.43231614820071e-05
2.57844184786095e-05
2.08559409340379e-05
2.06313107895686e-05
3.27824072409344e-05
3.2701802172241e-05
3.5625250391543e-05
2.04858035103341e-05
1.40029979403906e-05
5.13919073140117e-05
2.04262031385472e-05
2.20429164674845e-05
2.78600205812961e-05
3.85670299120685e-05
2.2264360581184e-06
5.51868966745754e-05
5.10892770214508e-05
-8.24487658314485e-06
5.68686154783258e-05
3.95857620094728e-05
4.3545490231515e-05
2.68351080697555e-05
5.25556280987482e-05
2.18960765255972e-05
3.81122204397123e-05
2.22528603708459e-05
3.09982441062571e-09
1.76436863526523e-05
1.92925877202058e-05
3.90027130777888e-05
3.83288457522306e-05
-3.01089499216629e-06
5.1876580081609e-05
2.76858094922821e-05
3.31129353243731e-05
3.66451452117555e-05
5.85445143038385e-05
1.82450348594311e-05
2.12832290291516e-05
2.15374524993986e-05
4.59601547310956e-05
2.94548006248412e-05
1.51509861728955e-05
4.74057766247999e-05
3.1506281202892e-05
1.65488024074799e-05
3.2795691428391e-06
3.16962177167555e-05
5.275129692083e-05
3.79513870572524e-05
2.95207408675789e-06
3.9746309516959e-05
5.6415295742857e-05
1.44673144817437e-05
2.01229264909132e-05
1.87479806206944e-05
8.75344078275732e-06
5.18356566804245e-05
2.9949601964387e-05
4.52811678471692e-05
-6.89374437856208e-06
2.17484415881182e-06
6.37902014738482e-05
6.61685980543132e-05
3.29811596441136e-06
6.41561573357959e-05
3.11897359180254e-05
1.77085658010954e-05
2.27931370903717e-05
4.89093391600312e-05
3.73818667630394e-05
-2.71801214032764e-05
3.59028789531006e-05
2.96519070062837e-05
4.75286484387517e-05
8.20699318187567e-05
5.90635728442926e-05
6.68719721602458e-05
4.16780339962605e-05
3.20474543503057e-05
4.75351592263996e-05
4.09296900309312e-05
1.34806819329837e-05
2.36472271849411e-05
1.93090621938424e-05
1.30442327128235e-05
1.38318653300106e-05
7.65021858039916e-05
3.0395712630744e-05
3.85665757134497e-06
5.38897021098413e-05
2.6240949994788e-05
2.16484830625668e-05
2.03624351266061e-05
3.01209268785953e-05
3.98013725354475e-05
4.60273659130158e-05
2.02673889323242e-05
2.48976299684704e-05
3.07009706612035e-05
2.82615296928213e-05
5.01667863402506e-05
5.76083172323456e-05
3.57256871989197e-05
4.8111072190089e-05
4.05327272128787e-05
4.31302429582052e-05
3.23898564497433e-05
3.00610586275363e-05
2.33818886016975e-05
3.35796824706589e-05
5.63308457671043e-05
1.37496604353972e-05
2.94699856031994e-05
3.15539436465404e-05
3.61718350770199e-05
3.32508088365503e-05
-1.91231499802388e-06
2.88930303582341e-05
2.14025101009921e-05
4.77051736189105e-05
8.11610447286514e-05
6.74310279633315e-05
4.21927433220088e-05
4.44483524105255e-05
2.87312431382639e-05
5.05417710239691e-06
1.828811887678e-05
5.92717677879087e-05
2.19098376449618e-05
3.58162150848043e-05
6.17375041130081e-05
3.26164004061025e-05
2.0072251628324e-05
4.44608718098525e-05
3.33550543091745e-05
4.86828531788276e-05
2.21307465090353e-05
-3.29524820001656e-05
3.41530273424332e-05
-1.18038874552182e-05
5.8868858521252e-06
2.12267389402324e-05
-2.28233099657586e-06
2.72266148113099e-05
3.93243165186772e-05
7.13504471905192e-05
5.57676251404404e-05
5.19887296448837e-06
3.66945966149369e-05
1.53098334841025e-05
2.06610336385668e-05
3.57783127223258e-05
3.99708937599758e-05
2.32511573276278e-05
1.12594866688321e-05
7.57066573550168e-05
5.1033516222524e-05
4.71977619368832e-05
1.88473336324467e-05
4.44441681485768e-05
4.93174637242961e-05
3.68652815996305e-05
4.17315074813714e-05
3.44908650537086e-05
3.50953461742138e-05
6.45687308289864e-06
5.0233610342927e-05
4.64712244797642e-05
4.03374008359112e-05
5.34699637315165e-05
3.50103926124642e-05
2.56094803855799e-05
2.16383024217662e-05
4.41914040890958e-05
8.27535641173111e-06
5.38265651603453e-05
5.91636687885528e-05
6.042683054944e-05
-4.01381203884406e-06
2.48506778544933e-06
7.17980151091857e-05
6.41338194050206e-05
4.3431136064268e-05
2.46355097472742e-05
3.84433282663305e-05
7.3572522451691e-05
3.60480891767093e-05
4.17582258211514e-05
6.55567107396554e-05
-5.77592360105947e-06
-2.49880049221344e-06
5.07309311776117e-06
4.17394771821078e-05
9.84697739020677e-07
7.61341038671606e-06
3.24972252763627e-05
3.37858890434459e-05
2.53633421702228e-05
2.71859782471098e-05
1.79130067543738e-05
-4.11183799541797e-06
4.49243278414301e-05
4.10217446184739e-05
2.20699266259041e-05
3.35285715229645e-05
-2.55056933037828e-06
7.7904296457598e-05
2.53719636498829e-05
3.97109193726631e-05
4.57961287625334e-05
1.76397329354984e-05
3.53504451565684e-05
3.45548305627674e-05
2.19063251279646e-05
5.1894656424673e-05
1.82321699311651e-05
5.65273896079534e-05
6.53431216976256e-05
5.2040448244912e-05
3.93156614408179e-05
2.94941321088299e-05
-1.19695141053536e-05
2.85596743399402e-05
1.91612846540052e-05
5.07343094605828e-05
2.9185365504251e-05
2.83603204514157e-05
6.06939216365919e-05
6.232828041539e-05
4.56752569604538e-05
2.24706108815451e-05
2.55869905284121e-05
-1.22967531260123e-06
2.05254265155157e-05
4.24599235277915e-05
1.63823390684034e-05
4.92506721443442e-05
2.77465237503594e-05
3.51498669718452e-05
1.371960245472e-05
9.24892332531974e-06
4.37313536758648e-05
1.6216964656477e-05
2.77377682814067e-05
2.89511662118358e-05
4.10432530931395e-05
3.96830004974063e-05
4.36439185880384e-05
3.25607175365753e-05
1.91833146020871e-05
5.90314219283701e-06
4.55594559488887e-05
2.71590745276199e-05
4.63354668475869e-05
3.31724104291898e-05
6.07886042200512e-05
4.94533089102687e-05
9.83261297081763e-06
7.11263955446851e-06
4.69092107997713e-05
4.39706696825713e-05
6.76376991683858e-05
4.19580192567366e-05
6.71032845905074e-05
1.17191001113413e-05
8.18524304350598e-07
2.29904709456714e-05
2.16169544039044e-05
2.52825175146844e-05
9.59167030120156e-06
3.89723806334375e-05
2.00251166164412e-05
-3.5208839241481e-06
5.67431321216508e-05
2.30593340351425e-05
2.41737198111897e-05
5.05182899952589e-05
1.36126093296292e-05
3.36115105763192e-05
2.40878049127604e-05
3.56105705271504e-05
3.33283144619338e-05
5.81580003122664e-05
-1.92999774145423e-05
6.73725207190167e-05
1.1724424411739e-05
1.97032266670694e-05
3.07810591941683e-06
4.56481538750089e-05
4.50203519161265e-05
2.61263210861124e-05
3.65695179604541e-05
8.27792413588188e-06
7.40037407581491e-05
4.75634883851774e-05
2.7922317631707e-06
1.87388969281098e-05
6.69981053149913e-05
2.96738781421346e-05
7.63855006726909e-05
6.80672637133702e-06
2.71932364271394e-05
4.89465928962894e-05
2.3930419338049e-05
3.32161639645621e-05
1.75666351986252e-05
3.63951497898541e-06
7.8320136938268e-06
1.89480318356854e-05
7.71850802508444e-05
-1.43458194118232e-05
3.3840306681792e-05
4.10528017325601e-05
5.33279595069852e-05
2.0043632792546e-05
2.87655189255535e-05
4.46183351162549e-05
5.70870646338883e-05
6.11349053666056e-05
5.01028885257771e-05
4.89479891860811e-05
5.24924351638823e-05
3.89048797009385e-05
4.02578822306459e-05
2.42689156388521e-05
1.59211203003735e-05
3.13390699741683e-05
6.38217410657265e-05
1.72361995564506e-05
2.35298478338264e-07
3.9471534658843e-05
4.53665077189492e-05
3.90024551306262e-05
5.30463977726367e-05
2.34157341765143e-05
1.82319006400583e-05
6.65978422930305e-05
-1.61436297108558e-05
5.03372181051068e-05
2.12057085021671e-05
5.02052727838285e-05
3.92488850951887e-05
3.11359271468501e-05
3.52813423595221e-05
3.23791026405634e-05
1.52946205751964e-05
3.47935636147894e-05
4.11267391667607e-05
5.76666141698936e-05
4.20874621144873e-05
4.43622352391907e-05
2.49227220654516e-05
4.41401009304424e-05
2.17442211669883e-05
1.93120166766539e-05
2.78856850513838e-05
7.78441364349862e-05
1.20177695648908e-05
2.54850284897415e-05
2.02184961453183e-05
6.08780454045423e-05
3.28702651956373e-05
2.42655794775836e-06
-3.25112466069741e-06
1.84912531547871e-05
3.65117440390729e-05
3.74202162903851e-05
6.26262000524647e-05
2.04481930026485e-05
5.76198024272009e-05
5.37252323824627e-06
2.66385219668126e-05
9.85516706737033e-06
2.73668237425429e-05
3.85286770768018e-05
7.06493584069473e-05
4.90653773752459e-05
5.34880725860226e-05
2.58640728350031e-05
2.90246029847767e-05
3.57779911031343e-05
4.23423422434048e-05
3.95855110901425e-05
4.26160976162445e-05
4.2190309398744e-05
1.88101515694185e-05
-2.0188370048895e-05
1.96928098653931e-05
1.24600144298851e-05
3.11838533054134e-05
8.60718761531493e-06
3.23987529673139e-05
5.14143072942032e-07
5.71884045026957e-05
3.59661533494454e-05
6.83233487552416e-05
2.65929964215593e-05
4.38909818314618e-05
3.74212691779715e-05
6.06456435265421e-05
1.04255133855713e-05
5.53588227027644e-05
5.72234885982152e-05
4.30357437382648e-05
4.60343631742602e-05
9.95168156412056e-05
3.63379366460797e-05
3.99024092960019e-05
5.90144122617529e-05
3.27263850607542e-05
4.33543471966003e-05
3.1902112851059e-05
3.69291597540062e-05
1.33115437408778e-05
5.33601505868496e-05
2.84353236946086e-05
3.94530895391601e-05
5.26756535843817e-06
1.8080964142986e-05
4.62569787030332e-05
5.80175615471391e-05
-1.49463599710936e-06
4.88389297181737e-06
1.94338587663503e-05
3.381231421015e-05
3.86538036023921e-05
2.26958589270167e-05
3.98263180030931e-05
5.34318151129915e-05
4.36030828224898e-05
3.68399085425398e-05
2.57896972110193e-05
3.84085247072088e-05
4.62019532447682e-05
9.75134961869629e-06
3.37088109932493e-05
2.06337220143193e-05
3.45653721732076e-05
3.45760183859337e-05
5.55932434908154e-05
5.31064738631727e-05
3.26423994722952e-06
3.31939081104468e-05
2.01391328986989e-05
4.50206267488594e-05
5.01358486283511e-05
1.11015861477846e-06
3.40345450857008e-05
4.52777619160583e-05
1.82908504479887e-05
3.13771786048836e-05
3.05284498253935e-05
7.92529358586515e-06
2.00552883653161e-05
2.11842032709214e-05
1.69898363833803e-05
4.28698591598524e-05
2.61574226468543e-06
6.90431590805572e-05
1.92544261451987e-05
2.43440125757717e-05
1.08054704204571e-06
4.88699045648446e-05
1.89312318630942e-05
1.43934834025285e-05
7.29061427613822e-06
3.08185120944769e-05
1.97982886078955e-05
2.38501786657025e-05
3.51940883084006e-05
6.46679313725269e-05
6.03061036178999e-06
3.07358685189319e-05
9.77266666101376e-06
7.37698720020009e-06
2.05892353396636e-05
4.46916518028297e-05
3.64111623508464e-05
1.70026320558727e-05
3.23668458375887e-05
5.78220863680112e-06
6.95610938475542e-05
4.20836466119603e-05
3.57203682612505e-05
3.47264784165777e-05
3.0660886624698e-06
4.61969253611423e-05
5.36648180635627e-05
5.37789451136844e-06
2.00457085075296e-05
7.19071313525751e-06
3.21058331718651e-05
3.26240861023613e-05
9.33225947803783e-06
5.98690331374433e-05
5.31309409243227e-05
4.29448968366292e-05
4.74212712703448e-05
8.0627997602647e-05
7.38281781175525e-05
5.76126578281438e-05
5.78754669848341e-05
3.08501761598167e-05
2.66352317528201e-05
5.05529358212097e-05
-5.41615391904692e-07
-7.06338901449557e-06
3.37444223620427e-05
2.75784511649642e-05
6.25374046360611e-05
3.95015869721555e-05
3.55932650675598e-05
4.99104852514619e-05
4.37445186736803e-05
3.65214690426515e-05
1.00508266520892e-05
2.2563367378059e-05
5.82879923944511e-05
6.12077612327908e-06
6.87951199975161e-05
4.77265631921644e-05
3.56387383229429e-05
3.53571262685836e-05
4.8984458030005e-05
4.35729056817174e-05
3.11719407466531e-05
1.29663039775731e-05
5.39895046166851e-05
3.45909021208806e-05
4.25118961629762e-05
2.52006534505183e-05
2.14304723016042e-05
3.42177222142675e-05
4.77104085451613e-05
6.41028743836474e-05
6.2767304387752e-05
4.72965442287678e-05
6.19759902520492e-05
3.84723825990273e-05
2.37346304903066e-05
5.73986125521845e-05
5.89070724854958e-05
2.85065448062141e-05
5.54118411519448e-05
1.87340966466696e-05
2.79923182395574e-05
1.46457446366716e-05
5.20108389287548e-05
3.21191388401237e-05
3.54077325854166e-05
3.67985682835276e-05
1.00324668502906e-05
3.73706322548109e-05
2.69526251487407e-05
1.46138920966445e-05
2.50487684449533e-05
2.74478152539066e-05
3.20409987798769e-05
3.82883013438963e-05
6.33152364658325e-05
5.81691729329253e-05
4.21653218571726e-05
3.66745341810785e-05
6.55080397268621e-05
2.12819743570487e-05
4.24961413235569e-05
3.48183192144568e-05
4.58158217280482e-05
4.37349850756271e-05
1.86926091225704e-05
6.41015758464336e-05
-1.44531892873098e-05
4.21009506783393e-05
4.17724988756448e-05
-9.26652602085392e-06
2.72925760560566e-05
3.37157608775232e-05
4.87455462080805e-05
4.36762387195058e-05
2.31568102472843e-05
1.87802769094239e-05
1.77925473324579e-05
5.56854335461507e-05
3.6515120947905e-05
4.40415578492704e-05
4.08040051504897e-05
5.97726395683503e-05
2.2171631913998e-05
5.10986716838429e-05
4.54378676623333e-05
2.36951171131153e-05
3.94288875756397e-05
4.00405866840428e-05
3.47323789585028e-05
1.14450825903093e-05
1.50968631888514e-05
1.69349545007398e-05
2.45479972670997e-05
2.06810743332577e-05
5.69219656737503e-05
2.87346570044666e-05
4.01950676760402e-05
4.88093239577857e-05
4.84475180024536e-05
3.55363471596895e-05
2.94623081763002e-05
1.35678234461125e-05
7.18106159483117e-06
1.12747084890669e-05
6.79459677936467e-06
4.43047220087009e-05
4.21278573399519e-05
3.25650733152906e-05
5.65659765269052e-05
4.66777387743591e-05
-3.2614074677789e-07
6.27656972270076e-05
2.52296030394066e-05
3.17465786285356e-05
2.89834091858642e-05
3.95659826413334e-05
6.99792825030798e-05
4.64062260345129e-05
2.18947479563079e-05
3.1225411569492e-05
4.66378851456076e-05
1.26672879236367e-05
4.06699840438606e-05
4.85593242327038e-05
3.68587242295829e-05
1.47640614067566e-05
4.61438461367786e-05
3.21906183339843e-05
6.7096492175139e-05
6.38269727455255e-05
4.42018909362459e-05
5.26698072712891e-05
2.64074593223966e-05
5.31302064744695e-05
1.64432448246804e-05
7.18182049718954e-05
4.94898390180266e-05
2.54267155634201e-05
1.22458455823454e-05
3.33536135239367e-05
1.51905103285013e-05
6.50467365686413e-05
1.96320447373501e-05
5.80671917295101e-05
8.90541906538185e-06
3.75269524552742e-05
1.50526709656163e-05
-1.47565808529919e-05
5.66070522995733e-05
3.12537877870127e-05
4.79189920341789e-05
2.21927527331681e-05
2.31969205443414e-05
3.33653191547936e-05
1.22434031342143e-05
2.19812736097653e-05
1.37049898479843e-05
3.03828940903795e-05
2.07476403182784e-05
5.07673393668316e-05
3.9596455989885e-05
5.93902064090246e-06
1.82939840291164e-05
2.02457041196453e-05
1.85213580912949e-05
2.77062404867368e-05
3.19900923311587e-05
8.88803834277264e-06
-5.76858944799818e-06
4.09852677558693e-05
5.11337128046449e-05
3.78282935722375e-05
2.14854633602522e-05
8.43519283961622e-06
5.41938898204105e-05
5.14932328202041e-05
2.88784366591449e-05
1.91194920531779e-05
2.85700558781211e-06
5.51350621335971e-05
5.22912407419773e-05
2.35827198191856e-05
5.36603588167891e-05
4.80294769322256e-05
3.05816809226725e-05
1.36777620646882e-05
2.70121593524179e-05
4.80120284635249e-05
2.42771147277267e-05
2.60612082646733e-05
-2.25511154603739e-06
2.63725806040053e-05
8.14675900897601e-06
3.92457975056195e-05
4.44563095560107e-05
5.71509766714284e-05
3.54812383794476e-05
5.44834920337043e-05
1.47595040851268e-05
2.72699032061651e-05
1.78045586727874e-06
4.16671299256052e-05
3.71565852261966e-05
6.47040731646708e-05
6.16470705120693e-05
2.57960204803427e-05
2.59327000552279e-05
1.15151659106275e-05
4.4850864321833e-05
2.05559547661875e-05
2.98058316531171e-05
5.35415970001419e-05
4.61708443752476e-05
5.00534221548497e-05
2.00107314877901e-05
3.89618854974795e-05
1.13727918182058e-05
6.20174360065814e-05
3.96379172641516e-05
3.89764336303964e-05
1.01284098328643e-05
1.28718895000849e-05
2.52813206974646e-05
-2.13764788778871e-05
3.3179007332859e-05
2.09968241741393e-05
5.30609744888809e-05
6.8161634491218e-05
3.26309029215723e-05
4.06604612146839e-05
7.38642785721758e-05
4.10777093857732e-05
8.64652904320969e-06
5.4450734711994e-05
3.17903228730505e-05
1.21345761727924e-05
5.62045619460454e-05
5.93409822599108e-05
3.65178347994143e-05
1.75892049642564e-05
4.58823546595747e-05
1.13939362340088e-05
3.7266614888007e-05
2.92103867689573e-05
3.67552623901097e-05
9.28790840208838e-05
4.08882754585434e-05
3.59798725927457e-05
7.487212294485e-06
2.18421569717362e-05
4.30168714857919e-05
4.14036310146239e-05
4.39828881258855e-05
5.53055941044391e-05
4.59344612319528e-05
3.51630571098345e-05
6.24515762024333e-05
3.08353489392329e-05
2.54257056805566e-05
4.78593738693326e-05
5.85817685079765e-05
1.43405761333975e-05
2.05295685181565e-05
3.98625322273867e-05
3.75758511988342e-05
1.90343941828401e-05
5.27178097748907e-05
2.45734075824582e-05
4.36151122147669e-05
4.10369101341385e-05
1.75675013541471e-05
2.55812469906605e-05
5.10734582637296e-05
4.05616721253254e-05
6.58698142887333e-06
9.79222401332375e-06
1.82451899983582e-05
3.47432186876376e-05
5.19898204951296e-05
1.35260373426718e-05
3.57905143089944e-05
5.41934529936149e-05
2.38305377588896e-05
2.99415612666856e-05
2.32084221604988e-05
2.95116353200042e-05
3.47874933166592e-05
6.0330035308916e-05
3.32405081879584e-06
2.88384975225031e-05
1.5629039691627e-05
2.07953273350646e-05
3.76167902826716e-05
3.3231217616109e-05
4.34529678086204e-05
1.37283815415759e-05
1.52353111892305e-05
4.0018861703602e-05
4.90226603911561e-05
4.35219683309952e-05
3.69955479829949e-05
4.74609906885258e-05
3.55279481231794e-05
5.40446636812023e-05
2.92604497108438e-06
4.42384043884159e-05
4.530907142908e-05
4.28736174776263e-05
3.41770643605178e-05
2.9596003306926e-05
1.89544308195586e-05
4.16604846906586e-05
1.17651164035615e-05
7.10118348944839e-05
1.37162136887816e-05
2.19390971311039e-05
8.69398867577629e-06
7.17990800846281e-05
5.83959930277115e-06
6.70489751092045e-06
4.91454472428865e-05
2.38396597906352e-05
9.46318065594345e-06
2.43287047870047e-05
2.43705700063862e-05
2.24503195386175e-05
2.72735080106365e-05
1.55557482667351e-05
-3.33777739775392e-06
6.17986760308578e-05
1.62723563828708e-05
6.27695180291014e-05
4.20867626831351e-05
3.624446233293e-05
1.78348538428776e-05
4.94750501738561e-05
3.9069972427295e-05
6.20304752505133e-05
2.53847187633479e-05
2.61165145326084e-05
3.43520519659104e-05
5.46481037993081e-06
2.32937939508741e-05
4.58016335330028e-05
7.78071477466569e-05
4.209112526372e-05
2.9391172416304e-05
4.68840287708222e-05
6.81215432560803e-05
4.57332787721512e-05
2.1705773140782e-05
3.51440141451095e-05
3.07622507827636e-05
5.1536434266715e-05
3.03444036851227e-05
3.31918049486424e-05
2.62285385566662e-05
3.27405476668272e-05
4.39256481013642e-05
1.24794432583274e-05
4.14637815858492e-05
3.18137211521275e-05
-1.13796732743898e-05
2.85223666186822e-05
3.24780724086423e-05
4.55680811876329e-05
4.37338964313969e-05
4.71154369318644e-05
6.06305045265349e-05
5.72356504664947e-05
3.52616530658221e-05
4.62795501209039e-05
9.29357017437122e-06
5.75726285020434e-05
5.93056613286736e-05
3.62607352882391e-05
4.6732100557923e-05
4.19238585588428e-05
2.99670214612133e-05
2.56413059933153e-05
2.56453358284104e-05
6.67818768378064e-05
2.33545353092797e-05
2.64581071571233e-05
2.37763273497344e-05
1.29028842885471e-05
2.18435093232682e-05
1.39422579659358e-05
2.29593546119173e-05
-2.19537894470047e-05
7.38113760250594e-05
2.39545459986234e-05
1.92251101140197e-05
4.89903238297492e-05
1.45097453081643e-05
3.06088816359927e-05
5.6485197231761e-05
5.35681364704153e-05
8.41012396136813e-06
4.38150160471281e-05
3.98237703455751e-05
5.81592520956363e-05
6.24600489841413e-05
1.54863773822143e-05
2.73832765896675e-05
4.82815811197615e-05
1.92679786804532e-05
5.87517742882103e-05
7.70909617589054e-06
1.19592664075414e-05
2.99383120932624e-05
6.42742455499288e-05
4.82890302994435e-05
4.55643237766386e-05
9.00184786677311e-05
5.9998689944397e-05
4.13860320834733e-05
5.77480715408254e-05
4.53004065706579e-05
7.42848876963938e-05
3.31908327511303e-05
5.0783342065621e-05
2.4110670683891e-05
-1.2876939389066e-06
3.62858845138789e-05
5.21986177597086e-05
3.14445486604295e-06
2.10548297077419e-05
3.96121878337587e-05
5.6485113674251e-05
2.58521192674612e-05
5.90345823847705e-05
2.94682642346539e-05
4.90831137223042e-05
4.31428467769154e-05
-4.77612236460855e-07
3.00656520016209e-05
6.76802795722821e-05
-1.6284456175924e-05
2.4169316417244e-05
1.0631699513686e-05
4.96881040900364e-05
4.90740867011138e-05
4.34002645138487e-05
3.74475416782755e-05
1.47426921250833e-06
2.63959496827971e-05
4.19202431490785e-05
9.48565038876354e-06
3.3652681907466e-05
7.85211842906356e-05
2.05441081969833e-05
3.60531663342729e-05
5.99248934380487e-05
5.15725638958433e-05
3.76198435840192e-05
9.00238713327373e-05
8.5639979348608e-06
2.49825391922115e-05
3.20303408926414e-05
2.4633959146611e-05
4.71808527720858e-05
3.95489578270446e-05
1.7414446654196e-05
2.12971131627878e-05
2.40858317612477e-05
3.16759919325219e-05
3.40839896505394e-05
1.26284261486853e-05
-1.34044346185857e-05
3.55989625247613e-05
1.6223597308104e-05
3.32912955772933e-05
2.89651498299999e-05
3.50507260630676e-05
2.60477279802621e-05
1.46301664775359e-05
4.63433906020741e-05
2.54627122635978e-05
4.88097447566815e-05
-6.64102518489289e-07
1.50467752655884e-05
3.84946181955564e-05
4.1629834682053e-05
5.05810210903736e-05
3.10811934840486e-05
3.18454156065413e-05
4.11326040414806e-06
3.85091650188413e-05
2.01485735268473e-05
1.862958405995e-05
6.12221095807211e-05
4.26933164261729e-05
5.30659588184588e-05
6.95494495293616e-05
3.00855470623987e-05
2.0050968936906e-05
5.85888508854088e-05
2.9095875066156e-05
3.78697302533818e-05
3.83071344103932e-05
5.66270897072005e-05
3.04740937318257e-05
5.06890539617368e-05
2.2967727254389e-05
3.16955182286813e-05
2.70604607468398e-05
2.7760930507511e-05
2.2357975893998e-06
-3.24096829695646e-06
1.66621277123347e-05
6.16061985220396e-05
-1.15277941380852e-05
3.34438435369377e-05
4.24884010502241e-05
3.33698142422751e-05
4.43933897025395e-05
5.80129358945788e-05
2.30753358006645e-05
6.07282758958917e-05
4.26863886390929e-09
2.2318312264932e-05
2.64079781515712e-05
1.72130683626249e-05
2.47932432066211e-05
4.89897043801204e-05
3.35752284179809e-05
4.67210069204085e-05
5.02262129246502e-05
2.89420158435948e-05
6.53871567772608e-05
2.88028235263107e-06
4.6233254489424e-05
1.45004755498185e-05
3.79931016718755e-05
4.78796848089558e-05
1.48338856227148e-05
4.76316477410161e-05
5.90836575973671e-05
8.25951399378293e-05
2.61527206725637e-05
4.71859839629131e-05
2.1171510047742e-05
5.25100158650399e-05
2.75401607977412e-05
5.11458828996239e-05
3.74372194176393e-05
5.70307688457621e-05
6.86125796353385e-06
2.52025754249628e-05
1.93788058747282e-05
5.51904967490873e-05
5.70100294695283e-05
2.77534958766946e-05
4.65738791594398e-05
7.38893296348546e-07
4.40279567471235e-05
1.76795479948156e-05
4.22862172357399e-05
1.40284904604919e-05
2.84495292559235e-05
3.29903371640731e-06
3.10841215520752e-05
1.38226019940659e-05
2.06778073930578e-06
2.66576497590063e-05
2.8680472678038e-05
4.22283313457817e-05
2.22221944417166e-05
7.53536184819823e-06
5.28121348345127e-05
2.76465285623284e-05
6.73432005645171e-05
4.06072404696943e-05
3.01157865439547e-05
4.3156419868849e-05
1.72536129671464e-05
1.927132141745e-05
2.73539014010045e-05
3.53973787919205e-05
-1.98097005873734e-05
4.83966078291736e-05
5.33916337962926e-05
3.28393834359075e-05
2.32639532901692e-05
9.37687778484792e-06
2.96540679584472e-05
4.55836324899184e-05
3.93308926895374e-05
1.82193359462761e-05
-5.92309249991003e-07
3.32032754328241e-05
4.19503839733803e-05
3.27594977499662e-05
4.66631197939857e-06
6.35559501191299e-05
3.1446754568212e-05
1.09740628734097e-06
3.60749061039048e-05
3.43171559957959e-05
3.57746179749584e-05
3.42602311825341e-05
4.20014375500248e-05
4.92222469114543e-05
4.96768169447932e-05
4.19033245145009e-06
1.21372522172859e-05
3.00970513745148e-05
2.46275256748714e-05
4.70904778037614e-05
2.39517580491971e-05
4.32515748471007e-05
4.69640322964712e-05
4.90404855351268e-05
7.48902388700275e-05
4.96495323353018e-05
6.90025534318206e-06
4.79574192992611e-05
4.12703260667567e-05
6.18783315757334e-05
3.32825152596237e-05
5.50983240944059e-05
1.93731293948824e-05
5.49075264672937e-05
1.67154597987899e-05
4.67390230405335e-05
6.66407558808502e-05
3.5080902985829e-05
2.34648073771418e-05
4.54610707510766e-05
2.80183787258482e-05
3.99932035778444e-05
5.70063772038245e-05
1.85027433878663e-05
6.12587042985625e-05
1.40175406706859e-05
4.44055865405298e-05
4.0993120815887e-05
2.34497710935929e-06
-1.35905754559485e-05
4.91552846265397e-05
-3.55141340233947e-06
4.14470183243093e-05
2.34213294511481e-06
9.10813026614285e-06
4.1733671811558e-05
4.83220109745475e-05
3.49742927574033e-05
1.10429373312786e-05
2.78675246779847e-05
8.38354995686749e-05
9.36709369724e-06
3.32141232701263e-05
4.65522354771737e-05
6.33108351772953e-05
2.89737343264017e-05
2.58367053091865e-05
1.21718239623784e-05
3.31886364469381e-05
4.05327388456528e-05
5.3705760498001e-05
1.24388659432441e-05
1.81419319773673e-05
1.48788597630081e-05
2.10615777414764e-05
1.5766500458051e-05
7.40908421321714e-05
5.11430351468927e-05
4.52650469427346e-05
2.94884953089339e-05
5.15853005038534e-05
7.81237790339266e-05
-1.1535577136722e-05
2.01513934770011e-05
2.51768696284995e-05
3.80516939986417e-05
5.25423415165853e-05
2.26780839268435e-05
3.0426697905051e-07
5.19919203519545e-05
1.50825915336552e-05
8.4743812341715e-06
1.27917727841566e-05
3.46105898233348e-05
1.0089812582749e-05
2.86255485167179e-05
4.98035643576891e-05
3.05242507952316e-05
2.57338803891447e-05
3.90488602042165e-05
6.6758501402483e-05
4.16783906986523e-05
8.16897641679377e-06
4.0984120738796e-05
2.05399916194199e-05
4.42738429915073e-05
3.9221088346407e-05
5.27651074956609e-05
-2.23381826840341e-06
4.90113450274408e-05
3.80004910568793e-05
7.48982379902126e-05
3.6687915188287e-05
4.132099579009e-05
4.51248778841106e-05
2.35703462488277e-05
2.69529982790398e-05
4.48386722472797e-05
8.74816553572505e-07
3.47281584279043e-05
5.75057051524056e-05
2.77340522131851e-05
2.45323184342271e-06
4.91972105846804e-05
4.26903905406924e-05
3.09294208768944e-05
4.61422480319259e-05
4.92466203077092e-05
4.80145048940988e-05
3.71872225135641e-05
3.68287533081089e-05
2.31948057540802e-05
3.14962382315126e-05
5.36185400779231e-05
4.1480148002081e-05
3.73944963389154e-05
4.86647806796303e-05
2.98325725490775e-05
1.65500707104158e-05
-6.0892579522698e-06
6.54416781689151e-05
7.60095093272624e-05
-3.58419170642649e-06
5.71417492429964e-05
7.6677127866285e-05
3.91664199259146e-05
3.95711496365106e-05
2.08826056713489e-05
3.99901711992917e-05
4.58036579883497e-05
5.62899883194775e-05
4.9840026724687e-05
3.54101534480896e-05
2.83910358407658e-05
6.19822228765256e-05
2.98175654699644e-05
4.11292400192995e-05
4.91646432708398e-05
5.72881741335567e-06
4.17664484458643e-06
7.39567079802518e-05
5.85946489511298e-05
-3.24053585732697e-06
1.64479021324621e-05
3.53268463412279e-05
2.18007737365329e-05
3.21342820582574e-05
6.15572364336498e-05
1.76347968011379e-05
5.73525312542462e-05
6.89804061200978e-05
-2.39371858057345e-05
8.10322677801243e-05
2.39177813055687e-05
-1.41015529554982e-07
6.49009570484148e-06
3.10614359800481e-05
5.23384555712864e-05
5.30483566754505e-05
4.29104555491054e-07
6.67490838758818e-05
3.76003348977847e-05
7.50061140798106e-05
3.87497474679779e-05
2.27899798518136e-05
4.64011608238818e-05
6.16546434812658e-05
0.000103352662323348
6.15824733648189e-05
2.54538149674624e-05
6.22381810293108e-05
2.4748885541582e-05
4.91996163151166e-05
5.3639429927321e-05
1.23084095513818e-05
7.61741071568349e-05
4.14216096619126e-05
4.0723445489066e-05
4.74218232864657e-05
3.47984263725343e-05
6.78769714937431e-05
1.29496123733335e-08
4.68504443443328e-05
2.9087890899488e-05
5.58076819015988e-05
1.55045125902543e-05
6.49597878396876e-05
5.31684753477102e-05
1.95306252112324e-05
1.76291172820543e-05
2.84732210547298e-05
3.20099728201436e-05
2.16436086229207e-05
4.59473887965371e-05
8.56870165837369e-06
4.65931721962957e-05
1.99330924625711e-05
1.95746176229842e-05
6.57797461804763e-05
3.34073152565549e-05
2.5591279951995e-05
1.30847987638599e-05
1.14948289432059e-05
4.22608884954367e-05
1.22065159616828e-05
3.19905280515899e-05
9.37402890849907e-06
4.35779529838734e-05
2.21419796002878e-05
2.56680269275454e-05
6.49080818521164e-05
6.95898830752753e-05
3.65597001266448e-05
3.96119777020132e-05
4.9313315934035e-05
2.55176702301177e-05
6.02291250757441e-05
3.57636558474648e-05
4.4540630193456e-05
3.01732078260856e-05
5.56253799366601e-06
4.33509745336653e-05
4.64793575591266e-05
3.10143541599354e-05
4.74443305944722e-05
2.66683152096656e-05
4.17061245756694e-05
3.64910702150391e-05
4.483691591942e-05
-8.76974326291515e-06
3.58287030665949e-05
6.80558259139678e-05
2.71930220559147e-05
3.55792670595689e-05
-2.20603253532734e-06
9.04593812319439e-05
7.53184015306202e-06
1.98012195993655e-05
2.87513713972338e-05
2.07876751595131e-05
2.15504939337689e-05
1.8893711694232e-05
3.08780137160443e-05
2.68940917557888e-05
-1.4973099924254e-05
2.32317998875306e-05
2.24475594873021e-05
2.88387317908104e-05
3.10824156973794e-05
4.3653669305852e-05
3.30227898637176e-05
4.63643481042689e-05
4.17390112498853e-05
4.41291920225789e-05
6.81527793164571e-05
5.42467459241054e-05
2.48680577460034e-05
2.54979780561658e-05
6.91117957657549e-06
2.92592630031298e-05
5.04000901531823e-05
3.62380315139027e-05
4.33912005652309e-05
4.42030948897818e-05
1.76203345715081e-05
3.99468623901462e-05
6.42936246013255e-05
6.88781309899045e-05
4.97583738259296e-06
1.88528571066379e-05
3.43670217700069e-05
3.75100208507661e-05
1.05842451939075e-05
1.29245326563054e-05
4.48826594779645e-05
4.00553548405313e-05
4.61391873160428e-05
5.31179777802484e-05
1.988052883347e-05
4.05381206460424e-05
1.89441559377345e-05
5.26558170389667e-05
1.62753061310812e-05
-5.51571016331538e-06
2.94290851342066e-05
3.39378036515901e-05
5.92874911273669e-06
4.52332427645151e-05
4.34721023007092e-05
2.87647408239657e-05
2.80693175689544e-05
4.08487084623112e-05
3.99462779493938e-05
5.71277971812856e-05
4.80422307911929e-05
5.3588611783776e-05
4.94015844884561e-05
3.27703927860355e-05
4.50174923694643e-05
3.51331362313858e-05
3.92050881071853e-05
6.73179561748379e-05
1.74407425974224e-05
2.60185106749843e-05
2.15222420109445e-05
5.30442258568998e-05
1.37024946716997e-07
-8.95008620901042e-06
3.23851310026378e-05
4.48093116796765e-05
3.08444812558553e-05
-2.66259450142763e-06
4.20162683705535e-05
-9.42641160608806e-06
2.64613322203837e-05
2.40794636866242e-05
3.50265629033722e-05
5.27726076130254e-05
2.2757499641795e-05
1.85247106592622e-05
5.22122033818544e-05
1.49163248534074e-06
6.07543988595474e-06
3.23907470741875e-05
-9.65001208490169e-06
7.22032005209234e-05
1.01249281218369e-06
4.60303097500026e-05
1.91189285414468e-05
3.46770692315583e-05
-2.64318729253827e-06
4.42985020888305e-05
3.27266752400647e-05
1.543195280898e-05
2.67946038472859e-05
2.84948843578381e-05
1.31594384877589e-05
4.55006859798551e-05
3.3599327167363e-05
5.05902039542442e-05
1.64749778044714e-05
6.01164015808974e-05
7.25418574691202e-05
3.65305959990993e-05
5.60374519697569e-05
3.17419759781751e-05
1.77527522593249e-05
6.83221189881642e-05
4.82643138517944e-05
4.54739593540421e-05
2.9896516089494e-05
2.17485009973165e-05
1.97398826074227e-05
2.32278711379248e-05
7.6128645044203e-05
3.83673957919285e-05
7.34066652297043e-05
5.5882575317128e-05
6.01396334548614e-05
2.52223267336317e-05
4.40871359888016e-05
4.41721006622607e-05
1.31928283591623e-05
5.78351606099542e-06
3.12005706489324e-05
2.53510578462231e-05
4.84671743388365e-05
2.14584922371355e-05
8.67590226842906e-06
3.90398040556229e-05
3.53190029381988e-05
