# Supplementary material for: Research on computational propagation and identification of mine microseismic signals based on deep learning
Source: PLoS One. 2025 Oct 22;20(10):e0334641. doi: 10.1371/journal.pone.0334641 (PMC12543183; doi:10.1371/journal.pone.0334641)
Supplement: S4 Data — (ZIP) [file pone.0334641.s004.zip › 000100700001602.xlsx_0.txt_24.txt.txt]

1.09265994335936e-05
2.51424010653644e-05
1.11720989043458e-05
1.43414336163666e-05
3.97379775497496e-06
2.10729478107949e-05
8.49658067213184e-07
4.90834644447879e-05
4.8769537976077e-05
4.38080656851377e-05
9.53969124471223e-06
3.94425697548437e-05
2.21415750736302e-05
1.97359226666575e-05
-5.58401341994832e-06
2.55130484969312e-05
4.02311357947893e-05
4.80191242024848e-05
2.13727976450594e-05
1.35400067313146e-05
4.56337135505035e-06
5.27733062256106e-06
2.89560802645045e-05
2.09638688779864e-06
-7.14792248058774e-06
1.3856345178202e-05
1.30779979260155e-05
8.47868416510515e-06
2.5013198185953e-05
2.23255904169269e-05
3.1426785792467e-05
9.3442747854665e-06
-6.6505762794868e-06
3.98313616784723e-05
1.00040091767179e-05
1.85174098133058e-05
3.50215241182091e-05
4.81108775752478e-05
3.98353391669298e-05
3.88591189728193e-05
2.88849797309914e-05
3.30577187818499e-05
2.81273649017887e-05
5.65922770536337e-06
1.96584593307729e-05
1.80981507458041e-05
2.57483017705801e-05
8.2204664071107e-06
4.25359183920501e-05
3.03187597032972e-05
2.36074525830382e-05
1.20675478721191e-05
4.08713480049679e-05
1.78650748381063e-05
1.65462987139942e-05
1.22199586324006e-05
2.53318173879235e-05
9.28181166119242e-06
1.39239413024514e-05
2.62198404547647e-06
2.78330966854542e-05
3.54640130047703e-05
3.34136826487346e-06
1.91445652021506e-05
9.63728697665911e-06
3.24025563535083e-05
8.02242234949409e-06
1.74052636439813e-05
2.16422953335558e-06
-2.19909893706426e-05
2.96056544331379e-05
1.29991603371862e-05
2.00442356898504e-06
-6.41739441247797e-06
1.9745570909164e-05
2.51625640312064e-05
9.11282082313342e-06
2.36675085411886e-05
-8.57196068298424e-06
3.49553205145409e-05
1.24494411182737e-05
3.52092344907647e-05
1.15588004534917e-05
3.67383900122961e-05
9.17050436510527e-06
2.87647480673651e-05
4.56336525317546e-05
4.48965301950224e-05
3.55927532568945e-05
2.22988122908058e-05
2.87067096236192e-05
1.9639103416016e-05
1.71387660250883e-05
2.60831042273388e-05
3.86401462063747e-05
3.11852282213613e-05
3.14406034847149e-05
5.45079485418951e-06
1.39591260556125e-05
1.87315711802116e-05
1.00855086843364e-05
7.72650638067029e-06
2.32239228455875e-05
3.42490115231496e-05
1.12198472154758e-05
5.03478868873466e-05
-1.62108912598408e-05
2.92707247835886e-05
3.55059857261264e-05
1.4554162833312e-05
2.06377825784855e-05
3.85593888825996e-05
2.37126472141474e-05
9.49400979954841e-06
3.24071483876306e-05
2.80972840733191e-05
2.17335545661903e-05
9.28995774262651e-06
3.52796019233183e-05
4.89385297978072e-05
2.75028251072091e-05
3.68747912290658e-05
3.79611728364529e-05
4.64632225323364e-05
1.73846011393414e-05
1.19965330419313e-05
3.23771422150783e-05
2.37428548766752e-05
3.7896629882678e-05
2.78192133769726e-05
2.09976164880238e-05
3.77477042685581e-05
2.25275251837871e-05
2.37005906818176e-05
1.23321235228913e-05
4.41968347402023e-05
1.49010576881863e-05
8.42028945797075e-06
2.54681582847128e-05
-1.15617861909449e-06
9.17189609580008e-06
3.83072018879685e-06
3.08213213782112e-05
3.99058991165656e-05
6.81456607254375e-06
-1.69993112563475e-05
3.49884770251377e-06
3.23824488755211e-05
-8.29333025646466e-06
1.67950493233598e-05
1.36955857671348e-05
1.88355605291406e-05
1.09068364735661e-05
1.8644805681714e-05
2.58018543510505e-05
1.6670948092686e-05
1.91308362867647e-05
2.71824026359159e-05
5.49893542845264e-05
1.31970578347159e-05
2.78070760482744e-05
-2.28769033742505e-06
5.78872033035051e-05
3.14885640288543e-05
6.60066107504533e-05
5.85460724340045e-05
5.68036112154017e-05
2.44008072846585e-05
7.87792650731052e-06
3.1507014392059e-05
3.23492200943385e-05
1.05393310497079e-05
3.85995885433154e-05
3.90052233138784e-05
5.13746929037941e-05
2.43936705590922e-05
1.3484609756472e-05
2.52264324474559e-05
9.3855818634447e-06
2.19737421979726e-05
1.64153301728642e-05
1.50128740334651e-05
3.18713233826432e-05
1.84153055952951e-05
4.59573683760972e-05
1.480875777414e-05
2.65066759924966e-05
1.69570889865155e-05
2.7083367100243e-05
1.08901043861743e-05
3.95794165335027e-05
1.01667879542327e-05
2.10568019777635e-05
4.55781128922965e-05
1.03610321714682e-05
2.59634662180867e-05
2.47433730793058e-05
2.80989747411741e-05
2.8594747103372e-05
5.25716872852184e-06
2.77718387822583e-05
3.36919626153006e-05
4.31451723960377e-06
2.03237961396261e-05
3.1578789403845e-05
2.03524735434642e-05
3.90718585198944e-05
2.61207202612063e-05
6.40855590413709e-05
2.94302869029716e-05
5.59359192961649e-05
2.35371648879844e-05
5.94134615811164e-05
4.28709836387148e-05
3.53051798509655e-05
3.96716257570209e-05
7.36342438964438e-06
6.36966274840911e-05
3.69758920096527e-05
3.36452336876731e-05
2.88383014441853e-05
4.67108093126157e-05
4.5173810756077e-05
6.80405583557023e-06
3.53438532160461e-05
3.09105135677817e-05
1.23482682334842e-05
1.59938555295314e-05
1.31305220983191e-05
2.7533355501551e-05
3.84412919979959e-05
2.31322415415245e-06
3.1473438991469e-05
2.49559102078576e-05
2.68262030777531e-05
5.82905959084673e-06
2.2705491490063e-05
1.68200578626083e-05
3.00982990033985e-05
1.44152517883387e-05
2.02809691880452e-05
2.6389501867565e-05
-7.69522531864957e-06
2.13105346652707e-05
4.72768633881542e-05
3.74376302803026e-05
3.36464817577297e-05
1.73056789403939e-05
1.45927023758139e-05
2.8078046908064e-05
1.27689502437607e-05
2.33572413983266e-05
1.76992718700679e-05
4.91748948497693e-05
3.83918179735629e-05
4.26562311081048e-05
2.31118286079249e-05
3.76353568073786e-05
1.92013277388105e-05
3.28560473148101e-05
5.23225564592025e-05
2.17451341569577e-05
1.8999367486136e-05
3.60247338022115e-05
2.50734427896689e-05
1.01000534339992e-05
1.98800231806693e-05
-2.80213709038847e-06
1.04213895280547e-05
3.77333410137392e-05
-3.49407152424323e-06
9.13823211580484e-06
5.08144754652299e-05
3.30416066457456e-05
2.23046433990098e-05
3.78531911335071e-05
3.88665600048029e-05
4.02422587799249e-05
1.24251344659255e-05
1.78209195242084e-05
2.28657604755141e-05
2.59917255219527e-05
1.26703038904775e-05
2.63350829504527e-06
2.66354845042694e-05
1.14665939965849e-05
9.01325821603996e-06
1.73298599258204e-05
8.23829540664855e-06
1.49656401211828e-05
2.60968611584508e-05
1.18246110360383e-06
3.54064777607611e-05
2.24608016558808e-05
3.3550348205116e-05
1.26401950446089e-05
2.6895466104028e-05
3.20026373408878e-05
7.33522428925785e-05
6.4728439955875e-05
2.32285817066155e-05
5.71877319239516e-05
3.44840177322217e-05
5.38159236023648e-06
2.46948891018961e-05
1.3034290055557e-05
1.90375499275369e-05
1.14588162559582e-06
2.61294722871659e-05
3.10015630808317e-05
3.34707278246198e-05
2.72772517753811e-05
3.51094446862913e-05
4.09309076982002e-05
2.92577109006975e-05
2.68008941884663e-05
1.19633809379228e-05
1.36995635122785e-05
3.85734042762284e-05
3.84003255121487e-05
2.28597222905772e-05
1.75683170907668e-05
2.36336962867742e-05
7.5465694163534e-06
1.85764751545791e-05
2.52737502232558e-05
4.50211415552097e-05
-1.85183469861701e-06
3.54705603849527e-05
4.56449749830733e-05
-2.26262053340084e-06
2.02770257535126e-05
1.48012912015709e-05
2.55377981309443e-05
2.23403957439127e-05
1.8527806013404e-05
2.88950524861217e-05
1.19941010716826e-05
7.94893637891495e-06
2.20848080936968e-05
1.33202106560619e-05
1.77650127712881e-05
1.4429448210211e-05
3.32242709477881e-05
1.03574674071735e-05
1.15333627138341e-05
7.66387641303943e-06
1.47692336558875e-05
1.27975022357038e-05
2.9845977192729e-05
5.07197731405176e-05
2.8256029207356e-05
2.96763201153205e-05
3.34816947834737e-05
2.89998306652832e-05
3.74135720482098e-05
5.78817532179355e-05
1.46837905191714e-05
2.11080423412718e-05
3.42314235231166e-05
1.23563584512777e-05
3.27878550094893e-05
4.23563675642885e-05
3.72513241119929e-05
7.15546150576567e-06
1.98263780383813e-05
2.29998817886003e-05
5.28090839517405e-05
3.37130975578337e-05
2.69567687616179e-05
2.94100033396243e-05
3.23924891959677e-05
4.23013451672893e-05
7.5648754739872e-05
2.54029828400659e-05
-3.68008285556045e-06
1.24755080153971e-05
3.61030060126639e-05
2.17459623915583e-05
1.02378235010561e-06
1.01946742455999e-05
5.69361948510997e-05
3.17426727495453e-05
2.57769747722143e-05
5.42402181531568e-05
-3.56533481760691e-07
3.14873475356141e-05
4.26036616048737e-06
3.28549394403612e-05
2.79352433148549e-05
2.41327149427158e-05
1.38918497276891e-05
1.49553957695103e-05
4.16254148285955e-05
1.09766901604592e-05
1.72963044934517e-05
2.80932878252799e-05
3.69184978955846e-06
4.65585740328102e-05
3.0482776798652e-05
3.41650968986241e-06
2.16036902272914e-05
-5.49780089626511e-06
-6.63181161479262e-06
2.60054663204124e-05
3.91757920413347e-06
-8.09105198425761e-06
1.75723671270342e-05
-3.08510886175028e-06
1.87240711707798e-05
9.39225210635746e-06
2.39081960449909e-05
2.16793267413699e-05
1.55347355326643e-05
2.17223531729862e-05
2.33313565929355e-05
2.46150269023029e-05
3.42991793218234e-05
5.22247050573988e-06
4.82461057455266e-05
1.43972740529434e-05
3.64375371913152e-05
2.89325999755713e-05
6.64318343733392e-06
1.41220139394586e-05
1.84868878053137e-05
1.87470034398261e-05
2.92177972660054e-05
-5.62811060142126e-06
-3.76492008280083e-07
3.0909845960654e-06
3.00357874428891e-05
4.21071402739561e-05
7.08483022362682e-06
3.90545999716841e-05
-1.10338609397228e-05
4.72736912263866e-05
4.04465522524351e-05
2.34077506032685e-05
2.26362178168131e-05
-1.71197601561102e-05
3.16390202290681e-05
2.08670801327159e-05
2.12857172023791e-05
3.61155113617649e-05
3.50556012331046e-05
2.1586975107582e-05
3.41894936730932e-05
2.16742632585525e-05
3.4420647175701e-05
2.29386204682269e-05
1.03137071423555e-05
4.20312898253332e-06
-1.44136798657372e-05
2.93485077797283e-05
2.42267405105187e-05
3.23694373339795e-05
3.21364926151588e-05
1.82564996642997e-05
1.0772188157493e-05
4.42230634007096e-05
3.44611919493962e-05
2.93514191257736e-05
3.57327580225154e-05
1.92281039755517e-05
2.67187605832243e-05
3.31113884924653e-05
2.00347140153262e-05
2.52353019100011e-06
-4.00467179363872e-07
1.11479945931412e-05
2.41491411951172e-05
6.15379144914418e-06
2.53784719513691e-05
5.10179360539272e-05
4.28471766483369e-05
1.47899454397075e-05
1.85651615251638e-05
4.71982186700476e-06
1.01077516392725e-05
2.14557371845551e-05
6.7236381049295e-06
3.87316848880596e-06
8.25236734466512e-06
3.33092392926985e-05
4.43792171837367e-05
1.88946607285057e-05
2.82919320045628e-05
4.1571663831434e-05
4.95511573692782e-05
2.75112561991443e-05
3.63994238944625e-05
1.90563386225243e-05
1.2107118854773e-05
4.33484417243296e-05
2.41920027114284e-05
1.95083835898213e-05
1.8619863424761e-05
2.21970996537601e-05
4.48268112338993e-05
2.58294304653061e-05
1.73919478573133e-05
1.53539133906129e-05
2.51201262734175e-05
1.14832220270903e-05
1.31917363428499e-05
2.66839776303023e-05
1.05291085350121e-06
2.8917449645945e-05
5.69277683638629e-05
3.19053621224373e-05
2.57761687947301e-05
1.02081502228552e-05
4.91779731616766e-06
4.22199869689003e-06
4.76755483234371e-05
2.31347897886019e-05
5.12261190981109e-05
2.88453375644246e-05
2.68535884266806e-05
1.78840194289826e-05
1.99293595814951e-05
1.93711788034804e-05
1.64344367799848e-05
3.83405861510981e-05
3.73579701459856e-05
1.62319061756878e-05
2.56214619224024e-05
3.55760281457251e-05
2.11514232967196e-05
4.63541128686855e-05
3.30489714513929e-05
4.76163817958309e-05
4.98253608604336e-05
4.63165409469845e-05
2.93093686187553e-05
3.6349444439293e-05
2.98012425645216e-05
1.76765010798258e-05
2.15070684954996e-05
2.30191065004357e-05
4.48979747615285e-05
2.40689794499204e-05
6.62460739376655e-05
2.98793757226191e-05
3.99338267514695e-05
3.807305323029e-05
5.8265780596714e-05
4.94273556536442e-05
2.67715691160341e-05
1.75780886384737e-06
-4.84625214430727e-06
-3.39364583607218e-06
2.83132479096909e-05
4.54330550143366e-05
2.28526800962755e-05
1.87253828180223e-05
2.46715448969699e-05
2.71254411568324e-05
1.79239183626332e-05
-1.1770199494484e-06
3.03872817594169e-05
3.55327175057435e-05
1.08659841135004e-05
2.49821015550666e-05
1.77756740681257e-05
-5.7350804996398e-06
3.15438488765676e-05
1.51803642779193e-05
2.60602923907891e-05
2.00058128160115e-05
1.94094063895347e-05
1.54056283195424e-05
-7.25054915059673e-06
1.51671025027305e-05
2.05662208502387e-05
3.07715977552017e-05
1.42344280701307e-05
3.84067303754887e-05
1.87171598001385e-05
2.23094900510337e-05
3.31427977563646e-05
3.72652819535354e-05
2.22227466887985e-05
1.16772557776205e-05
2.63225568741086e-05
2.36065464256067e-05
3.43470716530416e-05
3.50262224723402e-05
1.66709420607558e-05
2.64412459762304e-05
3.57395851924883e-05
9.73263759651771e-06
2.49836468831855e-05
-6.3024423502239e-07
2.30798868860291e-05
4.75438781379243e-05
2.56888915938496e-05
3.15959253340842e-05
1.4809542145466e-05
1.57820113681176e-05
2.29122194198845e-05
3.65209444855119e-05
2.88533320984087e-05
1.92878587234472e-05
2.9021163832443e-05
8.48880205065543e-06
4.463381196462e-05
2.46742848762341e-06
1.04365255018661e-05
4.30464162331881e-05
2.67283568475205e-05
-3.47711708123524e-06
1.32414840220213e-06
2.25342266899044e-05
3.06412114776768e-05
3.14955727898426e-05
4.40753095979316e-05
2.0677602917276e-05
2.55301187072318e-05
9.15940007948301e-06
1.3447523840001e-05
2.22194880418578e-05
3.97034457442681e-05
3.6199817656897e-05
-1.73855894284782e-05
4.97369601196114e-06
3.36523182958899e-05
8.99529737747259e-06
4.59460000440826e-05
1.43266067917e-05
3.09407256847176e-05
2.93497520837742e-05
1.63846183393071e-05
2.15970529890777e-05
2.32410706863179e-05
-6.38894348810035e-06
9.23463934736344e-06
2.72294828806137e-05
1.77368465632514e-05
2.35997189822971e-05
1.93021096792072e-05
2.05278792580287e-05
4.06887969009864e-05
3.58870190129126e-05
2.66188927590831e-05
4.40226489304121e-05
3.77481839141337e-05
2.87242831275159e-05
-6.19462845445958e-06
7.79408907241789e-06
7.03162272001703e-06
2.6293379279057e-05
4.54209261429729e-05
8.20886566628757e-06
3.76163103222324e-05
3.98677496142426e-05
2.08214649605925e-05
3.93607442575807e-05
3.58367047204858e-05
2.84654130306166e-05
1.35383021129321e-05
3.01501187940768e-05
-5.80486469276674e-06
4.10845285624848e-05
-5.35671734449877e-06
8.28954717494712e-06
2.34239131516576e-05
2.2076823239315e-05
8.97962844129774e-06
2.32929524805096e-05
1.90290806006306e-05
1.28033328456831e-05
3.62647068615941e-05
2.00090751997999e-05
3.27091160700545e-05
6.78300641981815e-06
1.1041656537241e-05
3.27310009558449e-05
2.1998645472986e-05
3.43443828128009e-05
2.08028767683678e-05
2.82332188076278e-05
4.44652937357717e-05
3.73465757882995e-05
1.58285608856621e-05
3.3571718444776e-05
2.56598550819325e-05
4.89040493265489e-05
2.13146700188081e-05
3.12980077639021e-05
3.71738967814828e-05
4.65665047594672e-05
3.82862551132558e-05
4.04562863532728e-05
2.47238196750071e-05
1.20516833366353e-05
3.02281458402511e-05
4.71119682574425e-05
5.21512823882151e-05
1.54959086102842e-05
4.75353033008703e-05
3.492186598897e-05
4.18565824796784e-05
8.14266451623159e-06
2.77026804117344e-05
1.92872806270352e-05
2.70762228468094e-05
4.55640002640089e-05
-6.4086986258297e-06
2.04075719852725e-05
2.41363524557621e-05
1.83000356260245e-05
-1.11966316419438e-05
4.38534723009878e-05
4.71835475459722e-07
3.21847724676059e-07
3.6244866097856e-05
2.52038964943883e-05
1.16662729804885e-05
-1.21951019017969e-06
2.69433220799875e-05
-6.10045573461195e-06
4.30127813699826e-06
3.40235848460674e-05
2.1306407169197e-05
4.33349483968819e-05
1.09726082728354e-05
3.74608019487642e-05
3.41463810609674e-05
4.49738973398759e-05
2.54930271201785e-05
1.24845744943664e-05
2.5762750105571e-05
2.7699363344018e-05
3.7857359612881e-05
3.95442063856094e-05
2.75830661277051e-05
3.37169273297059e-05
4.10707484072194e-05
1.4752362454946e-05
3.6649575278981e-05
3.98008001881075e-05
3.17519239358343e-05
3.00111033602374e-05
1.26421038079741e-05
2.17459733890103e-05
4.53560107967192e-05
3.99417674363216e-05
5.27294063520334e-05
1.96470609821536e-05
3.7335151284012e-05
3.45845436055593e-05
3.45573046532266e-05
2.52651627853572e-05
3.73702984496849e-05
4.80511379038421e-06
3.07752117175104e-05
2.93417824581576e-05
3.66557893435564e-05
1.3200337381538e-05
3.99993655496366e-05
1.82678038288923e-05
2.62849509057793e-05
2.09771720458323e-05
1.97657846310432e-06
4.98011901754548e-06
1.95918277076594e-05
2.07119360744894e-05
5.83924140190479e-05
2.68660591071851e-05
1.58000458620543e-05
4.11084748506174e-05
3.50057811297316e-05
3.63451601811309e-06
1.45451892083075e-05
2.57334222345818e-05
2.02678235030365e-05
3.29302223396361e-05
3.95271538447811e-05
4.10887664783056e-05
3.00140626589818e-05
1.35846630172462e-05
4.6339637079467e-05
1.28869178181557e-05
2.83714294643706e-05
5.15803428171765e-05
3.22810245771297e-05
4.43688184589143e-05
1.56045276347088e-05
2.28167310235155e-06
1.1793292535488e-05
1.60716574972643e-05
1.71738821479182e-05
3.5077766639796e-05
3.31274018946951e-05
2.48495813956316e-05
3.28908888702386e-05
2.05796125987883e-05
1.87606431332317e-05
8.29414751784703e-07
3.82140609840118e-05
4.39414708901307e-06
4.12483565131118e-05
3.68273569713981e-05
4.20221402744997e-05
8.81476953199036e-06
5.12609066083332e-05
7.67697507618479e-06
1.64397972367123e-05
2.20245678068691e-05
1.22402957998606e-05
4.41923019012253e-05
2.22675178792772e-05
1.38686771225482e-05
3.07477584962559e-05
1.7035654240836e-05
-7.67002233018619e-06
2.02004284867176e-05
1.66564724779214e-05
3.56438367547477e-05
2.50239884626234e-05
3.47412850223262e-05
2.66403075822004e-05
1.41152339988678e-05
5.11114163046006e-07
3.53494679325847e-05
2.91818983145908e-05
2.43439323409551e-05
3.39821866135549e-05
3.6242619207399e-05
3.76571773034878e-05
3.22107366662811e-05
3.03699644989262e-05
3.26221777512095e-05
1.06295246176488e-05
1.05416849682306e-05
3.02559078341713e-05
3.71202733175302e-05
-8.18741412876466e-06
5.96943946757691e-05
1.65537453894827e-05
-2.61761053476514e-06
2.83572821907444e-05
2.76929760373372e-05
1.91462026088165e-05
2.21275484036901e-05
1.00550338029692e-05
5.6019522318789e-05
2.54475106237863e-05
9.42045291601335e-06
-2.21564813451224e-06
1.15670288953581e-05
2.23019514597424e-05
-9.30671781951771e-06
2.80206398440708e-05
1.16853254777611e-05
3.51746941888552e-05
1.43821955338717e-05
2.81265903405262e-05
1.48492593808146e-05
5.33276343295419e-05
2.25274305105147e-05
4.01976883322174e-05
4.22280491553276e-05
2.98477741725456e-05
2.50546574818798e-05
2.54474518088446e-05
3.98978408079841e-05
2.22029369341568e-05
1.70642931192915e-05
4.80579131240381e-06
2.10127297380732e-05
2.06284596222693e-05
1.53541819140796e-05
-2.39923562427495e-06
1.60175532176522e-05
4.12887548874081e-05
1.6125445369363e-05
3.60379108027931e-05
1.66493390541244e-05
2.56662295314723e-05
1.95777661220055e-06
2.04192503790543e-05
1.70271101565019e-05
2.94596215179894e-05
5.01796778773812e-05
1.16849500542006e-06
4.62618255105266e-05
2.46730425853928e-05
4.98512209124144e-05
1.17188551536179e-05
3.0091329106135e-05
8.72758236914114e-06
1.85880133713214e-05
4.25961433185284e-05
2.72106625284396e-05
6.09292191977078e-06
-7.1394643534954e-06
2.74022596045576e-05
1.84007943109192e-05
2.84322758066377e-05
3.50820600556693e-05
4.78984041233358e-05
3.33454766634141e-05
2.62930425821662e-05
3.65949756829574e-05
1.84651548595565e-05
4.09512720882936e-05
2.43213563258772e-05
9.33244544638147e-06
2.12201141692603e-05
6.11772305010971e-06
4.93513415799379e-05
2.61235950430466e-05
1.23120115013379e-05
-5.78016027280632e-06
5.0323938772838e-05
3.42084309804323e-05
1.09492211198045e-05
2.73640339237533e-06
2.31789968029876e-05
4.49200349085017e-05
4.14530998324604e-05
2.2069184390885e-05
2.06410515866206e-05
1.9525266277835e-05
2.31780544547009e-05
4.20856618447894e-05
1.07038890793412e-05
1.77941384867249e-05
3.80452684722418e-06
1.55572254786431e-05
1.27847501227298e-05
2.77879611436982e-05
9.37767035059132e-06
1.94677623823099e-05
2.54697515178384e-05
1.70944026213784e-05
1.91256495578347e-05
4.32338620892719e-05
4.54211009333486e-05
1.06449346263434e-05
4.02473842067159e-05
3.19479211037505e-05
3.21566603197703e-05
4.40522530320853e-05
2.79111942802877e-05
9.20557283821788e-06
1.57404115302281e-05
1.07559297416634e-05
1.5258211517085e-05
2.66300002832231e-05
2.85096230163194e-05
1.84171868139029e-05
3.60949673107208e-05
4.69311061351591e-05
1.09496637588192e-05
3.83243893481484e-05
3.23268568611836e-05
1.95655338902453e-05
1.54504712272142e-05
3.46407001626676e-05
2.53872309353057e-05
1.78506745167921e-05
2.98958905145783e-05
4.21769963379308e-05
2.56794635719458e-05
1.82898283300777e-05
3.65052060447428e-05
2.5841637289901e-05
1.46225427392089e-05
1.61180815769909e-05
2.52559171026964e-05
3.77115473891538e-05
3.35719499318003e-05
9.42352355970881e-06
2.79127997999145e-05
3.50148937421529e-05
2.80361331115953e-05
3.19099396369252e-05
1.90184407968631e-05
2.21671828495057e-05
3.1234882648762e-05
1.18221653551693e-05
1.39165133937956e-05
2.1805080996568e-05
9.64647666765629e-06
2.92021109558615e-05
3.55667664945174e-05
1.14774396229211e-05
2.3665352671261e-05
2.9178714923086e-05
2.79439642478649e-05
5.51282069656185e-05
2.26752092807818e-05
3.78859569119726e-05
3.85510164182672e-05
2.84650734892906e-05
9.80522956384361e-06
4.11443239119954e-05
3.05600088798887e-05
2.46474670361866e-05
4.92831196922947e-06
-4.5803140956216e-06
2.35947346280982e-05
2.12876901060164e-05
2.16693371477732e-05
2.91403317307319e-05
2.7952073248582e-05
4.07386575529356e-05
4.36646947582255e-05
1.0546344791451e-05
4.85872143175965e-05
4.81185093736684e-05
2.24223651978526e-05
2.99101467522557e-05
3.09162776162429e-05
1.11811248848716e-05
4.77351133442563e-05
7.12730981851397e-06
2.23598308544946e-05
3.98729574309331e-05
3.68945515509992e-05
4.31099860437391e-05
3.72937912847416e-05
2.12357647151378e-05
3.62295180052942e-05
3.44238897770451e-05
4.44957186744745e-05
3.60944645924695e-05
2.33950577329378e-05
3.53972049192757e-05
2.94631283166472e-06
2.52622072748575e-05
1.1896706916919e-05
2.04683920162134e-05
2.74204299311344e-05
2.81181754448434e-05
5.03186425916812e-05
2.76794779636842e-05
2.91957224200063e-05
1.50867426538369e-05
2.56723506700245e-05
1.42808074681026e-05
7.7991817472644e-05
1.22902128538627e-05
7.96407394908326e-06
1.07145428885492e-05
1.69613262053896e-05
3.58117224855528e-05
1.52145113696032e-05
4.29050050247487e-05
3.52191164547784e-05
3.61418814047727e-05
5.14991219960633e-05
1.73929826754526e-06
3.80111087495377e-05
1.47204812999465e-05
1.72200576366818e-05
4.79243871334347e-05
1.02933121675925e-05
1.99679244923315e-05
1.95566650318789e-05
2.88581268003558e-05
2.07304202421817e-05
1.52734238994403e-05
4.54083481221254e-06
1.1276835219951e-05
4.37689326223993e-05
1.64841830532968e-05
1.73063370841393e-05
6.75138345812625e-06
7.37410694714816e-06
2.52944857914983e-05
7.76951042757995e-07
1.13175164904035e-05
5.31429379880074e-06
1.68890611133968e-05
8.73441524867152e-06
3.5543793308277e-06
2.46596010911946e-05
1.18897530481819e-05
6.53966074891515e-06
1.49907391279704e-05
4.12553806138514e-05
3.5026719335502e-05
3.2039344421745e-05
1.39975178517331e-05
4.14311620208002e-05
2.13937581055183e-06
9.1855226964168e-06
9.08674840868774e-06
1.47789099833892e-05
1.2085300120271e-05
8.949213304405e-06
1.74690129587833e-05
5.6992219748026e-06
2.97157920079154e-05
2.37054171248025e-05
2.38374862527926e-05
9.58294761763725e-06
3.28685121718929e-05
-4.32224158802575e-06
9.17695997916657e-06
1.76719741636767e-05
3.09541490330439e-05
4.60228284614203e-05
3.28068056745711e-05
3.19366170978886e-05
9.32770057098274e-06
2.08619652312779e-05
1.03102838159589e-05
1.31485507971669e-05
4.92076262162599e-05
2.60823940888156e-05
4.49677254227314e-05
-1.72601621824676e-07
2.9773462080804e-05
4.12121399964397e-05
2.61760508098934e-05
2.92418299953868e-06
3.42355099108157e-05
-1.13193601707971e-05
2.405916625935e-06
4.33537314511951e-05
2.62738904288272e-05
6.82351296986152e-06
2.5452674325341e-05
7.88981559220229e-06
4.1089512677907e-05
1.45828654789686e-05
5.32561747824036e-06
6.46280331327644e-05
1.71119335693692e-05
1.33273264041747e-05
3.33111324010389e-05
3.46601837625044e-05
1.102292951301e-05
3.63329308720568e-05
3.453227535572e-05
2.63035548323613e-05
4.90457290204209e-06
4.75148155846389e-05
2.96256290092367e-05
1.92722080920837e-05
1.2100194869167e-05
2.67696714213623e-05
1.21356947249432e-05
4.31677674134724e-05
1.82080085641499e-05
2.93129281728546e-05
1.45522872081752e-05
1.75411995871264e-05
2.86269321825382e-05
1.77794199588464e-05
2.58175264567372e-05
2.14624124414338e-05
3.76093017860934e-05
-1.11002757046671e-05
7.05804066779589e-06
5.4231258548943e-05
4.56532791674783e-05
4.01143817085802e-05
3.90399814411726e-05
4.08050882197481e-05
2.43485038771188e-05
3.4919156570869e-05
2.58569502735452e-05
2.43237037623911e-05
2.27044726483888e-05
3.34821047115649e-05
1.89663410323679e-05
1.93791764132293e-05
5.69061541153209e-06
1.42194557462058e-05
1.30919417126765e-05
1.9519847978694e-05
8.3408656661327e-06
3.23740216208428e-05
1.68358609459365e-05
1.36329302633583e-05
1.95634691301744e-05
1.28698870812975e-05
2.67740881626493e-05
2.76461532010498e-05
7.46133514797307e-06
4.49977945565162e-05
2.24976222823078e-05
3.46714624250956e-05
2.80615300384078e-05
4.39500973722878e-06
1.48643228908112e-05
3.5143264170193e-05
3.21074914480342e-05
1.46612831453256e-05
3.34890065216884e-05
6.40066343071105e-05
4.47431251683796e-05
1.88175357807156e-06
3.35116815464757e-05
2.94052964847548e-05
2.62997353323655e-05
4.05785245265954e-05
3.01281986970719e-05
4.29278400089855e-05
3.87534067008823e-06
3.20583468346522e-05
4.00015245496014e-05
2.36689764061697e-05
7.58331665685221e-06
9.44527894294257e-06
1.9579281453278e-06
-3.37804088981908e-06
1.67502929585157e-05
-1.64494020320481e-05
1.72300062534571e-05
3.10326806464284e-05
3.21364593039614e-05
6.45336631087358e-06
2.73820160171757e-05
1.04000160601522e-06
1.25628610584885e-05
6.70681712974236e-06
1.22597030034442e-05
2.86523829468983e-05
3.8470585181991e-05
6.54259199121257e-07
2.26803063490746e-05
2.3312681229089e-05
-3.02410233853679e-06
2.40474510778863e-05
1.9385302596902e-05
2.59679824489662e-05
2.80256182232304e-05
2.84495745071317e-05
4.65535330362935e-05
1.70453614948741e-05
1.96425710086421e-05
1.20113397997927e-05
2.33037388767716e-05
3.58875970278672e-05
3.37619075189692e-05
4.96458498093319e-05
2.37249427560907e-05
4.16176758889284e-05
3.03953478935467e-05
4.35272058794361e-05
3.78840702793878e-05
2.87672308782639e-06
1.72765485426398e-05
1.56677721619432e-05
1.43664177158569e-05
1.09432234908441e-05
1.41225854642379e-05
4.12591100624349e-05
2.6740159171013e-05
2.1238449178893e-05
-5.95793810781457e-06
3.21740726535552e-05
1.77137256973637e-05
1.02087093483632e-05
3.87105651369521e-06
6.64894957818994e-06
1.29745735319028e-05
3.57475879934571e-05
2.24830082669216e-05
2.49686443298434e-05
2.02849027158514e-05
3.70911742184787e-05
2.80136795013189e-05
1.38425345700659e-05
1.40565303908769e-05
1.8080346943192e-05
5.96404862589548e-05
4.15159324564229e-05
5.28173498249964e-06
3.30707833399098e-05
3.68793321687725e-05
3.8397658300336e-06
2.90872870797348e-05
4.90849039565642e-06
2.1986572432855e-05
2.76208094953125e-05
3.17987802933415e-05
3.04493281202123e-05
3.23586286997846e-05
5.74555739231484e-06
1.98160816443595e-05
5.1793524162051e-05
2.22955316621275e-05
1.86425876228383e-05
4.59965926338548e-06
2.10109176464887e-05
3.56342212795622e-05
4.16128649585386e-05
1.1128006238004e-05
3.82199602453166e-05
4.11012425018234e-05
4.63335121134108e-06
4.23088142891092e-05
2.77372401164887e-05
1.88564510196099e-05
3.72969265538403e-05
4.0870947155515e-05
5.85530014517069e-06
1.54842577166645e-05
4.20804628882743e-05
2.81929675332442e-05
2.52688145050534e-05
3.86325368710925e-05
5.09755375774904e-05
2.82463506730644e-05
2.48301606950484e-05
1.10505328760975e-05
4.53167705814353e-05
8.34015516352312e-06
2.22294011461333e-05
2.73150705818788e-05
3.64959616793039e-05
5.18686619860996e-05
2.50183462295065e-05
3.32865684828159e-05
2.6449791327713e-05
-8.03347563200812e-06
-1.96134101492827e-06
2.56462620417569e-05
3.48821110206092e-05
2.35535005139537e-05
3.49118429474101e-05
3.40491816554753e-05
3.92929723171516e-05
2.24752670786791e-05
2.18376333031961e-05
2.91959804765255e-05
2.62521973554963e-05
2.03240893544037e-05
1.18122678268142e-05
3.42028661027051e-05
1.06926281913923e-05
5.28072808705984e-05
2.47491153748889e-05
3.30335984510578e-05
3.39809260174901e-05
4.1395720459156e-05
5.0165138402571e-05
4.29247436422761e-05
2.61741354160105e-06
1.66440540497224e-05
6.07665341746704e-05
4.48787271478874e-05
1.92078982897885e-05
4.2083892116559e-06
3.11033231399012e-05
6.25679109169829e-06
3.96624493652037e-05
-3.61993151389331e-06
4.05017805129169e-06
2.70291920860442e-05
4.79380548667076e-06
2.0252310401319e-05
2.56142613055956e-05
-1.92075627374431e-06
9.68379004734723e-06
4.05390818810016e-05
4.4221632754388e-05
1.33924492224809e-05
3.42501837796253e-05
1.65457111206418e-05
2.55356187439305e-05
8.66430312100421e-06
2.73797411040586e-05
9.34305535525812e-06
1.80284141705599e-05
2.67912875265254e-05
2.20441498374222e-05
1.48826922334872e-06
2.02830219397306e-05
4.67175279613127e-05
6.76714297490369e-06
1.94442152518258e-05
7.35237323388867e-06
4.13630290953307e-05
1.2299827860067e-05
3.89681332162705e-05
3.92109359153952e-05
1.51876029563662e-05
3.29817141901286e-05
4.19926390745594e-05
2.7601871581333e-05
1.37182286098377e-05
3.8062966595326e-05
2.96942862497421e-05
1.59036863944254e-05
1.68300825584058e-05
4.71673824108985e-05
3.60218802290786e-05
5.12821714748756e-06
1.59584990618749e-05
3.77889176157243e-05
1.41753643414946e-05
1.43302103193043e-05
2.84278053234855e-05
1.60370107572657e-05
3.66031145609552e-05
4.033157584675e-05
5.2919368638612e-05
2.92355435517761e-05
3.00692017424025e-05
2.97110755491975e-05
4.29367072686456e-05
5.87886491778479e-06
1.50956528430392e-05
2.69187129792375e-05
3.85108229770085e-05
1.86109746747853e-05
3.67001396344156e-05
2.94247560753765e-05
7.10233011627519e-06
3.36675302112278e-05
4.90077883539149e-06
1.07063234599632e-05
4.00182070093715e-05
1.07284525066411e-05
2.82938381809188e-05
1.83518818697481e-06
2.15114578569945e-05
2.78093732337945e-05
3.28475432730029e-05
2.75868365040913e-05
2.92571881161468e-05
1.40133463871741e-05
1.61995186686066e-05
2.78871009783255e-05
3.50850422930316e-05
4.43604365920733e-06
2.24208722252353e-05
5.71538426488495e-05
-6.91098631360422e-06
2.2416681014911e-05
2.62905930379093e-05
2.32170151251017e-05
3.3960100819858e-05
1.33579832635269e-05
3.11860162986019e-05
9.93166594589474e-06
2.42843249943714e-05
4.38900629103137e-05
4.57432856845036e-05
2.00615315572947e-05
2.68032300295784e-05
2.55233803642375e-05
1.76495294865813e-05
2.6464918803502e-05
1.62394206280603e-05
1.8747393588209e-05
2.58958484775644e-05
6.24818767755255e-06
4.96975792260038e-06
3.62391853178271e-05
-2.27226529450627e-05
4.47248463558274e-05
4.4004336598863e-05
2.53401384819261e-05
1.69477344971927e-05
2.11262508393242e-05
3.3056898035233e-05
1.98540615018425e-05
1.66976422073146e-05
2.68895108626985e-05
4.04813176181365e-05
2.65598994469411e-05
1.46233074067363e-05
-3.86068238778604e-06
4.23988020685883e-05
1.0422319895656e-05
1.37245495771565e-05
2.01276733768005e-05
3.63978284079854e-05
6.5827437315517e-05
3.50892413879453e-05
1.80893315759555e-05
2.36148023835901e-05
5.73809681327824e-05
8.41544910124964e-06
2.95413026859491e-05
2.94820359001628e-05
3.94093175991044e-05
2.17782627853076e-05
1.89332723198823e-05
1.90681620631188e-05
8.53549406532603e-06
2.10123395654594e-05
3.43043605175976e-05
2.8810218320113e-05
5.11841884183327e-05
2.2746392139283e-05
1.83001773004702e-05
1.20606794224786e-05
1.79135051704098e-05
1.9944809622143e-05
3.04541315718438e-05
-8.88803272946221e-06
4.36371987053975e-06
2.31887438543851e-05
2.48747436269633e-05
1.20678224233569e-05
2.31822888733741e-05
3.47143188173224e-05
3.07969613872047e-05
3.95920572552886e-06
1.86330171977942e-05
3.28953605839469e-05
4.57016417212147e-05
6.82222543844755e-05
3.09292001173389e-05
5.41484393222282e-06
1.44712253751266e-05
2.35934611129639e-05
1.11650023561247e-06
2.29447385150296e-05
1.70066957341787e-05
1.866640275678e-05
3.1874682433967e-05
1.72539484187677e-05
2.35027642178018e-05
6.44047978745277e-06
3.30828310275169e-06
1.60376549153021e-05
-2.1402866893604e-05
-6.55235746840845e-06
5.34308995582909e-05
1.81444092179697e-05
3.04522546869468e-05
4.5587562200785e-05
2.18208162210181e-05
1.71602289991839e-05
3.92399737759839e-05
7.68792092030754e-06
1.73056727207472e-05
2.45364151712532e-05
4.8598325571077e-05
-3.14481728442161e-06
2.51691652434859e-05
3.50487112552307e-06
1.18659014009915e-05
4.92998446468628e-05
9.4743486865911e-06
3.28475036871143e-05
2.62495894257856e-05
1.79397077703445e-05
2.60210866510962e-05
3.12021802394797e-05
-1.69605024250788e-05
-9.21007628212512e-06
4.49964663919224e-05
2.9780445848603e-05
3.58052835682466e-06
3.69137061959006e-05
4.06150365775866e-05
1.10607710019435e-05
2.7697518403436e-05
1.56864851089906e-05
1.53048315747606e-05
1.22101876131395e-05
1.28473891038695e-05
-4.76189104216112e-06
1.77914208779615e-05
1.3474193857246e-05
1.45438555260148e-05
3.31599438990551e-05
1.77372305322597e-06
2.51882884980105e-05
2.72206336413954e-05
2.09613408169095e-05
3.05843819047746e-05
1.48630713555547e-05
3.19017238608024e-05
-2.06994947932706e-06
2.04245389229488e-05
-1.79018167241893e-06
4.33061020556195e-05
2.4793095039322e-05
1.69147088738209e-05
3.11503151174107e-05
1.34515487454631e-05
2.78063987660409e-05
1.58131394598431e-05
3.30522162872703e-05
5.71888416037991e-06
3.86639760208485e-05
2.39741758981825e-05
8.93213700363499e-06
6.00728502249209e-05
-5.45510597569612e-06
3.27880363932268e-05
2.44526522080556e-05
3.16221514006724e-05
2.19999311661855e-05
2.03084163902852e-05
2.68030746287633e-05
2.06552309262077e-05
-1.81800461162101e-05
1.37401731705948e-05
-3.31635886521958e-06
1.19447920145665e-05
3.21045162092538e-05
2.18592492582819e-05
1.12885733153755e-05
3.43460911679119e-06
1.3763621959862e-07
1.35411939512099e-05
1.9494231911448e-05
1.97148640393496e-05
4.87788751054345e-05
3.60903905947165e-05
9.43556580629134e-06
2.4733069015428e-05
-1.0227745155722e-05
1.78893826552572e-05
1.46680266294255e-05
1.53506796531018e-05
3.68717850650436e-05
2.03651391879173e-05
5.22528471097972e-05
5.33535166081694e-08
2.3949436144391e-05
2.72882857934106e-05
2.30902523907268e-06
4.49726775053931e-05
3.02323240876929e-05
1.51353417255788e-05
1.82636721677308e-05
3.15541395926206e-05
2.38348514791392e-06
4.46057431903581e-05
1.78929048205538e-05
2.77947503313255e-05
2.62359567336444e-05
3.78215387732494e-05
4.0344989773399e-05
2.06945939555931e-05
2.53635673840361e-05
1.6668597751477e-05
9.88409579237754e-06
3.86917888372687e-05
2.03972857393744e-05
1.56805784671629e-05
1.03552588845911e-05
2.56679009203243e-05
2.15876474876807e-06
2.6058805630998e-05
5.22164134878643e-05
2.2513673746652e-05
2.94054430162106e-05
2.00133457319103e-05
8.97101923560024e-06
9.2197664704153e-06
7.51160710397233e-06
3.02508301542069e-05
3.16126748262302e-05
2.1512029357412e-05
1.42551559959125e-05
3.35790421628662e-05
2.1141922084935e-05
6.73320211560316e-06
-3.99215991658191e-07
2.76698710891897e-05
2.58993523253759e-05
3.08811607572215e-05
1.82802952248567e-05
1.72744226931499e-05
2.63426205845915e-05
4.00869132340367e-05
2.05658701554141e-05
3.9005429717645e-05
2.01495224700967e-05
3.48872041470999e-06
2.17591916990265e-05
2.90134502685881e-05
-3.12180431864701e-06
4.0418403831095e-05
1.19135457244133e-05
1.34908011020864e-05
3.46615708373673e-05
-5.30384370538124e-07
2.5902845347033e-05
-4.72668447715439e-06
1.92911240947537e-06
3.24175299291947e-05
1.60421853901217e-05
1.24426060445975e-06
2.51526015175814e-05
-3.2142763211294e-06
2.43647647289696e-05
1.9604816670701e-05
3.31310305827126e-05
3.71420208658023e-05
1.52322468037107e-05
1.47383140136123e-05
9.71850138839284e-06
2.18172094238333e-05
2.40896043028328e-05
3.18803357219542e-05
4.4016034927186e-05
2.17009560216723e-05
2.77631617312865e-05
3.45256316731552e-05
2.37087737785904e-05
1.48314292005357e-05
3.02361730016979e-05
4.85690705924583e-05
2.30755139244129e-05
2.48110357804193e-05
2.34148006876881e-05
2.438682388508e-05
1.66974094458311e-05
5.09818306843363e-05
4.37362821010585e-05
2.10424201212782e-05
2.6675780142647e-05
2.35458755651865e-05
4.2129417178041e-05
3.65186769967033e-05
1.63687364651566e-05
2.76573487696062e-06
3.19792654369395e-05
1.69059376121872e-05
1.90361153677152e-05
9.13396730167513e-06
5.5261990060342e-05
1.02970590659805e-05
2.9812230798913e-05
2.84233535220404e-05
2.40747638468386e-05
3.02969779251925e-05
3.19461599559039e-05
1.69771191889317e-05
1.22707797899004e-05
-8.85324955448527e-06
3.64316955214955e-07
2.65159887563617e-05
3.57686942751148e-05
2.82123872957541e-05
1.68181870729257e-06
2.40459922382599e-05
3.4591300314058e-05
1.5536000467125e-05
4.38411937922617e-05
-3.98588668702691e-06
3.15974636645549e-05
1.05711358509019e-05
2.10678817831747e-05
3.43281764474804e-05
1.42314462304273e-05
4.70283491229074e-05
1.27949596960128e-05
5.39870592702751e-05
1.74998878400348e-05
4.14725425139868e-05
1.32972442800862e-05
2.45690354848661e-05
1.96728818719399e-05
2.23928255528665e-05
7.50450582724039e-06
5.40796434860542e-05
3.15551317424978e-05
2.42030964883875e-06
4.15848824858181e-05
2.97802646605968e-05
1.87484727318628e-05
3.1038870787687e-05
2.57096578563354e-05
1.92220068550455e-05
3.11422736709549e-05
3.55889930212033e-05
3.39385294458076e-05
1.72191848201115e-05
2.19954991365549e-05
5.08861325353172e-05
2.6006612566594e-05
9.76625141478411e-07
2.87644733796238e-05
3.38869085883646e-05
3.25610989298251e-05
1.41596020704601e-05
3.08187953184978e-05
1.18577976828451e-05
2.49544987522026e-05
2.4898867654614e-05
1.25209942779776e-06
2.27112491657047e-05
1.6234295471191e-05
3.60944631442257e-06
5.69952801676845e-07
1.56316672364315e-05
2.0563318998864e-05
1.55443944075837e-05
3.26552042497914e-05
-1.37347113642846e-05
5.09104647933196e-05
3.76644200397006e-05
2.24423460482776e-05
3.22499033063247e-05
3.23689391871561e-05
3.4586427172477e-05
3.47910884165261e-05
3.27934116232461e-05
3.18187119259727e-05
6.18093896166195e-05
1.75250518053101e-05
5.40655381786372e-05
3.10069684307729e-05
4.41253324813013e-05
1.15395376199632e-05
3.14951001087118e-06
2.03310228433717e-05
3.43631455115194e-05
1.32060239023663e-05
4.95790964990809e-05
4.14621507006382e-05
3.85380614404533e-05
3.94205847363343e-05
1.54555875935769e-05
4.33280828906953e-05
3.9428206657581e-05
2.02851922384851e-05
-3.94324584248715e-06
1.4775509817039e-05
4.48403972212723e-05
1.6003865914788e-05
1.13453694625642e-05
2.74646426574523e-05
8.95909070868016e-06
1.1012883613977e-05
2.05689444889673e-05
4.45210356093258e-05
3.87146625413806e-05
1.65890280179128e-06
3.16128788929583e-05
4.35852936164612e-05
2.02488566056949e-05
2.37435407670838e-05
3.64351430411946e-05
3.26256291115918e-05
2.25833734281313e-05
2.94305185566864e-05
1.25063746648857e-05
2.71423025343469e-05
3.2962147647607e-05
3.83170505567022e-05
2.48105171478961e-05
1.23143951259748e-05
1.13874938214854e-05
-6.23438917284589e-06
2.10652198462213e-05
5.67512165898788e-05
1.01871660206809e-05
3.17591196343884e-05
5.2266249477373e-05
2.00957792853453e-05
1.77130143170192e-05
2.18176534730327e-05
1.75196652832666e-05
2.35899374450914e-05
3.02808653650415e-05
4.37970815135131e-05
3.98923855772981e-05
-1.90829762061732e-05
3.26890360306467e-05
4.47944063501948e-05
2.2865612538273e-05
2.76030273579946e-05
-2.25072968578474e-07
3.02791843349924e-05
-6.76144687666075e-06
3.54397179198289e-05
3.90614401273136e-05
1.19785903834495e-05
3.20966651784927e-05
2.21483039620264e-05
8.04100942735249e-06
2.68813847115394e-05
1.42587064616576e-05
6.68025060715088e-06
4.10285490288122e-05
2.68676211709624e-05
2.13951199839584e-05
1.44563976579838e-05
1.59143063765853e-05
3.40332704153109e-05
-2.73007393465535e-07
9.18570975488627e-06
4.33657595554869e-05
7.71807143778675e-06
4.15424528046051e-05
4.21475717250817e-05
3.24970054831682e-05
2.95323120436901e-05
3.79382319333189e-05
8.10739575887862e-06
3.88989972012714e-05
3.45452904746982e-06
6.28701272101645e-05
2.34917202638326e-05
4.13627990716038e-05
2.73352831642585e-05
3.48851409918233e-05
6.31668953417979e-06
2.96558248226002e-05
5.79231673485178e-06
2.97325454700437e-05
2.79180175667083e-06
1.64183833210343e-05
-3.94946684142703e-06
2.22005115164849e-05
4.59617783115893e-05
1.69959387932896e-05
1.29198959119157e-05
2.83332500200667e-05
4.82432665045605e-05
1.76029627543883e-05
2.15523012323271e-05
1.847531964547e-05
2.01684690440687e-05
-4.31633736290007e-06
-8.23309939157036e-06
1.36342002162385e-05
3.32745795399387e-05
3.40784675611848e-05
1.37394062700565e-05
2.86998988499435e-05
5.13558188032464e-05
1.71605886943747e-06
2.52182013461366e-05
2.90815744601758e-05
2.24414158351548e-05
3.2620393041509e-05
2.58893871772941e-05
3.67750301631845e-05
3.88440757728866e-05
4.18422794827356e-05
4.02351576261833e-05
3.64476185070119e-05
4.74529703756136e-05
2.57601733081385e-05
3.2873475692106e-05
4.62611833270733e-05
3.11035221102459e-05
2.96923799019606e-05
3.11078562659416e-05
3.86352596663681e-05
3.10232090336993e-05
3.79077151726807e-05
2.43191276473566e-05
1.1473948926679e-05
3.49136594421709e-05
6.87659067580603e-06
3.80979697025429e-05
3.59358878959758e-05
1.97040117077863e-05
6.41910167369288e-06
3.10056878385523e-05
9.35245554880975e-06
-8.73894208490201e-06
3.97024922752322e-05
2.90274599584879e-05
3.24061439464974e-05
-6.14558964549457e-06
1.96715741846629e-05
1.97165547500872e-05
6.30845489928601e-06
2.55733365150282e-05
1.18618383754615e-05
1.5683984914865e-05
1.11939549041548e-05
2.25491027281709e-05
5.2794230578308e-05
3.24240560627331e-05
4.39953981998431e-05
3.04298647415315e-05
1.83669804131981e-05
1.60787484401153e-05
4.48992742345755e-05
2.27379294757444e-05
3.6538305682919e-05
3.45651931443543e-05
1.56182107085825e-05
4.52391129983855e-05
4.79259266747728e-05
3.62918257409591e-05
3.53511494332716e-05
1.66663582504943e-05
5.45760042032871e-05
-5.79543112629595e-06
3.61116317577121e-05
2.82844301523448e-05
2.45284444663354e-05
3.59648618675639e-05
9.50397276063195e-06
2.38465236243032e-05
3.17062828272387e-05
1.92094129003214e-05
1.74080183110165e-05
-7.20115717978936e-07
-1.14976712728919e-05
1.99230641056702e-05
1.16896391457736e-05
1.16695504176027e-05
9.65383494454437e-06
3.16792650276921e-05
1.92741600178343e-05
-4.18946020750477e-06
3.26046924222706e-05
1.74217519088631e-05
-1.49474122657944e-06
2.4658357222968e-05
-4.7570209229465e-06
2.96409612616448e-05
1.33101024112338e-05
1.42908395079178e-06
4.48768197992601e-05
1.36384829365148e-05
4.94811672418732e-06
3.59862480024962e-05
1.24750016970746e-05
3.10438574030658e-05
3.37529887300712e-06
3.2383161530431e-05
2.49482338537079e-05
8.39151458971042e-06
4.75610861462895e-05
6.06953608365036e-05
3.43703150916737e-05
3.51170320292255e-05
-1.61748750057344e-06
5.06986926528422e-05
2.71283719021882e-05
5.2075312691847e-05
3.82885232195304e-05
1.4375028503911e-05
4.87017711647292e-05
3.12742060951184e-05
3.23026954996356e-05
1.18081690055154e-05
3.71347037792589e-05
2.40639901453493e-05
3.48749316241762e-05
2.04720721178968e-05
2.93117646110999e-05
-1.78968322438789e-06
2.28734532906278e-05
3.14459165079608e-05
1.89621057692253e-05
1.04845080390667e-05
1.43321451323834e-05
2.76119080957165e-05
-2.55155772860275e-06
2.71822403808497e-05
2.67724221548627e-05
1.68363345970366e-05
1.33951425884866e-05
3.26011935224497e-05
4.47894905738343e-05
1.33889178630046e-05
3.18226332675766e-05
2.91242726416296e-05
-9.00408701031844e-07
6.62658580088582e-06
-3.13218192903697e-06
3.09951603805949e-05
9.7350887318964e-06
1.78353548917601e-05
4.77769082123091e-05
2.44578843600889e-05
4.50019482810249e-06
2.93805251944674e-05
1.52071721671846e-05
2.67838460430915e-05
3.54835042440236e-05
3.04600063683311e-05
4.61005290788325e-05
4.00300965015865e-05
2.92262190611552e-05
4.33382148454405e-05
-4.40597124786705e-06
5.50270932043802e-06
2.84034322223711e-05
4.15581631140241e-05
8.63431094171509e-06
2.47276435348187e-05
2.54996700892512e-05
-5.4765962565144e-07
1.56455574071571e-05
5.19982550711979e-05
3.73902776118224e-05
2.50268813367791e-05
2.58543705570736e-05
1.49417140423096e-06
1.1992959664554e-05
1.78761998924663e-05
2.89674703208718e-05
1.26750181967408e-05
1.2785894343093e-05
4.32806555684606e-06
3.65937442080695e-05
2.43203542412584e-05
1.7852642643336e-05
3.30393672283688e-05
4.82236925668007e-05
-6.26256899991125e-06
4.10176859514794e-05
2.4283882926222e-05
2.32044889615264e-05
6.57209156718403e-06
1.35565113665543e-05
-7.03916795195824e-06
4.07810334818569e-05
7.98825505882729e-06
2.02799764920539e-05
2.8755203275208e-05
1.86663026035548e-06
4.42962719859748e-05
-1.74061206653015e-05
3.90999428856306e-05
2.12083455358013e-05
-7.58988368189685e-06
3.37352906437185e-05
2.5266714140939e-06
3.96439894967687e-05
1.15695791280813e-05
2.77426178175746e-05
2.58215700401521e-05
3.812824242025e-05
2.55730541959464e-05
1.20320263156215e-05
2.09534940993773e-05
2.34080292870116e-05
1.66145317860466e-05
2.37273380014413e-05
-1.15708820706655e-06
4.69098275231355e-05
2.18248109221451e-05
1.33984133766517e-05
9.28046360992611e-06
2.9327976597578e-05
7.97597495700523e-06
4.37873396386805e-05
1.37885837006833e-05
2.59204617719501e-05
1.59233993854879e-05
3.38542267420562e-05
6.56231013861851e-06
6.33654542298308e-06
2.80835715845861e-05
3.87337749847071e-05
1.27743495911137e-05
2.06802078066653e-06
1.04878236643822e-05
2.25392368724631e-06
3.49977732089444e-05
9.86076700957643e-06
4.90344524664607e-05
1.03014482322396e-05
9.4748179989148e-06
2.32224063227339e-05
2.53270499363767e-05
9.093109751175e-06
1.60129904414795e-05
4.04117536668453e-05
1.44498770620785e-05
-5.89221372371987e-06
1.03374965483e-05
8.39258323838576e-06
5.18716000460539e-05
2.39805475320832e-05
6.6205315679427e-06
4.61045003311074e-05
2.22439620783994e-05
1.44923519943947e-05
7.21416666073853e-06
3.7340543157359e-06
3.0950208188924e-05
2.11809821634505e-05
1.55109221371719e-05
1.67080215452127e-05
7.63550625453064e-06
1.49443144879434e-05
2.75036150739252e-05
3.50210429208005e-06
2.31246593973099e-05
6.92996115007946e-07
1.08910029753824e-05
5.96304052654584e-06
5.31212348687752e-05
4.27859373228269e-05
6.39504275013181e-06
2.12528746218042e-06
1.60239192912369e-05
3.93975579317008e-05
2.92625216917669e-05
2.66591941070768e-05
1.54431016473821e-05
2.16322472177667e-05
3.47929722483266e-05
2.78298824654202e-05
2.81093675131102e-05
2.54389007349046e-05
2.95907939015387e-05
3.97738490748569e-05
3.67879116270817e-05
1.38208508305781e-05
1.520105534308e-05
4.80445765549555e-05
1.75386733936453e-05
-5.20871643241064e-06
2.03930863649799e-05
1.29107349014927e-05
2.20595836459466e-05
6.12801526009117e-05
2.17381335739648e-05
9.86171150256352e-06
3.49910663400563e-05
1.4378284740245e-05
1.04861053662401e-05
1.68790887264017e-05
2.50229505029317e-05
2.28340946496011e-05
3.12008239167319e-05
2.10485962823498e-05
2.9460270481146e-05
6.89834592891211e-06
1.42291206164729e-05
3.04366377247142e-05
3.00959362852693e-05
4.05368255594138e-05
2.81718232109117e-05
3.05898497101481e-05
1.36611152170737e-05
4.82318406874827e-05
4.08718069149684e-07
1.6840407269266e-05
1.8285142128006e-05
1.79887875385758e-05
1.05739908989582e-05
1.3055418561697e-05
1.75207686266909e-05
1.40786354044545e-05
2.06761634297111e-05
-1.30251184124234e-06
3.76553607251473e-05
2.22422830676756e-07
9.75972383842614e-06
3.31108217411761e-05
3.37564655130254e-05
2.53567701293549e-05
2.27756550981735e-05
2.33954786855217e-05
2.45449557383729e-05
2.56712002282494e-05
3.01855545563257e-05
2.22052025846225e-05
1.37398798173617e-05
1.99025204554008e-05
1.43493702244315e-05
2.00273406693045e-05
2.1700412772461e-05
4.67949137854186e-05
3.0632415003917e-05
1.91981006346414e-05
5.33851576705293e-05
1.1699674963599e-05
3.91289672666472e-05
2.55482973930012e-05
5.40678129697605e-05
2.65214803716781e-05
4.90465382807724e-05
1.17391141783126e-05
1.8007248540143e-05
1.15313510772999e-05
2.45976337862863e-05
1.66725936543288e-05
3.72183891423054e-05
2.99917679029993e-05
4.08384973248825e-05
2.41941903019446e-05
2.30254091703907e-05
1.23214271904768e-06
2.5719128387434e-05
3.20709609624524e-05
3.47177808304564e-05
2.33411977367785e-05
1.16550065188087e-05
3.87401264527983e-05
1.11758157239143e-05
4.11004231375949e-05
2.76390167599217e-05
2.1533453412846e-05
3.7727864748768e-05
-1.2662871780434e-05
9.12526326878249e-06
3.36965742018504e-05
2.67119613163914e-05
2.32702792494164e-05
4.09754680339624e-05
1.48921563915296e-05
1.99561276903454e-05
3.06214572977771e-05
4.4018589098159e-05
4.39355881504047e-05
5.70386354232942e-05
2.63242287116327e-05
5.50264787521532e-05
3.85669323395398e-05
2.83803844428645e-05
1.69764858417954e-05
1.45592445581704e-05
5.5835330553917e-06
1.88834642433022e-05
5.86606355238024e-05
4.05230016138548e-05
5.01901985451361e-05
4.49315118004963e-05
4.37553914951655e-05
4.13745338843059e-05
5.74675181703078e-06
3.82792797625042e-05
2.85004773903258e-05
4.77353020335544e-05
2.73342962315368e-05
3.89543955570728e-05
9.43067258856319e-07
5.57054974869002e-06
1.96472588189305e-06
1.48299826423135e-05
-6.23102163039317e-06
4.18842071002788e-06
2.42128683238865e-05
1.45007970689778e-05
-7.68196380359355e-06
4.89711989918871e-06
4.0858207090042e-05
-2.78112542391821e-07
2.38507582281936e-05
6.04559787720542e-06
2.89175486605276e-05
1.72740954742439e-05
2.90798328770617e-05
3.98368407171814e-05
5.2094811439943e-05
4.89060307352161e-05
4.88805343811797e-05
1.78274459864164e-05
3.23359387704459e-05
3.60278019175361e-05
4.36891416905938e-05
5.72849209249338e-05
8.32525416488304e-06
2.19346681966704e-05
3.44441043987119e-06
4.81498483588456e-05
4.52905082241113e-05
4.49060720639295e-05
4.06341402923064e-05
3.85052998812518e-05
3.28657465681774e-05
1.81954737912989e-05
6.36848440288223e-06
5.27396327259087e-05
1.05976050699172e-06
1.72321589734192e-05
1.38067233618947e-05
1.01134711790395e-05
1.39671918730604e-05
2.10525851705168e-05
1.00546327733584e-06
-2.7795951475783e-06
1.35657384164755e-05
-2.22262245268458e-06
-4.63405419453224e-06
8.60640723784211e-06
3.54733349014584e-05
7.15706148980231e-06
9.24571135118686e-06
1.7747271596708e-05
3.33996863663472e-05
2.98631636172588e-05
2.1103635648062e-05
1.29130880545473e-05
2.65587063399303e-05
2.79634343606443e-05
4.55033120736076e-05
3.44611956483772e-05
4.11021507131162e-05
1.17268256436212e-05
3.03971103687987e-05
2.60210507100066e-05
1.23138153775179e-05
3.93463236542134e-05
3.12635996398977e-05
4.5579603893123e-05
1.34516400198663e-05
4.04983281723195e-05
3.84808366669163e-05
2.98001593446901e-05
3.67915822463373e-05
7.69194091985372e-06
1.26404534400832e-05
1.31074817388098e-05
2.01383269359829e-05
3.51178576970531e-06
4.09831383833348e-05
3.02757534357705e-05
2.73091274412386e-05
1.9678271239762e-05
2.13475959444917e-05
-4.05522122451034e-06
3.92752764173394e-05
3.29293617826239e-05
3.17412250591656e-05
5.27284605600707e-06
9.58007099491543e-06
1.82346042472217e-05
7.40023604559372e-06
-1.27754760934164e-05
1.85191558445335e-05
2.36588927134218e-05
4.89396288916365e-05
3.89633156113756e-05
1.88986142578103e-05
2.16791801663382e-05
3.9232675068572e-05
3.17959113970077e-05
1.53617633947358e-05
1.04711919788203e-05
3.09222915006561e-05
1.73546127749444e-05
1.95604964203363e-05
3.57063330261628e-05
1.85174907157209e-05
2.73868995747112e-05
2.55932521750568e-05
3.66688090423279e-05
4.96764443103124e-05
2.69064220489074e-05
4.01822903925725e-05
1.95391948324587e-05
4.05951882746487e-05
1.34722906900522e-05
1.14166296130528e-05
2.94759418595693e-05
1.194432619113e-05
2.0674900190555e-05
5.17060067194944e-06
3.08333223039484e-05
3.12311282313363e-05
3.78118392523748e-05
6.06789542062248e-06
3.0771008759941e-05
6.45547022617295e-05
2.31428645595473e-05
8.9360310309806e-06
2.2534237774243e-05
6.31637394116331e-06
2.44236380354419e-05
-1.3632401927817e-05
2.09499744628314e-05
3.19990019593163e-05
3.05574246546766e-05
-2.33713033100206e-05
2.36740689683805e-05
2.00099249191112e-05
2.62758934541201e-05
2.25331238921578e-05
3.06917103485383e-05
2.71730431143577e-05
4.46738037026078e-05
6.28816420864639e-05
1.73692942879629e-05
2.95104213126444e-05
2.64020911491509e-05
2.95983313562586e-05
1.25859447266172e-05
1.05713928150353e-05
4.30403029099307e-05
2.622210481564e-05
4.36558538427437e-05
4.52687259540297e-05
2.75105556741231e-05
3.64684259587928e-05
1.01545208895747e-05
2.6471983426641e-05
3.45506789993154e-05
4.14602761492701e-05
2.37685043888257e-05
-1.61303389657798e-05
3.89132856389119e-05
2.70882514041968e-05
5.12494085620278e-05
3.1727632687752e-05
2.08158913640102e-05
4.51179032860571e-05
6.63050691129786e-06
3.81151202975974e-05
1.62963500611269e-05
3.15068918719703e-05
-6.18545214023482e-06
2.37134492345699e-05
1.2846898164001e-05
1.48636638390075e-05
2.5685777112717e-05
2.68397826802191e-05
-1.28489046325533e-05
2.13862535173386e-05
1.9476413304743e-05
-1.45059867588946e-06
2.53568684100237e-05
1.28137930741889e-05
3.80922106616557e-05
2.21893701485749e-06
3.6760152499533e-05
1.03350381730902e-05
2.8593299300317e-05
2.48975176227755e-05
1.52362469575091e-05
-1.9667449234454e-05
2.9715795924451e-05
-1.5265989288398e-06
1.15727036061779e-05
3.86369866451752e-05
2.00652098335794e-05
4.46423626547869e-05
4.69584950144109e-05
1.77954370799069e-05
-2.99097154174939e-06
4.26466881362604e-05
2.8765021066871e-05
2.27332790379777e-05
2.66814283275613e-05
3.13245594211603e-05
2.47144533817976e-05
3.60437710931426e-05
9.05446725946645e-06
3.00683791535188e-05
8.59695153419098e-07
4.09620168713158e-05
2.04612527565535e-05
-1.21221005287396e-05
6.33818112995608e-06
2.36224562365243e-06
3.43728410955212e-05
3.05679841678597e-05
4.62222230404191e-05
2.6285171530267e-05
4.42142557174838e-05
1.3318131391356e-05
5.77771397259461e-05
1.80220165642362e-05
1.76882486033866e-05
1.58755581736791e-05
3.26731580386833e-05
1.91559167480005e-05
-5.97577493508523e-06
6.14384811467994e-07
1.41901892233583e-05
3.79258008147265e-05
3.88654138044133e-05
1.05866233126039e-05
5.42268720399395e-05
1.17057432111627e-05
1.34510983025942e-05
1.49072982458341e-05
2.3033623133439e-05
2.85174242884349e-05
2.99509317996541e-05
3.84172118351631e-05
-7.23058640498866e-06
5.13943434991223e-05
2.73336624180439e-05
2.91445568305809e-05
4.06626884045304e-05
2.96147820680685e-05
4.05861538391638e-05
1.31831551666052e-05
2.11241977999465e-05
1.50206591858133e-05
1.65799426834473e-05
1.59529086189806e-05
2.55055050801377e-05
3.19511105879072e-05
2.47862793173683e-05
2.21856431620753e-05
3.76385081743049e-05
8.20224394035405e-06
2.9696074500739e-05
2.55750738954136e-05
3.10407017993087e-05
2.55673875855716e-05
2.90312845237018e-05
3.86205154948649e-05
2.16032472372892e-05
1.02455044844329e-05
1.10789265563439e-05
1.75715536900129e-05
1.65212762948221e-05
1.16793221850589e-05
1.55862407980788e-05
4.26146609766745e-05
3.50520733607535e-05
2.20049983923616e-05
2.56444901056996e-05
1.69666770191019e-05
4.50071659250578e-05
2.82242120113816e-06
-5.65027135096573e-06
3.04653977683487e-05
1.62961224647787e-05
2.14566322737346e-05
-1.16159498164247e-05
2.64381619970401e-05
1.78201783276306e-05
1.85507540518698e-06
4.4094149316526e-05
2.90198243408372e-05
5.05125348307919e-05
7.56679683202782e-06
4.71733594426753e-05
4.01335483388092e-05
1.10958751107684e-05
2.29342718303822e-05
6.21256256509291e-06
5.01342580821533e-05
5.3780012222033e-05
1.90031107485516e-05
5.73417772290751e-05
2.31205855692386e-05
2.1210091014866e-05
3.03589928772437e-05
3.32330045186332e-05
1.63032375689575e-05
2.5345233024086e-05
3.32648265359755e-05
-4.43332735383752e-06
5.39953475935473e-06
3.16061297584238e-05
2.73656675250759e-05
3.58320997270457e-05
2.65119632939998e-05
3.87319788999668e-06
3.91897075658331e-06
2.67983493372218e-05
5.25863342445137e-05
4.02107249060448e-05
4.36106608075658e-05
-8.1955206327409e-07
2.42929490688909e-05
5.10765750037273e-06
2.28047427149465e-05
2.59701229495619e-05
3.14825457027213e-05
4.01104165771213e-05
2.86471490142094e-05
3.48254879656334e-05
1.76180435519142e-06
3.63511336526547e-05
3.63476783602477e-05
2.35287837316477e-05
2.87084553859244e-05
3.41033489776591e-05
2.39441985201878e-05
7.72610265357159e-06
1.3180311743268e-05
3.83295453045126e-05
4.86789755548545e-05
4.34652471028091e-05
1.32727028874278e-05
3.35205019725379e-05
5.31979547439224e-05
3.5684604904711e-05
4.22193232886066e-05
2.95557804508832e-05
2.45328651150819e-05
2.33761640305567e-05
4.59618814170125e-05
2.88334449445908e-05
2.42986899700434e-05
2.62739731896339e-05
3.41776203492859e-05
9.92405360308268e-06
4.60605549469756e-05
2.41355016013319e-05
8.16591986234502e-06
4.09471881339783e-05
4.05084101748165e-05
3.92512666674907e-05
8.90980018326068e-06
3.31309033050617e-05
1.50561881928694e-05
2.54811104279711e-05
2.00367154944698e-05
2.31515876401896e-05
1.04668043334186e-05
8.95774105853404e-08
-5.82117834281051e-06
3.28602764611416e-05
3.91601250433083e-05
2.26011972375256e-05
1.85680711291072e-05
2.36917702692899e-05
1.028269573917e-05
3.74550842190727e-05
1.99027941861797e-05
2.2912912856152e-05
1.48500415894593e-05
2.56377119051217e-05
-5.07918420429623e-07
3.40945386776224e-05
3.69622563668667e-05
-8.45880027302993e-06
3.80873176002734e-05
4.20774091799429e-05
6.1646593296621e-06
-1.44358670525731e-05
4.40845835658923e-05
5.22550589443026e-05
3.34539222993562e-05
1.78265776642302e-05
3.71700790928352e-05
2.78996957367462e-05
4.59194588115245e-05
2.51047114239008e-05
-4.16261023283141e-07
3.60261660924676e-05
4.36889320355979e-05
3.2284938745571e-05
3.29472279002962e-05
3.2896416173446e-05
2.08116293074703e-05
7.59560622555881e-06
-1.66242519978342e-05
2.64560487702537e-05
1.47976301050406e-05
2.25502017611369e-05
2.17096724208622e-05
3.98384775591059e-05
-4.77190937981991e-07
1.83135631468616e-05
1.22026962400175e-05
3.50025872821576e-05
1.82377858075602e-05
2.42881823551903e-05
3.14468878811114e-05
1.92990579286077e-05
1.0595450078379e-05
2.89542332275407e-05
1.94276664962546e-05
2.93486681017762e-05
4.22682619764125e-05
3.37235837967534e-05
3.89915074710886e-05
3.55478798390808e-05
4.18921485242493e-05
2.97546617321073e-05
6.38078483105447e-05
3.75995917761894e-05
4.69672662554327e-05
6.04077011220938e-06
4.09368548269097e-05
4.8148561833931e-05
2.82077163742349e-05
4.45617613943871e-05
8.14684612717424e-06
1.49027093811214e-05
4.91975515301035e-06
3.49696750623375e-05
4.66359800857983e-05
2.37744232889658e-05
1.45837694308855e-05
5.92384825475903e-05
2.51529228050721e-05
8.11429059986099e-06
2.75333628112972e-05
2.43312867399873e-05
3.04334223152103e-05
4.57642800078744e-05
3.09152534352442e-05
4.35342660082206e-05
4.40007365497283e-05
3.47660645889589e-05
3.10327979722574e-05
2.52696968716306e-05
8.25847401252975e-06
2.2189084338698e-05
2.28150891115321e-05
-4.32639788900071e-06
5.35120033473309e-06
9.12698844813424e-06
1.91955192403466e-05
2.61001768992055e-05
5.03778056575629e-06
1.23323900482761e-05
2.65243069393805e-05
2.15439417405865e-05
5.68270077340147e-05
2.32230845985903e-05
3.34975337102769e-05
2.20272380753448e-05
5.25090153452138e-05
4.19437694941399e-05
3.51173850399299e-05
1.69743441512899e-05
3.49306381081674e-05
3.89266284953901e-05
1.75797988712541e-05
2.21432033985267e-05
4.37304641280679e-05
1.7920356723699e-05
4.0741309658608e-05
2.65365258841973e-05
7.24994026101451e-05
3.91794545229895e-05
3.05201737747773e-05
4.29725266904102e-05
2.1952561129491e-05
-9.03600033478098e-06
5.07296234999623e-05
1.69479063331392e-05
2.48160906994236e-05
5.01352626692198e-05
3.04790970406889e-05
-2.21624541868825e-06
2.97628959995003e-05
4.56371415450242e-06
2.55928396386389e-05
1.66069698633491e-05
1.39537273036892e-05
3.16386649359666e-05
4.33312969297536e-05
3.50781266853205e-05
4.92166161188358e-05
3.09452415785459e-05
5.42524483436381e-06
1.78055731733041e-05
4.27894152390554e-05
5.21951372562423e-05
4.25684290743135e-05
1.06925844705457e-05
3.65530023134768e-05
4.1134284545706e-05
3.21787909392219e-05
-2.22599456741315e-06
5.97025380198778e-05
1.76027326786694e-05
3.10513234458607e-05
2.58688242773753e-05
2.57695099023376e-06
4.46973551946659e-05
1.80964933264481e-05
3.64885241432756e-05
2.48072590430077e-05
-1.1874183233596e-05
3.19016830978466e-05
2.84572544185955e-05
1.13880325021972e-05
2.58008912623005e-05
2.27525127964384e-05
3.29821621813827e-05
4.64182283300751e-05
1.4934399848042e-05
2.29615211028171e-05
3.970709584445e-05
2.94363168541057e-05
1.63586898089906e-05
2.77626931578108e-05
3.23156625648099e-05
3.31597013973686e-05
4.73638905114459e-06
1.86015630385529e-05
2.70228764240622e-05
1.48951747198466e-05
3.27091185069615e-05
6.45706974998533e-06
9.4802212210231e-06
2.67192128970489e-05
1.29356660503287e-05
5.47639518540118e-06
3.99884023453709e-05
2.85054479327068e-05
5.09935838671186e-07
-1.23285172199176e-06
1.76804052819062e-05
2.06680951590831e-05
3.07170574996869e-05
2.51758158787229e-05
8.74036723877248e-06
2.68540066013538e-05
1.35897952546067e-05
4.55810155219211e-05
1.7848466613372e-05
9.40125278581299e-06
1.95604618929475e-05
5.07132838269942e-05
3.40253873712263e-05
4.55118474619838e-05
3.34640966167144e-05
2.07349969440876e-05
1.70282422180198e-05
1.40603102515669e-05
4.59799165596659e-05
1.89224863141259e-05
1.13560540490497e-05
1.5705683493293e-05
1.4810454120798e-05
1.48042323030229e-05
2.412926913059e-06
3.53361686479785e-05
7.01977524583102e-06
-5.17556674872665e-06
2.36762438770059e-05
3.45265753917107e-05
-2.44333659122239e-05
1.99354090569987e-05
3.94565348760165e-06
-1.53177594101463e-06
3.12437435997794e-05
3.30267547579131e-05
2.13020623668427e-05
2.24939352985748e-05
2.65815728037951e-05
2.96802249688515e-05
2.16540736093505e-05
6.01027133264616e-06
2.71033825026939e-05
3.02917792306406e-05
3.19927616261364e-05
2.43513462503237e-05
7.76396577515068e-06
1.56387151800988e-05
4.35888157637077e-05
3.35647245838274e-05
4.95156993307891e-05
5.23927174854601e-05
3.62946623845074e-05
3.07549429357765e-05
2.83021962414983e-05
1.51280023407248e-05
2.14000596222636e-05
5.41752239716678e-05
3.50492296137814e-05
2.14833377937497e-05
4.45975396688731e-05
2.22593748811587e-05
3.32928483915761e-05
2.60141123760618e-05
2.84864731991806e-05
4.56483263183334e-05
3.27861683911281e-05
1.57870492677478e-05
4.23779201733348e-05
3.56184931787693e-05
1.07735197644626e-05
3.13215982677523e-05
3.73835810144637e-05
-1.08599017675772e-05
1.64549105981762e-05
5.83763073450684e-05
3.26959039277315e-05
3.83724872462529e-06
-1.92731332438583e-06
1.4547943425038e-05
2.60876687817238e-05
1.34222299401968e-05
6.16318480366091e-07
2.71495484093781e-05
1.95771872723101e-05
3.25859621008785e-05
1.87148883559903e-05
1.84723449815278e-05
4.60528759156407e-05
2.27385436292333e-05
2.18609737313135e-05
3.38322474063331e-07
2.52916078077695e-05
2.50852575289219e-05
2.40308447287262e-05
2.58394222615368e-05
6.01054486146366e-06
2.92086747809242e-05
-2.63001746448817e-06
7.66067097089461e-06
6.89436653236495e-05
1.47434708120254e-05
1.59101512419312e-05
9.79099278270531e-06
4.11488449338366e-05
4.10843499801197e-05
1.68198748967047e-05
2.07181677937994e-05
5.1161482398939e-05
4.3912014314371e-05
3.95817084325891e-05
5.7752451958115e-06
3.90734237778361e-05
4.59602373909487e-05
6.05019478003023e-05
4.65884706266514e-05
9.77703080587475e-06
5.2858670149835e-05
3.37381861351286e-05
2.84118727372057e-05
3.47615262699522e-05
4.9293889877878e-05
3.72234766615008e-05
1.58811462840226e-05
3.15864627331106e-05
3.89558603240025e-05
3.58112163488652e-05
2.9488992941893e-05
3.26629686878078e-05
1.27857771221593e-05
7.79161212466581e-06
1.84791953172716e-05
1.70044728251083e-05
4.74974600506468e-06
1.80423100126903e-05
1.21910005757512e-05
2.22974821501885e-05
2.5577462692813e-06
3.66016067141668e-06
3.58724506509937e-05
2.99707322481021e-05
2.03522253545606e-05
2.1084566711048e-05
9.70536436615943e-06
2.45610076683301e-05
3.10023808744917e-05
7.80580491516487e-06
4.41866548472963e-05
5.23087936787722e-05
1.06116399674282e-05
1.71341241621002e-05
3.15345965665254e-05
2.62254965412005e-05
4.17019106603509e-07
3.84785679261941e-05
3.37478464154629e-05
4.30561504301871e-05
6.18952609431402e-06
-2.53448142127508e-05
2.63664494907517e-05
2.91255134964608e-05
1.74079068651914e-05
2.07843058344394e-05
2.72389975746541e-05
1.62167906298666e-05
1.9124863783342e-05
2.48777247962567e-05
7.00269743889173e-06
2.36166919573493e-05
3.33022148501e-05
2.18011675517015e-05
1.90489788773087e-05
2.96935197785918e-05
3.94930825277529e-05
-3.1065315096681e-06
1.73608313709651e-05
1.76480955496951e-05
1.83246630057573e-05
9.99075241078478e-06
1.95215139936738e-05
3.20960167568988e-07
1.55427266427586e-05
2.49735746796441e-05
4.82139699076515e-05
2.78631513952748e-05
3.52301382841088e-05
6.0691815050673e-05
2.47172317647158e-05
3.83666927962001e-05
3.01976808124633e-06
5.48115265860066e-05
-6.3450907093557e-06
3.12280815852031e-05
7.01662029255483e-06
2.59801101562001e-05
1.79629774759838e-05
1.8444131122457e-05
1.24182304163357e-05
3.77530937729538e-05
9.73275221115197e-06
2.09558498792677e-05
5.45725819687458e-05
5.78287296181075e-05
2.92600494160519e-05
3.60864167966853e-05
3.50888379929114e-05
4.93216294415428e-05
3.19248653829467e-05
2.62943378413206e-05
9.82547102986561e-06
2.31997180343073e-05
2.54150411865646e-05
1.89790972976649e-05
2.11435313360252e-05
-1.2879091235156e-05
3.03662088866312e-05
3.69985221326321e-05
4.23258427786799e-05
1.76243787156448e-05
1.26447141141363e-05
3.50919545281115e-05
2.40434700820592e-05
2.15391693351017e-05
3.14010870713856e-05
2.45613800439296e-05
1.01751237317282e-05
3.05662776724719e-05
2.04203382711436e-05
-1.48716901904711e-05
-3.45590412369157e-06
1.5893354021713e-05
9.32024616284673e-07
4.37150773719433e-06
2.53551083573673e-05
2.35355271941528e-05
1.74963504339178e-05
1.56232767460782e-05
3.33707839865652e-05
-1.17332861476121e-05
2.59270814295028e-05
1.04681531697517e-05
-8.1026883091129e-06
3.80046106944663e-05
1.0452496136353e-05
3.1730193021684e-05
1.02909221685704e-05
1.49413278336373e-05
8.33021955025284e-06
3.65462560454205e-05
3.78574549747856e-05
2.36142349978906e-05
1.94926842863748e-05
2.06203744093644e-05
3.39616355006356e-05
4.48831624377025e-05
4.29293537939617e-05
1.13543611286532e-05
1.7034911856e-05
2.6443526029068e-05
2.80968498217879e-05
-1.17735712834292e-06
3.62566206993575e-05
3.24653934552141e-05
1.31242261505146e-05
2.07736684797654e-05
3.86089181044101e-05
1.89991091031143e-05
-6.41735160191677e-07
1.96445642395203e-05
3.76022291909436e-05
2.52749794509628e-05
1.57301929544084e-05
2.93341248866883e-05
1.47351117716573e-05
2.46422431187968e-05
3.45316900666151e-05
2.83382600838471e-05
2.51950101163823e-05
2.01761515560085e-05
2.38224176533002e-05
4.00925552648547e-05
1.75196210083932e-05
2.63785057609203e-05
9.76815641692947e-06
4.21603034907858e-05
2.37031309247384e-05
2.38534955004957e-05
2.98077782071898e-05
3.95662648469197e-05
1.50862170574916e-05
3.28465168742307e-05
2.25929438957852e-05
2.64723982396753e-05
8.73157404085144e-07
1.94192065760734e-05
3.90023893831001e-05
1.95673019226288e-05
1.21947839977777e-05
2.24919339970759e-05
2.97518877308879e-05
1.70350172331292e-05
3.01894258195904e-05
2.67401775624373e-05
2.90475673920299e-06
2.34039220226359e-05
5.90188579577109e-05
1.92381222958167e-05
-5.51078737356654e-06
1.10766104522969e-05
2.18268430837366e-05
2.78832409702308e-05
3.25709229338841e-05
3.72408190692525e-05
1.15935004626915e-05
7.7480627753359e-06
2.73423429560686e-05
3.49834787779061e-05
1.7148189003227e-05
2.94949985343671e-05
1.45514233956345e-06
2.62494022882708e-05
3.00219959733762e-05
9.38587416090992e-06
1.64336166344383e-05
3.36189416012344e-05
1.44635201433465e-05
1.62950826849325e-05
4.5731114782016e-05
1.74790995218065e-05
9.24626135959791e-06
1.5867115932071e-05
1.38074425583634e-05
3.32676169840873e-05
3.90850869854944e-05
3.3181799760224e-05
-7.39256172821529e-07
2.11799873783333e-05
2.38459986320277e-05
2.86505076995055e-05
4.41551612737038e-05
2.34855268450916e-05
2.49261001218952e-05
1.65009836365439e-05
1.02026318564718e-05
1.54203867775123e-05
4.65089427022783e-05
1.09217388780081e-05
5.05768354934259e-05
4.8850935447602e-05
2.61892225909224e-05
3.67197784964165e-05
5.74241154588032e-06
3.30048847194644e-05
4.9211219589451e-05
1.6388251851398e-05
3.0077677745253e-05
3.01611811665655e-05
7.5736678789266e-06
3.83244343613875e-05
3.80302546021353e-05
4.01291710244488e-05
8.77934918244639e-06
2.35170868309053e-05
1.37631493583932e-05
2.47696695757843e-05
3.39258674395564e-05
2.04813188615044e-05
2.19514913646823e-05
4.09564038547828e-05
3.84665431183292e-05
3.23396954476525e-05
2.73621944884769e-05
5.33752818621051e-05
3.12283855679388e-05
2.30493572803146e-06
2.66287761837529e-05
3.0318256573092e-05
2.48402395549246e-05
3.50608843252217e-05
2.40451042186568e-05
4.07076030771603e-05
2.22865424938796e-05
2.11506713203145e-05
1.92563340439299e-05
3.40919053788457e-05
5.42691474948631e-05
2.70705106891779e-05
2.54114064125094e-05
2.15944455345012e-05
4.68952234520825e-05
3.31512051768992e-05
3.22691379527817e-05
2.10289900643346e-05
1.92145510844128e-05
2.82250333012456e-05
5.24970779680113e-05
3.0173573145221e-06
9.89926485146039e-06
1.93321882554064e-05
1.51188772223556e-05
3.39551169259536e-05
2.19281852952976e-06
3.34667159491449e-05
-1.2238769752963e-06
1.62484013522714e-05
2.26318142405239e-05
9.96603005517402e-06
7.66822048452274e-06
2.43754544802688e-05
2.42744812461269e-05
4.65812737250346e-05
-3.74804755005855e-06
3.04604455511316e-05
5.12911601537426e-05
5.61116752528174e-06
2.43563664557352e-05
2.30924853709987e-05
1.06161266477539e-05
3.43860030941426e-05
2.50368828009412e-05
3.41879878461504e-05
1.37029514086114e-05
1.76264298207521e-05
2.66400120701976e-05
1.5909315393603e-05
3.1496546017165e-05
-3.21605426353367e-06
3.19549179935739e-05
3.96902487597059e-05
8.25765772705202e-06
1.06566384289503e-05
2.45739386458456e-05
1.47979385057855e-05
2.76517636189522e-05
3.38323383198209e-05
2.62109912615481e-05
5.26112748592313e-05
2.3925819467875e-05
-1.32913175458872e-05
-5.962722080716e-07
2.02227497171957e-05
4.28447520595125e-05
1.54030658542432e-05
2.02153338457642e-05
3.02336103563101e-05
1.7287707342972e-05
2.65047394485214e-05
1.1585252945575e-05
-6.21843287721492e-07
5.32598935102607e-05
3.68435530710545e-05
-9.90278419360609e-06
1.43802329095271e-05
2.8429113413462e-05
1.82252429342717e-05
1.80155642317192e-06
2.84037349887037e-05
3.85996418005235e-05
9.75561550476909e-06
4.6007838061821e-05
4.02722116121808e-05
3.19546968902571e-05
2.16883335994109e-05
5.26989075890896e-05
1.31859777037852e-05
1.75002656611815e-05
1.29450580197877e-05
1.27847668954778e-05
3.6307400617351e-05
2.32934526124288e-05
-3.70674529678699e-07
2.82539487665408e-05
1.20861301655004e-05
1.34237693843665e-05
1.71894306368801e-05
3.09333528322855e-05
3.04673121116924e-05
1.03889084244966e-05
6.09448201562115e-06
6.31248492617274e-06
4.48903925690183e-05
2.82194175831922e-05
3.61502958833006e-05
2.36162825281135e-05
2.20160859471632e-05
2.5812009795965e-05
2.0999028629388e-05
3.90786832400877e-05
2.97980206663886e-05
-1.07966495129014e-05
3.6261287201635e-05
1.93893341684351e-05
4.26372375483146e-05
3.70693955240897e-05
2.05839839828371e-05
2.03388586946313e-05
9.82810243964766e-06
3.15942082460043e-05
4.27337108914632e-05
4.18026421820832e-05
-6.42136981400565e-06
2.35693080133321e-05
2.09808560894419e-05
2.41161476077031e-05
2.04354594839749e-05
1.20918735990267e-05
2.41886060876753e-05
5.17532443306716e-05
3.22489113001353e-05
5.51301256418463e-05
1.63030875144266e-05
3.5219009906917e-05
1.29824992496255e-07
4.80478262890506e-05
1.27854974578913e-05
3.06721648941759e-05
2.59456725220558e-05
3.76556506650131e-05
7.90106085614468e-06
4.60063132439474e-05
5.05076487813907e-05
5.25222694927702e-05
1.28350760411682e-05
3.56247366299691e-05
2.82340438027649e-05
3.64810339575811e-05
3.76446255069575e-05
2.14627361954857e-05
1.49649286850284e-05
2.78724036339964e-06
2.72626499282702e-05
2.72782689365874e-05
3.97932022603801e-05
4.8879666064766e-06
1.59740954291521e-05
3.1551155487512e-05
-1.62794617412015e-05
1.57155761784401e-05
-6.66345775866571e-06
5.24663166004789e-05
3.76052315592917e-06
1.49717748392235e-05
5.05225556850217e-06
7.26055184012798e-06
2.06939549207902e-05
2.64838463577419e-05
1.257184763051e-05
2.04505231130049e-06
4.01712390840705e-05
3.11746212930672e-05
1.1801155127944e-05
3.08379239873044e-05
9.63296128766734e-06
1.58543646862701e-05
2.84114534601484e-05
3.1653792072037e-05
3.88153179522292e-05
3.30597699928574e-05
2.08014195558524e-05
3.28377292232283e-05
4.68699496443072e-05
3.63315621184987e-05
1.51762730682853e-05
2.41797921669516e-05
6.80262732279153e-05
5.24346966152376e-05
3.8163999738187e-05
1.3955342121146e-05
2.4999387524606e-05
3.52319655528883e-05
2.89155459546038e-05
2.07501763294448e-05
3.81946092129582e-05
4.30338436334497e-05
1.68474690234838e-05
2.70175763700265e-05
7.67107747220315e-06
3.14649404745759e-05
2.70827304519195e-05
-7.64022500315099e-06
2.18310869998423e-05
-3.67574239568092e-07
1.51723202135539e-05
2.93697454979512e-05
3.53230851421802e-05
3.26060377888876e-05
1.62845142407205e-05
3.44161427742111e-05
3.70281125675611e-05
2.30751668732729e-05
9.08736094845619e-06
4.54504370372104e-05
2.41833947157571e-05
3.6642600254383e-05
4.65167587030979e-05
3.0229961749321e-05
1.48218045361448e-05
4.30100433081844e-05
4.30088306752081e-05
2.65719768850942e-05
1.62775253685371e-05
2.54225402569625e-05
2.9447986137561e-05
4.81425925244461e-05
3.53236893447859e-05
2.76027203759024e-05
5.01641566917211e-05
3.31264148291898e-05
5.40237139648543e-05
4.08753697683455e-05
3.27444589484018e-05
2.77361655723722e-05
2.59963607654393e-05
3.33351265890797e-05
3.84680535681063e-05
3.16003563855707e-05
1.04590220722137e-05
1.63115204548257e-05
6.20656164381721e-06
1.63980344084401e-05
2.13708755402282e-05
1.75574517573412e-05
1.53087719770098e-05
9.06652476396819e-06
5.23366599439084e-07
8.44823757793364e-06
5.41994497785095e-06
3.37922893298265e-05
9.86161306162264e-06
1.33888371785073e-05
2.06902152884973e-05
4.91977183706707e-05
4.24748225404954e-05
2.01319982719637e-05
3.68989395228672e-05
5.66722135105277e-05
3.39843076292799e-06
2.93123917985578e-05
4.49080810803745e-05
2.39079939423486e-05
2.49942732674515e-05
4.88351770212704e-05
3.44762348816684e-05
3.88421875595009e-05
2.89815528766701e-05
1.31161769879494e-05
6.28713621709286e-06
-2.09138220833021e-07
4.93820925048556e-05
2.12490833608494e-05
3.96636158312914e-05
1.86592535500661e-05
2.98127630013791e-05
5.3381476454821e-05
4.06823008579382e-05
-2.10781839268944e-06
2.8758603841204e-05
2.51558780583037e-05
5.83682341761044e-05
3.42412164989944e-05
3.39622714010032e-05
4.41690313245731e-05
1.37186102756748e-05
6.07188983829161e-05
5.49368736214857e-05
8.43188930711872e-06
2.73151852099174e-06
4.78020017975835e-05
2.09548750031399e-05
2.52435872020078e-05
1.88583531756612e-05
1.89501124510047e-06
3.99683242195196e-05
2.56457339937817e-05
1.66029811478386e-05
2.69580799331745e-05
3.20013622437726e-05
5.85540172241985e-06
5.13697455331362e-05
-6.320356369032e-06
3.78524043717452e-05
2.14341910698648e-05
3.42231641671619e-05
3.9251658663791e-05
1.86513347321072e-05
4.42024997690666e-05
2.82847620550403e-05
4.73695621114623e-05
2.61042126338382e-05
3.64388077630166e-05
3.07806599001094e-05
2.47054102771664e-05
1.69643122087952e-05
2.47335607328857e-05
1.42418627352693e-05
3.25481377197059e-05
2.92337898410661e-05
1.78182953752157e-05
1.28522506332754e-05
1.56243085819034e-05
3.92227872884533e-06
3.44916296480762e-05
2.949883384496e-05
3.51048028469353e-05
3.6196634723921e-05
3.68848211238369e-05
1.74851546194675e-05
2.88415264549154e-05
3.80887407497421e-05
1.60670507142877e-05
2.81224251281355e-05
3.25614227105806e-06
3.0674578317807e-06
1.67139032471612e-05
4.00239119230564e-05
5.28078802013651e-05
1.3713958719355e-05
1.13208548559798e-05
2.43116109691328e-05
4.8118479845103e-05
2.55518064567934e-05
3.83045251740143e-05
1.68639713547006e-05
4.53042822990004e-05
2.30664815810302e-05
4.43652283196366e-05
2.10898533563245e-05
3.27947304332268e-05
4.03202169895742e-05
1.34667203377551e-05
2.32901918810329e-05
3.68525532777331e-05
8.6882314338466e-06
4.48359819758006e-05
3.092705362526e-05
5.27027962075985e-05
4.66405554862618e-06
-1.9930416675775e-06
1.73533996419941e-05
3.17354612283537e-05
3.71953310786477e-06
1.37339163033406e-05
1.79140863369301e-05
2.50187291909318e-05
4.54169401857594e-05
3.87050059291148e-05
4.08187110528435e-05
5.01317961178282e-05
2.73477219541717e-05
4.25216388874705e-05
1.56743914739383e-05
2.25382539799946e-05
2.6083562959474e-05
2.2250392343079e-05
2.230805648377e-05
3.02603991420127e-05
1.97339691273026e-05
2.82391470907901e-05
2.02994539351476e-05
2.7314610515644e-05
2.73362432550358e-05
4.90218396857253e-05
3.13883749326542e-05
1.72289565736341e-05
8.46804982734296e-06
3.40834369415065e-05
3.79776203589855e-05
3.48023981588122e-05
2.89553837405572e-05
4.23983274468562e-05
4.86680652685098e-05
2.94243666491374e-05
2.60504929548861e-05
4.71277148151638e-05
1.48756062647376e-05
2.35119057293544e-05
2.97752042580443e-05
1.28969123705877e-05
3.99123116487377e-05
3.63306052728369e-05
4.69580925563106e-05
2.74081593568145e-05
4.37698116303233e-05
3.98931716158127e-05
3.12056561450893e-05
4.06804162535167e-05
3.79612344952751e-05
2.78226728880607e-05
4.85381190000415e-05
3.81901679585706e-05
1.67616295984593e-05
6.44590568747753e-07
7.20163793154656e-06
3.71951891684108e-05
8.64372861226806e-06
2.84020433337593e-05
1.69464588896297e-05
1.38999503801218e-05
2.09710510620134e-05
2.31346015680744e-05
1.75527919093944e-05
2.00646525810875e-05
9.81120997491722e-06
4.04818655545058e-05
2.89715218551308e-05
-3.20400386735837e-06
1.56926585984632e-05
1.16015427211787e-05
1.12968347748127e-05
2.51923843385356e-05
4.51112666472194e-05
3.4074566540494e-05
2.81508236041843e-05
7.60662631446562e-06
4.91265785945233e-05
5.00628379526395e-05
3.86278032515347e-05
3.59754338527614e-05
2.70452176273482e-05
2.49468807054177e-05
2.70497418422441e-05
2.74281965295135e-05
2.90239620851401e-05
2.70860164251898e-05
1.28178473049701e-05
3.17322791561674e-05
3.16035982937253e-05
3.45512676119989e-05
1.37125582055677e-05
2.75466549128251e-05
3.69293733766704e-05
2.71748933738217e-05
-1.93328004279657e-06
-6.12698802242081e-06
3.06674967546161e-05
4.71854475776934e-06
1.62316596138918e-05
5.00174684357871e-06
5.62759326952946e-07
2.31099471917449e-05
2.35219683548073e-05
1.34013216684621e-05
1.44531118883839e-05
3.53445739473864e-05
2.54682857824311e-05
4.27933672445092e-05
1.47243865717229e-06
2.4756614547009e-05
2.82787225516272e-05
5.2425663443227e-05
1.92824166462799e-05
4.34953807956009e-05
4.86315019272654e-05
5.82713856914043e-06
3.40638326274445e-05
-1.10661960973836e-05
8.02637939013499e-06
3.28059707937551e-05
3.22225238298961e-05
1.19553268082758e-05
3.07998649048226e-05
5.62031650001322e-05
3.67142143572248e-05
4.00742002314792e-05
2.10260863182205e-05
3.38342566591009e-05
3.39352071283354e-05
-8.75449053129409e-07
2.11196958055485e-05
1.77284526718169e-05
3.79896878884982e-05
2.36157417418359e-05
1.52046755634887e-05
1.78728612621461e-05
1.73804819355239e-05
2.17367525192393e-05
1.83432989043348e-05
2.90661609630338e-05
2.18297437188564e-06
3.28148546964975e-05
6.2115240342773e-06
1.51967059371188e-05
2.6099421333497e-05
3.50100302932742e-05
4.40789270800835e-05
1.22397027041816e-05
3.1495618236619e-05
2.66723940091164e-05
1.43830684400641e-05
4.16425185720712e-05
3.51019091939753e-05
3.11468790352521e-05
1.96931069967879e-05
1.82250898255256e-05
4.15034895607319e-05
-2.29589694012047e-06
2.66051545655561e-05
3.50477175755851e-05
8.69862952897246e-06
2.692472756803e-05
3.14583248593638e-05
2.0725594289521e-05
1.44508417699318e-05
1.98319873184047e-05
1.29168060728288e-05
2.24191116797106e-05
1.56029785515063e-05
5.95106598790548e-06
2.09267962375489e-05
4.0138613860587e-05
1.32293133462192e-05
4.12524382485319e-05
2.77938748441235e-05
3.45239438823858e-05
2.9721676165246e-05
8.04937358039201e-07
3.73296324727042e-05
4.3435596833332e-05
2.78177656098331e-05
3.32512949660162e-05
3.55053789516998e-05
3.83609562181284e-05
6.80858303140176e-05
2.08399110654287e-05
1.51296847835858e-05
-1.00790737082789e-05
1.34444130967497e-05
2.75690961907615e-05
4.28632590438939e-06
1.07885113958e-05
2.60489553764965e-05
1.01492242601967e-05
2.95264472104378e-05
3.55756458263629e-05
-8.18583159556815e-06
1.86059424371101e-06
1.51983425568967e-05
3.18140145144882e-05
1.50910329836487e-05
1.48075332159989e-05
-3.85610418724764e-06
1.07313807951953e-05
-9.9322227323056e-06
2.85777952743144e-05
2.3929851969108e-05
3.10834215575574e-05
9.1928231655517e-06
4.23077819997824e-06
3.87329209589778e-05
9.50227866010954e-06
2.84451648454448e-05
4.52427128300335e-06
2.05235369677378e-05
3.69728947747752e-05
3.46909433849172e-05
2.73223616262854e-05
2.32487821475085e-05
1.34953889962293e-05
3.6802175725623e-05
4.88893481928336e-05
4.9652384796982e-05
2.09214303867951e-05
1.67880843884524e-06
2.74358803165164e-05
4.97180756186087e-05
3.10060037842076e-05
6.37106959020356e-05
3.71885530500472e-05
2.21496681188126e-05
6.62726774482813e-06
1.22453689113946e-05
2.62711405295439e-05
3.86328496853564e-05
3.21324046185647e-05
2.27514965620123e-05
3.5813036701716e-05
1.02721453592874e-05
1.06774858061688e-05
2.35302976824535e-05
1.2052148668345e-05
3.25630339322562e-05
3.54322668584037e-05
3.21935749443241e-05
2.8329737869801e-05
2.63632107859754e-05
2.75293701467962e-05
6.06998848071806e-05
3.74292963918013e-05
2.79413956170424e-05
3.0810659541184e-05
1.47988405757717e-05
3.35539705200811e-05
5.00501611646464e-05
4.17527624689698e-05
3.03582663769344e-05
2.9435368821586e-06
3.04057439607339e-05
2.46637800067448e-05
5.8502438632821e-05
2.27772889692045e-05
3.06957719921556e-05
6.0572741135422e-05
4.44520023582493e-05
2.605344277042e-05
2.77722993335872e-05
2.97429915973973e-05
3.3834221941433e-05
5.96539937472445e-06
2.99501806318294e-05
3.35297015150242e-05
2.60996988366759e-05
5.16607096492295e-05
2.41034701669645e-05
1.61605283862173e-05
1.2082697593977e-05
1.34308828754433e-05
5.5097227072842e-05
1.63042260307189e-05
9.59751035524914e-07
1.48774721966178e-05
3.81823416621815e-05
5.0160692210542e-05
2.07016141070372e-05
1.49626803249094e-05
2.51649419733838e-05
1.88010089440167e-05
2.89839346238977e-05
2.92601724996425e-05
1.69612545954025e-05
4.11838806754718e-05
2.73064113919715e-05
1.36806717324059e-05
2.18598778099795e-05
3.90946806262902e-05
5.0024691652314e-05
2.54773605561211e-05
2.4628365491281e-05
2.1549903611046e-05
3.88677651412775e-05
2.1025671553902e-05
1.40871299297253e-05
1.67256257972944e-05
2.19016306518805e-05
2.55224374306178e-05
4.33766682013317e-06
3.07966160584201e-05
2.84260340819013e-05
2.73976240466491e-05
4.14166506579563e-05
2.84203721255217e-05
4.86827071235848e-05
1.31008498958178e-05
3.10531483521378e-05
-4.99330521057742e-06
1.97326417713046e-05
3.03288898196634e-05
-1.56883999938431e-05
3.31792803182362e-05
9.03534086115299e-06
4.04752937352727e-05
2.41718114035943e-05
4.12265864750925e-05
5.77284736799449e-05
5.98823784945316e-05
3.76562094069941e-05
9.96517658650985e-06
4.51519642997734e-05
3.49907386086702e-05
4.39803338311105e-05
4.4556859575167e-05
3.20556580596829e-05
3.1415026940191e-05
2.78686761341193e-05
2.29706574743045e-05
3.98618858317476e-05
3.0280789485666e-05
-2.78789062353145e-06
1.74379128699939e-05
2.61306562897651e-05
2.04239797022367e-05
1.33484961810615e-06
1.91038715276618e-05
1.79280475758835e-05
4.26078153261613e-05
5.84696951468443e-05
3.86678236779714e-06
2.14931015562126e-05
1.24435776091563e-05
1.19386001510372e-05
2.78780251582429e-05
8.38598323695922e-06
4.98569075614541e-05
4.66190281427419e-05
3.32811945467175e-05
4.12885924515916e-05
4.07834043409227e-05
3.53344111106084e-05
4.20620110201959e-05
3.49464929241908e-05
1.82412203649183e-05
1.94272436866386e-05
2.18084154326928e-05
4.49080410034769e-05
1.88199380554291e-05
2.1678177029938e-05
1.61357426703044e-05
-7.62682064210005e-06
1.59480993613009e-05
7.03943084573322e-06
2.47461329319805e-06
2.5572351793663e-05
3.0134192764602e-05
1.60491614635896e-05
3.20703735593712e-05
1.66403832571215e-05
3.11934765658054e-05
4.81914324517607e-05
3.35237550972093e-05
6.5455199820521e-05
2.33858059182181e-05
4.09573665874917e-05
2.68629999825321e-05
2.19501677146395e-05
9.83438972199814e-06
3.07906428732241e-05
3.81192426902776e-05
3.0483025964679e-05
2.17816673217359e-05
1.33486933522109e-05
2.00318296706402e-05
3.41010989344307e-06
3.22376712423116e-05
3.16828873290342e-05
3.06005697615801e-05
2.40903314226562e-05
3.96382656433199e-05
6.65126331865606e-05
4.13595846411314e-05
4.26133980799443e-05
2.99979593202926e-05
3.63656928748223e-06
2.5211909477012e-05
8.65596099180305e-06
4.32527363308374e-05
1.06472503485169e-05
5.07187235504087e-05
2.24126735818065e-05
1.55072521700507e-05
2.0049245678186e-05
6.27862145528969e-05
3.76870842287928e-05
2.22001963382653e-05
2.9140578672731e-05
3.72718076748649e-05
5.35343032531149e-05
1.68920678036902e-05
1.81392467363683e-05
1.53379192681955e-05
3.45053155381868e-05
4.84694614425783e-05
1.2681683789268e-05
2.80760833712076e-05
1.46327242267643e-05
2.52239826464577e-05
3.59316661240428e-05
3.86063035247892e-05
-1.14895576530691e-05
2.54377059832104e-05
5.92035806205964e-05
2.43607365038505e-05
3.27334397657682e-05
6.14155260710437e-05
-5.70015245541675e-06
3.37118099174625e-05
1.43773711088485e-05
3.05120969091535e-05
1.68243126341237e-05
3.28347859997341e-05
2.85747193555114e-05
7.35963844771201e-06
2.67057916669463e-05
3.2345460345812e-06
3.61482122086585e-05
2.59923960362174e-05
5.31219044083443e-06
1.96297606178955e-05
4.98059594554514e-05
1.54038881565554e-05
3.44377198481099e-06
4.92159948150067e-06
3.55086520935611e-05
1.78494303833841e-05
2.74014211829672e-05
3.50102398597251e-05
1.93464016510731e-05
3.02315870812705e-05
3.60442353908842e-05
1.7614960012795e-05
3.11970244128188e-05
1.98588456271045e-05
3.01358988325712e-05
3.76046076921568e-06
2.44465042510894e-05
3.00558727352151e-05
1.41878393769101e-05
5.46174161168472e-06
1.93065846002626e-05
3.76890420572363e-05
4.24082688871809e-05
2.21380371261174e-05
3.8064491699308e-06
2.23587232629556e-06
5.84674874649997e-06
1.73345986887908e-05
4.39770228099526e-06
1.83049841674838e-05
1.91927800847684e-05
1.9439044808514e-05
1.08641615782614e-05
1.0136266240238e-05
2.5814280354362e-05
1.37892907480348e-05
3.59623859954876e-05
3.79456847842186e-05
5.88749664784512e-06
2.07503539753775e-05
8.24823662854041e-06
5.63466297049411e-05
5.03781064926205e-05
2.19877409038019e-05
1.83381381465835e-05
1.77673607991057e-05
3.01941902415483e-05
7.84095106013943e-05
3.3582541023396e-05
1.41992816550697e-05
3.73489799428547e-05
3.14423086254498e-06
2.54814625070783e-05
4.32905448288309e-05
3.06142644555829e-05
3.12640281281394e-05
6.69996175909149e-06
1.58906747702988e-05
3.56886988930629e-05
2.06754752949645e-05
2.91929572291981e-06
3.10607590999843e-05
2.59533870132755e-05
1.92353120074023e-05
1.45945048748702e-05
6.13606518969351e-06
-1.6216949274095e-06
3.20863237805471e-05
2.73577957508507e-05
4.79779117008024e-05
2.16206318136051e-05
1.8346304239264e-05
2.21792687134996e-05
3.80589119969224e-05
2.21726955022312e-05
2.28979412249435e-05
3.42531977289406e-05
1.88548548406516e-05
2.21438676945326e-05
3.59668826199588e-05
3.46389538304984e-05
5.21934925519625e-05
4.2794769934689e-05
3.42445184131866e-05
2.87065198034515e-05
2.87921978690064e-05
4.87712854239901e-05
2.96563148416135e-05
3.51065817175197e-05
2.35718991113013e-05
4.04680762057272e-05
3.70582049345935e-05
2.90970951115527e-05
4.72777770425815e-05
5.28853572585163e-05
4.56572269339529e-05
3.44475299526155e-05
5.29166632467259e-05
2.03428978711544e-05
1.61062590876496e-05
3.30511739672515e-05
1.27969342090109e-05
1.22178092992197e-05
1.69342330880167e-05
3.16623844100946e-05
3.26087081472573e-05
1.07598620863156e-05
2.69268162280232e-05
2.04513249839018e-05
3.87730261221581e-05
1.69113042958949e-05
3.12294334167737e-05
2.00475518946509e-05
2.51977924412322e-05
4.32483103593122e-06
1.44747349944333e-05
3.77914895594003e-05
4.69517037503433e-05
-1.77912950070505e-06
-1.14901529035867e-05
3.34029851175162e-05
1.89646382178614e-05
1.82043797104492e-05
2.053272278387e-05
2.90829274032867e-05
2.73173238336306e-05
1.18247308845051e-05
4.41517632379486e-05
5.63601189826609e-05
4.41924558335838e-05
2.23175352716497e-05
3.13328311646581e-05
2.96000768092414e-05
4.7670565507646e-05
3.88481854616117e-05
5.44827225117588e-05
3.25427196209109e-05
3.09212284584993e-05
4.17519117660373e-05
1.22437264692995e-05
1.02113648448213e-05
3.93258742202918e-05
2.41583080049429e-05
2.70676996038783e-05
2.6933448405693e-05
5.78029659518369e-06
3.15104701996718e-05
2.70717507392127e-05
7.28790716194652e-06
2.85429450486908e-05
1.83854220627833e-05
2.72879249367363e-05
3.01583184998621e-05
3.24527997797586e-05
2.99251070909204e-05
3.3066986241123e-05
1.95704613792774e-05
1.37437165849105e-05
1.78188333985748e-05
2.33364824018176e-05
3.19915291893025e-05
2.84090910868464e-05
2.51914236811013e-05
2.16190106885022e-05
1.99953375288783e-05
1.60705090864701e-05
4.43705742881328e-06
2.63558063104845e-05
6.50300423094783e-05
2.20122477567582e-05
3.82182365460211e-05
2.76311930756407e-05
4.26053241490757e-05
5.50154077198498e-05
3.40615751743722e-05
3.81130973440815e-05
4.8318225644311e-05
3.31290560764672e-06
7.25198300368023e-07
-5.19366156306348e-06
1.51726551019012e-05
2.64909197229882e-05
3.31307350502855e-05
4.31780476115613e-05
1.29565796403999e-05
1.97558568511513e-05
1.82086070066641e-05
3.04598100361696e-05
1.67823384265757e-05
1.30731916839568e-07
1.97091805234057e-05
4.55100703649321e-05
2.18890673047787e-05
2.5469522156889e-05
1.9334470498726e-05
1.37207890302249e-05
2.1305713585844e-05
2.05240568061316e-05
4.52635829008017e-05
3.03168646125457e-05
2.23171149802207e-05
2.06744150984133e-06
2.30764730643178e-05
1.94395254380771e-05
3.30388087833601e-05
3.16612354407183e-05
9.66988257266269e-06
3.82324446827855e-05
-5.23056563998511e-06
2.35222735766121e-05
3.86178092728809e-05
9.88666460944954e-06
3.89398075066254e-05
1.96711835472046e-05
3.89019052292854e-05
3.98487414489386e-05
2.27185421061572e-05
3.26192111699442e-05
3.3720455960228e-05
3.85453042230395e-05
2.08520203060416e-05
2.28268610707622e-05
2.79796829720515e-06
1.24407670979528e-05
5.30550146163461e-05
2.44440784924209e-05
1.32544022635528e-05
3.41438760398541e-05
5.90383591498909e-05
4.51328331683283e-05
4.51304686578237e-05
1.30173211158177e-05
3.91422027271741e-05
2.51527632481963e-05
1.03811299220747e-05
1.78434289301802e-05
2.45678080273585e-05
3.56845342998901e-05
3.45630427552143e-05
4.3104327051394e-05
1.98941978010957e-05
3.25145799777611e-05
9.22649325206938e-06
1.78653476521321e-05
4.01446880425492e-05
1.93182244235338e-05
3.49732275992859e-05
2.92564943868722e-05
1.16131578646043e-05
3.34826775339553e-06
-5.1129773734644e-06
2.47044541680717e-05
9.08045531056852e-06
7.22550452397414e-06
2.49665736249498e-05
4.18968949491832e-05
3.47634256861383e-05
5.29339134571931e-05
1.04536414380388e-05
5.9462598947856e-06
2.7352395725069e-05
2.28321844547354e-05
3.77549981315339e-06
4.02313629442983e-05
2.90802180512468e-05
2.65451835620362e-05
1.62630968955312e-05
4.59148022633179e-06
1.42504784616196e-05
2.71056258879169e-05
3.014396318967e-05
5.61538781167648e-05
2.38059168362436e-05
2.0942559994981e-05
2.32485610772227e-05
4.00854416660308e-05
4.36830720604894e-05
4.35202492554501e-05
2.88363386404999e-05
3.969324879173e-05
1.72956960876037e-05
4.34490326832668e-05
8.39565018798984e-06
2.97390292368606e-05
1.27046445902026e-05
1.02503083565381e-05
1.71621559460122e-05
3.35348978459208e-05
3.47949345096487e-05
1.31815446134062e-05
1.74450959151022e-05
1.9843961369478e-05
2.24762829930989e-05
5.02833671004405e-06
8.49784383061106e-06
2.07252207201471e-05
1.55564090696968e-05
7.04093382157563e-05
2.50462468116878e-05
9.0516682841533e-06
3.9583608446006e-05
4.7805936074617e-05
2.15131625147383e-05
4.41348182425079e-05
6.65588916096629e-06
4.69286661580074e-05
3.23199968097267e-05
1.14201222651918e-05
3.26867359578172e-05
2.5857014238345e-05
3.63065921197702e-05
3.0931364499679e-05
2.97280691822188e-05
3.44890599906244e-05
5.25487725829831e-05
3.80136203630957e-05
4.13045157813556e-05
6.55187147685867e-06
3.42484958385838e-07
1.70030401240515e-05
9.1965383543716e-06
2.68799605694298e-05
3.82807281004283e-05
4.08786968159039e-05
2.07873750879163e-05
3.40458112072597e-05
2.5963000126738e-05
1.42270525666539e-05
3.48072680488282e-05
1.88480943252157e-05
3.53225670883166e-05
1.87734791836405e-05
1.81596530509115e-05
1.70468373821017e-05
3.91821993542795e-05
1.99354145095081e-05
1.62311842378558e-05
-6.77867707933965e-07
1.68580956799605e-05
2.06142585049563e-05
3.31864855469898e-06
3.66398792399875e-05
3.62394551258203e-05
3.15356965887859e-05
4.28990781740446e-05
2.02877718716194e-05
3.67005020770465e-05
1.86446511613712e-05
2.61850509178219e-05
1.9039237864533e-05
3.04687643687527e-05
2.12272970393922e-05
2.94029186851789e-05
2.25816960426123e-05
2.56863490056712e-05
3.85717946607872e-05
3.46525994559598e-05
4.74611179289321e-05
2.95039904259215e-05
2.95434733113524e-05
4.33485125814649e-05
3.05943875231228e-05
3.63845625254446e-05
2.21923912144334e-05
3.99540104880406e-06
2.2740885003734e-05
5.70678623683443e-05
4.1317711383634e-05
4.21836149993629e-05
3.15879068207894e-05
3.51800853294292e-05
-8.73242071502325e-08
2.48537154437587e-05
3.09407697432078e-05
5.15362148838185e-05
2.548276279896e-05
3.46069888557724e-05
4.70736937214301e-05
3.14043056128816e-05
2.9749744476446e-05
2.48773835466068e-05
1.423006928349e-05
1.3647741833374e-05
1.72639290494143e-06
2.22924139362185e-05
1.0952685220592e-05
1.31768663440551e-05
1.66350243550397e-05
1.0377804552736e-05
3.82295777364926e-05
7.36385686482546e-06
3.22869338737677e-06
2.36822780384042e-05
5.93029500780338e-06
4.63413145997007e-06
1.28939991452858e-05
2.07764536182851e-05
4.46227330267107e-05
9.18600671238484e-06
1.85689730008566e-05
1.78588358780353e-05
1.8074739860801e-05
2.28958550929319e-05
3.16292584298527e-05
3.73994960868648e-05
2.56128260339104e-05
1.4956172727893e-05
1.51010935113025e-05
2.00080197456279e-05
7.6534927508088e-06
3.17556801247951e-05
1.38190288275163e-05
3.5434571371612e-05
4.04783875726005e-05
6.43110554962346e-05
1.33166310920327e-05
1.57449227558161e-05
4.97660874657583e-05
1.67826458246106e-05
1.88076737121337e-05
3.4212124438848e-05
3.36574265016589e-05
4.86070300285744e-05
1.99762801997849e-05
3.06681417239275e-05
4.42232446823455e-05
3.67278056160802e-05
1.31557495479672e-05
7.86793567177942e-06
1.72191039192241e-05
1.9166484571222e-05
1.73611046381593e-05
3.6531342553317e-05
4.66217749501039e-05
3.65550727472558e-05
2.90783554538746e-05
1.06349856603568e-05
3.52654877063928e-05
3.33296298014564e-05
1.47241570268883e-05
2.01687535124873e-05
3.95219958856744e-05
2.74408670386988e-05
4.61351338981571e-05
3.59461429410508e-05
2.77200412065702e-05
1.61848903255231e-05
3.07887539238391e-05
1.89705784120257e-05
1.65164418599591e-05
4.31861110750095e-05
5.17558938005516e-05
3.89865456488999e-05
-2.44331167885524e-06
4.83445406400887e-05
3.04322994465205e-05
2.86903717597018e-05
4.36118164709612e-05
4.46995620988605e-05
1.19268646694303e-05
3.39352381684097e-05
2.42999640435004e-05
4.35122472581795e-05
3.23717103795152e-05
2.55949569716758e-05
2.41640128189444e-05
2.23580102221143e-05
3.95996228326367e-06
3.59462491676947e-06
4.52513412502146e-05
8.76678450391224e-06
2.07807142019295e-05
4.44992442758493e-05
2.6825749239475e-05
2.26653226536265e-05
-7.90794630575829e-06
2.72390900491483e-05
6.71106285692612e-06
3.14710408633254e-05
3.98160509614826e-05
4.73903823347599e-05
-4.89205950767109e-06
1.49737485148555e-05
2.10596332395965e-05
3.77054432176371e-05
1.4636718148868e-05
1.71788779711562e-05
2.37086429322776e-06
3.80470008500966e-05
2.43568528451182e-05
1.63947880637004e-05
3.97146289732244e-05
2.31623984651689e-05
4.82517649532924e-06
3.87378261651516e-05
2.53592100157452e-05
2.22243365265597e-05
2.42833909792654e-05
3.35903931248989e-05
1.45732039850781e-05
3.95991027426853e-05
1.30095336469626e-05
2.04030488115214e-05
2.29936573948258e-05
3.04885911045613e-05
4.91968239563707e-06
1.39412973890801e-05
4.37732379794522e-05
4.00452793096483e-05
2.94202985024324e-05
2.01746581001336e-05
1.31566488430001e-05
3.10084842248018e-05
2.8058919289485e-05
6.00876958115606e-06
4.78458312941172e-05
3.01460794185746e-05
6.66000127153984e-06
2.11625282459711e-05
1.56055791116829e-05
3.09962830942555e-05
3.03817028890482e-05
3.28679146257434e-05
1.82838546827571e-05
4.09774274782176e-05
2.18436059232529e-05
1.97839396603903e-05
1.24758464000277e-05
3.74955029173623e-06
2.05643923632744e-05
4.71759137105633e-05
1.4298071789596e-05
1.85865048536788e-05
3.55190686251212e-05
3.0788782604692e-05
4.4376524609461e-05
2.88926809954801e-05
-4.18895247828894e-06
1.56607203829255e-05
3.28400874480076e-05
3.49846580627264e-05
-5.04107493232863e-06
4.58372601217163e-05
2.52340330880079e-05
2.75316597540217e-05
3.6928924454464e-05
9.36700940922137e-06
2.24018469627105e-05
-1.80325529712438e-06
3.30442665738569e-05
1.39717167467839e-05
4.722049037044e-05
2.95051150524511e-05
2.08945399485817e-05
6.93643974793691e-06
-7.38057676138685e-07
8.29063239728607e-06
1.80268733130984e-05
3.51158228493702e-05
-4.85239531839086e-06
2.5758819854727e-05
8.58826018942225e-07
6.58058690595513e-05
2.74455743022742e-06
9.52690446201146e-06
1.70819118739515e-05
2.26247564113811e-05
-4.8485071932543e-06
2.82189061724611e-07
2.13321344746555e-05
7.86395293259996e-06
2.31284294327362e-05
3.19942245222987e-05
2.50009420383492e-05
2.00389794633395e-05
4.16210955079852e-05
1.58228607783049e-05
2.21600945991297e-05
1.4856742083363e-05
1.1097768835627e-05
2.5147789841165e-05
5.05642468736951e-05
1.75538485017841e-05
3.11581060594109e-05
3.5075772678064e-05
2.42228800653163e-05
-9.57135634608486e-07
4.44765388699691e-05
2.49163197733889e-05
2.07227282367831e-05
4.44720117986259e-05
-3.75055198087091e-06
3.90146147674668e-05
3.82982128404469e-05
2.99275737312814e-05
-5.19881135009369e-06
3.22494138598283e-05
3.77055602019373e-05
2.4316801486628e-05
3.06303122010169e-05
2.74414359044476e-05
1.12571830205932e-05
4.05729593518112e-05
6.66642774008595e-05
1.39915249601136e-05
-2.57757496135977e-06
1.18864786030347e-05
2.76497342993292e-05
2.63617550780564e-05
-3.51098355757187e-06
1.19994963534787e-05
7.21625056633652e-06
-9.68795908475006e-06
3.78657782712283e-05
5.42432235603676e-06
-2.99170124183686e-06
2.68711884598904e-05
3.32913607976486e-05
2.50317286706765e-05
3.15596201411038e-05
5.51987989406896e-06
1.92015608045419e-05
2.30242753322935e-05
9.09382725967119e-06
1.39689319492283e-05
5.40393435197066e-06
4.14545147636121e-05
1.53764767073408e-05
1.97706802374152e-05
3.12440758216438e-05
3.96322034424736e-06
5.19955396716602e-05
2.51523323641114e-05
3.09281649184589e-05
3.50783879593782e-05
3.47992986092054e-05
2.08220804738383e-05
1.96092179123705e-05
5.39225123855124e-05
-2.8924563354833e-06
3.59535076803709e-05
3.35161887628539e-05
2.7974947426073e-05
-2.73592590601553e-06
2.05017055279987e-05
5.69628184336216e-06
2.60893353897609e-05
5.2197170677387e-06
1.97702750304944e-05
2.76102847007605e-05
2.44724800172482e-05
2.3580116285103e-05
2.74626740335098e-05
2.61478096364703e-05
3.06890363933294e-05
2.48348232415116e-05
3.83695474220681e-06
3.15139956257126e-05
1.8807827970205e-05
3.8419094278753e-05
4.94465029895029e-05
4.81547479693668e-05
3.09323436814001e-05
4.57354343360365e-05
1.29417067289528e-05
2.00552614125608e-05
4.00211657720555e-06
1.14974282445109e-06
2.14294769801174e-05
8.52501982417525e-06
1.77419192484133e-05
2.81734786348163e-05
1.79494243456322e-05
1.47184497648761e-05
4.58926091105048e-05
1.50415617803453e-05
2.78489329505176e-05
1.19490211962267e-05
1.902202069978e-05
2.97524048605844e-05
5.10530865503933e-05
4.61590634429148e-05
3.56409511726195e-05
3.65311743874722e-05
3.18423510679382e-05
3.79487342162875e-05
-1.23375712146319e-07
2.74455976291109e-05
2.43796676461867e-05
2.38109869028229e-05
4.34844039548715e-05
2.85117556286536e-05
5.24173919315543e-05
2.09087223095768e-05
5.09886631398204e-05
1.73633942371096e-05
3.00532299152779e-05
4.32092562176679e-05
5.59025421908094e-05
3.92864280694041e-05
5.2222903517791e-05
2.84120484149487e-05
2.51597592276612e-05
3.30969785460854e-05
2.1106373609375e-05
2.79490678703056e-05
2.57133779311554e-05
2.12017778880321e-06
1.48599100513254e-05
4.43073610150689e-05
2.39735409820792e-05
2.59811754173048e-07
1.03623352217277e-05
4.14162171204382e-05
4.57098011762662e-05
2.3550572427813e-05
3.12428412486815e-05
1.30808747963503e-05
1.45777513619095e-05
3.83687582012179e-05
1.58150122557773e-05
1.93883786505358e-05
1.0808673729583e-05
2.71422651259135e-05
4.59346914500794e-05
2.32345670404611e-05
2.96726238451822e-05
1.10377418356814e-05
1.49096863431941e-05
3.62441195973885e-05
4.05494632893273e-05
2.8570956540509e-05
-9.03724721586201e-07
2.96905376625018e-05
7.38016743086075e-06
1.77844036502574e-05
2.26487139885328e-05
3.96025735203732e-05
4.59576829177922e-05
4.04098999791105e-05
1.60987014243092e-05
1.2888323433166e-05
5.90079521754616e-05
1.08437796368023e-05
2.02173646577241e-05
1.93398771167016e-05
4.15983471512254e-05
2.10992271416454e-05
2.69809015937005e-05
5.73309766815299e-05
3.25407086081976e-05
3.41881040768509e-05
3.66908848587087e-05
1.99483904523752e-05
3.31156089849645e-05
3.89494593104053e-05
3.03853650929729e-05
3.8162349393759e-05
2.03747354189682e-05
2.67779951275003e-05
2.03815917048695e-05
3.03309452625845e-05
4.24472838843146e-05
1.81550833436907e-05
4.81264059857977e-05
3.07554722124779e-05
4.636207248297e-05
3.92407031850728e-05
8.35463894690809e-06
2.42557619353064e-05
2.18141557329976e-05
1.20769915276523e-05
3.02612823499361e-05
1.02194088883425e-05
1.54340197090101e-05
1.83107316290558e-05
5.00045552809531e-06
2.67695601284799e-05
2.0024753802226e-05
3.33167574443919e-05
2.86929287527047e-05
1.21124767801753e-05
3.03872095750143e-05
3.41803355599196e-05
4.72302229026653e-05
4.71845244711749e-05
2.58771727176383e-05
3.84317982530907e-05
5.56224683483697e-05
1.69677653622382e-05
4.39074881820192e-05
1.84389909135734e-05
2.3847444920002e-05
3.94269346604346e-05
3.23163868013144e-05
2.6143863271175e-05
4.79609252528284e-05
4.22965414198957e-05
1.31917151506396e-05
2.27247436811393e-05
1.01685692617633e-05
1.60664304039294e-05
5.69074217335579e-06
6.77735782294934e-06
4.65510351094737e-05
-4.87321598567735e-06
1.03850406439404e-05
4.55310210027672e-05
4.61671322092067e-05
2.54274766359586e-05
1.79306181874055e-05
9.62573819827744e-06
2.16489528696159e-05
-2.4311296198951e-05
3.03832371457052e-05
3.26623677860112e-05
1.72854374683908e-05
1.79344425092781e-05
3.27864781193767e-05
1.67548721734647e-05
5.51846391703349e-06
3.02937757147948e-06
1.96376960107288e-05
1.74914618856229e-05
1.53965492511261e-07
2.52476850217934e-05
2.48018154781891e-05
1.343332768446e-05
1.14938966232707e-05
5.87666597837782e-05
4.68695925112338e-05
3.87575976583594e-05
2.16630159145046e-05
4.05000183635907e-05
1.58171846299857e-05
-4.59349472563256e-06
4.67644263941465e-05
4.33634911744468e-05
3.72353365587034e-05
3.98726427184267e-05
3.44265491357292e-05
4.75417656245983e-05
3.9368048197514e-05
5.50836400078517e-05
4.70357203376932e-05
3.20308926126268e-05
3.99289633632548e-05
2.15371181053663e-05
2.56813379502685e-05
1.42438777899725e-05
2.8211624214586e-05
2.50458728385494e-05
-1.148116449538e-05
2.53809245552418e-05
5.13653894812083e-05
2.27241221428117e-05
1.99437195091732e-05
7.40381204018087e-06
2.97348567932529e-05
3.41237747444652e-05
1.01933895476813e-05
3.01245780463486e-05
4.33070014265836e-05
3.27752749439728e-05
1.18926833803778e-06
3.09100273827144e-05
1.91877017642806e-05
1.62472011829407e-05
4.25521120481028e-05
3.34756931031077e-05
4.20935087766933e-05
2.52310250644458e-06
2.08886859867243e-05
2.04698813123298e-05
2.29785299532156e-05
2.60045044451773e-05
3.35420404730996e-05
2.3539143158701e-05
2.51219697851852e-05
1.9967833023697e-05
2.27062878080941e-05
1.45125262663485e-05
6.05321354103938e-05
7.20506253117368e-06
1.30125707686288e-05
5.09290876694768e-05
3.4953528267824e-05
1.48091096593741e-05
2.71620775429097e-05
1.89930695467597e-05
3.90599127156143e-05
1.9385705229937e-05
2.523768040883e-05
3.52968260004086e-05
2.02735170290142e-06
-1.02134271252761e-06
3.00988549711009e-05
1.03095767643969e-05
2.71451707865306e-05
3.22095269853176e-05
3.2104974319146e-05
2.07540785670808e-05
2.55637876869989e-05
1.96700803371721e-05
1.55396672838527e-05
1.89528622071314e-05
1.51457379354469e-05
3.67362350509795e-05
3.04396819149149e-05
2.92514938385545e-05
2.25059120662033e-05
2.11530265818795e-05
1.62773999123241e-05
4.42996651184411e-06
3.87519948352944e-05
4.14548914390267e-05
1.71095020460595e-05
3.91757959421465e-05
3.00826754880181e-05
2.54986261839454e-05
2.59802362156984e-05
3.91510912122966e-05
2.42441540160071e-05
5.22698774223122e-05
