# Supplementary material for: Research on computational propagation and identification of mine microseismic signals based on deep learning
Source: PLoS One. 2025 Oct 22;20(10):e0334641. doi: 10.1371/journal.pone.0334641 (PMC12543183; doi:10.1371/journal.pone.0334641)
Supplement: S4 Data — (ZIP) [file pone.0334641.s004.zip › 000100700001603.xlsx_0.txt_24.txt.txt]

2.64004479477958e-05
2.53365656284878e-05
4.06618916234749e-05
1.82203883364606e-05
1.92900075077998e-05
6.04088531382504e-05
2.96138242617905e-05
3.39230779670764e-05
2.44373505243359e-05
2.83304576183548e-05
-9.4889455919306e-07
-2.54329362561358e-06
2.35067182565302e-05
6.10581180071005e-05
3.12300632973097e-05
5.07365709676285e-05
3.93955324029358e-05
1.00877990484621e-05
2.50359182386223e-05
-7.4051515854349e-06
2.92224568669761e-05
1.60189286265676e-05
8.21298848389159e-06
3.18661677368673e-05
1.77023881163373e-05
2.69458096431229e-05
3.91758712039836e-07
1.39862681558309e-05
1.93359560228914e-05
5.70410607811443e-06
2.88209832153489e-05
2.2295162767308e-05
2.42929771720138e-05
2.87029312022262e-05
4.12116682016904e-05
1.3777933799163e-05
3.40182994703134e-05
1.81172907049697e-05
1.46536279461592e-05
2.71292072158358e-05
5.11944528833205e-05
2.19974010839445e-05
3.75190244365237e-05
4.6983241532245e-05
2.90069817301848e-05
1.79664360881733e-05
4.21268104274849e-05
3.80052409506902e-05
6.04903111248668e-05
5.76853600356762e-05
1.21864384780023e-05
2.2411717476853e-05
3.99462510385678e-05
5.92175904568686e-05
1.7011874804599e-05
3.78946095778755e-05
1.54152072121448e-05
5.49212436593687e-05
1.92770923953755e-05
2.26500962053403e-05
2.33240827009695e-05
2.95059666404808e-05
2.61641675465215e-05
2.53804772753366e-05
4.20709648156256e-05
5.51999164639152e-05
-1.66518834122096e-05
2.78724405158896e-05
2.25756515161379e-05
3.1309419266697e-05
2.01472772618285e-05
1.78386750074064e-05
4.36634829369492e-05
-2.18356368803762e-06
3.46946577653196e-05
2.35492629806726e-05
2.31739380075575e-05
2.6572835119741e-05
2.51080315529404e-05
-6.48924756609403e-06
-1.53313038493027e-05
1.35497493097802e-05
2.70526204353006e-05
1.91313990827629e-06
2.66859271178177e-05
3.50114416775575e-05
3.41133487107897e-05
1.02649399018141e-05
2.60207884767701e-05
1.795864368062e-05
1.93347737314931e-05
2.84524799602488e-05
2.81023058038012e-05
5.67059995112577e-06
1.56558723828413e-05
3.11812384671264e-05
2.77085408279035e-05
3.21107941684687e-05
2.85840513432209e-05
9.54618922507637e-06
1.15210095723688e-05
5.98753442144743e-05
4.31855824357005e-05
5.61696361763135e-05
5.70942387690919e-05
2.82632641874956e-05
2.60011622420828e-05
2.0507930331562e-05
2.81673501358069e-05
2.13336018515708e-05
3.0225017128015e-05
1.1996935245852e-05
9.84906085174599e-06
4.53692370102872e-05
1.93545256183091e-05
7.41793026416479e-06
2.8321763192817e-05
8.82196094079442e-06
4.76336118958184e-05
2.98463117177621e-05
1.90379922220079e-05
3.84312046003587e-05
5.10099538662988e-05
1.58126321086615e-05
4.8862856409969e-05
3.36749741568542e-05
7.05659340682302e-06
1.54168688285423e-05
-2.89930647655945e-06
1.25432021493109e-05
1.25684200118213e-05
4.66760406689209e-05
1.39092454534077e-05
3.1146392540812e-05
4.93238536469121e-05
4.72746636704774e-05
5.59007344873343e-06
4.5033307344582e-05
1.6010900706204e-05
-2.04375402172277e-05
2.8529237456463e-05
2.40159667116234e-05
1.48038511178958e-05
4.17133494102025e-05
3.4316528668767e-05
2.02280146450046e-05
3.1733460156562e-05
1.93287499786815e-05
3.96478772895124e-05
-1.02634891575291e-05
4.17344995351472e-05
2.40942561382414e-05
5.45774602933859e-05
1.3452885246349e-05
2.52642655871074e-05
1.78910777151571e-05
3.85999785230172e-05
4.7755221767202e-05
3.84188860538562e-05
2.90582758069515e-05
1.14992657135185e-05
2.48951720701744e-05
1.90629021984651e-05
1.70762045337487e-05
2.39722608596905e-05
4.2836631515712e-05
3.42055063318464e-05
2.22960977198427e-05
1.10385748266407e-05
2.09494004575964e-05
2.01695356280122e-05
1.321847093417e-05
1.10543776010485e-05
-5.77889593558302e-06
3.47182716915756e-06
2.67843431161589e-05
2.64402354253439e-06
5.70342671133684e-05
3.43539730617505e-05
7.21904880728241e-06
6.89441494321e-06
1.91469988559658e-05
3.33824010153156e-05
3.32830008059322e-05
5.63584661918709e-06
3.43298622493681e-05
3.07806335118156e-05
1.45437893838e-05
5.20318803279714e-05
2.19220146717955e-05
3.00684239176433e-05
2.99257235571032e-05
3.92166040455365e-05
3.16909957690983e-05
4.25823392082009e-05
5.59589678546578e-05
2.73922381123976e-05
2.91110752767794e-05
3.82312727641787e-05
5.26750183798805e-05
4.2656940604385e-05
6.58211059092115e-05
5.30156547356617e-05
4.5449212599699e-05
3.35145323944696e-05
2.40049790646368e-05
2.84927208613802e-05
5.49478452483722e-05
4.33374519017954e-05
2.59233727397367e-05
2.69654837004709e-05
3.75179468945226e-05
3.90161424419757e-05
3.01952057358386e-05
3.30341789330533e-05
2.09372988596225e-05
3.76209844269179e-06
1.589823298238e-05
3.99018936978275e-06
1.75900140094646e-05
9.69725007809721e-06
1.79437597783177e-05
3.84341729561788e-06
2.65492745980995e-05
-2.43798504134398e-06
2.83414884966558e-05
2.26122204461447e-05
-2.96848448900096e-06
1.13758228978102e-05
2.72088757441955e-05
1.47520345940164e-05
3.19534356022568e-05
1.56557362070643e-05
1.17316190136581e-05
2.49086014559539e-05
-6.35741619055226e-07
-4.39914253189726e-07
1.19939465206107e-05
1.77486895614989e-05
-2.3262869652069e-06
2.33148553264751e-05
4.38777246462188e-05
1.97295850432908e-05
1.80657365621512e-05
5.03633170878789e-05
1.48663768917977e-05
2.58977602775612e-05
3.17146863184104e-05
4.37761450069072e-05
2.20316366756265e-05
3.14547686022594e-05
3.62949418058436e-05
3.8644459657025e-05
9.38012456336036e-06
4.019173360233e-05
2.34243188007075e-05
1.34188828366136e-05
3.99748579045106e-05
4.22140108642122e-05
3.99407759081855e-05
7.99319155612231e-06
4.8588009675788e-05
2.66330127533536e-05
4.39605344714635e-05
4.18341534025679e-05
4.67687118067742e-05
2.39400702516021e-05
2.36888773018929e-05
2.58539408142521e-05
3.56697896826212e-05
1.62970625877014e-05
1.20615290128898e-05
2.46374096064744e-05
1.61007453782205e-05
2.54867067902744e-05
1.7120151557589e-05
2.54655169852963e-05
1.74177238346109e-05
3.58648427163069e-05
1.73640435913697e-05
3.501492491094e-05
2.6830079695604e-05
1.8747216507386e-05
2.05688829874685e-05
1.50496867538602e-05
3.47083003394442e-05
2.56971255206504e-05
2.0040997377819e-05
2.1211892462388e-05
3.11443094373716e-05
2.74120166865055e-05
3.36740182994762e-05
3.7401332425694e-05
4.05597540211895e-05
1.74106094029853e-05
4.17202638523454e-05
1.68013721202212e-06
4.24324354219926e-05
5.05793220428807e-05
4.88680292530747e-05
2.98131282991325e-05
3.92266734868074e-05
3.61419431877353e-05
5.3225190736458e-05
1.7950955562038e-05
3.36300808656224e-05
4.08914871621216e-05
2.95724599357105e-05
3.00296180543293e-05
2.64903519670667e-05
1.04008977014264e-05
2.37833556469773e-05
4.03482096066087e-06
2.63244779717936e-05
1.40906754475162e-05
3.1312850714216e-05
3.85986553161297e-05
2.36625426399069e-05
1.64099557405917e-05
1.00625204857436e-05
4.12745487458207e-05
3.03634662555271e-06
2.96165839713793e-05
4.35322150374337e-05
1.36785701142743e-05
2.52313950116048e-05
-1.55977582109613e-05
3.87726717399398e-06
1.14785561149504e-05
2.16945051284194e-05
2.05214920485127e-05
-5.78821509328812e-06
2.90305994268604e-05
4.90259290392886e-05
4.16733057040669e-05
2.49485748999797e-05
2.85191391809243e-05
2.50160766839474e-06
2.93086721399495e-05
2.52465792039818e-05
4.17822609311126e-05
3.00637266191278e-05
4.69433975204074e-05
3.17257387226734e-05
2.30106116708869e-05
2.70143694266364e-05
3.73751542017368e-05
4.80076005243297e-05
2.84554882776697e-05
4.1214213731954e-05
2.62940684937291e-05
2.77908031044519e-05
4.01435474864368e-05
2.21265004896986e-05
2.16984973397239e-05
1.67965090125457e-05
4.19592196588626e-05
3.13791614368714e-05
1.12007006472725e-05
1.38492410665056e-06
3.62431696861639e-05
2.74865004909565e-05
4.13756456094924e-05
1.05163652111512e-05
5.51472914909102e-05
4.50102028399243e-05
2.25075441639995e-05
2.09416433630219e-05
1.86141567590935e-05
3.06627429468888e-05
2.02225053247476e-05
2.99867753351532e-05
1.92405845898171e-05
1.56236350776768e-05
1.99746378116087e-05
6.22032556379193e-06
3.24454175137371e-05
3.39202263349184e-05
8.86162314899185e-06
1.50824189385886e-05
3.00140760820371e-05
4.04720506307335e-05
4.97952135455779e-06
3.90159861289094e-05
1.28366710518096e-05
6.69707395925848e-06
1.29478643917255e-05
2.70093698028079e-05
1.67704555519569e-05
6.93240502373268e-06
2.57808129984112e-05
2.70478453072335e-05
2.82867065380215e-05
2.35438871544691e-05
4.01582578758892e-05
1.21132242779271e-05
1.89768117215762e-05
4.68120282004981e-05
1.4975499739455e-05
4.98617015683066e-05
2.05255303545211e-05
3.38738644094657e-05
3.27833444769684e-05
4.72174271240137e-05
1.76745602356411e-05
-2.95414918409837e-06
5.12482358450895e-07
4.01273431202797e-05
1.39869112396341e-05
-2.8356987293593e-06
3.464434241027e-05
2.45221358617011e-05
4.04908392620654e-05
2.42648030505942e-05
-4.39420933865055e-06
1.3635457064024e-05
3.11095072163113e-05
2.17457365355465e-05
4.13701786113301e-05
1.85268445087485e-05
1.27342835961933e-05
1.95360621874198e-05
5.90856394211441e-06
3.3632582556548e-05
2.45614894451745e-05
1.64141660822837e-06
3.69987496039253e-05
-5.44296424793174e-06
5.37978490657174e-06
-9.41150642381303e-06
2.03269271909806e-05
2.81341350730327e-05
1.41681110485831e-05
3.71100985817839e-05
1.18397452805022e-05
3.35997398592267e-06
4.68378800311005e-05
4.62051878700557e-05
1.693280185909e-05
2.07872041296729e-05
2.07807183325232e-05
2.35978493272671e-05
6.72270158418999e-06
4.24291650683817e-05
3.455569224071e-05
3.15871650701437e-05
2.39210805722941e-05
1.31599346116028e-05
2.57079967630637e-05
5.00444757477741e-05
2.47869794764197e-05
3.51957503773467e-05
2.36037946128298e-05
-1.57066255812662e-05
5.94533563417896e-05
5.7372427841556e-05
3.16082473892889e-05
3.64740901927799e-05
1.9299675446821e-05
2.28815475318786e-05
1.73311879568138e-05
2.94678948680095e-05
1.83051096182061e-05
5.26570129237397e-05
1.72764686868084e-05
1.72768044642217e-06
2.34530076477701e-05
-6.54966700127356e-06
1.2920238841423e-05
3.90003206374097e-05
2.4701579092159e-05
1.12789500162959e-06
2.39337017844037e-05
7.63319303374514e-06
3.07721721141464e-06
2.95307558739534e-05
2.75216951025546e-05
1.31264186502033e-05
1.68674898285625e-06
1.22014008569938e-05
4.25914211930713e-05
1.36311349133131e-05
2.56332743610854e-05
1.86471883940659e-05
2.76717610001537e-05
4.32195376755423e-05
1.72044611325277e-05
1.82350583727438e-05
3.00265868263669e-05
3.67954500719604e-05
2.6910295964765e-05
4.63309418708222e-05
2.05947755142035e-05
2.09753160888128e-05
2.887319960542e-05
2.42596554992962e-05
1.52757332434663e-05
8.53213060962519e-06
3.31404379186505e-05
8.69760064253831e-06
2.133121646834e-05
2.61229065029506e-05
2.07587053314305e-05
4.28274334544766e-05
4.62385437137737e-06
2.59914966718189e-05
4.70484361295015e-05
2.7985192317517e-05
2.06977680000342e-05
2.46488084237027e-05
2.0268570626095e-05
1.69016130978171e-05
6.78469210875312e-07
1.23828796335626e-05
2.80202638127392e-05
1.8354250412918e-05
1.93658879911414e-05
2.76594094115927e-05
3.24860429044502e-05
3.98576804201361e-05
2.06125494629816e-05
3.71703130290315e-05
4.22263440261519e-05
1.3410659404335e-05
-1.97627137399773e-07
2.19481828803138e-05
1.92630056230221e-05
1.17646332315189e-05
2.44647125266081e-05
4.22725641877375e-05
2.33451100089637e-05
5.94188388110645e-05
1.86443378326006e-05
2.21598634320142e-05
1.25666054988059e-05
3.31317976206037e-05
3.53590164092453e-05
2.29494332609663e-05
1.36628854406327e-05
3.44224827381445e-05
2.66481086239862e-05
3.04890562383477e-05
2.92743863438386e-05
3.28927414154309e-05
2.89781139240953e-05
5.87243911202589e-06
1.08548141449797e-05
1.57169195102679e-05
3.19117572625661e-05
1.84634134653406e-05
3.25482286735023e-05
4.88492623238819e-06
9.45575552607329e-06
-2.09392726703664e-06
4.49317637679588e-05
1.7602774059499e-05
4.3594960828654e-05
-1.21692962213689e-05
1.94278354500306e-05
-1.22909596668187e-05
2.34164431975323e-05
-1.90115185721592e-06
8.33668534655782e-06
9.61672869222188e-06
-2.44608022902479e-06
2.54880866745208e-05
2.64676452668478e-05
3.21037276799091e-05
1.08029402307108e-05
3.28265919371271e-05
4.18849848685097e-06
3.86925541290406e-05
2.92819022029483e-05
2.62532010700004e-05
4.05729269699591e-05
1.51344727347122e-05
3.74880630678518e-05
4.74235549801984e-05
3.26493486410064e-05
2.6912504231785e-05
2.10987155461699e-05
3.18521834270112e-05
4.4483858966728e-05
2.14459941094734e-05
2.02403173821008e-05
2.83486524206404e-05
1.12655691261313e-05
7.18206119348158e-06
2.11757349605843e-05
1.1161386694019e-05
1.17297990822309e-05
3.07345064461499e-05
5.16090640628372e-05
2.0121930619375e-05
1.48311210464209e-05
7.06798139489359e-06
4.41641797853966e-05
3.84519141226735e-05
1.53382523949772e-05
2.40183119439604e-05
1.47567562057275e-05
7.33800357026726e-06
1.36855233504443e-05
1.69574909372203e-05
2.89848923996817e-05
7.72813729372557e-06
2.0693661156187e-06
3.77217884045876e-05
1.64627271819937e-05
3.05676196943443e-06
9.04838471822955e-06
1.55172551817212e-05
3.8737384506634e-07
1.94414320944559e-05
1.01500304380781e-05
1.89976684107488e-05
1.75402776765796e-05
1.96069176718753e-05
2.3956927897649e-05
1.86765631126144e-06
3.72922867493332e-05
2.89778881370639e-05
1.09370115374166e-05
1.29082700036398e-05
4.35847045619162e-05
3.27312699603598e-05
3.3584684521861e-05
2.05614742101076e-05
3.18851770673067e-05
3.42927142820486e-05
4.1488420171312e-05
3.96544834653303e-05
2.89297697323455e-05
3.48855851890818e-05
4.008712213671e-05
1.91196171854402e-05
1.84439065217377e-05
-3.75201584506866e-06
5.00234691391038e-05
5.0059584495759e-05
4.546500605831e-05
2.35928567438836e-05
3.81864200003101e-06
2.71222437792092e-05
1.62645345963196e-05
4.51520810136711e-05
1.43718356364311e-05
3.19665326179798e-05
1.4898551439737e-05
9.74069656782669e-06
4.22499786646625e-05
1.38472000979369e-05
2.93534127757747e-05
-1.42181709414593e-05
2.33923753055116e-06
2.89175302540043e-05
1.00893734192978e-05
6.82872299303914e-06
-7.98306041899518e-06
2.66890252853521e-05
3.29385896479638e-05
2.70491492305448e-05
-1.40785172392249e-05
3.0990027008745e-05
2.41574857960851e-05
4.67893921184404e-06
3.44732128973527e-05
2.93034701926327e-05
6.47148922547205e-05
2.50051297785742e-05
1.80678783334084e-05
3.68678653761464e-05
1.68538886809026e-05
4.42716041509461e-05
3.87274896403701e-05
1.2801110541986e-05
1.34975171129855e-05
2.82684318609857e-05
1.69297762500116e-05
2.88315780827105e-05
3.70521573827884e-05
1.66630468750828e-05
1.11056949111397e-05
3.31717464104876e-05
2.55964936510346e-05
1.99028846986474e-05
4.15730979625572e-05
4.29293493930148e-05
2.33668118324933e-05
1.61986466995728e-05
2.2419560501101e-05
1.7114375371887e-05
5.11746212701682e-07
3.16993715553477e-05
3.62615522865042e-05
2.63557062227377e-05
-1.22127709268535e-07
3.65032907073412e-05
1.14726773525158e-05
2.95987996322654e-05
2.67215581780638e-05
3.99400076733188e-05
-5.07586785867783e-06
1.599060311197e-05
1.40219524154539e-05
3.82828332587271e-05
3.38556818186369e-05
1.49897794415318e-05
9.1384754988828e-08
2.47986627064525e-05
2.90256483011344e-05
1.08513476410128e-05
2.56667330611295e-05
4.12750476249006e-06
2.2838618911775e-05
3.00646408159161e-05
1.90299553843249e-05
2.21058807080336e-05
1.13299151830222e-05
6.33609135305638e-05
1.51213750389543e-05
-5.44247517062013e-06
2.17052098568012e-05
2.74435935314602e-05
3.1838667351703e-05
-1.40955973006887e-06
3.5505575491662e-05
2.95564872321803e-05
7.24188135265502e-05
2.31380762756548e-05
5.05035605748373e-05
5.37079755154178e-05
3.15142417938807e-05
3.24297114843562e-05
2.51764476888286e-05
3.81984875073682e-05
2.3623797509963e-05
3.11600529058417e-05
4.3226332385114e-05
3.41886082620566e-05
2.17451560098784e-05
3.7537496990264e-05
2.00136901579987e-05
1.10886192397029e-05
7.27462498880722e-06
2.81796385835718e-05
2.90574074410334e-05
5.51441618340256e-05
2.15175017664263e-05
4.22631015311259e-07
5.78829279338472e-05
-6.74020762136673e-08
3.30374863747348e-05
1.54287057746127e-05
3.36567601831951e-05
4.10831466222421e-05
4.05866712664938e-05
1.54654364332163e-05
2.22799579719463e-05
5.40483454901953e-06
1.19288535891294e-06
1.12379044548126e-06
5.69087503025316e-05
3.07286502787187e-05
5.99088285916022e-06
1.18355919018232e-05
1.58122102342265e-05
5.24986548868608e-05
5.63815053906862e-05
2.01724357387457e-05
4.46767368214803e-05
3.22768693385158e-05
2.54290254726574e-05
-2.71214552866305e-06
1.50917774839898e-05
4.93001035654001e-06
1.95667206542124e-05
3.40534855216624e-05
-1.77271733456844e-08
1.3422102129897e-05
3.64171280901044e-05
1.53791069368095e-05
3.11431931337121e-05
3.35181478295208e-05
2.4973292381663e-05
-5.67574178518039e-06
1.71927976438111e-05
3.97359057872376e-05
3.30710014766096e-05
1.81322838128587e-05
3.49972808014313e-05
4.23741265423814e-05
4.21720483592355e-05
2.25327689202286e-05
3.74857110163969e-05
2.78544617573356e-05
3.44064756924616e-05
4.65538742537977e-05
3.45528969014508e-05
3.11249219117735e-05
2.80957860987059e-05
4.92177473118276e-05
5.00696515432364e-06
2.48471263914635e-05
8.64776542219626e-06
2.62894614919953e-06
1.59220432194522e-05
-1.18037971080119e-05
3.06606208889517e-06
9.75364585420002e-07
-5.26420884875435e-06
3.17238657722829e-05
3.34193393624458e-05
1.99738291386155e-05
-2.56522338523199e-06
1.76943106255235e-05
2.60712603177411e-05
3.45514454407814e-06
2.00847402471741e-05
-5.91026311876626e-07
3.74433627338725e-05
2.63016188403893e-05
9.78447425275508e-06
2.48687866742838e-05
3.18781329987536e-05
2.44909751880222e-05
2.09179229361274e-05
2.79805865545481e-05
3.66796533878803e-05
8.60759090768956e-06
5.02599408020653e-05
3.41039687958784e-05
1.75663266934426e-05
2.22552954921224e-05
2.96679728776622e-05
3.29682256940667e-05
1.51986212241217e-05
5.27932703493813e-05
2.87915852801755e-05
6.52665497184894e-05
3.1962360179213e-05
5.71229606362603e-05
3.60473774799691e-05
1.99609783073128e-05
-8.82059792746686e-06
2.92262231527375e-05
3.67131501604176e-05
2.41147361335558e-05
1.22568818905617e-05
1.91214756505553e-05
2.49394678384037e-05
2.62498886108198e-05
2.22185344445597e-05
2.97377711505284e-05
-1.53722938668754e-07
5.45923608377739e-07
3.66441054593142e-05
3.38925019733862e-05
1.14740546555401e-05
-1.04260893024025e-05
1.24701488273526e-05
-1.66994463523889e-05
1.62455051360601e-05
1.03565572545896e-05
2.82099941053268e-05
-6.19561481410779e-06
2.06395236251868e-05
1.85081437971215e-05
7.06516495818763e-06
1.72976506489117e-05
2.80403597914971e-05
4.21098282120714e-06
2.02599198435062e-05
3.27416397768154e-05
4.70351429777013e-05
1.56338777321908e-05
1.96661345667511e-05
3.35034736352895e-05
1.32430010543403e-05
2.30954346609859e-05
2.44144305740848e-05
4.30825509200654e-05
4.10034486311278e-05
3.69539740285971e-05
3.88015507853581e-05
3.63236514867733e-05
4.47938768385641e-05
3.9917547891296e-05
3.96370980748558e-05
3.44266029447581e-05
2.18539849261389e-05
1.39789200818327e-05
2.23997284311276e-05
2.65903415014226e-05
-1.77162188982354e-06
1.19266497136757e-05
4.57443962040058e-05
1.65700131020756e-05
1.65403673323252e-05
5.03143320211301e-06
-6.04651889432566e-06
3.2299074910767e-05
3.4825862647373e-05
1.3349887066895e-05
2.6325637642216e-05
2.44138416745596e-05
1.69898564873142e-05
2.60042658779808e-05
3.99960905904548e-05
1.80914257453588e-05
4.66735385299539e-05
6.31657845423716e-05
3.29946649442415e-05
3.00477595730597e-05
2.32602682483605e-05
3.11771942281322e-06
1.98957284900407e-05
2.98273012579386e-05
1.39869475493789e-05
3.42788116603265e-05
4.1448426885166e-05
3.24180774990356e-05
3.25603902196269e-05
4.79140651194334e-05
3.31569991583409e-05
3.3693629574211e-05
3.4827580509575e-05
1.67666449536634e-05
1.61522878578451e-05
2.62654674256495e-05
2.21050878146215e-05
1.88727168901608e-05
3.89453178928614e-05
3.60470855379294e-05
1.57719116098086e-05
2.875193027261e-05
2.26519340072673e-05
2.78283414221175e-05
7.49339037088388e-07
-1.05681664679224e-05
3.05270315976335e-05
3.24129048843879e-05
1.77485217494125e-05
2.72526575354896e-05
6.52157210034058e-05
1.60014340972035e-05
2.46605000361073e-05
2.6853438316993e-05
3.54638611756187e-05
1.90332956474656e-05
3.53752150990441e-05
1.59461327655075e-05
3.65757580349091e-05
2.21323237077699e-05
2.61686316462809e-05
2.69156302828072e-05
4.7441694540724e-05
3.20877054727415e-05
-2.9080389838524e-06
1.29383633781507e-05
2.07653968746823e-05
7.20980632663195e-06
1.58111082346514e-05
1.99254059888048e-05
4.22174600158605e-05
7.34295905532116e-06
1.42029874915705e-05
9.8988892257064e-06
1.9828228339924e-05
2.47807259494177e-05
2.79455254817427e-05
3.30114924399947e-05
2.28291821717524e-05
2.86197858898407e-05
2.6192837914348e-05
2.88105238769724e-05
1.40489463925229e-05
3.35814725512003e-05
3.93916651091016e-05
-1.01236559944625e-07
2.86530377673272e-05
2.76817148485073e-05
4.48888888079532e-05
2.58672532599873e-05
1.38876310330703e-05
1.36296641201469e-06
-7.94259098974758e-08
3.13371910582063e-05
1.83557500625221e-05
3.40395335381203e-05
3.38608443907806e-05
2.58915547911813e-05
9.98072759041517e-06
1.91550429853734e-05
4.1742377110444e-05
4.27961598460662e-05
6.05070490280098e-05
4.53884993079992e-05
3.5128136588472e-05
3.83283398606822e-05
2.14867752639688e-05
2.6766633356775e-05
3.52370357103411e-05
2.54603939793424e-05
1.34609953617786e-05
7.17752944157831e-06
4.67571598245567e-05
1.95210339270595e-05
3.01358458045669e-05
-3.50158942043764e-06
1.35804681385763e-05
1.60177131464007e-05
3.26742453013252e-05
1.09976023478102e-05
2.38997365606364e-05
4.09519022393099e-05
3.57808836426835e-05
1.4270788063465e-05
5.25900867779026e-06
2.37656676461375e-05
1.39874176080001e-05
1.00577620436938e-05
-4.66808709605821e-07
7.89740172287914e-07
4.26831348453135e-05
1.87845975728209e-05
8.24249175284642e-06
1.35250514826904e-05
1.4355780996803e-05
2.46841530792726e-05
1.08574293302348e-05
5.05742188913306e-06
1.22717573975727e-05
2.67495379305038e-05
2.5429165037762e-05
1.90577662686275e-05
1.54130750287154e-05
3.24952318705363e-05
3.33177809331352e-05
3.44345759131569e-05
3.42053339725931e-05
1.66312330373204e-05
3.66594906777166e-05
1.07180292402743e-05
5.94501021047906e-06
1.91876763147106e-05
1.936022438811e-05
3.14757568832746e-05
4.88511120596706e-05
2.4172962898916e-05
-5.15688412106243e-06
5.21733752743465e-05
3.80611487605842e-05
3.6896279628928e-05
3.50370684915861e-05
2.76783518620783e-05
1.71634995452637e-05
2.69975739746008e-05
1.26435031877721e-05
2.88399089110297e-05
1.67921505171404e-05
9.62951757494057e-06
4.56440691626045e-05
2.1218817900679e-05
4.39839475962806e-05
2.53768078117728e-05
3.0822822590775e-05
1.7588529969302e-05
2.86151460859986e-05
4.10859402766923e-05
4.99236222766711e-05
2.09701082496737e-05
1.80760104705022e-05
3.70149968060185e-05
4.04490975658924e-05
1.8012648995663e-05
1.32068362055823e-05
5.49883317507529e-05
6.13560286229091e-06
2.29171348560343e-05
3.84578459174671e-05
5.09527259471133e-05
1.22902662490917e-05
1.77595690176554e-05
3.78810332879895e-05
4.65150787491091e-05
1.44455599302957e-05
1.0779257055516e-05
-1.47899982947446e-05
2.50539623134725e-05
1.45046981462311e-05
1.41050723171698e-05
1.21815319198762e-05
2.66109694103196e-05
3.33473783879713e-05
6.16405388444635e-05
1.24600497355055e-05
2.88595408181677e-05
3.50630632872824e-05
2.13420150006721e-05
2.8316051082102e-05
1.10605432802229e-05
9.7246733264862e-06
6.7962839362773e-06
5.83336396842158e-05
3.43273962005184e-05
-6.65430128809111e-06
-1.37815507143441e-05
2.53491705476658e-05
1.0167954130234e-05
2.38011269778499e-05
3.04505345691e-05
1.5627759817157e-05
1.11927357115953e-05
3.01692709578056e-05
1.15041995806057e-05
6.71481556522402e-06
5.07547355283337e-05
2.47060893457031e-05
1.66568613284869e-05
3.708929227618e-05
1.38219346105868e-05
1.67441508969074e-05
3.35715468610334e-05
7.47781399480929e-05
1.8222114165099e-05
4.26879755186263e-05
3.24172050903762e-05
1.74448426410725e-05
3.11435841187175e-05
2.51509121639722e-06
4.43730291757161e-05
1.0551310555746e-05
3.3376567434344e-05
3.7650669420612e-05
4.27026793344072e-05
2.84440379666166e-05
1.85193922311923e-05
3.00971078751943e-05
1.82126406549816e-05
-5.24586448490853e-06
1.64285990521357e-05
2.80534263884478e-05
3.05848343894661e-05
1.68767492106714e-05
2.47529406367314e-05
3.72137166361264e-06
-2.13087050671538e-07
4.05477789211393e-05
2.44897901924521e-05
1.54943546361763e-05
1.8718004544713e-05
1.98194990624535e-05
5.81379884974941e-06
4.76803203169063e-05
4.96640869740058e-05
2.2784170413242e-05
1.72934377190077e-05
2.21642318450533e-05
4.77090490535482e-05
4.19730364156933e-05
2.46074047990571e-05
1.82231177741218e-05
1.22741656762742e-05
4.67906808764925e-05
4.00850683575884e-05
1.05651004881875e-05
2.6794807946089e-05
3.00579059318102e-05
3.61195812331202e-05
2.12001753538786e-05
2.43318169536615e-05
1.27383509130859e-05
5.57329526875786e-05
1.24468412686034e-05
3.72584362315785e-05
6.96840342833901e-07
6.15147440507297e-06
4.04269690297453e-05
4.81587063762621e-05
4.11657746815025e-05
1.0894463582986e-05
5.02171190049803e-05
2.53656867202189e-05
3.75325627366994e-05
6.55142782724155e-06
3.10935329031137e-05
2.45821113236106e-05
3.59857084111924e-05
2.73626064410023e-05
2.02696094908391e-05
1.73025025157289e-05
1.80413036096313e-05
3.33601423848344e-05
6.62624769666837e-06
2.78313369921817e-05
3.75296976821967e-05
5.44764673203882e-05
3.55310257509309e-05
1.2849733790378e-05
4.3072909434527e-05
3.18410936284774e-06
7.86734198293374e-06
1.51046948932046e-05
2.32105601284409e-05
1.22274520561671e-05
1.07648838419915e-05
-1.19984176975699e-05
9.33174976322134e-06
2.57558470889893e-05
2.31981428855167e-05
4.26817462245507e-05
1.34160703635136e-05
3.75865627005112e-05
4.7224474197255e-05
8.69650158531092e-06
1.55999707545321e-05
2.19383989723916e-05
2.78216460600726e-05
1.06993007297577e-05
1.4092251966254e-05
2.04077569545445e-05
3.71710364670239e-05
2.88173018077294e-05
9.84786970231759e-06
4.2509361365168e-05
3.70363712162546e-05
3.58988899172524e-05
3.32413210120887e-06
2.23317149420165e-05
2.37303819605061e-05
1.84906834731245e-05
3.86838384661367e-05
2.23232371013751e-05
2.71257197671832e-05
8.94594454368191e-06
1.93532397668471e-05
3.02556461977803e-05
2.30099199696802e-05
2.89283066170121e-06
3.24709031119406e-05
1.06730175925644e-05
2.5516114198401e-05
1.82534210941425e-05
4.40561414307148e-05
3.73769216708087e-05
-5.67914361053245e-06
2.21484172444642e-06
1.97212174153354e-05
2.51134477146497e-05
3.66336298724891e-05
1.25186805176949e-05
3.50883644097155e-05
1.89449996200267e-05
1.71248522914512e-05
4.79214768134365e-05
4.83922044888446e-05
2.59560231099982e-05
1.35831526136124e-05
3.88753065097059e-05
5.37717020763613e-05
3.29192372120883e-05
2.63434416773763e-05
4.28042259779742e-06
2.17978488507826e-05
6.99225751463597e-06
2.6943928498142e-05
1.63450638360911e-05
3.06498976123173e-05
2.8077465734228e-06
3.68870035020993e-05
4.88047840125769e-05
-4.32657387487322e-06
4.57889200457704e-07
2.04200599540489e-05
2.07773821882239e-05
7.00657753686025e-05
3.33587379830615e-05
4.62782975545542e-05
1.84582427253687e-06
1.10818401359342e-05
1.24814208862592e-05
4.51936897765063e-05
6.16452623798783e-06
1.71698848521149e-05
1.7077707352191e-05
1.03003032971989e-05
1.78106455852851e-05
2.17859022357839e-05
1.94479209860276e-05
2.95960934524395e-05
2.43343724939181e-05
3.43265437411144e-05
2.37703073566954e-05
3.7794839071574e-05
5.78804360798901e-05
8.72746177322884e-06
4.8772616192116e-05
1.75815964660076e-05
4.04854922330401e-05
2.83399098229483e-05
7.53874602599356e-06
3.30404914576525e-06
3.70938962974894e-05
1.08636093371823e-05
4.60964656183569e-05
1.02286973124005e-05
1.75247682319945e-05
2.53799869746554e-05
5.34272710096308e-05
1.96124245912078e-05
1.70639810209489e-05
4.69539437063356e-05
2.99531787836578e-05
3.51482413443388e-05
2.75581433175487e-05
3.63436023310842e-05
5.0449662583874e-05
4.9240046497069e-05
1.71502180650662e-05
2.54615832731153e-05
2.71054365904024e-05
1.94572943052233e-05
6.69753161733118e-06
2.43701722672969e-05
1.0847443519345e-05
1.23380433281324e-05
3.49009012516564e-05
1.26861634478442e-05
2.44774094821869e-05
1.75391179046563e-05
2.21160197395666e-05
4.85698665030369e-05
2.67983406240837e-05
1.67937953614787e-05
-1.15863533503626e-05
1.71081173203153e-05
1.21205257988753e-05
4.31446267490798e-05
4.96021061900794e-06
4.27548183821922e-05
1.04856428219476e-05
2.75114308605912e-05
3.67049534293533e-05
1.74092412558191e-05
4.57411592606398e-05
2.54792055558981e-05
3.02902672162265e-05
2.52832831269924e-05
4.35614747715224e-05
3.15769481129869e-05
2.60528762839187e-05
3.26522699474681e-05
5.31482656633322e-06
3.88752028415753e-05
6.33009221623708e-06
2.19569334259819e-05
2.43928727749409e-05
1.48805072854298e-05
2.35420107168468e-05
2.76794738512303e-05
1.54611779353134e-05
2.34642520367426e-05
2.11621271248638e-05
4.16286010505996e-05
3.88376324789171e-05
3.74038118501227e-05
9.91474965223276e-06
3.30908248777765e-06
3.08279177530106e-05
1.88551811842529e-05
3.08519704326536e-05
2.73441965363199e-06
4.05505854336239e-06
-5.62246186074124e-06
7.66601371627474e-06
-1.03426311846276e-05
-7.90618913487344e-06
1.88364115239268e-05
1.68557643725294e-05
2.1688907593815e-05
2.55274641314694e-05
1.24870390883579e-06
1.53257412978807e-05
2.09086576215259e-05
2.22082580562437e-05
9.93503065887179e-06
-1.73587026078728e-05
8.73628220854795e-06
1.45733636575186e-05
2.53848276363585e-05
1.03479113289541e-05
2.96151765234011e-05
1.31339313296097e-05
1.89696966099271e-05
4.11015723337436e-05
2.07477345751038e-05
8.06428770040797e-06
3.1284751651131e-05
4.37543307543448e-05
-8.83323777426454e-06
2.4015584102786e-05
2.1902030234078e-05
2.69348464389626e-05
5.02786215088899e-05
2.1043206308301e-05
9.68037426502929e-06
3.54506333235304e-05
-3.4500964731213e-06
2.60520847537618e-06
5.27616417422988e-05
2.43008409501102e-05
3.82775358619899e-05
2.56443094483493e-05
3.61570468073698e-06
2.09055895243943e-05
1.80255274554541e-05
1.72462071331867e-05
3.30051327860259e-05
2.55268395670854e-05
2.60456796737683e-05
6.70133416024194e-05
1.28061072288642e-05
2.900230949099e-05
1.9097018475011e-05
1.76417995285959e-05
2.06121923238091e-05
1.98518519635813e-05
1.85382082084696e-05
3.58529562910359e-05
1.0361330715686e-05
1.35316935622815e-05
2.34703549477949e-05
3.39681457209913e-05
2.29791165775921e-05
2.28564681261351e-05
5.25122884008095e-05
3.72821225027647e-05
1.76730102225385e-05
7.02006546086957e-06
2.85341469549762e-05
2.57055614334724e-05
5.60715505332413e-07
2.71540980226075e-05
1.66647250276819e-05
3.43444808189123e-05
2.29543799674838e-05
3.53353555488384e-05
3.44871655764074e-05
7.51980829916771e-06
2.30926954450552e-05
5.25811959876628e-05
2.87830402399638e-05
1.47368811153917e-05
2.73074147586127e-05
1.55761117845062e-05
5.25209228218537e-05
1.96680407631808e-05
-3.19828411562592e-06
3.68883798808506e-05
4.00227050400812e-05
2.99885502655968e-05
3.02208060532341e-05
1.39184610629681e-05
2.42940410194578e-05
3.77628497517563e-05
-1.221547857025e-06
3.74351275275665e-05
2.04671188487187e-05
2.85621192333182e-05
3.7434879928557e-05
1.9587705796068e-05
1.5647076686753e-05
2.71361062480561e-05
2.83794429451449e-05
1.8154969568283e-05
2.66647871946309e-05
2.11003113336193e-05
3.47281114535443e-05
4.66886999855912e-05
3.77069979761781e-05
2.11660449804113e-05
3.19408352807926e-05
2.86445470276147e-05
3.23211758720294e-05
2.71342352171095e-05
1.40367878852233e-05
3.52855978639088e-05
1.7720492073781e-05
3.00649403905962e-05
2.7174642392026e-05
2.41256841040506e-05
4.26794462457259e-06
3.74932289411402e-05
3.06752803106558e-05
5.9828282344585e-05
3.26182417720977e-05
1.34307791450571e-05
2.16347304516339e-05
6.72308141843552e-05
2.4747888412196e-05
2.25370175314446e-05
5.07094503045184e-05
3.88411672409167e-05
2.63184480905874e-05
8.85994518415887e-06
2.73143092655334e-05
3.07926926060283e-05
3.14127721158336e-05
2.34584344391617e-05
1.07440863367309e-05
4.04026439034237e-05
2.9030182960421e-05
2.25664045957542e-05
1.33123252134058e-05
3.92175881556939e-05
4.35169094867082e-05
2.0797289622635e-06
2.70971278436024e-05
2.16307528387429e-05
3.87983743425367e-05
1.55122538367619e-05
2.35088341709176e-05
1.90901757815662e-05
4.51756503551645e-05
2.96229765061769e-05
4.51621814608496e-05
3.46621619339499e-05
2.83513590651782e-05
2.92852130029498e-05
1.61340720810128e-05
3.97212526158198e-05
8.21257040625868e-06
3.31330547283912e-05
3.97878865199093e-06
1.0811145563017e-05
-3.40597941221054e-06
6.22784408276858e-05
4.74714165871475e-05
-4.12699529898396e-06
2.17397669236527e-05
2.36612689263314e-05
2.31912739187089e-05
7.40988275986277e-06
1.87209969199408e-05
3.59019839362501e-05
6.12304332189953e-05
2.70978205201884e-05
4.62154753097169e-05
2.62948456621301e-05
2.97630636510402e-05
7.39889939582074e-06
3.38675958043837e-05
1.33592663562253e-05
2.00593042715059e-05
2.36743076903474e-05
2.21888159697841e-05
1.76604887426174e-05
4.32859945240993e-05
2.9501922483167e-05
5.69392866694882e-06
-7.2141538390815e-06
2.33782733353537e-05
3.63045785117977e-06
1.32775802442173e-05
3.32795012198985e-05
3.74406948420123e-05
2.10600989623273e-05
1.10929941205728e-05
5.41289230433983e-05
1.28375907373097e-05
4.07308545237083e-05
3.19114616327018e-05
1.36113789653084e-05
4.04480350243913e-05
1.02527846834061e-06
2.81868487949662e-05
2.83530999414389e-05
2.5502638051743e-05
4.32895360565236e-05
2.3384178848547e-06
4.37727912641522e-05
2.18645269344887e-05
2.36589578308353e-05
5.10389547471947e-05
1.5106726926903e-05
4.46294138724814e-05
1.9151516495217e-05
2.25014324485253e-05
3.05184430279679e-05
3.96845791434573e-05
2.53752421142409e-05
2.81063289226829e-05
4.23784307235134e-05
8.42442162879254e-06
3.79978730327361e-05
2.33894176083115e-05
3.59474611808487e-05
1.33736647973629e-05
2.77657091267228e-05
1.96029113403503e-05
3.22446883512927e-05
2.81549432023869e-05
1.70710441692188e-05
3.95721883309051e-05
7.73191582517027e-06
2.63856176470675e-05
-3.47745102495802e-06
2.02667293478957e-05
2.44286049279451e-05
1.78389564746306e-05
3.53307987261074e-05
1.12641692096817e-05
4.1232616640334e-06
7.59812838027922e-06
4.01886978802152e-05
1.58228090154512e-05
2.35853712337496e-05
1.15175151477803e-05
-6.89108729102609e-06
3.16208808910824e-05
1.60637958881637e-05
3.59256306090381e-05
2.60254203771597e-05
5.57335562996543e-06
4.21587712938408e-05
1.6562526621371e-05
2.42141015578528e-06
2.31313511194034e-05
2.06255269978729e-05
3.01239665285999e-05
4.54765468025967e-05
2.83557656956559e-05
1.27753444401234e-05
4.42829628074434e-05
1.04776654395899e-05
3.47934332053008e-05
3.52637481474442e-05
3.95949031174021e-05
1.01228842029546e-06
2.07923735262332e-06
3.00973270879363e-05
3.51568506664687e-05
2.76068143251935e-05
4.28703591148448e-05
1.52320978266206e-05
2.91294070102775e-05
9.58069898723657e-07
4.26226111903959e-05
2.89536321607051e-05
4.76982151380622e-05
8.56340463946539e-06
3.04148347883223e-05
4.49560725584929e-05
3.76872673265355e-06
1.14551608390246e-05
3.38654576752762e-05
3.61241130296269e-05
1.10359184916722e-06
3.67588817649323e-05
4.3205822765752e-05
3.7236924175689e-05
3.42701098005224e-05
3.13666411197591e-05
2.60607405523671e-05
2.62706319437836e-05
1.75597566773481e-05
2.47205955600748e-05
-4.75901909548883e-06
-1.03378741036756e-06
9.70153638878336e-06
1.83007784934412e-05
7.20342844756499e-06
4.05416875148831e-05
1.29630906526827e-05
1.21035168151618e-05
2.37613456962967e-05
1.72529125103487e-06
3.19759079172522e-06
2.55421368352681e-05
3.11596660645511e-05
3.14293666380664e-05
1.79685317568899e-05
2.17608171203596e-05
2.19153621635117e-05
2.35528440801775e-05
3.51714408343937e-05
3.19946898391247e-05
4.76854491194657e-05
3.71302586128746e-05
1.23924241451214e-05
1.80517217049335e-05
3.7456107827519e-05
2.40414806577427e-05
6.53070699347079e-06
1.3351069010943e-05
2.91247930240246e-05
2.65592310874416e-05
2.99528856244195e-05
3.48339870489344e-05
2.49041478991854e-05
2.68406122330428e-05
3.27289317871243e-05
1.281636425319e-05
1.59347622243812e-05
2.9505093429439e-05
2.16653779071551e-05
8.32161738716047e-06
4.0159135854835e-05
1.97965906445956e-05
-4.3898889537902e-06
1.04313491658557e-05
2.76658595579934e-05
-4.69900004172337e-06
2.54738679772913e-05
3.53791266144152e-05
1.26778636105536e-05
2.6717983646086e-05
1.79104561910383e-05
2.32905026637099e-05
1.88558636428009e-05
1.19672641767216e-05
9.70510810747779e-06
4.05751441174934e-05
1.11680095962531e-05
3.74862482901239e-06
3.11263799435972e-05
3.36236453017005e-05
3.8170471816836e-05
5.52423557806024e-05
3.30327838752278e-05
5.05559374036539e-05
3.3444298506669e-05
1.9813085455383e-05
2.22350364752926e-05
2.94831342251556e-05
6.5837858981255e-05
1.42401319924643e-05
2.49967618457724e-05
3.06122845313106e-05
2.35175450205386e-05
1.39828294481905e-05
3.39849008079845e-05
2.79743064448899e-05
1.32567233349802e-05
4.87479844418469e-05
4.1864462655446e-05
7.96082408392611e-06
2.28990359278062e-05
3.46366082960979e-06
2.31848578574792e-05
5.66437931488924e-05
3.30454872238365e-05
2.19583533039295e-05
3.00942264333117e-05
3.2827934089052e-06
2.71789903787388e-05
1.69289797870896e-05
3.42085211738148e-05
1.81964983104416e-05
2.58086755785827e-05
3.2487647104176e-05
1.74432539172409e-05
3.89973269125292e-06
2.20207356021717e-05
2.36907882530608e-05
7.93794860626441e-06
9.68126338346482e-06
2.92892511751053e-05
1.3378639987839e-05
3.10775868824324e-05
3.0785153738103e-05
4.92893985492151e-05
1.70797162106218e-05
2.6882688073821e-05
2.99503153842138e-05
2.38807549270027e-05
2.39641775410791e-05
2.6269970114817e-05
-6.49327904855981e-07
1.14606122397978e-05
6.09462699673662e-05
2.38519094557555e-05
2.01978609139601e-05
3.56460209751017e-05
2.2788132494352e-05
2.67373117754853e-05
3.07048852375619e-05
3.31232296066755e-05
3.83939077026887e-05
2.05713947113314e-05
9.25708992285201e-06
2.83031403998991e-05
2.85509929932348e-05
3.96570851288141e-05
9.15030357412871e-06
2.63119189906745e-05
5.01203583868027e-05
3.14919350886648e-05
1.90803936551239e-05
1.74119141710279e-05
6.21248578071399e-05
2.33132975883816e-05
2.4748779731194e-05
3.0462673529415e-05
2.94775067631126e-05
2.1654179890277e-05
4.22973027787688e-05
2.52254201568706e-05
-1.18214746376795e-05
6.68170938630578e-06
5.3998466446357e-05
8.70933340423845e-06
2.15175849178716e-05
3.366523254862e-05
3.59150968372762e-05
9.61583617986842e-06
-4.99794116603135e-06
1.53538002209197e-05
-2.20520324233075e-06
3.87803603474867e-05
3.57711295647426e-08
-1.15083792127145e-06
2.36032929808964e-06
9.24772362546144e-07
1.59358908421301e-05
3.51421865555026e-05
3.69053847794752e-05
3.44171495374414e-05
2.19330508793205e-05
4.29686995682918e-05
3.37035740099584e-05
2.57591387118893e-05
3.68607856450333e-06
-2.3582424280193e-05
9.2889040520545e-06
1.80093012995837e-05
3.19232226494743e-05
3.54808788006394e-05
7.27634337872504e-06
1.26522762869099e-05
1.11013148398161e-05
1.90635061336193e-05
1.2293109198298e-05
2.39433290328989e-05
1.36871896141042e-05
4.25186053479877e-05
1.31008430191299e-05
1.45632183334077e-05
2.11379079813978e-05
3.26543859299405e-05
4.18736808226456e-05
9.24005725745778e-06
3.05493218135691e-05
2.4415673681658e-05
4.09850381145396e-05
1.33478648506386e-05
5.94687081127938e-05
1.39307840560797e-05
3.1225460113178e-05
-6.74994486484333e-06
1.37552333047265e-05
3.00375992473876e-05
3.03523180187554e-05
5.49493878841545e-05
2.66412646935852e-05
3.21123126995094e-05
-6.71415681825063e-06
4.19705794972933e-05
4.14460164058779e-05
2.14853618347482e-05
2.06486118613693e-05
4.490061396461e-05
1.83897195790745e-05
2.38304030237805e-05
5.11574268187929e-05
2.22081140882856e-05
1.62633547362448e-05
1.49528875745265e-05
2.06543455638317e-05
2.07299988908901e-05
3.00750449355516e-05
3.48584427920059e-05
5.411747389713e-05
2.13096901945151e-05
2.31271411150063e-05
4.12693859905695e-05
1.66379902856865e-05
2.11475557057516e-05
2.29710368403094e-05
2.480378554379e-05
6.20664952894665e-05
4.5562250113936e-05
4.43404847496518e-05
1.82691047839462e-05
6.37159608522345e-05
3.74308222458545e-05
3.63135326622731e-05
2.60640411584524e-05
2.35495898043656e-05
2.59802020757786e-05
1.99411077266258e-05
2.38197474260166e-05
2.61650805638656e-05
1.27427494939166e-05
-5.15553173972563e-06
-1.98252207831571e-06
2.0410853879194e-05
1.03387742965127e-05
8.80208730647369e-06
3.77638887033671e-05
1.38461597736956e-05
9.61729088763222e-06
-7.72644740536739e-06
2.81085829270639e-05
-3.42306109838086e-06
2.59794043199063e-05
2.55038807494682e-05
1.61257115966381e-05
4.35717159824125e-05
8.13079760346199e-07
1.84618060526898e-05
1.18038184402797e-05
3.13520922150944e-05
2.98838189423547e-05
4.36323796278397e-05
3.04417610716674e-05
1.23329056818996e-05
-1.12683134369991e-05
1.70251528152872e-05
4.47932528807899e-05
3.49999266678534e-05
3.52727327216536e-05
3.67065216385401e-05
2.04370169424529e-05
2.95912042154375e-05
3.07295055603183e-05
1.95795614151664e-05
3.42546952227257e-05
5.37846254241211e-06
1.91354397530835e-05
2.4763172249141e-05
2.9096999892297e-05
6.7700593257394e-06
2.41143867280835e-05
2.7379194347857e-05
3.0150059463432e-05
3.55709946694809e-05
2.45054676543872e-05
-2.43454021775801e-06
2.78061382679677e-05
3.97525060674249e-05
3.0252548505774e-05
4.94396665641372e-07
2.50383471955361e-05
2.90562129427486e-05
1.90398993808171e-05
3.89175106715607e-06
3.00542521087134e-05
2.60734095302578e-05
4.50053961921558e-05
1.6728302135766e-05
1.06691112422373e-05
2.30888504286288e-05
2.06234866589221e-05
1.11760146263072e-05
3.58994579013893e-05
4.09807606143282e-05
1.10770877432488e-05
4.72046123848689e-05
2.84884802347814e-05
5.99711549623136e-07
-7.08045561972297e-07
3.02966494249856e-05
1.42809128086491e-06
3.73816140892261e-05
4.06977223451359e-05
1.98054667401908e-05
2.47751333179973e-05
1.94717320519903e-05
4.07250451632116e-05
3.28994681359857e-05
2.06294678738135e-05
2.72514899592222e-05
2.88729858336207e-05
-1.47304214359948e-05
5.06139656641105e-05
1.35023369718951e-05
2.22594245544505e-05
-4.11989736086238e-06
1.11951577910765e-05
2.16531111069621e-05
-3.62337764208861e-06
3.12683828811961e-05
3.04151414169892e-05
-5.61662496904402e-06
1.34066969534022e-05
2.58742803297206e-05
-2.01730563964344e-06
4.18833674335443e-06
4.35508760691872e-05
-1.84098942895493e-05
1.89552080609447e-05
3.50784794336854e-05
4.59640338556916e-05
2.28967324670867e-05
4.06412745945071e-05
1.30563787711625e-05
3.66477026559192e-05
4.3702089343948e-05
1.38349541942662e-05
2.33657765932606e-05
4.1837801863192e-05
1.72232921403614e-05
4.74033480962179e-05
4.80177985689663e-05
2.94873536466308e-05
1.04756626978618e-05
3.07102330954516e-05
2.07461929995415e-05
3.75212582915395e-05
4.59541537160243e-06
5.66940952200248e-05
5.52696986125059e-05
-1.81260182766293e-05
2.08319716604855e-05
2.11802504882371e-05
-3.11428624290514e-05
4.29860462637193e-05
3.53483089379122e-05
1.24599521474712e-05
1.90909879082032e-05
1.03221391386621e-05
4.45728115369312e-05
3.40864324309072e-05
1.40789467704205e-05
2.95859018357189e-05
2.33638838898636e-05
9.91415543393119e-06
3.90970097854555e-05
4.28642702624006e-05
3.68648250843451e-05
2.93621552765472e-05
2.96707099921298e-05
1.8773072598598e-05
4.42129569900636e-05
2.38890392758203e-05
1.72157974612396e-05
-2.46219536861574e-06
3.29552388680001e-05
2.77320699560545e-05
2.47637182654311e-05
5.55709941757438e-06
2.94921785274023e-05
4.53210179192302e-05
5.04841967893196e-05
4.90385535918917e-06
2.65212734480624e-05
3.81073912669044e-05
1.64747704125161e-05
2.05495323297942e-05
4.38438207884068e-05
2.32267208389255e-05
3.72480835534052e-05
3.08327479842699e-05
1.87845402917056e-05
2.89762372155696e-05
1.83126204076091e-05
1.72464604268368e-05
-8.0990812269405e-06
-7.40047572872453e-06
8.01340326749425e-06
3.30671316179234e-05
2.78173408177988e-05
2.04657319207989e-05
4.15537696362824e-05
2.44940961766888e-05
3.92354251185226e-05
9.98320019938502e-06
5.12062754170272e-06
2.28768103167601e-05
2.69177063451273e-05
8.33659151033931e-06
-8.58210600675933e-06
2.89596485163828e-05
-8.13421993644717e-06
2.36924427125778e-05
3.96850526035675e-05
2.49975101799502e-05
1.18116131477658e-05
4.01196784599999e-05
4.73148916988242e-05
5.72264885866078e-05
2.79612517200516e-05
-3.5998008792599e-06
3.72361574497776e-05
2.95383149634974e-05
7.25617601362981e-06
6.84042306018517e-06
3.56869801767191e-05
5.95016446038303e-05
1.97843355827633e-05
3.47611704626332e-05
2.267762111765e-05
1.27194588850716e-05
1.94433814077326e-05
1.89835105147068e-05
2.22194498187385e-05
2.57965404216065e-05
6.12044654834994e-05
2.98532534104727e-05
1.85093711589705e-05
3.13363470011316e-06
5.08964450230748e-05
2.57695110251739e-05
2.57197587686141e-05
3.95213382822051e-06
3.39858288008678e-05
3.64080583057651e-05
3.83178256702728e-05
1.8559027652221e-05
4.31682408341175e-05
3.45852580830173e-05
1.22166134153756e-05
3.24959468007783e-05
1.49335465291769e-05
3.82181228086863e-05
2.19913759905944e-05
1.63960154746822e-05
-1.53621785107221e-05
2.4957346090338e-05
3.4045309272657e-05
2.85938338312862e-05
2.75798666219375e-05
4.64878541885738e-06
1.20085613902132e-05
2.5246192358355e-05
2.78197064942377e-05
2.94400375823522e-05
2.80772386239005e-05
3.04198422317438e-05
6.3543258096169e-05
4.62805846271639e-05
9.29286852724393e-06
3.14795068006334e-05
-5.71726413897854e-06
-5.27574704891382e-06
7.21044488581308e-06
1.61865521950564e-05
-5.25528868770333e-06
-6.44870792397201e-06
3.46068439787633e-05
2.49215280645739e-05
2.87587487997583e-05
1.59848728624611e-05
5.70805130847241e-05
2.41900841487356e-05
2.5398795609305e-05
3.04119633944502e-05
2.33866518031906e-05
-1.20206349484681e-05
5.1364668879626e-05
3.21935943051145e-05
3.41707795412489e-06
2.70194508682397e-05
2.77553346662468e-05
5.18963854995205e-06
1.91809658514963e-05
2.6075103317846e-05
2.15716421261667e-05
1.72725675140537e-05
5.78801468068828e-06
1.07551556419154e-05
3.27360879521801e-05
3.909612382769e-05
1.67659252139784e-05
-1.84934922629977e-05
2.85421005874819e-05
3.07492451677324e-05
-7.11547826752857e-06
4.33686905700173e-05
5.16713069858023e-05
1.98052893083096e-05
2.22747003108215e-05
1.49551909614597e-05
1.82479633232627e-06
5.83349043663989e-06
2.22478322212343e-05
-8.42724578513295e-07
6.80103497153653e-06
3.44228585887158e-05
2.27323481911175e-05
1.78901832844144e-05
4.81966415938839e-05
5.44427068918651e-06
2.21085288860613e-05
2.5743168296385e-05
2.04852934231498e-05
3.00215621184174e-05
9.88226417367205e-06
3.70325475067211e-05
9.43021594323427e-07
1.9505341048718e-05
6.75572681292231e-05
2.3754267302995e-05
1.99737061939692e-05
2.58640790893934e-05
2.84107788196331e-05
1.20651220774348e-05
5.76799179040984e-06
2.51663340368797e-05
3.22601152191473e-05
1.09063821960562e-05
4.55354922559846e-05
3.79814766809818e-05
2.69725189389708e-05
4.88403206176642e-05
3.15514341947875e-05
2.06309838984434e-05
5.91411742012471e-05
1.65461212672909e-05
3.15567023846243e-05
4.41088329978362e-05
2.39718430042368e-05
1.54997784199763e-05
1.762687613994e-05
3.54433265123145e-05
2.0338831895773e-05
2.2947407570948e-05
1.99866722279155e-05
4.44582858980553e-05
2.46111700501865e-05
4.59023304728973e-05
-4.07510678047618e-06
8.50514472415407e-06
4.29935131736824e-05
3.32040079356506e-05
3.06331224742239e-05
2.16520374776946e-05
2.44453110807794e-05
3.75424317120708e-05
4.64651329130197e-05
1.04373401108374e-05
2.84749187888892e-05
7.53243939286708e-06
3.8060211700862e-05
1.84506398073221e-05
4.96685134486132e-06
7.30093066626151e-06
6.44094383814673e-06
3.93838182865866e-05
1.69410008379318e-06
3.84005026697152e-05
2.43872471492914e-05
1.92719529043342e-05
2.99489839578078e-05
4.54363554690491e-05
3.71819072332219e-05
4.58315140663201e-06
3.95323656257373e-05
2.51336746469134e-05
2.64370491034424e-05
1.84048294406966e-05
3.77711114183877e-05
2.61537837950112e-05
3.61375569052124e-05
3.13435244891765e-05
4.04021465470527e-05
3.20477690859865e-05
5.02246424876983e-05
2.35277497830794e-05
3.12854090290101e-05
2.87729332958053e-05
2.41732743418249e-05
1.9081843526722e-05
4.4947696575481e-05
5.63052934152973e-06
4.17746009051546e-05
5.78430415988337e-06
3.65713444084358e-05
3.00904829257364e-05
2.99889553149503e-05
3.12495189866661e-05
1.42759158538443e-05
2.81989478581631e-05
4.58118656083723e-05
2.4234138816952e-05
3.87615988808708e-05
3.36862400418625e-05
4.31433408816156e-05
3.55974863672379e-05
2.36371618413358e-05
4.27519840172913e-05
2.42054709445949e-05
4.03039790741466e-05
4.35016047128884e-05
3.47886715125914e-05
3.19581760173526e-05
2.52302806963297e-05
2.46087327549613e-05
1.64241761274193e-05
2.61821263493608e-05
4.24068674555356e-05
4.80010525781711e-05
2.58181850449402e-05
-6.93825082158966e-06
8.11587520862411e-06
-9.25898867201734e-06
1.92082817622577e-06
3.40722986531801e-05
3.23242707797904e-05
-3.84698150645342e-06
3.42341386519277e-05
5.12297793270522e-05
3.93169181102728e-05
3.28747671174347e-05
-5.48470108596421e-06
7.96309784899138e-06
4.05624132334711e-05
1.37062089984137e-05
1.10930227290903e-05
6.50558476334541e-06
4.97661003118757e-05
3.66545636974226e-05
2.37663010514635e-05
4.22199758803938e-05
3.29134495029743e-05
1.62393516234339e-05
2.58640750454445e-05
4.23733239770874e-05
4.36494713486827e-05
3.34663118674012e-05
1.54965141892716e-05
3.07693895118991e-05
4.23483202662239e-05
4.2874200541918e-05
2.42068868134336e-05
2.44491189636022e-05
2.53995253834208e-06
1.01435351170176e-05
-8.14921306643498e-06
3.18825064396697e-05
2.31049097932703e-05
2.01184987619095e-06
2.8827530995585e-05
3.48175620346873e-06
3.09216681421993e-05
3.28761831391423e-05
1.52859528934738e-05
3.54318770058077e-05
1.90869035155888e-05
2.5919576008447e-05
2.17377415800246e-05
-2.3241387547072e-07
3.81503410048433e-05
4.90292665536268e-05
2.56622738907495e-06
5.60578648339934e-06
2.30491844856917e-05
9.31100708192384e-06
1.23870585085936e-05
2.71764854068234e-05
4.62233554141716e-05
4.03044810460854e-05
3.44262739967448e-05
1.64817193369288e-05
2.29413161936581e-05
4.12331642485402e-05
2.26397430794734e-05
3.38657077695646e-05
1.88865251070246e-05
1.56424719500769e-05
3.72272168316166e-05
2.5184069891707e-05
3.93774278269141e-05
4.01025127876653e-05
3.35818254664709e-05
3.48909152773584e-05
3.33141871386641e-05
3.46832969245908e-05
4.79413714416031e-05
1.38957388357636e-05
1.84845775308912e-05
3.43793495744061e-05
3.12931450501939e-05
2.72721763642741e-05
4.49399466591402e-05
2.64307987710646e-05
1.32990704639516e-05
1.5523159668913e-05
4.40223377714338e-06
-6.82345806009967e-06
-6.94981259724574e-06
1.92086025970977e-05
1.02720579381636e-05
9.6133234348005e-06
3.13211280066441e-06
2.47011511165174e-05
2.62330234894736e-05
2.74500636717519e-06
1.39698205708912e-05
3.42881065575451e-06
1.9097210011605e-05
6.38607303423721e-06
1.8902736154067e-05
1.28107549063934e-05
1.88555980018106e-05
1.33758655960649e-05
4.99674999567499e-05
2.42965112196866e-05
4.69989467075641e-05
2.84162887384625e-05
2.63413083971644e-05
3.8630962410704e-05
2.40947444909971e-05
1.16218894118439e-05
2.19321271163542e-05
1.29231664554998e-05
4.07238954229931e-05
4.89242257035461e-05
4.35267115506929e-05
6.01647947291712e-05
2.79704362455259e-05
3.66412964770392e-05
4.55694037673803e-05
1.15594645359358e-05
3.93113385654237e-06
5.61717705913291e-06
3.51733694761001e-05
2.78178008713282e-05
2.58965478918169e-05
-5.96563882007538e-06
2.17307918755494e-05
3.15912266185652e-05
2.34122626515222e-05
2.92093939914378e-05
3.13476067250958e-05
2.03611718869695e-05
7.27978334441578e-06
1.78602073979677e-05
2.13787149963571e-05
3.24467953408471e-05
4.02422638229058e-05
3.02241454595691e-05
1.83412449089919e-05
3.11199493352484e-05
2.60476843526926e-05
5.20415284001315e-06
2.87447604742426e-05
4.15207455710042e-05
-2.18423366294604e-06
1.09597204059937e-05
2.11383621152711e-05
1.75652141496537e-05
3.3976149370196e-05
3.50364117452095e-05
2.5950484902326e-05
3.62171613927541e-05
1.91317984398666e-05
3.09627276360845e-05
1.04669984405241e-05
3.83499438319563e-05
3.04512125429295e-05
3.47114954665914e-05
6.24195857597786e-05
2.47879084336354e-05
3.92035837344374e-05
3.38227552681002e-05
1.87977451555058e-05
1.33137838423729e-05
8.90963428687063e-06
2.49582797412327e-05
-1.36473574916804e-05
3.59952194910096e-05
4.08077664980271e-05
4.67191394628016e-06
4.47847254881205e-05
3.97736752580952e-05
4.67507043870736e-05
5.03711647459292e-05
1.58918289367269e-05
1.13377801955903e-05
2.04469081141757e-06
8.94018788654379e-06
-3.78195081238451e-07
3.37297180558367e-05
2.27242072913205e-05
3.46493265727842e-05
4.12695239744145e-05
4.39271839467882e-05
2.85078695445649e-05
3.02838399607725e-05
1.41476856039977e-05
3.91424002351144e-05
2.88597933465293e-05
3.2735424388927e-05
6.56108317699381e-06
4.85513343965422e-05
1.4676461453993e-05
4.42326317603766e-05
5.13076035321342e-05
4.36752392745442e-05
3.22237367252481e-05
2.81566603170276e-05
2.65159405388782e-05
4.42088949902761e-05
1.62051070567728e-05
1.03248018240138e-05
2.23393130559098e-05
3.39178626990508e-05
1.83481905695397e-05
9.85735450480435e-06
1.47845011432115e-05
2.57823725706483e-05
2.57961222270113e-05
1.10163702303726e-05
2.33195065585153e-05
2.33344608141208e-05
1.22832839089811e-05
2.36179022769619e-05
3.17326630754748e-05
3.94663103822673e-05
7.70503097993329e-06
2.12286160815835e-05
2.08953839604384e-05
2.56635070153638e-05
3.8597986773132e-05
1.74658080045132e-05
1.24210085960878e-05
3.40743611776503e-06
2.57141986962296e-05
-7.2922255411654e-06
1.56441249578525e-05
2.42366767962524e-05
2.96292087872538e-05
1.01266606684767e-05
2.93587321108847e-05
2.35861619656555e-05
2.65965510356495e-06
1.74841313691541e-05
2.39583328253729e-05
2.52923938015181e-05
1.72969639136031e-05
2.59244210178962e-05
2.3715568778454e-05
3.6921213692234e-05
2.98270666307919e-05
4.95102456343797e-05
3.43722723017051e-05
2.42055532750679e-05
2.64128686561155e-05
8.86694563870301e-06
1.98053997637663e-05
4.68511318069724e-05
1.85250687967426e-05
2.22437781906969e-05
3.33183403227727e-05
2.65089391942372e-05
3.01503284022891e-05
-4.13650167803209e-07
3.50782550833603e-06
8.00004723457183e-06
2.37523091452319e-05
1.58279123893746e-05
2.33517215888179e-05
2.40937652498675e-05
2.47110697168609e-05
2.14499425489986e-05
3.12834522399324e-05
1.76337263197013e-05
2.31205588953117e-05
2.11934537271452e-05
4.61964036860827e-05
-2.25098076095533e-05
3.60713318273169e-05
3.803593092991e-05
4.94202746232832e-05
2.58167601990095e-05
6.1979338435949e-05
1.33587134065089e-05
1.77065556313868e-05
1.82097579514454e-05
1.14331571730427e-05
4.07019510278943e-05
3.64979954127144e-05
2.58139264200932e-05
3.15942793086092e-05
9.14415680945167e-06
3.52851971277806e-06
3.0265904209743e-05
3.00847384784829e-05
2.69571778665389e-05
3.16206713694145e-05
-2.75311975362897e-06
5.25981521139281e-05
5.51326258686419e-05
2.60599756717433e-05
1.26533897521691e-05
3.16680120954263e-05
2.95682183067397e-05
5.97358744681865e-05
2.07388058600971e-05
5.73300428541276e-05
4.4001514309678e-05
2.46400280784125e-05
5.56686838515384e-05
1.46704193055262e-05
4.22013204960675e-05
2.73927279904274e-05
1.33019845300678e-05
3.06722189747528e-05
1.93234991824147e-05
1.26784646544867e-05
4.58969022986972e-05
2.40395141568331e-05
3.10354999165351e-05
3.00260170895903e-06
3.4794979671464e-05
2.12447950275419e-05
6.54907687189031e-05
-1.27897747627642e-06
4.99263954798865e-06
1.79232211442707e-05
1.0545048488812e-05
2.14648495343805e-06
2.9689724208176e-05
2.34305649185897e-05
3.53210918794428e-05
1.02880524960642e-05
2.68663880714332e-05
3.25813172702354e-05
3.48593301120993e-05
-1.08923398179339e-06
-1.11659757476611e-05
2.79505579649617e-05
2.03794353905464e-05
3.56527437004964e-05
1.39689945688338e-05
5.04180868573827e-05
5.46099210737959e-05
1.06582035544812e-05
5.29350852200127e-05
2.01780045980175e-05
2.60526381018079e-05
2.67522885803886e-05
2.6087880864616e-05
2.03747724870624e-05
2.89921309131846e-05
1.86375934349576e-07
3.46889866295809e-05
4.78849463584578e-05
1.88719937202767e-05
3.91533675150441e-05
6.2402961186837e-05
4.35890479004811e-05
2.50133747877646e-05
3.98482750933562e-05
1.03414090971505e-05
3.04588746380187e-05
3.8907171599232e-05
2.72195410296604e-05
4.17526860695593e-05
1.46153185115162e-05
4.13039647137526e-05
2.57273939461096e-05
4.54863992515627e-05
2.3479767796673e-05
2.24729197206647e-05
3.12049460807457e-06
1.44934155852262e-05
3.47267588400825e-05
3.13634072186184e-05
2.8014764378763e-05
3.37221608622857e-05
4.04575352239497e-05
1.37625893839722e-05
5.55335231520209e-05
2.77138907067893e-05
1.46006753946284e-05
2.83733606783854e-05
2.21965816014478e-05
5.49868395655406e-05
2.45964618021137e-05
2.29976275198241e-05
2.84694101710031e-05
-7.50570098467726e-06
1.15464663350768e-05
2.50749780585731e-05
4.4493918372867e-05
2.25847359785563e-05
3.04404409294811e-05
3.49295930682485e-05
3.67136165447927e-05
3.98203791297978e-05
2.62483344091295e-05
3.29696144218114e-05
2.99618681502971e-05
3.51971827626776e-05
3.4459691832704e-05
2.75331307690654e-05
1.51507140954401e-05
1.31650466000855e-05
1.31758355305382e-05
2.08119817437821e-05
3.01022658631702e-05
4.61411547771857e-05
4.65075804736264e-06
3.34566492266537e-05
4.17431587145427e-05
3.04928233957299e-05
3.81839409254972e-05
1.72318015894102e-05
2.89986029250072e-05
4.11087264849013e-05
3.15386840667169e-05
1.70723245257862e-05
2.92648934188739e-05
2.17601223010867e-05
7.64575395421233e-06
2.85771748592118e-05
1.96688725383017e-05
4.83329836236365e-05
4.20129424414001e-05
3.291678682914e-05
1.73397576297432e-05
4.4530164907452e-05
3.48868664696971e-05
2.98594809394101e-05
2.68573975511412e-05
2.01694867881112e-05
2.01870270729851e-05
4.15156579907069e-05
3.47960564498024e-05
1.03746888570417e-05
3.10872369268412e-05
2.2991939954244e-05
2.43388769210833e-05
2.46432394532725e-05
4.74882879810659e-05
3.20256570910638e-05
2.905104278318e-05
2.39127128324935e-05
1.02749336236454e-05
2.05922700713381e-05
9.53923123085408e-06
-8.12688521873119e-06
2.40027778453477e-05
1.38921738796034e-05
4.43992060342863e-05
2.73911349923638e-05
4.63344117313486e-05
1.87227776820266e-05
-1.92105994693965e-05
3.42771243050188e-06
2.3316816556386e-05
3.13198367262138e-05
2.17435144262976e-05
5.36693322952607e-06
3.24932022109872e-05
1.08067924875224e-05
4.11214473914675e-05
9.3076400996124e-06
2.7304788671297e-05
2.53518757096099e-05
1.45162547658742e-05
3.48826467634562e-05
4.11452478528636e-05
3.49186411832561e-05
2.26629234626294e-05
3.7251954760652e-05
3.59289430397206e-05
4.87399218965681e-05
2.3415230268096e-05
7.40057539077267e-06
1.43175369214052e-05
3.94756981736383e-05
1.28080245147481e-05
2.56578238066642e-05
4.00080649373378e-05
2.41062761972523e-05
2.50982800349138e-05
4.66698034281387e-05
1.97951074549302e-05
2.26757964739307e-05
3.49866831490289e-05
3.0288248802626e-05
2.92771822094784e-05
-3.58877926150594e-06
1.94356511276175e-05
1.90850680502173e-05
3.37440070415686e-05
2.01846071967373e-07
1.30003124470076e-05
2.66887144088134e-05
1.46965209439949e-05
6.65054085917074e-06
-1.28778050220218e-05
-4.87691605644903e-06
2.5884673262037e-05
3.65429286234687e-05
1.04141026059494e-05
1.62876735759077e-05
2.75627677704676e-05
-6.45906249273317e-06
3.7700148133532e-05
2.39214900795685e-05
3.49190559406629e-05
2.73049681231387e-05
8.32952529189521e-06
3.22038932876939e-05
-1.78336713101681e-06
3.65350733836072e-05
3.34596342192915e-05
2.78739636677654e-05
1.44341825351423e-05
3.08213649937237e-05
4.14230514231385e-05
1.77987083912085e-05
1.96920201658626e-05
5.09168166214843e-05
3.98929550156921e-05
3.48754517832419e-05
4.11099998228143e-05
4.5477408678008e-05
9.21750241559583e-06
3.29596902947707e-05
3.18915171886964e-05
4.01758939338982e-05
4.14613840917275e-05
2.41278216144088e-05
1.79813636916079e-05
4.45646795760743e-05
-3.25048678704483e-06
3.36502673978854e-05
2.78129973243775e-06
5.42066788190664e-05
3.60581658895279e-05
3.33364241359185e-05
1.81959041502325e-05
2.13504724893891e-05
1.89175447944549e-06
2.75564063054938e-05
1.31795866944597e-05
-7.47004058252561e-06
3.83236781072249e-06
-1.46337484890652e-05
7.818678598856e-06
1.97892237971946e-05
2.59102379176313e-05
5.41396406135434e-05
4.72920302229976e-05
1.78524117295357e-05
3.47973250816493e-05
2.01994328407722e-05
4.26343006834759e-05
2.14595462752548e-05
4.77898429155319e-05
1.56047601544469e-05
3.77078295068413e-05
2.55048713068178e-05
3.32927986260053e-05
3.50865864220663e-05
5.04161351974484e-05
3.70790446555403e-05
5.09315928335387e-05
4.23917312835343e-05
2.60350844474974e-05
4.98854487698074e-05
1.17175923191248e-05
3.34075998487554e-05
2.94280738253138e-05
2.67124837695265e-06
3.38147354148275e-05
3.18815796525905e-05
4.31927086094251e-05
1.88598391653487e-05
-3.0319868126929e-06
2.23705919059705e-05
3.80877854314949e-05
2.03752685554042e-05
-2.890671426806e-06
9.00713922885147e-06
1.4496442629453e-05
2.00472077217649e-05
1.10115758904409e-05
9.56157840719301e-06
1.6945181052936e-05
9.11764359966725e-06
2.12326442685646e-05
2.46116791831352e-05
6.36568644133304e-06
3.40401725816848e-05
2.07006377369995e-05
3.34953265667161e-05
7.71924121143664e-06
2.47962646113718e-05
2.62736281934069e-05
1.00548968511227e-05
3.32115719586056e-05
4.86325712243447e-05
2.20017326956289e-05
3.48804443874331e-05
8.40825590163348e-06
-5.87405997856633e-06
4.18774736587654e-05
2.22392318513628e-05
3.90937409568549e-05
4.45062737102969e-05
3.27906122692442e-05
2.94103073416779e-05
4.07020263592702e-05
1.94679112895439e-05
2.28616529833377e-05
3.4887111588572e-05
2.01794156256698e-05
2.70370854697206e-05
4.89795146329911e-05
8.91537251517611e-06
4.84254798719201e-06
3.22537829374731e-05
3.54812577869609e-05
1.66393482015869e-05
1.16930997376629e-05
3.11094590988896e-05
3.70684388927371e-05
1.49592083766083e-05
3.32438816588278e-05
1.8574100913508e-06
2.48219035967226e-05
5.12575224227968e-06
3.7780749257781e-05
2.30916916608957e-05
2.30697608691216e-06
1.73869463643848e-05
2.59720740896653e-05
2.46333599889458e-05
1.8439710077565e-05
1.29718472048013e-05
2.46010631840587e-05
1.6842890894337e-05
3.63948840550787e-06
7.75932362250717e-06
4.13082024151727e-05
1.76285931083432e-05
6.47635145649306e-05
-1.31587242181811e-05
3.51446292081562e-05
6.03383870513173e-05
-5.66055865481258e-06
3.39846267969864e-05
2.41308504634338e-05
3.25897401338322e-05
5.36408091363813e-05
1.76127596965669e-05
4.44840195682839e-05
3.55361427510294e-05
2.49685976332253e-05
2.03320426852928e-05
2.40734878414551e-05
4.65642695080244e-05
3.12670341594718e-05
1.85650427987237e-05
3.10548774276213e-05
-4.6489330271499e-06
1.85986746775076e-05
1.14685304464813e-05
6.68716093003098e-06
1.50813927056323e-05
4.48010244684268e-05
-5.78819310065061e-06
1.46695998736615e-05
2.95991132965948e-05
3.16685000064748e-05
1.59748953076794e-05
3.35489418116935e-05
4.71764520526605e-05
-6.38660005637534e-06
1.65174534697307e-05
2.53283991722674e-05
1.27551964640408e-05
3.05410743614181e-05
-1.87948365895034e-06
4.03084171213998e-05
3.40173679885546e-05
2.77728043981917e-05
1.61023447102401e-05
-4.04943731811419e-06
1.41853520810684e-05
2.95830094500783e-05
1.3565067298969e-05
2.48713097621885e-05
3.82026745701723e-05
1.65848130508844e-05
2.96292542017182e-05
2.0430073204667e-05
3.26448274488118e-05
2.34071986218628e-05
4.57957326511632e-05
4.45714364597156e-05
4.3311968982999e-05
2.83714219251721e-05
2.16036746417394e-05
2.18793704922638e-05
2.2857787919912e-05
3.46959081655062e-05
3.28666825931159e-05
1.13233958627231e-05
1.22904048206793e-05
3.86240473858154e-05
1.56416075290295e-05
5.67591990043162e-05
4.97829270838451e-05
1.7389916163106e-05
3.12532450594811e-05
2.65078843413716e-05
4.6405008271144e-05
5.44133936501704e-06
4.50331214108034e-06
5.45481860606269e-05
4.70901812988138e-05
3.99916608460914e-06
1.25819139245475e-05
1.4126713161683e-05
4.93617230505355e-05
1.64993072497286e-05
3.33672536377315e-05
3.41518061884018e-05
3.17612964128243e-05
1.55769821154713e-05
3.43687142770216e-05
1.5308378554598e-05
-4.79511861232158e-07
2.83352445605994e-05
2.43452149289804e-05
4.16043351837282e-05
1.96764911553017e-05
4.5150593549015e-05
2.03212012621922e-05
3.6639587463707e-05
3.61477432357134e-05
4.88385445884773e-05
3.69676380756824e-05
4.77006709181319e-05
4.229228350232e-05
3.80636793282311e-05
3.29148644143916e-05
4.01107371781024e-05
3.25969126913036e-05
1.95981340229478e-05
2.56024073364278e-05
1.98711615804131e-05
1.43491965035319e-05
5.01837352083826e-05
3.84432787417939e-05
1.20111338494039e-05
4.41077904622e-05
4.91408332334988e-05
2.05562180937204e-05
2.26399893664328e-05
3.47135576646528e-05
2.57183215486681e-05
1.89352194950279e-05
3.12228666770626e-05
4.65739155382457e-05
3.83149350752254e-05
1.96643973655771e-05
3.28725642842256e-05
3.77654428254979e-05
8.81172698610702e-06
1.37221492892342e-05
4.50879245973517e-05
1.00893687718806e-05
3.38369856441804e-06
-1.08378100985824e-05
4.48792900577079e-05
2.44390722440099e-05
2.49822657675816e-05
2.2627450047993e-05
1.56620740187792e-05
1.33846819667708e-05
-2.66011404228586e-06
6.91352895197579e-06
2.2363048493456e-05
6.36710054756413e-06
4.35284959406666e-05
-9.75752065329694e-06
7.84095397586335e-06
3.05708320007483e-05
5.06495851141144e-05
1.33498491411447e-05
5.42584335773775e-05
1.23623705402551e-05
2.79119840051312e-05
1.88994470178335e-05
4.33112318895199e-05
1.76117553531729e-05
4.66344484027385e-05
3.98303841727955e-05
5.30751024746566e-05
1.90790071154402e-05
2.74460684903153e-05
1.66674816131262e-05
2.34643318609017e-05
-1.02771293308087e-05
2.08486032329779e-05
1.51921711668732e-05
3.74228292605849e-05
2.22756367453437e-05
1.29484123202353e-05
-1.43352984201169e-06
4.56167312638274e-06
4.50178467742416e-05
3.66695418246523e-05
1.0289352169229e-05
7.62981661203188e-06
1.94422999156685e-06
1.67681553930817e-05
8.08024172540334e-06
4.53010229940827e-06
-1.02304007978294e-06
1.79491821981934e-05
3.61373659114584e-05
1.60354296061311e-05
9.20847959545882e-06
3.45399500700368e-06
1.86036797397866e-05
2.90214476261398e-05
5.44008483587496e-05
2.51539683709376e-05
1.56768976240163e-05
2.75646973414299e-05
2.73143685305313e-05
3.62208586330725e-05
1.2563477832991e-05
3.24173865516424e-05
2.66136236985744e-05
5.87053282535152e-05
-5.53444067185184e-07
4.46101218541172e-05
3.97377885212971e-05
2.902752738529e-05
3.55337390380508e-05
2.70123848990538e-05
1.4315128105254e-05
4.03312141264055e-05
2.91728903147016e-05
3.65074616984401e-05
3.44933841279133e-05
1.72485788087399e-05
1.94373582730469e-05
3.56612041213197e-05
1.6661560311701e-05
5.04880750156128e-06
3.19672147446799e-05
3.94618989814091e-05
5.89002031222917e-06
7.20807600240072e-06
8.08281608715563e-06
2.33215210898567e-05
1.94293024599473e-05
2.82533489203206e-05
3.34002300189715e-06
1.37687119619761e-05
8.49105107915267e-06
1.62010385907116e-05
3.26789466686776e-05
3.88666873286615e-05
2.61573703629891e-05
3.03173586577139e-05
2.69385637673841e-05
1.72912941210119e-05
1.66535873280237e-05
3.57776000574855e-05
4.08781226583592e-05
1.66009235097668e-05
1.87598962642131e-05
1.30607873411385e-05
4.96287726287741e-05
4.06811884646054e-06
1.12914951028316e-05
6.20198466924081e-05
2.54659761909321e-05
9.71546328071021e-06
1.76684846484955e-05
2.52103713511038e-05
1.50619882527692e-05
2.08009460911278e-05
3.78077381090254e-05
3.04369586858135e-05
1.0752128066426e-05
4.28818950453827e-05
1.30899208973026e-05
1.05198414303302e-05
2.67575765390805e-05
2.67596304993273e-05
4.34670965076765e-05
2.86649241641289e-05
3.32290424695468e-05
4.62654964074716e-05
4.66651081806674e-05
3.91237888914941e-05
1.66509247770942e-05
4.69345004089937e-06
2.70854219178079e-05
2.48588662731951e-05
3.64580659255783e-05
1.66451884366657e-05
1.80671695623511e-05
7.41644248784815e-07
-5.84025688716843e-06
3.70626695823459e-05
5.00755512402195e-05
3.61328924060746e-05
1.42546498250994e-05
3.32591293568388e-05
4.31255824517701e-05
4.30469153647785e-05
1.6605330901712e-05
3.57086077911441e-05
2.58495600452512e-05
1.97408929689249e-05
1.22214812645357e-06
3.61627728606875e-05
6.48133765477372e-06
2.18003408278219e-05
3.2168026326207e-05
2.98245715256252e-05
4.27381946723144e-05
3.56939738422452e-05
2.6836387546997e-05
1.48379737990481e-05
1.29898945444351e-05
3.9029589642179e-05
3.59954435569788e-05
1.00014680368304e-05
3.1804567018624e-05
6.39091755094652e-06
2.46210913029022e-05
4.1521305302485e-05
2.5287831119911e-05
3.02885644769864e-05
2.25847342127592e-05
2.1998568215119e-05
3.63602217769208e-05
4.49692916489302e-05
3.16117877428057e-05
2.26371106714403e-05
3.22478290512962e-05
7.08635627013041e-06
2.691017288854e-05
4.01582646767946e-05
3.79679724797579e-05
1.34794449293715e-05
4.57149773031225e-05
2.17593825639548e-05
1.05685685852508e-06
-1.93232366335258e-05
1.98283808046982e-05
2.04917310935663e-05
3.12736192879428e-05
2.69434701557398e-05
1.35042038850737e-05
1.53171526039986e-05
3.16552547309661e-06
1.31556441012766e-05
2.19482007586769e-05
1.30214358369536e-05
7.7102654307949e-06
3.78827259632994e-06
1.32281888440479e-05
2.26667942305261e-05
2.03459529709872e-05
1.04299555848326e-05
1.17679380224661e-05
1.76736472139307e-05
4.48450660489407e-05
3.1292306995503e-05
2.15177519215322e-05
1.15354208538891e-05
4.30436799023612e-05
2.8775069796545e-05
4.30340721313343e-06
3.30329687656627e-05
2.11191470013563e-05
3.72587866419577e-05
3.33881506829568e-05
9.85549905293152e-06
1.94989383325192e-05
7.98629460739835e-06
5.296232430036e-05
5.75496850213363e-07
5.60799650774879e-05
5.67387381773809e-06
3.92794075726644e-05
1.50839184915414e-05
3.04108661511583e-05
2.81478694810406e-05
1.95293444618795e-05
1.97429897143291e-05
1.74992214094391e-05
4.45727538868518e-05
1.09262329105587e-05
1.36058698655017e-06
4.72648383261782e-05
3.13238443987663e-05
2.33692754964323e-05
-4.27090862475013e-06
3.23267019277748e-05
3.28833778101477e-05
1.70670669382782e-05
3.04305339469282e-05
2.11525614613957e-05
3.17951367039526e-05
4.36721651596766e-05
3.03246052363128e-05
1.9212851863005e-05
3.14830849562152e-05
2.26194026260748e-05
1.98266246520336e-05
2.78216124895522e-05
3.38587682262784e-05
4.36449371211498e-05
2.81973303336846e-05
3.6880865588044e-05
-1.39149281976964e-05
7.31815531263722e-06
4.24319016936451e-06
1.04266747362792e-05
1.78827587915707e-05
4.46866213123431e-05
2.00286749624563e-05
5.16967074326049e-06
4.23845687314334e-05
1.20558154107564e-05
2.79413962011224e-05
4.02020059389563e-05
1.08333781468834e-05
5.36307068953408e-07
2.38527024139414e-05
1.46930276032886e-05
4.1419607588982e-05
7.16039396858955e-06
1.54179264066007e-05
2.33816758511329e-05
3.24754802809452e-05
3.05701635216764e-05
2.7764355347159e-05
5.85154260468534e-06
3.413658371622e-05
5.2555163711275e-06
3.01206211804728e-05
3.13854822485541e-05
3.0904731863618e-05
2.50607033645677e-05
2.78140151520512e-05
2.34156768152925e-05
4.44262308137361e-06
1.58365638918274e-06
1.80051564770335e-05
2.53384684103263e-05
2.17339435393508e-06
2.688427936761e-05
2.5041412756795e-05
1.8954130796768e-05
2.51103388524804e-05
9.79975034586405e-06
2.52358191658664e-06
1.91744883122738e-05
1.8913957839146e-05
2.85969915404272e-05
1.94007526973101e-05
1.9859806094244e-05
1.12881248591943e-05
1.83227603220793e-05
5.83699959998597e-05
-7.89282021964803e-06
3.31330131145554e-05
1.80658322459962e-05
2.40489095171114e-05
1.51345994644245e-05
2.10739297567034e-05
2.80582369773961e-05
4.13343960037296e-06
2.68423827098384e-05
2.50002410526705e-05
3.4385932870525e-05
3.88942714201428e-05
-2.68987050058597e-06
3.83353577243626e-05
3.1322006288028e-05
2.9723111354385e-05
2.49901194812188e-05
2.73065465686008e-05
2.36920136721763e-06
3.62433556500003e-05
4.43801563684909e-05
3.1367016121783e-05
1.82577616800918e-05
4.13431499705558e-05
3.04597010636658e-05
3.0906018048498e-05
1.52063640006963e-05
4.08842257121415e-05
3.32892212999899e-05
3.34548550877796e-05
1.20445922290993e-05
3.41748519858545e-05
4.82989925199908e-05
-2.44196769060497e-07
2.61251564718892e-05
2.65557711982299e-05
1.95748375781879e-05
3.03721441542847e-05
2.98412043804676e-05
4.06929187652076e-05
-1.28942381748477e-05
2.29536394432973e-05
3.54341944879044e-05
4.06753588978691e-05
3.24739858346267e-05
3.06422078203181e-05
-2.37190730939928e-06
2.23784789159834e-05
4.87684048363251e-05
3.14141669538155e-05
-3.5987784444364e-06
2.78383271660466e-05
2.98948679015635e-05
1.18522855798697e-05
1.44146290610766e-05
3.48785242121956e-05
3.11683696160812e-05
1.9994221888965e-05
2.73976575181621e-05
4.98707388623047e-05
4.52751424230095e-05
-2.73803587091314e-05
2.0981947274148e-05
9.76028525706741e-06
4.10857797793802e-05
3.89036108100878e-05
7.82749789049634e-06
4.22397114407027e-05
1.03265368115489e-05
1.56177286344888e-05
4.08048606217559e-05
1.55102594053573e-05
1.56195516168917e-05
2.33932078697779e-05
4.38519762286991e-05
4.62785823340266e-05
2.41434892563076e-05
4.23475656270106e-05
6.43575683941371e-05
4.23724381830356e-05
3.30918318717066e-05
3.82851634381565e-05
1.49188556773403e-05
3.78049063752998e-05
1.52222914621088e-05
1.97239653131044e-05
1.69542952202438e-05
3.52584623278003e-05
1.48386815845031e-05
3.51109491007384e-05
1.86677871565233e-05
1.15789476983365e-05
3.79824576169682e-05
1.81800696201236e-05
2.18683326658293e-05
1.28309940633549e-06
8.47380264928805e-06
8.44361571094172e-06
2.91837255468924e-05
-6.00647473096528e-06
3.24063317932151e-05
2.2179992246932e-05
3.04412135438087e-05
2.80892838230107e-05
1.63164731541448e-05
1.06176359442719e-05
2.13705466446309e-05
1.84527595065987e-05
7.7004979009086e-06
1.8581187304793e-05
1.34004934445079e-05
2.20566557964607e-05
2.9628754136709e-05
1.17454055150117e-05
1.3682913200608e-05
2.42729489103099e-05
1.93242027032852e-05
3.67741394650766e-05
2.38547914088562e-05
5.18146683757799e-05
4.74972208853649e-05
1.55722916139019e-05
1.60616408774815e-05
2.03994728134407e-05
1.26669071478507e-05
4.66806467014179e-05
4.51637908273133e-05
1.87507317981067e-05
4.04788572487244e-05
4.59891525704093e-05
2.05314513411243e-05
3.44767919071267e-05
2.67342810937336e-05
2.39444599453536e-05
5.32161629591942e-06
1.95864386704641e-05
3.13122102844068e-05
2.77207269547061e-06
1.86214168458e-05
1.65457826327488e-05
1.95932491833751e-05
1.74213288009212e-05
9.80112135340437e-06
3.56276934193839e-05
3.73533890531531e-06
2.89804984652065e-05
3.77074969697219e-05
1.77279052160103e-05
2.98539176128473e-05
6.72189474840031e-06
8.93729744119346e-06
1.27742536460818e-05
1.53211213417338e-06
1.23793249028918e-05
1.0770658648339e-05
2.47336768343506e-05
3.92211228883308e-05
3.67862793115113e-05
2.03304005474757e-06
3.9299884365156e-06
2.47924681213217e-05
8.16210350100095e-06
1.82324836169572e-05
1.88300489493382e-05
3.35202099904514e-05
1.27671311017412e-05
-6.13778733399571e-06
2.05774519170446e-05
2.73788095984111e-05
-1.38345799412469e-06
3.13683676490526e-05
4.24558008727333e-05
1.87482752976026e-05
5.97733343085851e-05
4.18519959513471e-05
2.41922514811715e-05
-1.04781127173725e-05
8.95598702251977e-06
3.5140906219264e-05
1.43510481072459e-05
3.77206345244533e-05
5.50825082321142e-05
4.73096773349371e-05
2.42713402606811e-05
4.42045097019884e-05
1.30371636906072e-05
1.22969874000491e-05
3.6515982228959e-05
4.32540792693115e-05
2.98435621279197e-05
2.66517083930248e-05
2.09410631703174e-05
2.23454446532927e-05
1.58944587240057e-05
3.59175315342859e-05
4.88726140201275e-05
4.56511750568155e-05
5.16735711028921e-06
2.11973792455679e-05
1.27256353906004e-05
4.43570077145039e-06
1.42052939628418e-05
2.94720543208231e-05
1.78590458361658e-05
1.12780163815846e-05
2.96228938505543e-05
4.1386086927293e-05
8.16246932402048e-06
1.32173724945415e-05
3.49384977537938e-05
3.451656571317e-05
2.4117042958955e-05
4.35636362836274e-05
4.68127941861414e-05
1.6398508946885e-05
3.40200173474648e-05
1.68566346703819e-05
1.79824685222665e-05
2.99708802429729e-05
9.20488986753898e-07
1.72820538144783e-05
1.05706598923335e-05
5.58781840746719e-05
4.2480926757077e-05
3.54270984652058e-05
-8.52966219981525e-06
2.25310120719383e-05
3.82377158563432e-05
2.92974059579249e-05
-7.60458322052442e-07
1.46722514166575e-05
1.30327989486199e-05
2.01763492764606e-05
1.94964388322288e-05
5.10035606021615e-05
2.69108373120894e-06
4.65092502763072e-05
2.00624431224388e-05
1.46859890320061e-05
2.10115042136916e-06
4.21325910490025e-06
5.30225511495443e-05
9.68121915025234e-06
1.41605779249982e-05
2.35247050253937e-05
1.6596934537884e-05
2.45377954828473e-05
1.96025114404372e-05
3.44556890544783e-05
1.56344529820313e-05
3.48393621467682e-05
6.3357906540552e-05
9.05738564269024e-06
2.79000347211574e-05
3.58213253629506e-05
3.26779728508611e-05
1.74715359965274e-05
3.34652661732946e-05
2.19452539559167e-05
3.81919971379037e-05
8.81711460076545e-06
1.40947207209816e-05
4.72269228302086e-05
2.24818581198123e-05
3.213728122222e-05
3.35641241046083e-05
2.19043206952747e-06
1.71189384086309e-05
1.6487603812613e-05
4.79574830168029e-05
2.74590747106686e-06
1.20062050277744e-05
3.48562055956671e-05
2.10565422329009e-05
2.16855109664383e-05
3.32162529508212e-05
3.52026671457021e-05
2.86425951852812e-05
9.58402216289163e-06
2.59250406460512e-05
2.49270914670383e-05
3.49457433868595e-05
1.83147021795276e-05
5.15502057721731e-05
2.60020109406282e-05
2.72478251330753e-05
1.37242086877674e-05
2.07776717302663e-05
4.88371395545806e-05
4.27238906288683e-05
2.77424042176222e-05
1.80932764608409e-05
4.44169031769227e-05
4.42151134038904e-06
1.74277771278896e-05
7.52453508793929e-06
1.05069247278514e-05
2.95467630197977e-05
2.76760596355596e-05
2.46232163308807e-05
2.95561598988768e-05
2.56909247493715e-05
2.81923368115336e-05
2.12068864851533e-05
-6.72931112371545e-06
1.58351862974511e-05
7.31157085078005e-07
1.10412908529466e-05
1.2931505498708e-05
1.75436082752538e-05
1.3810967295909e-05
1.22307889985126e-05
9.1064007992316e-06
4.79792567472544e-06
7.86863198167711e-06
4.36107155025648e-06
4.45794784289964e-05
5.51136152048941e-06
4.61875935361211e-05
2.37984273707429e-05
3.44232357691489e-05
9.58811544367364e-06
5.64922650130193e-06
1.45710967627037e-05
3.826205618759e-05
6.78461775708688e-05
3.73794177807042e-05
3.84538750286457e-05
3.26610056985045e-05
4.62975613240149e-05
2.70342525889163e-05
5.37543551818097e-05
1.85081008234508e-05
2.9429971872642e-05
2.78476583322648e-05
3.48310050890505e-05
3.83118143406345e-05
4.14715442550169e-05
2.27444523478925e-05
2.15636070801612e-05
3.89912993511658e-05
3.70770004269025e-05
4.22835819216642e-05
4.58656247101794e-05
4.54148903489099e-05
1.69625349940202e-05
3.43423252476987e-05
1.38761234159797e-05
3.11935167031187e-05
5.29268812028783e-07
4.08386208345243e-05
2.36120838468526e-05
1.39632017239875e-05
3.07524789160594e-05
1.46485412076239e-05
1.79470602239393e-05
1.96706012484275e-05
3.11024189416746e-05
-6.30055749863078e-06
4.3263620186402e-05
6.27949151803982e-05
1.70365236113788e-05
2.86815825136754e-05
1.36119972541546e-05
1.92216861886277e-05
-2.57834567880955e-07
9.2924078369351e-06
1.87779087605661e-05
3.73347634665205e-05
2.96255702419865e-05
2.27915993800156e-05
5.04788826536521e-05
3.91675263317297e-05
3.78687627086325e-05
4.00195009314745e-05
3.25599103641458e-05
1.57637987597302e-05
2.8604609483315e-05
3.38310263481404e-05
3.09541662573517e-05
5.03058165916145e-05
2.54461040396772e-05
4.48139227122159e-05
4.01337146158207e-05
4.0271108657425e-05
4.35379509607863e-05
4.39954619739576e-05
1.46825585630455e-05
1.58858467511661e-05
2.41234088063625e-05
2.46448800086678e-05
-4.99792671675723e-06
3.55156198579132e-05
1.87293202246015e-05
1.59049968286197e-05
1.63867558270779e-05
4.99977205178119e-06
1.45676279458076e-05
2.6650560108104e-05
8.93371934398346e-06
3.29783438150615e-05
4.18373273920183e-05
2.84869496820037e-05
1.14137719039797e-05
-9.68518852381403e-07
3.53956176963086e-05
2.11280924809742e-05
2.68259255177353e-05
4.94937564090798e-05
2.79320064122027e-05
-6.99699638713339e-06
1.89895291691879e-05
1.86840860975569e-05
3.00758888385669e-05
5.47504997363031e-05
2.1236171434575e-05
3.59709105766016e-05
3.02695877866241e-05
3.91344249347621e-05
3.25166029652742e-05
4.04168296803734e-05
5.00536126666058e-05
4.39443152486196e-05
1.32914339210566e-05
6.96146982566014e-05
4.77757270055209e-05
3.81164421237957e-05
4.26087223395447e-05
3.64831264165399e-05
2.92684813612235e-05
6.12508563296557e-06
2.18695023750382e-05
2.98752704508701e-05
6.1850990964325e-05
3.42994716020968e-05
3.09042619818232e-05
2.65361382856756e-05
1.68454447915516e-05
1.07384076371425e-05
2.27998271103984e-05
2.56543975176136e-05
-9.91285336273755e-06
9.90615633442367e-06
2.72053637763202e-05
1.82529917232773e-06
2.21341096365112e-05
1.9874352821562e-05
3.82959866890984e-05
1.19690827726207e-05
2.41215774161959e-05
3.92536353638328e-05
6.36467003242383e-05
2.77406957633878e-05
3.52565379540993e-05
4.57288424380363e-05
2.76610022383735e-06
3.42629512916164e-05
1.79906120195283e-05
1.43312197319646e-05
8.43445999842467e-06
4.26992840690294e-05
2.34276271830988e-05
3.20104296114417e-05
2.36882926158845e-05
7.51923351841317e-06
1.61982265843268e-05
3.44928621974328e-05
2.47549602227216e-05
4.97315150488183e-05
3.80203461393535e-05
3.42238625597115e-05
3.63893363456809e-05
4.37586982415916e-05
1.95725185413437e-05
1.83928759018287e-05
2.81792948332994e-05
1.94381399267444e-05
5.3183847860995e-05
3.6831270603528e-05
4.16624797962762e-05
7.19806402396909e-06
2.87027681590584e-05
6.4869770974976e-05
3.82681800308749e-05
4.85739369924889e-05
3.27659152992793e-05
1.54599342452064e-05
2.41056341097792e-05
6.26407040084223e-06
1.8877679097804e-05
2.61706533693299e-05
2.55496360022726e-05
3.40315344061679e-05
1.52427418537527e-05
-3.31759051219631e-06
3.07112422278094e-05
2.51075517944925e-05
2.63632775798912e-05
4.12543964790049e-05
3.24224266283391e-05
2.49616348117968e-05
3.87879783468002e-05
2.06017687845775e-05
1.82690852139771e-05
5.0779034094124e-05
4.66862208837794e-05
3.37239479848781e-05
9.19535045966659e-06
2.59189604246178e-05
1.84008236694048e-05
-1.61863333484186e-05
2.17622093708602e-05
2.02218940546271e-05
3.88050080775798e-05
2.71875079988372e-05
2.60420669807177e-05
-9.86631185199244e-07
9.80043384577111e-06
3.17703238038233e-05
2.12064401775104e-05
1.34549034425111e-05
1.96416616380171e-05
4.47948805243217e-05
1.66458360452283e-05
2.1660188530551e-05
1.17225149379581e-05
-5.50726765254617e-06
2.16158872014179e-05
1.3234540360735e-05
1.89400576496548e-05
4.75161427552079e-05
1.88042078051127e-05
1.61090483295668e-05
2.8897935024838e-05
3.31367840476165e-05
3.65097911895537e-05
2.8811774959857e-05
2.07045936262301e-05
9.6668268358547e-06
2.84410143972548e-05
2.41484077716677e-05
3.26671521962957e-05
4.19768699326127e-05
2.81124030012499e-05
3.31350650038518e-05
4.20689633670268e-05
4.31898654226146e-05
3.86569399462633e-05
4.75328104701126e-05
3.04782963804345e-05
-2.06123056310007e-06
2.2599429570079e-05
1.63529051673332e-05
2.41047993126057e-05
1.27539063764495e-05
1.60766650078424e-05
2.92060581531296e-05
1.55483985754655e-05
3.39014084816049e-05
4.02090665055563e-05
3.81709456941254e-05
1.62534842499292e-05
2.4343744506243e-05
2.7168734034799e-06
4.11600577906394e-05
3.19513091980137e-06
1.44629431487824e-05
3.57961565938181e-05
1.97864219993981e-05
2.21626155576767e-05
3.65979485380029e-05
1.91195642326963e-05
3.78642523636851e-05
3.26619673101598e-05
3.18895917315539e-05
3.36906455748224e-05
2.1734302221778e-05
1.06857288259451e-05
4.87105077133898e-05
3.65076767096771e-05
3.37048625950703e-05
5.20661870518929e-05
4.08048792148338e-05
3.13466088484e-05
3.51653508030436e-05
3.43287116687002e-05
2.88900835119891e-05
3.41058997350916e-05
5.82437043222402e-05
3.5004091020499e-05
3.93325171851914e-05
3.14986989695875e-05
1.82201430684246e-05
2.51347138585633e-05
3.58283871225621e-05
6.65257446676161e-05
2.64286362939636e-05
1.00729818245356e-05
1.77570502231606e-05
2.09692346405513e-05
2.59419278003626e-05
2.21648499673757e-05
3.44908477096042e-05
2.42850262693958e-05
1.57767902704151e-05
2.5092060430606e-05
9.43176532699757e-06
-1.06994146327425e-05
3.83524272169444e-05
1.9314857369853e-05
3.53273122329753e-05
1.0416952000755e-05
2.51115337705701e-05
-1.60558262636264e-05
1.28102113719989e-05
3.9096619628541e-05
1.54204062748581e-05
4.16779007989201e-05
2.31353140248846e-05
1.25913014853242e-05
3.62157580154721e-05
1.67634553320424e-05
-1.97607994148593e-07
3.46217857007863e-05
3.58144974624972e-05
4.99772834238711e-06
2.45980201587782e-05
2.19725508828951e-05
2.39236148582724e-05
2.15162429505582e-05
1.73255173011173e-05
-7.34892531973652e-07
2.49889372775022e-05
-1.92758427199289e-05
1.41172974560334e-05
3.37949381823773e-05
1.10627159131403e-05
4.30099951000305e-05
4.85895171663413e-05
1.09411084494341e-05
5.1149533785915e-05
3.43109760806954e-05
1.85458336317372e-05
1.20890983741773e-05
6.13285520586133e-07
1.70735801989481e-05
1.81565569025177e-05
1.31513682347195e-05
9.28193778176945e-06
1.91811301124043e-05
1.57831081251785e-05
4.07221072365576e-05
2.0660443831981e-05
1.9414554216379e-05
3.02995907670932e-05
1.93169026006143e-05
3.05661244792536e-05
3.24060339648537e-05
2.94569703815308e-05
4.27120697683064e-05
1.80610827159247e-05
-1.53999097207381e-06
7.27247101818807e-06
1.89779046881105e-05
2.1858112661088e-05
8.43746795953955e-06
4.45189070167211e-05
2.03754942110142e-05
5.97380999744333e-05
3.06860662145485e-05
2.30529548653696e-05
2.11534957440722e-05
1.74580096413108e-05
2.0055941643576e-05
3.33304115930073e-05
1.55004983951736e-05
2.75659294938574e-05
4.54772463457672e-05
2.73314591548697e-05
1.70331138134392e-05
3.66441727318571e-05
7.12437112481768e-06
1.748043316776e-05
3.52143982615436e-05
1.87410584320925e-05
3.91353970719192e-05
4.35646602857326e-05
5.09681303381964e-05
4.78762548896832e-05
3.92611391967285e-05
2.73750817113385e-05
1.86674073387705e-05
2.2113575567121e-05
4.1866960350901e-05
3.91531948562027e-05
-1.61281465223291e-06
1.90880000385623e-05
-1.28825816246344e-05
2.7878638147325e-05
2.75318364512602e-05
2.31463482122846e-05
3.88775609874072e-05
4.03112676552767e-05
1.33734254149499e-05
1.66282306566833e-05
1.52070657997019e-05
3.97452077464526e-05
2.2748530496371e-05
3.67355576645065e-05
2.71402507762325e-05
3.23569492510749e-06
5.38078017110242e-07
3.24860584185205e-05
2.62729398600809e-05
1.75660929065343e-05
4.28380781826362e-05
3.79477953632797e-05
1.44627014598604e-05
2.16505167875558e-05
1.82334506103442e-05
4.23412569106863e-05
3.50662097464284e-05
3.99282770310623e-05
6.43951934614719e-05
4.51378318126649e-05
1.65694069890834e-05
2.88699093207665e-05
3.47302964077051e-05
1.15039581934228e-05
4.23852678665828e-05
4.52701329469172e-05
1.83924052346416e-05
2.44363167983289e-05
9.79559830693356e-06
3.84722954954428e-05
3.4830610909957e-05
3.61483024355972e-06
8.38364030718175e-06
2.39541601253692e-05
4.11676953718325e-05
4.98853445002691e-05
3.5131804461832e-05
1.3926909475432e-05
3.33744128809312e-05
-1.07451767705676e-05
1.13010759834648e-05
4.25787590238708e-05
1.90742354163598e-05
1.69905585462952e-05
2.47793443330147e-05
4.27655826981256e-05
3.84899485999111e-05
2.54500362656195e-05
1.16582984302961e-05
4.9733738318364e-05
2.74381813913405e-05
1.51656175115577e-05
5.37908738156657e-05
9.0916095162396e-06
5.97448345624677e-06
2.69764641494917e-05
4.56010592772417e-05
2.31905980331929e-05
4.19131347766818e-05
2.88535844726058e-05
2.95555567944219e-05
-1.19182724494275e-05
4.36772481036689e-05
1.59259563147311e-05
2.39196313710778e-05
2.60170444267693e-05
2.09108297988282e-05
2.68116170895329e-05
3.19893719377668e-05
1.0386800948183e-05
4.00957545533504e-05
2.56729427841786e-05
-9.50140644672275e-06
1.13772765371234e-05
1.28748468235788e-05
3.74351995478031e-05
2.63701500009248e-05
9.55790923502988e-06
4.20681449561597e-05
1.8150526425046e-05
-6.27860730516536e-06
1.08902825757776e-05
1.55991939472131e-05
1.47822548402193e-05
1.70332105289426e-05
2.3057702569527e-05
2.45855073694357e-05
1.09879855337845e-05
8.36265797985939e-06
1.12596071314613e-05
8.5856583948072e-06
2.91503301394608e-05
3.06285739908423e-05
1.73568119315178e-05
2.04508481323965e-05
1.74638886883621e-05
4.9422726561826e-05
1.97949523059501e-05
3.39451840362651e-05
2.82945428631783e-05
2.35683430889283e-05
2.15161952198839e-05
-9.69619516989422e-06
7.41777369289306e-06
2.20498799731798e-05
4.81535681343327e-05
4.00880005070375e-05
3.01812704667942e-05
4.47419423835223e-05
1.97943392592574e-05
2.37324863465818e-06
3.23902769922152e-05
-1.14863530030901e-05
3.53395218527539e-05
3.32560895265671e-05
5.2287452450942e-05
5.7275388942083e-05
1.81812267755177e-05
4.65169988054829e-05
5.82369742297813e-05
3.41320008856297e-05
1.80533182782796e-05
3.15639268341161e-05
4.99181656376936e-05
6.93304439411086e-06
3.20620997963918e-05
1.81063632325774e-05
-5.25053070907308e-06
1.61011072617527e-05
4.43395225630143e-05
1.0246507174203e-05
2.82448270618517e-05
2.69452033990638e-05
1.70239282374157e-05
3.89337524479185e-05
4.52236895870737e-05
-6.7230403357761e-06
1.19958414044367e-05
8.40452021177924e-06
1.72911924640259e-05
6.69968618060877e-06
-1.90713761250153e-06
3.03925701237161e-05
1.28876373704428e-05
7.52830683951494e-06
3.17608046412485e-05
1.99429452142305e-05
5.36168234868231e-05
6.71695959816966e-06
1.18928281715183e-05
3.27204560785221e-05
5.70103900590255e-05
3.05188771884508e-05
3.21780553260923e-05
3.8383893984304e-05
5.1218786005098e-05
1.05447401259419e-05
2.900792686286e-05
6.88863553611999e-06
2.57249975983754e-05
3.4854327620238e-05
3.95602007547468e-05
4.55195680962396e-05
9.0234906470109e-06
3.72479578243424e-05
1.84974537982446e-05
4.36854802796373e-05
1.03643470844953e-05
2.14721787686918e-05
3.41262571678577e-05
1.13685792827908e-05
1.15291373109792e-05
5.736209236541e-06
2.74697085983977e-05
2.03020817125683e-05
1.95146534916044e-05
4.27517334120202e-05
4.72789853423904e-06
1.34681986532816e-05
-4.46388798681124e-06
1.23847673940762e-05
1.78003866350988e-05
1.64511985065305e-05
3.43443771462523e-05
1.61509208633332e-05
2.56203174341397e-05
2.64335838626503e-05
1.86238574562386e-05
2.84191082552928e-05
2.29022939891616e-05
1.8465995852165e-05
6.06381722764764e-05
2.38362688031733e-05
1.53943050183647e-05
5.62368117632421e-05
5.95938051885439e-05
5.24410976890045e-05
5.16088256521285e-05
2.82030946909665e-05
1.94861648673405e-05
3.57582221337521e-05
2.95104922956162e-05
3.68578183672037e-05
1.08778784503322e-05
6.91198790966081e-06
4.60614226631763e-05
1.86533657654043e-05
3.40404537945357e-05
2.51159311006983e-05
3.01560582006852e-05
2.39784197950116e-05
2.34750111338846e-05
-8.39287580639962e-06
8.46142841408756e-06
2.15280276154401e-05
1.67968434468381e-05
2.79670037792026e-05
3.56322485359715e-05
2.99532402434943e-05
4.72762072655947e-05
3.16151413449539e-05
5.86401951595888e-07
-5.93037720768034e-06
3.03855599355312e-05
2.47791179952162e-05
2.49028457145516e-05
2.17792519871268e-05
-5.99413333594438e-07
2.51868924123721e-05
2.63358666646557e-05
2.71737896813683e-05
1.14433121744914e-06
2.98451563530081e-05
3.47220397789152e-05
3.75207807104468e-05
2.75173936383439e-05
4.05772271991219e-05
1.90707110009346e-05
5.22946379668768e-05
1.36858592225838e-05
5.26142204467589e-05
-1.6318210805469e-05
4.05083798497795e-05
-1.56728164697432e-06
4.79063619439982e-05
-5.23419646836453e-06
3.32332030145873e-05
3.93428998877919e-05
1.23442342343456e-05
4.09950210321571e-05
3.77849203403527e-05
1.92866288670374e-05
2.05172148437019e-05
3.73321485782559e-05
3.48131370741181e-05
2.5487678077582e-05
-3.01564738024307e-06
2.32656096976595e-05
1.63077252690688e-05
3.67349034128845e-05
4.27722094199916e-05
1.9572562834349e-05
2.97026998036306e-05
5.69716914581938e-05
3.24180619253354e-05
1.76785238519492e-05
1.40806806541756e-06
2.23921457038481e-05
8.92979238541005e-06
3.59302482157487e-05
3.38238907903668e-05
4.15899600371008e-05
1.18259242306541e-06
2.8796619505025e-05
5.89191169324392e-05
3.99472154346462e-05
1.65224492284553e-05
2.96678843389346e-05
-9.79614325914156e-07
6.12054030764687e-06
2.89965327012295e-05
2.56753960972338e-05
1.88610110844378e-05
1.14019685590383e-05
4.37166889504655e-05
5.22045668800066e-05
5.00359138216307e-06
1.72696929534682e-05
2.85628178164207e-05
3.81924014678618e-05
2.4519411538173e-07
4.04268642984734e-05
3.04073882152021e-05
2.72996833249506e-05
1.93236108542487e-05
2.85389390676169e-05
3.50970763821676e-05
4.68638464381405e-05
2.88606551116791e-05
1.56395406732654e-05
9.4416716466045e-07
1.61902693036096e-05
4.56708469521378e-05
1.71561513309109e-05
1.13240740611666e-05
3.79098184323766e-05
2.50320873703497e-05
6.24208211220516e-06
3.16007377544094e-05
3.37566102421033e-05
2.48363016268976e-05
1.9381707720885e-05
3.27652101068097e-05
2.27320624618933e-05
1.69837994438279e-05
7.88338647691429e-06
4.21521648415466e-05
2.74696291611461e-05
3.5729717496316e-05
3.93022309456292e-05
1.21440774822906e-05
2.41181842724235e-05
3.83324053510705e-06
9.85733122153813e-06
9.94525830100985e-06
1.17392160732983e-05
2.80446751465588e-05
2.52141994437784e-05
4.01342752214987e-05
2.35513088623999e-05
2.78634984567336e-05
1.60922721468764e-05
2.76495455152163e-05
2.20853515002815e-05
4.3271911687395e-05
2.25088674921482e-05
-6.21787827607357e-07
3.72947997933396e-05
3.32015402386749e-05
2.33905928864041e-05
2.84022293290659e-05
1.4464906937327e-05
1.01477392563954e-05
2.4207504637954e-05
1.37816802318677e-05
5.45848475292194e-06
2.25158801156876e-05
7.73336981396026e-06
1.06022741334178e-05
2.59124691811736e-05
-5.29176249274379e-08
1.56916342795445e-05
3.41926544745635e-05
3.97853627233974e-06
2.93190195223615e-05
2.12353831074439e-06
9.70681760552232e-06
4.45442921702269e-05
1.06404137940057e-05
1.56606001013683e-05
1.12540858575316e-05
2.7405182421775e-05
3.52993212570533e-05
2.70662354805349e-05
1.37007309500057e-05
2.43375004523669e-05
2.60801521311997e-06
2.94147992521518e-05
2.78516936029146e-05
1.08348666903179e-05
3.53813199246558e-05
3.14796679589596e-05
2.38663090468577e-05
2.83483824567228e-05
2.2839494398841e-05
3.70754991118159e-05
3.83946396621753e-05
4.22446803690196e-05
-2.14165616644742e-06
3.60090441955574e-05
3.29503872734195e-05
4.22367175783643e-05
3.54484500235854e-05
1.57671722092201e-05
2.02419705828479e-05
2.69475441061653e-06
4.73176379914905e-05
2.48684001917988e-05
3.46711959669094e-06
2.73070383830574e-05
6.045097550319e-06
1.3800556170749e-05
1.65436308525112e-05
7.38427292982078e-06
1.66467804863881e-05
1.33628709171249e-05
1.49103577741084e-06
1.65064500439398e-05
1.77792992023674e-06
1.83911126421815e-06
1.34296384774321e-05
2.05501785995533e-05
2.5715298087762e-05
5.39582781645081e-06
-2.76938722911241e-07
4.00619897031238e-05
2.87191437510445e-05
-1.48101596365309e-06
5.57045723718237e-05
3.19045213889853e-05
1.11133130464526e-05
2.90827431481942e-05
1.5572790963783e-05
2.41479114751485e-05
2.55677236607505e-05
6.30474238469229e-05
2.90015915117426e-05
3.50452713984207e-05
4.21754755025865e-05
4.18611076306103e-05
4.80721205179074e-05
5.2824677968763e-05
2.99757715008719e-05
8.74108144795499e-07
3.25773507213036e-05
7.81718984069309e-06
2.00933600136719e-05
5.1943460971348e-05
6.54192408412393e-05
4.34591882685677e-05
2.4384919711631e-05
2.95783049857739e-05
2.6668808831117e-05
2.93018070490658e-05
4.32988398392256e-05
2.24403330266801e-05
1.37317673175002e-05
3.01438200647942e-05
7.74002921244189e-06
2.70187613344511e-05
2.02144157470558e-05
2.72783959502965e-05
1.51510026884412e-05
1.46189217809875e-06
3.92327824106534e-05
2.06492291609431e-05
2.95965808850501e-05
1.50049053165318e-05
2.34977885558373e-05
3.05776535269539e-05
-9.96667688602935e-06
2.23486074493606e-05
2.4873143155145e-05
-3.99808208557773e-06
1.21552180780869e-05
4.07822932679069e-05
6.01903492324064e-06
8.0598644218339e-06
-6.02615117781814e-06
2.21233435752867e-05
-8.41261594434124e-07
3.28639420277594e-05
2.49077735850049e-05
2.0753438443968e-05
3.49838560159505e-05
4.31274163786473e-05
1.16769266530908e-05
1.74538159774068e-05
4.82124029776394e-05
4.06976048919038e-05
2.41621434726665e-05
3.75127220876857e-05
2.31421134633742e-05
5.38242171474257e-05
9.48780570538581e-06
5.96752143745221e-05
2.6553292635659e-05
1.76139313131126e-05
1.14316697889085e-05
9.83391911344279e-06
1.37709231637085e-06
-1.63014825114296e-05
2.17396589419149e-05
1.7940506235437e-05
1.35614389759823e-05
4.7882891765092e-05
-8.7350744387626e-06
6.56092572563114e-06
1.5845422575181e-05
4.16326762725812e-05
1.07272236675385e-05
2.21521020685219e-05
2.2647372050879e-05
4.56806218183885e-05
9.99662680612108e-08
1.33385007964298e-05
2.45044985498214e-05
4.07266523040962e-06
-5.44633571942849e-06
3.76618025658003e-05
2.78514877435108e-05
2.80162465180888e-05
2.56923488467923e-05
2.2765929245558e-05
1.09185959329351e-05
2.85635812942921e-05
2.64698944872845e-05
2.55949221043917e-05
3.00379623872513e-05
2.83161098056945e-05
3.25324290828046e-05
4.08729162840295e-05
2.77583739744985e-05
2.72252348730468e-05
2.77106523570195e-05
2.93484085659856e-05
2.3177408885503e-05
9.01230148838413e-06
3.83119029796611e-05
5.0240364757257e-05
3.01970737997464e-05
4.74007875139587e-05
4.6138656816018e-05
4.00810060818535e-05
3.87436841573024e-05
3.4675702474931e-05
-2.24009570007641e-05
3.44598605209128e-05
2.39029331572354e-05
3.297925183471e-05
6.1028401418236e-06
3.83260137181811e-05
1.35930596263021e-05
1.62508918258765e-05
-1.57190487441005e-05
8.711532874124e-06
2.72742871021944e-05
1.51567414744452e-05
1.3080223239281e-05
2.67923308628264e-05
2.9859482352444e-05
2.2297128972145e-05
4.56141007496486e-05
1.7247002572081e-05
-5.70666326758022e-06
1.45479169125201e-05
6.05764515103146e-08
2.9928031217845e-05
1.79764377650538e-05
-3.25269372941173e-06
2.12856069961133e-05
3.14095645232841e-05
2.04744489153126e-05
8.64707332809749e-06
3.74629139855393e-05
2.7279201868489e-05
3.7445380245864e-05
5.6547901278176e-05
5.71386666227936e-06
1.08817524029835e-05
3.40829970225164e-05
3.55895432497797e-05
4.41189257032635e-05
2.27211306408381e-05
3.80696775151847e-05
3.66614437772086e-05
2.39627935728221e-05
3.05721220240112e-06
3.17296897373303e-05
4.63960633528329e-05
3.76865659806384e-05
1.59286184023115e-05
2.91271341580773e-05
5.09784450159263e-06
8.06065408126269e-06
2.20263588803434e-05
1.8231322416256e-05
2.74465316703109e-05
8.59437699280781e-06
3.61486598945271e-06
2.47233203924312e-05
1.66727465623102e-05
2.12435451498978e-05
7.59490661802098e-06
4.49402907399329e-05
2.98318933653488e-05
2.97491031154008e-05
2.19723484097681e-05
-3.38607551076056e-06
6.17143692077853e-05
3.33899862062495e-05
1.64250144403662e-05
5.68013060578445e-05
3.90394776956577e-05
2.84686261097647e-05
2.63222123974439e-05
7.05967240191621e-06
4.73887930246738e-05
3.61024356405198e-05
7.33657732756194e-05
5.81793647899234e-06
1.13391931278118e-05
3.57448415277809e-05
2.98161972958661e-05
4.75290329123565e-05
4.34466792930787e-05
1.84249712801044e-05
2.56789241644717e-05
2.63251430302397e-05
2.79376447762015e-05
4.04940383859327e-05
2.50393061796279e-05
2.71803786841622e-05
2.54695705088588e-05
-1.30700587773322e-05
1.78086680007116e-05
2.9101980024321e-05
2.2199128592598e-05
2.87256867276731e-05
9.19152195095294e-06
2.55683897388736e-05
1.09020145186127e-05
2.29540727205139e-05
2.40829971007165e-05
2.08763608791913e-05
4.59703448351082e-05
1.96540024249683e-05
5.41041055720573e-05
-8.33356976936703e-07
2.64317470302249e-05
3.39176542546018e-05
2.94033686476185e-05
-3.51594686932743e-06
2.34828964822736e-05
-9.63407460404117e-06
1.27974568849151e-05
9.08956391518643e-06
3.06152674885859e-05
1.97722879752987e-05
2.54319612338928e-05
1.81292281916961e-05
3.24242015377486e-05
4.11433852733106e-05
5.40510115567262e-05
1.66267624204353e-05
1.71147515716126e-05
3.27687889844786e-05
1.70960166368312e-06
4.14939879940553e-05
1.0400049923465e-05
1.78661683403943e-05
3.32703760295893e-05
1.83349130542876e-05
4.25330964975543e-06
1.74826747782285e-05
1.21998125946329e-05
2.75868878710353e-05
6.49642653343828e-06
2.4947514730246e-05
4.53298343641371e-05
2.7156940771831e-05
1.67043793688938e-05
1.31149848140932e-05
2.48483519127575e-05
2.05484943714424e-06
2.55928222607218e-06
3.26536497601617e-05
2.57600596874395e-05
3.97028759044464e-05
-4.241416525692e-06
5.35203705352844e-05
2.4186860468474e-05
1.39939174379266e-05
2.63158673326798e-05
3.35809999011839e-05
4.20210008247292e-05
2.61716612101124e-05
4.57677670002255e-05
2.39379034050496e-05
2.28986681539541e-05
2.33487631786647e-05
2.09101740312697e-05
3.44285505053544e-05
-2.75805850142888e-06
2.34402627236247e-05
1.33895148010803e-05
3.29339677800564e-05
4.42913585433168e-05
2.96865147436585e-05
1.05270855460571e-05
2.10860909737572e-05
3.23477620359848e-05
3.96357192091179e-05
1.96530056955234e-05
3.47922671554592e-06
1.04710147150887e-05
4.36872009068433e-05
4.19355063511335e-05
2.34972386949756e-05
2.5128131084563e-05
1.81590932688055e-05
3.44893321540955e-05
3.26837719284494e-05
2.66606698727788e-05
1.46135817298977e-05
2.05413776229156e-05
1.46543314260769e-05
3.98101661012266e-05
1.0145580082695e-05
3.16799282761082e-05
1.11026980470446e-05
4.0444333073646e-05
1.72634371453774e-05
1.3388095282243e-05
4.2511019650278e-05
2.86664503085665e-05
1.80960368459229e-05
1.3662185675457e-05
2.29776232370732e-05
4.76403536607731e-06
4.25537024076144e-05
3.26819839115321e-05
2.81011751944883e-05
2.82330558595932e-05
5.75659757571801e-06
4.53818689158421e-06
3.44908726998203e-05
4.57891372874994e-06
2.58177346637911e-05
2.45462693169157e-05
1.36453285512204e-05
2.4240973674429e-05
2.76321682709786e-05
2.15358484067764e-05
-3.7510225197697e-06
2.8910363609048e-05
9.06887972510693e-06
2.40157955429078e-05
3.50246971809301e-05
2.56876461663762e-05
1.82906055005484e-05
1.79874107453812e-05
3.81876379978796e-05
7.49074746810273e-06
1.78793525764709e-05
1.55370121959262e-05
9.94416880117716e-06
4.88175138505213e-05
2.64548579977165e-05
2.44046653951842e-05
2.0519519035821e-05
2.30747948331212e-06
8.96022894869908e-06
2.59012192834386e-05
1.88767285690242e-05
3.45444824065649e-05
3.486999643615e-05
1.88156658937802e-05
3.11849418817188e-05
1.20935125803289e-05
4.81398121332539e-05
4.4014118326582e-05
1.37166130086895e-05
1.4068184765905e-05
4.44499797437478e-05
2.5879532847786e-05
1.32951948306236e-05
-9.1218812932802e-06
2.65149330493988e-05
2.81441603126477e-05
5.01844644468345e-05
3.03413958644386e-05
3.82018979859814e-05
3.61517302370939e-05
1.52066812756231e-05
2.9982982370592e-05
3.63677156631959e-05
2.57732658250843e-06
2.19620707819223e-05
3.85830194435287e-05
1.47951122715663e-05
2.04145694673974e-05
1.81367618648159e-05
3.29399334464086e-05
1.91388817446422e-05
3.11874764013948e-05
2.35697959720865e-05
6.59041202023829e-06
3.65821057941103e-05
9.89443289861491e-06
2.34876165429788e-05
2.14266568270943e-05
-1.19458311277256e-06
2.55671378430339e-05
6.03496385601621e-05
6.47750879483529e-05
1.91835270911154e-05
2.55960591408163e-05
5.01895310666575e-05
4.13128254457455e-05
1.89905914344564e-05
2.08261366990174e-05
1.27925576849795e-05
3.46020890382854e-05
3.36167813768717e-05
2.79960709611746e-05
4.08277771715748e-05
8.19096706473575e-06
8.01329495298519e-06
3.68280372212649e-05
2.83165982024556e-05
4.1217589833642e-05
3.26639260169015e-05
2.31947869255302e-05
4.44963614517195e-05
4.04955208493529e-05
3.82346367629581e-05
1.40163160028737e-05
3.15766774123671e-05
1.76460847214077e-05
1.65539013801253e-05
1.00339588574477e-06
-5.00642697362901e-06
2.07843853101551e-05
3.04067879339474e-05
2.36152311217798e-05
6.96811493855577e-07
3.06292399928612e-05
2.61160561209032e-05
1.96809083713909e-05
3.93061441613814e-05
1.44240458266049e-05
1.81664228908443e-05
4.3365030398084e-05
3.29266888474856e-05
2.24317749008813e-05
4.95533729188048e-05
1.65894222438505e-05
3.26909432172883e-05
4.08997671832183e-05
3.39296605535387e-05
3.04106641346594e-05
1.1093120201472e-05
1.35274735157734e-05
3.09976430047798e-05
3.54792168127388e-05
3.27354327236001e-05
3.22034549875497e-05
1.77904342391108e-05
3.24508160671594e-05
-4.41483664492751e-06
3.27469401762349e-05
2.57654147469838e-05
3.84139889286693e-05
2.51827323721588e-05
9.89948277293479e-06
4.48294000345332e-05
2.64789546479482e-05
4.99617376766988e-05
3.71556012337412e-05
5.06631604130537e-05
3.70915157573213e-05
3.24383533650892e-05
3.08972122747388e-05
3.15509697603466e-05
1.07083495008815e-05
2.44561649448599e-05
1.74885839802174e-05
1.85729723893985e-05
2.76706155294552e-05
3.64489740235619e-05
1.20435170123311e-05
1.23485780669064e-05
2.09723561889576e-05
2.29667462450122e-05
4.01381311772063e-06
5.2512845321343e-05
3.57794536367665e-06
2.76549307270622e-05
4.10625527940642e-05
4.36904296927924e-05
9.23784857788608e-06
3.76178548111902e-05
1.90917107989338e-05
2.05012105117963e-05
3.33956952128974e-05
2.30315111335411e-05
2.46667162719245e-05
-8.4525907943038e-07
3.99732284293835e-05
5.56598897494415e-05
1.18882317880706e-05
1.79207391258605e-05
2.93572616398889e-05
3.98283807953221e-05
2.15135345698094e-06
-2.37759155524152e-05
3.26461625923647e-05
1.82564812884107e-05
2.42605991503796e-05
4.08417012259944e-05
1.49739879164602e-05
4.85879761322736e-05
2.78951717046548e-05
3.18376938669112e-05
5.35036732131917e-05
3.257656079432e-05
3.94477757333352e-05
2.93794807456448e-05
4.10822172656683e-05
3.23663125101484e-05
4.11752238976317e-06
4.5596198284225e-05
3.40184114993682e-05
1.77884138637638e-05
6.29339505378418e-05
3.92287320787509e-05
4.22559480043896e-05
3.59947666322529e-05
1.3991941683686e-05
