# Supplementary material for: Research on computational propagation and identification of mine microseismic signals based on deep learning
Source: PLoS One. 2025 Oct 22;20(10):e0334641. doi: 10.1371/journal.pone.0334641 (PMC12543183; doi:10.1371/journal.pone.0334641)
Supplement: S4 Data — (ZIP) [file pone.0334641.s004.zip › 000100700001605.xlsx_0.txt_24.txt.txt]

4.27619909431115e-05
4.16224201744967e-05
3.52754873130778e-05
4.62208330135453e-05
1.41516316069031e-05
3.99501634162883e-05
4.81468183509535e-05
1.0889634456058e-05
-1.39207207062418e-05
1.71616605948205e-05
5.13238751687811e-05
2.513712359772e-05
2.56085102735387e-05
4.75995147233627e-05
3.26757118603618e-05
3.8160601327995e-05
3.0978237202708e-05
4.8688798878665e-05
-3.34185862027173e-06
8.2410992166054e-05
7.54511909750088e-06
1.74262607160848e-05
3.58425105924792e-05
3.44394580048886e-05
5.00595177541039e-05
5.02277037753451e-05
2.7333858209946e-05
3.06853385232879e-05
4.18044083093386e-05
4.13116345540114e-05
3.74007033014426e-05
6.76303233856144e-05
2.39421487399452e-05
3.27308657903834e-05
3.33558824086053e-05
2.3764488309936e-05
3.91340839331594e-05
2.36135497770865e-05
6.23589824013434e-05
4.95181593293822e-05
-4.65148202210548e-06
4.59949242267219e-05
-4.5920005696405e-06
5.43096336080805e-05
7.96023923067246e-05
6.15538712869835e-05
2.81099411942946e-05
3.66514543047815e-05
-2.64779569338043e-05
-1.81601062715435e-05
-2.26662111087728e-06
1.97176198151608e-05
2.30003291253259e-05
2.13136205523664e-05
2.43261733874095e-05
4.86180525473046e-05
2.7828190198524e-05
3.78577506618307e-05
2.59622312507704e-05
6.94696555741185e-05
2.79813056779586e-05
4.77601626121481e-05
5.22191714575933e-05
2.43790094817425e-05
2.70245197514237e-05
5.5064443731148e-05
4.56086346171961e-05
4.34196650722976e-05
5.12928943677693e-05
2.98635108721633e-05
5.58151415447143e-05
2.83263330228881e-05
1.72984121258495e-05
3.60550340008151e-05
-2.54325119624544e-05
3.85260003859046e-05
3.03930096833728e-05
3.38589853020005e-05
3.72945032439275e-05
4.63290958897555e-05
5.65504581712477e-05
2.21391630826963e-05
4.52356118821263e-06
1.38871922691287e-05
2.89443623189651e-05
4.35464837097718e-05
2.41139723121896e-05
3.78168848993766e-05
1.56618201204192e-05
4.37794026340435e-05
1.16599375212374e-05
3.2709611783104e-05
2.84468459942038e-05
3.79110632396785e-05
1.09962979122025e-06
2.66552134556142e-05
4.90737049561431e-05
4.59375337376714e-05
6.71802638865403e-05
6.11794054774353e-05
4.3299309303094e-05
4.14285887678848e-05
2.1519853934098e-05
-1.72389192091144e-05
2.05253729106361e-05
2.94072125758602e-05
6.20841060273902e-05
4.92553094767798e-05
1.37751256552674e-05
1.1919147861761e-05
3.1088522072531e-05
3.72658958057845e-05
1.89019437259236e-05
3.62759550923601e-06
5.232409296944e-05
2.66636812374487e-05
-4.31402522406272e-06
3.58038762526305e-05
3.26842375440711e-05
1.92939721258546e-05
3.05584424390296e-05
1.40920858010522e-05
5.1806558088778e-05
3.69783786271631e-05
3.32093086326564e-05
5.94616335188223e-05
1.97262960993779e-05
5.48123597752235e-05
2.00438242177081e-05
4.68863258901185e-05
4.86181031992032e-05
2.34050483832429e-05
6.13743880925087e-05
2.31039103234775e-05
2.90062515755843e-05
1.58732210009194e-05
6.89183941926648e-06
5.45397588478328e-05
4.15207917117214e-05
4.32904877072188e-05
1.70491947742238e-05
1.03491811575524e-05
3.02356924421433e-05
6.25903116999973e-05
4.89405261732807e-05
4.98005465230225e-05
3.25349271028462e-05
2.74501850210361e-05
4.61556126326889e-05
6.05981215115837e-05
2.16961183523875e-05
1.52067278518622e-05
2.56403847988038e-05
9.33272190219685e-06
3.14361934231104e-05
1.78394582142643e-05
5.36079443031416e-05
1.56168008613648e-05
1.50331999609979e-05
2.14908416665998e-05
2.0955975765783e-06
-2.1338464397601e-05
3.35319822376653e-05
5.93153556275506e-07
1.72852720386129e-06
-3.37190554220007e-07
2.11276479669921e-05
5.70183546117536e-05
2.61073670932367e-05
2.67817419739675e-05
5.41143010431763e-05
2.20066701029763e-05
3.52361939709108e-05
1.51891344242523e-05
2.58934765679885e-05
2.77221016881297e-05
4.13166334185856e-05
4.74354992968975e-05
2.55035885363478e-05
2.41743966763886e-05
1.00671531159921e-05
2.31417305728259e-05
8.13334536026854e-05
4.93883649275058e-05
1.81756068867726e-05
5.24673773986364e-05
5.73936453150303e-05
2.38773283505485e-05
2.70832400795331e-05
1.73852031409225e-05
1.9406051991057e-05
5.07727716341636e-05
2.71485806748807e-05
3.14047019305337e-05
4.49878175280825e-05
1.36677029944668e-05
3.80418903089652e-05
3.24218516152564e-05
2.95423161811576e-05
1.97667853136696e-05
5.90385218584447e-05
4.10003713734263e-05
4.97622151945317e-05
3.17517837224338e-05
2.29852501186341e-05
6.1428156560769e-05
2.7053933221403e-06
5.40029586773782e-05
2.84050195687348e-05
1.23389025734381e-05
-9.62276501649295e-06
8.36127141511739e-07
3.19281622797367e-05
4.06274002801159e-05
4.15662601542127e-05
4.6531290165727e-05
5.38013097689176e-06
4.9357355810115e-05
5.02573362674174e-06
5.36195146215528e-05
4.22441961144863e-05
4.30963113559508e-05
4.33007553401871e-05
4.73212377410481e-05
4.0757873965444e-05
2.08225455567061e-05
5.28704796962854e-05
3.79644477538973e-05
4.86600124954547e-05
2.78749964671878e-05
5.03871871315507e-05
1.8116406407168e-05
4.0324693646575e-05
5.02376765057279e-05
1.77207174082238e-05
2.70480754905201e-09
5.80698142388861e-05
2.6643422975082e-05
2.28427546751747e-05
2.88624323824789e-05
3.87018414881941e-05
3.83061255409114e-05
5.68305862135901e-05
3.0839641195415e-05
1.73473888313004e-05
2.20457991268982e-05
1.45557024104934e-05
6.34388350625921e-05
1.7151231564514e-05
4.67504667395088e-05
3.18696065780679e-05
3.68900363961115e-05
4.01341009942435e-05
5.47562799694823e-05
7.27314074141367e-07
3.04773147122543e-05
4.79058932418217e-05
3.46987121140869e-05
2.79809716964041e-05
4.70392051076592e-05
4.28255821090885e-05
-1.43482756787091e-06
3.94475460669237e-05
1.21611665298801e-05
1.14110549846819e-06
4.22714522332541e-05
3.19698873209116e-07
2.43094671412081e-05
5.456144426093e-05
5.63914481060152e-05
5.0433479440762e-05
5.47243907969143e-05
3.89776693010176e-05
8.06629712294411e-05
2.75991030042362e-05
6.33540116391127e-05
4.39447673248589e-05
9.09301700904935e-05
2.51861473453208e-05
2.62092269875515e-05
8.87613319097725e-06
3.17410916729991e-05
2.00805810530672e-05
5.62352630882184e-05
2.62359564913771e-05
5.65991624110066e-05
6.02980596124552e-05
7.18663859764189e-05
3.61217963960329e-05
4.37018560955803e-05
4.57033093639627e-05
2.44150532021331e-05
1.8086415048446e-06
5.34322953683519e-05
4.92309879793725e-05
3.50647995768799e-05
7.97051459860362e-06
1.37798472205391e-05
4.09594510474551e-05
1.89495314736371e-05
1.6385866489831e-05
1.95322849703566e-05
3.46123970112564e-05
3.73325318238512e-05
4.5615364676004e-05
2.00234910297686e-05
4.29863209748137e-05
3.35390310580358e-05
1.32240967911192e-05
-1.66934128691064e-05
3.71222686310166e-05
5.61654450215711e-05
2.97702556531744e-05
1.90385062384344e-05
9.04226469968199e-06
2.92460649833187e-05
2.08848234805953e-05
6.12526532427877e-05
2.1314872037923e-05
5.33087335047245e-05
5.35336390307581e-05
2.2129185519112e-05
7.98144763313714e-05
2.01056949374655e-05
3.73923335465081e-05
5.50273774599918e-06
7.61930917645499e-05
3.82895740066949e-05
2.79269247800644e-05
1.91492084344041e-05
3.81785931830084e-05
5.4965899821222e-05
1.85151980248675e-06
3.46404919517708e-05
3.52282403571129e-05
1.11653810405913e-05
2.06805835401705e-05
5.10026175098776e-05
2.28996409385477e-05
6.95161954589779e-05
6.16081459935184e-05
5.131984759188e-05
5.37122592649218e-05
1.7207454179654e-05
6.58348428537393e-05
3.36878438300267e-05
5.56657773735544e-05
2.88907090892391e-05
2.02439016906922e-05
2.69247354207395e-05
1.50606786346676e-05
4.43634593069317e-05
5.3141022523198e-05
5.81318421573113e-05
5.80294500696019e-05
3.46384085066502e-05
2.15639390672913e-05
6.26051882872616e-05
3.34470553675643e-05
4.65776450475051e-05
2.76297808973871e-05
5.04416397438851e-05
2.2904622056597e-05
2.55000283086748e-05
3.25592151543399e-05
3.79623075214631e-05
6.26058302771939e-05
1.83955811163813e-07
2.35499995905042e-05
1.08216887635566e-05
4.18042287222921e-05
4.48427296179024e-05
4.75477788353366e-05
2.89495572678654e-05
3.52175449376238e-05
3.39309654436387e-05
1.59898784477973e-05
3.99361689929299e-05
1.24097090775797e-05
3.87789484801574e-05
3.23149670770766e-05
5.03812567336439e-05
5.90823307029821e-06
2.11086163236934e-05
7.70691180340775e-06
4.04290155107289e-05
2.87755571678506e-05
2.93888260184354e-05
6.10251005204939e-05
3.70987629714428e-05
3.21460133439843e-06
3.87764140574893e-05
3.44622935666112e-05
2.66156040555346e-05
1.44698209575713e-05
2.99359168014958e-05
9.62067054982514e-05
2.87697749541302e-05
3.6987347716346e-05
5.46034143927583e-05
1.4616705350418e-05
4.60815666129035e-05
5.91708080849121e-05
5.01038229329594e-05
3.92812873463828e-05
3.85692886407584e-05
6.28972006761683e-06
5.09278519546778e-05
3.11078903731422e-05
3.27714314277107e-05
2.17462224748575e-05
5.63764704247173e-06
3.24373956477424e-05
4.59113966475669e-05
3.76234146053194e-05
4.01964065788614e-05
5.75930002219356e-05
4.09585491470272e-05
4.05487737695919e-05
3.95376319078341e-05
2.96264791944959e-05
4.19788535153389e-07
5.8521967762006e-05
3.63439449086646e-05
2.9651133735321e-05
2.50381254535179e-05
3.49831076417944e-05
4.20835753087023e-05
4.85296600293477e-05
5.34944684911933e-05
3.04698284016586e-05
8.03603819224502e-05
4.8533127685873e-05
7.4039496458959e-05
9.53409444015641e-06
4.84152982598521e-05
2.84744709240911e-05
3.2540083932276e-05
-4.89147071942931e-06
3.23321610119997e-06
4.47202828571161e-05
4.18880256667833e-05
6.38009583945452e-05
6.22522290345122e-05
5.1170550686764e-05
3.26272237472161e-05
2.05340562790861e-05
4.03187482686111e-05
5.51973171116033e-05
5.11165412263909e-05
3.39905922776055e-05
2.89752336381786e-05
4.05349321478891e-05
2.44079402390181e-05
-1.5036485308368e-06
5.4496093792369e-05
1.48047494459907e-05
7.09458697055569e-05
4.12346002083607e-05
1.93437269534101e-05
3.46066436392744e-05
4.2950833079158e-05
3.52515955414975e-05
1.74904343325195e-05
1.86317942562662e-05
9.40394475909803e-06
1.30841970499113e-06
2.36774005230507e-06
3.86019153963246e-05
2.05579738620055e-05
4.06832671380191e-05
5.56265133455568e-05
4.40939379162383e-06
-1.00192460550785e-06
3.10350800152368e-05
5.35347726600363e-05
2.47797823975468e-05
-1.51417234664059e-05
1.6858754952939e-05
-7.9026699815011e-06
5.01291238844973e-05
4.41707012953763e-05
2.24427517532807e-05
1.85559605150921e-05
2.99994553568411e-05
6.97857923168345e-05
4.44923353436347e-05
2.99820390899726e-05
5.81256067640127e-05
2.66768831008488e-05
4.50786468289087e-05
3.63600322990514e-05
2.69307929316704e-05
3.01973820376088e-05
3.76849043974322e-05
9.64935713497245e-06
3.76656006423554e-05
4.71649872415971e-05
4.42908763158982e-05
7.58770796332325e-05
7.76972631134972e-06
1.67239597962174e-05
3.41709217888011e-05
7.1046282193519e-06
2.69225409493301e-05
3.62596170937259e-05
3.65995842338744e-05
4.92191471041276e-05
2.97914169870769e-05
2.15708014588746e-05
8.46255093523257e-06
4.37414975181367e-05
2.48547272367861e-05
4.24383780403906e-06
2.64234472370591e-05
2.32732809171172e-05
3.47458389919076e-05
-3.54206571099739e-06
1.3913179001822e-05
3.21746973121957e-05
3.96977617912305e-05
2.16612117887349e-05
2.80629038556248e-05
2.92057447480342e-05
1.35413359590052e-05
4.6276202171766e-05
5.40756875356453e-05
2.88167656021087e-05
-1.03802628789917e-06
5.42272636707874e-05
5.02953974915955e-05
2.59662211066662e-05
3.89939339177707e-05
3.45628741090553e-05
-1.01183504432024e-05
3.57260031539651e-05
4.6615849751065e-05
3.3572603759789e-05
6.38239428794384e-05
3.81596929262791e-05
8.96471350463711e-05
6.79704376235956e-05
2.1453203600937e-05
1.12325165143891e-05
6.96797430414792e-05
5.50746112082516e-05
2.63893953542376e-05
8.77878103534999e-06
5.14087954695744e-05
7.63036182022097e-05
2.66235353206475e-05
5.21334798662541e-05
3.01102167898903e-05
2.03179512638174e-05
2.40233801362943e-05
6.27709092547978e-05
3.65114974477942e-05
1.84965011077e-05
7.36610295023594e-05
3.08747310536351e-05
1.11280233523084e-05
1.61440507173262e-05
6.58840350081297e-05
4.03991673137543e-05
4.4041797568368e-05
4.35615062922313e-05
3.34043093207958e-05
3.11820217143886e-05
1.12104801073288e-05
5.06544566097493e-05
3.31617230453697e-05
3.51330311001223e-05
4.27407677000092e-05
6.92897999200598e-05
2.23902493368e-05
1.65622740187422e-05
4.31375415678874e-05
2.42944694786478e-05
3.66285286486926e-05
4.93926849832153e-05
8.96743551644764e-06
3.65208679393156e-05
2.95910723456471e-05
8.80597013917039e-05
4.48095553861864e-05
3.61997630623204e-05
1.07530898885867e-05
2.93155722616265e-05
2.62457745960178e-05
4.91731156926369e-05
2.86801795496385e-05
8.22326710464189e-05
2.16929898047679e-05
4.45753394292159e-05
2.11762421670444e-05
4.29606867092095e-05
5.27488041481207e-05
2.36589838909139e-05
3.39486978697651e-05
3.49861759657183e-05
-1.15038646126137e-05
2.51257272061137e-05
2.54126940078731e-05
3.32510643827522e-05
2.66772855734461e-05
3.94388631512503e-05
2.77430756327632e-05
5.43260661209881e-05
3.40528722006084e-05
2.72711070469715e-05
4.75062450932654e-05
2.13890869236928e-05
2.25706991230237e-05
3.33551510700555e-05
1.50476758919e-05
3.18768449216585e-05
5.27759359495708e-05
-1.83058272501953e-05
3.18283253478299e-05
2.44882855252646e-05
2.22610350918277e-05
3.21983186198726e-05
5.52580755303952e-05
5.09801574568824e-05
-1.13894464438087e-05
9.32568116335075e-06
3.56439204553252e-06
3.95403108896368e-05
3.9070752678196e-05
6.11560594717185e-05
9.3831638665192e-06
1.967103905338e-05
2.60334340381135e-05
6.4689932895272e-06
3.1855857641759e-05
3.5308548010012e-05
5.36451287495503e-05
1.92731571410229e-05
7.96549641123713e-06
2.77460711618269e-05
-1.2661530931152e-06
2.83041344051956e-05
4.02086983074582e-05
5.41991896943488e-05
6.0160602562151e-05
5.01988532499438e-05
1.22909643773659e-05
3.39453921015562e-05
1.03440257971391e-05
3.90118355796604e-05
5.39543877009685e-05
4.33481380123608e-05
4.31620639888788e-05
-3.23578660800085e-05
4.90396970991021e-05
5.67528538775831e-05
4.84959721482249e-05
5.31749151571656e-05
4.0446865058009e-05
4.98085944361496e-05
6.50796617745566e-06
5.31610303558942e-05
4.08404118351935e-05
2.3337623252373e-05
3.8398312245531e-05
8.36104746898464e-05
6.06204101787325e-05
3.11943062717333e-05
2.83750593960235e-05
5.26234432147586e-05
4.8050189035997e-05
5.07979913262644e-05
6.05967327579678e-05
1.79262676237684e-05
4.16155954073216e-05
5.05259303321026e-05
4.08492598416682e-05
6.07837793456754e-05
6.15610164919456e-05
6.2177602386449e-05
1.81278194835122e-05
2.75244656260008e-05
2.98234045509304e-05
2.07640356832049e-05
2.3245890724445e-05
2.0640928721425e-05
3.04832090586009e-05
1.92284477670533e-05
3.79682314708827e-05
3.61247887411806e-05
6.4431927048637e-05
2.8941757827649e-05
2.4554278309047e-05
4.53787217246849e-05
3.99004720697259e-05
5.13844236089752e-05
1.43825645806314e-05
3.0219975622113e-05
4.06098202475262e-05
1.42514660675555e-05
3.00734820671173e-05
4.54917271059502e-05
2.73209121419329e-05
8.36495696948999e-05
7.74110208195656e-06
1.1609216644426e-05
1.830031099616e-05
5.62620628584255e-05
3.648438231674e-05
2.36468899999768e-05
3.65176908534892e-05
2.26937402912279e-05
3.39093416761509e-05
3.87027076790115e-05
5.93849481902083e-05
3.81343868559387e-05
3.06102068724011e-05
9.90177991145198e-06
3.44228018633148e-05
5.46594272034606e-05
2.50471478343428e-05
5.16594744808261e-05
8.0686138157337e-05
3.52129589544162e-05
5.23825685586587e-05
7.24143472250715e-05
2.73322975614786e-05
2.13527235375672e-05
2.1428673126752e-06
4.88970182488854e-05
4.38115086012699e-05
2.07832502629524e-05
4.13224417887315e-05
2.564186935302e-05
1.40873067064334e-05
1.06483975740251e-05
3.30285924395803e-05
2.38855710074748e-05
2.2807784552218e-06
3.08789220727164e-05
2.13175126466719e-05
1.67185253147814e-05
2.0097499674195e-05
4.27053223043995e-05
2.94947594936376e-05
3.1957890858301e-06
4.79772922433874e-05
5.83906039657722e-05
3.10757573287657e-05
6.23432931764114e-05
6.42899888461852e-05
6.014617407871e-06
5.56768495113789e-05
9.28099261716405e-06
3.50487277586853e-05
4.74118476085554e-05
4.68857064945307e-05
3.19298196614622e-05
3.02549299488997e-05
2.23656370069928e-05
1.33467875072515e-05
-6.30310172437721e-07
5.17819234595661e-05
2.93894555146683e-05
2.65649764716349e-05
4.3859890597544e-05
4.10753117190207e-05
3.09803606350751e-05
3.48853142670681e-05
2.62006981281811e-05
5.40684969570888e-05
3.75531679057122e-05
2.65255823742e-05
5.67090946165846e-05
5.91994165867259e-05
3.68826577411037e-05
2.66265024933294e-05
2.36097413231736e-05
1.39556822677033e-05
4.17209255380219e-05
-2.14117745531055e-06
2.50942821120509e-05
1.02549456740621e-05
1.48908133450231e-05
3.31231138774069e-05
4.69593240767666e-05
4.10808306567985e-05
1.43343532159239e-05
6.06447060649015e-05
2.88691664632008e-05
1.8295526000225e-05
1.81209718746886e-05
3.80984055131825e-05
1.83435218101522e-05
1.9566996687762e-05
3.75371000836401e-05
4.28554088625079e-05
3.03776776256945e-05
3.25569828638581e-05
6.0885045668239e-05
1.38805230862123e-05
1.75482078824604e-07
6.00153193729876e-06
5.41420616760658e-05
1.63299377323939e-05
1.73592746669006e-05
-1.0825173619048e-05
2.96892813334256e-05
2.91597671569459e-05
2.50593922649257e-05
6.0623366375234e-05
4.07354125818213e-05
6.0286664396384e-05
3.32578360947179e-05
4.0992079312102e-05
4.93439096720796e-05
3.90248787750907e-05
7.10959337340454e-05
3.35865744519008e-05
4.44957492893971e-05
2.28905571853706e-06
4.0698744369979e-05
2.79951261937207e-05
4.07818171887202e-05
7.39788435812199e-05
5.93115802366116e-05
1.9064538603179e-05
2.43835168411814e-05
2.72119897296066e-05
3.58978451019844e-07
4.20519286496489e-05
5.2233765091736e-05
4.96733625218218e-05
6.5268163096045e-05
1.99676508095731e-05
4.49661141775929e-05
7.17635713625043e-05
1.41129280917329e-05
3.85005645439786e-05
2.95544727770068e-05
-1.0661659020637e-05
1.63724488515368e-05
4.6624599498498e-05
3.94828607543578e-05
6.05676116561794e-05
3.5720018233026e-05
2.9849139167473e-05
5.32727561747941e-05
3.54386144326258e-05
2.13836496161431e-05
4.51101289656024e-05
3.79008666086365e-05
1.96015021649246e-05
3.29165811803485e-05
5.31211381610638e-05
1.99692634793286e-05
7.02082068117078e-06
2.7903756305138e-05
4.22831412209955e-05
1.50448534575121e-05
4.84278025414796e-05
-1.25807956199997e-05
2.27368750140839e-05
-5.78447393415627e-06
6.56466327513554e-05
4.42562647525251e-05
2.63610436054202e-05
1.74717317962205e-05
1.17018051108246e-05
2.22776268663667e-05
4.65396349932022e-05
2.29072985519432e-05
2.51684523882319e-06
3.8194612033328e-05
3.95653460953676e-05
2.75273053384477e-05
5.10033707203269e-05
1.34406062747096e-05
4.7914875218254e-05
5.51921269295697e-05
1.18561120221391e-05
1.00395799697451e-05
6.77928301580863e-05
7.34183327694785e-06
1.71361492755446e-05
1.73760175054728e-05
7.04563545832763e-05
3.83294957226361e-05
8.11469821260278e-05
2.6151515466694e-05
9.73551619771358e-06
1.23861737876968e-05
2.4059083900841e-05
3.4015290403606e-05
1.85237977140736e-05
4.54275665149471e-05
7.00107336612922e-07
2.53640658706868e-05
1.35430910932001e-05
3.6232281951383e-05
4.48102664648696e-05
4.13628180004918e-05
2.29145026277847e-05
5.96153426553359e-05
2.60410685219136e-05
2.74013346201501e-05
2.11194263660257e-05
2.19340866981058e-05
5.89385840672669e-05
1.95887797676371e-05
6.24602957737397e-05
1.13859472984999e-05
8.71846591082054e-06
7.99083375133745e-05
6.08378280782016e-05
3.44258933650317e-05
-7.81950595890013e-07
6.29306349715264e-05
4.70404049441475e-05
9.0651932498397e-06
2.59227396669447e-05
3.52838152597453e-05
2.27383381064667e-05
3.64884342909095e-05
8.29722843448139e-05
5.25294129110918e-05
2.36338976936304e-05
3.12796808088676e-05
7.22092425694544e-05
5.9590562190106e-05
1.13470311115847e-05
4.93450799841286e-05
3.8779028590508e-05
2.00338425845789e-05
4.04166811763331e-05
1.48721515927424e-05
4.26842258291826e-05
-8.31594207792284e-07
4.38478144189198e-05
4.05864170834705e-05
4.51343448354732e-05
6.14160761867284e-05
4.42745164325767e-05
2.26660060508616e-06
3.12090533457037e-05
4.54045389229509e-05
6.55546012452586e-05
2.57937214379527e-05
3.2926768165383e-05
2.94732085128061e-05
4.98005192530719e-05
2.02975835652869e-05
-3.21950504527845e-06
5.00244461681879e-05
4.68947997298422e-05
5.00355536740556e-05
3.77690036758245e-05
2.26041680067894e-05
2.64652603364956e-05
4.45002454985372e-06
4.26415388464918e-05
4.64816978951868e-05
5.22281135640089e-06
1.22398433439572e-05
4.86592334737703e-05
4.59326471561903e-06
3.1357159165169e-05
3.73756534256439e-05
3.27873567651597e-05
3.81314505933156e-05
6.07409359359534e-05
2.57536294874179e-05
8.0444656331209e-06
-3.05140457774191e-06
3.51533999777595e-05
9.4223396190992e-06
3.36516075065289e-05
4.64457895837992e-05
4.07024449796726e-05
2.84823239358957e-05
2.48705700486814e-05
2.6444425495913e-05
2.3510057827667e-05
3.65062334499541e-06
2.83088716424881e-05
1.53761227138339e-06
-3.5962848556623e-06
2.09194444162778e-05
1.00581979742733e-05
3.03689958717869e-05
1.33621485532805e-05
5.63611557211489e-05
6.02121510724611e-05
3.23040825913416e-05
2.65965096841866e-05
2.97286562637539e-05
8.80998596447702e-06
5.00835311482358e-05
4.03395421578458e-05
5.73020774493406e-05
4.11147750092018e-05
4.61722996292157e-05
5.0359418957212e-05
4.85777631332381e-05
4.81602010111043e-05
5.77914089769483e-05
7.92086278384623e-05
7.21924068683428e-05
5.56573593067318e-05
5.78051133594527e-05
5.65372033985388e-05
1.18600192434398e-05
3.87161154049047e-05
1.23668057197025e-05
6.09288731421101e-05
3.40510166532442e-05
4.57379782121768e-05
4.8196169472126e-05
3.4749443463802e-05
3.2765269563429e-05
3.29059410344182e-05
1.03345965366154e-05
1.72111498125381e-05
3.31852339072059e-05
-4.53564920862148e-07
3.17648905426251e-06
4.20216512607363e-05
4.56381891887326e-05
1.80256511426664e-05
1.99415314664093e-05
1.09574931289331e-05
3.80436985056846e-05
9.9226198594272e-06
2.66163933937896e-05
4.49981596561671e-05
4.53635071506164e-05
3.25904214146365e-05
5.0272077700557e-05
4.68429035340791e-05
3.0100405333762e-05
5.56957601009062e-05
6.61992132943101e-05
5.38460127631705e-05
2.87709815811288e-05
2.2082934520465e-05
3.82367310830664e-05
6.69809451526454e-05
-4.12012785850185e-06
-5.64930977876154e-06
1.98213136567278e-05
3.52678260142608e-05
1.84346681555644e-05
4.34477560765266e-05
5.48746787508751e-05
4.12073189102544e-05
5.23370950760794e-05
4.19872670686496e-05
2.79104015497097e-05
3.53396167048521e-05
6.00841977744054e-05
2.97795315527673e-05
3.19312964816156e-05
4.47382041685265e-05
4.04785359220075e-05
5.44525830633952e-05
4.45625679152258e-05
3.52158891072022e-05
2.44151831725008e-05
3.31920880990842e-05
2.57397616496997e-05
2.12772185130514e-05
-1.05492046652155e-05
2.84692872884958e-05
5.31774404300597e-05
3.629947398347e-05
1.52240425053472e-05
6.5078207962207e-05
8.04773858878214e-06
4.7924626629951e-05
4.12297562421543e-05
1.12040883435456e-05
1.70444110299792e-05
3.24921267491851e-05
3.08291875714741e-05
3.26500466941597e-05
2.72635388358298e-05
3.02612135659214e-05
1.9741730304217e-06
2.98562888619116e-06
1.4579397864572e-05
3.78427716331385e-05
4.05666462064585e-05
4.3732207261155e-05
4.80161257803514e-05
4.02180883167553e-05
1.52800029389355e-05
7.77726124856043e-06
1.4958372248581e-05
4.84999352746129e-05
3.67674462080709e-05
5.57618565834021e-05
2.53946801950008e-05
1.70320329301541e-05
1.61259535266664e-05
4.53118373837321e-05
3.60193389434552e-05
4.25388566286062e-05
3.64609865931243e-05
4.45289724109893e-06
5.11052329522695e-05
3.73252393504309e-05
1.89789363142655e-05
2.83446151772627e-05
4.05622266753673e-05
5.89242923416654e-06
5.36070187096328e-05
1.20176635916943e-05
3.82195418394899e-05
5.36499189097561e-05
1.41516185631208e-05
2.30021277804036e-05
8.05249017158516e-05
7.26553849062279e-06
5.87678009829328e-05
5.01043100592783e-05
2.40696664688749e-05
-3.08445140936552e-06
3.37449117890844e-05
3.3327437003133e-05
2.72947058601363e-05
2.75540672494305e-05
3.62683187090065e-05
5.02459384464293e-05
2.90690130311207e-05
4.83574047509481e-05
3.09414292191794e-05
1.48075455205135e-05
2.52275281294044e-05
2.82464740572962e-05
1.99934848324156e-05
3.25339671278228e-05
5.20338584545761e-05
3.0684248560678e-05
2.85615842452287e-05
1.63206984309107e-05
7.15259350586741e-05
1.78608053215698e-05
3.73258621148822e-05
4.85454437835977e-05
8.13728395227772e-05
1.31723398495292e-05
3.73026277058043e-05
2.53070733217359e-05
2.81867352779462e-05
4.54076363501127e-05
4.92569312780349e-05
4.19974678703388e-05
2.71779714138707e-05
1.13369292542969e-05
3.04161731398526e-05
6.49948536504142e-05
2.12713061955208e-05
3.88216980486266e-05
4.47134489846713e-05
5.24284009998535e-05
4.16916766496338e-05
5.76305903185889e-05
2.56403504926516e-05
3.40814193998367e-05
5.18762984617695e-05
5.68277996941904e-05
2.1007621612405e-05
-9.39312775492713e-06
3.4696167995309e-05
5.0620761828334e-05
3.12689367790797e-05
1.85032376156584e-05
2.8358424286607e-05
7.49394212479267e-05
3.65113249998126e-05
3.25219210981392e-05
1.98563015540217e-05
4.88528402247543e-05
4.91833353358754e-05
2.37637165326581e-05
2.54511453286142e-05
3.01326049728079e-05
4.59412088814866e-05
3.82310830305056e-05
4.92870618854043e-05
2.66240611174481e-05
1.69880913277491e-05
3.37913704600268e-05
1.66017151514827e-05
-1.44935218577013e-05
5.28290275906809e-05
-8.25749885796308e-08
6.74538820507127e-05
1.80831509378614e-05
2.3815124894417e-06
4.45032987016192e-05
3.16937977171876e-05
3.97597985956445e-05
1.28520358246003e-05
3.79481216509828e-05
4.16433376102408e-05
3.97000104069229e-05
2.12051950614625e-05
4.31228260039244e-05
7.82864678429583e-05
4.35833838532942e-05
4.97373691788453e-06
4.64408080770187e-05
8.46005759958186e-05
2.09349772184519e-05
1.85477860376696e-05
3.60844412897477e-05
4.00058436723315e-05
1.84906555309154e-05
1.87503520328392e-05
7.13823864036052e-05
6.68459712330791e-05
3.36012643624069e-05
1.44389699794569e-05
1.07802330210696e-05
4.92149471847176e-05
4.10705358643995e-05
7.75780577504501e-05
1.86266124178221e-05
4.37981058120246e-05
4.17781167340622e-05
1.70494851947216e-05
1.20193334451435e-05
2.86349724536538e-05
1.05804505257607e-05
1.1707238436484e-05
-7.4490606983207e-06
2.26319701863295e-05
9.07747189219192e-06
5.36421019306559e-05
1.37710677068782e-05
4.04738547054151e-05
3.35338630516709e-05
4.62645791242314e-05
3.37823727168186e-05
6.61303470462273e-05
1.58118828719158e-05
1.4171429309591e-05
3.77349889446286e-05
1.18167344135019e-05
3.53169931557818e-05
4.02917816244505e-05
6.41430501969231e-05
4.93241004663858e-06
2.33888834468918e-05
2.87784242016153e-05
2.57491375659784e-05
1.85443620969076e-05
1.71292698454493e-05
4.53009707958862e-05
4.18718626684342e-05
-3.69219049719048e-06
8.36385222985623e-06
9.49037953366287e-08
1.54887922665459e-05
1.29748554768502e-07
1.10266602034903e-06
3.11332991998397e-05
5.1936204635997e-05
2.18268817838649e-05
2.97661249741914e-05
4.93678932741071e-05
-1.42243936136742e-06
-7.97437394048206e-06
9.66693882907766e-06
2.98165474842293e-05
1.6104350726299e-05
5.66691479777807e-05
2.82129935160028e-05
2.25687875217911e-05
1.91443499056504e-05
1.9781375333346e-05
4.4608476476989e-05
3.91466854472284e-05
2.401026666955e-05
5.60864385543081e-05
5.01315815675023e-05
4.810028606914e-05
5.68852066144389e-05
2.0393037624333e-05
2.92578614990391e-05
3.45965227556895e-05
3.44288895290126e-05
3.98905444344753e-05
2.9660723844508e-05
5.37344772609393e-05
5.43151727081027e-05
1.11120650008433e-05
6.93395979791238e-05
5.64745725852014e-05
3.76013308781054e-05
2.71206404042271e-05
6.64188878721233e-05
6.1997495891645e-05
2.84496379844296e-05
1.99171412798003e-05
3.24930275424643e-05
3.07069126317386e-05
3.39497015538738e-05
1.08394450237906e-05
1.64999346291207e-05
7.24166279201317e-05
2.29286247835646e-05
5.81875778042477e-05
3.66641489020014e-05
2.55676252438464e-05
1.95846485166367e-05
4.40342994977608e-05
2.27798443332455e-05
2.2664846451445e-05
7.61079973978516e-06
2.69075908813214e-05
3.20092869625329e-05
5.70959111599709e-05
3.13019936448416e-05
1.24713530103019e-05
4.00123341821649e-05
4.89237868050782e-05
6.74493887863315e-05
2.2792532436447e-05
3.47001052541996e-05
5.36531953999165e-05
5.88002093204562e-05
3.7186951721471e-05
2.45108436083817e-05
4.6978487999082e-05
2.57401596496582e-05
5.84741917221986e-05
2.68215162525081e-05
3.25089072872614e-05
4.31500878075951e-05
2.49359190637537e-05
-2.13705566012718e-05
5.70882684674517e-05
4.73488125481235e-05
4.41283026352071e-05
5.79284417280264e-05
2.5085936033558e-05
3.17530446326605e-05
2.72610175198635e-05
3.98867200410083e-05
4.14357968746141e-05
2.49629632578809e-05
1.07573097668124e-06
5.66888920111997e-05
6.94230270144091e-05
1.35824749268691e-05
4.69225579989037e-05
4.31505863284772e-05
1.41393768402818e-05
1.91297031474843e-05
3.77350871337726e-05
3.12380566551077e-05
5.74708575842814e-05
7.25118468870744e-07
1.12222575269564e-05
1.26951065859376e-06
2.98776201965364e-05
3.44494904816365e-05
2.26447119389954e-05
6.74199207077199e-05
2.94805987036995e-05
4.53229556396021e-05
5.91979206104959e-05
2.4479298009662e-05
2.42946168651769e-05
1.67834571437077e-05
4.67879187782114e-05
4.99901576887942e-05
3.59132489068668e-05
2.9498687232536e-05
3.50852780751852e-05
4.07895302855537e-05
6.07992401408682e-05
7.10590816068044e-05
6.34059230219248e-05
2.60761457973226e-05
4.76089428543609e-05
2.30200040068288e-05
5.4943229065169e-05
2.46192323605489e-05
4.04003858999756e-05
7.6221662964799e-06
3.24130592139947e-06
2.69805109677478e-05
4.20829131076228e-05
5.27662260477334e-05
3.61468543277115e-05
5.23400978354952e-05
2.82087188632818e-06
4.03028117203877e-05
2.92216265345634e-05
2.89079634897969e-05
-2.52109393229641e-05
2.85321047198917e-05
1.15758933872161e-05
2.8187579565754e-05
7.05477864111756e-06
4.75829582933729e-05
3.63958770521287e-05
1.14223348233601e-06
3.20803555886418e-05
5.96948531451018e-06
4.61840511887441e-05
3.4258909935432e-05
7.05169041491097e-06
2.37040207045507e-06
1.01832975223746e-05
1.877577788616e-05
3.4221573823871e-05
2.42570405276575e-05
7.35408911882579e-05
2.88415130824343e-05
1.41040065951298e-05
5.08417426926666e-05
1.32751822872127e-05
1.2944298244552e-05
3.46752177388005e-05
3.71091386513185e-05
4.09153820349156e-05
5.1284821055688e-05
2.25178931667763e-05
5.4410041189983e-05
5.63529248084043e-05
2.26782387332974e-05
5.05682702370196e-05
4.64810334666677e-05
5.0407056219808e-05
3.59464578613573e-05
3.39615964692642e-05
2.10489471926383e-05
3.72423735361552e-05
-3.25746950449652e-06
1.41760470957449e-05
4.31287429546295e-05
3.54032908369583e-05
5.05929442199492e-05
1.27661499540806e-05
4.00470590648256e-05
-9.50773642661575e-06
1.76016059088956e-05
1.27567412442034e-05
5.01901027496371e-05
1.93779061391002e-05
7.46411492323938e-06
3.78556147523951e-05
6.06873925918038e-05
5.38150056674305e-05
4.60026763015143e-05
5.64481660920378e-05
7.76939238263349e-05
5.65232869521835e-05
5.9254374854739e-05
5.13179641422764e-06
7.02158505195233e-05
5.17396708517614e-05
1.46086465389689e-05
4.14331457582322e-05
3.43311917324956e-05
4.43630940071629e-05
3.08807021422753e-05
5.33367757183629e-05
3.94591208642006e-05
7.81429929653716e-06
5.07950024510911e-05
5.50575812037415e-05
2.54457580302187e-05
3.06628651283014e-05
5.26393176658613e-05
6.08475166611335e-05
5.34656390903009e-05
2.47872211022189e-05
2.35222990274032e-05
3.2598921230782e-05
1.01691732220205e-05
3.85248646792708e-05
2.71956108600086e-05
5.72904084770833e-05
3.76277411978603e-05
9.8806269546448e-06
8.42277035788451e-06
2.61490810443579e-05
3.0207205658545e-05
-4.67410808633097e-06
1.8130515571461e-05
5.15021378658507e-05
7.86825190532492e-05
2.62614830327913e-05
2.9723708463211e-05
3.75162716437032e-05
3.9675659350752e-05
3.76549457381021e-05
6.95366726101354e-05
8.6044887891014e-06
2.46302556814339e-05
1.02598363251858e-05
6.66215577475502e-05
1.50699789567371e-05
4.7940213688625e-05
3.15397734377042e-05
4.24832509536522e-05
9.99202163097549e-06
1.47617201219349e-05
2.08806446268297e-05
4.25697194726555e-05
3.67543944501495e-05
2.06963232431176e-05
8.66211102670811e-06
2.47143398354659e-05
3.11795088638046e-05
1.5494352685383e-05
1.88908634811482e-05
3.52005169742028e-05
-1.74651824184164e-05
4.27355853016857e-06
4.19409935045314e-05
4.65063520219819e-05
5.29947283827895e-05
5.6443732748932e-05
1.23885433822929e-05
-9.62575125788758e-06
6.03421975539527e-05
4.50909380600864e-05
1.68347612227732e-05
6.21773123792798e-05
6.19008769898177e-05
3.34205053381989e-05
5.2484044261831e-05
4.27263922274415e-05
4.95377595226754e-05
6.99000488081877e-05
2.24958191972731e-05
1.86819026705112e-05
4.15504242486764e-05
8.221752125849e-05
2.33883974185944e-05
4.93858717520677e-06
4.31930784958366e-05
4.74877216811413e-05
-4.11445536564922e-06
4.60214746450949e-05
3.75965551759603e-05
5.02350433770134e-05
2.92920286943414e-05
2.81432635437897e-05
2.50291009600307e-05
2.0300768568843e-05
5.23444219596127e-05
5.40579118399218e-05
1.97568604650644e-05
2.8737305400591e-05
-1.4805027072596e-05
5.05552987948287e-05
9.89359260315345e-06
8.08316394425602e-05
4.5162869118294e-05
5.94606665835594e-05
-3.76893418266075e-06
4.54281425424407e-05
5.89215408346274e-06
3.86729171733085e-05
2.30797684239141e-05
4.05747462590157e-06
9.62918521437886e-06
4.53325441295782e-05
2.07524907253057e-05
3.57658272131557e-05
3.38702456288468e-05
4.38884508653501e-05
3.3903778355319e-05
5.4418357985955e-05
1.14064301925343e-05
1.46276969764449e-06
2.35799992988797e-05
4.18022984153668e-05
5.59993308224827e-05
3.15106468126817e-06
2.88326365227321e-05
2.88469196763711e-05
6.45798230412341e-05
4.45590847841881e-05
2.25900615364425e-05
4.67460894035901e-05
-5.42493942879012e-06
2.64673601435322e-05
-4.2788330023931e-06
3.56135082445147e-06
1.04032753219135e-05
3.50428598794022e-06
2.09045682145729e-06
1.92253757534226e-05
1.66624096839636e-05
4.28714518816971e-05
2.65274786295809e-05
-1.15111141670598e-06
1.21623533951334e-05
2.11066023216528e-05
3.63037001818453e-05
4.62644474088138e-05
2.91588041296202e-05
7.83169875849796e-05
1.70499062100448e-05
3.34121658699617e-05
2.33493266754776e-05
2.42758162523158e-05
3.66146067576416e-06
-1.37661944091252e-05
5.56525347045146e-05
1.25980337017144e-05
5.71109596191455e-06
4.80096536804234e-05
4.43109047784266e-05
4.61711295265128e-05
4.92266082807732e-05
1.94776642519958e-05
3.45891064590036e-05
3.11119765227967e-05
5.23018633233e-05
3.73397255064549e-05
3.51271912428764e-05
6.08046732548834e-05
4.6697194624183e-05
1.80563999942198e-05
2.55147509918322e-05
7.92110153351153e-05
4.55554958261234e-05
6.22857534633423e-05
1.48820576645552e-05
2.03891776034362e-05
4.9751821784946e-05
3.44565716715722e-06
5.10010285009738e-05
5.23395346638927e-05
2.61973293545988e-05
1.74126320513582e-05
1.23151243784113e-05
-5.36417756604696e-06
2.66571454667878e-05
2.39063459082836e-07
-1.62520498459516e-05
2.50898329529552e-05
2.07135584734526e-05
5.93214923644699e-05
4.33669680809008e-05
1.25785949802642e-05
6.51693128034573e-05
3.27349237621218e-05
4.91216874584194e-05
3.15192678448023e-05
5.90643517382353e-05
2.79589438914635e-05
2.48218513871767e-06
6.64570024844222e-05
4.16564777449164e-05
3.42129930530681e-05
5.73506799422144e-05
3.39081685824255e-05
4.24794680773549e-05
3.94966328748998e-05
4.75301477950536e-05
4.72213372669316e-05
6.94749188644443e-05
7.50923537023617e-05
2.55354750245339e-05
3.88833466799597e-05
3.33468952630784e-05
3.91186909110928e-05
5.24058268643303e-05
2.23896143372858e-05
5.05488190859715e-05
4.83050315177658e-05
2.7708200189353e-05
-7.99470908149613e-07
2.43995296593374e-05
6.66984640466507e-05
4.59705117313294e-05
1.76970555291285e-05
2.41758716077462e-05
4.46511905957925e-05
3.05988395851213e-05
1.50747410605938e-05
6.24177872496075e-05
3.36268609153042e-05
1.1113553493613e-05
1.16943796187415e-05
-1.35789298155244e-06
-1.97141555479406e-05
1.74989208164464e-05
2.28965644869824e-05
-3.26188497680383e-06
9.77399477543939e-06
7.78164056636521e-05
6.09189424991688e-05
2.65131895639249e-05
6.01732065166314e-05
4.12286812105179e-06
3.79778881996829e-05
5.26277319605191e-05
4.1468144739497e-05
6.03924676235538e-05
4.06005565491204e-05
4.99232981920665e-05
5.73435029813389e-05
4.05721493731084e-05
3.34804650934209e-05
4.11332622871601e-05
2.57752718514164e-05
1.73170067381633e-05
6.03287859058053e-05
7.18859233513866e-05
8.6568125569412e-05
4.21507263971073e-05
9.54956683080987e-06
3.68594638379892e-05
3.80355105513811e-05
3.84486094670457e-05
4.3609392685605e-05
2.06254463711396e-05
3.00822115843609e-05
5.2402462139843e-05
3.96551121927707e-05
2.63785870186792e-05
2.5099970946053e-05
1.08397567518788e-05
1.61651279556274e-05
3.02178929920463e-05
4.54706298356282e-05
3.81924990365001e-05
9.37247834556267e-05
3.03746140988559e-05
1.7955953688505e-05
3.06424426425044e-05
5.58445866039473e-06
2.0046635285454e-05
5.86691728464449e-05
3.10038101057197e-05
1.16481736289391e-05
4.22990415167671e-05
3.23132325442803e-05
3.98393704324223e-05
6.9571019332878e-05
2.41313043863198e-05
3.91699767512042e-05
3.85701597065562e-05
2.73874750380391e-05
1.32856227950454e-05
3.14194090694095e-05
3.58326834597217e-05
4.97073467582117e-05
4.70597455050381e-05
1.81933519458339e-05
4.23342389532564e-05
1.57728619061657e-05
2.41424936253171e-05
2.84263657723979e-05
1.0433970479468e-05
3.71436896724464e-05
3.55672548190197e-05
8.24329063553424e-05
4.59809208245183e-05
5.06972774153808e-05
2.83766624900245e-05
4.75466492496518e-05
5.19974472728191e-05
7.28637290162545e-05
4.14388717068976e-05
4.24368123064055e-05
3.46513980784634e-05
4.00535279089346e-05
5.60201001620768e-05
7.32752250621969e-05
1.54701364175083e-05
5.9948152884241e-05
3.81624565132129e-05
3.52566350051929e-05
6.2065047499106e-05
2.0755425610732e-05
3.02932134304544e-05
1.48099687280621e-05
3.46136035758809e-05
9.14374628090312e-05
3.9841477508111e-05
4.53847730427002e-05
6.79004831737037e-05
5.19998194361776e-05
3.40374881720339e-05
3.2698724165038e-05
1.09633100684373e-05
3.72285795813301e-05
3.5661245783748e-05
1.02514010425923e-05
9.71785421098932e-07
4.49844331376032e-05
4.07776884808073e-05
4.51015335504823e-05
-5.55859942842805e-06
3.65881748456195e-05
2.62985778298436e-05
1.81237674960514e-05
2.25792459646089e-05
-1.66947566153102e-05
2.20768447242002e-05
5.20673678193132e-05
2.76252919134059e-05
4.62835213960743e-05
4.6499710028342e-05
4.55365644517242e-05
3.4262110842283e-05
1.92606599786274e-05
3.60361086887517e-05
6.15710539849131e-05
1.57916813201395e-06
5.27872101442987e-05
3.76044952793022e-05
5.2469563212393e-05
1.91368617786339e-05
5.72510143850855e-05
4.5544599668611e-05
4.21846035435261e-05
1.24958247898195e-05
1.40654307040824e-05
9.76407348478085e-06
6.88267786447642e-05
5.29142088946501e-05
2.1736350073226e-05
2.89610246694227e-05
9.4717719245977e-06
1.40437638699042e-05
2.10323054409268e-05
1.67359048837499e-05
3.35196122134949e-05
-5.51752117170789e-06
2.66150842167663e-05
-1.34811227966756e-05
5.99508477812859e-05
1.65856447222312e-05
3.94247298792023e-05
-5.10417255325089e-06
1.95491244420977e-05
4.46807614780182e-05
1.71012246747969e-05
2.98349862850097e-05
6.19602663592955e-05
7.56587455805775e-05
3.24406774998326e-05
3.70547567642218e-05
2.78800561652815e-05
2.2316624196244e-05
4.80723422530493e-05
2.00777145434344e-05
1.90123776698992e-05
7.0544477956393e-05
4.84217448443948e-05
6.57948033051748e-05
4.66846955460702e-05
9.79442548426289e-06
5.28742736173164e-05
3.49453256964088e-05
4.30652547222446e-05
1.28842467443678e-06
1.7778824034318e-05
9.59087926998136e-06
2.70620925891943e-05
5.97440220905507e-05
5.12337452689648e-05
5.58773274349506e-05
4.01073287540739e-05
4.32518664170031e-05
8.13932422254238e-05
8.36278219819416e-06
5.30696706566621e-05
4.96447502623763e-05
4.63838346557967e-05
2.89533622895014e-05
1.3371514709352e-05
7.05188694763328e-06
-3.22319318003646e-06
5.41328536572967e-05
1.69798048960623e-05
1.19694912312467e-05
-1.86535469359476e-05
4.06885249419161e-05
1.78506037721559e-05
-1.81196746591536e-05
2.40857822333449e-05
2.73526860638336e-05
3.45650596164351e-05
3.1107015105951e-05
1.20520763672541e-06
2.8329962221316e-06
-1.3966260743679e-06
2.99896235705717e-06
1.29406419476876e-05
8.47558015782286e-06
1.59117148941002e-06
1.36127400863612e-05
3.16756140651065e-05
2.9696649927961e-05
4.15953368210352e-05
2.94822192062782e-05
4.03149722779729e-05
6.74553352683689e-05
7.14710578895752e-05
8.09833365503509e-05
6.97080252562131e-05
5.48174227907648e-05
2.16793225704812e-05
6.55447424666603e-05
4.82277878324701e-05
3.96070682108682e-05
7.23253796810338e-05
2.82805493212624e-05
4.87496180256929e-05
1.70885572306248e-05
1.24209818457762e-05
6.14898482001694e-05
4.68982601183157e-05
3.9117631002094e-05
2.34321881297032e-05
6.58444841907189e-05
4.18722931117638e-05
3.53147610948869e-05
3.22026897477801e-05
2.42089672726081e-05
1.7747565074311e-06
3.84900898956258e-05
1.39401709895109e-05
1.44067436515163e-05
6.90712768848271e-06
-1.9405500331897e-06
1.34659744924244e-05
1.30247458247933e-05
2.72615571124405e-05
5.89224616629791e-05
6.03886653996348e-05
2.58226011654106e-05
5.65985782103046e-05
1.87763591117203e-05
1.62355391190776e-05
3.85424817318958e-05
4.03691163980553e-05
5.27422221655983e-05
2.52831743139083e-05
5.25675652264142e-05
4.70290277642042e-05
4.33294558335885e-05
3.76529679753459e-05
7.2774791239671e-05
4.92480723399147e-05
3.46518263653463e-05
5.76011743219778e-05
1.69699634259091e-05
2.3680360116423e-05
3.88806870547932e-05
3.21001437092653e-05
1.57951645164722e-05
5.56253617202358e-05
4.38551485214366e-05
1.08117539248679e-05
1.40450491806305e-05
8.77408561402162e-05
2.62140710493363e-05
2.20139312569853e-05
1.66464172499314e-05
2.38172781463183e-05
8.09138770890576e-06
4.94044911546077e-05
2.46254690541991e-06
3.26706873386178e-05
2.14444333580901e-05
7.70561628836618e-05
5.62070171999883e-05
1.14774499544392e-05
-5.96128916868508e-06
-1.08588376500182e-05
-2.77105394179511e-06
1.81821702429549e-05
3.81008529818866e-05
1.54973630230993e-05
2.13071369533385e-05
3.31713969142793e-05
3.69651011003181e-05
4.46748528995464e-05
7.81609005228819e-06
5.74400274736799e-05
2.63279164241495e-05
4.18004543995134e-05
5.78754387285914e-05
3.97673900224509e-05
2.41577160433486e-05
2.74928383336276e-05
3.0741571788384e-05
3.99367467122248e-05
3.90480797994158e-05
1.86950506180311e-05
3.64534271068182e-05
3.40780164516828e-05
5.51064043574094e-05
6.37251476002651e-05
3.58245226473999e-05
8.83222637418167e-06
-1.06600882660126e-05
3.45627301574597e-05
1.47955166907356e-05
3.06960607929361e-05
4.2004272535359e-05
7.89051595260938e-06
2.00851364086878e-05
5.13640948030439e-05
1.49187405192788e-05
1.62287817781019e-05
1.82886115680876e-06
4.48261362473879e-05
3.9304061147178e-06
4.56408274223607e-05
7.68200197773964e-06
2.56478716546494e-05
6.41143150493025e-06
7.92625622118232e-05
2.20619412188412e-05
5.54312170684749e-05
6.63169350247038e-05
-1.17483698932065e-05
3.40567425921238e-05
-6.11745371598748e-06
2.39233658727881e-05
5.44606132867854e-05
4.20752928617778e-05
7.75933757375337e-05
2.14403001118912e-05
6.83595024371979e-05
6.19128639499066e-05
3.44420013153591e-05
3.27080981505566e-05
3.10026803866086e-05
-1.96027911651317e-05
3.01778065371714e-05
2.00526039271108e-05
4.85758849632098e-05
8.11210731033114e-05
1.69960305559015e-05
-5.51262261296654e-06
3.88795207440403e-05
3.93386234927717e-05
2.80627394377787e-05
5.94002905354614e-06
2.73811021057293e-05
3.72526587518725e-05
2.92447338828797e-05
-4.91127138484345e-06
3.06900183636366e-06
6.82328645395834e-05
2.86627355183086e-05
2.98102891822947e-05
1.74643691730956e-05
1.82828647599973e-05
4.94150037700834e-05
-9.51499115477933e-07
4.96950152075026e-05
2.85401388482597e-05
6.81919852970191e-05
5.12479840992928e-05
4.74902357902779e-05
4.05931421121326e-05
3.65024416936184e-05
2.58802021484571e-05
3.86509538650204e-05
6.57210689902231e-05
3.19069753929598e-05
7.75110166206299e-06
2.80176248339752e-05
4.37554539079375e-05
4.62918365011988e-05
4.17290354969068e-05
4.30879300442942e-05
5.54490274447408e-05
2.82818337790565e-05
3.68413663781059e-05
3.24832104915049e-05
4.34729853290206e-05
3.97477234243185e-05
7.42786545994878e-05
2.16149897637113e-05
3.93166024589311e-05
6.99031683839631e-05
4.46534984996e-05
3.01702405968574e-05
3.30801837955651e-05
4.27996216588078e-05
4.2708723736997e-05
4.85430228710391e-05
2.1898785415387e-05
2.62797666204722e-06
2.6687900326668e-05
6.62416248653817e-05
1.04889683421315e-05
2.13135180465327e-05
2.63436943743283e-05
3.92214556549838e-05
-2.36547114458513e-06
2.17856140812642e-05
2.22141805665693e-05
2.05679661547031e-05
5.82197745767042e-05
5.243558019938e-05
2.23635497318973e-05
4.95137714738112e-05
5.39922555190887e-05
1.38192841736001e-05
5.3351410275383e-05
2.57258056768849e-05
2.6547729002942e-05
7.1467287878226e-06
5.65290387874052e-05
2.10343122023445e-05
5.27565552385518e-05
7.55727857324028e-05
7.45723759626178e-05
6.8948434293091e-06
3.08497847500744e-05
2.27833149149757e-05
3.8899194748882e-05
4.03564239579586e-05
2.9662835347682e-07
-3.15295161615529e-06
2.44971061321341e-05
6.11989558448675e-05
1.71273014870428e-05
4.04092939440322e-05
2.99774748444312e-05
3.41054439368429e-05
2.74575000023078e-05
4.73526360142168e-05
8.78705916890681e-06
2.79801922007222e-05
3.04476130613714e-05
3.72078092800643e-05
2.19393020558396e-05
3.01708646769609e-05
5.47177023493741e-05
1.5465077083922e-05
4.7763869995574e-05
-3.5442673107883e-06
2.5795736855114e-05
1.08278899393058e-05
5.2720215791247e-05
3.18582058731746e-05
1.85529222516313e-05
-3.3686953494368e-07
4.31486979937953e-05
1.87235670225077e-05
7.30942468540689e-05
2.54685582333044e-05
4.93328102093353e-05
4.63099186197758e-05
6.13753341462695e-05
3.13521960064921e-05
-1.79762293071344e-06
3.87603538240819e-05
6.0493715337569e-05
3.03862919297307e-05
3.866477713791e-05
2.35120628933356e-05
2.31658501305534e-05
3.27137714734435e-05
2.15076327897337e-05
9.92583323017059e-06
3.89751116579338e-05
3.71831025651483e-05
2.53273189652844e-05
4.4928006951116e-05
5.27705192688422e-05
2.89766325368907e-05
2.62477313995796e-05
2.43960900481602e-05
3.79885081236463e-05
2.66815559848624e-05
9.60920309547882e-06
5.834383391115e-05
2.36920585822606e-05
6.60689991934063e-05
2.11771064814931e-05
2.79451591661114e-05
5.65626971567457e-05
6.26505241391044e-05
5.04362872906402e-05
1.92834045135856e-05
1.58031575467883e-05
1.32265335488194e-05
2.65838680852323e-05
4.74962894409503e-05
4.00344390033619e-05
2.19332154751612e-05
3.43964176030942e-05
6.4884937786938e-05
-4.2457858697548e-06
2.17652170910045e-06
3.38459791415652e-05
6.14983323154324e-05
5.20582161417441e-05
1.08590570192206e-05
2.76615107965618e-05
2.41112611647825e-05
2.51562483086564e-05
1.78455396058521e-05
3.30585067800179e-05
4.45339591980532e-05
4.27992674127747e-05
1.319682644597e-05
1.30557998877665e-05
3.95106496150417e-05
5.20125766046246e-05
8.0650820133054e-05
6.62019789235767e-05
1.31037280096145e-05
2.81864457189555e-05
4.77053674013612e-05
2.31425054379075e-05
3.83093311857438e-05
1.93475002361482e-05
9.57604740403158e-06
2.89874938862183e-05
3.87253156804236e-05
1.57425498490539e-05
3.66100615553141e-05
5.34710058260305e-05
1.5980372833312e-05
2.73222521806987e-05
4.32467124340732e-05
4.81877406100356e-05
2.40695301987949e-05
5.01759054656803e-05
3.31483854230532e-05
4.15386101454483e-05
3.51839989848211e-05
2.97648198117059e-05
4.93752588555786e-05
3.60825076915361e-05
1.90755238630274e-05
5.14825439786931e-05
3.01070626781605e-05
3.68867922252227e-05
5.04646230295222e-05
1.98218045805113e-05
5.0358758119157e-05
-2.96867165785794e-06
3.36352971203494e-05
1.47408777568076e-05
6.71246578018421e-05
1.53253635030708e-05
1.685779343763e-05
1.31163088163905e-05
5.62411659252053e-06
2.56298052403204e-05
6.2341316415232e-05
5.58911266171265e-05
2.00079106486255e-05
6.34714076956633e-06
6.22624886682517e-05
1.37056991992334e-05
2.28875760322028e-05
2.91874570492408e-05
2.33176698149603e-05
5.24036055197938e-05
3.29641433852238e-05
4.0689290746334e-05
3.56586143424684e-05
5.24786998282921e-05
3.35304869729935e-05
3.05626559370873e-06
3.46919494767352e-05
4.76110597636193e-05
3.58057941649881e-05
3.30313934141149e-05
6.66093918372326e-05
4.48324235928967e-05
-9.80244112691525e-06
3.33276455218989e-05
3.80459249950699e-05
3.34062950895475e-05
4.853017888938e-05
2.65545358361966e-05
2.33381879996373e-05
2.8316151615468e-05
6.50530062583992e-05
2.04687233872152e-05
-3.74181995877067e-06
2.02798495461136e-05
2.40509710204881e-05
4.03782793586634e-05
2.72699126195167e-05
4.84017509601661e-05
3.99560380223222e-05
4.47862255885519e-05
4.80629591634979e-05
4.49435205108109e-05
1.50583240832616e-05
6.23023466417325e-05
-9.02589460929227e-06
2.86401966012339e-05
1.44841882761511e-05
2.25125066066576e-05
3.218298126665e-05
3.98187417969131e-05
6.19289225835362e-05
4.45381077993463e-05
2.28783746417114e-05
1.68648904431289e-05
4.21228765493674e-05
7.15042261627315e-06
7.28580810713308e-05
1.76984995171375e-05
8.46481245858167e-06
2.06815752279024e-05
4.44966273795236e-05
6.28824527546081e-05
7.8932605628177e-05
3.47366224697243e-05
1.89531108182076e-05
2.05664526702653e-05
2.9683750641276e-05
3.62755746825441e-05
3.31260772858276e-05
4.30112850843437e-05
5.76608416127658e-05
2.26957775702295e-05
3.17719405074382e-05
6.09022303610522e-05
4.32084329419737e-05
1.27533953718183e-05
3.13728286736745e-05
4.09300801274124e-05
5.21690113698733e-05
3.39371582426864e-05
3.44258505816605e-05
2.09418097807572e-05
3.86738610796148e-05
4.71305888693573e-05
4.37780126651692e-05
3.93209861302322e-05
3.93380307991981e-05
1.93762949274983e-05
4.48449713693998e-05
4.33668506563328e-05
2.75189777993065e-05
6.40759810066314e-05
2.81049707235119e-05
3.1273276576587e-05
4.04716678754141e-05
6.09015669415838e-05
3.80937849881537e-06
1.48128422119933e-05
5.98858869738351e-05
1.12459144816546e-05
3.55699448285944e-05
4.46674635122013e-05
3.37118048391094e-05
1.32309017788633e-05
3.84663800093558e-05
4.99162788309123e-05
3.68482815985725e-05
7.82165087936323e-07
6.29681815430263e-05
1.48138391662293e-05
9.08385628853549e-05
1.75870651206452e-05
2.8869139788687e-05
-6.98078469488996e-06
3.07423346340528e-05
5.52955406759206e-05
4.8563320960084e-05
2.27322582878481e-05
2.37854892817185e-05
1.61909780073864e-05
2.12345650510065e-05
3.1921749561874e-05
2.6272692780426e-05
3.05899620890618e-05
5.28061517384634e-05
2.53883864274962e-05
1.12640041432075e-05
2.43986797621544e-05
1.77579780294376e-05
5.76024244678404e-05
2.07286352562715e-05
5.25159250538552e-05
3.45154093968358e-05
3.47161762506706e-05
2.6903519296501e-05
8.3607885627624e-06
6.30292735742948e-06
4.17281930346879e-05
7.4839199772419e-05
4.70524382261574e-05
4.06818410036188e-05
1.08878828792603e-05
3.91359140832064e-05
2.08478005972563e-05
2.66522911071583e-05
6.64525619555086e-06
1.12889040604813e-05
6.6577463642751e-05
2.05140576996734e-05
3.73950207228127e-05
2.82216903253811e-05
4.53112980089493e-05
3.57968421283937e-05
4.67427459195606e-05
2.89594222923276e-05
-2.02885737761601e-05
1.9347312454782e-05
2.86708662808521e-05
3.66694582020035e-05
2.24621931592517e-05
4.3009532028881e-05
2.85309294384863e-05
5.60333251051598e-06
5.14549472566255e-05
5.59145378752195e-05
5.64496920188939e-05
7.71479379310472e-05
4.22396828180547e-05
5.17220643753632e-05
2.20779344226099e-05
4.99560354718605e-06
4.30399030264272e-05
6.81435770431836e-05
6.11367969897597e-05
4.59610741079919e-05
2.5762462438258e-05
6.15956770016996e-05
1.60915413193994e-05
1.33838871870166e-05
3.87169960251425e-05
4.72850277899072e-05
1.43778023552661e-05
4.82462401853214e-05
7.12987658185347e-05
3.69113989435673e-05
4.33179284097217e-05
3.2146908400042e-05
6.76721637858929e-05
3.65279301998674e-05
3.00557412344594e-05
2.85756121107253e-05
3.50194673765934e-05
1.64881380826399e-05
4.31223920941448e-05
3.40249568001353e-05
5.73946918716767e-05
3.53691885853639e-05
3.80592526771628e-05
3.1933234401755e-05
4.89755036378668e-05
4.29338857061583e-05
8.51095328689308e-06
3.6678501139247e-05
4.78279900725107e-05
3.73684167366677e-05
2.85599449382101e-05
3.9224300257322e-05
-6.87110317800382e-06
1.93409185215101e-05
5.35862010277277e-05
3.23044825503513e-05
5.16599249614352e-05
-1.72437472353503e-05
1.95032002323139e-05
2.1841735204128e-05
3.90654398400573e-05
7.60429102890447e-05
7.25745033581863e-06
4.39743685286177e-05
3.64000656194676e-05
2.55704835080098e-05
1.05171288336613e-06
5.46150746326704e-05
2.49920328527076e-05
4.84046007693879e-05
2.45427175707873e-05
2.81307716867211e-05
5.82074119720368e-05
4.34496761913957e-05
1.13808617065864e-05
5.00328354991161e-05
4.4369312248621e-05
2.43712976486912e-05
3.70332882341046e-05
5.01254888303232e-05
3.03380124590084e-05
5.02162765965392e-07
3.92082961266109e-05
1.75161354249184e-05
2.35673602703216e-05
3.95535134425914e-05
2.75791435698364e-05
4.07180071264605e-05
6.04400585813709e-05
3.03654925404562e-05
2.4504287268044e-05
2.36834099607218e-05
3.06097520344077e-05
4.94597911330846e-05
6.78381278898735e-05
4.96633060189884e-05
2.20273259247786e-05
2.12680470408789e-05
4.08194687427502e-05
5.91981730406841e-05
6.74469406398101e-05
2.43819371359303e-05
3.47454277419568e-05
5.8368751034382e-05
3.91696675162019e-05
4.73004076085012e-05
3.03615397599213e-05
4.96199476873416e-05
2.6288897708278e-06
2.33921142452865e-05
4.92291938110365e-05
4.80022686846576e-05
6.55262603804721e-05
6.81274366386863e-05
4.33887952282615e-05
4.43004982934869e-05
5.16140063114312e-05
6.17921093538258e-05
2.71052484491858e-05
3.8393905975367e-05
2.60630001615351e-05
1.15438135568377e-05
1.50965953661476e-05
3.9803890773964e-05
6.1468815590059e-05
-2.4865091955428e-06
2.43761557609031e-06
5.25292676179188e-06
2.8849127542828e-05
5.32866208272164e-05
3.05125861283252e-05
5.08872792274858e-05
5.74087584401666e-05
3.45616376537551e-05
-5.34494411772255e-06
1.81122607271398e-06
6.36146550781889e-06
5.92006088695725e-05
5.63105426695331e-05
7.21950513896795e-05
1.74710560760928e-05
3.92894048443714e-05
5.87921390235646e-05
1.14883570494732e-05
2.16691259913484e-05
6.49128311038972e-05
2.60913369826932e-05
3.03777034498816e-05
3.465899688454e-05
6.21346863945478e-06
4.91879364764535e-05
1.62560228370854e-05
2.67434769635584e-05
3.41951912736408e-05
7.1600218028254e-05
4.37916397885223e-05
3.28448244733673e-05
2.01029541881567e-05
4.24779404085789e-05
7.07463044023242e-05
2.80884728085546e-05
2.55645924211869e-05
1.45295594159328e-05
9.44951912088309e-05
3.99621704012049e-05
5.08959985939114e-05
3.07544047554895e-05
3.77022335572995e-05
4.80693041153477e-05
2.92257381472881e-05
3.60857596037114e-05
4.64115841153883e-05
2.44551356396944e-05
3.2284672564197e-05
5.86191988974995e-07
3.7511974879136e-05
1.21370695408561e-05
3.06649299456447e-05
2.02832487377024e-06
4.91314065472098e-05
3.47605380746389e-05
3.80649784576471e-05
4.71364543375692e-05
1.4810055494142e-05
1.62655243616584e-05
2.54951944859413e-05
2.96241779626129e-05
1.06428265519211e-05
2.99823435623235e-05
2.86701885183643e-05
3.44927206952548e-05
2.61199683210297e-05
1.88092455396902e-05
-1.3885993813748e-06
3.82677716872272e-05
3.80537821455618e-05
3.99334754291875e-06
2.64065873573271e-05
1.68763970977006e-05
5.04524462249365e-05
6.16766825046475e-05
2.96727242251854e-05
7.85426206054867e-05
3.30971937985156e-05
6.19683282784848e-05
4.01989878219425e-05
4.93624404345515e-05
1.50312924249695e-05
4.43965061360445e-05
3.92205959479139e-05
3.30975548877238e-05
2.75817735855029e-05
8.23497307263435e-06
-1.12358186065371e-06
5.09755130157481e-05
4.34249237905108e-05
6.01296549282956e-07
7.63453131541662e-05
3.95068417046018e-05
-6.27955289779929e-06
2.72286720963454e-05
3.27382123670472e-05
5.91219718932727e-06
2.47255863930385e-05
3.65764087477876e-05
3.7860906524442e-05
5.36097908451446e-05
-1.37599404705916e-06
1.88240572602865e-05
2.77930957628237e-05
2.87661980356418e-05
1.30522133393839e-05
-2.38934733696973e-06
7.05463252996568e-05
3.62255117649531e-05
6.34958384644231e-06
2.25159559977699e-05
3.61688777147438e-05
7.22339312725589e-05
1.14641542623996e-05
5.3265692970519e-05
2.9853743954184e-05
3.32204028206665e-05
7.75803240400954e-06
-6.01698010097652e-07
2.3173446463455e-05
4.76717569928966e-05
2.69585510032138e-05
4.31933332908264e-05
5.04877941757858e-05
5.0966743574769e-05
5.04303567810181e-05
4.26478158300891e-05
3.74885324134904e-05
3.21764919059135e-05
6.47411447138599e-05
3.889640245763e-05
3.62203672410217e-05
3.97024590655197e-05
4.79947198964617e-05
1.56206104961039e-05
4.39383676848942e-05
7.82510903194828e-05
6.7903182168699e-05
4.40682870015397e-05
5.40118450008516e-05
6.84299121029569e-05
4.03799745694716e-05
3.58348605769793e-05
6.37755245962101e-05
4.59727209984178e-05
2.5181715672119e-05
2.45229627069664e-05
3.8463757200455e-05
8.23293670264445e-06
5.02354443545829e-05
4.82403164413822e-05
4.09067841005933e-05
1.12547027433688e-05
5.06131093845831e-05
1.67011662123812e-05
6.48471752665559e-05
6.56594892451401e-05
2.8167272444701e-05
4.49074092650707e-05
5.57357753889367e-05
2.19345296065924e-05
2.59636063324867e-05
2.59582527529126e-05
-7.77518702328859e-06
2.57080341046467e-05
3.38237209888688e-05
7.32308213236432e-05
-6.54967433634915e-07
3.75417987136162e-06
4.86918327251226e-05
-7.87124198492309e-06
2.78888498321577e-05
2.03200484500913e-05
3.34129124479282e-05
1.91491847871989e-05
2.9999162344183e-05
2.62859269292489e-05
6.75857758831786e-05
3.69575241477529e-05
4.81443193642383e-05
4.61268302652865e-05
2.93479291555151e-05
5.24174226855813e-05
7.80435812859774e-05
2.78243480929174e-05
2.828924669434e-05
2.0831711594813e-05
2.97431394764636e-05
3.1213944132376e-05
1.30601374628354e-05
5.60646758138222e-05
8.88312802849781e-06
7.22383257787461e-06
-1.32993390160714e-06
2.68195602265313e-05
3.5782549709806e-05
2.77774999870451e-05
6.53366939693135e-05
4.42291822704528e-05
5.6716056518471e-05
6.04380733122295e-05
2.55170740563083e-05
3.60318570237489e-05
3.00099741516003e-05
1.84441735362838e-05
5.31314498425499e-05
4.20597698791865e-05
3.13137243466582e-05
2.48193769025264e-05
4.80197755107794e-05
1.47546318898907e-05
3.53099770733808e-05
4.75342319875831e-05
4.93152223094957e-05
3.32088118060426e-05
1.66190135624469e-05
3.65075259301395e-05
-2.14167879925614e-05
4.46703905627495e-05
3.98798334101523e-05
4.15387646048056e-05
1.39160481199817e-05
4.3716190971636e-05
5.75694052071963e-05
3.94993476718753e-05
2.80261724626824e-05
6.3366589536745e-05
1.28829692169996e-05
2.53225690527079e-05
1.22926062829795e-05
1.67741084286048e-05
2.80263099024188e-05
4.36334467645469e-05
2.2690647223691e-05
1.23630799890861e-05
2.37057002550645e-05
-3.51198360406335e-06
7.02937838634556e-05
5.65342962069958e-05
2.36229414948927e-05
2.66444629052558e-05
2.71828532474513e-05
2.97235581049918e-05
1.78337599577795e-05
3.70239065012843e-05
4.98057726363946e-05
3.47914890124001e-05
4.30339104530491e-05
1.7564707520048e-05
2.34166585540138e-05
2.59456304684018e-05
3.36815061884806e-05
4.16841242271538e-05
5.46162229762944e-05
5.12069797237898e-05
1.57858380417991e-05
6.58749190937653e-05
4.51432748606916e-05
4.30537498205645e-05
3.72563154200291e-05
4.84770059986012e-05
2.0807007446189e-05
4.56830609006452e-05
3.27208628338846e-05
3.94262612098276e-05
3.03530243979375e-05
4.04797916181548e-05
2.16017437484408e-05
5.76098368743975e-05
3.92667898931889e-05
3.98619515206257e-05
7.80236831129122e-05
4.69915678060726e-05
4.7973009846663e-05
3.92429514459925e-05
2.7910728921212e-05
5.33939764601745e-05
6.80697759143615e-06
2.17134834217341e-05
3.27425030578118e-05
4.01488446569321e-05
4.81423797685279e-05
3.64396807155141e-05
2.98702202441994e-05
4.89948715322213e-05
3.01185889368963e-05
9.0752463901439e-06
1.01568376756762e-05
2.43352022108241e-05
4.84925789723015e-05
5.30581993455914e-05
5.2880396593339e-06
2.54491278638746e-05
2.85608782608462e-05
-1.01660124309254e-05
4.58855753886863e-05
3.72730020400925e-05
2.16910345234242e-05
8.06324497220317e-06
4.82713244651278e-05
5.86849550434277e-05
5.39426109095732e-05
5.37952232203515e-05
3.87961054705604e-05
4.26222944876964e-05
5.09760888621937e-05
4.83906811425255e-05
2.87080315470575e-05
2.659363849811e-05
2.11480652915188e-05
4.53204957359074e-05
5.57132519686321e-05
1.36995949068585e-05
3.90307510517958e-05
3.90712264054832e-05
2.57048261768512e-05
2.19140849962234e-05
-7.88728913218026e-06
4.84756667605482e-05
1.03977810449152e-05
6.58163627961183e-05
3.77814044669395e-05
4.2594648924492e-05
3.10888117921743e-05
5.62986729952937e-05
4.17123384814768e-05
2.16986548521653e-05
2.01289109906889e-05
3.16589624154975e-05
2.60735301733159e-05
2.95860432645236e-05
4.49976227240044e-05
2.56407375575676e-05
4.93517769799578e-05
3.96568856057554e-05
4.03823643225684e-05
4.48567434749098e-05
2.99696892995662e-05
1.80144572131014e-05
5.57288749442461e-05
1.7036163957504e-05
2.57707393392468e-05
5.77077358453577e-05
4.13781463361582e-05
4.20866455007363e-05
2.3197194088625e-05
4.08221028353633e-05
5.84129580355122e-06
4.71456443110537e-05
6.17200766065598e-06
1.87296736444684e-05
5.61957663137606e-05
2.53271900271865e-05
2.86528462732708e-05
2.26404654393754e-05
1.33584143252934e-05
4.51854906246331e-05
4.27026175608426e-05
6.143336958037e-05
5.27159215689349e-05
2.94785873206994e-05
5.01368800238042e-05
5.23788161505324e-05
2.46993877802807e-05
6.90586602517486e-05
3.02343561755517e-05
3.90071448895458e-05
4.73577858784396e-05
3.47545692697542e-05
6.34661253932405e-05
6.03839406947609e-06
6.51723455517421e-05
4.26699802847801e-05
2.23098399587169e-05
2.17180599399048e-05
4.07137095200545e-05
5.62210981741301e-06
1.91511243704433e-05
1.44725081508221e-05
2.11428308065239e-05
2.88478353034532e-05
3.14943761805315e-05
4.63662523237698e-05
1.29001062403328e-05
1.38341175340361e-05
4.03891203264628e-05
3.14181562394957e-05
2.01368325522358e-05
6.2524054457201e-05
4.93256817439218e-05
5.93257898854019e-05
6.48639453528587e-05
4.95861709096846e-05
1.24384979340592e-05
5.00846330773685e-05
4.92210115889143e-05
3.50364900070817e-05
2.47685251862516e-05
1.42453554571126e-05
1.07433901196713e-05
4.59611496009862e-05
3.41090164584207e-05
5.03868248425949e-05
4.12412136340585e-05
3.88449813500378e-05
1.98873433484596e-05
1.84479365927755e-05
3.75509983365152e-05
2.41310403642954e-05
5.91431892490846e-05
6.37370312797634e-05
5.47162016999651e-05
4.60212784921643e-05
3.29305398129624e-05
3.29473583634693e-05
3.23043274387226e-05
9.97367801605943e-06
6.0916385760211e-05
-8.33601990513825e-06
2.81122421101536e-05
8.76314997371331e-06
4.13949003456317e-05
1.58084758497988e-05
3.25837584901496e-05
9.07878953283187e-05
3.48091906538462e-05
5.0793744712152e-05
2.62023230579573e-05
1.30548642216365e-06
7.79674949708563e-06
4.52154016768402e-05
4.38870909403384e-05
3.84760505477305e-05
5.45845597169593e-05
3.98002884024929e-05
2.74065005837296e-05
4.83454614690954e-05
1.65101767824418e-05
3.71596483308562e-05
4.23281200327968e-05
1.50396316684913e-05
6.33334798068007e-05
8.86120983718827e-05
4.52097044739006e-05
2.16927839031223e-05
2.33405151104163e-05
3.97300080466569e-05
4.65612671082264e-05
2.07848495466846e-05
2.95909499666488e-05
5.41166715484621e-05
5.88101298737819e-05
5.8045361103407e-05
2.33981366604544e-05
-7.98178101067683e-06
3.88447576841271e-05
4.11338595974397e-05
6.29518907063931e-05
4.83635040944732e-05
3.48869066313719e-05
2.59307339382932e-05
4.46611428444922e-05
6.75700069609818e-05
6.12475943735769e-05
6.4135702772383e-05
3.92832837144515e-05
4.48559266445464e-05
2.87997636522913e-05
6.00282563959355e-05
4.87891096221609e-05
3.26112141731938e-05
2.19378469996156e-05
4.17121314613174e-05
4.17231831528379e-05
1.83441095284539e-05
1.74180176314285e-05
3.38050542758863e-05
3.89342260565697e-05
4.88523412664283e-05
2.65417353796771e-05
7.06997668408143e-06
3.81065771791347e-05
4.59458561164646e-05
1.35491666273702e-05
-8.91715020902037e-06
6.18161767382089e-05
3.03726089464146e-05
2.73750166841258e-05
2.96461533287814e-05
6.52650837258236e-05
1.66813034472573e-05
5.23765906291766e-05
4.2256308350726e-05
3.28644180113692e-05
5.21170547798137e-05
4.509192822234e-05
2.70880231117062e-05
4.79445631940187e-05
1.47460552927243e-05
1.85072097856285e-05
4.64684259623491e-05
4.88094982603402e-05
7.86314405990017e-05
1.87704618007856e-05
3.70463983991146e-05
2.69876696954216e-05
-2.11053050104884e-05
5.90474828756701e-05
2.01361510940908e-05
4.47003953502118e-05
3.55654244153703e-05
1.35362369419464e-05
2.18502422619866e-05
2.33262765329181e-05
5.3827704452738e-05
3.89359347132813e-05
3.56608790610417e-05
4.18129945434365e-05
1.53433983106109e-05
8.14568048975133e-05
3.21982279679281e-05
2.49193843670015e-05
6.91693142570893e-05
5.2735281283204e-05
1.37476285581702e-05
6.27392947446164e-05
3.41256743296979e-05
2.66487106999582e-05
4.46938873383672e-05
5.01540879022661e-05
2.34549854597052e-05
5.61469734185603e-05
7.23448462492109e-05
4.4618906183453e-05
3.54979918311469e-05
3.97844088366493e-05
2.31112656663921e-05
1.46556605829604e-05
4.56336179993282e-05
4.35600940182495e-05
1.04093561209057e-05
1.11270507127496e-05
-1.20377081841329e-05
4.87247122039609e-05
3.58231927108691e-05
2.73171939171336e-06
4.97711693491593e-05
3.7017977675788e-05
1.25378224620157e-05
2.48824042343016e-05
6.70203103886781e-05
2.85842762190906e-05
3.99069570921777e-05
1.29984923673069e-05
5.44472210587283e-05
3.54499659938346e-05
4.48990721226974e-05
3.63591102649465e-05
4.05164796900064e-05
3.48005811575835e-05
1.8948633986392e-05
4.89691771344598e-05
4.56744753268082e-05
5.4750844784861e-05
2.75135949456334e-05
3.33571383353143e-06
5.58362553329213e-05
4.28305924099365e-05
3.42789783427793e-05
3.93805185225826e-05
6.61699825999688e-05
2.11461119204619e-05
7.76234660692788e-05
1.20176813153387e-05
2.95350594311503e-05
3.87401072172572e-05
1.25894630329113e-05
4.9203516795519e-05
1.67726433768841e-06
1.53256706521548e-05
4.80574608595921e-05
3.46247780936226e-05
2.00433296546507e-05
2.44593516828421e-05
2.68394389444006e-05
3.09048219740077e-05
4.17352636197922e-05
1.91959441538085e-05
1.32051160598996e-05
2.68523165690177e-05
3.74878758721386e-05
3.60900173721757e-05
8.46966163190873e-05
4.68207971208999e-05
6.30732876411571e-05
3.44189811642932e-05
3.37004049554033e-05
3.20059997371355e-05
6.41675726954544e-05
5.68870610515565e-05
3.74260869019429e-05
2.05852692096358e-05
4.98095550155447e-05
3.30377235368268e-05
4.91526603168125e-05
3.5540245962818e-05
2.73380420906451e-05
4.17028025174567e-05
1.37488565232347e-05
4.21208193546955e-05
1.45781203443371e-05
1.61154629463803e-05
1.46124977450817e-05
2.61072342389028e-05
2.2028518585894e-05
5.03245201478234e-05
2.03744791109254e-05
4.39941428630462e-05
2.21420915332006e-05
3.71414104819219e-05
1.81712353418979e-06
2.34115456424443e-05
2.11935320980602e-05
6.32611941399737e-05
4.91738455372204e-05
-5.57298688859214e-06
3.12728497069902e-05
4.28506785051088e-05
2.15725100434407e-05
4.56733497800342e-05
3.19267695172864e-05
3.67918134814929e-05
2.29913567535475e-05
5.50251406130041e-05
1.88012259999179e-05
2.5677104534779e-05
5.59306663123859e-05
2.62046828000918e-05
4.47339324910482e-05
3.42995714302493e-05
3.65162724495314e-05
-1.79590029364755e-06
1.98408023469007e-05
5.13651966631059e-05
2.21863651972107e-05
4.6222770451246e-05
1.64621461898479e-05
1.10401750734321e-05
3.13694872433601e-05
3.04705529924326e-05
3.68302797869588e-05
5.33497578581225e-05
5.50699611344292e-05
2.02941259061852e-05
2.86709280335369e-05
7.956872379463e-05
6.74998611754149e-05
3.59592048019763e-05
5.4994788879973e-05
3.98718042266462e-05
1.46128873534001e-05
4.09640670869903e-06
8.83449159207525e-06
4.30267148928702e-05
6.82787635394384e-05
1.95997062431098e-05
5.55461573223344e-05
6.1548232465945e-06
6.71171551709249e-05
4.45640743492485e-05
7.28378151152571e-05
3.48440771101192e-05
3.06350798234122e-05
3.84850379619715e-05
1.33572628059954e-05
5.27968511381934e-05
4.10796598727885e-05
3.05332811873765e-05
3.39143272400432e-05
3.05718726951877e-05
3.77096407528954e-05
9.27328052937895e-06
5.26453389252948e-05
2.43820040775866e-05
7.43466009849105e-05
5.59947713979823e-05
4.70602789801539e-05
4.5994604200417e-05
6.04172795770244e-05
9.80072678175986e-06
4.71439870109946e-05
3.99328106344227e-05
2.62796264227255e-05
2.56731657730117e-05
3.46517490225485e-05
5.20481758904785e-05
4.22144371989395e-05
2.81007719553221e-05
4.60266931320139e-05
1.65252914527033e-05
2.63079339723981e-05
4.72651073898342e-05
1.44056605464605e-05
3.02671884390424e-05
2.30242874612886e-05
2.24475060649671e-05
-8.24613204230571e-06
4.56723632408639e-05
4.99919799752037e-05
4.59392534826223e-05
3.23763306961133e-05
6.67274906365134e-05
2.12951567835125e-05
4.26545271378962e-05
-1.55425044673318e-05
2.40417826399651e-05
7.55727524213053e-06
3.68440763973416e-05
2.43353929763943e-05
5.88041508181839e-05
4.52291869864463e-05
4.71440653904923e-05
2.28505263658927e-05
7.76829419679646e-05
1.68377968313053e-05
-6.88475987599153e-06
6.06782567966082e-05
2.5185412896454e-05
2.97330411201157e-05
2.75365206078484e-06
1.5288193184278e-05
2.88078366941974e-05
3.78491445948199e-05
1.55769506822588e-05
3.36021108531675e-05
5.9964879898467e-06
5.26147134591004e-05
5.95957874007919e-05
2.76232447730333e-06
3.22538334549395e-05
3.73381549917727e-05
2.5118338898983e-05
4.67319547996908e-05
1.24020689000061e-05
6.02004673324085e-05
4.28293298161898e-05
5.40845168077933e-05
2.6375242432404e-05
1.65106172770008e-05
1.81837439285398e-05
1.84814001732345e-05
3.94529291653325e-05
1.89040397449385e-05
4.17193916369035e-05
5.85150612526943e-06
3.10088349915089e-05
2.17305134476381e-05
3.06697665074039e-05
2.58668114903965e-05
4.64831792848661e-05
3.02009505371149e-05
2.61215972242687e-05
4.31421812111108e-05
3.19827451928752e-05
9.19940400668167e-07
4.28458620633559e-05
1.10602399596175e-05
3.10843440207727e-05
2.60499078512637e-05
1.15221013116596e-05
9.0774057002294e-06
1.76322483898079e-05
7.12227623995889e-05
8.04787698649214e-06
3.8553473732581e-05
2.47128138565612e-05
1.57496434671658e-05
6.19450767276799e-05
1.9073678942228e-05
1.88142303584609e-05
4.2093867143367e-05
1.7216217408979e-05
3.66638253844241e-05
1.3508241219046e-05
8.97198306475149e-06
6.3133904711003e-05
3.72996853989281e-05
1.78387050250936e-05
4.54188694471086e-05
2.54074569562779e-05
4.33590395417949e-05
4.39610000273872e-05
2.10774235357865e-05
2.34731128208066e-05
3.15847775507922e-05
6.47018563582445e-05
5.04067605210241e-05
1.24621834245062e-05
5.22149779263934e-05
5.65061571885616e-05
4.94777810849536e-05
6.04665819456082e-05
2.75499353171597e-05
-7.72581351003667e-06
1.89137754765962e-05
4.22729788774135e-05
2.3210469067378e-05
1.70459331188803e-05
1.07046408399945e-05
3.63053044296013e-05
7.97181745445318e-05
2.39089296362278e-05
3.62408718097542e-05
1.87499558353931e-05
1.5498043092021e-06
6.09143424119033e-05
3.8131639120925e-05
1.30658778443841e-05
1.91491843815927e-05
1.41152949394941e-05
6.32749576158867e-05
2.2671742579639e-07
3.49021829125658e-05
4.12891350267585e-05
2.20746644503661e-05
7.16199864026267e-06
3.32078710196713e-05
3.44610917440643e-05
3.35246056631839e-05
8.70644659793932e-05
3.69020268217093e-05
4.11692577879595e-05
3.48337950384105e-05
5.08963597140231e-05
2.81398457558626e-05
1.75225509527953e-05
4.6953247204356e-05
3.48846627615927e-05
4.24997271570079e-05
3.96641150751174e-05
2.66678365466966e-05
1.30100219578562e-05
2.02112780492435e-05
2.65516408727727e-05
2.97494184167145e-05
4.2556531883024e-05
5.31943819221301e-05
2.07136577368787e-05
4.28190051403399e-05
3.44433695749612e-05
3.2681036431312e-05
3.22851211854455e-05
1.51748755054542e-05
2.42670236729079e-05
5.94209145801921e-05
2.53895314495392e-05
2.52749293884257e-05
4.65795208552066e-05
4.91181434472681e-06
2.5528755239108e-05
1.75036661207358e-05
6.35975286290358e-05
7.55184245037208e-06
2.36342259374166e-05
4.31547971673522e-05
3.28764265496419e-05
3.51125961928542e-05
2.21049305520337e-05
3.44335189171192e-05
1.53332743597573e-05
3.51143392849423e-05
2.66216039941983e-05
-1.52808776458911e-05
5.91517631534029e-05
5.63007327322877e-05
1.94950361894098e-05
3.78862960348048e-05
3.3900973494345e-05
3.16716390463337e-05
3.09616971769036e-05
4.21195245255388e-05
5.59381478718639e-05
4.06090988008768e-05
3.15072770006454e-05
6.02499472115933e-05
3.95151771696794e-05
2.85053650374285e-05
5.9145260461864e-05
4.07773042996342e-05
6.65492956328378e-05
2.909978189515e-05
4.14028551619543e-05
3.30458547077937e-05
3.96614743695331e-05
2.75971716593098e-05
5.42430966687688e-05
4.30494816908059e-06
5.0368972707773e-05
2.03207886890887e-05
2.00940588664601e-05
3.63992967983928e-06
3.36427086557029e-07
4.51875879156284e-05
2.33448871375348e-05
4.58555503843286e-05
4.09007352762335e-05
2.2603348624032e-05
8.85226424956967e-06
4.45314233551063e-05
1.0783747731838e-05
3.33842259162049e-05
1.88661149117851e-05
2.72947261649664e-05
7.39918827846328e-05
6.52337648372899e-06
3.80805852659956e-05
2.80535988079724e-05
5.05178146331325e-05
4.8869165200618e-06
4.23607087536584e-05
2.60258583081769e-05
6.93354639823164e-05
3.69610778036013e-05
6.6447911793932e-05
4.67762882179909e-05
4.20214071599085e-05
1.37327154690049e-05
4.59163690172086e-05
6.1015570111296e-05
2.91883821186904e-05
3.70071947087064e-05
3.34751116670201e-05
5.63552895386231e-05
1.64307956329173e-05
6.95268458409073e-05
8.15555378197251e-06
6.69273665442303e-06
4.91663850933784e-05
3.89524813862617e-05
4.26791864838664e-05
3.29841314739968e-05
2.70957578707865e-05
5.3570113167279e-05
3.66024646364345e-05
5.1826315941583e-05
2.90418460808149e-05
2.54257339382377e-05
1.2898437524305e-05
3.13271103424731e-05
1.74172213073584e-05
5.5814016299218e-05
5.88451935291553e-05
2.72498345581425e-06
2.91520562547156e-05
4.832848810159e-05
5.97076864603629e-05
4.43623581712836e-05
4.08381136047642e-05
3.84310854325247e-05
1.9761977242861e-05
3.80445116254604e-05
2.33075764158608e-05
3.94022880433761e-05
5.30947794264081e-05
1.55847450134769e-05
2.36727998619301e-05
2.69701649425108e-05
-4.12398832522648e-06
5.11096181383677e-06
6.06950376920961e-05
3.59063096050175e-05
1.01075266869635e-05
2.18972155503282e-05
7.35294105625785e-06
-1.24285901405518e-06
1.73585365011237e-05
4.08077885572591e-05
3.50371428179286e-05
4.80271175864446e-05
1.99553981957602e-05
4.4005599426218e-05
3.92456098944455e-05
-9.43106239220411e-07
6.01219913249911e-05
3.53275093158376e-05
3.51078700811394e-05
4.30271483821078e-05
2.36938753676089e-05
4.9991533082178e-05
5.10939117184018e-05
4.79758322057694e-05
7.60132943440396e-05
7.55460740366952e-05
3.99838485648188e-05
1.88011978101252e-05
3.50531145711655e-05
3.96710020760867e-05
5.94263393830136e-06
4.88609080794055e-05
4.88076846378941e-05
3.36049057841103e-05
7.13932213764818e-05
5.43088916835301e-05
2.99590224734142e-05
4.83404961275304e-05
1.83392366995913e-05
-5.03239698207368e-06
4.4920827928285e-06
2.34186187827715e-05
4.33670990056147e-06
3.67309148054288e-05
5.29799385586758e-05
5.08015891768311e-05
2.97419880339043e-05
2.54815115917742e-05
1.58334140524381e-05
1.71644297663095e-05
9.94017993158865e-06
5.02521474631048e-06
4.62688991703957e-05
6.17079681697845e-05
3.39691498570952e-05
3.79579520325615e-05
1.59457856410021e-05
2.99401354134914e-05
3.5876296373408e-05
2.76592886334956e-05
6.15646389040355e-05
5.28727309323564e-05
3.76428984786222e-05
1.87301324798408e-06
7.7709931236259e-05
5.28986314493061e-05
1.65500914220752e-05
1.09071659662067e-05
3.36602276916349e-05
4.79449513971437e-05
4.88716794168448e-05
2.03035538219015e-06
1.30696281706696e-05
6.37278320722424e-05
1.41623784568471e-05
4.7964394398625e-05
2.74009579391499e-05
1.6835856270255e-05
2.59584672869831e-05
4.11476065451355e-05
8.28157220303575e-06
3.17786779147928e-05
3.20550338072184e-05
2.96932732231297e-05
2.58386601787714e-06
3.27665567323308e-05
3.58393887314627e-05
2.27362207745949e-05
3.83505148740598e-05
3.33344212061331e-05
5.30712290904627e-05
4.7194580523692e-05
2.40111118760635e-05
2.35969143636639e-05
2.66735337604318e-05
2.85397590022207e-05
2.81569054576654e-05
1.08775648365049e-05
5.46999938217333e-05
5.69666852561217e-05
4.19807859826746e-05
3.00976791399399e-05
4.03586198159449e-05
4.82518173737387e-05
2.72438851885123e-05
6.72291195149716e-05
5.93698566033968e-05
2.34137547020966e-05
9.29219637479585e-06
5.62395345857242e-05
2.13461706241907e-05
1.97069747613675e-05
1.97768116717865e-05
6.59679676358926e-05
2.41387118521113e-05
3.05879921055983e-05
4.33478326875267e-05
2.19888101481602e-05
3.62841305511892e-05
5.41987534070351e-05
1.38517773989138e-05
8.78116208533603e-06
3.61948145862113e-05
3.25856936898601e-05
3.71177351690602e-05
3.28846415792241e-05
-5.05318717025549e-07
2.73282476754482e-05
3.39559412035433e-05
4.27750251644765e-05
1.39933007028382e-05
1.48848696589412e-05
4.29504198703612e-05
4.78053154519564e-05
-5.63216109725015e-06
-1.00721980371821e-06
5.19855181139142e-05
5.24722493460086e-05
4.74489145282868e-06
3.16682758744158e-05
3.79425641168823e-05
2.4240190795935e-05
5.34196565007931e-05
1.1251046128009e-05
1.80234359325359e-05
4.16100273662297e-05
3.68692400054214e-05
-2.98110642460415e-06
-1.47558154192027e-05
5.56211002838448e-05
6.28122376026416e-05
1.29475743218367e-05
4.84322478189873e-05
1.35855312021212e-05
8.9012076666347e-06
3.7952800885535e-05
2.83516492348092e-05
2.33573834615459e-05
4.37023996141568e-05
3.72238008971853e-05
2.73142309575518e-05
2.28551907140442e-05
2.88737259191437e-05
6.42551749424583e-05
2.13884176007508e-05
1.83005138359192e-05
2.5732050872186e-06
3.42530138284463e-05
6.73746892026737e-05
4.38612416854994e-05
1.62648734890545e-05
-1.36435181478832e-05
3.00667106021458e-05
3.43406967525525e-05
1.59518479021679e-05
5.29362758459775e-06
5.74753326070235e-05
5.9915368263238e-05
2.84745730607159e-05
3.1810706058402e-05
3.64637833391029e-05
8.82978420141259e-06
1.70012218183354e-05
1.0201341380389e-05
4.1232863907997e-05
5.98943169526767e-05
-2.21306117613327e-06
2.5728253773894e-05
9.47246805290779e-06
4.59056133181661e-05
5.46389602492134e-05
4.28476654798586e-05
4.21321965101496e-05
3.658834839493e-05
4.63507126733584e-05
5.75708754388371e-05
5.60954068445918e-05
4.54319777487849e-05
3.10153955853528e-05
3.6508503301026e-05
7.69655298336306e-06
1.66750223859191e-05
5.07568779017077e-05
2.58442719059835e-05
3.8741863001786e-05
1.91018377916094e-05
3.67011600387065e-05
4.49777356628823e-05
6.08618135662217e-05
3.8076174466595e-05
-8.24492885048089e-06
3.80043632241029e-05
1.95049799919256e-05
4.27490844032994e-05
2.01871702117543e-05
-1.6681306876745e-06
2.99485124776494e-05
1.82604545829384e-05
3.27122876148589e-05
5.4543324262216e-05
1.83227417534379e-06
1.37104537648928e-05
9.80110617398479e-06
2.93994399046999e-05
2.8563237278539e-05
2.70299977200741e-05
1.36291943333824e-05
2.9739779917491e-05
3.16721200805973e-05
1.93569002601793e-05
1.68026566464773e-07
2.53653677033042e-05
3.35014813464849e-05
-9.82963296881471e-06
7.1393736154638e-05
2.44053705195203e-05
2.61108309507275e-05
4.71081911579651e-05
2.91019033794242e-05
4.4670035365918e-05
4.07583706439886e-05
1.53718856171757e-05
3.03682897665936e-05
1.72127622748718e-05
-8.02264701145199e-06
2.69950780448419e-05
1.94149391697909e-05
7.35987870516758e-05
3.53016086668729e-05
3.60780829306795e-05
3.61511146478904e-05
3.48704814806e-05
3.15405181211578e-05
5.47906001548822e-05
4.54720455080608e-05
1.87473236677896e-05
1.23308591417511e-05
5.34097418353517e-05
2.23690972047396e-05
2.51658831167753e-05
1.05639442950699e-05
2.07027605066333e-06
3.60117307107173e-05
7.86496825346091e-05
2.52978456006079e-05
4.24379379736311e-05
3.89171227287017e-05
4.59700490383058e-05
3.80077316762557e-05
4.92611342049726e-05
1.41953541333425e-05
-2.3947916599758e-05
3.31116390122012e-05
2.30362706705258e-06
-4.08160622602564e-06
6.67119726123097e-05
1.11746574605388e-05
4.06849402975656e-05
6.33695608278099e-05
3.9715100894134e-05
4.26274385065277e-05
4.12327620572165e-05
5.41662355748293e-05
1.53575383591285e-05
4.1555450815322e-05
5.76456495464249e-05
1.74165038395841e-05
3.04638485240636e-05
8.01584941590267e-06
2.30431955564391e-05
5.31159229101428e-05
5.88771014760331e-05
3.81007736167884e-05
1.60493916370712e-05
1.20041742066808e-05
6.58962157267345e-05
5.10756001698953e-05
2.56882917792191e-05
2.24982815373898e-05
3.9866173696513e-05
2.7666371931319e-05
2.96122340474229e-05
1.1683313701081e-05
1.42938160504234e-05
5.77798355289811e-05
1.99659499480308e-05
1.7030532814664e-05
1.26141546359749e-06
4.19121439103078e-05
4.86128279946982e-05
3.49331120509687e-05
2.83135306488441e-05
-4.52986220221438e-06
2.20117136366142e-05
1.55410569735477e-05
2.76560498469665e-05
4.04479025046195e-05
2.19633411208695e-05
1.7273932309327e-05
5.40908932447989e-06
2.4359493882772e-05
1.06978123604085e-05
-5.56001397085354e-06
2.75810348365447e-05
-8.82556136605362e-06
6.80960969203429e-05
1.61870593275796e-05
2.4576652489073e-05
2.19410174311253e-05
5.5514770963392e-05
3.97775299061911e-05
3.41878763064664e-05
6.38456763934997e-06
3.08228077977223e-05
3.93648117937917e-05
3.40869981016695e-05
2.28464378788031e-05
4.61195527464039e-05
2.00101713661829e-05
3.57643211208856e-05
3.21405068346188e-05
7.94661997940737e-06
4.69737236649321e-05
3.66969167991083e-05
6.59966198529251e-05
2.8088534571637e-05
5.63901985994557e-05
3.42879651722042e-05
1.66148433529922e-05
6.34392919242927e-05
-1.68905254134114e-05
1.35628218001324e-05
3.11674911917596e-05
1.50284721715513e-05
1.76162192938675e-05
2.68801468399371e-05
3.24841714205068e-05
4.58141704142217e-05
2.27384415497556e-05
4.14641885722787e-05
4.0397461933536e-06
3.88578508776879e-05
5.0739140593525e-06
3.73413785526549e-05
1.40139126264153e-05
2.78835715731403e-05
2.83069173818581e-05
2.06665811341498e-06
-4.68086948548892e-06
3.3457988529935e-05
1.32073066429546e-05
4.92588263933584e-05
1.42922237072691e-06
1.3071682753222e-05
9.85833356495151e-06
3.32240127908314e-05
4.0940798022695e-05
1.3795687312208e-05
1.05091631324729e-05
5.22435600549465e-05
2.33849853670199e-05
-3.69431345819205e-05
1.89801928326175e-05
-1.17284082180027e-05
-2.07632170802615e-06
8.81341313530201e-06
-2.10221238739459e-07
3.57728190831234e-05
1.5771266637004e-05
6.82956167488585e-05
1.70629640629779e-05
5.3486674456139e-05
2.22645226168428e-05
2.86003904549977e-05
1.97922914560013e-08
5.15182343065486e-06
5.93489707226297e-05
1.33012927833432e-05
2.84109262476689e-05
3.22543534615447e-05
3.06968239280082e-05
2.83655939158416e-05
2.13119396936377e-05
-3.28926017656013e-06
1.94247133092715e-05
-1.12142258441087e-05
1.79942950457801e-05
3.6467017123968e-05
2.87029325082447e-05
-6.92262225008459e-06
2.92340648813727e-05
5.76502740431148e-05
3.52439552239874e-05
1.03402438933708e-05
3.92980471650384e-05
7.01909675505601e-05
3.69814843490079e-05
2.57150217380391e-05
3.67306341052082e-05
4.80248969391644e-05
1.91497166799703e-05
1.62759805031831e-05
4.7167623186011e-05
4.25023659190678e-05
7.16583126343908e-05
2.43000650624021e-05
2.27061083824184e-05
2.32334719973046e-05
4.61073257996646e-05
3.37558590924939e-05
4.0225840851316e-05
6.52003792999124e-05
4.72393888033391e-05
1.22106352110231e-05
2.45987600575845e-05
5.66724065644854e-05
5.85727472746662e-05
3.51737586765135e-05
3.56963888510494e-05
5.69766869284255e-05
1.80781214535316e-05
5.22943226340743e-05
7.26206901384143e-05
4.47421380848537e-05
4.12241852950072e-05
7.025356105351e-05
4.97457239380141e-05
1.79644622838369e-05
2.42722000525485e-05
5.19449026481367e-05
3.2969519999173e-05
1.06785208865687e-05
4.20495650112562e-05
9.79410044236118e-06
1.15497221450942e-05
2.5180430599591e-05
3.09717322257048e-05
5.70885820172135e-05
2.76825189760697e-05
3.8031714739978e-05
5.0339953972558e-05
2.3277975133441e-05
2.8521746856919e-05
-7.78364334393314e-06
3.09283673720769e-05
2.98232063267218e-05
1.08366402863322e-05
1.72361689426944e-05
1.21435361550158e-05
-1.83447632726672e-05
3.26499828910152e-05
3.30117739119915e-05
6.09637083445303e-05
1.45694283571991e-05
1.9113200252381e-05
2.5797977696102e-05
3.85258019971754e-05
6.65884660498914e-05
1.84259824843153e-05
3.04486605754122e-05
1.31943015407479e-05
2.82806828963195e-05
3.13675391476394e-05
3.45612660200171e-07
6.09832713543266e-06
2.63726723001331e-06
2.07624342426992e-05
2.86182671415821e-05
1.8294270352291e-06
3.80230356511541e-05
6.42501773771119e-06
4.71451954695259e-06
2.12712938171724e-05
3.79723704987577e-05
4.19821619672075e-05
-1.70093873213615e-05
4.36214509450126e-05
1.28082818836376e-05
4.77621733223207e-05
2.40408178534596e-05
1.78484661987896e-05
4.94566316742836e-05
2.19524110135593e-05
3.44302528041589e-05
1.90361119826946e-05
3.38851970680836e-05
5.05159363318915e-05
2.43249967404935e-05
3.94243806737603e-05
3.26588614949983e-05
3.33184379928847e-05
3.25859366976667e-05
4.7165381519548e-05
4.70740563097192e-05
3.16063548222281e-05
2.08003947468151e-05
4.51044940740059e-05
3.80305967444757e-05
5.25022534360848e-05
2.17557776995223e-05
7.67306241484097e-05
3.40098998550943e-05
3.53176867111943e-05
1.38352404296434e-05
4.31223231545759e-05
3.22999315799385e-05
1.09810121139118e-05
5.20898864999458e-06
4.54382448297107e-05
2.83800008412477e-06
1.19556534673848e-05
2.35355385033519e-05
1.88140202446693e-05
2.44607595907235e-05
4.86014386647589e-05
1.32146085294365e-05
6.89315095172975e-05
8.19744707462291e-06
2.2922009185105e-05
3.14936459052785e-05
4.00324699354222e-05
3.23235425979591e-05
4.51101190699047e-05
2.55000740624593e-05
3.23924468573745e-05
1.00161646478036e-05
1.32296742343817e-05
4.71399892666304e-05
4.65329851460878e-06
1.43845905242273e-05
1.19414856216043e-05
2.90734619532922e-05
2.68165621309315e-06
6.16142146886712e-05
7.37419103133048e-05
4.0255925010721e-05
3.42895237414429e-05
1.97235724934087e-05
2.25374987578853e-06
1.08557277586875e-05
4.64863403255431e-05
2.59643892997948e-05
2.30797243953199e-05
3.0108101976998e-05
3.46358541873861e-05
5.80104652366871e-05
5.12387311629536e-05
4.56444721331972e-05
6.37496788623998e-05
3.32333203964108e-05
4.08090722025526e-05
5.09027764594597e-05
5.75472812967716e-05
2.90025057474982e-05
8.87309877145344e-06
3.60372018821001e-05
2.68930328488656e-05
1.61130228948913e-05
5.62252714991786e-05
3.33832506379943e-05
-1.10157312286549e-05
3.69722827151845e-05
-1.34398519866643e-05
4.17469858042704e-05
3.46766693043745e-06
3.2151183559641e-05
3.38619501504485e-05
4.51978056626763e-05
2.63679782384907e-05
4.49566278855143e-05
3.84873796720016e-05
4.46864618582451e-05
3.21731078146633e-05
3.19647136430225e-05
2.31852088070526e-05
2.3274554043819e-05
4.38108112964738e-05
1.90963086978685e-05
1.13987836326889e-05
4.11942690136934e-05
4.52921148794299e-06
3.4417265500583e-05
4.74529255884432e-05
3.62480092726186e-05
4.4658894520779e-05
2.06818499743139e-05
3.79732069159122e-05
3.029122566065e-05
2.31771149424363e-05
1.83575538829014e-05
3.76842241089151e-05
1.62427522845317e-05
2.00292039683876e-06
5.8268241507561e-05
4.97780978794371e-05
6.27549252968877e-05
2.57982477864125e-05
5.38266837111125e-05
2.13806291327019e-06
3.87056395960054e-05
5.18686369560163e-05
2.84007181410366e-05
3.32256762162666e-05
1.39205038610335e-05
5.97413301251251e-05
5.0423066157081e-05
4.88094076782507e-05
9.32331855991234e-06
-3.85297161425003e-06
3.76680489298789e-05
4.50021176418398e-07
5.00909106211619e-05
6.76829792276352e-05
2.65596792968251e-05
5.20328920550775e-05
2.86027449176144e-05
4.80443212936458e-05
2.64342978734739e-05
4.28504791287672e-05
6.93000746673978e-05
2.64978309172379e-05
4.93696848854617e-05
5.18920002658458e-05
3.55690382169974e-05
2.08291246301488e-05
8.73462229229651e-06
2.42366747316376e-05
-1.04756450469656e-05
1.69957710376298e-05
1.27929141211977e-05
2.50636970535704e-05
4.35415440997879e-05
1.10246437569465e-05
3.17566095092747e-05
3.99744148768778e-05
5.4754181054873e-06
9.98442884271387e-06
1.78846555029697e-05
5.39568785191923e-05
4.04744640346479e-05
1.79204996849803e-05
-4.39703780283604e-07
1.02858183006593e-05
3.01193148516572e-05
9.18448236823625e-06
3.40296064869123e-06
3.95852724332925e-05
7.0415066131089e-05
6.57432307021879e-05
5.51897022967743e-05
4.69745038512698e-05
5.84160658275719e-05
3.07858543453609e-05
3.90334455972748e-05
1.07304024163107e-05
5.16078346672211e-05
3.0481626737988e-05
2.44294223591514e-05
9.51298573933299e-06
7.61117062759269e-05
3.87550131444556e-05
4.19922912051042e-05
2.03482142572005e-05
2.52668759093489e-05
2.95828012353395e-05
2.34373579280471e-05
1.1706731012149e-05
5.61322715030055e-05
7.29273506167741e-05
2.67521430207396e-05
4.10776509455779e-05
2.12189846476969e-05
1.55276091632235e-05
3.06575965070405e-05
3.73540399492927e-05
-9.82355608796056e-06
2.25473294233562e-05
2.3780898574733e-05
1.21728528452965e-05
-8.81671896373909e-06
2.35591094497063e-05
1.94297627151854e-05
1.93901873971831e-06
2.53980867050765e-05
3.52518101438343e-05
1.47325143227754e-05
7.34862013547325e-06
4.07968212488026e-05
4.19091027364527e-05
6.39087343087874e-05
3.89028770129138e-05
2.12893212514334e-06
1.71857981655948e-05
3.91786901305175e-06
5.82094329966372e-05
4.03642614943537e-05
4.70037673624078e-05
5.7661706916015e-05
2.31931838017897e-05
2.08183849995861e-05
4.47940148961763e-06
1.99111241715331e-05
2.41880580284225e-05
3.57932784085295e-05
2.79880672228309e-05
-1.14453518130722e-05
1.28183271887622e-05
4.58198216413308e-05
4.08424046365809e-05
4.99629979159228e-05
3.46200509663692e-05
5.75043781904351e-05
1.74378987808102e-05
4.36021928883845e-05
4.50906916357803e-05
6.25226150903087e-05
2.33848438606069e-05
2.82157440576015e-05
3.66600101961593e-05
3.40860431872762e-05
5.65224791900756e-05
5.94730565868187e-05
4.08900152086577e-05
3.01738979798833e-05
5.15034131584377e-05
3.67779731728807e-05
2.51782114800169e-05
7.42881951618443e-05
5.68205988011532e-05
2.77595715532171e-05
3.61511318112325e-05
3.22432780544098e-05
2.33671670893101e-05
5.5500673550557e-05
1.22878943925777e-05
3.6384436487316e-05
3.82522703293996e-05
1.70488872232053e-05
2.1927587085992e-05
3.06995928031081e-05
8.42476649503741e-05
4.11139464390648e-05
2.89191053815458e-05
3.91813460967077e-05
2.93829069063335e-05
-1.82873753514473e-07
4.56294512955318e-05
2.759538849809e-05
4.95735203920278e-05
1.9088820472396e-05
2.15102984796027e-05
2.30881816626852e-05
3.30603786614485e-05
4.64740445178597e-05
1.13891255637661e-05
1.83182628458976e-05
3.44904724058584e-05
2.16848270850041e-05
1.21624855521438e-05
5.03029838248876e-05
1.00281250116022e-05
9.63882272354932e-06
3.21846594418521e-05
4.93845273340994e-06
7.15580111702243e-05
4.31923431974223e-05
3.39545488304699e-05
2.9293441808067e-05
3.54353704497353e-05
2.89138096882775e-05
4.6932281301692e-05
3.95157760632807e-05
5.63386728628461e-05
-1.96634391553802e-05
2.77940749376233e-05
4.55803842555592e-05
3.9015961657322e-05
5.7607077573358e-05
2.03117383755007e-05
4.12345255242584e-05
6.13861059555089e-05
5.38331609168621e-05
2.35639890828294e-05
1.8706938980197e-05
4.29560826969829e-05
1.43676331016389e-05
6.08165974654105e-05
2.77936295493575e-05
8.03337714595737e-06
6.16129959013148e-05
3.17212698171387e-05
1.31519288107862e-05
5.21918859309656e-05
2.79085140907346e-05
4.34216189377262e-05
3.33985456836995e-05
5.74099989168581e-05
3.86935130942953e-06
2.87338834166676e-05
1.328604584289e-05
4.87036090715127e-06
4.93265307308136e-05
3.33762631542659e-05
1.85458718778115e-05
1.88040891952994e-05
5.55402212225936e-05
2.37140502799633e-05
3.87346697553201e-05
8.43303042815179e-05
3.54162981481971e-05
3.73822511569055e-05
1.42945100922296e-05
2.19776143337091e-05
1.06575898037998e-05
4.15016426019619e-05
4.28823455251827e-05
2.72942733373402e-05
4.94396311063863e-05
4.69857401336584e-05
3.73675305726115e-05
5.21013280262159e-05
3.87260046697091e-05
6.33318642114623e-05
4.49185497762559e-05
6.61408469325196e-06
4.77485362884431e-05
2.21131741956583e-05
6.59164627266123e-05
1.90078755932228e-05
5.58638431415687e-05
4.44540282940726e-05
1.30759626128041e-06
6.84671198168038e-05
2.61461435012656e-05
3.95478650663318e-05
6.35325072137439e-05
6.7766530461269e-05
2.75112886853005e-05
4.7129646627126e-05
-1.54142685929777e-05
1.85314282044444e-05
9.89676575262609e-06
9.85226535946126e-06
1.01568495086138e-05
2.44000194823976e-05
2.33566256028949e-05
3.45757028536536e-05
1.44903764797901e-05
1.36020424973746e-05
3.17622197245025e-05
3.65442244486854e-05
2.68733142911779e-05
4.98887116630143e-05
7.10900250770798e-05
3.36521302717605e-05
1.96314261203163e-05
1.55612753034913e-05
2.24128935798264e-05
1.86976712060602e-05
2.61943568366723e-05
5.19715370602725e-05
1.82433254699312e-05
4.4830621855729e-06
1.51521663245851e-05
3.02155265365176e-05
3.47197230052173e-05
1.87237399914655e-05
2.12618308301324e-05
4.56240711186802e-06
3.64965919158565e-05
4.36138543044442e-05
3.90751500066257e-05
2.01996632619363e-05
2.9530660514422e-05
2.96691777552187e-05
3.59489280140381e-05
-9.96665897618088e-07
4.47359991888247e-05
4.71606703339756e-05
4.92928928701414e-05
-1.10621500687818e-05
4.25449626759044e-05
1.26857858935843e-05
6.31155858430025e-05
2.25673694923037e-05
5.66711712458918e-05
1.50836804493852e-05
1.76026935370356e-05
4.76673987027242e-05
1.10926651379082e-05
2.16575587566302e-05
4.22300629190841e-05
5.41120426455354e-06
2.14563535368318e-05
6.15883110826067e-05
1.45476257929756e-05
5.32307960572983e-05
1.17315738396253e-05
4.00390654670416e-05
1.66973688910303e-05
4.01021410486779e-05
1.60299699604365e-05
-2.53805349588373e-05
3.97033350189654e-06
2.56731027340126e-05
1.5927282960752e-05
5.02666015229696e-05
2.94535994162085e-05
3.29266225306189e-05
2.58231204755671e-05
2.75832196930098e-05
4.79442416282331e-05
5.79068420390468e-05
2.50833292126641e-05
2.73348157454232e-05
-2.55128579155991e-05
2.01555715591089e-05
3.01531077559614e-05
1.39738794796849e-05
2.70912977123932e-05
6.7046331682869e-05
3.33478173128107e-05
1.70557716622393e-06
2.23459719499826e-05
4.71345984077969e-05
5.55906320649548e-05
4.23125060296291e-05
3.69954732691272e-05
5.78457683449283e-05
5.61740514926718e-05
9.96503033368289e-06
4.14511808856851e-05
-2.49354792961076e-05
1.49475352500485e-05
7.17848140908597e-06
3.41919174724227e-05
3.88654334169351e-05
2.13137314634019e-06
3.11492641681587e-05
2.37127222137586e-05
2.045198505874e-05
1.87083444617387e-05
2.88064411885949e-05
2.90881768085828e-05
1.94359454627376e-05
6.66214142750678e-05
-1.1258575917657e-05
3.51454495840541e-05
3.79934034073983e-05
4.14301375749721e-07
1.76836434356674e-05
1.62010540684213e-06
2.56537929179966e-05
8.6083658355506e-06
3.78527097202446e-05
4.36705472954171e-05
3.5628447989213e-06
4.87151934615647e-05
2.47982917167964e-05
3.89324247928152e-05
4.96026093186872e-05
5.24299620638291e-05
3.82544863607785e-05
3.08042423052182e-05
4.11136268420199e-05
4.94812938611559e-05
2.87361388612752e-05
2.3256464567727e-05
4.1181540056693e-05
3.62146444591632e-05
2.52477334310274e-05
3.10431220017008e-05
-8.15107743008606e-06
1.65680921435813e-05
4.97707214916006e-05
3.20953850497923e-05
-1.39545305361691e-06
3.39720150480979e-05
-5.27085123477581e-06
3.28959942947245e-05
1.97362626103332e-05
5.17981675106391e-05
5.85283467536649e-05
4.31005856489431e-05
1.85762186129899e-05
3.23037172992774e-05
2.19938435816547e-06
4.44680042269457e-05
3.03315043598002e-05
-8.83347678299902e-06
4.84047821841128e-05
3.40838423518618e-05
8.46850183370917e-06
4.52222264171634e-05
5.76389943964444e-06
-7.91369499641052e-06
5.29403119828324e-05
-2.27983993785856e-05
2.21245911806466e-05
1.71899921568245e-05
3.92565175710008e-05
4.54483462966005e-05
1.45925594389531e-05
6.48463370793405e-06
3.97528841116168e-05
2.31813887509055e-05
3.74352947544414e-05
5.77639104093623e-05
5.68293331236418e-06
2.76773774311284e-05
2.43629463506415e-05
-5.8313585688898e-06
-1.80910104102827e-05
5.84020904615448e-05
1.4168307942612e-05
2.44160737448777e-05
3.29709934102393e-05
1.0736903959446e-05
3.61808137675299e-05
2.96995568969324e-05
7.21858804582951e-05
2.03353238949327e-05
3.58356353685463e-05
3.05637557363982e-06
1.71471571089092e-05
2.45606700548824e-05
6.73798243441482e-07
2.57634615882969e-05
2.85799756572831e-05
4.47752272589619e-05
4.38213487599211e-05
2.79486567207754e-05
5.89905440706773e-05
4.2032492245375e-05
7.39245255417351e-05
4.09590102467635e-05
3.53380768154791e-05
1.4775969935881e-05
2.63268208634426e-05
5.45053905590799e-05
8.22843562002807e-06
3.56152405001033e-05
3.17199419215013e-05
3.75764435482416e-05
4.95205238641992e-05
3.36236220612329e-06
1.70291061000281e-05
1.30556606798589e-05
2.47977171206445e-05
1.59170167809726e-05
5.18952479934511e-05
5.23383767667704e-05
3.22884544842682e-05
2.02652132036979e-05
2.99063066898533e-05
1.55354670324548e-05
2.28122323326468e-05
2.43643483688744e-05
4.07931378649674e-05
3.92606638121125e-05
4.95270009964254e-05
8.13745716235547e-05
3.8753421862092e-05
9.25649987003931e-06
7.01817271852176e-05
3.81838792977895e-05
3.06935992230562e-05
4.77628237557501e-05
1.72752172525724e-05
-4.3755872008258e-06
3.62787661900814e-05
4.57398056084711e-05
2.26723543157603e-05
1.33812944649233e-05
4.22387864448379e-06
4.04299546344111e-05
1.6673172700188e-05
2.00519630555089e-05
2.87964490284075e-05
7.17434011630947e-06
1.52085348699928e-05
2.91629343274339e-05
2.82524373787412e-05
-4.63890126161621e-06
-1.26965153203574e-06
4.63874700771229e-06
2.59656011956799e-05
5.88032067762237e-06
6.50677458324338e-05
9.70852993460795e-06
3.73027605631765e-05
4.16957472866872e-05
4.88775695574923e-05
6.3073783676077e-07
3.83842424400379e-05
4.21615750185046e-05
3.42876635171048e-05
4.88171029551538e-05
6.71486907788653e-05
2.52961117441875e-05
1.39243660213153e-05
4.37524509667395e-05
7.13704502229815e-05
4.63366284496547e-05
6.38938885311115e-05
2.49358975429582e-05
2.35410710110719e-05
3.02854842872251e-05
4.32926573636634e-05
5.13873109622145e-05
4.90818046612205e-05
5.46082120484584e-05
5.05156509926769e-05
5.1394881032872e-05
5.7689773921309e-05
3.65071962581132e-05
3.99804900792908e-06
1.44612872427156e-05
-5.66673176614513e-07
3.29571613400652e-05
3.79875699723141e-05
3.4131106940969e-05
-1.75474038983732e-05
-6.19646013989722e-06
5.31065288968806e-05
4.95131915155955e-05
1.37807493973959e-05
4.35996891690505e-05
3.61181899756781e-05
2.76288264038608e-05
1.87965176246139e-06
2.08368589886518e-05
1.59288700820517e-05
4.27371254562811e-05
4.87785959553568e-06
5.91885184824996e-05
3.21776196070449e-05
2.47494768071426e-05
2.92837588342e-06
-1.67447838456044e-06
6.30232173885933e-05
7.4768531752736e-05
5.13738559393808e-05
4.00437393047669e-05
5.51576663445075e-06
4.02623479431094e-05
4.10934924904269e-05
-6.79501368271401e-07
3.80846991988026e-05
2.94040594159341e-05
5.773470198738e-05
6.94480266507536e-05
5.31361151885345e-06
5.68134292525016e-05
1.70420018270326e-05
1.45120715305297e-05
5.69918981061236e-05
3.67612145782584e-05
1.57045330634618e-05
2.56089078033823e-05
1.00917394786361e-05
4.95234976740663e-05
2.67160675131914e-05
1.75692805304563e-05
3.23278136472507e-05
4.72645002849967e-05
2.0551271258754e-05
3.12827387236439e-05
4.55026566486815e-05
2.54206926254534e-05
9.93891277725611e-06
7.18391795214686e-06
2.21066602627376e-05
1.82693297422269e-05
3.6547686446836e-05
2.90695305477238e-05
-2.75010594503892e-06
3.5967517349462e-05
4.14522023697298e-05
3.35226093184137e-05
1.69873875306507e-05
3.70583574784133e-05
3.60834453367394e-05
3.65728686563631e-05
3.08409761255023e-05
2.5640666586083e-05
9.5070984109791e-06
1.79621930170913e-05
-3.99698350013296e-06
5.40141700900082e-05
4.38424631352412e-05
3.08970650046761e-05
3.98288521356886e-05
-9.70970231070835e-06
2.69311260045068e-05
5.29648195535917e-06
5.21784496983993e-05
2.72446311433049e-05
1.9669572035588e-05
2.40277693120126e-05
1.42520345297586e-05
-9.58854473973231e-06
2.62775133029979e-05
2.22658831862556e-05
3.70451520290571e-05
9.9827573257936e-06
3.45869907533047e-05
2.0718289908171e-05
5.59222812013229e-05
6.39916961870205e-05
3.27014187106246e-05
5.06592968311721e-05
-4.78310855110359e-06
2.34113817322558e-05
3.6396888651751e-05
4.45156894835365e-05
6.01097649024898e-05
3.08812404534277e-05
3.54439594719308e-05
6.31287486473962e-05
1.13284185251992e-05
4.81100868371931e-05
4.48871466944367e-05
9.81311031455676e-06
3.42641749682844e-05
2.4562414908806e-05
3.43333425894654e-05
2.25030918469657e-05
1.00239077773599e-05
1.49757995168755e-05
4.17565275227855e-05
3.46904638143949e-05
9.07949258423828e-06
-2.47619294042879e-06
1.01064978450409e-05
-4.2744466657204e-06
3.48523595253021e-05
1.54680838046183e-05
6.54702764170129e-06
6.60894242822597e-05
1.51328905768881e-05
4.43481969622175e-05
1.30776213569402e-05
4.84324476963632e-05
-3.9724735392964e-06
5.98649377768259e-05
3.72713543205974e-05
-5.99132764922657e-06
2.2787558185486e-05
1.7740102655609e-05
2.5479967939652e-05
6.11503861219023e-05
5.06125492598034e-05
1.28722318605782e-05
5.2605849536808e-05
5.61519030815698e-05
4.57358114514831e-05
4.66579945702187e-05
1.63416671461396e-05
4.45915094258183e-05
2.52360156866675e-05
2.73960484515783e-05
1.05590456389144e-05
2.14017760924622e-05
5.49654331255053e-05
2.60576929251379e-05
2.19438779475659e-05
2.18244467453686e-05
3.82418527998712e-05
2.48080478221628e-05
2.87452927520384e-05
4.78528074882056e-05
5.62331582060699e-05
2.1616754490287e-05
3.77702407709963e-05
5.21597823992389e-05
4.40159022264598e-05
1.85471395170343e-05
1.74598786288035e-05
3.31139164961826e-05
2.22187346231573e-06
3.63298521942759e-05
3.46626054534061e-05
8.31402488406333e-06
3.23743225327443e-05
6.59955520436022e-06
2.02328657539767e-05
2.63041428606365e-05
5.43163050264293e-05
3.00089013418123e-05
3.36448768050853e-05
5.41533841123104e-05
3.26218496889346e-05
2.10303906706225e-06
7.87998064087697e-05
1.55810141733021e-05
3.98589932248392e-05
1.58668912766557e-06
1.10703065910608e-05
2.02261808084995e-05
2.19198121878012e-06
2.12088881325512e-05
2.44947142559836e-05
8.43986524841204e-06
6.19479299080067e-05
1.70628277216151e-05
9.04946708972985e-06
2.35463490479943e-05
4.96497536425033e-05
3.05738256644923e-05
1.87458196323766e-05
4.00550232843424e-05
4.8951814628478e-05
3.62597162521355e-06
2.13650684382831e-05
3.12635708971397e-05
4.84061326459908e-05
2.03829521830724e-05
1.57946698588163e-05
7.86700350048542e-06
4.95301514278658e-05
3.11874559564337e-05
2.66158393478384e-05
1.41053712000389e-05
4.11002260846311e-05
4.73236534637802e-06
3.62040569568092e-05
3.26676728944052e-05
5.42023745690926e-05
2.60167474310662e-05
2.66524939632036e-05
3.01009554345999e-05
5.22313739060153e-05
4.10762806517733e-05
2.2664596824002e-05
4.31936975377497e-05
-1.56025991460655e-05
1.5504255460216e-05
2.68309089733997e-05
-2.30342972644377e-06
3.97688955970288e-05
3.18969629250743e-05
2.67041219232766e-05
2.73295914357239e-05
2.07834192076643e-05
7.13979152615872e-05
3.76109246078852e-05
5.19987202780365e-05
1.30718053635184e-05
4.78722290853516e-05
4.86782376734997e-05
3.41145186458387e-05
3.87675346418919e-05
3.7545504019827e-05
3.30073672371117e-05
4.31750636566012e-05
7.65765554782561e-06
2.12368933560926e-06
4.32849483047241e-05
2.53930983262153e-05
1.83995500318275e-05
3.94556200134082e-05
3.11893071683597e-05
-9.24656350895556e-06
6.57339759489957e-05
1.74944445878186e-05
5.11710774174237e-05
6.15830713498336e-05
5.0145567086048e-05
5.22234250003314e-05
2.71230555598742e-05
3.7207650370996e-05
1.84131455397747e-05
5.80421160641344e-05
6.99352467999405e-05
3.61097648224203e-05
5.83352723573536e-05
4.04084388285303e-05
3.57552175199344e-05
3.67479167140009e-05
3.70905223554905e-05
5.17869884546641e-05
2.89626669034855e-05
-5.86417587784209e-06
4.37059349651378e-05
4.34384535793061e-06
6.51193187879074e-05
3.50321270821615e-06
4.47932629563881e-05
3.5776434854448e-05
5.80903337155896e-05
3.27935532054208e-05
3.31744466644758e-05
5.05986554855847e-05
2.57910909498671e-05
1.89644510467797e-05
2.20530038455774e-05
3.54176170980961e-05
5.99643821407271e-05
3.44498090280117e-05
2.81786130707665e-05
2.52644550517653e-05
-1.1619652437233e-05
3.605396665491e-05
2.04759706632926e-05
2.55506203367138e-05
6.23967658726903e-05
4.22205440332392e-05
3.01450336215103e-06
2.45474038823459e-05
6.79038820721706e-06
3.80841925332472e-06
2.39001872644581e-05
3.78047099704833e-05
3.86293133570531e-06
8.48244626436766e-06
6.74067968533163e-05
2.84934147307269e-05
6.66319409792014e-05
3.56081466626229e-06
6.01143325295407e-05
1.86190607676325e-05
2.13454040277494e-05
3.42969864006468e-05
2.51130902486417e-05
3.61419676987333e-05
4.32221953824298e-05
2.71468702675667e-05
2.7239644070382e-05
3.64994303394757e-05
-1.21787330389294e-05
6.25775763566353e-05
3.11713155731447e-05
6.38232575283934e-05
1.3807888829711e-05
4.69210123067383e-05
6.56351842230119e-05
1.66821748441643e-05
3.91040847744275e-05
3.81671841164511e-05
1.52600207429611e-05
9.40872413314957e-06
3.39377261498325e-05
4.0029078978512e-05
3.07638700319535e-05
3.28490301707887e-05
5.50108795925278e-05
1.56066216506174e-05
2.31028518495763e-05
6.42427374696982e-05
2.1215916460103e-05
2.86519676812641e-05
-1.24489031508009e-05
2.90666854674084e-05
3.4607722234196e-05
2.42360433624657e-05
6.12160810253583e-06
-4.70120782197487e-06
4.20779152548799e-05
5.49932130577022e-06
4.31180274158159e-05
3.86564961395627e-05
3.48791026262182e-05
2.69752181955746e-05
4.33143352189368e-05
6.20711075172455e-06
2.96714164130376e-05
6.35064619964412e-05
