# Supplementary material for: Research on computational propagation and identification of mine microseismic signals based on deep learning
Source: PLoS One. 2025 Oct 22;20(10):e0334641. doi: 10.1371/journal.pone.0334641 (PMC12543183; doi:10.1371/journal.pone.0334641)
Supplement: S4 Data — (ZIP) [file pone.0334641.s004.zip › 000100700001608.xlsx_0.txt_24.txt.txt]

2.92858698938574e-05
3.34090825746373e-05
1.4062631680593e-05
4.02648176713096e-05
2.95531417164681e-05
7.33672615427801e-05
7.64435620028915e-05
4.2804101396089e-05
3.51148636255635e-05
7.01510812845564e-05
2.8875528262112e-05
2.5667195509807e-05
4.15525064252207e-05
5.85297794985701e-05
4.3271698715851e-05
2.88424140891351e-05
6.05859598414098e-05
1.84343975222812e-05
1.18038543151429e-05
4.44645246897347e-06
2.69382885175103e-05
3.06653066931649e-05
-4.49167213710742e-06
2.68846868295343e-05
9.15608370385293e-06
4.1193312599584e-05
2.71386453793109e-05
2.77589022194327e-05
4.45944814707536e-05
4.71736313323049e-05
4.57029143862183e-05
1.9916297736028e-05
4.27209126340524e-07
2.21956596508488e-05
3.01345719331934e-05
5.00186373326475e-05
4.55909821517855e-05
1.77753839358901e-05
3.88969092574517e-05
8.85023115061795e-06
4.14279674033001e-05
7.53328138585722e-06
6.00258631583488e-05
6.7264626174337e-05
1.81504808901506e-05
1.8979280100231e-05
3.62782469093616e-05
4.94554955069364e-05
3.09772945421738e-05
3.40719403281477e-05
5.46106506771641e-05
2.77830695847119e-05
3.35158311930577e-05
2.00834337545164e-06
3.99109447307457e-05
2.23783266917093e-05
3.08722254799413e-05
6.43657491859878e-05
7.07075547218619e-05
-3.0773618392654e-05
2.89756047060095e-05
2.71098319276348e-05
2.91350933329305e-06
2.54370948350276e-05
4.33091765349716e-05
2.76352442452034e-05
2.12318131934501e-05
6.54687665024521e-06
3.42644010104312e-05
1.17196187114606e-05
-4.18393735577199e-06
5.26554977357432e-06
6.61992734186805e-05
7.83490529366376e-05
1.24398998787068e-05
-1.23160390897292e-05
3.34912154029311e-05
4.14444792848866e-05
2.50413029776338e-05
2.5467974715636e-05
6.35895660962258e-05
0.000100665406661661
3.82574268423174e-06
5.65508757315037e-05
4.38257596583013e-05
1.64209668857227e-05
3.14229700051147e-05
3.50704277767217e-05
1.70441962973185e-05
3.73711748031108e-05
1.7820409876543e-05
7.05466711208365e-05
7.37021988435001e-05
1.37245352624049e-05
3.45958031031484e-05
4.59194644730908e-05
2.31692294766444e-05
4.99075906882026e-05
4.22709252342727e-05
2.87222880834297e-05
4.86604030867781e-05
1.85357419473261e-05
5.38055561347177e-05
9.30361121363599e-08
2.99272706508004e-05
2.83710084789716e-05
1.67718692275324e-05
3.47607818999399e-05
-4.98755316843505e-06
7.05250109086822e-05
4.69214649747905e-05
1.75473091849639e-05
3.83883439088932e-05
2.48822351565761e-05
2.28079616689556e-05
3.65179446149673e-05
2.04824244287045e-05
-2.50075478711603e-06
3.91813642190514e-05
1.37341078533636e-05
1.94059569109455e-05
4.14822411073317e-05
5.07958219519211e-05
4.9604413474438e-05
6.00509760253644e-05
6.39567842535642e-05
5.90912700794091e-05
2.41323801780762e-05
-1.07931280101105e-05
1.62424167173702e-05
3.55395750754464e-05
7.11510125406198e-05
8.22966227727013e-07
3.9156697200812e-05
3.23111221477206e-05
2.12461524643888e-05
1.61730143392939e-05
3.92905226186057e-05
3.13041742497628e-05
4.01515106501362e-05
-8.18706110656384e-06
5.1557519896005e-06
6.54763456066944e-05
4.98943806975889e-05
4.0139373342835e-05
3.63625577415092e-05
5.27515399483336e-05
4.16185948530382e-05
4.19515451262689e-05
3.94255012755923e-05
3.81551509572624e-05
5.23913271644895e-05
3.35313370918296e-05
2.47758375037173e-05
-1.03330510983527e-05
4.51155077972989e-05
2.58052130005604e-05
1.82123826063287e-05
-4.61990462521338e-06
5.07730112736468e-05
4.27726614599795e-05
5.58958559481465e-05
3.6274577695939e-05
4.49779805462286e-05
2.91215170603542e-05
4.07485995793641e-05
5.46386333108972e-05
4.22694882077194e-05
6.33389548539972e-05
4.56655902115757e-05
3.70376071014711e-05
3.39199391866461e-05
1.5892257067836e-05
3.73654740780154e-05
4.48601760801769e-05
5.40363057548985e-05
1.21485739936479e-05
3.66953951343194e-05
2.81135984520345e-05
6.11990570702416e-05
2.2012565484631e-05
1.67851608466023e-05
5.34691681497021e-05
1.81837005061933e-05
3.65158137553819e-05
2.10548041043844e-05
4.14714993259057e-05
1.30322303336237e-05
1.20711790909282e-05
3.30540343927408e-05
6.94378911945411e-05
6.81046230379438e-05
3.83732786311208e-05
5.50391021489313e-05
3.76697282528956e-05
1.5455918623931e-05
5.19368582936473e-05
1.16068866701345e-05
2.38562480976747e-05
3.59496723255218e-05
4.4606907456603e-05
-9.8817124292133e-07
1.73799732590776e-05
2.41298413104098e-05
4.60377769988305e-05
7.43589849364324e-05
2.532261038397e-06
5.34677443520193e-05
3.1720819604585e-05
-6.3987556804256e-07
1.68451289733593e-05
7.23576102406837e-05
3.07507517296318e-05
2.03390433977686e-05
4.38457442409831e-05
3.81573168812179e-05
8.2276325681469e-05
4.35131138848727e-06
2.64702884748215e-05
4.81383621310707e-05
3.93549393870197e-05
4.6790967241765e-05
1.00626314446124e-05
1.55374649764868e-05
3.29645806272601e-05
-2.52231639841338e-05
9.65275224439576e-06
3.94252107542446e-05
1.5864818461152e-05
-1.11822692373937e-06
2.58173978321633e-05
3.34310546684012e-05
4.40304951165003e-05
4.72891991072431e-05
3.09490055319943e-05
-2.18470200740608e-06
1.37928872701449e-05
4.13199238937243e-05
2.52380064956369e-05
7.59351859093549e-05
4.93796569485248e-05
3.47137467246652e-05
9.31989602677822e-05
3.42131656095908e-05
4.50827452297436e-05
6.76379874145089e-05
8.65096016037426e-05
6.20607957771557e-05
2.58530228684874e-05
4.26833822532829e-05
5.63314068273793e-05
4.77113795001211e-05
4.63584823427557e-05
5.90656455700522e-05
2.23898073608273e-05
8.26290258125342e-05
7.74491120710766e-05
1.4859231219231e-05
-3.14492976925701e-06
1.21670722509632e-05
5.75753597808238e-05
3.62018730684452e-05
5.94706719655735e-06
5.03609882558854e-05
2.60617320991829e-05
3.50151257376563e-05
1.7002657156128e-05
2.7278428031919e-05
6.40369641447629e-05
5.9172335812869e-05
1.22770214145943e-05
5.68200366676467e-06
1.92174589750883e-05
3.39163476591876e-05
5.76699212143138e-05
3.45084179111992e-05
5.05477314865259e-05
5.73589456928886e-05
1.72152274676171e-05
5.79010801844962e-05
8.37352722011617e-05
4.43595603047838e-05
3.64557475924994e-05
2.75256525660915e-05
-1.14075453828716e-06
5.9670342594613e-05
5.80437302974458e-05
2.11335748972185e-05
5.71792097243033e-05
4.70422667827905e-06
2.42421723349313e-05
3.31532741245533e-05
6.42056675044516e-06
1.72996113640429e-05
3.16174956075671e-05
4.54018200978244e-05
6.89198265560974e-05
5.40420737122517e-05
-1.21378684565077e-05
4.06476902777668e-05
2.7911917332065e-05
-1.7184239711221e-06
3.72368611756609e-05
-2.84843451854245e-06
2.52422477827133e-05
2.58785382733628e-05
4.96616048594141e-05
1.94447049511943e-05
3.88653555798776e-05
4.14364738495823e-05
1.62845421173924e-05
3.29053386626461e-05
4.15614602526808e-05
4.59273530336453e-05
2.72370647245536e-05
4.07446184579946e-05
5.55254926032814e-05
-3.14542752594299e-05
3.64559220925997e-05
2.99191004765097e-05
1.87275307792331e-05
3.98119162313873e-05
3.09228675188437e-05
4.86510463178505e-05
2.77012056753811e-05
3.2962067804489e-05
4.36866838745297e-05
4.09741424705122e-05
9.4799117199858e-05
7.57860878735928e-05
4.90424087129488e-05
3.35609606675505e-05
-4.81159617703561e-06
3.29753278337808e-05
6.57485220267604e-05
9.78867915804105e-06
4.6265849521232e-05
6.00026321466677e-05
6.15486778373799e-05
1.2970788334539e-05
2.30259791259789e-05
6.37362522016575e-05
3.62131223531552e-05
2.65030123341892e-06
3.54368024384611e-05
4.3752401628243e-05
2.01305968053045e-05
2.05694196949435e-05
9.03983331437346e-06
3.93184689639129e-05
4.82431487776738e-05
3.28078103507809e-05
2.57446689052742e-05
5.7196179574473e-05
3.39977617347106e-05
1.31916614667382e-05
3.47726564138615e-05
4.77041578907155e-05
-5.91690602964187e-07
1.41200816624387e-05
2.95064769983443e-05
1.59269742718691e-05
3.32032299836307e-05
5.3993813774119e-06
4.61801639368075e-05
2.85005741736979e-05
3.48441252611083e-05
2.51734466216844e-05
6.58050249251733e-05
5.24334384956998e-05
3.20666934463802e-05
2.7419616513459e-05
4.79455266863504e-05
4.32460629069565e-05
5.83278530943974e-05
2.38315460406267e-05
-9.05960058985135e-06
4.99950015427262e-05
5.30550649841802e-05
4.24862507344628e-05
8.15517957183315e-06
2.9576228433456e-05
1.9755457670086e-05
3.71021254362514e-05
1.84230828032403e-05
8.42539550063217e-06
5.70953613978094e-05
5.17952892078682e-05
3.0466005478812e-05
3.70053128747726e-05
2.71441879656539e-05
5.14415629627544e-05
1.42258804694413e-05
3.36396195171112e-05
3.95639289648889e-05
2.37652822914659e-05
2.46007516117453e-07
8.47598856149061e-06
-1.01772968591767e-05
4.03707739308363e-05
1.94192551899114e-05
7.62436023062389e-05
5.16694894773274e-05
1.5575779095491e-05
4.66522516020145e-05
2.09558624382901e-05
2.36939195657684e-05
3.68944427867145e-05
1.83952139975402e-05
4.78872779130046e-05
4.98770839433425e-05
3.08283006921845e-05
2.56043869831238e-05
6.20237597807898e-05
4.80302737038857e-05
6.08211398549783e-05
3.52314386441382e-05
6.4005518750964e-05
6.18945958502772e-05
1.82338328651922e-05
3.22017634351636e-05
5.49613426881556e-05
2.36028016073496e-05
6.46984068160691e-05
5.50418877194472e-05
4.93828147788271e-05
6.51800831438527e-05
3.02062120790279e-05
2.53548368712193e-06
2.60392388297486e-05
1.27749532073362e-05
2.60233323566287e-05
2.58199329210647e-05
2.79113009927795e-05
1.48226671555664e-05
2.79714263962863e-05
2.12344809221946e-05
7.73809231723511e-05
2.35336129421539e-05
3.32880294250966e-05
2.64127609412447e-05
3.79581344382904e-05
5.04823781830571e-05
3.88896718886586e-05
3.5942048150163e-05
7.81949416327661e-05
1.86189859567936e-05
2.95720288279654e-05
5.61228560673237e-05
4.65374738376526e-05
3.8268875985075e-05
4.37656919811957e-05
3.4191003161503e-05
4.51486468551757e-05
4.17684747158084e-05
5.69704647378015e-05
2.65674955185179e-05
4.5551632601495e-05
5.56228142961436e-05
9.42775799808784e-06
2.57929303012055e-06
1.2744194130093e-05
1.85883685663088e-05
3.20276423580464e-05
3.29256905748466e-05
2.80490418157275e-05
6.1876646539225e-05
2.97017620136445e-05
4.78287775004583e-05
3.45005366604846e-05
1.2025636800618e-05
6.59860034285749e-05
-6.38709275661004e-06
5.08465135305622e-06
2.20848128585149e-05
2.52812410092017e-05
3.4536914590073e-05
1.55173172918338e-05
4.85190816273654e-05
4.12364324661168e-05
4.65464510480351e-05
4.27558342588023e-05
2.11339897429549e-05
2.5471350351672e-05
8.02468619459439e-06
4.33967785954173e-05
8.14763214852605e-06
2.17538133546328e-05
3.92043160365078e-05
5.91451722731581e-05
2.27437275154674e-05
1.98264033776523e-05
1.453819832639e-05
2.4972328604116e-05
4.02660992832716e-05
3.12676279572824e-05
5.14222403483916e-05
4.7147861564329e-05
1.04503774800465e-05
2.84579456326448e-05
2.42362015286449e-05
4.05704331948721e-05
1.87969216690292e-05
4.23598494690748e-05
3.62138696806576e-05
4.86124364774968e-05
2.94880151027348e-05
3.82888321260997e-05
4.1934226363666e-05
1.63285163938458e-05
1.07924394550014e-05
7.44350564453811e-05
3.49814222146314e-05
1.64982164256847e-05
4.07863436882973e-05
3.17716751375476e-05
6.66547959261292e-05
3.02891063641583e-05
2.05894118964181e-05
1.57103247405996e-05
5.17263577628547e-05
5.63222543490944e-05
3.46492838146585e-05
5.52577879080833e-06
1.0701209419888e-05
4.80426410447104e-05
2.21963205322459e-05
-1.08800083321297e-05
5.86556161249389e-05
4.71030464120369e-05
5.1889189159018e-05
2.67922405806586e-05
5.82157510294377e-05
2.02683069684094e-05
3.73694504619213e-06
1.32892577265792e-05
3.01333847673888e-05
2.30556521257428e-05
6.8718630562486e-05
4.45105694845991e-05
4.30499790561653e-05
4.25513669721501e-05
6.40152576462731e-05
4.95838443780915e-05
6.54928690423821e-05
2.50808002044297e-05
1.12620021750822e-05
1.44051102139115e-05
4.41138330137513e-05
8.93946142808336e-06
4.34402988094091e-05
1.18871026286035e-05
2.97891982543535e-05
6.99755083655901e-05
3.91889851695977e-05
4.23032651281693e-05
3.71954470610419e-05
1.33134515871193e-05
5.05695880636273e-05
2.84303307790854e-05
4.53956486896555e-05
1.75187538742842e-05
4.17829100657869e-05
1.15616879031425e-05
8.51191660090803e-06
2.09560262655266e-05
3.13792621029633e-05
4.53712259948787e-05
5.01332850625397e-05
4.9819800112369e-05
2.21375277353675e-05
2.17727750659896e-05
1.54473397250076e-05
4.25237918096745e-05
2.58953227184431e-05
3.5080101985732e-05
1.24420740119322e-05
3.469844420117e-05
5.09484018583645e-05
5.40364694160586e-05
1.5947726071854e-05
3.53498767978475e-05
3.83503504387611e-06
2.65240513497152e-05
5.64876795267955e-05
5.13489220911029e-05
1.97540521966382e-05
4.48793415846093e-05
5.73948726215748e-05
2.38262483855641e-05
1.03460590583002e-05
5.65052383221658e-05
3.54339814303469e-05
2.7806731715513e-05
1.79822284183855e-05
2.93721850364527e-05
-7.47085288717479e-07
1.73182129155739e-05
5.85393352323926e-05
4.27930999628306e-05
5.44578618548221e-05
-6.87257861760095e-06
7.36805150834415e-06
4.54138498619308e-05
1.73378755955743e-05
4.16450536796911e-05
4.78612674602744e-05
-1.26943951117518e-05
4.91901465133236e-05
4.84818575759565e-05
1.70251246500318e-05
2.12816293081922e-05
3.62219875578521e-05
1.60463717682507e-05
2.29778341164729e-05
4.91040475109037e-05
1.33515459238755e-05
3.38891130857882e-05
7.17405926793741e-05
2.65732085099454e-05
5.67890552410669e-05
1.71579794627955e-05
1.81211448129759e-05
3.77825676322101e-05
2.80877111683197e-05
2.02629700186316e-05
5.67369040655159e-05
4.77660303063378e-05
2.75682221797484e-05
3.49480253063095e-06
2.95078617544087e-05
3.18012557839441e-05
7.24467139579514e-05
4.58145607602096e-05
3.57230272888651e-05
4.05916575951911e-05
5.03487453466939e-07
4.4833847454191e-05
1.34185600304522e-05
1.22852909149015e-05
5.9252063125726e-05
3.82164921273162e-05
5.2585520420293e-05
9.71808111542813e-06
2.0615470657316e-05
4.41104856621436e-05
5.17774373968869e-05
4.05601026987242e-05
1.81377264413864e-05
1.86523662263388e-05
3.28155171303959e-05
-1.21571501852726e-05
2.87017080379932e-05
3.89636530111483e-05
3.48541662870089e-05
5.55838691650569e-05
6.2117109489022e-05
2.3473466845889e-05
4.03409109333116e-05
3.40144329044136e-05
5.69056132272593e-05
9.73054914908315e-06
1.95763690869889e-05
3.65087758275778e-05
5.16144250769153e-05
2.39631207572995e-05
5.02916111672286e-05
4.19698577653338e-05
2.95385043782075e-05
4.90914413084074e-05
7.14617872433623e-05
1.54617662306543e-05
4.29948417999443e-05
4.75583278107336e-05
1.36571127458472e-06
2.1134548384394e-05
1.55840976545439e-05
5.55809268983665e-05
6.98287841553371e-05
7.41980343413246e-05
4.73478611522702e-05
3.56478588743803e-05
5.29141627117635e-05
8.50466742727455e-05
1.70709835699071e-05
4.00288671695894e-05
6.54892476883882e-05
1.20433913346051e-06
2.41550015481507e-05
5.77792514252491e-05
7.69198655112155e-05
4.32892248336157e-05
1.26865967600615e-05
4.5894613396999e-05
1.65923079123265e-05
5.82297532448243e-05
5.23354277727769e-05
5.95323781308052e-05
-1.06792424999583e-07
4.9047260351914e-05
3.09512901628605e-05
2.21844533511276e-05
1.47254633515573e-05
1.28528510031613e-05
1.50128747776599e-05
1.06814074167215e-05
2.31822458498884e-05
3.60421406003071e-05
4.17936370177387e-05
4.49115119517945e-05
2.2643911735988e-05
2.04788018747969e-05
6.18277304160087e-05
8.03445597582777e-05
4.61937354629379e-05
2.38918739158529e-05
2.06146886388532e-05
1.48451160805553e-05
2.40542036715813e-05
3.41137586737963e-05
1.72401267672348e-05
4.73751143857327e-05
8.25285895566949e-06
4.92256526552827e-05
1.41836207934629e-05
1.99526866043018e-05
6.43921699588904e-05
5.20064566106717e-05
5.65430874569621e-05
3.06414071534662e-05
5.16835552296275e-05
5.63345524273148e-05
8.53681840504707e-06
5.39753116904903e-05
3.42190159246495e-05
2.24545193320521e-05
5.92832314152803e-05
3.92142106571749e-05
2.04461314885399e-05
4.14383770524569e-05
4.45173590181932e-05
2.58612714148093e-05
3.828954720588e-05
3.68450430111663e-05
8.25647014000145e-05
4.29150183611526e-05
4.53215539620516e-05
1.13884450459996e-05
-1.02931908294198e-05
-3.84159445758284e-06
9.42508058088066e-06
2.19271996855547e-05
1.36055544950926e-05
5.20968448299419e-05
4.723870843808e-05
4.13711377747879e-05
3.6757197386766e-05
3.14198336633148e-05
6.73082427721065e-05
1.27646493356237e-05
5.86338794942763e-05
3.51604762964152e-05
4.78507470279847e-05
8.56151944680479e-05
8.58571676823731e-05
5.82386217794197e-05
3.2745225832897e-05
4.84034065259114e-05
5.71684738270073e-05
4.49262427709572e-05
5.4210980039874e-05
4.72233084030278e-05
5.62255542993026e-05
3.59567703630645e-05
4.48819089907483e-05
5.87594803691649e-05
1.82799707028206e-05
4.34554898597374e-05
2.9004570583233e-05
1.85424585030221e-05
3.19268449405162e-05
9.48363359842718e-06
2.47897626063774e-05
3.62873200876003e-05
4.75149016254004e-05
-1.34725048879137e-06
-5.30824495034398e-06
3.90531211201974e-05
2.91747916908131e-05
1.71469619932314e-05
1.42678066750366e-06
1.32670539472875e-05
2.40317654687086e-05
4.4435627255062e-05
6.21230474802096e-05
4.07470529077786e-05
2.30314319570782e-05
3.94710497948953e-05
1.74731437500374e-05
4.43007839798023e-05
4.87325624504868e-05
4.74157800290429e-05
2.60440456484864e-05
7.2864876793022e-05
6.37398823197269e-05
1.25364214338766e-05
5.03913328891331e-05
2.87164316222597e-05
5.04331095505895e-05
3.68199977894974e-05
1.08137943723521e-05
3.78728341750281e-05
4.77884974706614e-05
2.1367827080907e-05
5.92816847756136e-06
5.55165219388783e-05
3.92013020357898e-05
4.41982875336505e-05
1.24955979076931e-05
3.71778999585024e-05
5.21802291283738e-05
3.87131088430573e-05
2.04765435643989e-05
4.08602046624543e-05
8.35532075439744e-05
6.35035047278942e-06
2.63725408049498e-05
3.43254738162886e-05
6.81553011223084e-06
5.87908151274704e-05
6.36484271349616e-06
1.9581284637451e-05
1.82522867929944e-05
1.29077127577341e-05
1.63478208544719e-05
2.47980409660861e-05
-2.63916036235608e-05
4.8117036812347e-05
-8.80085252531599e-06
7.36161100442541e-06
-8.07874581416396e-06
1.99579376874002e-05
1.8683513318454e-05
3.01652818215095e-06
5.66087010734084e-05
1.22996465905884e-05
4.53398564463585e-05
4.2067331069696e-05
2.99643991909843e-05
4.76632542674754e-05
2.96600817450827e-05
5.65781250807439e-05
4.28712988930105e-05
3.31929684489748e-05
4.29389433150752e-05
4.66393526863658e-05
4.35366658541448e-05
5.96993596974149e-05
4.42696196839717e-05
3.16850104596513e-05
7.43946893725229e-06
3.17495835387712e-05
1.47874920529047e-05
4.66156120086235e-05
4.63207086842648e-05
1.77617570651108e-05
3.30840000142029e-05
2.05892877078633e-06
1.53428731993473e-05
4.40609809607747e-05
5.51036186593625e-05
7.98114547346564e-06
4.15242842569448e-05
2.68675580622052e-05
5.99211252696502e-05
3.0449125342287e-05
4.48112163021949e-05
3.92748319834973e-05
2.78817808927336e-05
9.32942281137574e-06
3.51502475541072e-05
3.74984930494655e-06
1.85657488086811e-05
5.66513855034017e-05
5.19545777275434e-07
4.63688622979622e-05
2.43379645346492e-05
-6.02069454406059e-06
3.45689699625717e-06
3.87763399970207e-05
2.49696889981123e-05
2.08988388177687e-05
3.25843239690251e-05
3.67278562385465e-05
2.69872012961229e-05
3.71546898692553e-05
1.04029799675075e-05
5.76529466892734e-05
4.47998460440548e-05
1.50273501774174e-05
9.28653614536783e-06
3.30483394374596e-05
3.09335234655049e-06
3.14253881737378e-05
1.27246517371661e-05
1.29042134374512e-05
3.00527404208661e-05
1.49795869892813e-05
4.34916480715219e-05
5.26509133752233e-05
8.68954121370471e-06
3.05695047599924e-05
3.07980436896287e-05
2.73538040470355e-06
6.29137890510951e-05
1.85147272478766e-05
8.14166267219157e-05
7.31109916212835e-05
5.31109672177455e-05
0.000102891372438354
7.27227704745143e-05
5.18758855511748e-05
3.20448156383684e-05
2.46388095515476e-05
4.13141177576869e-05
5.08832477605999e-05
2.89163947636926e-05
4.08436355635284e-05
3.72100137678094e-05
5.69568918303238e-05
8.41914429111714e-06
2.26244049251547e-05
4.18354194637992e-05
4.6735745305829e-05
2.79974866532463e-05
2.25508045676232e-05
2.0636958358544e-05
5.46260195488454e-05
-4.72660172802361e-06
1.21660606412562e-05
2.1184774556584e-05
5.82123824952716e-05
9.8121967725602e-06
1.61955863934989e-05
2.93248374825048e-05
5.45339894015503e-05
1.38454512109542e-05
5.57125916397706e-05
3.30375154395284e-06
6.00781217085355e-05
1.99484021706868e-05
2.86182819858287e-05
1.34329001923072e-05
4.81707865007578e-05
4.34424329497888e-05
3.58791311203074e-05
1.70917069235515e-05
5.49084372231831e-05
7.05430113888474e-05
3.13470729135312e-05
5.62359532785728e-05
6.99141796939062e-05
3.03455798583598e-05
3.59302452269068e-05
6.50235805483044e-05
1.77234536205342e-05
2.48090675416382e-05
6.84366265673965e-05
5.55194990638863e-05
2.24876148199614e-05
2.95271465969637e-05
6.71081187667319e-05
6.13316715038396e-05
2.19042887085883e-05
6.4643306948025e-05
-9.88993794505429e-06
1.37479141969196e-05
2.44861555153252e-05
5.66535857083613e-05
3.23960905353917e-05
3.39578544276159e-05
2.39748985108169e-05
2.0345024774988e-05
1.00744242951788e-05
-1.57657863422903e-05
1.05427299883891e-05
1.53101469291818e-05
2.43393782144152e-05
1.98082303463441e-05
3.99081881864711e-05
3.59093291382423e-05
3.98600020590734e-05
7.71036583902257e-06
9.0350078775174e-06
1.794448732907e-05
2.8659182595858e-05
4.61868313185848e-05
3.2136830131464e-05
4.96712058068764e-05
5.81508857872266e-05
6.95815162849455e-05
3.53127600814241e-05
-9.8802184641305e-07
3.66892528315676e-05
4.9842408492637e-05
1.97267644857489e-05
7.38361303662441e-05
7.30572673442033e-06
3.71571036379885e-05
6.87633139964393e-05
5.7609508820444e-05
5.43597078506494e-05
1.40820782696173e-05
9.13998298866137e-05
5.81411783992276e-05
3.66007763532274e-05
4.65151702958668e-05
5.00112736396323e-05
7.89099297859156e-05
2.86998573130789e-05
5.09519550894645e-05
3.8748979338213e-05
2.45165274351923e-05
5.78352063527139e-05
2.90214676784814e-05
3.24046214777537e-05
4.92470708241443e-05
4.45224176198911e-05
-1.23246389551344e-05
1.55614929127976e-05
5.32727530660066e-05
1.78276533801988e-05
1.37303966002748e-05
2.92528878324465e-05
-4.02431184367989e-06
2.48071353287912e-05
4.86149953018237e-05
4.51023317169008e-05
2.72292239474587e-05
1.64031123417414e-05
7.41667547424387e-05
5.35574821874364e-05
2.5679295613568e-05
4.32551917196414e-05
5.41631650641093e-05
4.54119793342598e-05
2.76250693903915e-05
4.00865960967964e-05
5.32491910975755e-05
4.03589410497082e-05
1.97959010706512e-05
3.94335398240986e-05
3.14327357342166e-05
1.70928927903162e-05
4.23343726841088e-05
4.73056158029319e-05
4.77264553260098e-05
3.62278201642327e-05
6.08220516626149e-05
4.94105160055158e-05
6.75615598148348e-05
3.7240040138923e-05
3.93756360343454e-05
2.8101400522138e-05
3.85586818222967e-05
7.10160669085786e-06
4.76180039995771e-05
1.06695615149759e-05
3.66838791972147e-05
4.09254408620032e-05
3.76511901233686e-05
5.55131341287374e-05
3.05326856516393e-05
7.30195161246032e-05
4.75006951295361e-05
4.59662809752559e-05
1.81199934632247e-05
-2.39522970243607e-06
3.07469672880372e-05
5.90105035424391e-05
-1.06305231577036e-05
1.25227525841321e-05
4.5184793815543e-05
7.25675134344943e-05
4.44753635529801e-05
6.5618680273789e-05
4.65515878563718e-05
3.44848856806233e-05
6.59419562318097e-05
1.13100532133444e-05
5.44979025342299e-05
5.03177877991908e-05
4.09558037139389e-05
4.04376242628581e-05
2.50194037024044e-05
5.80180538810418e-05
3.22334189009647e-05
2.41685111452229e-06
3.4479817911843e-05
5.98616751049229e-05
4.74006357088064e-05
4.6461789320674e-05
5.25929393778023e-05
2.75105759486371e-05
3.92508238213724e-05
6.33554317708351e-05
2.79962001218781e-05
6.15683467898303e-05
1.4746618306524e-05
2.66230636806816e-05
3.07054405194949e-05
1.18523906155286e-05
5.53172023070394e-05
2.38010034642771e-05
2.65206534253451e-05
3.13201687221152e-05
4.31428151968853e-05
4.85419086088456e-05
6.96505158708658e-05
1.46426879067444e-05
1.77081112388966e-05
5.42548531895893e-05
5.09551972003845e-05
1.86371278707609e-05
4.81164080855991e-05
4.04281839605042e-05
3.03652790878822e-05
2.28554555569612e-05
2.69297855639485e-05
6.17839225521934e-05
2.7410203890928e-05
2.98553992846761e-06
4.62463930291618e-05
3.5425955859012e-05
3.52502244621118e-05
5.67788837328276e-05
4.63238928122668e-05
2.0309052635022e-05
2.68745957798299e-05
2.08208115760927e-05
1.71781205992313e-05
6.22943810627202e-05
1.8902672244126e-05
4.54372628742453e-05
3.9123265333806e-05
6.35879143669062e-05
2.09421948880297e-05
2.5208037063831e-05
4.86533075200914e-05
5.32800189902252e-05
2.1610137154389e-05
2.50543081348336e-05
3.48443655062349e-05
4.48757645327494e-05
9.88700674671764e-06
4.99875278965493e-05
8.17639241581395e-06
2.50871312478739e-05
1.29484036247269e-05
6.48903018132892e-05
4.08560733154133e-05
3.73396084856035e-05
3.25400788451437e-05
3.87269333102922e-05
-4.70954406920255e-06
4.75311682152565e-05
3.70028762510049e-05
3.42807456038163e-05
3.88308131146972e-05
1.68198115645425e-05
-2.04627927623141e-05
-6.3870650295546e-06
3.08225788142999e-05
-7.06754335167087e-06
3.63734719707812e-05
6.99362589316363e-05
1.92443740216347e-05
2.39082035280867e-05
3.89316339373515e-05
2.64696987151692e-06
3.06684184997546e-05
4.26160154400081e-05
2.06994975470681e-05
3.53373700858356e-05
3.15560612705646e-05
3.22881045137055e-05
3.99323037824803e-05
5.2688775709435e-05
1.51699590975945e-06
2.38406690184545e-05
1.16749327712062e-05
6.0499017945609e-05
1.21147754739268e-05
4.0449458478904e-05
2.0073047359104e-05
1.33542971373625e-05
3.48205846322389e-05
7.45678842362331e-05
7.77096968539173e-05
4.41940247918674e-05
4.51184012523048e-05
4.35510103305904e-05
5.38130910275273e-05
4.65227036941371e-05
6.59830115844344e-05
7.33384124416026e-06
2.91142641240555e-05
7.50719967295056e-05
2.84774113096496e-05
7.49228703103148e-05
3.07147949199089e-05
7.10420001313143e-05
4.19643728271968e-05
4.82531292107487e-05
4.28044033056516e-05
1.99632725360556e-05
3.43156565594719e-05
-7.07689498284222e-06
2.87922144786716e-05
4.35885150251833e-05
4.37252074797392e-05
3.21522621207261e-05
1.86780565667005e-05
1.02284305909281e-05
2.74297317285127e-05
2.56026654066339e-05
1.18563418266518e-05
6.99894357925442e-05
5.49381927848379e-05
1.68556372452469e-05
4.07556029200349e-05
6.84011784736732e-05
-5.76397790554839e-06
2.35929042967747e-05
4.61739022413271e-05
1.134428228623e-05
2.90792011832031e-05
2.59334142884875e-05
4.68526859122283e-05
3.09362150834863e-06
5.22407550153007e-05
-7.63557400982588e-06
3.92524451344977e-05
9.90629290080533e-06
3.36954930630519e-05
1.39709245736263e-05
2.20646604655536e-05
2.88587350342099e-05
2.8144635944493e-05
5.64546373749022e-05
3.23047340527641e-05
5.10856277785123e-05
5.41205169532245e-05
7.09350158571914e-05
1.09278731048262e-05
2.90251168409006e-05
4.1502823741753e-05
3.46017736049302e-05
3.51026237665043e-05
4.87194980632507e-05
9.90820427132666e-06
4.32782248164586e-05
4.46443229375054e-05
2.83731590355982e-05
3.79699870725431e-05
6.89091904737749e-06
2.82246906510779e-05
5.18941401924467e-05
8.9673611161663e-06
3.6042995649412e-05
1.60326151648486e-05
3.82203180563078e-05
4.53410891066868e-05
2.29704750017508e-05
2.7597973287065e-05
3.86039485685411e-05
1.35606101941311e-05
-1.06540174061132e-05
3.73431420008542e-05
1.2993138145028e-05
2.3040869752381e-05
5.22897855553148e-05
4.68565208464277e-05
-1.03132548330731e-05
2.46978513812314e-05
3.64423798397304e-06
5.99602548134663e-05
5.85927228002722e-05
2.92538715253668e-05
-7.05148239767654e-06
5.51474378276206e-05
2.57210394976055e-05
7.8483481970714e-05
3.52072024442761e-05
6.0043332852116e-05
5.12026136064339e-05
5.80017457491986e-05
5.12584090768122e-05
5.01530745600619e-05
3.88556024383754e-05
-2.81997243036989e-08
2.54678822501244e-05
9.41673701847926e-05
3.2733728895949e-05
2.57401873373356e-05
2.29349795839506e-05
6.18454036748509e-05
6.12220028408741e-05
-9.89779994943455e-06
2.33840466093114e-05
3.19181782732059e-05
-1.14440547720742e-05
3.47554821561485e-05
2.34815186454195e-05
6.65290579131884e-07
7.09281753088802e-06
-1.30949220401839e-05
9.30010105481266e-05
1.37455208963302e-05
1.6280351486668e-06
4.05185509756358e-05
4.80053727277503e-05
2.98756461005775e-05
4.80093510683301e-05
4.55246838158585e-05
4.31189747188682e-05
2.58814819994142e-05
1.39085329608213e-05
2.52393288397815e-05
7.68963091778483e-05
2.16580064865225e-05
6.05722744533333e-05
6.96903155051932e-05
2.25248487789424e-05
7.29302679434411e-05
2.30051303413652e-05
4.88627312703902e-05
1.90639716235661e-05
4.49972077627229e-05
-8.57351736042482e-06
2.22787110540824e-05
4.50330064563845e-05
-1.81580040723134e-05
5.10364238344773e-05
4.16797710452224e-05
1.00538111517933e-05
2.2833702514157e-05
2.71520419318179e-05
3.77631807704329e-05
4.34987436693211e-05
2.04280640064946e-05
1.74224552249977e-05
2.81598879605615e-05
4.45852384343545e-05
6.31581265777361e-05
4.71132892272069e-05
3.57811764916465e-05
7.57490013879525e-05
3.64245103346728e-05
4.8842337429657e-05
4.73099236015028e-05
7.00669358681965e-05
3.43213090913193e-05
4.70920834113515e-05
7.23272233361596e-05
3.95171757382358e-05
-1.12900443324026e-05
1.43922057655693e-05
1.07764012666e-05
3.48321998740516e-05
5.99535319037491e-06
6.8084199601305e-05
3.54161559926587e-05
5.89368439549963e-05
5.95363221355297e-05
2.06325115790942e-05
4.24864047764523e-05
1.90184442846116e-05
2.44050262559815e-05
8.41771866421844e-06
6.22576991062094e-05
4.13698446456816e-05
3.56268625336846e-05
2.62317544413023e-05
5.92842838213078e-06
2.79090489528757e-05
2.61847064209947e-05
2.29981366628336e-05
5.64866985833718e-05
2.13087583100092e-05
3.42015973441028e-05
2.34114047147234e-05
5.64363074119353e-05
2.6836783751528e-05
7.31880555001929e-06
2.4740323632808e-05
1.27122278438719e-05
5.09154634981639e-05
4.48556408524078e-05
4.26662537051896e-05
2.42523715454858e-05
1.14054775979917e-05
4.66094305484049e-05
5.19514062644165e-05
3.16849420113709e-05
2.79096345964224e-05
1.59945721864566e-05
3.40116043823916e-05
2.09722720027271e-05
5.57643112526294e-05
2.6596020382102e-05
5.61997041019101e-05
6.25225520318516e-05
-1.83944435869107e-06
3.40481849863301e-05
2.22727933482585e-05
3.69253013795496e-05
5.92671111938085e-05
1.03093509048313e-05
5.36243901342107e-06
2.13725792171309e-05
5.89442326704936e-06
5.23438153487044e-05
3.43012186492959e-05
3.54138591081227e-05
1.99749456160308e-05
9.7219536062817e-06
2.37867215166391e-05
8.12229858568884e-06
4.73726812077885e-05
2.71280359708816e-05
5.22992573871623e-05
1.56319621436148e-05
6.40630541058825e-05
2.40729985439452e-05
3.48472838721412e-05
3.41969779250275e-05
4.23354497171023e-05
1.90208620392736e-05
2.81561514318633e-05
6.04569788359923e-05
6.17812501263574e-05
3.31678453821703e-05
2.43487690587694e-05
7.22013617378389e-05
4.57597692404304e-05
2.65593366750551e-05
3.0009395621341e-05
3.24141604199923e-05
5.10455374606695e-05
3.63108751094809e-06
6.46672676391746e-06
3.20526944338604e-05
4.65820746676894e-05
2.36952687885037e-05
4.31361156850221e-05
5.16580444980729e-05
5.43609156509307e-05
4.03023966818199e-06
5.15250763202985e-05
2.64014591588651e-05
1.8613087496244e-05
4.38532614290275e-05
2.86414971720693e-05
6.23350920800963e-05
2.71835948947781e-05
4.30281786972267e-05
4.70566119000735e-05
2.51876425852567e-05
7.12947186748834e-05
1.78378602384018e-05
1.66460074869755e-05
1.81213061506499e-05
5.5333940569294e-05
2.13602428273561e-05
3.94354491669654e-05
3.874772592264e-05
-2.23209027484804e-05
4.51589485869438e-05
1.8905528190758e-05
5.33294692695349e-05
1.15030091451087e-05
6.02532905881057e-05
3.84292608680511e-05
3.93677162651968e-05
2.14805373230192e-05
8.00687661252654e-06
3.98636026146351e-05
2.26578311085429e-05
-5.65509440110356e-06
5.43430228251394e-05
2.68689218078138e-05
6.29300905448996e-05
2.82958337815233e-05
4.34486342599086e-05
1.05092801860784e-05
4.12754913890884e-05
1.97054803983028e-05
2.0391176095545e-05
2.38768284309463e-05
2.52060936440076e-05
4.20968486765262e-05
8.84725704778408e-05
4.01951651059958e-05
1.92471143917624e-05
5.99250885292979e-05
3.22135756613599e-05
2.42736248501987e-05
3.06465601856298e-05
1.09391034753628e-05
2.27891404046988e-05
6.71224378000947e-05
4.35447667073808e-05
8.99746150920781e-05
2.17603881610685e-05
5.50572726313597e-05
3.96238696764616e-05
3.38216939658021e-05
5.6801989214704e-05
4.81108344466606e-05
5.37765678063761e-05
1.27955473456261e-05
-7.98225444928081e-08
5.46231832474613e-05
6.40006966107362e-05
2.97055391150827e-05
4.53465661003013e-05
5.16259665990144e-05
4.36159134431561e-05
3.56976913453191e-05
5.14356098820819e-05
2.27481436265526e-05
1.7166422525549e-05
2.85668408481885e-05
3.61289647853358e-05
2.98923835399629e-05
4.63795083578422e-05
7.78872807152461e-05
4.25145739285344e-05
-1.7989878292418e-06
1.88596853073833e-07
3.61179256576695e-05
5.1418717833413e-05
7.70086033491442e-05
1.81098411725807e-05
2.18956397594522e-05
4.24476965113358e-05
2.90991395540582e-05
1.30376425986866e-05
7.93683606527853e-05
-1.53495212420559e-05
2.42085260205313e-05
2.51562717076397e-05
2.56331208070347e-05
4.07316477063988e-05
2.03020524924463e-05
-4.7140727557088e-07
9.93576321171917e-06
1.4216764912077e-05
3.81342715644057e-05
1.05597135501403e-05
4.69393120590171e-05
3.04568879318509e-05
4.77840345049219e-05
3.94672769032402e-05
-1.1280545448697e-06
4.00305450918086e-05
5.18078691188472e-05
6.8034037580707e-05
7.07290759983901e-05
6.37088384884887e-05
1.3001407162773e-06
1.76161202894436e-05
4.30414722451326e-05
2.38615599007154e-05
3.60634506381933e-05
5.28449462233567e-05
4.97408411047608e-05
1.83636424288331e-05
3.13904954303316e-05
3.53433046217383e-05
9.32538905198038e-05
4.94959649906335e-05
7.10533733581423e-05
4.81693253371631e-05
5.89002189059662e-05
2.26984551430657e-05
3.07232111369782e-05
4.22347317203021e-05
3.88081953210991e-05
5.4256909658062e-05
5.70928674503905e-05
1.97429856443788e-06
2.573042251137e-05
3.75564180522654e-05
2.66751361927101e-05
2.32105022243757e-05
2.12707565064212e-05
-2.70972575080279e-05
6.78243458139709e-05
4.25042819669175e-05
2.11556880615472e-05
2.40656925710498e-05
1.63056565562527e-05
2.10144681398192e-05
5.80575974122325e-06
3.14808485030457e-05
3.7553735306154e-05
2.89167307428546e-05
4.07949428345417e-05
1.98463552038863e-05
4.35592459476017e-05
2.66502313266514e-05
5.91331588759075e-05
1.41762206112796e-05
4.17680177809552e-05
4.74661672451569e-05
1.86881304553239e-05
5.24121614604274e-05
2.08742989016287e-05
7.3003701995696e-05
3.70991397932842e-05
3.3706426978233e-06
2.65117441977059e-05
3.40865019777525e-05
-8.88244355232312e-06
5.1878530295622e-05
4.43919270077441e-05
8.56881742218953e-06
-2.02907321331163e-06
2.2138179714277e-05
4.30824878577533e-05
5.41127862394074e-05
2.60852424594963e-05
7.14521802216322e-05
1.56816949019172e-05
3.57520889513928e-05
4.3250094282783e-05
2.54232304348601e-05
1.60819059130055e-05
-5.57555502598497e-06
5.49056180882129e-05
3.41087064010281e-05
3.70461747548617e-06
2.30178837448145e-05
4.25778166585518e-05
5.69478523896412e-05
4.72388515437854e-05
2.83132856254935e-05
4.49740416636368e-05
3.95029461513016e-05
2.85749432451375e-05
2.94763225326118e-05
4.15003294277909e-05
2.16401720641996e-05
-7.17707841033532e-06
1.15606842604719e-05
4.24190739783448e-05
3.99579477615969e-05
2.53721039712862e-05
6.77236315750822e-05
3.97555152038095e-05
4.37622523927138e-05
5.70264268599331e-05
-1.86195014230851e-06
3.23717642672218e-05
3.22445088976072e-05
-8.24028213689839e-06
1.36436522607515e-05
3.60887966848903e-05
4.11756843872327e-05
5.1263718279584e-05
2.49935755671417e-05
2.69993632249953e-05
3.32464785109101e-05
2.78782283592936e-05
7.12247926931553e-06
8.67809379118372e-06
2.66273067871206e-05
5.22446771142119e-05
5.29516896975332e-05
4.78029121421897e-05
4.32375883915704e-05
6.41795317631242e-05
4.7958367200368e-05
2.83527003359551e-05
3.88551889026056e-05
6.18793599561922e-05
4.78868062347489e-05
3.6875836283279e-05
5.21575494752874e-05
9.58162998423307e-05
5.48716118170408e-05
6.37311119072278e-05
1.33716134518111e-05
4.52230635593376e-05
1.64291643633283e-05
4.13051528960455e-05
6.36400583106157e-06
4.98733963268611e-05
4.69579488518528e-05
5.29704143657252e-05
1.59781259301192e-05
3.6845717077693e-05
3.98109820284157e-05
3.73992715798148e-05
4.31499451395318e-05
6.40870619909687e-05
4.011196617785e-05
-2.06034004696588e-05
5.72629222677678e-05
3.11086193194967e-05
1.00770211462369e-05
4.89952863147728e-06
-6.63774636012764e-06
3.55422096726715e-05
2.82741920602999e-05
2.55275060429842e-05
3.3225514699003e-05
6.71078493409748e-05
4.61251997981132e-05
2.31437048970809e-05
2.07870882560971e-05
-6.03712153257343e-06
2.72368485610252e-05
2.07372790747301e-05
4.28508514615891e-05
2.22571936994392e-05
3.57340965271528e-06
6.09696740920762e-05
4.85561027508744e-05
4.72154660751343e-05
4.20448161731855e-05
4.93918431949972e-05
3.06743979859633e-05
5.59636797471354e-05
3.21040451468083e-05
5.30772813980457e-05
7.17073563644477e-05
5.88103125475768e-05
6.6392183198168e-05
4.6034560738111e-05
2.09617215263187e-05
5.77083298138388e-05
5.80572744195739e-05
5.64140684104527e-05
2.1043025190916e-05
1.77646713855974e-05
6.26681354882337e-05
6.67080148987597e-05
-1.04867559235881e-07
1.19240840129928e-05
3.20471304104918e-05
8.37827412388912e-07
6.40890798828106e-05
3.19524000403402e-05
5.25822118536389e-05
2.50466565486328e-05
4.43909299281972e-05
4.61498945950401e-05
1.72480460026462e-05
1.18314274362659e-06
1.56289118488167e-05
2.58540885718697e-05
3.11513524201794e-05
1.66634986978773e-05
-5.08275549639304e-06
4.25095007548703e-06
4.41235868461092e-05
6.70645513515975e-05
-5.15762438526682e-06
2.46357975171567e-05
1.38875028921215e-06
1.84088952300644e-05
2.37054318603128e-05
-1.14832196494865e-05
6.49905911023728e-05
-1.61902795606261e-05
2.88834865619986e-05
2.55068546907182e-05
3.29877681443162e-05
4.94914327138262e-05
-9.06038506725851e-07
5.25614266943593e-05
5.4212401331192e-05
3.18113960155551e-05
3.42701249426582e-05
5.85573141134794e-05
3.37875532328442e-05
-3.71495105365879e-06
4.31085216134549e-05
6.17621381016608e-05
2.37555461902228e-05
-6.54285824769271e-06
5.89665532445145e-06
5.68720924289545e-05
2.52316456246943e-05
2.31545702755425e-05
9.94764707051562e-06
4.64333401073744e-05
4.27647781896418e-05
5.72077309480067e-05
5.01055126241923e-05
2.29011993705278e-05
4.06215704659274e-05
5.3647907261042e-05
4.89258173923936e-05
2.33798062421787e-05
4.31944408705311e-05
5.77933383749413e-05
1.7646850995843e-05
6.03536027352805e-06
1.66070770659879e-05
6.63576835612731e-06
5.31757377368888e-05
1.24278846145872e-05
1.82777437513446e-05
3.71147665679908e-05
2.36762990941823e-05
2.24862408813379e-05
-8.79978862562614e-06
4.003081770876e-05
5.10244691976283e-05
5.86124958136273e-05
4.10284781794758e-05
-7.12131792361253e-06
4.65725013924587e-05
5.10445188955637e-05
5.97764473201304e-05
3.24440803883321e-05
6.11781418177083e-05
3.62243739708528e-05
2.70772243934475e-05
7.41293607454499e-05
8.33791949239581e-05
5.76794746790465e-05
5.1272377836604e-05
4.34300190620793e-05
-2.38776529561981e-05
3.96847292525416e-05
4.33719536685155e-05
3.14073673624045e-05
2.84668598203919e-05
2.92334466417382e-05
7.0661896266474e-05
3.20512594887997e-05
1.66876798554152e-05
1.23441277610003e-05
1.74800341408229e-06
4.55666610472118e-05
1.54879222169946e-05
5.82120363748174e-05
3.88875325091049e-05
3.02127261253902e-05
4.40279196381439e-05
1.85520988738919e-05
8.65979425240666e-05
2.53539077788374e-05
9.1904607893568e-06
1.89900820604255e-05
2.55504895691315e-05
2.32642562655797e-05
6.7334280022561e-05
5.41052944999445e-05
3.12707025506288e-05
7.18455679611473e-06
9.21553064573954e-06
5.09672387995909e-05
1.49327188337241e-05
1.14741975057794e-05
3.18959849245929e-05
3.12737046039909e-05
7.03327908291015e-05
6.84666422121809e-05
3.32965624648834e-05
-1.63466328885476e-05
2.16660735636187e-05
5.53541075126461e-05
8.05789914592659e-06
1.78308841400541e-05
1.3568671569563e-05
5.14897849527225e-05
1.71844329885606e-05
3.19235388792918e-05
4.52779715233628e-05
4.33132675707548e-05
4.44148140150226e-05
2.22133250568769e-05
3.28051526231136e-05
2.04819884082696e-05
3.08846064989437e-05
3.36973744661596e-05
7.30420238565201e-05
3.92781049880621e-05
9.05988821951265e-06
2.86174430920391e-05
4.53659562665312e-05
6.61107936490016e-05
7.79043827303983e-05
5.16876115505315e-05
3.71897110848837e-05
7.30769455857419e-05
5.36195429811682e-05
2.42442317863532e-05
3.91198226921434e-05
2.56830940441223e-05
6.6970279890672e-05
1.00092666870036e-05
5.25074676870947e-05
4.23142685486894e-05
8.98267620457703e-06
4.98193773491121e-05
1.79013077575488e-05
5.62045829792749e-05
5.52426754736641e-05
-1.28633089499929e-05
3.83653609002527e-05
1.08129847045376e-05
2.43317248065431e-05
7.03392628087682e-05
3.25498048027253e-05
4.1006555305516e-05
-1.21397839309467e-05
1.45550329118521e-05
4.83901784523531e-05
2.56407635770078e-05
4.42331634984171e-05
3.68510529426911e-05
1.85284787558446e-05
2.91405268339537e-05
2.1868738091247e-05
2.96653289458584e-05
4.56056760493926e-05
3.76114413965605e-05
3.91458698251153e-05
2.86408309164236e-05
3.5270938312703e-05
4.84589900765327e-05
1.93808250470048e-05
3.44463586848516e-05
7.04640761525587e-05
2.50530471657358e-05
5.51500464719821e-05
5.16628823163427e-05
6.04507863004102e-05
1.5673290754016e-05
4.78397925522265e-05
4.90474710013831e-05
7.0372074257598e-06
4.997143043462e-05
1.62314164564007e-05
4.79164288422523e-05
4.47369995853899e-05
4.23062935323707e-05
2.73145772857157e-05
1.32155217934038e-05
4.06826968106483e-05
5.25965337708638e-05
4.47837679204177e-05
-8.4426176726116e-06
2.60432269360487e-05
5.18102197763479e-05
5.5559595958944e-05
3.39632397041765e-05
4.38006121807839e-05
3.53403532323685e-05
3.6858558159792e-05
2.92832319641523e-05
5.27355968462645e-05
4.75484617256638e-05
2.33568742569994e-05
4.30107873245904e-05
3.01974855983469e-05
4.12281082079557e-05
3.24807289874864e-05
1.37714017121569e-05
2.94920110089266e-05
4.71293766778226e-05
1.67614045704642e-05
4.65976663724249e-05
3.45214553235567e-05
1.38796329160013e-05
2.47535441025365e-05
2.8915491085957e-05
8.02374875902606e-06
2.75772123642308e-05
2.9082804409635e-05
4.15697589113919e-05
2.21314449928115e-05
3.80617944578398e-05
4.03398863930002e-05
3.40172230861172e-05
2.69133864991757e-05
1.92360364640992e-05
4.22214531278152e-05
2.0091651186496e-05
5.61956582153815e-05
2.18896323966727e-05
4.52444426428343e-05
3.12055314715523e-05
5.0659889098613e-05
1.5385128664597e-05
3.40455593108919e-05
4.24051737812317e-05
3.56789627989725e-05
7.29337210962604e-05
6.835400614639e-05
4.77818907557693e-05
3.91545805675423e-05
3.97389399080019e-05
8.88445487900166e-05
6.44109761652094e-05
5.01660270408937e-05
6.93903178640088e-05
3.33172694094699e-05
1.49605598582455e-05
7.76420486732353e-06
7.72170091931939e-05
-1.05670412504978e-06
1.96632122621779e-05
4.50556741504063e-05
2.36402941657214e-05
-1.12855836691816e-05
1.87915046379989e-05
3.17020179284775e-05
4.83449244329008e-05
8.66435726018924e-05
5.22007281200013e-05
3.09954539359876e-05
1.73807939670952e-05
2.67964387419531e-05
3.73143540267708e-05
4.8263338899935e-05
1.50184631974663e-05
3.4145755255418e-05
5.49001871406184e-05
3.94110592219641e-05
1.00721130762581e-05
3.75966448275522e-05
1.7849855978158e-05
4.69633709349965e-05
3.08568352088269e-05
2.04647386990785e-05
3.18992330736667e-05
6.82089363206499e-05
6.58249084907098e-05
5.10252062966398e-05
1.37177198537046e-05
3.13892418329221e-05
4.31029515670914e-05
3.81657535632454e-05
5.71777553509691e-05
3.51501362342185e-05
3.47012583841593e-05
6.93312915379134e-05
5.5130213464759e-05
5.81406096928132e-05
9.2401183578253e-05
2.40870563331255e-05
3.50005493908072e-05
2.00035977479473e-05
4.56661651133271e-05
1.54749821338609e-05
3.02574218039559e-05
1.69188216896787e-05
2.84922483795138e-05
2.51123800523901e-05
4.99350777816186e-05
1.75448470327605e-05
1.94202680996338e-05
4.75301560701799e-05
3.54851903150314e-05
2.81183773293514e-05
1.08025077814028e-05
5.3437935367302e-05
1.51766424554156e-05
1.52782566145143e-05
2.04868174238082e-05
3.37219469467833e-05
3.72629916755276e-05
-5.56598888063244e-06
2.2860896056323e-05
2.60344204386669e-05
2.16458563579224e-05
1.9829281692733e-05
4.55283797413753e-05
4.56834376216792e-05
4.46710121610621e-05
6.87407187002815e-05
8.04131387101873e-05
2.57107358253971e-05
3.47464578211107e-05
4.24031394705393e-05
2.7489785495539e-05
2.54020121452779e-05
4.3845356033493e-05
5.86254608992845e-05
6.95950068107212e-05
3.67562135637493e-05
5.00831200115436e-05
4.81963220972885e-05
3.7914010235803e-05
2.59198485497463e-05
3.39135898653032e-05
6.24848301341964e-05
4.56692971639893e-05
3.04629322351767e-05
2.50749160613832e-05
3.3312445950585e-05
6.55826709945947e-05
5.18885055497105e-05
1.42902406143022e-05
2.11661380730581e-05
4.10993205806133e-05
7.71260238485678e-06
3.38311096582031e-05
3.71534060161001e-05
8.11039638697749e-05
1.76882968413762e-05
2.49457555680924e-05
5.17173719145222e-05
5.75282450198277e-05
-2.83418265301405e-05
4.71729902396337e-05
6.49049599842374e-05
3.93266588428786e-05
-5.11495187419749e-06
3.0865565206572e-05
-1.43035179602961e-05
9.18702708269055e-06
4.36968447502298e-05
-3.06062792902738e-06
2.98607934255142e-05
4.43174740744931e-05
2.79214337186216e-05
8.23264477879696e-05
2.81545250960186e-05
2.47832265836881e-05
3.43284059493629e-05
4.73198967596794e-05
2.92271217672659e-05
1.92913124496e-05
4.56435042894462e-05
4.52983275369691e-05
5.60077024902449e-05
4.04855883867955e-05
5.34457349983859e-05
2.69993273936867e-06
5.51270825078207e-05
1.40165981751359e-05
5.01594035847568e-05
-6.75570067547403e-06
6.99350018852466e-05
7.15392880596586e-05
-1.13460368645086e-06
7.37928585057803e-05
2.51647169196178e-05
5.03908713889742e-05
1.45837036805658e-05
4.30744489217482e-06
7.21568663979428e-05
3.09937679576476e-05
1.57843939874315e-05
5.55356654340404e-05
1.91245955461302e-05
6.48634926748535e-05
6.11122610573936e-05
4.59115191095982e-05
4.30769902679955e-06
1.96799347387469e-05
5.57459394732594e-05
4.40451911112364e-05
1.98120409183218e-05
2.27768421359138e-05
2.64975621652366e-05
4.53014176786257e-05
3.25405259741981e-05
5.2966485150049e-05
3.025819736021e-05
4.35426030665564e-05
2.68724816900719e-05
3.43754822339968e-05
4.39441486502202e-05
1.49594517887013e-05
1.66250517347202e-05
3.07745515958272e-05
5.98108250826463e-05
4.62908281417102e-05
9.61062953578865e-06
2.26855328151902e-05
3.76293028258041e-05
2.01333934057847e-05
3.84889012480367e-05
2.75374913633126e-05
1.3200549192616e-05
3.96645844669029e-05
5.77738551117148e-05
4.67715739092468e-05
1.00860685316172e-05
5.48498030880644e-05
1.67683577523566e-05
4.52219527520563e-05
3.95558901394081e-05
3.42330031589165e-05
3.17261197356403e-05
7.73789416545085e-06
5.32815943374695e-05
8.98383496710135e-06
1.63199062474023e-05
6.32775003163041e-05
6.8292637302304e-05
1.6358188110145e-05
2.97997921190177e-05
7.60949794285337e-06
5.6768787366538e-05
6.2083730430818e-05
-3.07742251319914e-06
5.11444439093338e-05
2.75050722008151e-05
3.90750405666315e-05
6.85862574192589e-05
3.52510042358446e-05
2.56027901372343e-05
6.28226173226497e-05
3.28523272202085e-05
2.79133193002741e-05
1.58482852364018e-05
5.72833464132241e-05
8.46715996696072e-05
2.31547593605954e-05
1.84674681920256e-06
1.52629191485266e-05
2.18300624594075e-05
7.32150608824885e-05
4.77132281198577e-05
3.25749252482393e-05
-2.8008436034805e-05
4.1390628450626e-05
5.75611573603694e-05
3.57796523952439e-05
1.50605653553498e-05
1.85019153839418e-05
7.4705508265881e-05
5.01161136783557e-05
3.13429634513874e-05
2.72431310829925e-06
5.92783178798505e-05
5.03198417627529e-05
6.60352338471215e-05
8.1581078499508e-05
5.16177836268144e-05
7.87169904942722e-05
1.34519333716922e-05
1.65639947580533e-05
5.881873235023e-05
5.89310367230093e-05
7.84671131240415e-05
3.03671246819513e-05
6.3087659258738e-05
4.77822485187912e-05
1.59261915451999e-05
2.00819716247283e-05
4.43011470956295e-05
3.31679423490475e-05
2.53228609596447e-05
6.22169997504026e-05
4.41278760612956e-05
5.25191970188945e-05
2.83589588372712e-05
2.88870705090613e-05
4.20643046652676e-05
2.18366812927629e-05
3.62939550451093e-05
3.89623701661955e-05
2.61640185854704e-05
2.35107841920145e-05
4.24550147561302e-05
4.19187614333658e-05
4.45305616874833e-05
-6.27507551308218e-06
1.88929243853751e-05
3.0657433521968e-05
3.0152249934782e-05
5.46986259018215e-05
1.24497442921271e-05
5.27171704976957e-05
1.41646358421682e-05
2.83588052699586e-05
9.5061882828477e-06
6.26146201428605e-05
0.000100173105187487
5.909545854607e-05
2.87030603654199e-05
1.53113677492576e-05
6.27055189226397e-05
1.92848222228896e-05
1.12884443205476e-05
1.94714598903718e-05
4.42199666865558e-05
2.69291216499711e-05
2.83419950571723e-05
2.01505673151797e-05
2.40621106556917e-05
3.87813139290893e-05
2.90287805372237e-05
2.52335102010178e-06
4.23662579702194e-05
2.23353557351066e-05
6.36228200828937e-05
3.43181282012189e-05
1.98442081635728e-05
4.73854695936824e-06
-4.63768808744368e-06
5.52300311857607e-05
4.18509774569413e-05
1.48474190946957e-05
3.98868498680027e-05
1.17145327182346e-05
6.10169965965377e-05
3.40912887136384e-05
4.68066432037688e-05
2.44778235983268e-05
3.76943796057473e-05
8.74452573808039e-06
4.25038184276319e-05
4.24912964614473e-05
4.0318281340989e-05
6.10684716999133e-05
2.8756456243673e-05
2.56567949779272e-05
2.37713937181059e-05
4.86582089248292e-05
4.4672698688436e-05
8.46840567645662e-06
3.82296428265475e-05
6.23938296751343e-06
4.64292450137371e-05
5.13588708099356e-05
9.83086118220279e-06
3.94776177660339e-05
9.13924052009728e-06
2.97547176057764e-05
3.00124785918217e-05
1.36288877066298e-05
6.35371054202781e-05
5.57096175300998e-05
7.87351010038529e-05
5.44566759542094e-05
3.90710167718379e-05
4.70730131463585e-05
4.24882426865241e-05
5.02650632328423e-05
-1.47799332402868e-05
1.0910030801668e-05
6.29228512370965e-05
5.71627445059672e-05
3.58092385324442e-05
5.38278506352935e-05
2.48952324464719e-05
2.32276853313337e-05
3.22265682385648e-05
3.10705884377615e-05
3.04552947104985e-05
2.38081883868248e-05
7.44527931836895e-05
8.87997619377324e-06
8.66191297918516e-06
5.97440676765601e-05
3.23125676350404e-06
3.99655344395192e-05
3.06542184005123e-05
2.72852053508797e-05
1.90425910152413e-05
5.809904530258e-05
7.16228815890391e-05
6.7158813038056e-05
2.51440693488028e-05
3.36696549336009e-05
2.76859771562804e-05
2.84795953153151e-05
2.84580443555199e-05
4.50209001308545e-05
3.54164329087994e-05
3.96786970915286e-05
5.09572055875564e-05
1.28629498084762e-05
7.89907905193951e-05
3.90407089429027e-05
5.22753149903776e-05
4.5305464338324e-05
5.53284303297684e-06
3.50328383489792e-05
4.83971535269711e-05
6.98271856232627e-05
5.19493449641237e-05
1.81643034461954e-05
4.18709440087847e-05
3.82556136527023e-05
9.77689164958084e-06
1.2835610226848e-05
3.43950049068427e-05
3.18805697755498e-05
5.07050620931352e-05
3.1141307950332e-05
6.31365115348673e-05
4.82539436481992e-05
2.77224589304222e-05
4.91542176611592e-05
4.80752897099169e-05
1.35757948871025e-05
4.01247833981321e-05
4.57004799809994e-05
2.96004447184925e-05
1.74227242121379e-05
6.08596807613333e-05
5.21367223021622e-05
1.15644591198529e-05
3.45744544446716e-05
2.05177288398503e-05
3.40595405916464e-05
3.06712077785548e-05
1.53090739631722e-05
5.2797880692756e-05
1.27092001799764e-05
3.47650225629651e-05
3.1586054414155e-05
3.34714202951918e-05
3.15991219981767e-05
2.80538579147853e-05
2.9660124686457e-05
-3.89102196715766e-05
1.29623441806546e-05
4.78652340597946e-05
2.52374470321984e-05
2.90048283820167e-05
4.00776984720565e-05
2.62582817290628e-05
3.75539997163675e-05
4.05061473301224e-05
1.13696588862692e-05
4.97009958648461e-05
-4.95764311042591e-06
8.56147223608956e-05
2.16578096787753e-05
3.12305917923658e-05
1.10625043917218e-05
4.56947736828876e-05
2.19885161413284e-05
4.10086960035807e-06
3.8080735221731e-05
3.97440908444144e-05
3.91564928190363e-05
5.14823925647398e-05
3.15407584942679e-05
4.27015897973062e-05
4.85243540277347e-05
3.06553083967582e-05
3.77147388197479e-05
3.8649378493348e-05
1.29232831217009e-05
1.3732900058104e-05
1.92369856229914e-05
5.61742528435724e-05
2.96760374193359e-05
7.66796796906344e-05
1.5769602091512e-05
1.97425638267688e-06
4.81284882525302e-05
2.15509645248911e-05
4.30451662959808e-05
1.19695088387966e-05
-4.82155129883713e-06
-1.41139265170291e-05
5.02044512884964e-05
4.44263166685989e-05
4.15708425713888e-05
3.30535350905769e-05
-7.9748525227107e-07
2.2746955781793e-05
6.75509322669938e-05
4.42861543230707e-05
5.68126120944569e-05
4.98648031738123e-05
5.37724227348037e-05
4.12279902149513e-05
-7.76120348803996e-07
3.44810919500165e-05
7.27547363684024e-05
2.65774315286562e-05
5.58352579061344e-05
4.63022008191901e-05
3.78776898185246e-05
4.5503754815217e-05
3.99581079553163e-05
1.6026270360189e-05
4.34649476324284e-05
5.67807935419888e-05
4.27854445866149e-05
4.8224927331425e-05
2.62750321555351e-05
1.27017704149936e-05
3.94329272747475e-05
3.53789086104358e-05
1.96237505825306e-05
4.81778211458628e-05
4.51056459113907e-05
2.30013577698338e-05
1.82968125000203e-05
1.75039040516615e-05
2.87281039935551e-05
1.23334899805757e-05
3.21815056211866e-05
3.04742023988925e-05
5.96978623999336e-05
2.14494247652564e-05
4.70488678467889e-05
2.04855490593589e-05
1.97373996845419e-05
3.01958711133696e-05
3.85723679972827e-05
3.98252654654409e-05
7.24137214540552e-06
5.26946241249027e-05
-4.20541844172735e-06
1.9709083488467e-05
3.98792711661482e-05
-5.61711837734929e-06
1.83407531061436e-05
2.49136228108744e-05
3.21656385470642e-05
6.21202993695655e-05
4.81378758197352e-05
4.76290023946179e-05
2.39190569666212e-05
1.84697623818335e-05
2.09927744997718e-05
6.77661211104958e-06
-2.51570781413189e-05
3.66444617885695e-05
7.40048564037717e-05
8.79009355318762e-05
3.37473452731904e-05
4.28402611875799e-05
1.09030826055164e-05
1.5453373541512e-05
5.03784876764672e-05
7.22095541080097e-05
6.86088573104371e-05
-1.09163767722634e-05
5.0098357522373e-05
6.46414779661508e-05
2.29455790613916e-05
4.31862613517066e-05
4.04483276354066e-05
6.33099018558146e-06
3.9905954504618e-05
2.78617982241268e-06
3.22690410610059e-05
2.50977299934336e-05
3.86793875587391e-05
2.37482745554355e-05
3.27611097591065e-05
3.98499688511192e-05
3.37900692970474e-05
3.91512646288134e-05
3.88247335441356e-05
2.77831702687516e-05
4.1660683680634e-05
2.99081505317677e-05
4.64120460420027e-05
6.48940613342438e-06
4.73632867827831e-06
1.38225272674068e-05
3.78203165252983e-05
4.55885185878068e-05
4.17380285651103e-05
1.97203909665271e-05
4.31230551883917e-05
3.84775085653442e-05
1.57958901664311e-05
4.31211274468443e-05
9.83011314457641e-06
4.27312912314075e-05
2.79506537189042e-05
7.00003657392114e-05
3.48017646563436e-05
5.65550303382325e-05
3.72821063722504e-05
3.9976422435299e-05
4.49979298237287e-05
4.86889141531118e-05
2.67752412427066e-05
4.42089449628354e-05
4.33320400055215e-05
5.47551916538785e-05
3.08744279996865e-05
3.17948077444938e-05
3.85396812766899e-05
6.66234096942149e-05
2.11208696791052e-08
1.15364533570883e-05
3.78525855228412e-05
3.1169497928718e-05
5.9069640262184e-05
4.79169077960274e-05
-1.27562873843316e-06
2.59023025467232e-05
1.29581120534013e-06
2.53735595359545e-05
-1.35377589336407e-06
-2.42718988441906e-05
3.32567055280487e-05
2.21489114489995e-05
4.60288541453837e-05
3.13970282986014e-05
1.00043590594764e-05
3.70949080722469e-05
6.33810554068637e-05
1.96025300501882e-05
7.26991456807768e-06
3.87646042608045e-05
5.33222846600647e-05
3.4339771597011e-05
1.29844776212542e-05
3.92289652335173e-05
3.53978337590349e-05
3.27689329196733e-05
1.89276094096598e-06
6.0860461688132e-05
7.89746181596076e-05
5.02036718744865e-05
7.43582905551666e-05
5.80401942283369e-05
2.81265318822431e-05
6.63566230301346e-05
8.89830583443855e-06
3.24224590284394e-05
4.3659007690519e-05
4.44637663375731e-05
5.8169082660872e-05
2.62441129221528e-05
1.89367506358359e-05
5.62259964598861e-05
6.55514801255079e-05
4.95995394787573e-05
2.98640813435654e-05
4.07272501403932e-05
3.24180067693866e-05
4.01284546523958e-05
4.9251300192885e-05
5.35591349214842e-05
6.03174468471359e-05
2.77281798137536e-05
2.46469825941974e-06
3.50188353046742e-05
5.18283433109299e-05
4.03016501171621e-05
3.46149179496576e-05
2.9790280026837e-05
3.92126673257873e-05
4.63062897144222e-05
-2.77367061949512e-06
1.39958324390815e-05
2.60752698729413e-05
3.64567365027338e-05
2.29069558360774e-05
6.7264101764981e-06
-1.72101232637779e-05
4.95813643487342e-05
4.62372730496708e-06
2.02261849762578e-05
2.71018137861157e-05
1.65501526780444e-05
-2.18116263263231e-06
2.50576361677328e-05
2.8950275833633e-05
2.91085051844095e-05
1.52258226290118e-05
7.0730434082455e-05
5.86277695934571e-05
5.30601497353848e-05
5.23121054361638e-05
7.98533914077785e-05
4.97295479479742e-05
5.63589469123915e-05
4.41593048339849e-05
3.2246354619001e-05
3.0158455180252e-06
6.802964669734e-05
7.97361180060385e-05
6.32099062311754e-05
3.41698933615719e-05
3.85082210349677e-05
3.71007037478429e-05
2.82360820186569e-05
3.82291826476357e-05
1.67549547367678e-05
6.19341262295442e-05
3.01681128014583e-05
2.38831020401245e-05
1.07231983740381e-05
3.1337305352019e-05
3.3611367062274e-05
1.1591973945933e-05
-5.08780249818854e-06
3.60261679673388e-05
-3.38591380090594e-05
3.12427473808093e-05
6.11166021492233e-05
1.57064328034108e-05
2.75969770386606e-05
2.00039685034223e-05
6.11945061307738e-05
-7.56790243332025e-06
3.93649667541014e-05
6.93229878658375e-05
4.88393803381103e-05
4.43630889158612e-05
6.17296959435074e-05
6.1471098284809e-05
2.60119783624531e-05
7.9300087656494e-05
2.07965013770764e-05
5.80366746739256e-05
5.2262227700725e-05
3.85181560538415e-05
8.56525434107901e-05
3.63489871186565e-05
5.10364577099494e-05
4.17446653097268e-05
4.43174317338562e-05
3.74684644525584e-05
5.39259784904573e-05
1.88775297804106e-05
3.59852147865982e-05
1.06800501381389e-05
4.75142772254993e-05
6.77116334302429e-05
1.34112320795427e-05
5.40176782617427e-05
2.87463507263249e-05
2.09707780777913e-05
4.04006928767571e-05
5.64971630971624e-05
1.34761890731192e-05
2.38832853998898e-05
3.2151204271214e-05
2.57810552887011e-05
6.40678804508419e-05
3.95496306488905e-05
2.02383953138484e-05
-1.25994357400229e-05
1.57665709406843e-05
3.32212626022458e-05
1.55003306487311e-05
4.40760316798519e-05
2.56297861125455e-05
7.7963656023228e-06
2.85540183288052e-05
4.88375469152266e-05
1.68519957757192e-05
3.29321928276404e-05
5.35442223708231e-05
3.94140515380065e-05
7.21096438066608e-05
4.53544424035864e-05
2.49196618118298e-05
2.71246073670857e-05
4.41753464104362e-05
4.83046436986694e-05
1.7612134965186e-05
4.84066853622414e-05
4.89758386036861e-05
5.45413625106238e-05
4.84231902046905e-05
3.00832384369868e-05
3.3870563726097e-05
2.48999151780729e-05
-1.50875643744648e-05
-8.21775382815731e-06
9.4801531128879e-06
1.96762603488278e-05
2.82951013959259e-05
2.16665732126909e-05
1.36245261720051e-05
9.54233652457575e-06
2.61830854873268e-05
1.5884845931429e-05
-6.58941766082869e-06
3.55952118786817e-05
2.70872835680143e-05
6.16054580234477e-06
3.62975665378023e-05
2.38593490859396e-05
2.60583523411911e-05
1.91432155055908e-05
3.84457930159371e-06
4.91674391152443e-05
6.9520289891961e-05
1.45306239301923e-05
7.14363865122856e-05
3.88506484443566e-05
5.91746769515896e-05
9.40218477746752e-05
5.00426566582674e-05
2.93332927694673e-05
3.94526514744128e-05
2.85564432861688e-05
4.00265219004439e-05
4.94988277269926e-05
4.63517689088684e-05
6.45711697053192e-05
3.24564954515692e-05
4.1810217922933e-05
5.44681756863575e-05
1.76961873912331e-05
1.90245506304473e-05
5.53606624871119e-05
1.54392962074835e-05
4.23899703073554e-05
3.71114223493048e-06
1.45522764418388e-05
2.61900355368149e-05
2.16932309235039e-05
3.85717336184666e-05
2.48235704702824e-05
1.51299796949746e-05
3.20890837871899e-06
1.73117335908463e-05
1.81644494211607e-05
9.01389836915031e-07
3.12911867144402e-05
-5.13561824364477e-06
4.00282716234139e-05
3.17759309327516e-05
3.13688890621115e-05
6.12742852046287e-05
3.88499562327225e-05
3.54121972778207e-05
1.2115768941619e-05
7.18607796644352e-05
1.69613896852033e-05
3.99731958152209e-05
2.37743076358267e-05
6.00902508494519e-05
5.86850809878784e-05
2.71793234317717e-05
4.01227189663274e-05
5.19473193205896e-05
2.93916338538107e-05
1.80845381355621e-05
-1.36087291792092e-05
4.73684119311152e-05
5.75476013979345e-05
3.1478705632503e-05
1.59392347357182e-05
2.19167068611686e-05
1.03901019353203e-05
1.77180622065353e-05
1.64847808548367e-05
1.35965803098908e-05
4.4649910711161e-06
9.40182015422517e-06
5.08522331012305e-05
4.92650071057157e-05
3.29798279465733e-05
3.9716686206094e-05
3.13867980744932e-05
6.33715008129943e-05
3.90908847026713e-05
5.64128822879727e-05
4.22468898706181e-05
5.15833984086926e-05
1.75572802944128e-05
3.70621423423573e-05
7.40625678113903e-05
7.90967327052085e-05
3.89985782977364e-05
3.25637282785468e-05
7.68848854677857e-05
3.51509443768233e-05
5.13751569154277e-05
2.60022929261576e-05
7.45903102045918e-05
3.64905017165387e-05
2.82895662597557e-05
3.91804998582341e-05
1.60684488166631e-05
1.82286649437664e-05
2.59446065797982e-06
2.2696629933072e-05
3.05155988032759e-05
1.61194504470622e-05
2.74125140516212e-05
2.06586412322373e-05
1.48459198739518e-05
2.93591822995722e-05
3.0709368134945e-05
6.70905718599425e-05
6.38623619517978e-05
3.2471157066312e-06
3.30247630782598e-05
2.6049580933984e-06
2.9616449256058e-05
3.71651995465945e-05
3.77060153758283e-05
2.47291861504379e-05
6.75121595987439e-05
1.87395543540027e-05
4.77752054915297e-05
1.19028541025493e-05
6.16332782026177e-05
5.14014982882747e-05
3.96575932482831e-05
4.69376361000595e-05
6.04571319043866e-05
5.52879799597217e-05
4.472311255608e-05
4.11461368287996e-05
4.96174072110422e-05
5.87647880359862e-05
6.00092183758488e-05
5.15602204440141e-05
2.35979003290347e-05
1.57918008105123e-05
4.17482183286704e-05
3.68967281628784e-05
8.80558908475194e-06
3.29608724509389e-06
2.24249371885156e-05
3.28178976664796e-05
5.00354251012004e-05
-7.28161059058422e-06
3.29403961625813e-05
1.70970174977869e-05
2.36289249707028e-05
3.91694929909714e-05
-2.1885137444447e-05
-1.91012286481146e-05
1.01531839401735e-05
-4.53396204656787e-06
-2.16111181901639e-05
1.24564454931753e-05
2.84367874747987e-05
2.59789766462228e-08
4.09545293018652e-05
3.62590388464865e-05
3.43828312207701e-05
3.85554500630319e-05
2.80500668119856e-05
2.92527924105012e-05
2.75696698344204e-05
4.41296513145533e-05
4.67400201048237e-05
3.46903984158383e-05
4.31000020150638e-05
5.074113662043e-05
6.77869326785303e-05
3.07773796948486e-05
4.10419677506309e-05
3.97983079519458e-05
2.84488060437728e-05
4.22767420717617e-05
6.72641231331776e-05
2.36996833312148e-05
6.19795341687553e-05
7.65836699952469e-05
-1.07200798879321e-05
3.20400918041001e-05
5.37493947197165e-05
9.18665306589751e-06
1.98055431537852e-05
6.03566339749017e-06
2.0992195326349e-05
2.0794106583869e-05
4.09236575083597e-05
6.9688192708609e-07
3.60198983815118e-05
3.0847376521875e-05
3.49472010935717e-05
4.64565522253332e-05
-1.03304360634367e-05
4.8170777638683e-05
5.1116848105533e-05
3.7306051328502e-05
2.7792041563727e-05
2.47520527313515e-05
3.36735489475931e-05
7.80078012842335e-05
4.59026805345378e-05
5.68700330820385e-05
3.117441900774e-05
4.77461554232078e-05
3.17904812809419e-05
3.63839070856231e-05
4.86434313910771e-05
4.18277399436926e-05
1.45930230150923e-05
6.25700990111411e-05
1.92188002664319e-05
2.76408052292979e-05
5.03545375847932e-05
9.34094393667136e-06
3.98992016587379e-05
3.82556853040795e-05
2.68564446743722e-05
4.64727625739165e-05
5.6805170260012e-05
6.39052866587575e-05
2.82351700185832e-05
-4.24489427453765e-06
1.22007581000618e-05
3.29721519090438e-05
6.34142829125329e-05
4.69115648851655e-05
2.10592098157731e-05
3.91598612522143e-05
2.85900158641247e-06
2.985256886481e-05
3.82176313070073e-05
1.29978921267509e-05
4.57621759629416e-05
2.66944950680649e-05
3.10896640056731e-05
1.41113695233883e-05
3.97268375896784e-05
5.07272217746621e-05
3.92013759379919e-05
2.2349374483824e-05
4.49269951849662e-05
3.53359142381166e-05
6.02115098042681e-05
2.61887484178383e-05
2.64679671221044e-05
7.83977823855559e-05
1.19251255346712e-05
1.08206389779691e-05
6.8529139640967e-05
5.50105154001908e-05
5.85644911371738e-05
-1.1238828718927e-05
4.10661274533323e-05
5.20871688778834e-05
2.02363346528519e-05
3.33203952285818e-05
6.03741967720074e-05
5.88394501744047e-05
2.66462950036834e-05
7.04381608069794e-05
2.57283331662615e-05
2.0320065641479e-05
-4.42034992449768e-06
1.35350689166125e-05
3.78644742839291e-05
7.76234716970442e-06
4.01028877267364e-05
4.11749423384327e-05
2.33517837556531e-05
4.41854874866867e-05
5.50037978440782e-05
2.37896586557329e-05
4.72554258095847e-05
1.50226833783211e-05
4.16231738481572e-05
1.67115166203769e-05
3.39171879760792e-06
3.75211400314859e-05
4.39774502605897e-05
4.82622966080198e-05
3.58412106370559e-05
3.1666964839461e-05
2.51722432782459e-05
-2.87589408635089e-06
5.23797453388151e-05
5.11868513918435e-05
3.45970954622621e-05
1.95124190783513e-05
1.62547647919224e-05
1.10786340677861e-05
1.64825046631593e-05
2.76357178602273e-05
-3.35274640333692e-06
2.51277600320524e-05
1.92551656380615e-05
5.16129073936509e-05
5.98590992232471e-06
4.31481156416123e-05
3.16996015737819e-05
4.22318490063685e-05
5.25878815757099e-05
8.7241914573436e-06
3.94898315747335e-05
3.01621382562507e-05
3.56511492850718e-05
3.1118089783482e-05
5.93383079740168e-05
1.65514775845133e-05
1.73479702879814e-05
-3.04864381714977e-05
-2.36153995714951e-05
5.1743533792888e-05
2.93809640403804e-05
2.88953507438109e-05
1.04372964816117e-05
1.78235630178111e-05
2.05381919971461e-05
2.09917234184204e-05
2.02939744638287e-05
-2.70061128889984e-05
4.04507807683364e-05
3.33186931709695e-05
5.05090125829319e-05
7.64462035374026e-05
6.73100043890096e-05
7.4882728013786e-05
4.38191161373948e-05
2.37263268861943e-05
1.23023400853896e-05
4.87647893637186e-05
6.31161756221995e-06
4.17854358185642e-05
4.72027346845806e-05
7.44633444619342e-05
7.16526869716626e-05
3.08901785622203e-05
8.95231247190977e-06
6.3119250635074e-05
2.45459388481217e-05
4.60755442317187e-05
3.20804943849836e-05
3.84244002539454e-05
4.89468790707572e-05
2.17485802805478e-05
2.19045898523535e-05
5.89630487015369e-05
5.23541039792751e-05
2.1120555027677e-05
5.17704348696424e-05
3.73647247970968e-05
9.43739368959949e-06
1.59857990524511e-05
5.37858566930092e-06
3.31526214020306e-05
3.9639850179533e-05
1.10276957717579e-05
1.34669871351363e-05
4.66576163777317e-05
1.82035601618154e-05
6.14681766543397e-05
2.40957403542041e-05
4.86218876602877e-05
3.53757092804542e-05
4.53989421630318e-05
3.6279788277063e-05
2.86108269510543e-05
4.24187361253696e-05
-1.02160139656349e-06
2.97634305943398e-05
4.05098527054671e-05
4.77277409455032e-05
2.52110975262017e-05
2.75119352989962e-05
8.69476062423685e-06
1.72363119688584e-05
4.43840072622836e-05
5.38458258885583e-05
6.34450447995354e-05
-7.34298857007387e-06
4.88775527041071e-05
-6.84609175583169e-06
1.10338305834525e-05
2.58249530579254e-05
2.3406614737543e-05
1.82741203281338e-05
2.79846667417538e-05
1.97424034500466e-05
3.0608953322749e-05
3.92368259310283e-05
4.25243956861714e-05
4.62771292755243e-05
5.25868321825549e-05
3.85852732953443e-05
4.71738408316701e-05
1.28125282908952e-05
2.86379916377652e-05
-1.59048398728744e-06
3.2009299386927e-05
2.21905514309834e-05
2.78508403400761e-05
4.00411914988275e-05
1.34723952797e-05
8.18717900398112e-05
3.85411345169159e-05
4.3291718787925e-05
4.81796897759591e-05
4.19914660145654e-05
3.18524116859573e-05
6.67940069868942e-05
2.85958740550481e-05
-1.75576405096162e-06
2.63847014842561e-05
4.70892003629983e-05
2.56357473292868e-05
2.3732999705306e-05
4.2571402016835e-05
2.34259150746601e-05
1.55960784787681e-05
5.89153884918219e-05
2.17695245495878e-05
1.7506902925638e-05
2.621550224835e-05
3.28435875891546e-05
3.36874362358241e-05
3.04283079152991e-05
5.20448995251338e-05
2.83390870813301e-06
4.71841619427652e-05
3.64492124589691e-05
1.00813453925495e-05
4.94627262211223e-05
5.05062389621893e-05
7.71730948885163e-05
3.80362780644974e-05
5.10962941555028e-05
5.66195410221679e-05
-1.60285218563917e-05
4.40583578534283e-05
4.33967744860592e-05
2.752508850731e-05
5.29965546118619e-06
4.57212980740332e-05
1.85922380014217e-05
4.13167438833575e-05
7.88923317568084e-05
5.81277384965394e-05
1.48671501597694e-05
2.61178148441965e-05
-1.76393266997735e-05
4.74936956766786e-05
4.54498373503575e-05
2.97116137517909e-05
5.36589784209168e-05
1.70361386083779e-05
3.14119047812744e-05
3.08375573378543e-05
3.4057005454001e-05
3.10621710569715e-06
9.84177044146829e-07
2.14679559384611e-05
1.2558113109939e-06
-1.75887689550732e-05
2.30669553565952e-05
1.83015624716844e-05
4.45928036975493e-05
-1.42447024121189e-06
1.42752395258495e-06
5.42055390789996e-05
2.91115291669236e-05
3.32540328927018e-05
3.74527197591462e-05
3.92479308440798e-05
4.25897162787872e-05
4.54906540586705e-05
6.71511104860613e-05
2.67677843910607e-05
3.39557063684919e-05
4.95514050198704e-05
2.67572486635751e-05
6.35329223377468e-05
3.67589626178346e-05
5.00012907854886e-05
7.26345187260304e-05
2.75658867114766e-05
7.40569960370314e-05
6.44052175903227e-05
6.04901409925898e-05
5.21761813057434e-05
3.50058946724348e-05
4.01342154651552e-05
3.89979288474623e-05
3.35415618464231e-05
4.17721132219262e-05
3.85619728633071e-05
2.09683560398997e-05
6.13450601821167e-05
2.96284288985895e-05
9.15590437531827e-06
6.92512754966335e-05
5.76017327053116e-05
2.59503029826733e-05
5.67861693011484e-05
2.31292456283858e-05
4.92392501872681e-05
4.29159307680273e-05
3.70987960628567e-05
5.31624197499074e-05
5.19819812075684e-05
3.91994275412981e-05
3.92263218246121e-05
3.6845788649127e-05
4.1655417287648e-05
3.71139497728829e-05
3.09527648169617e-05
2.64856899932467e-05
4.72149631875499e-05
4.01895665108792e-05
1.51506211934595e-05
-1.44873327197898e-05
4.87156737820001e-05
3.92666393175076e-05
1.16385688732477e-05
6.13434395575943e-05
2.67849278171408e-05
6.88694422159833e-05
3.78147581301595e-05
1.52202566304165e-05
3.46991574475615e-05
3.6149434664772e-05
8.54439668826595e-06
3.61753932856198e-05
1.61482275248197e-05
4.87222892825343e-05
2.92827389979554e-05
6.90134240701509e-05
4.37796863683508e-05
4.6532864332394e-05
2.54179223141883e-05
5.17339519568809e-05
4.84889501789488e-05
3.21775782184583e-05
4.55710870828064e-05
4.71533345060319e-05
4.91396693738602e-05
3.28261951658416e-05
6.19922420921275e-05
-2.39046074584087e-05
1.84112724442522e-05
1.43626380849495e-05
5.95624412207901e-06
5.34935984081466e-05
3.65485234144618e-05
5.46124764317931e-05
1.73080860132418e-05
2.81740064025736e-05
4.35719738555137e-05
2.90258265039563e-05
2.89901887695997e-05
4.92859339871926e-05
5.58446067172369e-05
1.9896032788701e-05
-9.08092214621457e-06
4.10922629380809e-05
3.53204365353156e-06
1.66325462083426e-05
2.44986778689546e-05
2.23120160716928e-05
4.63565156915703e-05
-4.56713881156524e-08
3.74903920002411e-05
1.61231927695327e-05
4.41731594422498e-05
5.31520780992026e-05
2.37441992978745e-05
1.9436049663047e-05
-3.48678716148493e-07
4.98107206671943e-05
7.79400245135619e-05
5.43813516910556e-05
2.25670056698436e-05
5.67303945213595e-05
9.9233897060447e-06
2.01334426636716e-05
1.65450356311007e-05
2.42109769707189e-05
6.22089546744247e-05
5.64299052894232e-05
-3.63689765630709e-06
4.25826821776178e-05
5.57152931989211e-07
2.60570292119086e-06
4.08448517695546e-05
1.99757610528805e-05
2.57141758229944e-05
6.30235882548697e-05
6.8801306114971e-05
3.4660460989214e-05
1.20236303435582e-05
1.39502389430085e-05
8.33568116837052e-05
2.00414940233313e-05
5.97358700867154e-05
1.15364376437462e-05
5.64154919246657e-06
2.88800203123405e-05
3.3261123826392e-05
2.81504082930853e-05
7.37319997513797e-05
2.58879329365929e-05
7.18261268642655e-05
5.9514796703339e-05
3.04694331646189e-05
3.13896482631005e-05
5.59628841492601e-05
1.2025121327064e-05
3.87986918545157e-05
6.20190195520282e-05
-8.60881096408905e-06
7.55055219263679e-05
6.76624503979857e-05
1.72297971862258e-05
7.66891784381065e-05
4.20897182368242e-05
4.93335161609487e-05
6.84331763447043e-05
4.1424276171294e-05
1.74625681135817e-07
1.4283673450418e-05
3.73643290130748e-05
4.97850520479114e-05
4.58638628247664e-05
7.66791559569503e-05
2.92940473835654e-05
3.93911278792945e-05
3.01658889734583e-05
4.63371773033668e-05
1.93771131779951e-05
1.35380147549941e-05
1.89483734026759e-05
6.93894412472378e-05
6.59584224546327e-05
3.8123698794073e-05
2.56822911385137e-05
1.33519245810224e-06
5.39366870026572e-05
2.4618108692581e-05
6.14445907389373e-05
3.59365251621293e-05
6.973354659836e-05
4.65993399023568e-05
2.12183653044442e-05
4.73470580017697e-05
3.76195657607605e-05
2.47285035282723e-05
3.12510076027947e-05
1.00945021518902e-05
5.13072004033735e-05
6.74298881282121e-05
4.01899273096407e-05
3.92759003781127e-05
5.23443531371034e-05
5.91899816396492e-05
1.80763567159832e-05
3.07228698428276e-05
3.6045470223425e-05
3.98685729665637e-05
3.63293637845931e-05
1.60047222508914e-05
4.86802509178482e-05
2.30486491407521e-05
2.72474395736162e-05
4.47321154586124e-05
3.79714960729827e-05
2.88478546800926e-05
1.14326998414681e-05
4.24089730890658e-05
1.75242474710546e-05
1.27866198271469e-05
1.90295889587129e-05
3.33506814716659e-05
4.19151256364933e-05
6.03238528775514e-05
3.20735541831908e-05
3.77427788844844e-05
4.82252897934548e-05
4.74303673418308e-05
2.11712494350519e-05
2.95862038633264e-05
6.52632912045019e-06
4.65317311743148e-05
3.03913240218711e-05
2.96740641908462e-05
2.73298208359669e-05
5.10398671990466e-05
2.77747720804471e-05
5.01690328595535e-05
5.75586790765564e-05
4.68967458637719e-05
2.47902068944456e-05
1.41875857546775e-05
2.16898347553112e-05
2.16424608629287e-05
3.42832483592562e-05
2.03001706504158e-05
3.65215229511797e-05
2.35358766125927e-05
3.96511113597102e-05
3.69915787130498e-05
2.35690721484356e-05
7.35375357225326e-05
4.40850028731096e-05
6.22188745647794e-05
1.30253813254677e-05
3.78585523551307e-05
5.11393160762227e-05
3.75137237217956e-05
1.45414543292725e-05
-7.79723730954255e-06
5.70964273669089e-05
-7.3207728171963e-06
1.70618504419911e-05
-2.77610608992815e-05
3.60963696475175e-05
2.94946114148615e-05
-1.46438807311429e-06
3.03698137713329e-05
-8.19209445449551e-06
2.61135222155951e-05
4.9236271848286e-05
6.05815282298477e-05
5.08416001984652e-05
2.61048344103178e-05
2.81498933548524e-05
1.05730925400615e-05
2.97318729378595e-05
6.38718005370251e-05
6.22629767425565e-05
2.56944838082605e-05
7.6143365028892e-05
5.73044612656024e-05
5.14960136888852e-05
4.50691445487826e-05
4.24866282583491e-05
3.89598921255194e-05
2.67333740477909e-05
2.91599764542554e-05
9.26847001109732e-06
3.40211193812663e-05
5.97891065097253e-05
6.72543866215363e-05
2.92549407219898e-05
6.2785413291205e-05
1.70860797790587e-05
3.5634285938749e-05
1.77801995012241e-05
5.97174172638698e-05
4.96497392972558e-05
8.27209464374409e-05
1.89182613364319e-05
4.38098727926407e-05
1.16927151569148e-05
2.72085501197947e-05
7.73468222466219e-05
3.76489517311044e-06
3.95982359586104e-05
4.86763906955542e-05
2.93102664846619e-05
2.54030729309056e-05
8.34824064202579e-06
1.32324504882659e-05
3.42083991396419e-05
5.47109478095279e-05
1.84764316650692e-05
3.33621258695335e-07
4.98416549079017e-05
2.39700970209395e-05
1.71453180536585e-05
4.95933658806244e-06
3.69394062694096e-05
2.73129711038901e-05
6.27574534732572e-05
3.06618435787795e-05
1.48646736771471e-05
1.55539853484784e-05
5.03833294874421e-05
2.3678184032534e-05
3.78114546715293e-05
3.14342313943364e-05
2.87825629726603e-05
-2.09465445548451e-06
2.70699125682602e-05
4.25914320637887e-05
4.0750934135551e-05
2.65078480884085e-05
6.38911938571301e-05
2.0775991694199e-05
2.05104792217989e-05
4.8840000443932e-05
1.35760143464108e-05
3.30424635377081e-05
2.04997014630589e-05
7.51456564064719e-05
1.38449290883114e-05
3.93945686701738e-05
2.37446981970415e-05
1.33138078650802e-05
6.69079002017657e-05
4.66271264914383e-05
5.69148965066215e-05
1.94979629181591e-05
4.43955742924335e-05
5.17585346829921e-05
4.81394586326248e-05
-1.40739893052292e-07
4.98553592532523e-05
6.00069669981145e-05
2.89871919060203e-05
2.68186628524e-05
1.00000573794887e-05
6.42024644727698e-05
5.58716716145411e-05
2.79367221152016e-05
4.38204998884522e-05
6.86880231886235e-05
3.69126103355645e-05
3.22545161524466e-05
3.97510082567134e-05
3.46588622637658e-05
6.26684101939536e-05
2.82618607983951e-05
6.25285751734206e-05
4.9862608126921e-05
6.76818347729752e-05
2.12453477168808e-05
7.13014680634682e-05
4.43017556950791e-05
5.78237521768747e-05
3.2260843003438e-05
1.76216554550236e-05
5.17342446454476e-05
1.81242399196134e-05
9.71656382460044e-06
7.16297025548078e-05
2.65348182734487e-05
1.98512230379446e-05
2.18004578725964e-05
5.35165734317506e-05
2.44382368572954e-06
5.71729385821471e-06
2.45828105355916e-05
4.21404391682971e-05
5.13512714721847e-05
9.52452610330496e-06
1.67470036723573e-05
4.48926874981181e-05
4.14656657068502e-06
4.46547691881873e-05
2.55746278402574e-05
-6.23297759845712e-06
4.49089046790151e-06
1.12429560582211e-05
6.00358509666834e-05
4.18021421689256e-06
2.21152545420138e-05
1.72466557153983e-06
1.78049080699869e-05
4.62536689268515e-05
5.29845357325729e-05
5.4217948178311e-05
3.80337479937195e-05
5.06308796217614e-05
6.84137002016891e-05
2.16330887654706e-05
4.2092639519638e-05
5.51597533739327e-05
4.22176030347492e-05
2.77884703250715e-05
5.51269639532335e-05
2.47466859465555e-05
4.29711639675227e-05
6.65706160000265e-05
3.56700382466693e-05
3.21099893258776e-05
2.53852625976382e-05
4.25694246994372e-05
4.80699001982557e-05
4.64856237221905e-05
5.31854474473672e-05
4.97058227250599e-05
6.31286637770243e-06
3.30919032413235e-05
3.37818806660379e-05
3.23052601465857e-05
5.19801587235996e-05
4.3216215366127e-05
4.1837708244851e-05
2.10970839770201e-05
1.5628795510577e-05
2.57778458564568e-05
2.74039992611877e-05
2.85941531134529e-05
2.37192637945401e-05
1.68944971794899e-05
-4.86021426350207e-06
4.89395874492456e-05
1.72445640362028e-05
4.19418189953728e-05
3.00821098126315e-05
3.82893313049496e-05
3.44295142462205e-05
6.91933015853182e-05
3.71825453433109e-05
4.88836985000109e-05
5.89703235285642e-05
4.53773682883272e-05
2.84441619182129e-05
-7.91060641273383e-06
4.46575772683941e-05
5.80360179523341e-05
2.68197695618821e-05
-7.15736348794947e-06
2.93773086289731e-05
2.05453400605327e-05
7.74442897276233e-05
3.36419998783099e-05
3.38422925401017e-05
1.8008760970034e-05
7.06061538404538e-05
7.67377059221393e-05
3.94611518932396e-05
2.12373097545082e-05
2.28537839572425e-05
4.84107258675173e-05
8.69985006747505e-05
3.63014270150553e-05
1.19790908430699e-05
4.43088512211001e-05
2.2156326238261e-05
6.56750748417317e-05
2.60126806975489e-05
5.33048390083479e-05
4.85858393923023e-05
5.25810488787209e-05
4.07066226912881e-05
4.15167745013767e-05
4.0648180178073e-05
2.32303831921208e-05
3.62262094693709e-05
2.81296169652267e-05
4.62765879789081e-05
5.90651116471774e-06
4.30449390589527e-05
5.25732396656579e-05
5.07014583380971e-05
2.71298453683387e-05
4.93735074808155e-05
3.19758772923221e-05
-9.39965708802603e-06
5.28912253468218e-06
-6.23237760271165e-06
-1.72463583967219e-05
6.52837105521401e-05
1.96605531606663e-05
2.44256285160528e-05
1.33612248622768e-05
3.23965118316443e-05
3.73296422563437e-05
-6.21569372064912e-06
6.06012319862058e-05
6.55394991573929e-06
3.98088655452067e-05
4.4529758948994e-05
6.06249163082861e-05
3.46567706334532e-05
3.3030781482067e-05
-1.15705924285612e-06
5.02613122447226e-05
8.80030032745092e-05
4.95467773978275e-05
5.14981526501771e-05
3.90263877348243e-06
2.00824109713546e-05
6.35604611764544e-05
8.75908940010329e-05
2.65436527770859e-05
1.95140571959603e-05
3.0561595203913e-05
4.17849564477411e-05
5.7268209957081e-05
5.77922309294291e-05
2.58432304841472e-05
1.62153932786329e-05
4.99188229136264e-05
4.45991435869303e-05
3.52658869764396e-05
2.33010325199711e-05
4.91022393543785e-05
1.97080774014391e-05
1.88222451327775e-05
3.69633721764699e-05
5.36125737552728e-05
2.02704438984028e-05
1.01964153116494e-05
2.2137554996528e-05
4.07632936654223e-05
3.6648328049669e-05
1.56719194557256e-05
3.31153501663369e-05
1.90895495427146e-05
3.97674930207167e-05
3.98654256489698e-05
6.41641368531565e-05
5.36794480511755e-05
3.73982363565761e-05
3.41816983449046e-05
5.67887544945965e-05
1.83756411729499e-05
7.5995094427897e-05
9.57349523645437e-07
2.86491200799838e-05
9.07516902332506e-06
3.39808622836233e-05
4.10567692138976e-05
4.13197699774477e-05
1.91609546163684e-05
5.68379027099325e-05
5.80372168264822e-05
3.2388430370514e-05
2.9291280880939e-05
1.78881088376473e-05
3.06358684673772e-05
3.77716081698045e-05
3.56367008651952e-05
4.47659861188492e-05
2.6185905548722e-05
3.27726568876217e-05
2.36021151684902e-05
3.67464776045469e-05
2.61455459851709e-05
2.89219586218528e-05
5.01948622757262e-05
4.79993166683982e-05
9.37107906097221e-06
-8.68080749536685e-06
5.51426442569401e-05
4.49465296787752e-05
4.38304647566937e-05
2.96592905044588e-05
-1.6098396635434e-05
7.55323208733179e-06
2.3497591936013e-05
3.25531701830713e-05
3.14797662232689e-05
1.73318442044437e-05
2.6964779168424e-05
6.79027611046928e-05
1.64231681965192e-05
7.36979995873999e-06
7.11232453075985e-05
4.01238335237668e-05
5.63640052742828e-05
6.19679709077492e-05
3.54349498779579e-05
3.51366745549061e-05
3.64312494597227e-05
2.60587115526646e-05
3.85770834714385e-05
3.4577472379195e-05
6.1745509890226e-05
5.37935593407877e-05
4.22130281401897e-05
2.22572097285453e-05
2.71476626927716e-05
5.19871740373517e-05
2.54602648380015e-05
6.11557488128837e-05
3.17902344734566e-05
3.70899814193721e-05
7.73134835396101e-06
6.34094809140131e-06
4.12770708337147e-05
-8.59281638703958e-06
4.18065263502554e-05
3.95439255022101e-05
3.1323955431898e-05
2.23956170404835e-05
1.97491924268208e-06
5.5381386458311e-05
1.76621584369295e-05
2.85332134657726e-05
-1.63050039632228e-05
3.34983353599945e-05
3.02171844126506e-05
4.95212762377768e-05
-1.8553305130028e-06
2.97788868093051e-05
5.01971255953203e-05
-1.27019971984787e-05
1.31245110213262e-05
1.34128313193279e-05
4.84338125209925e-05
5.12825208703028e-05
1.45441997007265e-05
-9.32818712444883e-06
5.24898907382501e-05
3.88157121787472e-05
2.92687111441528e-05
4.45593120010719e-05
4.54869266604397e-05
5.50834310279204e-05
5.13658409279628e-05
3.10398406827565e-05
3.42409177884295e-05
2.9833136747509e-05
4.70286135907996e-05
5.10467800473317e-05
1.13776082137909e-05
4.01881162184853e-05
6.06264722629277e-05
6.82804375234233e-06
5.93945438183428e-05
3.25600431693516e-05
5.81053941648734e-05
2.90054322733059e-05
5.4682053180004e-05
3.64570667899189e-05
4.07769794756993e-05
2.23504121067909e-05
1.48865143991242e-05
4.15334514916006e-05
4.72637817429208e-05
4.04512637408674e-05
5.06890476119961e-05
3.90727161092366e-05
3.1230093977317e-05
2.06658216215453e-05
4.99523598423877e-05
1.20429172619163e-05
6.98632357713403e-05
5.06410700763193e-05
4.86792681083433e-05
1.96154751237658e-05
2.40889465713032e-05
2.05594214704067e-05
5.69526942070426e-05
1.68333680883743e-05
1.60830767286171e-05
4.7016971850764e-05
2.63241314551559e-05
4.51460538230763e-06
1.70051128576462e-05
5.22487298667666e-05
1.99478232440784e-05
5.35194021942238e-05
4.60832785393693e-05
7.9124178607054e-05
1.1272753079163e-05
1.51348552194051e-05
5.00884221998907e-05
3.75650256031748e-05
4.78526651231304e-05
5.73258492161744e-05
6.05434371172335e-05
4.45132737446391e-05
3.3123664644351e-05
2.04905318549582e-05
3.39339165058347e-05
6.32410563472755e-05
1.23137142291029e-05
-2.54939893025417e-06
2.24913366545599e-05
6.62511942295756e-05
3.78695879766883e-05
4.46037074866062e-05
3.99825664099053e-05
2.3489933109417e-05
2.72990378655942e-05
1.67548801271977e-05
1.70535839190846e-05
1.94123790861006e-05
4.71680462596658e-05
1.79683151970274e-05
5.6290191261835e-05
5.16141864689649e-06
2.36331313182205e-06
1.96325665604655e-05
3.12028316297316e-05
2.43215280812266e-05
2.68901322963007e-05
-5.33899773646688e-06
2.18190739095773e-05
2.13815675801343e-05
-2.85767806337477e-05
2.45152033343089e-05
2.80018286381318e-05
8.14771212158902e-07
1.90212057695726e-05
2.76597550613294e-05
1.63122674229387e-05
4.56644439209295e-05
1.89566994257017e-06
2.30479091772927e-05
3.36238816661556e-06
4.01853647619611e-05
1.73459548960388e-05
4.34467685143297e-05
2.53435133451708e-05
5.14402459730709e-05
2.54021634988693e-05
2.74555365132781e-05
8.58440321758817e-05
3.566083038447e-05
3.64633857155492e-05
3.49355706729112e-05
2.57963761383475e-05
4.00517937957434e-05
2.33893747148981e-05
5.99078675688633e-05
5.29888246182934e-05
4.94102798421185e-05
3.39333261553409e-05
1.18348692870314e-05
5.97576310225884e-05
5.09446642916343e-05
4.3526869858569e-05
6.30883891395691e-05
3.62741740048293e-05
4.48343301044781e-05
1.60504005813032e-06
2.78117759933161e-05
4.5933013145194e-05
5.75519754481046e-05
-2.63984890173034e-06
1.14932055401917e-05
5.37995230044758e-05
4.32569610357532e-05
0.000101542780311817
2.15093197033414e-05
3.06120694681648e-05
1.78826507782066e-05
4.38052307067056e-05
2.83693153178134e-05
5.86892712768267e-06
9.01081614517967e-06
2.25896476388887e-05
5.2863410232385e-05
-1.22750299369849e-05
2.40687953937242e-05
1.78435526494413e-05
4.70879752312971e-06
3.26110075522925e-05
1.45911484175445e-05
3.51194110837682e-05
1.98390790130959e-05
2.96528427164785e-05
8.51315379290179e-05
2.53708095450662e-05
4.68369907905683e-05
2.63894551801719e-05
3.7671267944232e-05
2.99539915405283e-05
3.08708640495492e-05
5.12050623512924e-05
4.10326375303413e-05
4.04716297736193e-05
3.27167175813894e-05
3.22347422673788e-05
6.28050174813315e-05
-1.60781411800059e-05
3.79888635448041e-05
7.91335182497816e-06
2.30224136050642e-05
3.14830171751467e-05
4.76278485260148e-05
4.1727703479413e-05
1.06247077460273e-05
1.45505687756341e-05
3.76892392175655e-05
6.83868104556365e-05
4.88599240406478e-05
3.73197597375602e-05
4.51628661637149e-05
3.18407103751126e-06
-6.97428183078978e-06
1.81159157778363e-05
4.93010730211694e-05
5.22046445557796e-05
-1.80756351906102e-05
6.8091226170077e-05
3.10936046474015e-05
4.37915757855965e-05
2.04795734506624e-05
3.01595775044526e-05
6.5995073089757e-05
2.91656292707047e-05
1.79746334481708e-05
4.67570053121897e-05
3.8353499789212e-05
4.69785800985189e-05
5.17848681947711e-05
5.3408518326932e-05
4.67343959699703e-05
2.76863587106149e-05
2.90003903589017e-05
2.01215929849447e-05
6.98023676153329e-05
3.66159081160762e-05
4.6115197332823e-05
2.88028021169608e-05
3.0657624951797e-05
4.97732177113188e-05
3.44657130798744e-06
4.19775548084109e-05
5.981917923888e-05
3.6344376818759e-05
3.46140453026154e-06
5.93984809713086e-05
5.92072701167296e-05
7.85121535329891e-05
-3.53514642613286e-06
6.78206907107895e-05
1.44986274857043e-06
1.73493249030385e-05
2.4540984008425e-05
5.13934388282664e-05
1.62806817402387e-05
1.45559897147135e-05
5.76396329750104e-06
5.94714617787785e-06
2.29754952399127e-06
6.3685600372699e-05
4.52285911468339e-05
5.00477504100613e-06
3.16018636526811e-05
3.12978530187766e-05
1.73360739059488e-05
4.7464158088239e-05
1.2610755212904e-05
6.77121040265972e-05
5.7023337484717e-05
2.71246880051884e-05
3.03257049608432e-05
5.23021533599114e-05
4.08490805350842e-05
1.22533727594884e-05
2.91290842905358e-05
3.20243437799468e-05
3.09567053026373e-05
4.7755207712898e-05
5.43208255612441e-05
1.14818770295081e-05
2.24725436080384e-05
4.33558463652074e-05
2.11764382922293e-05
9.27290811690803e-06
2.57638281645856e-05
4.78307109691878e-05
1.70713157936585e-05
3.68766629661505e-05
5.00498997894374e-05
5.1589730894081e-05
5.85540628694542e-05
5.1708255212814e-05
-4.04243972214734e-06
4.60993790105748e-05
7.53643477938311e-06
6.42729903135903e-07
1.89753370750072e-05
2.20667067536182e-05
4.94752748730544e-05
4.10629575278394e-05
1.60705784525224e-05
7.88050287977326e-05
4.2876362423989e-05
4.29443966264307e-05
5.36683151793357e-05
2.8947778255402e-05
4.18562653953325e-05
3.12346940868302e-05
2.13709813164818e-05
1.85259985272491e-05
2.91862740580042e-05
3.39143609159652e-05
2.20227272626648e-05
4.13164379031059e-05
1.90997212528192e-05
4.3892190294602e-05
3.04319696758951e-05
-6.97352480100636e-06
-5.25790624954408e-06
3.02793381629274e-05
3.50567582576257e-05
1.47435296423487e-05
5.43280013782887e-05
5.03165952321024e-05
3.39932135462751e-05
5.21290781366801e-05
8.44996107235265e-06
2.2299402500711e-05
4.99818425597505e-05
5.21341352437988e-05
7.12072879706028e-05
1.17364427590621e-05
7.60878225825486e-05
6.72962221875686e-05
4.61893137579315e-05
4.78093510038596e-05
4.83300692874633e-05
6.9681099427357e-05
7.19003290103792e-05
3.50934606853114e-05
6.98160450552597e-05
4.67175691371208e-05
5.15767896828229e-05
2.43013832247818e-05
3.51075620065676e-05
7.46060109920571e-06
4.34555585855306e-05
4.1611538239327e-05
4.6816377944153e-05
5.44167791115193e-05
1.91986294228117e-05
5.53209824425689e-05
1.51761435352628e-05
5.49871872505748e-05
1.61073569389899e-05
2.65832168305044e-05
3.18261439122846e-05
4.87826362333142e-06
2.36149445583136e-05
4.1843082643173e-05
1.71404528184574e-05
-3.42509861360826e-06
-4.16611112663311e-06
4.48032878797121e-05
2.24001357966486e-05
4.181268653536e-05
7.33995941609387e-05
2.1959655078765e-05
2.25676062378301e-05
1.40336990319108e-05
2.21081440380392e-05
2.21332801521898e-05
-6.81167566338583e-06
8.058377495073e-06
4.64749834236598e-05
1.74837558863388e-05
3.4995060908054e-05
1.82104589242059e-05
3.4322270994219e-05
2.72742139612572e-05
2.22818947755983e-05
3.76850289494869e-05
4.73887543894585e-05
-1.15501465898301e-06
5.21785107574754e-05
1.6561857977939e-05
2.41411663016439e-05
4.22043499932586e-05
1.38261619801883e-05
2.70228015350604e-05
5.9632880300146e-05
5.23584088276417e-05
3.73152703237696e-05
5.93273761557197e-05
8.09128338002434e-05
5.30562885341356e-05
4.44192721716554e-05
2.58460050466417e-05
1.00818745182004e-05
3.17613845829728e-06
5.07843928166126e-05
3.61477071913985e-05
1.29145876514983e-05
4.65458474625131e-05
2.93677188054155e-05
4.28194530656784e-05
3.77286973153051e-05
4.24193450344171e-05
6.85114250167036e-05
4.09862917467498e-05
7.48256137453538e-06
4.02568693767063e-05
4.25794606029322e-05
2.34973230899566e-06
4.04002246081992e-05
6.03486454242768e-05
3.25614863642419e-05
2.2964112236534e-05
4.9086847271574e-05
4.33462831247778e-05
5.26023860861175e-05
7.27501383334864e-05
4.571149041828e-05
6.81010436369195e-05
3.17621279967605e-05
7.71586957087992e-05
1.08968025056826e-05
-2.67651795756563e-06
1.65227161894026e-05
7.75035826764185e-05
6.9404775481699e-05
3.46382977621667e-05
6.35733613842369e-05
7.3939023777237e-05
5.04572858740274e-05
4.19628613081373e-05
2.82732940121146e-05
2.99066391662122e-05
4.59416424147279e-05
2.851217695874e-05
6.80584820568986e-05
3.35775695722218e-05
6.05566059802354e-05
-4.60375128957001e-06
3.14924328631656e-05
2.70580534856989e-05
4.01933959795315e-05
3.3265145251113e-05
6.06842537938594e-06
3.94077894315669e-06
4.58469426079708e-05
2.3074210036932e-05
2.54555257779295e-05
2.46240255410854e-05
1.03777127897115e-05
2.29621288580191e-05
1.52949618899428e-05
4.77664170880735e-05
1.35170657303721e-05
3.45344879331124e-05
6.79337029108424e-05
3.46691150994394e-05
4.53171640194092e-05
2.24440502677496e-05
3.75141416581005e-05
4.60884422094613e-05
2.73552538236498e-05
3.37426432881439e-05
4.25555990338024e-05
6.12905123138116e-05
7.62812244534338e-05
3.98971924809271e-05
3.36085667019306e-05
5.45677453214185e-05
5.39549534010445e-05
2.47193133852376e-05
4.78503597317014e-05
5.83458068465407e-05
1.55675132599763e-05
4.17593558487763e-05
3.48080233916875e-05
4.43837061371537e-05
5.66408280486879e-05
5.08916334943658e-05
3.97958888034113e-05
1.65173579345201e-05
5.98333660290198e-05
3.42776818995871e-05
3.72468399065543e-05
1.42319483858403e-05
4.73184969970737e-05
3.97172338517529e-05
9.89040980452116e-06
5.01959659662945e-05
4.01260713177571e-05
3.01303021434827e-05
2.08052591276747e-05
4.64289370194822e-05
1.48641839297528e-05
1.11318058734305e-05
2.74138121783385e-05
3.92016131862341e-05
3.551930934465e-06
2.18869858147839e-05
-5.03122175377415e-06
4.52223915702e-05
1.60289546030154e-05
4.71555516900966e-05
1.94719583600074e-05
2.53797155591868e-05
7.74940670560797e-05
3.48908048514362e-05
3.77409974860067e-05
6.01614544838357e-05
4.09563170546529e-05
4.18597132491142e-06
5.3118685481195e-05
3.42606892799872e-05
3.74598172676073e-05
6.0757353593821e-05
6.4205651981855e-05
7.33500017844319e-05
4.77001199279908e-05
3.13719348448736e-05
3.32992615388766e-05
6.36286769333078e-05
5.30215612591559e-05
1.62482360211014e-05
4.76413023968109e-05
1.85208345581276e-05
6.94229076737061e-05
5.74793852701683e-05
3.09030773206151e-05
4.58114624169419e-05
4.78273754343719e-05
3.23903152399613e-05
3.27393826557563e-05
7.80865093924695e-06
4.15537610135575e-05
3.53875670683101e-05
1.25602065918176e-05
3.29257291256233e-05
3.08102867316449e-05
3.50687707381922e-05
2.44233646057416e-05
3.19002279967892e-05
2.83471549924307e-05
1.62459489373272e-05
2.79207912986847e-05
2.16517530516501e-05
6.66872604271801e-05
1.13717350659889e-05
9.13124370977891e-06
2.43870646560273e-06
2.50788114801012e-05
2.88510561219214e-05
4.05467256898057e-05
2.7768505142886e-05
4.48817182382169e-05
1.76444251843397e-05
5.79014823988165e-05
1.41968512386126e-06
5.82463604127521e-05
3.45790720425245e-05
6.8801444917019e-05
4.97452253533534e-05
3.24103228634788e-05
5.05248245884824e-05
7.85480341042087e-05
2.70956498161892e-05
2.14804974150537e-05
6.07712392297867e-05
3.77916358392375e-05
4.57470819535998e-05
4.35816438671859e-05
5.86515627281473e-05
2.26855205554946e-05
7.53542918489205e-05
2.36662069005883e-05
2.15557255283919e-05
4.00287757255172e-05
4.77226433399873e-05
4.90760187431902e-05
1.68254470252166e-05
1.7799403296762e-05
8.27794568237278e-06
6.97685942140071e-05
7.08595423688806e-05
6.57188586671804e-06
1.09590324648783e-05
3.06958222009511e-05
2.00110962354716e-05
3.04448771357869e-05
4.67470448942882e-05
1.89407479682535e-05
2.10893643495672e-05
2.28861171167224e-05
5.71979036538641e-05
2.91629886580174e-05
-6.00096280047945e-06
1.82886097003806e-05
4.51323418256351e-05
8.8870315260872e-06
7.02370089952112e-05
-5.20063319248816e-06
5.42543258925257e-05
1.24558320002982e-05
1.60351281478567e-05
3.38370809954687e-05
4.2914396640535e-05
3.74235427247998e-05
1.80929573379097e-05
5.04864631368303e-05
3.48601781032592e-05
4.25571120379645e-05
3.95838538128623e-05
3.8197496260952e-05
4.14722883294054e-06
2.29216820136797e-05
6.66686745667898e-05
5.79648770574127e-05
5.3452979690241e-05
4.51604146272381e-05
2.10706600941593e-05
4.69400908277457e-05
2.78259033424137e-05
5.59603166238352e-05
5.62831386775528e-05
5.90261941299581e-05
4.01639728426994e-05
3.82982714877408e-05
4.79272362986219e-05
2.1917773302613e-05
3.46236891282502e-05
5.14071576310832e-05
1.79523771262465e-05
3.67423042090487e-05
3.19858808866097e-05
4.30705270662059e-05
-1.32293501796034e-05
1.08418131937354e-05
1.62816664867666e-05
5.836421681191e-06
1.05771050785505e-05
2.78014489187832e-05
3.17737850327188e-05
2.71934858139103e-05
4.90858336346987e-05
2.80829113891607e-05
2.66044786033026e-05
6.49733428104033e-05
1.83672681261548e-05
2.139748839859e-05
3.08926698041948e-05
1.23540006315554e-05
4.15964838394629e-05
-1.62389001387532e-06
4.12336981033491e-05
1.24043188136563e-05
3.98264324214956e-05
2.57430598630454e-05
3.15251201330398e-05
1.23777941853742e-05
6.04650096158945e-05
6.34187715661575e-05
1.29482392999553e-05
3.59374450008524e-05
2.88035329076713e-05
6.92325003466345e-05
5.13596673358982e-05
4.01512113704738e-05
2.14209731058293e-05
5.34888195686774e-05
3.45059011929213e-05
2.59585731497667e-05
6.08949308166181e-05
3.93376288259173e-05
3.68072074254124e-05
2.81025902117164e-05
2.25518594206577e-05
7.03615404237863e-05
2.39768380533859e-05
5.4043800715844e-05
-5.75080599655775e-07
5.37239893437019e-05
6.94731365927593e-05
2.1633733764477e-05
3.95495904507105e-05
1.40799744114858e-05
3.94887512598084e-06
-8.46678680410952e-06
2.44690346021907e-05
3.73808879679208e-05
3.48082391458052e-05
1.81349034828759e-05
3.94465920406585e-05
6.59465875753495e-05
2.51773949550277e-05
3.62250261298932e-05
4.75079786771431e-06
3.56583231372915e-05
5.50872015758584e-05
3.68878908232531e-05
3.96581813550781e-05
3.25627953968102e-05
6.71964340969913e-05
5.17675675359265e-05
2.9503519372927e-05
3.77310611270332e-05
2.80826202428801e-05
2.95684248851361e-05
3.74192943192315e-05
-2.82459774033383e-06
3.2392035914549e-05
3.96296595075449e-05
5.39457320430332e-05
3.7595573133535e-05
1.19955021816756e-05
7.02343633049992e-05
3.88154871140061e-05
6.30663040701703e-05
-1.9897804127319e-06
6.22148271563765e-05
1.18423583614932e-05
3.58725011376204e-05
2.15410769667946e-05
1.01834250497432e-05
2.9078749105378e-05
3.73659267289821e-05
4.25523214412657e-05
7.90812814949532e-05
4.81187484834561e-05
4.10566089356927e-05
2.86407017884713e-05
1.26020467359791e-05
6.09943102794972e-05
3.80555367144255e-05
4.62263192324347e-05
2.66910454919004e-05
2.42376495756532e-05
3.37429064467627e-05
6.16149246839578e-05
-1.4801437087296e-05
4.65585650045506e-05
9.43939747492319e-06
4.9885714101212e-05
2.92193980287536e-05
2.77902964962805e-05
1.84796198824026e-05
3.83128499069569e-05
4.54731735477691e-05
2.91592649067672e-05
2.09277204081422e-05
2.9159913951627e-05
4.81950128414124e-05
7.44603151489469e-05
3.31170716554387e-05
5.03309259127539e-05
2.53037918269882e-05
1.94440346284145e-05
4.2977005338911e-05
5.98071668376699e-05
2.59908786385884e-05
3.7120179316743e-05
8.62930822690076e-05
5.40764113184664e-05
7.63081856080494e-05
3.01953894815028e-05
6.61895599019766e-05
1.73142220362245e-05
6.10319613821633e-05
5.21701010539946e-05
6.80582951548451e-05
5.99218767565598e-05
4.48377617564333e-05
5.44536855205277e-05
7.9580053655469e-05
2.49520480356455e-05
4.59658006080208e-06
1.39895948914475e-05
4.24824060581864e-05
2.49313050974974e-05
2.89106537041618e-05
-2.88159328271126e-05
3.14170634865428e-05
6.14104962206371e-06
2.52658343327952e-05
3.39180009844337e-05
9.7510028624458e-06
3.64263770056013e-05
2.42834482527372e-05
4.28128000117702e-05
5.75202435900129e-05
2.20459026129229e-05
2.46529808740559e-05
5.81282699866708e-05
5.18973461689657e-06
2.02524847088804e-05
3.57328299076164e-05
3.79289751452744e-05
3.13481781745279e-05
6.66886400375296e-05
3.89460594111245e-05
7.0575315364003e-05
5.19336601240395e-05
5.4242477974987e-05
3.34447350865649e-05
4.28182584257587e-05
1.94120642418714e-05
1.18256600610039e-05
3.768161593047e-05
5.64805012738517e-05
5.2148738051984e-05
8.48996868582892e-06
3.44515400908125e-05
5.3970449000352e-05
4.21410628295356e-05
5.29133864390686e-05
3.42438752997126e-05
2.61244611179319e-05
4.09267564884681e-05
2.87393377896115e-05
2.51858797084991e-05
2.75016208838652e-05
5.30026718677614e-05
6.01540726946498e-05
4.90966232823479e-05
4.6990119737812e-05
9.16640235765832e-06
-8.4774415737119e-06
2.50133303841769e-05
2.5346369129887e-05
3.78114906434415e-05
3.82309585707044e-05
9.31627680690472e-05
5.06515243472111e-05
3.82593218631017e-05
5.4161870485255e-05
1.97993516152467e-05
3.09292654481503e-05
1.72008473222415e-05
2.45039945762806e-05
1.04150543251041e-05
-1.50378529096707e-05
2.75324421389361e-05
1.32076527642616e-05
6.50731952882468e-05
1.56698030962362e-05
1.48225964454459e-05
4.63823551756115e-05
3.55598495498933e-05
5.68982948879408e-05
1.62622732546389e-05
-1.84908547606002e-05
3.5217626379433e-05
3.88981197726479e-05
2.78503383031259e-05
6.63842186906383e-05
5.45046638687854e-05
2.30354463280981e-06
3.24433850510183e-05
4.68660725460425e-05
3.59974855671902e-05
5.98123597097438e-05
5.70977386362463e-05
4.70448653486218e-05
5.7592882960562e-05
5.18664797223935e-05
6.2176073685795e-05
3.32284767463071e-05
5.44689307071262e-05
6.29880359827932e-05
6.42177233032625e-05
2.10478977681091e-05
2.57048804435383e-05
6.04566387045775e-05
2.30476094864807e-05
6.50920711090056e-05
6.1249066661885e-05
2.93840879207752e-05
5.2129776147112e-05
4.20864104111804e-05
3.32967440630988e-05
5.81057745444416e-05
1.54365316181677e-05
4.47544456385676e-05
1.74647943918419e-05
3.62211460719164e-05
2.07122976013771e-05
2.84282621073477e-05
3.94316069462623e-05
5.53673506705201e-05
4.27900449606234e-05
5.30539772730194e-05
6.34613663293816e-06
4.84727910352286e-05
-1.90455311221285e-07
2.06660741508363e-05
5.22324522632711e-05
6.33363890114813e-05
6.41028124834518e-05
4.28835119104041e-05
4.6815042704895e-05
6.05550437005471e-05
7.54755628360293e-05
4.96366369129157e-05
3.52896809872407e-05
7.1434179538612e-05
2.87767032453179e-05
1.98684697598095e-05
5.73863554508886e-05
3.68301015306539e-05
-5.38580187538234e-06
3.86425739460565e-05
3.156018987922e-06
4.36630662916536e-05
1.97040670412818e-05
1.2899106830784e-05
2.23013031612308e-05
5.1518053458075e-05
4.60976791803783e-05
4.19781802221953e-05
8.87746936942659e-06
4.44787870790713e-05
4.78344131489496e-05
1.91115901660985e-05
-3.27669390989348e-06
1.80147836909386e-05
4.7686901556423e-05
3.68050218505424e-05
3.74976697259087e-05
4.11208690435919e-05
3.62883946227377e-05
4.10059974275752e-05
1.03361442244642e-05
1.78740004144479e-05
4.45136820459555e-05
4.51782598885371e-05
7.39339957743065e-05
1.64433725987589e-05
1.81123973819909e-05
4.59768444067695e-05
2.91667569577928e-05
8.17326953102936e-05
3.21198903631086e-05
3.08550258008491e-05
3.82551827492629e-05
7.02660000722923e-05
5.44906581964845e-05
2.96417802582487e-05
1.79283436871304e-05
1.78503594813934e-05
5.52970919466821e-05
6.71181617702066e-05
5.42790919585976e-05
7.37670080807212e-05
3.7299848636576e-05
2.86143231374654e-05
5.17407557940631e-05
3.33503399025306e-05
3.02501536326801e-05
5.93818076461119e-05
-4.12731784042824e-06
1.3300591928743e-05
1.44807662680466e-05
9.89339317099446e-07
3.82743978792075e-05
2.27624525079688e-05
4.1935976651652e-05
2.14137748364231e-05
2.88206263360523e-05
4.73326384146962e-05
-2.94802095548627e-05
5.09767111543006e-05
2.05454229612495e-05
5.66527569492981e-05
7.29974272005e-05
1.57674238985729e-06
3.32245840035393e-05
4.74443929221237e-05
2.21117903809504e-05
2.11620574650966e-06
6.2671477483991e-05
1.93502630497028e-05
3.57850172706105e-05
2.61395414631153e-05
2.19654989467074e-05
2.6199189925869e-05
3.12918134972917e-05
4.19330259824032e-05
2.14082213343883e-05
2.03687126336485e-05
2.18745383972155e-05
2.7660362555062e-05
4.39137699206935e-05
1.79658657591145e-05
1.59190514456893e-05
3.35150413255222e-05
3.68513602423888e-05
2.91137694791004e-05
2.76977841568982e-05
5.76578895664363e-06
4.41670614513326e-05
2.0127218450773e-05
1.73629842266444e-05
4.02449076797444e-05
4.0761256885389e-05
3.49202203557169e-05
5.1114855609918e-06
-1.28785185085615e-05
4.58169689813115e-05
3.49055480729744e-05
6.50246705864578e-05
1.83439299149675e-05
3.29949972445385e-05
3.53778575154211e-05
2.69865094021019e-05
1.08852553387634e-05
4.41714982074139e-05
3.76759603380942e-05
3.82367942821475e-05
3.55902949823555e-05
7.46636186914356e-06
3.56571296416462e-05
4.31583835986565e-05
3.63315101970774e-05
4.40867110512454e-05
1.70486086527239e-05
3.70018083867195e-05
4.0151605168397e-05
6.12511375142167e-05
3.11685557513441e-05
3.84535333615628e-05
3.32012287431286e-05
5.0391967416435e-05
4.94674906286403e-05
3.6448705393549e-05
2.74653450972322e-05
3.13099886020132e-05
2.07065946760853e-05
5.64348411925904e-05
4.97485748507449e-05
5.10762084523019e-05
9.31330839641053e-06
1.99147029586877e-05
5.67220381687635e-06
4.32844411083497e-05
3.78844388774207e-05
9.03067089908149e-06
2.11974622454602e-05
3.70423246784875e-05
4.6595763955067e-05
5.45358874202084e-05
5.21175264153042e-05
2.56335390013978e-05
5.3243485868158e-05
1.13415669202543e-05
6.65312205626893e-05
4.18852112206642e-05
3.07801570668846e-05
4.72904743273156e-05
1.77947660541449e-05
2.70890035105218e-05
5.64784652887768e-05
7.5813145057563e-06
1.26719533466521e-05
2.09478311461112e-05
5.91637375685345e-05
6.47438837345245e-05
4.96718749306881e-05
6.61059811544816e-06
4.04615776072749e-05
1.00914845855236e-05
4.79227814080404e-05
3.13899283738705e-05
1.40814867282024e-05
4.77170093268358e-05
3.4558309842598e-06
2.82735672515185e-05
4.47993871320917e-06
1.06446006495149e-05
2.19240521902937e-05
3.88668176809331e-05
2.98176902007046e-05
3.25671574434402e-05
3.49205199012109e-05
5.49564255726378e-05
3.13844249630669e-05
6.59405884317819e-05
-4.85528536996743e-06
6.26772263083866e-05
-1.20059543871862e-05
4.15061120562141e-05
5.98837045517093e-05
9.5439197270557e-06
3.09403165136778e-05
2.41889731033251e-05
1.11561595286259e-07
3.03724954728736e-05
9.29465832646436e-06
3.65099540321689e-05
3.72000893564808e-05
4.69499186023297e-05
4.57737758487093e-05
4.13424911285545e-05
3.07854768816047e-05
6.24916366543133e-05
1.64421567919903e-05
5.13766308317804e-05
3.11660954115682e-05
5.9469165330537e-05
3.77179997314874e-05
1.10243931356405e-05
4.10450467767934e-05
6.09726412809425e-06
2.42214366883917e-05
3.59904330420612e-05
4.54442910797341e-05
2.32925189449882e-05
3.90683397515844e-05
4.65807407879043e-05
3.18076377831657e-05
3.46871097697517e-05
4.16860969039924e-05
5.33568218505095e-05
1.29400755767911e-06
3.39116327921852e-05
3.35849672463101e-05
6.7714256308462e-05
2.42315589943632e-05
1.83742518712901e-05
1.1812073328367e-05
9.2955671488866e-06
2.72111396380253e-05
1.47335469163312e-05
3.36249604834483e-05
3.04682585405114e-05
3.35532311967156e-05
2.47074306434321e-05
3.58052361750242e-05
