# Supplementary material for: Research on computational propagation and identification of mine microseismic signals based on deep learning
Source: PLoS One. 2025 Oct 22;20(10):e0334641. doi: 10.1371/journal.pone.0334641 (PMC12543183; doi:10.1371/journal.pone.0334641)
Supplement: S4 Data — (ZIP) [file pone.0334641.s004.zip › 000100700001609.xlsx_0.txt_24.txt.txt]

1.06459280929622e-05
1.8112845085812e-05
2.06772839302397e-05
5.81185404057059e-05
1.27851688981651e-05
2.71709481004215e-05
7.78017880044715e-06
4.42844115406127e-05
4.9344477793884e-05
4.20033650722084e-05
5.42856546694513e-05
3.55911801545915e-05
3.49300050582216e-05
4.54608172020607e-05
6.20926385464367e-05
6.19360462706368e-05
4.15194298422825e-05
3.96407768447068e-05
5.80404495974748e-05
2.88758357032055e-05
1.57424233548698e-05
5.86573575898467e-05
3.36126558660184e-05
2.87066709176863e-05
2.89789396457766e-05
2.50249274078618e-05
6.08574534791475e-05
3.27085880159614e-05
3.30231045478316e-05
5.16386236238542e-05
3.31340882243315e-05
9.10819008718627e-06
4.59598050126705e-05
5.39544033165025e-05
3.20019763768941e-05
4.66742460873455e-05
5.34667406137213e-05
1.78129001506734e-05
7.48666357156797e-05
7.74841916249608e-05
2.80740670636153e-05
1.65646080077407e-07
3.73140512788934e-05
6.18962283652841e-05
3.23638422107154e-05
4.54594256546934e-05
9.6723454854227e-06
5.35242005086587e-05
5.66322195705714e-05
7.22322303808202e-05
8.06284388073568e-05
-4.75742683914374e-06
1.1809380534316e-05
2.19238464902706e-06
1.94471418479251e-05
3.91618705283498e-06
-1.27721395814843e-06
2.17222922237089e-05
5.31695395053878e-05
3.5559951124407e-05
4.89973833045342e-05
1.55353914220376e-05
3.12718580532064e-06
1.82802091730035e-05
2.24503103751979e-05
4.27590363545344e-05
5.58966638047272e-05
3.48893371926904e-05
5.02698936827054e-06
1.76153742294889e-05
-5.94624870858248e-06
2.77842182010567e-05
2.83887930213334e-05
5.97160098601716e-05
4.39172681169362e-05
4.54584344475454e-05
2.69349525934356e-05
6.71065316400448e-05
3.80691661975848e-05
3.28857979946197e-05
3.60864948518691e-05
4.32566460668831e-05
1.36633786203139e-05
2.66669974938265e-05
5.34139987940372e-05
5.36573457894288e-05
4.00130961985635e-05
4.2496800762265e-05
3.74802383425783e-05
3.17450630673444e-05
4.08440391996586e-05
2.75004178690103e-05
4.45560756010623e-05
1.95286170973978e-05
5.82409322610832e-05
5.76906316055549e-05
7.7712170866366e-05
4.0452262069318e-05
3.08476488458387e-05
1.54444426337637e-05
4.95746623240159e-05
5.5015685371752e-05
1.68762568665303e-05
2.42818136035465e-05
3.7389535801219e-05
4.04419668522363e-05
2.51613702127935e-05
2.74086053046895e-05
5.08412906685009e-05
3.9597212636225e-05
1.92187365720287e-05
5.46325482537624e-06
4.33197354034754e-05
3.86475798592769e-05
4.56821997814148e-05
5.28281823056879e-05
3.96018815706593e-05
4.18384845414024e-05
6.05712306810081e-06
7.42573086029996e-05
3.77244113322519e-07
5.46912501915937e-05
4.33810130593565e-05
5.36654640069473e-05
6.29590528336039e-05
7.001257618119e-05
4.84892567406255e-05
4.14127427697621e-05
4.70850777590882e-05
2.76722750348718e-05
7.42342120563401e-05
5.14009988415057e-05
2.53683153115533e-05
2.02321669432859e-05
4.12209968953904e-05
2.25495765453105e-05
1.58486853766095e-05
2.91840611311575e-05
2.57990811412024e-05
3.21270937422833e-05
4.91873657616905e-06
5.8350436379346e-05
-1.64069103503003e-05
1.42506091091993e-05
1.690205894211e-05
4.04653559904982e-06
5.06874733188393e-05
3.43424368654498e-06
3.72300055833233e-05
8.36264441019013e-05
-2.44522025147788e-06
2.77028853471974e-05
2.07300041953611e-05
1.79174661525156e-05
4.14506535810449e-05
4.47026301400659e-05
3.02471221161897e-05
1.424094533459e-05
2.03935010188765e-05
4.1758605945668e-05
3.48903263611005e-05
2.69679321189415e-05
3.79492500175118e-05
5.16549054559701e-05
1.0252541033089e-05
1.86769610265077e-05
2.4704958957591e-05
2.98216450378838e-05
1.32667903241362e-05
2.8756015341617e-06
5.11909535701617e-05
6.6149745546872e-06
3.87932573614643e-06
2.8344217334881e-05
5.53984193061771e-05
7.14208219510764e-06
2.61076237870822e-05
5.0104724639515e-05
2.18065350655585e-05
7.67427139056619e-05
3.38582839628038e-05
2.37738365555204e-05
3.7302137709733e-05
4.30228643330744e-05
2.6880002745268e-05
4.03408008936159e-05
6.87615631935341e-05
2.13448346277892e-06
5.11551737174935e-05
3.46593849994023e-05
4.75971940003857e-05
7.58765596597404e-05
7.8334700871848e-06
3.76919279190456e-05
6.33870649253808e-05
3.4392328643348e-05
4.14110422360636e-05
5.90512789069809e-05
5.16436027414081e-05
3.57417867925528e-05
9.13652426763318e-06
1.27081099331464e-05
6.15394840946841e-05
4.6651161596788e-05
5.69616827553102e-05
1.50670588549478e-05
7.63999613567443e-05
3.52045370750398e-05
3.2684217946059e-05
-3.78120956962807e-06
2.42724569259433e-05
4.39085411975587e-05
1.35056197149265e-05
2.36806923998656e-05
1.11644705158564e-05
4.13914941910093e-05
1.92877087775841e-05
3.06847282561002e-05
1.31841448270917e-05
5.15501368645523e-05
2.47295763972075e-05
5.59356167136606e-05
6.65772593140463e-05
3.20670486078349e-05
3.00351843430452e-05
3.77230983644563e-05
2.32632379960896e-05
5.61605067335924e-05
7.04448589480732e-05
5.48500274468442e-05
4.88946698729432e-05
2.63702714704483e-05
5.56310518579274e-06
2.66752054951454e-05
3.1247648774179e-05
2.18058678217047e-05
9.21745902547827e-05
6.77578432743556e-05
6.14000810427071e-05
4.08119663807709e-05
4.16082293183666e-05
4.55891241757852e-05
2.01791551047431e-05
3.417940684225e-05
4.70159774310676e-05
4.75279950853927e-05
5.18370538104576e-05
6.59418083319191e-05
6.23374453328859e-05
2.60418413030481e-05
2.59137624459979e-05
1.69887742103827e-05
4.03005313633686e-05
2.98748353251644e-05
1.13469727305786e-05
4.85012034257268e-05
3.76060948973833e-05
2.72196071454163e-05
-1.00610710720517e-05
5.12445068575732e-05
4.31105619754151e-05
4.56035725741384e-05
4.83929108227664e-05
4.01295506952868e-05
4.37779373468405e-05
4.73153455873413e-05
2.97461340697761e-05
2.86490084477336e-05
3.33122353294841e-05
3.99645557573766e-05
4.31681293919334e-05
2.70623075995687e-05
5.06019016832669e-05
4.88530214327332e-05
1.05228608412843e-05
2.43128768656928e-05
2.28432341722303e-05
2.88765913135027e-05
4.39062695442335e-05
3.11847367054182e-05
4.14534938683689e-06
5.59243045787781e-05
4.18416396289314e-05
1.77462923134015e-05
1.9608005096964e-05
1.24160432471101e-05
3.49764336951889e-05
2.07330497236494e-05
3.9673441021985e-05
2.68433572535245e-05
1.80524162155216e-05
3.26171823006092e-05
1.40952624697957e-05
4.90091745276985e-05
7.40034969858532e-05
3.27626875975063e-06
4.01900277812691e-05
4.84419682589649e-07
4.94097390770266e-05
6.97003893146017e-05
3.82385811191836e-05
2.93512592725114e-05
2.86434538515174e-05
-3.24305373008675e-07
3.42298973907053e-05
2.9402327678991e-05
2.67934605101884e-05
4.1189312916533e-05
1.09983368269592e-05
3.14122149765722e-05
3.63138822040407e-05
4.12747625043835e-05
3.0621797682386e-05
3.14513598310289e-05
3.99885304277297e-05
2.0755642387382e-05
9.38220388096976e-05
4.11597312690878e-05
5.41302252277639e-05
6.86486294726393e-05
2.68314569822175e-05
4.43637703861876e-05
6.12029192897251e-05
5.04490871517768e-05
5.00038859230152e-05
2.81573838691274e-05
1.6589812962256e-05
1.47926456631091e-05
1.11271700557585e-05
4.01183245328666e-05
6.9293778246617e-05
2.63533943070018e-05
5.06806466169375e-05
1.47396746806716e-05
4.41134940223575e-05
5.96698541045655e-05
4.66355897749311e-05
1.90885320330818e-05
4.58957960615031e-05
3.8845942997697e-05
2.75647312801291e-05
6.07799554567027e-05
5.28450160401239e-05
1.8179455908782e-05
3.03418584824552e-05
5.60696605043292e-05
1.17801414812806e-05
7.47539261943726e-05
3.3649959989671e-05
4.53457404159651e-05
5.48968595384705e-05
3.82474937666589e-05
4.16810737718776e-05
2.91028337478791e-05
5.81053266103949e-05
4.63320803234996e-05
4.91127465822317e-05
4.83958616079817e-05
2.23326822943189e-05
4.7996167609193e-05
3.35591477880798e-05
7.11424233120563e-06
3.57434994341236e-05
1.70508321290737e-05
1.44942829408282e-05
6.07914050675651e-06
1.26623988763652e-05
2.02519893887118e-05
5.07426376655093e-06
1.30872734129115e-05
1.96579335795196e-05
2.15844528825482e-05
3.68751900743451e-05
1.95544716777309e-05
3.78005672592483e-05
4.37185465627518e-05
3.95003624776828e-05
1.75451503192638e-05
1.91867119126049e-05
7.47766991208995e-05
2.06519443620602e-05
2.84781750734973e-05
4.48011065080779e-05
5.44869380939504e-05
4.55724660226183e-05
3.53149293103907e-05
3.38154955973886e-05
4.7083529408692e-05
8.18752535919894e-06
5.34153371023426e-05
2.69688050830718e-05
5.81654171745567e-05
3.47575545885105e-05
4.90122111043621e-05
5.2773518694835e-05
5.3440329764751e-05
4.43342276552027e-05
4.42457672885533e-05
4.4458541568237e-05
7.50153419218026e-05
6.71867023865297e-05
6.01696835318751e-05
1.10384571093286e-05
7.78069442035592e-05
5.89921698681005e-05
3.75659745537701e-05
6.24422282506961e-05
5.21538482140662e-05
2.67284753238408e-05
5.33807635215539e-05
6.97070735014483e-05
6.51639290842078e-05
4.72828322922457e-05
7.87821979167352e-05
5.91464281181332e-05
1.39126644331413e-05
2.7317982500999e-05
3.87032633508742e-05
4.77184518733456e-05
4.9902512761789e-05
3.71395728325031e-05
-7.24629844798339e-06
1.6990228902805e-05
5.00174699404397e-05
3.06762274850479e-05
7.14482598873462e-07
5.03725992141512e-05
7.52995841795355e-05
-9.21116878680631e-06
1.42426246489461e-05
5.32909893157499e-05
2.77993960225559e-05
3.55028346322729e-05
3.98846377103611e-05
6.19059147923215e-05
3.86306024108396e-06
1.72163350461807e-05
4.11743396941553e-05
5.37740353694846e-05
4.63562613192389e-05
7.36911086417829e-05
4.09823229188693e-05
4.74002080905949e-05
6.511789956763e-05
1.55201981400043e-05
5.33786958515588e-06
3.05481800279076e-05
4.26336172861565e-05
2.5738199094891e-05
4.06441724165016e-05
1.89182651733523e-05
2.81266977141729e-05
2.74762169088071e-05
3.24935105515532e-05
1.24623758251293e-05
6.81413247361263e-06
3.2108438108992e-05
2.97797883473985e-05
4.96410180439949e-05
-5.7199458799565e-07
-9.1867886537438e-06
2.46073187588785e-05
2.39365984321839e-05
3.77046555732608e-05
5.89298751876715e-05
2.41445861963328e-05
4.47994441113281e-05
3.35253104670398e-05
3.21973485301907e-05
3.82803547714427e-05
4.68661168225016e-05
5.94662766637582e-05
6.92852097355409e-05
4.06182970186087e-05
4.48728209204306e-05
3.53471857504769e-05
4.3185015025459e-05
8.36924774680516e-05
4.08226366500355e-05
6.095177664485e-05
8.27825910768339e-05
5.57219124033447e-05
1.86983416303521e-05
5.01167257890817e-05
5.10148523636748e-05
9.04258285333748e-05
2.93197382988094e-05
4.9532902453074e-05
4.92323176970186e-05
5.6728271070427e-05
1.7340565811381e-05
2.55878047061127e-05
5.18068767412711e-05
1.00620723900309e-05
5.79561321991469e-05
-2.48567547472898e-05
1.32421897296943e-05
5.0209736473291e-05
2.54070539437807e-05
6.89623458278199e-05
4.07003858491401e-05
6.19419636787381e-05
8.434886247256e-06
5.07395422607668e-05
2.56589317307866e-05
5.33030891776768e-05
-4.78892189746513e-06
6.40285115355351e-07
3.95201355075826e-05
3.15610022578414e-05
3.02826618388374e-05
6.74346542862737e-05
1.83569322236033e-06
2.7743017821576e-05
1.53375697411785e-05
3.12019899676613e-05
5.55251647798494e-05
1.51453758008145e-05
4.23363198050432e-05
3.43392994318684e-05
6.8512596376406e-06
5.16667462316541e-05
1.96654001412192e-05
3.90241007599107e-05
4.61388581451057e-05
7.15024036808344e-05
4.34787545430512e-05
6.58608176650217e-05
1.44823683502189e-05
1.66577778739649e-05
4.43985712770581e-05
8.27702963256261e-06
5.17908513544288e-05
2.47577349355832e-05
2.17586228032344e-05
-8.39662957797082e-06
1.13040082605851e-05
1.46781695017979e-05
2.80128784147757e-05
1.94160999932035e-05
2.91204495752056e-05
1.85709693930366e-05
1.36578225782479e-05
2.94813046493281e-05
4.2843447114987e-05
3.89495721108938e-05
5.07582116651673e-05
5.13892834578125e-05
5.19113037114442e-05
4.47257209655233e-05
8.0799053823602e-06
5.96362965356612e-05
4.68067154128985e-05
-3.31389226407155e-06
6.44009660449218e-05
2.79002287495857e-05
4.78344524378689e-05
1.67008266696511e-05
4.20056486977726e-05
6.35037253049408e-05
5.57861628669059e-05
2.32876161351759e-05
2.76247266781616e-05
4.36122894834391e-05
3.65759067740393e-05
3.62774503020377e-05
6.60666097158458e-05
6.90982564091658e-05
3.75468520466726e-05
3.08333889767678e-05
5.14595162777946e-05
6.04015116338082e-05
3.77019742679703e-05
5.28697947918293e-05
4.77092419789771e-05
6.93698936122007e-05
1.92322946719992e-05
2.37687125371781e-05
1.63451464837941e-05
5.3289923557954e-05
1.00444863077604e-05
4.28466769242226e-05
-7.6737727128525e-06
5.14880942724491e-05
7.9535732492161e-06
1.30099666801613e-05
6.70018601156326e-06
1.94968116454158e-05
1.18251069198658e-05
3.57643144483034e-05
3.4353284994386e-05
2.02847143024136e-05
4.48836710930559e-05
-1.56650907457404e-05
3.26551455640512e-05
4.29301201177667e-05
3.10476071263157e-05
4.5099410219619e-05
2.19726910114212e-05
2.18051633104931e-05
3.73379916927181e-05
4.14598350764192e-05
3.92241311979521e-05
2.26538397474307e-05
3.54624276228032e-05
2.70127757692795e-05
6.43927979606452e-05
3.27029950407944e-06
4.39752295576e-05
1.67363831319788e-05
6.51000649560743e-05
3.40552511011869e-06
2.43817382432945e-05
5.60018372749872e-05
3.88051222718278e-05
3.23888004398172e-05
3.67921217110217e-05
3.87954540929145e-05
4.36999547990922e-05
7.02571969331822e-06
3.58351849851884e-05
6.77480380138854e-05
4.91116752649984e-05
-1.49052787750627e-06
2.23399077035345e-05
3.16360342020567e-05
2.94165805071054e-05
4.89302106546201e-05
2.18839478215625e-06
5.18354648044647e-05
2.91019075142479e-05
5.45256948918889e-06
-7.79954782492906e-06
2.12847894012007e-05
2.26400266156843e-05
1.78602922424769e-05
3.59311021046977e-05
5.70157825250603e-05
-1.12514089963097e-05
6.0161301632192e-05
4.14603067772433e-05
3.16687883729159e-05
2.86475062896643e-05
3.08250421393878e-05
4.04998924624929e-05
1.30785340087782e-05
2.61539427991796e-05
6.36963100002739e-05
3.60959716397729e-05
4.10363264795354e-05
4.78808865656339e-05
2.79299578173429e-05
2.95595757010666e-05
5.44154962402018e-05
2.18100758230762e-05
1.72579540475834e-05
3.49926403582914e-05
7.11561296010539e-05
2.99379203536124e-05
4.85195379132648e-05
6.92141112922765e-05
2.48700894647642e-05
5.31845494663989e-05
5.89061917244162e-05
2.80276269829627e-05
2.91155801827444e-05
5.71153266746349e-05
3.72323932247727e-05
4.62674895736466e-05
5.53945939138273e-05
3.19578235717523e-05
3.5935803531282e-05
1.1123919304639e-05
1.23280888054365e-05
3.07176001453617e-05
2.22417594682374e-05
5.03498108027587e-05
7.42766635096549e-06
1.0215737959528e-05
3.8220689233295e-05
3.99010124944384e-05
-1.394748216239e-05
-4.03658004237814e-06
4.57742802985267e-05
5.31575984435888e-05
4.1210040249634e-05
4.94983402098159e-05
1.10580871670804e-05
3.63007857374766e-06
4.6871037383673e-05
4.89942143555142e-05
3.08864085852862e-06
1.57722218112501e-05
1.06836802644148e-05
6.36171381108277e-05
1.51876106897084e-05
4.10254016208136e-05
1.70759331074271e-06
3.91193688787128e-05
2.77587929959164e-05
2.72967001548859e-05
7.48478155829014e-05
2.39167918601493e-05
3.1231973222182e-05
4.93813614935046e-05
4.37301859902651e-05
3.24018612874034e-05
2.66196363793332e-05
4.96973382100109e-05
5.48342492341723e-05
4.88719970959946e-05
5.03462909202593e-05
3.81843072690206e-05
1.26553744513828e-05
2.84112335439021e-05
3.53548508908863e-05
1.91887637209698e-05
2.50328132515793e-05
3.25341627653699e-05
4.40350916159233e-05
2.39262513004398e-05
2.77170048962762e-05
5.10006111926335e-06
9.54584837335154e-06
6.40201714687605e-05
5.33599814143376e-05
6.27230809994027e-05
2.52898792490954e-05
4.64728216208938e-05
2.89385152549638e-05
8.03344916669443e-06
2.73591578658414e-06
4.03191157260109e-05
4.34847993134339e-05
3.1215887877243e-05
5.70149061833308e-05
-5.09632819669633e-06
4.07564811150195e-06
5.84612216906351e-06
3.15032860717709e-05
1.06167515862007e-05
3.61166641205063e-05
3.05123997837343e-05
2.31618550618913e-05
1.09069683829411e-05
1.20137584970288e-05
4.38931985295187e-05
2.19724390884716e-05
9.19145772210316e-05
7.17316399103365e-05
1.67730808583873e-05
2.93016774837882e-05
4.22152225922166e-05
3.12719844091852e-05
3.55420783824681e-05
6.25637072224303e-05
3.54243064319584e-05
6.87599858132151e-05
1.57965501310142e-05
2.60670143393697e-05
3.08160225675971e-05
3.45248717306217e-05
-7.34115722718557e-06
5.40911384816706e-05
1.18486526968587e-05
-4.55679946346425e-06
4.42555408824967e-05
6.25014044168672e-06
2.59567938035098e-06
4.08051392539389e-05
-5.92060345335649e-06
4.49542961960921e-05
3.67222016469056e-05
9.41823780937133e-06
3.81060850793162e-05
6.94205664701503e-05
4.13048743063836e-05
1.71185014735215e-05
-4.10331912867618e-05
2.27654186712254e-05
1.98969617888759e-06
-1.3937547842417e-06
4.52063303082385e-05
4.42325874487001e-05
5.74674093677516e-05
2.26235677067413e-05
2.25378672409738e-05
3.44365973439856e-05
6.40105947923851e-05
-1.08582040659052e-05
1.19398620645863e-05
5.23474047134211e-05
2.62798345298764e-05
4.73504935333643e-05
4.43623001294063e-05
-5.14498227234228e-06
5.52878848684456e-05
5.55009149869153e-05
3.8058908321755e-05
3.58897675689201e-05
3.62140984557913e-05
1.00004408421043e-05
4.18721078467429e-05
5.98953717605228e-05
1.55373275027168e-05
7.03900910652993e-05
2.50267655992639e-05
3.58464235645407e-05
3.36248823055239e-05
3.12309409424131e-05
6.60259019105946e-05
4.56974584330528e-05
3.02792698330455e-06
6.63181927006433e-05
2.21534209130575e-05
6.11594703475326e-05
2.30319729373565e-05
2.72037475967464e-05
4.80420313130429e-05
2.97153131595332e-05
4.5441193820612e-05
5.24814323538311e-05
4.16306269710144e-05
-1.55765515036174e-06
4.94449761015353e-05
3.16298867852854e-05
8.61220914318928e-06
3.93783969251154e-05
3.16358600038596e-06
3.90950494341833e-05
4.93081002478674e-05
4.09768620766406e-05
8.60966313778698e-06
6.08044758685734e-05
6.27840479994315e-05
1.92720042623575e-05
6.77875990580145e-05
3.48608739143431e-05
1.12167897019074e-05
2.53908237842686e-05
5.04155756739793e-05
5.17398126303812e-05
3.13040599266374e-05
2.97688971777224e-05
5.82839576328188e-05
2.09941591546111e-05
7.83429667393339e-06
5.02190303107201e-05
-1.14431609791413e-05
1.82269024424272e-05
7.41472748423361e-06
3.77101288045253e-05
2.24209922477631e-05
8.00631941212324e-05
3.63505796090083e-05
5.9302434700499e-05
5.58456199087642e-06
2.0101914787424e-05
3.45456904773269e-05
1.99011907830058e-05
4.24770113769773e-05
3.8160601599267e-05
3.91459454738711e-05
2.96235248556451e-05
5.61050126822833e-05
6.79275013184925e-05
7.03255055130633e-05
2.28541133834969e-05
8.89043307220099e-06
8.05174721650518e-05
6.92224552410143e-05
2.2739813649486e-05
2.94979147714105e-05
7.02109065560892e-05
8.78910210706098e-05
1.59105284035385e-05
-1.56917034124952e-05
4.42769938025889e-05
2.8205314079822e-05
3.24273388424287e-05
7.14223637122788e-05
1.17564897286978e-05
4.6633415949867e-05
5.40418550167453e-05
3.31043573354746e-05
5.29276615239642e-05
4.75077811413311e-05
2.73217926612662e-05
3.86530994963271e-05
2.40779224764939e-05
3.6744088250851e-05
1.65610910551681e-05
4.44341599959783e-05
5.19355257977937e-05
2.50675745250958e-05
3.732814751942e-05
5.25301352667941e-05
2.87005936581153e-05
-2.54007393895396e-06
2.55709993227122e-05
3.60620176878232e-05
3.28523710228017e-05
3.28789617127106e-05
3.57331699791149e-05
3.58992680664471e-05
1.16847385354817e-05
3.78154904492323e-05
4.8836373710995e-05
3.58834337737209e-05
5.14218077362114e-05
7.46282025184692e-05
3.36694593627112e-05
2.3596990767141e-05
2.43936775328779e-05
4.3017854453616e-06
3.3464998244963e-05
6.32713478292632e-05
7.94592370707073e-05
6.08385595309693e-05
1.9552966322371e-05
4.3399367611668e-05
2.69407458679665e-05
2.53110179893179e-05
3.3179730597924e-05
2.83490578525248e-05
1.4560031102065e-05
2.88993024666356e-05
2.2803538687161e-05
1.88389055904022e-05
4.15889864392672e-05
2.44969571540567e-05
5.76396106162984e-05
3.4208601656627e-05
2.91046493155952e-05
6.20872897117469e-05
2.8659208661963e-05
9.63511035916517e-06
3.12931626700032e-05
3.8161223005624e-05
5.28060085773936e-05
2.44017762585304e-05
5.79886119871083e-05
4.9225109484317e-05
1.72930835662647e-05
3.69030031637573e-05
3.57798950081257e-05
1.18768137756934e-05
3.13222945681386e-05
1.9006833159727e-05
2.21452572354443e-05
3.08896428947993e-05
9.78027102872884e-06
3.1104939165418e-05
3.05934020406424e-05
7.04408680894907e-05
6.44653952820703e-05
3.51031680439597e-05
4.00608311258907e-05
2.13722481570978e-05
1.23270476014849e-05
3.56393134537133e-05
7.43883402877257e-05
5.14554598703995e-05
8.0955028889392e-05
3.25052295155356e-05
4.00820279834447e-05
6.08304136099849e-05
1.18725016926991e-05
4.96076327561758e-05
1.8606188652389e-06
6.76501142967691e-05
6.05477727707711e-05
3.21043311540533e-05
2.89056436629388e-05
1.67852796695888e-05
3.06202479185762e-05
-2.25984237485469e-05
-2.07786699935032e-06
3.45839771631938e-05
2.71459578509229e-05
4.60734543034831e-05
3.37245557282542e-05
-9.07943826810844e-06
5.94175120167354e-05
3.84700495191967e-05
4.80068422968603e-05
-1.12124660339716e-05
0.000103234502209973
5.58868401373745e-05
5.02968145787284e-05
6.45302903682801e-06
5.81217400873005e-05
2.87926701024997e-05
8.95212419079327e-06
4.22385468085436e-05
1.81387961839454e-05
2.13193320682134e-05
2.86118582134222e-05
7.85446104983521e-05
1.54651710748663e-05
2.16331079614149e-05
3.1824164344955e-05
5.33592134368656e-05
4.97232196174536e-05
2.57576586392595e-05
6.28136940961366e-06
4.96165537465485e-05
4.87578955566194e-05
2.72874615694872e-05
8.04147510213527e-06
7.7259026119087e-06
4.27621518795593e-05
3.14965048785797e-05
4.27575338641805e-05
3.78520445463988e-05
1.54524229665137e-05
3.69650112866968e-05
2.51274573690951e-05
5.82828453036114e-05
9.82791276119732e-06
2.66229220511812e-05
4.62056210124926e-05
4.92270275418314e-05
2.52601111663928e-05
2.21984637760235e-05
3.65059984245785e-05
5.50193301703074e-05
6.18091688262655e-05
7.83779967650545e-05
6.97268015188627e-05
6.60804055439228e-05
7.39805934874417e-05
3.18503830053432e-05
2.69589110568949e-05
2.48378858131949e-05
2.24127969311503e-05
6.81223162753405e-05
2.63971003369615e-05
3.36906769233646e-05
2.3631163800092e-05
3.00387558762116e-05
3.20537410876897e-05
6.03341432430734e-05
3.21500056780672e-05
4.89923477394212e-05
6.12117360675138e-05
6.53158035421539e-05
2.55492209776159e-05
4.43278014695527e-05
2.99385477540089e-05
3.77503136174591e-05
3.97235065346019e-05
5.45906823093288e-05
6.56161099858392e-05
2.56214130969134e-05
4.60597605586202e-05
4.26725217466253e-05
2.90020636865403e-05
4.80969706214491e-05
4.26732353013612e-05
1.65954019511119e-05
8.18480361836141e-05
2.96205173716223e-05
4.15832079983347e-05
4.41486293924489e-05
4.41332777624058e-05
4.48658212805024e-05
4.37509356430217e-05
2.17141832025112e-05
2.06576327951775e-05
5.48926613920047e-05
1.27917985420311e-05
4.4471199053586e-05
4.98918763351488e-05
4.07654065365452e-05
1.71070108781486e-05
3.88578434887651e-05
6.16148339630525e-05
1.16650287488563e-05
3.04289279076887e-05
5.31335914953989e-05
1.09554401605478e-05
3.65048191994344e-05
4.15489887480329e-06
3.36440647430589e-05
3.58765819213492e-05
3.71923938468045e-05
3.97727871658706e-05
1.75649818647666e-05
5.30414120574867e-05
2.00145436743198e-05
5.57337108455323e-05
4.40436323508988e-05
2.52528525289939e-05
6.19122706795598e-05
2.71388021223951e-05
2.9413291200918e-05
3.02099265774081e-05
5.38538070541371e-05
4.08043379928389e-05
4.04410134287527e-05
8.70027544107503e-06
-1.34918588064359e-05
3.64100866782795e-05
3.72782218832196e-05
3.8857565757432e-05
2.87856234478021e-05
1.18966336158333e-05
9.0487649759821e-06
4.97684176446877e-05
3.96945381922368e-05
2.30827002755262e-05
6.2758851037045e-05
6.50941039804581e-05
4.51426724715845e-05
4.47892947968109e-05
3.51980235900583e-05
5.12001654153229e-05
4.53433815148867e-05
4.8998441404993e-06
6.54663996341216e-05
2.85228357477738e-05
4.28350258424158e-05
1.62681664704516e-05
1.78948851443709e-05
5.4973450331603e-05
5.13330941904983e-05
2.89496171553484e-05
2.5686335019136e-05
6.57665508823466e-05
4.49071912618104e-05
2.76179471220631e-05
6.30589884598581e-05
5.83024373294504e-05
3.36776853241063e-05
5.61669200577803e-05
4.38969221229985e-05
5.60267959537105e-05
2.32980306639842e-05
3.3319733087516e-05
4.79150684615622e-05
2.57669243703102e-05
5.79910264119994e-05
3.37531739835978e-05
5.78263729254898e-05
3.76706057586711e-05
2.29119492425769e-05
2.24548668918069e-05
3.65413452259996e-05
1.04421039434597e-05
4.26764076291783e-05
3.7935570799447e-05
7.8646002701337e-06
5.65670364941899e-06
2.99852633495813e-05
5.65017565488262e-05
6.16499998574241e-05
4.55914623689358e-05
1.19142070288506e-05
9.2197999008059e-06
4.77713220669952e-05
4.59638174045946e-05
3.57478051521205e-05
3.87375246645496e-05
3.40468874689072e-05
4.29707817834999e-05
3.56221039494659e-05
3.70450945889677e-05
-6.59898850731891e-08
5.71681310493137e-05
6.2321338512209e-05
4.45384526810705e-05
5.24167102842743e-05
5.87346165789793e-05
4.18987000798422e-05
4.42298007464065e-05
2.37207845286517e-05
4.47357213175576e-05
2.32222968577298e-05
3.5360759418756e-05
6.97473469235732e-05
5.14200380438382e-05
1.70041456938201e-05
5.00742175983789e-05
3.02031655672689e-05
1.87779551050438e-05
2.59786242813058e-05
5.57171449645749e-06
5.76018919125858e-05
7.43357904927523e-05
5.01359135248363e-05
6.86913877271512e-06
4.75654987987231e-05
5.57471805010468e-05
2.66749990290056e-05
-6.03274260774542e-06
5.58812501741263e-05
3.23315979393597e-05
4.16812652518944e-05
1.60349985777003e-05
1.69383744575062e-05
4.56028670577716e-05
4.17100424339744e-05
3.90592809483631e-05
4.72675219946402e-05
-1.13886357180418e-05
3.26144293044654e-05
1.43401307962097e-05
3.13325191242658e-05
2.85950378329484e-05
3.78848509772744e-05
5.06087855233824e-05
6.70574022264828e-06
-5.65710296139249e-06
3.70255816470713e-05
9.81255457802935e-05
3.79535387478256e-06
4.04659227013598e-05
3.00943132035015e-05
3.69458555054542e-05
7.07971763571163e-05
7.28774775941506e-06
4.91607203519696e-05
3.22487893693353e-05
4.85502774813519e-05
7.7231526661922e-05
2.43995168466225e-05
3.40783407250291e-05
2.06311781494174e-05
6.21420465144993e-05
2.09146446773234e-05
3.57321816341901e-05
5.17488713301623e-06
5.05823731193671e-05
3.43997102754396e-05
6.0262068766755e-05
4.04706155357168e-05
2.22429240995096e-05
3.36002188382698e-05
4.89345297452253e-05
2.79547793748634e-05
5.29221101514219e-05
2.80508684689058e-05
2.84203713957572e-05
3.80385440227635e-05
2.69889211897164e-06
3.08590859207885e-05
2.6492276115902e-05
5.97918237899355e-05
1.97004634817595e-05
4.21037248253136e-05
4.32406358183996e-05
2.0972872743303e-05
4.95433844270144e-05
1.19752544436341e-05
2.23880081221157e-05
2.35687407424197e-05
3.16661894401286e-05
4.11772150525932e-05
4.04543067955391e-05
2.72824421607954e-05
-1.71455624556726e-05
3.54243656545132e-05
1.86195482382928e-05
4.63905059722015e-05
5.47722582678961e-05
3.32456629431349e-05
3.18881567685654e-05
1.7789011357284e-05
7.40155746854325e-05
5.59448332954472e-05
3.82466510037176e-05
3.98120142812671e-05
3.73363155937718e-05
3.38960431860401e-05
4.38329453840684e-05
3.68013730809949e-05
3.02845376289782e-05
1.28686414882947e-06
4.77136110664153e-05
4.70416832776251e-05
4.20925607076391e-05
1.91249450502685e-05
6.01370900764988e-05
3.60253596981066e-05
2.74301815538303e-05
4.04167117968757e-05
4.51957512698352e-05
5.15436919765691e-05
6.37767869164622e-05
4.53473501694606e-05
5.34576498559241e-05
4.5422771556694e-05
1.17200844225649e-05
4.26923243289022e-05
5.25261811726901e-05
6.71688937141379e-05
4.23150682386663e-05
3.84984362652221e-05
-4.95714220332098e-06
2.66618932394769e-05
4.52178131451967e-05
2.90908954826204e-05
1.61556984575907e-06
1.49491157387888e-05
3.76340726697004e-05
2.49639380584578e-05
6.9775750444304e-05
4.75103318056933e-05
3.90634717880675e-05
2.07784679274228e-05
4.15246356082987e-05
8.75269433404884e-05
1.3568511030525e-05
5.55523990850359e-05
1.05870266701737e-05
3.56529348110786e-06
6.4703018542176e-05
3.13769247928859e-05
7.98684115889701e-05
4.85255550291384e-05
2.14099562050522e-05
1.81515031073941e-05
4.28024011015234e-05
5.70471152476516e-05
-1.32366472088591e-06
2.63621123706281e-05
4.37945671371615e-05
3.25233332322201e-05
2.05539520767374e-05
4.57300149427195e-05
6.63991068618354e-06
5.2452075143352e-05
6.04937491431087e-05
1.69356157091153e-05
3.76192872098134e-05
1.96340075242265e-05
1.9745177086004e-05
1.65921325750793e-05
2.00903032350346e-05
4.82981680684812e-05
8.52302389054401e-06
6.89951820999588e-05
2.27854853003925e-05
-6.20219158138422e-06
4.77753635868705e-05
1.93943351678988e-05
1.84351280787291e-05
1.02923582860206e-05
8.55560361203851e-06
5.96367228318356e-05
6.78819065904852e-06
2.51746292106332e-05
1.99435389651313e-05
4.45944018146566e-05
3.38550862991945e-05
7.45965534012915e-05
2.63337679645377e-06
3.82065630879457e-05
3.41628979071158e-05
6.78097240544603e-06
2.48415469267844e-05
6.10738483776263e-05
7.14419901461648e-05
1.39296176810007e-05
-1.69087289394364e-05
4.09500628754392e-05
2.50006134538352e-05
1.41699052010425e-05
2.5169666682263e-05
4.33684663349949e-05
5.10315731128523e-05
3.41664834897619e-05
8.95922549487674e-07
9.2770045720082e-06
1.06489913210629e-05
6.77770269666754e-05
2.74782344084954e-05
4.60876247175251e-05
6.20556571692842e-05
2.45800138657945e-05
4.26346463967249e-05
2.17282088599436e-05
2.81629403737002e-05
4.86394123806357e-05
6.46865629338421e-05
3.79047339364209e-05
2.78259835095052e-05
1.89047553584619e-05
2.04997126675193e-05
3.07520473064433e-05
4.62257843734842e-05
-5.63794499094665e-06
1.65841731260413e-05
2.22556386194574e-05
4.38185327697744e-05
5.30096187051589e-05
4.53316501744564e-05
3.04534097314883e-05
2.39973177706621e-05
5.49486788971751e-05
5.68494035120297e-06
7.05905805051488e-05
1.09109083958992e-05
2.22793327835563e-05
6.04258882104697e-05
5.05122767910794e-05
-5.89845839974808e-06
-6.21666730352724e-06
4.82642302446906e-05
5.52158877342036e-05
4.25278342852763e-06
5.29889827548723e-05
-3.25032741690472e-06
1.33806133918696e-05
7.54829743345068e-05
1.68996504090544e-05
1.42399645354262e-05
3.49852519397837e-05
2.87623221616733e-05
5.16251194388462e-05
4.32060452691494e-05
3.56688353035393e-05
2.96320487784291e-05
3.11852096581282e-05
3.29787454399968e-05
3.91451388225208e-05
2.291095620179e-05
6.14774554428754e-06
1.89481159600854e-05
4.74795941445791e-05
4.1378284254976e-05
4.35012407036286e-05
3.52211170858238e-05
4.60267020040578e-05
7.42048237342879e-05
7.43220818150706e-06
5.66021642662625e-06
3.45319600605018e-05
3.4300871518427e-05
3.82314009229416e-05
1.83134737003143e-05
1.75705118835569e-05
1.79088222844822e-05
3.14931774527993e-05
2.62202518923497e-05
4.96024310408425e-05
4.08912283806318e-05
1.17033583462665e-05
5.18172386101319e-05
1.35257022508079e-05
4.72194303520708e-05
1.91756495508915e-05
5.43827276754409e-05
3.58448696025615e-05
2.25134130329904e-05
5.47356487236088e-05
3.89910835186068e-05
2.52444671568066e-05
3.84684602918428e-05
3.87576327299809e-05
2.61021615645796e-05
3.62860753453495e-05
1.93562962750131e-05
2.73878992231283e-05
1.65842225683358e-06
3.4272237711181e-05
2.16484407181863e-05
4.33616692578181e-05
4.80776392888729e-05
4.91775215760707e-05
2.74933322732307e-05
6.10104148720659e-05
2.12427679563368e-05
5.05950989943325e-05
1.50766084760773e-05
2.48583265629116e-05
1.44667062398794e-05
3.98262455614263e-05
4.4957741804909e-05
2.41727220987501e-05
4.09416499755566e-05
2.75290693440122e-05
4.43583266924871e-05
2.9726068558574e-05
-1.24336467929025e-05
3.65869736542734e-05
5.77806798595363e-05
1.5681258648752e-05
2.83296415003693e-05
2.66563693768463e-05
7.39354849353707e-06
3.77057465966131e-05
1.24233204333805e-05
3.01598404100368e-05
4.70019933409432e-05
6.99970207845908e-05
4.42909195600279e-05
1.75244186678271e-05
1.94746421739632e-05
4.28023775439443e-05
8.04468341424465e-05
6.52665626610944e-05
2.59764230501926e-05
9.55960384522624e-06
8.84702151937054e-06
6.30847722420538e-05
6.98484639470633e-06
2.96256898498354e-05
6.52831119730539e-07
2.08589891977415e-05
6.91820022995399e-05
3.12158650667654e-05
2.12544020073764e-05
4.49562407202388e-05
1.10029192725211e-05
2.37989260902e-05
2.31342562095883e-05
2.02194212034103e-05
1.86357612478862e-05
1.9836348174661e-05
6.22146365597603e-05
8.39704576112368e-06
2.0485840434352e-05
4.75332939619437e-05
5.30618746693074e-05
6.63875774706062e-05
3.21859721276719e-05
6.05603705279277e-05
1.19630962580292e-05
5.63097176268185e-05
4.4738048995189e-05
5.87272457944695e-06
3.62427675384656e-05
5.27110886089299e-05
7.96628873871445e-06
3.63540974856128e-05
4.51127797309659e-05
1.17871381528853e-05
2.35259203275414e-05
4.25896860136209e-05
5.33811011889729e-05
4.09003183199226e-05
1.7352444030115e-05
1.75256023005253e-05
4.1344659870194e-05
5.01580113344337e-05
2.30418360700421e-05
3.0751606592027e-05
2.98692968679669e-05
2.23178975305816e-05
3.61509142671113e-05
7.25181507651698e-05
5.8857611901301e-05
3.94757796601013e-05
3.38810639447602e-05
3.06817466617178e-05
1.58826033405829e-05
5.37810855268386e-05
4.02830617902569e-05
3.29175777166472e-05
3.95932630529461e-05
3.44328704562649e-05
6.46294371220886e-05
3.08465536915547e-05
4.85137305982186e-05
3.58766672068411e-05
1.3480393570138e-05
3.96791451479e-05
6.9719254838816e-06
6.10464528636206e-05
3.208146268166e-05
3.80160927344177e-05
-2.75234198424426e-06
4.46861231485908e-05
2.98272468784294e-05
3.94747280539641e-05
1.44099739912525e-05
2.39498986498588e-05
9.59631680123642e-06
5.96172912514512e-05
2.71173259226334e-05
2.70902868735102e-05
5.69752875444519e-05
2.75959065303301e-05
1.43546218509918e-05
1.49685094716621e-06
5.43602108315018e-05
6.04899489222166e-05
3.49922313051382e-05
5.35345800468875e-05
4.67720948763572e-05
2.09131921875471e-05
3.64750738958686e-05
4.75219154488901e-05
7.48255568228249e-07
1.85972834094596e-05
4.33396895931074e-05
2.45433661411146e-05
3.37708111396685e-05
4.83651602563545e-05
3.69649168841518e-05
3.24241704136879e-05
6.40735490067411e-05
3.8875222910495e-05
3.59407391108068e-05
-4.78857681165582e-06
5.14723298058464e-05
5.9115120123354e-05
2.43984815765821e-05
4.67081948396563e-05
3.29543425778438e-05
2.39130299945378e-05
3.04145349228713e-05
3.72402123269499e-05
3.2970252961077e-05
-7.14848375414726e-08
3.14721833515075e-05
2.75760189521241e-05
-7.57111967693505e-06
9.85696759207248e-06
1.11285986709281e-05
3.47328900368326e-05
2.48443588367709e-05
5.86059920792318e-05
4.07807219089216e-05
4.4123499235487e-05
3.38000986471587e-05
4.5709493646433e-05
5.22247845322875e-05
3.32328930406196e-05
1.67920524013882e-05
9.69552678229641e-06
2.17447092360024e-05
2.24787650187328e-05
3.0147222820172e-05
1.47570775828441e-05
-1.2019696977211e-05
2.59243283085993e-05
4.04901015107363e-05
5.12237275952664e-05
2.89065484480077e-06
2.88639525491602e-05
1.83235940808372e-05
5.78844348393422e-05
5.22625351458891e-05
4.701966240048e-05
6.36741462735046e-05
5.24633002371782e-05
3.5616176835685e-05
4.16694766683389e-05
3.65237681909928e-05
3.9306301991329e-05
2.60304421106954e-05
4.82124227033029e-05
5.62931071989966e-05
3.41444351919878e-05
4.28572896156166e-05
6.30014926291583e-05
2.07432357821502e-05
2.38651664518865e-05
5.32717248156473e-05
4.46102105773508e-05
4.40049271856869e-05
4.18770647208315e-05
4.37067875106255e-05
5.84602708034508e-05
4.37800883247922e-05
4.30567180908807e-05
3.50978296213938e-05
8.93981238655617e-06
1.88281269382445e-05
3.44111471148299e-05
4.48039713053879e-05
5.63231461240597e-05
1.19009663256264e-05
-3.4131083656e-06
4.35770267489059e-05
3.43818130357163e-05
6.54556776238096e-05
1.6431454868223e-05
-1.29085956810558e-06
1.76033968499218e-05
3.58950836458531e-05
3.33444204286992e-05
2.59478475239991e-05
5.77768419754445e-05
2.23303126474655e-05
3.63721447600135e-05
1.75922754689114e-05
2.01761095465975e-05
3.65835322234877e-05
2.8019689182618e-05
4.62301094437807e-05
4.05472059693542e-05
4.57708492405582e-05
3.48106589221181e-05
2.22778786543675e-05
4.52811140288754e-05
2.62629095020262e-05
3.58266979424086e-05
7.37370755811759e-05
2.9348408084788e-05
2.48420827783963e-05
2.39285580668769e-05
3.90096050864996e-05
2.6256828449853e-05
6.97734998716097e-05
2.16749264699718e-05
4.05934866825163e-05
4.98261284207255e-05
2.14511726375229e-05
1.75214885186289e-05
1.23000814322413e-05
4.98025248151274e-05
5.24477636887335e-05
3.98056798622428e-05
3.08130597780536e-05
1.61123456916838e-05
2.51548325362744e-05
5.90070806655738e-06
4.08260008961865e-06
5.53874509088942e-05
2.65550592823418e-05
3.07233556002773e-05
2.52872787697998e-05
3.05784467760889e-05
1.55622730706182e-05
2.39820272125191e-05
5.35781685484456e-05
8.80948317243114e-05
2.22675196515391e-05
2.41874282149159e-05
5.7883443420165e-05
3.92649299830227e-05
5.14387113572525e-05
4.200480104154e-05
4.58381651327519e-05
1.65144934417246e-05
6.08109931656865e-05
1.88370273167262e-06
2.57695883920089e-06
4.4836909932778e-05
-8.44484422518593e-06
5.22836349191192e-05
4.03681732224521e-05
5.00346787953427e-05
5.59979243356495e-05
2.11414242873914e-05
7.2622446891227e-05
6.41106540777341e-06
3.31001751378185e-05
2.67178322427843e-05
3.96752363577393e-05
3.18555919183074e-05
2.29563780088628e-05
2.48873040527608e-05
3.64249722053023e-05
5.75686666861141e-05
5.24310239626584e-05
2.49969424537819e-05
5.40152473854071e-05
5.01420651977312e-05
1.8762178349592e-05
3.55697457726664e-05
-1.15187061127175e-05
3.24143041397499e-05
-1.29429595163974e-05
1.62776886530975e-05
1.78596910996087e-05
4.09373597473359e-05
1.18438512371943e-05
6.78501243920856e-05
4.74942961362189e-05
5.8345804009314e-05
1.08262190066829e-05
3.73176136407088e-05
2.66070107081769e-05
5.93474401868442e-05
3.94951217644369e-05
4.51668943285158e-05
1.64681108022638e-05
3.2549891255959e-05
3.17844587317216e-05
5.50728438180345e-05
5.94825093836921e-06
3.48067704598724e-05
-1.93458873207383e-06
3.78651431495933e-05
2.96516068734239e-05
3.98946664108214e-05
-1.12526113765088e-05
5.9797865255571e-05
3.87350672065219e-05
5.49639340847482e-05
8.97519339008293e-06
5.94557267369045e-05
3.48401170692924e-05
4.97419225843954e-05
3.1183934039859e-05
1.97662038060971e-05
6.94199173407607e-05
5.25843703120267e-05
4.85125377410931e-05
4.74845323278608e-05
3.1728362952005e-05
4.13113052922732e-05
2.12112621738122e-05
5.91448095069132e-05
5.11456937478723e-05
3.27779631275226e-05
2.95270988907486e-05
-3.63238505851695e-06
2.69036243842661e-05
4.17266762837257e-05
6.06092623780593e-06
4.17202266878785e-05
5.54152667435473e-05
5.90328936917301e-05
5.9162692136218e-05
3.28093144759274e-05
3.76023160772651e-05
4.47015952714085e-05
4.04289325043293e-05
-4.45502929966382e-06
-1.60103883569696e-06
4.85772260863722e-05
5.3836177980099e-05
5.56626506137804e-06
1.00953346513379e-05
2.80084250676157e-06
3.99781256702473e-05
1.6243802441834e-05
4.84794504141975e-06
1.25711211520528e-05
5.16272957025816e-05
2.23528789189348e-05
4.61799997080667e-05
5.48678582941938e-05
2.88039498271665e-06
3.03200664790629e-05
2.8244773252e-05
5.09577016288563e-05
7.80004193354418e-05
2.6109653072993e-05
5.73952654004827e-05
3.15412567912838e-05
4.76565570980949e-05
4.95493056606855e-05
6.58357557243459e-05
4.02927654345792e-05
-8.27692278094969e-06
4.08138109610736e-05
4.75617011311003e-05
5.29489904921789e-05
7.25865901454699e-05
2.22763271492864e-05
1.53439954870952e-05
7.45636494878548e-05
2.42467285832101e-05
1.44618311889407e-05
2.49579024767382e-05
2.145305948143e-05
2.78072725451178e-05
3.33257619888991e-05
2.1468098938718e-05
4.71153414823415e-05
3.27192621373306e-05
3.67542949750469e-05
2.20532936981024e-05
1.61099855766385e-05
7.57020963794619e-05
1.81256914698904e-06
2.217955639496e-05
4.41809156144088e-05
3.81235947351316e-05
5.05621394086977e-05
5.67642272464846e-05
3.28624322115682e-05
1.87421346023566e-05
3.12930258800467e-05
2.74225534652883e-05
6.13963497479744e-05
5.57933739035988e-05
6.61159103547698e-05
6.53264468028643e-06
3.48572157917329e-05
2.3932378697415e-05
3.95854511108389e-05
2.94054353880481e-05
3.69728451097582e-05
4.93029119981539e-05
4.46817570191551e-05
5.43828177154153e-05
1.80092988420837e-05
2.76595690047361e-05
3.00767939110445e-05
2.16036702861487e-05
3.42426020949219e-05
2.5599678643714e-05
5.41855380391293e-05
5.65665654112102e-05
5.41547598740467e-05
3.28248538564779e-05
2.44845812943444e-05
3.37803927032798e-05
3.82570199610153e-05
4.50858968333359e-05
2.48035114669896e-05
5.05701779530023e-05
3.4642826974312e-05
3.58714883154723e-05
3.92144325723307e-05
4.20379719025554e-05
1.39250428295688e-05
1.36711882046762e-05
1.59558522937639e-05
-1.60156550216522e-05
8.77880340559646e-06
5.56436755109324e-05
4.21658109111261e-05
5.06007858060412e-05
-1.30930737328753e-05
2.1197322312203e-05
1.71589223078304e-05
3.27527101204241e-05
2.44542451093378e-05
1.43800406650409e-05
4.20713182129722e-05
2.00017532296357e-05
3.78433355769098e-05
1.18999666376195e-05
2.26794814237639e-05
5.15022345876541e-05
4.14861381525132e-05
2.60724965821875e-05
1.20540952814895e-05
4.98529347521554e-05
3.42569420033586e-05
1.76090295672273e-05
5.9862142744684e-05
5.08400289649033e-06
2.9548370231878e-05
4.21357402346667e-05
3.80550320634917e-05
5.78246624452177e-05
1.90651812025028e-05
2.67406437692195e-05
-1.95474165388667e-05
1.21531099027085e-05
3.98421291385615e-05
4.95547673130147e-05
3.47738946484581e-05
3.69121588563635e-05
4.96105343267155e-05
1.89826657967236e-05
1.31040896821137e-05
4.9264146426332e-05
2.42586030452167e-05
4.26624895922257e-05
4.03639598458617e-05
4.6665236333022e-05
7.85333769164213e-06
7.67292935615605e-06
6.74464363491888e-05
3.87128353289005e-05
4.92998447439891e-05
4.76858202398271e-05
4.78666464096476e-05
4.14171835241341e-05
2.52410205748908e-05
3.62111521454028e-05
7.89036069261573e-06
2.65502128415751e-05
5.60866072781312e-05
3.58005749478804e-05
2.56323068987282e-05
3.31209915717998e-05
4.96443510499254e-05
4.43800310078612e-05
2.0196920085935e-05
1.53760531072976e-05
2.05488272306664e-05
3.44881788667381e-05
7.55756182606782e-05
3.62113988066554e-05
2.10340698948157e-05
2.44911124672989e-05
3.62928152680933e-05
-2.68205749581034e-06
5.03371341335127e-06
6.3872991882935e-05
2.76995904589775e-05
5.23622692429364e-06
2.16531390858887e-05
6.37238883140137e-05
5.69441242243539e-05
3.3207223824163e-05
5.38732980888151e-05
2.8144930927345e-05
-1.07299430248832e-05
3.76393397901562e-05
8.3279480606e-06
1.83859733766353e-05
2.91913318446249e-05
4.39895674334061e-05
3.89607479486264e-05
1.60266162512051e-05
3.04858665072026e-05
3.65357383800656e-05
2.28720814199384e-05
3.96130858771723e-05
3.46719911760101e-05
5.32789759009056e-05
1.44947266016627e-05
-6.51632494762156e-07
5.55393919540758e-05
6.78329648410228e-06
8.2396883196262e-06
1.78354511757535e-05
4.57043659499035e-05
6.07010203950174e-06
1.91473539248683e-05
7.2155822634862e-05
2.42799882627102e-06
5.03626699227536e-05
1.41539412192143e-05
8.66792981080229e-05
5.89413531851811e-05
4.43074212783232e-05
1.20262196429303e-05
3.50560963453036e-05
4.06938318984129e-05
-8.59794502704955e-06
-1.85369109323997e-05
5.07154170006699e-05
-6.80468686317046e-06
4.59347110511184e-05
3.01243405813216e-05
4.9937959898528e-05
3.44092191063304e-05
-7.78280357221014e-06
2.67858150210733e-05
5.97244889272885e-05
6.16041084286838e-05
2.01618575845984e-05
2.93307055587047e-05
5.5138964705649e-05
-3.63548320030538e-06
2.66370317941911e-05
2.94268711566807e-06
6.315598718897e-05
3.21158943907831e-05
3.2669181032558e-05
3.66818218640719e-05
3.44022145205045e-05
3.83482910783503e-05
6.27685806016586e-05
5.49539160903336e-05
2.24197659493291e-05
3.1943388424627e-05
-6.28972005247912e-07
6.08142443858796e-05
2.33025001996461e-05
2.76617019600713e-05
2.1472625850699e-05
4.39196326133269e-05
2.04737709771799e-05
2.45324278980671e-05
6.48581304596803e-05
1.88484868897726e-05
3.31365875848907e-05
3.15783544608166e-05
2.81077304000169e-05
6.3427311083078e-06
4.23962577145365e-05
6.81413078969006e-05
4.56704191105779e-05
6.19409758454488e-05
3.86480128250221e-05
5.6681477992177e-05
2.17377265948495e-05
1.85131032277124e-05
6.07940298085734e-05
5.13969537062118e-05
8.22099038354069e-05
6.88266836737629e-05
2.72696952904038e-05
1.00949919974724e-05
4.02704147919861e-05
3.63774281087033e-05
3.71813180439244e-05
3.88449147933301e-05
6.85920152408816e-05
3.83905216103279e-05
1.6789568610752e-05
3.03443459640758e-05
3.94702527254325e-05
3.23170662388103e-05
-3.39789745465999e-06
2.50597405624937e-05
3.84848612187769e-05
4.90961976528863e-05
2.09094242092632e-05
5.05581473732962e-05
4.86395926868406e-05
2.04888010321743e-05
4.51773371726506e-05
3.47109584688177e-05
3.06028883974087e-05
4.92171075367377e-05
5.39795469900092e-05
6.68434342462238e-05
6.77248050915564e-05
2.24578990457956e-05
2.6974764240977e-05
4.8748082595035e-05
5.57923195995733e-05
9.62634612635177e-06
5.30637039598343e-05
2.73766813502608e-05
4.61168669986597e-05
3.30316582254423e-05
4.86264623313635e-05
4.50193673703618e-05
3.67442177611754e-06
4.46357635212121e-05
7.17803825313222e-06
2.49481505399343e-05
9.23592868801442e-06
2.71087008389319e-05
4.18674926241316e-05
1.2922288128968e-05
1.03650604122036e-05
1.86778271992804e-05
-1.90867600161918e-05
4.80497491901928e-05
3.64813802390307e-05
3.9246526982976e-05
2.35529135999994e-06
5.83222505686244e-06
4.51476765218957e-05
-2.23344803138361e-06
2.05118168638261e-05
4.62001350309326e-05
3.82114311234327e-05
3.29198769116152e-05
4.62489172259847e-05
5.84984885025218e-05
6.90669480121603e-05
1.11838533639395e-05
4.36010240841199e-05
2.4694333134106e-05
7.32919246561597e-05
1.68448551057921e-05
5.47592183374832e-05
1.5774805114658e-05
4.87889209337379e-05
4.79670775939539e-05
5.19552385624491e-05
7.94650829336904e-05
5.48278059952333e-05
4.93768643741285e-05
3.81796738077666e-05
5.11021747232709e-05
3.0227262706916e-05
2.87792797353388e-05
3.84669942153074e-05
3.34515498971184e-05
3.72727950781429e-06
4.18295557243566e-05
2.71139620867746e-05
2.46132628071091e-05
5.49419311554251e-05
2.40082455899519e-05
3.53970788271655e-05
2.92129476238233e-05
2.80568865931101e-05
1.32817034060483e-05
-1.16609321334109e-05
1.9472231995001e-06
-3.0634437262113e-06
2.07524486476872e-05
1.24838224363621e-05
2.04795860743032e-05
2.31786672513423e-05
3.84576938253843e-05
3.91083117006287e-06
5.08001300044057e-05
8.80239407680026e-06
4.40607560751634e-05
-2.03457905519059e-06
2.23930078323592e-05
3.07991157780419e-05
7.39116730074191e-05
1.90211500239534e-05
2.86212585144096e-05
4.02626367294598e-05
3.13299388986898e-05
5.31898700620396e-05
2.68931192210466e-05
3.87122506361592e-05
6.16214925802223e-05
-7.93507104510916e-06
4.4171197184885e-05
5.31110343724445e-05
3.99121723312357e-05
4.57014216202027e-05
4.21000719569057e-05
2.20363360167475e-05
1.63470337646406e-05
1.4933363403553e-05
6.39697155794717e-05
2.83023483749725e-05
2.98566312150371e-05
2.20530239861783e-05
2.89232788341527e-05
-9.20010567100903e-06
-2.71815904464811e-06
4.41085684754345e-05
8.0697194517153e-06
5.87577679507046e-05
-1.81906523450334e-06
6.62035361287126e-05
5.08573710883332e-05
1.65437065868521e-05
2.08880150882988e-05
2.21847705542057e-05
3.8719859675873e-06
6.22395951705499e-05
5.65344964282842e-05
4.19549761074009e-05
2.32844231709922e-05
5.52672447799947e-05
5.09681053874435e-05
6.43360431402984e-05
2.77147851384574e-05
2.23112129358499e-05
7.45496198544301e-05
4.10577479627422e-05
3.77152197702099e-05
4.71398155785503e-05
4.64812203182457e-05
5.75669021859181e-05
4.04734645514255e-05
1.87006228322325e-05
5.49032767893233e-05
7.35699120420175e-05
2.58733745958418e-05
4.56967548635502e-05
6.98661521985561e-05
4.13996445063921e-05
1.46390798030596e-05
3.67882362773484e-06
7.13481424582073e-05
3.7442869549607e-05
9.03952303353535e-06
4.33435866962085e-05
-1.58624777810299e-05
4.17252941505754e-05
1.99173723069701e-05
4.22274261478398e-05
1.58277309544119e-05
2.37789872300271e-05
1.18176064826857e-05
7.68374158155031e-05
1.06682418488921e-06
1.70785589259106e-05
2.89526406563717e-05
1.25439380647008e-05
3.28201536337589e-05
4.12854522985887e-05
7.8596404085667e-05
3.05805169921635e-05
2.46886176303112e-05
3.40129469999223e-05
-8.40727631336977e-07
2.44582821813075e-05
5.9856638434417e-05
2.92380216199994e-05
1.79735106982998e-05
4.28224281365783e-05
-2.23896222914475e-06
5.13821637978068e-05
5.02584496393326e-05
2.60199376625003e-05
4.93503769484965e-05
4.36468061824205e-05
4.04680091828351e-05
-9.95234763605968e-06
3.70090659350839e-05
4.67181748646173e-05
7.96795428694449e-06
2.75485150343691e-05
3.24121632531774e-05
3.99721037457857e-05
1.63207933313057e-05
4.54827469066411e-05
5.22700714777539e-05
3.17097721737336e-05
4.02950856741569e-05
4.03467106783429e-05
1.56690355384801e-05
-2.31294845181571e-05
5.26711447704005e-05
3.3135812021704e-05
4.72004466316095e-05
4.075598061341e-05
2.98525471408842e-05
5.96330724001577e-05
4.73273163081134e-05
7.88789125346797e-06
4.86392215465354e-05
7.92994598647872e-05
3.43345187189818e-05
4.73393135295346e-05
5.73798580263696e-05
2.17398183884978e-05
6.28153210501602e-06
4.0614764804882e-05
5.46888064139932e-05
5.5387976020902e-05
5.13075158533689e-05
3.46726352802762e-05
2.29312228341874e-05
2.40021017899512e-05
2.37911848722906e-05
2.14589140127992e-05
4.99224896252493e-05
1.97894351437331e-05
3.40949513811474e-05
1.49985660699332e-05
5.28688929206865e-05
6.49122846988624e-05
3.74144730001763e-05
3.29493304525151e-05
1.82261768005937e-05
4.32099759853218e-05
-1.4693686830073e-05
5.7435026079698e-05
1.31287635069501e-05
6.78763702186499e-06
9.16970284148681e-05
9.64380610563199e-05
3.28953785453205e-05
5.19146690016433e-05
5.97986128367706e-05
4.32187483767608e-05
3.65206068577672e-05
6.4005055163066e-05
5.40477252092006e-05
4.14526733644439e-05
6.75279817476166e-05
7.66709688887967e-05
5.00239476076508e-05
2.47239936663973e-05
3.68624509871647e-05
1.74095572871763e-05
6.35477900690736e-05
7.49742119908175e-05
7.58535410602748e-05
2.23749914937124e-05
2.43408431919414e-05
3.49329857507518e-05
1.78404226931402e-06
5.15420561852281e-05
1.32747945953826e-05
1.66452053105634e-05
3.43431398085955e-05
1.32523692714533e-05
3.204000634439e-05
-2.91744236989937e-06
4.06880685253982e-05
1.67685293482796e-05
1.49970648567417e-05
4.22511424087222e-05
5.15877905105532e-05
4.28969965896893e-05
4.53491127332619e-05
3.23677380351473e-05
6.88180155184192e-05
3.55574311361421e-05
3.98673960383677e-05
2.3920540207064e-05
6.30373507619402e-05
5.37425671850229e-05
5.25032327893827e-05
6.86242384495035e-05
4.13034531350747e-05
7.3260024844007e-05
5.53624470529308e-05
3.05948241969159e-05
1.85767670616799e-05
6.22021537632735e-05
4.42071030136969e-05
4.02547304837747e-05
3.1015448342645e-05
3.55449620510418e-06
5.08404136125338e-05
4.19300278492321e-05
1.95565081383273e-05
7.49151672654682e-06
4.0805668484998e-05
2.23989581714404e-05
2.92571095573844e-05
3.27843104675893e-05
-3.6822771623178e-06
2.08118662219072e-05
2.22173738002236e-05
2.13363781126708e-05
4.14467666925978e-05
-5.00118330576903e-06
4.42597441532366e-05
3.24781350170265e-05
4.96214182787616e-05
6.72623603907057e-05
1.573338582058e-06
1.7651524596826e-05
3.56790769516393e-05
4.38180830369605e-05
6.09782798215055e-05
4.42044072135138e-05
4.94506025206176e-05
3.59732049112869e-05
5.84183400315885e-05
1.42310050390828e-05
3.28542457322869e-05
3.42429065722962e-05
6.35818030029681e-05
3.28679261908711e-05
2.12056234967637e-05
6.04773706729291e-05
-1.09578436101782e-05
3.08585821425824e-05
2.4939333920031e-05
5.1359913517081e-05
1.82893879924706e-05
4.7704770031454e-05
5.83854863927633e-05
5.37811392033184e-05
6.13603189257981e-05
1.78726108001772e-05
3.05913991086127e-05
4.52844178702534e-05
7.11220466571342e-05
2.28397708289721e-05
-3.66086399395385e-06
3.92224520632427e-05
5.448591514872e-05
1.64372082521373e-05
2.19058104232466e-05
3.41400901078888e-05
5.42793970631446e-06
-1.68488943308478e-06
5.51690248744156e-05
-6.9034902252045e-06
1.75225087247477e-05
3.92907870696363e-05
7.48561173359425e-05
1.769264695846e-05
3.29813078137678e-05
3.16714151434545e-05
3.00059957452852e-05
2.29125802117521e-05
3.48263221507036e-05
4.33425626905273e-05
4.60658153002795e-05
2.61542013716694e-05
5.2977117565792e-05
4.01002369471749e-06
4.57154662043688e-05
4.97671872411085e-05
4.79557705098334e-06
4.06928657400525e-05
4.89767284653779e-05
3.05134241072596e-05
4.07069751129099e-05
4.29147796151734e-05
6.87690691230386e-05
3.6108247068056e-05
2.86904159707889e-05
5.84724521259157e-05
3.10401018104202e-05
6.50453947225975e-05
5.72950725862715e-05
3.78977102913756e-06
4.48818780610312e-05
1.80797191962247e-05
4.52642312041516e-05
2.67743037840122e-05
3.79091573963062e-05
2.28432741327583e-05
1.43473328710131e-05
6.12590451084097e-05
6.01885346946291e-05
2.26961956999717e-05
4.03034870948651e-05
2.85646951374026e-05
5.2213597872212e-05
3.90990868652527e-05
-2.81951565601969e-06
3.65673454895304e-05
6.65301384055304e-05
6.85220520486397e-05
4.67004227480703e-05
1.7648676681563e-05
3.51279270574437e-05
4.71569339574134e-05
4.11679993986981e-05
4.53075417844435e-05
2.56798522172893e-05
1.31289670244524e-05
3.72999040465852e-05
1.88676902833513e-05
2.83533757869055e-05
4.31563053770357e-05
9.9199481416585e-06
1.71784324281522e-05
5.75828674281475e-05
3.43642614465844e-05
5.60575477769863e-05
4.51595561177923e-05
5.05871142114224e-05
4.72834514261643e-05
2.73690212325227e-05
2.41255615474026e-05
8.0430607890766e-05
-2.18562345034689e-05
1.61640370391547e-05
2.71229577858168e-05
3.56712037350284e-05
5.12034522911516e-05
3.12490438090357e-05
3.94330016379582e-05
3.53251439645419e-05
2.56180781287078e-05
6.44345834386378e-05
2.96339396333604e-05
5.61602779939696e-05
2.95069852260553e-05
3.2219919976438e-05
3.82996176914081e-05
2.19072590711706e-05
3.33093379123312e-05
5.82966921704894e-05
2.56714618241304e-05
3.41650626657688e-05
2.38876596064443e-05
2.06759952559156e-06
2.91440999276812e-05
5.56405876750871e-05
3.18496338438663e-05
-3.77198369358897e-06
6.0716201493231e-05
8.40276006864949e-05
5.61468552011565e-05
6.36242371907883e-06
2.44118810740624e-05
1.48820142940668e-07
3.5018603800056e-05
3.70380049266915e-05
4.0788544434001e-05
7.15874699613359e-05
2.25346706434148e-05
2.02465463782316e-05
-4.85877141258661e-06
2.06948735419968e-05
3.62069142985754e-05
1.84317819586537e-05
-1.6930966856081e-06
5.16760471710362e-05
4.08806557912559e-05
6.44695076438941e-05
7.24696616422437e-05
3.39215104774672e-05
1.67068746170211e-05
-2.97720997508316e-06
6.49967699923642e-05
7.12775060209554e-05
3.1266797520192e-05
2.77416930727328e-05
-1.52408005416663e-06
3.74041908401307e-05
2.47467854928646e-05
4.14477104582011e-05
3.74621683340439e-05
4.7159057709594e-05
4.7864547815947e-05
3.44632793941277e-05
3.2841960470455e-05
3.39598110182781e-05
-1.22583054892657e-05
2.51166032268009e-05
2.90845399905922e-05
2.74404143462097e-05
4.45850374064784e-05
3.69362444751442e-05
4.49672657278515e-05
4.00097007562449e-05
9.50447465895027e-05
4.24433678412626e-05
6.61305657215306e-05
3.56962517694987e-05
1.59172155803061e-05
3.39095046602095e-05
1.52077825878699e-05
2.61416883085973e-05
2.77960047528728e-05
3.38428140631873e-05
4.42140706248161e-05
6.91134895241655e-05
4.83118181331788e-05
3.17159269231739e-05
1.76484590514861e-05
2.08858503937076e-05
4.45559067178132e-05
4.19984315549666e-05
1.84685514263852e-05
8.77564092142201e-05
3.19954180685567e-05
4.47362349299948e-05
7.20912479401946e-05
3.02740742668323e-05
3.01883561875352e-05
4.44409808685847e-05
6.21024862870538e-05
4.84083908654829e-05
4.48239545557315e-05
4.07259917178209e-05
3.0010626119098e-05
4.60055530628074e-05
4.77053921342193e-05
2.01509696316122e-05
4.73336437355708e-05
5.20469620295358e-05
3.31587745251596e-05
7.99080852365856e-07
2.12192293947308e-05
2.22281045319689e-05
3.88792779386648e-05
5.48415288125139e-05
2.49677181793579e-05
2.5311279520437e-05
4.12139538930243e-05
4.10654882602244e-06
2.82586478878911e-05
-3.86500749883121e-06
2.35157221129641e-05
4.87560704455054e-05
4.16016575336196e-05
3.96222773520506e-05
1.91561104346859e-05
4.74925528804422e-05
1.25784740522133e-05
4.22462717569767e-05
-7.50647859247081e-06
2.81296321780751e-05
3.90444853990743e-06
3.98996296874821e-05
6.04478778819513e-05
5.14440175506026e-05
2.45933815187828e-05
3.35348966855424e-05
4.23210951194133e-06
4.98551232802982e-05
4.23733363042973e-05
3.27293076672766e-05
3.31692729416889e-05
2.89144875705444e-05
2.03570147535729e-05
5.80552528561961e-05
5.5369722460801e-05
3.50168623814596e-05
6.06228205169381e-06
2.60879163094897e-05
1.50477354613834e-05
4.17269871531403e-05
4.63257698853363e-05
9.79627684362881e-06
5.6891615674915e-05
6.53842383947296e-05
-1.43984832376156e-05
2.94714406461157e-05
5.45445068159044e-05
7.09767167158359e-05
3.96557842457811e-05
5.78934993681861e-05
4.1886648239028e-05
-2.46383337033754e-06
4.07922310315282e-05
3.8819265347133e-05
3.58486053611572e-05
3.81949604818847e-05
-1.97985627644992e-05
2.3699340507791e-05
2.05078666125345e-05
2.99583771360723e-05
8.33958387969345e-06
6.90451261956356e-07
4.05905701225905e-05
4.78229186840616e-05
2.83728020319166e-05
1.6043626593078e-05
3.33800318821748e-05
1.24910896133507e-05
1.58700718992268e-05
2.82830409290333e-05
2.43810286593322e-05
2.0286822909333e-05
2.46240284251118e-05
6.40955725089416e-05
6.73636782316051e-05
1.65948703252417e-05
4.30993016269704e-05
1.68595996815076e-05
7.60606885600317e-05
4.35499743790122e-05
4.41460480892409e-05
2.77867230343963e-05
4.14018227104106e-05
2.41451408863586e-05
2.95121108727427e-05
6.0136613597317e-05
4.43907873376567e-05
2.15884787877377e-05
2.91828562748677e-05
2.52963441014231e-05
4.5031300237257e-05
2.871390185694e-05
2.47675059958388e-05
3.29537864862366e-05
2.80725889738436e-05
3.01902816411868e-05
6.49744547945639e-05
1.26297287373208e-05
4.47195088592314e-05
1.75125114322928e-05
2.83703965520068e-05
3.65422074196361e-05
-4.07781768847945e-07
5.19220418911511e-05
2.56325736079898e-05
3.8488741124403e-05
1.43806030057205e-05
1.25273113487833e-05
3.37218270451059e-05
2.3439703354194e-06
5.75174955447576e-05
2.0719583129972e-05
3.36483432777499e-05
1.5413509509274e-05
3.90841826010994e-05
4.73026072221874e-05
9.67327756757655e-06
4.10987732000809e-05
3.00556213945445e-05
4.62259069154048e-06
2.86348607066259e-05
5.35024662245555e-06
5.38927521910175e-05
3.38961772683092e-05
4.65595274265566e-06
5.52168985194962e-05
3.22975656090351e-05
5.1938989626413e-05
3.82020484656617e-05
4.12727164806888e-05
6.33615181168096e-05
3.31268780958046e-05
4.83250054134836e-05
2.22735675760967e-05
3.73524774650923e-05
2.21697204049084e-05
4.59605059319019e-05
6.07190143297141e-05
1.97935664055217e-05
2.76176005247562e-05
7.57512855378487e-05
2.79908626528975e-05
3.91156192718884e-05
6.60890418181213e-05
3.77908256568178e-05
-1.643999676743e-05
4.18046032401332e-05
3.98288615418327e-05
2.9615773074592e-05
2.65402367809917e-05
6.60057760947796e-05
2.39775044205567e-05
1.27456682883897e-05
-1.71051398894112e-06
3.40294664971631e-05
2.03210651826314e-05
1.80651813562838e-05
2.06273619098171e-05
1.14151749821772e-05
3.24399557446817e-05
5.22362569241028e-05
2.45010890345627e-05
7.6897295593908e-06
8.30880994068612e-06
2.59866311278979e-05
3.66913124157144e-05
4.11435504028877e-05
2.01167828236217e-05
2.43808320086426e-05
3.90255621316235e-05
4.51554070206644e-05
6.2934469672045e-06
2.72041989128598e-05
2.40614765493977e-05
4.33482841151637e-05
2.71952418814819e-05
6.93337593734642e-05
5.20825835205988e-05
1.45912159390974e-05
4.44771870877107e-05
3.29438188960975e-05
2.20488722186144e-05
5.25850741189335e-05
5.68993947056024e-06
5.77423552081797e-05
5.5507206749301e-05
5.43458017092922e-05
1.2651437076028e-05
7.8849752616658e-07
1.82108948814324e-06
2.52865123897465e-06
2.15221851736907e-05
5.57534924781673e-05
4.80951367614242e-05
4.38184043420531e-05
8.29501621023613e-06
1.07940915964911e-05
2.47509895237655e-05
1.04591666743726e-05
3.71059552364712e-05
5.4046650973864e-06
8.97687404498609e-06
3.48570978206322e-05
-6.72502071416956e-07
-3.44420504860872e-06
2.49894249353922e-05
2.16741937321709e-07
1.2982926616414e-05
1.18819229120799e-05
4.95725821386903e-05
4.49838764325016e-05
1.61602535728279e-05
3.34023915377186e-05
4.13590573555586e-05
5.44385011445207e-05
1.34895497414944e-05
6.21009858501791e-05
5.37026647167843e-05
5.7380035001521e-05
6.50273500182698e-05
3.79742823155744e-05
4.98024680932886e-05
5.09941532203297e-05
6.37583993937533e-05
1.50564995511435e-05
2.65907033820717e-05
5.01304476925956e-05
6.33241922705391e-05
2.42181332104278e-05
4.40549844787784e-05
4.5026906894906e-05
4.74330986660645e-05
7.46286509340687e-05
3.62993737135346e-05
5.97172253854212e-05
4.41819718566977e-05
1.86054443766928e-05
3.94224842887057e-05
2.79281585424328e-05
3.04609426829331e-05
-3.3563376308894e-06
2.00361962989859e-05
2.92773596575618e-05
1.88420129237957e-06
5.2401152027954e-05
2.29446541407639e-05
4.66803296663886e-05
4.95902415036844e-05
4.54461264243441e-05
4.94549548031316e-05
4.86010429544558e-05
3.63494239132192e-05
3.0939194142286e-05
2.86021469984352e-06
6.07405024235126e-05
7.04478992742545e-05
2.42205192993927e-05
3.64338506890373e-05
3.75144062406867e-05
4.87703043759556e-05
1.53588914637975e-05
1.40123512381524e-05
6.00071689730707e-05
8.52036296308035e-05
7.0846619801858e-05
2.58107719111749e-05
3.41038872109132e-05
2.40178520120048e-05
2.82092037771419e-05
3.01946280035382e-05
5.35004648116721e-05
1.27157215524092e-05
1.7182263461685e-05
1.03849442577917e-05
9.27615453670202e-06
3.49434169094002e-05
6.60359063963928e-05
3.34585817615747e-05
1.36829802051527e-05
1.85524124897775e-05
3.67255997766812e-05
1.57339992743489e-05
3.26589203416856e-05
2.55922130880049e-06
3.49325994997503e-05
7.78277314453102e-06
2.93690881333071e-05
8.47095234344033e-05
4.57627961125574e-05
-3.35740988031586e-05
-3.68731961564403e-06
2.35830835989268e-05
1.40591041041949e-05
2.75671078757147e-05
-1.23030892965306e-05
4.75816262603339e-06
2.28062626580139e-05
4.45540211864907e-05
5.82167867110822e-05
5.06505746469725e-05
1.24364700234161e-05
4.23995740565117e-05
6.05392015352748e-05
5.15406959792595e-05
5.35188825622486e-05
2.42957247508733e-05
4.16859247634544e-05
3.73243438842736e-05
5.42929475480717e-05
4.44915932511669e-05
3.60247988639457e-05
1.92673116437963e-05
1.74709490447087e-05
1.39547394127001e-05
2.85938973893014e-05
7.35989990325913e-05
5.33892864590489e-05
1.19868390613879e-05
2.61020383682195e-05
4.04223472405731e-05
0.000102596515052279
1.56199084710589e-05
3.23871398028461e-05
2.57883851197951e-05
2.37301638958512e-05
6.1323476953671e-05
3.03916481994308e-05
8.68347702968056e-06
2.59147402503146e-05
-4.78964202563103e-05
3.77896298350633e-05
2.4452125492216e-05
3.4084363724158e-05
1.89441125079042e-06
3.986808713971e-05
3.71484265649717e-05
-6.4324392962242e-06
4.5269543709859e-05
8.21917902684446e-06
4.29233619187798e-05
2.35534299674084e-05
-1.87303423599062e-07
3.15892125529073e-05
-3.32350734334561e-06
6.96863959107519e-05
3.28155509542641e-05
3.43410489600824e-05
2.23605520139351e-05
2.9656192240258e-05
1.05004707236688e-05
1.9048761463123e-05
4.35884589829301e-05
6.57682346881016e-05
7.43506819567177e-05
4.80740462080174e-05
4.10183743307658e-05
2.54642278668983e-05
5.36890922078372e-05
7.77398007644366e-06
2.29782380791049e-05
3.45221855983062e-05
3.7775993619637e-05
3.62489782579759e-05
4.84668063765809e-06
2.80688155267134e-05
2.42347971593632e-05
1.31688689728889e-05
3.92768828463834e-05
3.5692537865016e-05
4.91901092938635e-05
2.92363062180196e-05
-1.30051347258416e-07
2.3362171750459e-05
8.65791327763542e-08
2.79912024371753e-05
1.43248421591508e-05
1.55980718480236e-06
1.12490845056926e-05
8.74982514708084e-05
1.66203804040199e-05
2.6775091096312e-05
1.40087321500495e-05
2.95938117181714e-05
2.83101101276233e-05
4.03268272141279e-05
3.66370220450754e-05
3.95351989482658e-05
3.91183248135895e-05
4.32972595696045e-05
4.7447532643475e-05
5.84097350015842e-05
2.21380281364276e-05
3.24649053997875e-05
2.45956851808407e-05
3.03740445296896e-05
4.45809485885065e-05
5.12172244316963e-05
3.30234517602448e-05
3.78702495031469e-05
3.5259106744629e-05
4.64739816121797e-06
2.38424082147473e-05
4.88262361740641e-05
2.59317778263959e-05
1.00464572487826e-05
2.67205416663402e-05
4.82294049089238e-05
3.35282305474988e-05
2.4703743400638e-05
6.01453983856876e-06
4.3094212054065e-05
3.92273487483168e-05
3.4338672654908e-05
4.74412635826772e-05
1.54416120286945e-05
7.39676739415684e-05
3.9090378190173e-05
3.63879769518138e-05
2.99360751300547e-05
1.17858453793842e-05
4.92817366551157e-05
5.36898483449573e-05
5.67807182516726e-05
7.22582877301141e-05
3.99283464107847e-05
2.17572707043256e-05
2.56002021229051e-05
4.69001393891839e-05
4.60029476132679e-05
4.08215309945177e-05
3.21126032959033e-05
3.94742926494212e-05
3.78130625413514e-05
3.36298940147992e-05
4.73187582980743e-05
9.54126845728473e-05
3.08587270261807e-05
1.94185825441655e-05
2.7454166224579e-05
1.09016267494414e-05
4.56745400162709e-05
3.77830189059147e-05
6.16683722530358e-05
2.15996948219216e-05
3.55327615226339e-05
6.19235508359811e-06
3.40942494763023e-05
3.23757867471169e-05
4.49822674863545e-05
2.27109371393035e-05
3.00408519735259e-05
2.01928052172464e-05
2.63803645293162e-05
5.71006220518911e-05
3.13449485495807e-05
3.33026612372671e-05
4.32089867211117e-05
6.24325151614362e-05
3.06560074587063e-05
4.32768312172971e-05
6.33849311173415e-05
5.50777734070731e-05
1.82862413183609e-05
2.54861787638838e-05
4.1214814685651e-05
2.32155703595399e-06
8.92476587207656e-06
6.46189373962535e-05
3.39864413145415e-05
3.06326503634626e-05
5.13066251360223e-05
6.05373600895426e-05
2.04694597788923e-06
3.45055060466977e-05
3.69456165645407e-05
4.60273887960894e-05
1.74323105648069e-05
2.90614999825815e-05
6.24898523996574e-05
5.27896981908043e-05
4.12063246778607e-05
2.70514080342139e-05
2.24776791230912e-05
5.20906261479395e-05
3.57240935526094e-05
3.06421240930691e-05
5.31556619687311e-05
6.10458264987737e-05
7.29981383737624e-05
4.47366651787238e-05
5.61735226514157e-05
3.54257882497224e-05
3.28064848523548e-05
3.71943918085966e-05
-1.51146261706702e-06
2.6144909502136e-05
5.05923928891327e-05
4.74272810711448e-05
1.30816525213238e-05
2.87356072937037e-05
5.40029453549592e-05
5.33740648890704e-05
5.84545911778127e-05
3.66508736902355e-05
4.15059050535916e-05
5.05014331389006e-06
1.90346625334079e-05
5.78914117232196e-05
3.09813587677477e-05
2.68010128869313e-05
4.56482571830523e-05
1.9915033522386e-05
3.64881067789946e-05
5.96583456067665e-05
2.21809923697762e-05
4.99181770751912e-05
1.74832884747333e-05
4.61297986893218e-05
1.42260702838783e-05
3.54148028723839e-05
3.96640020865826e-05
5.77101444491329e-05
2.43476943503785e-05
5.87540049161217e-06
3.60032585416757e-05
1.38396405414172e-05
3.56373551734252e-05
1.81617693294406e-05
3.68732287572808e-05
4.89240498890641e-05
2.33929394762505e-05
4.14285196568011e-05
5.95689936325398e-05
1.58905826887231e-05
5.10874965528757e-05
3.37217898581993e-05
1.6994255703673e-05
5.18745930792189e-05
4.7699269181023e-05
2.82802757265711e-05
7.58608509826028e-06
5.974263033213e-05
4.87054091047093e-05
-1.08888343606411e-05
1.77958172120175e-05
4.38266121252091e-05
5.68517332743991e-05
5.36947543348265e-05
3.4624724456796e-05
1.61842909000052e-05
2.18820393482653e-05
4.94985335525399e-05
5.15235413106724e-05
4.52647336603051e-05
5.94347189165403e-05
4.262109650763e-05
5.69490001932478e-05
3.62227149715307e-05
9.17216321096174e-06
7.14626332152821e-05
5.0832184345612e-05
4.98242350458456e-05
3.7132123777041e-05
5.07114131797518e-05
2.92498718429476e-05
4.60244537441974e-05
2.02190817137823e-05
2.63663892862928e-05
4.9355982976168e-05
4.6366853133331e-05
9.30382051863465e-06
5.30908777689668e-05
1.347507858036e-05
4.56781872538825e-05
2.26269968229286e-05
4.09866773382637e-05
2.49456113662118e-05
6.47253559241866e-05
7.22216823540716e-05
2.27820106228106e-05
1.14743728200501e-05
1.29991188240713e-05
1.31774370572268e-05
2.6741149806619e-05
3.26963248624238e-05
3.81969127746177e-05
3.72760856757957e-05
-7.6547210194518e-07
1.6887535276161e-05
3.67149865459868e-06
1.80849445009717e-05
-5.47499130725061e-06
8.13519932556812e-06
1.21138836744598e-05
4.43699615704615e-05
6.56625027955154e-05
6.90396498008831e-05
2.8324503269674e-05
-5.80738280762561e-06
4.69616929580623e-05
3.84319440245148e-05
1.66280736666024e-05
2.10025004899919e-05
1.85762533205639e-05
8.39810665663907e-07
4.97152062319903e-05
1.21621362966026e-05
8.83060286238883e-05
2.53456424107963e-05
7.31725524966159e-05
7.50351557320963e-06
5.19716290732254e-06
4.89022220230744e-05
2.56650333533686e-06
9.67362625640286e-06
5.14006297302324e-05
2.49066682419789e-05
1.99397328842673e-05
3.52725402906802e-05
2.07139623988442e-05
1.454482016211e-05
1.75533935221945e-05
3.34803903692859e-05
6.90604727706844e-05
8.57787508320135e-06
1.84750735270843e-05
4.60113606402587e-05
4.05955707588358e-05
2.22360934119391e-05
1.78006562984827e-05
1.46444320034016e-05
7.68485791422106e-05
2.07214097816397e-05
3.95868916765911e-05
4.42278456207387e-05
1.81461901237091e-05
1.32063388845894e-05
2.0803160836179e-05
1.48498355154208e-05
1.50864646426163e-05
9.0760642839241e-05
2.81452341295575e-05
2.3082902056856e-05
2.49492038467473e-05
1.6454480753833e-05
3.33446958908737e-05
4.18817525616774e-05
-1.47019122321021e-05
3.84474156510265e-05
-2.18618098411441e-05
6.10053079315892e-05
1.77707808847653e-05
3.53537628848666e-05
5.76407203529999e-06
2.23319995095445e-05
2.3895929617429e-05
7.77498830607425e-05
2.30973825485693e-05
6.24616282723433e-05
3.97460976655232e-05
1.78899495425955e-05
-1.05927274218416e-05
3.32306607807395e-05
8.28162383302805e-05
4.92614468594832e-05
3.03938268406589e-05
6.62523189613028e-05
7.63739394724323e-05
1.16031935997332e-05
5.1628801627355e-05
5.19641067029148e-06
2.74458597364086e-05
2.16540121175377e-05
3.458607026638e-05
2.64170557822411e-05
2.5164794012043e-05
3.6921166283155e-05
4.42226950034581e-05
4.22116958704511e-06
2.77375244656056e-05
1.40478878256783e-05
3.84294298893246e-05
2.62963844372195e-05
7.65694984238858e-05
6.16447149803901e-05
4.84713833050873e-05
4.67668787422259e-05
-1.5929885200088e-05
1.99480422320656e-05
4.6056648980919e-05
5.49417757149652e-05
4.30155760110848e-05
2.34326788083134e-05
1.99788777335256e-05
4.06726757942823e-05
5.18034518973554e-05
6.0462724573923e-05
5.91095980572843e-05
1.12614892682955e-05
4.93882525029961e-05
5.00539550613885e-05
2.18809785934903e-05
6.35037588517594e-05
6.36050724826427e-05
1.28060562542818e-05
5.58921083460439e-05
2.23907467643613e-05
4.43126170539669e-05
3.65090994256615e-05
2.02297305545015e-05
1.8017072331857e-06
7.00173940302129e-05
2.63980117187445e-05
3.55278839043909e-05
-4.38191830820745e-06
2.22657770435197e-05
1.23419760331974e-05
2.63407139020782e-05
4.2577173181569e-05
2.42855968204441e-05
3.01343038519608e-05
4.64545622836687e-05
1.77138861717383e-05
1.75059329387465e-05
3.56251771472682e-05
-5.31864317753905e-06
4.51024759674287e-05
1.83155941795707e-05
3.14541622032501e-05
6.37941759896717e-05
4.24567980413833e-05
2.65151616212757e-05
4.47519407628665e-05
3.06428008971432e-05
3.87857946646962e-05
3.62895256882896e-05
1.06884541778007e-05
6.70693271564424e-05
6.58477719088096e-05
2.66992054713678e-05
4.20818919332334e-05
4.2752063048302e-05
4.382651367502e-05
4.18512496267988e-05
2.79473651203243e-05
5.97661521076565e-05
5.05631714143094e-05
2.61130688310297e-05
5.31916636808142e-05
3.58800278048546e-05
3.21113801925086e-05
3.89287723693536e-05
3.23370708740324e-05
3.75340323137678e-05
4.22816203314572e-05
5.32279911805124e-05
2.07590703280613e-05
2.28099774900054e-05
6.57470985762236e-05
4.47489904309929e-05
2.84882594048756e-05
3.74775940433009e-05
3.16306979427094e-05
5.77384818017342e-05
3.38308169845547e-05
3.87897127435272e-05
1.76075437200137e-05
3.45660609607468e-05
1.53731008318986e-05
-5.8450414461308e-09
2.87409500188874e-05
1.0301674076278e-05
7.12930410862232e-06
1.35118090183476e-06
2.00196946990839e-05
2.10678001878543e-05
1.03204772651972e-05
2.71933964405152e-05
2.46015309084078e-06
5.07019788571143e-05
2.05745238636553e-05
3.39387214450116e-05
4.05027987039256e-05
5.66050657982166e-05
3.61106752500056e-05
3.17633682654315e-05
2.2943596511271e-05
3.81954170402721e-05
4.10022541435809e-05
4.14140803392162e-05
5.28000444619357e-05
7.5945764129764e-05
6.33673918596269e-05
1.72985073402621e-05
1.84622168585126e-05
7.1565513947422e-05
3.01686838578291e-05
5.40028255006433e-05
4.93399991666569e-05
5.12416678073211e-05
2.79810520631563e-05
4.81461529999272e-05
4.94789354095784e-05
4.57683269345362e-05
3.06965281368984e-05
3.03211517002486e-05
1.42366357795804e-05
5.02552140282231e-05
2.66503184048611e-05
1.76400740341565e-05
4.07945267850896e-05
2.3012908384108e-05
4.30197936569021e-05
4.68982079392457e-05
-1.63991115266597e-05
3.46875657425376e-05
1.84915979535506e-05
-3.84502149529334e-06
3.43026055414301e-05
3.06541469105852e-05
6.65522479218413e-05
6.58450359296493e-06
6.20077742973427e-05
4.31382309883027e-05
-1.91941895880563e-06
3.03024457877108e-05
2.2992756990952e-05
3.62873012534458e-05
4.43384856162128e-05
6.78281774943917e-05
2.76279501881415e-05
-7.62501325236935e-06
1.43790101471755e-05
4.21288559760424e-06
3.29589133545073e-05
5.93664510145989e-05
2.55633705047191e-05
3.73330123417832e-05
5.24129779226014e-05
1.56690727281381e-05
4.27124592083659e-05
2.37585553975406e-05
4.68700186646148e-05
2.49039661453739e-05
7.78374528931834e-06
3.57610883411928e-05
3.39376108305355e-05
2.26380291969874e-05
5.96850378884408e-05
5.98727142178585e-05
4.38682623873937e-05
1.70085981849752e-05
2.0808707728369e-05
4.91501845293329e-05
2.33284229110981e-05
1.72818640240762e-05
1.6914162810457e-05
3.10952308136712e-05
2.79014476135999e-05
5.19464110905184e-07
6.99153117670192e-05
2.41688846032529e-05
3.11582367319688e-06
3.35397872015249e-05
5.11778177367976e-05
5.17469967143945e-05
4.22258878013234e-05
3.86342749395749e-05
3.38785357552523e-05
2.81549533095203e-05
2.14407972225168e-06
5.09275548830531e-05
2.00546317149964e-05
3.60154935719909e-05
7.56285070819471e-05
2.73720320363832e-05
3.27374636677059e-05
3.15046356654168e-05
1.44876086824593e-05
3.76895576826469e-05
5.2009788185298e-06
1.94865511648904e-05
6.92739242904902e-06
4.51921238875818e-05
2.02863764090032e-05
3.76145494335146e-05
3.77183053443251e-05
-9.7630511819827e-06
3.50266175913187e-05
3.76054893442957e-05
2.94083509217045e-05
6.74513325849791e-05
6.24688255346811e-05
3.33059721545982e-05
1.13338910436567e-05
2.90041628514749e-05
5.3847909800436e-05
7.4871775608924e-06
4.0989319962205e-05
2.78955537532442e-05
3.3623600927037e-05
4.22288636529433e-05
2.79044348534607e-05
5.67941863336852e-05
2.35954834973843e-05
2.31567145842983e-05
1.40933059088591e-05
4.54792418293708e-05
4.77677655777889e-05
1.4826205272354e-05
6.20520243260424e-05
-8.12060015009813e-08
4.43528875628006e-05
4.10043233961415e-05
-1.33427827234891e-05
2.91262568127394e-05
5.8986562115371e-05
3.54451414680938e-05
4.23536024085025e-05
-1.06408348887242e-05
3.732864834465e-05
5.16488391788188e-06
1.63501423184619e-05
5.48261599613351e-05
4.94731225831114e-05
3.37683814333517e-05
-2.17717726153343e-05
1.91210039805872e-05
-1.84423791876651e-05
5.64230884365164e-05
4.29798743433276e-05
2.79423989485878e-05
2.38438309741765e-05
4.70531288014841e-05
2.52076807903012e-05
5.98036650416715e-05
2.29998426481491e-05
1.44583515226725e-05
1.06725572099721e-05
2.19713143226963e-05
4.54068444901764e-05
2.07131441494668e-05
5.91198493648555e-05
2.32215115405099e-05
4.89462750173595e-05
3.60141361586304e-05
8.07057957657651e-05
5.81718099989942e-05
3.15461727690097e-05
7.56594582978129e-05
4.44122122415328e-05
5.52796857853901e-05
2.94820515108386e-05
2.78014273013856e-05
6.61959843596937e-07
4.69034574379291e-05
5.57481109762326e-05
4.72017179796016e-05
5.01977106788957e-05
3.07629568971096e-05
1.07656250241916e-05
4.30999713689624e-05
2.85068939084639e-05
4.91375161139926e-05
3.25965296010066e-05
2.74187378153432e-05
4.0780208481925e-05
7.90924550643077e-07
4.58641800909526e-05
1.43299746281227e-05
3.35382259266676e-05
2.24862056939028e-05
4.14291634473083e-05
5.79227096172647e-05
4.20769169263421e-05
1.44230541632617e-05
-6.67015884885107e-06
8.40366165110933e-07
7.13454360304749e-05
-1.29121542504049e-05
3.60612518084447e-05
5.14742208287433e-05
2.13024159675443e-05
2.71247983140618e-05
-9.19717012129675e-06
2.25662842030618e-05
4.30729454394797e-05
4.59850711089844e-05
3.30192893803712e-05
2.14291661429583e-05
4.57339780247458e-05
4.95454838240684e-05
7.64879561283317e-06
1.75456473095114e-05
4.365518350636e-05
6.50410706510928e-05
2.76457509998805e-05
2.35315946595974e-05
3.80242502664046e-05
2.85543249016096e-05
1.53925096396821e-05
2.10481184094939e-05
5.68032185052241e-05
2.73872818662342e-05
7.48740390010659e-06
2.40457608857982e-05
2.03308751959021e-06
6.33284247750422e-05
2.6494869289312e-05
5.41269153189822e-05
4.7184629516152e-05
3.52123635738291e-05
4.07457684169366e-05
1.11366343132051e-05
1.08145940621099e-05
1.34599587462667e-05
4.36966420641865e-05
1.41603947967511e-05
1.7110024005912e-05
-1.77932620853054e-05
5.05776705994932e-05
1.68673637861693e-05
4.30026094449695e-05
7.15375970615828e-05
2.03854361786261e-05
4.4081371348647e-05
3.78248698692366e-05
4.3630156783943e-05
2.26368165754475e-05
1.36603624193001e-05
5.89129719701287e-05
5.2625347259968e-05
-1.16152204635128e-05
7.85512752241487e-05
5.96893299529299e-05
1.68190679467233e-05
5.2695354687482e-06
7.24242616880486e-05
7.23695337585613e-05
3.11162612613057e-05
-3.08573183386109e-06
3.8825792469937e-05
3.90748099887246e-05
5.1822860600217e-05
3.24157381138755e-05
2.85691535216197e-05
2.80099835781963e-05
1.39386909500986e-05
6.64899078436783e-05
9.43690330786212e-06
5.1162326385076e-05
8.88589771602205e-05
4.13787137551446e-05
5.53024668425833e-05
1.80439878297579e-06
-1.11787516413157e-05
6.12016936358867e-05
5.2855121008468e-05
4.61296370471092e-05
5.20720135959126e-05
2.47180473810441e-05
2.12950870009947e-05
4.07975902650835e-05
2.96563166457813e-05
1.95171592630962e-05
4.42335304419592e-05
-5.75196661281171e-06
2.90068496871174e-05
1.83360498019495e-05
1.29647654034684e-05
-5.48641992729267e-06
1.36036772392187e-05
1.96849996466508e-05
2.55967453080698e-05
2.01007237580777e-05
6.32226398387955e-06
3.71839020368462e-05
2.11584317888513e-05
1.10568374498033e-05
4.89502302825275e-05
4.10425531656562e-05
6.16088651177599e-05
-1.23396863601881e-06
2.88045326235437e-05
1.9421257963017e-05
6.66614733229514e-05
3.50622008399119e-05
2.15740295096149e-05
2.80608850955949e-05
-1.80394782167277e-06
1.04617850901709e-05
4.18833965744346e-05
4.72902523754674e-05
9.94425238673812e-06
2.30613211638656e-05
4.64336757743004e-05
3.05086753996001e-05
2.49587823149494e-05
5.1585779869766e-05
2.26163167534281e-08
5.05597856121376e-05
4.36073268511629e-05
4.67766208904885e-05
1.48718659646456e-05
3.80573881844031e-05
6.54170663862173e-05
1.28093777789543e-05
3.48997299805485e-05
2.45865891501476e-05
5.23735412115091e-05
3.67214950707057e-05
2.23338559164371e-05
4.60916177583865e-05
4.04043566933062e-05
2.05248213618169e-05
7.44651359633976e-05
7.11969702541543e-05
3.36521132477511e-05
6.76479258567061e-05
7.62751758723463e-05
6.30313893276683e-05
3.52314612678675e-05
3.67370642931865e-05
8.77356931478672e-05
4.3382373121288e-05
2.35918907198546e-05
4.07311890549615e-05
4.67418172152198e-05
2.8790411597801e-05
2.21099149354174e-05
2.04286643791593e-05
2.42411179433272e-05
2.05338539022382e-05
4.52755086502966e-05
4.95417232614928e-05
-1.47748862247568e-06
2.69886476502606e-05
2.51452223888417e-05
4.03385266244298e-05
1.44744314725853e-05
4.51527486595631e-05
4.83996960821392e-05
2.92087950859043e-05
3.55049979390485e-05
6.30955506200961e-05
1.19717971554015e-05
-4.01321904807563e-08
2.84203678045739e-05
3.64725978491538e-05
2.1178651637952e-05
2.8015676416954e-05
5.0158515843119e-05
5.01860573075512e-05
4.63514428123699e-05
4.28799587004028e-05
5.74214205436629e-05
7.25721984457986e-05
5.01863644734874e-05
5.33625122168162e-05
4.61415888911604e-05
6.02245844231325e-05
1.68820036341619e-05
4.23570306424584e-05
3.8751142515448e-05
6.4578745581828e-05
3.34825929284024e-05
5.07129772302371e-05
2.23436937171392e-05
3.6310875816987e-05
9.75315274840711e-05
5.77134526188263e-05
3.2156910866963e-05
5.12030232452904e-05
2.75003331470181e-05
6.63261679559914e-06
5.56845712640117e-05
4.47012394669063e-05
2.97949447555982e-05
-1.11041805916802e-05
9.83811104952383e-06
3.66114263085298e-05
2.75631489568297e-05
2.98904655304291e-05
3.67689094675303e-05
5.89508444553671e-05
6.34032075723992e-05
1.52820598457129e-05
6.35603723692023e-05
2.80056792768067e-05
-1.95735771910559e-07
3.09718172837348e-05
-9.09354449553513e-06
2.90893194691902e-05
3.4154670857245e-05
3.23644387293333e-05
6.26261184187627e-05
4.76987117737675e-05
4.28909842582132e-05
2.85560762600812e-05
7.94116195794643e-06
2.82660680271817e-05
2.34731999546801e-05
1.07181641947575e-05
5.44826424268897e-05
4.49919610365971e-05
5.8398709161674e-05
5.67718585212073e-05
3.65033239963077e-05
4.03315396564537e-05
2.1613615520281e-05
-5.97430609103728e-06
-1.80350311710314e-05
1.81910960319875e-05
2.35530301052299e-05
3.48318019153457e-05
5.8072350791598e-05
3.26916556807441e-05
5.01134902707684e-05
-1.71338846945124e-05
4.78086555151599e-05
5.75034924607687e-05
4.39692140174446e-05
3.02703254772709e-05
3.25647583127284e-05
3.24578680409749e-05
7.03170612393109e-06
4.47588775044986e-05
2.03585292007598e-05
2.69846281211628e-05
1.81198919916213e-05
3.8997054767272e-05
6.4391534397902e-05
4.20370136715064e-05
3.98660240925152e-05
7.13357336917329e-05
5.7896583028218e-05
2.36221449179584e-05
4.85311649485516e-05
3.24232568737772e-05
5.37766625424834e-05
5.95659743371367e-05
3.17989118663454e-06
2.36292711120001e-05
5.79035151873737e-05
1.61966278388865e-05
3.34842276803027e-05
4.26169133590926e-05
2.56967328974823e-05
1.57844957656749e-05
5.05614006507146e-05
2.89036672347351e-05
6.24449024035039e-05
7.0642528987155e-05
3.52965148001359e-05
4.20972341278824e-05
2.01695350461951e-05
2.49364830268523e-05
4.44783390507987e-05
5.60315852554055e-05
4.86813695480586e-05
2.14353708038932e-05
5.87497224786612e-06
3.16610245580321e-05
5.13160980600771e-05
1.89362571225044e-05
1.20656391376661e-05
3.5791820602286e-05
3.32965013287155e-05
3.30970439787639e-05
4.40582415640493e-05
2.02610650564051e-05
3.93331642756567e-05
3.98452527712793e-05
2.35268410192205e-05
2.86148882030473e-05
4.03948490330257e-05
5.23387919844157e-05
7.97904857796859e-05
1.82996101417419e-05
7.69754510823135e-05
4.61872074366993e-05
3.57077724939798e-05
3.64199848350976e-05
1.79726057398239e-05
4.53710782692352e-05
4.74395754010573e-05
1.98236950001307e-05
4.79222861662618e-05
3.46548838314856e-05
3.71399274336425e-05
3.51530753483059e-05
4.81880309984392e-05
2.40589216373063e-05
2.42618663588316e-05
5.86580925939701e-05
4.2755047253624e-05
5.53295297338648e-05
1.95786059789093e-05
1.29358154252208e-05
2.26816512013973e-05
7.15730606860138e-06
2.42689480914771e-05
2.0094842907573e-05
2.10669894688862e-05
-1.37668560924689e-06
-5.8828881543583e-06
4.73272284567482e-05
5.38495739130008e-05
2.87456348321409e-05
5.65290013697217e-05
6.14603002701353e-05
2.8470286018791e-05
3.06750001337465e-05
4.83682362429721e-05
4.75844522929857e-05
2.90498543025366e-05
4.59461531907129e-05
5.30651866021524e-05
4.91317607945638e-05
3.81833866032745e-05
4.12572448689693e-05
4.93391102334896e-05
5.62938021014931e-05
2.92271461285058e-05
3.68144864523524e-05
2.68171421523134e-05
3.29282199960364e-05
4.54843357420605e-05
3.00698584309036e-05
6.72296856806878e-05
3.6307354222408e-05
5.36518836948814e-05
5.55863655186854e-05
6.28029914922688e-05
4.15601384945399e-05
1.77528282471808e-05
1.17101276152676e-05
3.83264251341394e-05
4.81186049304931e-05
2.50051892943995e-05
2.72001541602783e-05
6.1862067859834e-05
3.22084660663068e-05
5.30026820531867e-05
2.1954520139206e-05
1.41169934840334e-05
1.36976507526499e-05
4.17162550924092e-05
2.61206781790424e-05
4.40095507811334e-05
4.68763239723198e-05
5.00837115675194e-05
4.05445212644001e-05
2.69904889741794e-05
1.62043676022904e-05
2.20325152117384e-05
3.56312891659762e-05
3.5365782865872e-05
5.44360883729741e-05
2.30870177475014e-05
8.662997288457e-05
2.15718208069345e-05
2.09847927350675e-05
2.44385967523167e-07
6.80229519136112e-05
5.01673489285164e-05
4.7018450017283e-05
3.58118298085399e-05
5.75630590450898e-06
2.65125979420892e-05
4.82286138942605e-05
6.61879943254799e-05
3.14008076232278e-05
4.46403945431496e-05
4.3188591638466e-05
2.0552242019665e-05
6.46694087870527e-05
1.68901115040803e-05
4.17900261429859e-05
3.19352799025366e-05
5.42978740471098e-05
4.60654203448075e-05
-8.12735564242921e-06
2.0263043119312e-05
2.42485779698334e-05
3.25915013417318e-05
1.00866075453513e-05
5.96233827322397e-05
2.05794896538606e-05
1.14868177546914e-05
5.36179384461613e-05
5.26204535614718e-05
4.38694627628374e-05
6.87389845477422e-08
4.03408874253355e-05
2.94141209766465e-05
2.22969601700105e-05
2.678203159232e-05
3.28819816172251e-05
4.59577390947123e-05
6.69678859072572e-05
-1.12504547571732e-05
1.90367737366887e-05
2.97511584439362e-05
6.05364683073964e-05
4.62999439072589e-05
5.74046132951698e-05
2.00298057936211e-05
5.4094954488084e-05
1.04276775525863e-05
3.69827294181331e-05
-1.08069758935428e-05
1.06460260613262e-06
1.15249232444037e-05
3.29065103209262e-05
2.46566210465007e-05
1.22499816430647e-05
1.77421932790567e-05
2.25484458107726e-05
3.56037075756687e-05
3.70510140692098e-05
6.947509372493e-06
4.38378350956638e-05
2.79938821753926e-05
4.49137020022331e-05
6.78179035123178e-05
6.21661253568721e-05
4.18197300129836e-05
5.2900110849992e-06
1.99821563162523e-05
4.72173365286183e-05
6.40919108604076e-05
4.37131958194386e-06
6.79330843277507e-05
3.98320543525545e-05
3.6223874218713e-05
2.13986628241574e-05
4.70291566581986e-05
3.96827275416152e-05
2.03272582813128e-05
3.39990987582882e-05
2.50116723034408e-05
4.20481532635106e-05
6.85836086909957e-05
6.59157465700074e-05
5.0612679034655e-05
1.02440668777168e-05
2.41278849195457e-05
9.96949876537925e-06
4.73465581194393e-05
2.77344872360234e-05
5.12914565831394e-05
1.4286976417631e-05
4.62080157201285e-05
2.573382091505e-05
3.46107120873255e-05
4.97847581174586e-05
2.33282030053081e-05
2.91155622184464e-05
3.85712869961176e-05
2.15918281395971e-05
5.47457944445202e-05
5.20645322065717e-05
2.84351812497525e-05
2.81376800502975e-05
4.52582240821592e-05
4.15740691001653e-05
6.42192940953737e-05
2.43575692158659e-05
-1.57120431406576e-05
6.64742007706974e-05
7.19262454713466e-06
3.36660145195915e-05
3.23426849793575e-05
2.13487514014836e-05
3.90966612902988e-05
1.56774422284099e-05
2.41699611845762e-05
2.55445614537873e-05
5.86972484479634e-05
3.883383843562e-05
4.41171738208588e-05
3.75251360774432e-05
6.26226363756395e-05
8.6122008986067e-05
1.40158495361792e-05
7.24089418286408e-05
5.00596018338156e-05
-4.92816610025771e-06
6.73411064034498e-05
1.79865459574059e-05
3.06577490445705e-06
4.49343715592381e-05
5.22001750537222e-05
4.00861261149513e-05
3.48579469806837e-05
3.18014111377018e-05
4.5817183140565e-05
9.15064995665468e-06
5.81417425534723e-05
9.18668002137401e-06
3.07276486441441e-05
2.16003128038498e-06
-9.72671203368215e-06
6.17101995847896e-06
3.78402028709632e-05
3.26183801500528e-05
1.205907007995e-05
4.29116631987993e-05
4.33777504545303e-05
3.10644028173133e-05
3.00000891624701e-05
4.0958842332009e-05
3.15874272283105e-05
7.89659309004907e-05
5.65910932082841e-06
-1.85675928351816e-05
5.30270796126603e-05
2.0439742907093e-05
4.44712314808623e-05
4.57361350142525e-05
2.4021292545343e-05
-1.13799001869272e-05
3.84950026529668e-05
3.86019245898655e-05
1.3791279079456e-05
5.60787833249437e-05
4.61951951336153e-05
9.11604590229088e-05
5.10948747493263e-05
4.70415301197171e-05
4.6535029210436e-05
6.18069739629073e-05
4.52103490463426e-05
6.00159287871469e-05
3.34630167186198e-05
5.88447675557531e-05
2.4755401554256e-05
3.80632032863136e-05
6.83187715176457e-05
-1.34432996197184e-05
2.88752371067346e-06
5.04528502980609e-05
4.29025962425713e-05
3.31128111630151e-06
4.14663740631958e-05
4.58595238635518e-05
3.51134871736043e-05
2.21066242804003e-05
2.02666740460084e-05
5.67058162375485e-05
1.7439071340135e-05
1.53574372488737e-05
-1.25051002540553e-07
3.82378856808137e-05
4.03811241955214e-05
4.50014489192262e-06
5.72701902424969e-05
3.7091308971579e-05
2.22369486744279e-05
2.08038299535769e-05
1.52010933522581e-05
-1.25304137649681e-05
2.17619077813185e-05
5.15926199674055e-05
-1.69966874576807e-05
2.28417260923585e-05
2.41428583323147e-05
4.58263588647694e-05
3.10323770662878e-05
4.52961244873645e-05
5.68400019942086e-05
2.36658386299286e-05
4.10153696998064e-05
2.64739675025595e-05
6.1701472553811e-05
5.63106871086787e-05
4.05945663833368e-05
3.42737363240806e-05
3.75352757002799e-05
2.04181560307175e-05
4.57658270859099e-05
4.62567380317975e-06
5.61616639240906e-05
1.18389924005368e-05
-5.77361876122504e-06
4.59120410987355e-05
3.60060035646167e-05
5.60795109188532e-05
3.84595417177484e-05
4.10070893815582e-05
9.9755928855026e-06
3.3295522404326e-05
3.73329484316506e-05
4.19626631835019e-05
6.0691890398124e-05
3.9401178474834e-05
2.92662550843939e-05
3.79921063726567e-05
5.80127924769891e-05
3.14099917274717e-05
-1.21363603968211e-06
5.3246861618373e-05
3.57795785452446e-05
2.19122589539103e-05
-6.29843980675503e-06
2.01754465547097e-05
3.52343306497551e-05
4.21576265181726e-05
4.21049855347621e-05
3.04497029197239e-06
2.98650757425753e-05
1.33527619224646e-05
3.50270572970895e-05
2.61229296315003e-05
4.51408844747321e-05
2.63253668440928e-05
5.38048347916465e-05
2.83242691585761e-05
7.31575721505967e-05
3.95386780777184e-05
4.49537728502447e-07
1.9541691932615e-05
4.16078962169571e-05
4.58044352069893e-05
3.37798241612608e-05
1.72183707084313e-05
6.60625551161646e-05
4.25231823034056e-05
1.67475722596656e-05
3.12185214926237e-05
4.33313666212765e-05
2.26117188767983e-05
2.04103696746162e-05
4.32700083497044e-05
5.76681738502829e-05
6.86030557148783e-05
-1.04515384653135e-05
-6.91021695253378e-06
5.36569620897876e-05
1.38315829278122e-05
2.86811349391774e-05
1.15702688267107e-05
3.05583128538087e-05
4.55229117807208e-05
7.05424371943349e-05
1.89904343206832e-05
3.06362566822209e-05
4.82749492797443e-05
4.33578179987452e-05
2.3405050285405e-05
4.99278367217938e-05
1.8891282872879e-05
1.96926372133489e-05
3.00392353166776e-05
3.11627435607748e-06
1.2785248982014e-05
2.47123749428847e-05
1.60204275234851e-05
4.05294959468146e-05
3.74516649331374e-05
3.68493963378069e-05
2.92762050590364e-05
4.63114581927177e-05
5.76086277703158e-05
2.69273877856635e-05
2.0196157100665e-05
2.40191481406034e-05
4.31411243625056e-05
1.71383145206741e-05
4.62597009239911e-05
4.71342410965542e-05
5.45580950126914e-05
-4.89118639852698e-07
5.00347545611444e-05
7.52962642772832e-05
3.25327540759149e-05
5.92086411773751e-05
5.62182188171144e-05
5.09796727447311e-05
4.15462223819668e-05
4.00629135042165e-05
4.47544259154098e-05
5.65800642280753e-05
5.66192766482921e-05
2.69319748172392e-05
6.75255026857737e-06
-7.7979190781136e-07
7.17569081846665e-05
3.50578451137857e-05
2.17539424124796e-05
6.06195692862137e-05
2.82103108301746e-05
6.16070735070274e-05
1.88246805358268e-05
5.38311184972891e-05
7.99322287091544e-06
2.93927682911666e-05
-2.47524517294472e-06
3.98713443017919e-05
2.74520796077016e-05
3.76423537468286e-05
-1.34967621659834e-05
5.223390629639e-05
3.00925568568996e-05
4.62996073901416e-05
4.13235115045441e-05
8.40336501583167e-05
5.17940007932533e-05
1.02961989007865e-05
4.91639150881283e-05
5.5108782614422e-05
4.05542047617519e-05
3.19480224365408e-05
5.90270317251471e-05
5.32671523723551e-05
4.61648858160043e-05
3.3203329413154e-05
3.54167506328563e-05
1.66731079024534e-05
3.78940213108589e-05
1.76623731748029e-05
6.78592064342045e-05
2.46201593621933e-05
6.14754899274573e-05
2.91683372897073e-05
4.09324780276283e-05
5.66177954562029e-05
2.84658782842187e-05
6.0166229763847e-05
5.37945885084401e-06
4.31681369088698e-05
7.62835840037527e-05
2.32017019337979e-05
1.83982923526221e-05
1.3864739917594e-05
1.30215949017755e-05
-5.99886799234973e-06
4.35114850631194e-05
1.5983817668122e-05
1.51629426454103e-06
-3.8664144726554e-06
4.44003926081346e-05
7.90788450732551e-06
2.4741364510643e-05
1.54185719099252e-05
1.47895901722864e-05
-1.50757140570531e-05
4.05780264795517e-05
3.8292035324333e-05
5.26057538920616e-05
4.50220416956987e-05
8.00335688551446e-06
9.86127082257664e-06
5.96223246454092e-05
1.66653700577413e-05
1.38011108146662e-05
8.17731971349047e-05
5.78202719903658e-05
9.10295832859989e-06
7.50989183108758e-05
6.18719950955453e-05
7.25357150109222e-05
4.19356721373291e-05
5.12822548871729e-05
-1.81363374877426e-06
7.30595096862046e-05
3.12953591458083e-05
8.68094371214731e-05
5.17374796021546e-05
4.33242354916154e-05
-5.92249538298555e-06
1.04136123629181e-05
3.31854616479572e-05
-6.91629424175336e-06
3.16435158879635e-05
7.34100122387346e-05
2.37638831563112e-05
4.05689102547484e-05
5.46068732846655e-06
-3.77216172197242e-05
-5.33452445576493e-06
4.71217143625292e-05
4.73716590308274e-05
2.02155629940316e-05
3.25989009478727e-05
3.8419056969432e-05
1.3287838996055e-05
3.5496671720023e-05
3.94468250237566e-05
4.12600482100737e-05
4.21190369859809e-06
4.97285638171826e-05
1.61311838740067e-05
3.83824832782765e-05
2.99149466565159e-05
2.80210124871829e-05
4.95511955718482e-05
3.27575918534142e-05
1.84673833044744e-05
5.98349534173289e-05
6.10922868505256e-05
4.15656525190279e-05
4.91814814938146e-05
9.79102275006399e-05
2.36486771204575e-05
1.36736401502978e-05
-1.08797337144544e-05
4.96883482606336e-05
2.52097874779223e-05
8.27206375736466e-05
5.44747172817023e-05
3.64668078089403e-05
9.10809898519685e-05
-1.46747708497002e-06
4.59893435168565e-05
3.64948946917439e-05
-1.57607705043543e-05
1.46162200341065e-05
3.33542513690448e-05
3.33169767800487e-05
2.81531302955744e-05
2.56733677734428e-05
-1.10880021166618e-05
4.90754769312331e-06
6.29466915012856e-05
4.93858995270933e-05
2.852510129981e-05
2.05392856669405e-05
5.8414837434225e-05
5.54204565693583e-06
3.16752662007214e-05
4.43902585133577e-05
-4.52516230165994e-06
3.0590803776792e-05
1.87426417108829e-05
3.20550354594907e-05
3.99192437272873e-05
2.97892509202705e-05
2.21931340834003e-05
5.0200609022091e-06
4.88884228432226e-05
1.60340997325611e-05
3.44049262617871e-06
3.92357353423548e-05
3.06665427293803e-05
7.30756677647849e-05
4.63894770303279e-05
1.90203212049224e-05
3.85721808078663e-05
2.30540803641323e-05
6.30871077580488e-05
4.98463099249772e-05
1.50088240348399e-05
5.3618173102713e-05
3.11738735332817e-05
3.29283534636507e-05
3.96623174209008e-05
3.95725831965455e-05
4.91397016379009e-05
8.94059806564343e-05
1.89569147947859e-05
2.29935235080574e-05
7.1272773106531e-05
5.70561032137915e-05
8.06625930620563e-05
3.52741312514462e-05
2.85213491035037e-05
4.47555961505871e-05
3.53796925439431e-05
6.34133368404753e-05
3.50741407778571e-05
4.88427587646409e-05
3.03710560879585e-05
3.71076146935438e-05
5.32793827039313e-05
9.48964680805967e-06
5.1152253451416e-06
2.07138434865294e-05
3.22970426864233e-05
2.21655028193976e-05
9.18397932561268e-06
2.87379965151174e-05
1.22697065768116e-05
3.76309232172207e-05
5.0406508056343e-07
2.97511941278185e-05
2.88732136436779e-05
3.53219871113564e-05
3.10347897714807e-05
5.40460308930179e-05
1.28762476796141e-05
3.28880015118856e-05
3.53877239891012e-05
4.20199403381726e-05
4.13305958223713e-05
5.12465682597389e-05
1.22162957493653e-05
5.29535900760463e-05
4.94950314547759e-05
1.33998567247587e-05
4.92220360324614e-05
3.94060828563123e-05
4.0344590350537e-05
1.69874663607996e-05
4.33272427211274e-05
4.10128345424202e-05
4.65823264814274e-05
3.40553423585194e-05
3.89497017078227e-05
3.96862728689857e-05
3.25212871822778e-05
4.59895698726794e-05
2.81556183083717e-05
3.80462034312111e-05
7.00597128572477e-05
4.19976205321589e-05
1.05571169584146e-05
4.96323967574408e-05
3.83322755333504e-05
4.87446379120405e-05
6.21968991783996e-05
3.70012783040913e-05
6.34653646175415e-05
4.22963686308652e-05
3.73998709426269e-05
4.24560912316271e-05
4.76327855575567e-05
9.82223968805358e-06
5.45261949161509e-05
2.65194896346763e-05
9.03349334427935e-06
2.04563830037404e-05
4.09201674778431e-05
2.11209682240234e-05
2.14647420902096e-05
2.42962464886116e-05
1.05223733751737e-05
1.48819060621905e-05
2.0381991584716e-05
2.02719976343321e-05
3.21312683023756e-05
1.05202447715711e-05
2.41425491684401e-05
1.43092065352958e-05
1.41077199359061e-05
4.11010570467082e-05
8.65981782263254e-06
6.64035474724614e-07
5.505877789809e-05
1.35475742035766e-05
7.56784990958637e-05
5.71786339704519e-05
5.66804792709151e-05
2.50896012042149e-05
4.86948749742991e-05
6.53252743062813e-05
6.18503137325417e-05
7.07069981851705e-05
4.43785882723517e-05
5.02485337776853e-05
4.59553532275385e-05
1.57967669989812e-05
1.49335321765616e-05
2.97590786613103e-05
4.71936457723844e-05
3.29764891867054e-05
3.06345925168974e-05
4.83388016234985e-05
1.39440048692522e-05
3.2572452853702e-05
5.84639009496834e-05
1.91040179310059e-05
3.47610983371862e-05
3.50762203204432e-05
4.19599432011768e-05
-1.68021723444028e-05
-4.37068340370398e-06
1.8342664647656e-05
6.02678933374789e-05
2.96773745097458e-05
4.22973574812341e-05
1.00087407575551e-05
3.06132344113043e-05
3.75015268344349e-05
9.05577805539169e-06
1.93649188957298e-05
4.02458650024531e-05
2.59205390682093e-05
3.9617279781023e-05
4.33848502991632e-05
5.43215329242914e-05
4.03077078137146e-05
7.69839254103057e-06
5.28215286825381e-05
4.79013072933368e-05
4.91117102299952e-05
5.2234146140185e-05
3.51206995892856e-05
4.42120931713956e-05
5.51664805694488e-05
6.42219827500469e-05
5.0402100808155e-05
8.80666260136592e-06
4.71645375078863e-05
2.832421013633e-05
6.78803455983359e-05
7.04052566380247e-05
7.42591750476065e-05
2.51835751632231e-05
4.83853418942216e-05
5.08004858677128e-05
4.57576676915117e-05
5.6526805179059e-05
4.94638101442815e-05
2.97551496701449e-05
1.34458400374177e-05
2.57202676214959e-05
2.35009459597941e-05
-1.16193921510057e-05
2.24552517593328e-05
-1.41270265571382e-06
6.61972674319883e-05
5.82145135115729e-05
1.43358618029721e-05
-1.3603886789132e-05
1.17160835278302e-05
-1.78700039175709e-05
4.25448210347905e-05
-3.28534802750418e-05
4.44846184208828e-05
2.03961400740042e-05
2.08606088977069e-06
-5.18512072046241e-06
5.60407465364792e-05
4.41935642951531e-05
5.38142802396882e-05
1.64162056278528e-05
9.96152651757232e-06
6.47009553529559e-05
1.19319919652459e-05
1.32672927891179e-05
4.56898645041e-05
7.85242855869841e-05
1.5301761988409e-05
7.88951314809257e-05
5.71750120550932e-05
1.05005165941372e-05
6.49716688731532e-05
3.04071895237257e-05
1.83372476003237e-05
7.08151434517536e-06
2.43826830052639e-05
2.4284073605605e-05
3.39681650303114e-05
4.62157600421339e-05
4.27245005969246e-05
3.37536613943361e-05
4.14054109806339e-05
2.35675285684728e-05
2.20666572047746e-05
3.52011004068089e-05
3.43767742590211e-05
3.62041006919804e-05
-8.53130490593758e-06
1.91252572955287e-05
3.05954416773869e-05
2.90645918067157e-05
5.35989683173632e-05
2.18439005273692e-05
-2.71615941633587e-05
2.64490059100358e-05
3.63849411684482e-05
1.62471980608135e-05
2.04037885767684e-05
5.14625333000614e-05
6.32619842139843e-05
5.37528341267821e-05
7.57509639206097e-05
8.1069336926811e-05
4.58486455031409e-05
1.64056093242935e-05
5.71761549795677e-05
8.41223731797274e-05
5.45107317900092e-05
1.91696402033705e-05
3.38444963224233e-05
9.37389779764806e-06
3.81555896235348e-05
5.48481153311742e-05
5.50986264845035e-05
9.02537464084815e-06
4.35814203051388e-05
2.8630333404257e-05
3.08110553469733e-05
3.09012931093471e-05
4.23130514828752e-05
3.14700020674842e-05
3.00874391970296e-05
3.30375781014211e-05
-8.74378914872663e-06
1.46723093485961e-05
4.48137134121425e-05
4.77257526990032e-05
4.95525990523123e-05
2.07301439490971e-05
6.09267754160083e-05
-1.29314419891549e-05
4.83862719575355e-05
3.58187857085896e-05
1.51976557453432e-05
2.1310596551649e-05
1.67713488656915e-05
2.11907679464703e-05
3.6728460547017e-05
6.28277405613644e-05
3.58149135727894e-05
3.74530840302304e-05
3.05627872917067e-05
4.42525905913158e-05
3.67916641345482e-05
4.63130672967243e-05
4.00611155733748e-05
4.12975371351251e-06
3.96315535483317e-05
-2.95558586939768e-06
5.38096073819516e-05
5.44003062943429e-05
2.26793886179135e-05
6.39880266323241e-05
1.85437450674181e-05
3.00842451856305e-06
2.19776449136044e-05
3.53376302804632e-05
5.72065311580821e-05
2.07315338395327e-05
2.36217739729877e-05
4.4503425429483e-05
3.93034353472888e-05
-1.11706830915961e-06
-7.13523728468033e-06
1.13439702806676e-05
2.15364133463786e-05
3.83397743164959e-05
7.60692066403355e-05
1.08461923496634e-05
3.88803393112453e-05
5.87674802793345e-05
2.70793541505224e-05
5.25530285645644e-05
3.20924316873218e-05
3.89048737489188e-05
3.16433341584554e-05
2.34359801919937e-05
-9.12258227585727e-06
6.10595430200991e-05
3.09504468522827e-05
5.90804484749582e-05
5.0026259840555e-05
7.86769325050533e-05
5.188180325823e-05
1.85775984507461e-05
1.96924781484335e-05
3.80749840748595e-05
2.57147587500574e-05
1.72810705086011e-05
4.93121465925219e-05
6.90564305739171e-05
7.0904732174536e-05
3.12356028663555e-05
3.64949146465088e-05
6.47947784438936e-05
5.15696487175231e-05
4.5161732723561e-05
5.23030610390862e-05
3.12350604540827e-05
4.20377218033371e-05
3.28431184325461e-05
3.18187193468457e-05
6.48629788953144e-05
-2.30968875762268e-06
1.81585692875983e-05
2.74952380658362e-05
-2.87805919311813e-05
-1.1062346567089e-05
1.1475979364902e-05
2.58400466772496e-05
-7.06433047260692e-08
5.76592209293797e-06
3.92420775021022e-05
2.19265456129427e-05
4.2533900296978e-05
2.22853399332655e-05
4.0435357281066e-05
1.34296053013577e-05
2.37831495918987e-05
7.24550049832827e-05
5.21366853102269e-06
1.35057264296656e-05
4.00708969512648e-05
6.41651724201175e-06
4.24406483124416e-05
4.67310962531157e-05
3.98367591394478e-05
2.20017314220116e-06
4.24091564304966e-05
3.42021495098894e-05
4.31287725494793e-05
-2.08202414595225e-06
1.27701388165307e-05
5.18623831800162e-05
5.32043928065823e-05
3.12656224944514e-05
1.42218685930417e-05
1.50730300704454e-05
3.13390985732871e-05
3.83702322401669e-05
3.08691571710839e-05
1.90504749152938e-05
2.66444343859742e-05
3.15611157969277e-05
-6.53961816409037e-06
3.93252727903525e-05
5.26834084050573e-05
3.57541854831046e-05
9.5416645607663e-06
3.15134100626798e-05
1.97281737294912e-05
7.62187458450835e-06
1.58884993662597e-05
4.01171318381949e-05
1.89830931757418e-05
3.25783222120028e-05
4.52664327731944e-05
7.73905642437748e-05
3.5501103475814e-05
2.74607020600323e-05
6.42236426651038e-05
2.4377214435259e-06
4.52261497081645e-05
4.06673159023336e-05
9.24440379275986e-05
7.12601388201733e-05
4.71018012604579e-05
2.13834027214767e-05
1.81747626754283e-05
4.4353955248354e-05
1.63620938623898e-05
6.18670240877637e-05
4.70328809956128e-05
8.57506407964402e-05
2.70154024310768e-05
4.55734497243386e-05
3.7483369232099e-05
7.84556534269964e-06
4.04870839553753e-06
8.76916732922883e-06
5.73608375131681e-05
1.87407307770817e-05
3.76013637195253e-05
1.78227203659852e-05
3.96998260028936e-05
2.12071863214815e-05
4.20574387745723e-05
-1.95355177441612e-05
2.46127848791922e-05
1.0848099971033e-05
2.21820913252426e-05
1.50401183225757e-05
5.32234146463798e-05
9.19608328297307e-06
2.19054812439569e-05
2.79070358178111e-05
5.26558390805666e-05
2.76948849091294e-05
3.42450492585179e-05
2.1610574887652e-05
3.37760643825411e-05
2.25395869786372e-05
6.9593876599388e-05
5.91559145317775e-05
4.18213689523814e-05
4.21063930757536e-05
1.43273129619937e-05
3.275591234595e-05
1.47455011619894e-05
5.30009723176187e-05
2.48353960151256e-05
9.08741832810209e-05
6.43538788673393e-05
1.31672593523977e-05
3.67892018825067e-05
4.2814940949871e-05
5.52005097536964e-05
1.26802257832509e-05
1.52860723616353e-05
6.66877947605451e-05
5.82223173403341e-05
4.47683008439147e-05
1.85185489510358e-05
4.83184089172711e-05
3.53709420924987e-05
2.20269482060354e-05
3.41715635301524e-05
2.15781873996113e-05
4.70395386345718e-05
3.31249524189267e-05
4.76168535225935e-05
6.35969731060837e-05
3.01325579949795e-05
2.9534693789486e-05
1.8211150918563e-05
6.26067819901603e-05
2.391590308931e-05
4.66045511877846e-05
2.93655873862475e-05
6.35286892341171e-05
6.05352304046006e-05
8.09512650826323e-05
5.49026263130188e-05
1.76892220878301e-05
1.29726474627647e-05
2.70450057005866e-06
2.12483685636243e-05
5.10601418287092e-05
4.32178907251007e-05
2.9999378035195e-05
4.62724146205516e-05
8.19274512234961e-05
2.75827144509743e-05
4.33045606178601e-05
6.09232022167526e-05
5.51830480015787e-05
9.62565028283319e-06
3.51590368935553e-05
2.64993052369499e-05
5.48370775177091e-05
4.02608405875805e-05
4.42374989009763e-05
3.38538065021105e-05
3.45871072757364e-05
5.10962403034599e-05
5.35197995394707e-05
2.45014054687494e-05
2.7058334613202e-05
6.72643663090124e-05
6.20647575891775e-05
2.45416784994305e-05
6.34594165471644e-05
2.38739409147119e-05
1.20843917757995e-05
4.24258393213252e-05
-3.37346902871463e-05
1.93952940295891e-05
3.85925481619085e-05
2.12363976578472e-05
7.10429453547737e-06
1.83644510295551e-05
2.10864632357991e-05
4.95178706005652e-05
2.82167791560825e-05
1.04089268457607e-06
3.11754356563994e-05
