# Supplementary material for: Research on computational propagation and identification of mine microseismic signals based on deep learning
Source: PLoS One. 2025 Oct 22;20(10):e0334641. doi: 10.1371/journal.pone.0334641 (PMC12543183; doi:10.1371/journal.pone.0334641)
Supplement: S4 Data — (ZIP) [file pone.0334641.s004.zip › 000100700001610.xlsx_0.txt_24.txt.txt]

4.67512731761607e-05
4.39977434380478e-05
2.26276479919623e-05
4.28722256666781e-05
2.98410448769872e-05
4.94948019953171e-05
-1.72304504715477e-05
-8.39024618147855e-06
4.91979968653249e-05
1.53925179635702e-05
5.39963213625488e-05
2.09395035464073e-05
1.88582274612761e-05
6.37143350979411e-06
6.97957028862622e-06
3.5784189932997e-05
1.1183885629839e-05
4.56822574786668e-05
3.67490506760611e-05
4.05343649859888e-05
7.68669370428567e-05
5.09794833053395e-05
3.50803878738949e-05
5.06533549642326e-05
5.93392434843779e-06
5.17040419674532e-05
-3.8497928587456e-06
3.72008884838366e-05
4.87080651041303e-05
1.19737521947712e-05
2.72387010989881e-05
4.30454480764393e-05
2.88819906682632e-05
5.86294686247884e-05
2.13753611048703e-05
3.87647593256159e-05
6.99163922758295e-05
5.64852787377294e-05
2.2643194865314e-05
1.56250352521187e-05
2.61541335703641e-05
6.28773965424516e-06
3.98498907330525e-05
8.82755108284795e-06
3.24202629540517e-05
1.7533688523863e-05
3.73502312058955e-05
3.60856429327807e-05
5.15474188294746e-05
2.52455473564542e-05
2.77317011925322e-05
5.86131132112933e-05
7.64442091997042e-05
3.15276312025151e-06
-7.51749405933834e-07
5.03064047369911e-05
5.2390799982534e-05
1.98585033981032e-05
4.4224490837302e-05
4.34830624388553e-05
4.78010551391615e-05
1.60489695086121e-05
3.0608091117657e-05
4.06907913076619e-05
5.31311056494285e-05
3.13912898101855e-05
2.43801199654916e-05
4.13656636158648e-05
4.1671484950345e-06
2.54161651602388e-05
2.63773812204823e-05
5.99840404728631e-05
5.01792997807504e-05
2.05378599221063e-05
3.2215863507921e-05
2.80607627559938e-05
6.73689929015032e-05
5.20799963911171e-05
4.52235774976277e-05
2.65995588987457e-05
5.18028363193187e-06
7.82269934323608e-05
3.3088848601554e-05
2.2096512536002e-05
5.24016367295222e-05
7.92970591642628e-05
3.75926944020972e-05
1.76621434627022e-05
3.53681753134091e-05
3.97529931724279e-05
1.38419334612527e-05
5.48884098444204e-05
2.6024246146995e-05
3.70620620850064e-05
3.69903607333086e-05
3.38741283351604e-05
3.59115347643222e-05
1.96623817840387e-05
4.4760912318161e-05
8.90342491445348e-06
3.71666078001842e-05
4.91141602426818e-05
2.21334798600004e-05
3.91075770147415e-06
1.09906261689778e-05
1.68054541530342e-05
4.10209752346551e-05
2.97169279497157e-05
2.36992179481904e-05
2.90040693548205e-05
3.69178240751264e-05
4.56854233172156e-05
3.19127088182051e-05
5.27021445240235e-05
3.49503948232507e-05
1.10150832845969e-05
-3.88490376301011e-06
6.21137868010757e-05
4.5946940905952e-05
2.20536672845177e-05
8.68574777011718e-06
2.83842047351831e-05
2.42165573066587e-05
-6.16650286250066e-06
3.05444926056091e-05
2.05354067304524e-05
-1.40473253850851e-05
3.24657006580383e-05
5.17383105949404e-06
6.36492628466358e-05
5.32136681838683e-05
4.49927459154259e-05
4.98573614416596e-05
2.23421110498266e-05
3.44299802315309e-05
5.92587329743436e-05
4.76204087699359e-05
5.95112951636413e-05
2.80190766014078e-05
8.24337524043154e-06
3.64912977278329e-05
4.06828532341245e-05
2.99156483368205e-05
5.06371268644067e-05
3.10803560381711e-05
5.53105083430094e-05
4.11755005387606e-05
2.25468102628039e-05
2.62368093617868e-05
5.63623957450381e-05
1.45283652122987e-05
3.62883607930454e-05
6.2559466615514e-05
4.30280885759843e-05
6.05762415214248e-05
2.7607675985203e-05
4.24495548940117e-05
6.27369030867082e-05
4.45689052799549e-05
4.65323147732269e-05
3.28774884454765e-05
-3.18995582868212e-06
2.93073382910499e-08
2.86373888065004e-05
4.83433715943229e-05
2.00121462533913e-05
1.58427666642925e-05
6.74353063364132e-05
5.378315758987e-05
3.67018884121081e-05
5.55727389669426e-05
4.49900088438757e-05
1.18088717450553e-05
8.35249774454796e-06
6.03888110306877e-05
4.38043538772996e-05
3.4007990986856e-05
1.77465445340879e-05
6.4204406344424e-05
4.32613961542629e-05
7.21570785934899e-05
6.14646741057814e-05
4.42728219055926e-05
6.22424384351867e-05
2.26239480711496e-05
4.44481045203548e-05
1.82101834306039e-05
3.62102307787684e-05
1.64561092615035e-05
4.59318770392895e-05
2.21583539329965e-06
5.73977766022422e-05
5.32159517048313e-05
1.85018143926169e-05
6.56285660698465e-05
1.74181266226635e-05
3.60893376133549e-05
5.35762239382666e-05
3.01210381694197e-05
4.05383710126035e-05
1.46104775062159e-05
3.66842350750609e-05
3.48937984000052e-05
6.02398010130977e-05
-2.09265275023797e-05
2.65880164654972e-05
2.31692675420252e-05
4.49621307735635e-05
4.15158784245644e-05
4.83390337345918e-06
2.58444449340115e-05
4.1775259728874e-05
2.33056479007506e-05
5.01424672957307e-05
4.12000403795403e-05
5.96825512262138e-05
2.61967957306188e-05
2.62356017225369e-05
6.22719490530916e-05
1.35193596396451e-05
4.0916708992004e-05
3.32984029332838e-05
3.12486727654821e-06
4.21839931301123e-05
7.73983627243965e-05
8.01104750115701e-05
2.87309557938584e-05
6.62666777963488e-05
-1.03596865426766e-05
5.47268093913368e-05
4.26908749014684e-05
7.36348306178001e-05
4.72730934722467e-05
4.96162883580619e-05
1.3804018281257e-05
5.09027933730285e-05
1.43354364130236e-05
3.24027634555877e-05
3.8523939216168e-05
3.02430411959064e-05
3.12899511878401e-05
6.66385666904361e-05
8.31502478254692e-05
8.90005882434022e-05
2.58047290398033e-05
6.0493709866623e-05
3.03576685349903e-05
1.61403955568799e-05
3.68205942173463e-05
5.30055598429061e-05
2.95917268398689e-05
1.97371748778495e-05
5.20620517264683e-05
3.36952361381863e-05
3.84265357384944e-05
4.18271308584773e-05
2.61291479284983e-05
1.76890141577725e-05
1.12646836325238e-05
3.46606727426521e-05
3.97972181529426e-05
2.16768861716454e-05
3.80760812891109e-05
1.51084598006954e-06
5.48725936782271e-05
2.96960697196181e-05
6.28852391011188e-05
3.07223660799895e-06
2.72507116082452e-05
3.58986490690058e-05
2.32219749850093e-05
7.49557959107154e-05
4.32166407545749e-05
-1.3259911706068e-05
3.96091038975659e-05
5.80918492153928e-05
3.11842526430016e-05
3.6145302863487e-05
2.87282471058375e-05
3.72298198322424e-05
2.12255844964744e-05
5.78870557254031e-05
7.29886983695956e-05
2.5345304943756e-05
4.88944516277455e-05
-1.08560181806176e-06
3.39624655412866e-05
2.60471829703178e-05
6.47087258276557e-05
3.6261605249093e-05
6.58774919109581e-05
6.20667956895156e-05
3.71852629887416e-05
-9.05024148631849e-06
6.24593082112126e-05
2.94794104067756e-05
2.31193523471869e-05
4.59976202413733e-05
5.24390131575011e-05
6.31001812061383e-05
0.000100555334304153
3.64757273260396e-05
2.67410936708446e-05
3.26553430732777e-05
2.6119275105247e-05
5.50867508323631e-05
3.47868290033226e-05
5.26952409727102e-05
-4.74780684875465e-06
-8.35328475297006e-06
2.24528360779711e-05
3.18626175737563e-05
4.48170380949092e-05
-1.31228771488073e-06
7.87520704380648e-05
4.79268973945826e-05
6.34423389353966e-05
4.60006601857932e-05
5.06135903840368e-05
5.25989194067855e-05
2.49052666091218e-05
4.10750012718646e-05
1.65812892157219e-05
7.12221397755841e-05
2.36152158214183e-06
5.60208566282447e-05
3.09948675133388e-05
3.83755693260611e-05
4.81824589497807e-05
5.71129003143079e-05
3.17300774494271e-05
7.16325656786926e-05
-2.69642349330124e-06
6.35535253749836e-05
4.25020570700773e-05
2.60864867674244e-05
4.44309005497203e-05
3.29883314391881e-05
2.98971943963638e-05
4.50318946209406e-05
5.31227748449348e-05
3.54599172732565e-05
4.50611059559137e-05
3.61885128020802e-05
7.41763995137379e-06
4.78506906610513e-05
8.28385204611212e-06
3.5521211402619e-05
4.18822786443612e-05
4.40813383265185e-05
2.4356726624753e-05
1.53147404997084e-05
-3.69348975499066e-05
8.83076923203875e-05
3.5194649889093e-05
4.86905711485039e-05
1.38508436183128e-05
3.06131073803411e-05
6.44304120320109e-06
3.94885210539109e-05
1.84953291480587e-05
4.98483164193534e-05
4.55749060020684e-05
2.20727564698265e-05
-7.18801284340262e-06
-1.89375413360208e-06
4.87506243778874e-05
4.10059035086065e-05
1.36791548903289e-05
1.89749200416951e-05
1.08900159536575e-05
2.9396378280763e-05
1.33681160706509e-05
6.24168013195274e-06
3.97644636904213e-05
-9.03548055184805e-06
2.00458366376097e-05
3.473144984906e-05
2.4545600649295e-05
3.54105793035794e-06
4.16485059279757e-05
3.68403879960532e-06
6.40749595339599e-05
1.50514731683441e-05
5.08050697317918e-05
2.13156634897196e-05
3.47601215398278e-05
4.54572682864539e-05
1.804790561143e-06
5.38671655577595e-05
2.03636106023513e-05
7.97640942456689e-05
8.13173395615048e-05
3.40817156507143e-06
4.13291031515668e-05
4.2403916880274e-05
3.6331224509291e-05
2.37180952084402e-05
1.97207190081281e-05
1.68175586430586e-05
5.31691718392841e-05
4.0489715196961e-05
7.74577441169877e-06
5.22524900545782e-05
7.84586583817687e-05
4.66263484324868e-05
4.55789261659846e-05
3.85124486059273e-06
1.67328288366179e-05
4.22240861888157e-07
4.15862999791003e-05
1.58714031725741e-05
3.45095837023955e-05
-1.40687356719766e-05
1.67948471386161e-05
4.7401580302718e-06
4.02957753096859e-06
5.3752454914416e-05
4.32566523366147e-05
4.32049788568652e-05
2.27308671000361e-05
3.45923041150108e-05
3.75592167610739e-05
3.24968794402117e-05
5.69033577962538e-05
1.83740052959922e-05
6.94852628640738e-05
2.39902757525269e-05
2.66590261651647e-05
2.5847790359548e-05
4.0330142766933e-05
1.80111775367471e-05
5.47517695222431e-05
1.51799224023e-05
2.22537453628224e-05
2.95409693477579e-05
5.03486667813243e-05
3.35703315895104e-05
5.04509675138719e-05
2.12827691664231e-06
3.82371816647669e-05
4.38830081017494e-05
4.65362638525261e-05
2.69472286581372e-05
1.4956255001208e-05
3.36603433355819e-05
3.19029922245437e-05
2.51245751765273e-05
2.53830468425734e-05
4.27347987404e-05
-5.59613215149292e-07
2.28480376488228e-05
-1.28420882860638e-06
4.06803000043331e-05
2.20941880075027e-05
4.37168637073644e-05
4.99520643786582e-05
1.51340778619929e-05
5.90002958685786e-05
2.74931788566376e-05
2.626781495724e-05
4.4599197519255e-05
4.38488442260099e-05
1.08490434581216e-05
4.99916399344903e-05
3.116947814564e-05
4.04853138999109e-05
5.46520261780781e-05
1.7699719805489e-05
7.33318199561516e-05
9.41038108767541e-05
4.56493265921968e-05
9.1497668260083e-06
6.0908261234054e-05
6.36865838631941e-05
8.48608518772514e-05
3.91130540473735e-05
3.78628316979163e-05
4.79110862683207e-05
5.41331508863919e-05
3.79074812399486e-05
3.71661738421809e-06
2.28621951315669e-05
2.20373030123477e-05
3.11640252589765e-05
2.00289378464261e-05
2.3919602479993e-05
2.88710587372834e-05
1.01109521724598e-05
4.349857608955e-05
5.23684298075973e-05
4.02593340928668e-05
3.10161703387028e-05
4.67048418114849e-05
1.36258721986873e-05
5.36757798409532e-05
4.92649599567593e-05
1.57251403818078e-05
2.51383589203785e-06
-1.91185032233166e-07
6.54969584512206e-05
2.21005177693195e-05
3.97258494320288e-05
5.52484034636597e-05
3.32337125037578e-05
4.11076443655192e-05
7.90932617437034e-05
1.46569481719831e-05
3.19110515889302e-05
4.55920851098801e-05
5.92323912138621e-05
3.51896966943272e-05
5.05693368551457e-05
4.07801557653316e-05
4.14770956399298e-05
1.63871484876367e-05
6.10729233126955e-05
2.99717257450324e-05
4.90475904839017e-05
4.25804011614133e-05
4.6631257272309e-05
1.33181714885866e-05
3.39154889660844e-05
2.83114620038505e-05
3.00426950030164e-05
-2.10899993458433e-06
2.96873340344731e-05
3.09586832987819e-05
3.57052905947644e-05
2.33283435440171e-05
6.13933904404697e-06
2.74947080425522e-05
3.10151468546127e-06
3.53388564401324e-05
5.28483219505335e-05
3.84611386856164e-05
5.57537838164016e-05
4.04706604629563e-05
2.22916470546416e-05
2.48527873170575e-05
1.49460033659911e-05
4.14427607166986e-06
4.12027135152674e-05
5.136217071388e-06
5.38951762256742e-05
4.76113822293749e-05
5.59533980407576e-05
4.20873613311877e-05
6.39385810291868e-05
2.9899717348556e-05
7.55462428970404e-05
3.96100666187639e-05
2.21048152409319e-05
2.99409725433538e-05
5.59817012034026e-05
6.98888367217324e-05
4.34744396389016e-05
5.16696530676974e-05
2.07480822404954e-05
5.32180443181634e-05
3.47652302403502e-05
2.17186378746094e-05
5.12558597877981e-05
2.6725362923469e-05
4.31557735446742e-05
2.04379576884083e-05
4.99963701802338e-05
3.24027928269729e-05
6.01021139638909e-06
1.97946972604266e-05
2.39583835133862e-05
3.18334643431147e-05
4.1094019766252e-05
3.45673412597198e-05
3.5254037180122e-05
1.27450974927603e-05
3.10142901589703e-05
2.27724527016657e-05
3.42862789962312e-05
9.04794345499601e-05
5.30509946395939e-05
3.63531792384301e-05
7.17461629748164e-05
2.59103465457569e-05
3.86679749011081e-05
2.78098861648746e-05
2.00090762761926e-05
5.46438671158404e-05
5.41925392309603e-05
3.59026665235147e-05
3.25850057518806e-05
5.09054856180103e-05
3.20431844508688e-05
5.69407138944671e-05
4.07399818944504e-05
4.42666664081375e-05
3.92257684759266e-05
1.22203872473052e-05
9.64047533391888e-07
1.40692056976316e-05
2.01628193737505e-05
2.30472193146675e-05
1.99139048005851e-05
6.59423614537904e-05
8.17769589780881e-06
4.49851315339215e-05
3.59880158335903e-05
2.90950178545011e-05
1.52479509209469e-05
1.92643203821362e-05
1.84998689955462e-06
1.40866672376716e-05
3.93655911506259e-05
3.87571195330484e-05
4.39972168873165e-05
4.31268014831681e-05
4.629322507448e-05
2.54676515263697e-05
4.63786562194282e-06
3.41320342658104e-05
2.75715228829464e-05
6.95122970038093e-05
5.54382459350162e-05
4.08642219855243e-05
4.31651810468511e-05
3.27992879630807e-05
2.02683763688069e-05
5.60853052091112e-05
3.70346328907706e-05
1.00148050592121e-05
4.07423050242106e-05
3.87378569228234e-05
4.60402175113279e-05
3.97899096018844e-05
4.35476727667879e-05
1.11619842258442e-05
3.01882153403162e-05
4.54856519489645e-05
1.55183503961236e-05
4.43840127716246e-05
1.20543390113587e-05
1.89195023270401e-05
3.04603916401933e-05
1.34658972679414e-05
3.58422210217195e-05
7.47513187816204e-05
5.01257372912074e-05
4.06021131183368e-05
5.3707597144109e-05
-2.20937399428453e-06
2.95417596210343e-05
3.78383918612737e-05
4.97939074623214e-05
3.80993287123949e-05
2.65871137837564e-05
1.29061463754801e-05
3.43023594136196e-05
6.07988318504708e-05
4.755715702925e-05
3.11646933475799e-05
2.66623290424138e-05
1.85524243450042e-05
3.92282531505959e-05
6.6630082893501e-05
4.34998272953044e-05
3.44194936621109e-05
3.29855960018465e-05
2.91772891794216e-05
2.51979053308009e-05
-7.68434703801248e-06
6.40825799303419e-05
-2.20929937323391e-06
2.47273483522351e-05
3.45026439402465e-05
-4.0668530433869e-07
1.40736017524514e-05
2.94371788292014e-05
4.76146168321893e-05
5.27543344745787e-05
4.08318970485804e-05
5.9719650114264e-05
4.32359266638252e-05
-6.07869905509858e-06
-1.75346514177333e-05
3.33990418967158e-05
2.85605048730542e-05
3.7504428165131e-05
1.90461271727617e-05
5.38529259040854e-05
2.69377384752517e-05
4.0414540274757e-05
4.32744019830915e-05
4.45403124550149e-05
4.08889450375128e-05
4.30488338291674e-05
4.78986304964616e-05
4.26064339888247e-05
2.1373395700463e-05
5.25612223722791e-05
6.28741479628575e-05
1.12126902163237e-06
8.48967767974199e-06
4.41814400111669e-05
5.54347201851161e-05
2.2052627137773e-05
7.86386406686259e-05
4.64834183559978e-05
2.93676954082804e-05
7.0286916577359e-05
4.50789280456796e-05
1.56504952257179e-05
4.19530123310992e-05
5.16235723859084e-05
3.03613151692529e-05
2.47817403959092e-05
3.21944633926546e-05
3.05186605953518e-05
5.40022973688104e-05
4.81846898449726e-05
7.87479559284706e-05
3.55668782373232e-05
4.1090234837804e-05
-9.63695521256389e-06
4.8693048294352e-05
6.47676146017737e-05
1.78504538182442e-05
4.23349999956658e-05
2.2079393235762e-05
4.40140132997402e-05
3.6386912048261e-05
4.97067523243994e-05
3.65781073935471e-05
2.1608639484034e-05
3.57294216340363e-05
4.78354669535635e-05
2.3488581789251e-05
4.87856220143831e-05
1.73939103674301e-05
1.52956646764471e-05
2.24406972701654e-05
8.23999661165205e-06
2.31053746685357e-05
3.71042518664758e-05
3.66320534950547e-05
9.00827416843752e-06
8.99059783092343e-05
8.15249932418416e-06
4.18503745973328e-05
3.60257864283171e-05
2.99236873182592e-05
-4.07455988467801e-07
3.19874241162113e-05
4.58625160556869e-05
6.11250934832274e-05
2.44572425561491e-05
5.03807334821786e-05
4.81462670338794e-05
1.48216339796292e-05
4.38060310884602e-05
4.90784863483794e-05
1.25339814514561e-05
4.09394660506888e-05
4.07819931228178e-05
4.83052165417847e-05
7.49331013996992e-05
9.00840451975744e-06
4.33348031514806e-05
4.97227607981354e-05
3.7481818055239e-05
5.22612920290422e-05
-1.73373614704749e-05
7.40007380643686e-05
3.67081467928265e-05
5.77647940821538e-05
4.64164467462265e-05
7.55425632678122e-05
6.29619452612679e-05
3.3219502987848e-05
3.69089640403252e-05
3.37526799868549e-05
5.22690552144346e-05
1.98186823392785e-05
2.25443183831294e-05
3.51908635756185e-05
2.12462398165825e-05
3.46653854538332e-05
3.41517279862674e-05
5.84755669906138e-05
7.27024527615159e-05
3.13243113582083e-05
2.00700077301088e-05
2.52530024728414e-05
2.68253553487878e-05
3.40869776190637e-06
1.43178713414366e-05
4.04322208441544e-05
6.15394292410923e-05
2.79300201957099e-05
5.33152933151173e-05
1.4231647545399e-05
3.86677247338017e-05
1.69621521503848e-05
1.5926173289646e-05
4.60153214599677e-05
2.65675466469477e-05
4.08656007350344e-05
1.25415180600228e-05
6.04220428424082e-05
2.46720745578279e-05
1.72585576653303e-05
5.442118039284e-05
4.81749710715153e-05
5.30313172980216e-05
7.67189560258425e-05
5.16671235138993e-05
8.80870356673862e-05
4.46690366845819e-05
3.67178405884932e-05
9.47811241333414e-06
5.77320478889288e-05
6.3068142913483e-05
2.04156798291213e-05
3.88536276396669e-05
2.04682681691765e-05
5.54050991376876e-05
4.53000924245763e-05
4.28557798786485e-05
-1.04401793043109e-07
3.76190931005581e-05
-8.29822754136079e-06
9.80289105321008e-06
3.30682900157385e-05
9.24413792516351e-06
3.4890513797698e-05
4.25316462024586e-05
3.24395072130121e-05
4.77959514600271e-05
4.92203019733749e-05
3.62237790334619e-05
6.4826031558906e-05
2.23892365736931e-05
4.06634760043016e-05
7.81229467411879e-05
4.04467385684075e-05
2.26924810299175e-05
3.41826580243291e-05
2.59935258786799e-05
6.41550202166662e-05
2.37836669797698e-05
2.07693786690434e-05
2.16054309697963e-05
4.01548474108945e-05
1.82660515755816e-05
3.17907563142557e-05
5.55291042486777e-05
1.49095615498613e-05
1.822439867099e-05
5.21997181689147e-05
2.35805760740084e-05
1.7989218138009e-05
2.96209068963756e-05
4.606717985514e-05
6.73550146909193e-05
3.67713805241619e-05
2.10499935131121e-05
3.2364821826747e-05
4.69128041508163e-05
4.6805502495166e-05
3.47815968195705e-05
3.1569186739126e-05
3.43094503335838e-05
3.38519867824617e-06
6.93599775475389e-05
3.50761045334209e-05
4.87933632313587e-05
6.44062052922419e-05
4.81208714626726e-05
3.56743495999904e-05
5.12490045671434e-05
4.62597761379237e-05
3.83164545888854e-05
-9.33790219018319e-07
3.46186987350986e-05
6.3411253304689e-05
4.93730586907443e-05
5.99219575802727e-05
3.9874613223997e-05
1.92261531425317e-05
4.20053596640479e-05
3.05341094802619e-06
5.82563767265116e-05
2.28553121011467e-05
4.17258508969263e-05
4.06653236793328e-05
5.59190817021254e-05
2.49549044421277e-05
5.30231056406858e-05
1.7459733357035e-05
2.45169322171896e-05
3.67168149906674e-05
2.30017445324688e-05
2.52565292364431e-05
5.2532210187028e-05
3.03913271979396e-05
-9.1439107415512e-07
3.18214625690163e-05
6.97110112200571e-05
3.96607553532771e-05
2.51175595973434e-05
1.54878421596555e-05
1.63938702812361e-05
1.56637717422449e-05
5.39873990864093e-05
2.77346621438145e-05
5.82358145742094e-05
5.17109923867279e-05
3.78538334991603e-05
4.44057073709683e-05
5.71640544833307e-05
4.50011948911621e-05
4.15868145587526e-05
3.38137951397578e-05
3.43099551603851e-05
5.37586612169709e-05
5.06754342515377e-05
5.72874761451132e-06
3.55542595082505e-05
2.43803611272728e-05
3.05893443805273e-05
7.03649117455752e-05
3.85159906174442e-05
3.16732808721733e-05
4.70363169209531e-05
4.45997342855723e-05
-3.18917813394761e-06
2.93227939673862e-05
1.48874801593862e-05
4.25636595516888e-05
6.38990730207639e-05
1.38026051993809e-05
6.28626019087514e-05
4.97700959423095e-05
2.24778961373719e-05
3.53736384772311e-05
1.41604895559286e-05
6.95836090336376e-06
5.51317062987693e-05
6.94526937260422e-05
4.25829498264347e-05
2.74409357944653e-05
2.61778079850857e-05
2.50167479785036e-05
5.67426523261806e-05
1.73346752928817e-05
4.65651639279028e-05
4.15195565918178e-05
2.03618975013349e-05
3.68301755767059e-05
6.78940796557408e-05
1.41165143988122e-05
1.86915232437414e-05
5.78082728763524e-05
2.97651690138012e-05
3.55571391599077e-05
2.68584193945978e-05
2.32626405043199e-05
1.49151842197308e-05
2.24423334830433e-05
6.67691319630965e-06
4.6386700733412e-05
7.89897114703708e-05
6.14348277233397e-05
2.51042799090409e-05
2.69780055604133e-05
3.93514583012579e-05
1.12736104578922e-05
2.33137314758396e-05
4.72476596783498e-05
3.89987924891444e-05
5.03301122306266e-06
5.21663837105399e-05
4.79040071294382e-05
3.64333980783345e-05
1.88194185931047e-05
3.07366797267153e-05
3.58612749483365e-05
2.55437203436337e-05
1.83470960134425e-05
7.36932915744042e-05
2.52197878672906e-05
1.08653157798667e-05
5.74164651342779e-05
3.54264378305329e-05
2.98922143674904e-05
2.93661655510327e-05
8.91546902899756e-06
4.01809954391303e-05
7.34194061997821e-05
1.1023724635074e-05
5.40426687455132e-05
2.70384906798675e-05
1.3512464436578e-05
1.84474805900749e-05
3.43054864489871e-05
2.55512163147615e-05
2.02367040990545e-05
4.76335798271837e-05
5.50037278150453e-05
2.45160636581995e-05
1.6291686113515e-05
2.17312066635115e-05
7.93628925936191e-05
3.12518092580595e-05
5.72360110379733e-05
1.06619220441453e-05
1.18637330643149e-05
3.59216196299629e-05
2.65981180240905e-06
2.95521256236954e-05
3.32814024133537e-05
6.3116094519212e-06
4.06132641855563e-05
9.02547790327745e-06
4.70868584169563e-06
3.87068711796993e-05
3.78836234878295e-05
3.7768642503971e-05
1.23464660943905e-05
7.46128436610477e-05
2.43029241553345e-05
1.13035312136458e-05
4.49094977013286e-05
3.79741201386431e-05
4.41189122213022e-05
1.77715126130565e-05
4.75280673567676e-05
2.91765684176825e-05
3.81435048086984e-05
1.45719191586117e-05
1.82637201579786e-05
5.75691706491238e-05
5.86926528584757e-05
1.93420359119698e-05
3.84075980685377e-05
5.30047661164475e-05
1.84587220733459e-05
5.14681814592858e-05
3.24496895297145e-05
1.88566048006586e-05
-5.80087446866526e-06
6.03271557148302e-06
5.85197239480359e-06
1.14293272092482e-05
1.99057886426655e-05
4.93075909745852e-05
3.78114766936017e-05
2.50338534230318e-05
3.74143558092204e-06
2.0233401041258e-05
3.10806230482415e-05
1.76189680521169e-05
4.75651375022137e-05
1.27516574029992e-05
1.67400194471215e-05
3.07905254791413e-05
3.38654263337514e-05
4.41896138471196e-05
2.2041873904943e-06
2.44685374705937e-05
4.73060447460794e-05
5.17415952126791e-05
2.85872521648942e-05
5.00954781562649e-05
5.60393461228371e-05
3.52938598586553e-05
5.53948227877549e-05
4.57096397312223e-05
6.32510655595539e-05
1.14145981594631e-06
1.49637705175543e-05
1.08304849507525e-05
-1.12678225615313e-05
4.2776811121864e-05
6.38340289672251e-05
5.81290132865975e-05
2.30149061001209e-05
2.40154516522547e-05
4.32205767757093e-05
2.89418942851268e-05
-8.84600174815271e-06
3.82546125937632e-05
5.89642790630691e-05
2.96974455862024e-05
1.36070810841973e-06
1.65714981224428e-05
2.02178762825611e-05
2.74600451599917e-05
4.71658585286987e-05
2.29119294385553e-05
1.74286769015066e-05
3.65955972841253e-05
4.28543663571296e-05
1.51801084484347e-05
-1.43353758634722e-05
1.89518028577425e-05
4.76762619199313e-05
3.74272837116909e-05
4.27130268501004e-05
1.53622268138315e-05
1.1280088459804e-05
3.7274286745264e-05
2.65553393652551e-05
2.54771613240805e-05
4.80234409898489e-05
5.31870333481084e-05
3.27332606144095e-05
5.07201566109248e-05
-2.7688706866113e-05
5.00366393913865e-05
3.30785207078702e-05
3.83845531715988e-05
3.36534398338762e-05
5.1205179389779e-05
4.20153827943716e-05
5.35837246706955e-05
3.16499573087259e-05
3.65880413491961e-05
3.77133962551475e-05
2.87846060423259e-05
1.20484684529896e-05
5.32895470343657e-05
4.12483477838527e-05
3.95527865634701e-05
1.6433201181512e-06
4.56707150950964e-05
1.77864686262071e-05
-2.48271373747984e-06
5.68696043129004e-05
5.86415813426862e-05
2.79663944524126e-05
1.75764694170803e-05
2.71042720052831e-05
2.95741807744131e-05
1.15570472114134e-05
7.03572631419333e-06
3.86945845671023e-05
3.37960082818668e-05
5.92934186687005e-05
3.38960719305061e-05
-8.10031607562685e-06
5.26568075629209e-05
8.12929590108623e-05
3.76553882286907e-06
2.5595211737555e-05
1.91407596353427e-05
-1.16210577695808e-05
3.11725998713782e-05
3.73937342322689e-05
4.32892292733291e-05
3.53940116728733e-05
5.38354684589675e-05
4.94073996758452e-05
1.25253584788158e-05
1.67072746878719e-05
2.86429102510627e-05
3.03417221285978e-05
3.00107846187373e-05
4.3079531706563e-05
4.27438632376504e-05
4.18123668868374e-05
5.05274282327547e-05
2.37694887850028e-05
3.2310103090753e-05
1.29478343088965e-05
2.74325072177313e-05
6.4403292398842e-06
5.59142473413243e-05
3.20978165506921e-05
6.32337439825998e-05
3.24362803522872e-05
3.31818643403796e-05
3.91344254195724e-05
3.52454836590568e-05
7.01408352371741e-05
1.80300928114311e-05
5.43303030661039e-05
4.15308732153131e-05
6.12227569892585e-05
7.35044626667154e-05
-1.7221972843502e-05
5.31250960849398e-05
5.80381189759178e-06
1.66898446105814e-05
3.71555861602996e-05
2.47058986720031e-05
3.75838722098841e-05
4.79443876191567e-05
3.56272038044979e-05
4.73953638618476e-05
2.98326454628032e-05
1.27860057233164e-05
4.17008214498473e-06
4.69192331908684e-05
2.84465368405517e-05
3.20384540691303e-05
4.06602209212499e-05
5.70510301100926e-05
1.57289665206392e-05
5.61252097531424e-06
3.90722642194603e-05
-7.31214428784895e-06
2.69858438996603e-05
4.5740279747458e-05
2.77742487582091e-05
4.90889205128777e-05
1.6680360258242e-05
4.08687237107712e-05
4.06438046335444e-05
4.58372411147751e-05
7.67650098868862e-05
6.76945293866363e-05
3.40796326122548e-05
3.09427698392697e-05
4.86650522240767e-05
1.3705086882313e-05
4.8855450013603e-05
1.43042426088036e-05
6.13815947029156e-05
3.87968825197074e-05
3.18777815428153e-05
5.41153163202204e-05
1.03273337193559e-05
1.44200567949496e-05
7.2282276041303e-05
6.39309819578809e-05
3.17098887589236e-05
3.13229606248125e-05
4.74139523403474e-05
5.55382364440396e-05
4.52822183682098e-06
3.09513089553904e-05
-1.14830524324803e-05
4.38800702958783e-05
-1.16393378280441e-06
2.74807382753694e-05
1.24502217471739e-05
5.07240109159651e-05
-2.38778902103083e-05
5.88192095564986e-05
4.02843335513976e-05
3.32680247010404e-05
7.74979118572748e-05
2.89150863932604e-05
5.24723403175523e-05
1.57488791373908e-06
3.18358242179132e-05
3.89926182550609e-05
5.68327316076568e-05
1.28105592528705e-05
2.42576926532142e-05
3.82990209008341e-05
3.13144843286327e-05
5.52860101418071e-05
3.98925061663433e-05
6.30291383651975e-05
1.5057113546802e-05
4.73536519116205e-05
1.43947989398376e-05
2.74719776644795e-05
6.93000277117843e-05
6.30518645830757e-05
1.17921616644512e-05
5.2656789513516e-05
1.88057087351928e-05
2.38718506938385e-05
4.01834435074448e-05
4.27956193387681e-05
6.43476839625378e-05
7.61159610485166e-06
5.38084818085308e-05
2.25764868877333e-05
2.55183710920507e-05
7.91250682673131e-06
2.05249593215202e-05
4.51361371496242e-05
3.27057115314816e-05
1.76001811523702e-05
-1.7155321628522e-05
2.25506927619816e-05
3.49260411926486e-05
4.68399355047541e-05
5.4708070343018e-05
7.11289388974839e-05
5.01819881963377e-06
4.85781319235986e-05
3.76184345047743e-05
6.22751890378494e-05
5.62832250881027e-05
4.84776487326984e-05
8.81953070905395e-06
5.64730473997713e-05
2.52851803004169e-05
3.129089988407e-05
2.13761577063825e-05
2.66739934246361e-05
5.84214887902299e-05
9.81800813917935e-07
-8.5380054797609e-06
4.03964166107458e-05
8.85453295815967e-06
6.34865050996253e-05
5.70126802078012e-05
2.47514109470211e-05
5.70035095196329e-05
1.88972206874223e-05
6.39256961358933e-05
3.33347760060581e-05
3.78837695066902e-05
1.3912879453616e-05
1.63706165394811e-05
5.91854352226065e-05
2.90733304881798e-05
-1.5328869966239e-05
2.20519363380717e-06
3.56283962351595e-05
5.00520798153481e-05
3.59218619476664e-05
3.32862489673877e-05
3.35057700926717e-05
3.54482694131717e-05
2.58121581104361e-05
3.35194671527111e-05
3.8595847640317e-05
3.3823844715585e-05
5.32597248270198e-05
5.75726816453514e-05
3.42196227259468e-05
3.31115506312511e-05
4.29419475939838e-05
5.36126827190485e-05
3.89610999683251e-05
3.08144148468944e-05
1.60965417891523e-05
1.8608789457424e-05
2.69609874879624e-05
3.2037272161498e-05
6.68374939105917e-05
4.38506924639599e-05
4.4018061815524e-05
2.83469299184693e-05
2.49418707199296e-05
6.42508977848539e-05
6.81788192183635e-06
5.10966704944589e-06
3.92400156097223e-06
1.71950077985371e-05
4.25028114086285e-05
4.02132729441223e-05
8.41279258419293e-06
6.30944492109316e-05
2.75516114610401e-05
5.90733356892991e-05
3.24267448451971e-05
4.79400847278831e-05
3.55263301350001e-05
3.20655069021967e-05
3.1031055853131e-05
1.4775176723247e-05
5.22466059843196e-05
2.98501063692844e-05
3.44341081269873e-05
5.443587709983e-05
5.48090323771518e-05
6.76850929094122e-05
1.51573492513203e-05
1.08115548106652e-05
5.59318942325202e-05
4.38952147098022e-05
4.32976247579722e-05
1.18986364300664e-05
2.56841009863746e-05
5.13836501448435e-05
4.76086099940489e-05
3.99168577051417e-05
2.58301611721817e-05
1.74226720900828e-05
-7.38835498080703e-06
1.33399212446589e-05
4.75490705274111e-05
5.18423899391138e-06
1.05662795560477e-05
7.55259899427684e-05
3.04515314643141e-05
3.65491391719033e-05
1.5773414945989e-05
1.56880160935885e-05
5.52409238662275e-05
2.40039088143559e-06
1.64547346586541e-05
4.52807781538972e-05
4.04416733201401e-05
8.05937766816745e-06
3.9088513072548e-05
2.32723299665518e-05
3.3706485309521e-05
3.3285067767828e-05
2.13192391302409e-05
2.24119027000684e-05
6.36138880823428e-05
-2.80372099715639e-05
5.48167004995598e-05
2.13539518348408e-05
8.80338930919859e-06
2.38920458883206e-05
5.10708397583425e-05
4.42501337013202e-05
5.16303616608681e-05
3.6875388762987e-05
4.56588577023054e-05
3.2986626832948e-05
3.01756264521886e-05
2.77697158996481e-05
9.12730975138622e-06
6.03884080435422e-05
1.81267664706563e-05
1.93730290118157e-05
2.69658888383803e-05
7.98686868667375e-05
3.56002495548047e-05
1.55610061054419e-05
3.87442345261224e-05
3.75119845992092e-05
-2.65111635963709e-05
4.12577912258281e-05
1.6182360725036e-05
6.39212303626037e-05
2.06818450759877e-05
4.002838541951e-05
3.87937990087978e-05
7.56374364045869e-05
4.81545697359897e-05
3.82151536224322e-05
2.54575401636454e-05
1.59374773928185e-06
5.51489023451596e-05
6.26525032563575e-05
5.17792595114895e-05
5.16386763791021e-05
7.81671148352321e-05
2.95607442174776e-05
8.40446320804272e-06
1.28963424832546e-05
7.29552124392462e-05
5.85044105331629e-05
-3.25475270155038e-05
1.78202208248284e-05
5.87132448569588e-05
3.34394888246065e-05
2.48161567636185e-05
4.52429975944506e-05
2.85297788497153e-05
6.78168898320202e-05
5.48408655682244e-05
4.45645855572201e-05
3.29670972888385e-05
3.77948361895278e-05
2.82615401234783e-05
2.51155129776757e-05
2.94763996464223e-05
2.28594278046471e-05
-5.62647972304813e-06
4.36130549800081e-05
4.69708746710215e-05
3.33513339380122e-06
3.37123211950136e-05
2.303863132218e-05
1.05945411009398e-05
3.16346333841745e-05
2.5512749563932e-05
2.9991923387671e-05
4.58443206613288e-05
6.0520039450229e-05
2.42509340950058e-05
3.88875723177845e-05
6.59037480814387e-05
-6.38311752210462e-08
-8.38511458517744e-06
2.18565622073472e-05
4.81672384496331e-05
4.25059384073521e-05
1.68240136594044e-05
1.60066430120336e-05
4.94376805284473e-05
2.38948685686397e-06
4.48120788040497e-05
4.52162837796084e-05
3.2387578502082e-05
3.06909758548687e-05
2.86706253846999e-05
4.87514665490358e-05
2.05225642339055e-05
3.27035130151885e-05
3.51596304289949e-05
4.6372696125398e-05
2.37117626470306e-05
7.5120458396875e-05
3.71358416758534e-05
1.0055505252611e-05
2.14235412705508e-05
1.80876351746618e-05
5.54878452831306e-05
4.73786667966061e-05
4.43255316367204e-05
5.69650544391216e-05
2.32069973114308e-05
5.46317435552633e-05
4.26938706349348e-05
1.5939050252241e-05
-7.67970462483688e-06
8.27235489714285e-06
3.5513663846038e-05
4.1831710698627e-05
4.83675906967794e-05
2.27421846416101e-05
3.35623407677201e-05
7.5223778081885e-06
1.27475087091373e-05
1.98929363981741e-05
4.77078953959218e-05
2.3946923600375e-05
3.06507612555464e-05
-7.40019659257833e-07
1.90674555576517e-05
6.40703297679806e-05
1.83197151454814e-05
5.46657568923362e-05
4.95083268646546e-05
2.47448152622016e-05
3.0025147066192e-05
4.45830612322018e-06
2.2561655259791e-05
6.94821668784866e-05
4.34970578660533e-05
4.95843634932659e-05
3.56752783252418e-05
9.64791591648763e-06
6.12589374050591e-05
4.0397379911815e-05
2.67490819658571e-05
1.36562848864609e-05
1.36444296648206e-05
1.97114783879192e-05
3.74187167360582e-05
3.63793159257095e-05
3.06856471435413e-05
3.71725475826578e-05
8.33566072822008e-06
5.22013243604768e-05
4.01292508205725e-05
2.93799878751624e-05
6.61953220393947e-05
9.6896691452355e-06
5.05815652556621e-05
6.0063639884359e-05
2.43442629431886e-05
2.1155335457797e-06
4.70742716574434e-05
2.61017907118126e-05
7.33950180344321e-05
3.64337566728178e-05
5.08183420598649e-05
-1.89098878261622e-06
4.33822684553992e-05
3.03923859864626e-05
2.05366261016838e-05
2.37748811040641e-05
5.11919977469731e-05
1.53419959438892e-05
4.23116037783958e-05
3.59038878903629e-05
4.07795345185783e-05
1.88034563904004e-05
2.642785589197e-05
3.78543903543252e-05
2.01071416186433e-05
4.71525449790871e-05
2.1664506250772e-05
5.73144877295553e-05
2.54676448522219e-05
4.53927558956125e-05
4.84491485181048e-05
7.06777505642124e-05
4.9770663795143e-05
2.73754046072732e-05
3.09295690423375e-05
2.49494258351922e-05
4.88291334489157e-05
1.81813422673915e-05
3.46960697888884e-05
5.78407992252553e-06
4.62084079340026e-05
2.6960676136458e-05
9.0434344178677e-06
4.06760815560149e-05
2.27951149262949e-05
9.88422113511107e-06
1.58931443961472e-05
6.17510011141514e-05
1.88433629464151e-05
3.46051952879752e-05
1.75881985379692e-05
9.09216477823362e-06
3.53627419429504e-05
3.03489231483224e-05
6.21259437506564e-05
4.52614302807908e-05
7.23793783522064e-05
4.94005152359938e-05
7.41873280451103e-05
1.23129547321742e-05
1.02850421548998e-05
2.38895467827066e-05
5.36985501873989e-05
2.36347309265222e-05
5.8613275050552e-06
6.01762781887878e-05
7.69946866820045e-05
2.68417839645314e-05
3.94704759964234e-05
4.99263477696572e-05
2.38922924326782e-05
6.23670757626236e-05
1.38226136593728e-05
4.12111734560131e-05
3.26706921235188e-05
5.20743770367077e-05
2.01127134511304e-05
4.19394289965182e-05
2.41390378306974e-05
1.13576837634669e-05
-2.08425471303088e-05
5.73559644999097e-05
1.1885716805464e-05
1.5854373313032e-05
1.50685826363031e-05
-2.11833442247349e-05
9.58005118577814e-06
1.06806622337391e-05
3.53602805206905e-05
-5.22815373961568e-06
5.58586431273846e-05
5.30344081297012e-05
3.36445255786884e-05
4.14196343825709e-05
2.6028861807178e-05
3.27299232336229e-05
6.30531547385677e-05
7.01432008915843e-05
1.69336978180616e-05
2.0589014342068e-06
4.6922619767724e-05
5.59841538661642e-06
4.22859963094581e-05
1.42260647465953e-05
4.48675288974896e-05
2.82743527238542e-05
3.03375354682422e-05
4.32453712490172e-05
6.98249229807884e-06
5.23167576774301e-05
3.94015840752646e-05
3.34559735423842e-05
6.19487754406277e-05
1.2246873381414e-05
3.29902085035312e-05
2.97832614691187e-05
2.44338067547678e-05
-2.53414125951699e-06
5.69326206979407e-05
2.17958792990598e-05
2.04337657812824e-05
1.55728371256459e-05
3.55735666831109e-05
1.57481540924811e-05
1.37626495127469e-05
-9.55141755299273e-06
6.56513012091385e-05
5.24219230683158e-05
-1.787178407787e-05
5.83035667407655e-05
5.46069965976998e-05
2.94513862924469e-05
4.92119806703255e-05
8.20580431547198e-05
1.38143079438588e-05
3.86392603220501e-05
3.2227533107147e-05
4.91836306334826e-05
2.51999322482472e-05
5.79608043518395e-05
2.85375145515748e-05
5.31002125011496e-05
1.14471549890851e-05
2.38263479955553e-05
7.22939203721698e-05
3.81059618581122e-05
2.32977871860664e-05
6.20024270679992e-05
6.00774953569937e-06
3.49808438063843e-05
3.226766870456e-05
6.31976851493847e-05
-4.01277449242085e-06
7.0728198740026e-05
3.6910577871051e-05
1.26995438383098e-05
3.07334526585225e-05
3.50023968534928e-05
2.393301600604e-05
-8.6021830675978e-06
4.5376835510225e-05
3.30727238290813e-05
5.37112738894278e-05
5.43292757872099e-05
-5.7879864362653e-07
1.45636297692193e-06
4.32397517975354e-06
3.46377830361669e-05
5.52543890526463e-06
4.40801976026103e-05
1.61412242545031e-05
4.3182953762567e-05
8.35394307687988e-06
5.77301614011713e-05
2.36983653473012e-05
6.48026881106934e-05
7.08479812454853e-05
4.58537122065746e-05
1.63474452165829e-05
2.89742789720921e-05
3.51095881804164e-05
-7.57336166713583e-06
4.81380189458584e-05
3.63561112081706e-05
5.21035638520411e-05
2.15453815977597e-05
6.02867503237108e-05
9.91900621446943e-05
2.96333716369836e-05
4.69671735805088e-05
3.12723357837702e-05
1.95024975358625e-05
2.7770538153564e-05
5.01664599241866e-05
7.59045654570921e-05
4.69441376672423e-05
6.11762350383964e-05
4.58782207253504e-06
5.17211065507343e-05
3.1008889658177e-05
1.15094518711273e-05
1.71149856873976e-05
-4.9782870518392e-06
3.30908196153589e-05
3.5615333942308e-05
4.74379555361228e-06
6.85491085305834e-07
4.81933071103998e-05
-4.41370423966299e-06
7.16559528985565e-05
2.63662547124508e-05
3.36814940826715e-05
3.97582787194847e-05
1.71622630150939e-05
-1.52062395745304e-05
2.52006086381829e-05
6.89738374502057e-05
3.82370263694436e-05
2.91258872503507e-05
3.57464337950281e-05
3.70372509531272e-06
4.56053447466953e-05
4.29804133108271e-05
5.53613646497061e-05
5.17783992233207e-05
8.08131027357343e-05
4.7999924076764e-05
6.03910510251787e-05
5.25134353709905e-05
2.23521827831393e-05
3.14383103538548e-05
2.09745526758797e-05
3.86082440225704e-06
4.70121796109179e-05
4.28813029788278e-05
6.83302979854191e-05
2.71572072846194e-05
2.55419129676008e-05
5.68272903672655e-05
5.13756930297611e-05
3.8679163531957e-06
2.15032366353244e-05
4.52657946842294e-05
2.88702778535646e-05
6.04247742031591e-05
6.94486464710804e-06
1.03181475835125e-06
4.62072697601868e-05
3.56039978089428e-06
4.1157402588737e-05
7.76718302270353e-06
3.79859586510823e-05
3.80434985980374e-05
1.71727971029801e-05
2.70291645967827e-05
4.67273559155311e-05
2.08556670228072e-05
3.44000380987612e-05
9.6155518658727e-06
1.8618689013771e-05
4.12416251449162e-05
2.19497430622346e-05
3.91558946591629e-05
3.74108683448105e-05
1.55093292374339e-05
1.5341295677468e-05
7.1473939342038e-05
1.15629676966589e-05
8.07709208613923e-05
2.46702081881671e-05
5.92278451495198e-05
4.46637494076599e-05
3.11923750045325e-05
3.84084909951516e-05
6.36364238810324e-05
2.70731362338956e-05
3.27813362328046e-05
2.61285604044038e-05
2.85210312051028e-05
3.35161862267774e-05
9.6640506840054e-06
9.12239887299001e-05
3.69370426981393e-05
2.81255572853449e-05
6.52169543033635e-05
3.97820473751635e-05
4.78124449756706e-05
7.07089055106372e-05
2.89770204610577e-05
6.59004535416031e-05
5.6254639042155e-05
2.84804142827885e-05
3.34335901831336e-05
6.16276524032413e-05
1.1403028494701e-05
4.89574897457024e-05
8.08342531676441e-06
5.98119798818572e-05
1.26130243528091e-05
3.23927068059401e-05
2.53315925763429e-05
3.25362964286651e-05
3.97689165585697e-05
1.05824708798343e-05
2.9392173251482e-05
2.07251896299155e-05
1.59553711698614e-05
2.24852889171402e-05
3.27556548012602e-05
4.18131907954196e-05
2.72676730099259e-05
3.47957110661158e-05
2.70840763192646e-05
2.96960050528725e-05
4.38569813726084e-05
1.28223769074212e-05
3.6348154570597e-05
2.75473772157151e-05
2.64466045487595e-05
1.93628335120552e-05
5.26000869213177e-05
3.63142441099053e-05
6.66469732094972e-05
4.33740808438139e-05
3.32647206533415e-05
3.83159517210434e-05
4.85404520038962e-05
2.22021612415285e-05
6.79819446643244e-05
3.83859617259711e-05
6.95583725887192e-05
2.46077766150168e-05
3.69724818547603e-05
7.36022109884005e-05
3.68121011381871e-05
3.9292025677962e-05
2.44487677804895e-05
4.80121183458879e-05
2.33608355090024e-05
3.86233599354618e-05
4.81909610224553e-05
5.69891533257406e-05
3.72627574924011e-05
4.76238219265026e-05
-6.03240616637659e-06
5.20014163061726e-05
-4.14380125143841e-06
4.19256207044033e-05
5.73634337159731e-05
5.87590931710001e-05
8.40235222631082e-06
2.02676411017724e-05
5.20241296503233e-05
4.09946775652833e-05
4.23981021079124e-05
1.26100312001785e-06
7.54235886548713e-05
4.00007938594601e-05
-5.26458081490899e-08
2.61037227355872e-05
4.11100056648316e-05
6.31007210821962e-05
2.66042317004526e-05
4.28878345690014e-05
1.48981704904286e-05
5.32230079320218e-05
4.74499628537385e-05
6.31772017342855e-05
4.30180628113825e-05
4.82854921522482e-05
1.93811716530281e-05
2.84888050368648e-05
3.71976002310628e-05
3.20091943344313e-05
2.16282519478217e-05
2.77712688077441e-05
4.37434316202922e-05
5.31124547846503e-05
1.46048927608808e-05
1.70556314142637e-05
-1.88296507369299e-05
2.42506408211036e-05
-1.00594320677566e-05
4.34375321900856e-05
4.77644917367671e-05
3.22000661683584e-05
4.63709501904115e-05
2.57367462907397e-05
1.98910202131019e-05
4.95701787899375e-05
2.97795719496684e-05
2.38126694244186e-05
3.6964037912254e-05
9.87087540100339e-06
4.93578363469748e-05
8.28695534020681e-06
3.40313871390434e-05
9.82097258063089e-06
1.98562112365186e-05
2.291599551891e-05
4.81052683575958e-05
2.39593214472065e-05
8.63649194135104e-05
2.93291492372024e-05
4.52287553304605e-05
8.59316350018466e-05
-4.46288453115007e-06
2.01313132750113e-05
4.46532149540377e-05
2.37002471405864e-05
1.24348419769492e-05
4.87135552237328e-05
3.0516929980738e-05
4.91130756086679e-05
3.80497160157593e-05
4.2617308507587e-05
5.66823106748457e-05
7.341434776884e-05
2.59995001372489e-05
4.5080125586031e-05
2.31728819989795e-06
3.15751151629978e-05
6.47316176282396e-05
4.90195740410911e-05
1.8158099885619e-05
4.48713421363639e-05
6.711999090678e-06
2.68500434354227e-05
-9.75152013762269e-06
6.41123439146011e-05
4.71931202404754e-05
5.14588748150958e-05
8.40191842948381e-06
3.32204155216089e-05
3.98215214780777e-05
1.12204745969226e-05
2.31970745681928e-05
2.28408169704371e-05
2.16812679373638e-05
-2.44950791297379e-05
5.99779116564557e-05
3.04651368002879e-05
2.78009008413913e-06
2.99793885821992e-05
2.92385526249045e-05
2.28681301458462e-05
1.02856526373836e-05
5.17698300451817e-05
2.97759035080717e-05
4.63343778099033e-05
2.03845947989007e-05
2.60989793903236e-05
3.53218427095142e-05
4.82864043642862e-06
4.76570482088162e-05
3.08671876723877e-05
2.30968137662501e-05
-1.70503809971718e-06
3.13866604756454e-05
5.02094342987754e-05
5.34442986822032e-05
5.32876412638223e-05
4.5134973011648e-05
4.50753909618084e-05
2.611175184972e-05
3.22480095443922e-05
2.79776785176645e-05
1.09146366872345e-05
6.39736342036777e-06
4.69216736413594e-05
1.41586590101618e-05
4.44505875502351e-05
1.98214605384862e-05
1.27620552416695e-05
4.20872182241238e-05
4.34000701658546e-05
1.55563365011084e-05
7.92493246726019e-05
-1.14071837029148e-05
4.65541412107546e-05
2.42617500617987e-05
2.84898378547322e-05
1.70170266521998e-05
2.66277589350321e-05
5.52839367579815e-05
3.23553045347204e-05
1.07524871640683e-05
1.64116645999326e-05
4.93586702539807e-05
5.77229642873997e-05
3.94633851144428e-05
5.35326252558263e-05
3.62289128586901e-05
4.48136163660101e-05
3.87717397203531e-05
5.74280489953536e-05
3.88020704942841e-05
3.89237175692254e-05
3.94389329500648e-05
5.09619185822938e-05
7.22890559204688e-05
3.67150020219891e-05
4.59250112011003e-05
7.87003805644754e-05
2.77764523599094e-05
1.69338680546541e-05
2.67129867820958e-05
3.93319085281236e-05
1.27270444935249e-05
4.11653208767985e-05
4.7514351450947e-05
7.98319065994729e-05
1.10024606418861e-05
5.53497512429873e-05
3.74760928536701e-05
1.39774523759038e-05
2.48160917620261e-05
2.63442354138713e-05
4.83212772734671e-05
7.7775192343034e-05
4.01048052379118e-05
2.74114764774336e-05
4.96679886271779e-05
3.81653691145707e-05
2.02973837484571e-05
6.71283152858443e-05
2.34093107394469e-05
2.98185041396682e-05
4.60003570047843e-05
6.03164082085541e-05
1.86462107828325e-05
5.99835756228429e-05
5.93720241492235e-05
3.44720968045138e-05
8.57532692777805e-05
5.64558137979586e-05
3.25372548316725e-05
5.57458881860141e-05
3.61252759722684e-05
6.48476456688144e-05
8.40022081982787e-05
3.0233443779419e-05
7.8558886748568e-05
4.0559342080705e-05
2.48233988079205e-05
1.99931220936313e-05
3.47780002756417e-05
5.24140600045875e-05
5.23427212446007e-05
4.80385578811475e-05
4.28567278088446e-05
3.35603284541412e-06
1.14527463280647e-05
-2.66179420213777e-06
5.34532268949039e-05
4.00920719450049e-05
1.81436400114868e-05
3.40222948581182e-05
1.45200009206377e-05
9.47518194677506e-06
5.80018880481388e-05
1.02727435030972e-05
2.12072909035154e-05
-1.15406310974369e-05
4.6212765216653e-05
2.47352674414773e-05
7.05135118723223e-06
2.35082208837751e-05
3.19327947675491e-05
3.11357242073606e-05
9.24729714598375e-06
1.06512996584758e-05
1.46165079451922e-05
4.73210298333018e-05
4.06959518936941e-05
2.25995114846311e-05
3.06007260760867e-07
6.42250374463068e-05
8.50881209935749e-06
1.06283043733043e-05
3.36937968269099e-05
4.4274700654835e-05
6.88074843904381e-06
1.69825804920253e-05
6.88989110530224e-05
6.20145391127884e-05
1.59664295568248e-05
2.38627473613934e-05
2.95196728393473e-05
2.15546440780159e-05
4.74194321047066e-05
4.44299171275007e-05
6.39771961734333e-06
8.84299381550064e-06
7.26438299905918e-05
1.06472841960289e-05
1.77710409050886e-05
2.52003725919205e-05
3.71927792199893e-08
2.91708861777043e-05
3.80251090409799e-05
4.69599723319367e-05
5.75419952456444e-05
1.66127407889341e-05
3.9703159482655e-05
2.61593485694484e-05
-3.129762024227e-06
1.43119460837238e-05
3.23488521064031e-05
4.73763342651806e-05
1.81191441298353e-05
2.70546810853385e-05
5.60020844998183e-05
3.03491554377493e-05
3.70047106354754e-05
4.99189898305804e-05
4.07414553421097e-05
3.98547890420966e-05
7.02879195500869e-05
1.63887433476699e-05
5.93718134741342e-05
2.84332175602545e-05
1.08235589386449e-05
2.81475706232277e-05
6.01158665363808e-05
2.01182504626238e-05
2.44095575260885e-05
1.64090588932273e-05
2.55292230080266e-05
4.55367288019107e-05
4.94925419497136e-06
2.84929154477955e-05
3.91979858908231e-05
4.00716675398636e-05
5.23279237372427e-05
7.48723564573571e-06
3.69103143769648e-05
2.30219315146287e-05
4.18413056987962e-05
2.70345321560041e-05
2.95084687198785e-05
5.21251249770461e-05
5.81621098795221e-05
3.61934435076399e-05
4.81346968864474e-05
4.35276770884455e-05
-1.95237504788643e-05
1.05394669438343e-05
5.24779385481426e-05
5.8482594099035e-05
3.48691570043416e-05
5.14703838370212e-05
3.48346718499009e-05
1.44289386320404e-05
-5.66844198654274e-07
3.91411137186917e-05
5.15357813352083e-05
1.5740963030933e-05
4.44874298991262e-05
5.42994402394838e-06
1.89571633556775e-05
3.00140114646495e-05
3.07532414398542e-05
4.76089574325638e-05
4.40518384331375e-05
4.12926295622457e-05
3.28057601479851e-05
6.45126291653626e-05
4.4983693035846e-05
4.35589002497959e-05
3.83004067376466e-05
6.24442710400115e-05
3.86728900351736e-05
2.63655771363764e-05
-3.20584073674665e-06
3.56846229811287e-05
2.0501991114311e-05
4.2593127098401e-05
3.57355280584794e-05
4.25792369269708e-05
4.2462224215189e-05
2.24197663477898e-05
6.94905758565003e-05
4.50466618299523e-05
5.63852171222379e-05
3.64052430958489e-05
1.41041186601139e-05
3.17594215313029e-05
6.3071663342284e-05
1.98026247179625e-05
2.99009450807243e-05
2.61603731450576e-05
5.83779655536063e-05
4.80666117490231e-05
9.9216659156663e-05
6.36665961481631e-05
4.27226249630433e-05
2.05249884841889e-05
4.78306460041207e-05
3.77144160784549e-05
4.6096754735311e-05
-6.1131943774511e-07
7.69855691691026e-05
5.22570651851982e-05
9.22361222163072e-05
2.91902849948543e-06
3.68832912805717e-05
1.51181234695359e-05
4.78943754951244e-05
1.66485163203594e-05
4.15158424970183e-06
3.46507935505465e-05
2.28056415199778e-05
4.03790495330058e-05
3.72984725070747e-05
3.09429270808436e-05
1.87439279480446e-05
5.26879239826692e-05
5.54097360288574e-05
3.38908717782947e-05
3.60783663867265e-05
4.16944874698037e-05
1.3538389155445e-05
4.4470830053079e-05
1.80864616682152e-05
4.77341301582364e-06
8.49048375264421e-06
2.87577449673861e-05
2.42968195722064e-05
3.44753013912864e-05
4.61092306312197e-05
1.80762231671695e-05
3.27944897231431e-05
-2.83763987080032e-06
3.47576610819382e-05
5.50231856408617e-05
2.53408629579966e-05
6.74724183604429e-05
2.67623313504116e-05
2.22724844624426e-05
7.67977517951841e-06
4.16992905392777e-05
5.42142203326752e-05
4.39578822962266e-05
1.24840336749232e-05
5.65367342239106e-05
4.95009771780483e-05
4.43737375916035e-05
2.26895781023274e-05
5.57262887789533e-05
2.85820393094688e-05
2.09922204593166e-05
1.61382497313017e-05
3.40821431203726e-05
8.77536783914023e-05
4.2647241238156e-05
3.87104187075718e-05
4.7737042233847e-05
2.46633114555431e-05
1.11029773606795e-05
3.16006496956507e-05
5.96184672516376e-05
-5.75761798381658e-06
4.6397641987774e-05
4.8576447510167e-05
2.1135045343121e-05
2.61628717588858e-06
3.56235699810079e-05
6.77845423708763e-05
3.0759255582797e-05
2.24257354909671e-05
1.77807479491984e-05
-1.42744765160012e-05
3.08590080672424e-05
-1.80266973304669e-06
3.72598130169337e-05
2.92441364938123e-05
8.78488753889801e-06
8.29508866990201e-05
5.38258936541471e-05
4.67339354271029e-05
2.22815138500264e-05
5.93528919374189e-05
2.78750556955064e-05
6.16640679685599e-05
3.17622331690191e-05
2.96336852873257e-05
8.11081449076059e-05
6.49069828787181e-05
4.2289712771435e-05
1.99489841607387e-05
5.56550793559079e-05
3.93328583814749e-05
3.18974506622486e-05
1.86478580409433e-05
1.3219802526135e-05
1.69870119481576e-05
2.69312928973334e-05
1.34069561004292e-05
7.73046974791413e-06
4.6164730086703e-05
3.04638649819086e-05
3.47119976307863e-05
2.43467243619361e-05
3.78463073200946e-05
4.80510498674874e-05
1.22091676991899e-06
1.84135684483039e-05
1.400878673849e-05
6.16508628723087e-05
3.17650845474507e-05
5.36215423977431e-05
4.28565775325423e-05
4.35551862598676e-05
2.7224163767184e-05
9.78864673027847e-06
1.86510302867122e-05
2.62590728036505e-05
2.3117988739478e-05
4.30303336584263e-05
5.06091304866028e-05
7.06005299339676e-05
8.86681711394703e-06
2.29216436162364e-05
6.24914387005533e-05
3.43022116246397e-05
5.4330014540092e-05
4.10512964778284e-05
3.57850438889302e-05
2.91274310253261e-05
2.34720902703523e-05
5.44257514849106e-05
3.03126776688327e-05
1.30995505658799e-05
3.5142462864051e-06
1.99067902454922e-05
6.81596850015197e-05
2.45958952717361e-05
5.6253903529526e-05
1.77429207329204e-05
6.0110651061549e-05
2.82231849282829e-05
5.22770666781631e-05
3.1391641273187e-05
9.37475617143996e-05
6.67859194631847e-05
4.51505368734626e-05
3.2422478380625e-05
5.31145818821265e-05
2.22386952304862e-05
4.86551913934384e-05
5.83109023173526e-05
4.61119740309674e-05
1.09710648906499e-05
6.8647640461231e-05
3.64922359418128e-05
4.45903444848239e-05
2.32293376032787e-05
1.19509005436894e-05
-2.14656556691896e-05
1.40097984089686e-05
4.52051606588453e-05
1.40981150405541e-05
4.62789734869367e-05
8.36446838000865e-06
1.62204349590035e-05
2.8245343800334e-05
2.08229329894028e-05
2.85295007956563e-05
3.51057200437092e-05
5.54113992277133e-05
2.24300955946877e-05
3.8791581969252e-05
2.75787356891833e-05
5.99127231074759e-05
5.8393817698341e-06
3.50379803537372e-05
2.61933945369174e-05
2.27465667919523e-05
3.66640225222095e-05
5.82282375525714e-05
2.58986209545719e-05
3.68886667189875e-05
2.67828550595209e-05
2.26449952875498e-05
4.29047251008978e-05
4.49508828686433e-06
-4.82083703981059e-06
2.21347366313623e-05
5.91546423253277e-05
2.66503032169934e-05
4.78572241769756e-05
7.30812754848222e-06
5.61865747514795e-05
4.06790552563597e-05
3.81901285632412e-05
7.22641537773902e-05
3.54187443311088e-05
2.17571398862116e-05
5.74345405026705e-05
2.30835404918018e-05
2.47529307693184e-05
3.32658953619117e-05
4.7889537423007e-05
3.16251999134695e-05
3.9622138290969e-05
5.06153468709197e-05
5.30305463800929e-05
3.80851401072188e-05
2.16863442113582e-05
3.5739626544867e-05
4.00345279814028e-05
4.63432331312534e-05
2.12410346374791e-05
4.60077238766996e-05
4.78121124869113e-05
3.84571864779424e-05
2.99013828493688e-05
3.72699747168517e-05
5.77549948188286e-05
5.54920662765062e-05
3.70886548612593e-05
5.87408791087359e-05
-2.94777031400463e-06
4.71065613641926e-05
3.85215723900361e-05
4.95195499088918e-05
5.23369899440385e-05
2.22415701279157e-08
4.33698268634039e-05
2.07709116316745e-06
3.84838438022211e-05
3.00608331182522e-05
6.83244815230368e-05
4.64996627655006e-05
4.54624845202388e-05
2.1625388371799e-05
2.12859695586916e-05
-8.57619096697709e-06
1.19170434020889e-05
5.03076096661108e-05
3.47818357735079e-05
4.78632358589413e-05
3.00788183417487e-05
4.99080313104036e-05
5.29783006665026e-05
9.37138370517649e-06
6.2979538952731e-05
5.01367164899412e-05
-3.20476761285477e-06
1.1620734785397e-05
2.13498726110931e-05
1.70188861868593e-05
6.03136168706304e-05
6.8946174537762e-05
-3.39187018920368e-07
-1.33318848025254e-05
2.22942681321579e-05
4.68932920648532e-05
4.42921234843397e-05
2.67604065743301e-05
5.91298817227497e-05
6.66086313440471e-05
2.23101262060999e-05
3.09784440124714e-05
1.64034709948411e-05
2.877840846338e-05
3.43294780938587e-05
2.97299477413598e-05
4.82338739531939e-05
5.14948332028603e-05
2.35341179819107e-05
-5.3390799099259e-06
1.91730127199878e-05
4.41287310538715e-05
5.82712049856037e-05
4.2086427130233e-05
-2.06651316316729e-05
1.20897760859223e-05
2.92478476208489e-05
2.33056396118184e-05
5.13976077946482e-05
1.19731235605684e-05
5.46872543561138e-05
4.9294386196601e-05
3.26923911940807e-05
6.38007662876252e-05
6.56682869624657e-05
3.58215633165694e-06
6.80707174021803e-05
7.51918067326023e-05
5.37657349276675e-05
5.58810686436703e-05
6.89273993507708e-05
2.1678192399251e-05
2.08347947351582e-05
2.30881534445692e-05
2.93418093584224e-05
5.5310900950896e-05
3.15125066227533e-05
3.69001758457865e-05
4.84529743728294e-05
3.80828126910139e-05
-1.57008598820398e-05
2.18960117790196e-05
2.70172044930699e-05
4.30955243901487e-05
5.14136492641114e-05
3.96760028676901e-05
2.64230514330592e-05
2.65989870900592e-05
2.4507134704915e-05
2.87801926547959e-07
2.95470029411872e-05
5.47710182344581e-05
1.92260203188875e-05
2.00910743089484e-05
3.98158920776854e-05
5.05525608230965e-05
4.89132075233183e-06
4.1526652363653e-05
3.10301050281817e-05
4.57564051566841e-05
4.86712207434359e-05
2.65262297256146e-05
4.33719037882665e-05
4.56846121428428e-05
4.28836008672173e-05
4.34521380768321e-06
5.67661685054781e-05
1.2957965320125e-05
3.21819260043344e-05
3.16032906979784e-05
4.74835234377337e-05
-1.95496366703272e-06
5.65708816331173e-05
3.28592847138547e-05
9.38948775411169e-06
3.30804857048962e-05
2.33462342081674e-05
3.23564093678482e-05
3.29390714001482e-05
5.21875578977344e-05
2.31803629279235e-05
1.74198875070822e-05
3.14574993857288e-05
1.22876321405954e-05
6.41435220362503e-05
4.27829674529452e-05
1.36681856940502e-05
5.0417477777277e-05
4.13048041329083e-05
3.2313968033597e-05
1.26604255818102e-05
3.33673647012896e-05
-1.03705838625418e-05
3.35361287953303e-05
8.4173033770206e-05
6.92651769358669e-05
2.48771536226705e-05
6.20419870364669e-05
4.84878211338147e-05
4.95937355232755e-05
3.79386600136649e-05
3.86704158659286e-05
6.80532628538387e-05
1.16884679219762e-05
1.7536964666574e-05
5.65815967041224e-05
4.94025730236761e-05
3.84431773168751e-05
6.10927909137843e-05
1.57370049560239e-05
2.44942437420467e-05
3.09819507967634e-05
1.97740370105395e-05
5.92408338546905e-05
5.27585230934172e-05
-3.43518457926764e-07
3.48402352182962e-05
3.98514769878192e-05
4.40617825563362e-05
5.27856616287739e-05
7.17164123843864e-05
3.12775378620229e-05
2.84617725923105e-05
6.37220792402424e-05
2.76651480138555e-05
5.62754612420686e-05
2.69499335352614e-05
-6.45007082695419e-06
3.0008233030263e-05
7.85128815488124e-06
3.06127175175169e-05
2.66144631188464e-05
1.35634195617011e-05
2.90698892640619e-06
2.14433618024495e-05
4.62324441322827e-05
1.81474171381773e-05
4.91293595619525e-05
2.37993468385014e-05
1.75937429062161e-05
2.82141140498283e-05
7.83242648921568e-06
4.07144077230591e-05
5.26784029900514e-05
5.74644972076501e-06
2.59516883001135e-05
4.45869296338005e-05
1.2558170395585e-05
3.52252914883607e-05
-1.52185540699126e-05
-3.8033989850082e-06
3.36814427735127e-05
3.65204899262544e-05
3.75355443688421e-05
1.09106426399903e-05
1.78642472725924e-05
1.08497470667851e-05
5.72244254553151e-05
2.48953054831349e-05
1.70238714944017e-05
6.94718195206071e-05
5.80510764089723e-05
3.21804826979931e-05
1.12983297388614e-05
-1.87911224463991e-06
5.44495595389749e-07
4.90988180706904e-05
2.59433630128445e-05
4.11832686683456e-05
3.75436233887415e-05
4.11280208777783e-05
5.02320521562507e-05
1.21445878858192e-05
5.71636496879765e-06
5.52551316305601e-05
4.01817948551057e-05
4.75904870320768e-05
2.11044031026074e-05
2.30266988219619e-05
7.65989230436893e-05
4.38473761519567e-05
2.94996087543917e-05
2.18001994061136e-05
1.74252555623851e-05
6.45184602288511e-05
1.99763136163736e-05
4.12031171400103e-05
7.09264644147323e-05
4.53565804785771e-05
6.27428100551171e-05
3.57411372784629e-05
3.13969533510819e-05
4.30474489765456e-05
3.14872113652924e-05
1.90822759420948e-05
2.48487327059362e-05
1.32562620624373e-05
2.79485824592793e-06
5.97168119855552e-05
3.41014410976819e-05
3.16084887209977e-05
5.46741529542185e-05
3.42476440096767e-05
5.45561827490898e-05
9.44892410195618e-06
-4.77984382822887e-06
6.21155059767222e-05
5.34265332871518e-05
3.97724651353797e-05
4.25509158763264e-05
2.69082938634098e-05
5.6624883929922e-05
7.89241084841205e-05
3.07572798033147e-05
1.02438543001661e-05
1.3571018759415e-05
3.4030829315859e-05
2.96679813893859e-05
1.3828144994007e-05
3.79662723974537e-05
2.37887846069128e-05
3.08206464594488e-05
-6.95676291054887e-06
6.14004897285732e-05
2.86542151318224e-05
6.12727857914363e-06
-5.31182213766147e-06
9.00860095549326e-05
1.24165752018783e-05
1.80458696078817e-05
6.03079763702264e-05
4.11021452372933e-05
6.61776894180032e-05
4.78704425899501e-05
4.12581856668259e-05
3.39378426293459e-05
6.79573282422024e-06
4.74245442964344e-05
-3.77508936576862e-06
4.08616292950069e-05
8.01772017619529e-06
3.46323468868679e-05
3.09933429670351e-05
4.36264804451894e-05
1.42817891913408e-05
4.91815355335598e-05
4.17496457158157e-05
1.17778501582019e-05
2.11875270162174e-05
3.56377073604786e-05
5.11503650767203e-06
5.4577533063548e-05
5.55862562621722e-05
3.13880575824044e-05
1.26603145075817e-05
6.20854196650641e-06
4.34690362806661e-05
4.26842253691975e-05
-5.02656287600061e-06
3.20352477605558e-05
2.0185688086624e-05
4.25992481429163e-05
7.96215855768347e-05
9.35632210968646e-05
5.39022001169273e-05
3.96811163810749e-05
1.60196624262373e-05
3.5189800845364e-05
7.22303013395606e-05
4.10511930922892e-05
5.16685429101383e-05
5.38333751738121e-05
6.43972148305332e-05
2.73549743224019e-05
6.92046698798037e-05
3.71215926185356e-05
4.88200570877436e-05
3.03288120412151e-05
6.4991642881336e-05
3.23670573619236e-05
3.84735416870663e-05
1.61038185094258e-05
6.59343064750026e-05
2.32706297239333e-05
-4.79744834141291e-07
4.46159474728686e-05
3.79319380062652e-05
2.0732781917248e-06
1.06648821889868e-05
6.04120352590461e-05
1.50121285499103e-05
1.96432825302165e-05
4.28611803087348e-05
4.65459812067757e-05
6.64440958434177e-05
7.45444335751254e-05
6.56727980793789e-05
3.19984987235934e-05
2.75014733682838e-05
2.0456792194054e-05
4.35262810785064e-05
3.43164098378717e-05
4.47158227772613e-05
8.85280209175749e-05
1.12364814241879e-05
4.82305004037204e-05
4.32788028127321e-05
2.78302293113299e-05
1.12397234294739e-05
1.6184057377019e-05
1.70316042459233e-05
4.60236272069722e-05
1.46509489105478e-05
-1.63093027370481e-05
3.77562586234424e-05
6.90589691156108e-06
2.07503772577488e-05
3.3949603364854e-05
2.68349252934523e-05
7.10293495897412e-05
1.214038299666e-05
7.15487046268133e-07
2.0224680664647e-05
1.76077108523209e-05
3.10701981467179e-05
3.40779774207111e-05
6.59790949673412e-05
4.77659922647907e-05
2.03737051728014e-05
4.10345727501781e-05
5.39790895981892e-05
4.27978878540215e-05
2.1590149823068e-05
4.78439465297784e-05
5.01556588332983e-05
2.79902283481623e-05
4.61056793436661e-05
1.98259975157203e-05
1.62300901437712e-05
4.51228076610337e-05
2.7892864909314e-06
2.74945998443766e-05
3.33286493780275e-05
2.68684218137468e-05
5.23503479091607e-05
4.87047999080154e-05
5.48132829894085e-05
3.6342589249099e-05
5.02918894284022e-05
6.98474915805912e-05
4.25364085458504e-05
4.95356871355054e-05
5.2929876550494e-05
2.62285884140364e-05
4.70930020927928e-05
3.00274971438641e-05
1.31795884622067e-05
5.41395491097172e-06
1.62330802998708e-05
6.48542335183924e-06
-5.2515312854518e-06
5.05993906011728e-05
3.48256730075421e-05
4.49207967877775e-05
6.1206406899117e-05
2.66363203384287e-05
5.09743985693435e-05
5.39479954348663e-05
4.06718234461426e-05
2.34079454202458e-05
3.4025192895538e-05
5.05447184740315e-05
2.35858201225453e-05
5.09477094354868e-05
3.28606741360144e-05
7.77037334509249e-05
3.8762152095218e-05
4.05429812452346e-05
2.39252626899838e-05
3.64648870143759e-05
3.48719173149437e-05
3.58362828805633e-05
2.3703909390081e-05
-1.00831646872962e-05
5.76020318804117e-05
4.49266938041717e-05
2.45684124944037e-05
5.25357631931198e-05
3.38351704128654e-05
5.29953927261285e-05
4.56682634524152e-05
2.61208181893247e-05
4.54469314712848e-05
3.31781397384639e-05
2.8540809648531e-06
2.8702877560774e-05
3.05918542052302e-05
5.55711303876512e-05
-1.61021038746817e-06
5.83847691469069e-05
6.21843046669892e-05
-4.41411612886896e-06
3.81884613222664e-05
5.07319876622864e-05
9.28421838175631e-06
8.77582587106023e-06
2.77886653824309e-05
2.72903563386295e-05
6.22626488388836e-05
5.16180310567906e-05
3.56044473675694e-05
5.21713242701461e-05
-2.5320624297093e-05
4.39652069833383e-05
8.61273232488775e-05
5.45132615893908e-05
6.0523189769071e-05
4.71648608788856e-05
3.31207858740823e-05
5.51669857046613e-05
5.64374308046736e-05
4.61536546838542e-05
9.07384926562635e-05
7.51829025772562e-05
3.70952501804535e-05
5.82279018517383e-05
4.10387659040708e-05
2.50475347310683e-05
1.55015451964151e-05
1.03076785121908e-05
3.41373307555681e-05
6.16327603833205e-05
6.16989417197817e-05
2.90606178125768e-05
3.82824611370945e-05
6.15367395884908e-05
3.542077126775e-05
4.18871676500671e-05
5.24033813447611e-05
1.42435476346622e-05
2.21395840510923e-05
2.74287969673441e-06
5.94089269597041e-05
2.03755179833329e-05
1.98956373765725e-05
2.75943092150683e-05
4.68246933784513e-05
6.18251707906324e-05
2.18840437005091e-05
2.99102533283635e-05
3.75179803431763e-05
4.40875325058246e-05
1.24953819005071e-06
3.46803511028724e-05
6.8228729277924e-06
1.2758805855765e-06
4.99636130282428e-06
2.24320933773273e-05
1.34226797776266e-05
5.04722987219068e-05
3.90819932171041e-05
1.59311205813717e-05
8.89276552108324e-06
1.98319862007745e-05
3.90334397707476e-05
4.52760186511021e-05
3.22683600368994e-05
3.68035716514313e-05
3.83125590998428e-05
3.26427110825682e-05
1.6440209415967e-05
4.97498065754598e-05
2.34515258664674e-06
-1.68731172593766e-05
6.09025672853403e-05
8.93944063211236e-06
6.12759526698981e-05
-1.08235455605312e-05
7.16302703778514e-05
2.92281465337883e-05
6.31672209961694e-05
4.10828690992061e-05
3.46544347423918e-05
4.10726789499955e-05
4.19509589839864e-05
5.17479975996379e-05
3.62972720567984e-05
4.0125292420633e-05
1.75827409617612e-05
1.64808336773205e-05
5.32007014776206e-05
2.57245871937188e-05
3.49635138926635e-05
5.40137238889869e-05
-7.53233122463316e-06
5.04038041935434e-06
5.69532221230821e-05
3.53356108854682e-05
9.15154045474699e-06
4.04811835336156e-05
2.5325443181873e-05
2.40761167732276e-05
3.29569274254014e-05
3.61963714363326e-05
2.54283871610491e-05
3.75251068036847e-05
2.94347313602347e-05
2.87448788693769e-05
4.2077278934356e-05
4.55715087318807e-05
6.46036554006046e-05
7.09833399277966e-05
5.20841963421717e-05
6.52539040844874e-05
8.31007644097065e-07
4.96610827044505e-05
3.76457673511622e-05
4.65741157164689e-05
2.6855369426565e-05
1.45429170831352e-05
5.83624210803835e-05
4.87203463009326e-05
3.31790758498572e-05
2.17848896566021e-05
4.7918701009008e-05
3.54185399055466e-05
5.13343422778327e-05
2.57122233377894e-05
9.21283574985457e-06
4.83571105699656e-05
6.11492861484661e-05
4.54234957455833e-05
3.20048419977253e-05
6.77345299847761e-06
3.14275958398058e-05
3.09053383043046e-05
3.15178710756846e-05
4.05005224563135e-05
4.57186293270792e-05
1.45894953252092e-05
4.02023451004037e-05
2.62021788840863e-05
5.91734186224684e-05
2.71129136516401e-05
2.09292713324487e-05
6.15885864731245e-05
4.33162286809403e-05
9.83953142260277e-06
2.73156768814541e-05
3.61573983146042e-05
5.06541201900473e-05
3.44842279980014e-05
3.64865772889513e-05
6.71423035429529e-05
7.29085197909133e-06
2.6608018473614e-05
5.32149027372998e-05
2.34566283701502e-05
4.13188431937204e-05
5.00664421357586e-05
3.03778062269994e-05
2.13749080860229e-05
3.69785459942372e-05
3.85875513505233e-05
1.81267226076572e-05
4.47663703485666e-05
5.51072026534835e-05
5.09842100375272e-05
4.12875263862319e-05
2.51895637303901e-05
4.51659468705213e-05
4.69200414548758e-05
6.6142147069745e-05
6.9542662143879e-05
2.87819505061643e-05
2.33295539900182e-05
5.01409588451272e-05
5.77257830682016e-05
3.22112414420181e-05
7.68034367293305e-05
3.48786432871034e-06
1.06220013921954e-05
7.30847776415325e-05
5.78885666962469e-05
3.98666011052095e-05
1.16723506552632e-05
6.20578219660663e-06
2.35387898839639e-05
1.49490192664698e-05
3.09630059841435e-06
2.95777988858859e-05
3.42915386720869e-05
1.5859274079263e-05
2.28460487148804e-05
5.32334207951166e-05
4.10136282663774e-05
2.8461396040741e-05
-2.07875071207069e-05
1.52268911235682e-05
-7.00398645137321e-06
2.79610952918006e-05
8.71297367185512e-06
3.09921337217679e-05
-6.2425734710761e-06
3.74303955634289e-05
1.51583793756769e-05
3.17838558872834e-05
3.18162567888836e-05
5.1252000979976e-05
3.23385559750687e-05
8.60083057710353e-05
9.63511211833346e-06
5.01704379515477e-05
3.83193478053061e-05
2.47815140861267e-05
6.64380555829695e-05
4.77679060611127e-05
4.17792192691462e-06
2.98196119272724e-05
4.65643691130651e-05
3.58398606383893e-05
3.10057246931126e-05
4.36019639264816e-05
3.15306599526575e-05
3.86602218340859e-05
5.86505570320397e-06
6.09303991154117e-05
4.46635321165461e-05
9.98459071850704e-06
2.43300494324926e-05
1.97417823673468e-05
3.34804730666496e-05
3.23706448580898e-05
9.26741049987478e-06
-1.37180524645042e-05
2.78198770380809e-05
1.64468458390769e-05
3.94463349781435e-05
3.75203700164487e-05
5.06297044491774e-05
-5.25960344347061e-07
3.53914134982891e-05
-1.79410317688585e-06
2.18022157310163e-06
-4.87880982142276e-07
2.36550679303737e-05
1.96443188281066e-05
2.5769824829107e-05
3.80299095918942e-05
5.79856442891342e-05
1.66509789704053e-05
4.36238148213077e-05
3.63938400661943e-05
3.66589138083202e-05
3.13225779736711e-05
2.53416445529811e-05
2.5349668850466e-05
-9.56951490478186e-07
5.08379254218334e-05
5.01916969970413e-05
5.29240765485306e-05
1.52504215623247e-05
2.38381445916901e-05
5.60333300961764e-05
6.90759358545867e-05
4.47128526343293e-05
3.34743159594239e-05
1.77241779236239e-05
2.50009797389225e-05
4.89995406517497e-05
1.76127249216969e-05
4.48595474303289e-05
1.06851621078294e-05
3.06103842029166e-05
2.49267314251802e-05
4.44377476998443e-05
-1.16222043518372e-06
2.44759745896163e-05
3.42751746952998e-05
5.50166258019933e-05
5.55420599153517e-05
3.58375173303611e-05
2.61698376118676e-05
2.32193286377406e-05
1.92624626051531e-05
3.2657563358867e-05
3.25847175468426e-05
4.40433603206922e-05
2.61513246733188e-05
2.39743759988485e-05
5.74981341097715e-05
3.97806288055618e-05
2.3744005825184e-05
6.80342380339444e-06
4.18156006001658e-05
-1.3315690627165e-05
-3.58054874747905e-06
3.03236820851553e-05
6.06754880783764e-05
2.01511964303668e-05
2.11585532422781e-05
4.21180946758743e-05
-4.88811220970821e-06
4.84169165220965e-05
2.37951785848469e-05
4.53252482622449e-05
6.33166422619529e-05
4.90092938415737e-05
2.91623128776397e-05
3.60814543659946e-05
7.13148753232105e-05
5.26008015233231e-05
2.71411865216795e-05
4.08490610462568e-05
6.02963557589872e-05
3.12174440448386e-05
1.92749535559699e-05
5.22917797442227e-05
3.13803496450571e-05
5.22472800002499e-05
4.2609806566816e-05
2.76612724639644e-05
1.72547742213643e-05
3.32685978007058e-05
3.69734531649e-05
3.51360862916623e-05
5.1780959710911e-05
2.89397852697979e-05
2.95701488412414e-05
1.77417989493298e-05
5.25449389946141e-05
3.30983257921232e-05
1.52358551817038e-05
1.68096197828799e-05
2.78892150803958e-05
5.59517925564072e-05
2.71302710113173e-05
2.65756936861268e-05
3.14858113858298e-05
3.95572449130668e-05
2.72501751060125e-05
1.0270129837378e-05
1.45053521663043e-05
3.63358438751678e-05
4.03777388434497e-05
4.1240755769245e-05
1.56301882693511e-05
4.84665401054751e-05
7.02362132705931e-05
1.32218925000696e-05
4.51636003642625e-05
2.58037777415376e-05
5.62043478042877e-05
5.34144306861392e-05
5.20069871766935e-05
2.67640384293747e-05
4.68091842064475e-05
4.79898500328676e-05
3.14541159688889e-05
2.09535651023877e-05
6.62421885812009e-05
-8.04232886269007e-06
6.01062155461726e-05
2.1435774243178e-05
5.1137186605628e-05
4.05448172340804e-05
2.4550931483068e-05
2.60617344045301e-05
4.04909899177255e-05
1.95928623648944e-05
6.38240049693392e-05
4.35351251999191e-05
7.28780310745308e-05
3.24879267127339e-05
2.47791798238553e-05
2.47351306063656e-05
4.1599253154745e-06
2.52461224632369e-05
2.23630069848545e-05
7.10667878736194e-06
2.8938409430128e-05
6.28271651067104e-05
5.05935603645025e-05
2.549749044982e-05
7.59476470897619e-05
2.39166344887186e-05
5.09388305310812e-05
3.56212808002481e-05
4.98808441156993e-05
2.80238247143325e-07
3.15146919647192e-05
1.79784606575905e-05
1.39180292802603e-05
5.03626730435738e-05
1.97160699298842e-05
1.25015168829489e-05
3.48903008965714e-05
7.24363694046081e-05
6.13929277671664e-05
-2.52746248113115e-05
3.96670045558599e-05
1.8841767280117e-05
5.11893686829239e-05
6.64998303884294e-05
1.87034785983452e-05
1.47610447321251e-05
4.44784631532741e-05
4.61478976534235e-05
3.99843880401205e-05
5.65913312439042e-05
4.85530290244305e-06
4.40453739436685e-05
5.32774919760311e-05
5.2392982619977e-05
7.70764031780313e-06
1.75877093479446e-05
6.80298018841242e-06
6.1195499377289e-06
3.0043757927324e-05
4.5382835541148e-05
3.22011267537252e-06
-5.2300427858878e-06
4.60500450905359e-05
4.64106841394356e-05
5.2420328796099e-05
6.18088099316953e-05
3.50148058944595e-05
2.79810163309249e-05
-6.4989927265203e-06
7.72031282850451e-05
3.3048253645877e-05
4.43631973407594e-05
3.12682222718779e-05
4.37005488926567e-05
3.91233999034906e-05
7.12105474183019e-05
-1.59193894728519e-06
6.63495660870999e-05
4.18503083865328e-05
3.85336772369359e-05
3.76112009433115e-05
3.03962910154478e-07
5.17937752551791e-05
3.87566947451426e-05
6.86401822438892e-05
3.61412111668899e-05
4.22925629602431e-05
5.89204687933345e-05
6.99092015290373e-05
5.07604800527441e-05
8.00751287973714e-05
4.24379996044312e-05
6.85071773077441e-05
5.93747731150909e-05
1.26490902260259e-05
1.46931196795296e-05
7.01498416511472e-05
6.12405399033424e-05
6.49880876155565e-05
1.32828539244238e-05
5.29589406516712e-05
-5.9882893589311e-06
-1.2602737515529e-05
4.06532752748803e-05
4.90201593120503e-05
-6.16972135126158e-06
2.56887142392257e-05
3.89411296466928e-05
8.18052067469805e-06
5.60441012166736e-05
-2.60371323890493e-06
3.17594875533868e-05
8.43276433421324e-06
-2.37675892140319e-05
1.90917076676257e-05
1.195867928458e-05
-1.76963896505162e-05
-2.63429554465561e-05
1.22012403057964e-05
1.09077044372647e-05
5.67619536132041e-05
3.0518403933524e-05
2.28809284671358e-05
4.04269606545747e-05
2.42271907651508e-05
4.22872702390504e-06
7.83567835546252e-06
7.56283341273788e-05
5.39601158359122e-05
9.7401505155573e-06
3.63031262396596e-05
3.5708637684686e-05
4.06532828269387e-05
3.42642764768005e-05
4.33515545146941e-05
3.74540729156166e-05
4.60118605791373e-05
6.24083571578215e-05
1.90446922576543e-05
2.586587548997e-05
4.93904758983848e-05
6.52846351151204e-05
2.87837877798805e-05
8.02047847255171e-05
4.75043375299663e-05
1.19148203812139e-05
2.40902587505978e-05
4.35719560683563e-05
3.85886808417565e-05
4.04075512334528e-05
4.68086843587287e-05
2.60569434130477e-05
4.66249166130067e-05
4.53676270333492e-05
8.32154408544098e-06
2.68765029836867e-05
4.45261371623269e-05
-1.64917368739945e-05
4.32655926493597e-05
2.66185488380548e-05
3.86501285329424e-05
1.94411913438729e-05
3.61164103410106e-05
-4.15023229716997e-06
-1.55084774749072e-05
3.33253694953707e-05
1.30983254383953e-05
5.50019253935893e-05
-1.89438038911976e-05
3.60052860762457e-05
3.48775872568362e-05
2.68208196016078e-05
1.92891884003025e-05
5.49845817998141e-05
4.51665680475888e-05
5.01335536116398e-05
3.6527229287214e-05
2.88269270977275e-05
3.05379767209427e-05
1.78895548763947e-05
7.03952227157219e-05
2.33157853415517e-05
2.99563995441844e-05
4.52570766671017e-05
3.27305849065333e-05
3.16904580982636e-05
7.24905767931183e-05
5.53000077902469e-05
4.2411122857378e-05
5.68449875845656e-05
2.53232280110089e-05
2.35637705702351e-05
1.62127370604676e-05
4.3558809566112e-05
6.00024076551694e-05
1.99569027354201e-05
6.0183635261387e-05
1.25282122152313e-05
4.16410961462996e-05
6.15045770587183e-06
7.2873806472185e-06
3.2215085866046e-05
2.38046795438315e-05
-1.07290901867716e-07
2.74994245019615e-05
-1.36766713862688e-05
1.65789511888471e-05
3.52829701246505e-05
9.13338198543173e-06
1.95119124706596e-05
1.87214358494579e-05
5.49419736864612e-05
4.65104900568217e-05
1.3438364481204e-05
1.86363223230573e-05
2.20877054826644e-05
2.1668414188954e-05
6.57453624684401e-05
2.25765769386129e-05
8.13072667058982e-05
2.10677612043142e-05
2.23161492280919e-05
5.15229645837365e-05
2.8283350106007e-05
2.81550149157939e-05
4.59349196104991e-05
3.04302209346896e-05
4.55034910062237e-05
6.19534110052546e-05
2.65848361631473e-05
1.3371838490928e-05
3.64381998694308e-05
2.2709593168834e-05
4.10264730252982e-05
4.98310563242186e-05
4.24818825263979e-05
2.67520006011882e-05
3.99406688893993e-05
4.12943550974492e-05
4.81378907291033e-05
6.11244105882498e-05
2.73461264200645e-05
8.11225564166795e-05
1.51781418870856e-05
-1.7385610734757e-07
1.89423808286158e-05
2.88589577464256e-05
3.8054225267106e-05
2.09963782685899e-05
3.03098984054235e-05
8.63953377396402e-06
3.86186591710757e-05
1.90890342837395e-05
3.37788551540664e-05
2.72678304518186e-05
2.21089117112713e-05
-2.84773267064213e-05
1.0423435695748e-05
2.06370292043786e-05
-5.88266310498231e-06
7.02375761518476e-05
1.93057763142107e-05
4.56643355717774e-05
4.18610455307251e-05
6.61240853915067e-05
1.68199554058689e-05
6.20043971895764e-05
3.48805020845524e-05
3.11762833718558e-05
3.98348116254813e-05
1.9992082006912e-05
3.10099879408546e-05
5.93019850775607e-05
3.37914394694369e-05
6.16598269546519e-05
3.0040413432769e-05
7.72377937529935e-05
9.33676114838534e-05
4.32456315904658e-05
5.57723942414023e-05
6.33908321058694e-05
2.36255363759935e-05
3.17470472651072e-05
1.72437374880224e-05
7.10980227778887e-05
5.3413575710287e-05
4.17365324868469e-05
5.60976706971987e-05
3.22262419480644e-05
4.10265215592445e-06
1.32998276888164e-05
9.0296543446815e-06
2.4754184548036e-05
2.7171307847734e-05
2.97016482967146e-05
2.7361949381476e-05
1.31519652591827e-05
1.43661470365466e-05
2.43989614853723e-05
3.1122535412473e-05
2.1143348038481e-05
7.23738806787757e-06
2.18375939552956e-05
2.85443100478513e-06
3.70646454087332e-05
2.57487697216773e-05
5.15770091848631e-05
4.18327508526853e-05
2.41386612511532e-05
4.32708029218437e-05
3.46213258845599e-05
3.59845545653438e-05
2.45095916285725e-05
7.3673450025402e-05
4.08694665814234e-05
6.2999446055822e-05
3.91804201990098e-05
2.78884009850468e-05
3.53364202637655e-05
5.52240445737804e-05
3.66540858682751e-05
5.61993750738687e-05
4.24981382347587e-05
5.60519972880535e-06
3.66660951048466e-05
3.0774381860636e-05
4.27859312991925e-05
2.25367147181188e-05
6.59360323148731e-05
2.01004045119191e-05
3.69849352708687e-05
6.81262210007793e-05
1.90676020111676e-05
1.9217466916077e-05
5.86213713274977e-05
7.51005927530683e-05
3.9398180857136e-05
5.64446777250857e-05
1.12236460365713e-05
-1.08443564832042e-06
3.21871517483505e-05
2.62892062787698e-05
4.58704463118226e-06
4.65099199546222e-06
1.89866040835987e-05
1.37432186007463e-05
2.1006883745798e-05
4.81768088444252e-05
3.18586110593288e-05
5.79773699081854e-05
6.111660612318e-05
7.60615372419884e-06
1.16588715695345e-05
1.91109784443472e-05
6.25904227662406e-05
4.19940496930728e-05
3.89700708590099e-05
1.88861318254826e-05
3.78893206751204e-05
3.28652023946587e-05
3.86947337277776e-05
4.01649162660629e-05
4.49527577942294e-05
1.88147775687238e-05
2.70592640385699e-05
2.55959603675544e-05
5.73864826339233e-06
1.7703262514653e-05
1.98892619499373e-05
1.79160598614468e-05
4.73578067144472e-05
6.01419205989271e-05
2.55286726745704e-05
2.25576434022921e-05
9.44667880309986e-06
4.15594205261405e-05
3.66448793394701e-05
5.02054821279941e-05
2.74094583180795e-05
3.892450266118e-05
5.44205118811432e-05
5.57476004378684e-06
5.3051674788024e-05
4.43462201210751e-05
4.29511138392542e-05
2.25103969239354e-05
2.89687696528654e-05
7.02159530129004e-05
1.05625580808769e-05
5.52346037892369e-05
5.01527761147089e-05
6.31600182900314e-05
2.41203430664712e-05
4.01034718017801e-05
4.84325967214884e-05
2.49351294796555e-05
6.2879566041553e-05
2.34494205090843e-05
7.1057535187701e-05
3.466863643322e-05
3.62100677804436e-05
1.88401285330732e-05
1.92871655465224e-05
3.5009663678054e-05
9.38056392141864e-06
2.81696605993446e-05
1.69246558931606e-05
3.9065825918802e-05
2.06705980303123e-05
2.3806381176422e-05
7.99315578601859e-06
5.45478866279987e-05
2.35598980871289e-05
5.1180913329222e-05
3.43769550357702e-05
5.80487879871167e-05
5.60755422493638e-05
5.11616405804148e-05
8.15039761332357e-07
4.84874237818662e-05
7.65464023417156e-06
4.64979270713089e-05
1.93700414890204e-06
5.83486617502035e-05
2.99378969494245e-05
3.46804348733732e-05
3.93103530754209e-05
4.24853641632055e-05
3.43978350519468e-05
5.08925113206988e-05
3.56041109443108e-05
2.24438111824193e-05
3.67797524548134e-05
2.4379118512358e-05
3.83547521909243e-05
4.7456305958248e-05
2.46921540170538e-05
2.52243410634318e-05
3.52796464245676e-05
3.85755509791422e-05
2.89534241391494e-05
2.99891728147548e-05
6.86857016632745e-05
5.22338928738287e-05
4.16057110903568e-05
1.25150384793817e-05
3.546234390261e-05
3.98219491610588e-05
-2.97134002705044e-06
-6.06456194113261e-06
5.72562174883097e-05
5.92380364203797e-05
4.24159674757899e-05
5.8878512339228e-05
8.61731165448476e-05
1.84420122098447e-05
2.09399061717561e-05
1.35497919463672e-05
-5.63065704929652e-06
2.92152671529916e-06
4.27369302601328e-05
7.62067233337611e-05
5.5128568413689e-05
2.42140497404578e-05
2.43300115003712e-05
5.50743206044999e-05
4.57215435412385e-05
5.30501055162608e-05
3.23407762983413e-05
5.80446127441439e-05
4.43297651533651e-05
3.04756027127456e-05
4.67182779931244e-05
6.78361821295569e-05
4.31668745392925e-05
2.89496523088318e-05
2.77253228340672e-05
1.54766132083887e-05
-2.87367525605732e-06
1.99842257864297e-05
6.67731563364975e-06
3.17875149086837e-05
3.68615367991146e-05
5.08783090672551e-05
3.58003151560405e-05
2.06320862514326e-05
5.7023711125693e-05
3.65245879648428e-05
-2.06820631820922e-06
6.07755177791049e-05
4.20224706061145e-05
5.72957611986845e-05
2.04826041509205e-05
3.28888799495325e-05
3.05366799252025e-07
1.87652245384617e-05
3.64727741778578e-05
2.20427187060494e-05
2.54967779866776e-05
5.53270673989873e-05
4.62501129300596e-05
2.08088794525829e-05
7.93927947686728e-05
2.66375141376002e-05
2.18063324333507e-05
5.10045576871104e-05
6.01848867953945e-05
5.26761952684001e-05
1.41046980774903e-05
6.78647810176692e-05
6.10915358212228e-06
1.47514142555078e-05
7.7386262518153e-05
1.74747046082537e-05
1.32119711858627e-05
4.10220672563074e-05
2.02876077622185e-05
1.67942302974945e-05
5.64597923569052e-05
5.60640248386189e-05
1.29351504461768e-05
4.90779173453128e-05
2.88425779071078e-05
2.55337225716586e-05
3.6010719395512e-05
4.84782891541919e-05
4.44344013371347e-05
2.616340405578e-05
5.26947246582685e-05
3.41821011934536e-05
2.48512688252625e-05
5.69711351725744e-05
1.88896394523711e-05
5.26613028295517e-05
1.31295004718926e-05
2.73943002436671e-05
2.30017350086191e-06
1.78829301842141e-05
1.95414451905116e-05
4.03315691542432e-05
1.62256740568483e-05
4.12612234364531e-05
1.80359609925944e-05
2.14576896854723e-05
-1.27512682749075e-05
1.6641578559363e-05
4.21251790580722e-05
6.64371300554911e-05
2.6944156477846e-05
5.09301007742596e-05
4.766540392282e-05
6.47504093939323e-05
1.4723473021369e-05
3.29035784540246e-05
3.25299881094242e-05
2.42861329007019e-06
5.37078996321909e-05
1.97209158544768e-05
2.65488634519099e-05
3.45138812712003e-05
1.92482651243806e-05
2.24684580423497e-05
2.70173098099493e-05
5.01041467417247e-05
4.23159957575313e-05
5.98455271885784e-05
7.41580462170567e-05
2.22274920021817e-05
2.49341408914517e-05
2.89323168441109e-05
4.84687880347839e-05
4.04714475566646e-05
4.16285092922e-05
1.26390645139681e-05
2.01708422217935e-05
2.02998120312056e-05
3.56066108469769e-05
3.00847002985952e-05
5.02765570578668e-05
6.27135336758782e-05
4.82444177994087e-05
3.1629767642394e-05
2.79400673866022e-05
2.10575982972263e-05
1.34694489921836e-05
8.75003283699981e-06
3.70788720604727e-05
6.66269642249567e-05
4.3130616364957e-05
4.49537201912289e-07
5.55155638342948e-06
5.13536411709442e-05
3.67990714425889e-06
3.2139044638177e-05
3.20181149538395e-05
3.29312717603284e-05
5.8388105650679e-05
3.30730099038942e-05
4.84743067351792e-06
2.53400424843406e-05
6.48500664071824e-05
-1.46888867961582e-05
9.36988295632175e-06
4.95485995939224e-05
5.47953119508151e-05
2.39185590943226e-05
9.80742648297405e-06
3.04923534231249e-06
1.9041422155946e-05
5.57122059399004e-05
2.87667942066172e-05
3.08814927382994e-05
6.14385062815552e-05
5.34253765708195e-05
3.58238918756965e-05
4.39423193301332e-05
1.51251230037543e-05
6.83415944928852e-05
3.21612497806805e-05
4.88495839190457e-05
2.23693205643625e-05
4.92254937943044e-05
5.71161883236694e-05
3.12045863957064e-05
3.46730194805313e-05
3.50734636042241e-05
1.77942333505777e-05
5.54804256705021e-05
5.48048373911773e-05
1.73012417778037e-05
2.31992728303318e-05
4.25867208548604e-05
5.79056726268649e-05
3.46347608108277e-05
3.48660909265691e-05
2.70050041687703e-05
3.38749160011564e-05
1.38890718708551e-05
-7.45557002690393e-06
1.93800690636667e-05
8.6366786432655e-06
4.79227698836728e-05
2.63377607143113e-05
2.42370534104767e-05
6.18350196083043e-05
7.83694225236947e-05
2.79379370693371e-06
-3.88413458283066e-06
6.71563642664116e-05
7.11165196900875e-05
1.30744567875354e-05
4.17517435420033e-05
3.32011165780869e-05
3.53112645527341e-05
-2.58589120013811e-05
3.52402353299614e-05
-7.46658382787186e-06
1.86141798251963e-05
4.66933609474659e-05
3.92986290948176e-05
3.25907276870338e-05
3.39689750977288e-06
1.82793114213461e-05
4.1846238043671e-05
1.51422336766237e-05
1.11704548737489e-05
2.7538258973152e-05
5.77168244518839e-05
8.11282166742055e-05
8.45110317191772e-05
3.48004047364792e-06
3.12712173612662e-05
4.07799968807707e-05
6.05745483542745e-05
4.25353157862601e-05
5.16900705901109e-06
5.45734031205462e-05
6.2931688975114e-05
3.53686458158103e-05
3.27702474366154e-05
4.04077980986905e-05
1.30725138981883e-05
-5.62740046708028e-06
4.60548377280953e-05
5.3708467949032e-05
3.57912281587952e-05
4.62906607232401e-05
2.17343017594566e-06
6.80122823482457e-05
4.12806410147967e-05
3.80771677666591e-05
2.76314178334325e-05
2.89106995909852e-05
5.23722874986422e-06
3.01391545360592e-05
-5.69396755076256e-06
3.99311290515181e-05
2.17346844320987e-05
4.07830539528603e-05
4.75311571551519e-05
5.64820693996363e-05
5.99673953388008e-06
2.823510084399e-05
4.22020828902582e-05
5.93504010331763e-05
2.19161131643778e-05
2.63554366180138e-05
5.99271148643705e-05
5.28027982847439e-05
5.29143711776561e-05
4.2294948607711e-05
6.73131052154196e-05
2.97232070388896e-05
2.28825805324288e-05
4.04507222066243e-05
7.50322612409249e-05
6.60570424025069e-05
5.94418693933188e-05
5.27254949688569e-05
3.1682909197113e-05
4.35761925817232e-05
7.48373719916969e-05
-6.3638951499846e-06
-1.52183552419139e-06
5.43923252713536e-05
2.43618989376014e-05
2.51425431423378e-06
3.16154229444573e-05
3.61297201157054e-05
3.26052309103216e-05
-2.09861439522092e-05
-1.41629649420179e-07
3.2944211703842e-05
9.58711518232929e-06
3.90964216609323e-05
3.76273330619477e-05
1.80884034800474e-05
3.76370851280265e-05
2.75821803220487e-05
5.48238385365861e-05
2.03766666195198e-05
2.56904473989509e-05
5.74803928965433e-06
3.39874004629745e-05
2.50612525955773e-05
1.84854094784855e-05
6.34141437753559e-05
3.1123279364103e-05
3.50303512044624e-05
3.2984444484624e-05
2.6500437763116e-05
4.50314251937884e-05
5.22280070998992e-05
4.51930390841806e-05
5.0923648657117e-05
2.71712870530602e-05
3.44403831869017e-05
4.81096143181996e-05
2.09316798727168e-05
1.40741833799877e-05
3.44516721676698e-05
2.74600157360735e-05
4.36468973718046e-06
7.43706951960996e-05
4.58730533347573e-05
5.37391547624624e-05
2.66592470601721e-05
2.45288668631298e-05
6.52327371701982e-05
4.886185146916e-05
5.26717247477763e-05
1.26105434772409e-05
1.13315606276728e-05
3.12852817447826e-05
3.24918996309264e-05
3.13777167112171e-05
5.49823247829224e-05
5.85367600695726e-05
5.56534439679758e-05
2.88952779807231e-05
4.48828744763007e-05
6.56819507407446e-05
6.04983244229616e-05
4.84386705674098e-05
2.83303073912294e-05
3.1817408858235e-05
5.51544537235446e-05
2.77561000924515e-05
4.86309786050006e-05
4.03246107294978e-05
2.91750811362444e-05
5.32961661993318e-05
4.38777228853893e-05
3.13834519471976e-05
3.43246654137825e-05
6.91504877781949e-05
8.35981382776977e-05
3.92164120758643e-05
4.40312498572723e-05
5.52951781994729e-05
6.91053085873287e-05
5.70502874269934e-06
1.22575722776663e-05
5.69547393522891e-05
5.0801233223167e-05
7.58268486814471e-05
7.80836905776615e-06
4.12906726174728e-05
1.8782456459375e-05
4.14182034510067e-05
2.64777635061714e-05
4.62218428933878e-05
2.40823649772634e-05
2.19439821975007e-05
4.00224976689457e-05
1.08885440628578e-05
3.05283969425019e-05
2.17381393360912e-05
6.68905411098596e-06
3.104833160222e-05
-4.04896819964067e-05
1.45682891186167e-05
3.05232934386496e-05
-2.60961654775336e-07
3.14716719265065e-05
2.23262108177709e-05
2.63878056461999e-05
2.11373450731212e-05
2.99049526968125e-05
1.77376727588832e-05
9.71641475101616e-06
8.49792822495239e-06
4.23581142819249e-05
1.82653493641405e-05
-1.95651317739506e-05
5.10452306200459e-05
3.09935707540797e-05
3.40898896257382e-05
5.375433663473e-05
1.88274523600231e-05
4.85790703824608e-05
4.31248755516354e-05
4.23936186268599e-05
4.01852204261511e-05
3.32464181907486e-05
5.22541528559167e-05
5.91765283337504e-05
6.80966665503515e-05
4.21640485094102e-05
4.23313481827938e-05
2.81782700259114e-05
8.03024492636755e-06
3.69704695555289e-05
5.08506590536604e-05
2.68049501438241e-05
2.39220373372515e-05
2.43625480037163e-05
1.05184374157725e-05
3.74637971082899e-05
5.10396700062651e-05
2.76679708587722e-05
3.68120189762845e-05
2.30288271530689e-05
5.49057930372691e-05
1.06238160850119e-05
2.24587904149327e-05
4.79329999720227e-05
7.87695285566449e-05
5.50343395950492e-05
6.01199585025105e-06
4.85434212255163e-05
6.48681352833255e-06
2.50274306258595e-05
4.19011012603588e-05
2.0933118179781e-05
3.80949410240956e-05
6.36378600906672e-05
1.57050315612299e-05
4.28665069573401e-05
3.83966303225491e-05
2.21576863042121e-05
3.46135360977289e-05
2.20725915333105e-05
1.2383977421698e-05
2.89067835127098e-05
3.46955894682322e-05
4.49814741702555e-05
2.09550552018299e-05
6.94774429302891e-05
2.73099741482032e-05
5.03929829358676e-05
1.78693094923437e-05
1.81931865235294e-05
4.92119918750689e-05
-6.13373938306897e-06
4.42617111172061e-05
3.76138584120824e-05
5.90093573534818e-05
3.9413676090726e-05
2.40152705033321e-05
1.30589936238547e-05
3.12190405475087e-05
2.08521375912816e-05
3.87809476217196e-05
2.75670084652598e-05
6.26482847492338e-05
6.22292406893759e-05
4.59649743844882e-05
-1.51254065027986e-05
3.20650702239888e-05
3.622626452575e-05
6.85053363785885e-05
4.41281428864484e-06
8.21456965487264e-06
4.49367333690774e-05
5.40354050047006e-05
4.8694001583737e-05
6.18439245619064e-05
4.5320216914169e-05
1.96961588860842e-05
2.37756957724752e-05
1.78212879526504e-05
3.11312525023078e-05
1.55947182351929e-05
7.06605206405573e-06
1.55010500797932e-05
4.66840454062217e-05
-7.64397353779161e-06
2.79312388439313e-05
5.3584810671564e-05
2.49605890929519e-05
6.0241622538164e-05
1.15184256407953e-05
2.66543115698005e-05
4.53333429505069e-05
2.22879715571932e-05
4.85173336095393e-05
6.23941894035487e-05
6.65934160248911e-05
5.25616713033486e-05
1.33727115177088e-05
6.24731527671011e-06
4.39307489258105e-05
6.8484978136766e-05
1.79347654450988e-05
5.49774146483708e-05
3.55196434984999e-06
1.87589706451571e-05
6.6591675717843e-05
5.02997668832906e-05
1.70859301596943e-05
6.76869080697673e-06
4.09808131886167e-05
2.60550842453171e-05
9.63145964157374e-06
5.67041830947778e-05
3.79551165647818e-05
6.34650905100544e-05
1.46603134955906e-05
4.13402323030886e-07
4.61680370124927e-05
-4.65030857073945e-06
5.75126797842322e-05
1.6930685144024e-05
2.79587601646539e-05
5.01639380015668e-05
6.13005955830665e-05
1.41100672526722e-05
3.37864125813717e-05
5.76967718209364e-05
4.70218633222824e-05
5.82585854240186e-05
2.2427044607931e-05
5.13051215244676e-05
4.92384434108216e-05
3.81484068438091e-05
4.36312228021912e-05
2.08646503210509e-05
3.20750456810722e-05
3.53770537442141e-05
2.43516408982062e-05
2.01255282389107e-05
5.46953606926377e-05
4.29069714574881e-05
3.70041796565168e-05
7.12304939896979e-05
3.17870336909219e-05
1.34182762338337e-05
3.73512731553666e-05
-6.03237090040228e-07
5.14133919638076e-05
3.64062761392799e-06
4.576623893994e-05
3.78413109927098e-05
3.74796686584862e-05
3.94305018785517e-06
2.95210694176869e-05
1.15741624667516e-05
1.10307937853729e-06
8.74778200165091e-06
4.26570907085952e-05
1.18120597507663e-05
4.92455591223091e-05
1.06972457680984e-05
5.08474729466314e-05
5.2753619635249e-05
1.101386607598e-05
-4.46377409003401e-06
5.38584079229562e-05
3.95200480488865e-05
1.40147929637564e-05
4.10835104077802e-05
6.63320247179544e-05
5.57446204403056e-05
5.13460209186879e-05
7.38554993191033e-05
1.06259621165741e-06
4.68315874939015e-05
3.62525564783525e-05
1.74281259606244e-05
2.10056578874914e-05
3.67641913206565e-05
2.75586367419397e-05
5.95281980437109e-06
2.28103446354027e-05
4.09175024781015e-05
6.34242541929421e-05
2.3539617544539e-05
6.25849231749727e-05
2.29736137617356e-05
4.21216533597346e-05
5.52011195546225e-05
3.88799928819e-05
4.51644604751188e-05
5.62127274073551e-05
7.8196801773184e-05
1.48543647568062e-05
3.28687568973599e-05
5.81470458526819e-05
2.40535595319353e-05
3.77057506288994e-05
1.45188344160935e-05
4.23514482100743e-05
5.73998413974818e-05
4.72894466485025e-05
3.32440400647744e-05
-4.8460913606728e-06
3.27617442376007e-05
1.90019507149567e-05
4.06472612967285e-05
4.62633758685663e-05
1.24795102356601e-05
2.52308780174184e-05
5.55202591289885e-05
1.19713798858613e-05
4.37561177782013e-05
1.63133068149455e-05
6.14970889548555e-05
2.09249916734982e-05
6.44949344290297e-05
-8.43822976251987e-06
1.61064527743348e-05
1.20198918107982e-05
1.90314490166716e-05
2.47764521389278e-05
4.37907114878453e-05
3.46099391266794e-05
5.61107092466511e-05
3.8385994498661e-05
4.59691459394015e-05
6.28257796030691e-05
4.88980187110454e-05
2.86982196303912e-05
7.85979700259225e-05
-2.85490937810866e-06
1.9770169853087e-05
7.17033037688502e-06
7.3499394961087e-05
3.49300888949645e-05
3.24414522827927e-05
4.02939585165539e-05
3.95635991871631e-05
7.37266957427829e-06
3.45548497321906e-05
7.79019969856547e-06
3.06452650692263e-05
3.67397173567924e-05
4.53024632965733e-05
1.37908752974542e-06
7.49501750450821e-05
6.09055689770684e-05
4.5205427529619e-06
4.33326463217936e-05
6.60932447478535e-05
5.95018620118468e-05
3.04908698594958e-05
3.8027596024715e-05
9.19705678861753e-06
1.66864111003811e-05
5.20325492636388e-06
5.91765988917753e-06
6.32226159406225e-06
4.49561739143176e-05
2.37022851812586e-05
6.44925870576525e-05
5.36122528622039e-05
2.9354503813796e-05
3.4774706192483e-05
3.91608556530845e-05
1.77765729346033e-05
2.89523421410522e-05
2.70271347686692e-05
5.35837078871303e-05
5.90090245808962e-05
4.69505703600895e-06
5.05603781034259e-05
4.0993894124073e-05
-2.69189219978022e-05
2.57859860903946e-05
4.18888588467243e-05
5.07764971728879e-05
1.77017375381704e-05
2.31489480829934e-05
9.99627495360697e-06
5.33754364942944e-05
3.54831196783544e-05
2.57449069259061e-05
3.7494470154472e-05
3.49568847903181e-05
5.36755106277285e-05
4.45055803540448e-05
5.6265374662111e-05
4.29119799616168e-05
3.81305120052929e-05
6.83758331003416e-05
-1.84891224598366e-06
1.06174535818618e-05
4.91600839535486e-05
4.8762017673866e-06
2.79173057217703e-05
1.87070535238439e-05
6.60096069047581e-05
4.91704464859445e-05
2.59615195441409e-05
4.30498300259134e-05
1.58296456492538e-05
5.26395888948842e-05
1.72549145716935e-05
3.48118683218859e-05
3.66011166244399e-05
-5.05903325282991e-06
1.94712751937185e-05
4.52566945675979e-05
2.09441492544213e-05
3.82401268787031e-05
5.62434213298139e-06
3.5090412438435e-05
6.14071933155644e-05
2.87286116458814e-05
2.63549866526922e-05
4.68673898934132e-05
2.01376576849953e-05
2.88035518068978e-05
5.94924468382702e-06
3.03061129650365e-05
2.8435791040387e-05
7.11421855794188e-06
3.69286632947434e-06
1.07814969865233e-05
2.55934287470559e-05
5.29655880775389e-05
5.60673300126995e-05
5.69538292970846e-05
7.50092267103608e-05
4.17873025803699e-05
2.48491655245966e-05
5.10136340669605e-05
4.66886357506438e-05
4.06890607542751e-05
3.32702990015267e-05
3.30674215547193e-05
1.05745296805938e-05
5.48579783775274e-05
3.26108785718057e-05
5.1312380172339e-05
5.60706483453813e-05
8.92547060009527e-07
4.13494486969956e-05
4.55921358167748e-05
8.6702676022603e-06
4.19332841962671e-05
4.35959598850977e-05
5.34210192371236e-05
3.91547797594e-05
3.77728094542039e-05
2.74672057472782e-05
3.9693703689105e-05
1.89022603589115e-05
7.30389023186794e-05
1.77366972673363e-05
3.09020835486398e-05
3.49081658661564e-05
1.52747023386644e-05
2.78118344166423e-05
1.58444141258559e-05
5.78075530417022e-05
1.90911663040547e-05
2.43937898557813e-05
5.50325463628147e-05
2.38098153409451e-06
1.69567655124e-05
2.30289463180018e-05
4.15551020684522e-05
4.1957717693075e-05
2.02852069180772e-05
3.80102321705954e-05
1.41103155111576e-05
3.12827173687144e-05
6.95293903047323e-06
5.01465640842119e-05
1.38594063635719e-05
4.68242176935248e-05
3.41220130431197e-05
3.3275106087627e-05
3.07884999839442e-05
6.81254795437571e-05
4.56568941487596e-05
4.76480679417124e-05
2.6689964277889e-05
3.18432004917274e-05
4.29650469874576e-05
5.30505751839292e-05
1.67608834064458e-05
3.37399107903095e-05
4.55324642129239e-05
2.51579834439574e-05
4.55593458287911e-05
4.0491487804805e-05
2.02558502927331e-06
3.67758197584021e-05
6.24485864066403e-05
5.22035302400237e-05
4.06316537237414e-05
3.54415388510317e-05
4.25514758819866e-05
2.34053593394338e-05
4.32701165711052e-05
1.72495332569419e-05
6.61703364042786e-05
1.69660285475337e-05
2.93822761106304e-05
4.18076101411623e-05
7.07955627552344e-05
4.79596712755983e-05
3.27639731218727e-05
5.95388613494029e-06
3.50102110846808e-05
6.01649240082356e-05
3.23016840116349e-05
3.83609185124914e-05
2.51693338759627e-05
2.56256122721016e-05
6.84085519995433e-05
4.66999844908116e-05
3.62274157944439e-05
3.54809093753876e-05
3.40723334243165e-05
4.6650737945444e-05
3.74085575678582e-05
3.47442050101749e-05
5.12249372862941e-05
1.46016479181737e-05
2.02660226455887e-05
-1.60869234349579e-05
7.76300291078333e-06
5.58315926870115e-05
3.08903877445287e-05
3.59830144555973e-05
2.88375118509888e-05
1.66684880396141e-05
4.09950959895537e-05
6.10434392657013e-05
9.88132001052034e-06
4.03393545467843e-05
2.15374845549032e-05
5.14701178899641e-05
4.8457992823875e-05
5.44963276178291e-05
4.1623246637207e-05
3.39834574595159e-05
4.96079893243376e-05
5.66707100409106e-05
3.91023407022903e-05
3.34757740756795e-05
6.19220766257564e-05
7.39822503210637e-05
4.58732078792454e-05
5.12258672681037e-05
3.68936911354293e-05
4.50065761802715e-05
3.8937674210124e-05
2.12524268775443e-05
4.33265090034792e-05
4.16593130379263e-05
5.35951148367132e-05
2.25831503633851e-05
4.17590300961954e-05
1.72048032187346e-05
1.49876452135284e-05
2.71838788348261e-05
1.31541230036412e-05
3.28094836822915e-05
1.41771973435693e-05
1.62672959337332e-05
6.04938993569891e-05
3.22557542597922e-05
2.53962124260384e-05
3.41565415966516e-05
5.22290171580967e-05
2.46600464270919e-05
1.45725394928945e-05
4.47206767323184e-05
4.66542590172395e-05
2.90168692375917e-05
4.11563265640416e-05
2.43911511728465e-05
1.9147379143418e-05
6.08932145568482e-05
1.80904453328845e-05
2.65615903671906e-05
2.90757046267727e-05
3.98337814175832e-05
3.84667711707824e-05
1.80620227593958e-05
3.80583074568845e-05
4.47664666308804e-05
3.64183793249469e-05
3.77539924781081e-05
5.06604875192777e-05
3.62408548792544e-05
5.29130471571417e-06
2.06981346229995e-05
3.08510232124023e-05
1.63156840268094e-05
-1.37714508847379e-05
5.14645179246324e-05
3.69997105885117e-05
3.56337733265134e-05
3.68676776937482e-05
4.06477972500453e-05
3.59326222124714e-05
3.47928318095099e-05
5.33185698742411e-05
3.52385130166023e-05
4.52963224076105e-05
-3.20895662657548e-06
3.77646959772413e-05
1.51902338494586e-05
6.64215079339822e-06
6.56230433040634e-05
8.94463470006774e-06
1.27871658183188e-05
6.22477691998271e-05
1.56190947755642e-05
4.48150392100004e-05
1.65087634625144e-05
8.49147243744762e-05
2.6176209371068e-05
3.95451924281335e-05
5.82902213576786e-05
4.86535364299155e-05
3.12125599804734e-05
3.40710599107217e-05
4.04611678030807e-05
6.67467239044156e-05
3.26233909315593e-05
5.43711202033253e-05
5.41504118134373e-05
3.24428859700461e-05
4.79474107950607e-05
4.30357768258961e-05
8.4963084325952e-06
4.11880906818957e-05
2.29247064127785e-05
4.36730997490012e-05
4.0783481588924e-05
2.01734717659357e-05
8.90215087157522e-06
2.05895501211613e-05
2.40398088751805e-05
4.57085571358105e-05
1.25377721745968e-05
3.14049191826646e-05
2.4462901162543e-05
5.85862060203908e-05
-7.36300564365273e-06
4.12314362679461e-05
3.8242183078831e-05
1.83083785686886e-05
-1.0711230819985e-06
3.17778400888161e-05
5.85775474444704e-06
4.01344639178761e-05
4.61836124370766e-05
1.61066900403885e-05
3.15560346671644e-05
-3.73467611378153e-05
2.70333062028984e-05
4.13334656431048e-05
1.13946542726429e-05
6.63252267199011e-05
1.35146134822855e-05
4.09748576185999e-05
2.46649007045819e-05
2.98963106802482e-05
4.99659915756273e-05
3.30315723294162e-05
1.16152227428115e-05
-9.98499669706709e-06
6.4363452289314e-05
3.51320383429872e-05
2.09324817812624e-05
1.55179043999798e-05
2.33430595898566e-05
5.25934665922279e-05
4.58265498178597e-05
1.9049327118726e-05
2.44919656767646e-05
1.63603532221762e-05
1.37583324248965e-05
1.15618836244746e-05
5.41067237311245e-05
2.29616992438167e-05
6.03342020899565e-05
2.54319196877115e-05
6.46592236931041e-05
3.75074243816769e-05
5.95303974582888e-05
5.72426772198817e-05
1.51467597153344e-05
2.73752954419987e-05
1.5418404047731e-05
4.017356040252e-05
6.72453100502504e-05
4.89038917928226e-05
2.3357729123104e-05
-1.38265567094139e-05
1.60083858841238e-05
3.14754296515852e-05
3.91393107877105e-05
7.49615759375542e-05
2.52359944591144e-05
3.74628344273296e-05
8.14853615684238e-05
4.07142696930806e-05
4.38807812404404e-05
1.93103781939662e-05
1.62519343590891e-05
6.13429427882881e-05
3.60208086719152e-05
5.16911641014331e-05
3.16990004594269e-05
2.81334760713758e-05
4.06931261898049e-05
3.64414750078948e-05
6.78412813339803e-05
4.84692315984433e-05
4.31600027476336e-05
1.42896558241922e-05
9.33049652903637e-06
5.19806330731241e-05
1.873700204759e-05
4.49766122146199e-05
2.34584898069998e-05
3.93124336715601e-05
3.40422448708573e-06
5.59793352991318e-05
4.34096962935802e-05
2.03954493062646e-05
1.75561873596977e-05
2.25468447703609e-05
4.38182305206765e-05
2.27264479450487e-05
3.63675882490226e-05
2.54448075365478e-05
3.25609025111996e-05
2.46575635651242e-05
2.95833483474908e-05
5.50511316043051e-05
4.39258413159989e-05
3.35034688955891e-05
3.55146680187099e-06
5.41502685004305e-05
5.73834665887184e-05
2.82577183225886e-05
3.72434234832762e-05
3.90803143099967e-05
3.34475404848039e-05
2.79196966252186e-05
4.67468671496343e-05
2.3532832600965e-05
1.59074017671762e-05
3.7234044928554e-05
6.79825011514438e-05
5.42076405604521e-05
2.76912684701338e-05
4.5178355264384e-05
4.15857272760126e-05
3.77594047123479e-05
3.15443530070081e-05
4.28612403771365e-06
5.75550689070259e-05
2.16143627867783e-05
3.73989185374358e-05
4.74456437612283e-05
4.11693866619473e-05
4.960682864346e-05
5.04432536184972e-05
8.78423422838452e-05
3.49207929406664e-05
3.74167387655354e-05
2.97161344675192e-05
8.45336434316944e-06
3.25263205139454e-05
4.06889500414226e-05
6.65249835915889e-05
1.96006308887136e-06
2.79225496036043e-05
1.06504894822324e-05
1.3945270178382e-05
3.35222360898126e-05
5.0795114957754e-05
3.4023560900948e-05
9.73534250485613e-08
4.86942755692291e-05
2.29982045584737e-05
3.87146659885126e-05
4.68091497713179e-05
4.65043592020925e-05
1.73426553745789e-05
4.56824953407531e-05
4.76690697263325e-05
4.9844287555937e-05
2.14026092656145e-05
7.13211586441153e-06
5.15542609513689e-05
7.96368386377515e-06
2.38528668317802e-05
3.41217814188245e-06
5.0347820015763e-05
8.94218267745608e-05
4.45235923426905e-05
3.23148841311941e-05
2.58358093778652e-05
5.32738397120608e-05
-7.53474895814169e-06
3.85793778914658e-05
1.7788487629423e-05
2.1229632894831e-05
4.41217553917081e-05
2.04510845684547e-05
2.23358312750392e-05
4.18872921106848e-06
3.37823743164207e-05
5.05637365306326e-05
3.5300681744774e-05
2.51049401421827e-05
1.29952569858935e-05
1.87330170570594e-05
1.59868322495029e-05
5.19843326166541e-05
4.36756123265266e-05
3.85250164865954e-05
5.85021675784371e-05
2.64084342137424e-05
5.27485215935608e-05
2.69333693436143e-05
5.56073098473134e-05
1.8293436979272e-05
1.66813102611898e-05
4.68738811289635e-05
2.26599038682641e-05
4.85769162083569e-05
5.58768352785399e-05
2.53751831903707e-05
4.35056466575922e-05
4.22666843042639e-05
3.53413251190656e-05
4.43644788643468e-05
2.68278352633371e-05
8.21907258680871e-06
4.16281455830515e-05
3.90292644910681e-05
4.30645466629645e-05
3.80368973258226e-05
2.07376239414124e-05
4.09244339648694e-05
-2.19600518946289e-05
8.0341847444286e-05
4.93251809547942e-05
6.48781231318434e-05
2.54810905591148e-05
5.12958096916014e-05
6.40885324998593e-05
4.42581234349693e-05
4.98788316649511e-05
1.24145591928299e-05
3.89877085744179e-05
3.40674762458374e-05
4.14192418875508e-05
1.23194660743071e-05
2.26614932565521e-05
4.59797270483519e-05
7.78627950787056e-05
8.22791237701401e-06
3.76050818338196e-07
3.83735080238101e-05
4.01021168753662e-05
5.00647180257585e-05
5.22482247447261e-05
3.69797908096852e-05
2.78219068144716e-05
-3.55442110457371e-05
6.43480121674806e-06
3.07112112750474e-05
-6.42861428622326e-06
3.09826447622273e-05
3.36423797145004e-05
4.85375333167316e-05
4.27408586014111e-05
2.28703838386738e-05
1.52759527116014e-05
6.55304745752417e-05
5.54374286503428e-05
4.96811698707025e-06
4.55732118360731e-05
3.52362156723891e-05
1.90866649731738e-05
4.80327142063465e-05
3.58985740645224e-05
3.41457631689832e-05
3.18541108317414e-05
3.72893454464741e-05
1.59620602655803e-05
1.5823191371121e-05
3.84134720443156e-05
1.60658292750021e-05
1.38971653719933e-05
1.36157191468049e-05
3.41237391943547e-05
3.77502288109414e-05
1.31490136292368e-05
2.47554856262023e-05
3.49377594061403e-05
3.50309396191963e-05
5.01562089025134e-05
6.52847154725734e-05
1.73256882082797e-05
1.16716592971825e-06
2.42937175457297e-06
5.91150115741264e-05
3.55683980147559e-05
4.23416913481889e-05
1.43839312033568e-05
3.76092804931546e-05
4.0114265805846e-05
4.86122656465934e-05
4.20312548552112e-05
5.47084368290372e-05
4.71773013189579e-05
4.81844126401153e-05
4.13611546493154e-05
1.9351547079378e-05
4.80304932941434e-05
7.29310691518484e-05
3.70990254357814e-05
3.37759563428503e-05
4.95863808953395e-05
5.35567409121776e-05
4.82767023294574e-05
1.33446303733735e-05
6.38602450701519e-05
-3.37668541289971e-06
2.45938283156675e-05
4.68148823368978e-05
9.39509318776084e-07
2.03275622153366e-05
8.76709591301835e-05
3.74789971351712e-05
5.18671971005368e-05
9.62210692850835e-06
4.25625846720707e-05
3.88196430257e-06
-9.10765751114494e-06
2.38917708795723e-05
3.15219710103993e-05
5.8030565849286e-05
4.14331845888516e-05
2.54048201851112e-05
7.84954171604902e-05
2.41069483562408e-05
-1.11974798764497e-05
5.05374358336511e-05
3.25448828687452e-05
3.85052082637671e-05
1.6503088968035e-05
3.3752692755577e-05
5.97004225340829e-05
6.36056838263576e-06
1.39459814052815e-05
1.88231940260927e-05
3.98371516739472e-05
1.63176818849274e-05
4.39825566612246e-05
7.84910520353312e-06
7.99100650529436e-06
4.7496701834165e-05
