# Supplementary material for: Research on computational propagation and identification of mine microseismic signals based on deep learning
Source: PLoS One. 2025 Oct 22;20(10):e0334641. doi: 10.1371/journal.pone.0334641 (PMC12543183; doi:10.1371/journal.pone.0334641)
Supplement: S4 Data — (ZIP) [file pone.0334641.s004.zip › 000100700001613.xlsx_0.txt_24.txt.txt]

5.46699003819412e-05
6.29693807234235e-05
6.44040523344968e-06
6.08559731594539e-05
4.27348548666845e-05
4.28708584082627e-05
3.25065377423097e-05
3.01085826218258e-05
1.22670129098142e-05
6.33360709350484e-06
1.11338196175363e-05
2.66544333049617e-05
1.60802330952013e-05
4.13941988119065e-05
-2.06616568627559e-08
4.69237064325892e-05
8.59825784839224e-06
1.95755080758218e-05
4.01255951883978e-05
1.59249100935486e-05
1.11823796193099e-05
2.84860396319802e-05
1.57339336459724e-05
-1.21076122969276e-05
3.96250830681808e-05
2.62111769658238e-05
1.84476652970746e-05
3.89767325518587e-05
3.33082385983531e-05
3.54679316838845e-05
1.91170679693934e-05
1.4906436395312e-05
3.18625861996264e-05
2.48790121578459e-05
1.33622807403958e-05
6.35445556537089e-05
6.94263864645953e-05
3.67748530944907e-05
4.18188811965707e-05
5.13234304618662e-05
4.21577646683102e-05
3.02111965276813e-05
1.68341745682038e-05
2.12674072575184e-05
4.01487870124486e-05
4.15550640598386e-05
2.90352429207807e-05
5.5935483774606e-06
4.18887294337725e-05
3.9794905133768e-05
3.16785209023103e-05
5.45940323274886e-05
3.11669106372926e-05
4.13218584677105e-05
3.66315673040308e-05
5.0390279381499e-05
1.30577700177389e-05
1.25058951288037e-05
2.71823653266951e-06
7.84389355693905e-06
5.02028940466998e-05
4.57589473843051e-05
2.06395563308855e-05
4.6172739007456e-05
3.60210518642379e-05
3.89479299136891e-05
4.5885215056313e-05
3.54941753979272e-05
6.09295446982737e-05
3.33539413706231e-05
2.04750192834477e-05
5.98823932015897e-05
3.73442304479306e-05
5.60461472421174e-05
5.30585644816796e-05
6.7844924284433e-05
3.84657169706605e-05
3.64800526050742e-05
3.48819446396385e-05
3.51433985424875e-05
4.22322172261666e-05
5.8726790923208e-05
3.53650371880471e-05
3.88849817093027e-05
3.61342393507718e-05
7.5329180975256e-06
1.17964003952023e-05
4.4723614854345e-05
2.91236388660782e-05
2.25584836961153e-05
4.74723424238208e-05
6.27830142500346e-05
6.40267498042791e-05
3.72602163464259e-05
3.93145257641223e-05
4.39007729157385e-05
1.57398600678231e-05
4.25928028781705e-05
4.93051000668995e-05
6.85406606017086e-06
1.68831714322658e-05
6.80958757437034e-05
4.54483590468218e-05
2.60169847381487e-05
4.70555424635773e-05
2.94245002595776e-05
2.29553758821724e-05
-1.06252254624009e-05
3.0713165855956e-05
2.84859146222489e-05
4.13945721127786e-05
8.89680307787956e-06
3.97043376771037e-05
3.2264540480487e-05
3.12156130961385e-05
4.10833608082065e-05
3.48660407167451e-05
6.10612432861635e-05
4.29274109957666e-05
3.02867590096534e-05
4.1610418442292e-06
3.32326510647745e-05
3.62769278477085e-05
6.94616391457047e-05
5.68084063679008e-05
5.16246924302291e-05
1.35206481959461e-05
8.40760463069864e-05
2.97515396403236e-05
6.450607588215e-05
4.578751587606e-05
4.016708907221e-05
2.6566695790905e-05
2.06016877471108e-05
3.24421389529025e-05
5.41564293772477e-05
-6.36411277514454e-06
2.92028929639014e-05
6.46761415170532e-05
2.32257216511766e-05
8.68238123529567e-06
1.77950387629517e-05
4.81318609001363e-05
3.55169314974997e-05
2.40474792573934e-05
5.30977225226189e-05
6.96485736727117e-06
8.43645299128709e-06
6.617007950511e-05
3.46410345871438e-05
3.35270080551495e-05
-8.48502642392563e-06
3.84472023980588e-05
4.0020642705525e-05
2.70373477377955e-05
2.00827349874926e-05
6.61345740745361e-05
2.56386240340961e-05
5.15649417738247e-05
4.3753316991978e-05
4.59225863008064e-05
3.13628743431929e-05
6.34325600666922e-05
1.66626274959451e-05
1.554849428459e-05
4.37627079132034e-05
4.54566454312905e-05
4.03016051167607e-05
-1.54195457703071e-05
1.27479456352123e-05
5.1296681331847e-05
4.76619439800303e-05
4.51790672317847e-05
1.60349812569845e-05
5.66030041750051e-05
3.12728846538954e-05
4.78903433400741e-05
3.25017667026839e-05
4.48721333020305e-05
8.19014421659959e-05
2.77987784030751e-05
3.72119662384609e-05
2.17997263736461e-05
1.99975148048461e-05
2.56113449939702e-05
5.39277744718703e-05
2.89034369565788e-06
3.48926145913332e-05
4.34481295150811e-05
2.97895333269931e-05
3.13410457594477e-05
4.01896690007882e-05
6.48518206209535e-05
4.07885922277672e-06
2.52357676130834e-05
1.11486500156294e-05
2.6756763089247e-05
7.17076912266572e-05
-3.99054026121263e-06
1.41001581584897e-05
6.17918906993178e-06
3.07572483063162e-05
3.90971039291861e-05
2.8369896979873e-05
2.54079277250362e-05
2.0690196720559e-05
5.36099263605134e-05
-8.80217751020802e-06
-6.19685262760956e-06
2.1380849661735e-05
1.81026214421369e-05
3.29477773566795e-06
4.91763012161728e-05
4.396633786592e-05
3.2723350144904e-05
3.12986588099076e-05
2.75675950835857e-05
4.36930483252701e-05
8.74668082362645e-06
8.19264208855988e-05
3.90041945556198e-05
-1.55052941606241e-05
9.14274615213635e-05
5.23941751495002e-05
4.98862554652415e-05
3.42038139457077e-05
2.79710388109416e-05
5.84290926640937e-05
1.29511701305921e-05
1.01167594668666e-05
3.35344866162706e-05
5.54286487371751e-05
2.70776936594992e-05
5.60275099395353e-05
1.60652655470398e-05
3.95885219673325e-05
5.70226140700691e-05
3.22355511765791e-05
4.65312031747989e-05
4.27847726561942e-05
3.98869296087368e-05
1.15597043413938e-05
2.16667517790145e-05
5.09581190205901e-05
5.02471738523423e-05
1.69046267418968e-05
3.43814505142098e-05
2.50877724632923e-05
5.47504788810569e-06
3.59283046244447e-05
6.70408071762039e-05
2.45637936509302e-05
1.60979111525477e-05
3.3652480221429e-05
4.19207939822658e-05
-3.47893466922578e-06
4.68791156162796e-05
1.42521162861801e-06
5.09703379804061e-05
5.77707676321411e-05
-8.08967395626068e-06
1.6203629187342e-05
4.40863940994604e-05
5.51465030327623e-05
5.75191076109496e-05
3.63097469650019e-05
5.28719044779667e-05
5.59592418872019e-05
4.66080763488976e-05
3.66704919969505e-05
6.21132241452953e-05
4.70405469838395e-05
-3.85592857428923e-06
4.9489558337324e-05
7.52179625046603e-05
2.25377149601308e-05
2.14522366924302e-05
3.08058218312092e-05
6.16552119756777e-05
5.11318078330463e-05
2.24384755206606e-05
4.9079517982014e-05
5.12639122853175e-05
1.22722499896601e-05
4.94680303758365e-05
-9.87530310870537e-06
4.04777447886339e-05
3.1624252881334e-05
3.37211591017729e-05
2.1942870877397e-05
8.28587530546608e-06
3.68189577401347e-05
-5.74084417529873e-07
4.21190090482659e-05
5.27973128243759e-05
3.54519731572982e-05
1.59629259001268e-05
3.05275001094378e-05
2.31447613703652e-05
4.2934649081643e-05
2.88136494030218e-05
1.83745533468979e-05
2.60826814300123e-05
1.29930303399235e-06
2.90479843427981e-06
3.701394311775e-05
3.49359701245239e-05
4.95072957252341e-05
2.86123931972932e-05
2.22169998685844e-05
2.55313865229342e-05
7.23081318657713e-05
4.04808364882914e-05
6.08571981962061e-05
3.80186455052879e-05
5.28282378186485e-05
6.11610357451438e-05
4.3906992195359e-05
8.51849814347e-05
5.24667144050956e-05
3.85876357295646e-05
3.69582345318041e-06
2.81720456089105e-05
3.86056854935945e-05
5.09622861478197e-05
5.96591948916556e-05
1.26509727373804e-05
7.83034027091512e-05
4.79261556505163e-05
5.39033143917309e-05
4.89306807202122e-05
3.09558485124891e-05
2.85671614742182e-05
-4.06876023729041e-07
1.28996620464265e-05
1.07581209103146e-05
2.12108532192863e-05
2.00151957627023e-05
2.76237244180843e-05
1.58742809064867e-05
2.98717461487213e-05
1.88896477043189e-06
4.62778823581816e-05
-1.40517508359797e-05
-1.88286981486808e-05
-9.03018357119493e-06
3.01091322064251e-05
2.79219634392431e-05
3.20852665455006e-05
1.12950875699099e-05
1.20207854681387e-05
2.00238265697035e-05
2.27440138958762e-05
5.00672490993644e-05
3.35142594535184e-05
1.2323069881234e-05
4.6808640742643e-05
-1.72745137259671e-06
7.46360527352359e-05
5.90257790776086e-05
1.98691622409536e-05
-1.36178716350692e-05
1.79561358702408e-06
2.75952914557374e-05
5.08056091048723e-05
3.26174435284706e-05
1.63252275667107e-05
5.0678480136222e-05
3.30572461098069e-05
4.51368454529037e-05
4.09600804324969e-05
4.63573021506531e-05
7.4340508472092e-05
3.25512593707779e-05
4.64044602683691e-05
4.3308251762097e-05
3.84406014991255e-05
3.41669753586244e-05
5.76664960836292e-05
1.87206878102094e-05
4.4844484564708e-06
5.45831326849221e-05
4.98838390263426e-05
3.69913987115025e-05
5.25050895835064e-05
2.7094213941232e-05
2.1668804503639e-05
2.35507215531196e-05
3.69598841655022e-05
3.89683501726121e-05
2.63641515730909e-05
4.32483732237599e-05
4.90690449220998e-05
3.3205791998436e-05
1.03015344226829e-05
2.21847947681906e-05
1.71151542492594e-05
4.95599680742238e-05
5.42995190375896e-05
6.32644155494286e-05
6.71112238507388e-05
-9.61967233900465e-06
3.7214117137406e-05
-1.01999556806001e-05
2.02078661463134e-05
1.4979443468906e-05
4.57433505892078e-05
5.20974313953013e-05
1.08059731092248e-05
4.71227579254357e-05
5.20894847741466e-05
9.21735630456227e-05
4.88389186626341e-05
5.27395801714422e-05
6.16633616365591e-05
4.56507961685461e-06
3.68092171394211e-05
1.85938677945697e-05
5.77911786238182e-05
3.51013496472379e-05
6.8926218695982e-05
9.97056786492909e-06
6.16387169831189e-05
4.0918684619436e-05
3.45279804065317e-05
2.28381150248999e-07
1.57674747090785e-05
6.2374828509472e-05
1.99556344854478e-05
6.40850423281923e-06
5.31330110033538e-05
1.31940424008264e-05
4.65606536280078e-05
4.99600963328175e-05
2.42432703124161e-05
1.11141590162417e-05
2.25722939354116e-05
3.59067739978719e-05
3.76552727215348e-05
6.98331479859915e-05
8.10516112212465e-06
1.59311462207703e-05
6.36797515850162e-05
5.14706888824703e-05
4.78733663524856e-05
5.15297287490726e-05
0.000101290850182858
5.79244198307785e-05
3.22026154144663e-05
4.45680726969728e-05
1.79543418139348e-05
1.04943004948489e-05
4.03934108658776e-05
2.54587468212225e-05
2.437113638194e-05
2.41976029252759e-05
3.20845847755731e-05
2.73291749789435e-05
3.39874664174244e-05
6.8456832909017e-05
3.03762311359536e-05
4.60788161812571e-05
2.19018747314506e-05
-3.00087891263421e-07
9.87563960783666e-06
7.75212585741279e-05
1.5950905890427e-05
4.16498211221602e-05
5.06546580912368e-05
2.58964132935445e-05
5.9287076714711e-05
2.95155492624283e-05
3.91929239983807e-05
2.25906652863761e-05
2.98628621445479e-05
9.59424818919172e-05
6.44774490304048e-05
4.56070407242769e-05
3.43402531403288e-05
5.58652149910856e-05
1.41296865141949e-05
1.93601288120743e-05
4.65738449935407e-05
6.06201523988979e-05
2.48391355872213e-05
5.41239678226555e-05
3.94127188323539e-05
8.1745423180955e-06
2.61414267887722e-05
2.1712818645521e-05
3.04049359008908e-05
9.58934201663416e-06
3.01828161793685e-06
2.91742114315727e-05
-2.30940077990161e-05
1.70056750369826e-05
2.99861622075952e-05
3.93320192474213e-05
1.0893245185272e-05
7.50905990090589e-06
2.51922512290509e-05
4.96657602473268e-05
2.15748699831847e-05
5.54788788477982e-05
4.66088092326997e-05
5.90221226675194e-05
-1.1304962970685e-05
2.20070051273287e-05
5.86380720273435e-05
-6.47018389803681e-06
2.27074137392915e-05
2.16750672217488e-05
4.0840137609833e-05
5.71169225781283e-05
3.72415937570829e-05
7.40735447281046e-05
4.55329110187254e-05
3.69726817272497e-05
4.08518698760427e-05
9.48508907643302e-06
9.24160605890283e-05
2.66760168262121e-05
3.46345303579453e-05
5.26822635019933e-05
6.64290177480207e-05
3.67124250665987e-05
1.39722842946222e-05
6.59120674448549e-05
4.48567999150597e-05
2.60615219362615e-05
7.29090129203119e-05
-5.58888105726839e-06
5.11376518411326e-05
2.76567326795448e-05
1.03708046638469e-05
1.30269155694349e-05
3.05933092661411e-05
2.00001577806184e-05
2.31390346650795e-05
1.48424244644816e-05
9.3171153588303e-06
4.38807583754621e-05
1.92448284785439e-05
4.79132958316288e-05
3.22967249579132e-05
3.37379793886618e-05
2.11137149457408e-05
2.64329859983043e-05
5.42278453394789e-05
9.28165421819748e-06
2.43648010308964e-06
4.72632116914801e-05
5.4115766467216e-06
3.83368533202152e-05
3.87171320226157e-05
3.12513357258897e-05
2.91339694759667e-05
3.86999013287037e-05
2.73498210004673e-05
1.7269781082572e-05
1.43478127795893e-05
3.35981608210872e-05
3.46807976370003e-05
7.52437337532142e-05
-3.70138130996654e-06
-9.18319424375016e-06
1.54208234716496e-05
3.73499508215181e-05
4.17036340203711e-05
1.55078711799128e-05
1.33124140896642e-05
1.63699991838307e-05
1.83153302452106e-05
6.53036428327378e-06
5.12734977381459e-05
3.75244077887659e-06
4.32039916212083e-05
4.92010208423728e-05
3.35808132295116e-05
1.46869824103333e-05
2.48271846278201e-05
3.28612921866192e-05
3.86313765136691e-05
5.16566785003208e-06
9.73055359735383e-08
2.86602908754078e-05
3.76528454419216e-05
3.08225431772378e-05
3.69388696360478e-05
4.18883605014018e-05
4.17284451129933e-05
3.64085100009642e-05
1.07168408486079e-05
5.44425921517347e-05
2.64919014071816e-05
5.37098865589514e-05
3.61208871323323e-05
4.91144839594501e-05
3.4513064371334e-05
4.09396826845067e-05
5.46894297568973e-05
4.35820953881858e-05
2.89488412524756e-07
2.5425579383579e-05
3.69109021303084e-05
-2.18179043363574e-05
5.44440356387496e-05
2.21061113959002e-05
3.55396064575094e-05
4.69380883751183e-05
7.40743187337377e-06
5.53519557956433e-05
3.69383586746297e-05
5.41952658272748e-05
1.43075574160838e-05
7.59962209574918e-05
5.2375792882499e-05
1.69914591761027e-07
4.82053080665223e-05
2.90206836687815e-05
4.45787498470779e-05
3.53870757633771e-05
1.18385532624852e-05
1.67324812580756e-05
1.30422720928562e-05
7.12099847274332e-05
1.49509009172294e-05
2.25081491305972e-05
5.10429323988101e-05
7.44553882021279e-05
4.6474313508379e-05
6.68867647052832e-05
9.59778812574882e-06
1.90205810258613e-05
8.3155892861412e-06
9.10037542386703e-05
4.44944926746717e-05
5.26188488493379e-05
5.00318958562287e-05
2.92866153904695e-05
5.56570900736965e-06
2.47612736228308e-05
4.06757137961491e-05
5.64679863026338e-05
5.39492867113002e-05
7.09280671035866e-05
5.04448455605956e-05
4.33436843467263e-05
1.63652317487661e-05
6.2604495394243e-05
2.3987081729717e-05
3.41729287971942e-06
6.26324177695094e-05
1.7263763304206e-05
7.58119075517177e-06
4.70510149248755e-05
3.41006254623537e-05
5.08133361677885e-06
7.90112163848554e-05
-4.57546911142166e-06
5.33447644699921e-05
1.67051528839777e-05
1.5500294533502e-05
2.85530518572688e-05
7.56180418762231e-06
2.35114001817596e-05
4.24733668580157e-05
4.58836433179809e-05
3.7734497005592e-05
7.10302001748524e-05
4.73604553699837e-05
3.42382434265187e-05
4.70166800980756e-05
5.02437177433147e-05
4.97191552238197e-05
8.32185850581597e-06
6.99464541557405e-05
6.84657568646548e-05
3.01491505015379e-05
3.7266431890914e-05
2.25480462325475e-05
3.06804140248791e-05
4.2489826521177e-05
5.14341611568167e-05
5.06943815433497e-06
2.78674869656166e-05
4.423192036653e-05
2.43029286263624e-05
5.97923229816146e-05
3.16638391227593e-05
5.00918457692714e-05
2.89853802457953e-05
-1.23669961590603e-05
1.01132018499976e-05
4.73387170140334e-05
3.87465518251813e-05
6.65667918419846e-05
3.71847078579629e-05
1.49065846094421e-06
5.05692065283034e-05
3.62412739340158e-05
-6.26876750831901e-06
4.45952723019381e-05
1.42864209118991e-05
4.29311343219227e-05
1.71883945473773e-05
2.55823132508155e-05
1.16730404511446e-05
4.73081779122157e-05
1.49372574984115e-05
4.21294926983911e-05
3.27786033781011e-05
4.3816921743216e-05
5.12531205833886e-05
1.2752123745743e-05
4.69020171628359e-05
6.45913366972355e-05
5.30335679498877e-05
2.2221310140845e-05
5.00696389292928e-05
2.2190572783593e-05
4.26937323290558e-05
4.17055825740582e-05
-1.83647164010735e-06
1.66248631550839e-05
6.54428147245535e-06
-1.40086597257942e-05
7.79858917191197e-05
4.54819470983728e-05
3.20807801964977e-05
-4.3386228588322e-06
8.91452307703489e-06
1.69212822206599e-05
1.33121367278961e-05
3.97799401264245e-05
5.64247351239178e-05
7.921364617819e-05
5.19207968950761e-05
-3.34723452774103e-06
1.89746892793102e-05
5.17494953149206e-05
5.62360647876639e-05
3.5957080831992e-05
2.43123806385688e-05
1.89113995646361e-05
6.50313111758676e-05
2.76870060608098e-05
5.1107721172391e-05
1.99853936165123e-05
2.75136756010126e-05
2.80105747959886e-05
2.74460295537513e-05
2.59691301695201e-05
3.80918220589304e-05
7.80913734893525e-05
4.89011057855691e-05
3.80364055725775e-05
1.75630544585634e-05
2.60981743571704e-05
2.05657421519201e-05
3.22529729042628e-05
2.60055825423889e-05
1.79536223031322e-05
3.20233963977431e-05
1.2176703675817e-05
4.63021259426733e-05
4.36321286228914e-05
5.19995883488097e-05
4.70933830876169e-05
6.03541119410726e-05
4.45133950451611e-05
5.69885636021448e-05
1.13537333388315e-05
2.16542271154708e-05
1.57592234861712e-05
3.74193110347896e-05
4.59257603468303e-05
2.37122352323484e-05
4.94921739512802e-05
3.88902302058178e-05
2.6360405757457e-05
4.90441976671382e-05
2.21664990787831e-05
1.21558611498846e-05
-1.46558470816521e-06
1.15436043560567e-05
3.18883474172636e-05
3.11958110092296e-05
8.83096271747431e-06
2.91541910623866e-05
5.6907694174212e-05
7.03599014357123e-05
1.81830345722162e-05
3.60631542952589e-06
2.78003536829214e-05
2.76939539226259e-05
2.68656733562553e-05
5.63324666554568e-05
3.1463299034751e-05
5.87229065325746e-05
3.30988587512995e-05
3.36074318629434e-05
3.70242834648979e-05
5.74037117365244e-06
2.24053503479257e-05
5.1364905673356e-05
-6.45062998154657e-06
3.73478907354213e-05
5.4117303676864e-05
4.92944190417657e-05
4.6096749673268e-05
3.88347809751932e-05
5.12741302329814e-05
1.8262324162765e-05
4.98492979644564e-05
1.47997739673705e-05
5.62459237512241e-05
6.65076709631731e-05
4.12521775002291e-05
1.6665669167888e-05
4.62977024656627e-05
4.49488935534501e-05
3.99581148959858e-05
2.0120939381412e-05
4.77033966210294e-05
2.83253896880894e-05
4.3618603334142e-05
2.39433912208935e-05
1.06762102800889e-05
6.01124025872864e-05
4.46006480674899e-05
2.29492010749716e-05
1.51592915648701e-05
-1.08327728008759e-05
4.80296848154699e-05
3.22074234993996e-05
2.47416267932612e-05
2.15643181709331e-05
4.09789038806448e-05
3.88903724003237e-05
3.8430268898322e-05
4.13064220124918e-05
1.44666766952873e-05
3.31270382813896e-05
4.73557581464524e-05
1.50531092707991e-05
2.07639367027676e-05
2.08922565341843e-05
5.17534702076654e-05
2.44346337358842e-05
4.14445157673818e-05
4.92265289898869e-05
3.91055889477646e-05
4.54577668347728e-05
4.39388433635183e-05
1.3716261071853e-05
1.49656371127466e-05
3.61249732063513e-05
5.9000393725176e-05
3.64252894192192e-05
3.16674474120619e-06
2.55987099860834e-05
3.00492895688915e-05
4.7196071028515e-05
4.78347002370981e-05
7.92557122875086e-05
5.43191385903872e-05
7.05369664301828e-05
6.21950899334914e-05
1.86649569658065e-05
3.35913920222839e-05
6.67497825772362e-05
1.83933200104248e-06
3.32384307501995e-05
5.71589719885343e-05
2.04148479806964e-05
2.52418802959696e-05
5.43472223503138e-05
6.53271273625221e-05
6.1759393968617e-05
7.90629367036246e-05
1.5824228096427e-05
3.25407050421872e-05
-1.73176595323691e-06
3.01993113942663e-05
3.59855281767456e-05
2.65858469773417e-05
2.60989728849319e-05
1.97407141925004e-05
1.04450998325015e-05
4.88361702529645e-05
5.9193919075487e-05
4.36647923054633e-05
5.96690078820123e-05
1.36041127200567e-05
2.89530377515665e-05
4.34103305030123e-05
1.09627329197736e-05
4.89584708678114e-05
3.10431081741158e-06
2.02904448948981e-05
3.44673155969241e-05
3.56421651837728e-05
1.87697452006142e-05
4.79571750914024e-05
4.10735676716387e-05
4.40973938045707e-05
1.41799496924334e-05
2.48324766663111e-05
4.33064570287842e-05
4.9740655430724e-05
7.65564869809766e-06
4.90872742333145e-05
4.41903352105214e-05
4.79184577487414e-05
5.19409275650486e-05
3.51421208489039e-05
3.33033095741187e-05
5.58857068642263e-05
2.94711665330076e-05
3.71343637263975e-05
3.7696183421367e-05
2.49460445840508e-05
-1.53429658449976e-07
3.60880474496648e-05
2.50886276763131e-05
2.44319450839098e-05
4.82961598844248e-06
2.25136058355369e-05
6.13714769346846e-05
3.67693512127589e-05
6.45854646053691e-06
4.33509224428963e-05
2.56397074628007e-05
2.99367248025497e-05
4.78490378861323e-05
6.47976964195436e-05
4.05802454543601e-05
5.04662858853819e-05
2.73977450491667e-05
2.26628312274156e-05
3.09048032577965e-05
2.6734051519298e-05
4.90634304478629e-05
5.38026840004567e-05
5.26534513124105e-05
9.55742277881619e-06
2.63079592560593e-05
7.42564048849178e-06
1.74745375846818e-05
5.16982233866445e-05
2.10722097604245e-05
3.5231625176979e-05
1.23814813510403e-05
2.41400910662356e-05
-3.19077026860763e-06
3.00219346397774e-05
4.4104632826242e-05
3.01897947370957e-05
3.00466369463512e-05
-9.57651678980475e-06
4.22186315141754e-05
3.15092268271785e-05
3.32440752821008e-05
4.03306490580297e-05
4.51871867740581e-05
2.5996930679332e-05
1.67503830596125e-06
3.91189962404432e-05
2.20774646033623e-05
2.06479631068442e-05
5.95647424388786e-05
8.14282201067546e-06
3.75104855910359e-05
3.69602836802089e-05
9.36940637660005e-06
-3.15187097823026e-06
1.19302760813608e-05
4.8935385593452e-05
4.24058386741515e-05
9.91251952346198e-07
2.54593544004075e-05
1.94558413207189e-05
2.89187595776898e-05
6.77472006466244e-05
3.97917121915345e-05
4.9269833540442e-05
4.60615112580374e-05
8.95018407501392e-06
4.94381526296271e-05
5.32183318219338e-05
3.46121226933612e-05
7.18607175395584e-05
2.78054724829964e-05
5.08022828987644e-05
4.36161572162959e-05
3.19719544149182e-05
3.43889871681257e-05
1.66119543700959e-05
2.70049575050234e-05
5.15434476021625e-05
-4.35566786657072e-07
6.4378683320161e-05
5.82074754544258e-06
3.87190321966217e-05
1.70630414397403e-05
2.56642566556149e-05
4.45457139319053e-05
8.05085492947596e-06
2.31281889584503e-05
2.69333949051799e-05
3.60287763223686e-05
2.52766447230405e-05
2.45381846442027e-05
2.95519671940371e-05
3.46549540770062e-05
4.1909928225613e-05
1.19392269758273e-05
-8.21666051879718e-06
4.13881825008516e-05
4.22749441761793e-05
5.36247923145246e-05
1.80834647139619e-05
3.88047193140573e-05
5.954535749431e-05
4.75225695295541e-05
3.31145230512161e-05
6.95179842894752e-05
6.80942406909706e-05
6.20897432429029e-05
4.58597983012962e-05
6.08601891771361e-05
4.83635065634694e-05
5.87445265135693e-06
6.39881126420421e-05
-4.61742067009208e-06
4.64091259187968e-05
3.65543069904579e-05
5.03478573098993e-05
4.27489253884392e-05
5.12858054763432e-05
8.50253591024403e-06
1.47340797634237e-08
3.63901745259646e-05
4.03926711336795e-05
4.94645304223682e-05
4.08443709064602e-05
5.8156733000548e-05
4.31536758169091e-05
2.57350119167021e-05
-1.11259352528238e-05
3.71551777358765e-05
2.53076412808966e-05
2.45809794176893e-05
3.80329652431426e-05
2.44807119855243e-05
3.48924270736553e-05
7.43193860325784e-06
4.87187262852194e-05
8.92330409891914e-06
-3.05807819541499e-05
8.49079847642613e-05
1.13224996087884e-05
5.6220640809535e-05
1.05319496645851e-05
6.02987469247109e-05
4.21514380085594e-05
4.16890573056426e-05
6.78862242879124e-05
4.77651429348356e-05
-2.14811081855385e-06
4.71092491834323e-05
6.45288504667737e-05
5.9916972283158e-06
4.04023829486683e-05
4.28908692701063e-05
2.44070286000278e-05
7.6782802234043e-05
1.70145250043217e-05
5.66452596458965e-05
5.28430877090308e-05
4.76071237755003e-05
2.5447190044009e-06
5.49141829548211e-05
2.9212434980354e-05
3.21912534450191e-05
1.61678706754629e-05
2.94544740294072e-05
7.13052109384791e-05
2.95693711830132e-05
2.42411171024295e-05
4.12278908056327e-05
3.14635808647136e-05
1.79229242972709e-05
5.01191480335935e-05
1.11216628002086e-05
2.18046671554331e-05
2.45694387020298e-05
2.57774393598286e-05
3.43073398190895e-05
2.67199230722895e-05
5.15027351594127e-05
1.61653064966403e-05
6.51495803482473e-05
2.81720656448309e-05
2.12778031481177e-05
2.90806740375338e-05
2.04873048164694e-05
3.143969340656e-05
4.25889347277302e-05
1.40550661898116e-05
1.60343701600954e-05
2.91131547148059e-05
1.60000850585892e-05
5.59721173480363e-06
6.78244216908507e-05
3.13688338603668e-05
1.19508820354789e-05
4.91377143336007e-05
1.72266850743419e-05
4.21428159042017e-05
3.58525503362879e-05
2.8758886603473e-05
6.95524973545948e-05
3.19319566656088e-05
2.04641658490495e-05
4.83916120365129e-05
-1.67547935963075e-06
2.27385844395425e-05
4.75476544226377e-05
8.73107720367734e-05
4.33301572743659e-05
4.27360406269677e-05
3.83253505227602e-05
2.42208531814252e-05
3.67783476997223e-05
1.79791699278878e-05
-1.91320816088459e-05
7.26757741535165e-05
1.03606591199625e-05
1.83633432731375e-05
2.88681724028525e-05
4.98745186410806e-05
3.76913717387585e-05
1.43472353978873e-05
1.7181385872787e-05
1.93686980729998e-05
8.6834978644491e-06
1.89237270088679e-05
5.03428824206013e-05
1.21341426292952e-05
5.23574692421029e-06
1.06702240440639e-05
1.18017452573795e-05
2.2803039784514e-05
5.69036503484288e-06
-2.10589355054043e-06
3.79658108260966e-05
3.7884148420045e-05
5.38264226184079e-05
8.81889597362029e-05
3.94954809970524e-05
3.72141219223228e-05
6.45307381894328e-05
5.00738203062606e-05
2.46012341271908e-05
3.87821373199651e-05
4.27543361000801e-05
5.28112552427475e-05
5.89045606450138e-05
6.40165943505015e-05
3.78454463706218e-05
2.35863095065937e-05
5.32671915309783e-05
1.9177894755065e-05
4.09246641923351e-05
-1.25156069423004e-05
1.25878459367811e-05
3.29747323978226e-05
5.89261225493859e-05
2.89112685791735e-05
3.87791708277351e-05
2.01339871126918e-05
4.72943471929083e-05
4.55742771815772e-05
1.68921162420624e-05
3.46044454552506e-05
2.16504560406632e-05
6.93857569398106e-05
2.39153060768374e-05
1.95773305317078e-05
2.61979461977013e-05
1.42520471032947e-05
2.75662927720622e-05
-5.86918265756872e-06
4.29299852480173e-05
3.49883771063627e-05
3.93952266568815e-05
2.48041642087544e-05
3.53888382551379e-05
4.04228577759384e-05
6.58250135756703e-05
-7.18305988967214e-06
1.24089600621043e-05
-6.35029189405629e-07
4.22192198226329e-05
5.37359975062207e-05
2.16075831624675e-05
3.22939339173994e-05
3.65795244328404e-05
2.23034953281225e-05
4.4565480502247e-05
4.26659380929382e-06
2.5441297486377e-05
5.89022954616748e-05
4.39817255831568e-05
6.85912093929051e-05
3.71611609333128e-05
-1.49038171344091e-06
1.06085350311074e-05
3.55952548568994e-05
3.58155642351975e-05
3.58666320454723e-05
5.5939322019533e-05
4.04886095856156e-05
1.98124511218561e-05
3.27760411511425e-05
4.40225394515878e-05
2.46504693614019e-05
2.19840897901801e-05
1.06591523746919e-05
2.50984924878967e-05
5.783952337933e-05
3.671752707346e-05
8.74243665562514e-06
2.56578009361592e-06
1.01204896218782e-05
3.22242233205768e-05
7.07341012797873e-05
1.68577089045254e-05
6.14632232782819e-05
2.28846895890858e-05
4.16216667588424e-05
-1.00139573556395e-05
1.09826363457311e-05
4.25488941908511e-05
5.70443039501302e-06
1.47355512305513e-05
5.20285186683282e-05
6.05262472428286e-05
3.73828296397555e-05
5.01248902663617e-05
8.35020541684948e-05
1.73769425840461e-05
3.57151137150584e-05
2.38204318931108e-05
3.62880906121772e-05
2.44317798634531e-05
-1.60987059050911e-05
2.30238314191097e-05
-1.3738696497207e-05
1.46043499459307e-05
8.34104802891717e-06
3.03214272360575e-05
4.71855534145173e-05
-8.65243854511876e-06
1.79657275714015e-05
5.66376582000111e-05
1.99569587968593e-05
2.96546315670546e-05
3.62967275611958e-05
1.737070189404e-05
5.1678799812918e-06
5.75183590265155e-05
6.20736960907031e-05
1.43466664092372e-05
3.6931893477473e-05
3.42121095534126e-05
2.06844177405878e-05
3.63948336653306e-05
4.82477944321605e-05
6.22471799126959e-05
1.25319703219591e-05
5.2321358226554e-05
2.17609806929836e-05
3.98946996586824e-05
2.01310419964732e-05
3.81907476582092e-05
3.971273432763e-05
-1.43903584965072e-05
2.785309750743e-05
5.71278524950852e-05
2.48336859021406e-05
6.6313478169333e-05
2.60322449074797e-05
5.57452862017213e-05
3.4841370325515e-05
1.52328529272748e-05
3.65490673426645e-05
5.25971163977039e-05
5.18091942287804e-05
3.76693340079955e-05
5.39781797332671e-05
4.08667450983927e-05
3.19016994781914e-05
3.9873905749737e-05
5.59539613476646e-05
-6.91406352520518e-07
5.10553597886133e-05
4.66529036977852e-05
1.07777529219736e-05
5.48797845907577e-05
-7.08768241362631e-06
1.84360890184484e-05
8.1312733787872e-06
1.97225231776605e-05
4.04807133589558e-05
5.43997009713483e-05
2.11583780431368e-05
2.80134436486799e-05
5.0151034014882e-05
1.47753944898807e-05
4.34243793518902e-05
6.62514603854568e-06
3.17296409657188e-05
1.79434765821674e-05
2.95023080814582e-05
5.32207858884552e-05
2.81285084485409e-05
3.35282375012201e-05
1.84514288112486e-05
5.00001802902276e-05
3.9265441134628e-05
2.28208935858538e-05
5.34360146494941e-05
6.06021067147383e-05
5.0964486951197e-05
1.07605711914888e-05
3.98537029547478e-05
3.15205044968299e-05
3.37685930585106e-05
8.2190558927358e-06
2.88876795002977e-05
5.38021387961123e-05
1.9491355696447e-05
5.53197566123992e-05
3.90675397790165e-05
4.55848296611059e-05
-1.88771028180607e-06
2.58943800762008e-05
3.93802032210272e-05
3.06784210896036e-05
5.13230525410281e-05
3.61293921367688e-05
3.35059715812379e-05
3.70246055725008e-05
4.00219081080699e-05
3.93721776381412e-05
2.94320953224174e-05
2.62940800570534e-05
4.46916247337326e-05
-1.06173700992358e-05
3.57980557392027e-05
4.23637407689118e-05
1.49777684084016e-05
2.0368514514336e-05
1.96967717876652e-05
9.34882468919024e-06
2.22169160935854e-05
2.66240388089939e-05
1.76786108737204e-05
2.7810668889324e-05
-6.35361394281238e-06
-1.54387395374547e-05
6.43824324683315e-05
1.38213052972801e-05
1.36029100630918e-05
7.26916619904492e-05
4.71530718503453e-05
4.06537734272378e-05
2.54157883766364e-05
4.78370919646039e-05
1.77117278958175e-05
2.50979832660977e-05
4.6158452451629e-05
2.92738034222277e-05
2.53946525599685e-05
2.679379068692e-05
2.95385886235664e-05
2.94485385468328e-05
1.55946906526279e-05
5.47289294381322e-05
2.85479411713607e-05
5.45275169696829e-05
2.39977263648072e-05
3.83944594026568e-05
4.64409725017693e-05
3.59997809974155e-05
3.95739527470571e-05
-4.33106258029106e-06
5.86559140514981e-05
4.41692683539018e-05
3.82065553846986e-05
5.27555971218087e-05
4.34471227052506e-05
3.10189464438564e-05
3.87941499658585e-05
4.97934467743183e-05
4.13217496673158e-05
2.68584014318583e-05
2.41424558104685e-05
2.40029626522531e-05
4.53127743225994e-05
3.50868294912902e-05
6.3243639821041e-05
3.53808107669349e-05
3.64545398694446e-05
3.42726928262007e-05
4.34350843963652e-05
2.51135536769195e-05
1.06003829464228e-06
3.611618596462e-05
2.62320441541124e-05
2.25624651382361e-05
4.05382785916428e-05
6.46738834924154e-05
4.60449760586559e-05
4.29971404065414e-05
5.33255814450494e-05
1.63505114203121e-05
7.40080988514656e-05
1.59155933714219e-05
3.0376154668351e-05
2.77376864949343e-05
8.49795839457773e-05
2.73122776766103e-05
3.11791505232203e-05
1.0063486272575e-05
1.78928285402823e-05
6.13465761808233e-05
3.49549977401205e-05
2.51166911269982e-05
4.62664726236634e-05
3.81096447988635e-05
5.29738799837486e-05
3.24304013926714e-05
2.7008226336258e-05
5.90509202358268e-05
5.41095287262735e-05
4.10804364988128e-06
1.26255978017444e-05
7.53220061390345e-05
5.22687173608475e-05
-1.31074785486788e-05
1.87790602596236e-05
3.07886118130337e-05
1.97949289138222e-05
3.25700500937149e-06
1.17418246267083e-05
1.63235549202061e-05
-1.16923649287628e-05
3.97415043251638e-06
3.31493875308926e-05
2.97064060033754e-05
3.32579283641632e-05
3.14295136306353e-05
1.98217949771711e-05
3.0440687093825e-05
2.31571115628157e-05
3.89203543243173e-05
6.24715796642014e-07
4.19502941526171e-05
3.94531161963313e-05
2.78808331143658e-05
4.01490337063961e-06
4.11018461269752e-05
4.02524614000947e-05
3.8703469114923e-05
2.80141565192165e-05
3.82902007858857e-05
2.1827512314506e-05
1.25003351149263e-05
3.39511544825005e-05
1.56271164688305e-06
4.50878406594952e-05
3.98944221602441e-05
7.31581241465382e-06
3.69921671646121e-05
1.86526049059986e-05
6.60935450621377e-05
7.30387876240411e-05
4.03193833885454e-05
9.48006921257507e-06
3.20419647865593e-05
7.67943678459806e-06
4.36456073790884e-05
2.85570558009096e-05
-2.40941121639907e-06
1.91680726726901e-05
3.21541945019419e-05
3.98937627057488e-05
2.94480332756078e-05
1.72981861824484e-05
3.3322881998986e-05
2.50278117764383e-06
1.39918980208722e-05
6.8370486792313e-05
2.94557379770122e-05
1.79815080516152e-06
2.21438176564296e-05
4.61680015451869e-05
2.6908210311164e-05
2.22330015050187e-05
2.75539937918712e-05
4.80014946570608e-05
1.29529232194072e-05
2.58071467930471e-05
3.24257298790729e-05
3.32660386597211e-05
3.1240736127854e-05
2.13331693120387e-05
7.56127157924925e-05
3.15349591030277e-05
2.9442119572779e-05
-1.58690758153436e-06
2.05904879202299e-05
6.57166559957453e-05
5.4000505810895e-05
4.32008235343893e-05
2.9985759889542e-05
4.33682755403933e-05
3.92735090566485e-05
5.34642279097716e-05
5.71781274951875e-05
2.33670172061056e-05
7.02347370013313e-05
1.84722920278656e-05
-1.23953281571456e-05
5.26502398930263e-05
4.19491716239571e-05
1.05629017864202e-05
3.76237575984105e-05
2.17561259956314e-05
2.06159636673303e-05
1.82030913290445e-05
1.49967086381534e-05
5.11596248156883e-05
3.17592883879612e-05
6.97261559034181e-05
-5.27064739187115e-06
6.21182768505968e-05
3.44511617627334e-05
3.15563017450283e-05
4.32980113766901e-05
2.40553088292728e-05
4.92234215089889e-05
4.70856495110603e-05
3.80871288778582e-05
3.29875562802509e-06
9.36479245142601e-06
3.62268659974246e-07
5.00196775475285e-05
3.58880488274316e-05
3.34527688942381e-05
4.9168631889557e-05
3.81528317463415e-05
3.74535226545454e-05
1.65551355403459e-05
2.27222122456399e-05
4.20725203885681e-05
1.51695683453e-05
1.9967450388833e-05
5.23966766124627e-05
1.87677713466636e-05
-1.20686650916803e-05
4.03610320880187e-05
8.4256978395734e-05
2.25788401065956e-05
9.31904400422455e-06
3.96344821450248e-06
5.76183445446026e-05
2.49277290931661e-05
2.02987245869966e-05
3.51397486051405e-05
4.89359010763904e-05
6.62975424648198e-05
2.36608857200566e-05
4.92891573401683e-05
3.50584550074172e-05
2.44185883607292e-05
7.20695823799443e-05
6.07637608393635e-05
5.11874944718307e-05
4.68214852561704e-05
2.84518503984638e-05
4.68666147253233e-05
6.39514985591978e-05
4.56210864128126e-06
5.01841654067311e-05
1.34236374566975e-05
5.50186449485097e-05
7.42416898681604e-05
4.00055923760155e-05
5.88932389737202e-05
3.92903299212617e-05
4.7454200162758e-05
4.73255808240656e-05
1.48244481251651e-05
7.28983137593091e-05
9.46359061418842e-06
4.23416397802693e-06
5.39650278619462e-05
2.29678425927677e-05
3.34115447313252e-05
2.54516967371479e-05
4.49042785882706e-05
1.73240894971589e-05
4.24235658276801e-06
3.12063625354681e-05
3.25211008025714e-05
1.55147170103918e-05
3.86505379745817e-05
4.10154721277532e-05
4.91530843622102e-05
2.71370890523003e-05
1.96638386246863e-05
5.50440651051563e-06
3.24746353561911e-05
4.32922435820599e-05
4.96503708810646e-05
2.79775286434305e-05
3.11771550613323e-05
1.58394969703596e-05
1.94697475901568e-05
4.19801499349349e-05
2.80726753094953e-05
6.19387927036294e-05
5.60974542399215e-05
3.268586758504e-05
2.05471751157626e-05
4.65889285347003e-05
5.6871696985864e-05
4.25142503476532e-05
4.10622551825639e-05
2.77815159005338e-05
5.7789280741316e-05
5.00345198244948e-05
6.72271162094818e-05
2.63433485331361e-05
1.0604433159633e-05
1.69555426493175e-05
1.65433323028856e-05
2.71434872287374e-05
-1.08871324819924e-05
4.82077242560908e-05
5.92621897774502e-05
3.85816794866351e-05
5.29996604021476e-05
3.79766522827989e-05
2.91164450953704e-05
2.65349404593451e-05
2.3788282413955e-05
4.50773094651815e-05
5.13040085589208e-05
9.90954518131255e-06
4.41492529746119e-05
4.08712125710403e-05
8.15830275333522e-06
8.00765094342287e-05
7.61182845422033e-05
3.43993265770117e-05
2.84017661472621e-05
3.06450541778582e-05
4.01069228685252e-05
-1.05792927255378e-05
3.35699229768427e-05
1.95109309168024e-05
4.40537428741891e-05
5.89653946151745e-05
3.5437237521741e-05
2.33268982013211e-05
5.38436003827068e-05
4.90765070172027e-05
3.62144270977272e-05
3.80739729730945e-05
1.43243804299224e-05
4.9008320784602e-05
5.18335214051732e-05
3.8846349635024e-05
2.95744512995572e-05
4.27258179894069e-05
-7.76910748345176e-06
5.05183575471392e-06
5.32627313368586e-05
2.94876830024826e-05
2.57824659886161e-05
3.95373284946142e-05
7.82192801691038e-06
4.47828188856257e-05
1.65614074664144e-05
3.79410844566597e-05
2.97381056307183e-05
4.93020618710865e-05
3.2467670338489e-05
3.23456116616417e-05
4.94976098829091e-05
3.57622146633536e-05
1.69826440931954e-05
3.75050056670109e-05
7.92802172300597e-05
4.23987563198154e-05
4.17523536880293e-05
6.35264924043618e-05
6.06574594399758e-05
5.64821898739513e-05
2.93383483700429e-05
3.01504305289226e-05
5.20853223892383e-05
2.55160496281257e-05
6.01877912891655e-05
1.28092540849304e-05
2.08097998335653e-05
-1.27378736014853e-05
4.28393887818692e-05
5.76526495442388e-05
4.63157701915442e-05
2.61650667198624e-05
3.44667531534853e-05
2.93156655741591e-05
2.64498307006798e-05
3.38016339755511e-05
7.50908279335465e-06
6.4363181901596e-06
6.37693325235863e-05
2.81407199320907e-05
3.48574035045594e-05
4.49107058687958e-05
5.11569772327526e-06
4.94205042669617e-05
2.2195922619575e-05
-1.56642750678373e-05
3.32893578972229e-05
-1.69158528813674e-05
4.52508495274499e-05
4.76812770847527e-05
5.98145125151929e-05
2.70602404675157e-05
1.4902826348534e-05
1.43138203409669e-05
4.47349515538092e-05
5.09211285165398e-05
5.00297556430878e-05
4.30113039898039e-05
3.46176501770629e-05
6.02639809054171e-05
1.61608994483512e-05
5.30477215001763e-05
6.56876930066323e-05
4.17800399786152e-05
7.38377068128703e-06
1.08245235111219e-05
-3.44541118848624e-06
1.87489002301385e-05
4.61983552770637e-05
2.78421651746172e-06
3.41814208421556e-05
6.78099793280977e-06
3.94300830750924e-05
2.51132138758896e-05
2.61437952134653e-05
1.54598193486039e-05
4.35132462848113e-05
4.7522780970184e-05
2.33275223125968e-05
3.32762258778065e-05
2.39106346987911e-05
4.40278906641976e-05
6.97710841973718e-05
4.55727981590274e-05
4.32071156139671e-05
4.27952107461948e-05
4.47889937391013e-05
3.62065206143576e-05
3.57701165318951e-05
5.18092653218187e-05
2.70150950275063e-05
3.95396367865364e-05
6.49520002196002e-05
3.60317464014906e-05
2.2435835167196e-05
2.11945948420477e-05
5.51880712131955e-05
5.83094234829347e-05
2.23928166060776e-05
1.97672794172557e-05
4.37477641052498e-05
3.51997740535621e-05
2.61279191697718e-05
3.00497866858913e-05
-6.60382038279034e-07
4.65660319487539e-06
2.52273039732251e-05
2.00175775481356e-05
3.34763664065298e-06
5.70327803154281e-05
3.05110688551039e-05
2.95188592076621e-05
3.90824796960059e-05
1.10457330665071e-05
3.4704139250099e-05
5.82932878060453e-05
3.85433042846416e-05
5.16328066466244e-05
5.30737341610359e-05
3.75699671407729e-05
5.74163392867133e-06
5.33767667158158e-05
6.25970522055227e-05
4.88222502902525e-05
3.87871691830347e-05
5.09756357867567e-05
3.33675028036326e-05
3.51275528519488e-05
2.00915878741534e-05
5.63414853774807e-05
4.47018625339542e-05
1.00458203725173e-05
2.67644533505508e-05
6.13467130772332e-05
4.32965600768682e-05
3.37177987122001e-05
5.80895841368709e-05
3.8525777449014e-05
3.43074225189426e-05
5.64573804815973e-05
4.56104311700299e-05
8.86253678171402e-06
2.44057013551273e-05
4.15171720994513e-05
6.60873285809346e-05
2.24691854476463e-06
1.41256354171609e-05
3.8349778281719e-05
7.73447749611098e-05
8.18108298488385e-06
3.08584615781132e-05
5.14444037107936e-05
4.52034318743199e-06
4.49275394336734e-05
1.76670399123653e-05
6.36892312178855e-05
5.10169096334209e-05
3.47885785618971e-05
2.27318115949361e-05
2.42216031263156e-05
8.17491834118399e-05
4.40136304861927e-05
3.9363252793279e-05
2.66494308818193e-05
2.9504187307145e-05
5.80782529367635e-05
-1.43108088361596e-05
4.28003699581606e-05
1.96018174935485e-05
4.83807345685879e-05
2.2530914528332e-05
5.32508035915669e-05
3.84522996156045e-05
4.06757097522244e-05
3.59063401975223e-05
4.33207356281264e-05
3.14734767672053e-05
3.91452822458627e-05
1.72566665070491e-05
1.48037980381786e-05
5.69594289170647e-05
4.04115858959276e-05
5.11033267622644e-06
3.84653446574436e-05
4.49650547450023e-05
1.09768371934497e-05
3.98448880501457e-05
4.48067503302391e-05
3.42599692670299e-05
2.20509029965658e-05
2.40157305597929e-05
3.81456936289069e-05
4.62765273647654e-05
2.06897174163134e-05
4.15090365585993e-05
3.56657308229565e-05
2.26358026003962e-05
3.91294988203206e-05
6.01488367377099e-05
7.37592390048167e-05
5.78619588005381e-05
4.21247784282467e-05
4.61911284238397e-05
1.87006768095188e-05
2.33703065360402e-05
4.79091879175261e-05
5.87766877146964e-05
2.85159366255058e-05
6.11160840621776e-05
6.48542510217739e-05
5.49202346100311e-05
4.27839378514175e-05
9.19658104214871e-06
2.28267056908065e-05
2.04200616641615e-05
4.26969705098396e-05
2.7423755333041e-05
3.02910766566409e-05
2.26307292072098e-05
6.60641636860185e-05
4.63569693716732e-05
3.28564588056037e-05
2.03118086139306e-05
2.39712658472043e-05
5.44493911277964e-05
2.56253013928375e-05
5.26788163099988e-05
1.91771052348496e-05
2.33802684564147e-05
4.12102936173634e-05
4.80525147132501e-05
4.09528131811551e-05
4.52535293849263e-05
5.4677431592301e-05
2.16320066242814e-05
4.63403447550881e-05
2.52013724262998e-05
3.89924123466732e-05
4.23556676283447e-05
-1.23562277405479e-05
4.42123715814975e-05
1.56846757439675e-05
4.25485596704547e-05
3.07077119282638e-05
1.80998176146673e-05
4.20169500860478e-05
4.39300609055513e-05
4.05469400539943e-05
3.34844876673454e-05
1.26201042407706e-05
3.41584783841441e-05
9.35877785921971e-05
3.03696183041196e-05
9.79186826416794e-06
7.60229766239722e-05
4.43724857413244e-05
3.33518152706672e-05
3.79022462161204e-05
2.1559470655455e-05
3.51865205315885e-05
7.21555235547797e-06
2.75778611975681e-05
7.68838028258474e-05
2.10152352653804e-05
-4.30390853442522e-06
1.0157386887653e-05
4.11263725426312e-05
1.29734724894299e-05
2.46123844339902e-05
4.34903895010476e-05
3.25575412198274e-05
-5.90084736348886e-06
1.48903126580848e-05
1.87700240781095e-05
8.66513675817136e-06
8.91254573484023e-06
3.4634306898086e-05
6.97024493176233e-05
3.98372512130119e-05
4.1486439475668e-05
2.0421125702292e-05
6.01453671862752e-06
1.08515056614687e-05
4.75903212585378e-05
8.41147890521784e-05
4.21734315855297e-05
3.88189885814484e-05
5.37559850316267e-05
4.87943429227167e-05
7.43205278178719e-05
5.32353427159751e-05
5.16356668335444e-05
3.37626328732999e-05
5.02302287986194e-05
3.35275039390179e-05
2.51418203929792e-06
5.00423830792628e-05
2.17599458040652e-05
3.62206132767471e-05
5.33269278338503e-05
4.09486724154625e-05
2.75836011195041e-05
1.60042100589595e-05
2.85835843001208e-05
2.19830444229718e-05
3.28912665421627e-05
4.17902103024304e-05
1.44780422149988e-05
2.27890901372505e-05
2.13373694301818e-05
3.65545959134809e-05
1.94389778116417e-05
2.58736086151447e-05
2.79555734989897e-05
4.4722012083312e-05
4.29353880422326e-05
3.2094282831163e-05
4.27175106064688e-05
5.6202615202049e-05
1.51700234360088e-07
2.06037599647114e-05
2.88477242119322e-06
-8.64206020599974e-07
4.39212230475485e-05
3.57521398752955e-05
4.68367992712465e-05
2.8552992302328e-05
2.2431584206982e-05
1.82598304379787e-05
5.35686764511341e-06
6.33694248046687e-05
1.59364283662993e-05
3.29074083073715e-05
8.38426106530231e-05
6.86684312560114e-05
4.18286077331312e-05
2.69165764105791e-05
2.33479894609329e-05
1.92438254317429e-05
3.41713798252563e-05
4.09064422895609e-05
5.29768253237566e-05
2.04076744942088e-05
3.18750911388323e-05
1.75812049038741e-05
3.29950709267258e-05
2.89544641379015e-05
3.62204452229378e-05
2.69240051810004e-05
3.65645952605261e-05
5.28332404524704e-05
2.22719344423525e-05
6.31215706113833e-06
4.59092673903626e-05
2.25938984721217e-05
5.75071300344569e-07
2.64145706500488e-05
4.71424000273247e-05
2.60775174346329e-05
6.96953526389396e-05
2.93330137064437e-05
3.24044638664878e-05
3.2527673827637e-05
2.79158304444454e-05
4.76981072574267e-05
4.05612077688197e-05
-1.22620008312028e-06
5.07746292125783e-05
3.00144299350666e-05
5.62551706288984e-05
-2.7700129576217e-06
5.63923445922176e-05
2.05816061317268e-06
2.35769867343726e-05
4.42152848992069e-05
4.59980139460435e-05
1.52890008282162e-05
4.35149521248194e-05
3.05231233657728e-05
1.07765781561363e-05
7.65833908145054e-05
4.14237864966627e-05
2.39366556275874e-05
1.97369763943847e-05
4.15735818147196e-05
3.21601220601958e-05
1.95558155795605e-05
7.42310165256544e-05
-5.47457517903368e-06
-1.18641391569631e-05
3.15137528740573e-05
7.85266171532204e-06
-6.37023914979966e-06
2.88639593124579e-05
5.20801196443241e-06
3.85359674089128e-05
2.75291424687479e-05
2.17314396846948e-05
6.0036885857516e-05
3.7347139097927e-05
2.07796113342091e-05
2.94368525826195e-05
2.99318920539201e-05
4.91660353516592e-05
5.41893139963454e-05
5.25779444119443e-05
1.31441451705546e-05
4.44011083311577e-05
4.24963990544854e-05
2.14649474909013e-05
1.3362193345973e-05
5.69063111163873e-05
-8.7395625301472e-06
5.57081094370181e-05
3.21032744576269e-05
7.92383990115956e-06
2.12578679412237e-05
5.94609958943462e-05
3.68113512710339e-05
5.14024102204828e-05
2.41783143102203e-05
2.25752507887202e-05
5.46870293151814e-05
5.08519131387109e-05
2.56801258771404e-05
2.65799234300821e-05
8.07576937281457e-05
4.98122580067535e-05
2.06256634865168e-05
2.33274158491882e-05
4.1009972907736e-05
2.79154158355736e-05
2.89353226688696e-05
4.86414716456369e-05
4.04514184492202e-05
1.32697183345528e-05
2.16306896230101e-05
3.09070562258866e-05
2.03891393116019e-05
2.65120646311312e-05
5.23991507500909e-05
3.10540699346642e-05
2.44388900314783e-06
2.69879786565845e-05
4.56619059683389e-05
6.48012107321671e-05
4.59975073615952e-05
3.10522170254412e-05
5.48035617727381e-05
2.24930871287091e-05
4.82444815692595e-05
1.64777547819864e-05
4.92645268862417e-05
1.24386543859662e-05
2.49287241567824e-05
5.16779656781241e-05
4.85409746493933e-05
5.09358393241381e-05
3.27513478337523e-05
4.81454695238919e-05
7.66764157458837e-05
1.474503388994e-05
4.8940728379575e-05
2.81442098909687e-06
4.39629891167162e-05
1.29561025458089e-05
4.57587996281838e-05
4.67377148809922e-05
2.72348454956149e-05
2.93018505513288e-05
5.26690256395262e-05
6.58075052642477e-05
3.10945600232331e-05
2.18314888667961e-05
-3.87514918059201e-06
3.10129423716784e-05
5.91870459912108e-05
4.87714613356959e-05
4.65321353594973e-05
6.24409966617933e-05
3.81715619367946e-06
3.09730365049744e-05
2.704354867052e-05
3.32268257196026e-05
1.32412869932519e-05
7.21623417116888e-05
1.4833745663319e-06
3.26203002476893e-05
3.18257259945112e-05
2.54443734118067e-05
1.07858297800153e-05
4.02369065745645e-05
3.09831307563613e-05
2.19153452271443e-05
2.26129551169757e-05
4.68219019489345e-05
3.67986703905186e-05
2.72973946074486e-05
4.15081600043787e-05
1.9491959633468e-06
2.30450805513371e-05
3.5985039738885e-05
2.36541721893756e-05
1.88949423129229e-05
1.27553835871359e-05
4.30649144492107e-05
2.01032507973717e-05
3.53055098559136e-05
3.61969018143315e-05
2.06377701775946e-05
2.88122453058233e-05
7.22443217328845e-05
-1.14451914215448e-05
7.06534488120883e-05
2.0893531094461e-05
3.94746409019792e-05
4.39178420023133e-05
2.85950589804859e-05
5.15372408350702e-05
6.21285839023673e-05
4.5320084429601e-05
2.43997692034014e-05
4.26682259658645e-05
5.09595732768485e-05
-2.29207809086142e-06
7.28578646254485e-05
3.43311223774113e-05
2.63815834686405e-05
2.40837125845422e-05
4.13371105089301e-05
4.65188042766421e-05
3.27176220491791e-05
5.63041661709047e-05
5.56430600468601e-05
2.21826610364849e-05
4.4337854247029e-05
3.56583171670297e-05
4.09143854118361e-05
3.04919734270051e-05
5.97427692502904e-05
6.19319481507874e-05
3.32001313973807e-05
4.1914374490192e-05
3.04332554055253e-05
1.88914725116145e-05
4.4808699247135e-05
6.30568044008152e-05
3.2506037557184e-05
2.40899021962531e-05
3.59070968334215e-05
4.36536081295508e-05
5.76568614487761e-05
5.14851737207338e-05
4.06180468541921e-05
3.69444757942728e-05
3.21149580075766e-05
2.62991427465112e-05
7.34882576007771e-05
4.50212238779788e-05
2.70028316484786e-05
2.39789395489565e-05
4.62076592103708e-05
5.30389123065753e-05
3.26871897660991e-05
4.1048815492687e-05
2.32189655638468e-05
2.0214394193119e-05
1.12520945514715e-05
1.28436957182971e-05
2.21626857960747e-05
4.85483283907721e-05
3.59980369307441e-05
2.64979385721607e-05
1.36467139475665e-05
4.13143750317653e-05
2.97185905668369e-05
4.17496124514763e-05
1.76445843533951e-05
3.23985632934129e-05
4.45327458336998e-05
1.00868392659889e-05
1.76544874652975e-05
2.65643867445034e-05
5.56597362766451e-05
3.87271714898636e-05
1.38757497918592e-05
5.51756033976173e-06
2.26258457899896e-05
3.15283607425387e-05
6.44476351630639e-06
7.11920197571823e-05
9.81723767619688e-06
2.90803994645262e-05
3.58148331079936e-05
-1.6211570217368e-05
5.38222777458261e-05
3.88745737623693e-05
1.56320008302129e-05
3.17427629925328e-05
4.39110615381965e-05
5.79349400340754e-05
4.05230653036157e-05
1.00733028160376e-05
4.87074974728211e-05
6.30668822536392e-05
1.09640294264361e-05
4.42215240337196e-05
-6.62792638651305e-06
7.82259990453736e-05
4.91147137473844e-05
5.17288530513356e-05
3.78260157945721e-05
5.96876882260672e-05
2.10632509594241e-05
7.58598456773751e-05
4.3671812532138e-05
3.69169358372214e-05
3.78800572584012e-06
5.75097505264349e-05
1.83404026912394e-05
3.07884542911629e-05
3.24211586252571e-05
7.0183323662727e-05
6.44062310340551e-05
4.49593115174699e-05
3.23932497716206e-05
2.93025504102575e-05
3.63691612879684e-05
1.1632441226475e-05
3.44553942702204e-05
3.15743828276661e-05
2.9117354987736e-05
4.06627485098095e-06
-1.1177944053547e-06
6.38625869425439e-05
7.40294694536283e-06
1.76758238066543e-05
3.16068623620169e-05
2.36457678827752e-05
-3.51749313768883e-06
1.36717095062119e-05
4.56764274368213e-05
2.42048042762874e-05
3.76658341966866e-05
7.07257571507466e-05
5.09019296409174e-05
-3.34399129609787e-06
6.34286333787055e-06
8.75695877224404e-05
1.51950371812273e-05
4.99041132319357e-05
1.58975313790074e-05
3.67591338409714e-05
2.58788257924565e-05
1.15796501198433e-05
1.43193034878873e-05
3.52737963554926e-05
2.89180723732583e-05
2.18640875263684e-05
5.39685744993723e-06
5.38744019591485e-05
1.85491177771685e-05
8.03453934494513e-06
3.18462776566228e-05
3.65678365289332e-05
5.42863324382621e-06
1.84021362372493e-05
3.42650254914406e-05
4.15050879040924e-06
5.37933290748503e-05
8.66803198570984e-06
4.38573744785923e-05
3.29675960808904e-05
1.76017520467594e-05
4.57013528741826e-05
4.95218956773806e-05
4.10934375307459e-05
6.96540003598654e-06
-1.40257098888171e-05
4.56395370249728e-05
2.5914701220618e-05
6.14377856721391e-05
4.83474176929305e-05
3.01994513050894e-05
3.28748568619361e-05
8.01228742292012e-05
4.5321255373154e-05
2.73967490250936e-05
5.64273563944729e-05
5.09458498677035e-05
6.4943975054336e-05
2.79993305809447e-05
3.42408666061672e-05
6.07762241206043e-06
6.27266018409379e-05
4.23947801903734e-05
3.62886656271363e-05
3.66847130826408e-05
4.10613024095165e-05
4.15358671109568e-05
3.49411010293352e-05
3.56310671704235e-05
1.95584390989479e-05
6.95544103317818e-05
4.43418477540634e-05
3.54083934865819e-05
2.07226809378795e-05
1.54359437728959e-05
4.25063204772684e-05
7.63262376204941e-05
1.83061670932501e-05
7.69364931904674e-05
5.76277733203366e-05
2.95330124843164e-05
1.49186425141503e-05
2.77860428509401e-05
2.65218968049073e-05
4.57445404274308e-05
2.72387247370392e-05
2.74975131556241e-05
2.32743350937895e-05
4.11640283760326e-05
8.2979986737093e-06
5.39600084266837e-05
1.36479456660541e-05
3.30037233388402e-05
3.25612511219628e-05
3.54711737984223e-05
-4.58955983549379e-06
3.71407893143315e-05
2.79323556423731e-05
4.58090211125128e-05
1.99793237050714e-05
8.85078385117528e-05
3.40102613008385e-05
2.1850924568253e-05
3.97344991525067e-05
1.65704483349146e-05
2.29887855360314e-05
6.7759169883486e-05
4.4547513930079e-05
3.10556765079638e-05
2.39471905317228e-05
-1.45507914565352e-07
4.49720772624931e-05
4.09255294993056e-05
3.56522606525242e-05
4.03966724028904e-05
2.76327392321293e-05
5.33295402765049e-05
4.74623451899604e-05
3.43622211485896e-05
5.9444719242269e-05
1.6119896916678e-05
2.99589961891261e-05
4.32484914623777e-05
3.75292812918281e-05
9.42247536154043e-05
1.71499243887975e-05
5.47427064139352e-05
6.7780147526206e-05
8.74217352408237e-06
-1.26759074014253e-05
6.52156673154003e-05
4.79604049033127e-05
3.7920691161265e-05
3.70500119702856e-05
4.25291688004669e-05
-7.84212338113469e-06
4.55273224010944e-05
3.36365768534366e-05
2.79464334594254e-05
4.8102824385978e-05
6.24729140308055e-05
3.93573247546946e-05
2.14010421052097e-05
2.00987169428766e-05
4.4850677289686e-05
3.61945252974967e-05
3.70278084941477e-05
4.20057961006135e-05
2.83032187866262e-05
4.22943263789139e-05
6.94013004140259e-05
9.36892414028331e-06
4.28577344491451e-05
3.47737817979028e-05
5.91667127328202e-05
1.93452112673807e-05
1.34187087467946e-05
2.64733033474832e-05
6.38852282931014e-05
1.04438802536618e-05
3.77885041887866e-05
2.47005205976756e-06
6.93095440788616e-05
3.15402712017532e-05
3.02293641090764e-05
6.71798777689531e-05
3.41007610582303e-05
-5.56379073660971e-06
2.65384511117615e-05
5.00991058278874e-06
1.53318548329244e-05
7.77029229408921e-06
3.45609675775454e-05
6.90414776066732e-05
6.20367261409282e-05
3.45887861940083e-05
3.70499189850748e-05
2.96710928335012e-05
4.0854329650347e-05
2.42577545987372e-06
2.27788098229163e-05
2.15068126193663e-05
1.12211669764659e-06
7.26813441569038e-05
3.88757691376297e-05
3.06018559790044e-05
2.00493836478537e-05
5.26234351553795e-05
8.07955491245314e-05
3.05435332722277e-05
4.19701392016968e-05
6.13668445378814e-05
1.16235387669702e-05
4.4864484626245e-05
3.38168255284691e-05
1.61160255335216e-05
2.7624084677818e-05
7.55125420332993e-05
3.14758399053632e-05
2.39152778410522e-05
2.33450056934049e-05
2.88646547106163e-05
1.37162552568628e-05
2.92239198778981e-05
2.80921870364508e-05
4.10554413899371e-05
1.74069854880596e-05
4.91555109535609e-05
2.9614854444491e-05
4.40507415513256e-05
1.59949193429629e-06
5.45646479307109e-05
3.7327261393881e-05
3.84707899492259e-05
5.22865250327044e-05
3.8377072735133e-05
7.26022084160819e-05
2.70847673457962e-05
2.50981435835701e-05
3.39605862503179e-05
1.31690636277654e-05
7.21745879938032e-05
4.31611537457933e-05
4.20772707732895e-05
2.15799233274224e-05
8.6495685555516e-06
3.88570028837678e-05
2.13559545659112e-05
-1.40868771110486e-05
7.51202291058877e-05
2.63231743372583e-05
3.50237980073714e-06
3.17266923544788e-05
5.96174124846717e-05
1.81906522724479e-05
3.77689412000041e-05
4.04928851485455e-06
7.38437244963501e-07
2.95750172371446e-05
5.7389542208285e-05
2.67442511469485e-05
5.48878569432263e-05
2.64366697723509e-05
1.65746799995473e-05
3.19155153909199e-05
4.20929950400801e-05
2.72303102854685e-05
3.72462166169345e-05
8.34850505575023e-05
7.43439431596181e-05
5.7732658271436e-05
5.06931932857713e-05
4.80022295335981e-05
3.27858953163082e-05
3.00374196018183e-05
5.83376270702361e-05
3.25214271500376e-05
5.58445937699288e-05
7.84827552365202e-05
3.71214223902615e-05
1.83257050212264e-05
1.46967443521267e-05
1.73248465765898e-05
3.80652035133501e-05
6.03359098285135e-05
1.64885165128569e-05
5.68319885675267e-05
1.39719942659922e-05
2.56257142007638e-05
2.82115690142212e-05
2.79924422091433e-05
2.71859574983181e-05
2.56469133198148e-05
4.82867385940704e-05
3.05570009418729e-05
1.34701897923932e-05
4.85031631625571e-05
3.7756567668306e-05
2.90181932537269e-05
7.57793348552195e-05
1.00751501980668e-05
3.55048574354849e-05
2.75189295401539e-05
1.75484986728877e-05
1.88735789528192e-05
2.75210267769628e-05
6.16189791784207e-05
3.19222583312295e-05
4.10496086597968e-05
2.57262010595775e-05
3.78679092030532e-05
1.74287720290485e-05
6.17702425827431e-05
2.43098900159636e-05
4.68934324874447e-05
4.83253411258139e-05
3.27500108912182e-05
3.72277737642746e-05
3.60343133471808e-05
5.64721735573564e-05
6.92862662959513e-05
4.66476456875434e-05
5.45987224428917e-05
3.82842632978802e-05
6.92038190473975e-05
4.38965136373988e-05
1.87619644213774e-05
8.40868773948781e-06
5.19000509946945e-05
5.97261024350842e-05
5.30714687085344e-05
1.20144367940219e-05
3.42997087266815e-05
4.07765526806668e-05
2.83028130018741e-05
2.34054888554966e-05
1.31957372049207e-05
2.22499578388194e-05
3.31984791507001e-05
1.17742247748641e-05
1.19334317053658e-05
6.56409144711144e-06
2.77609563789939e-05
1.27763479616097e-05
1.18465980211101e-05
4.98105208637725e-05
9.49337435222581e-06
1.12044232128918e-05
1.1050573542702e-05
3.74142839132457e-05
3.54905924447111e-05
4.94481725668435e-05
3.73384137150417e-05
-3.41229051138342e-07
4.92382713849673e-05
4.56113022817778e-05
7.05942061080296e-05
1.60097199375161e-05
9.34933406193566e-06
2.36420833896816e-05
4.01226561172855e-05
2.55378694924091e-05
3.42331382405724e-05
2.62066530881995e-05
5.07847905362354e-05
2.35518602683681e-05
3.23302071192073e-05
4.84735344737845e-06
2.68313097092584e-05
-1.70746184980442e-06
-4.40865780649224e-06
3.05906259011224e-05
3.67979218489339e-05
4.60108580582546e-05
3.7232261544943e-05
3.01166212079227e-05
3.87451844628055e-05
2.85364930077523e-05
4.93451880903294e-05
3.56939693851654e-05
7.50618689192061e-05
8.56767281571211e-06
3.14563124958217e-05
3.26225225473262e-05
2.3248088294788e-05
6.49909973345269e-06
5.8610913040752e-05
2.55738983312726e-05
6.98444885484101e-05
7.52759888754049e-05
5.26520941303807e-05
4.06540818158174e-06
5.29780103654735e-05
6.33322820087796e-05
3.45534819050543e-05
4.39303810307572e-05
5.5839433715438e-05
3.26102973993975e-05
5.37978570067422e-05
6.1943489168145e-05
1.18490111941775e-05
4.24082696527929e-05
3.80698779847085e-05
5.31829358420292e-05
3.26131202505728e-05
2.79183186711348e-05
3.54901302584025e-05
3.52332015291458e-05
2.35123418604912e-05
3.65529885054587e-05
2.52285397730987e-05
4.52366103496889e-05
3.25458365767381e-05
1.22787435751828e-05
3.04076012390802e-05
2.41765332171669e-05
3.84960258738519e-05
-6.36716449321478e-06
6.2314140709411e-05
9.90225514523257e-06
3.48012988543905e-05
2.3921952332841e-05
5.10275683850211e-05
3.91317179367512e-05
2.78900360340145e-05
4.11341708901824e-05
5.67545060797806e-06
4.36018301062188e-05
5.59263895022626e-05
6.34496593938746e-05
1.03340395171996e-05
3.4333038840418e-05
4.07079978303945e-05
2.40184715720848e-05
5.08022795318675e-05
6.70109752024112e-05
5.58895610058151e-05
5.1603726062188e-05
3.49856409363245e-05
2.84139888869733e-05
4.46000850607203e-05
1.67320604620913e-05
5.09422271673754e-05
2.09320849456807e-05
3.30391258075721e-05
3.81857648279623e-05
4.89426577244349e-05
3.12307875812135e-05
3.72155170166842e-05
9.89101151459316e-06
3.90171099966506e-05
3.40419482715082e-05
-1.64580391641748e-05
5.15486704870194e-05
3.87413254806918e-05
6.69174564929801e-05
1.11284037404163e-05
1.64027121346902e-05
4.41681960412687e-05
5.85332590827663e-05
2.78761605593619e-06
2.26746899027186e-05
4.11485014990825e-05
2.86983960163463e-05
5.23593139843086e-05
3.7254790491602e-05
4.96839546419564e-05
3.7333508673245e-05
5.88071834450679e-05
3.10699152610211e-05
4.94262933194326e-06
6.647608678092e-05
5.7077688324354e-05
2.95988413121058e-05
1.30885794171428e-05
6.74017040431363e-05
5.60423998617644e-05
3.79697174375899e-05
3.51070440386795e-05
6.07734790805327e-05
4.13260507350759e-05
2.40603735298544e-05
3.68112280310788e-05
1.75300006389693e-05
3.12122017142031e-05
4.84207457005654e-05
3.71299568154405e-05
2.31842815749664e-05
1.24616216300777e-05
3.63683882184887e-05
5.39961991980414e-05
8.31747904354204e-07
4.01283452053207e-05
6.18646515129095e-05
9.68000551948504e-05
4.12000238397095e-05
4.82501184416967e-05
5.79985143673167e-05
8.44877379855539e-06
5.95593037517228e-05
1.3966409600414e-05
-5.877342489123e-06
3.83147979126867e-05
2.98634044080841e-05
5.65153952045851e-05
4.70771919647485e-05
-2.67175653111447e-06
2.63246547667475e-05
5.91821824746426e-05
4.59864814136707e-05
1.836103060396e-05
1.78287132093674e-05
2.34333399672348e-05
3.92257363255901e-05
6.11599885664773e-05
5.76160074602268e-05
2.214223535187e-05
1.63972350879549e-05
4.10883758560143e-05
4.68797704417374e-05
3.82515584175597e-05
5.81808993607071e-05
5.26253480483327e-05
3.12461550189075e-05
2.21192185832422e-06
1.50925288645123e-05
2.09231461254646e-05
4.50567205930316e-05
1.32732852521539e-05
1.08688064258297e-05
5.01226495510192e-05
1.75578839867871e-05
5.74389503601215e-05
2.91441751374556e-05
2.55317734275149e-05
3.79527806465734e-05
4.83646829114578e-05
6.57402610095946e-05
4.1599539794907e-05
2.79373253414086e-05
1.41953158118495e-05
5.11327037672504e-05
3.34522952130451e-05
2.60240406496053e-05
3.31398575759262e-05
2.23878732258701e-05
2.83627008394074e-06
5.40337599522111e-05
4.22264973202624e-05
1.9619713632622e-05
5.67136497100469e-05
1.74392974271117e-05
4.242061981497e-05
2.96576207187815e-05
2.71066778971901e-05
3.3032212970951e-05
4.25879047857135e-05
1.20855225911385e-05
4.78699005836543e-05
2.04245400180078e-05
2.97413148734964e-06
3.67620563368199e-05
4.1132929158411e-05
-5.63373087172703e-06
2.37315710974839e-05
7.71734767953543e-06
6.8698858717975e-05
6.41960534257895e-05
3.08270871049693e-05
-8.45955566739946e-06
5.45601508247971e-05
4.62496856787075e-05
-1.42769004240072e-05
5.20912660588962e-06
4.09125881465816e-06
3.29982842107077e-05
3.48874620145406e-05
8.14302029780467e-05
2.57193073855624e-05
3.56332328965771e-06
4.39762180766912e-05
2.23656688644198e-05
5.81284370831839e-05
5.92515157358022e-05
4.33902375977061e-05
1.9546295174564e-05
2.11352162854452e-05
3.31801111926161e-05
2.61662316192613e-05
4.82413788547661e-05
5.55492053036566e-05
2.99692960885684e-05
3.93400984114764e-05
4.18148461557742e-05
3.13004707317177e-05
1.38811263025687e-05
2.65126503743118e-05
2.5961679585995e-05
1.66668960237686e-05
6.23831781273203e-05
1.65757688181626e-06
3.58578642575109e-05
2.13925343365967e-05
1.78697831369288e-05
4.44725611684563e-05
-5.24742420156121e-07
7.41385993004631e-05
2.06024179653107e-05
4.22626599548368e-05
4.50856434593192e-05
-1.42509312659181e-05
3.66361632704313e-05
-9.64456117613841e-06
2.04663354231642e-05
2.3957648256774e-05
3.64443441978852e-05
4.36350601108127e-05
6.40467481564202e-05
6.64441817273814e-05
2.75179274637903e-05
7.13479576796687e-05
5.57950373692435e-05
4.28821025003857e-05
4.24827596544109e-05
7.25824690454433e-05
2.37842630263232e-05
4.98220607246477e-05
5.5520394544126e-05
5.56288191871347e-05
5.7528089107466e-05
1.26577478446158e-05
2.66067321364165e-05
3.49015534207009e-05
4.86656777331025e-05
5.69845150064273e-05
3.48412191499617e-05
7.70560404551263e-05
5.4600388307451e-05
3.89532032408317e-05
1.10773386907734e-05
3.19439280881046e-05
1.93640210209623e-05
1.70702443552609e-06
1.39959072999634e-05
-5.04966582745824e-06
-4.01755487819544e-06
5.47101710682961e-05
-1.17722816387528e-06
3.61899340318182e-05
3.34324991439651e-05
-9.45604646093533e-06
3.87454593951597e-05
4.42147337730336e-05
3.53089285481606e-05
5.07569319127437e-05
6.53823063129859e-05
6.59955580198614e-05
3.22964315250756e-05
2.00564806413649e-05
3.55067615464171e-05
4.58604829571832e-05
4.09666506602831e-05
2.28450903298723e-05
1.24415232418017e-05
5.92876273733275e-05
2.73592901520918e-05
5.8076833087171e-05
4.49341199216439e-05
5.70788904633304e-05
5.57917869299826e-05
9.56499792945016e-06
2.66418138165667e-05
5.29763836303934e-05
3.2685152988793e-05
2.94981140338866e-05
7.83634428396895e-05
2.30137240218069e-05
5.34021800224791e-05
2.09062498940794e-05
4.61108712208958e-05
2.09844554368282e-05
4.48119512591649e-05
4.37341938675744e-05
4.29032235070578e-05
2.47418884854316e-05
1.61663769647323e-05
1.37923347208696e-05
1.82637795697893e-05
-3.72865001155977e-06
2.97038163617585e-05
6.70496976195237e-05
1.40404659636775e-06
1.06661719915924e-05
-1.13888107618061e-05
7.31709744488266e-06
1.85546599586158e-05
6.64920568013624e-06
7.25141949698559e-06
4.60310943704926e-05
2.90162899327548e-05
1.56576687255278e-05
3.70128478295578e-05
2.27740447841965e-05
4.24464170251179e-05
6.27716880218701e-05
6.37485802022238e-05
2.37894375761489e-05
5.68479585552283e-05
4.84770852804404e-05
4.11877861705212e-05
6.06712778543271e-05
4.254818183001e-05
1.56540234208023e-05
2.66699927947704e-05
5.52090703687429e-06
5.19274088273746e-05
6.53378476190079e-05
3.35550076026961e-07
1.9352392949462e-05
4.0882253708811e-05
5.85807868485193e-05
8.55773105185211e-05
2.5291947587713e-05
9.34983115207029e-06
4.5395286408066e-05
4.89258816800616e-05
7.90019774556661e-06
3.33953772644122e-05
4.07944074211191e-05
3.86970770581158e-05
2.6402625932639e-05
5.34560882865292e-05
6.7670641802457e-06
3.31385868528483e-05
3.01913402782509e-05
4.90115727236984e-05
4.04258826030583e-05
3.03616438364895e-05
3.38512445753376e-05
2.34639510002762e-05
6.55975021668651e-06
4.61025433651654e-05
6.44236335411874e-05
5.78922391906478e-05
3.40721418681612e-05
1.05024589522231e-05
4.34534392050123e-05
3.63648681041298e-05
3.02297897002226e-05
4.47786005281748e-05
1.56940776965157e-05
5.29313404985638e-05
2.16080827771624e-05
1.96563859450702e-05
9.93433430032321e-06
3.54673744882397e-05
2.01339491658903e-05
8.92336624139834e-05
5.35038707356959e-05
5.22259535015265e-05
4.70313020428704e-05
5.15822453212332e-05
3.58993069129399e-05
5.7253758728763e-05
4.74263121037225e-05
4.97059950240243e-05
4.59558744964275e-05
2.36789790369387e-05
-1.84709045874832e-06
7.26040773014835e-05
4.50224968717119e-06
1.45212427672157e-05
3.98471103320768e-05
1.38823666525468e-05
-4.18751692303137e-06
2.20579101776121e-05
2.78187354226839e-05
6.36180101670732e-05
3.98645077429242e-05
9.08695960447715e-07
4.69901816083884e-05
1.34230961073727e-05
2.63104875380619e-05
3.44583823361872e-05
6.55023264456972e-05
4.19587964865906e-05
4.34902163263987e-05
1.08855596573408e-05
4.58397872883459e-05
9.95041594860232e-06
1.41308309849982e-05
2.34257020623338e-05
4.82330629702649e-05
3.01954995656988e-05
-8.95312535374799e-06
-3.0380931881728e-06
3.15948554608736e-05
6.06643332501724e-05
4.31356876865917e-05
4.16669252807792e-05
6.47431288701744e-05
3.05819544213362e-05
5.18133444144095e-05
8.9592693679357e-06
3.22619644785786e-05
1.34113698389981e-05
5.12427094552806e-05
1.35665795414296e-05
4.43343180721367e-05
3.7096024675824e-05
6.23415567281655e-05
2.1763195145155e-05
8.22312707130482e-05
1.93404605932056e-05
1.31674357207262e-06
4.99192624702849e-05
1.72253002932136e-05
2.29601138145711e-05
6.68512966549543e-05
2.54075175586901e-06
3.95673079294494e-05
2.09730876978035e-05
3.16280002743661e-05
5.27452143264561e-05
5.50169601535832e-05
5.15766187329141e-05
2.33022732884291e-05
6.19788952968829e-05
2.10422152346001e-05
3.73833239124831e-05
5.72595639282584e-05
2.66845313370217e-05
1.8084036912912e-05
2.00850431278926e-05
2.05352028585072e-05
1.50382136047713e-05
7.14748735382128e-05
3.22220503752499e-05
2.04461828807263e-05
2.55233971799644e-05
3.61625618489503e-05
7.8201936690883e-06
4.42549185763057e-05
3.95676116025149e-05
3.48130128895936e-05
1.8626806166036e-05
4.43980136135743e-05
2.29504219768961e-05
4.92667550691797e-05
3.72576889390969e-05
4.00233645323169e-05
3.84748363176381e-05
1.24591813440269e-05
4.80878987578758e-05
6.01145803409302e-05
6.74781998722965e-05
2.01029095722392e-05
3.59532678390361e-05
4.93055563387188e-05
1.65487207321363e-05
5.10592248058351e-05
3.03576911773223e-05
3.20880707036292e-05
3.8487206104117e-05
3.12450448718725e-05
3.66925856078024e-05
2.84644844262159e-05
6.37241965849806e-06
6.6414520909404e-05
4.13923722054064e-05
2.91088635116427e-05
5.50825520567893e-05
1.30056314127337e-05
5.74724160826547e-05
3.53686125662582e-05
3.82210526659347e-05
5.21972116889609e-05
2.314770647215e-05
4.01591218713611e-05
2.87746605528314e-05
7.10280395810796e-07
2.98651722648766e-05
3.10150673146312e-05
9.96281256082519e-06
3.55315387258725e-05
3.92809286190365e-05
-1.10491965701837e-05
4.50458247179291e-05
3.43909500527716e-05
4.40108861802054e-05
2.37091272202911e-05
2.20990835225938e-05
4.37791782604643e-05
2.86859457191238e-05
1.5972785028048e-05
2.7103236179344e-05
-5.242651105178e-06
3.9063981056916e-05
4.32935502111957e-05
-7.38334750656902e-06
1.62093243231215e-05
5.07509331529287e-05
1.97141393228641e-05
1.62749435459163e-05
2.95832842566786e-05
2.25646573529584e-05
5.03959918740621e-05
1.62848500135756e-05
3.98238402299602e-05
2.63567185287525e-05
4.99923349467541e-05
1.27216374604607e-05
4.97961582149178e-05
4.11865893869993e-05
4.40370793645623e-05
2.51099418795972e-05
3.66843123576946e-05
1.83021411370747e-05
3.66820512146051e-05
4.83031738158216e-05
2.63104317001439e-05
2.14601884384328e-05
4.83097117468613e-05
1.74785285173377e-05
4.27562034668573e-05
4.12584975752632e-05
1.6712939026241e-05
1.10186741453493e-05
4.49919213521207e-05
3.70242740069689e-05
3.13276561943375e-05
5.15073489534347e-05
2.13446677334821e-05
-4.69244182160638e-05
2.08563085447654e-05
5.65353905871104e-06
9.98541071219676e-06
2.25342953438859e-05
2.53533054302275e-05
-5.82602973466464e-06
5.67892917495206e-06
1.13712040936357e-05
4.31774236092972e-05
3.04744481628458e-05
5.80387659698843e-05
2.94182194915178e-05
5.66122582181287e-05
3.87643606565677e-05
5.20479598516485e-05
4.03857090005311e-05
5.43536748396017e-05
3.88631183190477e-05
1.60972964764203e-05
2.48026397867703e-05
3.74987269860385e-05
6.99616036178783e-05
-4.6592063403302e-06
2.21169279486257e-05
5.81918049368006e-05
2.21271256346217e-05
7.3585126472113e-05
5.7105107395419e-05
2.4095400970422e-05
3.56085478216699e-05
3.9471376086861e-05
2.80226255732604e-05
1.6493035170376e-05
2.9910459927411e-05
3.50586889341058e-05
2.5465758108938e-05
3.05108083725077e-05
2.48605043538441e-05
2.42135231069935e-05
9.42405762137507e-06
1.93450445831813e-05
5.56382485103245e-05
1.87334289602365e-05
2.3884851277066e-05
1.080220123092e-05
3.65056369280792e-05
-1.32687791667511e-06
3.71490519098294e-05
2.69083280904846e-05
3.30003380117659e-05
1.98133700061031e-05
1.24126064013714e-05
3.3152478316212e-05
1.59153781356789e-05
2.57326199069369e-05
2.69189515541492e-05
2.10254668069796e-05
1.04184583464494e-05
3.25242888605945e-05
1.89339252258e-05
5.9025709248443e-05
5.29979048075874e-05
6.10677097111773e-05
2.56092240300909e-05
3.26449232809091e-05
4.20223768967863e-05
6.77892262173997e-05
6.59088374511375e-05
5.06615864014275e-05
5.36036237579447e-05
5.71480415453448e-05
2.14282180743936e-05
4.88554456150228e-06
6.07492906548155e-05
5.0057700150247e-05
2.69147039423793e-05
5.0664735406598e-05
1.16357023485483e-05
9.229052421224e-06
1.7875152662093e-05
1.84208364736534e-05
3.87451172879134e-05
5.21284753467748e-05
1.36774830467566e-05
2.63708345244992e-05
3.56058081797473e-05
2.69918572198521e-05
1.24798255009285e-05
4.19236592202274e-05
1.76637788497517e-05
1.92421404566481e-05
-1.54565356782836e-05
6.20985319567445e-05
2.42074730820685e-05
3.10759337217996e-05
2.10018390173086e-05
2.96861238400684e-05
6.30412837880916e-05
5.10209355648568e-05
6.1714133764851e-05
4.06799300638608e-05
3.54952178299319e-05
2.74674739185928e-05
2.54094206181692e-05
2.26025882003742e-05
2.21128531213865e-05
4.46474697810213e-05
5.16942045588291e-05
2.29745501537609e-05
6.16562658290973e-06
3.00634286950787e-05
3.93931432309241e-05
2.27226147324049e-05
3.19022859665574e-05
-2.37443968783789e-05
5.19510107613686e-05
4.60220615480211e-05
3.48791401891976e-05
-3.15288242443386e-06
3.54550088452087e-05
-1.6722236057539e-05
2.82600947220743e-05
7.0269631702866e-05
1.75134200273674e-05
2.18324594357339e-05
3.48954956344967e-05
4.74143170697207e-05
3.41527814575343e-05
2.29591359052673e-05
5.97927130936649e-05
5.39338394862401e-05
3.2263163118274e-05
3.25038693566144e-05
2.69498723855343e-05
2.54282933208428e-05
4.62711515828584e-05
2.72158901215484e-05
1.31962767272199e-08
2.88918225033533e-05
-6.69935014954708e-06
2.4796549677704e-05
1.43667486271852e-05
5.94887339886306e-05
3.68204029138875e-05
5.22766519969443e-05
8.92998341346996e-05
2.9534806151477e-05
5.65243845573187e-05
3.6528746013228e-05
2.81330116129129e-05
2.77904890835376e-05
2.13685914640595e-05
3.67521085096963e-05
-1.44460314642732e-06
3.89287306058061e-05
1.63203998282456e-05
3.62224520121661e-05
3.87964951737319e-05
2.46458691905783e-05
2.14168626339808e-05
3.3485731017567e-05
2.69829289212884e-05
4.63306680850563e-05
1.0087543844107e-05
2.18192817191521e-05
1.47093025998174e-05
4.64238148586557e-05
6.3687871819531e-05
2.21415082400246e-05
-2.43534701456209e-05
7.52130157430369e-05
9.26409704340536e-06
1.13009174846488e-05
9.192284596811e-05
6.50755288539727e-05
4.86048514968489e-05
1.12934234119199e-05
2.57955878063143e-05
1.06119876258002e-05
3.48691095255596e-05
3.72370156152668e-06
6.08942308107904e-05
1.74911471343962e-05
2.47979440071502e-05
2.28124781318244e-06
4.79772921204879e-05
2.52413764946581e-05
3.54061126323647e-05
2.10926536323664e-05
6.04920985138437e-05
5.98217132349392e-05
2.54591123565924e-05
3.89896254367557e-05
3.71893586942551e-05
-1.11467396510666e-05
-1.35322436328566e-05
4.14440535870436e-05
4.91056409573528e-05
3.60424337663374e-05
3.68243193143463e-05
8.0789304119996e-05
2.75629417573774e-05
-9.16368505565847e-06
5.57517393984882e-05
2.31190633706593e-05
2.8177878315518e-05
7.29503969951652e-05
2.97648048004032e-05
4.48719379147281e-05
8.38355213397088e-05
1.11130201878175e-05
3.99750431222954e-05
4.45800186084935e-05
-2.38815310395661e-06
4.61303476871355e-05
4.50925764712367e-05
7.09978254767227e-08
2.39665393935749e-05
3.36315524730099e-05
4.75952223297979e-05
3.21725439669223e-05
5.07642088569317e-05
1.33741422181069e-05
1.07384525578373e-05
1.32029968266537e-05
1.58276023588394e-05
5.64320845598307e-05
5.48238053230262e-05
3.26058723622412e-05
4.00165886654397e-05
3.94900977483028e-05
2.4105108810751e-05
7.47669569211611e-06
3.54918016935741e-05
3.60011212363511e-05
7.27669354404474e-05
3.41761097369954e-05
1.47254912241549e-05
1.40492252361306e-05
2.25133593047824e-06
2.59572917512817e-05
1.92249296829646e-05
3.99932025603991e-05
1.31346578378563e-05
4.46563891666756e-05
4.67602331751063e-05
2.91360501603505e-05
1.88632812228767e-05
8.61071820423448e-06
6.44073247808833e-05
4.13027147078627e-05
3.03702507323566e-05
4.52072566127558e-05
3.09769705937489e-05
5.69092287635309e-05
3.70361390426082e-05
6.13230150924965e-05
3.41568538471673e-05
5.42593450678029e-05
4.47761372800238e-05
5.19606574783607e-05
1.65444521985794e-05
7.63563298107674e-05
1.6048248830462e-05
6.75378782189371e-05
6.05730231993003e-05
1.52638146078831e-05
1.93971146619234e-05
4.75359403111275e-05
4.06614475090926e-05
3.57065480825112e-05
1.51345645616354e-05
1.26808319529509e-05
4.43339690897874e-05
3.69833484967476e-05
1.40615876697329e-05
4.54949247216609e-05
2.18346018894399e-05
3.95223662451485e-05
4.0860130284065e-05
4.17460433977848e-05
3.51089713974477e-05
3.58772415938961e-05
5.63484338634026e-05
8.94189465284005e-05
5.58905222980481e-05
2.67540578151663e-05
3.02374541114743e-05
3.96246511769712e-05
1.33679550356601e-05
3.35252530680061e-05
5.09078726739809e-05
2.05930415609633e-05
4.13097466930773e-05
1.70056556119664e-05
4.92398583277051e-05
3.58727135319421e-05
4.36473104800165e-05
5.13165397543049e-05
2.02780106415633e-05
5.17002225273741e-05
1.19865396140334e-05
1.45151279587091e-05
2.41338614105165e-05
5.25517463812114e-05
6.06852231960934e-05
8.4075667935025e-06
2.42194038113325e-05
1.98228716120054e-05
4.49224066767202e-05
3.59913421377626e-05
3.60097586584095e-05
-1.53716310228878e-05
3.96968511605459e-05
2.3150093785501e-05
-1.01265623220368e-05
6.94043726271162e-06
8.24565084407521e-06
2.65865663289432e-05
4.13677897424672e-05
1.43096798225954e-05
4.1766120749591e-05
4.96531142541959e-06
5.36206480625505e-05
3.25261019409884e-05
5.92265366769718e-05
3.94699836684776e-05
1.50849286552908e-05
1.28984280369451e-05
1.34183117237259e-05
3.68309317737532e-05
3.66791014865979e-05
3.14323581537633e-05
2.34636507129632e-05
5.46800450551477e-05
1.67124008250522e-05
2.72317623499352e-05
3.03187720972907e-05
5.06248841180044e-05
5.67944911085069e-05
5.8492982632256e-05
2.53490579607058e-05
2.4192506124347e-05
1.91501541032248e-05
3.92911680453727e-05
5.98772873594436e-05
6.95990721449235e-05
4.34659690356505e-05
5.35675602700697e-05
3.68815450950022e-05
2.53999873683159e-05
3.8048267860653e-05
6.24394620019036e-05
4.3302040698316e-05
4.16484641044353e-05
2.66085851291948e-05
8.81254264498567e-06
2.23447545101585e-05
2.66720651963657e-05
8.03410717843088e-06
1.52750558851047e-05
6.57296388355773e-05
1.51935898916598e-05
1.8786568603563e-05
2.57741718437456e-05
4.10533416266484e-05
2.07653826840286e-05
7.67244375500837e-06
7.36212858984156e-05
8.14619363660854e-06
9.03034410367843e-06
4.23559997105955e-05
4.53051463989297e-05
4.10687788787107e-05
9.53185533284307e-06
5.15717757484385e-05
3.9217164621592e-05
8.5197526051755e-06
1.2572210358747e-05
4.13672009927094e-05
5.22374260184993e-05
2.5618364164399e-05
3.16427322106882e-05
1.80762903229503e-05
9.52098969749091e-06
2.57563676213982e-05
4.93555824631652e-05
2.86290414664787e-05
2.69760448964441e-05
1.95931218425798e-05
3.96809424873264e-05
5.7435272351943e-05
5.39398254497923e-05
2.91751391457504e-05
5.21208432503177e-05
2.23660268172068e-05
3.3083156541089e-05
1.05559381756959e-06
3.74873441456062e-05
3.57899714072261e-05
6.70602736614982e-05
1.32083219113852e-05
5.37663089255788e-05
7.21405399141812e-05
3.61942674501354e-05
3.06516677043802e-05
5.62009290395932e-05
2.50966304160489e-05
3.28773996743744e-05
5.48919776304868e-05
4.41405806278644e-06
3.47535718808567e-05
4.42080466958323e-05
3.48725251270734e-05
6.04408325150422e-05
2.32864854867315e-05
2.54731778307039e-05
1.31165436542351e-05
5.3721946297933e-05
1.79955632166779e-05
4.76093558573465e-06
7.71295849221078e-05
5.93946101576794e-05
5.91977848534093e-05
2.97805199648274e-05
5.94542223705111e-05
8.24217604189327e-05
3.41281585846619e-05
5.29541720886634e-05
5.0865825806092e-05
8.79979135784969e-05
4.457401422981e-05
4.01825967381187e-05
5.28536008858329e-05
5.39064885182329e-05
6.77899459924723e-05
4.26644742315129e-05
5.19974670524883e-05
5.08377827061667e-05
4.13477757343124e-05
6.24878126526959e-05
1.59263623644698e-05
3.05403557221244e-05
1.31155497365808e-05
3.02526207610737e-05
1.95667353814082e-05
3.37930820196849e-05
4.84633842199893e-05
2.72464015011595e-05
4.50695745170315e-05
5.04280675256524e-05
4.05511263895925e-05
3.76777693842657e-05
3.18414619332426e-05
2.52964185412278e-05
1.58466743624884e-05
8.19198711442387e-05
3.32025076681484e-05
5.09635938756639e-05
3.49848658189056e-05
3.81284848198961e-05
2.82608641183598e-05
4.15842567445262e-05
5.83085345167596e-05
1.87559033731591e-05
4.64985777312865e-05
2.53584282255364e-05
-1.40539556349215e-05
-1.52149183690488e-07
4.30947066530572e-05
6.81175744867754e-05
3.86425723351377e-05
4.3471133833403e-05
3.87665214644707e-05
1.14951521880496e-05
3.95660852557071e-06
5.65429133947407e-05
6.15101883213089e-05
2.06502990649631e-05
3.63325012332887e-05
3.95275789990778e-05
4.51285407871423e-05
2.59049421183319e-05
2.2227171452555e-05
-4.74213464134379e-07
2.49247140610254e-05
3.59006097199401e-05
3.41214536967235e-05
2.46350641251684e-05
3.74150929756418e-05
4.41324863423554e-05
1.61851749004851e-05
4.23211272370838e-05
3.46768157030881e-05
4.67767994882e-05
4.08903488264929e-05
1.62899733041418e-05
4.24444734165285e-05
2.49211887889425e-05
4.01775699475069e-05
4.20711761425073e-05
2.00551000266098e-05
6.89772195595708e-05
3.37587475392847e-05
2.63375250733868e-05
3.86523254561695e-05
4.07556704304514e-05
5.35692879277872e-05
2.16471389441251e-06
3.59963181829341e-05
3.10595508397156e-05
1.66050903261298e-05
2.84813796482545e-05
5.21411114232748e-05
3.96559227365653e-05
8.32747726121833e-06
3.43337396336248e-05
-6.0888324222529e-06
1.28909536038036e-05
4.10369903162819e-05
7.35061565705476e-05
6.17107788998557e-05
6.06103000574681e-05
5.40081245630645e-05
1.74640688166826e-05
3.03175143146325e-05
9.13563645927906e-06
1.70580092967234e-05
3.11292493684512e-05
1.90358707562708e-05
1.99729076695895e-05
2.57863707981533e-05
4.58556265807087e-05
3.35475650544633e-05
3.47253862415774e-07
-1.22813326605169e-06
3.98416324734468e-05
2.16694334800454e-05
3.71540196353426e-05
4.15380378837041e-05
2.02876930732161e-05
1.49316896646858e-05
1.64408927504335e-05
2.65314930886355e-05
4.80922167312168e-05
1.34171015679725e-05
3.37955231130542e-05
1.17835032878144e-05
3.57988267792568e-05
4.58744367736949e-05
2.26315672457407e-05
4.70395623220412e-05
4.82345246890956e-05
2.9742214810724e-05
4.05169168967542e-05
5.94839887156324e-05
5.90067290295974e-05
2.91362016403141e-05
1.60008795370051e-05
3.71049246957986e-05
6.16677247003764e-05
2.43892075969323e-05
5.20501825106823e-05
1.63026257690384e-05
6.04023182465966e-05
1.20741361377887e-05
3.64335808804242e-05
1.85165718627107e-05
6.00481557767196e-05
8.66166207911846e-06
-1.08772847144455e-05
2.12997266059858e-05
2.80727709921278e-05
5.86408486918942e-05
3.01048738791424e-05
4.45623774487413e-05
6.98212657215206e-05
-9.36165863310784e-06
2.27849228844465e-05
4.8997058256897e-05
2.41801779705955e-05
3.64263945580034e-05
2.84855357226485e-05
5.83043238183012e-05
1.68523220608016e-06
2.58365907985188e-05
7.20819981300368e-06
2.29820915661071e-05
1.91997813489783e-05
2.79994935542779e-05
3.27036632824953e-05
1.90949860202888e-05
6.08480204223441e-05
4.73189667774193e-05
4.60491687008762e-05
7.49183560426873e-05
4.54927585378626e-05
5.45020719913931e-05
4.60084269073351e-05
1.25693433016921e-05
5.38742968202695e-05
5.33577748934242e-05
-1.1231646880767e-06
5.31239355878493e-05
1.60723139355598e-05
8.34769709817086e-06
5.03021084559986e-05
4.63559010066299e-05
5.21010572325437e-05
2.01161983851238e-05
2.74961368911925e-05
6.05390278777827e-05
1.86981786842944e-05
4.00591890408968e-05
2.86229981434348e-06
5.42611060527278e-05
3.58921889354061e-05
4.94434654258166e-05
3.49942155766612e-05
3.85245797306847e-05
6.16704945274115e-05
3.42773227284424e-05
6.12953608165177e-05
2.07941044528898e-05
2.40151481654044e-05
8.40554999954284e-05
5.88211296798745e-05
3.38395018439033e-05
9.05572489848148e-06
5.54251110185023e-05
2.93517913933037e-05
2.8047724753125e-05
8.71679804120975e-06
1.32050340624609e-05
1.47475023686938e-05
5.4552570605268e-05
3.53701079157892e-05
3.93035883997775e-05
2.3882189769e-05
2.75583301865064e-06
7.79882560338485e-07
2.25300596546165e-05
8.78416119615633e-05
3.74445889200593e-05
2.81682073543445e-05
4.36954827260414e-05
6.04750439391556e-06
4.51780372533171e-05
3.60375689787527e-05
5.749510567602e-05
2.53576805271633e-05
4.25305868815538e-05
5.94734677788514e-05
2.68320060987542e-05
9.72799533918309e-05
4.90160949440312e-05
3.78081024236504e-05
5.98649911020014e-05
2.37375157696189e-05
6.08631086148023e-05
2.01705753559012e-05
5.81872596518803e-05
4.45430894844073e-06
2.68214621881792e-05
2.82523324177296e-05
2.6648037454314e-05
4.86125479344093e-05
2.25824575382839e-05
2.81287031318488e-05
1.68246056275796e-05
2.57130473755655e-05
6.40061830987136e-05
4.69939999443065e-05
1.434651137987e-05
4.32364618159043e-05
3.70986393076549e-05
1.41851910664197e-05
3.83703914039341e-05
5.17275148091641e-05
4.4888212317956e-05
1.81390054449795e-05
2.88692613000622e-05
3.73567778348124e-05
3.03910554534101e-05
4.91635530754509e-05
1.57043475005489e-05
2.42623954310639e-05
1.00237017402174e-05
5.08063995656686e-05
4.18753350957573e-05
3.13643047401391e-05
4.13142016564131e-05
2.64242179216542e-05
1.37016792079533e-05
1.20075412534129e-05
4.09788680588174e-05
3.18750893045262e-05
5.49003534487247e-05
4.57563859181106e-05
1.93886763608671e-05
2.22841646954077e-05
6.31427851406102e-05
5.09487427970027e-05
6.92818012718491e-05
2.19971471582767e-05
4.13193608065772e-05
2.61542820566994e-05
2.95880666969131e-05
4.05271602250792e-05
1.69309921404266e-05
4.8364493023608e-06
3.89498975609724e-07
3.86737947120742e-06
-7.13370649007046e-06
1.22178736352803e-05
5.01833861448104e-05
9.09279022404626e-06
3.66444590664418e-05
1.93520624997394e-05
2.78299738409734e-05
4.79465829804498e-05
4.67861856654238e-05
4.71367516505269e-05
7.67491385423917e-06
3.63036786097747e-05
1.78716107085015e-05
1.55109100583677e-05
4.55812428943341e-06
5.56212123977596e-05
5.56614645794227e-05
2.999333380378e-05
7.23552533290947e-05
-2.84690521929128e-06
2.84746262844169e-05
6.92866045315058e-05
1.77634713681451e-05
2.66687232015093e-05
3.76205783428664e-05
1.34184635582321e-05
6.22664504722884e-05
4.40525494354852e-05
2.033063035586e-05
3.86413662827748e-05
4.78158250044583e-05
1.8327732094011e-05
4.3650988993988e-05
3.91665808797229e-06
2.78527483718268e-05
2.46300506981207e-05
4.75754331460943e-05
6.01975257371316e-06
3.15161085349546e-05
3.20431435488539e-05
8.9342116684765e-05
3.52607876164506e-05
6.09208976180623e-05
5.33924617956491e-06
5.69935966874986e-05
5.40398799110771e-05
4.84336626391605e-05
5.57669337143417e-05
4.54047503695447e-05
6.50553155190026e-05
7.60642037213244e-05
3.76893033127435e-05
3.01830293047047e-05
5.13972815177201e-05
7.34573448293733e-05
5.15685759866024e-05
4.16766693335741e-05
4.45417209113075e-05
2.72712605670325e-05
5.08898023641473e-05
3.00716087592281e-05
3.57700938969812e-05
5.0168823872975e-05
2.54976922800689e-05
1.96996401814249e-05
3.69128872631067e-05
1.26828054728404e-06
3.6137458604479e-05
2.85041120700791e-05
1.94323080995075e-05
-1.37416864398137e-05
3.06402455530408e-05
2.04404667872648e-05
4.82780721600918e-05
-3.65989602085251e-06
1.52622731085345e-05
5.03963930533832e-05
2.71306004365261e-05
4.05468398651555e-05
5.84145594831445e-05
5.80822256266184e-05
4.76322505556733e-05
-1.74071880973582e-05
7.32727377383439e-05
5.19564479127882e-05
2.44462186883034e-06
3.5016732525733e-05
5.48429814347659e-05
4.207716911832e-05
4.68983661726237e-05
6.12521045911937e-05
5.25240750521648e-05
-1.42864879939399e-05
2.28942947380299e-05
3.37308457905518e-05
-4.12399672752241e-06
5.36291379612367e-05
4.61467593640131e-05
4.03927180693896e-05
3.63683651852207e-05
4.58652301948702e-05
5.26237237615836e-05
3.55613423687634e-05
5.64703894522996e-05
7.13484914324132e-05
1.58506907942765e-05
3.13403592324689e-05
2.45540273001415e-07
3.52303941338994e-05
5.87424568623712e-05
2.65413831909075e-05
4.26493165873818e-05
4.4073646790199e-06
4.49608690956598e-05
7.99553745468675e-05
6.7296652249557e-05
3.67404355968575e-05
7.12038601301302e-05
4.76642828368443e-05
4.92958494789034e-05
5.19518646255317e-05
2.71963392020936e-05
8.07529495022556e-05
3.95607176034424e-05
5.78088674790639e-05
5.4727946930614e-05
5.48575633719813e-05
3.7272786553981e-05
3.26568592133166e-06
1.95949090915701e-05
4.1486960781256e-05
4.88718179239851e-05
7.93286033674238e-05
3.91415527669148e-05
2.8646206019388e-05
4.6343986903686e-05
2.270624049334e-05
3.8211489643204e-05
3.02192512289224e-05
3.79974617793704e-05
4.10196770468349e-05
3.07149344891122e-05
1.16523092569097e-05
3.02805902519414e-05
9.60292921937158e-06
2.45172331124157e-05
6.75285062138496e-06
3.13032543357542e-05
-9.59025240792356e-06
5.69649228494296e-05
3.79236972280198e-05
4.46254660493469e-05
6.84462898289778e-05
5.86586379460029e-06
1.87937420645283e-05
2.39964933171149e-05
3.881401762419e-05
1.97913728191648e-05
2.29951955244737e-05
3.30303219514611e-05
-1.27266217048149e-06
3.5573680997859e-05
1.95830026160804e-05
-2.86934833080969e-06
2.77281227419582e-05
4.63034882659527e-05
4.67873239176644e-05
3.27110854190346e-05
2.010379169649e-05
5.13822658947892e-05
1.88559112066336e-05
5.57641692958327e-05
1.42779989232531e-05
3.79966729706776e-05
4.29536536281806e-05
2.18755923726258e-05
1.81093781384551e-05
7.20931000990926e-05
4.75059285333972e-05
2.72964764275327e-05
3.57110017530361e-05
3.18511233789202e-05
2.92312734806188e-05
4.08288908542225e-05
4.1073890020826e-05
2.77672450190048e-05
6.3972338292699e-05
6.76939835607677e-05
2.44408439250917e-05
5.47699995667072e-05
2.30143311249231e-05
3.48990560574278e-05
3.09681618378949e-05
6.11794358922266e-05
6.9814357492732e-05
3.98877828878845e-05
6.02005766251637e-05
3.09944052171979e-05
4.39465679874961e-06
5.55455713007746e-05
1.36834632654419e-05
5.17325808585081e-05
1.76060002379854e-05
6.57896364190773e-05
1.35542989688997e-05
2.87259789927884e-05
4.1338209259436e-05
2.38268703421945e-05
5.46784501652199e-05
3.48005050572855e-05
2.85883593554566e-05
2.84644848517649e-05
6.59125065236042e-05
6.86942539955735e-05
3.40030972798783e-05
2.93267108704208e-05
5.95005220633422e-06
4.63276614798907e-05
4.26845121568958e-05
2.96028622454657e-05
3.23053134739835e-05
3.90312362278349e-05
4.0851367319024e-05
4.07324808639311e-05
3.9693419574319e-05
5.6921500774856e-05
1.68472594262431e-05
3.2989891556224e-05
6.64407425213655e-05
2.90372929889488e-05
4.29612413565676e-05
2.86134363718363e-05
2.12056966951978e-05
2.85485883777551e-05
3.10549080187898e-05
2.9833418067378e-05
3.65813818146427e-05
2.41220235876708e-05
1.62884852450866e-05
4.83682383289702e-05
4.2014495404116e-05
4.12405609251708e-05
3.29334181752831e-05
5.99960467381936e-05
5.53406581818629e-05
5.36391539783312e-05
4.49977475327643e-05
-8.28290245675699e-06
1.96320504614006e-05
1.35622634968932e-05
2.98198531522027e-05
4.02350231098708e-05
1.79804514463093e-05
3.75585936456135e-05
4.46014907919942e-05
4.23771873921316e-05
1.88175395807796e-05
5.48916830761437e-05
5.37738126477826e-05
2.664587023246e-05
5.85803589038925e-05
2.63304311493245e-05
4.66287180640073e-05
1.71248151118702e-05
6.01678590229545e-05
6.80292761849055e-05
3.12366904761457e-05
1.50292729893527e-05
6.92860646123694e-05
4.10545116282768e-05
3.10435411375861e-05
6.63417106742657e-05
3.51229064669933e-05
4.69128512372815e-05
4.58743376410352e-05
1.7324821100857e-05
2.06159517348651e-05
2.57007528359311e-05
3.31008379596023e-05
2.67131366647685e-05
3.79365934676356e-05
2.96085876053487e-05
3.83710866948629e-05
6.50450129004645e-05
3.2402203796526e-05
4.83311868662673e-06
3.30970962628229e-05
3.37591575103023e-05
5.21222672769065e-05
5.64950020147586e-05
1.95334113613269e-05
4.44123484461709e-05
2.86047042840643e-05
-1.14946295149425e-05
5.48312117307665e-06
2.64755279950754e-05
2.81734240232836e-05
1.60980211515843e-05
4.27460687883578e-05
3.50379285888113e-06
3.94402774960847e-05
4.28442293471827e-05
3.89334168391032e-05
3.31372387316002e-05
3.58717739546141e-05
9.51981733296566e-06
3.60117574175471e-05
-7.06536302627049e-06
5.05546600284356e-05
2.05106450935891e-05
2.51673491313366e-05
4.90260926510315e-05
3.18806063246146e-05
6.25854629123596e-05
5.11152327596454e-05
5.02029458358731e-05
8.39175161968566e-06
1.8694914996055e-05
3.3679663588216e-05
5.36296475291651e-05
5.42714630662192e-05
3.68156690511867e-05
3.22815590913457e-05
3.58516247595324e-05
3.35930545242228e-05
1.95688540350161e-05
2.61753329689508e-05
2.26910666801082e-05
6.11264761073772e-05
3.69813147797567e-06
6.40794456897105e-05
4.57445055546045e-05
3.26771737135497e-05
3.44136615816321e-06
3.87096858890603e-05
4.4248372424472e-05
3.6823602635418e-05
3.05694714994455e-05
2.06556877803921e-05
2.53119562310775e-05
-7.78566070205221e-07
1.2496791363064e-05
4.64742268866463e-05
5.32350242935503e-05
4.15978843007222e-05
4.58701665083055e-06
2.81363559168983e-05
6.9808047854084e-05
1.44185962113885e-05
4.79206698281076e-05
1.15038840180351e-05
8.95856917036921e-06
1.09212892382006e-05
2.3515112796098e-05
3.81242303326917e-05
4.53732484103904e-05
5.41431847423511e-05
-6.93466088247804e-06
1.3569021262555e-05
3.01237058753875e-05
4.15061458636312e-05
1.71937989840966e-05
7.43944359843868e-06
7.46713992335397e-05
5.09012410736746e-05
4.55390806694573e-05
8.42483608463964e-05
4.1636714116948e-05
4.94777826990277e-05
2.69407721939439e-05
3.59674748453537e-05
5.24142093406637e-05
3.92751549115176e-05
3.243133235703e-05
3.33358601446557e-05
6.34028492206866e-05
1.4946456750852e-05
4.99763992687037e-05
3.80676402809755e-05
2.57473543374961e-05
1.33717462175181e-05
3.404990243136e-05
3.67946572983309e-05
3.38036697447885e-05
1.67096138604801e-05
5.40738442357715e-05
2.57267412444517e-05
3.03653533715423e-05
3.54551861221954e-05
5.26089826635964e-05
3.70347421686652e-05
4.43933561428252e-05
1.58107299556418e-05
2.73594528268078e-05
3.55961266380819e-05
1.7866340142994e-05
2.36843430758897e-05
1.87852271842084e-05
8.12507231970789e-06
3.99942577229991e-05
3.97446259262046e-05
-5.88498436760442e-06
1.8597669351076e-05
1.03592343759553e-05
2.28053641635542e-07
2.13141206496345e-05
3.85489426835561e-05
2.43500256166629e-05
2.51033687172892e-05
1.53973550706999e-05
4.3065943373738e-05
4.48763472632701e-05
3.88237559819505e-05
5.71184802143492e-05
3.5628158260655e-05
3.43226921735835e-05
4.22241301189139e-05
5.91666070251785e-05
2.17735861448847e-05
5.2779352916601e-05
4.05217212675165e-05
4.1675720191462e-06
3.19586860593908e-05
1.76900352050225e-05
3.81686224348872e-05
4.36271103202991e-05
4.30901045196979e-07
6.34039947695508e-05
7.04501480439515e-05
5.86258341934551e-05
2.57458417773104e-05
8.41911955140652e-05
1.19680981742241e-05
2.20600102767683e-05
4.3964404464566e-05
1.14738745338524e-05
2.32639986614317e-05
3.39441207768837e-06
4.80469500140565e-05
2.42609586038147e-05
4.47506290282678e-05
4.67772959663021e-05
5.29157192253836e-05
3.0973463596716e-05
4.60144103966588e-05
2.528243975886e-05
3.36224508727661e-06
3.89167477278725e-05
4.33058702813709e-05
-1.74263940379348e-05
2.15101259935006e-05
1.13716737901011e-05
9.9529756157441e-06
1.75469417499036e-05
5.18467218519986e-05
1.62845290580087e-05
2.67013644318286e-05
2.39535464223368e-05
2.69511112311543e-05
2.96850122224329e-05
8.60355745492509e-06
4.58143962209885e-05
-2.62306659059934e-06
1.28606230536461e-05
4.36819625850228e-05
6.952712453224e-06
7.05779806239057e-05
4.18350068575695e-05
1.52691724459153e-05
2.46507651299835e-05
3.54306552549722e-05
3.45297037426078e-05
2.9631060421654e-06
3.93203957381772e-05
4.55604757202032e-05
1.32687110799841e-05
1.54586489088883e-05
2.89045510788481e-05
2.78993754283344e-05
1.26514632945983e-05
4.70557924862788e-05
3.02309210315954e-05
7.54074564846815e-05
4.57042594450063e-05
5.8999849049146e-05
4.92398571773993e-05
3.41449382982089e-05
2.0248392664012e-05
2.67226296232602e-05
4.85104794725825e-05
6.25651244621046e-05
9.94578439411695e-06
5.5454606760418e-05
4.0536272878781e-05
6.8529118885449e-05
3.55398523698586e-05
4.11036928908517e-05
4.30549278816056e-05
2.45234626315745e-05
1.48172793086096e-06
2.7938778976269e-05
2.82242229930436e-05
4.0463066849231e-05
2.8440537014799e-05
4.52132750855074e-05
5.913094804893e-05
2.41352662248925e-05
5.66075422587788e-05
2.52249650492917e-05
4.42647776295614e-05
4.32702689767603e-05
1.47198303869851e-05
5.8539942474518e-05
3.23698801385267e-05
1.50458307559344e-06
3.45885560808245e-05
1.83599840955561e-05
4.01468798006627e-05
5.10228063650978e-05
6.26266666249476e-05
3.8174381133051e-06
3.30880285561647e-05
5.2967680451209e-05
4.91157232401239e-05
1.16959736832187e-05
3.50861627465753e-05
4.60471831647818e-05
4.33821913839109e-05
-5.08599121299632e-06
4.85367355835928e-05
2.0837525205632e-05
1.5706331531946e-05
-1.48151772630375e-05
4.07346265803742e-05
5.15883901504013e-05
2.15477321006823e-05
2.96117719545707e-05
2.46718210445467e-05
1.19362825866317e-05
4.15324149736078e-05
1.78738140336431e-05
4.1503909393773e-05
3.31715363215673e-05
3.78654070234118e-05
2.92752005703227e-05
5.06168332401367e-05
4.13397273296636e-05
2.48483687268087e-05
3.2067016279546e-05
4.92830122012927e-05
8.76294551685546e-05
2.11132216162831e-05
4.31634761343367e-05
1.11202867611927e-05
5.16708845671053e-05
8.970076542292e-06
7.29531408219527e-05
-5.22071804753913e-06
5.83842910404066e-05
-3.22631455807586e-07
2.63132202336903e-05
4.77502402445736e-05
2.14321636347457e-05
9.35072232168494e-06
3.44730865829406e-05
2.4893194043965e-06
4.87704338675241e-05
2.21966818580425e-05
4.29480386722614e-05
3.74914605541783e-05
9.16467536097136e-05
2.2408237844666e-05
4.6641899395152e-05
4.45782099946223e-05
4.8563611130325e-05
4.03782293940971e-05
-2.76378509944275e-06
4.34904265270348e-05
9.7520628067024e-06
5.0847543733656e-05
1.18056820846517e-05
4.42431527303228e-05
2.99960887633275e-05
7.04272693996793e-05
4.23141981511022e-06
3.91186421706472e-05
1.43323993507081e-05
6.15030169598896e-05
1.38788460261813e-05
2.59570100108357e-05
2.5518916649678e-05
5.62078174364462e-05
3.21738286936972e-05
2.014401581642e-05
5.3429238516442e-05
1.73640714121367e-05
1.81984423732294e-05
3.85357302209698e-05
3.33162605243254e-06
1.70898628189822e-05
2.22405349030017e-05
5.94434576839035e-06
1.59606733079421e-05
-1.2438258926732e-05
4.91827452979307e-05
3.0336282295477e-05
-9.46693093139093e-06
3.59956202650585e-05
3.85648819573571e-05
2.9944194030583e-05
8.11465186399748e-05
5.22536451000842e-05
5.25976505700095e-05
-9.70097053417708e-06
3.61602148547302e-05
2.76212805276354e-05
1.89411576314492e-05
4.54416558388114e-05
4.33670050272272e-05
4.02543154303689e-05
1.28726625701453e-05
5.09443833316917e-05
3.49508742057995e-05
2.28609798919788e-05
-6.38578688526396e-06
1.88911566983024e-05
5.66673535938334e-07
5.61274464610005e-05
3.25100355833638e-05
5.73720205415335e-05
4.11656840584951e-05
-2.4332485236972e-07
3.45431518599276e-05
5.48217104329866e-05
4.39870600999029e-05
4.13489364088238e-05
8.68500874629064e-07
4.34710562887795e-05
7.74195002915053e-05
3.63000999214263e-05
2.29732383089418e-05
2.41358172119963e-05
-3.56744687744513e-06
3.96730542214148e-05
6.63477289762717e-05
5.53716911693855e-05
4.25617249700101e-05
2.46334427670183e-05
2.12249278534631e-05
2.13732415592181e-05
2.85628763067218e-05
2.72791863733516e-05
2.18081036132723e-05
3.44209570947371e-05
3.16375711457887e-05
4.71832997940483e-05
6.69748260898493e-05
1.62121723248146e-05
4.57966696392433e-05
3.22425148803509e-05
6.70130770368501e-05
4.45275145225961e-05
2.43031732561203e-05
3.94919874400616e-05
4.04597572820362e-05
2.56226669222043e-05
6.13454979223835e-05
8.40301286946956e-05
3.82153704810012e-05
7.23407536762673e-05
8.01579687137796e-05
2.13831954094454e-05
2.73344883621039e-05
1.80833895082265e-05
3.11328710677722e-05
1.91159393278902e-05
2.44505363279346e-05
2.1501715665171e-05
3.30343878740033e-05
2.22670667622414e-05
1.94801850347225e-05
1.50673450746125e-05
4.4517688441422e-05
5.99802819347622e-05
1.95158475332604e-06
5.04219454965592e-05
2.91725336865081e-05
2.19029680011966e-05
3.79209581246099e-05
6.43083356527422e-05
3.33325349195314e-05
2.4243889248287e-05
7.73734672990759e-06
2.69528436146517e-05
1.98319163113347e-05
4.78895659689275e-05
-1.11392467249929e-05
4.38369615423636e-05
7.69352761770556e-06
2.70031072562502e-05
6.43965595294249e-05
4.4802187017109e-05
2.59339394289434e-05
8.46929178748557e-06
6.190554385282e-05
1.40401367611883e-05
2.42380284172129e-08
2.70375785310247e-06
-4.426784302829e-07
3.31038376493827e-05
3.71496257133395e-05
1.88704699625705e-05
2.2805689151464e-05
5.28771032948279e-06
3.66886049385567e-05
3.35710374981806e-05
2.80244450311503e-05
4.45072914543054e-05
2.5749975134142e-05
3.35252440366219e-05
5.71016241854383e-05
3.0731952290304e-05
4.94401539705532e-05
4.10556155520982e-05
2.71981840490714e-05
6.64102786727241e-05
2.13772323259655e-05
4.30525429780819e-05
2.8954033964061e-05
1.37729077209293e-05
-1.11694657750394e-05
3.38543921598861e-05
2.66172802806262e-05
1.41137065903849e-05
2.41943270149262e-05
2.60960864844568e-05
2.56519640598447e-05
3.28785539739095e-05
2.15842279071043e-05
7.17038569144734e-05
3.37965838527072e-05
3.67147356569752e-05
6.29701962153748e-06
1.31631655298031e-05
2.11922401798943e-05
-5.83700691953008e-06
2.41103752303789e-05
6.35698234035943e-05
1.8540028687023e-05
2.97534751908701e-05
2.28082957233568e-05
3.50588972081068e-05
3.38601044074988e-05
1.33041188220072e-05
6.02832582811557e-05
6.34787016127023e-05
8.78442030683755e-06
3.36650373443272e-05
6.38610013373504e-05
2.67392100552028e-05
4.07618104097122e-05
3.54084980521064e-05
3.34462743837452e-05
3.3338656523201e-05
4.9501208559145e-05
6.45545539674989e-05
5.32935914659283e-05
3.82500294217792e-05
5.05084326470358e-05
2.43563347757603e-05
1.3238481117576e-05
4.65654441970532e-05
3.3484363637591e-05
7.029208145216e-06
4.95934496383879e-05
1.74309924772317e-05
4.53817233020123e-05
2.59500901089974e-05
3.00707656747469e-05
3.8515008829864e-05
4.16785576823678e-05
3.09471245217717e-05
1.66441042815663e-05
5.32649534166907e-05
3.51018322310869e-05
6.65510636103355e-05
3.2233326375149e-05
5.0658044674558e-06
2.7833480492435e-05
1.86240842976414e-05
2.66840426065393e-05
4.90465404397542e-05
2.5442370128737e-06
-4.32666436316472e-06
1.37115576748786e-05
3.92775903536601e-05
2.30635772713756e-05
2.92406061997393e-05
5.01125567197891e-05
3.81014786796094e-05
6.015230660465e-05
4.20852910121235e-05
4.87377790839839e-05
1.46407737691913e-05
6.5005559048059e-05
5.51386814496967e-05
3.65198496360701e-05
2.53594628720593e-05
5.44687555592252e-05
2.9223315663265e-05
6.09808841941795e-05
6.27688023394553e-05
6.89808205184832e-05
3.79909277002124e-06
1.87454546808112e-05
-1.15807261875552e-05
4.60394170192909e-05
2.33379671339725e-05
1.6194601483104e-05
5.47651357783336e-05
5.90140969153417e-05
5.02996292381144e-05
3.74492933388994e-05
1.95643489415198e-05
2.90985754114099e-05
1.14460878411264e-05
5.39496735933563e-05
1.2643607426101e-05
1.45899110112465e-05
-1.44404769788265e-05
5.3092324585999e-05
8.13555740448441e-05
2.70082077169679e-05
6.09781198829061e-05
1.69352048959484e-05
5.1981695651298e-06
8.81699505986202e-06
3.82874139616854e-05
6.87602209163267e-05
5.16439405167778e-05
3.92274217169306e-05
3.46098353320204e-05
2.49886429768591e-05
7.82913918041629e-05
3.31872171680523e-05
3.84527838142147e-05
9.42967673360584e-06
6.3552476522221e-05
4.45721956865011e-05
5.70180318084275e-05
4.00632319080858e-05
4.07313847931488e-05
3.61939983321833e-05
1.174550453354e-05
6.54840507197915e-06
5.66502309386938e-05
3.85761905229453e-05
-2.39391027297519e-05
2.9738984835458e-05
1.83026232167512e-05
3.20512333369049e-06
8.86817574922077e-06
2.24514119568171e-05
2.53229487676306e-05
6.4839647084942e-05
-1.94792835382939e-06
4.23010993800632e-05
-2.63861099694002e-05
4.87092359056629e-05
-3.90383659548807e-07
-3.30115963590809e-06
2.85394588271973e-05
-2.62136217676246e-05
6.9303348056562e-05
1.90962878830231e-05
2.93505404826914e-05
5.46431668420847e-05
-2.97074588589718e-06
2.71871518892076e-05
4.33041237538805e-05
3.09022742312654e-05
5.71990015484758e-05
5.77237300396484e-05
5.93453009099386e-05
1.20340369056851e-05
5.62612162022768e-05
4.94674559241464e-05
3.51855762905696e-05
5.27349977003015e-05
5.40387712858612e-05
3.98148948192448e-05
2.49032252757141e-05
3.31371087854214e-05
4.00314583979258e-05
4.77816483880453e-05
2.61519284180789e-05
2.498627772402e-05
-7.29158354073524e-06
2.27961976412845e-05
4.74838961684302e-05
5.81632834362918e-05
3.05989359497472e-05
1.99970836986868e-05
5.26624008891112e-05
-1.02693704589663e-05
4.58044515958223e-05
3.70596321722076e-05
3.81762764328526e-05
3.47723583255201e-05
4.25822167447364e-05
3.45789859251633e-05
3.96456100823285e-05
3.25183982396652e-05
5.66629400327481e-05
5.56600089691138e-05
6.26339583612104e-05
9.22213245055858e-06
3.7077720473858e-05
2.68222074201883e-05
2.35476556498513e-05
2.61124996133303e-05
2.06861319891699e-05
2.694712890631e-05
5.22396793031966e-05
7.52950850224842e-05
3.75630071869015e-05
2.18503571830426e-05
7.06067774730033e-05
2.04436393752388e-05
3.43213743688019e-05
-4.62260261243304e-06
2.72607449768492e-06
3.217933159192e-05
4.23851591905609e-05
2.01987834044682e-05
1.69287307178627e-05
5.92265071787245e-05
4.5828432414527e-05
1.53169567628359e-05
1.75503672038872e-05
1.97148168568202e-05
4.56059019981859e-05
4.91828376526778e-05
6.0658514115001e-05
5.1898171011614e-05
1.20738901240569e-05
2.61550574662323e-05
2.64893948711817e-05
2.24460333186663e-05
3.76381779906763e-05
4.77544556883372e-05
4.90138566501301e-05
1.01529159993806e-05
-1.17942800544037e-05
4.01441078619425e-05
2.4549051356523e-05
3.6894022140651e-05
2.61371156953531e-05
5.91871585593523e-05
2.4203737094986e-05
4.73353572778666e-05
4.45918593083994e-06
5.18380137020491e-05
4.22425224526123e-05
5.61728707423393e-05
9.75032571598346e-06
2.1270218508362e-05
2.94990861060001e-05
1.6311732099349e-05
6.03495419439061e-05
4.44209224768607e-05
4.22587698225143e-05
3.77944521473791e-05
1.79030457072962e-05
4.56922442835811e-05
3.06350405919745e-05
3.03291852425196e-05
2.33518088953428e-05
2.76400873956152e-05
3.1826595464733e-05
4.48624619626943e-05
6.56804971039993e-05
-1.28123809669461e-06
2.21156698302234e-05
4.31447720656462e-05
4.0390053581327e-05
3.94325047629833e-05
2.48487125252356e-05
6.40638950561212e-05
-1.47855763273533e-05
6.43820845244158e-05
2.62135561314427e-05
2.49267060933781e-05
2.96495062210917e-05
1.50279604006137e-05
1.13219594325369e-05
2.4485720738697e-05
3.29880438850587e-05
1.64047846396642e-05
5.66683082729593e-05
1.2347453469794e-05
7.31737506051e-05
2.21932944702564e-05
2.95480876296232e-05
1.07238479682787e-05
4.65982904123263e-05
4.95488162904275e-05
-1.39008924893108e-05
3.83667136893783e-05
3.50430083652436e-05
2.59520337339303e-05
8.55093469063088e-05
5.55000410857706e-06
-1.53468757233607e-05
3.92061229499818e-05
4.74874848341712e-05
1.16819514845867e-05
2.80258922993508e-05
5.70072451339227e-05
4.66190321948309e-05
4.32761665424903e-05
8.87906945148537e-06
4.30659776347725e-05
1.3378271713577e-05
2.66508320717483e-05
3.24144118728149e-05
2.63220926432666e-05
1.84747069151352e-05
3.86961379898404e-05
1.93486950752937e-05
4.92936112478709e-05
4.73764170951254e-05
2.40816406733085e-05
3.64649840266282e-05
2.75174502731695e-05
3.13981030632422e-05
4.64180911308887e-05
4.75341955805233e-06
2.9988263884866e-05
2.54911867861531e-05
3.19783696242308e-05
2.47194209396676e-05
2.76710578275324e-05
5.75132131029817e-05
4.00555142409973e-05
