# Supplementary material for: Research on computational propagation and identification of mine microseismic signals based on deep learning
Source: PLoS One. 2025 Oct 22;20(10):e0334641. doi: 10.1371/journal.pone.0334641 (PMC12543183; doi:10.1371/journal.pone.0334641)
Supplement: S4 Data — (ZIP) [file pone.0334641.s004.zip › 000100700001614.xlsx_0.txt_24.txt.txt]

2.73270183598476e-05
5.05263426229509e-05
7.89584942940808e-05
3.15830764357593e-05
4.70640983401511e-05
4.99911541729333e-05
1.82722089349747e-05
2.86315063352927e-05
4.10272283332009e-05
4.23318218377227e-05
1.65564707162e-05
3.63660697743316e-05
7.5656715399563e-06
2.0106529084319e-05
3.7342818822973e-05
1.00439151361918e-05
3.8796318919231e-05
4.44780145745946e-05
4.0964205934654e-05
4.09806653715015e-05
3.62000206761893e-05
2.52606961641756e-05
5.13571828538405e-05
1.24674915916654e-05
2.56402386217623e-05
3.37983521457832e-05
1.41014485889297e-06
3.50970641982267e-05
9.58344946665581e-06
3.48078710624477e-05
3.08464423961595e-05
6.40612715051801e-05
4.32781200482644e-05
3.39659473865943e-05
4.74779110739245e-05
4.52928928459374e-05
2.98038112918788e-05
7.12396797984734e-05
1.62999411445859e-05
2.65203285985627e-05
6.31970750697334e-05
5.75357011905532e-05
4.80877508806747e-05
4.34332079128479e-05
6.09249278554752e-05
4.24439546726674e-05
6.15368104931469e-05
3.81006525639529e-05
9.8126135376116e-06
1.08696190904623e-05
3.73086055463538e-05
5.25869628901239e-05
6.9267113021619e-06
4.35419558986071e-05
3.64256212187544e-06
5.37589358358479e-05
4.1659383944954e-05
5.58049495026236e-05
3.84847190341661e-05
8.1608421896358e-05
-9.85238265022599e-07
2.17652719866467e-05
4.3843775527156e-05
2.52252694818573e-05
3.39870794509962e-05
4.89339527754936e-05
3.22063931902271e-05
2.98503561160566e-05
7.10885876322788e-05
2.43001536879304e-05
2.50893014165029e-05
5.3246650148687e-05
8.5124540736327e-05
5.58439732415391e-05
5.54932051164032e-05
3.47352588546171e-05
1.12080770066693e-05
1.72937844789774e-05
4.20406977291975e-05
3.26886949709665e-05
-2.52947901614123e-06
4.37390293552457e-05
4.11226221485874e-05
1.63118729842261e-05
3.33651673604091e-05
6.87865670894426e-08
5.40732340782432e-05
1.45070031382974e-05
5.11377246471963e-05
4.29734100594483e-05
2.25039625187264e-05
1.43821600432817e-05
4.83996659605368e-05
4.61712116925719e-05
2.54586536639869e-05
5.90284768269012e-05
2.83040311589274e-05
5.9804049179489e-06
6.25135214205455e-05
2.104540756789e-05
5.08182210305055e-05
4.59339046899664e-05
2.87008928104013e-05
4.97634719025719e-05
4.71008173190977e-05
1.47549350625695e-05
1.0651755933129e-05
4.99395139546257e-05
5.96672839518631e-05
4.94135038987722e-05
4.79527223069645e-05
4.37554270305081e-05
5.13029288599823e-05
5.2522647475445e-05
5.22328543180822e-05
1.96435031583165e-05
4.93950606753929e-05
5.82653952922232e-05
2.89612091814622e-05
1.54292452809059e-05
5.43519486205652e-05
5.52038538229497e-05
-1.90682546562239e-05
2.03366534982031e-05
6.8430302863127e-05
6.22288741492229e-05
2.80780129192098e-05
4.70548688052749e-05
1.64508908303555e-05
-4.87967092583891e-06
3.6657103828997e-05
1.50167718514397e-05
3.68724890977465e-05
5.2350161013565e-05
3.29003749231941e-05
2.09901348565646e-05
2.47229445227403e-05
6.29235802903042e-05
1.48867117353459e-05
2.92030805813392e-05
5.61546610940701e-05
3.12602930723367e-05
3.10820826997495e-05
2.51124637603451e-05
1.40885986498393e-05
4.76329772773677e-05
4.31480190204743e-05
3.16957134225856e-05
1.08008828414257e-05
4.87261472818125e-05
3.09602032897779e-05
7.0312567973976e-06
2.20577429410314e-05
2.97396868571506e-05
4.67950497270732e-05
2.32174345924179e-05
7.31164521879251e-07
5.40197344643365e-05
3.4229695937439e-05
3.21680838973665e-05
7.18703839367487e-05
3.07715299111023e-05
7.65325026863309e-06
7.33101232226158e-05
3.0446421986622e-06
2.03952454759863e-05
1.74419412243718e-05
2.54603078167359e-05
3.97307651978952e-05
6.62094346838069e-05
2.28290398537846e-05
4.64669266204882e-05
5.47837418522097e-05
2.49953565161559e-05
1.75830123359702e-05
3.36276320298843e-05
4.53699340227178e-05
4.51189690744404e-05
7.65762754209153e-05
3.75977661436705e-05
6.59623396809145e-05
3.13788732653652e-05
2.92589828362253e-05
3.08104971362884e-05
3.9669530178629e-05
4.14332524990185e-05
1.47403812958663e-05
3.95085599440346e-05
3.46262199747544e-06
3.56335492451091e-05
6.38282770897877e-05
5.25079130735839e-05
-5.70013649602606e-06
5.30244606708e-05
3.83287142512873e-05
2.37539569052326e-05
4.99042234749071e-05
2.61188004721887e-06
2.62262752650426e-05
2.91348755159984e-05
7.92196039986187e-06
2.67940095721313e-05
2.60235029756074e-05
1.20812998352045e-05
6.76996693153624e-05
5.08907243668933e-05
2.38099885560349e-05
3.52723465067585e-05
8.24186052338793e-06
6.63808235921059e-05
5.00903081272296e-05
6.48496535401653e-06
2.44836405484824e-06
2.53548521103605e-05
5.61484787219172e-05
3.62103049866514e-05
3.51393512545598e-05
4.96317356014335e-06
1.57534926185589e-05
1.91909746407343e-05
3.36783399867775e-05
3.28689482552673e-06
4.1162595431023e-05
4.62351580631006e-05
4.81735056964086e-05
2.3403461640363e-05
3.65540804460773e-05
3.54956703071714e-05
7.74858307601987e-05
5.7969191921475e-05
5.56423712161732e-05
4.68853735395935e-05
1.00095226834224e-05
1.51556928551001e-05
5.56742025969762e-05
7.4938907672072e-05
5.91618704216527e-05
3.60574389436532e-05
4.36138836101645e-05
2.61481193774032e-05
3.72291260353293e-05
2.19993318195892e-05
4.76083288057024e-05
3.67415310707472e-06
5.63000560997268e-05
2.26360030908424e-05
-1.37348747002597e-05
6.71245330364869e-05
2.85873341438786e-05
4.97405248709555e-05
1.53899576550652e-05
4.6862586578543e-05
3.76753834242924e-05
4.69008265971127e-05
1.48594896279791e-05
-6.6875196825919e-07
7.90423203201364e-05
1.74444430974293e-05
3.15913526312452e-05
5.06998080422067e-05
5.52322173126345e-05
5.95731048771996e-05
4.39464613587488e-05
3.25102427123931e-05
7.47999186245598e-05
2.03892449364788e-05
-3.28861984089446e-06
2.96009786275065e-05
3.86022923688931e-05
-1.74243558722809e-05
1.58528760543933e-05
1.36495628536013e-05
7.67954184399374e-05
4.44617065617678e-05
3.71178343461448e-05
3.71439249188168e-05
2.99927578594296e-05
2.97021088936907e-05
3.66216199615962e-05
6.28548196060729e-06
6.33972614716669e-05
2.58975630670278e-05
6.64621746230267e-05
3.3886088623604e-05
6.81625656258316e-05
6.88655743864091e-05
1.74623459609338e-05
1.36107332700483e-05
4.78536688569172e-05
4.11954797769228e-05
4.2801141210135e-05
6.73781820296488e-05
2.67691913664027e-05
5.28147751894831e-05
4.89483680192082e-05
2.82167744547693e-05
3.96413790393235e-05
1.28218860411312e-05
3.24207322993849e-05
8.22496352865356e-06
4.81629181622425e-05
4.30844279664021e-05
4.05434500956909e-05
3.96860828242329e-05
7.14713330729683e-05
3.93266860941811e-05
3.26574092065727e-05
3.25046814298056e-05
4.75336499429073e-05
3.44502195861572e-05
1.96689509586597e-05
1.09034511537139e-05
3.48453444666667e-05
5.369075106885e-05
5.52294171770177e-06
-1.42468335625088e-05
2.1530400497681e-05
2.41265246324706e-05
6.01542202217984e-05
-1.96717010261412e-06
1.70816005950077e-05
3.44691365640863e-05
2.67810505183992e-05
1.45524122137206e-05
2.31705427484484e-05
3.24365376620684e-05
4.84719799120753e-05
3.71668656580665e-05
3.20758492942459e-05
3.545073967798e-05
2.7774945060106e-05
3.61065676000595e-05
5.60906620666142e-05
5.0923203691122e-05
6.14714119692233e-05
4.53025620395127e-05
4.19376138899909e-05
6.1758733306001e-05
5.00565180246696e-05
5.9748638735346e-05
4.50513678902953e-05
5.28762747343741e-05
2.17749001672381e-05
4.08880046935212e-05
3.01735821364241e-05
2.3030393611443e-05
3.16545274993044e-05
5.47114798317053e-05
6.76189566807732e-05
6.83496974912811e-05
4.34564478709512e-05
3.48513986649654e-05
4.41987052121182e-05
3.72096267414724e-05
6.0610197412452e-05
5.23222426433684e-05
7.21217416700107e-05
1.54388269239988e-05
4.99586641661341e-05
1.85128739669026e-06
4.22758681924515e-05
5.06369070419623e-05
-1.35407871962647e-05
3.68224367882843e-06
5.77937922069919e-05
7.40537917555122e-05
2.88995977536092e-05
1.94453152150406e-05
2.10029256592654e-05
3.12784867133889e-05
1.39437228873977e-05
5.7759506935063e-05
6.63412243911881e-05
3.17875312572398e-05
6.75219735291716e-05
2.6436602355111e-06
4.62109764867165e-05
2.3533546484593e-05
4.29102074837529e-05
5.75737322181493e-05
3.85203445196592e-05
2.57491195934236e-05
5.55602276223907e-05
5.77606571831749e-05
7.21910607799997e-05
4.76234871967099e-05
1.6950177369856e-05
6.5367947984681e-05
5.68730059357279e-05
-3.55941013724865e-06
5.11305651175261e-05
1.87054494670278e-05
2.67176988641139e-05
6.97070400291611e-05
3.1199306153558e-05
2.86839025705906e-05
3.13691696206226e-05
-7.11764782306828e-06
1.82921946994123e-05
2.1409204472739e-05
3.85334164519482e-05
1.96357725331882e-05
1.89697746166528e-05
7.15611991425637e-06
2.74098915284062e-05
4.11025173997976e-05
5.26403508318737e-05
1.38020790330279e-05
6.62263787685671e-05
4.78135021086852e-06
2.78880245938901e-05
4.48699371962109e-05
3.98108570845143e-05
5.03290069341323e-06
4.21768409299809e-05
5.45594497967662e-05
-7.45496040721049e-06
5.10012239569483e-05
1.14156941175211e-05
7.34646577458306e-05
7.67355839428912e-05
2.6647532815918e-05
3.36198749308959e-05
5.00400724871604e-06
2.71354246394651e-05
5.4612454597867e-05
2.52024738565939e-05
4.38493620134334e-05
2.05966658682592e-05
2.80245012001217e-05
4.48682318510416e-05
9.90792952786425e-06
2.34763248889056e-05
1.45387211482342e-05
2.83285062258851e-05
3.76422630872435e-05
5.14503230397477e-05
3.85019409247521e-05
6.26996924158413e-05
2.21317480656025e-05
3.55655659491307e-05
3.27365732274903e-05
3.62437353411762e-05
-5.7117463481716e-06
2.09055252008809e-05
1.63157569896453e-05
6.2546486396366e-05
2.75604103169396e-05
1.86583055311119e-05
2.33352734889838e-05
3.99474018873935e-05
1.04415352544191e-05
4.6333563505356e-05
3.7259044617478e-05
3.02656924089654e-05
4.49295814727849e-05
3.5921222893308e-05
4.85685099385592e-05
5.93356976913803e-05
6.79152983714165e-06
5.17800657962204e-05
6.39865972139944e-05
-6.27111914812541e-06
3.44673736106119e-06
1.73236429517201e-05
1.38216671859996e-05
4.4853414783328e-05
7.17856888224002e-05
4.42006690347952e-05
3.84603152582584e-05
1.74580259491593e-05
3.56450090202207e-05
1.57569321150205e-05
3.15222664914694e-05
3.49156829784937e-06
5.07284443518131e-05
-1.37015911173559e-05
7.34484275138336e-06
8.71157266073126e-05
4.65769957642764e-05
1.83852937599356e-05
3.01188286134207e-05
3.49476221371514e-05
4.45775691433609e-05
5.41614335450639e-05
3.87565846428958e-05
6.68121305109684e-05
1.19640973522863e-05
5.48144233362319e-05
4.78607736868616e-05
7.3688308864926e-05
2.66312259157122e-05
3.22790681947631e-05
2.41931184239082e-05
3.10011446300743e-05
1.04104784567772e-05
6.14206878247851e-06
5.18267554283979e-05
2.6759482669301e-05
8.42660677609603e-06
2.66476964881803e-06
8.84490794134814e-06
5.63589802292311e-05
5.9582403433576e-05
-2.22144371447481e-05
5.6563449281152e-05
1.89740344733904e-05
2.75562437581119e-05
6.7164934337164e-05
3.01711474409591e-06
4.26812963538158e-05
4.7638443657019e-05
3.34471550078455e-05
4.68384956273967e-05
1.41935150407352e-05
3.30949996652922e-05
7.16766091563303e-05
4.92205373560554e-05
3.92921000758916e-05
2.77093065184015e-05
3.06145645498089e-05
5.84206867467389e-05
2.46962648936093e-05
4.42762074489901e-05
4.30263066112754e-05
2.19652518772871e-05
-1.57139145042911e-05
7.3768360261987e-05
2.20446249750595e-05
4.03892175717986e-05
3.72905015995456e-05
2.43026001544567e-05
3.73886180412077e-05
3.90916007500706e-05
2.79422501504838e-05
4.83957306120692e-05
2.20012848661541e-05
4.18604694848651e-05
3.52020924941283e-05
3.2775700752929e-05
7.56520273622265e-05
3.28748129875588e-05
1.86037186234299e-05
2.94717631501346e-05
1.44549249648627e-05
6.63055676791948e-05
3.85170391010989e-05
1.16457903763083e-05
9.32440557841277e-05
4.18669876426662e-05
2.91664345381175e-05
4.42266098497776e-05
3.7876055212159e-05
5.78604155728914e-05
1.18129920880133e-05
2.58946142695173e-05
1.85128603932288e-05
8.29851309466333e-05
1.15903477671193e-06
6.6852169182752e-05
5.48365334895144e-05
5.18835992123705e-05
5.09995163827599e-06
3.4170098975962e-05
1.90538414034617e-05
2.63384057074928e-05
7.0320334118528e-06
4.74588151984907e-05
-1.37950165905447e-05
4.51319072257621e-05
3.24886385974923e-05
3.75585298720672e-05
2.41424858090718e-05
7.33383680165026e-05
3.6413291324482e-05
1.96305967186206e-05
5.43677712049808e-05
1.42177211631962e-05
5.25551282739718e-05
3.60596954667026e-05
5.87700163007415e-06
2.77977363289745e-05
4.22302584505536e-05
3.1134802280335e-05
3.66897046713503e-05
2.52344088868262e-05
5.25471994583907e-05
-6.12404734223659e-06
3.15016350719492e-05
3.96970543729857e-05
-5.51321117866844e-06
3.19329404494768e-05
6.1167843944907e-06
6.2444115812967e-05
2.77687501514005e-05
1.18063027809618e-05
1.6968708577566e-05
1.22459651850192e-05
3.66781717082859e-05
7.18817553591946e-05
1.16841658936138e-05
5.47200677490842e-05
2.98263743070923e-05
3.84734334543287e-05
4.1120559425386e-06
2.35902176239833e-05
-3.00781084710642e-06
5.67143111266074e-05
1.29881813447152e-05
2.04667952492906e-05
2.28609457683066e-05
6.55335867583024e-05
9.87670362078029e-06
3.02280776705609e-05
2.80752639979766e-05
5.89312064715591e-05
2.42957810609354e-05
4.98296105967075e-05
1.75479872366211e-05
6.09640602534301e-05
3.51640146572001e-05
2.50241971227922e-05
4.15577127332704e-05
5.08530425376724e-05
5.1067248234921e-05
3.28273948980262e-05
5.81384213135198e-05
6.57352326055282e-05
2.40393097180538e-05
2.37507341812244e-05
2.92898228121556e-05
3.02685246167364e-05
1.40687295492566e-06
3.9726642836716e-05
5.98157382743476e-05
4.996734316463e-05
5.0568060459223e-05
7.91417780081975e-05
1.91014592467038e-05
5.86445477004489e-05
1.29899768992198e-05
3.20168378788882e-05
3.04437304548604e-05
4.59532475204252e-05
2.54105647735522e-05
4.52764310798592e-05
3.84872965301692e-05
7.08568312478813e-06
4.14583930788277e-05
3.4890385946317e-05
4.1740247024679e-05
3.02158629482672e-05
4.14907310583915e-05
3.7779294062481e-05
6.26633808531287e-05
5.52982237839e-05
3.84796648064122e-05
3.56774363869579e-05
1.21904682371195e-05
-4.70645574241103e-06
3.84831967808978e-05
3.58267571151803e-05
2.04993763463332e-05
1.81124302094735e-05
6.64879880131515e-05
5.11654787984936e-05
5.50625778398082e-05
3.56772562450214e-05
4.18113504548738e-05
3.95314576081354e-05
5.76201051373004e-05
5.91311208027048e-05
3.54957203013901e-05
3.93674824154591e-05
-2.78320364722029e-06
2.56641844707955e-05
2.17360084851169e-05
4.1507326490829e-05
8.62274210765372e-06
5.45764124911062e-06
1.25112409448506e-05
2.32336682587208e-05
1.65950486323201e-05
4.43878404328959e-05
8.09097836245381e-06
1.58358377977824e-05
2.74877561471223e-05
2.46632484361063e-05
4.41717497249568e-05
4.73815018011023e-05
3.41987073420643e-05
2.48162581260214e-05
8.53712011280271e-06
3.30760662710036e-05
3.38900863647152e-05
5.11460150887859e-05
3.46452192350912e-05
4.78984633249568e-05
4.68306760042389e-05
1.90874517756361e-05
3.32949927580222e-05
5.98543136426501e-05
2.62359125960456e-05
2.08962102738407e-05
3.26133494859867e-05
2.05938938762532e-05
3.56097293475076e-05
-4.40230320788049e-06
5.05989215740217e-05
3.75488624445672e-05
5.91792099030748e-05
7.11460603664097e-05
3.8778770182396e-06
4.64617753454337e-05
5.86505516944973e-05
3.97102142085286e-05
1.53090200811585e-05
2.46459312629654e-05
7.77254752045221e-06
4.00567671256805e-05
4.06743295471266e-05
3.3375053811551e-06
2.40262252611688e-05
5.81696968658594e-05
5.0157480219955e-05
-1.47644883700726e-05
3.13096391884831e-06
1.66453802670996e-05
4.100060529339e-05
-2.12333333735651e-05
6.05000407607703e-05
1.66441177313439e-05
4.07029901854105e-05
1.0848755748534e-06
2.29024725479919e-05
2.37214833367389e-05
4.2444263406218e-05
3.09843625530851e-05
5.3408950770499e-05
6.13873738421657e-05
2.88634837662464e-05
3.96658699651619e-05
5.98109710112075e-05
4.67509114193239e-05
3.81272631666619e-05
4.37778126047888e-05
2.23552797555439e-05
2.91471508679035e-05
2.81975502904894e-05
1.33377125431597e-05
4.85529910198173e-05
3.2586100198827e-05
3.23013284182075e-05
5.48279559311299e-05
2.95438995817777e-05
1.63650103842731e-05
2.22685620271067e-05
2.24415018394645e-05
5.11128347978276e-05
2.483876244399e-05
4.03449373374084e-05
3.2593128434559e-05
6.7414895607124e-05
1.73021779748065e-05
3.98056579572308e-05
2.92459595288892e-05
2.79306384479832e-05
2.27873709156618e-05
3.43911036804825e-05
2.72222437495269e-05
2.23193337926288e-05
3.5896555340796e-05
-3.80917970330792e-06
1.61470259994619e-05
3.58069110733749e-05
3.84783069012621e-05
3.59798345633066e-05
5.45004008781363e-05
4.57460613755348e-05
1.4055235503962e-05
-8.92985085894163e-06
7.77777460184646e-05
5.4771105944476e-05
6.64376743617047e-05
4.80937789564994e-05
4.68272277938321e-05
8.20865648932729e-06
3.82471866336234e-05
3.02744863643284e-05
4.62961827597381e-05
7.04838826720855e-05
3.32158490792633e-05
4.05846856439674e-05
2.27603438652227e-05
3.46726749934229e-05
4.35816948477961e-05
5.53007895601168e-05
3.24700539379153e-05
6.10637870396499e-05
1.37766730811474e-05
1.46646420323503e-05
1.61735429891224e-05
2.88089507346684e-06
4.44613829476864e-05
-2.07209513355527e-06
7.45380429056494e-05
4.98026234308216e-05
-1.21699478513879e-05
2.90900386674051e-06
6.2815329936946e-05
8.22126392971873e-05
1.11774690395614e-05
1.14248735922213e-05
4.52919897721578e-05
5.34793502153771e-05
1.83702919435618e-05
2.74605718418707e-05
3.76365492778571e-05
4.93945539347557e-05
9.78439565181427e-06
3.51159855790623e-06
3.5536379580925e-06
1.51301155308257e-05
2.69414925270061e-05
2.48148486617048e-05
4.96802430118148e-05
8.87475721238423e-06
4.34047281887264e-05
1.5435625460851e-05
5.76722466384059e-05
3.71601255984567e-05
7.4972606963505e-05
4.90483814587244e-05
2.5708321432851e-05
1.64795814939854e-05
2.04683621434066e-05
7.6747537626239e-05
2.17707134528137e-05
3.23942186282618e-05
4.15109239151763e-05
3.47939010165679e-05
1.00077211153825e-05
2.1554204994365e-05
5.9869357740746e-05
2.98842578367433e-05
6.68405295018802e-05
1.3310098850124e-05
1.55453853660067e-05
1.62495146733884e-05
3.57150352292167e-05
6.51268498698552e-06
5.25236483076165e-05
2.80241286966038e-05
8.12549663405033e-06
5.23990185282956e-05
3.5099540940556e-06
5.35123391747268e-05
3.70343511226731e-05
5.33597227652049e-05
3.42383933911854e-05
4.41431967691644e-05
3.77874058710082e-05
3.39509967669136e-05
1.44923537383179e-05
-1.21743276465773e-06
2.51843214213558e-05
4.81275304879061e-05
4.16594069077599e-05
1.02125705199031e-05
1.83116338861667e-06
2.72810205591019e-05
3.62838640876394e-05
9.97344261885444e-06
1.46521871554766e-05
3.32351300423253e-05
3.84968339369254e-05
4.35960369585799e-05
6.68912944092354e-06
7.35489908591852e-06
2.80821000081675e-05
3.45139185527812e-05
4.50761714934649e-06
3.95868743154271e-05
2.14949486395496e-05
4.7117623758674e-05
-1.02437395629751e-05
4.88336305949427e-05
2.43814743398269e-05
7.95177333770062e-06
9.8116031019225e-06
3.48222188667715e-05
4.83703414546724e-05
3.79127986450895e-05
3.73082574693301e-05
1.06032359971877e-05
4.85699350133807e-06
5.00345170971648e-05
2.13051586096517e-05
3.43571880002791e-05
5.46564116801991e-05
4.74384680160258e-05
2.94575674326302e-05
2.59868961702412e-05
2.16324711562714e-05
7.11591989151076e-05
1.37058495116985e-05
1.44162831602555e-05
3.56043589258015e-05
2.8479778060589e-05
4.05477954103141e-05
5.09141327298553e-05
3.01254087428459e-05
4.4375548267099e-05
2.01248470018493e-05
5.11102591394924e-05
1.13063750471718e-05
4.87758012988188e-05
1.4177851548552e-05
5.560750679978e-05
2.17644298274034e-05
9.04617073306262e-05
3.6062308940876e-05
5.59973016100004e-05
1.71760230995248e-06
3.85910382908777e-05
4.9964250748138e-05
4.90207487267724e-05
2.46724562563056e-05
6.21936083621901e-05
7.75269909848727e-05
4.13015329145426e-05
4.05573358553317e-05
3.01171443864521e-05
2.17808144651208e-05
5.61588953751148e-05
3.22988763920727e-05
4.13415693940137e-05
7.96114138762767e-05
5.82420149624685e-05
5.70619541681777e-05
4.44486926151735e-05
-4.32111151275978e-06
4.6413190547905e-05
2.22713267683293e-05
9.20249092009352e-06
6.21559782626861e-05
2.16215714735666e-05
3.32185060777466e-06
7.02601865253578e-05
2.91174200833166e-05
4.07326850083999e-05
5.8453593055496e-05
4.80391831330405e-05
-5.14977115518763e-06
2.38688461277669e-05
-9.81733863972815e-06
9.60850839098548e-06
1.33389936202922e-05
2.60574615394881e-05
7.94737214876793e-06
2.95597943264516e-05
5.15116466363929e-05
2.03992567619535e-05
4.02358081850866e-05
6.13649797933704e-05
3.44464503627439e-05
3.97203473088783e-05
4.03068182269188e-05
2.63933995412261e-05
2.95821080367726e-05
4.66764067317948e-05
3.3633379166964e-05
7.22295304279457e-05
5.28988531233698e-05
6.34231611761508e-05
4.65322707393672e-05
4.45936763911932e-05
5.3384793410031e-05
4.75189905889038e-05
-9.92107630540944e-06
7.72312940816958e-06
5.52403080087943e-05
1.49918405906349e-05
4.95755041325087e-05
2.37268661182788e-05
2.8547464930115e-05
1.33820327701524e-05
1.04783385003239e-05
2.311611692076e-05
3.07690016510113e-05
3.17176989450282e-05
-2.10963941105231e-05
3.80923656392356e-05
5.74028282527812e-05
-1.45669996854601e-05
2.99838874174533e-05
-6.91704228253477e-06
3.05813226358731e-05
4.38288090619281e-05
3.6222042547547e-06
4.47683062894334e-05
2.37197099358312e-05
3.16849451841609e-05
2.73975119590144e-06
8.31307203687545e-06
3.43444460537879e-06
2.56573229020519e-05
2.55672206457583e-05
3.32679449351719e-05
8.70087426856265e-06
2.1800159019201e-05
6.39112553022709e-05
6.52443252930364e-05
5.23710749931543e-05
9.27795717996782e-06
7.43097375448029e-05
3.66221726163123e-05
4.70028638230623e-05
4.91632616940898e-05
3.28560060949386e-05
3.48722968438284e-05
1.66072624205439e-05
4.56383704668269e-05
2.62146135829127e-05
5.28743573443844e-05
3.4964218445046e-05
1.77465768951471e-05
3.939948660319e-05
2.65196577419261e-06
1.39465454324133e-05
2.70349199408098e-05
4.7392866029682e-05
1.19598910360897e-06
3.0058462796993e-05
7.36458642700471e-06
1.36245407349463e-05
7.77019659923985e-06
1.93479906520964e-05
2.08055223736084e-05
1.51826841462636e-05
2.72465188858392e-05
2.41207317832228e-05
1.62595491780516e-05
-4.75042267921572e-06
4.56850240372123e-05
1.34366359274253e-05
3.49810362453365e-05
5.36332521292789e-05
4.31648117476396e-05
1.7156450897123e-05
3.29948649559296e-05
4.95043093846975e-05
2.53975039348722e-05
4.36543778739336e-05
2.02262943566514e-05
2.9547350413019e-05
2.95398974549649e-06
3.08609470863008e-05
4.88808967310756e-05
1.07484054204453e-05
6.5118622389699e-05
4.04143547718395e-05
1.89240844636645e-05
4.47607100873515e-05
1.99347369725537e-05
2.92338811504473e-05
4.45193064471037e-05
3.42695146717832e-05
3.27624267863827e-05
2.12587497299778e-05
5.43656644399257e-05
4.98227091615218e-05
3.83275113081934e-05
2.9978493337137e-05
3.32188684444282e-05
2.65521970181229e-05
4.91646761227094e-05
2.52355796392677e-06
2.91694352236448e-05
2.32058890321483e-05
5.58647444274016e-05
5.41676182861007e-05
6.41045934655979e-05
4.43134891301276e-05
3.78458558649848e-05
3.93868738642546e-05
2.89363005821497e-05
-7.58418452194427e-06
2.54957980831674e-05
3.25026513562389e-05
6.04166105999175e-05
1.47618329615232e-05
2.477376920006e-05
2.5775985593024e-05
2.21389415412146e-05
6.13983671997098e-05
5.88698251458905e-05
5.31237776163326e-05
3.04318679749744e-05
3.46453016642807e-05
3.26712668313785e-05
2.89683523087915e-05
2.63050003710773e-05
4.27973198255792e-05
-8.24842456899459e-06
5.36694975340516e-05
1.99367564384245e-05
5.77228436304363e-05
1.68742693113885e-05
5.64849062724122e-05
5.82715233629036e-05
3.43560160420984e-05
3.20523864501884e-05
1.2938430201423e-06
3.35727644463942e-05
2.26489610994987e-05
-1.33163947265801e-05
1.32006353268579e-05
4.4847353454151e-06
7.29535343031647e-05
5.36945860949597e-05
1.92893016485341e-05
5.13129114042959e-05
3.35023008962057e-05
3.05920637529259e-05
6.01683159640533e-05
4.19233842178408e-05
5.49181249491708e-05
4.8626704222652e-06
3.13403411574146e-05
4.86583152793148e-05
1.52367267138082e-05
5.5831271260894e-05
5.13402562244469e-05
3.74653640986606e-05
1.56453537757558e-05
4.66791261413487e-05
5.00955173414279e-05
3.19563033376155e-05
5.10799692871038e-05
3.84519450405442e-05
1.29064077393146e-05
3.70425241373842e-05
2.68495739136287e-05
9.52720729238853e-06
2.47420424529706e-05
8.28780199100754e-06
4.31978839507951e-05
6.00070979370257e-05
4.07954835713372e-05
1.22059560946596e-05
5.88783416178858e-05
1.19331993426149e-05
5.97191360243452e-05
4.11378168340543e-05
2.53102087853849e-05
5.26114795833097e-05
1.48923171934774e-05
2.83677690360371e-05
1.81929331662571e-05
3.91021309242724e-05
2.31819713512819e-05
3.77800244351812e-05
5.48859014377387e-05
5.62040013529795e-05
1.6269911450779e-05
4.41649252670102e-05
2.47583095216082e-05
1.8614795385479e-05
5.03797989931783e-05
4.86172793448581e-05
2.88378137538991e-05
1.03490061225188e-06
-2.41763907542946e-05
3.80914381613634e-05
4.07806488545721e-05
3.12937414577634e-05
2.71024165779509e-05
5.01158524644935e-05
6.31697100425618e-05
6.67155795910064e-05
4.17228236640715e-05
1.26160025436742e-05
5.02847530356412e-05
1.83820684290635e-05
6.38196195825177e-05
1.47805822826879e-05
3.62449774543313e-05
4.47923550630914e-05
3.8959876898139e-05
7.24684520831e-05
2.66119041441469e-05
5.55198244169205e-05
2.67005246627017e-05
2.9772751582818e-05
5.0637026810763e-05
6.34093098026675e-05
5.65853472828286e-05
6.93989066728348e-05
2.40940309294591e-05
4.80846645520724e-05
7.20954276602965e-05
2.23205001778874e-05
7.39957639776208e-05
5.20888133074483e-05
5.47489199447726e-05
4.25607718067037e-05
1.71956240750638e-05
5.52401699787428e-05
4.60548071162726e-05
4.14910370551407e-05
5.06936993590238e-05
1.70382062986165e-05
3.20295003475866e-05
3.90228797707965e-05
3.70288573113001e-05
4.43164807861897e-05
2.34807150843274e-05
3.87463100350512e-05
7.53579843047622e-07
2.33557238388925e-05
1.64649009554369e-05
6.46069451376748e-06
4.53873834772359e-05
-1.40664458569941e-05
1.55369388547179e-05
2.68454322243016e-05
1.71609416794279e-05
2.0690180306857e-05
1.6202882887815e-05
3.65191424438172e-05
2.41837323853671e-05
2.22612834721344e-05
5.20727737815503e-05
3.79038788272758e-05
4.37632279995629e-05
6.49915322801563e-06
3.2888489668941e-05
2.49231172310715e-05
4.21923675488989e-05
3.18660619046397e-05
3.2960564748367e-05
5.80339414689619e-05
4.94818872784234e-06
4.13887771677172e-05
2.96899135926368e-05
2.69631782197055e-05
4.50084137183316e-05
6.8790796640722e-05
4.72095781382214e-05
3.05042368249984e-05
3.3625731237565e-05
2.85303067407565e-05
5.55387593197889e-05
3.92695503368397e-05
3.05783931530383e-05
6.34381072966772e-05
3.09811359175071e-05
2.12888188126971e-05
4.5500038220858e-05
4.47703671193335e-05
3.95040946892824e-05
6.46392357711388e-05
2.49923021895499e-05
4.61558985452118e-06
2.7907056207472e-05
2.38952557629311e-05
2.16409541355858e-05
4.30854839763033e-05
4.45677683577738e-05
4.40923935102819e-05
4.40893363998822e-05
4.86692212149819e-05
2.58605014500556e-05
3.32071795861815e-05
4.87065039167417e-05
7.67359492286853e-05
4.16482099234542e-05
6.69674995078648e-05
7.77344628994031e-05
3.74447655838283e-05
5.47428615504525e-05
2.48752901322809e-05
2.68660952486431e-05
2.55698239558156e-05
2.94052089288349e-05
1.13717930108837e-05
4.19218242602888e-05
5.42205979908662e-05
5.73231916520761e-05
4.81782145890558e-05
1.64367793819258e-05
4.37470787424786e-05
5.27749039172142e-05
6.13337889486773e-05
2.54005508418162e-05
3.51015280745301e-05
2.16770198280847e-05
5.72751965436061e-05
3.90907044696502e-05
1.70569629284107e-05
4.53643068946825e-05
2.336379843955e-05
6.72649128285957e-05
5.32928198236002e-05
2.91618020164232e-06
4.01430044120658e-05
-6.50272547178826e-06
3.73778353763312e-05
3.33373183562155e-05
2.29983532013658e-05
1.93666755544456e-05
1.17220035379695e-05
3.15533534825182e-05
3.46217098552243e-05
1.54744344635321e-05
3.44799364407639e-05
3.46250704276897e-05
6.18297955151263e-05
1.66451992937661e-05
1.23857104359588e-05
1.2464045435674e-06
3.35878785694545e-05
3.35538427965011e-05
3.48156015469513e-05
2.7643488732132e-05
2.22643329210228e-05
1.77955697675929e-05
3.61785662188454e-05
2.68016665644658e-06
3.53836914954146e-05
3.29366187342264e-05
4.2461060202248e-05
6.88768926702271e-05
2.66430618456466e-05
5.33312092866039e-05
4.80377409406385e-05
4.75216058144511e-05
5.20487618065123e-05
4.12961412769806e-05
3.61968643860044e-05
6.19182580771613e-05
1.80015945906274e-05
1.96436690972739e-05
5.02609510978441e-05
5.10267443280907e-05
3.15548060355864e-05
2.15211888188094e-05
3.97873091226647e-05
1.57775891695334e-05
-9.65671016337467e-07
6.31655846046547e-05
5.78006209945149e-05
2.83457849078298e-05
1.60064347493649e-05
2.03578704929405e-05
1.42922373513554e-05
4.05015830809865e-05
4.66392608386668e-05
4.04595903229933e-05
7.45527028024782e-05
1.24689670804831e-05
6.79871101730582e-05
1.30251647621131e-05
4.01680796918371e-05
-5.81395525650718e-07
3.29986044009994e-05
1.37369458791798e-05
1.73611812424481e-05
3.39806855201343e-05
4.42150908402301e-05
6.12990484992899e-05
4.32042989142709e-05
6.77548947984555e-05
5.48138518080497e-05
5.16664237729368e-05
1.99615236207455e-05
5.11529828515271e-05
6.0974738315473e-05
4.07500802295021e-05
5.53315257688143e-05
3.27021576098865e-05
2.29819057846326e-05
-1.40602101375178e-06
3.86726271686928e-05
-2.62224099633226e-05
2.12167020548795e-05
5.1686822838775e-05
4.92049656329485e-05
1.75604818773158e-05
4.84275954532852e-05
2.63693489986529e-05
4.02930932223585e-05
7.12726005641619e-05
4.17692009640115e-05
2.20531742576177e-05
3.92126385073529e-05
3.03840087798739e-05
4.94970703572641e-05
5.57530414500582e-05
2.90394012993922e-05
5.65898125569762e-05
5.45580278385632e-05
1.65388363786887e-05
4.52683769732461e-05
4.03251644373759e-05
4.44633202744521e-05
7.15100645866465e-05
-1.88325649997849e-05
1.48966050613053e-07
4.04097648410627e-05
3.89066860048245e-05
2.10795144785677e-05
6.93579914797722e-05
5.27360430198388e-05
3.7880929271458e-05
4.10236292060878e-05
3.50364918003598e-05
-1.65542058841436e-05
5.6083694044522e-05
3.49158771047936e-05
3.60449185965386e-05
4.1603608788724e-05
3.63821594922671e-05
4.58823242846706e-05
1.25842132889071e-05
3.16962848992198e-05
2.93273778914038e-05
2.7644393567055e-05
-6.41598123112527e-06
6.66684429334356e-05
2.14797850046579e-05
2.14137930563613e-05
8.39284676700423e-06
4.27890445909114e-05
2.93447046856003e-05
6.65759989009598e-05
1.86618023127709e-05
4.72562655827614e-05
4.01562103281849e-05
3.29450483429665e-05
-1.78689137957635e-06
6.69904622238647e-05
1.14613729990602e-05
4.94717682792234e-06
3.39134760871578e-05
2.6015210783753e-05
3.94049872910614e-06
3.82133878633088e-05
4.57717937454627e-05
2.98000199591115e-05
2.75131964583923e-05
4.92185713853575e-06
4.09677312890631e-05
4.02014200384992e-05
6.67073361250868e-05
1.84823258713043e-05
1.60029280323166e-05
5.36394549110732e-05
2.65180639293298e-05
1.75527407122619e-05
2.5397742786261e-05
5.24755056625162e-05
4.17281220167686e-05
3.47307703777927e-05
1.32990392839768e-05
2.94014397532091e-05
3.3804108317869e-05
1.03841562582493e-05
-8.15740177315725e-07
5.52569321409469e-05
2.87938301559698e-05
3.72776616993674e-05
3.99574161934674e-05
1.18654801262026e-06
-3.72178735682348e-07
2.6000390111332e-05
3.73290114102918e-05
2.24258639582269e-05
3.08865122696965e-05
1.19135128122064e-05
1.47034663621058e-05
1.34335937208352e-06
2.53701723413544e-05
1.32800643593977e-05
5.29208037403614e-05
1.58518226613669e-05
2.63330810317817e-05
8.06819022547086e-05
2.80750791575534e-05
6.93269612197562e-05
5.55566831214934e-05
4.86327765009866e-05
7.04414040614061e-05
4.49413447169323e-05
4.58335018686201e-05
5.42712059950656e-05
6.95715413418947e-05
2.58857022007575e-05
2.22142699779981e-05
6.42862625993329e-05
5.0666937716495e-05
2.4821339466439e-05
3.08573092767398e-05
4.21397969049443e-05
2.75372576187085e-05
6.64575581380507e-05
4.9147649310556e-05
5.16408201567038e-05
3.52922623365192e-05
3.44170852619729e-05
4.70742687108636e-05
1.23816930583123e-07
3.56214569159753e-05
1.77389075373641e-05
2.31116576100516e-05
2.01803746826287e-05
3.59066220841177e-06
1.08250940169082e-05
2.03400308864014e-05
2.86314107007113e-05
2.96370491364682e-05
3.69221889760006e-05
2.87985716545828e-05
5.70997264525358e-05
4.70487531324577e-05
1.72635382852826e-05
3.09000224270852e-05
3.89063342715953e-05
3.66591121439094e-05
5.6173617624886e-05
2.74189686987594e-05
2.62454252278678e-06
4.3734692879165e-05
5.5667968531107e-05
5.30380491864281e-06
6.54423950673186e-05
3.09642587049132e-05
6.53761197054879e-05
5.87867758810566e-05
3.49637104561699e-05
1.98954741600726e-05
2.44404689352291e-05
1.31290090719263e-05
-9.62733905533094e-06
3.62860778864139e-05
5.00328359018832e-05
1.88425490839352e-05
3.39981409378023e-05
1.65668061083094e-05
1.26123264961652e-05
2.62032161142822e-05
4.3744202146185e-06
2.50019100732713e-05
3.46260296673626e-05
2.08115421528691e-06
1.6484212543652e-05
1.79574007099017e-05
4.16097822172879e-05
1.60623691514854e-05
4.65417579507087e-05
1.07915851611807e-05
4.50237205979904e-05
1.85809589793894e-05
2.7409302766098e-05
1.84051034605155e-05
3.19792598397824e-05
6.04461115777164e-05
2.16609558060126e-05
2.86670722839476e-05
8.9408589935467e-06
3.25705173606312e-05
3.06473767943381e-05
5.25420379742638e-05
6.74933399981246e-05
2.77438053691957e-05
6.41539799757833e-05
2.70478914804602e-05
5.35007154860501e-05
7.50246580459353e-05
2.69309650505355e-05
5.67268626289333e-05
5.88193618328023e-05
2.96403069665066e-05
7.52379079044442e-06
2.28816017764655e-05
1.18334559546112e-05
3.70894291022763e-05
1.79151389191456e-05
5.40160791443357e-06
2.81263781307016e-05
6.62366202405072e-05
3.909481402461e-05
2.48902912948917e-06
4.24436936769905e-05
4.42790457007581e-05
-6.94233407886145e-06
2.41786859082914e-05
4.34037806551168e-05
2.650684178651e-05
1.85328960456463e-05
2.67749376922008e-05
3.19732794562062e-05
5.34354695654299e-06
4.20690460687691e-05
4.47138941426207e-05
1.44360488476221e-05
5.18302467490591e-05
3.86185626623193e-05
2.78544527105092e-05
4.83919243381199e-06
1.65928524810789e-06
2.24891426939271e-05
3.63742165971644e-05
3.2534168810808e-05
4.81740506369437e-05
2.74128413902203e-05
1.33867194018018e-05
3.56878729805051e-06
1.81626130736249e-06
3.46784490119394e-05
4.40610074249963e-05
3.2291177966175e-05
6.01883933610693e-05
1.77883303153782e-06
4.45424429714316e-05
1.20847150444892e-05
4.50599483852388e-05
3.36673109029458e-05
5.64937789013552e-05
5.9697382029543e-05
3.85585713376282e-05
2.86426792490529e-05
4.76985746715184e-05
4.72341854933502e-05
3.98311178863397e-05
3.74154583316005e-06
9.99825794222739e-06
3.92390501276225e-05
5.94232934239777e-05
2.8521396326741e-05
3.77072116712321e-05
5.58902267941266e-05
3.72419194769366e-05
3.02490954994778e-05
5.55277683881933e-06
6.01291243729186e-05
3.06639818762527e-05
2.05021133216392e-05
6.6510796355629e-05
3.87234006481766e-05
3.72081318349237e-05
4.0510997995972e-05
4.4837464845071e-05
3.68179559045501e-05
4.49760737345183e-05
1.95472650185697e-05
3.7090365575257e-05
5.2306137588799e-05
7.45815477526955e-05
5.1020253852058e-05
1.90170495803872e-05
3.89748447001892e-05
1.6236270213549e-05
1.88252718092529e-05
3.71234830838172e-06
1.92517443518056e-05
3.02424695699671e-05
1.76259041984678e-05
4.60421618786606e-05
3.82336805923385e-05
5.282025334399e-05
2.94268681343209e-05
3.55486356075472e-05
2.34998219307866e-05
4.92797670683905e-05
3.32126079472559e-05
2.74967928246307e-05
3.59792291308272e-05
6.06212207323169e-05
4.15738248962095e-05
2.63705882055981e-05
2.57768629534491e-05
2.61810587943268e-05
4.3240302499536e-05
9.79802973816433e-06
-3.96922751583344e-06
5.73130754157136e-05
1.15395980558254e-05
6.08086609555414e-05
2.08344781318649e-05
2.97270423716249e-05
2.27525968321859e-05
3.79542680171064e-06
3.42546415933222e-05
3.11919062332583e-05
5.54221420635776e-05
7.93153109916124e-06
-2.18597308338244e-06
1.61250211792235e-05
6.81802330897337e-05
4.20661399899964e-05
6.49395863971329e-05
6.67565122681214e-05
2.31630695317409e-05
1.57092848647932e-05
3.54466564751618e-05
2.45161404232957e-05
5.84265648927762e-05
2.84005979354164e-05
1.42156658119485e-05
3.82687956581231e-05
5.70780510633402e-05
4.93978518203185e-05
4.97793750291699e-05
2.3684491001121e-05
1.747613279413e-05
3.72812636522054e-05
3.76248074597194e-06
1.96884878937164e-05
2.92417724055222e-05
6.03330705065981e-05
7.98677447740264e-05
5.89785816202318e-05
4.36703094762634e-05
4.16720809657904e-05
5.64902823558107e-05
2.58065508482959e-05
5.88855890495369e-05
3.18810234251869e-05
6.98815039532564e-05
3.31365223349353e-05
7.86188729704332e-05
1.97755846942873e-05
4.69898155760526e-05
4.73806742253796e-05
3.04020701146412e-05
5.67162179090978e-05
5.7822070439721e-05
1.64842461332573e-05
5.666202422478e-05
6.99839707788688e-05
4.72618501254405e-05
2.91547125175484e-05
5.02718357661724e-05
-7.63618160159155e-07
4.90570390451288e-05
-1.29648289285079e-05
2.31895526627679e-05
4.24718756062008e-05
4.68189687953095e-06
4.4492257096168e-06
2.17083480327858e-05
4.67577208688135e-05
4.07387040491231e-05
5.46082249994042e-05
5.0364546583582e-05
4.6033998732225e-06
3.19115509043379e-05
5.31732974655529e-05
4.38212700771398e-05
1.55998706356085e-06
5.22872741171213e-05
4.56070307910455e-05
2.45726662877574e-05
3.43945751814401e-05
3.97309899404581e-05
4.15535521919275e-05
6.68475238504974e-05
2.98403341144684e-05
5.64770762470349e-05
7.19655711618008e-05
6.16948165166361e-05
6.54009223649354e-06
6.91815832898686e-05
3.76116519574541e-05
3.64755807683999e-05
2.14373163721113e-05
5.2919664922872e-05
1.1424175960087e-09
6.99281828366018e-07
1.8158870193195e-06
1.34276524492505e-05
2.80220953820659e-05
2.00246186707408e-05
4.29632077654684e-06
5.36251078318288e-05
1.29498144543252e-05
4.56883308793313e-05
1.54105951517117e-05
1.57235726418228e-05
4.16970225535546e-05
5.25364713547703e-05
1.71542701870453e-06
4.99143770622054e-05
3.71434524648765e-05
3.9937200463444e-05
5.48082380665535e-05
1.05225798067408e-05
3.87208434036408e-05
3.12992347644942e-05
5.67060258979163e-05
1.74710262052213e-05
4.15307089953722e-05
2.13439315631716e-05
3.88812326040027e-06
5.88383566895531e-05
3.11703210920023e-05
1.62011074337682e-05
5.44777615135738e-05
3.10062418514752e-06
2.72721916593453e-05
3.62741319533704e-05
2.93163540286762e-05
3.38939378395635e-05
3.63840451084024e-06
3.95527823200568e-05
2.72192224951882e-05
2.92838421013006e-05
2.18727957358336e-05
3.93933761592667e-05
3.38599097832064e-05
7.04080042978756e-05
6.01987649826359e-05
3.93022949246495e-05
3.83502246163135e-05
1.85492499496198e-05
5.73944830731274e-05
6.0504990728054e-05
5.24706931747975e-05
4.82257460369711e-05
1.68229697663824e-05
2.18789136563725e-05
1.80692182768206e-05
3.48680562974954e-05
2.84042524272444e-05
5.55056137562682e-05
5.60946112688336e-05
5.71066682876838e-05
3.87930010950536e-05
3.46410478737658e-05
5.55191938300169e-05
2.12561954696535e-05
-1.73310864565438e-06
2.70797208616257e-05
6.6899399672801e-05
4.99093586800311e-05
4.12287725873303e-05
3.13974288894202e-05
-2.13896118074278e-06
6.39661365249116e-05
2.52122491004496e-05
3.86886477410717e-05
4.40971154359104e-05
2.89926023688067e-05
2.15539001365711e-05
1.27743543195575e-07
2.35058380983616e-05
3.75609670830336e-05
4.14479947303519e-05
4.25677940447322e-05
5.81464556831782e-05
3.64370704917628e-05
4.76760481430923e-05
1.5723125865773e-05
-6.55479257788077e-06
5.14640152073988e-05
1.55319480778452e-05
2.24027137910678e-05
2.96203856688292e-05
4.51200043846266e-05
5.60165212164731e-05
5.87234726356581e-05
1.93985236611203e-05
2.23905765944269e-05
1.95027482554494e-05
4.87574342131544e-05
7.57176595055992e-05
2.85507154951409e-05
5.41582721248674e-05
2.34373888075225e-05
1.46069817835005e-05
6.99535017883051e-06
1.11261575784078e-05
4.04321873863615e-05
4.59883984141515e-05
7.07588104183431e-05
1.68464538746766e-05
2.17194410940354e-05
3.86887477230413e-05
3.80514949243571e-05
1.80271661778588e-05
2.50939345314612e-05
8.64560958036476e-06
4.13398324435769e-05
3.45935609091448e-05
1.3571596021097e-06
5.75295435653038e-05
5.59758618210148e-05
5.65084545591565e-05
-1.32749489070441e-05
2.92468774400514e-05
4.66221636485537e-05
3.51745579704179e-05
1.67305034757216e-05
3.68990477938357e-05
2.4227731371353e-05
2.0651620163015e-05
2.8017924492887e-05
2.3602102198432e-05
3.96433737713257e-05
6.49289664868118e-05
7.1490570278005e-05
4.87215575318128e-05
4.58629876078823e-05
1.51954637268569e-05
2.98777329954429e-05
1.03783207731548e-05
8.79044340489353e-06
4.62668296572951e-05
5.12204423727784e-05
3.66394040824687e-05
3.23009407528982e-05
1.79556540228992e-05
1.71866719993732e-05
-7.2712103567564e-06
2.71663611515879e-05
6.35450914781195e-05
3.26550228896252e-05
3.30202162799156e-05
4.04940074763726e-05
1.19926348470894e-05
4.25181196839101e-05
4.88017184996651e-05
8.78874043004329e-05
5.20239071657038e-06
5.84597432259779e-05
4.11108749572379e-05
3.38315733904341e-05
-6.18104777262794e-06
3.39578112462358e-05
8.10693843112336e-05
4.48863711516573e-06
3.56970526906676e-05
6.15650082613974e-05
2.04115293252916e-05
5.3238317202552e-05
4.89022961954837e-05
4.00832496594178e-05
5.98258359051822e-05
6.49225995055926e-05
1.4624271303539e-05
1.63870813855089e-05
1.88933189740774e-05
5.62231421745879e-05
4.39054170061952e-05
1.7354233955217e-05
2.1467525422257e-05
3.275127205023e-05
6.14249221884303e-05
6.05264528762444e-06
4.28899769980209e-05
3.28036395896071e-05
6.33170273881413e-05
2.83537819688512e-05
-1.44154736252657e-05
4.02350773100515e-05
3.55052510167115e-05
4.31361861358103e-05
2.216371276198e-06
3.36679035833103e-05
6.71775702337859e-05
5.32452872803837e-05
1.40091186285274e-05
7.3666176286328e-05
1.13678604998213e-05
6.47755360228006e-06
3.0187170041281e-05
2.40697076667321e-05
2.47460595830006e-05
4.01746923941953e-05
8.74954833282998e-06
3.55158364230436e-05
1.11895318213839e-05
3.33487281677437e-05
2.90981410672603e-05
9.37337877667247e-06
2.31796561011539e-05
4.05033557500502e-05
4.26658592860814e-05
5.50512134313139e-05
3.22331554842234e-05
4.66267526987313e-05
8.27110419124506e-05
7.46027213170113e-05
4.50398102676479e-05
7.37498893397613e-05
1.6087708105888e-05
-1.6325352608391e-05
3.38029301522961e-06
6.43501281935943e-05
6.43716901785637e-05
3.8425871327069e-05
3.03329583426982e-05
2.45363239992702e-05
2.44765201950645e-05
1.02135951870271e-05
1.83025922786434e-05
-3.24637294502123e-06
3.88483351963054e-05
2.46173741384622e-05
3.18440381245284e-05
3.06406225527216e-05
4.87693836660248e-05
2.18147612591065e-05
-7.72345451128589e-06
3.33999568374562e-05
1.70038463743996e-05
3.89408350374958e-05
3.80526674191871e-05
1.87269368038715e-05
-2.42785838873123e-05
2.46768450976051e-05
1.0707913292531e-05
3.51285597130068e-05
3.40057592092728e-05
2.25907645597053e-05
4.62475894379933e-05
4.08056472208838e-05
5.05412361148239e-05
6.19971556099984e-05
5.81480396114082e-05
2.95979660902118e-05
4.26366655382753e-05
4.73712361058316e-05
3.63258164930669e-05
4.00137299863916e-05
1.05478053478218e-05
1.26892191320749e-05
5.41534823039808e-05
2.02299824544183e-05
1.95475333207118e-06
1.21998110653008e-05
3.16573195779603e-05
1.45124185750156e-05
4.27186251893804e-05
1.12687247609467e-05
1.4927555787928e-05
-1.45745523066274e-05
5.17729381394189e-05
3.27645814092583e-05
5.23931819006571e-05
2.82381262157133e-05
5.71319755112974e-05
4.33333864248597e-05
1.27122411420754e-05
-1.34873595305357e-05
5.88991531322978e-05
3.36021707245909e-05
2.37512868114083e-05
2.38554692562607e-05
3.948836380141e-05
3.93491994344632e-05
3.80440281526325e-05
4.28897801643284e-05
3.29794767770203e-05
3.18177170650005e-05
6.96507483313451e-05
4.2751688537824e-05
7.42609983768036e-05
4.44182531138741e-05
8.73156779239137e-05
5.71123307281553e-05
2.75979597978813e-05
6.44677321675144e-05
5.11350582086764e-05
1.53552244612068e-05
3.55644148416384e-05
3.52944035813737e-05
2.43375126059667e-05
4.99260781047095e-05
3.07189434199117e-05
2.93218655700319e-05
3.46311619939035e-05
5.80841174807746e-05
4.38274332224362e-05
2.48382993327447e-06
2.88682403370802e-05
1.06760420032554e-05
1.48829649630399e-05
2.1885675345738e-05
5.01965701978596e-05
3.65499783699578e-05
-5.75389397801691e-06
2.49689474330181e-05
2.86774021729767e-05
1.48399446521302e-05
4.8758750572387e-05
2.91357083824554e-05
4.60672887875732e-05
2.57418108386432e-05
6.66067378444111e-05
5.27920685235861e-05
2.56467075212525e-05
6.88203689697346e-05
4.25861469761452e-05
2.27586171709291e-05
4.78377660378237e-05
3.96067457861017e-05
2.52312049841577e-05
2.70916821194671e-05
4.64637149103891e-05
4.38163829071364e-05
3.68174251554124e-05
2.05916735491401e-05
6.78138946557524e-05
3.56659642216869e-05
9.5257948070717e-06
3.43439225780979e-05
3.6499450604983e-05
4.19571173510887e-05
1.81131981405464e-05
3.49908975371608e-05
4.89939556942129e-05
2.32819697355094e-05
1.84054310911106e-05
6.14175679927591e-05
2.44759620069484e-05
4.74688360881724e-05
3.50882707968266e-05
7.72900429420884e-05
5.79858404740258e-05
5.94075064212362e-05
3.30053108797183e-05
5.06354937097576e-05
3.88876481240483e-05
4.85144597530513e-05
4.80425581720875e-05
3.19580339401851e-05
2.7153291285651e-05
1.90987741484088e-05
-5.93132434278442e-06
2.76086867738455e-05
2.2023272798327e-05
4.92358769485894e-05
1.8354525977824e-05
1.04127861888361e-05
-2.49857582630481e-05
4.34223509818798e-05
3.7013942485147e-05
3.71203150192201e-05
2.93572057024917e-05
3.86906905718574e-06
2.94916378056291e-06
9.70301355994561e-06
3.57170114726343e-06
4.13633174217587e-05
2.12114982525143e-05
6.60751792413887e-05
1.72498274314584e-06
4.19328517536629e-05
2.82613428276785e-05
5.31836258850247e-05
7.44366114470518e-06
4.59026506869414e-05
2.50231881155758e-05
3.97825467085981e-06
3.43181889948161e-05
4.87788011742793e-05
3.58979478556873e-05
4.57681845545215e-05
4.55531384970272e-05
4.91460877884655e-05
2.76054968022415e-05
5.13825630626565e-05
3.12003001190237e-05
5.40910232143493e-05
4.7735584003823e-05
9.31820385495487e-05
4.98422798212531e-05
3.38742003673713e-05
5.07672602064321e-05
4.87450597065863e-05
2.92776630082434e-06
2.00588689847807e-05
3.09974692889673e-05
2.67121126295113e-05
2.46638269111509e-05
1.86192107385574e-05
3.092599633738e-05
-5.67980395517849e-06
6.91321084791203e-05
5.1324362572918e-05
5.40725327741434e-05
5.33429435695168e-05
2.08870544943995e-05
2.34158204083275e-05
2.95326070691351e-05
1.87976813181484e-05
1.13256818209328e-05
4.81606998034117e-05
3.65778540382338e-05
2.326526325226e-05
8.65916176284968e-06
6.13536027946234e-05
1.80278898873269e-05
-5.77463283518587e-06
2.42076354449065e-05
4.17088699882813e-05
3.13549866288863e-05
6.38316257646489e-05
5.20637397999189e-05
4.474736729987e-05
1.97174494335848e-05
5.27604021665815e-05
6.23759227846478e-05
2.9844595339888e-05
3.37126181996197e-05
6.12517288699128e-05
5.1310061321841e-05
7.8112957012451e-06
6.14126162260101e-06
8.71300092034345e-05
3.87497476643123e-05
2.29785386064961e-05
5.66825623158769e-05
9.47850568319105e-06
3.68858473997222e-05
6.43201624158889e-05
3.28215203184324e-05
4.38621286273392e-05
6.22220812430819e-05
2.5225433558723e-05
6.20862775742877e-05
3.60504865236843e-05
1.8335094227734e-05
2.54532370199901e-05
3.41197818237551e-05
3.94178869570559e-05
5.41061019247576e-05
1.55998723555242e-05
1.06500263278783e-05
5.65040082171464e-05
1.0491720207468e-05
4.36046848248028e-05
4.64444102713217e-05
5.50077687735416e-05
4.24029586454987e-05
1.70866637901629e-05
3.57000069194385e-05
2.3149703328232e-05
2.55301178614619e-05
4.82676708371267e-05
2.35967205042702e-05
6.82571149697127e-05
5.93863222597026e-05
2.52132740056954e-05
1.20480316235015e-05
3.35720468951988e-05
6.51841516161609e-05
3.14686591961005e-05
2.25409941859143e-05
4.21204332850419e-05
4.46971595574218e-05
2.1568349490897e-05
5.22581467382547e-05
5.74476417962264e-05
-1.24312232890318e-05
4.2850179635537e-05
2.96969647743323e-05
5.89773668107145e-05
3.37429260886706e-06
2.04310559484028e-05
1.25484167775928e-06
4.33231527608894e-05
8.86494567056986e-06
1.15900222289209e-05
4.0271470929474e-05
-1.92760687908256e-06
6.99964382853914e-05
2.42238794723696e-05
6.12769739169717e-05
2.75930602736963e-05
2.6107926686813e-05
-3.2928490952601e-06
2.82305700199006e-05
4.55251524868586e-05
1.21390744104087e-05
7.16462303545283e-05
1.61632175454207e-05
2.6447368803828e-05
3.12345670846641e-05
3.90487863301955e-05
1.19644873907435e-05
1.01338253483159e-05
1.88422551647186e-05
4.14914582515008e-05
3.85094137958164e-05
5.77375636981098e-05
-6.15560171415247e-06
3.24287152555356e-05
1.43928314063276e-05
5.57799901417723e-05
1.3946486335045e-05
2.80306935531788e-05
2.3842649803497e-05
3.64578862359358e-05
4.63318089030767e-05
3.39682425668503e-05
5.599516850793e-05
5.96285852456321e-05
6.8066765448261e-05
2.94005693828412e-05
4.04312398931017e-05
5.16755772798523e-05
6.07502449444705e-05
5.6109528714571e-05
3.28352896333813e-05
2.47858906779551e-05
-4.51171558300131e-06
3.96172374128302e-05
4.26740205454574e-05
-4.30386344632579e-06
5.82949910009834e-05
3.33959647591664e-05
1.37756071286912e-05
2.61937161628383e-05
1.63170765013673e-05
7.19661248376139e-05
3.0452539584524e-05
4.81032149354599e-05
1.61946270668372e-05
3.45185618210164e-05
4.50696285522813e-05
1.80614595634743e-05
3.6375007266161e-05
3.1814558556388e-05
4.07928779711681e-05
6.64450604776967e-05
1.7926239149745e-05
8.1448313672943e-06
3.7813240933313e-05
6.51116304057587e-05
5.1878480832249e-05
5.22494767460042e-05
4.23533522135614e-05
4.21003832698318e-05
3.58595013310831e-05
4.852757512764e-05
6.25039604247174e-05
6.46928887788148e-05
2.56663149317566e-05
3.02624242720494e-05
4.73702621543044e-05
5.05925195816971e-05
2.49977757842178e-05
-1.83407588864791e-06
2.48777221945702e-05
4.95168565087587e-05
4.25739484236059e-05
4.26110593193898e-05
4.29510679568855e-05
2.7930148724494e-05
4.97492048877617e-05
4.32106210919369e-05
5.68652896050627e-05
2.46389190607676e-05
1.36834852835048e-05
2.4254015662359e-05
2.23413449299964e-05
3.90459522588139e-05
3.25820744149456e-05
2.39128872335217e-05
6.23139018080653e-05
7.21651350902796e-05
3.98046224065253e-05
3.91518826917092e-05
4.87694980392553e-05
3.1749657007605e-05
3.12193947952366e-05
4.98015983892988e-05
3.1838811694745e-05
4.32042395665208e-05
-2.23288172470145e-06
5.33516954290742e-05
3.12192560336229e-05
3.272029680056e-05
1.49291678282542e-05
6.83197678872485e-05
5.16537076691698e-05
3.7306945071941e-05
4.75416160969762e-05
4.35763135612928e-05
5.28752317313251e-05
2.16882656242341e-05
2.35925703259255e-05
3.08735983133185e-05
2.52336382542602e-05
2.68311801286323e-05
5.85906241556846e-05
7.25872417181828e-05
3.684098568114e-05
6.46169647104128e-05
1.23499636416188e-05
1.07545287260431e-05
-1.16425341836298e-05
2.04700265685133e-05
6.57104270407017e-05
5.788472537919e-05
3.58443071795921e-05
3.23569137075749e-05
7.17194948824564e-06
6.07816542945379e-05
1.41324553045553e-05
3.9661263179571e-05
3.91384039125389e-05
5.57491717395591e-05
4.79837741823934e-06
1.39106141953078e-05
3.57675709590596e-05
9.58163314608535e-05
2.6459518982846e-05
-1.03046572784151e-05
2.35847287810784e-05
6.29326624127302e-06
3.80417478615425e-05
5.28119927305955e-05
3.36385669810413e-05
1.37485524507462e-05
4.37370700323209e-05
7.53805610431133e-05
2.8151570708312e-05
4.94199470580853e-05
2.61873950893332e-05
-4.2989782551629e-06
1.2976831321485e-05
1.41443836892867e-05
4.00838040810974e-05
4.43007430338523e-06
2.83902514042225e-05
5.83091740344e-05
2.46098119320883e-05
3.72189698159199e-05
3.06244895579603e-05
2.23624349944746e-05
4.05401980672966e-05
7.15382892562783e-05
1.17261218674063e-05
-1.52256491158263e-05
3.91391133676437e-05
4.69514336864432e-05
1.51002444152086e-05
5.80193407379863e-05
3.26339423564883e-05
3.95649025167894e-05
2.36539615361092e-05
6.49575456621668e-05
3.09569391820583e-05
5.17882480323058e-05
7.70473428135525e-05
3.73160722700185e-05
6.92947667665727e-05
1.35857877001611e-05
9.564720918473e-06
3.01613145949119e-05
6.80165704840013e-05
2.51474952801532e-05
2.66594685168145e-05
2.64499711768986e-05
5.38482249138578e-05
5.59397531329055e-05
2.5946101051355e-05
3.04125428394867e-05
1.00977529261681e-05
6.26119563579961e-05
-4.80304034253064e-06
3.79202238499168e-05
3.50150799755779e-05
3.95896894378966e-05
2.59320450526365e-05
4.05393898499791e-05
3.28556323772298e-05
3.51894929735571e-05
2.097939927079e-05
7.24987901970831e-06
2.27865164253819e-05
2.77315017977119e-05
4.27544994133046e-05
1.14612523025465e-05
4.505734585896e-05
2.13787448039468e-06
2.5507615619568e-05
6.3320171728905e-05
2.05517946942381e-05
7.2236194846941e-05
6.53839790073655e-05
3.32148468233937e-05
3.11120901435364e-05
2.92560640006581e-05
5.18909926494382e-05
4.31124145146247e-05
3.69525580306408e-05
4.05758287363265e-05
4.68986786180905e-05
1.43510751124102e-05
5.28690658466746e-05
7.39044064895478e-05
6.23550070676161e-05
5.35835162773411e-05
4.06921403346874e-05
3.68118026664733e-05
3.22224230981859e-05
2.56293071110018e-05
7.03473344867343e-06
1.49981514283569e-05
7.79846175827922e-06
2.65280163236128e-05
4.33941333220549e-05
5.32210218846522e-07
-1.40863533549771e-05
5.2762467161394e-05
3.69422296006448e-05
1.96704110413949e-05
5.0743499310587e-05
9.7169181095362e-06
2.31300090837525e-05
4.58666598388162e-05
3.59973275066926e-05
1.03128726130543e-05
4.08353895600107e-05
1.48335730135955e-05
5.95763080261841e-05
3.73929338532388e-05
4.4411320958705e-05
4.86790550095533e-05
2.13110512322169e-05
1.76123914252826e-05
4.44881631310849e-05
2.58211546618786e-05
4.13969337633516e-05
3.74071858194597e-05
6.02913697721675e-05
4.98256866120187e-05
3.57013136036712e-05
2.85068902739504e-05
3.2023414198799e-05
3.35241375383257e-05
2.34947339778496e-05
3.47795264747891e-05
3.3057923129507e-05
4.27747570761141e-06
5.73411699059947e-05
5.57207902264355e-06
2.40878212625228e-05
6.96065178716138e-05
7.11180514364645e-06
3.61310561232193e-05
2.67368658409585e-05
1.43870400737887e-05
3.78271819052027e-05
3.24635713723568e-05
5.10638336592224e-05
2.56603728865835e-05
1.90781300855134e-05
5.98466287411591e-06
3.04471243760668e-05
4.1394211658107e-05
2.24253240201456e-05
2.5510161170718e-05
4.65141727991504e-05
6.06445784543397e-05
3.35776464333542e-05
5.23203345542679e-05
3.42271561723139e-05
7.22758769408544e-05
2.96725458345038e-05
6.16844494609201e-05
2.18801883698302e-05
3.49985441606106e-05
2.2128848869034e-05
2.0885886825086e-05
5.67591069761279e-06
2.51486741977521e-05
4.05810068043611e-05
3.5786763891393e-05
1.20056509910539e-05
4.66791906764038e-05
1.31416355685529e-05
5.74361213035943e-05
1.63532782920616e-06
2.31655765702364e-05
2.95691228450528e-05
4.55227279344778e-05
4.70522489802824e-05
4.65128599928584e-05
5.39457042172513e-05
1.89896947776722e-05
3.07207615517571e-05
3.38424706385604e-05
2.82116147375691e-05
5.80926858721979e-05
2.45975321606898e-05
3.82569574926581e-05
3.25016340982885e-05
3.83215565090011e-05
4.98599430777863e-05
9.27351846682964e-05
4.69739602358527e-06
1.34140596240046e-05
4.22767958892064e-05
3.49316980790148e-05
6.98760496267278e-05
5.06690188878707e-05
2.87258648878161e-05
1.78455702669765e-05
-5.06906377844292e-06
2.4377988955121e-05
8.64242699279975e-06
-1.90082595954589e-06
4.09632323370581e-05
8.2417540688191e-06
9.82894492185247e-06
2.7023649722556e-05
2.0486754306382e-05
3.9507346885019e-05
3.30774313523212e-05
1.13759909962307e-05
6.11428654614169e-05
2.04375907090454e-05
2.62912484576922e-05
3.29354777770064e-05
6.80514727390639e-05
4.69729429193369e-05
2.06125379846781e-05
-5.16451205356752e-06
3.40666031736212e-07
4.49382260582227e-05
3.82514147211087e-05
3.61777392522436e-05
2.38424238212295e-05
7.0547342797156e-05
3.12650102020363e-05
2.06171300229805e-05
4.80012091455518e-05
5.11328061016572e-05
7.76356317421667e-06
1.66616135857232e-05
5.47461935401093e-05
2.79761185580587e-05
4.39968632300248e-05
2.65502823733233e-05
4.75109348528548e-06
4.00310935940163e-05
3.52411047516719e-05
3.95723269557793e-05
3.38433575029223e-05
-9.96470119280332e-06
6.27628428536828e-05
5.15696581783003e-05
3.8786974441451e-05
6.12504340744033e-05
2.92919391924632e-05
6.50576728580764e-05
-4.53695522986631e-07
-8.37271791793707e-06
5.19799596751511e-05
7.957966051233e-05
1.72689753652345e-06
8.89930391459604e-06
1.23415127038031e-05
3.78287839143821e-05
4.45843167450676e-05
3.71929849505014e-05
6.74726279111085e-05
2.80900267662051e-05
1.68664420085993e-05
4.18181220812823e-05
4.00239013113585e-05
4.60901940997302e-05
4.87602237481909e-05
5.29436281812445e-05
1.22855324828934e-05
5.3561323680106e-06
7.05925307516408e-05
2.45410233592719e-05
6.35320319370371e-06
3.52057426531405e-05
8.84400582030711e-05
1.33800536017789e-05
2.88100703701931e-05
1.69566341994159e-05
4.80234642804428e-05
2.2008888852318e-05
7.61490823966372e-05
2.4257300071413e-05
2.49329530803468e-05
2.35099164219226e-05
2.82092697881366e-05
3.57171026201682e-05
3.42012819517732e-05
9.73061369525418e-06
1.17530510693076e-05
2.38488215512221e-05
3.86912845130323e-05
4.12883349056829e-06
7.74339025458416e-06
4.42402205081665e-07
9.707605173122e-06
2.52097492229674e-05
1.78681968726364e-05
6.13413721435515e-05
-1.49707441700104e-05
3.00360577067356e-05
1.0991209065479e-05
-1.50838296531852e-05
2.04489197437293e-05
7.44837148926285e-05
2.61892526643606e-05
3.50858734402276e-05
5.66809492086626e-05
4.83794885936045e-05
2.43279384179846e-05
7.29546430431304e-06
3.97960729676687e-05
2.93337405028318e-05
6.05745059916379e-05
9.65573961720671e-06
2.03779848458555e-05
3.00997897665114e-05
2.25351899945402e-05
5.64914535677494e-05
2.67342329157188e-05
3.53416621439295e-05
4.01898903377043e-05
3.75450600867075e-05
8.48839693082736e-05
8.19981802893134e-06
1.89981340877724e-05
2.5225950329106e-05
1.39373019507455e-05
6.97454130731844e-06
4.075569568704e-05
6.11906953388304e-06
2.26811395774624e-05
3.5580653597638e-05
-1.09317631459893e-07
3.77156111589282e-05
2.04584765562686e-05
3.67029516341102e-05
2.83050308501781e-06
4.77138089576297e-06
2.34984441755846e-05
7.26660600934669e-05
5.96663376221303e-06
9.19446284452201e-06
-6.90461912899116e-07
2.79539858368231e-05
1.57229169572634e-05
3.76003782279477e-05
5.69202712770983e-05
7.74456819253185e-06
3.7474175880998e-05
4.93150364321207e-05
9.4550461197158e-06
3.2300550906333e-05
7.21060711330748e-05
1.06721616440518e-05
1.85831867300183e-06
2.85727471958217e-05
3.64577886048632e-05
6.67715913441664e-05
9.59304196407538e-05
6.781025718608e-05
3.24873744718395e-05
2.70873680319599e-05
5.10068554913698e-05
3.7386586755983e-05
2.76321904929064e-05
1.96164089272357e-05
4.0130022593288e-05
4.34520500309152e-05
1.79081475455065e-05
2.22316762358888e-05
3.14387742187211e-05
3.46732698054153e-05
3.26806796203551e-05
5.14816946304165e-05
2.38048541605944e-05
2.41559232729701e-05
7.21446945938154e-06
2.99969327442005e-05
5.09794464195889e-05
1.20103112464985e-05
2.23942174305527e-05
3.15884360045805e-05
5.39196115253156e-05
8.05296674518699e-05
4.55978507319719e-05
3.11001072441389e-06
1.57176269927628e-05
5.04900226580039e-05
4.86815191262135e-05
1.96933609584564e-05
4.04462603491204e-05
1.42541151585549e-05
4.56474931125126e-05
2.10286266166853e-05
4.73452476978781e-05
4.25360213165704e-06
5.36707498439032e-05
3.10398752760643e-06
8.41360584943823e-06
3.28330007252614e-05
1.40485452135801e-05
2.30095774334335e-05
3.67464702487455e-05
3.74742664691284e-05
5.2089371053612e-06
2.36844884006814e-05
2.09597863933899e-05
2.58952041220187e-05
5.43280002082281e-05
6.81860254727868e-06
5.11961111524124e-05
1.5386771594995e-05
1.20627572595663e-05
-1.24763879634219e-05
4.5902114231564e-05
5.30888871938698e-05
2.13420364118658e-05
4.585521713493e-05
8.3967864192772e-05
6.60607934674252e-05
2.56331526848402e-05
5.97268791319104e-05
6.06118374225253e-05
7.66675628335935e-05
2.20511666333274e-05
2.85766910569221e-05
2.83657062619355e-05
3.29645347380927e-05
4.66750757635301e-05
3.30781670089103e-06
4.88595244965531e-05
2.22670341524699e-05
6.88633102262759e-05
2.92817381942738e-05
4.555353926276e-05
5.29253518664717e-06
2.22538945360072e-05
3.0976106573663e-05
4.87173146966935e-05
6.3094605298969e-05
4.11011283661157e-05
5.25452070218287e-05
3.4559926288473e-05
3.5488536675056e-05
-7.40331655811513e-06
5.15650307973196e-05
1.74752692502317e-05
3.31505476835904e-05
1.22766548862026e-05
-9.20095619762553e-06
2.48707902663186e-05
4.81513882983117e-05
7.59609718776152e-05
3.23099813335464e-05
1.77638166086077e-05
4.82834501748502e-05
6.71390818846319e-05
2.63690825732434e-05
5.16649366761221e-05
4.19726685925977e-05
8.46774713064861e-06
4.29658098402839e-05
2.77476880727084e-05
2.40043432210995e-05
3.35496087384955e-05
9.48724724568431e-05
3.01638638297779e-05
2.78678882864538e-05
3.37751433820123e-05
1.29453112918838e-05
4.90603000408652e-05
4.1885817417601e-05
3.07976737387913e-05
5.71668456644515e-06
4.81490364171707e-05
2.48792535178351e-05
9.03271933878188e-06
3.80650163834535e-05
-6.59079182906728e-06
5.01554242795664e-05
3.51023179974509e-05
2.30202663553671e-05
3.88056589388141e-05
5.00091876401125e-05
1.63446733477231e-05
-1.52945400929328e-06
3.21366785908095e-05
7.75630147958766e-05
5.76429751931491e-05
1.41964517414918e-05
4.61997012512296e-05
2.57137192842099e-05
5.14457702658272e-05
4.92804227032554e-05
-2.71558438403591e-05
7.74734921181008e-06
5.2842305231777e-05
6.04820158674974e-05
6.40990628320271e-05
3.63032230418095e-05
2.79056188565635e-05
1.96221294808324e-05
4.53835712455201e-06
4.30657727352525e-05
4.98694857757216e-05
5.17352764276016e-05
4.17124608132464e-05
2.83495338978653e-05
5.48484988539732e-05
2.77966384372841e-05
3.30379108700628e-05
4.85131771329083e-05
4.71598142727345e-05
2.20217794569706e-05
3.22210429647418e-06
4.78306875192621e-05
1.47738217215866e-05
6.10405134204956e-05
1.78324328104743e-05
6.04267898072199e-05
4.66185998769293e-05
1.30833203704296e-05
7.4188242768089e-05
5.09843706900613e-05
2.49891391285661e-05
2.42581758017282e-05
2.9488382130194e-05
2.2714399873932e-05
4.52171819383366e-05
4.46845374369037e-05
3.44625450174749e-05
2.18025761014683e-05
5.25411866935265e-05
2.53897355856921e-05
2.71117493828915e-05
3.49341387454246e-06
3.10345918125734e-05
3.53358039470257e-06
2.5560510898815e-05
2.35582399150645e-05
5.23804814619928e-05
2.58993818817385e-05
3.61395485136073e-05
5.10010472672485e-05
4.6811858713417e-05
2.87025447903387e-05
4.17435580339363e-05
6.60600127407668e-05
5.22880180690693e-05
5.32033073536597e-05
6.87310747462262e-06
4.82715737668686e-05
6.54147744039282e-05
2.2947632508346e-05
4.68675737136009e-05
5.91009273693802e-05
2.75351040101548e-05
3.13401133231935e-05
3.29795536483055e-05
1.8376240732712e-06
-1.6758411397875e-05
5.92479320277568e-07
7.51727835697832e-06
-1.07773910669829e-05
1.82529470870542e-05
-6.71691428632638e-09
6.07438751133577e-06
2.60811718042935e-05
8.26851973125487e-06
-3.4342588260642e-05
-4.45660470878602e-06
-2.06073289034615e-05
2.52502640578627e-06
1.14469180303934e-05
2.79687305184485e-05
2.87702749592681e-05
3.5727747860963e-05
6.11889907575877e-05
3.79247742205571e-05
3.05916939078015e-05
2.60528840684794e-05
2.5669584535013e-05
3.22401473024185e-05
3.05045051785248e-05
5.94788356862131e-05
6.24329642717772e-05
-7.68960677538153e-06
5.88577397057266e-05
5.27625899799758e-05
6.39853908850249e-05
4.89236503918878e-05
4.62354541836428e-05
6.54416928971746e-05
3.08200422696098e-05
2.21226084775562e-05
2.98559355921703e-05
3.46404072683481e-05
1.92161620623942e-05
4.29312938799465e-05
1.69760599410681e-05
6.89871829358401e-07
4.24239951848242e-06
2.85902990451067e-05
6.2805068841768e-05
5.03924234894358e-05
2.65747399879041e-05
4.86929000054444e-05
-1.24374676487803e-05
2.27519230385116e-05
3.82123018075512e-05
2.08457786065837e-05
9.29172814043337e-06
2.93324949058362e-05
3.36393682585856e-05
2.09216632442734e-06
5.23376090439961e-05
-1.17393175895135e-06
5.02740468426337e-05
6.24084822091919e-05
5.88585061317916e-05
3.47082656338102e-05
8.54969342258475e-06
3.16656596627979e-05
7.66293331203132e-05
4.8618180278522e-05
5.52573346949693e-05
5.74583910226531e-05
4.44850147369257e-05
6.56345798023474e-05
2.91027318889912e-05
3.63742357432936e-05
2.53880711664148e-05
5.36538753286141e-05
1.48658841476383e-05
2.21585964806579e-05
6.42978667595554e-05
2.05235676071704e-05
2.81899968977943e-05
2.26788565627434e-05
-8.2115658726481e-06
5.58840753599339e-06
9.98322857485892e-06
1.86795003497599e-05
1.44631696820632e-05
5.71854960991801e-06
1.79065980925158e-05
-6.91179062310021e-06
2.07004734367958e-05
1.08925254318954e-05
-2.11694808289694e-05
6.74632458573373e-05
3.85375836774225e-05
1.74502466958522e-05
4.30033778295878e-05
5.12677968652898e-05
3.88436730688294e-05
2.98144291663074e-05
4.28139004209133e-05
1.23832513327794e-05
7.06631526308044e-05
2.48721143486955e-05
3.16151734839082e-05
3.98158995419141e-05
3.94197599698539e-05
4.18965220860124e-05
2.87980576764279e-05
7.69236157198913e-05
6.1253606276038e-05
7.58589811879814e-05
2.78587325708262e-05
2.95658201236049e-05
8.42266321173483e-05
7.90806457717565e-05
5.85153326262107e-05
1.82005687868263e-05
2.72996636528591e-05
5.95845640352871e-05
4.87250759534773e-05
5.63534083252851e-05
3.11787726635627e-05
2.574138297604e-05
4.47536968715893e-06
2.75829335407699e-05
2.71727541118427e-05
-5.92001605913449e-06
3.18453956410543e-05
-2.88973166087601e-06
4.33665561690686e-05
2.53770989499885e-05
4.35032915400887e-05
-2.78817895672019e-05
3.42114768364324e-05
2.52017349610087e-05
1.94314198814264e-05
9.14062560713965e-06
4.32986411122363e-05
2.51458643199758e-05
5.58956636165976e-05
2.83281746980984e-05
3.57529156139132e-05
5.28650097456338e-05
3.78397607004772e-05
4.69339814286299e-05
4.92100905377562e-05
8.13647497519052e-05
3.54345526400343e-05
6.64122766526729e-05
5.22832669029151e-05
6.01563514486195e-05
6.79265242883128e-05
4.67000237812246e-05
7.59506811533676e-05
6.06366400885318e-05
5.09453790799982e-05
6.69533721941164e-05
2.81463874693988e-05
3.45460048102033e-05
1.86123550273602e-05
2.80863576379689e-05
2.54851042179643e-05
2.38868710695492e-05
2.10774507819904e-05
7.48640622950498e-05
1.25335101209168e-05
1.87420099024309e-05
7.2806849139788e-05
1.76485659191585e-05
-3.39396520513931e-06
2.24812770846247e-05
8.28852634698899e-06
4.06061668488114e-05
5.19699498221602e-06
8.99172522986802e-06
-1.40875625061028e-05
2.42068997059009e-05
3.18325417225927e-05
2.28986208174202e-05
2.4972872735102e-05
2.18334868091292e-06
3.09583065927038e-05
3.49879647038101e-05
4.09994476623446e-05
4.4305076085994e-05
2.59849953103479e-05
5.33036278619218e-05
7.98700829115522e-05
4.25950450361346e-05
-6.16571808289326e-08
4.98709210469364e-05
4.22397180045068e-05
5.1166662540146e-05
5.89596360567617e-05
3.25353503608959e-05
2.54359240862013e-05
2.94525426862611e-05
3.63601310487219e-05
2.23298468968744e-05
5.0042654823587e-05
3.97077904860575e-06
1.45126607049211e-05
6.4745775158338e-05
7.54854372588219e-06
-5.48271911463421e-06
1.50666963701243e-05
1.18376927308395e-05
2.05627397809098e-05
4.35583282488916e-05
5.45923964436511e-05
4.19888554180333e-05
2.78040667418422e-05
3.33949038616706e-05
9.22661394549856e-06
2.0663075751615e-05
4.01854784407646e-05
3.45463943795734e-05
1.48928083341086e-05
4.34497152824895e-05
5.71919613044383e-05
3.6321785856064e-05
2.21666020013918e-05
5.59720031540007e-05
2.1076065787083e-05
1.60768796820427e-05
3.26255573482645e-05
1.59765243488786e-05
4.01997181444773e-05
3.11241142818051e-05
4.67502679472754e-06
2.83744706997339e-05
4.25452325976245e-05
6.33146428464527e-05
4.56568245526504e-05
2.23450671291752e-05
3.25645790321579e-05
1.64198810869257e-05
6.18922713875529e-05
2.87081065828111e-05
2.99415730600657e-05
5.23903929514816e-05
2.87111011010084e-05
-3.32298102401881e-06
1.09361050479009e-05
1.38673022420488e-05
2.95685931949024e-05
1.93586734787943e-05
-4.70664587352969e-06
1.99787304356651e-05
5.13365861498413e-05
2.10682358751973e-05
3.08264296943597e-06
2.87296913476914e-05
1.98522583180775e-05
5.25538803550163e-05
3.08414281976259e-05
7.22175384844674e-06
4.55822628571359e-05
2.48187504165874e-05
5.2233792014141e-05
3.36434996373496e-06
9.68076997276676e-06
2.57412289153552e-05
5.70576095168166e-05
6.57378895636226e-05
5.35425258283455e-05
-5.62154536712512e-06
5.35151666982991e-05
-5.47352668037159e-06
3.52344371255161e-05
2.2565448943883e-05
8.12015345389607e-05
2.30251294331218e-05
5.14240314961446e-05
4.15012217589811e-05
3.2935879929478e-05
6.38298090829701e-05
2.29392100393585e-05
1.70497930513757e-05
3.32598699080681e-05
5.15604332782121e-05
5.53193858904778e-05
7.06566550568719e-05
5.60761242452742e-05
5.37190292096454e-05
1.88217833008417e-05
6.76898985449681e-05
4.40949158747757e-05
7.49046041934396e-05
3.96322071182411e-05
4.93928897271605e-05
3.72915575750594e-05
2.56090415733119e-05
2.67545807192804e-05
1.52768390297455e-05
4.59226383407712e-05
2.40387611459645e-05
3.52659488738333e-05
2.35458258310278e-05
-1.83861582473342e-06
1.99298877701616e-05
3.38615104144525e-05
2.63358416860344e-05
5.03248147226928e-05
5.09193946849818e-05
1.26804344293185e-05
2.39022539793539e-05
5.53634356600896e-05
2.3932487365115e-05
4.92936378523175e-05
1.20582457116327e-05
4.78389464390529e-05
6.99967337821363e-05
1.70508107356707e-05
4.49080133799743e-05
4.09356466503299e-05
1.8485243739582e-05
1.07289079916874e-05
3.38907968170344e-05
5.34621328746305e-06
3.24136145303612e-05
4.34996614805247e-05
3.97132443157266e-05
1.62446386915129e-05
7.71038656701199e-06
1.15161240009421e-05
2.14311844263417e-05
1.47036113889309e-05
1.79732652332428e-05
4.58244403699503e-05
4.08930629425903e-05
4.25438901925025e-05
-4.24344556325555e-06
2.96226801740269e-05
3.38927452434514e-05
2.160622972891e-05
-1.34973550842365e-06
4.77601587154387e-05
1.10193065853703e-05
1.72601057980748e-05
6.21352674393806e-05
3.73882740074578e-05
3.22938273631183e-05
4.69081865908042e-05
2.8700904729006e-05
4.02753817761666e-05
3.61312211741108e-05
3.73298944161992e-05
2.6778958083921e-05
2.12750221768391e-05
6.43455548841602e-05
3.54977007154311e-05
5.58785037661783e-05
5.01733756593266e-05
2.41994197220076e-05
2.33558760401529e-05
2.13175582017075e-05
2.25863566945166e-05
1.54677198409452e-05
5.2174003230074e-05
3.46861179950183e-05
2.32400049290424e-05
4.02601745826083e-05
1.66162320762877e-05
6.73754486383138e-05
1.14874745410449e-05
-1.25985410668996e-05
4.02475289755425e-05
3.44352796569843e-05
-4.7737743980659e-06
3.52502499525738e-05
4.17898465884847e-05
2.98311945353506e-05
6.56868347480488e-05
3.64723597998143e-05
1.79510999865805e-05
5.59306789738807e-05
3.89967815419821e-05
2.21995830946726e-05
1.95858773159588e-05
2.90136543756094e-05
5.01223564411601e-05
3.73067390098856e-05
1.63310311807746e-05
6.95327014531376e-05
1.60601101794433e-05
6.66074221429522e-05
5.73547063103502e-05
4.97497189031528e-05
4.13788872348402e-05
5.40418031141739e-05
5.17208787911747e-05
4.85429560632784e-05
4.46856019261148e-05
3.40535838339541e-05
4.36675011401131e-05
5.20797493061176e-05
5.56729947763446e-05
7.04648408034744e-05
2.75654239942437e-05
2.82188259503093e-05
5.10079925422985e-05
1.81277637578849e-05
3.94665851543259e-06
1.50233435268066e-05
5.91165893588359e-05
2.8158673206639e-05
1.88128389939082e-05
3.35924586606984e-05
4.11838002169646e-05
5.4015468374523e-05
-3.51475928125309e-05
1.44504230839667e-05
3.23507582654313e-05
7.65303952091821e-06
2.56777580256906e-05
6.17384311805006e-05
8.09074805477188e-05
8.14084266426435e-06
5.5632250672564e-05
4.45207609062466e-05
3.2948442623212e-05
6.87092594010663e-06
3.45983285647211e-05
4.58180898339108e-05
4.9799855203671e-05
6.13993399834667e-05
2.65992837023788e-05
4.39808452457388e-05
5.49545217843605e-05
3.29845008098432e-05
4.7656432024974e-05
1.12075660041972e-05
2.39335948293083e-05
2.74110409704205e-05
2.05644002221497e-05
4.71413531225974e-05
5.024634641968e-05
4.12174676118438e-05
1.31414916848862e-05
3.17075222527006e-05
4.19020971606243e-05
4.49981786482118e-05
2.40694584894581e-05
4.69137585195448e-05
2.59859250510534e-05
1.79448372142915e-05
4.20028481831726e-05
1.32040645789015e-05
1.01994667124071e-06
3.70269182041637e-05
4.38820882878323e-05
4.57829006057693e-05
4.03241990003254e-05
2.19625457214117e-05
3.17469859324653e-05
3.49608594143176e-05
8.98106225826667e-06
5.96078487626845e-05
3.08151092565092e-05
2.93901470060943e-05
2.79408129989698e-05
6.31108616955695e-05
4.67976863030398e-05
5.26544105220354e-05
4.56878853172038e-05
2.73715171666958e-05
1.07770036475206e-05
5.52655673362429e-05
3.86657496862792e-05
3.58653490243727e-05
1.85533050191878e-05
3.31407143905559e-05
3.32577472276787e-05
3.79264889546845e-07
1.50089030439495e-05
7.16686188807245e-05
2.55004749386452e-05
1.0074937752413e-05
3.41495729514023e-05
2.79022198284567e-05
2.88316800185905e-05
4.08977213551007e-05
2.46984371789248e-05
5.21327447044035e-05
2.36637217581185e-05
5.32954832496814e-05
5.84085816829048e-05
5.38145052280795e-05
3.04132673586208e-05
4.06690444615434e-05
7.35094747642779e-05
-7.82899172130101e-06
1.72790193810112e-05
2.47003050837062e-06
4.00248606835172e-05
3.3069002053831e-05
3.0979979206036e-05
2.96419438571184e-05
2.67523016611891e-05
2.43714805017501e-05
3.34664573465528e-05
1.81611221540003e-05
4.00898424153903e-05
4.7149873822259e-05
9.0727271733204e-06
6.88251790496718e-06
4.27333211315103e-05
1.15817086425109e-05
4.69797105963614e-05
1.57497598782438e-05
4.30539573409725e-06
1.75879171734655e-05
4.96622642146499e-05
1.89312025585101e-05
3.68146809811065e-05
6.36326188420245e-06
2.69375942366558e-05
4.58077230092258e-05
5.15095078429635e-05
5.08193271751968e-05
5.65664623270357e-05
1.60807690332811e-05
1.58471014977802e-05
3.79583095208514e-05
4.49376032542882e-05
4.06770126903749e-05
2.30053800453727e-05
6.96386027975686e-05
3.47785419536065e-05
3.06156078256701e-05
5.7027219064239e-05
7.16955788403179e-05
4.10722584279551e-05
4.12570860051413e-05
5.14403552300273e-05
1.51263464737876e-05
4.54949603275929e-05
3.82095642750207e-05
4.74349740108222e-05
1.38741740099386e-05
1.36215739453771e-05
4.20761355308355e-05
3.76536345976241e-05
2.69188592194287e-05
2.62210059242038e-06
7.63899420952108e-05
1.36958257579142e-05
2.82096504497202e-05
2.66695405553841e-05
5.64772616870514e-05
3.38712943806921e-05
1.3723974422913e-06
2.00358765216889e-05
1.30812142760354e-05
1.6674806439447e-05
2.50717117120235e-05
8.57599734114184e-06
2.05083137885618e-06
6.23137663353641e-05
2.0602712180766e-06
8.34318174804791e-06
3.21381339826745e-05
1.02837950308699e-05
5.88538916592079e-07
3.37226144918562e-05
-7.95199357494257e-06
1.82209796315942e-05
7.81888683047473e-06
8.06763994207795e-05
4.70560132893677e-05
4.11637288160813e-05
4.42010446953721e-05
5.74324445060034e-05
2.6676656001208e-05
3.77081238469662e-05
3.24197147791834e-05
1.90529595857282e-06
4.12562619258972e-05
3.26371255554208e-05
2.31376220656264e-05
5.18431355570939e-05
2.05566663341365e-05
3.74873263523606e-05
-1.31353188135293e-05
2.06470258569801e-05
4.93144237314356e-05
2.14230314535907e-05
-3.68846401547018e-06
2.98800497543016e-05
1.48757839263612e-05
1.87300569047999e-05
5.86835304571879e-05
4.75419751867891e-05
4.76644388335891e-05
1.64282212495108e-05
3.89704323008864e-05
3.96593232115701e-05
6.06402543731583e-05
4.92866935710336e-05
2.25402382558898e-05
2.00209338693164e-05
3.23398357206436e-05
2.9871612598523e-05
4.19179817229978e-05
5.44545598245558e-05
3.60122085906801e-06
5.73112609866902e-05
3.40193839645424e-05
6.13749109196524e-05
2.86332317912246e-05
7.19055913911947e-05
5.10049551345727e-05
4.0912221386391e-05
4.90521759113804e-05
3.53549373085836e-05
4.59580544156408e-05
3.689549540583e-05
4.25934427638406e-05
1.70505978611179e-05
4.60926097176976e-05
2.03461798187656e-05
2.91505341715262e-05
3.21030068177694e-05
4.02836321275437e-05
1.77577677772192e-05
-6.75089042654663e-06
3.56950609632358e-05
-1.3484290746325e-05
1.9363617618934e-05
4.63124342923057e-05
7.6880561233606e-06
2.84521407488482e-05
1.68651671350311e-05
3.20129350645219e-05
3.96518343056972e-05
6.16353384732484e-05
1.70288629509683e-05
1.78555150315948e-05
3.49965346814979e-05
4.17703390155539e-05
3.1540120026636e-05
4.2938411983885e-05
2.62803449600589e-05
3.8651109827982e-05
1.99345210708033e-05
4.85046648682781e-05
1.45655952143789e-05
2.80835019499796e-05
1.70045720064661e-05
2.62272413788034e-05
1.02556314925325e-05
3.09945535167245e-05
2.03350057173178e-05
2.26842736796679e-05
3.71811917325571e-05
-2.02873884294056e-05
7.22207925596252e-05
5.09056314277553e-05
1.48481740079077e-05
2.46401464965435e-05
4.21469218849675e-05
2.99577382016359e-05
4.83768907723168e-05
2.34264013195647e-05
4.04417388566123e-05
1.77599703953717e-05
3.90951269956621e-05
2.5974415162565e-05
3.49271243779947e-05
3.7424132097852e-05
2.12651520144051e-05
4.12255476968399e-05
3.37166195399313e-05
7.03381677912615e-06
1.59843686588274e-05
1.87081231765368e-05
3.61601579372875e-05
4.6523490404419e-05
2.90923010402302e-05
5.68764797419047e-05
4.35867515411963e-05
3.91503351629566e-05
4.05900345735363e-05
6.11970500401252e-05
5.24601321384122e-05
4.47773524944904e-05
3.12163872246092e-05
4.44976449273574e-05
4.20936826964936e-05
3.25394835976113e-06
2.22995225353449e-05
5.14403769012337e-05
1.83807994035297e-05
3.77786266462891e-05
1.47441179758508e-05
1.72933641878993e-06
8.09929778499485e-06
5.85084414712427e-05
2.31632873368936e-05
1.8210750792026e-05
3.14052348090623e-05
-1.59959994890997e-05
-1.00351573625709e-05
4.52169342251543e-05
4.4967790215091e-05
3.6004977234042e-05
5.71541398674165e-05
2.53859179914532e-06
1.00005919924606e-05
3.7485589645638e-05
5.34478778132063e-06
6.3019251407104e-05
-5.2454145403887e-06
1.42307915657792e-05
2.83522530051975e-05
2.69432549260685e-05
3.3942800028235e-05
5.490850981443e-05
2.66447682903618e-05
2.58291812947181e-05
5.22026869547145e-05
1.84580543716761e-05
5.67052278720314e-05
4.92080722984092e-05
3.30926316279761e-05
4.12621454918501e-05
3.71255485575978e-05
3.29641046067676e-05
3.72309610566587e-05
8.18936539501185e-05
1.46926895170683e-05
-1.6172835306151e-06
9.13876395160698e-06
2.04880493578892e-05
2.06095652553198e-05
3.43034730709524e-05
3.39790442837629e-05
2.4349917161037e-05
2.44807865145592e-05
2.14019408927952e-05
3.50294361228181e-05
2.86812101121034e-05
3.20948043512877e-05
2.92414633068225e-06
3.32436072200511e-05
4.14831128899157e-06
2.92530891906222e-05
2.51996315774129e-05
3.77579874566175e-05
2.80294436755878e-05
3.69831558420498e-05
5.44411153081646e-05
4.50619905180446e-05
3.08195716172142e-05
3.43514973111694e-05
1.83297872854571e-05
3.66669970203861e-05
3.44402904373578e-05
1.55799756082746e-05
4.32426461049301e-05
6.3081608986834e-05
4.18060137750499e-05
1.56809173722307e-05
4.33765068158937e-05
3.32679177158704e-05
5.81397453198476e-05
4.77780068849034e-05
3.75262969115896e-05
2.00266660547448e-05
5.18111133276423e-05
6.3113780738638e-05
1.45599193617593e-05
3.53641421543506e-05
1.16321748848434e-05
2.35526450446157e-05
3.03631064664613e-05
5.32343983053385e-05
3.58659966042876e-05
7.4235594374065e-05
4.26165278767638e-05
3.95194565234117e-05
1.19250721282053e-05
2.57593462939015e-05
1.17746719415012e-05
4.40513049559396e-05
2.64987695004706e-05
5.45957275551919e-05
3.60448991748261e-05
4.19574695868867e-05
1.42946452421892e-05
9.74897278621548e-06
5.31093315355597e-06
5.07820219741227e-05
4.61055732063825e-05
5.06440440552992e-05
0.000100833475793093
2.9183142971168e-05
3.6195835178427e-05
4.52602767546953e-05
1.65868953792461e-05
3.76096202525496e-05
6.5847556251263e-05
4.85328927555302e-05
6.21767507241638e-05
1.54414450896524e-05
2.49806689455221e-05
6.25338536718323e-05
5.3803537637845e-05
5.89858612862791e-05
6.39095861505855e-05
3.44974762662621e-05
4.57205210990907e-05
2.43906029531833e-05
1.22752912362246e-05
9.75787108681486e-06
5.18067794549916e-05
2.36916428646331e-05
4.51961471137444e-06
1.3980171892771e-06
3.92717705538393e-05
2.72451711864385e-05
3.85422092880276e-05
4.020719681833e-05
3.56563668632129e-05
-1.11910900440877e-05
1.87885716454627e-05
4.79646807339679e-05
4.28788956939887e-05
6.05193284632866e-05
7.07091061598817e-05
6.97548156801875e-05
2.3761039476116e-05
4.37629620482581e-05
9.17092389459866e-06
1.96789665037859e-05
3.40010152202621e-05
5.22504299306434e-05
5.94153269707936e-05
2.42399092673725e-05
2.13777388390335e-05
3.64046879829954e-05
3.96628245275861e-05
4.79970896865826e-05
1.33274927919344e-05
3.21694744559166e-05
1.15970960848803e-05
2.15821986909755e-05
6.83780400245261e-05
2.98388613630587e-05
3.46847404884131e-05
1.9736574093394e-05
3.02375329604932e-05
-9.9827346173995e-06
3.93817144682913e-05
4.46317388794116e-05
5.5947067853455e-05
2.58880419154968e-05
4.48877746506864e-05
5.73814928945384e-05
2.98275340714913e-05
5.860751852431e-06
6.40809312955633e-05
5.576212923532e-05
4.05627003152864e-05
3.54178807846706e-05
5.9340950532021e-05
3.64687660995302e-05
7.69071766198493e-05
3.49508703191472e-05
4.52617228689021e-05
2.67174437991609e-05
2.54515709002453e-05
3.57862445714928e-05
1.72696105179948e-05
2.57853366478235e-05
4.67676855746344e-05
1.30633968577145e-05
2.41703076564111e-05
2.26681682571873e-05
-2.10950212824367e-06
1.2784530237136e-05
2.1647694380479e-05
6.80410742629675e-05
3.66293710431442e-05
1.23953004844661e-05
1.85454011749052e-05
2.89094833581123e-05
-1.2234955460592e-05
3.02704715259482e-06
5.32146048612122e-05
-4.39427538906649e-07
4.2165860894734e-05
3.56320768134771e-05
8.13820706114438e-06
2.83970048868218e-05
6.60843280531114e-06
3.86632280249364e-05
2.59663569726627e-05
1.01464984415194e-05
7.44866200363744e-06
2.22650367489492e-05
1.91023607236258e-05
2.95416453348923e-05
3.67595036634486e-05
-1.0130942923151e-05
5.74775726860291e-05
6.84616928986998e-05
5.76932907344927e-05
5.44214632575761e-05
2.27499360957212e-05
2.04795703415199e-05
4.18519605200229e-05
5.1865084987861e-05
1.62124654272386e-06
3.75227385352561e-05
3.9119416819177e-05
2.4398718166997e-05
2.418353451601e-06
2.19336614648539e-05
5.06242680630282e-05
4.91606043443255e-05
1.74673765825081e-05
4.96720737249653e-05
2.47972542922886e-05
5.49471985985869e-05
5.00408186850038e-05
2.63936095480436e-05
1.2827352659828e-05
5.18317023107539e-05
6.18539870653275e-06
5.70032507547206e-06
5.03143254054339e-06
5.1474217903552e-05
2.88169306872463e-05
2.98489083046544e-05
2.36449997420934e-05
3.14606559634434e-05
8.1458638634181e-06
4.44280660261109e-05
3.66710766709839e-05
3.58683986115829e-05
4.68680732099123e-05
5.49647357561052e-05
2.36027129931094e-05
-8.01758329892537e-06
3.357850764608e-05
-1.31333162499616e-05
4.48429194956957e-05
2.77029725932662e-05
4.32500696350139e-05
5.40297214177365e-05
4.30667143662212e-05
5.43752160674579e-05
5.48624248022223e-05
3.05348434839889e-05
1.41862260570233e-05
2.77561896466057e-05
5.56934391046392e-05
5.74349038031218e-05
3.48026998497612e-05
2.54628081969369e-05
-1.8631538599558e-06
4.28339265625194e-05
4.41023189650261e-05
3.14679296501092e-05
3.9511736517281e-05
5.99797539054415e-05
3.53132547706463e-05
3.46046773622176e-05
2.07678672220966e-05
1.24082911654921e-05
4.25099169252837e-05
3.00305626192689e-05
7.04164732150032e-05
4.93666164747501e-06
4.99129936641332e-05
2.38087683930859e-05
3.69677759187647e-05
9.38342041757978e-06
4.97925316552048e-05
1.90756868583147e-06
2.18714187719401e-05
4.64617790706566e-05
2.89153362166283e-05
4.6415354161007e-06
2.68189178102073e-05
1.73310482380623e-05
-1.5980776937115e-07
3.34310591905218e-06
4.12687859645223e-05
6.36654133532113e-05
3.70837621518216e-05
2.17465281033971e-05
4.06917616586855e-05
1.50569631084916e-05
9.82568768186807e-06
3.02766295461392e-05
3.50181197301473e-05
5.97142970754752e-05
7.19017707213713e-05
3.21406973386131e-05
5.58119742442536e-05
1.92774693855273e-05
6.48306732971619e-05
5.35818974319337e-05
2.90172599356246e-05
1.74754117030743e-05
2.10973582823535e-05
3.92835528088828e-05
2.83616559219521e-05
3.20716212543071e-05
4.98355177433902e-05
4.03392339132643e-06
4.4410912588069e-05
2.20578268189208e-05
5.97345302012539e-05
3.65501161661622e-05
2.55222848633849e-05
-1.82144765330687e-05
1.15786320837268e-06
4.30398895761666e-05
1.77320301013056e-05
-7.0496801501384e-06
5.06153787422514e-05
4.33970989271872e-05
3.86811816478958e-05
3.00325746607166e-05
3.64061106792471e-05
4.98344005693382e-05
4.19998982201589e-05
6.04505512751422e-05
5.26624165203454e-05
1.37322722417292e-05
3.10002277928765e-05
2.38041454013971e-05
3.20744113208695e-05
-1.26902942615955e-05
4.20376853201232e-05
3.97875126410382e-05
2.76539332182292e-05
4.20580051929367e-05
1.5471974419783e-05
3.07758052797909e-05
1.54777620314388e-05
8.46311652826211e-05
2.83103205711388e-05
-2.48270938797556e-07
2.76287102174351e-05
3.71477341145742e-05
6.45377189663387e-05
2.43578676828683e-05
4.09707528678906e-05
1.59662500304954e-05
-1.18361927720667e-05
7.25978472347299e-05
1.92084885549509e-05
7.69316077844229e-05
3.79431367696871e-05
4.36513279653023e-05
3.10302010118939e-05
3.79223354995628e-05
2.96891418940467e-05
3.29858713788316e-06
1.7215293043668e-05
3.03630891589427e-05
4.59965106233533e-05
4.15506081977607e-05
4.83864585858776e-05
4.79293682133729e-05
4.01005987407123e-05
1.82409685930067e-05
2.37424085154943e-05
6.90624602385082e-06
5.07192756030864e-05
3.16864325486124e-05
2.10699614523422e-05
4.9746828321144e-05
2.17382501300018e-05
6.23504472433624e-06
2.4791340135432e-05
2.79008288588691e-05
5.58681916129977e-05
3.94597703114623e-05
2.53932205831503e-05
6.19460814593319e-05
1.90954239144362e-05
3.06526833724224e-05
2.25182515052357e-05
5.61811258152107e-05
7.8460756144532e-05
9.68281652538022e-06
4.57829328958535e-05
2.88682854820288e-05
3.07407836910787e-05
5.47839511137292e-05
4.62461848895939e-05
5.57658469797253e-05
2.63768682608509e-05
4.10388394566939e-05
1.2566910050684e-05
5.29180048153181e-05
7.69849466029506e-05
6.41504805477703e-05
1.55381069573211e-05
3.41353096828409e-05
3.57054289942661e-05
2.62054045898019e-05
1.24993208885833e-05
5.98331854981326e-05
5.62392431826439e-05
1.81108066399069e-05
1.01879943120643e-05
3.47111228793962e-05
4.71421926781639e-06
2.37570772525197e-05
4.13372748980878e-05
4.20180235073111e-05
5.49306054942346e-05
1.86329941110843e-05
3.51219219006563e-05
2.48176313805708e-05
4.82621762497395e-05
5.98996129688362e-05
3.6475074605559e-05
3.18950414408405e-05
4.00473754011038e-05
1.69684746035581e-05
3.56028519601563e-05
2.48717565360766e-05
4.44602222079297e-05
3.54136886067277e-05
3.81069234981844e-05
4.91626166516602e-05
3.04638615525913e-05
5.24693156920177e-05
3.66062193798373e-05
3.33483884776993e-05
3.55484163999571e-05
4.31858180151974e-05
2.91506279991286e-05
2.67136077559914e-05
4.9925973472985e-05
3.91143091311685e-05
3.47116475987379e-05
5.95095305144106e-05
5.03558918297721e-05
2.53334874307018e-05
4.53227682109383e-05
1.18141343700614e-05
5.19892246836848e-05
1.68430218662209e-05
2.59114780365586e-05
6.06196653422298e-05
3.69753237526194e-05
2.40647102988169e-05
8.19228245087346e-06
7.62926274162753e-05
3.52173052861072e-05
8.87855867390353e-06
3.03954929257388e-05
3.33665146882687e-05
3.99439092244267e-05
1.15358025715494e-05
-3.0922183315759e-06
-9.80436873723904e-06
4.97184300626882e-05
1.9226788806256e-05
4.66542107290682e-05
7.57420137853035e-05
1.3640893687582e-05
5.10343410761838e-05
3.14465877963693e-05
4.12284081733664e-05
3.17335185802344e-05
4.01030619695056e-05
3.40224138805807e-05
8.40191233493836e-05
2.62406435133492e-05
5.77300563061324e-06
3.52481320353853e-05
1.15434714795461e-05
1.43731775645082e-05
4.39250471818952e-05
4.36680324925833e-05
8.56428294473367e-06
3.37547678309973e-05
5.1451381447136e-05
3.17458487989254e-05
3.85459481434378e-05
5.99265580787536e-05
6.74997219282953e-05
3.33906943499273e-05
2.46487902528472e-05
6.55036605303564e-05
2.46862760031642e-05
4.25610999248263e-05
4.45804841623575e-05
1.95552735673071e-05
1.91878301059771e-05
3.83748307348427e-05
6.21258017861428e-05
1.22757144864422e-05
3.21462864211698e-05
2.39817317438505e-05
4.89083868009762e-05
3.49093452428432e-05
3.24633918383254e-05
3.76670700249032e-05
-5.15696489813854e-06
4.52853778428559e-05
4.0199151363726e-05
5.90483320655068e-05
2.48205162538473e-05
1.88997458439732e-06
3.10056992600587e-05
3.83284760739267e-05
2.92689017102401e-05
2.99065329954741e-05
1.88782709947729e-05
3.82883927382531e-05
5.27529011167003e-05
2.70445691055348e-05
3.16518623411335e-05
7.52152006756946e-05
1.41829280784255e-05
3.20793955030959e-05
2.37232557704531e-05
2.03609664764145e-05
3.04439937551752e-05
4.91046265847546e-05
4.36784102752464e-05
6.54441541626321e-06
4.0597039737833e-05
3.24821161306854e-05
2.44471294895042e-05
3.4487444118583e-05
3.46512429015238e-05
8.25377140101947e-06
-2.05428758899218e-06
3.77403246585904e-05
5.08376536012841e-06
-3.26838255856638e-08
2.27497624039313e-05
3.58485968329022e-05
3.267647875572e-05
3.20558506060109e-05
4.76090271192274e-05
3.96232639856783e-05
6.0685771157102e-05
4.58656403271119e-05
-6.38545018472952e-06
-1.85014797488444e-05
4.3456795144314e-05
4.60573567796598e-05
2.48827834929515e-06
2.90477701894197e-05
2.57434998196553e-05
1.55096420223375e-05
3.2452886699412e-05
-1.34799926401128e-06
3.57738182368534e-05
3.41876643986831e-05
2.32197274816434e-05
5.55546024039831e-05
5.04805913285334e-05
2.75604154178872e-05
2.11895579813527e-05
3.11649316164242e-05
2.04420797453255e-05
3.57283123804863e-05
2.40677453139853e-05
7.90936244402203e-06
-5.73595565273543e-06
3.15098629661651e-06
2.57083106634083e-06
5.58217296794959e-05
7.04619416881599e-05
5.89888559089233e-05
4.68280744046704e-05
2.87632655195936e-06
1.54603754983729e-05
2.68630574936119e-05
6.31483373143506e-05
1.14997730308446e-05
2.31497693821403e-05
4.2499424338859e-05
4.8784006296606e-05
5.07765259082672e-05
1.69391057262993e-05
2.77545229587886e-06
2.79362904724215e-05
1.84920162836312e-05
2.05651605096348e-05
3.75300968031831e-05
6.62339791166823e-05
2.56872109671685e-05
3.99418357878757e-05
4.86017696531705e-05
3.01314498171627e-05
4.82012777389519e-05
4.17514452711597e-05
3.53561287950977e-06
2.01360477575209e-05
2.0280628376284e-05
3.3117583073652e-05
2.67856928276083e-05
5.35054464049603e-05
3.30474497787811e-05
2.34834175623018e-05
1.01459432403934e-05
3.62050851850958e-05
4.55358281977364e-05
5.41316575157523e-05
3.1758209748183e-05
5.0257937144756e-05
3.59257298042281e-05
5.58282124195951e-05
5.12219538690352e-05
6.54597974501287e-05
2.69152577961933e-05
2.04558647073143e-05
4.98316148239489e-05
5.52411732754243e-05
2.53724170613112e-05
6.56713982616959e-05
4.46412850375405e-05
7.54212246289076e-05
9.87253706975541e-06
4.53168763874822e-05
4.51755638098171e-05
3.28516407961721e-05
2.23413006684359e-05
5.80058638864292e-05
4.91188768271588e-05
5.31921311319486e-05
4.63460676189905e-05
1.65422929872009e-05
3.06305946930546e-05
-2.33296857203977e-05
5.8020404509341e-05
2.93846570265224e-05
6.70839192862519e-05
4.73409817776565e-05
3.04569925184119e-05
1.96410090952218e-05
1.99563488270281e-05
3.69076749852244e-05
4.04965439031901e-05
1.07340045849933e-05
2.64604474274368e-05
2.11950744341526e-05
5.09625847766124e-05
3.24400249489662e-05
5.82528458128365e-05
3.60090663415665e-05
6.39789837842676e-05
2.90863394728254e-05
-5.061870885076e-06
2.79541125665715e-05
1.87240365433781e-05
4.75166375816228e-05
1.58563879399408e-06
1.02787831632057e-05
7.59214185597484e-05
5.01796931186948e-05
3.71976667255294e-05
3.76896709591654e-05
4.26017847853865e-05
4.47502562154907e-05
4.83087710319695e-05
3.12022699827704e-05
2.09547113004563e-05
3.60471694793057e-05
2.66026751619462e-05
6.10138525007662e-05
5.66187390074007e-05
3.2393126538871e-05
6.51293501665634e-05
3.28553960407832e-05
2.19658175638586e-05
1.45078735295839e-05
2.47947065585811e-05
2.13040027625501e-05
5.87196558032341e-05
4.19314932735507e-05
-4.59977190734486e-06
5.66242091774749e-05
4.65057957958023e-05
3.61256795561905e-05
6.54142785129923e-06
1.04561049402049e-05
2.2491532087687e-05
-1.97819262973866e-06
4.84772731141201e-05
2.88843893215784e-05
5.23424586171829e-05
2.73596597022295e-05
1.08496700363752e-06
3.03118611434778e-05
4.08344089130286e-05
3.24047412135905e-05
1.15359318660158e-05
6.44935539775343e-05
2.62882698460076e-05
3.67495757395248e-05
-3.7563225845558e-06
2.07186729015303e-05
6.43305331875874e-05
5.79007665114439e-05
3.37723818681894e-05
8.64073251755751e-05
4.28617514603357e-05
4.63104388722086e-05
5.0462399084342e-05
8.19587399820713e-05
1.86712037838518e-05
6.21212217029341e-05
2.44333324825975e-05
3.93951697674635e-05
2.55368879031095e-05
3.32092776526264e-05
2.79603865443121e-05
1.90574468651511e-05
7.25072839137734e-06
6.12686914266823e-05
2.17569201017388e-05
6.06620639971178e-05
3.54864703365105e-05
1.25956228434425e-05
7.29218141276114e-05
7.18893125942788e-06
2.67806375801757e-05
3.11495223580226e-05
1.73374534166016e-06
1.80173026971164e-05
-1.58362241445951e-05
2.27549383497905e-05
3.73705046734985e-05
1.72739827872564e-05
3.17657871325011e-05
9.718789922847e-06
4.61728480262795e-05
6.7414445102975e-05
4.25587997943135e-05
6.91447958474246e-05
5.8324486356566e-05
4.84750619954566e-05
3.13606799326483e-05
4.40588519226052e-05
5.94082586846073e-05
4.90988564646633e-05
2.01312876422585e-05
2.80807311328787e-05
5.74907950322873e-05
4.78193291658231e-05
1.51909999536639e-05
3.98412470366013e-05
3.9411637215034e-05
3.21058914865769e-05
5.05344010533705e-05
3.31897314891153e-05
9.84373506244567e-06
6.28362878241265e-05
6.98559442977933e-05
3.38926872742948e-05
1.13005188231581e-05
1.54430016075953e-05
7.08929099903363e-05
1.44859021816425e-05
1.99642888344999e-05
2.41345699401702e-05
-7.90477797388298e-06
2.79491863457924e-05
7.1523094974842e-05
4.88856572174438e-05
3.51907048914707e-06
1.25691024260059e-05
3.10562813136519e-05
6.51642230754732e-06
6.8896720216835e-05
2.26006997347515e-05
2.53082908900951e-05
6.11337922902843e-05
2.97072314994446e-05
6.15516800902193e-05
6.36817670400635e-05
4.36353456055956e-05
2.34677336055598e-05
2.59133342137819e-05
2.36430741586084e-05
2.41951215121597e-05
4.67384272591786e-05
8.61314073777576e-05
5.89185553669798e-05
3.82341648735712e-05
6.71285428439832e-05
2.68941620410803e-05
4.1731016489986e-05
4.01719989565671e-05
6.68271605497853e-05
5.242201387657e-05
1.15144903376462e-05
3.78666175047093e-05
2.47886945466005e-05
7.02630085012639e-05
2.58599170455863e-05
5.42200708401563e-05
7.57756622685941e-06
1.93069496628172e-05
8.26209211801959e-05
7.87084574917112e-05
2.69005586155733e-05
5.39598512188736e-05
3.6208776374263e-05
3.17654059568012e-05
1.26727182975573e-06
1.82431860108037e-05
4.11874555898352e-05
2.20585137787041e-05
4.08901598138853e-05
3.11449225266411e-05
3.75871756572543e-05
-1.58990307044618e-05
2.39701138247767e-05
4.03898484479819e-05
2.02499772598084e-06
7.29358611039694e-05
1.43368819289933e-05
4.92237017465764e-06
2.12305669613076e-05
-3.35587040509336e-06
5.96557859950775e-05
2.38438242419426e-05
3.51485067581023e-05
3.0061196981548e-05
5.33054999728943e-05
5.262265488312e-05
2.96779064959955e-05
3.16153192390262e-05
4.54408803000125e-05
4.28830175075674e-05
5.34697536986291e-05
5.30151449779476e-05
4.13839344712301e-05
4.69069411430368e-05
7.02482274654362e-05
3.24664785892383e-05
4.74552311283068e-05
3.21585242149331e-05
6.07735950790815e-05
2.22703993131153e-05
4.29552183833271e-05
7.5450654081199e-05
8.53913442990086e-05
5.05342295525519e-05
4.30002225953118e-05
6.87182140739259e-05
6.45214374787005e-05
3.20453787387077e-05
5.57024115205952e-05
2.65269514182536e-05
1.06340929763076e-05
-1.39119901077872e-05
1.29347623165713e-05
5.32682783381444e-05
3.06083200691098e-05
2.43102876295964e-05
1.62583791988998e-05
2.61827372681316e-05
1.4601947398417e-05
6.12598481918561e-05
2.69056820060765e-05
2.34317597036252e-05
1.37411146268972e-05
2.28006725854276e-05
3.93724942402507e-05
1.41226673181427e-05
5.14230380420657e-05
1.18930465488943e-05
4.41014288146513e-05
9.88867835254424e-06
3.74900567308591e-05
1.08427350039993e-05
3.14935616541242e-05
1.84257024898526e-05
3.13196583385236e-05
3.90437166448374e-05
2.34925517471637e-05
5.05015659441256e-05
8.66239959273204e-06
3.88354652866476e-05
1.41067615468796e-05
3.41755859964909e-05
5.86639612809171e-05
3.08232327486491e-05
6.74337104103511e-05
2.44992832242651e-05
1.92445647801416e-05
4.07362096659258e-05
3.15633050135324e-05
3.97790461347834e-05
3.60758212138195e-05
3.48642723766163e-05
-1.55083439762534e-05
2.49537790483781e-05
9.22393365065094e-06
5.87166104671766e-05
5.02710406572627e-05
3.36783717505612e-05
4.40835368077548e-05
4.59785322564132e-05
4.64930548699761e-05
3.54988745085619e-05
5.77353600828325e-05
4.31902551346021e-05
6.71819226742818e-05
3.25348585849223e-05
2.4511343863979e-05
2.89585911272943e-05
1.89988982553802e-05
5.72108180355818e-05
4.49484728731205e-05
2.66711315125204e-05
1.89302965367901e-05
-6.14114481574442e-06
3.72550511785391e-05
2.88785058757678e-05
2.41648823526245e-05
1.16905843645868e-05
2.57216431543472e-05
2.27177277356504e-05
4.55431274475793e-05
4.40159796648295e-05
2.45483060507369e-05
-2.35030053867412e-06
2.39620945019219e-05
4.90434970143079e-05
3.63279920502276e-05
4.89742869093976e-05
3.3993748195957e-05
1.76996826296647e-05
2.20442355180906e-05
6.29539058514521e-05
4.77116415335299e-05
-2.27056064601383e-07
2.84946795396944e-05
4.36409349770353e-05
2.98567365813106e-05
2.74115937860103e-05
2.80220407406888e-05
4.58219349168868e-05
3.36986182747522e-06
7.97322420867627e-06
3.55544294463455e-05
5.0030879688963e-05
3.78838616390442e-05
2.17833536003324e-05
3.02505422129108e-05
5.74134260759185e-05
4.32691044633276e-05
3.00648583021236e-05
2.57577749138155e-05
5.25986905693756e-05
5.7533300130217e-05
3.49502203403145e-05
5.44711096627568e-05
3.64760791782176e-05
1.65403520722291e-05
3.87182389934279e-05
2.20762604795175e-05
1.03500908875218e-05
-5.61695518147845e-06
1.30033475821963e-05
2.16628089524951e-05
5.68727177833671e-05
4.98122435075878e-05
2.14731374907988e-05
2.34721885481841e-05
2.37332169480322e-05
9.58867644949357e-06
9.56413400553685e-06
-3.83169241396242e-06
4.05952527597742e-05
5.20301967716669e-05
5.71930539565034e-05
3.49482189625111e-05
3.16799456464588e-05
6.80311628977205e-05
5.96917369574712e-05
1.56258766516233e-05
2.16936188590365e-05
3.35351002234992e-05
3.40992070481091e-05
2.388805986256e-05
3.95008376394116e-05
3.8566806210937e-05
5.09076341299897e-05
2.61717570739673e-05
1.00870136390565e-05
1.57827434231424e-05
6.86485356757757e-05
5.88412036406463e-05
5.95921288672926e-05
5.48360325601203e-05
3.6158982700294e-05
5.53408801841135e-05
4.35185409730403e-05
-6.7444732528434e-06
4.95500143220008e-05
5.65944644293331e-06
2.21947066409371e-05
1.3680367160535e-05
7.20021271051131e-05
5.129733955609e-05
5.09781973076764e-05
6.65412378402856e-05
7.17921678528975e-05
5.4960517213547e-05
4.40461200425665e-05
5.40948881509757e-06
5.23171240445644e-05
2.64610063963167e-05
3.73471630130834e-05
3.66000982548134e-05
3.21377980273791e-05
4.38859607618052e-05
2.01048961861187e-05
3.39762616664826e-05
6.70767761074645e-05
3.8141456176724e-05
2.50994735759509e-05
-3.30837280181981e-05
1.61473027202029e-05
2.68453784111629e-05
4.14390827854043e-05
4.64630549790313e-05
2.5693650779054e-05
2.33699755878249e-05
-1.12709238152293e-05
6.01883567508877e-05
3.23527929317184e-05
2.54017217081972e-05
2.59392501853575e-05
1.03651674931003e-05
2.19749900262455e-05
1.99970529601414e-05
2.93767270389548e-05
3.11610971629348e-05
2.26643707399321e-05
1.19006846642534e-05
4.50491256777359e-05
3.12709129504811e-05
5.75373550326442e-05
3.86455499523779e-05
2.8047040995536e-05
2.06362259261332e-05
8.2085536420329e-06
3.52476288349823e-05
3.09584865596939e-05
4.42546563915522e-05
7.09688384251335e-06
3.55838413521563e-05
1.83123517226703e-05
8.32767337597771e-05
4.29057938514572e-05
4.09202185386719e-05
2.142035734969e-05
3.48260106391745e-05
2.05337085699537e-05
1.86237214925434e-05
1.86894110975293e-05
5.36806064860747e-05
3.95261708864792e-05
3.89223514096089e-07
1.55886370986635e-05
3.88128267769639e-05
5.8716172286433e-05
5.73601450923669e-05
6.80608134266062e-05
-5.59462647234033e-08
4.94031458212195e-05
2.87111142842974e-05
2.22430428814763e-05
5.24906289170065e-05
3.19453906287556e-06
5.38717195620932e-05
3.74595977398694e-05
4.25395389104185e-05
1.08240035771396e-06
8.08430314006951e-06
1.22476151176061e-05
3.29553780246068e-05
1.34794311339627e-05
6.21394056933237e-05
3.80038238413558e-05
2.23090483830032e-05
6.21251651256817e-05
5.52077698112143e-05
3.35993736147064e-07
3.66866043451573e-05
5.64662091051773e-05
-3.46311172571115e-06
2.57432758379175e-05
3.88232614249401e-05
4.79319362008618e-05
3.97544396649244e-05
5.57197800206933e-06
2.64498973523347e-05
1.84018603172982e-05
2.92356146696017e-06
3.13200315339153e-05
4.87664001221271e-05
1.21659152289726e-05
4.44450035416611e-05
2.12272055284527e-05
1.05460507606016e-05
5.50890635808612e-05
-9.11660004851405e-06
3.44847093933865e-05
2.39002814220717e-05
4.83193252897175e-05
9.5570444456986e-06
2.60733934630232e-06
6.18197036568648e-05
6.09644576617937e-05
3.20907711987696e-05
3.34916763797199e-05
5.94019273542626e-05
1.18774910818855e-05
1.0862623768926e-06
4.58462751378339e-05
2.79102356750634e-05
-2.23268741245067e-05
4.26335901886853e-05
6.60863515638438e-06
5.75054802377144e-05
9.54179584887931e-06
2.82826951358426e-05
2.38669007525301e-05
1.23973229556497e-05
9.2814967535557e-06
4.35089841721223e-05
3.17025123586775e-05
4.38894069137718e-05
2.9807076623265e-05
5.97457733368074e-05
4.25805212559785e-05
5.74027650587419e-06
4.77977641470773e-05
1.89708981205469e-05
3.01284838947116e-05
5.64608900909954e-05
3.94791074221398e-05
3.78969053578206e-05
5.67364724267996e-05
3.9061050242575e-05
6.56348621925768e-05
4.41403362338489e-05
4.05203062818165e-05
3.69411530634142e-05
4.73566642421172e-05
1.14256023175385e-05
3.17632847154902e-05
4.235273839925e-05
5.55844684356616e-05
3.50361557022832e-05
5.87801002755085e-05
2.38921913820785e-05
4.21102823102827e-05
3.27598185205881e-05
3.83477079182215e-05
6.71400513339947e-05
2.51723572227392e-05
-1.80338684712584e-05
5.68450388314566e-05
2.4948611277662e-05
6.48782344966021e-05
3.37072392040846e-05
2.12407377553678e-05
1.56633716208736e-05
5.29616479276692e-05
2.12404566547384e-05
2.95818947541088e-05
1.48516678369144e-05
5.3509724315247e-05
2.34758671318001e-05
5.93833924039593e-05
4.74337192040569e-05
5.02431826533094e-05
3.07792350604425e-05
3.7613832856959e-05
4.02436769928421e-05
3.70786993538301e-05
4.86771044407131e-05
7.13511375472315e-05
9.04250716068066e-05
1.74857251721822e-05
6.73806169566821e-05
3.05802760855016e-05
5.48540365939558e-05
6.12659775965698e-05
3.74878721490103e-05
1.27200620150271e-05
2.89150265843342e-05
4.81278821370329e-05
5.37736783148217e-05
1.59016460566951e-05
6.02933759856571e-05
2.24044636940374e-05
3.23230261480795e-05
3.62677841861431e-05
6.0648919415004e-05
2.57107163028476e-05
2.97138720448244e-05
1.64811075972717e-05
5.10056731412208e-05
2.11935032845725e-05
2.76905705813226e-05
-7.41544359913612e-06
4.64804604123132e-05
5.52171394661367e-05
6.91573857398933e-05
6.22501048533392e-05
7.06429014697343e-05
9.15537715537763e-06
3.6616559968989e-05
4.56637716602817e-05
2.09536268596643e-05
4.42840133425132e-05
1.5119392198888e-05
2.41888124592339e-05
3.57669356125121e-05
3.58950804925145e-05
4.9995292945108e-05
2.59046313538382e-05
4.86856152668146e-05
4.03126306238514e-05
2.12994338776413e-05
5.9521805544492e-05
3.21591054481302e-05
2.62503315485071e-05
2.7553710068137e-05
6.21561787363124e-05
6.39915346163287e-05
3.51276328951131e-05
7.23184630167231e-05
3.03030974130835e-05
5.86706453378271e-05
1.21595354692733e-05
3.23335086492762e-05
1.33209349043479e-05
5.10774499849651e-05
5.17159084505631e-05
8.1743549480683e-05
2.34373868340914e-05
5.53926821368876e-05
2.94603598621866e-05
5.8092320587175e-05
4.68081689076933e-05
1.25497083067225e-05
6.28948385251359e-05
5.66631340262583e-05
6.73060866591413e-05
1.7679430543794e-06
2.74672579754959e-05
3.77832861618214e-05
-6.62974120429023e-06
3.79819706267703e-05
1.87596592626278e-05
4.93771912466986e-05
4.76244623412192e-05
2.82055231472035e-05
4.93549377225878e-06
3.2018744303361e-05
3.51499386504267e-05
1.94412560655673e-05
3.72641532088124e-05
7.6512966079546e-06
3.53131679038573e-05
2.1248123451823e-05
6.59420716720642e-05
-2.12764636092567e-06
3.03624022115643e-05
2.4895997583817e-05
-6.55506596734539e-07
2.6066100343017e-05
1.57369557396238e-05
6.27794463225728e-06
1.65267456399839e-05
4.82997189846078e-06
-2.94592325461084e-06
7.35921271501524e-05
3.05666060648167e-05
3.69488411190025e-05
2.59814375730932e-05
6.36785409395904e-05
5.9129709959526e-05
5.87310456185379e-05
4.00114421976912e-05
1.95864790948856e-05
9.96234890609644e-05
5.16299672440276e-05
1.33113722880895e-05
6.5435330645142e-06
-4.3542464227562e-06
3.38573815234001e-05
5.72202521609691e-05
4.15188779988616e-05
6.60589900694946e-05
5.35641252164435e-05
2.25893084460692e-05
1.59852301398853e-05
3.11216621708134e-05
2.11748576423059e-05
3.64296180060513e-05
1.25472715779136e-05
4.69600080507629e-05
3.89894140178645e-05
2.68700897982769e-05
3.30120586325009e-05
2.62129053439765e-05
3.92116735635176e-05
2.3991249412332e-05
2.78400095232688e-05
3.18516373426114e-05
3.42256006762862e-06
1.45737597394858e-05
3.33828172394831e-05
