# Supplementary material for: Research on computational propagation and identification of mine microseismic signals based on deep learning
Source: PLoS One. 2025 Oct 22;20(10):e0334641. doi: 10.1371/journal.pone.0334641 (PMC12543183; doi:10.1371/journal.pone.0334641)
Supplement: S4 Data — (ZIP) [file pone.0334641.s004.zip › 000100700001616.xlsx_0.txt_24.txt.txt]

7.0305306670404e-06
-2.92379976650356e-06
1.09975718794206e-05
4.85934735632698e-05
-9.54528493060247e-06
3.01131519435936e-05
7.63827365682532e-06
4.0091531499523e-05
2.10830546051878e-05
2.83542688637191e-05
1.43012406890932e-05
2.01753679605373e-05
2.62784583670751e-05
5.09337680253882e-05
6.62804652158622e-05
6.53543870145433e-05
5.4752539214267e-05
1.79371884195243e-05
4.07916699268655e-05
3.78591790433022e-05
2.3428811016698e-05
3.36494484924684e-05
1.18121825037676e-05
3.18851582963777e-05
1.81532605028106e-05
1.60953194012384e-05
3.98341529358788e-05
3.11843288757933e-05
3.05296726117551e-05
2.04788507476162e-05
2.16992883539146e-05
5.82388743604214e-05
3.5341639219861e-05
3.76041003097736e-05
4.56076977115838e-05
1.76260980684231e-05
3.28071598932258e-05
4.98971969730776e-05
3.31296339991172e-05
2.56598988464598e-05
2.5513561688729e-05
-5.87001167127719e-06
2.92457697812675e-05
2.16880576673962e-05
4.39298650795224e-05
4.29499317229211e-05
3.774525585015e-05
3.16778337867158e-05
2.95473685575755e-05
4.52093050439124e-05
3.30613293637605e-05
2.2328622307569e-05
4.17306622945133e-05
3.79154149702528e-05
5.30135234468047e-05
-1.84677432436861e-05
6.20776431568561e-05
5.11960804240916e-05
3.51984497190475e-05
4.93146556297147e-05
4.10114933401675e-05
4.50570778565918e-05
2.15568064309529e-05
9.07375388566846e-05
5.39740872984106e-05
5.03269408151066e-05
9.03101448935212e-05
3.53253085306964e-05
4.53596880212496e-05
4.47656974424862e-05
3.62866581089426e-05
5.29659472950503e-05
1.37626873469515e-05
4.67318973367729e-05
1.83674222708879e-05
2.9998903918297e-05
3.1263828563239e-05
4.20750891156777e-05
2.70113838384521e-05
3.04864414040407e-05
5.90764704302792e-05
4.21391531711236e-05
3.23834036280375e-05
1.76004540785308e-05
1.67506463882778e-05
1.38233983204754e-05
4.15011003221755e-05
7.48446123287099e-06
4.0674964942786e-05
1.48797491639733e-05
1.82145879544593e-05
3.60768586657522e-05
7.78241117854902e-05
1.52900167257177e-05
1.31304533309638e-05
1.64075135193427e-05
2.5986157847759e-05
7.12370057062064e-05
2.24571719259127e-05
1.43714774909325e-06
3.48956591687764e-05
1.72599095940452e-05
6.757906814157e-05
5.46234497575332e-05
7.16478873049297e-05
5.10560408869502e-05
3.64385305200381e-05
6.5621791501266e-05
5.82316442886546e-05
2.48724669602008e-05
3.41324788334474e-05
2.30754995567103e-05
7.47970510294979e-06
2.72046819282587e-05
2.26630025251509e-05
7.84916491506247e-07
1.55864666209467e-05
5.05445197578458e-05
3.21091106616556e-05
5.35482008058762e-05
5.77733522504468e-05
5.86099304748858e-05
6.1222520240767e-05
1.52239359392298e-05
2.70605493574629e-05
-1.38933164186874e-05
7.29437363697637e-06
6.56614325644189e-06
5.79731572243712e-05
4.37124998564163e-05
1.32924440446534e-05
-1.71315710296499e-05
3.10117332635459e-05
8.59341453063389e-06
1.26702925542051e-05
3.41152513839587e-05
-1.27711996246873e-06
5.53141561313208e-05
2.9215062793332e-05
1.87846234631391e-05
2.95817266655884e-05
4.3698108055255e-05
4.38698063706924e-06
3.84608198714926e-05
6.44079688861843e-06
3.36750097123542e-05
2.69901425221776e-05
3.71141649262758e-05
2.6530574797595e-05
5.59457362248773e-06
5.32438487278329e-05
4.32449859014921e-05
5.5856414814514e-05
3.04057339468844e-05
2.68013265417209e-05
2.08640700357137e-05
5.57042985396877e-05
4.37491681214507e-05
-6.93697349142905e-06
3.81412963937127e-05
8.56184516242555e-06
5.26540241515771e-05
2.50765888845195e-05
4.4409942051226e-05
4.63616084541423e-05
2.48356431771765e-05
1.42557493040192e-05
5.28760944110863e-05
4.43837104380106e-05
5.65490362805574e-05
2.95084788515032e-05
2.98658863837962e-05
2.80744378627764e-05
2.43101691466158e-05
3.53229713249959e-05
4.86888898218772e-05
4.12458160355475e-05
2.26199914628653e-05
4.60577538213009e-05
3.35079249843237e-05
5.45507770072309e-05
2.55930874597502e-06
7.13164599089653e-05
3.54260755335818e-05
3.23865436383436e-05
1.46621277734663e-05
1.29143678515409e-05
4.43551474310463e-05
2.61218636706657e-05
2.32894218517413e-05
3.4433168832505e-05
5.12900126363464e-05
5.70017021205534e-05
3.40377983208927e-05
8.15260930266976e-06
7.10521822765045e-05
1.3103859912063e-05
3.264281344293e-05
6.6367876679441e-05
1.24233612943206e-05
7.99937565682973e-05
3.18163675719236e-05
5.27458409813612e-05
5.83969831270531e-05
2.95710576661865e-05
3.01852992997849e-05
3.66840498840961e-05
4.0200393884981e-05
5.35463599654141e-05
6.17566381985696e-05
8.81940934619083e-06
3.23769538389373e-05
3.87431602657157e-05
8.48716221953135e-05
5.7841778741705e-05
7.14830150064572e-05
3.5037849656395e-05
3.48755918599575e-05
3.62309473956262e-05
3.47432079916046e-05
4.08917054189432e-05
-4.50902192002463e-06
1.48978546868982e-05
4.36522578425183e-05
5.03473403329042e-05
4.03690456862826e-05
5.06773852047557e-05
9.12145142794072e-06
5.05207233331946e-05
2.35687894315799e-05
8.68567803028415e-06
1.60397314034784e-05
4.3072515447882e-05
3.00186902861907e-05
2.59502129011304e-05
5.0915576629646e-05
2.99657986792003e-05
1.83058298981145e-05
1.78893753355823e-05
2.79241828502777e-05
1.93741388467219e-05
7.40654884455716e-05
-2.95738284466696e-06
3.53636915131563e-05
4.29215475255828e-05
2.57057744907701e-05
4.62339075510176e-05
5.29990847607274e-05
3.2765963850385e-05
2.42661157512169e-05
3.2362368245199e-05
2.2445966436619e-05
3.61726963892641e-05
5.95766775757932e-05
6.01331823756302e-05
3.43040095893039e-05
6.7662039201652e-05
3.20632350693769e-05
-8.96159665062896e-06
5.3985572994169e-05
5.61951636855506e-05
3.92902920511898e-05
3.68260084641424e-05
3.74655083954485e-05
2.00416484089009e-05
7.83875332408938e-06
1.08996969243859e-05
1.00274447728813e-05
1.1824104322105e-05
3.94454280098694e-05
6.65060944437146e-05
2.03556212131484e-05
4.85947216246878e-05
4.8576254421882e-05
2.12770351785036e-05
-4.62934956537382e-06
1.3744685555756e-05
2.80374776613423e-05
1.33395507939983e-05
5.32535731176337e-05
2.86169399009649e-05
-6.31246550652607e-06
3.3594689304742e-05
3.442643200163e-05
5.05241500404405e-05
1.69531956881685e-05
4.75607569522414e-05
4.91006829338519e-05
3.7244286361662e-05
1.83382492532352e-05
4.77041123746065e-05
1.95684658974525e-05
2.92845893496175e-05
8.01176805754779e-05
5.70552857209433e-05
1.99543163192625e-05
2.66436203371862e-05
4.87419961655027e-05
3.2098335563797e-05
4.18007161349699e-05
5.35149846361353e-05
8.09340603968422e-05
7.16117266779793e-05
3.35272217312946e-05
2.4402235681831e-05
3.04856573598715e-05
4.67304308389012e-05
6.48088761884294e-05
4.74380692076312e-05
4.40425453794732e-05
3.6976183998927e-05
4.24149781562462e-05
5.45509856212595e-05
3.12579094693415e-05
8.55881583182346e-05
3.81836353795829e-05
6.10606880850955e-05
3.51782467039498e-05
5.42360185630606e-05
8.17560275541021e-06
1.08622118212612e-05
2.65929411299189e-05
3.32865921638189e-05
2.50703786066962e-05
3.16571347764861e-05
5.05054709287492e-05
2.53623750727785e-05
2.00453304219869e-05
3.66046698478929e-05
2.53448542523031e-05
2.40547669977667e-05
2.01616941199896e-07
3.09715333414371e-05
-4.7624622068901e-06
5.96141372740928e-05
4.83899172095117e-05
2.33253454505123e-05
3.9934386660276e-05
5.86909775521485e-05
1.94307681832187e-05
4.1178152671187e-05
2.81717336471415e-05
3.68577027223719e-05
2.43838135153269e-05
3.1423574854898e-05
4.45365226668661e-05
-6.23312312472901e-06
8.75911074742631e-05
4.14559485816232e-05
2.26454927691698e-05
4.09701843277749e-05
4.21919622969913e-05
3.53098560526782e-05
4.48735435760838e-05
4.86986744898228e-05
5.19311700630329e-05
2.24738114160401e-05
5.02641648831893e-05
6.46781899396181e-05
4.86382661310033e-05
3.96911618997187e-05
3.2112291193642e-05
4.58599394550733e-05
1.50094860411418e-05
5.77630320448419e-05
4.77069274095585e-05
6.29875757194641e-05
4.00253102442333e-05
3.64673983026698e-05
6.75859586996585e-05
3.96405144349452e-05
1.17188521875433e-05
1.05859743439293e-05
-3.30336688622342e-06
3.78218780822912e-05
6.3032762475376e-06
3.45879710975768e-05
2.36880065682181e-05
4.07974009101675e-05
2.64552695617845e-05
4.07952765851562e-05
6.27938213738759e-06
3.96041089255135e-05
3.43185881043283e-05
4.56139024000594e-05
1.75324595967849e-05
2.47405496438187e-05
3.21194060358673e-05
6.39798511432573e-05
5.07094668408946e-05
2.07727939721137e-05
7.05168037877631e-06
8.6183598438553e-06
2.45822982532146e-05
2.76236200549079e-05
3.654126401637e-05
2.20998432030853e-05
5.27490328872811e-05
2.27661487908708e-05
4.66857923278483e-05
1.44890141326184e-05
4.23267403347466e-05
2.71867297852911e-05
4.16194843818298e-05
5.77736636556682e-05
6.62421304145121e-05
3.18348211322706e-05
5.3015129812414e-05
2.547493996524e-05
-4.77075107445031e-06
-1.05160416726275e-06
8.38503887496994e-05
2.90104418207496e-05
3.65338130277314e-05
4.82752063181135e-05
3.01287287809756e-05
2.12704405374291e-05
3.01452573652617e-05
3.36389826385792e-05
2.80684454749616e-05
6.27914653031419e-05
4.64777862952339e-05
6.67741294771721e-05
4.43800478307125e-05
3.51968501401244e-05
9.83477270965659e-07
3.98282866135976e-05
2.38108128780953e-05
2.7024929608832e-05
-5.47908174592157e-06
-1.33530701139055e-05
6.4258336595433e-05
1.80989912344886e-05
1.74606183835802e-05
4.15713400509384e-05
3.58279464626648e-05
1.7931220432513e-05
4.42204598069313e-05
5.6741253813832e-05
2.30924965541123e-05
6.30635894502969e-05
1.79960165193424e-05
1.7546243836464e-05
3.86475166743609e-05
5.45151884995833e-05
3.3326930198498e-05
5.19772146814429e-05
7.54582872676197e-05
7.1480978626637e-05
4.76396913543319e-05
3.57030965554947e-05
5.23756373918345e-05
5.13109201826155e-05
3.21835840494923e-05
7.36767155487876e-05
4.57394623681935e-05
2.88884022895801e-05
6.24030347396914e-05
1.86221643820537e-05
4.74140607585348e-05
4.33467210687054e-05
3.91959019108159e-05
3.48639440784509e-05
5.7870603486861e-06
2.40314750869597e-05
1.34577679035655e-06
4.45055081519168e-05
4.10318551149656e-05
4.62378901882338e-05
2.91997073267536e-05
1.7272444058093e-05
3.91950658785518e-05
3.07827521353121e-05
5.48580512703578e-05
1.68405918792453e-05
-6.95474999322713e-06
6.45972432850183e-06
1.31871832458534e-05
1.11396909665546e-05
2.88752248706842e-05
2.14015151588615e-05
3.6157359136584e-05
1.62964601377844e-06
6.1328359509864e-05
3.28203877064886e-05
2.9126830418381e-05
1.26493290424079e-05
2.48382446407643e-05
5.31849552007928e-05
5.34853780507085e-05
2.34136142276911e-05
5.13263006600882e-05
1.64110688784474e-05
6.3661877569127e-05
1.62309847937479e-05
7.38564663399203e-05
3.75389044054435e-05
6.38192629223462e-05
3.90555219933172e-05
4.109094545712e-05
2.18623627346448e-05
3.95756592935138e-05
4.43095501667725e-05
3.42618690952397e-05
2.07422438268284e-05
3.10608339496069e-05
4.54604534005606e-06
3.04557162549725e-05
6.5985843236267e-05
1.59157535726657e-06
2.1307093474678e-05
2.60713081806186e-07
6.86776262807713e-06
4.94654514893836e-06
1.94910010132879e-05
4.00945625469133e-05
3.71352123925785e-05
3.61687633790348e-05
1.3450077789876e-05
4.46767558851897e-05
4.90041492072055e-05
3.62026870689514e-05
1.83079713584733e-05
3.02907293216548e-05
3.39242058350978e-05
3.82725512750852e-05
5.62876061468338e-05
2.64286758913228e-05
2.19902316369382e-05
2.40978029099735e-05
3.88364075798413e-05
8.0608829556199e-06
6.17958154345762e-05
6.12439874925512e-05
6.5533346570349e-05
4.63343871763981e-05
5.02905812964183e-05
1.37781724713466e-05
4.24378955120037e-05
6.50998340327181e-06
4.26434982090327e-05
4.36998543077784e-05
4.6509968133821e-05
1.50103814906562e-05
-2.63798092301551e-05
3.88748355613349e-05
3.19493617759067e-05
-1.64624929673932e-05
5.82753970880776e-05
1.97741617921248e-05
2.00529489121912e-05
2.45374651549853e-05
3.17243924943654e-05
1.50172936286471e-05
1.1389314285243e-05
8.7062253652962e-06
6.72032563204186e-06
8.38212397742759e-06
4.4300615105114e-05
4.00209765922032e-05
2.85204706518163e-05
5.82738875753619e-05
3.63528403202839e-05
2.78518106825698e-05
1.99474042144387e-05
2.28522859434362e-05
1.19286885804201e-05
4.36693533862883e-05
1.79936956326381e-05
5.45798819854535e-05
8.59237202081651e-05
5.03748651645997e-05
3.36676088337266e-05
2.57562549641149e-05
2.28479390075771e-05
5.88949392154557e-06
5.17010646932686e-05
5.53983452785366e-05
5.52037383090077e-05
4.77859563185724e-05
-7.51667602789199e-07
-1.74446534094525e-05
3.95499768078572e-05
4.97924895565007e-05
4.61267297766465e-05
-7.18075061780899e-06
4.88152178901005e-05
1.94695899260886e-05
2.6091963903303e-05
1.54252444412834e-05
1.25454836118089e-05
5.24164543737449e-05
2.68618823593518e-05
1.35607335865798e-05
8.80579014504944e-05
5.02356649433989e-05
4.63843098549118e-05
2.12285226935442e-05
5.78053448067033e-05
1.45303573572212e-05
3.80832189341111e-05
3.2306201466866e-05
5.96187105537966e-05
1.36160740202075e-05
5.90446674563835e-05
1.94441789736883e-05
2.08493243772767e-05
5.53248030563447e-05
2.2546072971017e-05
3.7608325442516e-05
5.63231696669453e-05
6.66187676808692e-05
4.01451058693302e-05
1.77542873874803e-05
1.57811192984893e-05
6.36813437179039e-05
4.46771001567382e-05
2.96779352379247e-05
1.79353895607476e-05
2.67357597509817e-05
4.97541619087391e-05
2.83475609129086e-05
1.38728443639878e-05
3.30530118024076e-05
2.72965287802927e-05
3.9604664743128e-05
2.94969203505898e-05
-8.82742138142993e-06
4.79741850320646e-05
3.50412797157556e-05
1.28511606620334e-05
4.60857032386757e-05
4.81249393641958e-05
4.5322845839247e-05
4.01611282331205e-05
1.21768750030027e-05
1.80741527156272e-05
2.31682286109776e-05
4.68542435570621e-05
1.23654131312134e-05
4.67031108076309e-05
2.160767744893e-05
1.61494034209403e-05
2.90336343014232e-05
3.85327285087403e-05
1.52509388103615e-05
3.08309535992573e-05
3.14550320183147e-05
6.19224887649165e-05
5.84251383532062e-06
7.67449824920028e-05
6.28179191933256e-05
3.93949981859928e-05
-2.63339845620434e-05
3.71347642102813e-05
4.97359485739406e-05
7.40143116086234e-05
3.16902907570398e-05
2.40365487895358e-05
4.94633622617773e-06
3.65416469223382e-05
5.40259563431179e-05
-2.5147935327736e-05
4.73765741836462e-05
2.43071417274996e-05
3.86381697295434e-06
3.44762105071829e-05
1.79772970741044e-05
2.2616563737925e-05
5.21653315382717e-05
4.59283380298277e-05
3.71468485211334e-05
1.16007611702564e-05
3.21639115982908e-05
4.63094831099597e-05
-1.32222644720685e-05
3.42218755389749e-05
3.32403795265807e-05
2.343835143916e-05
2.43225394527044e-05
5.35132687648399e-05
-1.03527018622195e-06
9.0105101935657e-06
2.43056444204373e-05
1.59377447284127e-05
2.13186062042119e-05
7.74399761449637e-05
1.68665696366533e-05
4.24846024925491e-06
3.94766935661933e-05
6.84504921057068e-06
3.82716792114186e-05
1.77732183543742e-05
3.33630492453429e-05
6.80593989383227e-05
2.81521180627217e-06
1.80026568469209e-05
5.05192156644102e-05
2.389434889576e-05
2.89894436451324e-05
1.82696608402877e-05
4.2756800634392e-05
2.54224962881776e-05
2.50250645570257e-05
3.57796571763325e-05
4.17882097501582e-05
-1.15308708730063e-05
3.8577917545653e-05
1.25176622855824e-05
3.27988253502709e-05
3.71719578893969e-05
1.48964722102332e-05
7.45474692599884e-06
5.98957912406249e-05
3.26019148957131e-05
4.69518551711313e-05
2.60273468278885e-05
3.72161158549274e-06
2.19121139615475e-05
5.8817095196064e-05
2.94817766343177e-05
5.02330715206356e-05
6.70398052621017e-05
5.99308844113722e-05
2.4056495866613e-05
3.66531214775122e-05
5.1330978643287e-05
3.32838446591343e-05
3.19864136688751e-05
3.95668084829887e-05
6.54925004951349e-06
4.64772646054302e-05
1.86259741770569e-05
1.78425927682224e-05
1.63853575947158e-05
6.90824481042678e-05
6.14523843413158e-05
2.018336930624e-05
3.93459362670083e-05
5.06915885653877e-05
3.2883822127225e-05
1.13029654745295e-05
6.47131540436066e-05
3.15399839086762e-05
4.54264244321598e-05
1.3339098240623e-05
2.64882369877429e-05
3.5321486145348e-05
-2.01420810840445e-06
5.54460836644686e-05
1.49766268768843e-05
5.23472919965586e-05
2.3258599343385e-05
8.03199357262307e-05
4.19814484964861e-05
5.84042031328833e-05
6.16215199614009e-05
5.09376070817934e-05
4.93609500695299e-05
4.4796022866168e-05
2.06046215540763e-05
2.12228180059368e-05
4.06311362420387e-05
2.86028904792436e-05
2.31650470125267e-05
3.21852233415503e-05
5.26201090932342e-05
2.42644661511689e-05
6.13783871265743e-05
2.14281422065879e-05
5.49874998423254e-05
3.58620995896457e-05
4.45918221686706e-05
2.53584856894218e-05
4.80084466333259e-05
3.38702872846976e-05
9.47100979414914e-06
5.11630375226412e-05
4.39346540696851e-05
6.34576727471792e-05
3.5126559082216e-05
2.29871055312872e-05
-3.19983439957031e-06
4.35262425565219e-05
4.28017974672499e-05
2.89772375924339e-05
1.98671023354584e-05
2.5087042893941e-05
1.80032764507871e-05
2.02539620734045e-05
3.0769258898595e-05
6.48573140062491e-06
4.01459058551975e-05
4.43094571727797e-05
-7.3494033245506e-07
1.61349810644343e-05
-1.44758236835833e-05
2.12562411132467e-05
3.18325919736111e-05
3.84088085666962e-05
3.62048330196922e-05
5.92259704951902e-05
2.51717659071246e-05
3.88225893656288e-05
4.09342086513775e-05
8.07422112795762e-05
2.27695626666128e-05
1.91888385412074e-05
7.35543775157569e-06
1.97042800734429e-05
1.82290543470805e-05
-2.73953527514767e-05
2.0054528570548e-05
4.12035047690842e-05
5.24600014353944e-05
3.97683126588549e-05
3.11472420425429e-05
2.67040950643774e-05
5.51146682148382e-06
4.42589154238322e-05
3.96722839612119e-05
4.33905656652365e-05
1.69214661774721e-05
5.06868635573e-05
3.14192344627652e-05
6.42184781136021e-05
4.08459146632008e-05
5.11491082319035e-05
2.8775718070087e-05
3.588754473332e-05
2.38959009556888e-05
5.51269966073747e-05
4.3976105859462e-05
4.32269099100923e-06
2.86660229731298e-05
3.38719480679577e-05
1.85834052359203e-05
3.78722883765711e-05
4.75297363442879e-05
6.25612986261113e-05
6.52154982163757e-06
9.48698214033259e-06
7.67586806390838e-05
3.68826251713781e-05
4.3035214612844e-05
5.79469154337517e-05
4.48283455419723e-05
2.91928115272254e-05
3.00439158567513e-05
5.06607729983196e-05
5.41708906649726e-05
7.23965056015265e-05
1.4024377097547e-05
4.81540351701208e-05
8.18231692846914e-06
2.01180330892073e-05
3.39061796503788e-05
4.46121644671068e-05
3.98590407954046e-05
2.50469158220747e-05
3.35777396489728e-05
5.37222701032171e-05
5.12892723890257e-05
3.71573450915993e-05
2.74165699748802e-05
4.60508664831944e-05
3.16871763613934e-05
5.4298221851841e-05
3.98700517367557e-05
2.6604599993937e-05
3.57141465739179e-05
2.61493430963266e-05
5.2009457101578e-05
5.55144585865653e-05
2.76731249734294e-05
2.68512705657981e-05
1.70343670682927e-05
4.76756419029207e-05
2.9645492324889e-05
2.86644005392268e-05
7.17429166900371e-05
1.27598278663609e-06
3.10671669579126e-05
3.63540678969504e-05
4.91560704733397e-05
8.8393150789423e-06
2.98079688640581e-05
6.1664873921617e-05
3.56061473385034e-05
2.77355796626409e-05
3.19444218239593e-05
6.98275931919613e-05
4.8358396557329e-05
3.57473661811433e-05
2.1374484462404e-05
4.49540090689325e-05
3.08451180804915e-05
3.81715791544419e-05
5.80528215218259e-05
1.89664494563752e-05
1.90551430586618e-05
4.21105453000382e-05
1.56985399669383e-05
4.10108035816354e-05
3.79481475948265e-05
2.34631899103014e-05
9.86697395571397e-06
7.12646805699197e-05
1.5197079936123e-05
2.26977728790821e-05
-7.51338987323581e-06
6.38376784771924e-05
2.39472434301927e-05
6.82585325639375e-05
2.82703164378833e-05
1.4740190641447e-05
4.08630335206975e-06
-1.04197654018392e-06
1.74764119823413e-05
2.89803561187567e-05
4.94944944388441e-05
3.83883406163219e-05
2.30996311782406e-05
5.13885880800434e-05
1.66076664968299e-05
5.93812687723051e-05
5.24629106197003e-05
3.99519671445725e-05
5.70288733870592e-05
2.99641414081741e-05
4.33942160880009e-05
1.36506783818279e-05
3.95202084582718e-05
2.02956082932326e-05
4.25288118211861e-05
4.49815131454837e-05
2.83867020394109e-05
4.19904537225647e-05
5.43976812764762e-05
3.586776784497e-05
1.81335206967797e-05
4.24411868648765e-05
5.01062160002775e-05
1.6572631265392e-05
5.70092381347403e-05
6.27887839135922e-05
2.64970087257297e-06
3.40511639218999e-06
2.04414333786423e-05
6.57300360684607e-05
2.1104491514405e-05
2.58329245855121e-05
4.12368572089145e-05
1.96230004923847e-05
-5.66165375033831e-06
-6.3019634303459e-06
-8.30487667358828e-06
3.77439644263609e-05
4.52693742919228e-06
2.00657605437478e-05
1.33366942195829e-05
2.80444685513184e-05
1.06506220821124e-05
-2.30413094159999e-05
4.96094569979553e-05
3.51923871166119e-05
4.4249948802143e-05
1.08520379148964e-05
5.17150741532349e-05
2.60768004999233e-05
1.76534480023549e-05
1.29025469640346e-05
1.87953460224224e-05
3.43647573755437e-05
3.85357941518389e-05
4.52106177577752e-05
5.29603163749018e-05
5.24956334084038e-05
3.09215001605608e-05
5.40843199690459e-05
4.97732085850361e-05
6.73845245013937e-05
3.74481638853268e-05
8.84306902834644e-06
3.44459239346626e-05
4.78573939338434e-05
3.05797612430668e-05
5.44022510165819e-06
4.21768817654218e-05
2.77158417256033e-05
1.00496927940788e-07
2.00762174799325e-05
3.97442746680356e-05
4.59126604338915e-05
2.20385686105669e-05
4.18068217541927e-05
3.40582097208692e-05
6.54749361899472e-05
5.11580066793105e-06
2.05495368948311e-05
3.98437897030418e-05
1.8944675723364e-05
3.02674504943352e-05
1.28754309968418e-05
2.72110917347424e-05
2.34009707519423e-05
1.26146962227103e-05
2.57155851087332e-05
5.50930155074636e-05
3.19400288197082e-05
2.5999230634068e-05
1.13018961327557e-05
1.00501811876286e-05
5.3046804454757e-05
5.14088871510847e-05
1.52303318940103e-05
1.87883207159641e-05
4.0248535121735e-05
4.36610508294438e-05
4.71988559452304e-05
2.41459694641923e-05
1.79656254600476e-05
3.89089120737074e-05
3.19005407959734e-05
3.36589284667986e-05
3.91484789445434e-05
5.38415959371229e-05
2.01212839789284e-05
3.44075892376626e-05
5.42971439613812e-05
2.1104804388759e-05
4.0124213552672e-05
5.26386257222324e-05
3.17654409492892e-05
4.09663662029702e-06
3.84488283536688e-05
4.79592665303462e-06
7.63691814341113e-05
3.85548700697682e-05
5.9155203443935e-05
2.78933258811649e-05
1.81936861564511e-05
1.76671045480093e-05
3.98799233832183e-05
3.62187416875975e-05
3.39933290963351e-05
3.80612486870891e-05
2.703633757565e-05
1.13393349735812e-05
3.42558895998554e-05
3.9570490289902e-06
2.36986289979311e-06
5.03033937445483e-05
1.92080016941248e-05
6.52381912288101e-06
9.94675003760144e-05
3.4188425244364e-05
2.43773855769928e-05
2.5961587167606e-05
1.1702535139838e-06
6.52349109500481e-05
3.2095599908394e-05
2.16077341633795e-05
3.60238771071109e-05
1.37048726279162e-05
7.18718386035721e-05
1.51616826807695e-05
1.94377941754664e-05
2.45335639758278e-05
4.28885072147052e-05
5.13911020506136e-05
3.12560420902189e-05
1.52405806032685e-05
3.41594010236237e-05
8.05101701834721e-05
6.40441656029405e-05
3.28385264250507e-05
1.08937394014282e-05
3.18736568704344e-05
2.77587316983684e-05
4.02247534055468e-05
5.68564227135689e-05
1.6943061074918e-05
6.40686805473818e-05
4.48436174984763e-05
5.6205488774061e-06
1.6836794393983e-05
3.98713114836054e-05
2.39092443008118e-05
1.59530789327419e-05
1.98662003832883e-05
3.99919578082163e-06
4.01058050855254e-05
3.29402956470784e-05
3.85753772302154e-05
6.03483573131176e-05
8.44774205753425e-05
5.55137709595364e-05
3.30272988060807e-05
7.35297737162063e-05
7.44300677374624e-05
2.44480114271973e-05
3.23468739033569e-05
3.48397761771358e-05
3.29341546788127e-05
9.96192517029475e-06
6.58678265358253e-05
3.47950368262495e-05
4.93424736932303e-05
3.53016261860863e-05
-5.36569207595029e-06
6.09605475569328e-05
3.61832299970002e-05
6.32223364062789e-05
6.78948894503156e-05
4.97935599194025e-05
6.23596894108182e-05
3.29986677635362e-05
1.26238057344474e-05
4.35506276208846e-05
1.79338819421739e-05
4.17380823153806e-05
2.6990716197111e-05
5.54518895444167e-05
5.28287045367594e-05
4.88673691461699e-05
4.01163688229933e-05
4.86057492177191e-05
4.84338523448114e-05
2.7502792293756e-05
5.78278165131372e-05
1.38327516773863e-05
4.35900840945726e-05
4.98398286600061e-05
1.6827396294734e-05
1.72018134038599e-05
-6.22902109148794e-06
2.58441761330776e-05
3.48618753142758e-05
6.17059334061955e-06
4.60744753005943e-05
4.10052512219842e-05
2.01374071553672e-05
-2.38063963002998e-06
9.07589845789293e-06
2.08729209707838e-05
5.79863045524441e-05
1.25376348649676e-06
7.16490415825156e-05
5.70123121803918e-06
5.51522841402703e-05
5.3770568407055e-05
5.56585476837451e-05
2.1038941516228e-05
8.22617547663813e-05
3.56920133006503e-05
2.96027691004094e-05
6.92146105900193e-05
1.19282732497789e-05
1.76721133945241e-05
3.76057323149494e-05
8.61925040629846e-06
5.9242344299628e-05
2.98974837481766e-06
6.0496643932957e-05
2.85314704079002e-05
2.51739334589767e-05
5.5557990301315e-05
3.83903835015672e-05
4.62995392091397e-05
4.94551253430179e-05
1.77151918562269e-05
3.21410569659106e-05
-3.41052738347093e-06
5.61736989358729e-05
3.7128797037121e-05
1.19525804694918e-05
1.39567023153452e-05
4.52649495666842e-05
5.29831170544777e-06
3.22297575879466e-05
3.95816303703623e-05
1.64600178318935e-05
1.85634229793399e-05
-2.8181782870648e-06
7.09603596744094e-06
3.74194318668667e-05
2.37208520213216e-05
2.4801751141706e-05
3.348328989509e-05
1.44466274036952e-05
3.83541601749141e-05
4.23188738613261e-05
6.40173871456455e-05
4.45111001591628e-05
3.85232209251428e-05
5.01176351741949e-05
3.56099121641048e-05
4.74441951145934e-05
4.5253809922934e-05
4.39616090607417e-05
6.58227783895706e-05
1.05238799784568e-05
-2.7134105566366e-05
5.04460786171778e-05
3.57230193875537e-05
1.4662690352956e-05
4.52172441780545e-05
2.90493445815921e-05
2.2883935243114e-05
4.82725107584737e-05
5.75914257155476e-05
8.84592256371383e-05
-1.33212784908121e-05
4.29338579715409e-05
3.17273786057851e-05
2.24309856927579e-05
2.22129731511037e-05
2.6273309389516e-05
3.86211727686828e-05
1.68811248406406e-05
3.10011655692596e-05
4.45765774333553e-05
1.55717708393307e-05
-3.11441666298324e-06
1.80241862246338e-05
3.20115160211126e-05
5.60130556373217e-05
7.47615083564103e-05
3.35124846871979e-05
4.42798618282532e-05
5.14215343276761e-05
4.248470128725e-06
2.42247960893386e-05
5.02652591763439e-05
9.7611723032509e-06
-7.22202765205767e-07
3.24943027448952e-05
2.87916535783743e-05
2.77316820361668e-05
2.23945448898995e-05
-7.22987178682334e-06
5.89382000142486e-05
2.49027258491268e-05
5.30923260358786e-05
2.9607780939852e-05
6.17474343765128e-05
4.7565605237957e-05
4.37081971131485e-05
1.6361381709703e-05
1.02369738538806e-05
5.0647922911141e-06
4.20662017129258e-05
2.69318920580612e-05
7.25279485110408e-05
4.79091651662817e-06
3.25383252655591e-05
3.52392529410882e-05
3.42457436456464e-06
3.98451647579886e-05
-5.8268675915258e-06
5.09242412040547e-05
4.73920062542911e-05
1.36708925893683e-05
1.67297976505475e-05
5.84275385641886e-05
2.25368981906721e-05
3.89194742991064e-05
6.36671213759874e-05
7.55446625541918e-07
2.29813364539825e-05
4.0149563124121e-05
5.13881562516005e-05
3.34865400368596e-05
4.51166483057613e-05
7.64815631612411e-06
-2.41282783620579e-07
1.03575044562613e-05
4.35759752093083e-05
2.98050117560461e-05
3.24355008603204e-05
2.33649294571063e-05
6.58187200852084e-06
2.52276432108426e-05
3.78663445077238e-05
3.17588385580153e-05
4.08932498701521e-05
2.34074352285196e-05
2.88265119023088e-05
3.44069801851228e-05
-2.13747593862836e-06
3.9362287152667e-05
1.06907789346529e-05
3.11728684738534e-05
2.79797906971152e-05
3.52253900023692e-05
2.96921724208568e-05
1.21273851965095e-05
4.41203537124213e-05
6.26119103925438e-05
5.1601112358084e-05
9.83686812278871e-06
3.13548943399396e-05
5.37542844444867e-05
3.30887369957867e-05
1.7292002574075e-05
2.06201555294073e-05
4.48659032437134e-05
5.24029666966885e-05
4.83029649912011e-05
3.18622719825528e-05
2.34527718820401e-05
6.13252320189844e-05
2.3133021213034e-05
3.90318552042588e-06
5.13454198124751e-05
2.96665474979402e-05
4.70694809108441e-05
3.535117054168e-05
2.28701982449617e-05
3.11529648486041e-05
1.22637482619167e-05
4.09267023857606e-05
1.8390079844546e-05
1.21842061237853e-06
3.44645469226109e-05
5.73248357208146e-05
-1.10416841289786e-06
1.40309966923117e-05
4.69418889297193e-05
1.60690563808058e-05
3.20567074573665e-05
3.65215995243002e-05
4.38276664408177e-05
6.14114995322674e-05
2.13718394938107e-05
4.01722659001792e-05
4.84955747857684e-05
1.44328453574279e-05
1.29088387904494e-05
4.50870170530793e-05
2.99166458225381e-05
2.41931199247527e-05
4.94413249189051e-05
-9.74353115225431e-06
1.83723583337495e-05
3.95727133575799e-05
4.0088867874383e-05
-2.92074422764101e-06
7.05581680022671e-05
4.16662943613455e-05
1.02314957002395e-05
5.33430657112047e-05
3.96417637088327e-05
3.34305913169788e-05
3.81938092296706e-05
3.07567801034917e-05
3.45945953625647e-05
2.64849841018673e-05
2.90334085960513e-05
4.3588648718202e-05
4.58622727454881e-05
3.56557276351275e-05
2.16308036548746e-05
5.95745974586279e-05
1.74164444084276e-05
2.54515348808143e-05
5.22832466704178e-05
5.78917563194851e-06
3.85397633260986e-05
3.33376027468555e-05
1.35764193141851e-05
-6.48228888683615e-06
1.97996342181357e-05
3.16554493097772e-05
5.97194504041864e-05
7.79430149356435e-06
-6.00772077939857e-06
1.76294596667946e-05
1.12767901117363e-05
3.742868715927e-05
3.87905568417791e-05
3.81487054356779e-05
1.86902525536607e-05
1.95714158031497e-05
1.71457919837227e-05
3.07329559783077e-05
5.2109850555803e-05
3.39580492566713e-05
1.58471214712917e-05
4.97778736285342e-05
9.63407506965291e-06
1.87315046947741e-05
4.93047970488588e-05
1.23008757843722e-05
3.44005324313091e-05
2.86909485034464e-05
2.2669837434878e-05
6.89060279408285e-06
7.80007069827476e-05
3.59130126052453e-05
3.05423070040328e-05
4.28912247732603e-05
5.69151058416091e-05
3.24639989088076e-05
4.69036829592232e-05
1.53522299649645e-05
5.22305494181573e-05
2.65353577853815e-05
6.38637624386455e-05
5.34906678256851e-05
5.8760819813325e-05
3.1139867841964e-05
5.76126308301707e-05
2.85882664395239e-05
6.74384868909886e-05
4.06889381634449e-05
5.03503463416994e-05
3.21498209257743e-05
5.49444369053288e-05
2.12715901780831e-05
5.23894326888871e-05
2.41954710207733e-05
6.8736189463298e-05
3.46080089396547e-05
1.17774776785336e-05
6.77609203731346e-05
-1.22489442464577e-05
3.1409974693513e-06
4.73955052898198e-05
3.70927454334697e-05
3.10546501066186e-06
1.39960906487519e-05
4.47109129716023e-05
3.79393306172499e-05
1.48365865003917e-05
2.59702551869345e-05
5.93729511234523e-05
8.00961519302618e-05
3.30751443991819e-05
2.27977530625582e-05
1.96017265549983e-05
2.24347701792612e-05
5.15453098714429e-05
5.48630276066619e-05
5.17272830781579e-05
1.80011800952509e-05
3.62194466484938e-05
4.84490703891111e-05
3.71201134668042e-05
4.72703271485179e-05
1.73642646699124e-05
6.52563243586721e-05
2.06956636198464e-05
9.73928219054586e-05
3.44171695308106e-05
3.11040275803874e-05
3.363553841424e-05
1.09273445363858e-05
4.67638041839146e-05
7.18941061385867e-05
2.6773777966373e-05
2.7422982759106e-05
1.46205460205511e-05
4.0882212529087e-05
4.51047453937703e-05
3.65290872345386e-05
3.87237587734951e-05
4.10494582968697e-05
4.44169337138688e-05
3.17757187503508e-05
1.63881460575099e-05
2.17731546480324e-06
6.23006002176735e-05
4.1830557402771e-05
5.80876977356738e-05
4.85192005398013e-05
1.55291085909149e-05
-3.6265145443442e-06
-1.07754598502433e-05
2.84162650962197e-05
-1.06295137010328e-05
2.53797148281882e-05
3.24409884160409e-05
2.83798593965429e-05
7.83484374326178e-05
3.57889139412454e-05
3.83625884276006e-05
4.04043353264015e-05
6.10909895162951e-05
4.26790663872237e-05
5.26149052115777e-05
3.28004663422812e-05
6.57323751208298e-05
3.34918858713515e-05
2.90984763218628e-05
5.07971631672091e-05
4.60934006408788e-05
3.55397044824632e-05
3.73222428208325e-05
3.68356080527867e-05
1.5373134817799e-06
2.63658707673192e-05
1.94761333487641e-05
8.82052852007269e-06
4.38512623597945e-05
4.66903083543037e-05
6.05867054364551e-05
4.71258347720039e-05
4.49419782618737e-05
1.93585190800144e-05
3.72570902346925e-05
6.2504513797241e-05
4.30444126256849e-06
4.7644550366902e-05
6.97877384400966e-07
3.48374191583646e-05
-1.04308121890562e-06
2.58709481678553e-05
5.25550329430587e-05
-1.00771895364294e-05
2.75061396519991e-06
3.58638418375755e-05
-6.36578162961407e-06
3.63116790791757e-05
2.41195432845092e-05
-1.05131485970917e-06
4.13687866362605e-05
3.80357920123119e-05
4.21181380800054e-05
2.51103589832536e-05
1.87113858478437e-05
7.32576861156669e-06
6.60769979924455e-05
3.27198038626686e-05
5.90931455761081e-05
5.70092449011792e-05
5.65358099375584e-05
5.51098951796678e-06
3.13387358245582e-05
4.60575092866289e-05
7.84512080332996e-05
1.91146410291643e-05
3.30928933221476e-05
4.09321208646185e-05
3.01541145827876e-05
1.58348599892387e-05
1.18182920617073e-05
1.77679007980742e-05
2.79882326384328e-05
2.94978239087707e-05
1.36311410408118e-05
2.49775388231699e-05
2.19383089691522e-05
1.22629363626877e-05
-5.10678535283147e-06
8.05024100406189e-05
3.37558375946645e-05
5.96992865179355e-05
2.99615618402744e-06
2.42073869304803e-05
2.74347161388663e-05
7.07912008615054e-06
3.3552641078605e-05
2.95097607917507e-05
6.50677031905854e-05
3.03697596194457e-05
1.95021816003339e-06
1.48793462211771e-05
5.47481234365657e-05
4.03049036453576e-05
4.74281511887034e-05
4.26235836450211e-05
3.60005085906289e-05
2.10134183650081e-05
5.50124560659298e-05
1.96743131367408e-05
6.86913585430135e-05
2.99168392056321e-05
1.92669565504513e-05
3.25467499241827e-05
3.91537581535719e-05
2.14838400614996e-05
3.92174061633195e-05
4.62960824173158e-05
4.31505765862339e-05
3.67110835920842e-05
-7.89141487102323e-07
3.04594529664194e-05
3.21344901313088e-05
5.67945379812945e-05
9.858813845912e-06
-1.13127124212924e-05
5.51684527144137e-05
2.79584493098021e-05
1.41656977308217e-05
3.81017244903128e-05
5.72491591650594e-05
2.16716516062984e-05
6.25850722508381e-06
3.57713137269289e-05
3.26554460837962e-05
4.37073846624906e-05
2.14995579816041e-05
1.54944640721733e-05
2.23174980294372e-05
3.42576613602163e-05
4.44305972148521e-05
2.43434035150797e-05
3.82083578638016e-05
5.15135666900989e-05
3.00584912407967e-05
3.32827417731475e-05
2.4721770907674e-05
9.44409273037137e-06
3.53662668284114e-05
5.41988716953703e-05
1.40181024308519e-05
4.4730175552321e-05
-3.97908005225523e-06
1.53826579213793e-05
3.64251618500215e-05
3.36530220068562e-05
5.93679702697354e-05
4.9182842734122e-05
4.82228867889977e-05
4.26139812451639e-06
1.72210971827235e-05
2.64957130562822e-05
-9.59414767067268e-07
2.58817260662964e-05
4.38500399498828e-05
3.60983346112887e-05
1.86057584110395e-05
1.02805378451694e-05
6.18430635850401e-05
4.63624520194702e-05
1.99873255654342e-05
2.58645184367161e-05
1.95976746182078e-05
3.65784175386213e-05
4.96124293367143e-05
5.36775043894021e-05
3.56422414814809e-05
4.74576595840952e-05
1.65339437797044e-05
8.66186925288433e-06
2.77386492307842e-05
5.49917033081724e-05
4.35221623278672e-05
1.35557253671028e-05
2.48864376615258e-05
2.61968128881947e-05
3.77285124515022e-05
-1.18514638815831e-07
5.69449988759071e-05
5.59378613391022e-05
5.4063564754533e-05
3.65024038980334e-05
3.24787402247208e-05
3.92619521739064e-05
4.09734519425804e-05
6.4258413747074e-05
5.89351006270061e-05
7.82443226615226e-05
3.45349200860318e-06
3.63820935570487e-05
2.86457784333847e-05
2.07356265406814e-05
4.46697682485842e-05
5.94754073053495e-05
7.59124066771353e-06
2.35088213419209e-05
4.49517271512993e-05
5.57644276183936e-05
6.35716193703735e-05
1.24619503367878e-05
4.40512251338914e-05
1.51027043434008e-05
3.61584706163115e-05
4.92460972415965e-05
1.93771836636302e-05
1.36487151923906e-05
4.59199398516493e-05
1.83380361890115e-05
1.72457124854677e-05
5.72235140963052e-05
3.0726264277015e-05
-3.8417109620863e-06
2.57544072529178e-05
1.3810189505485e-05
3.19402834461632e-05
-8.81728577503691e-06
6.54422821210067e-05
7.66590876283407e-05
3.2927528861579e-05
1.42955915841924e-05
1.89210214064606e-06
4.38740294675512e-05
3.18193526118276e-05
3.84489466412584e-05
4.19007022794055e-05
3.42747667464332e-05
2.27271422693139e-05
1.07703193872113e-05
1.66984390488778e-06
2.71795204091789e-05
6.38246483819585e-05
3.38227275456459e-05
2.63946334537254e-05
6.2421534394537e-05
1.45107277869057e-05
5.39178030589695e-05
4.6301448424015e-05
1.61030356105708e-05
9.36691724837111e-06
5.61882350322785e-05
1.65244832066163e-05
2.68746589971951e-05
4.30714598544e-05
6.71609487392592e-05
2.53101023622774e-05
-7.15922507057313e-06
4.28520327321329e-05
5.47117604704128e-05
1.55456356328747e-05
5.79056581473594e-05
3.55598783234836e-05
3.21713466697226e-05
4.41599556169617e-05
6.92353237407095e-05
7.66052944292723e-05
3.36383805939404e-05
3.1611575742857e-05
4.93366127956175e-05
6.13341789097798e-05
4.45834847823705e-05
6.19337046090144e-05
5.31681915508431e-05
5.58987669279764e-05
5.93619198065626e-05
1.80471019234388e-05
4.03812879684354e-05
4.06864389629064e-05
4.6225244255729e-05
6.89225504956255e-05
4.07264858443036e-05
-1.94844998753434e-06
2.87446658324399e-05
2.18618135649144e-05
6.397132186097e-05
1.8744311791911e-05
4.47044716239179e-05
1.06753999870785e-05
2.16162532349743e-05
3.92373283968989e-05
2.66547605721088e-05
2.71107779949287e-05
3.39174920893768e-05
3.38158474336251e-06
4.14386707105572e-05
2.38797477335997e-05
1.83338197451515e-05
2.40549541499494e-05
3.77485625701411e-06
9.18607544387035e-06
3.27507992892944e-05
1.7541401859878e-05
3.81356225985233e-05
4.64475678822982e-06
4.80805184824359e-05
2.87409441655089e-05
4.47081865050617e-05
5.40201852530038e-05
4.33847411894649e-05
-1.93845545789072e-05
1.83170336688319e-05
5.7976336517531e-05
6.05565537330422e-05
3.40177222430982e-05
3.28005597815636e-05
3.64609845722228e-05
2.80383617619579e-05
1.83040213724157e-05
-2.06606127126764e-06
5.1084261578857e-05
5.92298379837078e-05
4.16988474036994e-05
7.65272100138627e-05
3.44032358009828e-05
4.46790798079724e-05
4.84698264217756e-05
5.18063456288053e-05
2.41384754902374e-05
2.20713794777775e-05
3.38072982873276e-05
3.47715429593011e-05
4.98924398862111e-05
2.58432318150228e-05
2.2537812689905e-05
2.90252074221595e-05
1.38096012206716e-05
2.23172154422892e-05
3.82802399897952e-05
5.71544238570834e-05
-3.0249088818554e-07
3.85704162713825e-05
1.97516328466208e-05
4.13035843857569e-05
5.19871061747102e-05
3.0281451842132e-05
5.71531599842924e-05
6.80010670050512e-05
4.76495410683452e-05
4.07839902103831e-05
-2.21014156025182e-06
3.07114931685324e-05
9.63210783967014e-06
6.70396351029492e-05
1.44657910648555e-05
5.86605438802303e-05
2.39384446122196e-05
5.29583309216302e-05
1.14302832481965e-05
1.82459393553595e-05
2.00059848305808e-05
1.15477284758732e-05
1.40524742212086e-05
1.51227764756365e-05
4.76524651907449e-05
1.99236567909661e-05
5.54999965225739e-05
1.64610213914264e-05
3.21003243998103e-05
5.13894992575919e-05
5.19719300886641e-05
3.78249122274034e-05
4.03992379359655e-05
3.62715102448407e-05
9.57041717216181e-06
2.47607064310783e-05
9.21427254668803e-06
1.9548952890967e-05
4.65723302638943e-05
3.14394399332206e-05
6.1444958610463e-05
5.64684687866695e-06
2.4415117720203e-05
5.89355662017784e-05
-1.41007424801375e-05
3.58490277962098e-05
4.58433660175753e-05
7.80111090781871e-05
1.99990849099372e-05
2.36386328562036e-05
2.9113503561148e-05
2.71526270005976e-05
5.24603489913336e-05
8.33466138313853e-05
5.84066977280649e-05
2.97983742256295e-05
1.6484707527084e-05
3.64467797729862e-05
2.69592525569338e-05
4.12113704307487e-05
1.99620531369503e-05
1.91472463185739e-05
4.71947909080933e-05
7.13447704697596e-05
4.64809085127456e-05
3.38983047163608e-05
2.07521622077384e-05
4.22224021893442e-05
3.36315231805761e-05
4.48363173254011e-05
1.23159462891763e-05
2.55627428504756e-05
1.93170134683874e-05
2.83433665917971e-05
4.41194751589413e-05
7.27662338688653e-05
1.47264721625364e-05
-2.326867206221e-05
2.86559627604697e-05
1.40922088161261e-05
2.872913986167e-05
3.64460033632183e-05
6.59487833244466e-05
-6.77232731137471e-06
4.23988473201645e-05
1.53426545053424e-05
5.58262545512523e-05
3.99196804555937e-05
2.71727386127349e-05
5.75804726338249e-05
3.67913133472952e-05
1.81842490433119e-05
2.47576455379692e-06
4.77366906046354e-05
3.5966254032587e-06
3.37803035017976e-05
3.7400253255131e-05
3.05110305481458e-05
7.97485839039236e-05
4.62302535836842e-05
3.65617076542297e-05
1.80020984528232e-05
4.23754321566218e-05
7.87174273102876e-05
3.90733320939855e-05
2.59162714612317e-05
5.35299338465924e-05
7.15968714468812e-05
1.46135904394822e-05
8.01784712225081e-06
4.39926644197115e-05
2.21835880372886e-05
3.23332215061836e-05
1.33644628859216e-05
2.75610875771012e-05
1.36242536781492e-06
-1.12058058067431e-05
1.86907104669462e-05
5.31518128361421e-05
1.02437934272618e-05
4.16067582912117e-05
2.72539826275682e-05
2.03524201308685e-05
2.20653402524223e-05
4.85030584408781e-05
2.46755853157969e-05
5.74201521188833e-05
-2.45939059954544e-06
-2.13029544244216e-05
4.85876165215518e-05
2.25020836829332e-05
3.56696431180924e-05
3.77312159097743e-05
3.58950573818989e-05
7.13720049548586e-05
2.99348333231891e-05
3.65626661358851e-05
-8.54687232015933e-06
3.89589016597606e-05
-1.01030905965061e-05
5.85343630834545e-05
2.54277198854153e-05
2.44091325832338e-05
6.16588614061425e-05
5.85078891849762e-06
5.51435074763809e-05
3.45306723543835e-05
3.58199985367608e-05
3.31355059520051e-05
2.82161284201533e-05
5.37369526177487e-05
6.22612615777061e-05
2.15530523225998e-05
3.16470296786687e-05
-2.9813996749086e-06
1.08254045765059e-05
0.000101697253900989
4.72324115344336e-05
6.13178860257992e-05
1.71894931566009e-06
2.25931214928396e-05
4.56884605560564e-05
2.92279239608691e-05
-1.12201369280601e-05
3.85494328045727e-05
2.27279756573146e-05
5.31110439509068e-05
3.53502111488982e-05
6.6129599388892e-05
7.48007373622636e-05
1.64880813555137e-05
5.7776267535884e-05
-3.3233551536643e-06
3.6919863516547e-05
3.6551693971169e-05
2.92119278908106e-05
4.93466682265373e-05
2.20802917263875e-05
1.27269128130647e-05
4.64336070323341e-05
8.17010128100274e-05
1.47641201630386e-05
4.01141888576634e-05
5.34672763646415e-05
5.42092007217202e-05
4.15354943633208e-05
2.4222971863288e-05
4.73191832319738e-05
3.9528581279044e-05
2.72640902290472e-05
-5.49488553339059e-06
1.56322169437608e-05
-2.9207336674573e-05
3.51366987622421e-05
1.97081362330448e-05
1.54371792137848e-05
1.34756260011419e-05
1.75618560598171e-05
5.10920302461865e-05
2.81503062783342e-06
3.26985846008199e-05
1.27863424105247e-05
2.53252884761348e-05
1.12188435856805e-05
2.89731220610651e-05
2.29841549380861e-05
6.09095452952097e-05
3.96758560076186e-05
6.51352517555041e-05
4.03558930885549e-05
4.34206486468823e-05
1.59830248984517e-05
7.83623344054825e-05
3.76423419459024e-05
2.05498321675153e-05
5.52194202585706e-05
7.22849672170382e-05
3.43229499958193e-05
3.54098873745175e-05
2.90970169303836e-05
7.00554946567617e-05
3.48433208968701e-05
5.08461822117454e-05
4.71814219692327e-05
7.64394877363311e-05
3.16201301553639e-05
3.58910896599736e-05
6.7393352941747e-06
6.29330641929771e-05
4.68767825432569e-05
5.85321089578829e-05
2.35230033485522e-05
6.05547611930225e-05
2.48591579249909e-05
2.22885908653511e-05
5.58195065079344e-05
2.37592405064391e-05
5.15813077376786e-05
3.25459220140408e-05
4.02814403567289e-05
4.87151316373465e-06
2.10446563095392e-05
1.31912612106602e-05
2.52574114976465e-05
4.48477647930286e-05
3.30983350546675e-05
3.16286043783294e-05
2.68504369936339e-05
3.24884162222334e-05
2.90992849294945e-05
1.84524221947756e-05
4.37317363926546e-05
2.46073114591636e-05
2.19863525180929e-05
2.96645683787927e-05
2.70184515562931e-05
2.80912080758841e-05
4.07063291507532e-05
3.07200438558663e-05
2.47868421205695e-05
3.08727472968035e-05
5.4934384285716e-05
2.48607248736454e-05
2.11139927086392e-05
5.59975313356835e-05
4.28114051682869e-05
9.66297501482183e-05
6.47068262381303e-05
4.8415224882296e-05
2.28678648751308e-05
3.12331443661975e-05
1.8119257796806e-05
2.94911287010752e-05
7.8216817516952e-05
8.65397407219805e-06
3.56457088642635e-05
4.06042945787465e-05
3.83574866553761e-05
1.07028893868431e-05
2.26771212993992e-05
2.90304614277949e-05
-6.88877387222476e-06
3.67737081988915e-05
-9.31944430730276e-06
2.78575215930028e-05
2.79636881949513e-05
1.34580168085723e-05
5.01321513860282e-06
4.45479077626067e-05
2.51370122370808e-05
5.43450399380655e-06
1.12318307331382e-05
4.88778274093589e-05
1.22311844834208e-05
3.29583027345044e-05
2.40299228944901e-05
3.49499886485578e-05
-5.76481386914673e-06
3.08703913966989e-06
3.90961883192417e-05
8.83752751758761e-05
5.4679525229186e-05
4.08834243822304e-05
2.61959315529297e-06
3.65742434647452e-05
6.9661373549913e-05
3.16547659293183e-05
4.45621118290206e-05
3.75202668064635e-05
1.84913417380286e-05
1.16328611408662e-05
6.23795962427857e-05
1.13554769495418e-06
4.48704026913211e-05
7.49745275647708e-05
4.82991978186625e-05
2.15447569333978e-05
2.46460999881519e-05
6.81067111229448e-05
4.42889465994458e-05
1.99461244221128e-05
4.67396902423947e-05
-2.09220573804085e-06
5.67658262182612e-05
3.02710447255752e-05
5.83772396885055e-05
4.82301460717405e-05
4.33411015801399e-05
7.06653736417397e-05
2.95871160031253e-05
1.35674428547951e-05
7.75876044126086e-05
5.82876381889522e-05
5.40708172580808e-05
8.15605340570961e-06
7.04379845491123e-05
4.86976908688513e-05
1.20846748589433e-05
1.53023493096219e-05
3.14974393063273e-05
1.09603247521854e-05
5.77427286624185e-05
1.34076518666679e-05
3.36120198299893e-05
-5.85366796355787e-06
4.49276153848631e-05
2.1479814230353e-05
2.77789486682401e-05
3.5939384755768e-05
-5.35477494984826e-06
2.73112731428806e-05
-6.1997523231488e-06
5.00132489938709e-05
5.91504527316997e-05
1.85988750623405e-05
-7.35040168799298e-06
4.81007765603566e-05
5.75164937128131e-06
1.70895927470762e-05
2.90354145019293e-05
2.55491834249984e-05
4.41176789002031e-05
1.19458273992988e-05
3.20976708713255e-05
7.12005984071624e-05
1.51693199061456e-05
3.43200137608431e-05
3.55734489292962e-05
7.37091717874306e-05
3.76837963186646e-05
3.66996917039599e-05
-7.36436441584383e-06
2.51507862875412e-05
4.78137804814269e-05
5.22888322206706e-05
2.54995605014607e-05
1.1638790006673e-05
3.88577335694612e-05
4.2922014859738e-05
1.75311249811834e-05
1.03351498597539e-05
3.43684151245726e-05
6.05564937888612e-05
3.69911611112583e-05
2.21599218932588e-06
4.19560915114838e-05
1.15013032853797e-06
3.94785675939192e-05
4.17614115399793e-05
3.97823315602559e-05
1.9365906721108e-05
2.94265506518596e-05
1.99577860943299e-05
3.22516580339302e-05
4.35284120427407e-05
5.90022640214133e-05
4.03648859907509e-05
3.11361838547122e-05
1.12449340616272e-05
4.88088767828474e-05
6.65211757529981e-05
1.89854483431989e-05
2.92166530274609e-05
4.22729526026113e-05
4.48547294535201e-05
3.0937123090308e-05
2.0871227723027e-05
4.93742010885317e-05
4.00805165666579e-05
5.81978249563404e-05
5.52362614317061e-06
3.50172633451962e-05
1.09713051942426e-05
2.00514903513628e-05
4.09954303090701e-06
7.47683051998803e-05
2.97358242409112e-05
4.94906270471349e-05
5.64832977499829e-05
4.09896842231974e-05
2.84940444086882e-05
4.73854211998665e-05
6.48708066544483e-05
1.08583991487989e-05
1.86248420791976e-05
4.65286054618931e-05
7.41494964073826e-05
4.39108658959878e-05
2.47558212977994e-05
4.3096098854299e-05
4.69116837507274e-05
7.1637005373605e-05
2.0263429050892e-05
6.3470147802869e-05
4.96098463776717e-05
8.44932553742315e-05
2.51807432709115e-05
2.75881616142108e-05
2.5123023134811e-05
1.40440274083793e-05
3.13231713101503e-05
3.80329485829864e-05
4.02701622220679e-05
2.45411969924113e-05
-4.69860344764193e-06
1.01959255534879e-05
1.70176131574402e-05
1.26910581126319e-05
1.02640595329373e-05
1.57828313192426e-05
4.5132918678884e-05
-1.53670316878007e-05
2.64939145553485e-05
3.22397403281126e-05
2.1299520583375e-05
2.43044267636805e-05
2.13688707537264e-05
5.15448373738594e-06
3.61460146147915e-05
2.10905183597386e-05
2.60102324145931e-05
2.66910130884443e-05
5.03805600094594e-05
4.75205539150012e-05
-3.02978067970032e-06
5.60270978187261e-05
4.75272447889831e-05
6.26664977102671e-05
5.28737174001154e-05
-5.38173835769395e-07
5.82243998219207e-05
3.46568881317875e-05
2.94633235666155e-05
1.19246336966764e-05
5.70207484806347e-05
2.44627821581307e-05
2.43282345873894e-05
3.76514041094339e-05
5.00647718158845e-05
1.47168781026623e-05
1.98293661499084e-05
4.67205358697843e-05
3.92059944974571e-05
2.94216252449628e-05
1.84471918829319e-05
3.47479616144309e-05
4.84521446448914e-05
2.56336368183302e-05
3.53528927347147e-06
2.05112212260742e-06
1.44901315019658e-05
2.27654063647948e-06
2.54506647736616e-05
3.37101423379419e-06
3.55340819268164e-05
6.18367955284033e-05
3.25837887748109e-05
-5.87825400984676e-06
2.46486144985462e-05
3.2020308608307e-05
4.83945819114031e-05
1.72848094973244e-05
8.11859200754598e-06
2.45905158179722e-05
4.69689616804636e-05
4.76493264374298e-05
1.98650286730064e-05
4.39640982597892e-05
4.49350622350753e-05
7.11394014935539e-05
3.92273135676873e-05
3.621390040953e-05
2.93731238042174e-05
2.26381510963657e-05
7.0623620777851e-05
7.34086041273353e-07
2.99077901164305e-05
5.79386968352889e-05
3.0708104738506e-05
5.08355667462652e-05
3.35626870088623e-05
6.9906410195706e-05
4.37935707007182e-05
-2.88595915660721e-06
1.23246940502866e-05
1.89639402110879e-05
5.6013229855405e-05
2.12291695945977e-05
4.61095439680979e-05
5.92403977372933e-05
5.24559359921351e-06
5.13738072544308e-05
1.24741772494444e-05
1.93270695865278e-05
1.36497947056915e-05
8.55878902009683e-06
6.76897987428209e-05
1.53814104495409e-05
6.28402701467683e-06
1.36423729757224e-05
5.46207974775551e-05
-1.07319773641465e-05
7.5631887497437e-06
5.38753084771523e-06
2.9897701772454e-05
6.44588890692789e-06
3.54099655938054e-05
2.21457747633137e-05
5.19017423730614e-05
2.65289720012243e-05
5.45299383553182e-05
2.87195803940639e-06
3.02320353940084e-05
3.88895943634033e-05
4.71805367945786e-05
3.46774337733634e-05
3.99536716259574e-06
3.39185533089969e-05
1.59594123207074e-05
4.14959506418048e-05
4.01034018750733e-05
7.47245534922473e-05
3.25981437031321e-05
8.69524687898624e-06
9.44532399842351e-05
1.84925282190453e-05
3.57582776943701e-05
7.42963651305952e-05
5.33079768369011e-05
5.36900648920824e-05
4.09234447802962e-05
5.73448609471825e-05
5.17110937372319e-05
6.80632599480412e-05
4.65598589657872e-05
7.66106505025345e-05
5.99106171955749e-05
3.40496610951234e-05
4.38101486741088e-06
2.75913595813216e-05
3.78707465277019e-05
4.17078202506706e-05
2.56216803418398e-05
1.42512825413606e-05
6.78793570774413e-06
1.06351017041748e-05
5.75326199797348e-05
3.75529538557115e-05
1.772534812867e-05
2.47185875053448e-05
4.96190346664735e-05
6.56329741569646e-05
1.55520267909651e-05
-1.36480513950265e-05
1.40238835204458e-05
1.4702876179632e-05
4.43733718789882e-05
3.84667142377037e-05
8.98399614963244e-06
9.7282166704926e-06
2.67302730923171e-05
1.68412776405246e-05
5.15652402926801e-05
4.04130412594016e-05
8.38292182916329e-06
1.20273539797628e-05
-2.16062068914572e-06
1.32762034352679e-05
3.03346461805915e-05
7.1122066387988e-05
3.90303264762787e-05
3.18148880518635e-05
4.15753587566391e-05
1.90321705877426e-05
3.76542012464863e-05
4.99877191514018e-05
2.26875444943432e-05
3.53118877671983e-06
5.32838167025329e-05
4.54456899099225e-05
4.46455595647652e-05
2.7439872720062e-05
3.84202853673944e-05
3.27287993479563e-05
3.1095225100157e-05
3.30664876809e-05
2.41705765887155e-05
2.50607852104654e-05
2.12007351610872e-05
4.61151331799892e-05
2.24430542637557e-05
4.64340238882079e-05
2.37841920706862e-05
7.22494543014893e-06
5.33970007509295e-05
5.09553990916668e-05
7.54782118483186e-06
3.0761094050127e-05
7.93720517834817e-05
3.02816091380517e-05
7.40676264575349e-05
2.67639387152062e-05
1.84262798037021e-05
7.05407439852774e-05
4.72474355825499e-05
1.60636077086127e-05
6.11705687406878e-05
2.90358122694412e-05
5.1575115728035e-05
6.19624231740539e-05
4.17893555604476e-05
1.86081336149377e-05
3.27707706398781e-05
2.37018483433711e-05
4.92358597121896e-05
3.50091942237185e-05
2.67913431715029e-05
2.72296964470894e-05
3.18133888659873e-05
3.82384308491114e-05
5.80765487629379e-05
2.09720000927702e-05
4.05690146356168e-05
5.44917937489187e-05
3.36748967173896e-05
5.03453512413632e-05
6.30069493085728e-05
2.53784716705939e-05
3.45904744710205e-05
1.01093789754428e-05
4.91212718203056e-05
1.65308661519915e-05
5.2008080812761e-05
3.21370851075123e-05
4.3134644971781e-05
3.47002857418406e-05
1.99929678975028e-05
6.40226401036609e-05
6.38983927733508e-05
3.84323180223685e-05
6.27117155263233e-05
4.26219938835442e-05
1.54088473979676e-05
5.02884361823438e-05
5.86125665180851e-05
3.86003711578869e-05
1.22766861535369e-05
4.24813467983996e-05
3.74885328647629e-05
4.7480469031615e-05
5.3188713326692e-05
4.54816143714963e-05
3.71111091649801e-05
2.96267136423186e-05
2.33526074708216e-05
-2.69634504343726e-06
1.61113899058731e-05
-1.42810249429697e-05
6.26259878431311e-05
2.74262455785545e-05
7.53967034311618e-06
2.89961030064706e-05
5.0266653454693e-05
3.02431430169053e-05
4.64610066928254e-05
4.88946892886083e-05
4.27489725284262e-05
4.32372639287138e-05
5.17080357314572e-05
5.38929484401458e-05
7.18736218638041e-05
4.4295897025768e-05
4.74124181585444e-05
3.56750577585236e-05
5.08373905767734e-05
3.52699096927736e-05
5.94094838264412e-05
-3.34709035380679e-06
3.54807262702968e-05
1.55637005202281e-05
3.65449579826745e-05
7.20592017919465e-05
4.4800807439479e-05
4.64429796280068e-05
4.1200138924815e-05
4.85118747536908e-05
3.69212878868498e-05
4.28853785164004e-05
7.17305918482593e-05
3.49340250655785e-05
5.10522096849308e-05
4.97466939836756e-05
6.40321057036329e-06
5.98654703556164e-05
2.16727843092041e-05
4.79820128839603e-05
2.77108280127632e-05
2.6818041664923e-05
9.61290358776241e-06
-3.23606641431665e-06
4.63055277617479e-05
3.65136018259935e-05
-1.45665393655244e-05
1.36498446900335e-05
-1.03529423453216e-05
4.73417691992487e-05
5.87972761785511e-05
3.8614721479039e-05
7.10380932435652e-05
4.08049172831245e-05
2.14826411515322e-05
3.41465049435229e-05
3.12842965313055e-05
2.53997305664725e-05
2.69339771458111e-05
2.18007394798721e-05
4.23444877596922e-05
2.0862560078891e-05
4.00648015105749e-05
6.72633274037096e-06
-4.753511980743e-06
2.47782764461441e-05
4.63996455358438e-05
7.75306146821372e-06
6.44582094009768e-05
5.24963559560322e-05
4.81319964501977e-05
4.2900789935581e-05
5.83877901590739e-05
4.36533842519084e-05
1.76953407872824e-05
9.83023654133849e-05
-3.72370398275103e-06
1.54884444032578e-05
3.20981472258042e-05
5.16078848496271e-05
5.98790924397225e-05
8.17084087335911e-05
1.90341098778458e-05
6.90948390604101e-05
3.2805327081197e-05
2.02834584161338e-05
4.49338990787127e-05
5.23899600788553e-05
4.9750882705706e-05
2.5285217449002e-05
4.03483720337896e-05
1.49027951283037e-05
7.95341193635107e-06
3.83306703791902e-05
4.69793074392539e-05
1.9438337288614e-05
3.08153196145478e-05
5.56608304013308e-05
3.76535782473378e-05
-2.85869770395967e-06
3.78567572024017e-05
4.00541884125397e-05
2.82255684208401e-05
4.00695433316901e-05
3.0031105919918e-05
8.25126770781709e-05
4.29270053458746e-05
5.24563047756383e-05
5.96572919371815e-05
3.77493755356795e-05
4.64757289346182e-05
7.09950574117532e-05
3.3291389570831e-05
2.03337821940349e-05
2.62768776232136e-05
3.09301908168542e-05
3.77996335700784e-06
5.30941611188531e-05
5.30680284680418e-05
7.84275441759967e-06
2.0601912340767e-05
4.53406254106411e-05
1.10966380365777e-05
2.96163237331026e-05
4.39615685792795e-05
5.48983569288201e-05
2.34420663117066e-05
8.73350167919951e-06
2.70319155150395e-05
4.04423201348708e-05
5.4928723559114e-05
2.82377939236581e-05
4.2892949656527e-05
2.72012665308236e-05
2.40421231885089e-05
3.32047913651159e-05
4.1577894408454e-05
3.32563240360953e-05
2.42053527691652e-05
3.47938650344803e-09
1.57621829886886e-05
4.46194067384172e-05
4.63508042039772e-05
8.93284429139423e-05
1.84485913217076e-05
6.24729412110881e-05
5.10179355620786e-05
1.55461760796319e-05
4.10039545148845e-05
2.93047329685674e-05
5.73744403702179e-05
1.41645408021304e-05
3.58896004525125e-05
1.70202377173908e-05
4.60939607626689e-05
1.17220575774581e-05
5.83734120884659e-05
7.83915620196675e-06
4.34580711531722e-05
4.74068842796679e-05
2.17343994976984e-05
6.99684344558162e-06
4.86109242599099e-05
3.86135419877781e-05
3.68790207121689e-06
2.56041793050318e-05
4.02855953966795e-05
1.29192809616321e-05
6.13907815279334e-05
4.6269815903047e-05
8.55237199452715e-05
1.31975166444312e-05
-8.83133215843992e-06
1.67410611660586e-05
4.5561974012622e-05
6.14946466291557e-05
5.83452596591145e-05
9.74774975255005e-05
4.50102883626319e-05
6.57751064656902e-05
1.64722516592881e-05
3.99236539003452e-05
1.88443325436415e-05
3.73005215414066e-05
2.74480447670866e-05
5.89867978397564e-05
4.24279994882169e-05
5.15089576074765e-05
3.24874157043373e-05
5.03774235299923e-05
5.60625824318039e-05
2.42837530212568e-05
4.42427043252808e-05
6.22492469938475e-05
1.92237412457034e-05
1.35679491517223e-05
3.14615377973115e-05
3.47414218642179e-05
4.16263752982065e-05
3.17175539947734e-05
1.67803908275773e-05
2.02909660803971e-05
3.85695823637798e-05
2.01210843195556e-05
9.11813756765256e-06
2.41293618573181e-05
2.83114418012274e-05
2.53215873878331e-06
6.50196167647902e-05
2.57493545835493e-05
3.56583331895136e-05
4.80531507290539e-05
7.30129877992451e-06
9.14155930662951e-06
2.4996974947797e-05
7.14134588935042e-05
1.2229178977826e-05
3.05380989346012e-05
1.50965304221084e-05
-1.03892412562339e-05
2.35781851634158e-05
4.5197515851758e-05
3.39442073832733e-05
3.42250802122099e-05
4.40174994802811e-05
5.49102735036903e-05
-8.53165552512958e-06
2.39240563968489e-05
2.30182973082937e-05
3.64493991608057e-05
7.48355752545112e-06
2.17476193489043e-05
4.85676537590816e-05
-1.60192914072495e-05
4.43143281986948e-05
1.5408996475351e-05
4.84293446788724e-05
4.63381376667996e-05
5.66229184702674e-05
2.75270711399641e-05
3.26310026633878e-05
3.74123834084343e-06
4.28952013662477e-05
3.357299363244e-05
2.55953826899212e-05
5.46536612356803e-05
2.00359285146461e-05
3.47997180056741e-05
7.6204075468645e-05
5.49781408825728e-05
8.67289559032646e-05
5.49313995729031e-05
2.41470553359323e-05
3.35126253409119e-05
5.40798865483887e-05
5.39765532247574e-05
3.67905029060264e-05
9.2521680142137e-06
4.24710157766157e-05
1.87756725840807e-05
6.08055423296093e-05
3.15441255039656e-05
5.33046351351885e-05
9.72071764859522e-06
4.32085445234564e-05
3.49337994455641e-05
2.47876815823234e-05
3.57145926774889e-05
4.61150669721945e-05
7.36421868105806e-05
3.59529690316801e-05
5.33542961636903e-06
4.07390491996179e-05
4.29528887174067e-05
2.00112073469402e-05
3.2483413317713e-05
6.02143881397338e-05
5.17282346435112e-05
1.9007118735205e-05
1.46878112007804e-05
3.46144860088758e-05
1.78887234474622e-05
3.09411100969589e-05
-3.97784196464244e-06
2.07062933416965e-05
6.02943268001698e-05
7.28571176252557e-05
3.07222564639523e-05
4.4463787943412e-05
3.42596702978628e-05
-3.47218606346196e-07
-1.02947302997437e-06
4.27329851839498e-05
6.0444700120241e-05
1.59550702138984e-05
3.39170353496778e-05
1.8868208382607e-05
4.01025431571489e-05
1.37998372390978e-05
5.01550224236782e-05
6.05355161612113e-05
1.90915042633002e-05
4.38456564515758e-05
4.50819407806455e-05
5.93946841956127e-05
3.50707559953251e-05
3.10077363552655e-05
-1.63916494481696e-05
1.96412590529224e-05
4.2460106817733e-05
2.53373669177766e-05
3.86361662423567e-05
5.73701488433691e-05
4.33904536849449e-05
4.22704277104163e-05
2.26290825959217e-05
3.81910330178829e-05
3.53002558839096e-05
3.75215979478622e-05
3.0334934957706e-05
3.55302060133298e-05
3.75764529485097e-05
2.74876981028213e-05
5.43270636838678e-05
5.47588177875504e-05
6.44886770890881e-05
3.13335374362309e-05
8.4386383735351e-05
3.69887780849972e-05
3.51308677534266e-05
3.6504864237738e-05
1.90670339523457e-05
4.23598050939786e-05
5.9049984071893e-06
2.42020592527342e-05
6.56347247102133e-05
5.7205840714076e-05
5.37750815362254e-05
5.91913698988693e-05
3.72414760698381e-05
1.37027332291589e-05
4.71041289902775e-05
6.89841603964444e-05
-6.0941933237659e-06
2.61905263845742e-05
1.96425300990919e-05
4.21452424088516e-05
3.55760018546817e-05
5.20570298612944e-05
5.14235129789739e-05
5.33059617018097e-05
7.01068314632056e-05
4.24147168939678e-05
4.90353484591457e-05
2.68899171621579e-05
3.77088282322667e-05
9.9742550847284e-06
1.63215403487132e-05
4.18581544082821e-05
1.78226006303752e-05
3.48408393622413e-05
5.94413519841005e-05
4.62935018844246e-05
-5.32988326069146e-06
3.72704643723154e-05
6.51946457145634e-05
5.47538776941478e-05
1.05244117544658e-05
4.88586233891095e-05
4.31396423109405e-05
3.73246250454658e-05
7.65916360505159e-06
6.35058883452532e-05
1.12236598407313e-05
3.24776203154478e-05
2.88238026080318e-05
1.16763339618753e-05
1.74061930711533e-05
4.8171714969786e-05
7.48308586194841e-05
4.47188912941451e-05
3.96729797523763e-05
2.99933889047752e-05
2.03690337702579e-05
4.38983087348102e-05
1.51163576984507e-05
3.50695557605444e-05
-2.8210209106828e-07
3.58060157315599e-05
3.16502365317151e-05
2.51533657649041e-05
4.21730038952862e-05
7.95454977504242e-06
8.04367310031506e-07
1.70961979645753e-05
2.30025959445304e-05
-9.36289568920301e-06
1.76691476436293e-05
3.99587201091158e-05
1.26868159350351e-05
5.81467752220618e-05
4.84565959659694e-05
4.09597621306586e-05
4.60146057252433e-05
3.24735000250506e-05
2.98679710468191e-05
3.91507549295465e-05
3.19298247375075e-06
1.72366666649329e-05
6.38737349188222e-05
6.2730216994147e-05
2.34891512471802e-05
4.13253233259415e-05
5.94492628798424e-05
3.13150822190876e-05
4.93213295854759e-05
1.6983392013057e-05
2.96195148249888e-05
4.83613668940871e-05
6.3375463424483e-05
3.4810953648033e-05
3.61981429850355e-05
1.16885356400719e-05
1.95904059889435e-05
4.06876139466636e-05
4.53196626259525e-05
2.28755196847383e-06
5.5015922739211e-05
1.66775426293287e-05
3.43538962514986e-05
2.34106567101646e-05
2.90746164431808e-05
2.79281046861136e-05
1.18182260381252e-05
1.03046520663887e-05
8.57875501890397e-06
1.99811590471937e-05
6.98943769857373e-06
6.01964350194074e-05
2.2394830304952e-05
3.62025342082111e-05
5.29296055298783e-05
3.6030928478637e-05
4.50064037367154e-05
2.63515182577594e-05
2.23045934784858e-05
1.62828875582225e-05
3.70832153578169e-05
2.8434845314054e-05
2.63857910080573e-05
2.93422987261088e-05
5.93124129715908e-05
4.67130950846016e-05
2.75856404754446e-05
5.03629178518582e-05
6.80384265536317e-05
2.53553260170599e-05
4.02387229038705e-05
2.36859034673747e-05
5.77770695875736e-05
2.90871707765952e-05
3.20505915997558e-05
2.07353211701863e-05
4.06420007043583e-05
4.98502032887745e-05
4.42046757347913e-05
3.32778297343904e-05
2.84948441481727e-05
-8.29990043924763e-06
-2.09077433985329e-06
2.41980928031349e-05
4.13128837040254e-05
3.78945498004667e-05
-5.72065513512734e-06
5.8887790516679e-06
4.10038068790388e-05
4.84030544453659e-06
6.20510641332923e-05
3.10556794153683e-05
3.67957505654739e-05
4.18606296887104e-05
6.71794604019146e-05
2.67663202007531e-05
2.50987109202563e-05
1.3532822726127e-05
3.68122783679e-05
2.14805961973621e-05
4.5218442588071e-05
8.68028642913198e-05
5.78907496645395e-05
3.48010450153502e-05
1.88326459361316e-05
8.28167230711494e-05
1.59858362748417e-05
2.59063400275891e-05
7.13139022123498e-05
7.16975187716301e-05
3.51644936336294e-05
2.93768469882453e-05
4.35293034528467e-05
2.69283021647481e-05
3.89017113740477e-05
3.82054016008472e-05
4.91811164723246e-05
4.62076749278088e-05
4.88462754619277e-05
4.53768550682063e-05
2.53678050065612e-05
1.7847811447302e-05
4.05383603879233e-05
1.67558887686752e-05
2.05185060599394e-05
3.86257132437147e-05
5.94275555716799e-05
2.65211395420345e-05
3.16281195980042e-05
1.14646120570951e-05
-4.40432501693592e-06
1.89552705771146e-05
-3.76259035265991e-06
4.98037152479688e-05
7.88776554920472e-05
1.08146870569111e-05
3.34602704851687e-05
4.59718114732983e-06
3.12717270416081e-05
3.85109321526945e-05
2.13172458184492e-05
3.88396153878311e-05
1.10245958068956e-05
5.70234992981753e-05
3.83017493407541e-05
5.57827509554244e-06
2.26205748791549e-05
1.22367843142806e-06
-1.0126613673559e-06
4.85690816811589e-05
1.57549794448162e-05
2.90858588696151e-05
1.50786461353102e-05
5.5968128300419e-05
4.93378809635775e-05
4.92237766337859e-05
4.66285432291694e-06
7.1151958773684e-05
9.74252936036745e-05
-6.82144078170166e-06
3.48516613719552e-05
2.1749474203719e-05
6.14890047043038e-05
2.95368240039842e-05
4.44891465884381e-05
8.72703790235648e-06
7.07327106615881e-05
9.90434568367876e-06
1.53064543779266e-05
5.36464317934601e-05
2.69494115983944e-05
3.99808948650772e-05
4.71065767735014e-05
1.86358908610332e-05
4.33565216600347e-05
6.15308593811948e-05
2.97141599709145e-05
2.32875396333465e-05
1.98705063596776e-05
-3.71824228205246e-06
2.93867205172122e-05
7.27846179164597e-05
1.03416456722457e-05
3.10600462572226e-05
6.02225116397626e-05
1.64552886680338e-05
4.50155981228912e-05
1.67297444012791e-05
4.38365085326603e-05
3.76427403853192e-05
4.87914124356826e-05
3.79614325469577e-05
5.88001695755398e-05
4.07419665119255e-05
3.42177598123504e-05
4.4987707216348e-05
3.11693583200421e-05
2.54812844008485e-05
3.02288802682156e-05
4.68299513134031e-05
4.03394720106253e-05
4.85235465443406e-05
7.37213209241306e-05
6.22492521462312e-06
2.65768479715287e-05
3.2441991506849e-05
3.29991446565862e-05
4.2335741814039e-05
4.35923331670924e-05
-9.15798460880715e-06
6.31241452249625e-05
1.54505779908945e-06
6.27480185159567e-05
6.5962354458442e-05
4.05617391291466e-05
4.28866887306088e-06
9.57004757077574e-06
2.2888404174465e-05
2.85464115431818e-05
2.90153780776252e-05
5.61849145719049e-05
1.42076143432438e-05
1.66348922606391e-05
3.81686078067787e-06
5.5844456161941e-05
3.94094280776927e-05
3.13233532758515e-05
2.71489698649204e-05
4.74852304053055e-05
2.18593710724192e-05
5.14537093834015e-05
3.3219239311629e-05
2.47032447562151e-05
6.59111285242609e-05
2.61549575763912e-05
2.42685507939843e-05
2.56667611377026e-05
1.65713912788825e-05
6.87554954269348e-05
1.75568650004522e-05
1.68533822304984e-05
-1.41467651792044e-05
2.04331687084677e-05
-1.88918285911637e-06
1.9810025617533e-05
1.75411778614508e-05
2.65252684563075e-05
1.38083272651427e-05
1.69947461131698e-05
1.88680396496902e-05
3.84638177292834e-05
4.84305454150403e-05
4.50224882397254e-05
1.90840795696491e-05
3.1992451931739e-05
2.72087646896817e-05
2.73801090555438e-05
2.44629159150207e-05
4.96043761591242e-05
3.33761283253727e-05
1.8749617418034e-05
5.93196704558687e-05
2.12029370266572e-05
3.29379023209189e-05
5.64339719261219e-05
2.93653770430382e-05
4.73572951226206e-05
3.8448106902776e-05
9.30378343219753e-05
-1.87352254685878e-06
3.81813589952449e-05
7.46261994870052e-05
3.01856490985253e-05
3.88337585149802e-05
2.48482770595829e-05
1.36580432711234e-05
4.6822128498335e-05
3.32803590070775e-05
2.90638328558642e-05
3.38873400939969e-05
6.81658711393875e-05
2.88421800942321e-05
1.40380382667883e-05
4.51684625869932e-06
3.62945576964476e-05
3.94601011307727e-05
6.77667505832292e-05
4.75435750477227e-05
2.93292458401327e-05
2.69822090023971e-05
2.68343149225394e-05
3.69439296731707e-05
5.7300906439976e-05
8.09941791842828e-06
1.43807790822041e-06
3.54409649836837e-05
4.93646317347931e-05
4.6955044253567e-05
6.43449215072941e-05
3.46741270428128e-05
5.93939508295963e-05
5.15804033163824e-05
4.34122331038397e-05
5.92641427197221e-06
3.7520067735562e-05
2.47957731783372e-05
4.45480349302367e-05
1.47839436766052e-05
5.19182755424342e-05
5.46761965411137e-05
3.99583607844273e-05
4.03909610629483e-05
1.38327303207151e-05
4.75531785263147e-05
4.68685859936138e-05
3.0821280771777e-05
-2.84151509535897e-06
4.07941783202323e-05
5.18464221885438e-05
2.11500992363601e-05
3.29094718782675e-05
1.86756559165507e-05
1.96018844402072e-05
5.27917064658638e-05
4.01498552690806e-05
5.19650387254329e-05
1.70428719966904e-05
5.77152960924007e-05
4.37236955441882e-05
2.64121742298324e-05
5.09524205855165e-05
5.84783344770415e-05
1.91158891571158e-05
2.95837775141538e-05
2.32127456592044e-05
3.81426444656744e-05
4.62375306333645e-05
3.44011903946282e-05
4.27679485310142e-05
-6.00343661497196e-08
3.76577516869999e-05
2.14758761146793e-05
1.39540419074767e-05
9.68936750728706e-06
2.91022965228129e-05
2.92279455714539e-05
1.64668086506652e-05
4.22531810487473e-05
7.21792783067804e-05
4.66452939373499e-05
5.16683492201542e-05
4.7031286755037e-05
3.41692376727621e-05
6.7077473226505e-05
5.26133615283119e-05
3.17817633550684e-05
2.88783201606945e-05
4.15911650515508e-05
8.89383163133897e-06
5.78761078002674e-06
1.30268148936689e-05
2.829195414385e-05
3.2741185260786e-05
5.78889618148653e-05
2.64214237778851e-05
6.82728576666307e-05
4.24565145028308e-05
2.20083487793945e-05
4.64302841990684e-05
3.23512261960496e-05
2.73830816814255e-05
2.06571708527111e-05
3.28406506062144e-05
1.11140142574172e-05
2.41841206748068e-05
4.94668266808197e-05
3.95610118857433e-05
-6.77762867652762e-06
2.52952099183981e-05
3.16084354566314e-05
3.3659920056682e-05
1.64542027043281e-05
2.12076592726575e-05
2.98938754105544e-05
1.68319516723964e-05
6.04243036609543e-05
-1.11653416043077e-06
3.65046488367242e-05
3.51824534643891e-05
1.89381195018414e-05
2.33216666137688e-05
1.28812605551827e-05
2.77057816849251e-05
3.78578733753804e-05
4.75193681769694e-05
3.31281320022161e-05
5.06739864141853e-05
6.25845391422158e-07
2.81399944268312e-05
1.56174044537517e-05
3.12661987937488e-05
5.33272560893487e-05
1.40622537521539e-05
1.42619563037504e-05
4.4377700940338e-05
6.30192738980251e-05
9.97509216966814e-06
4.11275547056893e-05
1.4895412204664e-05
1.12923366329117e-05
2.92335208468442e-05
5.41707687117248e-05
1.96516795207465e-05
7.67018834605761e-07
4.72460562545983e-05
5.59216433013423e-06
3.47371708979202e-05
-1.99783076809323e-05
3.96403644842933e-05
9.87524917785147e-06
-1.52545385823183e-05
1.15361897737629e-05
7.51483478028075e-05
5.68467711164114e-05
2.15342916156909e-05
3.13842511664732e-05
4.76118248606422e-05
3.8508232812672e-05
4.67358324035877e-05
5.20232236513573e-05
1.61965674602643e-05
2.25855381785818e-05
2.632766285624e-05
2.89202234181269e-05
4.2049137008222e-05
9.42726582636661e-05
1.08528464048065e-05
3.24256890398263e-05
3.87481079110068e-05
2.04309081152229e-05
2.21288223505164e-05
3.82349038419141e-05
4.60092957076843e-05
3.94522237463999e-05
2.21898832965988e-05
6.67437890938485e-05
6.59442432561696e-05
2.24478685659343e-05
7.15177434656423e-05
4.40478101285759e-05
2.82483804384052e-05
5.8225499505231e-05
5.4653791633944e-05
4.76081513546925e-05
6.02472006999424e-05
5.29138575409839e-05
5.09744457574587e-05
4.11704581848112e-05
4.32082864476788e-05
3.12549508809495e-05
4.69549712511411e-05
1.8394028421624e-05
1.5234441908976e-05
3.64490892001869e-05
1.27512987355769e-05
3.88720168993577e-05
3.93972380596685e-06
6.87197217392504e-05
5.34646761000567e-05
6.15351656521372e-06
4.87553949929377e-05
1.52148512373775e-05
1.06993502668003e-05
2.54706311489096e-05
4.23488510963969e-05
2.52306374236927e-05
2.17339679442094e-05
6.8232549078906e-06
1.62006474942898e-05
5.83470353569461e-05
7.15271769797581e-05
3.28019483597014e-05
3.92730726759413e-05
4.97187937811722e-05
5.61396205062507e-05
3.34760566155774e-05
3.52578302019075e-05
4.46380736234563e-05
3.08359738108774e-05
2.42089587349311e-05
4.73413975736998e-05
2.42535339447592e-05
4.83752010429565e-05
9.73285187883595e-07
1.95846792629424e-05
2.7580503667844e-05
3.28821694711795e-05
2.20877053393751e-05
3.57558545215384e-05
2.63294382715545e-05
4.76925998489043e-05
1.55547138860276e-05
2.80765378088875e-05
4.40646791833488e-05
2.95302001701114e-05
8.83500019971725e-06
3.01796769540204e-05
1.10254639155692e-05
3.00880161996788e-05
6.4578285165949e-05
5.69264273271166e-05
1.82943760747562e-05
1.53552460379593e-05
7.11481304995043e-05
3.26014188730164e-05
4.91681496667915e-05
4.53880833243963e-05
4.06734411416894e-05
3.86507817245031e-05
3.86175384598129e-05
3.37079057725971e-05
3.08407647894303e-05
4.68093878407905e-05
2.90582489091827e-05
3.01986063006792e-05
8.25465302076982e-06
2.64209779975181e-05
7.7205968151329e-06
2.5406149984036e-05
9.33906415243907e-06
3.90497036283584e-05
7.22309765255064e-05
2.78064231989428e-05
1.67533868069008e-05
3.99981257522461e-05
2.03558586415139e-05
4.44781930200615e-05
2.44299539399989e-05
-5.7650935995584e-06
4.82233052799201e-05
3.47946622539194e-05
6.40423358155212e-06
1.21021963631967e-05
1.25734371816772e-05
4.77045857840236e-06
2.33249350745062e-05
1.66130720514754e-05
5.26705408869413e-05
7.13445193783189e-05
4.27827343264949e-05
2.76090247808046e-05
5.46581965285434e-05
3.65836677950621e-05
4.63738030057858e-05
5.23737149569015e-05
3.73414116209536e-05
2.85132461880166e-05
1.91458206992862e-05
1.39690327000731e-05
3.82018278672825e-05
3.70994415035083e-05
1.62400878216378e-05
2.29669467973501e-05
3.37289235759074e-05
3.25670356836384e-05
2.5829315134728e-05
2.40790687879509e-05
2.77533185271038e-05
1.88202275237674e-05
4.19266749760691e-05
2.35175592815754e-05
1.9905976477035e-05
2.41587862210238e-05
3.9105070161882e-05
4.54010564804973e-05
3.7599420331645e-05
-2.14292721408591e-05
4.02287422867136e-05
2.44485967488694e-05
2.98333734933776e-05
0.000101210043136677
3.85809572893013e-05
6.22088833719152e-05
4.19072937385281e-05
3.55825706809711e-05
5.12084355445852e-05
3.62051400022916e-05
3.14963806194532e-05
1.16985902767305e-05
2.0344203710298e-05
1.23470213108308e-05
2.22475260963972e-05
3.99610633435307e-05
5.01635727910287e-05
1.32157201880193e-05
3.77661448004598e-05
2.08142446937283e-05
4.01002163689988e-05
8.81044616239123e-06
9.09171184406807e-06
5.56873389277347e-05
5.05999899417941e-05
2.57115238155879e-05
3.73221481383775e-05
4.19691831282817e-05
8.38156681446044e-06
4.96837362784149e-05
5.94721952447985e-05
3.78776569660931e-05
4.85148895494792e-05
5.45591876817759e-05
-8.69606044830153e-07
6.93788195494129e-05
8.65213397168463e-05
3.81860363567169e-05
2.37023891641097e-05
4.32621337202855e-05
2.99749077120142e-05
4.28651298830383e-05
1.8750418935809e-05
2.64426459185224e-06
2.41444882944484e-05
4.34376196318732e-05
4.96247306985926e-05
1.65243368944048e-05
1.58714438813108e-05
3.55205744019757e-05
5.64348201701408e-05
2.6279870574109e-05
8.13551892913357e-06
2.99465254725099e-05
4.82046279582107e-05
1.99188162529513e-05
4.90821269486932e-05
2.28205338184836e-05
1.78043760521419e-05
4.33605510783361e-05
2.1537492725181e-05
7.56470089697679e-05
4.11517333678464e-05
5.32999039045161e-05
2.81657119198574e-05
2.15182440998949e-05
2.89334435783942e-05
2.52820788399884e-05
1.89019564238577e-05
5.02150906511479e-05
4.70234080155816e-05
3.78975009268874e-05
4.54117760434743e-05
7.49620672313198e-05
1.17538973843239e-05
6.0340917970973e-05
1.89524155663032e-05
2.93177135507057e-05
2.88101811411038e-05
2.7157232941655e-05
2.28197490639852e-05
4.99746660859791e-05
1.36680780700766e-05
1.26164488153333e-05
6.27219462391154e-05
2.82752074591232e-05
3.31179509133788e-05
5.1750843725506e-05
4.38922671771254e-06
6.41372140553839e-05
3.25474803802463e-05
4.97631262129268e-05
-5.6740516676589e-06
3.29321348631494e-05
1.89254585475068e-05
3.36090606600599e-05
4.87343928065438e-05
3.07879240810052e-05
4.24588081844477e-05
3.22628072314036e-05
8.26427323840259e-05
6.02223065281057e-05
4.02367607939779e-05
2.68052335913196e-05
4.70769838589763e-05
4.28404427372717e-05
6.82532314202706e-05
6.45667642016752e-05
5.46629713266063e-05
6.34262414044019e-05
1.76238537783238e-05
3.47028401649212e-05
7.61429000355191e-05
2.76417755751657e-05
4.36855701192168e-05
2.40127998963215e-05
3.3006798216292e-05
4.51211323342274e-05
3.01727288185466e-05
4.10602679947032e-05
6.25971229633532e-05
8.34187564574088e-05
3.87801294370491e-05
-8.44651060545843e-06
2.78674201051509e-05
4.86955975711516e-06
3.66891471545657e-05
3.7359357888033e-05
1.75816608657385e-05
1.02797656336476e-05
7.93406648422167e-06
-4.68086780824088e-06
4.08838658658033e-05
1.66381577843902e-05
2.82366993030988e-05
4.52484618216523e-05
-1.08337326382572e-06
5.98599084508718e-05
4.17830400136514e-05
1.16703056320296e-05
3.19561864910444e-05
3.56742522647952e-05
4.82026243703428e-05
1.4967992171027e-05
7.37427276044994e-06
3.84587412582453e-06
5.79530813210779e-05
3.14468354274324e-05
4.54496493496107e-05
5.65317772364847e-05
1.95211281612027e-05
4.01357405004083e-05
1.64873390214011e-05
2.41918264329251e-05
3.55601039651295e-05
6.86577048373133e-06
2.91995867382441e-05
4.09781557644964e-06
3.25889287486123e-06
5.86034234404771e-05
2.39659167048463e-05
3.18796687826674e-05
1.38650927948261e-05
4.14031033625642e-05
5.99469146616463e-05
4.1308635793453e-05
1.7823209146164e-05
2.92111549983408e-05
5.14811925527764e-05
2.04766460108084e-05
6.22330983036244e-05
3.18562431583099e-05
3.23504313666062e-05
2.25214082027657e-05
5.48832513878349e-05
1.52194712855948e-05
7.35530365346995e-05
1.40126075654139e-05
4.72659901143235e-05
1.75872939695608e-05
5.28408788949973e-05
3.69367914101834e-05
1.07382763463457e-05
1.66166576212011e-05
5.52075660882128e-05
3.79691118053265e-05
6.186153427458e-05
4.40242481132405e-05
4.77454028070049e-05
5.55270855823279e-05
5.41005008135859e-05
2.03069627517779e-05
4.61898007154035e-05
2.90494138209046e-05
2.11460349580408e-05
8.6643255431848e-06
4.05066225886162e-05
3.516784755502e-05
4.71935466698819e-05
2.41898814332924e-05
2.77324203485331e-05
3.17918307386895e-05
6.7679838353121e-05
3.46160296565676e-05
2.414982832157e-05
2.05749637985643e-05
4.961436508127e-05
3.85754814840832e-05
3.064064830234e-05
1.37062887171828e-05
1.61658854074873e-05
6.97329302835775e-06
3.99566562555094e-05
3.95099788293726e-05
3.56026083302061e-05
3.84720653497723e-05
5.23766098292602e-05
5.00354033163208e-05
2.88497458224154e-05
4.56188143821294e-05
1.67879243207165e-05
-1.10977228397845e-06
4.16923374505627e-05
4.03929879589276e-05
2.39857559926377e-05
5.46085382355362e-05
9.04441795861136e-06
3.10046087640896e-05
1.19393742193447e-05
3.77494402279018e-05
5.56498406571304e-05
2.52045315722964e-05
6.86078456364026e-05
1.61709808487864e-05
5.46350762638386e-05
2.40365702007775e-05
-1.19318735627191e-05
3.28351571786574e-06
6.4600323308768e-05
2.53251868581132e-05
2.75150867569837e-05
3.68485998615561e-05
2.76496058025187e-05
2.321047019867e-05
2.31823552491478e-05
3.0310112560935e-05
3.35270849573068e-05
4.16142590906094e-05
8.88677572904271e-06
1.04329246488303e-05
3.45093819903213e-06
2.42039423295658e-05
3.29125384263109e-05
4.90617262168718e-05
2.44638466877548e-05
5.6228816198322e-05
1.23052511262369e-05
4.14992349128885e-05
5.44762164505296e-05
1.10682641922535e-05
3.35631571034826e-05
4.22577492801854e-05
2.7340727506945e-05
7.22983208559783e-05
3.95812655099175e-05
4.00298397231467e-05
3.36147024139157e-05
4.46956109813462e-05
3.03534578728218e-05
3.29232748689981e-05
2.78683948883455e-05
3.31256336339178e-05
2.38217276985893e-05
4.9481785688512e-05
3.36072041871978e-05
9.09751998636054e-06
-3.23015677759004e-05
7.20364481048771e-06
3.59979637790391e-05
3.33366050837057e-05
1.6859120731142e-05
2.55345656708266e-05
9.19403524844491e-06
7.89135390888354e-06
3.62044393773978e-05
6.08488136405901e-05
5.15072454619412e-05
3.09571471259405e-05
1.23506753129808e-05
2.32002639863274e-05
5.04865587077474e-05
2.9408947681039e-05
3.42069445967462e-06
5.35045262313159e-05
2.46147009324943e-06
3.15040260445689e-06
3.00174419913974e-05
1.52404800445011e-05
3.73596502381144e-05
4.28551361071861e-05
4.03949007471872e-06
4.46115115057629e-05
2.83003438678635e-05
2.7908886394563e-05
3.08223068695278e-05
2.72045183047789e-05
9.28219731137559e-06
4.4320358595656e-05
3.50560599284234e-05
4.61806159615991e-05
5.41006116071134e-05
2.83518849238507e-05
5.86890811454533e-05
3.63485833587859e-05
-1.74369853455494e-06
2.85927833639565e-05
6.44846732615098e-05
3.08679294831012e-05
1.92031374594106e-05
4.12536415309742e-05
4.27806397000218e-05
3.66426983223989e-05
4.11541639928396e-05
8.82232895143823e-06
2.04521960144974e-05
3.78387536856457e-05
3.63054863264927e-05
8.0522478142632e-06
1.37781339560169e-05
1.81229081267912e-05
1.53522508304593e-05
5.57937684494316e-05
2.72126539150454e-05
3.55284720860143e-05
2.4829866357904e-05
1.53611674714113e-05
4.54482018631075e-05
1.85516089358425e-05
2.90943844699899e-05
1.42746884397738e-05
4.12803638682871e-05
2.68164146380677e-05
2.92405935309398e-05
7.46412310434939e-05
4.68909842495245e-05
2.53144246217217e-05
3.78874961485355e-05
5.3574271183771e-05
5.20230582789787e-05
3.96693384191026e-05
2.35879811567704e-05
-7.10912461754004e-06
3.18618543341453e-05
1.92748236675561e-05
1.4531398104881e-05
4.56902454639842e-05
1.03221145294902e-05
2.20272192865003e-05
1.14231564977894e-05
5.40881466955858e-05
4.2758625059967e-05
3.76718079189451e-05
3.09271326974171e-05
4.31992026136395e-06
2.2164745385455e-05
3.48430949936096e-05
1.62980902427684e-05
-1.35933263554493e-05
6.57430388689088e-07
4.7012597258644e-05
5.6943870858153e-05
2.54745141105412e-05
5.35986944536376e-06
7.18415660355189e-05
2.54850509526641e-05
1.01975091575362e-05
2.90750960827912e-05
6.12027901599803e-05
3.40881316090335e-05
5.67936348961332e-07
1.78325500018619e-05
1.99067932655431e-05
4.52709697961221e-05
2.12077181939798e-05
2.63294608471497e-05
4.16576704711804e-05
3.73705368465445e-05
3.1924677834394e-05
1.32669589304523e-05
2.64169127337709e-05
4.875168403644e-05
3.66409217008379e-05
7.62230008684484e-06
4.67167594598375e-05
5.31770858201377e-05
2.6876113880724e-05
4.04081391723138e-05
5.93989018058374e-07
5.78240967962487e-05
4.83583451085106e-05
2.40161701490616e-05
2.80732272818635e-05
6.63785792423605e-06
3.79563082404666e-05
6.43162279366049e-05
2.07178488161799e-05
3.81281647374373e-05
1.79252639978746e-05
1.68985770725211e-05
2.27430789189696e-05
5.83074765324545e-05
5.32203197594915e-05
1.9818860270393e-05
3.12055312568367e-05
1.1425599949942e-05
2.51554824215448e-05
5.13055680391572e-05
2.742768177885e-05
5.5877435669482e-05
4.04961309727476e-05
-7.91682317209896e-06
5.72739738869492e-05
7.26579607339237e-05
3.42154174533746e-05
5.32422055499333e-05
4.12114396443984e-05
-1.2407404435143e-05
3.26120809403928e-05
4.38640885096054e-05
5.96447692421976e-05
3.77704557755472e-05
3.11267601547618e-05
4.57857728337833e-05
3.51682178854641e-05
4.7182778611478e-05
4.87145490183243e-05
2.20128596542502e-05
4.27925547492624e-05
5.6214388701713e-05
4.55794868803217e-05
5.36511355572945e-05
3.91030185638711e-05
2.8120532521267e-05
3.83430532779053e-05
3.4749515817945e-05
4.66317753083002e-05
2.92693193488108e-05
5.9699607855113e-05
5.37123622131761e-05
1.93692279934616e-05
1.39157859235977e-05
-7.96541838643618e-06
3.03565005674767e-05
3.2640250111718e-05
3.43394221981787e-05
2.05632820901348e-05
4.74416280999109e-05
-6.54263438211222e-06
3.67071759080655e-05
4.71791635594543e-05
4.31027698913413e-05
-4.02058649779569e-06
3.58403906153368e-05
6.97947754036276e-06
6.57583945317803e-05
2.96339386790582e-05
2.53267687649502e-05
2.74149907231157e-05
3.35315993520606e-05
2.51733819539997e-05
4.29058126905803e-05
1.95086454424941e-05
3.99255201665623e-05
3.3803673648644e-05
5.74320563112717e-05
3.8165393704881e-05
9.39594612533604e-06
1.93518074168374e-05
3.76835672707129e-05
3.45272896500436e-05
1.92969162888027e-06
3.45557188557939e-05
3.97472554227454e-05
4.92379666216404e-05
1.6449029406101e-05
1.27927372470227e-05
3.62349673121162e-05
2.65475373621133e-05
4.6332785702028e-05
-7.45100526069509e-06
4.62492620175091e-05
3.4780943518675e-05
1.74208523241799e-05
4.26371040683959e-05
3.7336730820985e-05
1.15073064725159e-05
3.21574203452525e-05
3.86237676247348e-05
4.26018450224029e-05
5.21534105186376e-05
-1.95789658965979e-06
3.3960811105009e-05
5.65338454102002e-05
5.60675440524655e-05
1.32050967797874e-05
6.09766590346767e-05
-4.62819011669699e-07
6.82829874429229e-05
3.53174604941674e-05
5.17271962983967e-05
1.93141315853719e-05
6.44475559054071e-05
9.66001858723867e-06
6.5702171482357e-05
2.74181072261812e-05
2.72599174601028e-05
3.32480115074353e-05
3.68804436682285e-05
3.12155920138402e-05
6.89338219484203e-05
4.8922236302774e-05
3.68866280550136e-05
5.55069226441377e-05
4.31737841887786e-05
5.08675594904058e-05
5.23806619411473e-05
5.18301099515321e-05
1.03413382542609e-05
1.17071922849744e-05
1.87735101750402e-05
1.01841230813336e-05
2.10795716546236e-05
4.54075638865715e-05
4.56639301445493e-05
5.5595678957873e-05
4.61900671592098e-05
2.22853580820314e-05
7.43408412007222e-05
6.31828214605313e-05
2.2679157327575e-05
1.55868940833635e-05
4.1256953959276e-05
3.85419187209939e-05
-3.97945068918929e-06
3.93848933438636e-05
3.03985381753309e-05
6.7666397795968e-05
4.70919640196532e-05
5.06562626990968e-05
4.44057541081477e-05
2.79876915584633e-05
2.85369290010591e-05
1.63638470092691e-05
8.99509594909974e-06
3.53582054693088e-05
2.26617667828568e-05
3.34779702450523e-05
1.09092372528254e-05
8.36331020200673e-06
5.21013315498217e-05
1.20574202521807e-05
-1.0699256375412e-05
2.70257022484172e-05
2.88952543313e-05
2.37590873364753e-05
3.14417881851758e-05
1.13161303405314e-05
2.7863161719403e-05
2.25133456870437e-05
7.67366438752623e-06
5.46963864359572e-05
4.67531416151422e-05
4.23644363002317e-05
5.74345637600465e-05
4.2053081317107e-05
2.15926273476841e-05
2.96148880300891e-05
2.62158232025011e-05
6.17031441722993e-05
4.9819481587885e-05
2.10492399057717e-05
2.99529321049192e-05
3.43072563292607e-05
2.81482515325246e-05
2.82691531122781e-05
1.85533820324449e-05
3.62310437557608e-05
5.14761331348966e-05
3.27203928456084e-05
3.15879955245291e-05
4.41722313552837e-05
2.73818510933909e-05
4.4299861514311e-05
3.67229382391734e-05
5.67857975582072e-05
1.65549805305174e-05
1.98468631028879e-05
5.81462982356769e-05
3.59538625609072e-05
3.4243716981846e-05
2.69645679230357e-05
4.68636214414468e-05
6.02196481846075e-05
4.44821796238259e-05
-2.38708682304137e-05
6.64233330276721e-05
3.0978014815031e-05
5.10976777622214e-05
6.50405545528517e-05
8.43716754203752e-05
5.9799091713168e-05
2.47119858870002e-05
1.52152332948535e-05
3.24489886894732e-05
3.19050965087416e-05
6.28890293360577e-05
4.38036885154456e-05
1.84377306004592e-05
1.80651182073512e-05
3.95112978642845e-05
1.23328619082147e-05
5.52741034028958e-05
4.74656266295372e-05
5.00828677490362e-05
4.58929649611616e-05
4.62072666583582e-05
2.55000770400642e-05
2.26380715932239e-05
1.97231076215161e-05
5.32110922879804e-05
8.01618212415435e-06
8.51665064437367e-06
1.93878114806683e-05
5.32379404656207e-05
4.94065401070912e-05
3.90748160521788e-05
1.92298924052927e-05
8.79417842938889e-06
2.63075007319774e-05
2.12264929915649e-05
4.06654473470422e-05
1.90740513138531e-05
4.38511433572819e-05
6.22845508204959e-05
1.47259182887035e-05
3.73410264337266e-05
5.52740189400409e-05
4.99370993891434e-05
3.14064206282162e-05
4.1596095387563e-05
2.82083236089651e-05
3.96466500963771e-05
3.11684834597841e-05
3.69632104811037e-05
3.4758874480957e-05
5.78469234896908e-05
3.22197903711956e-05
5.50492301729847e-05
3.36737361347393e-05
3.32392563012634e-05
6.83514009831845e-05
3.30669703884724e-05
2.51516930644269e-05
5.06958449482963e-05
1.14210590407518e-05
1.22345094818366e-05
4.66465854396046e-05
2.16074110129067e-05
3.3389331537702e-05
1.19847299797097e-05
8.26096066629775e-06
5.72682365265869e-05
2.93799402752383e-05
7.08460125908466e-05
4.21017642494412e-05
5.65048126544984e-05
3.65429614422418e-05
5.21543913914767e-05
4.70764082899213e-05
3.25032691143395e-05
3.86753499316617e-05
4.94706660249939e-05
3.58224615302463e-05
2.2433162830953e-05
1.57030202188865e-05
3.30225427312155e-05
4.59617547583339e-05
3.03514094815683e-05
2.88001684501673e-05
2.96439941079807e-05
7.07656252044687e-06
4.489939356039e-05
2.44618969871778e-05
3.8027449918903e-05
1.73692330411685e-05
4.87887395107888e-05
3.9330453433733e-05
2.73054707498937e-05
4.21343209802155e-05
4.8189836399273e-05
3.76334028572005e-05
7.77926324522867e-06
3.68499788472975e-05
3.94661336564144e-05
3.10573674601268e-05
2.04633225424778e-05
1.039267772568e-05
2.40150193175032e-05
5.98515292437611e-05
4.1179375044481e-05
-1.4556967375228e-05
5.52880000666604e-05
1.37862455416248e-05
4.16652671962773e-06
5.01852576747896e-05
4.45389830433427e-05
3.80576344145687e-05
4.82727028350741e-05
7.85633418241187e-05
2.0715843556107e-05
0.000100449954453552
7.58930077774562e-05
5.30837410122678e-05
5.59017650688361e-05
1.3678357946681e-05
2.64376378892898e-05
5.8827323437561e-05
3.10451132420906e-05
4.20229586895014e-05
5.27462219036444e-05
1.83072207097242e-05
3.64591422262954e-05
5.83930738303713e-05
3.88633989827076e-05
1.27791731902403e-05
2.33028111758611e-05
2.16439610702096e-05
2.02354760925976e-05
2.52123887169042e-05
5.68988433645789e-05
1.22327317977471e-05
4.81727343340282e-05
3.6729511464864e-05
5.99767242576474e-05
2.04990109180082e-05
6.54579229500442e-05
4.71496326530847e-05
3.25533321325061e-05
2.04037273741871e-05
5.39146820821862e-05
1.54473552396714e-05
3.29475794845095e-05
7.6903133417131e-05
2.07623014201292e-05
4.15887762588291e-05
5.36870916014122e-05
7.43194168264329e-06
4.93269560499651e-05
3.03988948175432e-05
5.25592906147855e-06
6.3215952655226e-06
1.94496903348753e-05
2.26238402444602e-05
4.47766008608575e-05
4.71906335184326e-05
2.07704824117763e-05
5.39983349442981e-05
1.59931996496682e-05
2.72959815541056e-05
8.50114141909891e-05
3.31154048094696e-05
5.51723623486201e-05
5.27861126235144e-05
2.80660638231505e-05
6.36041779234958e-05
7.86044790610456e-05
5.20198700625646e-05
4.02746708770161e-05
7.02187141976943e-05
1.75028382285975e-05
2.30831597369019e-05
6.39444971267366e-05
4.46898311624365e-05
-2.41792569185724e-05
2.91953709776638e-05
2.74138665170665e-05
2.3454352714064e-05
3.09793466823654e-05
3.60482866657905e-05
5.09606648398311e-05
8.88732254630095e-06
-1.6146959583903e-05
-1.37247548244929e-05
1.8479607331497e-05
4.7804089235968e-05
2.40596983621017e-05
6.24516015174802e-06
-4.71083883114615e-05
1.26418197680302e-05
6.42747044214553e-05
6.0096775255141e-05
1.72781968103401e-05
8.18349084028827e-06
2.61746436868952e-05
1.2077610611928e-05
6.24422068150577e-05
3.01681361460769e-05
3.28414136424751e-05
6.22887430183871e-05
3.1463130417762e-05
5.78501398872794e-05
3.71389342645451e-05
5.69643052743761e-05
3.6043676505454e-05
4.08361304331146e-05
3.17794135845965e-05
4.11114366278095e-05
2.18039245952006e-05
1.01073747369025e-05
3.24918342369603e-05
2.89656520418226e-06
4.9699406210466e-05
5.56853328607515e-05
5.69024510374312e-05
2.0712854736641e-05
4.8275242224365e-05
5.11369922124927e-05
7.28508806397122e-05
2.90165974700719e-05
2.73759311390169e-05
2.79493589080535e-05
3.44403887187226e-05
4.62386794200912e-05
5.0915360328122e-05
2.53801414632468e-05
3.66292363593077e-05
8.4246918410236e-06
5.04435281737672e-05
2.52225197880357e-05
3.23500004780818e-05
1.69828108776194e-05
5.5836138177688e-05
3.16298221887319e-05
3.65022640443607e-05
3.55425934093768e-05
1.4346799748363e-05
3.63018555413815e-05
2.71891694666952e-05
3.53197571266772e-05
4.56603099612802e-05
7.11295726425076e-05
7.53622454177338e-06
3.58114712684905e-05
4.62364863402545e-05
9.76524906840756e-06
7.92365800319751e-06
5.0963310432698e-05
2.78167965276571e-05
4.6431012749931e-05
3.84182194558818e-05
5.37824299484957e-05
2.57336305206285e-05
3.39025343208047e-05
6.97366150212853e-05
6.10191007143414e-05
6.16112416968212e-06
4.71602435951443e-05
3.41695366004015e-05
1.69204882695295e-05
1.79157366529101e-05
4.2882052711952e-05
7.90290400824914e-05
4.17939493786032e-05
2.97836410248425e-05
6.74307679296837e-05
1.6652170736407e-05
1.9116388467283e-05
4.37015867820243e-05
5.83159145723993e-05
-3.98401921925663e-06
3.03176329274508e-05
2.04000744115296e-05
-7.4117916942106e-06
3.45060123369649e-05
3.5403360558731e-05
3.8722696811979e-05
-1.26819691527219e-05
3.32754092487934e-05
4.94571344237402e-05
2.82719098690952e-05
2.9373069225745e-05
-6.51871051060217e-07
3.15974763894181e-05
3.97150359471352e-05
3.86364683954332e-05
1.95744719757876e-05
2.88020557308507e-05
3.55352989872777e-05
4.6578079894554e-05
5.73365737971027e-05
1.33995167080393e-05
3.09786784184002e-05
4.23630539947036e-05
6.7303787841559e-05
6.55213811804871e-05
2.04038240776407e-05
3.83485043214528e-05
2.07927678651576e-05
-1.2207868926396e-06
4.4657985899047e-05
9.10368337792707e-06
2.16483496191545e-05
4.02720201537678e-05
1.7798999859454e-06
3.26993411480527e-05
3.03088078696871e-05
3.96362609394303e-05
3.11490048214159e-05
3.22008792362507e-05
1.78483095449588e-05
1.42495392446961e-05
2.30284709788073e-05
3.29332669138619e-05
2.42588401696081e-05
6.74765393660109e-05
3.97505781251161e-05
1.69558109340605e-05
4.68110873822975e-05
5.05991566588589e-05
2.25661540438542e-05
2.82436797493779e-05
5.43486297832287e-05
3.88789853614462e-05
5.58485477265488e-05
7.06100922321863e-05
4.74783611119019e-05
2.65282753348965e-05
2.87628438252366e-06
3.58509169891462e-05
2.77085825000893e-05
2.3031959261969e-05
5.50510652490278e-05
1.65573340004091e-05
3.66325345206858e-05
8.8902173719002e-06
-4.88754981403566e-06
5.48442757383541e-05
2.15851406228201e-05
2.3683746036302e-05
3.88473193849686e-05
4.83183597110716e-05
2.0797328451955e-06
5.04157161125191e-05
2.22386888675987e-05
1.95580570536021e-05
3.97726702815165e-05
3.41984542373854e-05
3.21551916864678e-05
3.42973703515871e-05
1.49755245385401e-05
4.30139501141927e-05
3.96563901902385e-05
-4.95689538941548e-06
1.54285199968669e-05
5.32934310379635e-05
1.97262815066934e-05
5.45563603140755e-05
4.87048638502937e-05
2.14813523997329e-05
4.36175487895207e-05
-6.19844239415904e-06
5.82912386553173e-05
3.33238701474097e-05
7.54173969123128e-05
1.17497131034361e-05
2.3734507713845e-05
-1.66778878686903e-05
4.3238823880408e-05
3.58600266161017e-05
1.01733380932394e-06
3.8695523999326e-05
6.78399628771708e-05
3.62481108446254e-05
5.78315309181378e-05
7.04096193301878e-05
3.06911748106199e-05
1.02859268291613e-05
4.29669918979412e-05
3.11092127336749e-05
6.86205727812352e-05
6.09370447595058e-05
4.52741374275674e-05
3.11333115375628e-05
3.78097398988221e-05
3.71540293611709e-05
1.02448853782451e-05
4.24415146084579e-05
5.22970722265117e-05
-9.3302168191873e-06
2.48081065016469e-05
1.55322881353816e-05
4.61236665647558e-05
2.63793527531656e-05
5.38754310942699e-06
2.43719390912951e-05
-7.55724011697976e-06
2.4546876352296e-05
2.20131653399387e-05
5.9909547713801e-06
2.53405067525362e-05
1.46724608651217e-05
6.15166587349369e-05
1.34754038790027e-05
4.16494348347884e-05
3.67470375866355e-05
5.42277805471124e-05
3.79943762813674e-05
2.2177466106799e-05
4.45128764187486e-06
2.5344601833356e-05
2.54941942519334e-05
2.44107250197383e-05
3.07795008320951e-05
8.07759420117674e-06
3.09470777354704e-05
3.72468192051064e-05
4.59871532402652e-05
7.49057008502738e-05
3.66816586449386e-05
7.17484189232283e-05
4.06083261167568e-05
5.44390411938435e-05
1.70532129344877e-05
1.55706702638736e-05
6.22381595586796e-05
2.58154822552839e-05
3.86870871847492e-05
2.727326201789e-05
3.71779659753801e-05
2.28355627769376e-05
4.78448624089043e-05
2.96839037824492e-05
1.47549338229733e-05
1.12567515260996e-05
4.25959673709246e-05
4.72926436434707e-05
6.28046482914044e-05
5.3706497549212e-05
5.11912888869065e-05
1.44876203151183e-05
3.97446682952979e-05
6.90063357611921e-05
7.14678413718966e-05
5.07565994078894e-05
3.16689099312573e-05
3.19066063935112e-05
2.41909709754292e-05
1.96206946370606e-07
2.51799254271838e-05
2.01632522734608e-05
2.86025327678351e-05
4.13664692491828e-05
1.39415714181735e-05
4.99522444551362e-05
3.69939267688504e-05
5.643623559232e-05
3.596869463536e-05
3.48899023113862e-05
5.71414862791226e-05
2.1474739861795e-05
2.45432581485087e-05
4.37598083261749e-05
3.12842951694172e-05
2.09324822238029e-05
1.09718701853865e-05
4.8581410883866e-05
4.38704892603304e-05
1.97968384788703e-05
3.59231888187229e-05
-9.91154874125614e-06
6.6613406879215e-05
5.54614640682117e-05
5.18074107282494e-05
4.55078108627113e-05
3.42973215888626e-05
4.54603015804678e-05
2.79806871586161e-05
2.65739757733218e-05
-1.60210377736778e-05
2.92434769219985e-05
2.76467852115091e-05
8.26176855220583e-06
5.70761193183891e-05
1.63490391044533e-05
5.61069978060203e-06
5.48867038154465e-05
3.93101010609645e-05
4.57432784891546e-05
2.13152977440593e-05
5.79793905596398e-05
2.42765870585344e-05
2.74475693308519e-05
4.27959078885671e-05
2.33572545178793e-05
2.73911498707905e-05
3.55807339040316e-05
1.95528552159546e-05
5.59233985651889e-05
4.34801220322101e-05
2.26023752985607e-05
7.40465335310882e-07
3.29655881483187e-05
5.71343658062916e-05
1.23103031425014e-05
2.33386126992677e-05
1.84938100822999e-07
2.4442020056693e-05
4.82358080262683e-06
3.73324243719204e-05
7.09983693970463e-05
1.56643023745366e-05
-1.00518942468662e-06
1.45733521303212e-05
3.82209512337538e-05
4.04889514514247e-05
3.81821301310933e-05
4.58694073600035e-05
4.03249360557051e-05
3.38572211293483e-05
2.71318407576329e-05
1.69745633254153e-07
1.61026215858661e-05
1.38422594955192e-05
4.3108201029782e-05
3.70921492629037e-05
3.45962442314946e-05
3.58495789615997e-05
2.15951142417209e-05
1.3932519999796e-05
6.03278992918554e-05
6.16010156847648e-05
2.39129649895547e-05
6.79235690023085e-05
4.94290991618933e-05
3.46149163154446e-05
4.06156473098336e-05
6.2565380180195e-05
1.31890987196545e-05
9.43286085747325e-06
4.88840236105602e-05
2.88925583470488e-05
-1.39662312246285e-06
4.43588616551079e-05
2.41368578708289e-05
2.06537563926968e-05
5.03184289744103e-05
4.55953473757346e-05
2.67177650657161e-05
2.97061974701156e-05
2.79894192120218e-05
7.73891087550185e-05
4.2562011971101e-05
9.23944504146236e-06
5.99530968403763e-05
3.96301875633682e-05
4.30983844837392e-05
4.29200675970186e-05
1.96255531425919e-05
5.04277685430232e-05
4.270362100685e-05
8.60776323183686e-05
7.18827695320049e-05
4.22569740602187e-05
4.84720147661428e-05
5.1397596747401e-05
4.77905337586904e-05
3.95830665024868e-05
4.36867266047302e-05
2.4164890686869e-05
3.00907350276255e-05
4.32249185924602e-05
2.70992308030863e-05
5.06716673582074e-05
2.39127924922331e-05
2.0232496548823e-05
1.56789223467995e-05
2.48221405145655e-05
2.78904558100329e-05
6.33499232417324e-05
2.63605796664257e-05
5.62037114543818e-05
1.96953263661098e-05
1.54130361841928e-05
5.4835924882822e-05
2.11449534335759e-05
2.54454376378778e-05
5.38432182228371e-05
2.79769916019607e-05
2.4265175839955e-05
6.15727664157794e-05
6.30916764702774e-05
3.86985796368233e-05
4.36166607097763e-05
2.67129070272326e-05
2.75700008540067e-05
3.97620339301924e-05
3.57614394570541e-05
2.7571670930701e-05
9.51803649754335e-06
4.73753601402089e-05
5.08303351847981e-06
4.37097646832341e-05
1.54713159608432e-05
2.99540037339478e-05
3.39096516945406e-05
4.17622668468488e-05
4.03834193679522e-05
6.7582033272234e-06
3.83963359421042e-05
1.81132887445852e-05
4.5629378190568e-05
5.86335521884051e-05
5.02488651489434e-05
3.99656058047925e-05
8.30486542903747e-05
6.1852257616245e-05
4.24812901070599e-05
4.06601834740142e-05
4.40509665411267e-05
1.0579415169652e-05
2.51244652989622e-05
5.60999092565904e-05
4.96806657726297e-05
3.98427325833243e-05
1.67419050839228e-05
5.03745607175607e-05
4.85635758504885e-05
7.5673069839431e-05
4.27124266268584e-05
4.36244363464224e-06
2.2038067094384e-05
6.34437315947917e-05
1.80197215122207e-05
4.93672053434962e-05
5.73899800335802e-05
4.72651488584889e-05
1.34144542506123e-05
6.52555476219865e-05
4.36763115911372e-05
-1.93566931015938e-06
5.57756193240797e-05
5.45773736458967e-05
3.68787959080972e-05
6.1318392270904e-06
3.19956419569856e-05
3.08363776122793e-05
3.86279110633855e-05
5.49494315605464e-05
-3.29504451487906e-06
3.7258161781736e-05
3.79360678899816e-05
3.92892011254308e-05
3.5583725114247e-05
2.92072519639718e-05
4.35816705877168e-05
-1.04318854307519e-06
5.61718910227029e-05
6.95930772646809e-05
1.59193362152747e-05
4.91139260613485e-05
4.66088835386474e-05
1.40986336966619e-05
3.24132901144312e-05
3.9711397417253e-05
4.99599468217835e-05
3.19855696288882e-05
3.01314257527946e-05
4.15635287373481e-05
5.66388765817403e-05
7.5459054626207e-05
6.38030899731667e-05
3.64590985259364e-05
3.81340573117015e-05
2.86605691602309e-05
3.9780603366032e-05
1.977032451172e-05
6.02676088741688e-06
3.57840050978658e-05
3.9458253132563e-05
4.22644146211219e-05
5.16277474044761e-05
2.24279453530863e-05
5.16981002918968e-05
6.35725348899748e-05
8.42924400724441e-06
4.86611175955923e-05
4.20790577883478e-05
2.83440046740951e-05
6.97326500003838e-05
2.81524281180476e-05
4.62681891564956e-05
2.66085542353928e-05
1.45497105279036e-05
-1.2444335940197e-05
4.61337066483897e-06
1.94508941397941e-05
5.32928823558e-05
2.69859026853601e-05
3.47372703045876e-05
3.48161095607586e-05
6.39641032627317e-05
5.66664492495366e-05
2.75405473364139e-06
7.21066824437087e-06
4.43296825272321e-05
4.60769228894406e-05
4.66849053888509e-05
2.87796906846422e-05
4.19693469818991e-05
-1.89384660650871e-05
6.57478707238383e-05
3.4626197489181e-05
3.93103571286087e-05
3.88627347298158e-05
3.55071393077669e-05
3.34848212640535e-05
4.17230169469345e-05
3.71929950003708e-05
2.72103305346736e-05
6.09991024936381e-05
6.35834512160909e-05
4.78969574780556e-05
7.55263011592931e-05
4.27444490125724e-05
4.01898721456374e-05
4.3780258963125e-05
1.55125660394544e-05
4.82308707640471e-05
2.5491178301573e-05
3.74994311543053e-05
1.73879670983459e-05
4.80287200119506e-05
4.9843242254969e-05
2.07868218571186e-05
5.56584466702838e-05
1.11099052110623e-05
1.99052032005506e-05
4.12365988458546e-05
3.23312608268181e-05
2.71160008163429e-05
-1.14851962996721e-05
1.4813970948592e-05
-1.49976557578399e-06
5.90564193091031e-05
5.14420370121099e-06
2.07898195366738e-05
3.4668098337435e-05
3.8543665336168e-05
4.81433430962582e-05
-7.0677500719628e-06
6.15732035265005e-05
1.95887955175061e-05
2.50336149687965e-05
2.10857556198482e-05
6.72306510995269e-05
2.89761391535176e-05
5.75102851563821e-05
5.28143582061336e-05
3.59671717405992e-05
1.65546088542967e-05
3.43115813279832e-05
4.54893970243991e-05
4.71587327978158e-05
7.80148355952623e-05
1.19929217034837e-05
1.35266871227691e-05
7.34415007564671e-06
5.556310523445e-05
2.74994070854556e-05
5.32763620149474e-05
3.78972206691109e-05
3.7718204128758e-05
4.81976816055138e-05
4.98447054828939e-05
4.62487248560056e-06
2.63528130950582e-05
3.83648882486809e-05
6.71161661259867e-05
7.26507916662605e-05
4.00631058391348e-05
2.21367906314423e-05
3.84923357071764e-05
6.1337845264322e-05
3.66195553671154e-05
4.56530377104695e-05
2.93990946349136e-05
4.88662917038225e-05
7.72374458689656e-05
7.16371181426865e-05
5.599736847091e-05
4.19299198207054e-05
2.06446810172253e-05
6.30633912236011e-05
3.70314952793855e-05
6.1358577681161e-06
3.72316768948418e-05
3.7543049488399e-05
4.89873957155278e-05
2.21195705231579e-05
4.23110248133317e-05
9.38118343332736e-06
3.04515716654463e-05
2.92706970589875e-05
3.80915994760669e-05
1.21742121779045e-05
4.34357475577032e-05
4.35657183475984e-05
3.73925109296954e-05
6.44811526886245e-05
4.08468676505423e-05
3.81344952585922e-05
1.24045833189163e-06
6.39075881262668e-05
-1.71969621410388e-05
6.77249346399414e-05
8.42462390448746e-05
3.70238367303722e-05
9.75919513182483e-06
8.83203404502379e-06
1.44613640657842e-05
1.33272125088543e-05
1.92900842848882e-05
2.44709484661975e-05
7.30283204920409e-06
4.68543034213733e-05
-2.71120625450354e-06
2.79024778881998e-05
5.06691589023683e-05
7.32679371202205e-05
2.636736330336e-05
2.20063395898759e-05
4.62983397544449e-05
3.49919471401869e-05
5.71760588408893e-05
3.65755372524586e-05
2.3557037146678e-05
8.37024101003367e-06
1.04144345395823e-05
6.95081570993864e-05
4.69881532730312e-05
2.4998374107737e-05
3.74928091887843e-05
2.38191963990242e-05
6.27945003696911e-05
6.28575127490763e-05
9.78094884559417e-06
3.7244194311966e-05
3.9595247114928e-05
5.46382399115795e-05
2.77900106720011e-05
8.12070627205023e-05
1.62109042033981e-05
3.77076698473166e-05
3.9210976095238e-05
4.35442686370692e-05
3.57971402375549e-05
7.95871459887788e-05
3.75464460137575e-05
5.40678542200981e-05
3.42576599232842e-05
2.07663058725248e-05
8.24399545216603e-05
1.28107923710738e-05
-9.39193482396159e-06
2.52990276694152e-05
1.20799170429007e-06
3.73319676761973e-05
1.69328314687694e-05
2.50401981242101e-05
1.7520114736193e-05
4.00947253630523e-05
4.10531834181501e-05
4.03703351103265e-05
2.99049256612409e-05
-2.09859390065443e-05
5.42769601527353e-05
-1.79790144235881e-05
6.36676126983561e-06
1.36565439165265e-05
-8.17201160657801e-06
3.25796779003833e-05
5.01355502302727e-05
-1.4102864077677e-06
1.0373284885664e-05
5.74053790811487e-06
4.53994841134072e-05
2.46811497643503e-05
4.76513868326724e-05
8.69497084094578e-06
3.17219250272366e-05
2.56175016601511e-05
1.50003470755952e-05
2.10882511725752e-05
1.76001744041894e-05
5.85368117771015e-05
3.86597455694762e-05
6.97062864828572e-05
3.19264958838329e-05
4.31243959313825e-05
3.61651662210749e-05
4.31812551999331e-05
5.6511154640952e-05
4.58478627911e-05
1.55817494976516e-05
5.3422102996844e-05
4.25543484285245e-05
1.59739124868223e-05
1.08499943186725e-05
7.01034178069025e-06
3.58378051075964e-05
4.48854628207424e-05
4.4359896226406e-05
3.04780273869981e-05
1.92751294536379e-05
3.88947249118936e-05
1.04744579678967e-05
1.06316472927055e-05
-4.58513267549686e-06
3.07955667141159e-05
-3.48468801203389e-06
3.38144214334395e-05
3.1644034330199e-05
2.07230970186507e-05
3.98999989697036e-05
5.42436407413148e-05
