# Supplementary material for: Research on computational propagation and identification of mine microseismic signals based on deep learning
Source: PLoS One. 2025 Oct 22;20(10):e0334641. doi: 10.1371/journal.pone.0334641 (PMC12543183; doi:10.1371/journal.pone.0334641)
Supplement: S4 Data — (ZIP) [file pone.0334641.s004.zip › 000100700001619.xlsx_0.txt_24.txt.txt]

0.000103705981069617
5.66718261281161e-05
1.49436924773611e-05
1.99623804891193e-05
3.54285499451823e-05
6.17145887057026e-05
2.56114895896919e-05
7.12281054315687e-05
4.7884988636456e-05
9.08887102397744e-06
4.31030730498955e-05
2.56683964827918e-05
8.81990142131336e-06
4.62871755678745e-05
4.60059693345287e-05
2.82880722301776e-05
5.59782743977536e-05
2.51481330451881e-05
2.93885724097972e-05
4.44507777747992e-05
3.92983561981952e-05
3.66120152459067e-05
2.77400361137068e-05
8.57203134117747e-05
4.68963104612761e-05
4.84382304703533e-05
0.000117235373256796
7.5060417751726e-05
3.67283728726289e-05
4.30167274978065e-05
5.34243044952291e-05
5.01963000219674e-05
4.60532927561063e-05
4.20203145754354e-05
2.25168230074224e-05
1.1951853243703e-05
6.28946206257561e-05
8.17954804954287e-06
5.79532312372613e-06
5.71286774968211e-05
4.85075110037737e-05
3.68059068409086e-05
5.4600682873955e-05
6.688272179421e-05
5.67082707985508e-05
3.81894067158629e-05
5.49459035990272e-05
6.25045649501869e-05
7.50725323822496e-06
7.56544553407956e-05
4.17498791951158e-05
3.77329543720255e-05
2.66004558764235e-05
6.38871980864128e-05
7.89310924356143e-05
2.07680790950088e-05
1.56240706812982e-05
6.1047903305418e-05
5.64124151310968e-05
4.87495249617414e-05
5.50300184733291e-05
3.06277382691532e-05
5.20378776245203e-06
6.43118013302049e-05
3.75106739734998e-06
1.18699455468372e-05
5.59863742119691e-05
1.91195911726144e-06
2.11170441675373e-05
1.20198268398221e-05
3.56264821500801e-05
7.01866356160061e-05
3.4879334591026e-05
2.09210954865167e-05
4.57150922108051e-05
5.07811436323078e-05
4.92459073917577e-05
5.14013938321331e-05
3.23626663634609e-05
1.71486386155782e-05
4.8180118125996e-05
-2.86094356195072e-06
6.87250216766263e-05
2.09732617943311e-05
4.78106707478237e-05
3.50129694333654e-05
4.28185115095317e-05
5.7351712434684e-05
5.36792238065019e-05
7.275805075567e-05
3.38003210001299e-05
6.04599971235478e-05
7.72915587968067e-05
3.3913195425484e-05
7.34307428369635e-05
7.11233277247781e-05
3.76014162947862e-05
3.33354764016879e-05
5.53450061327858e-05
5.87414320159074e-05
6.26153948994811e-05
6.72737915199882e-05
5.63963454972906e-05
6.11295860399595e-05
6.17461574723437e-05
4.1061189560492e-05
1.68928951228715e-05
1.34668949049411e-05
6.96866953549469e-05
7.4689901866058e-05
3.0843503714448e-05
-1.43272768860711e-06
2.74736019425196e-05
2.25242158496264e-05
5.05524494015855e-05
6.27595056910879e-05
-4.01741101624543e-06
2.89631537571329e-05
2.55746140490729e-05
5.08486992653963e-05
3.4981355015067e-05
6.28739700272872e-05
5.39295906524583e-05
2.79224471094481e-05
5.07836314761313e-05
5.00946610822589e-05
6.62818737391027e-05
1.57654958080621e-05
6.41942510884438e-05
1.76851555164618e-05
1.03461700931655e-05
2.1035205984111e-05
9.89831494485165e-05
1.36170043581113e-05
5.02805942682822e-05
4.9117298779257e-05
8.82247858878295e-05
1.36704493966772e-05
8.11450987935627e-06
2.60288831356707e-05
3.88612084288573e-05
1.85831453132372e-05
2.88429484858329e-05
7.45306093559936e-05
3.71240134450402e-05
6.10791813913669e-05
5.41889886503012e-05
3.40216154123755e-05
3.56510920659003e-05
1.29736661574447e-05
4.95433847259456e-05
9.55562535393636e-06
3.81961722113619e-05
2.2406762948591e-05
3.06967425219672e-05
3.46389727861332e-05
2.13402838998987e-05
3.44392234491756e-05
8.54197960040939e-06
5.81730801494383e-05
4.70265924887014e-05
5.65126826546254e-05
4.72907517609624e-05
8.08809259590894e-06
1.0081900163859e-05
3.70917791347619e-05
5.24773646542555e-05
5.11105448006815e-05
3.41975109471038e-05
5.8253729208119e-05
8.47368908656133e-05
4.39373752788327e-05
4.94910863105118e-05
3.55318080934065e-05
3.41977801632371e-05
3.62325564274429e-05
4.63245248144837e-05
1.45451490945977e-05
2.79214848613334e-05
1.45442614523149e-05
1.70394512769988e-05
5.2107822379677e-05
4.64566227780726e-05
3.22602204826434e-05
4.03707837032972e-05
7.31146413429911e-05
3.67462272160337e-05
3.48171377102999e-05
5.10582845324371e-05
2.30081299763201e-05
4.35299620010201e-05
3.44414796232442e-05
3.64085714154001e-05
6.39133526990347e-05
5.41033965295417e-05
5.34680472859028e-05
4.52112426873979e-05
5.21033689976695e-05
4.20787766944792e-06
3.01530904591852e-05
7.40353734478649e-05
4.75415423733353e-05
3.83474407396152e-05
5.8924720071747e-05
7.81974188533569e-05
3.77471299799883e-05
2.33730965780792e-05
3.48567791987956e-05
3.65544169147418e-05
5.6751287866955e-05
3.68980303189196e-05
5.60346511072129e-05
6.01186681103074e-05
3.20911024753171e-05
7.8570656956326e-05
6.92257579376519e-05
4.39888582159228e-05
2.30054579778568e-05
3.59873734997706e-05
5.34743169785529e-06
3.79077050310961e-05
5.02863933730207e-05
4.0163360816322e-05
6.53890126848559e-05
4.55057434766769e-05
5.10031283615158e-05
4.23052896150625e-05
-7.24934645488423e-06
5.72954906639323e-05
3.60262310401002e-05
1.39743216874872e-05
6.05028596269274e-05
4.63636369880899e-05
9.71432201649356e-06
2.67278608256362e-05
4.37004634128081e-05
2.10844810041884e-05
5.1363580997945e-05
1.14324394682491e-05
2.2552841894348e-05
7.68015759972469e-05
5.70038489600096e-05
-4.55025601133304e-06
3.18370808170853e-05
8.57232691518183e-05
3.12357654161257e-05
1.53167390228066e-05
3.6308420539565e-05
4.84817953666256e-05
6.07476645650649e-05
5.17540659721246e-05
3.21655320172644e-05
2.9847523309695e-05
4.89046207038712e-05
6.18757952598785e-05
3.88201030973701e-05
5.89521040997193e-05
6.80486090835407e-05
1.18625257284115e-05
4.29330306207435e-05
4.94696452388377e-05
2.17452198515051e-05
3.45385278194751e-05
2.69521755592696e-05
1.49735797708215e-05
4.91434471953748e-05
2.10587403350995e-05
2.34832187065796e-05
2.41956356462519e-05
3.26502482468681e-05
3.02623846015976e-05
4.13080379985529e-05
3.53840832179465e-05
4.69299924010185e-05
3.21905564320783e-05
3.42585124934851e-05
3.47330482159939e-05
4.50249648561052e-05
8.07019232656999e-05
1.83860776675551e-05
4.35547870903681e-05
6.01139521790918e-05
2.94397535800491e-05
3.16958085931897e-05
6.64755896551891e-05
5.17665367838962e-05
7.5264432089376e-05
5.47306335045783e-07
2.30077324846981e-05
8.42343221186378e-05
5.13996860689004e-05
4.16543807337755e-05
5.79369154508043e-05
4.3175871574012e-05
3.5177741600858e-05
5.5477451202083e-05
2.68236260217727e-05
7.50455666028283e-05
2.36772228088572e-05
3.36353075067745e-05
3.74593218861796e-05
5.90848855216859e-05
3.90377432289513e-05
4.23258692873818e-05
7.61631826403544e-05
6.10693029769283e-05
3.47781832312669e-05
-1.56223017414129e-05
3.91768025554156e-05
1.11295561924173e-05
5.94154672554517e-05
4.39475147631691e-05
1.0656620685365e-05
1.70191281569032e-05
5.39556941077309e-05
4.50401029384912e-05
1.54376150213827e-05
5.89688027744088e-05
2.50831749854931e-05
4.49296244553334e-05
5.15891395995119e-05
5.03454166268228e-05
3.39291782723414e-05
7.27623704312003e-05
2.21644662165267e-05
2.65385599898009e-05
6.70606518308576e-05
4.8461147488392e-05
4.3215699142293e-05
-2.26378059187481e-05
5.03395294506989e-05
2.98656128557921e-05
4.6771985257434e-05
6.7439090197254e-05
3.38854762415464e-05
1.95600332648365e-05
5.25984350488053e-05
3.01186493826281e-05
8.05884193890434e-05
6.94054745194993e-05
4.4567951039504e-05
7.09285584837784e-05
7.51127227433321e-05
5.31783337729586e-05
4.33687036161047e-05
2.75461257098486e-05
5.06278232320962e-05
1.6410394200751e-05
2.92874346018516e-05
1.47484785041578e-05
7.17934571780594e-05
5.46911855171574e-05
-1.73387398657527e-05
4.40446729203454e-05
3.51526069358336e-05
2.04211302584941e-06
-9.06724095347858e-07
1.16720344310901e-05
3.36434352530341e-05
4.9902605264163e-05
9.80949787670708e-05
3.99277344877426e-05
4.12805130883001e-05
5.58110204500666e-05
2.68503600213062e-05
8.20059914077535e-05
5.09280192670714e-05
6.70714470427129e-05
6.13881252036526e-05
5.55916300941572e-05
6.15099769562725e-05
4.74921545701074e-05
6.4718365650854e-05
7.68988747949545e-05
6.18336481214804e-05
2.37054071194462e-05
4.05384637583469e-05
2.27115147057088e-05
2.83905876704798e-05
2.80200644484047e-06
6.29208098098068e-05
2.23028774161085e-05
6.7586823535448e-05
3.00666940727878e-05
5.19088343850923e-05
1.36613892335204e-05
5.98747942996062e-05
3.13671640334821e-05
-4.01500902687767e-06
8.17606885758182e-05
4.06993994089367e-05
8.92710279609176e-06
6.11054826123485e-05
5.90519933012374e-05
2.14604472132161e-06
2.58059779511128e-05
7.93966725937175e-05
8.24327803081994e-05
5.12196276582525e-05
2.50474089978558e-05
-4.22867841661195e-07
3.22677220834584e-05
1.52113544093747e-05
4.30764780658877e-05
4.58462982629908e-05
6.20129203116291e-05
2.13397203512594e-05
5.04208440083553e-05
7.40309727195866e-05
2.70539417842881e-05
3.27204186685117e-05
3.44904456738362e-05
3.77299803251185e-05
1.52206826844688e-05
3.75527118081061e-05
2.36325946038199e-05
2.69776818540683e-05
6.94006690324438e-05
5.19910863772853e-05
6.04206296635564e-05
2.50723377863399e-05
6.49165504306707e-05
2.25810029415928e-05
8.39309476463557e-05
5.26168169166302e-06
5.09306270938381e-05
7.13160206389204e-05
5.57474193954149e-05
5.38107200962268e-05
5.98375033927449e-05
4.18314023716454e-05
9.05784077859671e-06
4.48756125188347e-05
6.01679172876163e-05
5.66206218528282e-05
-1.77849866954479e-06
2.39964329249353e-05
2.20717363710622e-05
2.78591242396652e-05
3.322303688074e-05
6.5390705368205e-05
4.17349306963217e-05
6.3813414836601e-05
1.59003678565451e-05
5.57552313828967e-05
6.64716744439461e-05
5.25621876031742e-05
7.1898878554699e-05
6.49526133580267e-05
5.29995406456426e-05
5.7649502484326e-05
3.45167020019431e-05
4.91435611944212e-05
5.07369402014761e-05
6.90068438837179e-05
1.61288613027539e-05
6.47525896200004e-05
2.06152401414188e-05
4.88976769242153e-05
3.58280837597961e-05
2.76377733316183e-05
2.79520773788986e-05
1.87626709863437e-05
2.18685457151636e-05
2.08288352374331e-05
1.73237557851362e-05
5.44901783363108e-05
5.38790612478932e-05
4.30106305631953e-05
7.26125459732416e-05
4.57279121967104e-05
2.66267481422141e-05
5.67232634230154e-05
4.10006276341184e-05
9.55795521047341e-05
5.00805410647281e-05
1.4474429992756e-05
2.09934592101121e-05
4.10671407068908e-05
1.66150011995052e-05
1.67348442656763e-05
-1.39173219739043e-06
4.12484170482956e-05
4.15923293956162e-05
4.84087904382429e-05
3.65547016948696e-05
6.27526418946238e-05
4.2660197271481e-05
1.89973791692095e-05
-3.42860012311863e-06
5.46843003601124e-05
3.2396669719686e-05
2.90156578661142e-05
4.22403986113517e-05
2.10245067386826e-05
2.59148304400323e-05
2.45592112827769e-05
6.20403428564634e-05
4.32609149153633e-05
2.74565628266865e-05
3.59339133769203e-05
6.5931287325857e-05
3.57829261697063e-05
3.00432087761921e-05
7.13416676799714e-05
7.88079575835653e-06
4.21086555847437e-05
4.873752373689e-05
2.25758979603205e-05
2.5252838809986e-05
2.97713413065219e-05
5.05222775950546e-05
4.81286558970212e-05
7.33367753257869e-05
3.43287792574344e-05
3.78269794931733e-05
4.27439774295058e-05
6.76898690412584e-05
6.1106511867587e-06
5.93654868558987e-05
2.68724150273237e-05
1.57319129150209e-05
5.29320817513052e-05
5.55134234732671e-05
6.77863781494124e-05
8.39993402727542e-05
4.34034517056891e-05
-2.19170484876419e-07
5.47301779675239e-05
3.17310860507069e-05
3.0699319965672e-05
6.63554831527836e-05
6.93419906682598e-06
2.94785953151956e-05
4.3967006605071e-05
8.77256767834249e-05
2.78203787779306e-05
5.14073096868055e-05
7.03352650317613e-06
3.577273341691e-05
4.88530491581408e-05
1.81384789036955e-05
2.51043424955974e-05
4.37220188064995e-05
1.10698642317272e-05
6.04185619796821e-06
7.08111929361828e-05
6.676702479163e-05
2.0677422503726e-05
3.2321566093714e-05
4.60514059545794e-05
4.7164186292935e-05
6.23780626601386e-05
9.90852511441049e-05
3.25123086727678e-05
3.46042973797978e-05
2.41821411708266e-05
4.83248583405315e-05
2.50899770343198e-05
7.25949882643513e-05
1.73495844705499e-05
4.11776655798231e-05
4.94699832286688e-05
4.895512279906e-05
6.27445310735979e-05
5.69483606400969e-05
3.24087636485318e-05
6.26284035808388e-05
1.5108376993051e-05
6.40110229229212e-05
9.39296154995871e-05
3.02406255876326e-05
6.60693145197149e-05
2.67852507774134e-05
4.07419106199689e-05
4.78097844256003e-05
3.78480195238087e-05
4.57328201966156e-05
5.98130944769911e-05
5.89006651302984e-05
2.29265727721491e-05
4.62868909442607e-05
5.30717588658199e-05
4.14933444128355e-05
1.48891852314955e-05
5.57160010508905e-05
2.48546142797905e-05
1.98154705071973e-05
5.43859282679703e-05
2.24962442602894e-05
6.37470203854715e-05
1.79370528149902e-05
4.94008764120728e-05
5.36004813933974e-05
4.93844749467938e-05
6.30997240800769e-05
4.8624509670884e-05
3.96285573494309e-05
3.73518012469329e-05
5.1913106351573e-05
5.14357666765804e-05
1.53162798756607e-05
4.4188970268121e-05
2.47956641869341e-05
5.66408060857569e-05
1.17532103574969e-05
3.3031027234833e-05
4.84321926109723e-05
4.92054002130683e-05
3.88661144906289e-05
3.53040973921228e-05
5.65493449985915e-05
6.1757227182015e-05
4.09600659435181e-05
-1.71831518539056e-05
5.17380374649458e-05
2.23359000968586e-05
3.80615080118266e-05
4.96362647904868e-05
2.66577130884137e-05
2.91265326405161e-05
3.47793889954183e-05
5.63964353653581e-05
3.38361076311536e-05
4.84801275025768e-05
5.4585043515535e-05
-7.48958366218936e-06
6.29214539457946e-05
4.34855258700275e-05
-7.10942571314243e-06
3.46480556395145e-05
3.37825560937176e-05
3.6090325075102e-05
4.12759474709503e-05
1.47831357641224e-05
2.87977320275961e-05
7.27404243990078e-05
2.94925511801417e-05
4.02882260421452e-05
4.2862061492613e-05
2.97092736840924e-05
3.75204428045086e-06
3.00068990879597e-05
1.90425835629933e-05
1.50869153037343e-05
3.67463702660742e-05
1.09297323326516e-05
5.64330263240338e-05
4.00854494262236e-05
-1.96583241372522e-05
6.74108321112214e-05
4.60603241932915e-05
2.52622168984156e-05
5.25164076376741e-05
4.36348713210878e-05
7.91461569963067e-05
8.5243449603976e-05
5.8665799090837e-05
1.77943542933067e-05
6.26211658856898e-05
5.51173179999064e-05
2.12715711325063e-05
4.23170108997256e-05
3.15062277963034e-05
4.07599530013695e-05
5.98345097579785e-05
3.34666180884105e-05
5.19682890998358e-05
2.79736116949879e-05
6.30823704802342e-05
2.96576470988791e-05
6.34788734998531e-05
4.07850647172563e-06
2.59484493854755e-05
5.86524343206427e-06
8.96385159495831e-05
2.76859529022375e-05
6.13564933436775e-05
6.33291680919219e-06
6.79914765155351e-05
4.68966988196141e-05
1.53454822194962e-05
5.23281423622351e-05
5.03081483017839e-05
6.19443341826891e-06
5.33106458291561e-05
4.54466616102412e-05
6.42573374764365e-05
3.87784619128041e-05
3.12959743281319e-05
2.39514684623205e-05
9.14615112910667e-05
5.15010518739358e-05
4.30538417141444e-05
7.31348969228841e-05
8.70989421233309e-05
7.87563399472046e-05
4.28464185401999e-05
4.98111703727285e-05
2.99423752065507e-05
6.25732129302168e-05
6.33847501388661e-05
4.80757984764021e-05
7.07029179750609e-05
1.67242266386495e-05
1.5604861994138e-05
4.02263243470887e-05
4.01044629943928e-05
4.78654252888902e-05
5.49152618290634e-05
8.16842257983721e-05
1.09829968577133e-05
8.08849112760768e-05
-3.43073220245927e-05
6.99505686245048e-05
2.5212952547345e-05
1.9403953990398e-06
7.171622653263e-05
6.57472060739671e-05
7.66147444109249e-07
5.52947434021447e-05
3.25249318879562e-05
1.79174489922375e-05
1.68357275278855e-05
4.01840125127056e-05
6.85235637340211e-06
6.74841882278188e-05
7.03414150025797e-05
4.30478250644582e-05
2.17726911985592e-05
3.09044528589239e-05
5.65814351079689e-05
2.11961283379716e-05
1.97473581418701e-05
5.29288289792833e-05
5.65867403088446e-05
6.67558220491212e-05
3.46493926707425e-05
5.54781023770417e-05
4.14941659720794e-05
5.73734866480642e-05
7.80937799348818e-05
8.12747644457056e-05
6.49623802302659e-05
8.43422595414005e-05
6.77040152326928e-05
3.54143050758492e-05
2.63067228686723e-05
3.83711017483185e-05
4.81420838936505e-05
2.16030157953344e-06
1.84981256380721e-05
7.2158366505497e-05
0.000104853046169298
6.8678682345192e-05
5.37443348176146e-05
4.93991938755241e-05
8.93341273682226e-05
3.84968577469961e-05
3.83316525726398e-05
3.56464613712595e-05
4.20230327414263e-05
8.29308765752048e-06
4.41346645374977e-05
7.17159219527275e-05
2.14958038924302e-05
2.35917587493841e-05
7.09570973610907e-05
8.36718202736625e-05
3.5908062686558e-05
4.55153615130851e-05
6.04592676250324e-05
1.62035259564737e-05
3.85452389273701e-05
6.70063415108475e-05
4.534979271467e-05
7.23948014950974e-05
3.15970013492439e-05
6.79329024290714e-05
3.32585787345294e-05
8.13773292091407e-05
3.93122232491053e-05
4.69704430599143e-05
6.18514250403631e-05
2.98063204169151e-06
4.72288799747636e-05
4.42005751825587e-05
4.4993418083454e-05
5.28486647698933e-05
4.77021516872461e-05
7.06595912183736e-05
1.85664132768268e-05
3.55884619018894e-05
4.14603753993641e-05
2.96714708284891e-05
2.70155661557188e-05
6.29727375955286e-05
3.26191051307181e-05
3.85649986838467e-05
6.7093128629879e-05
-6.43240060768494e-06
7.9701381041459e-05
9.07490864836191e-06
1.86753329707173e-05
6.21164875989768e-05
5.37330274639772e-05
-1.96051148261913e-05
6.33194779370113e-06
2.74086370376687e-05
1.51590065124325e-05
4.42500583544235e-05
5.26791118921317e-05
3.95264704635091e-05
4.61233510987991e-05
1.09940011945241e-06
6.33487053189657e-05
8.51367764140537e-05
2.09984342363382e-05
4.73250190261093e-05
7.86310829047676e-05
2.57336542495926e-05
4.51127128448338e-05
6.19211092267024e-05
3.78431803134989e-05
6.25937177525654e-05
5.03856301987037e-05
6.51589488098764e-05
8.01331483614896e-05
8.97080445905883e-05
5.16496966045043e-05
4.85821631137378e-05
4.8051625876178e-05
7.33627732360631e-05
4.11991702685378e-05
3.00255753356077e-05
4.56626543568749e-05
6.27972964527711e-05
6.03063971083149e-05
2.11718666628161e-05
7.21307247915234e-06
7.45830884638515e-05
6.78879347317832e-05
4.6071856842845e-05
3.60627316017344e-05
6.06847301570152e-05
7.65375966646541e-05
4.24247045227864e-05
3.28986113328493e-05
3.98739286640743e-05
5.6440475314135e-05
3.15618876277227e-05
7.80919510511749e-05
3.02884608317798e-05
6.76392039509862e-05
4.91143909088532e-05
5.68179982164487e-05
2.09270853166209e-05
3.4793155794856e-05
4.20721866132191e-05
4.86509030685313e-05
7.77986909448633e-05
5.00107074641786e-05
8.58599003940029e-05
5.06732263264893e-05
5.7519430672713e-05
5.31114580297275e-05
4.92271482123788e-05
4.76087373252179e-05
2.78120945783767e-05
3.78602337382184e-05
5.72224097643033e-05
3.61741037237641e-05
6.68420007663676e-05
2.52006662133622e-05
6.00406686703581e-05
7.71439079598863e-05
7.4901095443082e-05
7.8825599288502e-05
2.79535791866988e-05
7.5135611419895e-05
4.52619750685157e-05
-8.31933726577722e-06
3.25629569755105e-05
5.45311894135154e-05
3.08982948998196e-05
6.89201338855268e-05
6.09164865271086e-05
3.83274519494443e-05
2.76603591382512e-05
2.55567206140097e-05
3.94208597407959e-05
6.47665417635046e-05
9.19329612230383e-05
5.51482510826724e-05
3.13445321301035e-05
3.82560257329605e-05
4.72025703810667e-05
5.39189781096625e-05
4.94414581609355e-05
9.4207131289785e-05
5.22619676610167e-05
5.0583405414108e-05
6.35137355480672e-06
-2.6996190571295e-05
1.65394043971078e-05
6.45149356907662e-05
4.75452750818105e-05
5.20317729719418e-05
9.26992940631308e-05
3.93494301367701e-06
6.65145471588207e-05
6.59874604303362e-05
5.00094657803608e-05
6.69824104913753e-05
4.0111344581622e-05
5.27763218439301e-05
3.92787982850111e-05
1.62854183703701e-05
4.21357350588111e-05
5.72471370728709e-05
7.36846186988235e-05
5.90837683295016e-05
4.64017092816545e-05
1.0034921767622e-05
5.06325153103957e-05
7.96223385636872e-05
8.09423595592602e-05
4.10431468520053e-05
3.20511158000815e-05
4.84641392977678e-05
3.53600972241025e-05
6.89624597370136e-05
4.32994745649022e-05
6.17842035525263e-05
5.3420503479708e-05
4.93905347909771e-05
4.76325348474734e-05
3.8626982653403e-05
3.83343308112017e-05
3.12494290938007e-05
6.45389049915876e-05
1.43290583788147e-05
7.23794381678024e-05
3.5864958715534e-05
-1.49796939221544e-05
3.62984833298036e-05
3.27749736562223e-05
-1.97643037959794e-05
2.49286563875887e-05
6.46517519851983e-05
4.1790584112919e-05
4.53032539222276e-05
-1.26413227970968e-06
6.87016798300683e-05
8.00699152217554e-05
4.47645671933898e-05
5.00737575879561e-05
6.67012919204697e-05
4.33079661431269e-05
3.27999741638973e-05
6.2686485070979e-05
4.53956916770945e-05
2.89185995598747e-05
6.8477245771362e-05
5.6998081247585e-05
5.33058290893323e-05
2.97230567539962e-05
4.6875844892689e-05
4.96841903399347e-05
5.22523905978685e-05
1.57436831204564e-05
6.79479503310182e-05
2.75574343071442e-05
3.8274609670576e-05
1.55537726278337e-05
6.77405218838316e-05
2.6358354708841e-05
5.30815884944303e-05
5.93458979630248e-05
2.4237084028521e-05
4.2368122391337e-05
4.2039784076718e-05
4.95881573648226e-05
3.41787121975996e-05
2.36500142698782e-05
4.16575957302755e-05
4.01702207040472e-05
4.50205721848808e-05
7.09018147463618e-05
5.31931911870493e-05
5.4171323866629e-05
5.31180508118818e-05
2.91960414676555e-05
5.31004007246037e-05
5.28820258759495e-05
7.48563601722215e-05
4.76346731644771e-05
2.38043288224887e-05
3.37383221892973e-05
-4.86225488025609e-06
5.48089505684662e-05
6.998324470703e-05
6.12111020820431e-05
7.09360175489762e-05
3.45511069529221e-05
7.92309208882131e-05
2.06872695173542e-05
2.32523908620337e-05
5.16711602799033e-05
4.97336854364774e-05
3.02811370822054e-05
2.67057180648257e-05
4.84185586523268e-05
6.06437576771061e-05
5.67429388676473e-05
7.65107635978303e-05
7.48610578137235e-05
6.46576796860499e-05
5.37150173394917e-05
4.50786020876451e-05
6.70941861264871e-05
5.56756281203906e-05
3.85498314986746e-05
3.86293647804389e-05
4.78967619969032e-05
7.68001905464007e-05
1.715641791349e-05
2.32560850946898e-05
8.08024695699565e-05
7.29429341974676e-05
7.27336595474665e-06
-1.79713592600362e-06
3.20289857838698e-05
4.27382283761119e-05
3.26538276840979e-05
1.26365871538572e-05
3.53577408398754e-05
4.49821917553579e-05
3.0016430760721e-05
3.72652515323909e-05
2.26009599108619e-05
1.78028644466213e-05
5.35929491939064e-06
-4.52957250765283e-06
1.04319540780662e-05
3.43458019110866e-05
5.25072029616587e-05
4.63680404211512e-05
-2.79055230103319e-06
4.88177927083049e-05
2.84495196465927e-05
2.7823899383744e-05
3.44360589842388e-05
3.02399377203244e-05
3.63383398822992e-05
3.38432051675235e-05
7.99970598249142e-05
2.16597249055935e-05
3.90993710185223e-05
2.29491754961375e-05
6.28099910446392e-05
5.2698474898918e-05
3.30708964862506e-05
3.50851169946877e-05
4.39089125828406e-05
4.49039105467563e-05
4.05484823098356e-05
6.7890907375281e-05
4.71398600787967e-05
2.60313633016291e-05
6.04163113175631e-05
5.11072297778271e-05
1.81751074966354e-05
3.60999626699366e-05
3.76145726417144e-05
2.15076473868566e-05
3.11568685724665e-05
3.15900971201635e-05
5.99444253433166e-05
5.44261728260244e-05
4.41427321140186e-05
2.54135864581758e-05
1.92451337592278e-05
2.86041878860415e-05
4.23052024413381e-05
1.23564831810213e-05
7.6046358582897e-05
4.58932990426167e-05
5.33575871624578e-05
3.80022316647728e-05
4.05052433674716e-05
4.81117492712322e-05
3.98022691284176e-05
1.92967263752027e-05
8.39976116539482e-05
3.9608102980375e-06
5.34768176877345e-05
5.39509720521702e-05
2.73841844312104e-05
2.2019961418231e-05
3.98511089501521e-05
5.3836645775043e-05
3.22228646119623e-05
3.73640430441021e-05
5.04238312274173e-05
3.69647790522621e-05
4.35699027918104e-05
2.78352054885539e-05
4.39363085239571e-05
7.10830787627959e-05
7.34998103370539e-05
5.32501673603256e-05
8.09037829825076e-05
3.54320422084851e-05
3.94508632095963e-05
9.27975485902254e-05
6.3521325194155e-05
8.56458541903956e-05
4.64832157097363e-05
5.30790676443884e-05
5.98927741391816e-05
4.91041296041162e-05
2.73315792441238e-05
8.00474555267667e-05
9.20182369745828e-05
4.70693435336524e-05
4.16795270284845e-05
4.01766416224174e-05
7.75399258475823e-05
3.42333264700335e-05
-1.25142592862995e-05
7.84821878508145e-05
3.83670591187529e-05
6.09590654988935e-05
1.71242701723607e-05
3.41720465965984e-05
5.97074225156994e-05
3.46767449818749e-05
4.39163894663646e-05
5.43407587329984e-05
1.94309951812896e-05
6.45945977742739e-05
3.54550316579404e-05
1.06024169881916e-05
6.00806736670248e-05
6.20796504652162e-05
1.17059255887209e-05
1.54141892887908e-05
3.69888712835991e-05
5.55205218422153e-05
7.89600362666304e-05
6.73437379180627e-05
3.06260962006909e-05
4.62394293084063e-05
8.45643468671173e-05
2.79453503555664e-05
4.53075118654134e-05
6.84452280634193e-05
4.25874215611288e-05
5.42380034473123e-05
3.12465083608483e-05
6.33113181836155e-05
6.3482224703453e-05
4.6039432003488e-05
4.43456007611073e-05
-6.85695428153578e-07
8.1829353470882e-05
6.64438687084433e-05
4.57526484330045e-05
4.97156622735361e-05
-1.44561757265054e-05
3.28855062500876e-05
2.02250930046102e-05
6.59554002929873e-05
6.68141944227298e-06
3.91863447848737e-06
8.71349074226162e-06
2.87444026063204e-05
5.91706620245555e-05
2.79416188901587e-05
2.16621403937659e-05
2.40111254788711e-05
4.35968733680169e-05
4.73926199626754e-05
6.03269891938743e-05
5.55353342981946e-05
3.36208645116076e-05
1.84303079159505e-05
4.43034883063443e-05
7.92990502206964e-05
1.17816311736532e-05
7.80303613973426e-05
3.57442973094782e-05
6.36393447135864e-05
4.61866711663897e-05
1.16126473892383e-05
3.13795290573444e-06
5.93238957650002e-05
4.53561667883284e-05
2.04516793737785e-05
6.62084068149279e-05
7.77511102295097e-05
2.38164351338101e-05
3.37029653424642e-05
6.07238347360084e-05
4.06180436364528e-05
6.75994930352935e-05
7.49484081072712e-05
2.70073763701592e-05
5.83228417880374e-05
2.78375192983232e-05
2.60601323442653e-05
4.44711503446287e-05
2.38434401483868e-05
2.4893688218142e-05
1.98326922069249e-05
-2.1915102230024e-06
7.51516626668972e-06
6.12029498436265e-05
5.39950818886612e-05
5.97746458941866e-05
6.40954197475074e-05
8.02473654795143e-06
4.82295720439398e-05
8.57425139987579e-05
3.67898099823639e-05
3.79308370006743e-05
-7.18883360587993e-06
4.71938848639848e-05
1.0508238169574e-05
9.07772731502608e-05
2.06569989743755e-05
3.2213432643765e-05
-1.31673860383977e-05
4.75756956274225e-05
8.56964726890745e-05
5.82622982092429e-05
2.57274032606267e-05
5.40141748725119e-05
1.69183303116485e-05
4.65522162436161e-05
4.42281466173985e-05
3.69356886566124e-05
3.94487499075076e-05
2.75895115535665e-05
2.03144813493204e-05
2.76366660521661e-05
1.80908417559845e-07
5.53195258771945e-05
-5.00240835882126e-07
5.78351804159445e-05
2.76784096735727e-05
3.596453497713e-05
6.27195357938131e-05
5.08682128539265e-06
3.54077573227083e-05
2.31920612823614e-05
4.63515382273413e-05
4.26844514359605e-05
2.9366829466948e-05
7.33976642918526e-05
4.63542900644248e-05
7.17347124555315e-05
7.3365362192002e-05
3.18138950744301e-05
1.82623070989378e-05
5.80722945992819e-05
3.90682884303771e-05
9.32966471755924e-05
5.54624684252612e-05
8.26224600519792e-05
1.53667443931145e-06
6.13857324052191e-05
9.3504778901967e-06
4.06089358918362e-05
1.39435883228959e-05
-3.2984853406023e-06
3.40444929496666e-05
6.15463077614299e-05
-1.97563526827662e-05
1.72695251168537e-05
9.60944736991107e-05
0.000105981204967717
4.4891949567592e-05
3.97800058793489e-05
4.32047852625315e-05
4.71035613424254e-05
1.73942671492531e-05
3.28133212011176e-05
6.56147748168267e-05
7.63340679082219e-05
2.75703996475629e-05
3.46685926733909e-05
7.39182303095704e-06
9.23965614782651e-06
4.431404432031e-05
3.57173028180386e-05
3.99208142188922e-05
1.5842814114732e-05
3.24177620452396e-05
6.3242875786834e-05
3.16176644997744e-05
2.70440225460515e-05
2.39312953046206e-05
4.81271377457768e-05
8.51306165094733e-06
5.14129045660776e-05
4.87461710159774e-05
7.47220731786819e-05
4.84138163229151e-05
5.98067645359097e-05
7.24434618620513e-05
2.14682626613635e-05
4.9809093009636e-05
5.50189013958463e-05
6.69245027537702e-05
5.14984839982903e-05
4.39686370376232e-05
2.95351059730322e-05
6.53703833791479e-05
4.81965436844931e-05
4.39292018147899e-05
3.96932353946393e-05
6.95254979029291e-05
4.26617390394987e-05
8.64282973589589e-05
-5.21133723530289e-06
3.6894044432088e-05
2.04804013656302e-05
7.86316469004185e-05
4.79060824491666e-05
2.93552066734287e-05
1.10379562961188e-05
4.11074836611791e-05
3.66393953343253e-05
4.37085931640927e-05
5.95084552730813e-05
5.51321889966354e-05
2.86341456284077e-05
4.06083386896112e-05
1.92952089959766e-05
8.29958092471848e-05
5.30945350867565e-05
5.38334437479369e-05
8.17166878632183e-05
2.99635059378245e-05
9.70930781892382e-05
5.10565633615759e-05
2.22951343323828e-05
3.1481753540879e-05
3.66281289299236e-05
3.83006310213713e-05
5.04073930702626e-05
4.12669709255841e-05
4.98139969368105e-05
0.000102596535232038
6.50722704166102e-05
2.28915980149536e-05
3.52820237698976e-06
4.99177672853454e-05
3.62851495125395e-05
5.05022296718162e-05
3.89423639606274e-05
6.02646162686682e-05
3.89438929930715e-05
6.82202568672506e-05
4.27623159881853e-05
2.33011772437086e-05
2.2241337504181e-05
3.49056178734826e-05
3.23305633340333e-05
4.74551018296799e-05
2.25646384233912e-05
3.39902181020366e-05
5.3427229454377e-05
3.90271155242207e-05
3.78924508515429e-05
2.92765760342811e-05
5.89912768951169e-05
2.514494951902e-06
6.90989095634165e-05
2.84885803716639e-05
4.76966485465178e-05
1.07085036537286e-05
4.53872578323937e-05
3.33963892990842e-05
3.25435393103814e-05
4.31305024372906e-05
7.08051271629146e-05
4.32864080460514e-05
2.24631421482048e-05
-1.38904320979914e-05
8.56525498671178e-05
3.94325446900232e-05
6.12536660475837e-05
1.34879609566753e-05
4.51538622709149e-05
3.4845225936929e-05
4.3023772162998e-05
4.11196616814984e-05
3.56096642655788e-05
9.57487301105769e-05
5.31254291355322e-05
5.2263044560813e-05
4.43568550409706e-05
3.44693332450477e-05
7.43869627754666e-05
5.05360465090082e-05
3.88455051174779e-05
6.52257111594708e-05
6.72379323433646e-05
1.26289843243023e-05
7.94399044603661e-05
4.10077975747015e-05
1.55089112224606e-05
4.77422517228007e-05
5.61322241067329e-05
4.6326848047453e-05
8.25393555675958e-05
5.81683323561061e-05
3.67073000860529e-05
2.65528487269123e-05
2.4051768300437e-05
9.01308991884384e-05
3.52958734774404e-05
2.7389760039959e-05
9.37083168672875e-06
3.98982012488313e-05
5.95604807098602e-05
1.46811866418174e-05
1.45835739892942e-05
4.28789119984107e-05
5.22716385460847e-05
6.41231408263387e-05
3.45776660077772e-05
6.72901560446078e-05
4.52038468560805e-05
3.27157953747134e-05
2.25933376587358e-05
2.7543990720099e-05
5.51398451516144e-05
3.99446475006311e-05
2.35619639125224e-05
5.86253680011517e-05
3.66755313755286e-05
5.16074489854796e-05
5.3487994509479e-05
9.01719435784933e-05
4.74802636056831e-05
3.16678174898998e-05
2.61515533019271e-05
0.000122602958117614
8.65347446811581e-05
2.76872708765447e-05
4.06344929278335e-05
7.44020180909118e-05
2.43358384254236e-05
5.61839353670888e-05
4.02632907874015e-05
6.16695110293283e-05
2.98254327584432e-05
7.59044406309632e-05
4.9803059703751e-05
5.48291725183051e-05
5.39166748806201e-05
2.96155426712763e-05
4.92553830452574e-06
4.44775090235347e-05
5.42559985364763e-05
-1.73244084673451e-06
-8.41737050024041e-06
1.87811881269938e-05
3.58781247310558e-05
4.94847079996374e-05
3.32542484263194e-05
3.59356956233576e-05
5.87872571949977e-05
4.02246420432053e-05
4.10462016190014e-05
4.36073229183395e-05
-6.63690462784513e-06
3.30539363878573e-05
3.46917485905756e-05
1.76693616704308e-05
8.27284882817439e-05
4.15221295515821e-05
2.19040071104318e-05
4.83454970723069e-05
4.26590847332824e-05
3.8102947853433e-05
5.97225955312028e-05
6.21741560651586e-05
6.39908667513046e-05
8.1138261336634e-05
1.65928488321816e-05
7.91907634905068e-05
6.06904275595377e-05
2.43060950060162e-05
5.03046803977785e-05
2.61495109327629e-05
4.3648857381746e-05
5.55040120161311e-05
4.12969120539645e-05
3.85315270825205e-05
1.74619043474413e-05
7.59973861615501e-05
2.47244965100025e-05
5.68165066299491e-05
1.44777632279873e-05
3.52906428527705e-05
3.95587164553071e-05
7.09220874850099e-05
3.93366375919849e-05
4.99181262790191e-05
6.71415774946836e-05
4.46063729383161e-05
1.8721286613101e-05
3.40396849356588e-05
3.01152550526284e-05
8.4822943898203e-05
1.79553483868874e-05
6.39875911815024e-05
-2.93984119521249e-05
6.71342980636446e-05
1.33189577099864e-05
1.32591211060286e-05
1.6061644183452e-05
3.39545491470799e-05
6.09165536618553e-05
2.47153068061296e-05
7.22025306274151e-05
3.69863888212804e-05
4.77777151866606e-05
4.1959215123115e-05
1.3378192224732e-05
1.0756156958102e-05
4.80044992091935e-05
3.01996640707705e-05
4.01154874522736e-05
2.96803947767342e-05
6.05748429272936e-05
4.27020749130964e-05
6.06173173069716e-05
4.73644199188966e-05
1.29721518397255e-05
3.66241992180832e-05
6.14895106558899e-05
7.48560093218968e-05
6.90715690761528e-05
-2.46622148530417e-06
4.40862235192839e-05
7.89159062431597e-05
5.78904169665764e-05
4.89859820605735e-05
3.9491649014374e-05
3.41379187326662e-05
6.26219873654551e-05
4.1080413027642e-05
7.90121680140147e-05
2.53511900150811e-06
6.85196756970937e-05
2.46642186326366e-05
4.31526025941116e-05
2.71156998113048e-05
1.24434262089979e-05
4.61209460123815e-05
4.37251904647062e-05
4.82530136848894e-05
6.41459878051938e-05
3.36924957901508e-05
6.69896426114915e-05
1.69854242226327e-05
4.44539119170546e-05
4.4723201072223e-07
7.65217930207118e-05
7.16202721031374e-05
4.34361020677201e-05
5.57818419462446e-05
7.32149863608227e-06
4.733124743434e-05
6.21154480748292e-05
4.20203597793918e-05
-3.03206092663134e-06
4.58331468730045e-05
-7.50171940808453e-06
4.18037538045265e-05
8.99797365130803e-05
7.53454654396859e-05
2.00630344337977e-05
7.65535868967284e-05
9.40463542260109e-05
4.20816673581997e-05
3.90591897939959e-05
-1.72793424666624e-06
3.6232731329835e-05
1.69533368376953e-05
6.22073244457822e-05
0.000115405718713817
5.97295238843794e-05
4.28325432973658e-05
6.25310710106303e-05
1.6604496313708e-05
5.591585025954e-05
6.46632342659602e-05
4.18742027906637e-05
5.30450612087858e-05
5.50319694520397e-05
5.16019318266291e-05
1.93940530117739e-05
3.40548735856364e-05
3.07625302014851e-05
7.43077710690798e-05
7.63830840229623e-05
6.43909904100841e-05
2.81556696207892e-05
-1.45648181519021e-06
7.03078780619539e-05
1.54825821816488e-05
6.05728556870549e-05
3.32581303704998e-05
2.49769153591244e-05
4.42413627030586e-05
4.50790839615791e-05
4.83099096638007e-05
4.67341280239181e-05
4.51620435996319e-05
4.21630811565685e-05
4.534497482546e-05
4.23854525687195e-06
4.00017669180584e-05
6.32484864673741e-05
5.0745339975558e-05
3.51928099763004e-05
-2.12348335842029e-06
3.89140597978011e-05
5.89964896638143e-05
3.97020266008825e-05
1.03053737486797e-05
4.05320407483462e-05
5.96125956673425e-05
3.9930861918303e-05
2.45709532415378e-05
7.73221477651656e-05
3.99747154534385e-05
2.98183493587056e-05
4.21041106283273e-05
5.11926385714615e-05
3.42051619622059e-05
5.26475783852755e-05
4.98907725519055e-05
7.13404041943879e-05
2.98856219346678e-05
2.0201234898518e-05
5.41405066491317e-05
4.6544031120268e-05
3.76106672279327e-05
4.18117076238226e-05
2.84018803252989e-05
2.91118210746598e-05
5.61728350634844e-05
4.16754160283851e-05
1.11612394560638e-05
5.81695891458107e-05
2.26384508765145e-05
3.21876452765353e-05
4.34596591734888e-05
2.4445159001753e-05
2.72249539813682e-05
3.74136782343409e-05
6.1893411176758e-05
5.79792262036294e-05
5.04426902083738e-05
5.13031939311055e-05
-2.43014001676436e-05
4.36270568428977e-05
1.55859522905458e-05
5.34011915970116e-05
6.83768304739131e-05
3.19329294172982e-05
4.88619108551722e-05
7.46130653423356e-05
1.64197979114968e-05
6.93055016952721e-05
5.39059285242316e-05
6.73333035679497e-05
6.26770572008493e-05
5.48392493661805e-05
3.3700917631441e-05
3.20253173250614e-05
5.41667983977268e-05
7.89168450938762e-05
4.0534569083864e-05
1.92604244033257e-05
2.43343286050104e-05
3.52650273256668e-05
5.60480585086666e-05
5.51612277706401e-05
5.24675004651437e-05
1.85831667835441e-05
5.51407653490951e-05
1.74617986906107e-05
1.7057368904528e-05
9.10763146391912e-05
8.08814114051891e-05
3.95626229818356e-05
3.07076796530273e-05
3.971557912282e-05
1.43156527263535e-05
5.00257038135169e-05
4.73589823252893e-05
1.8803527001331e-05
1.64719617629237e-05
6.93324573192474e-05
3.85062113743236e-05
5.84488026054199e-05
3.0062718381879e-06
2.30330622683604e-05
1.19133777094683e-05
8.27042811589428e-06
3.06914184887356e-05
3.51388117810081e-05
8.94984404590953e-05
7.60056525941315e-05
2.05596410334116e-05
1.84579529096055e-05
3.84883471665849e-05
3.23647375420037e-05
4.22350026647586e-05
7.48395111058645e-05
6.79165172067236e-05
7.6107760755447e-05
1.96175465142444e-05
1.21775139826382e-05
4.38560746554879e-05
7.96827162624646e-05
3.0334814763031e-05
3.6305440941426e-05
5.59068207848487e-05
2.79434392197315e-05
2.0595648145418e-05
4.37907713811332e-05
1.83116013319484e-05
1.92991641895722e-05
2.1379858356846e-05
5.67818649164618e-05
5.66564588844876e-05
5.03265071521643e-05
4.79890612009593e-05
3.92166327289318e-05
2.20069667081633e-05
2.42810370933489e-05
4.5493195231006e-05
5.39611135028587e-05
7.26359902243332e-05
2.56220151073221e-05
4.26492284432035e-05
2.22205635158753e-05
8.26865617545722e-05
7.18572625272756e-05
7.32789197603557e-05
4.53198888477451e-05
4.63322130836838e-05
1.63743630879362e-05
3.16068309568347e-05
3.23523525366975e-05
5.00663483172545e-05
8.7229729026428e-05
3.7456549537147e-05
3.07199453338508e-05
4.80055263164573e-06
6.14021364057216e-05
1.49617721003762e-05
5.98732435442964e-05
3.13234182285827e-05
3.23649704512843e-05
2.88581538362407e-06
5.64246485457055e-05
6.50426992431145e-05
5.02456961043154e-05
6.67132446069175e-05
4.54828046583568e-05
4.19287940909115e-05
6.3837791832732e-05
1.94002279061586e-05
6.58929439089635e-05
5.1774647855656e-05
6.11307483988719e-05
5.87218720849334e-05
1.24671264281455e-05
6.49853688041928e-05
7.5927844070501e-05
5.32866604275828e-05
1.12382683272899e-05
2.41331992084723e-05
3.71993005977496e-05
2.49338483413806e-05
2.98715212688213e-05
7.10853912365603e-05
1.87122972448165e-06
4.56255431403785e-05
6.39663843881572e-05
7.15289983225593e-05
3.95240310845333e-05
3.85183865328086e-05
1.03939190836251e-05
2.54192074282775e-05
5.8474859420782e-05
5.29049868655537e-05
1.41996727677382e-05
4.4152921581351e-05
4.39941328561292e-05
5.05807460479487e-05
2.46069998734339e-05
5.56950929666429e-05
1.92361243849958e-05
1.64568486592843e-05
7.68389347030628e-05
2.93236731129607e-05
3.45143099184536e-05
4.19130931290878e-06
4.72930228764912e-05
8.80724448453773e-05
4.51249419247324e-05
5.92536295334488e-05
4.66447416397045e-05
6.72574489888973e-06
1.88802487982815e-05
4.62884570580302e-05
5.43473624742959e-05
3.53628657319035e-05
-4.95682539741146e-06
1.72242357321514e-05
6.68224002099898e-05
2.24926398801256e-05
4.31733244777485e-05
5.97852360231272e-05
8.40372331151657e-05
2.07830153997495e-05
1.72506458098817e-05
1.22875405406982e-05
4.60387421041856e-05
4.59106035313324e-05
3.33177780327863e-05
4.54381646604398e-05
1.24472763906637e-05
7.54841322861238e-05
2.53401816704255e-05
4.28628044140683e-05
3.06797469387792e-05
9.03160203534892e-05
5.98066691622531e-05
3.79923720437205e-05
8.36083412447736e-05
7.90956988438686e-05
3.61968965861405e-05
3.50125054355419e-05
6.11745665056628e-05
7.20264423460716e-05
6.09990041643053e-05
2.17005767370252e-05
4.45776346661608e-05
4.73661529773101e-05
1.31278456256138e-05
5.41340944431664e-05
8.00613941968166e-05
4.47343948663545e-05
2.60429910207973e-05
1.93147414323973e-05
1.29522993443944e-05
-7.67333774266851e-06
4.75152843667716e-05
5.85049215262841e-05
2.95081744039725e-05
6.45848274346071e-05
2.26910137800073e-06
3.47225503441412e-05
5.14263430069707e-05
2.34700397286052e-06
5.67212253393268e-06
6.88308526350274e-05
6.58704720805642e-05
2.52577465936764e-05
1.57507375391654e-05
7.23797488190151e-05
6.80673193311218e-06
2.17427995743217e-05
-1.23500898401718e-05
3.23857859112442e-05
5.03043961702183e-05
2.46392159411983e-05
6.85361299322565e-05
3.74233732158862e-05
5.03171966338323e-05
6.37464269466878e-05
5.40570158891405e-05
7.68539137214559e-05
3.73414276660355e-05
6.14402916555224e-05
4.10416947492508e-05
5.1165792315892e-05
8.32015397532223e-05
6.09621174640942e-05
5.9193759847923e-05
3.47960354234584e-05
1.9342943476598e-05
7.77423065408909e-05
3.27366605813151e-05
6.83531884284151e-05
4.97376093511222e-05
2.299571852409e-05
9.19331929945074e-05
7.27529239713522e-05
2.73560780352507e-05
2.09870970635462e-05
7.81790553464509e-05
8.33041700035095e-05
4.05182121348494e-05
7.36534434606375e-05
-6.79706108136829e-06
4.57697071565467e-05
5.33524165319542e-05
3.3500888736364e-05
6.22912645160103e-05
-1.1168906945234e-05
6.20376177547898e-05
5.54943757548209e-05
4.77313892683989e-05
4.39107068233808e-05
5.3440807841221e-05
4.34704912227649e-05
5.79614235092179e-05
6.35161446348653e-05
0.000107847403773741
8.03036184796046e-05
5.6414043264507e-05
6.5726665539206e-05
6.9619526617117e-05
3.45025437651482e-05
4.15830209260886e-05
1.54132848094529e-05
4.15532141456478e-07
4.95788163462009e-05
7.06174421660503e-05
3.89892286717928e-05
3.71617010998874e-05
3.81974503855822e-05
2.76411602218558e-05
2.64383503649435e-05
5.05430743556276e-05
5.07946106169229e-05
2.21448737925827e-05
6.68901985856749e-05
9.36101342876207e-05
6.12506327081406e-05
3.81450074620709e-05
5.32989120611021e-05
4.01324753850282e-05
5.11833965045552e-05
1.22621090699973e-05
4.31234880211801e-05
6.5200024337273e-05
2.76267665459255e-05
5.23674829645954e-05
2.49037804233921e-05
5.6878663505908e-05
8.71625173480114e-05
5.05328132252066e-05
6.70318602695856e-05
1.90295535297401e-05
4.04336398592692e-05
1.76001960523324e-05
4.59150216829063e-05
2.79570690067674e-05
5.88567233006982e-05
2.62744714707879e-05
2.79136344244132e-05
3.83637281400585e-05
3.81282595862769e-05
3.01218320134483e-05
4.79184842302222e-05
5.78051329908857e-05
4.41698375677082e-05
3.91466695636783e-05
5.83705639208337e-05
5.67358226281063e-05
3.53937303756561e-05
4.90351112559727e-05
2.00327953638737e-05
6.18524398101869e-05
-8.6719405941629e-06
6.85906240414132e-05
3.03132702728657e-05
4.30854038319801e-05
5.10992238130277e-05
6.55075747240095e-05
2.82394928387137e-05
4.14581556510367e-05
-4.27068455645132e-06
-1.12612755467595e-05
3.35750260963197e-05
2.7201336920583e-05
4.5285784779571e-05
1.68235807267052e-06
9.01659327035246e-06
6.61178553302886e-05
8.92841343351645e-05
6.08569194158534e-05
3.79156717513382e-05
1.55973368201814e-05
7.01847785478155e-05
3.73573800445754e-05
2.805190712661e-05
3.13247195447735e-05
6.38354059523916e-05
3.51166546948867e-05
4.28694867388575e-05
6.33539460098908e-05
4.08998693941886e-05
-9.99491125562302e-06
4.90629083147096e-05
1.94097088623261e-05
3.08941957018849e-05
4.385720129458e-05
2.44617227199118e-05
3.93516633034623e-05
7.97894263464989e-05
5.68509560578727e-05
4.37437386716976e-05
5.10162343327997e-05
3.23956135372195e-05
5.42712745424239e-05
1.6161335305914e-06
3.84130070802455e-05
5.27026729256516e-05
3.39967160255113e-05
7.77236989199442e-05
4.36711292950246e-05
2.82374017157442e-05
3.42486736477935e-05
2.92391146098086e-05
3.39511093176173e-05
5.79816741037117e-05
6.5688509320955e-05
4.48665483771471e-05
5.34185311865306e-05
2.59875627445527e-05
4.94062238756627e-05
6.77106274643621e-05
6.10176817841581e-05
6.26958218585754e-05
4.74403894952133e-05
5.80664738781241e-05
1.47615703937735e-05
4.56950496451795e-05
3.38079494793828e-05
9.62834717703583e-05
7.67045423516783e-05
5.64602935956092e-05
2.87558593062439e-05
4.62131865220707e-05
2.93976752433365e-05
6.57675063221885e-05
4.93891747367779e-05
1.96439313850777e-05
7.95411849313881e-05
4.58846116878853e-05
2.87436481680897e-05
3.01905112923614e-05
8.26717001249752e-05
3.73883286385257e-05
6.2925752016029e-05
4.49812563212974e-05
5.00843479831568e-05
6.36508970877645e-05
7.48188309104736e-05
4.06935872018502e-05
1.88260127627946e-05
8.6541108456322e-05
3.3137627318038e-05
6.00642243272623e-05
5.83726482294782e-05
2.93732678871647e-05
6.4854677966545e-05
2.50914202563293e-05
-8.53541921574678e-06
4.13852570230104e-05
4.39064352251415e-05
7.86556612461875e-05
6.01296352248222e-05
5.20325407969379e-05
2.95090333758803e-05
4.51999553922625e-05
5.66167752087477e-05
3.77669718327035e-05
4.98966619830236e-05
4.75800906602438e-05
3.66116664456398e-05
5.63862813156055e-05
3.28797395831121e-05
2.14273710349462e-05
5.71157416285422e-05
3.92270281719691e-05
6.04138035034398e-05
5.52407388552066e-05
3.22448435310037e-05
4.67086454220988e-05
5.82761880388749e-05
3.90904317076257e-05
-6.28957122520651e-06
2.27851435810425e-05
2.42117288313484e-05
5.60898025329517e-05
4.9628864850399e-05
-1.71216768649408e-06
2.92466368899523e-05
1.17235850004595e-05
5.15380719514498e-05
-1.68157354890886e-05
2.09087061404166e-06
6.10713004456249e-05
6.89106946093742e-05
3.98721909405167e-05
3.02399607673246e-05
4.86889131475264e-05
8.54681200666273e-05
-1.31456975436227e-05
6.00041575549417e-05
0.000105011575670547
6.20663471526447e-05
5.66863218152969e-05
7.24514099138352e-05
6.83235940911515e-05
6.55172620615802e-05
7.47831865094093e-05
6.78062198957771e-05
4.81337424124177e-05
7.88080694572462e-05
5.43687061758886e-05
0.000104681514614119
3.59985110617043e-05
6.00116883634553e-05
2.83816925317981e-05
3.09294460008573e-05
7.07656665144933e-05
5.26349479069494e-05
1.56132483848935e-05
4.43076824546198e-05
6.11299600132076e-05
3.58241954251721e-05
6.09910926368403e-05
1.03004259987371e-05
-1.00512277161321e-05
2.32826717449049e-07
1.32154661321012e-05
1.75602981372131e-05
2.93311451044241e-05
1.23748246982117e-05
3.2994232451989e-05
4.32127104859665e-05
4.17178160137187e-05
4.73502104773872e-05
3.13528769086624e-05
2.21708952697488e-05
6.08259153912688e-05
3.73889065642136e-05
4.18104968314613e-05
5.76774246334213e-05
7.15554301118294e-05
3.82690238415393e-05
2.45644696093219e-05
4.10327194458234e-05
2.53651599164528e-05
8.34596719311705e-05
8.222239544646e-05
5.73593787731697e-05
4.43506598300604e-05
8.69809075476353e-05
9.12173418359562e-05
3.70877593193852e-05
1.85364841581549e-05
2.42768633144433e-05
2.57814113259005e-05
5.31618069936257e-05
1.63953904464676e-05
1.20430408230355e-05
5.32121155088399e-05
1.60208349923532e-05
4.36246928311663e-05
3.68840939936033e-05
3.63238198587687e-05
2.07447708368486e-05
8.7274815981037e-05
3.64223589164912e-05
4.58669544178761e-05
9.84687172666842e-06
2.1641871722989e-05
8.15621672065802e-05
3.15872808860819e-05
1.11978588180993e-05
4.54739970768937e-05
3.16311209786676e-05
5.90500879596916e-05
4.73421402617848e-06
4.08476988956623e-05
6.97698435326927e-05
5.083185253125e-05
1.81117594654079e-05
2.72550781995414e-05
1.41223823588562e-05
2.63369974505084e-05
3.93159347943584e-05
7.1041126038112e-05
1.26766454972011e-06
5.49852834943549e-05
4.14182338908889e-05
6.5106504783404e-05
6.91820474579519e-05
7.64975454694334e-05
1.73119279734897e-05
8.7224776150297e-05
1.98971096011186e-05
4.11752628549785e-06
0.000117456087885689
7.74136680558827e-05
6.31620100873555e-05
4.69090701546327e-05
1.56037801841663e-05
6.26956458832666e-05
1.09713851967421e-05
7.62087237653758e-05
3.87789777223335e-05
-6.78172212114153e-06
8.20918111939508e-05
5.46752722475866e-06
1.58258301574132e-05
3.39366418232329e-05
4.19005406784565e-05
5.24211476930979e-05
5.24671126636124e-06
2.8785880346801e-05
2.78568013197862e-05
3.93132087249589e-05
4.87722605297664e-05
1.74719547565143e-05
6.45939055268106e-05
5.55849341484228e-06
8.33063223969182e-05
3.50254314474497e-05
3.83225262770518e-05
5.65410026274443e-05
4.17412711745459e-05
5.719771478705e-05
3.80042679483119e-05
3.47292260453381e-05
1.55281325741214e-05
5.05967552868954e-05
1.93610776580683e-05
-1.03618301714434e-06
5.68794470535093e-05
6.00115646709394e-05
5.94176032707087e-05
3.4114164759064e-05
4.90282915066438e-05
3.05153955376357e-05
1.78231941238427e-05
2.22398216809086e-05
6.41796135405691e-05
2.88512126158872e-05
7.26897644062924e-05
1.63405045427529e-05
3.21308351924092e-05
5.4935256275789e-05
4.11582822742389e-05
7.08161339547334e-05
2.28372992819831e-05
6.51720543438466e-05
4.92174270244295e-05
7.50270639477113e-05
4.49027679756604e-05
5.34194371083889e-05
6.53786829575423e-05
2.56802250501717e-05
3.01053046399545e-05
2.27750436291683e-05
-2.54614104361324e-06
1.92482076146363e-05
5.03945784920161e-05
3.73970764007848e-05
5.05576326430626e-05
4.64000788547166e-05
6.36760800839089e-05
7.51330753000653e-05
6.48121233412125e-05
1.99907630585138e-05
3.53499068352058e-05
3.74162421471768e-05
4.36102078152404e-05
5.55753577532232e-05
4.16329467204213e-05
2.78048766857209e-05
3.8715634641812e-06
-8.22984426030212e-06
4.09268705165549e-05
3.03751579448052e-05
3.08613329471671e-05
3.91192526209899e-05
5.60520727348262e-05
7.72713542065772e-05
2.74471199314285e-05
6.96412136332477e-05
1.47303726418073e-05
4.52274779840611e-05
1.85414521679706e-05
2.02144072991829e-05
7.04015678426688e-05
2.63383399990483e-05
5.8153575537598e-05
6.93009722931469e-05
2.81139022076481e-05
3.48624290435861e-05
4.09064024394532e-05
1.42896145874997e-05
6.80327923762651e-05
6.87034189600593e-05
2.07552759676509e-05
6.18679432023992e-05
3.06942774237525e-05
2.01866162544192e-05
4.5685976141778e-05
3.4377637790572e-05
1.37697101882092e-05
5.51171709397892e-05
2.78083899343492e-05
6.71042355289591e-05
2.71222415706175e-05
4.36880152796258e-05
6.96336146495387e-05
2.93264199752601e-05
3.16074682461262e-05
3.93913952852477e-05
5.55492266483843e-05
8.0030115309827e-05
5.0109305163761e-05
3.7374858086749e-05
5.44463933932517e-05
5.23475701157991e-05
8.75097319093049e-05
3.37354405150596e-05
4.55913384474296e-05
3.13228235519036e-05
3.72334691104637e-05
3.19696631676196e-05
5.95780877231981e-05
6.63373110171842e-05
4.82317201614747e-05
2.00255294712465e-05
1.97140832355191e-05
9.35833539539981e-06
2.1347675617301e-05
6.00130061547188e-05
3.87974953046575e-05
4.48475262537496e-05
2.52124157721303e-05
1.62283399223446e-05
1.80330925885252e-05
3.90417816000422e-05
3.39248473803365e-05
5.95604874893087e-05
6.18744020950999e-05
1.63821848457582e-05
3.68527899636667e-05
-1.04048623603609e-05
3.87911957079173e-05
4.77758281405613e-05
4.87232894290648e-05
7.97842864393713e-05
5.91183953948075e-05
1.86937421012301e-05
7.72521526846092e-05
6.2739760558891e-05
2.54831798927149e-05
5.35138821941892e-05
1.17875950787422e-05
2.53900676939128e-05
5.0940558802416e-05
9.10207612808395e-06
4.80316144360382e-05
7.2850595906145e-05
6.67172599678302e-05
3.31996830000662e-05
5.59143994095988e-05
1.90050254492209e-05
4.11719381781371e-05
5.68373106253337e-05
4.22537518248408e-05
4.43292506717164e-05
3.59131973440427e-05
1.24531294925289e-05
5.49791160960373e-05
4.09899236056467e-05
3.49605325836846e-05
-4.91163950929192e-06
5.46046868326096e-05
1.69948701047157e-05
1.71931801945508e-05
1.85477715856082e-05
1.74578662400396e-05
4.29853930695167e-05
5.72836236455233e-05
1.09916077003712e-05
8.33210721696884e-06
3.83111506845626e-05
2.66802376344871e-05
7.03741320487524e-05
6.023067899808e-05
3.35982174959423e-05
1.18496629185563e-06
6.11541146092159e-05
3.5672864511141e-05
3.90475894090594e-05
3.38188836049672e-05
3.41895653079021e-05
6.28465466489164e-06
7.32881305076144e-05
6.96517779748326e-05
2.20644066650989e-05
6.26866564337917e-05
6.19666103469207e-05
4.54058023030767e-05
6.56375206815148e-05
3.34078248798845e-05
3.81168540934138e-05
2.26626527685887e-05
6.88416662856585e-05
7.43167639280263e-05
6.67704619568769e-05
-2.73573656214694e-06
4.31614530310486e-05
3.78279393142493e-05
4.51188815454958e-05
1.20727572842682e-05
2.58642926413576e-05
7.64840320690651e-05
4.96391070751014e-05
-3.65029129524267e-06
3.08150520031977e-05
2.09201480660099e-05
5.88353682160802e-05
1.82738463599653e-05
1.11187211492512e-05
3.15688839365169e-05
5.51436280089859e-05
5.26745424261807e-05
2.87321848051868e-05
6.32223389553497e-05
2.79579061639003e-05
3.19937658063834e-05
-1.490121264933e-06
7.27827891409822e-05
3.70742609796634e-05
5.50885801845812e-05
5.62545020798259e-05
2.80479176234908e-05
4.67779037791823e-05
5.81301518480323e-05
2.45487230573379e-05
2.1308286707091e-05
6.38099453958961e-05
3.57176033628951e-05
4.2348158806285e-05
4.49806050329154e-05
7.61681487188738e-06
5.79419315827375e-05
2.78935494532744e-05
4.95395680236164e-05
3.7076152708297e-06
6.7893567615948e-05
4.4824503312728e-05
6.54559473232006e-05
5.58560013319994e-05
5.85824906247117e-05
3.59709401199796e-05
4.57873803463976e-05
6.55653032257869e-05
4.446144240726e-05
4.65935424691363e-05
8.57850684155244e-05
2.84477657598751e-05
2.66227352058964e-05
3.32657262194816e-05
2.13374092007174e-05
2.88124044749085e-05
4.6141731915796e-05
6.6594502716899e-05
7.92501786137973e-05
1.60051637423795e-05
5.86403894188287e-05
3.81439263398992e-05
2.78996390661213e-05
2.93438398827446e-05
4.51544122982335e-05
3.30086530604042e-05
4.91169898911849e-05
4.94805932037458e-05
6.51249781353566e-05
1.99361163261113e-05
1.59150161927142e-05
6.53943266662695e-05
2.29040031972068e-05
1.23413422115836e-05
3.12253486602592e-05
3.60386991037397e-06
3.31390309315953e-05
6.106912452669e-05
3.58545811846758e-05
4.65880555733005e-05
2.62444917962759e-05
3.52590392641886e-05
4.21016986356749e-05
3.47529460765246e-05
2.61934904580099e-05
4.49631195946864e-05
5.51053636690445e-05
6.67327535717622e-05
1.83682692111225e-05
5.58261300100012e-05
2.61894625492206e-05
5.8443378106023e-05
4.89039706378462e-05
8.04681466559697e-06
0.000103278826519203
3.20592080555495e-05
1.42933647293193e-05
2.31012967647634e-05
7.75843488906634e-05
4.73193599593606e-05
6.92854819760275e-05
3.28122168497329e-05
5.64008027070098e-05
5.82153198844239e-05
1.12288550532316e-05
1.34394493126e-05
7.37896730796928e-05
3.50560006789221e-05
2.15830185902964e-05
4.72135087027143e-05
2.56439704979085e-05
7.69596793892091e-05
8.4670104558398e-05
4.42254233441991e-05
3.17278039806272e-05
4.29775944667129e-05
7.84792119001394e-05
6.22372913171294e-05
1.69976174171243e-05
3.23697592618971e-05
4.09078065763823e-07
3.14120817468017e-05
5.20722320999946e-05
5.87304905403541e-05
3.33283079118526e-05
1.83582454331888e-05
4.07759959038476e-06
6.28159513554759e-05
4.59941876179677e-05
4.95902609183624e-05
5.37619547704772e-05
6.74222723777232e-05
3.83980623789959e-05
2.01997692641661e-05
2.53266422140003e-05
4.95662568537367e-05
2.85303660347712e-05
4.21747762098101e-05
5.57287464796124e-05
2.58204821026287e-05
2.08055263759259e-05
6.75120520490339e-06
1.7725758341888e-05
5.22339053432764e-05
2.44577231596858e-05
1.87372134135495e-05
4.96839004440144e-05
3.27280920619854e-05
1.70992991526372e-05
6.64925888350729e-05
5.02588367469013e-05
6.84995943536538e-05
6.95912081950658e-06
4.47520355021278e-05
5.39149213664719e-05
5.44363400824297e-05
3.59990483865926e-05
8.06190983597081e-05
5.72009036444471e-05
4.1712930746807e-05
2.81816286835293e-05
3.63174760014907e-05
1.3711420676836e-05
3.20010466340041e-05
3.26051307546615e-05
1.52900258084366e-05
4.77051370069118e-05
5.07564549201582e-05
3.81461839219544e-05
7.2397471832719e-05
5.52154710214668e-05
2.89188726176488e-05
6.55596724784702e-05
3.58817085199274e-05
1.59277655577349e-05
8.5080166818529e-05
3.95008319051454e-05
3.3894007521563e-05
6.81143074698009e-05
1.02385711824983e-06
3.14666508925653e-05
5.95741004527607e-05
1.83813092231951e-05
6.31727279744539e-05
6.83831106337883e-05
8.85725010701606e-05
3.94522394290424e-05
3.48358693415813e-05
7.01939981369204e-05
3.72335741000712e-05
5.67234613944072e-05
4.30365606795265e-05
6.43968399428448e-05
6.41038362513476e-05
5.28853714627358e-05
3.84990530730029e-05
8.35268497335825e-05
3.83409919507076e-05
0.000103746067190814
2.38558522125252e-06
4.0245159494588e-05
3.45882746310949e-05
8.6935179604019e-05
6.12531713688918e-05
1.10845196284113e-05
3.11817449398424e-05
2.82741179161623e-05
2.43365035931898e-05
5.39593299780453e-05
5.52088917866795e-05
4.44639182921302e-05
2.63044001141969e-05
6.90971343161161e-05
7.93780323488346e-05
5.42808903847205e-05
6.45415232695065e-05
6.93193306761158e-05
4.03410214209657e-05
5.19968498389796e-05
6.67532205614147e-05
2.529865053869e-05
1.43963083870926e-05
2.87957644927998e-05
2.34083287186426e-05
5.46357848958834e-05
4.21265595113273e-05
3.02430585293267e-05
6.99809562663219e-05
3.33667238129814e-05
6.75371742137578e-05
4.79466624568938e-05
6.45032575716087e-05
2.51476505811216e-05
5.35323795385708e-05
7.01177909300158e-06
6.12204582330526e-05
5.79546511793883e-05
1.16162039423282e-05
4.50619702707779e-05
2.01870490883748e-05
6.04042274516766e-05
6.90284213826283e-05
4.76462343973202e-05
4.60816499048871e-05
2.0640418838312e-05
2.71754380240176e-05
7.35341141419746e-05
-2.53800985353081e-06
5.51951453690913e-05
7.94982216412103e-05
3.04211546086367e-05
5.83534940684264e-05
-1.90642140515726e-05
2.49201455125772e-06
3.34532363829296e-05
1.65208712765744e-05
3.5269135964753e-05
4.25406980348421e-05
5.96101362617301e-05
5.9262671962232e-05
2.44688457429365e-05
2.53908421689353e-05
7.32278213585619e-05
5.81340440695482e-05
3.87020146684882e-05
7.79889424177434e-06
6.35815844208991e-05
7.56568147281292e-05
1.20785093128943e-05
8.50192979310803e-05
2.69761682735573e-05
6.13053829629019e-05
4.96128394137792e-05
3.52842308448769e-05
2.08759848257498e-05
5.49251464060499e-05
2.80676475093552e-05
6.95948650288924e-05
5.71643425165956e-05
5.08477563389074e-05
2.8791232407432e-05
2.0752320264845e-05
4.08751646555797e-05
5.66543873105356e-05
8.29644291991983e-05
8.87503699555966e-05
4.63782335035536e-05
4.91173972790423e-05
3.89611056690194e-05
6.53291527155483e-05
5.68880815817462e-05
5.03020170288698e-05
8.22210502506209e-05
5.85987536893078e-05
6.15063652571806e-05
3.98270634876054e-05
5.23668173091188e-05
1.91102431834643e-05
5.28025010593296e-05
4.38315569651319e-05
4.14247117611147e-05
1.83865045260013e-05
-3.00405094660574e-05
1.14511631655811e-05
3.92463821055156e-05
4.12078443041752e-05
4.51441691339133e-05
5.57856967247426e-05
-9.24489126848358e-07
1.76499910812075e-05
8.02040022985776e-05
2.70723739661994e-05
1.25050729148935e-05
7.63766119472724e-05
6.63065506378454e-05
5.87223059030437e-05
4.79027105728567e-05
3.59920305324093e-05
6.40956930512401e-05
4.11498872809963e-05
7.53379139803211e-05
5.85943053164163e-05
3.28428078479471e-05
4.91111096487654e-05
7.32355255968662e-05
3.79012226725538e-05
5.69341132835584e-05
7.2313781134351e-05
3.31032363508502e-05
5.29917218626517e-05
4.4981341163232e-05
2.04098186917318e-05
5.90914043109029e-05
4.06760156716889e-05
3.95915734822315e-05
2.54418298558212e-05
3.70960655829368e-05
3.97682183532806e-05
4.59121218091177e-05
6.00314419695317e-05
6.21685803765201e-05
2.00715421586295e-05
4.78338517059021e-05
3.55522249340502e-05
5.12495393667554e-05
4.69109330616457e-05
6.76044737153347e-05
2.35153251796046e-05
3.23518289113983e-05
5.39685662209846e-05
7.62808700376293e-05
1.55106085591918e-05
5.03600490844639e-05
2.18161328679058e-05
8.46652940625784e-05
5.15403073986796e-05
3.3832764785946e-05
1.51713964810986e-05
3.18929240972253e-05
9.43889797849887e-06
4.47751949448782e-06
-1.24564328524018e-05
5.10757333033473e-05
4.57817529136458e-05
5.36608953842008e-05
4.08212051618071e-05
-9.77378847459282e-06
2.56304968594065e-05
6.72778334841409e-05
5.46905717737855e-05
7.21704998077427e-06
4.91735046666544e-05
3.46830710389409e-05
-9.68742532525061e-06
2.80364779176852e-05
1.75382939052754e-05
2.1405912942366e-05
4.89592929596384e-06
-4.50084232248882e-06
4.8841924691884e-05
4.61496410423271e-05
1.33722344216425e-05
2.65801239268105e-05
1.54835044121565e-05
2.39294222678092e-05
-2.006715472226e-05
3.12824069581041e-05
7.46146996583844e-05
4.18808870112298e-05
4.2655920250831e-05
2.68373095622181e-05
3.8798807669207e-05
7.01742675918602e-05
-9.96563876662641e-06
3.84044529174437e-05
7.55256046125855e-05
6.60213712609573e-05
5.08961239811934e-05
3.82514058762388e-05
6.19639987433598e-05
3.7678529995234e-05
1.39257825731969e-05
4.56192099758815e-06
1.71937368014652e-05
4.16574843197212e-05
4.69256491020907e-05
4.71410886366688e-05
3.18222046124165e-05
-2.34710858497698e-05
-7.75947075645415e-06
3.2614918004094e-06
3.25962992421632e-05
1.06074726405421e-05
3.95942839195588e-05
8.37533265766991e-06
3.25756131913645e-05
3.4514384062817e-05
3.11471792177292e-05
6.6908589459686e-05
2.54039904541791e-05
1.16206198872298e-05
9.79726351011299e-06
3.78814389318599e-05
2.36335493271189e-05
2.96304561834761e-05
3.29504542626006e-05
5.54241861318265e-05
3.75699274081578e-05
6.75939639371992e-05
-5.4315800399106e-06
7.92457113991857e-05
4.74607753107879e-05
4.65347468210854e-05
5.08365621688265e-05
3.66894715654341e-05
7.91184919710906e-06
3.86261196482064e-05
3.49340041510123e-05
3.05962655245088e-05
2.6409908113458e-05
-1.08048294358949e-05
5.05247194717988e-05
4.4145797790769e-05
1.18241006544681e-05
4.47032362546556e-05
2.73063463554269e-05
-4.36567886458297e-06
3.00551116127983e-05
1.93862174249873e-05
4.41354871630172e-05
3.05180271512438e-05
3.05660383130841e-05
1.08087326397975e-05
1.90876602412721e-05
1.84916249099304e-05
2.43821011283404e-05
5.87922479630954e-05
2.1423110184091e-05
5.61375663472267e-05
4.4953567099268e-05
4.40372232728465e-05
7.03218025799561e-05
2.55027234510171e-06
5.91139368488875e-05
9.07599093916545e-06
6.01904580527425e-05
7.28396433396393e-06
4.72799879241545e-05
3.18543060611618e-05
3.57227443107439e-05
0.000113305299592211
8.03563999053846e-07
7.58025180520837e-05
6.58992932282574e-05
1.3995896842162e-05
2.3674641315449e-05
6.46542531602868e-05
8.68937980376609e-06
3.45403216026083e-05
1.76871849610479e-05
3.6212796410173e-05
5.16632201021698e-05
2.04946363721096e-05
2.05348073157608e-05
6.12178687965096e-05
2.10846278216825e-05
-1.82726321369098e-06
4.5212546895847e-05
4.27059687684849e-05
4.64998370118426e-05
5.81200983101801e-05
-3.90979806365175e-06
7.15433163984907e-05
3.60306108966222e-05
3.55806794644311e-05
5.39802633320605e-05
2.09468369324437e-05
8.23343849871861e-05
3.14328513461225e-05
4.19197425713323e-05
3.20036591603211e-05
-1.27051251580193e-05
5.41018788257334e-05
4.49063994153925e-05
5.46211144190415e-06
1.36449715199631e-05
2.66421579576792e-05
1.38392576366512e-05
5.28301175606895e-05
6.48135960338407e-05
5.47566910281969e-06
3.70185006943633e-05
8.27620772646048e-05
3.45658960573644e-05
2.5092899772167e-05
6.10667391104477e-05
4.06922360966406e-06
2.86657622305118e-05
1.14602680272746e-08
2.73717148520809e-05
2.44576224143407e-05
5.00117259602599e-05
2.0790423133783e-05
5.08298902417503e-05
3.72959240181588e-05
4.0377786334535e-05
4.437198929123e-05
3.36625816701843e-05
1.70773083599122e-05
4.29918908124479e-05
7.76523620872322e-05
4.26973108860758e-05
-2.03888271520247e-07
1.4551020777883e-05
4.59542783862007e-05
6.84163748143007e-05
1.72564558726924e-05
2.13369701232317e-06
4.54473460724399e-05
2.09796169488179e-05
5.94484678660212e-05
5.35639845152131e-05
5.30757816986239e-05
4.74873768514745e-05
4.77289418648392e-05
4.828481350562e-05
1.26768117158926e-05
5.03837020473671e-05
-4.61981795685172e-06
4.2032084401246e-05
3.94527385056244e-05
7.80169279103067e-05
5.88920547382941e-05
7.69240211947104e-05
4.55969379870133e-05
6.92713961614253e-05
4.37973639368084e-05
6.01111020274256e-05
5.91187313714308e-05
5.50950869243525e-05
5.82060018058748e-05
7.73733426123238e-05
1.1184904855849e-05
7.63546011168924e-05
5.57732698859323e-05
6.84499776919679e-05
1.30440463741283e-05
3.33374198663548e-05
7.69680509977277e-05
2.65142209158895e-05
3.45142783309537e-05
2.11385502943369e-05
4.83419745209083e-05
3.51337296947251e-05
4.97132476606428e-05
1.18481946765613e-05
1.02697184528599e-05
9.74271698125635e-06
6.05201575840403e-05
1.20781733348506e-05
6.96037580659359e-05
1.51582573097276e-05
5.78229304306747e-05
5.21578209905835e-05
3.55115421178115e-05
3.66352465451413e-05
8.22257394663178e-05
3.52311049029595e-05
3.29696015841184e-05
3.26467954428532e-05
3.07455651495332e-05
3.01203627909682e-05
3.55505688089845e-05
3.10219254127479e-05
2.45576964280474e-05
6.0730623246481e-05
2.85459551497322e-05
4.29763352997865e-05
2.92014678733402e-05
1.66807800829979e-06
5.74717946176356e-05
3.51210222985296e-05
8.33129600082129e-05
2.78859221052512e-05
2.56031811989272e-05
3.45193248397569e-06
6.59173546219325e-05
2.6501961303607e-05
3.34447041894179e-05
5.9204179747044e-05
5.99638394910595e-05
2.20822789163813e-05
2.83703937492036e-05
3.69260368249702e-05
4.59091378344301e-05
3.9215710319797e-05
6.94174431727175e-05
2.25409101815328e-05
3.85243369700038e-05
4.50818207386897e-05
1.49904267934431e-05
-1.02394675575304e-06
4.58813171505437e-05
1.90466245516128e-05
-5.70109280281835e-07
-1.10642447929754e-05
6.04311146211595e-07
1.74192256375415e-05
-1.05582371687704e-06
2.39555469622472e-05
6.15418664119537e-06
6.03313797832736e-06
3.68927900438506e-05
2.54396824261955e-05
1.58191983608642e-05
-4.07978536997722e-06
2.73138899870029e-06
3.93846093884868e-05
-1.62133450881035e-06
3.09835417410739e-05
4.72725612339904e-05
7.0240168256361e-05
5.58872027166135e-05
4.78684328977039e-05
4.22951160218956e-05
-1.19678270057289e-05
3.96450569017135e-05
6.86491334923975e-05
4.40467054246127e-05
-3.12508905707602e-06
3.86540244027953e-05
4.76984159552465e-05
2.56918181193677e-05
2.92998894278339e-05
3.23933186286154e-05
4.36582764933774e-05
1.29985340069439e-05
1.96501989040733e-05
7.98186440775391e-05
7.65888118947996e-05
6.32802197870842e-05
5.61621344550174e-05
3.10441493080501e-06
-2.81867096775249e-05
5.0454958523429e-07
3.71016140353665e-05
4.34355461791723e-05
5.86649125345482e-05
2.11897434796817e-05
2.5601710554568e-05
5.01906326061234e-05
4.15182496644091e-05
2.21187729191777e-06
4.38399790305298e-05
2.32349365938197e-05
1.75404457146806e-05
5.68302396230043e-06
4.47530939923142e-05
1.41951993441549e-05
2.62527082934468e-05
2.16447006366623e-05
1.51558320584957e-05
3.53849643268319e-05
-9.93718315510022e-06
2.34862213877943e-07
4.57007225326449e-05
9.35969923021125e-05
4.01936795870914e-05
3.30871467298884e-06
3.62685035201595e-05
2.37883200813409e-05
7.43705629949979e-05
1.17978334039372e-05
3.87054395566313e-05
3.13888802516549e-05
2.96300598709979e-05
8.2647077380695e-05
8.93929922426588e-06
4.21906327257517e-05
3.5941411961596e-05
3.7052563384122e-05
5.34053352923037e-06
7.84130520541692e-05
1.76167923994127e-05
3.68533032821952e-05
3.39285108985263e-05
3.36803088114382e-05
5.22523619068311e-05
4.14726615270858e-05
3.44547031039776e-05
3.17569063987812e-05
2.17749956467244e-05
2.06098105930793e-05
5.16036127160711e-05
3.3482179244515e-05
9.4743458828054e-05
4.0282310822743e-05
3.37297140983587e-05
5.70927999362934e-05
2.56101207821576e-05
5.0202492675306e-05
4.84715977566488e-05
2.43911764671755e-05
6.9826457009983e-05
4.54585920869295e-05
3.78457008292962e-05
4.56851612146367e-06
3.08319591687535e-06
3.75157446488683e-05
3.42904605455242e-05
-1.48821605908092e-05
5.31522785441539e-05
2.50983338010401e-05
2.57537060095003e-05
1.91514895000244e-05
3.79456503451838e-05
4.2216742321394e-05
1.73323865983004e-05
2.62141418617293e-05
1.34895552956666e-05
3.65233066833821e-05
2.59870923423794e-05
3.74139217573761e-05
5.06670226399122e-05
2.06589297443368e-05
-9.28271030688737e-06
3.28411634027781e-05
-1.15875886897383e-05
2.73587344841144e-05
5.10023268864067e-05
6.05185363109109e-05
1.11982107160204e-05
2.76805320145277e-05
5.95817865242237e-05
4.65611992694585e-05
1.5881498300946e-05
5.65368749612288e-05
5.62590895219305e-05
4.3617249322122e-05
8.16006540206024e-05
4.60084420641205e-05
9.74809641681017e-05
4.80328103648476e-05
2.97801487141652e-05
5.85956752204093e-05
6.85823398180669e-06
4.05036299370037e-05
6.11643230318671e-05
2.39902999399982e-05
7.39015383026569e-05
2.9122720511324e-05
2.62485889191141e-05
2.72161705878595e-05
-3.91841725318304e-06
3.01244298456649e-06
6.93884255956005e-05
1.40591583535523e-05
4.02675723349958e-05
3.35622642660298e-05
1.3064550159543e-05
6.06581510752211e-05
4.75164396427012e-05
2.23053425304451e-05
1.50156555262235e-05
1.68822561348961e-05
4.61473867205287e-05
2.04178933359859e-05
2.44460062920421e-05
-1.34006369141035e-05
-2.38852302674256e-06
2.19326691940314e-05
9.68952265241173e-06
4.15532734234292e-05
4.66997823682783e-06
4.9169362516125e-05
3.6961964050672e-05
3.64336973370971e-05
3.67608513464205e-05
7.16095943944256e-05
1.65344350536031e-05
6.0101870554127e-05
3.34994076940351e-05
3.97290661617686e-05
4.31854588822818e-05
8.56647310509655e-05
5.12022379143086e-05
3.83542874326105e-05
7.06513194353378e-05
4.33147041142176e-05
3.18574325436169e-06
2.78778548471698e-05
5.39494813516642e-05
2.94079191187305e-05
-5.21554876625878e-06
7.18818295123001e-05
2.85265554642562e-05
2.92282826409167e-05
2.85462062866097e-05
2.48650171538812e-06
2.13888296726321e-05
2.54535457684991e-05
3.62704770712902e-05
4.42174510077555e-05
4.85965273945664e-05
5.28480986173449e-05
4.95036876989272e-05
5.05240912513926e-05
2.95856141076797e-05
2.82849720007656e-05
5.05536738132775e-05
7.46220110733433e-05
2.21399653456631e-05
2.81287031907813e-05
8.92275920900101e-05
5.45848920403491e-05
7.10963018731897e-06
1.23604085142715e-06
4.17111605962013e-05
-7.02590090229193e-06
2.03940721509236e-05
2.63502820439418e-05
-1.57571432653433e-05
3.95026354841447e-05
4.04834894892278e-05
1.12197960865892e-05
5.72859410869411e-05
2.06461211831919e-05
8.31009942347303e-06
4.79813707901991e-05
5.82017446147461e-05
4.86973774361258e-05
3.57595246543366e-05
4.04208954930644e-05
-1.70915869113546e-05
6.85464357187456e-06
1.31202961025922e-05
3.28965483723239e-06
3.1899795875612e-05
2.89703997801172e-05
5.62425702458383e-05
4.27850798897479e-05
2.97955630542954e-05
2.74430758740409e-05
-1.05375258729312e-05
2.02919007741897e-05
3.90263829776676e-05
5.97593293646096e-05
4.61786469759532e-05
-5.09645054919198e-06
4.7069692839205e-05
6.80153267252328e-05
2.3854028114769e-05
6.34244167833003e-05
-1.14004001767188e-05
1.87593295166601e-05
1.42737533892448e-05
5.63796090930947e-05
3.61566870491521e-05
1.28799266598921e-05
3.02285286025548e-05
2.723983769812e-05
4.22597714059223e-05
4.68569414399691e-05
6.57901530885529e-05
4.38640837789468e-05
2.49589359867857e-05
2.17972860243121e-05
1.54790738228604e-05
3.27143628924139e-05
5.63830310879538e-05
1.44164921516664e-05
5.60611080160933e-05
3.50816475058856e-05
1.71446960453681e-06
2.97887692819816e-05
6.34248649652989e-06
5.1055118409614e-05
6.94492839359248e-05
4.16256483357145e-05
2.17386704811205e-05
5.61568983833627e-06
1.36622609287363e-05
2.89397726675502e-05
-2.49386566560471e-06
3.84295382302101e-05
-9.66651401508233e-06
2.39982365880232e-05
4.48125174679486e-05
3.14384346714837e-05
4.57330385956117e-05
8.858466062264e-06
6.87956150667468e-05
2.2530835776518e-05
-3.27308290665988e-05
8.13692012933441e-05
3.74689475990593e-05
3.94354793385469e-05
4.62716027664561e-05
3.95711004415642e-05
4.67460294669105e-05
8.3009330567371e-05
4.21717052463792e-05
2.04915418672757e-05
5.0012485022162e-05
3.94905315219614e-05
2.72905137123634e-05
8.91108044380758e-05
4.55099613234636e-05
4.46744156725597e-05
3.38792522419458e-05
3.92631720174453e-05
-5.45663708530734e-06
1.77791362867854e-05
2.5989274388201e-05
3.75046234004569e-05
4.30942933740557e-05
-1.42215356345396e-05
3.79172297412378e-05
4.67775809736086e-05
5.79645838086021e-06
4.94048570637797e-05
-5.28466696350818e-07
2.25440804172782e-05
9.12989589475651e-06
6.04493873805352e-05
6.01846986894847e-05
3.57513983750434e-05
2.26678100988834e-05
4.37852358330598e-05
3.68148950787093e-05
6.97571913784852e-05
3.67757336900083e-05
4.84001447253711e-05
1.51053769352674e-05
4.7373669253661e-05
2.16966751797818e-05
1.1359507151063e-05
6.89985423711352e-05
1.59613814600774e-05
5.45489461306383e-05
0.000101760994585429
1.77980573479797e-05
2.61306765599824e-05
2.03701858812035e-05
5.27573013908921e-05
3.61436605090658e-05
6.65973646202471e-05
4.7022961301706e-05
1.58504318621651e-05
3.46602296616663e-05
3.97211474219786e-05
4.85018853891372e-05
3.55881218753505e-05
-4.09516883267642e-07
6.77884283450603e-06
2.21691324714234e-05
6.71699658160797e-05
6.29427280798735e-05
4.09323277582296e-05
-2.1226907091992e-06
4.2630223432813e-05
4.78218793702253e-05
5.84517381065987e-05
1.39085963634044e-05
1.79876265706899e-05
5.71250888385007e-05
-2.345968790035e-05
4.64722939275892e-05
5.53790472913458e-05
2.70544421208086e-05
9.68519257919857e-05
3.66127039281198e-05
4.6971922166157e-05
3.31776095944604e-05
-9.22429863622727e-07
7.22631306333621e-05
6.56742804423187e-05
5.40409106270214e-05
3.49900612408542e-05
3.009212236196e-05
5.32291688194837e-05
4.03337893169641e-06
1.72437571712243e-05
3.57090808008829e-05
5.77026803236775e-05
2.10782795022717e-05
2.14239261766594e-05
-3.83242200845764e-05
1.59346914019021e-05
1.73110855683079e-05
1.80772621229588e-05
6.00181073861991e-06
5.90516910751607e-05
2.57645494684083e-05
4.16776483497868e-05
4.43073006575457e-05
2.14837150104254e-05
1.67763254586594e-05
8.3578516892845e-05
1.15920873467452e-05
1.0968984900671e-05
1.52570512822968e-05
6.25748683880787e-06
1.9835489853228e-05
4.01974363104927e-05
1.99841078389235e-05
2.63754508567643e-05
5.79332191313803e-05
5.45154425551444e-05
3.70272597085065e-05
4.57808765174797e-05
1.88012776111929e-05
3.51611561707958e-05
6.81011545221953e-05
2.85485016465416e-05
1.42534967998249e-05
4.2020717288591e-05
2.79993214423377e-05
1.4473167711899e-05
8.02006094455668e-05
-1.11046296937112e-05
2.4680997810187e-05
7.67597778529076e-05
2.34738751259062e-05
-6.32685535332416e-08
4.47392729441071e-05
2.37144482547144e-05
4.0657654112527e-05
2.16512757305691e-05
7.36124770108311e-05
5.47699271406368e-05
6.3938871024277e-05
5.66283002539399e-05
1.2908182174872e-06
5.99830323971616e-05
6.24677903184655e-05
3.3441545861977e-05
3.00292954617289e-05
7.74932928991635e-05
8.83005323548001e-05
9.50247310101654e-06
4.16170471393759e-05
7.86610951563981e-05
5.20054680290186e-05
2.83051697104635e-05
1.97351567723143e-05
5.84092725291549e-06
3.92467219068228e-05
1.54960127066001e-05
3.14574740328198e-05
5.37273818081438e-05
1.48113837332682e-05
3.00827052749778e-05
1.31645592710817e-05
8.12174787372329e-06
4.60555996650652e-05
1.66466973234277e-05
6.56224408834963e-05
6.46196319003071e-06
1.76386980889606e-05
3.19801381642509e-05
3.09857263646943e-05
3.56887681346109e-05
5.80600241809324e-05
-2.20618391555652e-05
-7.02108091682034e-06
2.87644028456999e-05
6.51545472264616e-05
2.41050766852773e-05
2.67947773061202e-05
2.79878686919702e-05
3.97421258391957e-05
2.07017042698113e-05
2.86564684436186e-05
2.48717976576732e-05
5.7709094281804e-05
6.90724626674607e-05
7.38172001053612e-06
6.4933114645497e-05
6.82179119875288e-06
1.55101745050392e-05
6.56327151730225e-05
3.41646976742116e-05
4.23422590219559e-05
5.57855474292478e-05
5.90273405231973e-05
2.01570065650452e-05
4.53933488268515e-05
7.38580164131074e-05
2.96899302603401e-05
6.57431266187273e-06
3.27749533896872e-05
7.08915079219617e-05
4.21358954294155e-05
-2.36458084741852e-05
3.62660318450684e-05
1.20130680927961e-05
3.22662294288525e-05
4.48962307033777e-05
-2.9160601659847e-05
1.31936487903635e-05
6.90107597888786e-06
3.830875755092e-06
1.49449014439437e-05
6.75961098877647e-05
-1.52952202300388e-05
6.28601028421981e-05
1.06902121680232e-05
1.659170747451e-05
2.50554357538423e-05
-1.54282358806901e-07
1.57876362508853e-05
2.77951156451887e-05
5.32497661335299e-05
2.59617601828011e-05
6.63938668424395e-06
7.89146761919899e-05
3.48441523087108e-05
5.57913016684843e-06
1.17538012020932e-05
7.72076230068119e-05
6.23494711204736e-05
4.39351301018593e-05
7.89419976023725e-05
6.58719301046032e-05
9.07780003272152e-05
8.39441498432016e-05
2.87815487176265e-05
2.32913442392501e-05
5.2101422670167e-05
5.22020451894205e-05
2.64082377860119e-05
6.92985169074605e-06
4.54783634958068e-05
5.81988874234119e-05
4.74383164769101e-05
3.82033634583174e-05
4.11186025733641e-05
5.16107460715644e-05
9.48487856542739e-07
1.83901551753871e-05
-2.55456203360174e-05
-2.10365142267078e-06
6.46691455299691e-06
1.92488739758768e-05
2.1789305872248e-05
1.98872284253974e-05
2.46130472370244e-05
3.95253919602495e-05
5.68748186388004e-05
2.66975974201675e-05
5.55398949338423e-05
3.61750865159274e-05
2.69211556057952e-05
4.13853354854331e-05
8.43113618009869e-06
3.85990525660794e-05
5.85388902234205e-05
1.47963697379447e-05
3.71247833721408e-05
4.4192037108932e-05
5.40313991622773e-05
2.50675843165513e-05
3.62113073569935e-05
3.0523014482554e-05
3.8348753066558e-05
5.92627734555721e-05
5.4942196364535e-05
6.0216010357918e-05
2.27309819113078e-05
4.25736509681436e-05
1.76847387550575e-05
3.34908612092696e-05
4.56007913588231e-05
3.53960257957278e-05
4.53468822068004e-05
2.62558871098571e-05
5.2978074562993e-05
7.21129071312122e-05
2.76117710156093e-05
3.9367856398435e-05
5.06819341226828e-05
-9.48829048087954e-06
4.91128563467089e-05
-1.32428611921299e-05
6.8365143304053e-05
6.7586613057108e-05
5.78008259474219e-05
3.32669454625024e-05
5.63313167106827e-05
5.35513171072768e-05
4.60047284436054e-05
6.06565802013759e-05
5.99146119770521e-06
4.89162865666365e-05
1.73975169317248e-05
9.71311854471533e-06
7.04480180944126e-05
3.16394986383057e-05
3.53939503459184e-05
4.4922532860034e-05
3.17528976300785e-05
3.69980068624051e-05
4.96665839552608e-05
1.24030139857532e-05
2.21660194265166e-05
3.31409565232282e-05
3.51158326976957e-05
4.22694217435008e-05
3.42042527676653e-05
2.9571251588438e-05
4.97994540184613e-05
3.80050362600964e-05
4.73492479829611e-05
5.55185051538689e-06
7.14563523625145e-05
4.56114456576674e-05
4.84644874401006e-05
6.28564168604656e-05
7.34760831939174e-05
1.46419625729055e-05
7.44563989940936e-05
5.11291958521581e-05
5.65191510161497e-05
3.99351566993445e-05
4.74614122630312e-05
3.6529770593241e-05
1.78285307293915e-05
2.68109337904387e-05
6.26505782960337e-05
1.44613753618071e-05
1.24002299320932e-05
1.56867000722585e-05
3.47503329956368e-05
9.50149646374768e-06
-5.13639415543113e-06
2.96853866375513e-05
-4.87637877121028e-07
8.74370229333607e-06
1.43394805472242e-05
3.11943144955276e-05
1.2650563977473e-05
-1.86445711625189e-05
-9.87347516422691e-06
1.4508321040613e-05
-1.1595658600022e-05
3.00538449480612e-05
2.57783868135994e-05
1.74295281754978e-05
3.51257569486181e-05
4.91177222340629e-05
5.11860771725595e-05
4.09957363577804e-05
5.53176929975869e-05
4.35700630345604e-05
3.69918584967813e-05
3.8828659346621e-06
3.97680342414114e-05
3.5936571232665e-05
3.65547894705822e-05
2.43747920926796e-05
1.75354759495017e-05
2.80082034374058e-05
6.87876045789415e-05
4.70863667599171e-05
5.16386128496572e-05
4.08359681094216e-05
5.03186171137247e-05
4.86537134943918e-05
4.7729406216731e-05
-6.35534989983432e-06
6.02421612210483e-05
6.95114434925864e-06
3.50880983911848e-05
5.60718355423894e-05
6.11080886705099e-05
4.54818119374893e-05
-3.41117763865542e-06
4.22962156591839e-05
3.64567237043571e-05
6.61851786231272e-05
5.19499936139632e-05
-7.60593063121863e-06
7.81248833100606e-05
7.27422119338788e-05
2.56593485368953e-05
4.19466833056782e-05
1.11810783255366e-06
7.52760066037971e-05
1.95130065875355e-06
3.87861015768217e-05
6.17072247360424e-05
4.29850022848561e-05
4.92858481962525e-05
4.22802619937716e-05
4.48955389016601e-05
-2.05149471066443e-06
-1.98154593875503e-08
-7.87792125659777e-06
2.76016281413367e-05
3.16909736557513e-05
-6.69324776010888e-06
-1.57323581053091e-05
5.08406395721753e-05
2.91989730093744e-05
4.81954288030021e-05
4.92326169911248e-05
5.10395359625741e-05
6.17306482531837e-05
5.13126756869908e-05
3.55811924350514e-05
4.83929976609463e-05
6.61744130708107e-05
7.06250608035582e-05
2.65386002854255e-05
-1.26005984210856e-05
6.35757549464495e-05
6.51242566365247e-05
6.2109959269634e-05
3.64763056613353e-05
5.18236545788704e-05
4.93884358911413e-05
3.87168208679631e-05
4.53774422432581e-05
1.87068161890748e-05
3.26265579103367e-05
1.82650693690825e-06
9.85764124014278e-06
-7.69116248575281e-06
7.96429868124555e-06
5.77037486415083e-05
4.24961544596754e-05
2.69073093010818e-05
9.23644253533034e-06
1.34457777951896e-05
3.39855733997767e-05
3.71976497046295e-05
1.70901182378015e-05
3.84169434239588e-05
4.08297813217476e-05
3.91183059852387e-05
5.4039898513118e-05
4.12612666269533e-05
3.31590713058144e-05
2.84907332097819e-05
-6.8676785885506e-06
6.34316426745241e-06
3.93198248278257e-05
2.54826438834973e-05
6.04951117104659e-05
4.56216858267448e-05
1.93985901874852e-05
5.30179748825073e-05
3.95597462135321e-05
1.06532618334604e-07
6.95587836215552e-05
7.56791075711824e-05
3.26989867652079e-05
6.66621986914527e-05
7.66496322745866e-05
1.49882457261895e-05
5.1681574533274e-05
3.87027472187427e-05
3.68474096109173e-05
3.97136822514095e-05
7.03569179060624e-05
-1.06704023385886e-06
4.8269038868506e-05
8.51526331180989e-05
1.38148441563766e-05
3.41750158038545e-06
1.56320724886382e-05
2.2286361854602e-05
2.77382442596809e-05
-1.07513601513608e-05
3.92605882096891e-05
-7.98596262776822e-06
3.71685765981827e-05
3.43715994966767e-05
4.05398992097711e-05
5.87664035958548e-05
2.2156328785043e-05
2.64201868601148e-05
3.53987320262595e-05
4.00223879659851e-06
2.44440486121795e-05
2.01039305114719e-05
1.62719110432758e-05
3.94526582119682e-05
3.40167304783776e-05
2.82636250626756e-05
2.59655814504101e-05
6.95168915955446e-05
4.63970321102776e-05
1.42108899510834e-05
7.70091221192718e-06
2.04648843067816e-05
5.87805761361582e-05
4.61611410479117e-05
3.9326451400373e-05
7.01920945738627e-06
3.3443278109822e-05
8.03077246915203e-05
6.27958519576773e-05
9.70688060868821e-05
-5.32474563106526e-06
3.13215686307227e-05
1.21511276146678e-05
2.20203395937966e-05
2.37689690525891e-05
-5.12273300385215e-06
3.11826415488257e-05
3.0184984980696e-05
2.87789752685084e-05
2.47688807485779e-05
3.85691244216096e-05
8.6756552797607e-05
2.43355016898487e-05
4.76431161274621e-05
5.8059153494409e-05
1.92874895994678e-05
4.8419924818989e-05
1.40697080915349e-05
2.63088389133004e-05
2.67674794642886e-05
1.48169173646178e-05
5.01863827647751e-05
-2.15364819239384e-06
-3.1100092193429e-06
3.40215154603783e-05
-3.62547245226901e-06
2.99476146990195e-05
-3.04585673646185e-06
3.70924034991124e-05
1.87547004680241e-05
6.11542708692372e-05
1.96136713644537e-05
9.53284589377909e-06
2.97507497940114e-06
-1.13605916541457e-05
7.03104718044944e-05
1.4919760054271e-05
3.26022295802855e-05
2.58937681176521e-05
6.79954506498508e-05
2.56602535971679e-05
3.60802459339636e-05
6.29014845653849e-05
8.07541667755166e-05
3.6447370316664e-05
6.52607632616821e-05
6.13956123747907e-05
1.46961438959086e-05
4.56892655256107e-05
4.18129133679134e-05
3.01151391042742e-05
3.17583666681128e-05
7.08239364496852e-07
5.02062151900576e-05
2.81676054062501e-05
2.20125593128297e-05
1.59628930828267e-05
3.94591090438892e-05
5.47738609100379e-05
2.39169434330694e-05
5.69502867706013e-05
5.09639746179736e-05
5.50764295735146e-06
4.11221498172372e-06
5.03838895295913e-05
-5.64784108521774e-06
4.65803555348779e-05
3.77956831443459e-05
2.0801530776213e-05
3.84399883470723e-05
-1.59589588226785e-06
9.03505996442578e-06
3.49350128985698e-05
4.14609004986491e-05
3.98784067535358e-05
3.00864437859407e-05
5.25623719326445e-05
2.46244221926289e-05
4.14632086447255e-05
3.04540439287322e-05
2.20957475991064e-05
5.01147070726832e-05
2.93517126491665e-05
8.91139354060981e-05
2.21965108427499e-05
9.96227865812123e-05
7.58141889909096e-05
3.14463230441334e-05
2.99283458148231e-05
-5.28287950661064e-06
5.97784137173997e-05
3.06363091262779e-05
1.1264686291497e-05
4.79321034586207e-05
3.00497761016236e-05
1.24422076800772e-05
3.86243561793412e-06
2.46543049962094e-05
6.02136683937087e-05
-2.43267125305474e-06
6.25479472062358e-05
-1.20448898599295e-05
5.40357630862599e-05
3.18397973093223e-05
6.69571041811197e-05
1.53059694965221e-05
3.08850241665238e-05
5.51725868098299e-05
-2.07010192795206e-06
2.79069943506071e-05
5.93553879629177e-05
4.05932205927838e-05
2.62415697674003e-05
1.09504673034849e-05
2.70209790044233e-06
3.65597151129791e-05
2.44720553549589e-05
5.1574375557619e-05
1.26326512727935e-06
1.35859843360997e-05
5.87503608888407e-05
-1.23388051499858e-05
7.31100091701339e-05
4.34791265119388e-05
5.81147504337657e-05
5.38490418259164e-05
5.48393994206755e-05
5.56859916801004e-05
2.50705603275984e-05
1.96883906678765e-05
3.53003311439939e-05
-9.8347203320462e-06
-1.57212418696439e-05
3.86328137891857e-05
4.13489953964614e-05
1.76887856119148e-06
5.51693639971537e-05
2.82775983207091e-05
4.0596481813481e-05
3.95014845518246e-05
1.10253541112041e-05
7.59839897432632e-05
3.39670853920265e-05
2.14788441177223e-05
1.53735493481036e-05
1.32301043555555e-05
6.14600732595976e-05
4.87976082074943e-05
5.7963162787099e-06
3.34322590098427e-05
4.13346776250434e-05
3.08095096605192e-05
-2.2312146116321e-05
2.0777210665123e-05
2.35369784301726e-05
2.98931172667448e-05
2.6889086178615e-05
5.23960515553204e-07
2.74648085722876e-05
3.6356893158058e-05
-1.13324318710476e-05
1.84391496976313e-06
1.82108331243692e-05
6.32155801456196e-05
4.38190374137003e-05
2.36021712153543e-05
3.41223578142448e-05
1.44350170020305e-05
-1.15254936224718e-05
4.16006004675898e-05
2.95476295785202e-05
5.09536087055836e-05
4.53431628445113e-05
4.24553296408132e-05
3.02817272511394e-05
2.88167610826407e-05
4.15835729789419e-05
6.09299448543017e-05
2.94201615225764e-05
4.53267262506519e-05
1.66868257748018e-05
4.8677180372357e-05
3.44104421535643e-05
4.11030848291521e-05
4.01979986301455e-05
3.48776915988106e-05
1.07902342782893e-05
1.83231140294574e-05
3.47113416191073e-05
5.91757135873873e-05
5.78018462916888e-05
6.449438014901e-05
6.13347767653023e-05
3.34634830771538e-06
6.12732504440427e-05
4.94636543453487e-05
1.39677166943088e-05
5.83935073255927e-05
6.87453802178314e-05
5.13916237168915e-05
6.7009079957951e-05
1.43743331576844e-06
3.38149309668962e-05
-1.20150907217935e-05
4.68483146832493e-05
-1.96991938725324e-05
3.99999618306155e-05
2.35295438570497e-05
8.89419914892637e-06
4.6203022439545e-05
4.52764263566789e-05
1.07217308107259e-05
2.156454909455e-05
1.43333052689809e-05
1.15274041840134e-06
2.50747133070871e-05
1.31047742611928e-05
2.32751527151807e-05
3.36839407248374e-05
4.99803069882952e-05
2.02099262179775e-05
-2.01846793781329e-05
2.77194447550388e-05
1.38535285634537e-05
4.879892668146e-05
6.0017313918119e-05
3.00567964271883e-05
2.85548051855142e-05
3.30355558228332e-07
1.72450778770764e-05
2.06854257019981e-05
3.20448585850383e-05
1.6158855330084e-05
6.64570171356196e-06
4.01300955956317e-05
1.38629911821405e-05
2.49128772167615e-05
5.5378475781329e-06
7.89192373491874e-05
-1.26696427108403e-05
3.73624553234402e-05
1.96413271966273e-05
1.71358003977035e-05
1.83615544888932e-05
4.28551403588107e-05
2.26670604979237e-05
4.00363135136604e-05
4.40747651712607e-05
7.70240736994292e-05
3.00359684037855e-05
2.5521491675201e-05
1.24968126919031e-05
3.13357130254329e-05
-1.6881232234693e-05
6.47309267972121e-05
3.77742002343928e-05
6.41843749529282e-05
2.78663558642936e-05
5.25352195954436e-05
2.08038285389138e-06
2.39686131566101e-05
2.26599550420168e-05
3.82463019065259e-05
3.00502415298147e-05
2.79299147023071e-05
5.1271412585588e-05
3.55563142923788e-05
2.20926261862596e-05
1.8744466004689e-05
3.52436474455266e-05
-2.44880703651843e-05
-5.26978969848561e-06
5.50788784704321e-05
5.26571869725987e-05
7.13563988534638e-05
2.77130584799915e-05
3.93568519449535e-05
4.62718431376371e-05
7.90285977539962e-05
2.20999542419695e-05
5.90548263466269e-05
6.24903335170228e-05
4.73812858252921e-05
6.12166994597925e-05
3.20273163528356e-05
5.91125542561024e-05
3.59320785861444e-05
7.8368351494196e-06
2.44942024472842e-05
5.66385958670404e-05
4.46975375128282e-05
3.2046065581674e-05
4.02680756068667e-05
2.35239081557269e-05
-1.21847830180271e-06
5.83632584441949e-05
-2.1677981911088e-05
4.03657405402953e-05
2.56689140459086e-05
3.60225252743267e-05
2.26418531264168e-05
2.92889737151368e-05
2.75976669772573e-05
3.05963785530382e-05
-4.41700375814239e-06
3.28963889426266e-05
5.96397290605787e-05
5.79415583132287e-05
5.19274669001903e-05
2.34257476112494e-05
4.20220406325855e-05
-3.66170648748093e-06
2.9628006724459e-05
3.79933590467635e-05
1.84853604424016e-05
-1.88347849887894e-06
3.65645862812153e-05
3.14920336656331e-05
1.41841643116908e-05
5.48606236984778e-05
5.3770185063835e-05
5.23784807047619e-05
4.42704238556882e-05
1.47338169396115e-05
6.09484620517402e-05
6.2635827762011e-05
3.38179517814261e-05
2.80638861348302e-05
4.46068957810484e-05
-5.63749217215339e-06
1.29027937841782e-05
-1.29837807813491e-06
3.33472618488602e-06
5.03177416085389e-05
4.99484958831031e-05
3.93095313062446e-05
4.41389473121605e-05
3.48402192008413e-05
3.22993269455279e-05
1.07707575770007e-05
-1.82428294063281e-05
5.58896980435884e-05
7.04691150165604e-05
2.64013037600636e-06
-3.59347087857645e-06
1.90350604097557e-05
-5.83673399717238e-06
2.89335042419313e-05
7.33628438890155e-05
4.64126301112148e-05
2.19329869363417e-05
3.51092576134178e-05
2.94260418569438e-05
3.43755351361482e-05
4.38960799508089e-05
2.52969871455716e-05
2.01027281494216e-05
3.62670023786346e-05
4.25877188504741e-05
1.34190243352688e-05
3.03148790431938e-05
3.24364421252076e-05
2.91063278200722e-05
4.45107136542286e-05
6.89497833282459e-05
5.0752871176164e-05
6.5147353906482e-05
4.76741996425182e-05
-5.77906235127832e-06
1.22678529366575e-05
-1.58119115247634e-05
7.94567988243773e-05
2.47570337106978e-05
1.42680463843691e-05
6.89728222560682e-05
3.62461438869991e-05
5.4056250245899e-05
2.87971276329485e-05
5.29582258767797e-05
6.50871528861776e-05
3.01917647984279e-05
5.0609428705705e-05
4.05619130492915e-05
1.79233092358583e-05
6.37097564962306e-05
1.95498057992974e-05
5.37196766882067e-05
4.52382595403661e-05
1.431475624628e-05
2.1576467871862e-05
-1.62337330969603e-05
-1.34575546354819e-05
6.24359158005285e-05
-1.40721466310044e-05
1.87903392524043e-05
1.98427318194581e-05
-1.69256826888042e-05
4.92742787097139e-05
3.99012844836148e-05
-4.38405690259284e-06
3.56147025892367e-05
3.91396126692852e-05
5.05824467262125e-05
3.81706024158815e-05
5.70000575190208e-05
1.14424669640593e-05
3.05419179623179e-05
4.84269088502517e-05
3.36911064570253e-05
4.44461072916805e-05
1.91830964893051e-05
2.82752507764442e-05
1.78146483627591e-05
1.40707901617669e-05
4.31311642912597e-05
2.42774877568086e-05
4.82708797253892e-05
3.35558183834767e-05
9.89330520043527e-06
3.62295304271042e-05
3.55070541864559e-05
7.94990743627259e-05
6.4340268081018e-05
1.5252132133173e-05
6.81117333936312e-05
2.92640383262577e-05
2.86067256798478e-05
2.84815919700489e-05
2.19347301945262e-05
5.9978353001735e-05
4.92220669544208e-05
2.34791168620841e-05
5.86317566996574e-05
5.56067368693437e-05
-8.43779668606452e-06
1.51182706434446e-05
2.78208575390554e-05
-1.26142087980545e-06
3.07823470651893e-05
5.64961854283869e-05
-6.75165939632709e-06
-6.1822291747619e-06
4.37001348106725e-05
5.74053288641366e-05
2.7772912716211e-05
-5.446595098778e-06
3.54009022867031e-05
1.90729436277625e-05
1.40855509566744e-05
6.69843292087785e-05
4.6643035340689e-05
3.46629671893855e-05
4.42531464266474e-05
5.27672553021774e-05
4.36278131855149e-05
7.09773607886666e-05
2.69877691610168e-05
8.58523871188542e-06
3.65319751994932e-05
2.98911756826825e-05
3.36242610509953e-05
1.95436354527106e-05
2.97762913092816e-05
5.27684777653866e-06
8.87460935492657e-06
2.22084806921854e-05
1.4234841160419e-05
5.05877239182342e-05
3.48689901209246e-05
1.14207323438238e-05
4.21465835930224e-05
-7.82922251573386e-06
2.59043224706635e-05
2.5175001216797e-05
3.78430490364314e-05
2.28919281376268e-05
3.18683453973982e-05
5.87272013972187e-05
-1.70398828424213e-06
1.97962068807527e-05
2.65854246516506e-05
-5.99014541058537e-06
7.65012459604033e-06
3.67898874884089e-06
3.21408266134451e-05
4.7190218964272e-05
2.46313994051302e-06
3.38701564292834e-05
3.19694105687437e-05
3.07615531538916e-05
3.3164973710081e-05
1.80096415017792e-05
8.90750742857498e-06
4.91446798586787e-05
2.57437223510905e-05
3.10436962959753e-05
4.60522482093511e-05
3.05204870436377e-05
2.09547793874357e-05
4.50495085528498e-05
3.23183606230169e-05
4.27611651684907e-05
4.50573707388935e-05
3.60842158526096e-05
2.7937251441727e-05
5.6286268691684e-05
7.38239367486844e-05
1.83888305300555e-05
2.62090589718447e-05
9.13306266102078e-05
6.37999668495129e-05
5.43083051951306e-05
3.07885930087526e-05
9.96352825759545e-05
2.85700357118642e-05
1.17527040412343e-05
2.25109474888676e-05
2.99781562690511e-05
4.88663465070423e-05
3.18036674638352e-05
9.00867617681508e-06
5.32828523164244e-05
2.63817447607513e-05
3.65694602343566e-05
8.92538758456487e-05
1.74508165419961e-05
6.26055439495795e-05
4.95303439106587e-05
1.35916558210908e-05
1.9402618802618e-05
4.61190959574856e-05
3.68521894422342e-05
2.25546955406112e-05
2.61955728614963e-05
6.50053574527151e-05
3.35895448795939e-05
4.93946117241312e-05
1.56506922489313e-05
5.73525957658326e-05
8.19143181291601e-05
1.08233417061558e-05
1.07225143406553e-05
4.30568796227082e-05
1.36377767412125e-05
2.0122685124556e-05
2.22095347003089e-05
2.9374021555473e-05
3.46622347889553e-05
2.48089040440845e-05
4.00779299981168e-05
3.2104521161685e-05
3.42374266845565e-05
6.63616745490763e-05
3.80054488056542e-05
5.43830517519805e-05
-7.68410809321497e-06
2.89238597109241e-05
4.31062218591367e-05
3.49189451441835e-05
2.25002805070042e-05
5.76964371282154e-05
3.90566787938625e-05
2.74493436356052e-05
3.29707959067983e-06
8.48022877176711e-05
5.69792032370497e-05
1.24987916224433e-05
1.46094439671889e-05
4.27416494250184e-05
2.95759519047491e-05
3.66895108733674e-05
5.91650636619627e-05
5.72930826080178e-05
6.47656757419565e-05
3.46889237877669e-05
4.53000994789295e-05
6.35034640294692e-05
2.02182205712514e-05
2.77134664972874e-05
1.29726392986836e-05
1.16604786597034e-05
2.11122619407921e-05
4.86287043961587e-05
6.16355718890672e-05
2.08038346969035e-05
2.48717202789191e-05
-1.16463186075265e-05
4.01336944522985e-05
6.25964464468185e-05
5.0063584610258e-05
7.44078305644552e-06
-2.34764084220583e-05
-3.26590047141864e-05
2.71626732053186e-05
4.01084673028635e-05
3.62419317025098e-05
5.37884007690615e-06
3.17207164882948e-05
1.81604550593116e-05
4.73303612710694e-05
6.17395882423781e-05
3.01077619140659e-05
-2.01013185609634e-07
2.59602738397734e-05
6.62179751460866e-05
4.20514485772633e-05
5.5688768793406e-05
7.64068446362848e-06
5.34596996886891e-05
4.35379380455797e-05
1.76450031517123e-05
1.17920114499283e-05
4.58147106659049e-05
4.17471270505861e-05
5.35556248786703e-05
-1.68350160323593e-06
3.25136328913407e-05
4.71884721415483e-05
3.41332222552223e-05
3.85840318856849e-05
6.40752858171999e-05
9.84270517776034e-06
5.16055531530445e-05
-2.53285692887618e-05
1.67580024747982e-05
5.15920028472842e-05
-9.02322131362675e-06
3.60939491386675e-05
3.03052639520128e-05
1.51991577147489e-05
1.68635992536024e-05
6.29557119217353e-05
1.59238288826552e-05
4.18307341960592e-05
2.48790965923098e-05
5.2676881254176e-05
3.30576023544351e-05
1.81217201940426e-05
7.30597968196164e-05
4.82340295862872e-05
5.04702056171997e-05
5.53427084037324e-05
-2.18745542295297e-05
1.65757465807607e-05
7.55163840740473e-05
4.08088207068273e-05
2.80318585248831e-05
-6.32973495496959e-08
5.69466438372141e-05
3.22500486348638e-05
5.95873350945946e-05
5.18505691406279e-05
3.91480351983376e-05
2.21050940355116e-05
4.77899036072917e-05
6.51874832558639e-05
4.37866694388919e-05
2.35248575246756e-05
2.16515095765811e-05
4.68663220516088e-05
-8.2510434973076e-06
3.83774304974105e-05
1.3561546653859e-05
2.2189374861396e-05
4.89163002410513e-05
3.64304751022031e-05
3.47308333109602e-05
-7.58500608662013e-06
1.73196436013367e-05
4.75748379137167e-05
3.98059985275076e-05
2.54528107593406e-05
4.88707695754166e-05
4.89857961642103e-05
6.4748888408027e-05
4.56944945017515e-05
1.04010117504768e-05
3.74863368256131e-05
1.95564529148543e-05
4.10764460760439e-05
2.59504493077418e-05
6.12856060028459e-05
2.18632728699809e-05
1.41196267618888e-05
1.05113048863816e-05
4.18758421825834e-05
3.72673001164849e-05
-2.26629116316415e-06
5.27266784437636e-05
4.53046845543983e-05
2.92932661705776e-05
1.31789609993105e-05
6.36745875859711e-06
2.29541100840327e-06
5.87791763352385e-05
6.45637456509257e-05
4.45016141508267e-05
4.74629600203133e-05
3.67147273212639e-05
-3.56723964062522e-06
5.43243831296059e-05
5.77785191304265e-05
5.09850981023615e-05
4.44234792207821e-05
4.56951084667729e-05
-1.20757959084107e-05
1.8989943673935e-05
6.17206509022083e-05
5.61800412677694e-05
1.82243286119291e-05
1.62306673427016e-05
2.84446972321456e-05
3.27348918123448e-05
5.03395990349357e-05
1.67028516286671e-05
2.44275186702377e-05
2.18711873175948e-05
2.99408835251391e-05
5.170083318987e-05
1.31935533316239e-05
2.64074368520455e-05
3.99021690774844e-05
1.28109645950484e-05
6.69206863494464e-05
1.90003026815485e-05
1.43835167294269e-05
5.07513976171669e-05
5.05545062761186e-05
3.07712081659877e-05
1.65549721602034e-05
4.91828903376072e-05
4.72517194729402e-05
5.06582705149953e-05
1.16261410553678e-05
6.27095584973271e-05
3.6224739005982e-05
1.94450010172164e-05
2.96021062450249e-05
6.35214286506951e-05
2.59230417991886e-05
3.23450072719627e-05
4.71095315581731e-05
4.02100730356183e-05
4.15493389637161e-05
4.71309910086226e-05
3.93342289511066e-05
6.81724372692782e-05
4.178377287338e-05
3.07314810706738e-05
2.18997955156052e-05
2.19878071735224e-05
4.81185180273662e-05
0.000105820557436996
1.13425977870047e-05
1.56833992623735e-05
4.27703013124705e-05
-2.67957537954555e-05
5.04937569303321e-05
8.20657567563091e-05
4.28304577437748e-05
3.24133028657559e-05
8.16856862950296e-05
-1.15427259344825e-05
4.00968754251023e-05
3.39117732581788e-05
5.40604075035593e-05
1.70294278450473e-05
2.41608522144686e-05
1.58981812695108e-05
3.60216768386735e-05
4.48915328324439e-05
4.00405637549002e-05
7.09290843250186e-05
2.17959575906878e-05
-1.4132701366639e-06
3.33597084906902e-05
3.69454489124833e-05
3.97262115204449e-05
6.01474374091137e-05
1.54984767240179e-05
5.53171931961152e-05
4.48765518621917e-05
5.95157325626194e-05
2.23640753099103e-05
-2.35753676970462e-06
6.87672802296112e-05
3.91669865093259e-05
1.03755361987701e-05
2.98443811832262e-05
1.04068867634477e-05
7.05617306841357e-05
1.62399728158529e-05
4.91584507742925e-05
2.66044347793654e-05
3.51029639360333e-05
2.84357456202522e-05
3.32939771618834e-05
5.66181688808905e-05
1.94625576914374e-05
5.59020137597775e-07
5.1725348718817e-05
3.64299892715109e-05
2.87929413301088e-05
7.58936914820306e-05
5.79288630964651e-05
1.51879518976523e-05
2.53610009970261e-05
1.18377553109631e-05
-8.0057280767959e-06
7.48861101848398e-06
1.58534771347413e-05
5.11281799030765e-05
2.25661398304101e-05
6.1888083516846e-05
3.75467352397752e-05
-2.18181232962353e-05
-8.68339438329283e-06
4.82720191894285e-05
3.86199747602838e-05
-5.36607596570449e-06
5.29188338566218e-05
1.28215226385018e-05
3.54337445436002e-05
7.55113575478248e-05
2.62462410550406e-05
5.99484239736136e-05
6.21935589818747e-05
5.2547554201481e-05
2.95121577956738e-05
4.04150367971736e-05
-2.84518849753842e-06
-1.17428860658368e-05
7.39656136225876e-05
4.67628497257051e-05
3.49714148367887e-05
-3.4665959857626e-05
6.66320208198468e-05
3.27687433794142e-05
2.83150393373869e-05
4.17948190556695e-05
7.03883477013097e-05
5.36901062351623e-05
4.82293972425664e-05
4.0885889080186e-05
3.02529100236316e-05
6.1234042865597e-05
5.33563959447338e-05
6.98887337760431e-06
1.84643695954188e-05
2.67419775730263e-05
8.27319761704167e-05
4.27707965586601e-06
4.47378272253675e-05
1.88273312692976e-05
4.40778403794163e-05
-3.0041554858193e-06
2.60758271405497e-05
-2.36445252018194e-05
6.16001633452596e-05
6.90773621025983e-05
5.74415541909738e-05
4.76101143631062e-05
6.45810987282049e-06
6.24330898330212e-05
1.61394456754184e-05
4.99061748555168e-05
8.74931857834556e-06
5.38105203009202e-05
5.42288586247383e-05
3.09113048283963e-05
6.76223058050708e-05
1.3035700675869e-06
3.75886836997124e-05
1.95595275212901e-05
1.35850677394381e-05
5.26058089226996e-05
3.81555881520808e-05
1.2690923576673e-05
2.6341801765774e-05
1.65124497227612e-05
3.81802551503041e-05
1.92857340891802e-05
7.65866909790993e-05
4.6957357820095e-05
7.00419776392751e-05
2.5370989024704e-05
1.2332433294003e-05
2.81712496808784e-05
6.05598772291715e-06
1.74915882991668e-05
4.1809767884298e-05
3.2480045205307e-05
3.31353950261701e-05
4.11602396898244e-05
1.49443678051277e-05
4.21723249026239e-05
2.1596974377247e-05
6.32621699885592e-05
5.60869681551293e-05
-3.87579284626079e-05
3.95461656125909e-05
2.43683341767647e-05
2.45754762568547e-05
6.01617523743459e-06
3.9820242038973e-05
3.40750803085938e-05
4.56006279244061e-05
7.53100831418051e-05
5.21847287569198e-05
1.42750307397815e-05
6.42514167895987e-05
2.43791633079832e-05
4.42218590262662e-05
2.00049820668939e-05
3.61513530659701e-05
4.42060837387673e-05
3.94945168151222e-05
3.3348303268118e-05
5.95793619902159e-05
7.13331214687002e-05
1.79050119025712e-05
3.15388660603771e-05
5.74766473189935e-06
2.42896092847201e-05
5.10739560454203e-05
-3.53076590938024e-06
6.13833280683488e-05
4.9751179062236e-05
3.64333909938467e-05
2.26282706045728e-05
1.69265809598773e-05
6.5849493880184e-05
1.68404322041846e-05
3.76327069689186e-05
1.15811983154022e-05
1.65410658342303e-05
3.26592264837244e-05
4.31096528036809e-05
3.65715764222645e-05
3.53836599397743e-05
8.87038543995069e-06
4.65551968037026e-05
4.13863906673279e-05
3.41822198495191e-05
4.38438429713102e-05
6.92341484146313e-06
3.92089827651332e-05
1.26994404413089e-05
5.78230085881282e-05
2.3440423855015e-05
3.97324163358203e-05
3.6979434476961e-05
2.79014640649305e-05
2.58110057547939e-05
2.00971994466609e-05
2.91612923675631e-05
1.75010339162153e-05
3.48369578120099e-05
1.96374723983905e-05
5.7140786766653e-06
7.17320576911921e-05
3.55072831078184e-05
2.48255016301213e-05
3.93024356577286e-05
2.97760351864868e-05
4.50840436975074e-06
8.48301312919763e-06
4.74420022587475e-05
1.70455502208416e-05
6.8799174238264e-05
7.04436202084847e-05
3.28672332273698e-05
5.8077839955724e-05
-3.2688426607122e-06
6.25115617426203e-05
6.08814703728081e-05
7.04467667732661e-05
1.45631041039596e-05
6.92079828930872e-05
1.95311100231837e-05
4.50153265049547e-05
1.94199671942177e-06
5.68564467913888e-05
1.64245818378086e-05
5.99698943962052e-05
3.76814285598738e-05
2.26578260718229e-05
-2.01917103654276e-05
4.47958057687133e-06
4.64251491825188e-06
5.80533101190535e-05
2.23875769775512e-06
3.45801151846817e-05
3.87692806930441e-05
1.95740367739497e-05
1.40754743795154e-05
6.76704152381627e-05
-1.9279127396968e-05
2.54429924372237e-06
4.17058209657088e-05
7.88218823329666e-06
4.5042212513803e-05
2.22953216129226e-05
2.89249879755154e-05
1.60028031082451e-05
2.22140567874355e-05
3.69569146826212e-05
2.17570945516392e-05
-4.03748366203983e-06
9.55749145824778e-05
2.43624811895794e-05
6.84068269659543e-05
2.35687055154413e-05
2.15358913327921e-05
-9.21717678121489e-06
2.08864027649479e-05
4.12223142769918e-05
8.81482293990504e-05
6.03657775435652e-05
3.45513502570189e-05
3.7746520918566e-05
3.02354458626418e-05
2.53494475436253e-05
5.60126747649563e-05
5.27174918521247e-05
-1.58501938401174e-05
-4.59154684504135e-06
6.14408380283793e-05
5.44413103309796e-05
1.99491599241817e-05
1.51519880359776e-05
3.34447676830604e-05
3.19864887961949e-05
3.19977786116668e-05
3.16744427318273e-05
2.99698788443719e-05
3.31931010155948e-05
5.57807271051178e-05
3.71923793560716e-05
4.02654058061129e-05
3.65994800355424e-05
1.62896150374213e-05
3.10792734803151e-05
3.5702318149392e-05
1.91451120880606e-05
3.4245987230115e-05
7.25095251163709e-05
4.9984073410749e-05
1.10840090783689e-05
3.88717478626774e-05
2.11865318821057e-05
4.56037714405267e-05
2.47628750763308e-05
6.32348644669146e-05
4.06446001602476e-05
3.04975822355185e-05
4.06282650487037e-05
-2.53804296221619e-05
6.49743052453704e-05
4.4123725922635e-05
7.75145020024664e-05
8.9773903573081e-05
5.41272780159552e-05
5.77371302138043e-05
4.02261904718597e-05
1.73860366953373e-05
3.79872103312401e-05
2.47092970943193e-05
-2.46121666326317e-07
2.73580724094252e-05
6.10515112529203e-05
2.92819152099674e-05
2.88497242041855e-05
4.61235622145108e-05
5.9302947545731e-05
3.99563279233851e-05
4.94310559810963e-05
3.2611156806227e-05
3.08098086787729e-05
6.15698010336741e-06
8.24781333596837e-05
3.30217336340215e-05
5.31637871752177e-06
5.13856606060037e-06
5.96854325477002e-05
2.72673327310143e-05
4.05056761316709e-06
5.77794685149097e-05
7.09983755267125e-05
6.61754729043617e-05
2.34192233514857e-05
4.01517473586462e-05
5.37922033838778e-05
4.93638478994762e-05
7.62388243955924e-05
8.9265107211142e-05
4.11263035609731e-05
6.29044606613198e-05
8.97937883330915e-05
4.69164398532085e-05
3.19465957881978e-05
4.06310730760416e-05
5.61080457864935e-05
-1.36587349172232e-05
8.67661119069992e-05
2.97597438440568e-05
5.35309706145987e-05
6.3250837546204e-05
5.45848629258884e-05
3.72624471643149e-05
3.06260952070727e-05
8.75309347208746e-05
2.37353059328397e-05
3.52022366827079e-05
4.87689226490978e-06
6.21737467804687e-05
7.43402703704641e-05
-6.00078684798577e-06
2.0491740502759e-06
1.10934962151193e-05
4.95343869047556e-05
2.36550121681687e-05
2.79057321389744e-05
4.65025234101192e-05
1.27632424105648e-05
1.76032818972459e-05
3.96514685866941e-05
4.64984623864721e-05
3.66507026353736e-05
9.57532033467113e-05
5.16771118040109e-05
5.14801186276755e-05
7.11389379277877e-05
4.98264879607114e-05
3.09788048027322e-05
5.65505630266774e-05
6.92357433000434e-05
2.72468885642252e-05
5.51152500256763e-05
