# Supplementary material for: Research on computational propagation and identification of mine microseismic signals based on deep learning
Source: PLoS One. 2025 Oct 22;20(10):e0334641. doi: 10.1371/journal.pone.0334641 (PMC12543183; doi:10.1371/journal.pone.0334641)
Supplement: S4 Data — (ZIP) [file pone.0334641.s004.zip › 000100700001621.xlsx_0.txt_24.txt.txt]

1.97436298810669e-05
3.73998164836063e-05
5.53124429639975e-05
3.9996357591715e-05
5.10549423374558e-05
6.26345261866789e-05
3.30577017197185e-05
6.62282538373588e-05
5.72786775972816e-05
2.4284966964116e-05
6.13982196982332e-05
1.93952650250659e-05
1.8554891248709e-05
5.21238274606738e-05
2.05742676937533e-05
4.57825909599912e-05
3.09523619106713e-05
2.37383727482704e-05
3.50347585936911e-06
5.18558815198588e-05
1.63753035271997e-05
6.74400291281037e-05
2.94854892277362e-05
2.40708867567532e-05
3.69155090725366e-05
3.61558854118171e-05
3.84513338138898e-05
4.15389556620486e-05
4.40273730441941e-05
5.18051856012448e-05
1.64182839817051e-05
6.93101927166095e-05
7.21009182460903e-05
4.02750744262858e-05
5.37372920458875e-05
1.63833435112338e-05
4.27967418598146e-05
1.64899435664887e-05
4.74145595157902e-05
7.44195414610802e-05
3.78064923730616e-05
2.45361526212569e-05
6.31463845851712e-05
7.99674866526162e-05
6.1003387873732e-05
4.56673280728339e-05
4.06799093300472e-05
5.73152416155272e-05
2.20424194504086e-05
3.59732675683754e-05
5.25428922939683e-05
4.59375921250268e-05
4.20283197499217e-05
4.56792569175376e-05
4.32587249378247e-05
2.93228703000479e-05
1.74409053120509e-05
4.79046618503024e-05
1.63253881857764e-05
4.34297352901355e-05
4.79478027297521e-05
-2.01344337644233e-05
2.62213011081506e-05
6.52175463406008e-05
2.65800886332792e-06
3.39228943818088e-05
1.60363499232519e-05
2.29848293064128e-05
3.86526729860409e-06
9.77684729887613e-05
2.38845102438933e-05
1.62562285028744e-05
1.06817549594252e-05
2.78356265937726e-05
8.78298973423352e-05
6.70084293168374e-05
5.71651149620877e-05
-2.08657734318977e-05
5.69060596997888e-05
3.61528370585529e-05
5.67232911457197e-05
2.88178920499904e-05
5.80831550331062e-05
7.22835792421391e-05
6.76904652010661e-05
5.05072677289409e-05
7.18571743245181e-05
4.81092075682893e-05
2.49527040648725e-05
4.92383341507851e-05
4.78249063823649e-05
3.93209189565715e-05
5.0316447349877e-05
4.66444136304404e-05
5.62572862930462e-05
6.48209592681836e-05
8.04251442733668e-05
6.28231894899408e-05
3.88550680718365e-05
8.43247742519095e-05
2.83850042989444e-05
6.34095925711588e-05
4.12921247720471e-05
1.7396695356353e-05
5.72737292295938e-05
4.40435707112931e-05
3.59359549525529e-05
3.45794994794769e-05
2.89083668014181e-05
1.21178099690324e-05
5.23240947804737e-05
5.22023386811032e-05
4.18573999777621e-05
6.3897021894945e-05
3.1027581822486e-05
1.61346285898538e-05
6.30494273576599e-05
6.17111114739084e-05
3.39188698681978e-05
2.60878327595996e-05
2.15125985448175e-05
3.15432804836645e-05
4.66205292767429e-05
8.82299176182274e-06
3.62264144581744e-05
1.9976121128883e-05
5.8975692156321e-05
-9.4244202002927e-06
-7.68322645193141e-06
2.52614671287487e-05
1.54813274336607e-05
2.15829495984964e-05
2.81133716187986e-05
9.09967446636725e-07
6.86768808485561e-05
9.37374413955895e-07
3.78951859426254e-05
1.80158792340263e-05
6.63236270001256e-05
4.2268881544177e-05
5.11984662404544e-05
1.02642878545476e-05
6.94266076470842e-05
4.30825011646133e-05
2.88644583236215e-05
3.78903986846392e-05
3.47262062800387e-05
6.60681197032987e-05
2.77318035084924e-05
2.33695709744327e-05
2.13190111319912e-05
3.8187984938085e-05
7.49790149474216e-05
3.05257703015962e-05
3.8538960966771e-05
3.88664569598435e-06
3.87436143912909e-05
8.35414617996453e-05
2.84368914243631e-05
7.40319515685153e-05
2.73881788754152e-05
3.70555407667297e-05
4.25591256974452e-05
3.94050881115806e-05
4.81786543895798e-05
2.17460750919358e-06
4.48987271547092e-05
5.641132537797e-05
6.56247783523749e-05
6.82334816731414e-05
3.40418659082847e-05
2.53630444609784e-05
5.30175510006624e-05
-5.67150474482685e-06
5.05409342700893e-05
-5.57499893878767e-06
8.91638625228655e-05
5.33316667794236e-05
3.00816871557733e-05
2.41275922651334e-05
5.66598339315101e-05
3.99542052437326e-05
6.98466884085237e-05
4.60139459800112e-05
6.63225518297793e-06
1.28755375215734e-05
1.79969525021041e-05
2.06956457905635e-05
7.13730283233696e-05
7.63246593148497e-05
1.32167095561921e-05
4.8738461044932e-05
2.49821868381683e-05
3.57517244600134e-05
3.56307017196167e-05
6.23898869465466e-05
5.24304645224206e-05
4.30555156481392e-05
6.19256987205826e-05
1.59980738173205e-05
4.49955432674176e-05
2.02426627623385e-05
3.80305981452638e-05
1.95178325932593e-05
3.53513336078549e-05
1.41801761907725e-05
3.35185942671535e-05
7.7692411425814e-05
5.56771569953114e-05
4.92872838720246e-05
1.519020527525e-05
1.55506729612319e-05
4.81621880826579e-05
5.15777031321668e-05
3.44020209344892e-05
5.34850553621143e-05
3.80235139948614e-05
-3.11869897638633e-06
7.04780650305933e-05
2.85802815819779e-05
5.33754478993211e-05
3.66822097565945e-05
1.51559525231898e-05
2.74884839834231e-05
4.06382277142784e-05
5.9422571431307e-05
2.90995175527756e-05
3.00543688390828e-05
1.49257482665388e-05
2.50511401553738e-06
5.17698806000973e-05
2.58035875318611e-05
2.72309469657924e-05
1.00836335476129e-05
1.7213823120746e-05
2.36051969326136e-05
2.70246539180819e-05
8.58755980374338e-05
4.27464076271468e-05
5.48682968202788e-05
5.92025158110312e-05
-7.06770366561569e-06
5.22646342263324e-05
5.39573839840033e-05
4.24552423316699e-05
5.10944508843814e-05
2.17656665700086e-05
9.92184937052038e-06
6.61331434373403e-05
6.65647247136374e-05
1.9162336602893e-05
-1.79065042541401e-05
7.19486530886496e-06
3.54839349237389e-05
3.46878239464502e-05
5.12376356502792e-05
4.44597171022098e-05
7.18907189544211e-05
4.23739471054055e-05
8.18511992180441e-05
1.55569624779074e-06
1.30923593137104e-05
6.78370236134061e-05
1.98798707263871e-05
-7.23134558818453e-07
2.58907018631074e-05
1.75383048402478e-05
-7.69242542156025e-06
6.96206865673577e-05
1.9487550736994e-05
1.51112936189978e-05
7.68895459139135e-05
9.76761758386647e-06
2.91306523433452e-05
5.4664728574084e-05
5.16784139575049e-05
5.4961284392388e-05
4.84945699993105e-05
8.32797090091245e-05
5.03656854881697e-05
7.25248670172204e-05
3.0143245510059e-05
2.48695407772177e-05
2.22049286390422e-05
5.25773204711815e-05
7.63561278827767e-05
1.79308769869925e-05
6.28020240474358e-05
3.88209124980141e-05
8.23441048124131e-05
7.40786981409012e-05
5.90486214130828e-05
3.04346888045722e-05
4.17587219667564e-05
5.71355174096426e-05
5.33870635317705e-05
5.16476993491416e-05
5.69841763641846e-05
1.19821945864657e-05
6.36307538630122e-05
4.37536193683836e-05
2.72812078530481e-05
2.3508393019254e-05
3.81131492182246e-05
-7.79955298977388e-06
5.72861709236547e-05
4.68185330150209e-05
3.00688233217921e-05
5.03324656341425e-05
5.32382877501657e-05
4.60593051602029e-05
2.04898576781783e-05
4.12120362941187e-05
3.34015460018705e-05
5.58859004575194e-05
7.16331643727966e-06
4.86439219675164e-05
3.04740611895306e-05
4.19021009445235e-05
7.53310795586414e-05
3.54687617482664e-05
4.31033192597339e-05
5.72316732620768e-05
8.8538984355416e-06
4.35986104119273e-05
5.57863832644421e-05
6.0836102156768e-05
3.38629474200842e-05
4.96073847670572e-05
4.63449080521583e-05
4.71014175815232e-05
4.52064000411021e-05
2.66105023771461e-05
1.96834361613238e-05
3.15213712556783e-05
4.75756789420077e-05
3.26563815596648e-05
4.344926778167e-05
1.41139766473786e-05
3.52009898859789e-05
1.28688665120927e-05
5.46068602109599e-05
-2.13010435314167e-05
5.58943615219243e-05
1.92268075025071e-05
-1.98464631193946e-05
2.26120359825409e-05
4.68862320257983e-05
1.24771567019302e-05
2.48655025001677e-05
2.17891360371495e-05
3.65585902744734e-05
3.14274714215648e-05
-1.51928584321049e-06
5.78183110560804e-05
3.33687494774276e-05
4.5960714182687e-05
5.77871535429286e-05
2.03895725865197e-05
1.26743762040911e-05
2.50648391052817e-06
-1.87907688589946e-05
4.95553459705464e-05
2.51138973791928e-05
5.22103749611824e-05
3.11876125870558e-05
3.29972378146857e-05
5.16624079968597e-05
6.75467626070582e-05
7.33551085076709e-05
4.07358920758505e-05
5.48975213696868e-05
2.96631777042808e-05
5.16259013939617e-05
3.05200719876655e-05
4.04198186232276e-05
3.9632059207871e-05
6.06662358445926e-05
6.07421374828161e-05
2.50202768769532e-05
2.64848072534721e-05
7.14768274350386e-05
3.71142336278694e-06
-9.80584831116332e-06
3.46053105149518e-05
6.08243650392127e-05
3.46409700125531e-05
4.75364393328595e-05
2.99687543818745e-05
7.92300592531408e-05
3.46850812016809e-05
3.67804097296892e-05
1.22893962495067e-05
5.49099970985384e-05
2.90486636045525e-05
1.1009547531646e-05
1.16612943980983e-05
3.33810940107358e-05
4.6647717471818e-05
3.34605433652723e-05
-1.26955322515486e-05
3.69579963696802e-05
4.03562526124703e-05
6.74507946671699e-05
3.50588429042291e-05
1.73322836778876e-05
4.99904592444799e-05
3.12488831294584e-06
2.95095115269688e-05
6.66160224073079e-06
6.69405512181351e-05
-9.53974210481358e-06
2.8491888575143e-05
3.15198663684208e-05
3.01877898234096e-05
5.06445168672946e-05
1.35805732020181e-05
1.79445478428946e-05
3.72019176108205e-05
6.05046048549562e-05
2.33800162650016e-05
1.46228872232519e-05
2.43266880500639e-05
4.12675198895544e-05
8.02600309376622e-05
5.08799180495863e-05
1.81065525948688e-05
5.29426600622958e-05
7.82089949172832e-06
3.31941239938345e-05
7.80035279235109e-05
2.70465397612137e-05
4.2007173183019e-05
1.79161045875191e-05
2.88070621122944e-05
3.69901435821468e-05
-3.4250571831839e-06
6.60058421265322e-05
4.24877589021709e-05
6.17101715133837e-05
4.30637426913779e-05
7.03288382135781e-05
5.02754829298936e-05
7.32640178893115e-05
6.33744813804502e-05
2.81146072904505e-05
9.0762112780891e-06
1.49545636236522e-05
3.43178230257295e-05
7.67696849872759e-05
6.94340048693023e-05
-4.32449082404088e-06
6.07384054179415e-05
9.32229388141444e-05
6.56992273251081e-05
8.29620339271763e-05
7.23175469594417e-05
2.71741307867229e-05
6.65864715411905e-05
4.24843870302179e-05
3.97715432941232e-05
3.40211148165996e-05
8.49828205243983e-05
4.21740608573054e-05
2.65210651977498e-05
3.95640590518744e-05
5.92557979023214e-05
3.14680674611522e-05
1.05358725698951e-05
5.49049305489011e-05
6.21229644416679e-05
5.38899509199504e-05
2.81629967497737e-05
7.66896284832262e-05
3.57302082726215e-05
2.20575250923806e-05
3.95735179627667e-05
2.56784581012374e-05
-5.49538924071708e-08
5.64918824464898e-05
3.66530900077241e-05
3.92646560351266e-05
3.65084741606034e-05
4.32642223758065e-05
1.57978936116379e-05
5.9412903102506e-06
4.36485692549808e-05
2.75891737459109e-05
2.09724294050693e-05
3.076510021884e-05
2.74271389585469e-05
3.64106046691724e-05
5.72955540705828e-05
3.84124611905694e-05
-2.40373614035273e-06
4.81789777959674e-05
6.98820061061995e-05
5.8325730088874e-05
5.07654112024147e-05
2.20109583407123e-05
3.09719291761481e-05
6.09224107122192e-05
2.28367860372882e-05
1.29910904083963e-05
3.82451863471912e-05
2.47448541869631e-05
3.92292601410176e-05
4.68115831293016e-05
7.98037147641317e-06
3.48375704957347e-05
1.84419559612442e-05
5.33197846483816e-05
2.98027733028559e-05
4.99455102489004e-05
6.14353432012536e-06
1.9475131098276e-05
5.55416881958197e-05
2.85125110158128e-05
-5.45193261325161e-06
1.01404736623723e-05
5.99677434923772e-05
4.61169003435949e-05
3.96989695231512e-05
1.76930223517506e-05
3.05184802900503e-05
2.50185108092031e-05
8.65861653241211e-05
7.73843148208758e-05
3.53222571441336e-05
7.8122479177942e-05
7.68987460086966e-05
-4.87047183548121e-06
3.21402252882963e-05
6.13092336229947e-05
4.96594281614508e-05
3.03257898661324e-05
4.5182939591603e-05
7.11439692453599e-05
6.45609160631496e-05
8.81079815783956e-05
3.19867909045224e-05
5.1716756710209e-05
4.99399631347625e-05
8.25822402312843e-05
5.5015613537827e-05
3.09474016294612e-05
2.80727918987485e-05
4.40980212341674e-05
4.93997770147849e-05
4.43581684197581e-05
5.53033700336777e-05
4.25605500021741e-05
1.99713008771207e-06
2.90517204307169e-05
-2.64709149667456e-05
8.04149507430082e-05
-1.45572793598412e-05
3.59801027533747e-05
4.3957091455751e-05
3.10684301313711e-05
7.51963187811301e-05
1.27451981151314e-05
5.44323907551831e-05
1.65701016653927e-05
4.93924823876291e-05
7.9477168996098e-05
3.39930587968237e-05
1.92158496150926e-05
1.30581629791692e-06
5.72745314682061e-05
6.22523425156919e-05
3.2226307789673e-05
8.14096780889872e-06
7.88850514171031e-05
2.00731577652084e-05
3.44505518916671e-05
6.35216791311228e-05
3.08219380967866e-05
3.79785881441276e-05
4.35250660686794e-05
6.41782489373985e-05
2.04279542337507e-05
4.91385996803429e-05
3.7105935759762e-07
2.46862125974265e-05
7.11381700400598e-05
5.31155813673306e-05
5.15007566942638e-06
3.04261787173983e-05
6.29207606334554e-05
6.41037191459942e-05
3.68438284261742e-05
3.37273520781732e-05
4.88056773953426e-05
4.77186146884511e-05
7.73663111288332e-05
7.26777998069376e-05
1.93945064709675e-05
4.62350764967377e-05
3.32523134769093e-05
5.55742348540688e-05
6.26512473125253e-05
2.38781116080363e-05
2.15850682416893e-05
4.83637408378038e-05
1.92967518985802e-05
-1.02312523566819e-05
2.42652014397749e-05
4.02135368700462e-05
8.72409786079835e-05
3.74665989434228e-05
8.18407903637808e-05
4.5164986680537e-05
2.89987079386013e-05
9.28657439099669e-05
3.61044630892313e-05
3.95237536864331e-05
3.52276676790702e-05
4.45609190292052e-05
2.61281965926103e-05
6.42732194464637e-05
4.14588481510648e-05
5.14031198371097e-05
6.22354819255623e-05
7.40789086915118e-05
1.48743040000578e-05
4.17073872989389e-05
4.6029745222685e-05
6.04680466454541e-05
6.48942295679081e-05
3.12659403157156e-05
3.1992441286223e-05
3.99636249748632e-05
5.90866029592635e-05
3.12649575162654e-05
1.41903370240795e-05
4.3123680169925e-05
7.20361006996104e-05
2.46484055870169e-05
1.67516795966243e-05
6.67588279327777e-05
-2.32104187113566e-05
7.06401934057123e-05
5.32529080524743e-05
3.70250730584016e-05
3.93913731220279e-05
3.71953564900932e-05
1.71002646783676e-05
1.48452448260422e-05
4.4538995726878e-05
3.9853449013707e-05
3.99553235584648e-05
5.1659419332249e-05
4.27680349208147e-05
6.93432613589371e-05
5.78596602558555e-05
4.46734130018065e-05
4.13570043702963e-05
6.63483151094297e-05
2.2288974229948e-05
1.31559627856614e-05
4.72446746804084e-05
4.33747346377574e-05
4.36052719413303e-05
1.17334445282323e-05
3.26225462764486e-05
1.43615590305088e-05
3.0367801411362e-06
3.48125349258085e-05
5.33985220256512e-05
2.00337988160153e-05
6.48536582719299e-05
-5.26053150579534e-06
2.61263779160033e-05
4.60497845260262e-05
4.51488814206105e-05
3.7839790968545e-05
-1.09550522983017e-05
5.83594940306965e-05
9.81786285919089e-06
1.92210390029071e-05
7.4797695226069e-05
4.20138536501629e-05
5.32794510451227e-05
3.25102816903813e-05
9.003968930529e-05
3.87212460913815e-05
6.17643213204359e-05
9.82102095174444e-05
6.36841295099434e-05
3.447887963802e-05
9.26797892896429e-05
2.65746334529158e-05
2.9917807231468e-05
6.87809563616863e-05
1.86622795911664e-05
-6.0185628808865e-06
2.77682987144939e-05
4.90308264364487e-06
3.54689596214755e-05
3.13114365292196e-05
2.97740697616651e-05
4.66853905638404e-05
5.22875288765377e-05
7.42752321867633e-05
7.88500829857887e-05
7.54023913179162e-05
3.46829968706666e-05
3.67954042855798e-05
7.48519609323332e-05
3.99713555819755e-05
1.84171479364411e-05
6.13081484567416e-05
4.30988265505944e-05
7.53986841372242e-05
3.30456699737371e-06
6.29524670858546e-05
2.27352514229451e-05
3.25900047045208e-05
4.05731340570419e-05
2.07432500713698e-05
3.50482924951301e-05
1.40124008475679e-05
2.68101709841634e-05
3.72301303251067e-05
4.1416097008858e-05
3.53431762644611e-05
7.2823239405699e-05
4.69136120465248e-05
-3.35920119934577e-06
2.50714505724326e-05
3.2301316826108e-05
1.69980237772382e-05
1.02424138251682e-05
1.96897886086045e-05
6.18442527482539e-06
5.0312866408322e-05
3.48480299879308e-05
2.6499528371238e-05
3.62048907235043e-05
3.24702803929819e-05
4.69954880588692e-06
2.5727077733023e-05
2.5680057700486e-05
-2.50614277412298e-05
5.13478134454109e-05
1.55263024014357e-05
-8.99965092694782e-06
-1.29342104517663e-05
8.14576620929853e-07
3.6994727072117e-06
4.78758696308676e-05
4.89349609614382e-05
3.46024064123605e-05
7.46619228038245e-05
5.55049287559677e-05
8.86588146726686e-05
3.88227367925989e-05
7.16101734450512e-05
3.5480821071868e-05
6.65431599548362e-05
3.76830638652094e-05
6.42804946432307e-05
7.11560516868543e-05
4.1285874384957e-05
5.25977044805292e-05
7.60770951608671e-05
9.27376832657192e-05
3.20241685369693e-05
2.63591640369104e-05
2.83460667884777e-05
3.6942909404302e-05
6.20591186439725e-05
5.24555966703682e-05
4.92322390686493e-05
3.64067686348084e-05
6.16392861672994e-05
1.68980116896286e-05
2.50882245744452e-05
3.15549619821505e-05
4.25189194010091e-05
2.02647860685158e-05
2.25761319494969e-05
4.11467070123857e-05
3.92538029788001e-05
4.15087127130178e-05
8.30213855975514e-06
3.30446364586336e-05
8.73524591231914e-06
4.92853114465861e-05
3.55411497251368e-05
4.59917151365648e-05
5.20487627030217e-05
-1.57172313356011e-06
3.62841173970344e-05
5.13656486490636e-05
1.65216252270805e-06
3.41364654841574e-05
3.48232473278255e-05
3.44332426251209e-05
5.02813749865676e-05
6.21141436879176e-05
6.09337238218449e-05
6.16902871211432e-05
1.3847238818743e-05
4.72268967355624e-05
4.94631099633791e-05
7.38685947742276e-05
2.13234750586983e-05
6.21774989349806e-05
4.65841237022489e-05
4.19065926641971e-05
5.81023835393221e-05
6.39629912962778e-05
4.33647139593257e-05
9.89857624165406e-05
4.05476080654102e-05
4.06293331026952e-06
7.64512130113175e-05
6.65097622662724e-05
1.19964750772741e-05
2.08920271846325e-05
3.0494154984493e-05
2.26516512603179e-05
3.00231187250029e-05
7.90980952537322e-05
4.51184884757897e-05
2.78357311717308e-05
6.55196719869418e-05
1.26816259692941e-05
6.05954948560984e-06
3.40636471481549e-05
1.04937904383921e-05
-1.43932228750133e-05
3.27287587478965e-05
7.26354879705504e-05
2.5602179327877e-05
3.42261694319376e-05
3.02639360759346e-05
4.38076253882368e-05
7.6622419281142e-05
2.98621688716498e-05
3.63668008254074e-05
5.05861946785987e-05
1.75741386937862e-05
4.02531255554096e-05
4.40702534401324e-05
6.01380601311553e-05
7.67563556569404e-05
3.15023085303381e-05
3.58632769913879e-05
3.66291347531348e-05
8.76680173493954e-05
5.10936008404323e-05
6.6611560340982e-05
3.02791146187878e-05
3.47405040905044e-05
7.24564266208719e-05
5.5595575222888e-05
3.82341363470038e-05
4.80236846777809e-05
4.92346792668497e-05
2.18324998570734e-05
6.93689880304917e-05
3.53638425119052e-05
7.86892068146887e-05
1.77330476113527e-05
2.93270243378641e-05
5.12037584726506e-05
5.18790156440743e-05
-1.26333577299633e-05
8.27358374025023e-06
2.52905411704314e-05
8.38930889532569e-06
2.46313851555794e-05
6.24701277693295e-06
5.37129172097761e-05
6.92531785641388e-05
3.33981922180382e-05
-1.47551669376308e-05
1.87310601842695e-05
3.39526858631513e-05
1.43067287696142e-05
5.39761526977347e-05
7.07492607272354e-06
1.56173822685528e-05
8.23308319805287e-05
5.2598123969991e-05
4.33892518459329e-05
3.52537135161578e-06
5.01149273686666e-05
3.83444632379378e-05
5.6326368771056e-05
4.73148874203933e-05
3.37220528065063e-05
2.47587786668539e-05
1.04549260151904e-05
3.49250001033086e-05
3.71793857443142e-05
5.56769451136589e-05
3.75616990084325e-05
5.24592777234389e-05
2.09617472184654e-05
3.12999538376535e-05
2.35912149064933e-05
6.02868302701077e-05
2.83895189028329e-05
8.2433744249649e-05
7.24984337345313e-05
2.3268232488616e-05
3.55219662030984e-05
1.9647330596893e-05
9.06476165667532e-06
2.20246221044188e-05
2.27232334612055e-05
2.21645100526568e-05
5.09855241698454e-05
9.93766104503366e-06
1.14033301147588e-05
5.1836270139122e-05
3.49440049505076e-05
4.03649986571935e-05
8.02446601606956e-05
-7.40042410025466e-06
5.48209191183248e-05
6.05314251960487e-05
-1.38847637339318e-05
4.13027516195253e-05
5.90444438771754e-05
-2.86640992773136e-06
-6.71251714341395e-06
4.37402988852809e-05
5.66901970107001e-05
4.60524160696058e-05
4.3788559092362e-05
1.99480586372789e-05
5.00573767662299e-05
5.51276196644988e-05
6.98942085288922e-05
5.70307104439365e-05
2.59050752955896e-05
3.40367170928126e-05
-2.24025234334313e-05
2.4638711509218e-05
7.22502610286278e-05
4.38045603043717e-05
4.48468403487164e-05
4.8991671796638e-05
2.16002417866734e-05
3.91592230682401e-05
4.32304900358758e-05
1.71653071197025e-05
5.28176639401429e-05
5.26415666708474e-05
3.5222417025321e-05
3.38135952064717e-06
1.83172514851083e-05
5.39094790068336e-05
2.50921200865098e-06
5.0570202458907e-05
3.89686716081624e-05
2.53371925860602e-05
4.19034796824096e-05
-1.57571615640443e-05
3.91898652477755e-05
3.71703915477355e-05
3.66271979670137e-05
-1.75505398158677e-05
4.67812952254633e-05
-5.50630696979985e-06
5.88672672113727e-05
3.85685533016496e-05
3.85114839948855e-05
8.2443186002163e-05
3.27199189595843e-06
3.93914842800342e-05
6.7763003946378e-05
5.42761526546212e-05
2.05520425056455e-05
3.86754426170152e-05
6.97005687636297e-05
2.28691689098359e-05
3.78224577959962e-05
6.74279900474648e-05
1.52571390712918e-05
1.96515278713728e-05
-6.55375492451284e-06
3.68441960665369e-05
5.21162436687705e-05
1.82909527526459e-05
3.77015097382398e-05
3.75692011691063e-05
5.17212352726993e-05
5.10118747791776e-05
4.11536171770033e-05
3.25756136558252e-05
6.34695902037373e-05
5.51338531894095e-05
4.46047495648753e-05
1.03516412160473e-05
6.32805164382062e-05
4.14648991308973e-05
5.29076911262857e-05
7.22433872621744e-05
8.63070747670789e-05
3.21448815717222e-05
4.50471736025895e-05
3.96587820764733e-05
5.14511450661437e-05
3.80522250427185e-05
5.66378943217791e-05
6.44089600060407e-05
4.11293600927031e-05
4.04339314743721e-05
5.60267534740122e-05
3.19294643288555e-05
2.23606172802841e-05
-1.86256774699469e-05
-1.30118595933058e-05
3.8836421265761e-05
3.8118652674543e-05
2.90980522986982e-05
5.49179113245041e-05
3.80609613592786e-05
1.9987128446068e-05
2.83805572139528e-05
4.63566174354642e-05
2.02663133328893e-05
5.15574215253298e-05
5.78718373763023e-05
3.9065010668804e-05
6.66269430578475e-05
5.69846748417862e-06
7.39927385535613e-05
3.50890176007512e-05
4.42583913631031e-05
3.75810098627819e-05
1.9892276542036e-05
3.15814028640347e-05
3.68930221351891e-05
2.26232399736948e-05
9.16133344782564e-05
5.83318399857128e-05
5.61566574183681e-05
2.43721563428962e-05
7.03415523755595e-05
3.85526448057542e-05
4.22521901088673e-05
4.63546807172136e-05
6.40740669774855e-05
4.59429355078494e-05
6.26436785485376e-05
4.06290031678165e-05
2.29556985432742e-05
2.10148613520479e-05
2.74488984633158e-05
2.69780371533938e-05
2.29766156340662e-05
6.71031290579991e-06
6.30096226772713e-05
5.12060656553936e-05
-3.70770742761049e-06
4.93510176271289e-05
2.607791174945e-05
5.45242382416791e-05
1.36584846682348e-05
2.22435283308985e-05
1.89465261749168e-05
6.99884992652636e-05
6.41351964279883e-05
6.36570632441128e-05
3.41402855600659e-05
2.97515048380815e-05
3.75138641300774e-05
4.15286434733382e-05
-1.39924982755082e-05
1.72185737092108e-05
1.63159746660444e-07
6.12896082082758e-05
1.06635483559197e-05
5.32731640295936e-05
3.61289117534032e-05
6.94658707053197e-05
7.84528474557749e-05
6.86105490960731e-05
3.01343468742418e-05
7.11984340579063e-05
4.69456318783065e-05
3.82081292781808e-05
7.31067842919332e-05
5.08762036271468e-05
4.90481639574488e-05
6.7500872974995e-05
7.91472432425503e-05
2.09654756300524e-05
7.12889904566335e-05
4.30015904993464e-05
3.92139946918257e-05
1.83823054627926e-05
7.10831396903369e-05
3.98743912905586e-05
4.09014887371421e-05
3.50286031547819e-05
3.96257434326837e-05
3.77232561777677e-05
1.19025853566853e-05
4.65586650427488e-05
6.06738169377712e-05
4.5080189786334e-05
1.65285507683766e-05
3.53592200068415e-05
5.44988495126958e-05
5.3749775084338e-05
-1.8370486200448e-05
6.39557958539485e-05
1.48647344514812e-05
1.192524667049e-05
4.63424249991954e-05
3.35132193683613e-05
2.48962013735091e-05
1.55218643775022e-05
8.26738851042642e-05
4.80319455230085e-05
1.84867996606102e-05
6.32172579083487e-05
1.09377554890449e-05
4.74780169151492e-05
3.07989902223078e-05
4.28232827910842e-05
4.67992405975298e-05
6.03848627553955e-05
7.45981816235734e-05
2.75317838248359e-05
3.17400507054516e-05
5.06293468742128e-05
4.63631698826991e-05
3.68171246161066e-05
9.99603876505023e-05
5.64893768408599e-05
4.00297082228199e-05
5.14243425538719e-05
2.86324438103044e-05
3.16841605389456e-05
3.05651172125722e-05
5.57254298765734e-05
1.22733995369741e-05
7.10552404738373e-05
7.40391515664991e-06
7.31694283621253e-05
7.80372937270587e-05
-8.76746721338973e-06
2.21159405857341e-05
1.43059008362003e-05
4.66709143111802e-05
3.66025460337343e-05
1.80615893433861e-05
-1.06934318860273e-06
3.03181017732301e-05
7.13031053208655e-05
6.94041405675268e-05
2.60904677573224e-05
9.68133178702429e-06
6.19991626086937e-05
0.000107900773597257
2.34817599564624e-05
3.25116804250629e-05
7.14124577814287e-05
6.99881425712083e-05
5.14811932092723e-05
5.61581000095115e-06
4.78925252207264e-05
5.63629446590205e-05
5.22170218097866e-05
8.03701266069589e-05
8.83420217512004e-05
4.83380998002078e-05
5.1910457851993e-05
5.50836276171275e-05
4.28521545214167e-05
3.03912660239535e-05
2.77153743485516e-05
5.81636161749898e-05
3.51193521656738e-05
7.32911986018487e-05
2.19389066967808e-05
1.62539663431353e-05
6.04856061466089e-05
5.37050550061902e-05
2.82102263640679e-05
5.71144358975157e-05
5.98014385247462e-05
1.16543645205181e-05
6.64817972651544e-05
2.87614489896876e-05
2.37508437048666e-05
2.3121512588908e-05
4.41132838638384e-05
3.1790130979565e-05
2.18435334771029e-05
3.3651634020499e-05
1.9492980905267e-05
3.77956748263757e-05
3.15848303954641e-06
5.63023376308977e-05
9.46279102721339e-06
3.61780115569287e-05
6.44815157234418e-06
-9.62301867185211e-06
3.61183608746795e-05
1.69169540987029e-05
5.06873170749437e-05
2.93967812894442e-05
7.16309111950495e-05
1.49687425303286e-05
4.81390019649452e-05
2.82508418043618e-05
4.26156368500133e-05
4.8596259460563e-05
1.72833829964707e-05
5.24927690414346e-05
5.79752090215313e-05
3.93334374638626e-05
3.89175744654157e-05
5.46930200095162e-05
5.51984244447473e-05
2.45477623335749e-05
1.30161963288464e-05
4.31782854751251e-05
4.55479672732464e-05
5.0527538041458e-05
1.90835949370447e-05
5.95465686588313e-05
5.22388070010256e-05
6.97941017546803e-05
6.75666314704867e-05
7.95518563049707e-05
1.60370009817785e-05
3.38206430754317e-05
4.55757212364113e-05
3.69244258982134e-05
5.01625077603843e-05
4.54058320211801e-05
4.09337894239719e-05
2.82101193058195e-05
6.47786148345163e-05
4.89849111176585e-05
2.17715243771696e-05
1.26879334015475e-06
1.20556471750153e-05
-6.07966561600397e-06
6.75819747956418e-06
4.0531524628839e-05
6.41337134554032e-05
5.21997012789579e-05
5.15600412701613e-05
-2.11675593546406e-07
2.64873328343801e-05
3.34010851671104e-05
8.15479071842402e-05
8.49586805672303e-05
3.46164186315964e-05
1.12035887101197e-05
3.72816999626911e-05
1.20347711279944e-05
1.14026064914773e-05
4.30526746395273e-05
5.92951867937005e-05
2.27124928335065e-05
6.58908304265211e-05
6.63944189882649e-05
7.61907661908964e-05
0.000111859477573637
6.53486024654614e-05
4.0100868210724e-05
7.446228279581e-05
4.23342624522092e-05
1.73446834059285e-05
7.42316623559129e-05
8.45765677117718e-05
3.7159878131379e-05
4.31572538569511e-05
3.39611750694008e-05
6.6036696519796e-05
5.93087158785211e-05
2.86360118691674e-06
5.88104707756585e-05
1.9521951665631e-05
-9.97851533418065e-06
6.37151381437476e-06
3.15263238450983e-05
-1.64876822950638e-06
5.09039914885274e-05
3.39935593885481e-05
3.6609147662053e-05
5.69919340736327e-05
1.86205693851589e-05
2.3391767492769e-05
-2.57630098679613e-06
3.53750904133635e-05
2.36868488544904e-05
6.26042663678051e-06
5.31609214181762e-05
6.40780237409058e-05
6.3956113881961e-05
1.92871748956299e-05
1.31407213834352e-05
5.67599713416523e-05
6.23058233942867e-05
3.07803124394562e-05
8.35419357383052e-05
6.48379639056211e-05
5.97418185312514e-05
1.77373896794441e-05
7.16977452144955e-05
3.87390904066693e-05
4.74146300338585e-05
5.5816859948403e-05
1.74634109291251e-05
2.66922304935699e-05
4.98420285623757e-05
1.45363559286269e-05
3.15041304213117e-05
3.53170787539888e-05
5.46009915205314e-05
3.1979835972173e-05
8.47432600489652e-05
4.22983741340024e-05
2.35563772810468e-05
3.529307461666e-05
7.56011504627308e-05
8.56083058049777e-05
3.86267217630269e-05
4.5227366919165e-05
4.57975936932209e-05
4.40434799063989e-05
2.32865009912769e-05
3.23104204948518e-05
1.81127939327489e-05
4.82113520136487e-05
4.09760033171509e-05
3.54105058598978e-05
2.66121861556346e-05
3.15210633019157e-05
2.74218506373173e-07
5.3889802005918e-05
9.34347988989878e-05
4.12020012636544e-05
1.52808413870046e-05
7.37405414774803e-05
8.43671271835689e-05
1.66852522491376e-06
8.27848612368456e-05
5.36673612986893e-05
4.78915745424296e-05
8.03536437948284e-05
1.37744562742657e-05
7.87339122837552e-06
4.33465580790929e-05
4.21263749423605e-05
2.07866890791712e-06
3.00741960346185e-05
5.99774031940879e-05
5.17195489094992e-05
5.92581372803725e-05
5.07804833750219e-05
3.72251986894562e-05
3.79568101024191e-05
1.99440396637474e-05
9.57992686540775e-05
5.52397966578221e-05
3.01248203591476e-05
5.11650115004566e-05
5.01084504296859e-05
4.67728440304606e-05
4.6617219514405e-05
4.22591913462737e-05
6.51343740121727e-05
8.39366197173569e-05
1.56030064869327e-05
8.00071943815263e-05
4.96132947890652e-05
2.85343545374876e-05
2.20873846224541e-05
2.44967926550308e-05
3.31220705492145e-05
4.86768626244665e-05
3.54375436942458e-05
1.27280174684875e-05
1.86874682709111e-05
1.58888491812207e-05
4.16027340868689e-05
4.18531325897159e-05
4.74462792019803e-05
5.17987768483836e-05
3.2452695615236e-05
2.63238950925641e-05
5.83349637581883e-05
5.65012656550292e-05
5.76231839800237e-05
3.8744243794525e-05
1.27413088364406e-05
1.75895514679911e-05
3.97267925552452e-05
5.85545083372382e-05
6.415433265807e-05
6.52470518995261e-05
-6.26188238735391e-06
6.77856136702343e-05
8.29609146613879e-05
3.84306385821417e-05
6.38388818000885e-05
3.89117657863393e-05
4.83370756943914e-05
4.99148637189929e-05
2.92887034382911e-05
7.7388230940501e-05
6.4574803145471e-05
3.75190789448816e-05
9.16459045870094e-06
5.23262569800107e-05
8.40673945869253e-05
2.11986464545585e-05
6.11867983090759e-05
7.61601543047564e-05
3.21486488224389e-05
6.13672422770311e-05
3.87250888523566e-05
1.96144627604492e-05
4.39096474116328e-05
3.73047726595967e-05
2.43073819208647e-05
3.5040415356977e-05
5.46699010277378e-05
4.01997690301005e-05
1.34103280834275e-05
1.25969485674112e-06
3.91376359226517e-05
4.3504023676756e-05
1.72910782116858e-05
4.48329152220519e-05
6.22758246795448e-06
1.24048132085629e-05
8.8416960642535e-06
5.38974656453158e-05
6.36933571272448e-05
3.73943996979032e-05
2.48728856981237e-05
3.9242412629283e-05
3.22874501446956e-05
2.05512311899503e-05
5.34368921015934e-05
2.13751109402148e-05
2.5797447712682e-05
2.53388732387042e-05
4.65690359461505e-05
5.4196639064015e-05
3.30736001710378e-05
6.40623197516529e-05
4.63559297605838e-05
4.14006450616168e-05
4.17731412364336e-05
5.5326801363883e-05
4.99943825950447e-05
4.26726188192034e-05
2.10349405666783e-05
3.31520849765077e-05
5.83362688505889e-05
-2.47471382947526e-06
3.64701468725208e-05
1.39163082040771e-05
4.81791573641822e-05
2.35000373033736e-05
3.6890770135802e-05
2.65856953864021e-05
4.119737483983e-05
5.39782082026927e-05
4.19612961590294e-05
1.77989707200918e-05
3.07555008861566e-05
2.32450823397424e-05
2.32299692294211e-05
7.07429198374399e-05
3.82149807298281e-05
-8.86459787881479e-06
5.54956673607222e-05
2.94988095388764e-05
6.03658126263766e-05
4.10163344846511e-05
2.86309221543376e-05
2.76629277305574e-05
3.01428017870879e-05
4.47087320833449e-05
3.71122551521547e-05
2.06174026029751e-05
3.7935748919251e-05
5.51115053847969e-05
5.15634526674805e-05
6.90475490936704e-05
4.44874375951046e-06
3.16314587562637e-05
5.08994252673959e-05
5.85309259963791e-05
2.70835452939367e-05
4.27699384170445e-07
6.23037252497848e-05
0.000103883471583039
5.66710270206392e-05
2.43102308863874e-05
3.85956568004675e-05
5.53615006750532e-05
6.4511563068276e-05
3.89333141938065e-05
2.81887960744141e-05
4.40324300277856e-05
5.40236590141876e-05
5.54585940430738e-05
8.77912485969526e-05
1.53886210780221e-05
-1.14581628406519e-05
6.64488411225132e-05
4.91085436246064e-05
9.44330681528125e-06
4.89449164132449e-05
5.54159388541969e-05
1.89101821755474e-05
3.89454612492452e-05
1.04490890837304e-05
2.45255097607929e-05
1.82919262401336e-05
3.76711011530156e-05
4.186310033929e-05
2.41646297513555e-05
4.20500256153273e-05
4.5203186213885e-05
1.62456890756995e-05
2.44101450674824e-05
2.73728131044014e-08
6.81474978232093e-05
4.35022868456005e-05
1.06660323725378e-05
7.00876848653094e-05
2.24518749533215e-05
7.00689363881586e-05
5.4885472598549e-05
4.27106635584044e-05
3.83225087958581e-05
3.27628784220305e-06
5.54419088362574e-05
9.08908640587853e-07
1.43877637720684e-05
4.60920498639395e-05
8.30050155338156e-05
8.66245509672873e-05
8.16959082641789e-05
5.82281456303789e-05
3.19906200931149e-05
2.34910184335271e-05
2.17462211586145e-05
2.66327514105177e-05
8.65048504317946e-07
3.50536311657758e-05
3.41948127492909e-05
2.59873778057861e-05
2.50894810525495e-05
4.39657482525459e-05
2.65247802666455e-05
2.05322974338793e-05
5.05562878155507e-05
4.29471249388001e-05
2.960831874511e-05
4.23524016364955e-06
-1.00829871768502e-05
-1.20983873125386e-05
5.62884180825323e-05
3.66966523423718e-05
3.80261213282671e-05
1.32201908516585e-05
5.67053111577351e-05
8.28552349395566e-05
2.85181548986128e-05
3.47748951426953e-05
6.6424228151716e-05
2.52084635786778e-05
3.46245786445842e-05
4.97170637261017e-05
5.40721302761247e-05
6.60029264052231e-05
7.92186117011051e-05
5.05747092921136e-05
5.53973604338489e-05
9.68166980834765e-05
3.83643011018011e-05
6.0678599527301e-05
6.47563925003566e-05
8.86050785920935e-05
8.16031698944188e-05
4.59911695163313e-05
5.42859700233713e-05
-8.05182942190043e-06
7.40125074236299e-05
2.67012294379503e-05
1.38638634224111e-05
1.72369050127675e-05
4.44697940825922e-05
2.97376396476339e-05
2.65019806489242e-05
5.80394831297466e-06
5.99742434166796e-06
6.75823022466134e-05
9.5329587530805e-06
1.36069974916715e-05
4.64430438646577e-05
4.95839949057854e-06
1.36687751636875e-05
6.31236309472302e-05
6.717775529598e-06
6.33367560219252e-05
8.21602644431485e-06
2.69630851238413e-05
9.24395370599921e-06
4.06368173153378e-05
1.65636173839649e-05
1.52705449652646e-05
4.63371139062981e-05
4.4717969573411e-05
2.75966121769822e-05
2.50865893088571e-05
9.46557518122224e-05
5.30534697352029e-05
9.45937669278027e-05
4.1569961191016e-05
3.55432847685707e-05
5.38079291990343e-05
6.97564791829325e-05
0.000100964292850891
8.82180290630852e-05
8.13218238883807e-05
5.39040551801668e-05
7.31891226521509e-05
2.00399099178094e-05
4.04210474064735e-05
3.63491520962082e-05
4.30228095526604e-05
1.84013333034139e-05
5.82195497306041e-05
3.43620069353787e-05
4.40200107742962e-05
3.69162292498005e-06
2.92296778449311e-05
3.54856396949421e-05
-1.46219872812989e-06
5.56902756236339e-05
4.48750901944435e-05
8.75716795711122e-05
6.47335513493979e-05
4.2536577353398e-05
2.83354313651509e-05
2.87587602314801e-05
6.96915080531866e-05
7.04878884426236e-05
8.4641214235257e-05
3.78977772125661e-05
3.13567148556612e-05
6.63140643845286e-05
6.79784212707697e-05
2.50900667080025e-05
4.52726606794314e-05
5.16675786935176e-05
4.57994658480115e-05
7.34620633444765e-05
6.39840353632078e-05
8.27389539451266e-06
6.4230314207683e-05
3.3011116245703e-05
7.11572193627935e-05
4.23802986658148e-05
8.94496965980225e-06
4.28125577321337e-05
4.4437244561955e-05
4.55866835843477e-05
1.73788048929481e-05
6.89657903147723e-05
5.59300471404375e-05
3.62569209174183e-05
1.41717058987484e-05
2.15218380206106e-05
-2.27409273235897e-06
1.49192155399328e-05
6.87761730451177e-05
4.70732299442372e-05
4.79619300325398e-05
1.45402884827531e-05
4.63832659532082e-05
6.0720680717845e-05
3.67435799487744e-05
2.66048170184786e-05
6.24042623774487e-05
5.59285133764872e-05
5.77932907862566e-05
3.30194070541285e-05
4.97917048115603e-05
1.73229891338949e-05
4.95762717653717e-05
6.47759825073944e-05
4.48169375652981e-05
-8.79171702841787e-07
6.53769579640551e-05
1.25529145530715e-05
3.65628319568172e-05
3.05548734734756e-05
7.33326079516329e-06
-1.63167076523023e-05
6.26379142620567e-05
-5.17548255143603e-06
5.015933496425e-05
2.02116820658823e-05
3.63528372172012e-05
9.54001263122142e-06
2.95830127755848e-05
1.14744241249519e-05
-1.55603429148614e-06
-3.58376239118672e-06
6.51831943422353e-05
2.34714270713216e-05
4.40201031226421e-05
4.3010362619717e-05
3.01236619049748e-05
3.94952728504634e-05
6.93322635222213e-05
4.46348298172352e-05
7.43693943193756e-05
6.74240155783165e-05
6.09160978762762e-05
4.53384483459339e-05
9.6664770898768e-06
6.69155747543265e-05
5.08104195402864e-05
8.18014979419804e-05
1.14069200385812e-05
1.59529415391001e-05
6.0672592446446e-05
1.35399522490757e-05
5.35051307418041e-05
2.83270287648045e-05
5.10326019724906e-05
4.79329419063772e-05
6.42630124348601e-05
6.25987362898949e-05
4.49814414669955e-05
3.10231146863894e-05
6.7503692712471e-05
3.8866676345409e-05
-3.47470612303661e-06
6.4291679281869e-05
4.01123470467617e-05
3.18650914754307e-05
3.6200854036457e-05
4.71737859177919e-05
3.54970495729181e-05
6.67738975340169e-05
5.04842230260604e-05
4.11780651661402e-05
2.16220148490386e-05
2.39755075942031e-05
1.71218170901201e-05
1.31637628739792e-06
4.27496989978299e-05
1.55277001211836e-05
3.21748828112605e-05
6.97297471746505e-05
9.77098176206054e-06
1.04966075386326e-05
1.62486312427812e-05
6.081037219159e-05
0.000120319382149692
1.31461808917521e-05
1.05588613464595e-05
6.2520403751575e-05
5.65566911857451e-05
5.94012057705372e-05
5.9730707310422e-05
3.90225038915725e-05
4.00972130486251e-05
7.35367600055761e-05
6.83353321964985e-05
4.03007384572852e-05
4.43027443060451e-05
1.79395294056597e-05
1.86438379573167e-05
1.96117274342969e-05
6.14420547407865e-05
4.81498408217732e-05
2.83228918264893e-05
-7.48588713424362e-06
5.04136953697945e-05
5.60963130627398e-05
5.51041041661681e-05
7.62621316974269e-06
9.68355396844639e-06
6.97368982379591e-05
6.1502663631099e-05
3.30445972002773e-05
7.8133036197727e-05
4.24220402536438e-05
4.37376825423274e-05
1.25147172528247e-05
4.77387007040597e-05
3.39143292454368e-05
2.41524146397832e-05
2.41028478573662e-05
4.75847988170494e-05
2.769746674375e-05
5.12857040223913e-05
2.09348752728976e-05
2.71929292440093e-05
1.71510672572732e-05
1.79064863993882e-08
5.32342385273699e-05
7.34946688596041e-05
7.03928765823004e-05
5.51457981149285e-05
2.27474333698764e-05
5.69836825176061e-05
3.62778781534334e-05
6.25736806109749e-05
1.83723413806235e-05
4.30221844840683e-05
3.19546195190645e-05
-2.13574558325505e-06
8.05885362823374e-05
3.03653786341368e-05
-4.23595254843977e-06
3.49110001398304e-05
8.55496916602142e-05
7.02623502497725e-05
2.47193454558413e-05
2.50790049898426e-05
1.02177524647183e-05
4.34461135198187e-05
2.85598311750556e-05
1.71296116044095e-05
6.78718506797046e-06
6.39617975864141e-06
2.21704109225686e-06
2.69580290902872e-06
4.35001611001098e-05
-1.12011781001197e-05
2.88707775670133e-05
4.38955548100367e-05
3.2999820937466e-05
5.44711789389305e-05
2.87259033132157e-05
4.10347789242413e-05
2.06707076591755e-05
5.62095538974453e-05
4.59950476848199e-05
4.26871531582733e-05
8.85814260612154e-05
3.76578327570305e-05
5.29038789569253e-05
3.1305473135721e-05
3.21506730533285e-05
5.89532966877818e-05
5.5234081480356e-05
5.34143068039243e-05
2.58330905257178e-05
5.98125048848313e-05
2.43745908987865e-05
2.79597208827319e-05
5.0980803612025e-05
6.19059748658835e-05
4.62227061334934e-06
4.97554594650871e-05
1.98820326683134e-05
1.79114020899418e-07
4.23883264866383e-05
6.06829726612883e-05
-4.34822005594997e-06
3.44939221798067e-05
4.8771668592342e-05
3.78739980126459e-05
2.84281448601223e-05
3.20964350351231e-05
2.12394810500569e-05
5.12584182780669e-05
3.34942066283837e-05
4.52558917867979e-05
5.4219369580551e-05
2.7227275658944e-05
2.2005428252321e-05
5.19484087908717e-05
-4.54337494475637e-06
5.97488390953971e-05
2.50818495915928e-05
8.23734288590238e-05
5.40334935170689e-05
3.16849836010049e-05
3.17404839812531e-05
5.96294185011089e-05
2.01878016387415e-05
3.60976491960312e-05
6.0487280235609e-05
4.54999574003408e-05
4.77161547813486e-05
-5.43496093630456e-06
5.40685836514175e-05
3.7478896888399e-05
4.05055488298893e-05
6.06135852733226e-05
1.27691104257428e-05
2.82520647880978e-05
3.59681743676887e-05
5.46174292473552e-05
7.00978979110806e-05
4.23890688310283e-05
1.06757769859284e-05
2.55080128243876e-05
5.97707359182194e-05
4.28796381903582e-05
4.63757034094017e-05
6.99886729781426e-06
2.21032150616936e-05
6.29745655542562e-06
5.01663630020209e-05
6.24332534946283e-06
2.65892885573388e-05
5.58482446138252e-05
5.30231988179214e-05
2.99206662185318e-05
4.12169581118156e-05
6.21305061513552e-05
3.51414094551311e-05
1.86341024309776e-05
-4.00805505079391e-05
2.35642118267445e-06
4.09468442755647e-05
9.85326175624566e-05
4.20288927210134e-05
-2.30354087009068e-05
3.10098444947161e-05
3.0281395905804e-05
1.88946250257206e-05
1.24096455581626e-05
4.573228534576e-05
2.26741144363741e-05
1.84887005232013e-05
2.22290524525407e-05
3.67467751515971e-05
8.4716716851599e-05
6.7309724162638e-05
7.14582553870671e-05
2.9013687208948e-06
4.01272751799359e-05
2.08921626297977e-05
5.3939290833058e-05
7.45226929180178e-05
6.63045253474036e-05
9.05664912007327e-06
5.64376473057596e-05
5.64105869966194e-05
2.8627859745239e-05
3.20988239169071e-05
2.34591901440687e-05
3.07242000080136e-05
2.95331942308756e-05
3.09598002927739e-05
3.15388826009207e-05
4.93776429561725e-05
5.4132255920793e-05
6.43383874451177e-05
4.62570509832429e-05
2.71258462644894e-05
6.64104312449665e-05
3.38900984500969e-05
9.83556214727282e-05
3.52425512130739e-05
3.36265608503089e-05
7.33299053343458e-05
4.27899017811063e-05
6.44064973484722e-05
5.69302550919429e-05
-1.62291102200092e-05
6.96357430847488e-05
4.48294206187186e-05
1.13095796599135e-05
6.60967906283675e-05
8.49440849311541e-06
6.07367174937673e-05
3.5205165862129e-05
7.25284018284565e-05
2.68963214597069e-05
4.18538415417438e-05
3.79469099973225e-05
3.90072184767745e-05
2.51215827342032e-05
1.52220372404865e-05
4.4477755678672e-05
4.64916950915029e-05
1.78613974002082e-05
6.43066162979828e-05
2.57670408615314e-05
5.93259144869445e-05
7.38435949139062e-05
5.72074177684828e-05
6.0077814247903e-05
8.23800233406645e-05
4.57799341683919e-05
2.17748539566477e-05
1.42761098689568e-05
7.24753558194734e-05
5.21655886609757e-05
5.82308748694021e-05
6.32950346664949e-05
4.29166866164889e-05
3.46320317853373e-05
2.48801558539483e-05
3.95666965370966e-05
4.23386095996311e-05
2.839741140857e-05
3.65419628673617e-05
5.1142507837295e-05
5.87751729646727e-05
2.74746810654509e-05
5.05099073577085e-06
5.16496616096305e-05
6.25633682618499e-05
3.56280155284673e-05
1.67245846664835e-05
6.09938782221065e-05
9.42400031322376e-05
8.43658557044506e-05
3.9198165317209e-05
9.16449778477342e-05
6.99946096497351e-06
7.53455453722094e-05
8.59245665810903e-05
5.61104624708358e-05
8.38911762590229e-05
6.77960184948757e-05
-1.24241244779061e-05
5.70928180821272e-05
1.62178572768902e-05
1.56361523786841e-05
1.58077722937139e-05
3.63006959966449e-05
4.34955581496014e-05
9.67580608173428e-06
5.87263740443813e-05
7.50576295769371e-05
9.59317085597891e-05
3.8513832945743e-05
5.16280157516198e-05
8.05024955816787e-05
1.42665937015311e-05
5.68177675524291e-05
0.000110411806549665
5.72631730997258e-05
3.81111884038186e-05
3.88752094407499e-05
2.03186447254496e-05
2.74930847225043e-05
4.1199283816524e-05
4.48395054850232e-05
4.32453120184223e-05
8.05320925609196e-06
1.30171691888519e-05
6.64971538867534e-05
4.88069754051457e-05
9.33848916297884e-05
2.38486304114437e-05
3.22684421240069e-05
2.79516951627079e-05
3.03167133002676e-05
4.99632168320546e-05
-2.64565545558815e-06
3.04257333615302e-05
9.10525081603534e-06
3.95403645274887e-05
3.72840561747995e-05
1.00310234164307e-05
1.29154700269118e-05
1.38374738370398e-05
5.55290408798772e-07
8.71240592921873e-06
3.01390651211318e-05
3.77651247253226e-05
7.08412020115978e-05
4.88657918739211e-05
3.30523705185883e-05
4.19248299124754e-05
6.37063435700648e-05
5.98488707722497e-05
7.3914667746746e-05
6.34744250631331e-05
4.37102332497738e-05
5.44499186610298e-05
4.59479103265367e-05
4.20272701720642e-05
1.03244392725202e-05
3.68078147694421e-05
5.85622100991168e-05
3.19027880642339e-05
3.97610711015354e-05
5.20075904555215e-05
1.51952494134719e-05
7.09779800919229e-05
4.51085163950955e-05
-1.95147502259897e-06
2.73415531130452e-05
2.26265005107261e-05
2.24695153427817e-05
6.36559116757274e-05
1.96110439065897e-05
5.90951807426421e-05
2.3985274138922e-05
3.09736932714571e-05
5.35709746788756e-05
2.9650991477169e-05
3.74469504936801e-05
2.2908067656759e-05
6.97313022470449e-06
-1.36717222289117e-05
6.93152330521534e-05
5.84028753420235e-05
4.71390830921657e-05
2.10654836412259e-05
3.73579841921209e-05
5.11545722657536e-05
3.99780215137743e-05
4.6429701172353e-05
3.00306253255881e-05
2.584094082032e-05
2.19509846670671e-05
4.38642068603268e-05
9.08697772865204e-05
3.30976233169458e-05
4.37209648423179e-05
3.04736171932884e-05
7.89449831828599e-05
-7.49395935712764e-06
3.44767116153784e-05
6.51207840361845e-05
9.51653854888853e-05
4.44891445635611e-05
6.47571975907888e-05
4.2882228226789e-05
5.30364980341524e-05
7.576000156446e-05
-6.32852765327532e-06
6.29985100867712e-05
9.80135854380876e-06
4.9069049083256e-05
3.57648304208809e-05
9.0350046329824e-05
4.9928488306719e-05
2.18342824901611e-05
6.62172249446284e-05
1.45881398609864e-05
5.16871834026373e-05
4.78342211975063e-05
2.70075810885224e-05
2.18931538514869e-05
4.43035942889689e-05
1.64212318792655e-05
5.3717510035699e-06
2.12485118474389e-05
2.08335330927856e-05
1.40531648711038e-05
2.07714259166246e-05
7.30269254694098e-06
1.9854052403262e-05
2.02575465645628e-05
3.54102063088516e-06
3.01139121402719e-05
4.46098554257834e-05
5.44225601357735e-05
2.66989926329535e-05
5.78486263721396e-05
7.51195027892053e-05
2.87323067106137e-05
1.98043498699312e-05
3.34373324345309e-05
-2.78185221092443e-05
1.90316149722317e-05
6.01500330599632e-05
6.56323855312535e-05
3.42517854838395e-05
9.73904696333196e-06
4.40255783339657e-05
4.93563988194253e-05
2.52305401350154e-05
2.18866927919938e-05
4.669440765955e-05
3.241432763789e-05
5.48620051152836e-06
5.78253388272054e-05
0.000100020598342998
6.47631883224578e-05
3.46177774698101e-06
3.63773017172782e-05
4.03827995729037e-05
3.14436971923932e-05
-8.64106913582772e-06
6.47049866557562e-05
4.64551318233503e-05
4.17962210447356e-05
9.01160553132308e-05
5.12784638045712e-05
1.91701201859604e-05
7.82196396544761e-05
5.68762682399885e-05
1.16459000679311e-05
5.3258155467486e-05
3.74668648180147e-05
3.60495591956609e-05
3.90579306416445e-05
-9.89005023786584e-06
3.16191569383068e-05
4.59243333599312e-05
5.11300722394728e-05
3.80955605656273e-05
3.3961559717556e-05
2.19359260255987e-05
3.02891822923467e-05
1.74474922889234e-05
5.58805899943404e-05
3.22283197887029e-05
3.83884953947725e-05
8.70469265527463e-05
4.06200233507096e-05
5.067366204644e-06
3.61979730647637e-05
2.71735056245373e-05
1.96711240443357e-05
1.67870442807306e-05
6.29676260984643e-05
5.6254170771603e-05
7.35886816047611e-05
2.82763163998233e-05
3.72722943416989e-05
2.07081791621694e-05
4.06053579643901e-05
5.50201438143493e-05
2.30693355977075e-05
6.90782507774344e-05
3.65595773109338e-05
6.0455463021418e-05
2.35721624086014e-05
3.71077599774049e-05
6.09095803733572e-05
5.63495470211324e-05
5.01159813753448e-05
5.37792849442525e-05
2.04948781163769e-05
3.67308363637047e-05
4.87671875286564e-05
3.75199657000679e-05
9.45420579964306e-06
3.72556787969252e-05
2.06151777689381e-05
8.48547755198726e-06
3.73843688767664e-05
2.8050562508435e-05
5.46897565179111e-05
6.31735918516117e-05
7.14137687285907e-05
7.47201790913086e-05
6.57187110489224e-05
4.16128794411944e-05
5.5626465439487e-05
1.70073839005096e-05
7.37360858183313e-05
1.46813945065599e-05
2.77057543984245e-05
3.22577740632772e-05
3.94368726038463e-05
7.72959342189228e-05
3.16069924094359e-05
5.0646106833055e-05
5.05482054257017e-05
1.98972388263856e-05
6.35058773228735e-05
8.11724220607537e-05
3.75429405707722e-05
2.20551260340635e-05
6.61272820401715e-05
4.14621743478623e-05
4.1993420499934e-05
1.52193546211273e-05
5.02612469597405e-05
5.25874051087626e-05
4.13508790144673e-05
5.53764065252402e-05
8.04403604580818e-05
3.84339957645085e-05
2.64799152347148e-05
5.19737443229438e-05
3.6483565866329e-05
1.00620056919113e-05
-1.0726517548891e-05
5.64287113189518e-05
1.90963054421362e-05
4.13182278298106e-05
4.82229350423399e-05
1.55302171828647e-05
5.52822265886945e-05
4.19823586047992e-05
1.65503375810535e-05
5.56393775279654e-05
8.27876943769549e-06
3.99343895976147e-05
1.8673546796455e-05
-9.0014321017635e-06
6.40747171985781e-05
5.97230827787862e-05
4.44804624942195e-05
7.71343184890088e-05
3.35081218762371e-05
8.33777045855783e-05
3.08079587941637e-05
5.73811521460765e-06
2.63771084860687e-05
4.50989164524946e-05
4.21723226278947e-05
5.42825751327604e-05
3.60692463119324e-05
7.43907161419721e-05
2.62678271163306e-05
3.41528073018334e-05
6.83555502502939e-05
1.97829967230431e-05
6.72848348439347e-05
4.84077936885892e-05
3.05180950388103e-06
2.84166097517741e-05
5.78724196109572e-05
1.95758331291846e-05
1.39054590978872e-05
3.03792754776175e-05
1.6684977628175e-05
3.81955943022421e-05
2.27722314464124e-05
2.96940250284553e-05
2.78494495290945e-05
8.30478222037725e-06
1.78004710971314e-05
5.06656224766715e-05
2.66034940238422e-05
1.21002616902267e-05
1.98589873761023e-05
5.54805235088712e-06
2.50322284746067e-05
4.06350447573961e-05
4.53782107568552e-05
6.73581400236258e-05
2.43173528673644e-05
3.67591961000913e-05
5.20611517774758e-05
6.57678606134752e-05
5.47020572620478e-05
8.03491292782407e-05
5.94881830502045e-05
4.26842020461727e-05
3.38500278670089e-05
3.22378372083535e-05
1.7050120110343e-05
2.16527170026746e-05
9.96290139139963e-05
8.35744803841596e-05
1.46640655414946e-05
4.56379727850898e-05
5.08610671219277e-05
5.57818175399967e-05
3.29648500389605e-05
4.04533873196097e-05
2.70590022223036e-05
8.74794155171803e-05
4.7285608028698e-05
4.85784189821803e-05
1.54629883854561e-05
4.91363538759906e-05
4.965425707532e-05
3.42200248658123e-05
1.65302619833541e-05
4.86169772270193e-05
2.27500892290613e-05
3.92678735733827e-05
8.84639727264183e-05
2.27825151758582e-05
3.35199184558615e-05
1.02255292487708e-05
6.28188690242706e-05
4.28747123859698e-05
2.34821670257357e-05
8.55561246335784e-06
1.71370021862571e-05
3.61196271305712e-05
1.63084057195091e-05
8.09513109054467e-06
1.72393087731065e-05
-2.17610269390026e-06
5.88275526254733e-05
2.05298812197692e-05
4.71726743007783e-05
1.74335334991315e-05
9.70279904250788e-06
5.34687387386884e-06
1.5166928483257e-05
6.03221355786433e-05
5.09092639337081e-06
2.69609562876381e-05
2.47459239173292e-05
2.6303661013913e-05
4.58160332730193e-05
1.04117483062251e-05
4.58393472988916e-05
3.01505320974672e-05
5.5499820134637e-05
3.23400776748943e-05
4.70907002074117e-05
7.74996262786832e-05
6.73977565127237e-05
2.78644360033071e-05
5.53691235806403e-05
6.28249821363809e-05
1.61151235303175e-05
3.46769702146777e-05
1.55185244704742e-05
3.93945648137422e-05
5.95321596462458e-05
3.85137798874315e-05
5.30073020863917e-05
5.28374682956667e-05
0.000122217729669078
7.56581019676598e-05
1.26449984188719e-05
9.23038177836079e-06
3.23698714226386e-05
7.71506835853502e-06
4.29536835903401e-05
-1.51182401574129e-05
8.46046501868849e-05
4.26031521913013e-05
4.98865741416444e-05
3.12430534987223e-05
3.02389709180765e-05
5.33979615955226e-05
5.6122997774789e-05
1.45879795478339e-05
2.50024337411843e-05
7.10618081772327e-05
2.28178436365921e-05
7.42934368598063e-05
1.96142869032083e-05
3.39195052693251e-05
3.43194910275179e-05
-4.4173377575494e-06
1.10469923270488e-05
8.33451173538616e-06
8.30261621548404e-06
8.22608018769918e-05
1.2908032227957e-05
4.80741398344653e-05
-6.01953897839112e-07
5.93163067530243e-05
4.24843356756654e-05
1.48219049665823e-05
4.564540737965e-05
4.1455256708352e-05
3.18576833806798e-05
3.38354914144978e-05
3.67742072494815e-05
2.03364860562645e-05
4.73003832695145e-05
1.50433492807774e-05
1.62373582225137e-05
1.70160859436942e-05
1.37601249369379e-05
8.21585698284404e-05
1.72901329240847e-05
6.61721385785174e-05
3.79205035968389e-05
4.76046308470593e-05
1.96969938462203e-05
1.27208232079255e-05
-9.19068057289703e-06
5.37834468659846e-05
2.11700214862868e-05
3.61389524113447e-05
3.28205284671281e-05
1.07447192850918e-05
-7.44011725866372e-06
3.39894002189616e-05
6.56599663749735e-05
2.30483023014462e-05
4.69264354984005e-05
4.21831803334375e-05
5.57287004415675e-05
6.92466510779653e-05
9.56341704303051e-05
3.51654830371244e-05
5.99139212906841e-05
3.91867197125074e-05
5.96405234269833e-05
5.28566880421794e-06
4.89868955897515e-05
6.79166101551977e-05
3.9486456170474e-05
4.28946909701661e-05
-1.7222263042193e-05
5.14639795459173e-05
3.54072279584595e-05
7.44963143709522e-05
3.10868442610248e-05
5.59653325835916e-05
2.04079858589809e-05
4.11595910992738e-07
3.45107366011626e-05
3.44641894141623e-05
1.34507536543198e-05
1.51042628111813e-05
7.44024440509755e-05
4.52596473009227e-05
3.18707910193871e-05
-4.47085051185305e-06
2.51184805568462e-05
6.95193816546528e-05
7.38207818295647e-05
4.1250756568872e-05
4.08979604639433e-05
3.71033200009858e-05
3.67413775155699e-05
2.82355594787766e-05
5.4590711681873e-05
5.07577251311178e-05
4.50842657989403e-05
1.7219639012235e-05
3.04145097744198e-05
5.37404256416777e-05
3.35156335934555e-05
2.64140762959568e-06
4.05822191586771e-05
3.05848506926947e-05
6.09862151904104e-05
7.76787275305839e-05
5.71282379005885e-05
7.61584541150041e-05
2.73767988027673e-05
4.50312434410144e-05
3.21528851532131e-06
4.51833386190953e-05
8.5982916998528e-05
1.56314304188843e-05
2.11662602106422e-05
1.15606843607969e-05
3.6319351700706e-05
5.0228938952125e-05
4.0753716567802e-05
7.2540675442592e-05
7.13496011403054e-05
3.5845509251127e-05
4.76902611473605e-05
6.64453169606715e-05
-2.04920006870977e-06
4.60126183896283e-05
6.95171452122329e-05
4.3825625169136e-05
2.1824245888854e-05
4.15751641904896e-06
1.30940036502479e-05
3.17485467071745e-05
5.40501150064862e-05
8.36964121687734e-05
2.73938427067027e-05
1.23634934644571e-05
4.73857905440167e-05
4.14328069864151e-05
5.01042221724322e-05
4.42319772716958e-05
6.13873797325102e-05
2.88204649402398e-05
5.4391666474485e-05
3.37442361291145e-05
2.20722794837879e-05
5.34281400496014e-05
4.30490557987946e-05
9.6700243895166e-05
1.15636461028639e-05
2.23994976176486e-06
4.98802216499095e-06
4.1767996001537e-05
4.6988046278574e-05
2.94655906042329e-05
3.6660023563744e-05
5.51791667012614e-05
4.09560806407753e-05
4.22198159373307e-05
5.20701035565861e-05
6.00168434767493e-05
3.36533205561094e-05
2.98238332982916e-05
2.82758323416586e-05
3.93754509336631e-05
6.48861702248035e-05
4.23161675856327e-05
4.22806948266363e-05
1.03956236387244e-05
2.63533795259694e-05
3.0512846853741e-05
2.80137654393698e-05
8.21158809570712e-05
4.25380901750081e-05
7.13504312105327e-05
4.96160667824845e-05
4.38016858917679e-05
3.63180656567628e-05
4.69589766487939e-05
-1.01158090097694e-05
3.66355955599805e-05
5.01263535449709e-05
9.04204065500239e-07
3.78732643151256e-05
2.30076060806371e-05
1.52002426642161e-05
1.80685705110693e-05
4.89452629646784e-05
2.48573863741034e-05
2.35306171532484e-05
2.84758904259867e-05
-1.20536976316374e-05
6.00373668935983e-05
4.88085141935659e-05
4.18150828550139e-05
7.52203661366226e-05
2.63126647772263e-05
6.76980187235714e-05
2.42486812259623e-06
5.73567828308523e-05
6.20702741893433e-05
5.86064989870262e-05
6.20526069352413e-05
5.20709247280709e-05
3.70191223919653e-05
4.28798230681839e-05
-1.48393588751996e-05
6.84610534776347e-05
3.92225532713485e-05
5.11589657287581e-05
6.08159480539612e-05
1.6945486894342e-05
6.56934068446337e-05
8.80486377466436e-05
4.33319453107441e-05
3.48292646230533e-05
1.65698796127863e-05
1.2332317189283e-05
4.03521121831208e-05
1.09200645663726e-05
1.30446423866231e-05
2.87111101104286e-05
6.33314111441466e-05
7.97369489041778e-05
-1.68222275228982e-06
1.11087794279688e-05
2.07495656480057e-05
7.02526119541741e-05
5.69263500133253e-05
5.83649477057431e-05
2.69281985897313e-05
2.82151017992531e-05
3.37306193903159e-05
4.74977579771123e-05
-6.21744318458698e-06
9.19672077866294e-05
2.40722144358559e-05
3.90903707435834e-05
1.6937913425679e-05
2.10225432034577e-05
4.40699974165591e-05
3.68640803180897e-05
4.98636410800082e-05
5.34762721700941e-05
1.47234018831458e-05
4.81400343330862e-05
5.91767325251859e-05
2.56958461454125e-05
2.32547929378332e-05
2.66814604117427e-05
2.5060898750873e-05
5.41801677985692e-05
1.45485914995281e-05
2.89707126055951e-05
3.62822004236374e-05
2.98487748666689e-05
4.6488126759705e-05
7.4899625619509e-05
7.56144565066376e-05
3.11377546895294e-05
5.50829565709301e-05
7.11478845346539e-05
1.72155438171438e-05
4.58158084328955e-05
6.25639299020423e-05
8.01802028351729e-05
2.40293122563207e-05
4.50708000036895e-05
8.97324835007007e-06
3.40384267278699e-05
4.27515143695469e-05
5.77414133232963e-06
1.39382759123095e-05
4.89777076929576e-05
3.24927419730707e-05
6.37252032351121e-05
6.57527692270395e-05
5.7185294564131e-05
3.45779420436714e-05
3.97030464911002e-05
-1.45923088040858e-05
-1.16362224882439e-05
1.31236317437683e-06
3.20312146875738e-05
4.32063558185404e-05
-4.79007621925249e-06
-1.09298710295219e-05
3.54374549064095e-05
5.85034423431635e-06
4.58336096884784e-05
4.77215596869399e-05
-1.00525084438663e-05
3.71997345353903e-05
3.30522491974191e-05
4.98883539571837e-05
3.52549495450196e-05
2.87481461619542e-05
3.79207286165215e-05
2.99489200216211e-05
3.91086706116479e-05
4.35384701210092e-05
4.74087561029333e-05
4.38326574740957e-05
4.1085453719908e-05
2.71813874306609e-05
7.03291619827623e-05
4.48898910379418e-05
4.2947330137799e-05
5.28991325063172e-06
2.4499417496334e-05
5.97407566505041e-05
7.18999469657481e-05
7.52513868194503e-05
5.13028691934833e-05
5.5719231335997e-05
3.36873879194356e-05
1.30260385472184e-05
6.24937694842237e-05
7.39305433563872e-05
2.76180447174443e-05
1.31676929406737e-05
3.98313622310126e-06
3.1221711998666e-05
7.17303603777032e-05
4.86125551208541e-05
7.90688875543243e-05
3.1385138735928e-05
5.13087689019575e-05
3.37840914599032e-05
2.51489053104155e-05
3.59642820826518e-05
4.46206917088477e-05
4.54993634112685e-05
9.56073934998791e-07
5.01738167464085e-05
5.03733470458843e-05
4.33812044205872e-05
7.8615759399551e-05
4.26257763767398e-05
5.39519785277765e-05
5.80531358350942e-05
3.50865420694286e-05
2.50211390045171e-05
2.08015766194918e-05
6.16996484049079e-05
4.83704955648841e-05
1.70548382568906e-05
1.37799451554936e-05
5.38742425052983e-05
-1.05317208209649e-05
4.15169607346784e-05
4.41859391807353e-05
4.09574225362128e-05
5.48710351141336e-05
8.31415493393631e-05
4.49882813355531e-05
2.81633084900697e-06
7.80479597329231e-05
5.6557251196288e-05
5.32553422455565e-05
1.49286511306807e-06
3.93653593938608e-05
2.90148669438415e-05
4.36981716469728e-05
5.02366005139332e-05
5.95092693725849e-05
3.40121943258034e-05
1.41607200644864e-05
5.43312771090828e-05
1.03676057206908e-05
3.8463319029014e-05
5.56129105335292e-05
1.15814977463164e-05
-1.65611755531695e-06
3.05180400150959e-05
6.55912400519012e-05
8.79311217327671e-05
7.15690810010369e-05
5.53499235538531e-05
3.39884873535748e-05
6.33928770222156e-05
3.42194067953004e-05
3.76431276079343e-05
1.29084870460154e-05
3.09092012320381e-05
2.44677106414919e-05
6.51388395575181e-06
2.2621903405085e-05
6.90107051177071e-05
4.2628589321813e-06
5.25145032029316e-05
2.64297716224015e-05
6.30209577168326e-05
1.99489122262079e-05
2.70103680064608e-05
7.76653008319582e-05
5.05698197780508e-05
2.6796092707936e-05
5.8664129697422e-05
1.94986302192179e-05
1.22930282121645e-05
4.25100380718872e-05
2.31078235822656e-05
-1.66065241089476e-05
1.54135880464387e-05
2.6974455469903e-05
2.8946192062104e-05
2.67860048981222e-05
3.55829084787035e-05
5.83784731138339e-05
3.10236039220641e-05
3.20233224382216e-05
3.23669925838251e-05
5.23369249323084e-05
1.9887405133371e-05
2.56347098900794e-05
3.9394194750766e-05
5.21024961540068e-05
2.88361711087717e-05
3.16900393009447e-05
1.27883284763295e-05
4.49037871819289e-05
5.63114867717277e-05
5.75211161908805e-05
6.60551615614853e-05
6.39871390007766e-05
6.58775162300254e-05
3.19469802563979e-05
3.17196104924303e-05
6.66019028327614e-05
1.95476547868892e-05
6.04758455394743e-05
7.37058066145807e-05
5.83554010734678e-05
1.52582607599453e-05
4.81688039164047e-05
6.43811108970309e-05
8.47417833883919e-05
3.36515861617415e-05
1.2249421499836e-05
5.54865133880189e-05
2.18370743735696e-05
7.7070949927635e-05
2.36177061588894e-05
1.5867733831253e-05
7.42807470076818e-06
7.66949374754159e-05
6.89948889671771e-05
8.09402638370182e-05
5.53523933030159e-06
2.33247777906558e-05
-1.43509419908705e-05
6.65943577256238e-05
7.49939419344554e-06
9.1383048551977e-06
5.95865746125543e-05
9.99715323437342e-06
3.1364901666717e-05
2.48855174716658e-05
3.35329725982599e-05
4.68266183508425e-05
1.19494262621988e-05
-2.52672600457345e-05
4.76871199290762e-05
1.8879747864706e-05
1.66677597740247e-05
6.02031459738946e-05
7.04209680072433e-05
6.87219064098002e-05
6.7393233826107e-05
2.72053278717979e-05
6.73953988497452e-05
6.90295091411427e-05
6.955587391173e-05
3.05633153233256e-05
3.95727895574145e-05
5.10966924445754e-05
6.08200635736676e-05
5.91307984155491e-05
4.7882013179942e-05
2.76362607139459e-05
3.86518012291748e-05
6.04555908993741e-05
6.09524853049471e-05
2.99912245231928e-05
3.67105075861887e-05
2.87149751126135e-05
6.38317310012347e-05
4.79921532112226e-05
4.27139823352869e-05
1.66227489709001e-05
3.56641093400344e-05
5.97020757133711e-05
5.29989230322166e-05
3.54880651148799e-05
-8.83040096640694e-07
5.01082853996426e-05
5.79770615697939e-05
7.40550026833972e-05
3.17567436192437e-05
2.99710964075072e-05
2.73336808598301e-05
3.04476259947292e-05
4.43052596491839e-05
2.53757523000502e-05
5.79736189566689e-05
2.10008876794887e-05
7.29673071621791e-05
5.43523885148261e-05
7.71671893982045e-06
5.36222553095964e-05
2.3073968483777e-05
5.7557747413793e-05
6.75450993907653e-05
3.76316159648674e-05
3.41324300246014e-05
6.17866240323181e-05
6.04505323832318e-05
7.56634614030305e-05
0.000119947764815801
1.84071297620175e-05
1.82400210690891e-05
7.00581607983575e-05
3.10517310356526e-05
5.3179541897775e-05
3.6054800402749e-05
-8.49633675083195e-08
7.9529255210346e-05
8.10890276923306e-05
5.53801504402561e-05
2.45392912027422e-05
7.74653215725907e-05
7.83644461254815e-05
1.92680118734966e-05
7.08602642240006e-05
6.96582454354519e-05
5.58186258913336e-05
-3.85045556333756e-06
3.54555571457642e-05
-6.34308486888527e-06
4.22409641456689e-05
2.5070202607031e-05
6.97674903310146e-05
3.26542461230159e-05
9.94411022606282e-06
3.39541730990503e-05
8.19273703193768e-05
8.49292793822324e-06
5.80907209077719e-05
6.61315880748545e-05
4.04206341319556e-05
3.05723013229178e-05
5.00222124538309e-05
6.93059819273079e-05
4.37665077089154e-06
4.92338527845511e-05
6.36775360938633e-05
2.93015549891162e-05
-1.35406008424459e-05
2.27968648484704e-05
-7.81447216213475e-07
-1.0080269743416e-06
1.07258713868079e-05
2.62586482871961e-05
1.69809290714557e-05
6.04866900783147e-05
2.55321818332038e-05
3.45399954131843e-05
3.92119327880365e-05
1.82009109517711e-05
2.07794929783609e-05
6.82744768613792e-05
2.43662945881604e-05
2.60910445682564e-05
2.05688942736028e-05
9.19510975635061e-06
2.15321611642231e-05
4.5019547415083e-05
6.73473040327432e-05
7.7150948261612e-05
4.05911643600171e-05
5.41425592578385e-05
6.25760951655351e-06
1.44585724722762e-05
1.78365768883141e-05
2.53932764141109e-05
5.43512896535012e-05
4.78975685885959e-05
3.18975539692146e-06
7.20986842429059e-05
4.29497016057471e-05
3.89483339856464e-05
1.71156912108042e-05
7.71658916019549e-05
4.16257960988254e-05
2.42534403127504e-05
6.57292020621898e-05
6.30783747225929e-05
6.06341029770623e-05
4.80950062499231e-05
4.00074803093343e-05
4.1034545327973e-05
2.84023228531003e-05
5.69782115989535e-05
7.0162039707806e-06
5.35084753172363e-05
3.12663364649334e-05
4.67584065268116e-05
4.71328404150969e-05
5.25384756156571e-06
7.29844970735322e-05
5.3036386404882e-05
2.78981368082789e-05
5.27944021236051e-05
5.27655265559173e-05
1.9729191563958e-06
4.40362944446692e-05
2.22566716364501e-05
2.40623478540612e-05
1.41603451679835e-06
9.23608740818004e-05
4.8148839134115e-05
3.54392234121815e-06
2.31808752648861e-05
3.41918862913694e-05
4.93135199570975e-05
3.98252669139831e-05
4.73041962244979e-05
6.93357458166772e-05
-3.71453679207325e-06
4.29126649028836e-05
1.70868072279039e-05
4.58301202758247e-05
3.74150856356738e-05
3.35364855591741e-05
2.45568699051565e-05
4.92549677707544e-05
6.09482834569548e-05
5.98403110304303e-05
6.81175539176712e-05
2.25089261961437e-05
5.43002429232284e-05
1.65686345046917e-05
3.82951817222131e-05
3.72801427553795e-05
6.32550806444136e-05
1.03401524730236e-05
7.05388797138905e-05
9.93353453755618e-06
5.92497765092147e-05
4.44777617704875e-05
7.84187679458749e-05
4.51474318696587e-05
5.0087939065125e-05
3.27020827743836e-05
9.41480175677651e-05
4.57358927940184e-05
7.35862496817625e-05
4.39568366568433e-05
5.5211992549348e-05
3.24151785692975e-05
6.99541884632581e-05
5.31746316712747e-05
5.89683924663284e-05
5.31082023587151e-05
5.88781892753802e-05
5.99642332049226e-05
3.52647750214843e-05
5.05800567875493e-05
3.77115118503762e-05
6.83634138949843e-05
2.60114351386375e-05
3.31399150490805e-05
8.4191941789246e-05
3.94137786998911e-05
2.51183067231663e-05
2.34998549868626e-05
5.87037540038784e-05
7.94350318831115e-05
5.8888244511168e-05
3.73072699972422e-05
5.38413270350333e-05
2.72121804687186e-05
6.57706568555715e-05
5.69956557333392e-05
1.61395385431586e-05
2.45438702876746e-05
4.3016958189192e-05
2.91674824019876e-05
3.90699865797605e-05
3.48669464565795e-05
1.7973206185304e-05
3.09945526981133e-05
2.95240257595659e-05
4.12392087881738e-05
4.72519411969404e-05
2.91395863898956e-05
6.6361121772983e-05
4.92416453778847e-05
1.63568631827949e-05
3.89531733197136e-05
4.07000503947926e-05
1.56594326156276e-05
4.30444827398422e-05
9.439457771127e-06
5.63138913985163e-05
6.44338061497167e-05
4.82059251063819e-05
4.91745169128016e-05
1.97487503245066e-05
2.80388595004776e-06
4.44047767018852e-05
6.77325520970647e-05
1.75922264738676e-05
2.33675346186639e-05
4.35033215589105e-05
3.79172116885512e-05
3.13743064036518e-05
4.52838250474514e-05
2.31979615168312e-05
5.53852780963337e-05
2.80895192408068e-05
5.0491558884291e-05
2.60523093410923e-05
3.5611159380983e-05
6.37288129626449e-05
4.89121649516468e-05
6.55481196991726e-05
4.35598586621602e-05
2.98995315002277e-05
5.05224120520823e-05
3.0120993063133e-05
6.3631520670534e-05
3.75842232914545e-05
3.41361135727428e-05
3.37683286632345e-05
3.13073733841152e-05
6.0176799816396e-05
2.80793259941014e-05
2.76698791915093e-05
-1.51917151625038e-07
3.1365069749316e-05
3.88132802072054e-05
4.44080574469663e-05
4.66229679125366e-05
5.1736280409016e-05
-6.5560890436206e-06
2.37862740150855e-05
2.37425417465327e-05
3.23151255653276e-05
3.86581286034368e-05
1.67858857983006e-05
1.97109229250854e-05
6.41566704707657e-05
4.91559872254547e-05
7.03217170171912e-05
3.88675021743711e-05
5.7362792863954e-05
5.19763089141104e-05
4.07701600263038e-05
2.80641402575252e-05
1.71902200658108e-05
8.75629066848323e-06
5.81717280681309e-05
7.6272217670678e-05
1.91459147807857e-05
1.66149240672544e-05
7.39361969426731e-05
6.73324221288688e-05
2.52439715827602e-05
1.01093380598998e-05
2.15266119466411e-05
3.15922042909415e-05
7.61568728031657e-05
7.67178312560215e-06
1.68801613121705e-05
4.86952587331601e-05
1.87638045943565e-05
3.01653441367837e-05
4.90661287503158e-05
2.30193387588499e-05
5.1837923924646e-06
2.34117196920305e-05
4.5576358725879e-05
3.15912971187113e-05
4.38943542361564e-05
7.19126002233117e-05
7.40269501275969e-05
8.83126840842085e-06
4.68452122591663e-05
0.000110777847386504
3.51601689099211e-05
4.42144803732734e-05
2.75571405186918e-05
5.38990399046314e-05
6.21994045983994e-06
9.02091844213172e-05
4.0741083235131e-05
6.42077710122856e-05
5.74575002772797e-05
6.25424652291106e-05
6.9183958624555e-05
1.5546428206073e-05
3.85440148624511e-05
1.55191043138791e-05
4.1663223419376e-05
3.7245088161149e-05
2.16649439376021e-06
3.00683898442976e-05
2.75295951229326e-05
3.02723821268825e-05
1.2184818418871e-05
2.67490184453086e-05
7.04925978869517e-05
4.71826129161373e-05
3.21342301714512e-05
4.80999951487497e-05
1.87750063979645e-05
1.50146230082178e-05
4.84430091104195e-05
3.31255638389069e-05
8.15346724359855e-05
4.72046779557357e-05
-1.2115081058005e-05
3.8743894054628e-05
3.28342200136759e-05
3.58568216952437e-05
2.06417750503058e-05
6.06025954414789e-05
5.58485380487749e-05
3.99345839627413e-05
6.94118660286475e-05
4.10193329263534e-05
5.03215950926635e-06
2.37419270710099e-05
4.18729695767517e-05
4.58394319155424e-05
3.45841834251707e-05
6.62393456412566e-05
7.35904641399109e-05
2.14117166359589e-05
2.41089704581263e-05
5.6084539266466e-05
3.18230774271137e-05
5.66963443492725e-05
5.05517581351315e-05
5.54869105229391e-05
4.0534943285361e-05
5.11183580097861e-05
4.7066593336655e-05
1.29175191810976e-05
4.42120005775728e-05
1.38106117463745e-05
4.94018121623174e-05
1.2221696185355e-05
-7.49706809190197e-06
2.89537904227719e-05
5.71905927504651e-05
3.55432025467306e-05
1.18047495137626e-05
-5.7957388868047e-06
2.44159649407946e-05
6.78127810743619e-05
4.94655955765162e-05
7.41802929926252e-05
1.33108041802131e-05
4.98993203068967e-05
7.86574057392756e-05
-1.51137937262881e-05
5.91142735220579e-05
3.77084813516306e-05
8.76811703519162e-06
7.39083622984633e-05
3.66971741578385e-05
2.16964684695549e-05
1.72512692953759e-06
5.36816921072631e-05
3.85660251887683e-05
2.56337396039823e-05
1.044801824182e-05
3.17492909103348e-05
1.1589587495841e-05
2.34312126679369e-05
1.93373125371212e-05
5.17819584936018e-05
3.35292390685478e-05
3.99043975622063e-05
2.90177550162178e-05
1.64560515194213e-05
4.07733811158179e-05
8.16744971134414e-05
2.74802488665295e-05
2.85344798220972e-05
4.10446402392042e-05
6.44802909894671e-05
4.46932399005709e-05
7.26452853737562e-05
1.04133973815329e-05
7.25876857510027e-05
5.91110220174046e-05
4.03128483548355e-05
3.23293031729385e-05
8.66185821569027e-05
1.27638452403852e-06
4.53730400417119e-05
6.19600392301738e-05
3.66995466986887e-05
-1.19140557266274e-05
7.60231275023953e-05
7.14428810549268e-05
2.01875615189265e-05
4.08524426022301e-05
8.15307015679389e-05
2.94576726439818e-05
4.86201637600768e-05
1.82907341818231e-05
5.30628363639615e-05
1.38484537225789e-05
2.14445689148598e-05
6.04429463496903e-05
2.84595789891415e-05
5.29504240807301e-06
2.97923525460459e-05
8.77126956705576e-05
5.48687866589327e-05
-4.91517620018125e-06
5.36809603062904e-05
7.79991864576888e-05
3.68748404932296e-05
1.4431809141011e-05
4.46078401643096e-05
1.26715100077236e-05
2.27150698184004e-05
1.58231009210531e-05
4.0991645853292e-06
5.40518732429777e-05
3.33670463352702e-05
1.05394930375328e-05
4.12207371608295e-05
2.78199652492412e-05
4.02609040905591e-06
3.5771967810463e-05
8.91455994353261e-05
4.497698539444e-06
6.85541279026251e-05
1.93333783488201e-05
2.94326505081673e-05
2.45334782957047e-05
5.39969217043325e-05
4.91140833744812e-05
5.44592739476446e-05
5.06296728358033e-05
2.27331045371533e-05
7.27238187848394e-05
-3.2999957234317e-06
4.63611555338649e-05
5.5354133083968e-05
1.01747806728086e-05
1.94011927761549e-05
4.68877939604389e-05
4.40533335908592e-06
3.22102573871534e-05
4.18557144991955e-05
-8.08708223358608e-06
5.12539350146737e-05
4.78855969262579e-06
2.77554147266096e-05
3.22201026474827e-05
3.44656379276273e-05
5.62489059861448e-05
8.32097130784983e-05
4.6227937395735e-05
5.47405799295059e-05
2.02104318867631e-05
5.69954654240557e-05
1.51259330542494e-05
2.00085448418526e-05
2.90687532416394e-05
1.4939024705507e-06
8.68265922329161e-05
4.06779371647835e-05
5.24804720617778e-05
6.38696556731352e-05
4.26135911349566e-05
2.83542963272652e-05
5.53471763121937e-05
3.14502397238802e-05
9.3177418934422e-06
6.39153163335627e-06
5.14813551646147e-05
2.74071723042633e-05
3.09089930884364e-05
4.09960974147891e-05
5.2643405848971e-05
5.58590814277147e-05
3.50729765566603e-05
7.55993576532163e-06
3.06613836105405e-05
7.2391721052018e-05
2.80171773064385e-06
1.73893066594199e-05
2.69958122416557e-05
5.45952784409748e-05
7.55252146915103e-06
3.53420845722285e-05
6.88820527205025e-05
2.03974498565014e-05
5.67238145657609e-05
6.84096767834313e-06
3.76077382916522e-05
3.19258253213256e-05
3.38958299012189e-05
3.48316194766029e-05
3.17038690751506e-05
5.11532669565024e-05
6.89089079699575e-06
6.58947747362852e-05
9.78208869607874e-05
6.43198953560384e-05
4.86933029166734e-05
5.05301903056324e-05
3.50878529156804e-05
3.92589132558762e-05
3.47640539231195e-05
7.37547623594354e-05
7.56716274923804e-05
2.63917667550487e-05
-7.60241615207414e-07
4.23235932188981e-05
-4.07232435070117e-06
2.74820888367899e-05
2.9363683729928e-05
2.39288710409404e-05
4.62273398979097e-05
2.39117131769888e-05
2.75743725177428e-05
5.10905335344903e-05
3.46081867214104e-05
4.87255601923539e-05
1.92925577480527e-05
4.09687873480469e-05
3.74799211152093e-05
3.31492979463066e-05
1.76879095978574e-05
2.44372859647999e-05
6.43626319865532e-05
2.44242617187733e-05
5.59801443547894e-05
3.36107586505991e-05
5.06570543790365e-05
7.20697452933967e-05
3.83797311960544e-05
7.00848686781093e-05
3.61550521023311e-05
2.14766932719553e-05
4.83396982566422e-05
8.08172153282631e-05
4.97787156077032e-05
5.22301250038854e-05
2.96226261475322e-05
6.12209692953419e-05
2.4045866086369e-05
3.11543708937726e-05
4.72684660557438e-05
8.73892015521969e-05
4.0611265567163e-05
6.33026691700005e-05
4.74552835209858e-05
8.24987344759081e-05
3.9267849948206e-05
3.62712303025902e-05
2.62980716604564e-05
5.02776620304399e-05
2.31429744013173e-05
5.17179617872438e-05
1.19663195618166e-05
3.5614249596083e-05
3.6656229056018e-05
3.85668516579791e-05
6.81821050301426e-05
9.03877530777627e-05
4.30088766372244e-07
3.55758719110171e-05
6.02102464085713e-06
1.13620975512935e-05
6.72146767974541e-06
2.44263570093224e-05
2.52617566167083e-05
5.34353597297465e-05
1.63182903248625e-05
6.41781936539811e-05
5.84144537904509e-05
6.23804586351219e-05
3.96742223395519e-05
3.61048925995362e-05
3.85830379977265e-05
8.25025772996312e-05
1.93628280484002e-05
2.77190499783979e-05
3.12386540281962e-05
4.48445071305714e-05
1.51679052337559e-05
2.59797802286302e-05
4.97467903579782e-05
3.41719962660377e-05
3.05394885622884e-05
3.36627934029128e-05
5.65047609849224e-05
1.40349427243477e-05
1.64885632945941e-05
3.8125669381166e-05
5.39610935014826e-05
5.43100091083107e-05
2.28572158797215e-05
1.68386332926776e-05
6.82694138053323e-05
5.39960997532524e-05
1.9544055281398e-05
4.53275154439783e-05
6.63313653437171e-05
2.24744762812781e-05
-5.13337261713281e-08
-2.42706952361977e-06
3.6716362301487e-05
2.80449596655537e-05
4.8724982059338e-05
4.55246839734616e-05
3.01365550587223e-05
8.7400354015776e-06
-1.27587882231374e-05
3.81256498136767e-05
1.21639358411206e-05
1.88522400880888e-05
7.1954286610847e-05
9.17842939641864e-05
6.27651721124631e-05
4.52287244850278e-05
7.99824521637683e-05
6.02245076568442e-05
7.7958606237248e-05
4.95232695186758e-05
1.89780514331106e-05
3.02838875323666e-05
4.15768952462029e-05
5.78511440149219e-05
6.2126693642949e-05
7.61912320539062e-05
4.50585299569885e-05
3.40162464544936e-05
4.41012670849775e-05
7.73794467326546e-05
5.92673307005519e-05
7.7376296066643e-05
4.31485898550892e-05
2.22931892137969e-05
2.16148578375779e-05
-2.12610105151066e-05
4.63425422058125e-05
2.51951151205447e-05
3.54993911444193e-05
2.27238145017397e-05
1.92501437959657e-05
4.54817714812467e-05
3.12639633605347e-05
4.39157019320848e-05
-5.40893649436047e-06
3.28565049725336e-05
2.48870099857181e-05
4.15677384542452e-05
5.52131097097361e-05
2.84869770850714e-05
7.68736544591687e-05
4.59983698435988e-05
2.45408957466744e-05
3.5893771626037e-05
3.9528223941133e-05
2.94098298924224e-05
4.89207869949923e-05
6.98914018408771e-05
-9.3535483339293e-06
2.60933820358122e-05
5.5080559251211e-05
2.9165436630512e-05
3.54523761706064e-05
6.2000025355669e-05
4.31894207851716e-05
2.30452727945941e-05
1.92040352860662e-05
3.18955968841772e-05
4.32185137845496e-05
7.85081029573981e-05
4.3946504647015e-05
4.18699773265849e-05
4.4932256206483e-05
3.90166619698501e-05
5.60668281100765e-05
4.64150608951848e-05
3.50160076978414e-05
7.9516397290967e-05
3.57915533130081e-05
5.38754688805921e-05
1.67369945519417e-05
4.16324179848625e-05
8.11723172731061e-05
8.6873089016528e-05
6.9794194565497e-05
6.98382447591609e-05
6.77944134603187e-05
-3.75805932092459e-06
2.54502200162601e-05
3.65486702988625e-05
2.13365043577374e-05
3.64259494896564e-05
5.46360459206963e-05
2.25093176543399e-05
2.52881676434162e-05
4.65878606995068e-05
4.02293969757887e-05
1.43238471734655e-05
3.17274366430224e-05
2.41345145460894e-05
5.14782567044929e-05
5.45258976488456e-05
4.64378151034421e-05
3.08297858690919e-05
3.35477642006786e-05
2.51701598421782e-05
4.91772533250176e-05
5.98593318821347e-05
3.46830026600798e-05
5.51576412536359e-05
4.43015578236343e-05
1.55484194780783e-05
7.89802568437939e-05
5.41328693563376e-05
5.59275007316752e-05
5.33102588139237e-05
3.17865817418034e-05
6.25197583665992e-05
7.23574918308088e-05
5.10619561172039e-06
2.99564558444184e-05
3.85389289028587e-05
5.11962555742245e-05
1.81675771811311e-05
7.2700845991538e-06
7.89542055595001e-05
7.67948253111972e-05
2.88282847828534e-05
6.89993320246428e-05
5.36939311851317e-06
2.74961571774907e-05
3.13108094255673e-05
3.91673386026664e-05
3.94769175908648e-05
4.92558824282935e-05
2.7992193107539e-05
4.93216936171687e-05
2.98543845784868e-05
4.16284941891621e-05
9.32623089445023e-05
-1.77839201747891e-06
1.34021837342554e-06
6.81766971624873e-05
2.92845256216529e-05
1.7754017129047e-05
1.961084799015e-05
2.91701131012515e-05
4.37398096536192e-05
2.65083946385109e-05
3.26100000023789e-05
5.64196245832034e-05
4.98767921236799e-05
1.25907388257387e-05
4.64985342468927e-05
5.33813673734793e-05
3.07067759494287e-05
7.06804698542259e-05
5.20944478690909e-05
3.63551841267657e-05
1.70909390290905e-05
4.8454726975069e-05
1.30965955262053e-05
7.96864974509622e-05
-1.1073178540104e-05
4.80808504923062e-05
3.0909210176732e-05
1.93377788054366e-05
3.25040283179826e-05
2.80891270591682e-05
3.31479226624605e-05
9.01769095711371e-05
3.94438176857721e-05
2.825012623408e-05
3.64737034160502e-05
4.44947164842363e-05
5.11105111143022e-05
3.97175109046853e-05
6.54524585233769e-05
2.20833831395915e-05
2.03906229157637e-05
4.00566078128754e-05
3.32230697966211e-05
2.89379507888833e-05
3.0101636987008e-05
4.99022386497765e-05
2.12840460577677e-06
7.8819157406441e-05
2.19420691174604e-05
7.01847176650552e-05
3.4932801631128e-05
3.59132708887398e-05
1.35578583061904e-05
1.40706793320617e-05
7.64656888296293e-05
3.87808550149524e-05
4.31866668227e-05
4.72904623760817e-05
5.65860530260679e-05
3.41667689657506e-06
5.45330053311585e-05
4.15074450367476e-05
2.55120446212675e-05
7.211391226548e-05
6.75051136148601e-05
2.19352906084041e-05
2.64425088611563e-05
2.56150759890844e-05
1.47479530437203e-05
2.83953482545139e-05
4.82580274813609e-05
4.5143393046454e-05
1.75613581588512e-05
4.98653989624656e-05
7.65728857624463e-05
2.22626433523849e-05
3.53193520564651e-05
-1.20991511018114e-05
3.83968539506605e-05
6.1721371268217e-05
4.93766350200782e-05
5.76830106425333e-05
6.87616720473522e-05
6.10536281726215e-05
3.04399630855768e-05
7.91801933979386e-05
6.85497727887236e-05
9.47083094943369e-06
4.19608819802195e-05
4.48703444061785e-06
3.73625910046855e-05
5.6279927584557e-05
2.83527921025147e-05
7.94956425347302e-05
7.24511387266084e-05
7.12121916350268e-05
2.78143884159584e-05
1.39444582851572e-05
3.93621631151573e-05
6.954645179875e-06
5.57606635203977e-05
4.94180679280566e-05
4.48210976770185e-05
4.92655830656584e-05
7.59022516454025e-05
5.86467953570198e-05
3.95408760575966e-05
2.12971950582101e-05
6.9112510691933e-05
2.75769875379092e-05
4.57998081373739e-05
6.65027660332991e-05
7.3281116206541e-05
7.55073798493914e-05
4.46752557125926e-05
5.01017793033819e-05
5.7972242980861e-05
5.36461448955509e-05
5.1568372863469e-06
3.85050261466294e-05
5.07229585586443e-06
2.90358978319253e-05
-2.49820063487898e-06
3.5206110368127e-05
6.75448510839446e-05
6.23213283184514e-05
1.8599719160689e-05
2.40469023154452e-05
2.00243949002559e-05
1.56746726072202e-05
3.03970684989016e-05
4.0659965178153e-05
2.16093175280831e-05
4.72654620953388e-05
1.66980243806281e-05
5.41374420691134e-05
3.84742319575156e-05
2.13648258785168e-05
6.67325469119275e-05
6.3341183089433e-05
5.42163671928111e-05
4.85763530890616e-05
2.51258987853589e-05
2.6923430946437e-05
2.39304578431497e-05
-2.6599072328537e-05
6.91284679999603e-05
2.73239336728891e-05
3.56878656705905e-05
4.6257155898347e-05
5.79088863693749e-05
4.51123740879627e-05
1.75019090204648e-05
2.48736851358307e-05
1.53742281859347e-05
1.92477891088013e-05
5.50664756847141e-05
1.24117982832808e-05
5.9690718858094e-05
6.7081419222823e-05
8.13045024104429e-05
3.8500855019373e-05
6.01643088786767e-05
4.37853674177451e-05
1.10310271860981e-05
7.69343024666708e-06
4.43818506663341e-05
1.57371953299075e-05
2.29843783611767e-05
4.03246564538164e-05
5.3744466653517e-05
-2.14393260622908e-05
2.49007513126943e-05
5.18813516937528e-05
-1.2106749945564e-05
1.73057771585832e-06
2.20753574598668e-05
2.3510630496109e-05
4.23295325491546e-05
2.69885823793959e-05
3.10947316982976e-05
4.29477895368066e-05
2.31595872080855e-05
1.37227176457103e-05
5.95331847725377e-05
3.37407881685477e-05
1.70645202077975e-05
-1.13130765719086e-05
5.64258934668695e-05
5.5034483123717e-05
5.50211272190396e-05
2.14323845720099e-05
5.8199757724337e-05
6.90602302387518e-05
7.60864794945788e-05
-2.32429046734265e-05
8.60602074483211e-05
3.30368338677913e-05
5.02941894909289e-05
5.63415847230753e-05
6.10800615569774e-05
7.5303005263592e-05
4.21624202500122e-05
6.3002693197831e-05
1.44421518069745e-05
2.7200860943595e-05
2.35614244848585e-05
4.41718837825644e-05
8.17302925993486e-05
6.2168883273535e-05
5.69151976652753e-05
4.41931091849127e-06
-3.58873773570769e-07
2.54185622117807e-05
2.77652594251208e-05
3.49507216354398e-05
3.43729223373585e-05
2.83604208012762e-05
3.10012629728379e-05
2.17056005536568e-05
4.89574521886097e-05
1.08353724204761e-05
-2.06375582864638e-05
2.65765042578079e-05
4.1909912886427e-05
9.85506528777419e-06
1.93061116155564e-06
-1.44645158330045e-06
2.39268170232618e-05
4.46577963965324e-05
1.73556885527499e-05
2.19819465653931e-05
7.76081754187048e-05
7.76315066583522e-05
6.16999614177702e-05
2.23818864071851e-05
2.8652434688178e-05
2.8243943593866e-05
7.77150901140181e-05
4.87958336471803e-05
7.06657019710814e-05
6.54389273014272e-05
5.32904873358184e-05
7.06065770490553e-05
2.89015082255466e-05
2.50589658010677e-05
1.10229487161556e-05
4.21341209604962e-05
4.35472014784613e-06
5.5522888145478e-05
3.54342995599559e-05
4.52227554921329e-05
2.53250518780916e-05
-2.21930487076103e-06
2.49135291215559e-06
2.62802840816548e-05
3.26959431977541e-05
5.6004252638416e-05
5.34375181408529e-05
1.93297161667856e-05
1.09324161490755e-05
2.67510975402562e-05
4.78951996084953e-06
5.72145442851819e-05
4.48212119613937e-05
5.78516461071639e-05
3.29423834154276e-05
4.37064034333417e-05
5.68687788241774e-05
5.61599852030578e-05
2.96776313698524e-05
7.0907497334718e-05
1.04487175702915e-05
6.71942748667459e-05
5.01655324870832e-05
1.71079134611328e-05
5.15314513270898e-05
4.43475554676212e-05
5.97117682114088e-05
4.4314350323541e-05
3.44267133217402e-05
3.45033596681661e-05
3.11241103545591e-05
5.47036320572306e-05
4.5326364306654e-05
3.70355297150095e-05
2.876776457628e-05
3.83889687508508e-05
1.50985725242397e-05
4.5750995593078e-05
3.40642297639833e-05
5.5819012095357e-05
3.04122857799567e-05
2.88862873217866e-05
5.10608668936499e-05
1.76520021091739e-05
7.14654572635427e-05
4.83341185407843e-06
2.79221161068971e-05
1.54669940410092e-05
6.34582176393077e-05
4.63680958198859e-05
3.84540066452221e-05
3.27638381065348e-05
1.89935894874948e-05
3.71512731287609e-05
5.41407591877188e-05
2.77889400215524e-05
-1.47287092783253e-06
6.4707529839386e-05
2.4980359057542e-05
5.24593928768879e-05
7.56556460298004e-05
4.50728777125643e-05
5.17223624515185e-05
5.44318948146185e-05
2.03477020163304e-05
3.78749081630044e-06
6.47778341819276e-05
5.24775106197906e-05
4.60043734836277e-05
4.63675053049436e-05
3.20347196080367e-05
2.02676012389501e-05
5.71430521871334e-06
1.60360098989302e-05
4.74585899928841e-05
-1.29891267801752e-05
2.71012170329915e-05
5.60710007397038e-05
-9.09725528353959e-06
2.81957591509145e-05
2.02141302260797e-05
3.25484086087067e-05
0.000102902179586358
6.78705423495437e-05
4.09206498142427e-05
4.67383607952083e-05
2.99112721908957e-05
3.38320616396331e-05
2.46336011715753e-05
5.67090970186848e-05
6.85891547369812e-05
4.9444857123306e-05
2.38442253990999e-05
1.32187419932334e-05
5.68386740432621e-05
4.98061181367273e-05
7.02757795032292e-05
7.38961448403961e-05
2.72237659739825e-05
3.7841856440052e-05
-2.73678253947685e-05
7.07483519743822e-05
8.50639309298975e-07
2.97217794567758e-05
5.94846224587304e-05
2.36142867192429e-05
5.52627025317694e-05
6.06816693442235e-05
1.56200349895212e-05
2.41801958674444e-05
3.51133851621874e-05
2.76143514924674e-05
2.90058857001938e-05
2.29608441259258e-05
5.49546079560393e-05
7.4865616473669e-06
-8.29072379444311e-06
3.8788138843576e-05
3.06861831938476e-05
5.90500769190268e-05
-1.86834671083698e-05
4.49284252403032e-05
8.38953947786029e-05
8.34691405452698e-05
4.17953070113988e-05
5.89666548896978e-05
-9.46163155150861e-06
4.84121564602498e-05
5.52735177951491e-05
1.11381800685032e-05
1.78790819241745e-05
3.23539048922434e-05
4.590014979665e-05
4.13832287709565e-05
3.63028486808461e-05
5.77928803212255e-05
1.97451588140132e-05
5.58002068152043e-05
1.33122395458467e-07
1.6420027124237e-05
7.03274892718675e-06
8.17029539813544e-05
3.50560249340914e-05
6.26817249877389e-05
1.32208208197492e-05
9.37189990393861e-05
6.12419374094127e-06
3.27515512324649e-05
2.51809809616268e-05
7.3938713858824e-06
4.25087243105175e-05
1.9532977439728e-06
9.37730247193871e-06
4.93011836220614e-05
3.84648989240078e-05
1.15407012404296e-05
3.58071795048918e-05
4.16466200186715e-05
6.88018531399576e-05
8.79937591124928e-05
3.54464311606993e-06
2.69621258357522e-05
1.85719333102757e-05
3.97950101906323e-05
1.55214705047785e-06
7.10443923016239e-05
6.69931732598485e-05
2.00751974615167e-05
5.42484143190465e-05
5.27628776592766e-05
5.62975391622029e-05
2.92826207077862e-05
3.69345721797074e-05
7.38415902785557e-05
3.52592227954663e-05
4.92735186270544e-05
4.34100341607183e-05
2.34957812773058e-05
2.57596435563975e-05
4.14900291822566e-05
-4.16590574865916e-05
1.63527049119881e-05
3.60574379859167e-05
6.30941292306503e-05
3.05502190195556e-05
4.58017474015873e-05
-8.33293293911357e-06
2.83092977102465e-05
5.38621215906827e-05
2.23458541409569e-05
4.63968655528711e-05
5.11943720031086e-05
3.16993984987004e-05
1.0774384917005e-05
1.04293518400261e-05
1.93771079060095e-05
4.15886187281547e-05
2.28790748001094e-06
5.92456065838281e-05
-2.64212514552325e-05
8.5533475229884e-06
5.12765792455854e-05
5.40949144796408e-05
4.37947418610739e-05
3.01117228573362e-05
1.27264403729673e-05
1.40480495673435e-05
3.14204474505734e-05
0.000105699572722486
3.03362177742913e-05
4.98679094377066e-05
5.06306809138176e-05
-9.55681598040735e-06
2.27581782845587e-05
3.99765903688504e-05
3.54732342891698e-05
7.65750966152599e-05
3.8053555243143e-05
3.61436557041306e-05
1.31520568407422e-05
2.26051501541745e-05
6.87246216935506e-05
1.49350852394771e-05
3.82840496499973e-05
8.2420820796503e-05
4.20727386319553e-05
6.54141010322068e-05
-1.16254298852496e-05
4.94126943986609e-05
1.7086198319278e-05
-1.4536342768668e-05
1.89136391717822e-05
2.52546000562607e-05
4.02832976465754e-05
3.42891390959164e-05
2.45651376010073e-05
6.99787699212034e-05
2.44551738945312e-05
5.3613928406285e-05
7.64022765258398e-05
5.48777449894455e-05
1.93018800831502e-05
3.41148398198394e-05
-2.17096707640694e-06
3.87384835537185e-05
-1.6651541798552e-05
5.29169372840447e-05
-1.09017840484226e-05
4.16652502963983e-05
5.89064870489768e-05
2.61241362394273e-05
5.04136984128962e-05
4.07336479697226e-05
3.7001592029953e-05
2.33595017294868e-05
7.8090370737923e-07
2.58437740685481e-05
4.93217363121988e-05
4.19798178649436e-05
1.00914591620522e-05
3.745385721956e-05
6.92072189817401e-05
2.17102807524308e-05
3.93829066878969e-05
4.66890761826446e-05
3.13574147424972e-05
4.99002861651413e-05
8.19686937331474e-06
1.9399166860101e-05
2.44497215206258e-05
1.41888313895065e-05
6.42217456131921e-05
4.17208384306124e-05
8.05064148420168e-06
1.13512179909078e-05
6.45333636719527e-05
4.66304913352903e-05
2.85124520575519e-05
4.69985797650762e-05
2.57976944470563e-05
4.6978673413876e-05
1.11181860474202e-05
6.33409251660084e-05
1.81602868467281e-05
4.56392444989889e-06
6.60403346646363e-05
2.47368593285741e-05
1.60906359945476e-05
3.17635020458863e-05
1.92219871087391e-05
8.45647830647901e-07
4.30134277080031e-05
2.75704587152601e-05
2.07710360827898e-05
-3.81302290983719e-06
3.7334652611761e-05
4.61679408036705e-05
1.74804680464363e-05
2.69762352996325e-05
5.44998940359428e-05
4.2890655939369e-05
3.32408835100206e-05
4.61747087102793e-05
3.98674061689643e-05
1.26334599848359e-05
4.67138879554561e-05
1.27022853829885e-05
4.81859174591619e-05
5.2268064696539e-05
-8.70143093092185e-06
7.29425554131185e-05
3.96584447082141e-05
4.14193104786582e-05
5.69594148216241e-06
7.73148471590449e-05
9.16465571375009e-05
4.26612995707891e-06
8.93784817513338e-05
1.73352294215683e-05
2.32990524625579e-05
6.87528449876747e-05
1.92463878378466e-05
2.41837060372571e-05
2.6726299840762e-05
5.05311558719056e-05
2.16720434353444e-05
5.68871215224902e-05
2.86913815508227e-05
5.3692242331941e-05
3.47275570183353e-05
4.05411432246473e-05
1.80739349442243e-05
6.19591674787636e-05
2.95858090975554e-05
4.49278808129368e-05
1.05457444098164e-05
4.12717021197867e-05
1.16012874786784e-05
4.8673431329657e-05
3.6581776556611e-05
2.79785759502543e-05
5.24091534183177e-05
3.34198780016285e-05
1.83025281098082e-05
6.2319551078891e-05
3.94635502266118e-05
1.77087088738641e-07
4.9873460972171e-05
4.61067188610123e-05
2.19506542720018e-05
4.87078802426969e-05
6.2382266927159e-05
4.97733434966887e-05
2.42242568420302e-05
4.20605235797294e-05
2.50557521605442e-05
1.75482334765593e-05
3.51347397632443e-05
4.79026424311505e-06
1.37705741810163e-05
4.86537774579759e-05
1.58010574390256e-05
4.46674820480187e-06
-2.5734934629797e-06
7.93365677156803e-06
2.02461565539477e-05
2.48211202030992e-05
3.76961753212229e-05
4.67424832054852e-05
4.04891734894557e-05
2.81976434859593e-05
4.68265709456516e-05
2.94905818062371e-05
6.58380765442831e-05
6.73037121092835e-05
4.26483463870697e-05
3.47633521159388e-05
4.87115564599241e-05
3.70644019756549e-05
9.90142489077016e-06
2.5740187850089e-05
5.36250828438184e-05
3.24978037289055e-05
3.48265770412656e-05
3.69580844562787e-05
8.05316404238164e-05
6.17363909481597e-05
2.47034236438825e-05
3.02295481255302e-05
2.23993694750051e-05
1.93689688302442e-05
6.72190116082164e-05
3.69882987192832e-05
3.19433443858799e-05
5.50116900563224e-05
3.90967949879756e-05
6.34020908744891e-05
3.61164708213294e-05
6.82806666960882e-05
1.73489695642433e-05
6.98807438794373e-05
2.80330805690541e-05
3.09006534313321e-05
7.13316015749593e-05
4.73223764973037e-05
3.25469522406342e-05
2.65740564212868e-05
1.79212122147253e-06
5.25655179353046e-05
6.38117977001279e-05
4.63521881661928e-05
-1.43264172157716e-05
4.2056621440079e-05
-1.2220991553398e-06
8.33605289577014e-06
4.92393673917829e-05
3.06013062928527e-05
6.92257854559862e-05
4.27156324263162e-05
4.19331749496241e-05
3.97225698143614e-05
1.44095938334071e-05
4.56852653187859e-05
6.36757637837626e-05
3.47539812800579e-05
4.86006205763433e-05
2.3230417063734e-05
5.24679163379436e-05
6.05267232003559e-05
4.76986059906196e-05
2.7264833148953e-05
6.26331781852701e-05
1.70557791763395e-05
6.34945666943229e-05
7.25328085963925e-05
6.62211375431217e-05
3.36101990167535e-05
2.10613478248543e-06
2.68200018869049e-05
6.38789657303415e-05
5.42324384109392e-05
3.48470362216507e-05
3.77079396239991e-05
3.5579639497506e-05
1.19553240903259e-05
3.45579895121679e-05
3.60824776805413e-05
1.33417481639649e-05
2.81840971769135e-05
2.83736511036314e-06
6.807996774572e-05
4.16655321135516e-05
6.41365039453666e-05
3.26871571074078e-05
2.20703841425328e-05
6.22930479490135e-05
6.80533459605609e-05
3.93645629116191e-05
2.82903823482881e-05
5.96831865219358e-05
-1.68704707455341e-06
3.26625791926987e-05
3.30500139480329e-05
2.6205908825266e-05
3.76216419299465e-05
6.18006020338408e-05
2.0164850118295e-05
2.32505651678958e-06
-7.5218267231185e-07
3.24849012118725e-05
5.08093575928236e-05
2.84965123383641e-05
4.62897981993269e-05
3.83095888196632e-05
5.11725015567774e-05
4.82514534166467e-05
2.87881660219065e-05
4.81620177353207e-05
1.72141964656951e-05
1.11242294443999e-06
5.98716347731823e-05
5.3958632722015e-05
1.82802089027528e-05
4.28520147622916e-05
7.77833534124135e-05
6.83634386917984e-05
-1.49906464762956e-06
2.839606755538e-05
7.36010207124175e-05
-1.51790340546599e-06
4.58949149297474e-05
6.97863367423624e-05
1.17336822393688e-05
7.74399470364825e-05
3.35157261936915e-05
8.70924946497431e-05
-2.35972632641217e-06
4.21022020481897e-05
4.33197743713305e-05
1.3707085721485e-05
4.25831678976954e-05
2.15995905698526e-05
3.45867255594058e-07
6.62043361168489e-05
3.00457853345996e-05
2.74969041555255e-05
2.75831004132633e-05
6.9600209434761e-05
5.19220804621171e-05
1.47146246952703e-05
5.72272383595201e-05
1.42993054172591e-05
3.03645056035885e-05
9.33227182540765e-05
2.33552862752102e-05
6.49495703967698e-06
1.38897685192552e-05
4.80797359169125e-05
3.96217616842444e-05
2.55914769427257e-05
9.37083250404164e-05
2.49129794243077e-05
3.93678246510991e-05
6.86398225146186e-05
2.07715470261711e-05
2.78222270884689e-05
5.6070751695687e-05
2.11011944115306e-05
8.41691087963697e-05
2.13216410009219e-05
2.20788357026467e-05
9.22429690936877e-06
3.832721497094e-05
3.4925402993511e-05
3.52817401666782e-05
-6.54527962113466e-06
3.02586617006637e-06
4.25064132146355e-05
4.26847494436238e-05
2.96870604628528e-05
4.3661496589488e-05
0.000112396271677094
2.89177147150694e-05
5.69623912573024e-05
1.08946903757097e-05
3.04228021479534e-05
3.95834003069843e-05
5.62503212911369e-05
4.98621498250001e-05
3.54048508149317e-05
6.39361242767284e-05
1.74426599680825e-05
4.78484776038433e-05
2.64244413165648e-05
4.08130658238183e-05
3.39051252745252e-05
5.18878513697581e-05
4.53417322066872e-05
4.09281602915616e-05
3.9919000848673e-05
2.77119262480393e-05
1.01989126190432e-05
8.49305880999029e-05
5.26678916635048e-05
2.31499783283468e-05
3.95795870296117e-05
2.04406781163072e-05
3.40566171302005e-05
7.55430920234098e-05
4.07405539716777e-05
1.34142410178287e-05
5.37171093065217e-05
4.93953122809647e-05
1.49707771633495e-05
4.47735146050491e-05
1.56011833045999e-05
3.94590916390108e-05
2.47117140705766e-05
8.81988820906144e-05
3.12359577896289e-05
4.30485684937757e-05
5.40180104840095e-05
7.58644460203452e-05
4.41881219333539e-05
4.54098823925436e-05
5.10183264420324e-05
1.54897052235761e-05
4.5716085754733e-05
3.89907026598622e-05
5.8690873199696e-05
2.83137472101112e-05
5.53154778393987e-05
3.40755068755548e-05
4.11829784940447e-05
3.67389584456143e-05
5.18878594861415e-05
4.05263328870444e-05
4.58440571673536e-05
4.97424981773256e-05
5.91689410131831e-05
-7.58045856960968e-06
3.9496245883523e-05
4.37440176842094e-05
2.01794747119679e-05
3.62262803558369e-05
-1.78527413029996e-05
4.26425107441676e-05
7.63859801054389e-05
3.7269094852264e-05
5.94618105563157e-05
6.98799471783648e-07
8.71473295216461e-05
2.84929146110646e-05
2.93683233445366e-05
8.28627409703855e-05
3.67815940870181e-05
3.07723757980635e-05
3.73631773327471e-05
3.64056659023066e-05
6.02051635471652e-05
1.95137900186681e-05
1.52377748903789e-05
8.61676479349675e-05
3.74012491965496e-05
3.92849770826441e-05
7.42918650667605e-05
2.13218030619253e-05
2.70546909820075e-05
-7.27737710519626e-07
7.51706525387878e-05
5.26371022305003e-07
9.3283643066839e-05
3.36469488837104e-05
6.87296716149847e-05
3.84550938183602e-05
3.05516402005544e-05
4.70496455846005e-05
2.09046574996655e-05
3.73296721385784e-05
1.2093791937958e-05
2.0439483881142e-05
9.49359944295715e-06
5.22567912451932e-05
5.72217016875816e-05
3.4886197410622e-05
3.33303138005699e-05
3.42403961157204e-05
5.72884345021233e-05
5.24641895846553e-05
7.3963597206461e-05
4.41141895022837e-05
3.78928956833312e-05
2.22401145063656e-05
2.48734454249539e-05
2.13048506533097e-05
4.40382410872342e-05
2.19516058221228e-05
5.38307193183718e-05
2.07816180089553e-05
4.53815666714927e-05
5.3519106552831e-05
4.47590712237812e-05
3.95303454377124e-05
4.88255097992535e-05
5.98818428009584e-05
1.0417325173365e-05
8.13822844087486e-05
3.61566689994078e-05
6.87079921337325e-05
2.69661409611182e-05
2.23986961787058e-07
3.55041048703804e-05
-1.08589636104508e-05
4.03144854862719e-05
2.46924223348457e-05
1.99903018366911e-05
4.25272742124044e-05
3.68627340258356e-05
3.02139014167882e-05
1.91442981628685e-05
2.57461057827682e-05
7.08073686804681e-06
7.78351101082766e-05
5.6123161239959e-05
1.31229291521894e-05
8.32805720710154e-06
5.76373515928256e-06
-9.48303138602153e-06
4.5338302218999e-05
4.74022370492009e-05
1.62471563187215e-05
6.53302169553109e-06
4.19528344645208e-05
3.52571011664472e-05
4.52186139724617e-05
5.91173289741691e-05
8.47922056541346e-05
-4.69592478734032e-06
3.84593742273387e-05
7.19553607428927e-05
9.36803581773574e-05
4.60260041194429e-05
5.80388062069302e-05
-5.50785946117644e-06
1.87285417870198e-05
6.87798856210269e-05
6.44352018567064e-05
3.14576332351415e-05
2.75190018930231e-05
2.4122674732173e-05
2.83648368348026e-05
6.10975057154162e-05
3.31519549614686e-05
5.75645149447737e-05
9.11023873694471e-06
7.91531848852815e-05
1.94015152184492e-05
2.83290748583784e-05
6.4578884392083e-05
2.54041950475107e-05
3.28440941482962e-05
5.91735518748658e-05
6.00253613097865e-05
4.55883145499776e-05
3.03393659569809e-06
6.12037411219522e-06
2.84727431314766e-05
8.88086750952005e-06
3.83570400774427e-05
4.22778554607331e-05
7.0532114403669e-06
1.12530500428146e-05
1.14515058891813e-05
5.69538166377863e-05
3.21875252966152e-05
1.9715273898455e-05
3.65695799487486e-05
-4.02964199399398e-06
2.34723026844419e-05
6.02513217421498e-05
4.03902928317799e-05
-4.95659847608553e-06
4.94443966647278e-05
5.15367621813297e-05
5.21224354886379e-05
3.79727027537733e-06
6.03515040835146e-05
5.57459381158187e-05
2.24799676658296e-05
6.31239703396961e-05
5.772429211968e-05
6.07438237610012e-05
3.95989525795273e-05
3.2170876072105e-05
3.24214358250466e-05
6.04840563887535e-05
6.08136845807229e-06
8.26885606498145e-05
4.43545688932212e-05
2.94341851642298e-07
3.44290897769888e-05
8.34148469048873e-06
2.88904625171459e-05
4.08743626181867e-05
4.18652174594986e-05
3.85840150941548e-05
5.39634783955382e-05
1.62323815694703e-05
3.42119307209981e-05
-9.02150416508414e-06
3.12624760936473e-05
3.79569375425879e-05
2.60191219507171e-05
5.05191089689744e-05
2.77249335472007e-05
3.119575707801e-05
4.02703898034308e-06
3.7894267304691e-05
9.76763889261866e-06
-3.34234378252169e-06
3.87064471601672e-05
5.83234646855738e-05
6.180535398722e-05
5.64021530019708e-05
5.60268920506121e-05
5.47679774772393e-05
3.70337509115436e-05
5.29030292739307e-05
2.79779784097818e-05
4.52876437164259e-05
2.18578618191881e-06
2.95482437237682e-05
7.06199227651963e-05
6.96310463355664e-05
2.09224567663937e-05
5.46409241006761e-05
5.54142015735912e-05
4.66455791927717e-05
6.39811012215177e-05
3.93707836049623e-05
3.02231010735519e-05
-2.24137500738384e-05
9.66032903354619e-06
9.33114064839987e-06
7.4589322459408e-05
5.82490031672416e-05
3.52084325254383e-05
3.79833086395813e-05
6.64210209958823e-06
3.82507323157605e-05
4.52202579976533e-05
3.20089723565067e-05
4.45407689285421e-05
5.89741252531064e-05
9.5085160723808e-05
6.33047725011728e-05
3.76919902133369e-05
5.13840974381757e-05
6.4359775511617e-05
4.65217590091391e-05
3.68491146983358e-05
7.07218712941322e-05
6.00041512448817e-05
4.66029380724863e-05
3.76504417551366e-05
4.77056844224017e-05
4.18494968760466e-05
6.48885237595634e-05
4.02025450438612e-05
3.23221250101417e-05
3.89903503197527e-05
3.28816969918254e-05
-9.26773082605118e-06
5.9816767460883e-05
2.97463724916012e-05
-2.92289206611404e-06
4.01657945263248e-05
8.59482583841748e-06
4.6661836349464e-05
3.42996579597749e-05
3.75020179342132e-05
4.79357521036918e-06
3.80635533923489e-05
3.83761222335825e-05
7.70266055866339e-05
3.13829402114181e-05
2.85464053318266e-05
5.01591823855877e-05
2.9673913494234e-05
-2.41008736775355e-06
5.74615380981817e-05
6.12544659724655e-05
9.68826993386991e-05
9.15426239239271e-06
3.16763537358014e-05
3.88319768694661e-05
4.86219649540304e-05
5.27780290069259e-05
2.32266193197111e-05
6.17053504643852e-05
3.45645373427439e-05
4.35490405188247e-05
5.60330297898886e-05
4.87478541617589e-05
4.16966782149745e-05
3.5295687630919e-05
5.10873217935277e-05
4.91532421357098e-05
4.00432737104334e-05
-1.58644268157873e-05
3.34612512035636e-05
2.76721469319604e-05
2.76324685401049e-05
3.764965385691e-05
2.70498970139573e-05
3.71808008510161e-05
2.90131028147484e-05
3.6444201951255e-05
-6.84055256594533e-06
2.70650525289072e-05
3.17649833504714e-05
5.25451261509603e-05
7.56107699630426e-05
7.10980272502568e-05
4.77039560524019e-05
2.65747580692518e-05
7.47349971669847e-05
7.47241810736806e-05
5.81900771627209e-05
4.73710051991525e-05
5.50917024705318e-05
4.61121205980632e-05
2.05907728982058e-05
2.76573074526348e-05
1.0428658308754e-05
-5.95381046398173e-06
4.86085597663177e-05
2.76674861925141e-05
4.45886987340963e-05
4.38791919873457e-05
5.74442090016475e-05
2.49642288157616e-05
3.80739056316576e-05
3.63619934685202e-05
4.21067408392773e-05
4.58433889047282e-05
4.64822113122705e-05
7.58920324621783e-05
5.81638107399371e-05
-7.40453836282545e-06
3.26878375894235e-05
8.52859701613795e-05
2.43984574773428e-05
7.71214461490406e-05
5.58270965349276e-05
4.15383163293677e-05
4.27318537715574e-05
4.52288721182139e-05
8.01859127635666e-05
5.1652674286659e-05
3.53033458591045e-05
3.86214447960178e-05
4.4839169853525e-05
6.73808004211472e-05
9.13421405352266e-05
1.6903984254959e-05
4.93227370467189e-05
2.636909623173e-05
2.12056359769037e-05
1.32759489562248e-05
2.48720907313405e-05
4.48587595139419e-05
2.10870442250592e-05
1.89442277792856e-05
6.02939005709717e-05
8.73742546409382e-05
2.74421736462919e-05
4.03758345265367e-05
5.27374956252856e-05
2.21948237757563e-05
2.13768416980172e-05
4.4020117109863e-05
4.74471543585608e-05
6.56363158486203e-05
4.9828099302345e-05
5.44555944904952e-06
5.37330658656247e-05
7.57495845405329e-05
3.05345411223824e-05
4.01828895970236e-05
5.30462764499091e-05
8.53996073781161e-06
8.24866125834027e-05
3.04056208915505e-05
3.98820812093531e-05
1.53600173929182e-05
3.9110138887404e-05
1.26346584131335e-05
1.85733558593578e-05
3.69017548755906e-05
3.81706516021759e-05
6.90466316247897e-05
4.39452946689725e-05
7.41832587076784e-05
8.13979128417558e-05
-8.9206382375103e-08
3.33701878937964e-05
1.31830201756351e-05
5.98727434576342e-05
5.01086401974904e-05
8.86190662658699e-05
1.45453671632719e-06
7.87195283098151e-05
2.47067450838484e-05
2.64513382343507e-05
3.3141173935819e-05
6.11772644306895e-05
4.94461007352208e-05
8.92146205622058e-06
4.63085832950386e-05
3.16693500038368e-05
6.04470642976306e-05
4.75643758777242e-05
-2.80298228101893e-06
5.20781815242906e-05
5.24475105235071e-05
5.03682258163587e-05
4.2155975613566e-05
5.7387535822913e-05
3.97818531206895e-05
4.75014308655072e-05
3.72351563578799e-05
5.30034419782679e-05
4.78895344707148e-05
3.52584015292421e-05
6.44875768924305e-05
1.72560053655762e-05
3.99700583526632e-05
-4.71626005614985e-06
3.6126256907905e-05
6.80586215462514e-05
3.4211734125173e-05
5.67563792528695e-05
5.37823506608395e-05
7.96467805809425e-05
4.70863825706949e-05
1.94972674737365e-05
3.16762290505147e-05
3.02442347788627e-05
2.58904808785809e-05
6.72874765211867e-05
1.71105617802489e-05
5.97536546941832e-06
6.65471158753177e-05
4.17080612156054e-05
5.24228520697198e-05
6.64344469875062e-05
8.15628076659885e-06
2.05010998659605e-05
5.50958248458708e-05
8.44672989301699e-05
1.60897585036307e-05
1.91462323438406e-05
2.27453866826085e-05
3.22298020809871e-05
5.50831550882553e-05
2.01626046338753e-05
4.90393667766846e-05
1.4645471291604e-05
5.32043177254776e-05
3.47669273301641e-05
6.88669941960703e-05
3.04339189476865e-05
3.9722206935075e-05
5.39091047483131e-05
2.99609292214211e-05
1.00102314146798e-05
5.48849655169293e-05
2.43587651964827e-05
6.75851575895909e-05
8.17722162886603e-06
5.2538234807939e-05
3.06261858652737e-05
2.01399599727362e-05
3.57741698215681e-05
7.01881663988891e-05
3.57451649385112e-05
7.61204995907834e-05
2.2048893930791e-05
6.29892665967707e-05
