# Supplementary material for: Research on computational propagation and identification of mine microseismic signals based on deep learning
Source: PLoS One. 2025 Oct 22;20(10):e0334641. doi: 10.1371/journal.pone.0334641 (PMC12543183; doi:10.1371/journal.pone.0334641)
Supplement: S4 Data — (ZIP) [file pone.0334641.s004.zip › 000100700001622.xlsx_0.txt_24.txt.txt]

3.43358919238708e-05
2.19770879423564e-05
3.25011843326194e-05
2.01945107289907e-05
2.88658700422495e-05
6.70330480956208e-05
3.88471030491154e-05
6.39609419523045e-05
3.7316895735278e-05
6.11454437578516e-05
4.50557631174678e-05
2.73553368047608e-05
3.35698181820736e-05
5.29012623442655e-05
2.83895374401538e-05
3.50131234014937e-05
6.73952569588783e-05
5.51836308221206e-06
1.76503961101027e-05
7.56187623876479e-05
4.8545955376852e-05
3.30372951271885e-05
4.57418310887405e-05
6.71109567679161e-05
2.54789195006203e-05
1.62233919084991e-05
6.00318782103724e-05
5.47332945089039e-05
7.24867189495112e-05
2.40971972540958e-05
2.61420763911162e-05
7.12300927147334e-05
6.81865056785726e-05
1.75039852220529e-05
3.18462636389493e-05
2.59917269194081e-05
-1.3116877177956e-05
5.01105060858841e-05
4.3241542670851e-05
3.82992123719896e-05
-1.20634276346033e-05
1.60982588512075e-06
5.78458448411435e-06
1.21277163132745e-05
7.28145057463837e-05
3.74482257897087e-05
6.15850532450683e-05
1.84595350180882e-05
5.17159045353106e-05
4.56143044065646e-05
3.72587532541642e-05
8.73028179720148e-05
3.417675632478e-05
5.17197950510392e-05
3.09053998712699e-05
2.83379308815525e-06
3.58793193571218e-05
4.18910718963049e-06
4.16989988481879e-05
3.19119363024801e-05
2.98265680114769e-05
2.68722227065777e-05
4.64898802769356e-05
7.43442459582805e-05
2.90405188488388e-05
8.97433464592459e-05
3.68084797978167e-05
6.12598528919569e-05
1.78183381757563e-05
1.34186933608231e-05
2.8146727613498e-05
3.5301017731179e-05
4.8910968131167e-05
3.0116455773085e-05
2.2122850310214e-05
1.76933311739121e-05
5.66412615976335e-05
5.97446410036215e-05
1.0014463240266e-05
2.1987433145207e-05
1.78593108708377e-05
4.25653646445289e-05
2.96286877433581e-05
5.21095530312331e-05
6.22463670856655e-05
7.98159444227359e-06
3.54494777065908e-05
4.36184351676863e-05
6.82493797785257e-05
7.74344183215473e-05
4.62620339867263e-05
1.61994240149847e-05
3.69809995424713e-05
-1.15829761889111e-05
4.75927486488821e-05
3.04962408908339e-05
7.449343662561e-05
5.20885859615114e-05
3.82541971561532e-05
-8.96712446700051e-07
2.82823915421859e-05
3.36204452037104e-05
2.21843198557339e-05
8.15377823909507e-05
2.0906238470732e-05
4.09846162334976e-05
6.44085236915076e-06
2.56970050193171e-05
5.48086145462711e-05
1.56378126890514e-05
2.39161822597768e-05
1.05208601774789e-05
1.9003391652103e-05
-6.51946751661554e-06
5.40406752801278e-05
7.55681571444153e-05
1.56620725548986e-05
6.02956207107719e-05
4.07545843323961e-05
2.9096613758532e-05
4.7322232114011e-05
1.19352505223979e-05
5.65013411665882e-05
5.32168704997329e-05
1.74007387795705e-05
-3.68273061385099e-06
1.66476519448118e-05
5.44516021546834e-05
8.29131748103676e-05
3.15837078536791e-05
6.46097376348081e-05
3.60834137995466e-05
2.52705464305218e-05
4.53381808799058e-05
4.21641600363389e-05
5.94934633026635e-05
6.63756903615977e-05
6.46275211667042e-05
4.60275241259987e-05
2.0392352258297e-05
3.21036738970935e-05
0.000101982392850864
3.78824330961515e-05
7.35206889951067e-05
3.84838229798523e-05
4.28367320730207e-05
2.74726700630282e-05
9.36904688263687e-05
3.63869827673517e-05
5.45553441411296e-05
5.46578646172789e-05
2.82162509446394e-05
5.22008609947641e-05
1.98188764867071e-05
3.79232022506127e-05
3.15519791655415e-06
3.08111045371648e-05
3.99084715586776e-05
4.92664208968028e-05
3.55276182011399e-05
6.44525838551498e-05
2.87473123501538e-05
3.99273558885433e-05
5.19676748396724e-05
4.5394602393882e-05
3.39062080779885e-05
2.60518322773583e-05
1.22041343517744e-06
9.04650739672913e-06
6.21540263288226e-05
8.7757665760258e-05
4.73050706710538e-05
3.18178470867341e-05
4.17881337039161e-05
4.65566583319554e-05
1.93443263929856e-05
5.48583905449818e-05
-7.62868154770698e-05
3.8171635036979e-05
7.59527588029637e-05
5.11475593173277e-05
1.11220526588402e-05
3.40749283410157e-05
2.3183389338462e-05
5.86890081300137e-05
1.08053951293914e-05
2.64477542418218e-05
7.22568021899649e-05
3.25581284137611e-05
-1.34311203155643e-05
2.8853818062795e-05
5.85202275753427e-05
2.84368891044911e-05
7.72097372368344e-05
1.76257702853404e-05
3.64057294149237e-05
2.63936532403772e-05
2.04507502723018e-05
2.53249299637454e-05
6.92838259623233e-05
2.92912825748921e-05
6.82803097731378e-05
4.1189179436858e-05
7.55749983420508e-05
3.7441478097581e-05
5.66581142557268e-05
5.76784069322942e-05
3.90809251334546e-05
2.02693986557252e-06
4.9851992440102e-05
6.29471359616036e-05
4.45684295784526e-05
4.88412979530305e-05
6.47698000794489e-05
5.27159434060627e-05
3.86455145730469e-05
5.70429493310279e-05
8.83066803763533e-05
5.55957518660171e-05
3.48091119634471e-05
3.23555338146884e-05
4.5044141435539e-05
3.36605452068151e-05
5.98537677062462e-05
2.62695316081488e-05
3.2662458459695e-05
2.06476916125835e-05
2.67776042583376e-05
6.00211334975533e-05
4.91463268343509e-06
1.79237931596822e-05
-6.5956606251602e-06
3.62904273973088e-05
4.60838272258889e-05
8.96644561758539e-05
5.88456019782401e-05
5.69822257514472e-05
4.00992678316301e-05
6.02860463767477e-07
4.3605395943778e-05
4.46593209537022e-05
1.9908050773814e-05
5.42148791922905e-05
1.79443362810412e-05
6.29197565496849e-05
1.53196497857878e-05
1.23315153034783e-05
4.0226588301679e-05
3.07896722473972e-05
4.16295037150676e-05
7.70812332510564e-05
2.93002771334684e-05
3.13645524835322e-05
5.00051619457989e-05
1.23452445821272e-05
1.08728817308576e-05
5.5223809561931e-05
5.49439099293074e-05
6.32401328075645e-05
2.5013424740602e-05
4.37819639041352e-05
2.43221765700171e-05
4.34567071082697e-06
4.79460643802232e-05
3.17552380555204e-05
3.10831652763887e-05
3.42522623217853e-05
6.81971390482785e-05
9.4775573180935e-06
5.25084377609624e-05
2.79472177145795e-05
8.11880895347941e-06
-3.07303977269119e-06
2.19515779979278e-05
3.63439578716123e-06
5.01831479636208e-05
4.3395461536534e-05
2.26261922383492e-05
6.85010366115594e-05
2.76778634978707e-05
3.6465476526063e-05
4.06578581451776e-05
8.42291238980599e-05
3.90072985884083e-05
6.22683229482517e-05
5.82675993589003e-05
3.43855579139145e-05
2.86535758298326e-05
4.01620930301364e-06
4.12545186563488e-05
3.319751183494e-05
7.56935124019293e-05
6.43214192078359e-05
3.43658733837041e-05
2.22644043585949e-05
5.34840218691114e-05
2.35373471312444e-05
4.15939658708018e-05
4.57422339251836e-05
6.95589052209701e-05
2.54466480864839e-05
6.80922469095721e-05
7.45555033768129e-05
3.91306880978845e-05
6.57231573607625e-05
-2.35371583170445e-06
6.29993146778355e-05
1.14158168129097e-05
4.26668649792147e-05
7.19472965454065e-05
9.82238112924924e-06
2.32307330441771e-05
1.16990335881723e-05
2.07944173467945e-05
9.99956291951657e-06
4.11457349731296e-05
-5.02876524435994e-06
6.60552210728487e-06
5.02745769191394e-05
5.29985051040491e-05
2.816102654355e-05
1.89874110482243e-05
1.55310955917527e-05
1.76878385407989e-05
4.91755833604324e-05
-3.57382308472085e-06
2.90600849761071e-05
2.58612237848854e-05
6.98147176458014e-05
2.45814437937773e-05
4.6215233618418e-05
4.08148036932743e-05
3.01075004204557e-05
3.61774331298888e-05
5.38624274920793e-05
4.12434934749687e-05
3.18185542333471e-05
9.63785813217365e-05
9.62649409861423e-06
7.39130468029701e-05
2.77086188234284e-05
4.57321022848696e-05
4.46129761076243e-05
9.2404973478569e-05
3.80575558840716e-05
-4.96507882633922e-07
1.47211234344941e-05
8.46312372402396e-05
2.39706308134137e-05
2.13808553500186e-05
3.79094290493363e-05
1.70283707254957e-05
3.71338734395194e-05
3.061319951917e-05
2.65695518661151e-05
1.02496912061645e-05
3.31106445653094e-05
3.1674284560787e-05
3.76629201199755e-05
3.74329491233187e-05
4.17853540180193e-05
4.06483278627103e-05
3.64878782816945e-05
2.66917968640289e-05
1.89658820124061e-05
1.54808488971197e-05
4.89411177188191e-06
2.1306081840541e-05
3.94272337374904e-05
4.27641994040038e-05
5.05998879747717e-05
6.49456383202153e-05
7.09633670070084e-05
5.14746938671335e-05
5.73604323249472e-05
1.58424337009706e-05
4.83499554248751e-05
1.26058479068034e-05
6.30338324982032e-05
7.65376730063261e-05
4.15506319459222e-05
3.37875055504985e-05
2.83070519514581e-05
7.69356383276186e-05
4.07353313362839e-05
6.07290312542242e-05
7.96093158296166e-05
6.95527585876168e-05
7.31743941381297e-05
5.81795780178708e-05
5.72472876926671e-05
1.21606361266118e-05
3.64108643287609e-05
6.17792994123015e-05
3.87582612062645e-05
4.12690548151933e-05
5.40763859280677e-05
4.16565547307469e-05
5.61138260433647e-05
2.40975279601059e-05
6.02437521618754e-06
1.03070461507747e-05
2.48327974778823e-05
3.08922152637476e-05
2.38123949395953e-05
2.56792689453396e-05
4.71949854499605e-05
2.82867412061407e-05
6.54241513722184e-05
1.51721822486658e-05
-1.64619821831098e-05
3.67891866234181e-05
7.12533838655904e-05
6.0235269250987e-05
1.67327656312659e-05
5.20898173936968e-05
4.89344123427617e-05
7.64269661874444e-06
5.36108678258126e-05
5.32075805168787e-05
3.30352927796559e-05
7.0569444309662e-05
3.23285409537132e-05
3.49026431957148e-05
3.29947899119776e-05
4.8098297380998e-05
5.2763481451517e-05
-2.0742887262046e-06
5.64865089018174e-05
8.02354598748047e-05
1.9662201495403e-05
3.76952599472477e-05
2.78151958071674e-05
2.38487652792412e-05
8.16566732134171e-06
1.22032137117088e-05
5.89775300835238e-05
6.00099758638405e-05
3.71963949733667e-05
4.69019442569177e-05
6.33079768551442e-05
2.70837750856719e-05
5.87027498571575e-05
-2.90372640020751e-05
3.5476567732421e-05
3.0901204061037e-05
6.82472174701231e-05
3.32700792487864e-05
3.13962270160531e-05
3.85525048566318e-05
-1.56249378886717e-05
2.95872484765688e-05
-8.63538031965354e-06
1.24613458043095e-06
5.87208449173175e-05
2.20252938227058e-05
3.39562375060449e-05
1.16432668759058e-05
3.52742151161159e-05
3.86627485350423e-05
5.39676952682052e-05
1.40438607211051e-05
2.23886532707229e-05
8.11954027290709e-05
3.78482246077427e-05
2.73665931982421e-05
4.34281597121123e-05
6.17793651375518e-05
2.28747263374616e-05
3.87618887688477e-05
6.00850897877879e-05
2.8493703445654e-05
9.00698163219484e-05
2.52969410520367e-05
9.55147992321942e-05
-1.14515256385443e-05
3.61391979676696e-05
2.17943378117132e-05
6.92558130830691e-05
9.84799205989679e-05
5.66327178435801e-05
1.83442266610919e-05
3.26259959579165e-05
4.62654128981021e-05
3.60659589905438e-05
4.81673722259735e-05
3.68973640091337e-05
4.11026573332372e-05
3.26756180276726e-05
5.40791069069784e-05
4.17839716166998e-05
4.16321921787631e-05
5.29669217513779e-05
5.34984412368083e-05
6.37471753695229e-05
7.40388660130337e-05
3.29576298568855e-05
5.83429456183049e-05
1.56970721351138e-06
4.3231850945905e-05
6.12574198358315e-05
-1.83112832329407e-05
9.6776823816249e-06
2.9811338825112e-05
7.70062027368329e-06
2.12066801902252e-05
5.14722001324526e-05
2.94260935588449e-05
2.66632434925899e-05
4.79429807108378e-05
6.6027623029632e-05
2.21049007584304e-05
5.30003501182839e-05
4.2709816075205e-05
1.11106713304489e-05
5.76148208580044e-05
1.82265882898696e-05
3.67194947974542e-06
-2.39084885224105e-05
4.4064473139022e-05
3.14400706895586e-05
5.35825685687858e-05
5.23767006612062e-05
8.58203619555957e-05
6.05885914351317e-05
1.74934218358558e-05
5.43880510977579e-05
1.42111281105542e-05
1.57552907949504e-05
2.60098805214965e-05
3.28132339372445e-05
3.43312441645355e-05
4.26488754787487e-05
6.54964657415995e-05
6.50403555355952e-05
4.95009584501114e-05
6.03719025100568e-05
5.65656242260831e-05
1.12385828738614e-05
4.97165226322579e-05
8.36961674735707e-05
4.25990609910813e-05
5.21397425402842e-05
2.62488439137391e-05
5.78570805168713e-05
2.21298396500293e-05
-2.97552661134829e-06
4.18682506977863e-05
3.31199796600853e-05
9.71423476820035e-05
5.40242792838511e-05
3.97822302601891e-05
6.12315483089658e-05
6.57723129342212e-05
7.35266635093658e-05
3.08805518502005e-05
3.5706441519278e-05
1.84076509698141e-05
3.60652906474908e-05
7.73175471206893e-05
2.23004213684727e-05
3.1451287368369e-05
8.98334544320471e-06
1.67052953798671e-05
2.47423299914601e-05
2.3163432038928e-05
4.55252169936928e-05
5.57240407176231e-05
3.24090746434444e-05
5.30764572964468e-05
4.78769197293224e-05
5.45222614930082e-05
3.37070458208478e-05
2.19114483579649e-05
2.59436475441477e-05
1.48792955148465e-05
3.00107978295916e-05
6.3531465174708e-05
4.99533688199364e-05
3.46589387804025e-05
1.03699828956172e-05
2.80201478869538e-05
3.39739540159001e-05
4.78002740405136e-06
9.51935263459111e-07
4.01634959175441e-05
4.6697126474149e-05
2.80396607756944e-05
2.64409853030188e-05
3.20467047936989e-05
6.07098345141516e-05
2.7966378301769e-05
4.35601133185799e-05
4.81696647698215e-05
2.56871997396604e-05
8.77757263227979e-06
3.59375612424767e-05
6.70049136249993e-06
5.68553804508805e-05
3.93311420294542e-05
2.77497964044626e-05
-1.65296225928718e-05
7.39339005832688e-05
2.96773344751578e-05
-2.37814936437609e-05
2.77417992530928e-05
5.21579384309885e-05
1.58338043888904e-05
4.42212429191674e-05
7.22095008015315e-05
5.30637131631794e-05
6.15467060695896e-05
3.1478182187156e-05
6.62242467356925e-05
5.81043537427605e-05
5.12325396343652e-05
4.35355530780475e-05
5.95469889991002e-05
7.32968568982348e-05
9.88984065999007e-05
8.78112213056007e-05
3.44509848985115e-05
4.06182034947233e-05
7.37364032446812e-05
5.22473443294584e-05
2.93277464276631e-05
4.45732768037739e-05
5.0020893651788e-05
5.4385731160164e-05
-9.78926168004144e-06
3.92121261874e-05
4.99187087106069e-05
2.15294353303073e-05
7.15458388785259e-05
4.63813245036642e-05
2.2241766694029e-05
2.97838849411322e-05
5.52874514701828e-05
6.94574900412044e-05
3.9506483230796e-05
3.6694755170579e-06
2.01005554330357e-05
1.21356164877366e-05
3.22994527938855e-05
1.2833581209456e-05
1.10753979119631e-05
4.38235447284244e-05
0.000106449045026317
2.00378261686366e-05
2.17538477363829e-05
4.32990447426348e-05
3.3350332830598e-05
4.44372258931152e-05
7.80112604268839e-05
1.71501052960919e-05
2.94797810018756e-05
2.27336372840191e-05
4.07999531864123e-05
4.89880673135345e-05
6.9984838731608e-05
2.85714572331419e-05
3.57599391186833e-05
3.76100972054104e-05
4.82471990500023e-05
3.3968075552546e-05
5.21975217783384e-05
3.52977059092085e-05
3.36632505276905e-05
8.28527646937471e-05
5.08702953575506e-05
7.57295944246183e-05
7.57811350077359e-05
7.33838575502344e-05
4.86293632907326e-05
2.356118865253e-05
2.21344572578257e-06
4.79452643381072e-05
6.25320567800038e-05
5.70567020317268e-05
2.59259089428943e-05
5.53583777973696e-05
4.1513703131782e-05
4.87119012417565e-05
4.89976270690498e-06
3.57278137462861e-06
2.90563770109365e-05
6.00857245532497e-05
6.65581444317747e-05
6.79147706489956e-06
1.45262943812823e-05
3.65399910917924e-05
2.58663924208972e-05
2.01236718461299e-05
2.83882314073553e-05
4.07435274793705e-05
5.5404810403551e-05
2.41281758872738e-05
6.44757066233443e-05
6.89318479529313e-05
2.24493111147119e-05
6.63996700162539e-05
3.9557968396533e-05
4.34625856727345e-05
5.25292939418063e-05
6.32114775637025e-05
3.22728776850483e-05
4.29241058518676e-05
3.85673624804763e-05
7.89309162836239e-06
5.87379562940965e-05
6.44800145623297e-05
2.87711515608996e-05
9.32744166697664e-05
3.89412252451216e-05
2.1232983776001e-05
3.19419991695947e-05
1.04069670659457e-05
3.86588692138233e-05
6.19574534868592e-05
5.40274276996832e-05
3.81308120086765e-05
1.73650584930536e-05
6.05564341729084e-05
3.65712957384441e-05
9.0535267320195e-05
5.94748985336793e-05
1.98842926070891e-05
2.9022368305644e-05
3.4231054895414e-05
3.59946163400209e-05
5.10014245136872e-05
5.36594077778423e-05
2.1039767183505e-05
8.7190581458168e-06
5.79304555854876e-05
4.14710370885226e-05
3.13281950912477e-05
6.91688273208089e-05
2.59904745709627e-05
3.0643535424967e-05
4.58904425064645e-05
5.25376230417294e-05
4.42947575961483e-05
4.51457743370917e-05
2.98823806546963e-05
7.6514809041398e-05
4.00657760425427e-05
5.77145902922648e-05
1.76617612612184e-05
7.54587635336995e-05
1.92687792293788e-05
4.7540830964604e-05
3.15570509126606e-05
6.06483622141414e-05
3.44269913632891e-05
7.49633943959428e-05
3.35230255841544e-05
5.13186524745818e-05
5.91703761711644e-05
5.82035098824518e-05
4.25741163290904e-05
4.77238845302652e-05
4.88213995331071e-05
3.64434283470229e-05
2.65553225314286e-05
6.56141784516108e-05
2.10037296320293e-05
8.26960049184625e-06
1.32742997908145e-05
3.86422676469219e-05
2.74569396224739e-05
5.38903305301476e-05
6.27257779723804e-05
7.49763127285909e-05
6.25173664590007e-05
5.8954168775993e-05
7.10119822050368e-05
3.80509101309836e-05
2.95662895989217e-05
6.68847287405585e-05
4.63458686370801e-06
5.86337859908417e-05
5.65769197521476e-05
3.48627783048261e-05
6.1837656671571e-05
2.74304904555211e-05
3.29953413237232e-05
6.73148038216412e-05
7.24325588580497e-05
-5.63346957437714e-06
1.65718886173165e-05
4.75813049247735e-05
6.78237900541103e-05
5.12680761691569e-05
1.67702733291145e-05
7.31234392717289e-06
2.57043929353531e-05
4.87620993095422e-05
4.09086226053585e-05
2.12758749207138e-05
3.22030394551604e-05
3.86864574066268e-05
5.33296729704704e-05
4.4107804539849e-05
5.20606383958418e-05
2.77072564824951e-05
6.10876883372682e-06
4.57938196083735e-05
2.94533440120104e-05
2.47232313831416e-05
4.3592443708879e-05
6.08727190670262e-05
3.05042330093929e-05
6.56388683354573e-05
5.90180750128504e-05
3.46016226380482e-05
4.82020178048836e-05
5.99909940503048e-05
2.93662033918711e-06
4.19503128329599e-05
3.05945895804728e-05
-7.70366292471863e-06
3.73449677366868e-05
3.40200911860701e-05
4.23056942375204e-05
1.48395502509268e-05
5.65170709325787e-05
1.97177668325239e-05
3.94966964778218e-05
2.47889336371748e-05
1.1284034715723e-05
5.65813320527308e-05
5.05139995216734e-05
2.62770667053659e-05
1.14555808982458e-05
3.44973801715326e-05
1.42066302648521e-05
5.00043774062367e-05
6.45036319063458e-05
1.67954018809066e-05
-4.38210062687206e-05
4.63947604853214e-05
-8.72588246907407e-06
-1.54471727125389e-05
8.79749114308295e-05
7.10231438675419e-05
3.80489305876285e-05
4.54481670844607e-05
5.63466581662964e-05
6.46671488112996e-05
5.12673018042963e-05
4.86236288816989e-05
7.64266797897823e-05
0.000101563593397845
6.89754218624387e-05
0.000116840434653788
2.89375464700353e-05
2.81895345315227e-05
2.09075952998348e-05
3.80503413141934e-05
5.07296669998615e-05
2.53520535449687e-05
2.25440556815504e-05
3.5428514551937e-05
4.24308481725232e-05
4.89515755068284e-05
-3.39481782673289e-06
5.4140921305541e-05
7.32159869213817e-06
3.46502465468717e-05
2.88858234217421e-05
-2.3213623479701e-06
1.17353673051067e-05
1.65254834440849e-05
1.25301509185512e-05
2.08278196369942e-05
2.58770392399663e-05
1.92394699644451e-05
1.3070151066606e-05
3.55870706192484e-05
2.570952293544e-05
1.1501561069e-05
2.01440837031673e-05
3.30967852389715e-05
2.61897322902687e-05
7.69350547924404e-05
7.28752988027588e-05
4.03514553382439e-05
5.76899373794457e-05
4.00462513744605e-05
6.09756022732735e-05
4.66890473990179e-05
9.11365206140434e-06
6.44836408290179e-05
1.72242655204925e-05
1.12974898878037e-05
7.1561031081748e-05
3.66934370152783e-05
4.33643519453233e-05
3.53029392675983e-05
2.72077358472139e-05
6.33175206146213e-06
6.1460036029143e-05
4.02369419561771e-05
2.0511736231189e-05
2.44038066457551e-05
2.3510756050083e-05
1.69887252770999e-05
1.21196301792248e-05
2.142402253527e-05
-1.60194793875379e-06
4.61507959804702e-05
7.23222075351889e-05
3.44739734570875e-05
6.01538412841948e-06
1.70597750016424e-05
1.16033204092139e-05
4.71076223861501e-05
3.97044054806981e-05
3.18946119507147e-06
2.04018845157746e-05
3.94780458367138e-05
1.12284969756661e-05
3.89677142245518e-05
6.75919090364448e-05
1.88326818921691e-05
3.8317815786135e-05
5.7774855061164e-05
3.76547247519078e-05
1.83857446886878e-05
7.54992771517274e-05
7.70980667112662e-05
9.46657872895531e-05
3.51295297830244e-05
5.53416454456063e-05
2.30352802893316e-05
-1.4681736490724e-06
3.39648761869307e-05
6.52700142545812e-05
4.04470801013745e-05
2.02957738230248e-05
1.00297677810138e-05
5.28132640555964e-05
6.30886268228432e-05
4.36055487323043e-05
1.36426268022541e-05
4.49235483521169e-05
3.61268533283157e-05
5.88000680575842e-05
2.63776976598843e-05
2.28587189864317e-05
8.61423857561189e-06
4.73801358011825e-05
3.88107486451387e-05
3.48572652599225e-05
6.52027985947911e-05
1.82148391599002e-05
3.95629476197596e-05
-1.12870631648217e-05
3.06494267064903e-05
1.23923602568025e-05
4.22624320090483e-05
-1.11561161659086e-05
4.48903614402856e-05
6.56444892824232e-05
2.4834379216802e-05
1.64966726553304e-05
5.00168249113881e-05
4.17780036238406e-05
6.82685749093096e-05
3.6988488537396e-05
3.01876608372868e-05
5.02073365639775e-05
3.4357076400655e-05
3.6933411378948e-05
5.18378639552764e-05
2.1788174731025e-05
3.31756771251561e-05
2.42158937901868e-05
5.91834264106614e-05
4.2959615882665e-05
3.94350079900269e-05
4.71949829655693e-05
4.28762698918657e-05
-2.51985879373013e-05
4.90484440458536e-05
3.83647940536649e-05
3.32026815236366e-05
-7.46578215440022e-06
5.71300026860997e-05
7.17367038139689e-06
2.01967925814061e-05
3.65774249704818e-05
2.29369503941689e-05
2.08004522637386e-05
-1.84242787472643e-05
1.39678918035094e-05
5.81059758977031e-05
3.43992911561648e-05
4.01546945547159e-05
3.75899186829366e-05
4.23630031470539e-05
1.49118966910949e-05
5.25296311941924e-05
5.84276650143332e-07
1.5887293911978e-05
-1.30033563467945e-05
7.85230891358419e-05
5.11142206270133e-05
8.63273518189615e-05
6.0481991574115e-05
5.26858092114665e-05
6.03268844544371e-05
2.6243214971502e-05
4.63744570388987e-05
5.6106632833276e-05
2.0280288755215e-05
6.72355102344165e-05
0.000100126343556611
5.72356589799711e-05
5.99766703624517e-05
7.84127236618885e-05
4.18002948416179e-05
1.94668317561033e-05
2.23076066885369e-05
5.06077032303951e-05
2.44797313039439e-05
1.74827820369348e-05
4.26248434126497e-05
6.95368393538675e-05
4.60986115728564e-05
4.60251217412135e-05
4.7045062946708e-05
8.21159644723504e-05
3.69952376682575e-05
3.59881928447043e-05
-8.18465076852564e-06
4.74349416985928e-05
3.18966930767058e-05
6.96440728636434e-05
4.18940443606748e-05
6.54850337739954e-05
3.41280664376729e-05
2.98573076648315e-05
1.76972079580423e-05
5.16024274806209e-05
5.06728120248389e-05
3.45447942189411e-05
-3.78699483104326e-06
4.82228295490485e-05
6.02336718440539e-05
4.27840470318052e-05
3.17932474601174e-05
3.40962902421638e-05
3.97418366343231e-05
-1.75024395808215e-05
7.66244464323125e-05
4.62744569910735e-05
5.44406451254905e-05
3.84899745743549e-05
1.49156701261775e-05
2.0716128389522e-05
7.33091038463219e-05
2.34161297108051e-05
2.27482638558028e-05
1.48779523319946e-06
7.71491260163434e-05
7.46718257339286e-05
7.04082274771199e-05
7.03453239615146e-05
4.68056277101483e-05
3.16335924532835e-05
8.77534661668663e-05
4.32895097649527e-05
9.93070063537489e-05
6.98990433023801e-05
4.80625752612313e-05
7.09794721434838e-05
2.02857953799189e-05
4.66587889025194e-05
6.64621978772637e-05
5.53814818203531e-06
3.8424715060063e-05
5.12104358438781e-05
2.98207535593972e-05
7.18476569502331e-05
-3.20220939373316e-06
4.42654546988645e-05
1.10550005264528e-05
-2.72960535820737e-06
8.91258960289649e-06
4.8366278920696e-05
5.09097023863908e-05
1.91873315909905e-05
1.25344832100178e-05
4.27962727959998e-05
1.37344199299364e-05
5.34427675264589e-05
2.04381600624463e-05
4.30461767204363e-05
2.78518627571007e-05
7.28740441310909e-05
2.93580678222313e-05
4.34530512489845e-05
5.30078380313287e-05
8.79719482489763e-07
4.17486874452039e-05
3.98441607414141e-05
5.72325377963102e-05
2.9717175918438e-05
2.43635246805265e-05
3.53128007959219e-05
3.48609130813519e-05
3.25446244768744e-05
-3.8367391728638e-06
3.66710266067626e-05
2.9005471671049e-05
4.13353493489563e-05
2.74413689059238e-05
9.25164963440362e-05
2.11662456633104e-05
3.66067975596448e-05
3.99068962260972e-05
5.82926366146081e-05
2.75237517337664e-05
2.66145447045733e-05
3.12265571980588e-05
3.84197554423732e-06
3.52771785667131e-05
2.67997821397219e-05
7.72736879623865e-05
2.08355981323649e-06
1.26191933394979e-05
3.52733928909401e-05
5.53378381305281e-05
9.76578798424242e-06
2.70874856044533e-05
3.69025145133813e-05
5.79469318038894e-05
1.34844075070707e-05
3.78093936608552e-05
4.34238921033032e-06
2.02823177906076e-05
2.68910996325122e-05
2.86446751951273e-05
3.99419253030754e-05
5.23019168883627e-05
2.59727614438648e-05
3.58158524259582e-05
8.78327855995601e-06
7.58256153010675e-05
3.478740323338e-05
3.97981299980407e-05
6.70197780626431e-05
1.19992376586776e-05
2.23189162147875e-05
6.92788326139256e-05
9.07226095798711e-05
1.85327945579114e-05
7.87487521268031e-05
5.26176505478425e-05
6.59243118816465e-05
3.1877661925322e-05
7.21058215934923e-05
6.47739040271275e-05
4.46752077601912e-05
4.26112949240078e-05
4.05198820448991e-05
7.06448952465012e-05
2.01183172198508e-05
3.403617855961e-05
4.50838231601763e-05
4.93767401017982e-05
1.46280070771022e-05
2.89801815150761e-05
7.1570430968862e-05
4.2383563365146e-05
4.37208737095607e-05
1.81124690260492e-05
3.45299510819364e-05
4.86646960744372e-05
4.11936063226157e-05
4.98100980708748e-05
-3.32633886702932e-05
-1.67591205885456e-05
1.69351512428662e-05
2.12269516509778e-05
3.08882128993885e-05
5.13086334567394e-05
5.42980877029539e-05
5.11035510353963e-05
4.13089023463054e-05
3.2488289654644e-05
5.53779317768498e-05
2.73602250802234e-05
7.56526630590727e-05
4.02588448533558e-05
2.95375824768817e-05
2.81103616602652e-05
1.03968152789006e-05
2.38047644533088e-05
3.54127630407568e-05
5.45322706943878e-05
9.50578765454139e-05
2.27551337428376e-05
6.16692926513536e-05
4.25735814174062e-05
5.66926594920583e-05
8.72911722010326e-05
3.21377487446958e-05
7.27291304783307e-05
9.63927456311342e-06
3.40364597093574e-05
2.60608260874091e-05
3.66993541988086e-05
3.89313758635421e-05
3.74839353485144e-05
7.08275656038101e-05
1.32533236012063e-05
5.358225100076e-05
1.95876918383697e-05
7.82552271681443e-06
6.10801547253048e-05
3.3193358042907e-06
1.72849462844495e-05
4.24888591526e-05
3.87069034945746e-05
4.49829807844917e-05
4.70328508521458e-05
2.66235897839099e-05
2.20852282750869e-05
5.16788515577371e-05
4.30492291552964e-05
3.85822639204404e-05
5.65861623313167e-05
5.0765994456363e-05
1.64893356081403e-05
4.61919087476176e-05
3.00416630987197e-05
9.88795746049701e-06
7.29353356224632e-05
-3.04593761699673e-06
3.56097356083504e-05
6.72999227641905e-05
7.69647530552343e-05
4.17741821453155e-05
4.06383931741798e-05
4.21368888731423e-05
1.21243256015636e-05
3.12276239714658e-05
2.46408976775953e-05
8.52693318197109e-05
3.54379633482693e-05
0.000121528133551795
4.65193153228695e-05
7.20555245554479e-06
4.53621516763631e-05
2.47762964628969e-05
5.59666215163545e-05
6.02992067958931e-05
1.92557622786054e-05
3.70479803468878e-05
4.79930503157666e-05
6.93483471225546e-05
5.40623139456601e-06
4.29195619490588e-05
3.34213961741367e-05
1.15718424082345e-05
4.17247254055021e-05
2.37100626586449e-06
2.65432053925434e-05
4.80366344143701e-05
4.63885535944171e-05
5.17284726303008e-05
2.29390843220664e-05
7.92550990896688e-06
1.60973620166964e-05
4.7068061332202e-05
5.69343202531296e-05
1.77475253024077e-05
6.71311226822829e-05
3.42280022934515e-06
6.3231737157447e-05
1.77160408179482e-05
2.58662789561022e-05
9.41850447287067e-05
3.57155062912759e-05
6.86367359245576e-05
6.28290406515828e-05
6.61499316636239e-05
4.87608842657904e-05
2.26036442041845e-05
-1.0182955467517e-05
1.71316313906197e-05
8.61212352729261e-05
6.16863118002625e-05
6.16080003971674e-05
7.94963544481959e-05
2.01309030907065e-05
3.33251185530178e-05
2.90476791101138e-05
4.04588568448207e-06
5.34410298087914e-05
5.01339061180546e-05
2.69605212620303e-05
3.52312479318074e-05
8.02680977154636e-05
6.55545909749012e-05
6.19454716334861e-05
-1.77676604252452e-05
3.74132238009872e-05
3.43576844963204e-05
9.22173789796769e-06
1.3517627305769e-05
1.62180219823196e-05
3.12385562445627e-05
4.3750855387875e-05
2.25591096809849e-05
3.16377874415898e-05
4.67922068940465e-05
5.0130633131598e-05
1.07152602763625e-05
3.03711097208018e-05
7.57786882293713e-05
8.10071831065608e-06
4.79112410050989e-05
3.44238119980253e-05
2.45515791837053e-05
6.48247773482344e-05
1.97838886501278e-05
-2.95525968478564e-06
1.48402984394414e-05
9.36833430797996e-05
3.58619825021827e-05
8.75284843302728e-05
3.39863636353328e-05
3.28403453341378e-05
2.12522312267844e-05
5.86045295739372e-05
3.38403142211326e-05
3.99406932971852e-05
2.12839964395027e-05
-8.42502989990027e-06
1.97711968567865e-05
2.65276325538575e-05
3.72763656157373e-05
4.87157216338167e-05
4.03148072484466e-05
4.54879877846545e-05
1.07781327002296e-06
1.09417614967958e-05
2.59038061329501e-05
4.66983414824473e-05
3.91675882144023e-05
5.70426610019196e-05
8.36148347009963e-06
3.99488390514679e-05
3.20437818404704e-06
-6.90871027873318e-07
-4.125688573086e-06
6.3441059049507e-05
6.57189410198919e-05
7.46870974499255e-05
4.58904875565285e-05
4.36490035321617e-05
4.34770599685068e-05
4.65374680322043e-06
4.48870989970951e-05
2.96934362832342e-05
1.03374866825877e-05
2.80784767086373e-05
6.61998740346887e-05
1.73039342595652e-05
4.61995656695585e-05
-5.73731940380019e-06
3.28293581765652e-05
7.54274705512475e-05
6.65911650571872e-05
3.79783728296029e-05
2.88217785610937e-05
2.97040027199939e-05
4.15937128293855e-05
3.44212829267872e-05
-6.39557668825472e-06
1.28292220151658e-05
2.87376619391568e-05
4.91291190152375e-06
-1.58932369749209e-05
1.77109611516133e-05
1.13895941737059e-05
3.17427622251201e-05
2.88735689649279e-05
5.79477071681744e-05
4.86708971575515e-05
6.54383418708737e-05
4.45602292702755e-05
7.21657622757659e-05
-3.4201968809276e-05
3.16423581408733e-05
3.31165120854411e-05
4.83896950877013e-05
5.44632162492043e-05
3.3604705940923e-05
6.16220084976171e-05
3.45956378741716e-05
8.24452239790273e-05
-5.6837248893966e-06
4.86907565881758e-05
5.72114846707704e-05
3.38498168159751e-05
3.61764267586231e-06
2.95955880667226e-05
2.9583840384311e-05
4.47608068546037e-05
5.17405120190272e-05
3.95666150323593e-05
4.9423602141908e-05
2.96283195044212e-05
-9.63182075864654e-06
1.3860618015977e-05
1.84752840829536e-05
1.20960285817369e-05
4.47430576192112e-05
3.34661326953718e-05
4.70394229454333e-05
5.78776820542059e-05
4.27068257248806e-05
1.57588936699099e-05
5.87708366016084e-05
1.48125581002014e-05
-2.0346889125647e-05
1.07889320573965e-05
6.29728071005009e-05
5.60164275186944e-05
1.49294714028806e-05
3.21814223677967e-05
5.91676845789193e-05
8.3906710611497e-05
5.19213519597374e-05
2.90338118422753e-06
5.31336923095569e-05
4.63101467794277e-05
2.75549359416735e-05
6.05830395059317e-05
4.05912601279587e-05
3.76609474421609e-06
5.16301586101911e-05
3.71190252323642e-05
6.19610866724742e-05
3.9289233234346e-05
1.05591160175144e-05
4.1966296832187e-05
5.12545266374755e-05
4.84286591898679e-05
4.13057608079353e-05
1.15485578765415e-06
4.05199359043573e-05
2.53693651909716e-05
8.17140188858304e-06
2.16924053086351e-05
5.46550644772074e-05
2.26218429783945e-05
1.92965000202949e-05
2.7416299687311e-06
4.61033213000305e-05
3.95448180423647e-05
4.29891168264051e-05
4.1061240903744e-06
3.41837700114209e-05
-3.64240155089078e-07
4.77680637764299e-06
-8.2514813292446e-06
7.42512297495365e-05
4.79309639143376e-07
3.71099948715208e-05
1.96143510274011e-05
3.05070500377357e-05
4.56260988751164e-05
6.32655030972885e-05
3.14963542798023e-05
6.84621623794593e-06
1.98206228616546e-05
4.98659317402645e-05
6.48189381052986e-05
-1.85762703781803e-05
2.88137991524112e-05
3.28629032027157e-05
3.68725229028484e-05
6.48788193042139e-05
6.16981120725173e-05
2.31135104057689e-05
6.73948573208426e-05
4.60948683176282e-05
5.41114098165409e-05
7.56853608992301e-05
6.11033773062193e-05
3.70043132098697e-05
4.19151042402396e-05
2.89188765791543e-05
4.33912455520918e-05
4.91742775926093e-05
5.83862432270641e-05
7.30497664025971e-05
5.0410302300087e-05
1.60113091509936e-05
8.71435606264217e-06
9.05723687880971e-05
5.04630421839982e-05
7.50739935161687e-06
4.19316012542873e-05
5.89079798259613e-05
3.57645401985717e-05
2.40007634645554e-05
1.74480493252416e-05
1.30110171331053e-05
2.57521145965831e-05
4.81817419616901e-05
2.53360376088012e-05
6.09972839970817e-05
1.99334273155327e-05
2.4069351536918e-05
4.39919403368603e-05
1.082469355374e-05
4.70127131489016e-05
1.75930957932138e-05
5.08341559583396e-05
4.71309440720016e-05
4.01029400600193e-05
4.69576466819627e-05
7.1967017104248e-05
2.08730805346967e-05
6.66901673307961e-05
5.03700738438146e-05
2.66123021859778e-05
6.92242999479814e-05
3.92072323652884e-05
4.34951282638288e-05
-1.33626062194157e-05
2.59904065213304e-05
4.63018254919714e-05
5.56871899842493e-05
6.27972990509831e-05
7.49470370190914e-06
4.19603366107738e-05
5.60028540939967e-05
4.39857073929073e-05
1.78046593482765e-05
2.65857988237696e-05
1.34275264320568e-05
3.86940488280942e-05
5.60245229502676e-05
6.70261048808987e-05
7.82428772230069e-05
5.31426957629854e-05
2.30035687125854e-05
5.27802573152764e-05
5.10069871731964e-05
5.30144345512074e-05
7.7532231985182e-05
2.62995973589028e-05
1.85250793284522e-05
4.30072064496835e-06
1.40383023966663e-05
8.65177423856438e-06
3.62323977524696e-05
1.41403545431725e-05
4.15809641861899e-05
2.57774321524743e-05
4.47434841477173e-05
3.36138898141308e-05
3.33721657621503e-05
4.61572370674229e-05
1.7822991431557e-05
2.78489185253863e-05
4.07803782857893e-05
7.46885924887635e-06
3.9451373892808e-05
3.31811894422417e-05
5.45773898665139e-05
2.88211396561593e-05
7.47239746466169e-05
1.99078724104075e-05
3.44357413918487e-05
2.0289150429555e-05
3.36262472040839e-05
4.31211872086076e-05
6.39436124070985e-05
6.53651674417743e-05
6.08015292718837e-05
4.89359978516672e-05
7.10577288303374e-05
5.06041875447115e-05
-8.19021029308761e-07
-1.60821591583093e-06
1.39089637423188e-05
2.14315528416684e-06
8.28988528657802e-05
5.9579716131912e-05
5.7047618745259e-05
-1.59757388663664e-06
1.67924589509523e-05
4.60721614902832e-06
4.626419515227e-05
5.70420553943627e-05
6.61266324923968e-06
1.93123225393272e-05
6.36040427651811e-05
-9.20428397443333e-06
9.36073690659039e-06
6.59388115876829e-06
3.59216834241455e-05
6.051497903764e-05
3.29227534196029e-05
6.86716005119212e-05
1.79201515879096e-05
3.11267374330493e-05
1.58050351964396e-05
7.18940778582795e-05
4.29928897525425e-05
6.13821681778775e-06
2.20647178771109e-05
2.49280400926944e-05
1.4945520613291e-05
5.05803867617402e-05
1.02167592363601e-06
3.25393881111888e-05
1.03274456616255e-05
4.90517021346685e-05
6.11942325525764e-05
6.26977275541091e-05
1.73743952280523e-05
6.03962152227881e-05
-1.03998321212446e-05
3.15766967078012e-05
2.98833351837418e-06
2.31567036832603e-05
5.18449470854544e-05
4.16614221644451e-05
3.19447053202867e-05
4.54160977868358e-05
3.1577232770593e-05
3.01987144308496e-05
3.53137667780205e-05
2.90483085688012e-05
1.80979965282302e-05
5.07395690165702e-05
3.32937772161923e-05
3.97907298283181e-05
6.64479691660693e-05
2.6053232750914e-05
4.86657985717118e-05
2.09410565914766e-05
4.14352922524485e-05
3.93993701692015e-05
3.97777626211338e-05
2.98485894125539e-05
-7.43757261631774e-06
5.34106410423002e-05
6.5981243755099e-05
2.75110718819297e-05
6.79619633916151e-05
1.02007862082248e-05
2.06989292736682e-05
2.86873018019409e-05
7.51408171157355e-05
1.49863067885606e-05
4.42634538286813e-05
5.93053642296552e-05
1.52267610017463e-05
2.57311904114569e-05
4.67570786616589e-06
4.66814560975156e-05
3.56729709410318e-05
4.22555794228052e-05
2.73805888312011e-05
7.11964913209705e-05
3.42027041281097e-05
4.43186043485561e-05
2.77749178574884e-05
3.60712027097348e-05
1.88368986239267e-05
3.24909003792105e-05
5.26652047833277e-05
3.90435668214628e-05
3.10171349302681e-05
4.8118121491072e-05
3.06490612619778e-05
1.34161946260998e-05
6.41541843408027e-05
3.98074374181365e-05
3.15669624638031e-05
6.34577713514308e-05
1.82784464826594e-05
5.26492710046074e-05
2.73750474817585e-05
6.74554230998742e-05
5.10813972710516e-05
9.15298276175412e-05
1.11558307570333e-05
2.98618892752e-05
5.78690627865321e-05
4.52327819217259e-05
8.33478592454845e-05
3.06672300484748e-05
3.30799263517938e-05
1.7222603470753e-05
3.39346306400616e-05
4.16803853460222e-05
1.93376332621207e-05
2.66971363281061e-05
5.16188475985916e-05
4.06535730496694e-05
3.31863332742384e-05
4.21960547149824e-05
2.37996560043021e-05
5.45160827520689e-05
2.19040329040782e-05
1.87287223759726e-05
4.16561364798342e-05
5.52497999327083e-05
5.79995902463147e-05
8.23483238167832e-05
4.45420025117836e-05
3.39208865657507e-05
8.4230292631226e-06
4.42914215566264e-05
3.79427617098505e-05
7.23342212933907e-05
3.04236539807844e-05
2.30270826183606e-05
7.54445612691183e-06
5.68058247886427e-05
5.52622439948253e-05
4.54536791702866e-05
3.91966166312793e-05
8.57179201394698e-06
7.81783683619721e-05
6.95210759968698e-05
4.41276998130405e-05
3.65751352408618e-05
4.91712990899336e-05
1.669350650382e-05
5.35032643647389e-05
3.9505161366992e-05
2.1242799559778e-05
1.09737448955585e-05
6.85350970096424e-06
2.31873861267956e-05
5.55164108030103e-05
5.72797204118167e-05
6.49025151604269e-05
3.9811197539753e-05
8.04722455549808e-05
3.0360597747868e-05
1.85541349839878e-05
6.37957155783354e-05
1.55165270252798e-05
3.8836167365984e-05
-2.16015538965963e-06
7.39050519757499e-05
8.30947496943861e-05
5.54198964896548e-05
5.94228774919856e-05
1.71740593140507e-05
6.30053575040657e-05
1.69172220038949e-05
4.04506382432394e-05
2.89690676785903e-05
1.99820993896757e-05
5.24812997690316e-05
1.99850604058766e-05
4.76588562385537e-05
3.05042063780584e-05
7.20507428195783e-05
2.94860397878473e-05
-3.82456194829588e-06
5.33711830557383e-05
2.94990969570536e-05
1.26760135668454e-05
8.70109313269417e-06
3.89856447688843e-05
4.95878929662736e-06
2.03935647902566e-05
4.32425592526795e-05
3.01752276137746e-05
5.48938674225529e-05
2.15701995645869e-05
7.67618409291584e-06
4.38424756295118e-05
-1.62549186246327e-06
4.17968937505129e-05
9.47960007868199e-05
3.54532882021438e-05
-1.75783689350573e-05
6.25873777372174e-05
2.17606149696276e-05
3.28667522572601e-05
5.90570326435629e-06
3.29969470984771e-05
5.60979313094823e-05
3.88120378228319e-05
-2.1187246922143e-06
-1.31967898685947e-05
4.05318476916394e-05
2.52400701431534e-05
7.12193063834714e-05
5.21735572891349e-05
5.65181791101652e-05
2.54373130021286e-05
7.16359868074139e-06
3.79207201619953e-05
6.17797719450444e-05
8.60619070529306e-05
7.04967865075425e-05
4.56455668144431e-05
7.5808654570203e-06
4.05904649750776e-05
2.39584155900594e-05
6.54064158581759e-05
5.23259047436848e-05
8.22503337972904e-05
5.36916857489704e-05
3.93947021650544e-05
5.72290624965914e-05
1.95277725409652e-05
5.47709430324417e-05
5.1361055570929e-05
4.84330500389388e-05
5.55971913611707e-06
-7.79586202608292e-07
3.88288243272218e-06
1.21793675401471e-05
2.79789703949717e-05
4.07629098801321e-05
5.25601919554037e-05
2.63487594454723e-05
5.45397701394642e-05
2.68704772504554e-05
2.70506959029174e-05
5.41155501394567e-05
3.81079116181203e-05
3.24717243599491e-05
6.83523350634347e-05
2.40530479735965e-05
4.09804743319424e-05
4.23506087002656e-05
4.36318437109276e-05
4.08333102463493e-05
6.99043455662e-05
9.88471835742194e-06
4.6966318789642e-05
5.57546531739423e-05
6.43481277649243e-05
6.25119195934352e-05
-3.5275110270433e-06
-9.65243470185426e-06
6.08547636864336e-05
5.87914657273706e-05
3.97563457451287e-05
6.03126482159658e-05
2.25968731303448e-05
-5.26767913624881e-07
3.26529464425853e-05
7.37373852427047e-05
3.29737551470967e-05
6.26860086950111e-05
5.33980809291332e-05
6.40359437028888e-05
7.81639867527291e-05
4.25554213432623e-05
4.2343010566268e-05
3.62713688135709e-05
4.98932443506419e-05
1.81532330689421e-05
3.2362198877954e-05
3.87541933352955e-05
-1.3307356025282e-05
7.69924835840623e-05
7.48573794042292e-05
3.33418526311506e-06
5.40771077736535e-05
3.74413381725985e-05
-3.48862456716394e-05
3.65714423785037e-05
1.3028678614056e-05
-4.3094533470787e-06
3.91240417203619e-05
5.63811000134845e-05
5.74762075229592e-05
5.20134436690043e-05
9.45045705343436e-06
5.18889309520837e-05
2.9609303892889e-05
5.24179421294053e-05
5.06031379402253e-05
3.56293234532392e-05
6.0392109822426e-05
4.18407510896725e-05
1.76391705745754e-05
6.71288423888392e-05
2.28720222171774e-06
6.22252989067774e-05
5.93337003839582e-05
4.83279309429611e-05
2.43956053468063e-05
7.15844300815733e-05
3.42519890218756e-06
3.26544064061571e-05
3.812523388884e-05
4.91826131853542e-05
6.68990107398076e-05
6.45777786272198e-05
7.54143930570997e-05
6.38261173788646e-05
8.9505901359018e-06
5.36534926910824e-05
4.70944018476848e-05
3.72882566294166e-05
1.77078634207745e-05
4.48149043773294e-05
2.67993078023494e-05
4.71707584760239e-05
4.48544426645797e-05
7.49151076046896e-05
3.98524217049854e-05
6.51282943375249e-05
5.30794348759352e-05
4.29662222542351e-05
5.47439200531162e-05
2.99194453935693e-05
4.38571379470718e-05
2.58936899604665e-05
-1.2999432725543e-06
2.07495475967948e-05
4.29349285920719e-05
3.48181959266311e-05
2.84534757520868e-05
-2.46019054187349e-06
-1.41719343759794e-06
3.02133206316787e-05
5.88952374526306e-05
4.73587403443816e-05
6.64629644107616e-05
3.08019752456204e-05
2.98148617460949e-05
3.05511360777016e-05
4.99827541038092e-05
-9.27801942012429e-06
6.41211830143349e-05
2.95121794662383e-05
1.06285156715215e-06
4.48434139326301e-05
5.36958554359266e-05
7.80627868704358e-06
-1.01627730396878e-05
5.28909657104972e-05
6.23115792396549e-05
2.12042581618646e-06
2.56034844587209e-05
1.51496690381802e-05
5.78989049445998e-05
4.68578637599593e-05
3.25482769050532e-05
1.59091598403648e-05
7.42800822264065e-05
4.49440312608378e-05
7.56591636500111e-05
7.39041096748783e-05
8.72240809945586e-05
3.34858819286322e-05
8.84152808643735e-05
2.80794790685273e-05
4.45950984954809e-05
3.84655761410585e-05
5.82931047317469e-05
4.41589577365047e-05
6.24568746088304e-05
2.70009006114321e-05
4.36391384436882e-05
5.21604968458406e-05
5.99977135277475e-05
4.68672061729159e-05
2.84039141219413e-05
3.71782475582612e-05
2.47044684758441e-05
4.81647131286786e-05
3.5002996159027e-05
4.51123764903668e-06
3.17136046527793e-05
5.3234745524166e-05
5.41584532741038e-05
6.5785220420777e-05
-1.71135232137634e-05
1.26001577968291e-05
3.19880309771771e-05
3.17697747670197e-05
-1.52815928297458e-05
3.02741513674844e-05
3.22632136621806e-05
1.90459569293318e-05
2.27542127867425e-05
3.10792453437762e-05
2.91546574484209e-05
2.18248631350178e-05
3.75896486170447e-05
9.02830802373432e-06
4.43487525296858e-05
1.66751143728161e-05
7.64982866102895e-05
6.05873096869664e-05
6.70413821901853e-05
2.03695860944695e-05
6.47861483274832e-05
6.20629667639371e-05
7.27006432362724e-05
8.2724686556137e-07
2.90035125775672e-05
7.14040501956561e-05
5.36710104159491e-05
7.61460013723025e-05
4.97568130217624e-05
3.99829234437158e-05
1.49304834842883e-05
4.13009557203433e-05
3.21737247849932e-05
6.4541870704491e-05
4.20788720857675e-05
4.82372059165394e-05
3.77148450571321e-05
3.5508587343451e-05
1.29831020345236e-05
9.32347164595261e-06
1.57573408995617e-05
2.67625980556214e-05
4.20655673678674e-05
1.151542365149e-05
4.67614278005727e-05
-1.94472688790177e-05
2.89747702598844e-05
4.21792157020388e-05
2.83580446900891e-05
2.9999661833639e-05
1.86282700969352e-06
4.36644514608895e-05
3.68027094428715e-05
4.7808484119592e-05
6.95458233709412e-05
3.13048452680425e-05
4.34979410844086e-05
6.65715255889646e-05
3.88496048043948e-05
7.59025072509261e-05
2.95744808090373e-05
2.95609775130244e-05
9.33954042842204e-05
1.65794474428355e-05
3.18614035583263e-05
8.37530965351505e-05
3.1007480335745e-05
3.37990586802068e-05
6.5811184937343e-05
6.1297215136893e-05
5.21786641424466e-05
4.46141692788098e-05
5.50050836378693e-05
3.53554792273563e-05
3.36767632744764e-05
7.05168735270309e-05
-2.24082715494327e-05
2.55883420638762e-05
5.24518791077491e-05
1.07379904838211e-05
6.13285548501415e-05
6.99624155483738e-05
2.89505770460301e-05
3.59508804989735e-05
4.27542938300208e-05
6.70230472503549e-05
3.49737263145657e-05
2.62131716722123e-05
3.96387075256166e-05
3.93316752589111e-05
4.95681822496006e-05
9.8836661245381e-05
-8.12115346716863e-06
4.10757843220299e-05
2.62609672310238e-05
5.68923478827177e-05
3.16287279716868e-05
5.27463060045613e-05
-2.19564384327411e-05
5.47551908896833e-05
3.53939979806484e-05
5.95280949485366e-05
4.56473676521984e-05
-3.46167308525765e-06
2.02107762415916e-05
1.62117743514163e-05
3.77611340351742e-05
4.30765137886361e-05
9.94120241631417e-06
-4.84999215959293e-07
3.17276634970751e-05
3.86352713832364e-05
1.75924065539079e-05
6.6691620973269e-05
3.70711766755102e-05
2.29132882555689e-05
4.67586926078914e-05
6.59988277000072e-05
6.27651364219482e-05
3.63380080058751e-05
5.99688070086735e-05
9.15429486565936e-05
4.33976788095349e-05
1.29712251649807e-05
1.84658338605369e-05
6.64099496151714e-05
1.58173685258826e-05
2.84695210122643e-05
4.46987763984761e-05
3.94937911781785e-05
6.37763899615705e-05
5.3040711222745e-05
5.50976257827391e-05
6.3434946658341e-05
1.3720570480602e-05
4.07287752890557e-05
3.79584613062748e-05
8.50555724444679e-05
3.32685327565484e-05
8.50652236953486e-05
3.3188650395952e-05
1.97174543737999e-05
5.33851485960958e-05
1.62858445435602e-05
5.85431681465491e-05
4.34077259036378e-05
5.13490419793036e-05
5.77555881695232e-05
-1.41826185243436e-06
5.35971443773253e-05
-1.27493696540701e-05
7.49056846358457e-06
1.27765220667996e-05
4.4960421154693e-05
2.44516469058446e-05
4.16679283421183e-05
7.53442054655739e-06
6.38924730668784e-05
8.00851943207926e-05
7.40451449211388e-05
4.92445229482413e-05
3.84973008405207e-05
8.11589661963542e-06
2.69367252037811e-05
5.5224972974533e-07
-6.49608320979465e-06
7.72624076473584e-05
3.61404022928536e-05
-3.38344127644734e-06
4.19000595700177e-05
4.94086060573818e-05
5.11601735999677e-05
4.68714764924948e-05
4.90397457934853e-05
2.39368945986807e-05
6.01373699500895e-05
4.38027129062089e-05
7.4445097786422e-05
5.86986799780461e-05
5.27572570053575e-05
9.03158248741533e-05
6.49701100427905e-05
4.73585306650567e-05
5.50135159543599e-05
4.44808724069093e-05
5.42746171374721e-05
2.85925931191686e-05
6.38795329598222e-06
2.56022814919184e-05
4.80516352520546e-05
2.58348104062257e-05
6.08652052529064e-05
7.01684304174528e-06
4.83049124881307e-05
7.09205513741124e-05
6.92459119643069e-05
2.35830138006943e-05
2.42360428137177e-05
7.1394622772211e-05
3.14722908803751e-05
4.93185176638647e-06
1.91019790298853e-05
-2.70368710031239e-06
3.78145620950198e-05
1.65864765502009e-05
3.08674690947741e-05
3.68115368246424e-05
2.89102490881079e-05
5.02158311869715e-06
5.37620248248555e-05
6.86760196849924e-05
9.65461990649061e-06
4.72192341191073e-05
2.57130438820856e-05
2.72232323697659e-05
2.98395944592873e-05
6.8245112097971e-05
3.30922059311605e-05
3.96635744321798e-05
5.84708596958344e-05
3.01299664896497e-05
2.84914692129947e-05
-6.95313069016103e-06
2.28375720249447e-05
6.34107640460353e-05
6.07013972673735e-05
5.79435355145194e-05
5.04672313751127e-05
-7.19285735821376e-06
3.62357468442339e-05
6.2341829166602e-05
6.06707622902688e-05
7.10417360498856e-05
6.29845711863383e-05
-4.72445955163614e-06
2.56769755256289e-05
2.55167779199161e-05
7.23619325633249e-05
3.62975226790694e-05
4.23414917449449e-05
7.6866688342891e-05
5.30719746242329e-05
3.35596753049429e-05
6.23635372907453e-05
5.52219334943525e-05
1.36312495728854e-05
4.79294022026715e-05
2.02744101367211e-05
2.54707737630563e-05
5.2617187977643e-05
4.78297498871608e-05
6.40869423370816e-05
6.63000659854876e-05
-5.73540954098555e-06
1.20417122298269e-05
5.08471926846902e-05
1.22368823817672e-05
-1.68752832475162e-06
5.69921881699944e-05
0.000101287822566781
1.74949086679256e-05
1.51685708642443e-05
2.92158150575631e-05
4.49320288597925e-05
4.03824471591738e-05
7.41206430680159e-05
-1.76703418546574e-05
5.49649348659335e-05
2.76505937812774e-05
5.46089441424783e-05
5.65359250948241e-05
1.01041473934855e-05
8.22621210434536e-05
3.79148780936408e-06
7.64360841338632e-06
8.48450312456428e-05
2.51682582265209e-05
2.9622311096208e-05
5.72186879836955e-05
4.79196135591803e-05
1.01512753882358e-05
2.7745040034654e-05
3.07299515219185e-05
5.15434409104529e-05
4.20050296813352e-05
1.99051332312542e-05
5.86251327246415e-05
2.89142746765742e-05
3.58512162429472e-05
1.91829328881926e-05
1.20374787597274e-05
-1.95242148754027e-05
4.00073499166383e-05
7.41024746102628e-05
5.8650925277276e-05
6.38788127674679e-05
4.05905108027492e-05
4.6075202005926e-05
9.14501354562099e-06
8.37521497739423e-05
-4.76012486157839e-06
9.51329396156539e-05
8.25637540282381e-05
6.07037247734135e-05
3.4597560030259e-05
4.74492776143246e-05
3.8837962222824e-05
9.90925900885936e-05
5.06947325551985e-05
6.88613891987268e-06
4.71873252866812e-05
3.53063134471165e-06
4.96328991958453e-05
5.99816441346424e-05
4.99166556003557e-05
3.15856203689545e-05
1.92267625450257e-05
6.70241702738729e-06
5.26322072964974e-06
5.52060940863833e-06
-2.75906923577092e-06
3.17708165135464e-05
4.47958960596093e-05
4.75858879036124e-05
2.08256061130426e-05
5.00475729270975e-05
1.02893014637192e-05
6.39610557081884e-05
4.62014870684489e-05
2.86917358095063e-05
3.90313647266614e-05
6.10670341395988e-05
-5.82463892569246e-06
3.95161681700141e-05
3.01516862610375e-05
2.39511687670365e-05
1.12249793853053e-05
6.34650946248295e-06
3.51902179675554e-05
5.08134924575365e-05
-2.64650875318217e-06
2.92896403626115e-05
1.80135779963511e-05
4.60951157115876e-05
2.07423137938423e-06
3.31238184552288e-05
2.46906860907267e-05
3.45512729570693e-05
3.4429663061598e-05
4.31924662772185e-05
2.54675019674619e-05
3.15196431121729e-05
3.02687403931247e-05
1.9903383455154e-05
2.88245903842744e-05
3.44200009969879e-05
4.58496101928267e-05
5.81266768868057e-05
2.28167813549694e-05
4.04791372792582e-05
5.34376584749042e-05
5.18040382067337e-05
3.91102664448505e-05
5.23086714437927e-06
7.89023534502419e-05
2.59231056579608e-05
4.20403176677004e-05
6.88817408052369e-05
2.59608885685149e-05
1.86712810071998e-05
1.72537197721005e-05
3.21890794700594e-05
5.07130983738723e-05
9.0325755598238e-06
4.31635114445859e-05
4.79623130352051e-05
3.41433198393189e-05
2.16899973748886e-05
4.91934024240476e-05
1.94497425304982e-05
4.70491932947948e-06
7.43097217084838e-05
4.79475625766101e-05
2.31858413009191e-05
6.06608467414148e-05
4.34202653469837e-05
6.56850545873819e-05
-2.75268217565079e-05
6.17455906969104e-05
5.60782235024038e-05
1.95626248923521e-05
4.63332048564101e-05
5.78147765826304e-05
3.26424870261995e-05
5.41077146514228e-05
6.81384261523416e-05
1.77824239507409e-05
3.09188064804304e-05
1.76359291317963e-05
3.85195568121221e-06
3.41158496946526e-05
5.54975958596825e-05
6.56394420728173e-05
3.4098071983883e-05
7.0075481874842e-05
7.93692975528919e-05
5.15130534386152e-05
1.85718276587978e-05
2.4623249133285e-05
4.6815464153398e-05
1.71129704739142e-05
4.19160825935526e-05
-1.17220197191193e-06
4.33740440848345e-05
6.79264147729704e-05
2.33761917191815e-05
3.70107694115503e-05
3.04951172647035e-05
3.34466376964269e-05
1.0449714767234e-05
2.08735938289637e-05
6.80519816047788e-06
5.22507149357908e-06
3.07591535709483e-05
-1.29135858021896e-05
6.930015438331e-05
5.34086388996918e-05
2.12182899689341e-05
5.56952517094764e-05
1.83877912654903e-05
2.688482758522e-06
3.40976332051969e-05
2.40406379973834e-05
2.39243253824843e-05
5.14433143369859e-05
2.95876363095486e-05
3.34350075431323e-05
8.23970771022769e-05
5.88411638937582e-05
6.76695539616426e-05
4.35532926444079e-05
2.62236501554694e-05
3.47157758955135e-05
2.43358198211168e-05
3.18178270058461e-05
2.58905418954089e-05
-6.24441394322084e-06
4.84226965834809e-05
5.59199058828683e-05
2.55776549071886e-06
3.84372163519213e-05
2.22393003771153e-05
3.03454306044009e-05
7.50829305919581e-05
5.19985727059553e-05
3.05740666390412e-05
5.57440093391277e-05
1.84846269688056e-05
4.88195892835379e-05
7.15777219199578e-05
6.82454502877545e-05
2.65798850143453e-05
3.37712101805773e-06
5.92960104928468e-05
4.8021083230979e-05
2.86833432491314e-05
3.8289826720011e-05
7.6711876184566e-05
2.74042374909326e-05
5.61528392874439e-05
4.41353179853025e-05
1.90856144906667e-05
1.96510000720248e-05
3.18064888794401e-05
-1.32642595697287e-05
4.0887263600842e-05
9.15048819523824e-06
3.79417029650021e-05
6.19990946576576e-05
5.702006820458e-05
8.01612734423145e-05
-5.46602770987699e-06
5.75220512247896e-06
7.40427658960506e-05
6.92335509118449e-05
5.39929531048888e-05
6.23154659648694e-05
4.46800521691003e-05
2.81268593390457e-05
2.98286447359521e-05
1.80856374276024e-05
4.37246498351216e-05
2.43354131725408e-05
2.58528889209537e-05
4.92528001611254e-05
4.73816036300791e-05
-7.68513967676564e-06
1.03798934357061e-05
6.5101510063428e-05
4.71908459700142e-06
4.79582318353336e-05
1.20683460720636e-05
7.57904033303021e-05
2.23999668411247e-05
9.01161070815675e-05
2.25965837988676e-05
5.13632554919465e-05
1.13221678816644e-05
4.84843414950129e-05
7.20405079604485e-05
6.23549092011185e-05
1.46504951996702e-05
3.79692027713497e-05
1.39161581109692e-05
3.92793130909005e-05
2.9298090198505e-05
4.1629126108563e-05
5.00943077346502e-05
5.13761113774342e-05
9.87639337875386e-05
6.09170693635516e-05
5.07271015344366e-06
2.53864787602186e-05
5.01043717831313e-06
3.82713986725011e-05
5.97007513867686e-05
3.80579230393755e-05
-3.46156522271637e-06
7.52564984880328e-06
3.68267254542048e-05
1.99206682359717e-05
1.41251622019546e-05
5.59493799878061e-05
2.37879625119586e-05
3.73147549697992e-06
3.92913376913413e-05
5.68822275014349e-05
5.81422215905589e-06
3.43195193956074e-05
4.12752780389578e-05
5.72385017970402e-05
5.45430377102772e-05
6.98926699627614e-05
2.8686256310515e-05
3.30465536751064e-05
6.34579647328916e-05
1.61948357473051e-05
2.12964206104569e-05
8.27898090926739e-05
1.77564354892349e-05
3.7606433460497e-05
5.04696437032868e-05
1.90769995359622e-05
3.68082283535223e-05
6.89792947222525e-05
4.51712648007651e-05
7.95094599468129e-05
5.57179056419269e-05
2.34337556201195e-05
7.17773185024612e-05
2.15894139612695e-05
9.03659014219056e-05
7.14379502180769e-05
5.71961820521731e-05
6.73262554577145e-05
2.06782359359388e-05
1.34209786380343e-05
6.29173357673966e-05
5.46374188166917e-05
7.23538180100821e-05
8.49526260036697e-06
4.77637474668852e-05
1.4558169974403e-05
4.45376977123369e-05
2.46981791193512e-05
7.93170771818837e-05
3.61676619306288e-05
-9.41341598257368e-07
2.96777191558451e-05
6.75222234121931e-05
2.08298427225717e-05
3.7729995365947e-05
4.54348686286864e-05
3.39323452410045e-05
3.3978483508421e-05
2.08581666224389e-05
4.26358362589845e-05
5.50986997769672e-05
2.97520117214163e-05
5.49395431008928e-05
2.89499989750634e-05
5.02310509422855e-05
8.44693441382808e-06
3.83205045229794e-05
6.11099987888348e-05
1.76796533608882e-05
2.74609218109929e-05
4.86226304486299e-05
5.69433186097484e-05
2.63488507367507e-06
8.96169253790331e-07
3.38194089561267e-05
9.08992771247767e-05
5.65369345242036e-05
5.48165889297939e-05
7.9479888339025e-06
6.82239183437955e-05
8.83282441281497e-05
-2.57901724078125e-07
1.17411215227097e-05
1.28755136927966e-05
6.66337352964802e-05
4.49665685678532e-05
1.46837820330813e-05
6.40401938246226e-05
2.66048714640592e-05
2.59110332193921e-05
9.49060461484296e-06
7.67364478301423e-05
2.69355964276216e-05
1.87762524380223e-05
6.27478433474036e-05
6.25957078915043e-05
1.67341724264624e-05
1.89705119805544e-05
4.76474516848333e-05
1.12676708017649e-05
4.40656606411708e-05
4.58010805260371e-05
3.58061970850308e-05
4.40947221191506e-05
5.48212587858449e-05
4.81951991739654e-05
7.26716652945021e-05
4.7617066893641e-05
4.7297328395652e-05
3.51217725580383e-06
1.583439875117e-05
5.41083775030842e-05
5.02302860787397e-05
4.52317708366007e-05
4.25488922662339e-05
2.9000895345387e-05
2.40572137239115e-05
6.4528097482776e-05
8.17450956147383e-05
5.58972628583195e-05
4.65219574603607e-05
5.42583095543781e-05
2.90884455423867e-05
3.64423785051071e-05
4.53204075964795e-05
2.8366688779242e-05
2.09433506823788e-05
2.19210052491783e-05
2.17948034021693e-05
-1.50863850331183e-06
-6.81971331306734e-06
-8.10355623610181e-06
5.44661340200803e-05
3.5595848483136e-05
4.92833059768171e-05
4.93800127267839e-05
7.174534857976e-05
4.46517438741684e-05
5.32817545798006e-05
6.27891478379084e-05
2.46901779904379e-05
4.82517326439416e-05
5.32145818421577e-05
7.76304382649685e-05
3.07044443183633e-05
4.63909198095906e-05
9.48598995155595e-05
8.5680898336205e-05
5.70278418510874e-06
3.33879853935745e-05
5.93413985218393e-05
3.61881120320023e-05
4.68884149149891e-05
1.23225944069116e-05
3.13677716711996e-05
2.14750499635213e-05
3.37124127663239e-05
5.65460279795534e-05
4.7732755135033e-05
3.65546861056544e-05
3.41216575570645e-05
3.54961336579806e-05
4.54967234543068e-05
6.03152705506922e-05
8.68902476142538e-05
2.86475506083301e-05
6.98233881374231e-05
1.19620250899022e-05
7.00297989393098e-05
5.6148581585297e-05
2.16444333217942e-05
1.58454685741916e-05
5.68293882590622e-05
2.84006934458531e-06
3.63585150943131e-05
5.6316003356475e-05
3.0440869195465e-05
3.89199655673586e-05
5.3472165093725e-05
7.09321805033905e-05
5.02134166189628e-05
4.08377009206122e-05
2.45897946876949e-05
2.33404233471055e-05
5.77837057477881e-05
5.60413337908681e-05
2.39117278220652e-05
3.34560024985976e-05
3.94488261912653e-05
4.11594690394552e-05
5.46278114260736e-05
1.87420810483886e-05
-9.81715046547822e-06
1.02070109769741e-05
4.91759975417093e-05
5.68723138948517e-05
4.27926538616454e-05
4.30416354831948e-05
6.27976253811348e-06
3.27500325216673e-05
5.37188900561219e-05
5.9375799523479e-05
4.86200968847475e-05
6.73678423232077e-05
5.23307395250119e-05
6.79614236741219e-05
8.73754015380893e-05
6.75912009448373e-05
6.84119835084965e-05
2.19962139336323e-05
2.47938376381402e-05
5.89490489927513e-05
1.22108223425737e-05
2.90138433274007e-05
3.55282525252477e-05
2.64999328883095e-05
-8.04156785973226e-06
3.25571905512585e-05
3.13149156622761e-05
2.07873482452263e-05
2.00904587587073e-05
1.67454418854397e-05
2.18233235577669e-06
3.74033775228127e-05
4.1956666566005e-05
4.41160215906835e-05
1.52465585130497e-05
5.11970326419386e-05
4.35820503918433e-05
1.42660868344471e-05
1.46750482015017e-05
6.0421915936168e-05
3.8604068916209e-05
5.89032136649938e-05
6.09747842086244e-05
2.53827720997981e-05
2.1024879141046e-05
-8.0179922668251e-07
1.72299729491836e-05
2.0035048579803e-05
3.82770213672165e-05
2.25117801156656e-05
4.91995748373786e-05
2.40938010134768e-05
6.73963806901477e-05
2.21966304782775e-05
6.9277063398396e-05
4.48081388963617e-05
1.48114221982418e-05
4.36968347691482e-05
5.87174036701547e-05
2.66624741189268e-05
2.01232368398403e-05
7.58970332623265e-05
4.87254348786467e-05
4.52927235855068e-05
7.31881305607588e-05
1.56252189681264e-05
7.20932430907319e-05
4.38052908883361e-05
8.26444731390002e-05
2.93532165491528e-05
-2.24146870673348e-07
4.84454795056713e-05
4.1065695387992e-05
5.55454049308154e-05
5.18237160070765e-05
2.7296411903318e-05
1.609752589441e-05
3.73365897337069e-05
4.51416936828398e-05
5.59321788381696e-05
6.1225736914374e-05
5.0371982055303e-05
4.77593942166587e-06
5.00099323486864e-05
4.71695847411987e-05
1.3503008961743e-05
5.23581698417209e-05
5.27347409999925e-06
1.59705630516788e-05
2.99637944860633e-05
6.42528369730965e-05
3.67138234754591e-05
5.60695883608565e-05
3.96339904182816e-05
6.90928041812574e-05
2.76724950401741e-05
6.09338420862116e-05
6.15172330073633e-05
4.20363237871122e-05
5.80557952673705e-05
4.27843726571919e-05
7.68357727158097e-06
3.86244646528372e-05
4.35663687147157e-05
3.99756927287388e-05
6.30339850044082e-05
1.74212164231023e-05
1.64490730490515e-05
5.42119038041354e-05
4.3987548152913e-05
7.45099146124672e-05
8.20899561761291e-05
5.73147532158984e-05
6.96676890478647e-05
3.68420748853236e-05
4.67845013313048e-05
1.89572573417526e-05
1.71005353323865e-05
8.62975580959274e-05
5.94948821006782e-05
4.44943645464069e-05
3.58724194238441e-06
6.31103498713964e-05
6.00185660747246e-05
4.19491660254012e-05
4.05646991311741e-05
4.65411843184998e-05
3.94145119721377e-05
5.79168345325681e-05
2.29877730207153e-05
4.59633064154665e-05
4.12672760235716e-05
2.72388351884256e-05
3.4659873299999e-05
3.61401141265831e-05
4.52941891796526e-05
1.53680416892409e-05
7.33178506977561e-05
7.56083252159692e-05
4.52678112736188e-05
3.98939068778831e-05
2.8676952070243e-05
3.01819996497609e-05
3.26675890858921e-05
4.80978042701098e-05
7.65113155059975e-05
5.85597804282841e-05
4.43237383403116e-05
3.69453572242061e-05
3.17535082397776e-05
1.12420097423694e-05
7.62654943533352e-05
8.66436215351056e-05
6.08136199986295e-05
3.421866501386e-05
2.75262169348215e-05
3.75678106274624e-05
8.2912391373027e-05
3.00946054306056e-05
6.98315860054822e-05
7.40670900211682e-05
3.18024271022296e-05
4.79547628879091e-05
2.54988709854606e-05
2.08788552770256e-05
4.37896537029564e-05
1.71965706920717e-05
3.3503704320911e-05
4.61964296562075e-05
-1.8635979179854e-05
4.21594036194335e-05
5.27068500152747e-05
3.99653041409136e-05
3.2333721718684e-05
6.21252991882893e-05
3.52997103320482e-05
7.50053008373487e-05
3.91351893254005e-05
5.29989411238484e-05
7.07557831703341e-05
4.46316226128757e-05
6.62774168519487e-05
6.23890756541489e-05
5.49577321464546e-05
1.06341805009008e-05
5.63226889781851e-05
3.14642126450773e-05
2.02897911663857e-05
2.42313414644233e-05
5.90387804675906e-05
6.26603214906979e-05
5.26860317514667e-05
3.02333733942124e-05
9.73645005514001e-05
2.84923419235571e-05
1.873709662621e-05
3.43408021855086e-05
3.20177186317272e-05
3.59283993296517e-05
-7.69850152137379e-06
4.45327624677865e-05
1.65564678466276e-05
3.18867955547373e-05
3.10759722428684e-05
1.61397206067435e-05
4.54813376250249e-05
7.49847854528402e-06
6.68151590897374e-05
6.10925129192196e-05
3.79620850822945e-05
1.46221027908781e-05
3.41435437188888e-05
1.81711581616246e-05
3.52625747423365e-05
9.4496898300989e-06
1.91536946290557e-05
2.20860775353794e-05
3.47841983336769e-05
-2.90264264419107e-05
2.99771954147547e-05
1.26049837129295e-05
5.27211103580593e-05
3.077832540702e-05
4.70199586715694e-06
3.72768347287468e-05
2.65478892279264e-05
3.36710594988423e-05
5.72005960133148e-05
6.2931624352011e-05
6.9274928065091e-05
-2.70033702708709e-06
4.69667952717246e-05
2.29998359534739e-05
3.5120357921755e-05
1.27252293559769e-05
1.29376555563678e-05
5.4537760170078e-05
1.81555163435875e-05
2.22982981992651e-05
4.7487878129497e-05
0.000103216536985166
5.00225862593864e-05
3.38394216970691e-05
1.36756086035703e-05
3.28666351016394e-05
5.36347948400354e-05
3.50878840363113e-05
4.24395916387693e-06
1.34309565424202e-05
2.73673249160769e-05
3.60374555477949e-05
5.18611078913916e-05
2.47890906308814e-05
4.51279323684451e-05
-2.54531680888503e-06
1.19540045119705e-05
3.48983998481437e-05
5.61665304208729e-05
4.18112795130463e-05
7.46921979473374e-06
1.24698953750039e-05
1.68604129111906e-05
3.42728989932016e-05
3.61332600177323e-05
3.77278323455768e-05
5.72675421472353e-05
-1.03129123196228e-05
1.99871504428167e-05
3.71966684671641e-05
-6.65385652550487e-06
5.17433640148315e-05
1.79677368225785e-05
3.99559596510597e-05
1.90073707531376e-05
5.38282697895237e-05
3.69415597936877e-05
3.24668828830796e-05
5.85707951501497e-05
6.03660607820491e-05
1.23755020926737e-05
3.20580257227908e-05
1.79289748986085e-05
6.79178401612244e-05
-5.82064449885679e-06
5.39991031178471e-05
5.79892876251213e-05
3.73716763740688e-05
2.10148977358426e-05
2.16570796835077e-05
3.13794520362076e-05
1.33075545038079e-05
3.5429074267245e-05
1.4571564223557e-05
2.44600205940189e-05
3.32832867000039e-05
2.95427959539315e-05
4.00275687663222e-05
6.88778051060654e-05
8.94680119526396e-06
5.69126746965142e-05
2.37553752223109e-05
7.95295835576744e-05
2.04133397234434e-05
7.427286163644e-05
5.01362344581519e-05
3.85009273874866e-05
9.13109080017723e-05
8.79338314631038e-05
6.55207247508352e-05
6.50055508165891e-05
1.5782236107305e-05
3.46959387752431e-05
2.08984824381291e-05
5.14981064494187e-05
3.37154321694085e-05
5.875592774246e-06
8.8382516611622e-06
2.67151314831065e-05
4.93474595455924e-05
3.21274476017771e-05
2.713761005672e-05
9.52744179733439e-06
2.28401173179609e-05
6.73474309262359e-05
1.35443810162263e-05
3.50775101419602e-05
5.03242589129142e-05
-1.19249974638794e-06
1.92717197869991e-05
1.20756708677547e-05
4.46445063764639e-05
2.3681507915071e-05
-6.3402163246068e-06
4.2420173165327e-05
8.77395659603619e-05
2.89053882558604e-05
6.48335502282859e-05
7.71632315245566e-06
9.35267258210931e-06
2.86439250528778e-05
4.47667854413861e-05
2.12198551994451e-05
1.71895098851011e-05
3.5240356467628e-05
3.212485083659e-05
4.823849007199e-05
6.05295623296723e-05
1.39945808959459e-06
5.81682905204386e-05
6.40119468340172e-05
4.66112440803552e-05
2.53069628155678e-05
1.19895717474767e-06
6.72148949827443e-05
2.80323199141546e-05
3.80143690822442e-05
6.38770859044443e-05
1.81212456073568e-06
6.14985357397095e-05
6.6450229194973e-05
5.05622565636096e-05
3.06273901285668e-05
1.19012998856531e-05
1.8640024690364e-05
7.87638209134134e-05
2.31658105336484e-05
2.02908808976564e-05
5.62308347134159e-05
3.39725626027702e-05
2.93550653149962e-05
3.1357024980428e-05
5.00830478375233e-05
6.54369539206108e-05
3.95853476630857e-05
5.47815785608882e-05
2.46149315292036e-05
3.54673830644335e-05
4.13724247602533e-05
-7.67475497017002e-06
2.53938491860766e-05
7.39470658992912e-05
3.7817034437831e-05
3.55312758517209e-05
4.6689052056492e-05
2.89871073205852e-05
1.52010680252017e-05
4.14426232851454e-05
5.50679431296274e-05
6.55028729273869e-05
5.70006711617711e-05
7.47701568594766e-06
5.05918958265188e-05
3.64425864555614e-05
4.94075767093635e-05
3.96142029111062e-05
-1.15428339679761e-05
5.34668011366939e-05
5.45859966531714e-05
7.44705568587408e-05
6.70209814883527e-05
4.65737829280292e-05
2.4572308789071e-05
1.48883663249119e-05
5.89758528805855e-05
1.1667423351392e-07
1.22091093309709e-05
3.61888067321816e-05
7.98303337078395e-05
4.17550334797313e-05
5.64314617352267e-05
4.2430496278779e-05
4.99707866863062e-05
2.88698675340776e-05
6.83183185716402e-06
2.12014324193144e-05
1.8448322593029e-05
4.15116648421913e-05
-3.57193748651839e-06
4.79594479873977e-05
2.86287764076036e-05
5.43160454965318e-05
5.63702554082718e-05
3.63883505014051e-05
1.55730089698581e-06
3.57754072883274e-05
2.07787945319229e-05
5.29122205407479e-05
5.99856658971811e-05
2.79629720770771e-05
-1.18962932306044e-05
5.0403735721463e-05
1.31746308143297e-05
-6.98101633238184e-06
4.20587553232822e-05
3.53550793550025e-05
5.67103528669063e-05
5.45038132149213e-05
4.23115794806369e-05
-1.64802408287828e-05
2.35642573866528e-05
1.42361714634998e-05
9.24689249600502e-06
4.64651161828518e-05
2.56864634326102e-05
4.23695863016317e-05
4.95936984209777e-05
1.32406319379213e-05
-2.89233129359341e-05
3.12016896298334e-05
2.21044866180238e-05
2.53764507128226e-05
2.71982312405239e-05
1.37176678043484e-05
3.45332295549774e-05
7.60810144839481e-05
7.19249882362291e-05
5.07297649470725e-05
5.40289529377754e-05
2.47923441064663e-05
5.10016165595582e-05
3.0157498078175e-05
3.47158504797678e-05
2.80521845022753e-05
4.00204700438278e-05
1.89752736512991e-05
1.12798533824122e-05
3.58627832221243e-05
3.52511506568688e-05
3.60064663387021e-05
5.92017587118488e-05
3.48802025253825e-05
3.26925637139854e-05
5.41840890661847e-05
7.97510753049964e-05
3.44687248362373e-05
2.88175613580079e-05
2.82130177051396e-05
4.42712967177914e-05
3.38078901426735e-05
5.09316013802931e-05
1.96949223744735e-05
-2.72246352741816e-06
9.87278574679437e-06
3.40874456298452e-05
3.94174458462761e-05
6.36939855962876e-05
2.70922903271977e-05
4.35107683716829e-05
3.27107743963464e-05
1.21833726596003e-05
8.42642357304252e-05
6.36849068319855e-05
7.97184794848701e-05
9.75443476322719e-05
7.36033501234882e-05
7.51890212448688e-05
5.62781752585976e-05
3.71054470282629e-05
8.66942220386667e-05
1.91699887159388e-05
9.09027988641021e-05
4.78491350303412e-05
6.86320227436544e-05
6.68842980394036e-05
8.62155053718306e-05
3.80155536957667e-05
3.47658683837131e-05
6.1155189807158e-05
4.77635107238494e-05
3.65441795830686e-06
1.34757543365984e-05
4.12901594674331e-05
6.5776306283653e-05
5.00661262817262e-05
6.36148412907104e-05
4.31269093041614e-05
2.12667327701212e-05
3.46144108199179e-05
3.06606003779918e-05
2.22072397771072e-05
4.69779416435357e-05
3.34384736824191e-05
1.12249864327515e-05
2.41934830027657e-05
2.67929124749561e-05
2.80942135686463e-05
5.33028523899653e-05
2.76634031000507e-05
3.39466242546956e-05
6.22264563503339e-06
2.66982938811236e-05
7.50683001093222e-05
4.3062179093346e-05
4.27870355848595e-05
2.21696523809133e-05
1.35772992583773e-05
6.94907833655422e-05
2.17200725999465e-05
5.14715622637328e-05
4.1795012365602e-05
8.85576838479059e-05
7.13718112496537e-05
2.77049367233715e-05
8.37693709662538e-05
4.81421817311499e-05
2.56988395453984e-05
3.13063046461805e-05
9.8568502131377e-06
6.99973180522868e-06
4.56741596036136e-05
3.76845930819198e-05
1.83045659598295e-05
1.68478821781993e-05
5.41698226843392e-05
4.05924032520689e-05
5.06913796054667e-05
8.95184422828979e-06
2.79922817894819e-05
4.55869249087924e-05
3.39882403319444e-05
3.13818130573087e-05
5.62381099798239e-05
5.50985458252936e-05
5.70050732921914e-05
1.79929238739625e-05
2.45039423965462e-05
6.12444281159286e-05
5.48117049636116e-05
5.25537663302527e-05
5.74471695222286e-05
6.45122491035646e-06
4.49031984183338e-05
3.27146091728165e-05
7.98190023311534e-05
2.97999999966241e-05
5.49882696952863e-05
4.84656809288735e-05
4.32648937617177e-05
4.79058307454265e-05
3.78902311429899e-05
1.57611876531414e-05
4.21684935773402e-05
5.12540098162034e-05
2.94573624604043e-05
3.20920647074799e-05
5.70632367806985e-05
5.76887000180298e-06
3.66246032997764e-05
6.20497071206262e-05
6.37088310473816e-05
6.62157801620772e-05
5.25343632009781e-05
3.89970638710562e-05
6.6338070955614e-05
4.07279583111069e-05
3.27404364415494e-05
6.61883754346488e-05
-6.99864754714788e-06
1.25033056228291e-05
3.1791881701422e-05
3.29751789559021e-05
2.97183639472022e-05
0.000108664566203223
5.03827318362506e-05
9.3355733688446e-06
4.17842497286033e-05
2.09073317036619e-05
1.60637068437162e-05
8.23173988598312e-05
8.51207085976319e-05
5.13423946498083e-05
8.36679519133066e-05
4.63571835575689e-05
2.68430640332744e-05
3.93190227414382e-05
3.24967000633215e-05
2.9500317398722e-06
2.15393289693482e-05
4.8483962236171e-05
6.2382816014323e-05
2.657950853951e-05
3.06074977641424e-05
3.07107900921343e-05
3.41805184393324e-05
3.30273293325004e-05
2.00611890437403e-05
-1.10362709558962e-05
6.86151239420435e-05
3.14749942102778e-05
1.3840447414499e-05
1.99204514185895e-05
3.30301154202634e-05
-1.24449878251015e-05
2.29712658352715e-05
1.94811565707921e-05
4.97901900366904e-05
5.56279403012015e-05
7.47556347597826e-05
6.5119147885086e-05
4.72423313732115e-05
3.9963872832173e-06
2.31517244217944e-05
4.28146115620293e-05
5.6153973695947e-05
1.75062908144032e-05
7.42793712586803e-05
4.42469244521805e-05
3.78356216285553e-05
6.6836103079211e-05
5.28468407852412e-05
1.31511016330836e-05
1.79757740651905e-05
5.05310016511668e-05
9.89300445617213e-05
3.18867896877518e-05
5.98265266428177e-05
2.97103813015028e-05
3.45330449476746e-05
2.95907754706606e-05
5.06226281800616e-05
3.39902605603307e-05
2.5449926634041e-05
7.25123964244276e-05
3.63326245769205e-05
5.63548923287107e-05
-2.11139300896967e-06
3.68318736145459e-05
3.98680520259364e-05
4.68304358811964e-05
5.24052349336362e-05
2.63908153146715e-05
3.55336668066745e-05
2.42882125852461e-05
3.90390126996415e-05
-4.43926448792361e-06
3.88609466555473e-05
3.14780908578235e-05
5.26649309452048e-05
4.53991800782245e-05
2.34464353774889e-05
-4.02357940685909e-06
3.72974526110693e-05
8.05220877154227e-05
4.55023781907765e-05
4.2222559412835e-05
2.04775056014588e-05
4.00184691642408e-05
3.84160324996894e-05
7.43707561250595e-05
4.38019576040704e-05
5.41948478863107e-05
5.46904600940024e-05
3.42491687785122e-05
5.24668376634243e-05
4.77457617309504e-05
3.40189260812525e-05
5.8123818696314e-05
7.4492752638804e-05
3.90302155895016e-05
5.7356549662882e-05
3.2797995114572e-05
7.72962190599941e-05
4.92244265324983e-05
1.9088196296789e-05
5.57343104360965e-05
6.70427575125425e-05
6.85313436081708e-05
1.26165879733984e-05
3.99437473856544e-05
3.0471413461126e-05
1.50189888632409e-05
-1.73932773112895e-06
5.20586235868411e-05
1.60131774393286e-05
1.794834389695e-05
6.22521492101036e-05
6.09153213747554e-05
4.35968177034337e-05
2.72742987749265e-06
3.77348130943905e-05
2.3296358897189e-05
3.54950103847626e-05
-2.04089424722713e-06
3.48438744945832e-05
2.71029911160914e-05
5.35645537097164e-05
7.94893832366721e-06
-3.91336716910991e-06
4.35998707383062e-05
3.2303017241071e-06
2.89023527178025e-06
1.97877507311881e-05
2.26602070163181e-05
3.11715184659165e-05
2.33599734975061e-05
6.03829849356427e-05
6.45880820651739e-05
3.90142737109689e-05
5.9821351463955e-05
3.3218158840183e-05
1.29524792372303e-05
2.40392621728339e-05
7.23729536166161e-05
3.47918341104058e-05
3.5660007639524e-05
6.7260200679944e-05
4.94463123041587e-05
3.39685380906537e-05
4.55433958555995e-05
1.64923912471203e-05
7.64902941935517e-05
4.57191790674108e-05
5.25436995113176e-05
6.34375517723306e-05
4.76133203374789e-05
5.67926961810984e-05
2.6931065328699e-05
1.01259827318473e-05
7.282520517637e-05
5.26111199873003e-05
1.62635835293941e-05
3.03299837148378e-05
2.40304251336229e-05
6.17311112357292e-05
7.4505408574618e-06
2.69164250822015e-05
4.79693031238362e-05
2.18406961674385e-05
3.68600693537026e-05
-6.27937741591795e-06
4.05558799938301e-05
1.93261821968437e-05
-1.00491076441466e-07
8.05626034546008e-05
4.16981609499376e-05
3.84027104103242e-05
5.6002666876745e-05
3.87825380046655e-05
1.83357143869741e-05
5.7831262303324e-05
6.95290042503938e-05
5.5559309234281e-05
6.53721217178163e-05
0.00011823973900326
4.4752799284761e-05
4.45466969802968e-05
9.62101721728726e-07
4.65998653129282e-05
2.70130925538819e-05
7.0071252020062e-05
4.3897696580611e-05
3.2769406137957e-05
3.67342552100731e-05
4.90231755546943e-05
5.36968077983747e-05
6.63352050796498e-05
1.4058760741504e-05
4.06551785646523e-05
2.28311986805068e-05
3.5007272740449e-05
6.23698201445534e-05
3.39375201066935e-05
5.63625286373948e-06
1.84465275108272e-05
2.7717728849697e-05
1.27388860984979e-05
4.38130456213585e-05
3.21059136275458e-05
9.03631051899141e-06
5.9612955993247e-05
-3.21848035598269e-06
1.69762355175915e-05
1.87182548349211e-05
7.57803285320095e-05
3.46116590523682e-05
-1.4958828787481e-05
1.55882743158622e-05
4.46892599670992e-05
6.09624682768693e-05
4.34870069956213e-05
6.91204317329897e-05
2.76094460723635e-05
5.46558860678052e-05
5.37257236209991e-05
1.91153394039088e-05
4.56086364243454e-05
4.39439995612796e-05
6.59652982973313e-05
9.91600539679521e-05
2.26271060715834e-06
-1.48530753840669e-05
4.20030937480923e-05
2.29024465228406e-05
6.9102949762681e-05
4.62257024934957e-05
7.11714866161412e-05
5.1027200233745e-05
7.46399392320698e-05
2.5047630147185e-05
2.33509685341266e-05
5.76946692255822e-05
-2.82382943439091e-06
6.37657907252404e-05
7.79966179226606e-05
3.61579242571014e-05
4.75226918364325e-05
3.2608462100749e-05
3.97762119446254e-05
5.36004097396102e-05
2.17685055155906e-05
3.35668911050807e-05
2.06510702419599e-05
-2.86640843647583e-05
2.65597241846413e-05
5.11449361547776e-05
5.44273264548336e-05
4.48422339863055e-06
4.3761881490341e-05
6.5156573290385e-05
7.33410477756091e-05
9.73680048061446e-05
3.66581921724935e-05
5.14003016001082e-05
3.45155353894209e-05
9.36703460826186e-06
3.67491502189737e-05
3.61765500911532e-05
7.62608704722594e-05
7.80164390188015e-05
4.22368511275045e-05
6.02769929913707e-05
1.59454695590759e-05
4.92662397289885e-05
4.22147085277861e-05
4.629639456041e-05
4.18925475772994e-05
3.74370647022967e-05
2.63479891039549e-05
5.69282962947109e-05
4.18888601031529e-05
5.90065575528605e-05
3.00409330678666e-05
3.3599892849083e-05
5.55826560562079e-05
1.86096192764441e-05
1.1047648471818e-06
6.17092112403219e-06
6.3170234312836e-05
2.98268115362794e-05
3.5212213885375e-05
2.71910088802859e-05
6.00221880385446e-05
3.73069772922319e-05
7.81724054628658e-05
6.78202806154942e-05
1.53046213372574e-05
1.62695544966498e-05
4.23359601103928e-05
1.94405658358773e-05
2.12617800518948e-05
1.29169715727881e-05
3.50087716963739e-05
3.41851602570632e-05
5.86664273844373e-05
4.92566672898934e-05
8.67676744623656e-05
5.87959043722788e-05
3.78412333804411e-05
2.11253978375858e-05
8.86633363308355e-05
6.45469653011944e-05
3.72016708110551e-05
4.63145075712443e-05
2.42911127645354e-05
3.47454590073598e-05
2.65458202420276e-05
3.95815254337655e-05
5.0736977210233e-05
-4.39592938316673e-06
2.78416964504286e-05
3.37533926935283e-05
1.64966701152064e-05
1.82938258907921e-05
2.9351046294305e-05
9.96961456496595e-05
2.08376653338465e-05
4.45567461958987e-05
6.72243221840803e-05
3.56680848540704e-05
3.90303193820466e-05
5.11389446156938e-05
3.48322161480425e-05
2.36907415760071e-05
2.76834743753583e-05
5.13433209725557e-05
4.45029562824851e-05
6.31473349250459e-05
-8.39062978802125e-06
4.74071474783655e-05
5.32175234887049e-05
6.68086006228079e-05
1.06874498359498e-07
9.94318019497245e-05
4.24992170564278e-05
2.80664415710744e-05
3.18696196417236e-05
5.59702310095011e-05
7.36714294010119e-05
5.45924340347833e-05
1.88018218462976e-05
2.13715388201462e-05
7.47759829551945e-05
2.77931533670983e-05
3.15556427336209e-05
4.47327398340022e-05
6.29102630243388e-05
6.53456256972254e-05
6.56392410785732e-05
4.95414088679965e-05
5.43674403164518e-05
1.36447450949526e-05
8.73452689446062e-05
1.46383662850222e-05
-3.72967367260946e-06
1.62766739966499e-05
1.77403563079722e-05
3.7202056661671e-05
4.67756528478476e-05
3.52974971859252e-05
2.72913608054905e-05
3.53099941477353e-05
1.56749266025267e-05
3.20004625523995e-05
6.79529074452025e-05
7.81767948536063e-05
2.94905835638014e-05
7.04737441964808e-05
2.64457277936462e-05
3.56807237808799e-05
2.8213770628134e-05
2.39372438270252e-05
5.08227365096639e-05
3.1062390073085e-05
5.04548664671305e-05
1.57482957222676e-05
3.03833433656604e-05
4.17152453108605e-05
5.42718790297879e-05
3.81956602201178e-05
3.92922324316525e-05
4.50247867237304e-05
6.11731890106312e-05
5.33206011921849e-05
3.4311549201557e-05
1.84858596361098e-05
4.12717480674111e-05
-6.59229556328712e-06
4.50097402175881e-05
3.38620304592047e-05
-5.03953247185412e-06
2.02950389037476e-05
4.13791434559753e-05
5.18207933839665e-05
3.31890412743154e-05
3.01576242832856e-06
3.51216428908248e-05
2.13941533730481e-05
5.96433688514482e-05
3.90545830230387e-05
2.72205804585623e-05
4.2587405812417e-05
2.6456559497379e-05
4.52217675999621e-05
2.12392882803783e-05
3.56855758152575e-05
4.0775552210464e-05
7.7870983703223e-05
2.23006615553483e-05
5.5666300158821e-05
4.98036157064017e-05
4.03755122100723e-05
5.97844344042014e-05
3.93027351260227e-05
2.11907286268014e-05
5.62645818219639e-05
1.34945815250349e-05
4.31263425316061e-05
9.25389394462601e-05
4.75411649187125e-05
2.53401564502307e-05
3.6332545461458e-06
5.22674216059209e-05
4.43692227606555e-05
5.55372087219592e-05
4.30626985809376e-05
5.08549298599271e-05
4.14777631732839e-05
3.30560222891258e-05
2.29847499681547e-05
7.06887906661838e-05
1.46761119127711e-05
4.78037324678705e-05
4.45561261094506e-05
8.33273303056464e-05
3.40845033806242e-06
-2.1260290201109e-05
5.62704023719086e-05
4.56401797069651e-06
4.49715845621095e-05
7.25626163598116e-05
2.44500392810265e-05
3.187952257251e-05
4.5337758755322e-05
6.8877123824179e-05
7.70325012432268e-05
8.31859124713609e-06
4.70646750384485e-05
7.44182171526352e-05
7.8357405123711e-05
5.41722439881582e-05
7.84440210587269e-05
8.17733047413087e-05
1.28312911312049e-05
7.06112339323559e-05
3.73207969746192e-05
6.66518753264865e-05
1.95171130797268e-05
5.13362951639063e-05
3.51542561663449e-05
3.44748478125514e-05
5.03392861516841e-05
3.1188533927256e-05
-6.44145597291652e-07
-2.89829682959463e-05
3.50587854518724e-06
5.09783285636514e-05
3.56335157364064e-05
4.46143187051292e-05
2.43998514000999e-05
8.15102650657302e-05
3.08913514417684e-05
1.02384573895668e-05
5.74377205253503e-05
9.84469580464816e-06
2.91466451423018e-05
-9.81841072757458e-06
2.74946052497352e-05
4.93444517061545e-05
4.6060039098736e-05
6.68391922074413e-05
4.89356419892538e-05
3.86236258110628e-05
5.58207326465904e-05
3.02927395803727e-06
6.4149169824904e-05
4.44624000942341e-05
2.29008824449982e-05
2.09548162615095e-05
5.37437022623992e-05
6.53157684635732e-05
4.12569583748995e-05
3.90721403765577e-05
7.06372905283295e-05
3.33505871522255e-05
4.09406678911749e-05
5.16193461723592e-05
4.41115966238706e-05
4.55989951456379e-05
6.25817911135876e-05
-4.39975505467074e-06
2.63603289518362e-05
2.16792252046639e-05
3.04413397779297e-05
8.90286230441951e-05
2.78385360170946e-05
8.76935051717697e-05
5.31346427513339e-05
8.23786037306468e-05
5.83588421899756e-05
4.28068366624797e-05
1.23893759219916e-05
6.27055326290127e-05
6.66872315726223e-05
3.54784283706023e-07
5.42267200371366e-05
-4.20960879724433e-06
3.94536790037593e-05
2.14937523243022e-05
6.49433349757718e-05
9.07417964107579e-06
6.96820002801797e-05
3.71179635085918e-05
8.42940988425679e-06
2.75854617754767e-05
-5.15024879415523e-06
3.94170212213291e-05
2.42465477392559e-05
2.96162088622718e-05
5.60224859801303e-05
7.38415815928177e-05
4.64510706218948e-05
5.86112237823724e-05
2.19128060845138e-05
1.35533065748706e-05
4.61382352071023e-05
2.51054352358364e-05
6.73854883879411e-05
4.87020233807378e-05
2.26274418041906e-05
8.46144159812774e-05
4.46394395395752e-05
8.53626603130129e-05
4.99119176625531e-05
5.09981756888641e-05
1.8939027436308e-05
2.39138081299536e-05
5.6174011622545e-05
2.94148928117808e-05
4.57236767474737e-05
5.12664002002374e-05
1.49722737218072e-05
5.86124536665529e-05
9.48939689701864e-06
3.24267902441087e-05
8.09561095583389e-05
2.38033965733204e-05
-1.03995471828485e-05
-5.09905138424442e-07
2.97804629566937e-05
-6.13791184348914e-07
5.59486875549e-05
-1.52318045701204e-06
1.55031277819814e-05
2.115133343889e-05
4.58161090575331e-05
2.30846371527302e-05
5.119299191875e-05
7.44687343225699e-05
4.27885581066924e-05
5.4964340813001e-05
4.48995820407917e-05
5.15638606275745e-05
3.77323403679594e-05
2.50605520940171e-05
2.17173560275032e-05
4.82992953473839e-05
5.42439161100142e-05
4.61277928403829e-05
6.87037569489448e-05
2.02590367921863e-05
3.69745808033554e-05
4.45657219947077e-05
9.98645995911502e-05
7.41972788570538e-05
4.43595702932554e-05
2.14505974426921e-05
4.73467090529435e-05
4.93451360286749e-05
1.950248850188e-05
5.8583279223819e-05
9.22567079080009e-06
5.45060673010218e-05
4.01299180737729e-05
6.88756677878406e-05
4.59221555843241e-05
4.13570566065553e-05
6.62121136307765e-05
3.38566010193041e-05
-9.84806151160076e-06
3.23131286316488e-05
1.18479642389946e-05
1.63171973005627e-05
-2.64769366548848e-06
5.68568012030856e-05
5.73478298400139e-05
4.30411601265576e-05
-7.93772145369939e-06
6.58775209982342e-05
-1.13139119505329e-05
2.12241725395056e-05
6.55424277125378e-05
6.95478234210855e-05
7.61707255506426e-05
3.224819710491e-05
0.000107594747829079
5.25991203319752e-05
6.35703654547664e-05
6.58119607809678e-05
6.88231087837632e-05
8.27385926319261e-05
9.27620452380435e-05
8.34221483111064e-05
4.42294591322661e-05
5.96028255232211e-05
2.19079809424274e-05
2.82182336876966e-05
6.63234432811267e-05
2.59543881041786e-06
4.42298489784501e-05
2.93573184055772e-05
3.95830818916539e-05
3.46574480185209e-05
-3.32012633881911e-05
3.07228375808402e-05
3.02449180735214e-05
4.0338693953983e-05
3.00729020828266e-05
1.03226192212865e-05
3.43021598467289e-05
1.56105320318157e-05
-5.16347199134247e-06
2.92775359862901e-05
7.05288800121306e-05
6.08671062745585e-06
2.28401663321914e-05
4.57819421360181e-05
1.54917183737316e-05
-2.29735512268429e-05
7.54824166658465e-05
6.54136448441804e-05
7.09050022594862e-05
5.35304934263168e-05
2.7566362116402e-05
4.29646566407643e-05
5.96038747757166e-05
9.82567191061078e-05
5.83029269853464e-05
3.2224211202359e-05
2.41335758645082e-05
5.57442077575227e-05
4.82550728734278e-05
4.52712134132208e-05
6.91701411610698e-05
8.101706202236e-05
5.50109196240721e-05
4.50126925862233e-05
6.61352496445882e-05
2.94379896098601e-05
6.10029190411317e-05
3.57015310735238e-05
8.68756910876707e-05
1.86484601817491e-05
3.38602375976515e-05
1.64759196794576e-05
2.70212275375578e-05
1.33523047178502e-05
3.29028233805567e-05
2.8998743361441e-05
-9.00070090343534e-06
-2.53895334447147e-06
2.98309225813186e-05
2.12675840300812e-05
5.48961363159554e-05
2.83424754968039e-05
1.21522871614004e-05
2.79622808819416e-05
3.37042997925311e-05
3.56124009161632e-05
-1.28018019476879e-05
-3.58006666260621e-06
2.47684192922749e-05
4.34687539815473e-05
5.51306581563935e-06
6.76916120512507e-05
5.76323576426032e-05
-1.63534063974878e-05
3.32312486282857e-05
7.30805759044928e-05
4.75289774859563e-05
6.52643411785671e-05
7.49486142686572e-05
7.05886163523681e-05
4.13759636668915e-05
5.46751162053371e-05
7.81632228396346e-05
4.84002544848178e-05
9.92389413682941e-05
3.23137491497595e-05
2.75479565241272e-05
8.81107782062266e-05
5.72066055305811e-05
6.90339740406418e-05
3.39589310226577e-05
4.73566824010847e-05
4.26890692884015e-05
3.76968624763936e-05
6.24944677772268e-05
4.32441302963646e-05
7.51687780880668e-06
1.16329897237555e-05
-9.28183365157576e-06
2.08434282412566e-05
3.17678485414817e-05
-1.30935773353067e-05
-2.39829478205005e-05
2.34778726403052e-05
4.37887501026434e-05
4.03150382692413e-05
6.78709244172171e-06
-9.82417206891557e-06
4.70094846445956e-05
2.94630239225589e-05
6.1245659831725e-05
4.2039161605515e-06
2.52867862447432e-06
8.01997350361721e-05
9.02092113220839e-05
6.18678556461596e-05
8.08129314937499e-05
5.39043196384723e-05
5.89445084933251e-05
2.24024996988023e-05
7.17199969552583e-05
3.01317312019495e-05
-1.84518398173069e-06
4.68748056776347e-05
8.43686399267567e-05
4.76945780476286e-05
7.73869118606381e-05
6.59731697496814e-05
7.27932251210207e-05
4.75051704846205e-05
0.000108063470250228
1.86687306400552e-05
4.46721840486494e-05
5.41446128934532e-05
2.28184253499393e-05
2.23917411642693e-05
3.99093578819843e-05
1.32676377423332e-05
4.83502077545183e-05
2.74946859062614e-06
3.1358101685144e-05
2.43734241249601e-05
4.2242578660632e-05
1.29942266059756e-05
2.87248014330285e-05
3.08776791814506e-05
5.20222169822976e-05
1.38274031795805e-05
5.67211068766652e-05
4.08404317158816e-05
2.99600680217338e-05
-1.29659442716108e-05
6.44787187086807e-05
1.82466390931654e-05
3.71363625465538e-05
3.29914957656608e-05
2.17436506487371e-05
6.13961510241781e-05
5.75891981482514e-05
-1.3717017917437e-06
6.52156155335207e-05
2.58205624558536e-05
3.663914096297e-05
4.9636339635784e-05
4.65809967560415e-05
-5.04761629003206e-06
5.26149135859295e-05
-4.88321775667892e-06
2.29894040448745e-05
5.23825624423655e-05
8.05777689539371e-06
6.35120184590126e-05
1.19665138870591e-05
1.80001321436879e-05
1.07806748379611e-05
6.99486910366942e-06
2.94985217309502e-05
1.46021428312722e-05
3.00455030634956e-05
9.28074299365878e-05
5.21361837884364e-05
6.85595982471778e-05
6.61032623462614e-05
4.48424304848086e-05
3.93436719386254e-05
9.38863859881788e-05
3.67662883229631e-05
6.70727281566502e-05
4.8122439135036e-05
0.000101425712223793
4.31809928259663e-05
2.47774648952786e-05
7.6019564040546e-05
4.51190640534137e-05
5.80876737026553e-05
5.4841575340215e-05
5.23434854941805e-05
7.16157519486619e-05
9.18169745090794e-05
5.37878791272041e-05
5.7581531382997e-05
4.24624937635741e-05
2.47401304927112e-05
6.46180497895243e-05
2.68593255723308e-05
1.61590974903722e-06
4.51558721557032e-05
4.28976063191154e-05
6.81730608598131e-05
1.16034906316851e-05
-3.89942105259299e-06
5.34595173792536e-05
-2.43172218058411e-05
3.87343625789456e-05
4.78586531084975e-06
3.02004168517959e-05
2.17010997823083e-05
-2.3040038976147e-05
4.12363478491788e-05
4.01514714821678e-05
8.40279788376445e-06
5.87892192773204e-05
3.75537714120759e-05
5.45234583410411e-05
5.0827234301953e-05
4.17854170015022e-05
4.61505923647822e-05
5.38268602306683e-05
7.74588289095402e-05
6.43020767271532e-05
9.13900669262076e-05
9.63851584438917e-05
6.84292273385494e-05
7.70513106409806e-05
6.73448884718632e-05
5.28907949834412e-05
5.88724020033534e-05
1.38343947788151e-05
0.000102940616757282
4.74294506191699e-05
8.38743148519438e-05
5.00057808622773e-05
4.93347506499168e-05
8.72447485176435e-05
2.08877024481837e-05
4.50515928000215e-05
9.8812995885709e-06
2.79694042499179e-05
2.86104913537788e-05
6.14765741898156e-05
3.0636626336308e-05
2.70257972754853e-05
2.80217770661461e-05
-2.01865442349396e-06
3.64619487238057e-05
4.24267389834441e-06
-3.94705655888741e-05
9.17898660100527e-06
1.02692612479155e-05
-2.34800853853725e-05
1.17238201970339e-05
1.83819991025252e-05
-1.46134841158315e-05
1.13749707811038e-05
5.34445631418821e-05
2.65027159733958e-05
3.1191198731035e-05
3.54748744041227e-05
8.02196658717828e-05
5.26754683167152e-05
5.82379531604625e-05
6.55127030623853e-05
2.77111717303474e-05
3.69017281033069e-05
7.44779574158078e-05
3.69357065652479e-05
7.2539363748979e-05
6.59117666860691e-05
5.31377111239938e-05
0.000101980520266716
6.78805699338171e-05
7.48417703740564e-05
4.70497183109118e-05
9.17927368246401e-05
4.51419074424122e-05
4.33710265977041e-05
5.93104579425438e-05
5.36429477483939e-05
4.69125363655912e-05
8.70196438929421e-05
8.07874593861159e-05
1.21727819429534e-05
3.91801364734259e-05
8.10819467644059e-06
3.61962729667446e-05
6.90665076441386e-05
-1.91315020837326e-05
4.04525456155842e-06
-1.09332536875587e-05
4.85832177259628e-05
4.01394009374974e-05
3.3815158998224e-05
4.40924256833317e-05
1.91718531903271e-05
1.67403379433796e-05
1.17350587188072e-05
5.12421346923934e-05
3.24554297743686e-05
-9.84240685908348e-06
5.56213777772321e-05
2.48454578774459e-05
4.50065998023149e-05
2.37202130180594e-05
1.6958823600879e-06
1.88022029861366e-05
2.48945955598497e-05
7.40926201301118e-05
4.52235898501213e-05
9.89371643791543e-05
5.76996882757181e-05
3.42753802199968e-05
1.46253403326638e-05
5.09929182518502e-05
2.63197541814564e-05
4.24947325489936e-05
4.59330886483443e-05
7.80704086057013e-05
1.4792966687345e-05
7.8287635384999e-05
3.61961160666965e-05
6.69336028946167e-05
3.9734512041662e-05
6.07783532526978e-06
5.76555092464267e-05
2.02457802470043e-05
2.48873120004726e-06
1.82765187818835e-05
-2.57320408292909e-06
2.84101368827377e-05
5.56014003135665e-05
4.48407318014479e-05
3.88537694445691e-05
4.64953402072015e-06
2.82512755633411e-05
6.38940918844467e-05
3.23908793676284e-05
2.70671939759232e-05
4.82682526373112e-05
1.63909555737637e-05
6.30677195489959e-05
6.75858029593542e-05
2.82749074630908e-05
8.94968074853157e-05
4.88275530322358e-05
3.58620339530447e-05
3.52496328023071e-05
2.0044181740328e-05
3.31942856013208e-05
2.12761360024345e-05
2.71116534466527e-05
4.92434092141195e-05
7.24930270472395e-05
1.1600389180656e-05
1.89848685048106e-05
5.50092291053999e-05
3.24426377785473e-05
3.02704897200129e-05
5.98099723187531e-05
3.4403236975047e-06
7.17835949109782e-05
2.17267176223203e-05
-6.83458812514219e-06
2.48893923738623e-05
8.66164172593417e-05
3.97051419623316e-05
2.71829487301404e-05
1.96221727230724e-05
5.26658361862483e-05
3.14853408164954e-05
5.55137325248754e-05
2.72098557096131e-05
6.00560216881388e-05
4.16010385412839e-05
4.26762195707268e-05
4.51568402626184e-05
2.84106776613196e-05
1.12191436760262e-05
2.71594719931158e-05
3.22073239601679e-05
3.70786831952911e-05
1.64924615856176e-05
2.33873094861918e-05
3.50163338437313e-05
6.80734701830214e-05
2.04566232613676e-05
6.45597515427037e-05
7.75149441419654e-05
4.63555116972248e-05
3.33457019107734e-05
1.80916358066511e-05
1.27148114747996e-05
2.20060723795858e-05
2.39632273797648e-06
6.16928105653594e-05
3.55036960617609e-05
8.41697839321281e-06
2.23869115174427e-05
4.29257461892968e-05
6.60564078035926e-05
1.04403875901363e-05
6.02047595244043e-05
7.26005097620379e-06
6.07531044740021e-05
-1.19728236960514e-05
1.86681637580207e-05
4.25542469940459e-05
3.18572863746957e-05
4.30347676338977e-05
4.5417568892971e-05
4.72805567183115e-05
5.08086180397343e-05
2.29273389127274e-05
3.17604555524657e-05
1.91277663051107e-05
3.77312005093412e-05
4.52113033214531e-05
3.6807789444262e-05
7.09915224225422e-05
6.01804623449503e-05
1.91945515266053e-05
3.86432757128815e-05
4.53981077081296e-05
5.63602977843887e-05
5.16998923267691e-05
6.1792557440119e-05
6.70961112856628e-05
6.93270923795716e-05
0.000104370834890428
1.03752005908897e-05
6.75060543070946e-05
1.55446117521539e-05
6.30869477433029e-05
3.45356546978622e-05
4.43052818585544e-05
5.41047711422669e-05
7.76710341259678e-05
8.99243901499145e-05
1.47011959429672e-05
4.98716015958163e-05
5.86306890831825e-05
-1.49365369155032e-05
-1.78474310969882e-05
5.09646984249739e-06
1.82636446546668e-05
3.36133230500066e-05
4.23945990839972e-05
-5.70217188352278e-06
-7.40094382984297e-06
3.11622185603859e-05
-4.8182637567847e-06
2.16168730353585e-06
1.67346829469432e-05
4.76537821503021e-05
-6.71145416219126e-06
-1.81923309782874e-05
2.08652886882982e-05
4.0505899271672e-05
3.75934263094468e-05
2.5302219417377e-05
3.88596655450394e-05
1.38428142768576e-05
1.99153139648573e-05
5.49729350433936e-05
2.47170021487186e-05
1.82817283898533e-05
9.6412862578982e-05
5.79013549800288e-05
7.03165709583062e-05
3.22295652633903e-05
6.43178259904111e-05
3.39015793624857e-05
7.69561799645575e-05
7.35204507419013e-05
7.75727445547158e-05
5.07494312120665e-05
6.75611266901455e-05
7.70282588551338e-05
9.80884641728546e-05
9.19725180951701e-05
8.79183419705009e-05
5.52371693211688e-05
6.46531328747018e-05
8.03263830918391e-05
3.8530785915152e-05
6.78918765245671e-05
3.70118410592511e-05
4.04827756746995e-05
4.4562906339254e-05
1.07291279647728e-05
1.51404284001814e-05
3.76760087969701e-05
1.73645991954377e-05
3.52200244213746e-05
2.62815527313536e-05
4.37882010092674e-05
9.26613320692142e-06
5.5378323339162e-05
-4.63712931639751e-05
3.47087325555535e-05
4.3181523962778e-05
3.37467398755565e-05
4.54639839661299e-05
2.18668624127873e-05
1.25859303396836e-05
1.5550656074854e-05
3.08152152474476e-06
2.05371033137359e-05
2.15713922568283e-05
5.42884795521782e-05
5.99306046881239e-05
3.47930624406945e-05
9.20467725780446e-05
6.57858181457578e-05
3.37361918336413e-05
2.23447120703537e-05
5.22379554364358e-05
9.41357902586364e-06
7.01577229874297e-05
3.3581782221393e-05
8.9948492896978e-05
4.05147120265382e-05
8.50688200343088e-05
7.31164727624377e-05
4.02997099759644e-05
8.28226668888091e-05
2.80834257306084e-05
9.53044311508772e-06
8.55943900019273e-05
5.00016128807831e-05
1.12044446990519e-05
4.66426532703218e-05
1.53605562491067e-05
-5.89974390900869e-06
6.68318653884527e-07
5.37842733939376e-05
3.7207114481246e-06
2.22016069040911e-05
3.16571650435607e-05
3.99751415329776e-05
1.55973638924175e-05
5.77255236088224e-05
1.43882646666298e-05
5.8268705420325e-06
5.47269959286563e-05
4.4952758003785e-05
3.53576911626514e-05
2.44122355574351e-05
3.85477408785825e-05
5.59026387201205e-05
4.50360025508457e-05
2.54566897796049e-05
6.78799519976987e-05
3.80161539090959e-05
3.55365149828523e-05
7.05058288167196e-05
4.68855743955622e-05
6.66050094584517e-05
4.3499268069546e-05
4.76135638927739e-05
4.48094023193121e-05
3.86550867233273e-05
7.39402485383113e-05
6.0211162666012e-05
5.23714871929628e-05
5.73612978729163e-05
1.73320729730366e-05
7.44774761578463e-05
6.52368870861253e-05
1.60890128794536e-05
2.59102150916752e-05
1.97518006525378e-05
1.0733738525373e-05
5.48188054077473e-05
3.22551555879334e-05
1.23100407033748e-05
6.48999824942767e-05
2.99746180203992e-05
5.7619960272274e-05
1.37970166487556e-05
4.46268339616661e-05
1.97101762644338e-05
1.72674991513923e-05
6.39425464803193e-05
4.5602004619172e-05
4.34325254926286e-05
2.50737957243724e-06
1.71829818144107e-05
4.89157100732504e-05
7.90097304262325e-05
8.99318366025473e-06
4.24022865621605e-05
4.58074569506868e-05
4.8385721195409e-05
3.55258573009234e-05
4.46266376671431e-05
7.60738926849513e-05
4.8564533432248e-05
5.13427873398437e-05
1.51332269799159e-05
3.21542257698151e-05
3.37613770228394e-05
5.29536158656428e-05
5.89985403547574e-05
3.74840895386205e-05
6.78822539461795e-05
5.55177134242252e-05
3.00792674906085e-05
2.72708539981513e-05
5.60243369886631e-05
7.08381912671228e-05
6.28012386766546e-05
1.49006892720927e-05
-1.36537791849225e-05
1.21991768495271e-05
4.72425091925713e-05
1.69591879287471e-05
1.31200185808401e-05
4.22694709388824e-05
2.47556435517445e-05
4.06377465952052e-06
5.3575427036451e-05
3.57313061543808e-05
3.68737048039758e-05
4.09799780328804e-05
7.28379144366553e-05
6.8912243224036e-05
1.49472134643828e-05
2.15219166058578e-05
7.97308118179028e-05
2.6606561907053e-05
1.90610974049678e-06
7.02326423158007e-05
5.90790589721539e-05
5.75778290525763e-05
3.95272880941002e-05
5.8935809650196e-05
5.25787734600277e-05
4.30698080283023e-05
5.27295310609985e-05
4.7803889211752e-05
4.55707998951535e-05
4.29616068951083e-05
8.5051046983922e-05
5.92652884172999e-05
6.90760087238072e-05
2.19360447001732e-05
6.38115551953118e-05
3.44671719994002e-05
3.77683497962051e-05
3.91800597637871e-05
4.95980726737886e-05
5.2152094345894e-05
4.40657509267883e-05
3.92120068774609e-05
-9.79997822802638e-06
4.49498003723401e-05
5.2527785169481e-05
1.58412066601127e-05
6.64058003831914e-05
2.74336810059915e-05
3.38186117411154e-05
-4.6813147514358e-07
2.98648683531621e-05
1.6067974574069e-05
3.83522307909914e-06
4.38060350786527e-05
2.34886419080141e-05
3.35740406308667e-05
3.18273749785894e-05
2.36555223269783e-05
1.07877609273613e-05
-1.47932169812821e-05
7.83690323664448e-05
3.63048610359082e-05
7.02576738458855e-05
8.89483390727587e-05
8.24123183424896e-05
7.21614782871589e-05
2.00140052699636e-05
7.78993780097262e-05
6.60875371332449e-05
7.09938957100961e-05
5.75164950559368e-05
-1.41332909140927e-05
4.0943508900175e-05
6.57112434998228e-05
5.22650765030026e-05
2.87049415221309e-05
3.66299731896269e-05
-1.87393766250301e-05
2.04640967511138e-05
6.38914333689343e-06
3.42136851483053e-05
7.53227618560265e-05
3.15720304083527e-05
7.36754567699465e-05
5.80039489572421e-05
5.18684260225006e-05
3.0329015843127e-05
4.68263635388127e-05
5.48585058650589e-05
6.54293478190516e-05
4.29552534900071e-05
9.16403482612115e-05
3.491488634933e-05
3.0798158812685e-05
7.52568469629033e-05
3.82693895590651e-05
6.26262763185195e-05
3.47960072705502e-05
3.70022056861568e-05
7.28893140847126e-05
3.75209821124275e-05
4.68612690143993e-05
6.88489120659795e-05
3.50091653619835e-05
4.59180897886632e-05
6.75421289976223e-05
6.48544778253826e-05
2.78461899065069e-05
4.8245158504568e-05
6.10902776360712e-05
2.7035899691648e-05
5.85893968972456e-05
7.21157090876238e-05
5.45798554124638e-05
6.17105727805449e-06
2.74993934302136e-05
2.7695852714138e-05
3.19196293854962e-05
7.90772223059504e-05
4.38719370453258e-05
1.74414882392846e-05
2.70856759984471e-05
4.34268473657797e-05
9.63679237268286e-06
4.04499400855644e-05
9.05522839879138e-07
3.31787070396224e-05
4.5783289303453e-05
5.3959429678258e-05
3.85556300600617e-05
2.22612212097458e-05
4.24498894743601e-05
-1.20470465048934e-06
2.35297666466868e-05
5.35022164108418e-05
2.85588156678271e-05
4.30065199997715e-05
5.5146594756856e-05
4.94518468742702e-05
7.60619922243596e-05
4.46657292866008e-05
6.4572920241824e-05
3.83403235568814e-05
3.5126273156909e-05
3.92123252419996e-05
3.3507580741702e-05
6.45138188443254e-05
4.84010806770981e-05
9.9754938960273e-05
3.11680927142839e-05
3.15828026830062e-05
1.96301702309502e-05
7.55639845268392e-05
6.91685244282157e-05
4.32796404517477e-05
5.31729991295007e-05
6.71373873710171e-05
2.54952379777683e-05
4.86217614374745e-05
8.67421351611417e-05
5.17263633428625e-05
1.80113434731397e-05
3.97686292261955e-05
3.3549009831963e-05
-4.45719028990733e-08
3.03456179920949e-05
4.1323622599917e-05
2.21125606948826e-06
3.76263847746094e-05
3.33652864162778e-05
7.38776723812283e-05
-2.27151204803145e-05
4.45498215466454e-05
3.64183909701316e-05
1.12886246283581e-06
1.63378949869091e-05
5.04070523610763e-05
1.13205564907756e-05
6.34483752675183e-05
3.19079631531044e-05
2.43306866798679e-05
4.48381333915793e-05
3.9477845458206e-05
6.73378854950996e-05
5.66127920480612e-05
3.51363141555123e-05
5.86813666368664e-06
8.81247430800405e-05
8.09591204102256e-05
7.83730022591698e-05
4.63537783412448e-05
8.75968931974726e-05
4.70712189152066e-05
8.73824682072796e-05
7.67546673158399e-05
4.87248473059911e-05
6.62457040255804e-05
2.88922064213689e-05
3.17403055940212e-05
6.12234626940502e-05
6.81112866936986e-05
5.0723145221619e-05
3.38051168253625e-05
3.45740416145461e-05
6.1444236135398e-05
5.65505716313689e-05
5.47966155568024e-05
8.41598538871477e-05
9.37428654449893e-06
5.55262563261822e-05
3.52054828563062e-05
4.68545648120842e-06
3.6589833496289e-05
6.47654415546125e-05
6.03066294111021e-05
2.49851450679617e-05
2.16396125592427e-05
4.32984261615581e-05
2.54082194761625e-05
3.08016726140865e-05
2.65367435592373e-05
2.99490095572093e-05
4.95682722502308e-05
5.3332950985078e-05
3.18067767842771e-05
2.11784163086426e-05
3.68584259516604e-05
3.60246774475328e-06
6.16021872952675e-05
2.08841043153518e-05
7.44452344321896e-06
3.45475728850066e-05
4.26009310237293e-05
6.26250924917078e-06
8.40138599653804e-05
7.07795226397225e-05
4.97709834900292e-05
1.90446629556319e-05
2.24175649701525e-05
4.08063675324643e-05
1.43679537357895e-05
7.62225877995374e-05
6.12879242410544e-05
5.60869681594985e-05
1.6622547510567e-05
8.34229582794008e-05
5.93066846671437e-05
2.70093839829041e-05
6.19386180664108e-05
9.26538852134386e-05
6.05621875647944e-05
4.25422656441948e-05
6.53728164770726e-05
3.72626182553497e-05
2.32932686220855e-05
8.0298771224953e-05
2.14588749459777e-05
4.9862512852232e-05
7.94773032780801e-05
6.86368239914727e-05
5.81341202460774e-05
2.21357350001971e-05
2.78684971696191e-05
3.19567099853351e-05
1.51387171266965e-05
6.16212726097855e-05
4.0461023752891e-05
6.22267405252795e-05
3.55407171773149e-05
7.32074867487945e-06
3.85188224732502e-05
1.66871092338295e-05
3.31997426893835e-05
3.72761908765176e-05
1.87646697822211e-05
2.03845591689484e-05
1.67064005495999e-05
4.95191593072603e-05
1.50256537604545e-05
-1.05934414488713e-05
2.91312117160886e-05
4.73187560405083e-05
4.11311923402317e-05
3.23358154992179e-05
5.92605766860267e-05
7.98175834269327e-05
9.62303631105132e-05
8.38838032383947e-05
4.37221482642686e-05
4.02436630992597e-05
1.68234026342366e-05
5.60582951088005e-05
4.80512518926657e-05
7.37670013316756e-05
4.02781565775965e-05
3.96603608444227e-05
2.55411180215016e-05
2.72385593367712e-05
6.94579947640086e-05
7.99179021360581e-05
3.96856768156047e-05
3.48441723290672e-05
8.08998511796736e-05
4.2980298026889e-05
5.67710488228144e-05
5.28732713386336e-05
6.8498750310124e-05
4.4567024808372e-05
1.8879763576722e-05
-2.42652572394376e-06
3.47099045969208e-05
2.24910271423417e-05
4.32817594648222e-05
1.84918454440868e-05
4.04733362159573e-05
6.8387770389914e-05
2.17019199611347e-05
1.6915294342317e-05
8.1747356598732e-06
-1.08770625712503e-05
1.76495975628554e-06
6.53526125116574e-05
5.01752920981451e-05
9.63769350276756e-06
2.28602608173975e-05
3.62809972402506e-05
4.75923334044976e-05
4.06989228055382e-05
4.71626401853457e-05
9.07435557130029e-05
4.27239447762854e-05
3.93590140675573e-05
2.25585151962279e-05
4.28224153232843e-05
1.09398012547233e-05
4.25645394546379e-05
7.52803304169503e-05
5.21190237961376e-05
3.33899241069433e-05
3.00443314560068e-05
9.9894900024658e-06
1.56415663063306e-05
3.58375407636242e-05
3.26579958147136e-05
3.91455042943986e-05
7.40404663852894e-05
5.28139148818204e-05
3.21930883934121e-05
3.58651219305998e-05
9.81613613697146e-05
4.72306072578223e-05
5.00915976726805e-05
3.92275459261678e-05
1.49200092286695e-05
6.03131081805834e-05
3.16058430120609e-05
1.18888404042765e-05
6.05716435174823e-06
1.40024031392994e-05
-7.46375997160633e-06
3.905482127307e-05
1.26006353042741e-05
4.26326542085799e-05
6.01447721941858e-05
3.44618909723928e-05
3.55179001614763e-05
2.98549165525459e-05
2.64070025729056e-05
2.77156856737443e-06
-1.44109106319392e-05
3.26318422165829e-05
2.27689185949241e-05
2.02391881838775e-05
6.04411299120121e-06
3.40471894698586e-05
3.54516150069167e-05
5.23742477878455e-05
3.63062887371173e-05
6.07885566631724e-05
2.97820908714302e-05
6.81138482743276e-05
6.0497322839878e-05
2.72240115706486e-05
3.61914928120875e-05
4.13621551211688e-05
5.60133532264432e-05
4.38204521338524e-05
4.26188791528448e-05
1.09482200727306e-05
3.34534904167646e-05
6.88723881945029e-05
4.36356770487013e-05
4.1342235121584e-05
3.08569152819466e-05
5.43649708248571e-05
-6.99032480964297e-07
2.8924617874715e-05
4.01905629244768e-05
3.46109147698003e-05
3.32768482393323e-05
5.25098407912571e-05
3.22045287485113e-06
-3.37432339455503e-05
2.63820393442403e-05
4.72030527043723e-05
4.20961735013941e-05
4.61250745882578e-05
4.69885654551467e-06
4.33316225212588e-05
-7.48805714186631e-06
1.39385155607581e-05
3.63417482768558e-05
2.66969814656073e-05
3.84938260856614e-05
6.17478595330055e-05
1.9402233644569e-05
2.87455798222826e-05
7.64605372553675e-06
5.46449428302142e-05
3.17514643242879e-05
4.18225775894908e-05
6.95042139588394e-05
4.27918012742217e-05
4.07974925952115e-05
2.88855712077746e-05
-1.28834233775641e-05
4.31303392546309e-05
3.33781818190254e-05
3.74184726394329e-05
2.55656776956041e-05
7.83680566236266e-05
5.71482945283887e-05
4.62403757973179e-05
3.13625818717423e-05
3.12056650520532e-05
