# Supplementary material for: Research on computational propagation and identification of mine microseismic signals based on deep learning
Source: PLoS One. 2025 Oct 22;20(10):e0334641. doi: 10.1371/journal.pone.0334641 (PMC12543183; doi:10.1371/journal.pone.0334641)
Supplement: S4 Data — (ZIP) [file pone.0334641.s004.zip › 000100700001631.xlsx_0.txt_24.txt.txt]

3.87147345082105e-05
3.82969165267274e-05
4.85233637526955e-05
5.47374265486147e-05
5.57667533406265e-05
3.48631762872237e-05
4.63386912917972e-05
1.11127344690696e-06
4.36820882760715e-05
3.10231967363553e-05
2.87526346704272e-05
3.0879506682863e-05
3.21154445518826e-05
3.10675293959895e-05
-1.0097123415704e-05
2.73513876471869e-05
2.40505288541822e-05
4.19609927589658e-05
4.3123529207651e-05
2.06444190063262e-05
3.49153072640449e-05
2.8086182156467e-06
4.67146962550436e-05
1.29498210207611e-05
2.84146454109825e-05
4.92576621675668e-05
5.66921475859629e-05
2.88321535143173e-05
3.87957644063572e-05
9.5715493725954e-06
2.09506687564667e-05
4.02981239553668e-05
4.20136183757386e-05
1.68379558461724e-05
5.00911682630727e-05
5.33895049606625e-05
4.13651480088921e-05
2.44765243966912e-05
3.26913114903351e-05
3.59441001543817e-05
4.60161577458292e-05
1.60095118405771e-05
9.38556803769524e-05
2.79790234136754e-05
5.98266119623535e-05
2.62477143752313e-05
4.23404688084322e-05
2.70165413666147e-05
2.95929061955292e-05
3.98250032334586e-05
3.04757372722954e-05
4.3547526071975e-05
4.02493217618903e-05
3.00052902981962e-05
2.51848474166865e-05
7.06503062798392e-06
2.54366013159531e-05
1.91676946870158e-05
1.31899954639201e-05
5.8990551883787e-05
4.57846641701956e-05
3.44420938889005e-05
1.03685306212715e-05
2.67558791615406e-05
2.27984145581569e-05
4.34162969003369e-05
5.02930283332757e-05
2.70455975828272e-05
7.01615289300113e-06
-5.90016848843073e-06
3.12232381305676e-05
4.77835824083499e-05
2.04290251240054e-05
3.48213692306657e-05
3.01600739422771e-05
2.63007884672911e-05
4.29309602284371e-05
5.99506981274454e-05
2.33644248168974e-05
3.64568605111627e-05
7.48831751619085e-05
3.304667286687e-05
4.22608988424897e-05
4.64336347814826e-05
-3.06926844354124e-05
5.38613601494373e-05
4.82460312492448e-05
2.67751311533606e-05
4.51875938128076e-05
3.14788078289327e-06
4.63788328359457e-05
4.5481913029216e-05
3.09196243270573e-05
2.07509156098476e-05
3.96429594953702e-05
7.74607050666968e-05
3.62231056600352e-06
2.07895097608935e-05
3.33632623314279e-05
4.14057239409096e-05
5.94736180433392e-05
2.21568297700233e-05
3.6010781389539e-05
5.81263182351281e-05
2.72020084438973e-05
6.14596045742117e-05
4.73376456892614e-05
3.94477545146526e-05
1.56893843086575e-05
1.18393016021023e-05
3.26802999580919e-05
1.78405404947589e-05
4.60066699889575e-05
9.95111456651524e-06
3.43376910176053e-05
3.21823832102541e-05
-3.96768475673705e-06
4.36798263469906e-05
2.80309673981047e-05
5.93303762713454e-05
5.60217034542906e-05
4.98624221556409e-05
3.54891257277613e-05
5.86559809725549e-06
2.73401120313304e-05
-2.10045392340196e-06
3.33781337112514e-05
2.00479538093222e-05
5.13083881476247e-05
2.256308550481e-05
3.50525306176473e-05
6.06790694844848e-05
2.27608575731112e-05
2.3579345217336e-05
3.45635892830609e-05
4.19692321712374e-06
5.56392863790083e-05
5.27768003843529e-05
2.08151252419691e-05
2.65288965677523e-05
5.06328619112202e-05
3.59579536574849e-05
6.6641095890855e-05
3.17205384839614e-05
7.67251519387495e-05
4.00010006301919e-05
2.75856028591529e-05
-1.26632939987554e-05
2.07995355393772e-05
6.52081198237748e-05
2.59490450775626e-05
3.63970418467262e-05
3.26668368580799e-05
4.1247512575454e-05
5.77246520749249e-05
7.90669563139667e-05
5.09529125709889e-05
4.56248449726813e-05
4.42904422333404e-05
4.22104364295093e-05
5.51170586816594e-05
6.23973983864598e-06
4.74798848464047e-05
6.93364070045864e-05
2.77967956084931e-05
1.61886161555226e-05
4.39595308005563e-05
5.23591213398141e-05
5.0541732066419e-05
2.94048865789023e-05
5.76047158438744e-05
2.61788736259417e-05
3.94679438799592e-05
-1.00000284004454e-05
1.5767976211085e-05
1.13334183403967e-05
4.96866938564508e-05
2.66399077046059e-05
4.11647345092116e-05
3.58302482874254e-05
5.36676693005762e-05
5.32165153598922e-05
5.91083668565785e-05
1.879250046873e-05
3.03978918419343e-05
7.64034865604812e-06
3.11697067859757e-05
5.52356865480431e-05
4.27286019303787e-05
4.2731161886227e-05
4.75717880711683e-05
6.99965244631813e-05
4.03568524011772e-05
4.43998601150196e-05
5.22593823591842e-06
3.85152672353311e-05
2.66320637753166e-05
3.90244302166736e-05
4.63749118819088e-05
5.88930721212471e-05
4.68495376019476e-05
2.2126759592437e-05
2.73390299860194e-05
2.30966980369367e-05
3.56636007109003e-05
1.88358283528746e-05
1.36625030541598e-05
-5.76741405223336e-07
2.4796686335392e-05
1.81516455438551e-05
2.61513432720159e-05
3.90933332933127e-05
2.17791530208968e-05
3.13358256053325e-05
6.90488626039502e-05
2.48177963886728e-05
2.90354138934154e-05
2.81955367483485e-05
5.18567560278107e-05
3.16882347898467e-05
-1.6403010194425e-06
2.1690009876258e-05
4.93991876514477e-05
4.19845567818442e-05
1.25125531316323e-05
3.73774848781226e-05
4.44521591800651e-05
5.33171482976477e-06
4.11504384186688e-05
4.37847445253723e-05
2.81467001730884e-05
1.40252435423612e-05
4.75430225868536e-05
3.94855628348214e-05
1.23949764332495e-06
4.27516528762832e-05
6.21055431836347e-05
3.43299781826629e-05
2.88504408335182e-05
9.24877902380756e-07
1.86994534584688e-05
3.12410797327596e-05
1.04649586225556e-05
5.12133632028477e-05
5.12283039431012e-05
1.81584130172947e-05
4.53575151815328e-05
6.67349785787524e-05
3.86722448334639e-05
2.4858325292556e-05
6.85614666635683e-05
5.01526760532227e-05
7.1711260151151e-05
2.90884994602422e-05
3.85491426678048e-05
4.89432915683105e-05
2.14003580255982e-05
1.99473154308396e-05
3.05161772964395e-05
5.0879946613006e-05
6.31421124761873e-05
5.72303283593185e-05
2.99405535176877e-05
3.20500026273187e-05
3.66566059141862e-05
5.46354252025957e-05
2.38629723144601e-05
-8.90580684704372e-06
2.09345669905555e-05
2.04903774041455e-05
1.43341169716782e-05
2.23312473759087e-05
6.24068635290572e-05
1.96010926809959e-05
3.51657552708657e-05
2.82877045121293e-05
9.82038050156188e-06
4.85820326871554e-05
2.12967619571748e-05
4.66688399779158e-05
5.6132384545563e-05
3.86214708681163e-05
3.93757483337046e-05
6.52510115508927e-05
1.40704088095788e-05
4.81419114804113e-05
1.20659798515953e-05
1.16562548725426e-05
4.37823210220081e-05
5.27190153865728e-05
2.134777473653e-05
6.93545119030665e-05
5.17526311538512e-05
-4.52779014179525e-06
1.43464719193146e-05
4.96145733718556e-05
2.71344592315538e-05
1.68810840114268e-05
1.96161167080332e-05
9.05774546145636e-06
2.67733627104329e-05
3.56710147945084e-05
4.19299421024935e-05
3.56986040750221e-05
6.50352746323592e-05
-5.56872094751346e-06
-1.89877313613645e-05
2.93365056272575e-05
7.89855111607154e-05
2.70179248214628e-05
6.23389908388625e-06
2.38920460372393e-05
-2.96999917607822e-07
3.21719776761114e-05
1.93294775192628e-05
4.00994984440843e-05
1.49477475866783e-05
2.32102555614947e-05
3.94282994306769e-05
4.04125944152554e-05
2.61603878712058e-05
2.71644877337365e-05
4.98900946942213e-05
8.30699559176211e-06
1.55614179638993e-05
2.77787208454504e-05
4.33936263169789e-05
2.24994836215624e-05
2.99234207381644e-05
3.53570604872614e-05
3.21431935779803e-05
4.0967453048117e-05
7.24301429114982e-05
4.44588491912175e-05
6.02022779724372e-05
6.05979378285702e-05
5.04814848088653e-05
4.22994236891251e-05
4.01769617950233e-05
4.66590895522036e-05
4.91566493338507e-05
5.7427785192239e-05
2.60648679863548e-05
1.4793194572282e-05
4.98826776262156e-05
1.64268285415658e-05
5.44295522050282e-05
1.96414774872932e-06
1.01838166413006e-05
1.80847350971289e-05
0.000105329773313295
2.87314480153797e-05
3.32095181762494e-05
3.59973100139531e-05
5.8782083607933e-05
2.81443157787014e-05
7.10561450447755e-05
1.75186017713669e-05
3.63386641928302e-05
4.5840111095547e-05
4.6004129369236e-06
3.78402443820755e-05
3.26684277504073e-05
2.60662898624131e-06
2.44775182901221e-06
3.72528970995612e-05
3.34710948725635e-05
9.6656639162356e-06
2.08420450512144e-05
3.0800668732904e-05
1.29773518801849e-05
3.55234332993201e-05
4.97153412839912e-05
2.76074407716113e-06
9.05383091347483e-06
-1.96785277941339e-06
1.75420522134777e-05
2.04337989023525e-05
2.15869029107879e-05
2.17171534698209e-05
3.33517000897262e-05
5.82187530322459e-05
2.82841505511219e-05
4.49930779302723e-05
2.92002219427091e-05
2.56366366280545e-05
2.90947630613861e-05
6.69297139677279e-05
2.36834047848973e-05
5.12441278168215e-05
5.10684114082717e-05
4.43375987573847e-05
2.62452433027897e-05
3.88882089112192e-05
4.10839901054587e-05
2.08541250734154e-05
5.57279719096672e-06
7.23845223607022e-05
5.49950962850949e-05
4.38163618987844e-05
3.41465699466412e-05
3.14237873280263e-05
1.98244672672221e-05
3.53420210462895e-05
4.54459747025182e-05
4.6270477029907e-05
6.60921679588401e-05
4.91016204907565e-05
9.03240412227679e-06
3.03074774512991e-05
6.86756509336919e-05
1.34395622146226e-05
3.86866118711206e-05
8.24881089600977e-05
3.90725531023502e-05
3.21208707517439e-05
2.34980508841575e-05
2.84609355649209e-05
2.18655871495108e-05
3.87934989543859e-05
2.57736339601266e-05
3.57820926493267e-05
3.71880534226867e-05
4.96360666687558e-05
1.95131366385454e-05
3.18977278255327e-05
4.64234811858253e-05
5.50902100584912e-05
5.34722966230399e-05
4.42623459271799e-05
3.60336819445548e-05
4.26558210005341e-05
3.11204047063965e-05
3.94890040481635e-05
4.55704571068532e-05
5.42747918025427e-05
2.459418277753e-05
2.67422340897557e-05
1.79699881689021e-05
2.11886131226064e-05
7.0472258755576e-05
3.11767095265315e-05
9.37227529488645e-06
4.49273186263617e-05
3.71191068051299e-05
2.22650959953037e-05
6.61936086289496e-05
3.42216361465269e-05
2.80957340825021e-05
2.53933962345609e-05
9.22065800772869e-06
3.0132489166852e-05
9.8436677622413e-06
3.69830524638501e-05
1.57222241010696e-05
6.0265849882127e-05
4.55777217204705e-05
4.7926739294337e-05
6.42723342972775e-06
1.36446151782879e-05
1.17250834214045e-05
3.10618313936725e-05
1.63896697463378e-05
3.04279747728432e-05
1.34408520266291e-05
3.67972916323427e-05
4.77769540728319e-05
-6.59464254898726e-06
2.29009518934704e-05
5.80621386182513e-05
2.81960942578219e-05
3.98531743984832e-05
3.04748082398303e-05
1.10546730628945e-05
4.23033263183718e-05
3.77073519881727e-05
5.9200394848753e-05
6.23149846310433e-06
3.81408442932162e-05
6.6036198861158e-05
2.33817375130957e-05
1.95856439047589e-05
5.13117226992051e-06
4.13209210430296e-05
1.45826798456326e-05
3.00305100015141e-05
5.86852508213245e-05
4.19601365262243e-05
2.50132926982952e-05
4.24162119426968e-05
5.62572829667065e-05
-6.21934213972511e-07
6.07260667654178e-05
-1.20495083826576e-05
7.86273921710238e-05
2.75775429483004e-05
3.37499291663928e-05
6.08557931923718e-05
2.35353876823997e-05
1.82379220399525e-05
3.52165346072802e-05
1.24297550273596e-05
6.79944268424679e-05
6.16595504012649e-05
3.3606879820436e-05
5.17747254080231e-05
4.74093061717941e-05
2.14052149183359e-05
2.19797012470211e-05
6.80844785951895e-05
5.39768866457542e-05
6.01942395687051e-06
5.63971424539591e-06
6.48487310414524e-05
1.85348924312944e-05
4.08915274075758e-05
4.95862338844934e-05
3.96088293100643e-05
2.72225891367523e-05
1.12063801194898e-05
1.81118269595057e-05
2.43946231917261e-05
2.37855294234075e-05
6.20091506551398e-05
5.35009137137598e-05
-8.47298136102225e-06
5.36189641556474e-06
5.63064327789777e-05
-2.85263036030318e-05
6.34205033548661e-05
3.4482571571065e-05
3.32244165770593e-05
6.75392686487388e-05
2.35549596560347e-05
6.49629546805283e-05
2.95075833677194e-05
4.20821684973924e-05
1.22978139474868e-05
3.29290833347037e-05
1.10815447735778e-06
3.72578991834033e-05
2.41376317536348e-05
3.29888843438957e-05
2.44202875312915e-05
1.62965470395287e-05
3.80489551486295e-05
9.03981009867705e-07
5.86292652084764e-05
5.45868014900625e-05
2.64617697150911e-05
4.56323056644012e-05
4.95189922730985e-05
5.6560372984478e-05
4.15777644001806e-05
2.97370616716874e-05
2.51924820634404e-05
6.98001467952512e-05
3.97813760193797e-05
-3.0269391638236e-06
1.94016602789139e-05
3.932322259341e-05
9.11600495963296e-06
3.91804908878783e-05
3.76300934018288e-05
3.78099054670858e-05
6.5667119450361e-05
6.08444223811698e-05
3.25791614252428e-06
5.1676459403991e-05
5.05946370603507e-05
4.52633529263037e-05
3.50297869765833e-05
2.72464044883149e-05
-1.89711493171652e-06
3.12972614073479e-05
3.63443171035944e-05
1.92896927745811e-05
5.721258573734e-05
2.75933796525088e-05
5.59865412226126e-05
3.87209023193344e-05
2.15524279350483e-05
4.25188929168882e-05
5.23575314384543e-05
6.5263314675573e-05
2.56229292909193e-05
-4.03800381605002e-06
7.55325294117195e-05
2.59807343732633e-05
3.03078697987959e-05
5.69513061640199e-05
6.94311674082734e-06
6.45464167029376e-05
2.34207876345087e-05
6.62932937849473e-05
3.19522648017071e-05
4.05374551632083e-05
3.9915603539659e-05
6.98396385907518e-05
2.47390319743553e-06
2.92911296120339e-05
2.67131610631806e-05
6.04730566922819e-05
6.38694859357603e-05
4.28152591022955e-05
3.38218905364673e-05
2.4069133703953e-05
5.18402806858335e-05
6.46934805805494e-05
4.02446806466684e-05
5.16383942253429e-05
4.56661790443591e-05
2.43848447995072e-05
5.36268208154233e-05
3.42383417636991e-05
4.83345580304634e-05
4.69180727828098e-05
3.52631089809937e-05
2.97270186012603e-06
5.40378894635891e-05
1.58962890273665e-05
8.46533409996353e-05
4.41837167515001e-05
6.32891047925707e-05
1.76731065705803e-05
3.48878433779555e-05
1.07950453732071e-05
4.01129378840142e-05
1.42875452982953e-05
3.81004954005934e-05
5.08842432791825e-05
3.23911030097517e-05
3.93795527492354e-05
6.06375629244796e-06
3.28139362400745e-05
1.42270785932325e-05
3.49077932722054e-05
4.85968428182199e-05
3.10162874954e-05
2.30645708370576e-06
3.44358606034771e-05
2.58873838158996e-05
4.53113241669224e-05
4.8930753713374e-05
3.42227099611084e-05
2.69987599756944e-05
3.65213559314388e-05
2.87628556751637e-05
5.56582537457249e-05
5.07420869806017e-05
5.80031848991617e-05
7.53397894785255e-06
2.61642547371722e-05
2.46180905695821e-05
4.02518831446918e-05
3.9265020207181e-05
2.28734766066063e-05
6.40107641870621e-05
6.75400185358362e-05
1.79509452978849e-06
2.52848377691808e-05
3.31402997600001e-05
5.13109719044517e-05
4.09260068195475e-05
3.66882476470767e-05
5.10747271613893e-05
2.3696619836317e-05
2.35876943270348e-05
4.1120680603433e-05
5.70968633566554e-05
2.43405984808041e-05
2.48801766560514e-05
2.42248499232954e-05
4.77743751524671e-05
1.88507563760557e-05
8.47274390353634e-05
6.35331527460596e-05
5.38268224256992e-05
3.57135831528585e-05
4.73089127876203e-05
6.16453667204575e-06
2.03629202845032e-05
3.01650904259279e-05
3.9530338687389e-05
1.37037728088853e-05
6.83129926844957e-05
4.38740108460946e-05
-2.42306846329951e-05
1.79576694736656e-05
5.0724347969358e-05
1.77778271124129e-06
2.14366628892521e-05
2.71026704317197e-05
4.48924914018078e-05
-1.82198844859141e-06
2.19972774485368e-05
3.9857760731356e-06
5.03779032056913e-05
2.41921788849209e-05
-8.11844343662752e-07
1.57419074797508e-05
3.87487826875584e-05
1.78907377507862e-05
7.2111597893439e-05
2.1074172433032e-05
4.43069001044856e-05
2.89409584936214e-05
4.41788861538858e-05
4.43430552296979e-05
7.54186730146732e-05
4.49836878958333e-05
2.88878988763597e-05
5.71853103906231e-05
3.30156985222364e-05
6.19482616700513e-05
5.4927161803302e-05
2.94502320594912e-05
4.40409819959318e-05
4.22392581741629e-05
3.55352351031195e-05
2.39884453589631e-05
2.97372217621082e-05
4.23076489105161e-05
-8.67630610873088e-06
5.16667742829198e-05
4.65877508822454e-05
3.25332582302396e-06
5.28823814030287e-06
3.62019825768667e-05
7.47972927943076e-05
2.25217714245365e-05
2.42861284392847e-06
2.16682552976682e-05
4.6582810912288e-07
4.89500676775953e-05
4.06889489000746e-05
7.39014998077454e-05
1.91372943950728e-05
3.06352708476835e-05
4.43543628745806e-05
3.2459646555541e-05
1.09498346425718e-05
8.20076051272904e-05
8.35824702887266e-06
1.74669796717948e-05
3.67093038098426e-05
5.28259767066755e-05
3.30964028178337e-05
2.06230878125058e-05
8.11263894462113e-05
3.11307321792358e-05
7.82892343026021e-05
3.68253845923897e-05
1.36631333346831e-05
6.92341929826293e-05
6.60204251419527e-05
8.02241065869068e-05
4.44536162645255e-05
4.10087186652576e-05
5.35894360475529e-06
3.04256638502124e-05
4.67272009831876e-05
3.22697778519784e-05
2.59213277944493e-05
-1.14371736806742e-05
2.52358443445489e-05
5.27334285386162e-05
5.13342582020249e-05
1.51967641410929e-05
-1.35211083814026e-05
1.90032683392027e-06
3.74281887512326e-05
1.08692197201575e-05
5.33000461209512e-05
3.06392496723829e-05
3.31787280229443e-05
5.82407206839594e-05
-1.69611900232125e-06
4.47042171265934e-05
7.83457190706355e-05
2.19158422907013e-05
2.52995678046631e-05
5.58303176484238e-05
3.35472770539685e-05
2.42530201384765e-05
4.50647982352916e-05
2.45902117267166e-05
6.37238518138941e-05
5.50385308807112e-05
3.02288777780928e-05
6.71573386763746e-05
1.84737668270016e-05
5.35978590703909e-05
8.65164899655917e-05
5.46003851412126e-05
2.97206555358904e-05
6.42500273027168e-05
5.29051220340246e-05
6.04410591791432e-05
5.72011631930835e-05
9.16032373620587e-05
3.86416850874515e-05
1.29270033353478e-05
3.79148352648974e-05
5.02694271424063e-05
4.54391660583787e-05
4.05026047547647e-05
2.74409881419516e-05
4.71842376935285e-05
4.44420194055575e-05
4.32667018558965e-05
4.33957207842381e-05
5.06226376598175e-05
3.59473381748374e-05
4.87614949177349e-05
7.72483031734334e-05
6.19647733572309e-05
3.15469643183806e-05
3.11252579348088e-05
3.45672514370044e-05
2.92287842404766e-05
7.28386110040155e-05
2.16695316127089e-05
3.41702439626132e-05
3.84938836523434e-05
3.26105190194183e-05
3.28405946677528e-05
5.12666949507446e-05
5.97046919884138e-05
3.66487461424563e-05
3.70223757262055e-05
3.52083970692698e-05
1.20478194349469e-05
-2.9295790297583e-06
5.18659194343827e-05
3.1642230646548e-05
2.16835435247789e-05
4.12091881529908e-05
3.94943078230096e-05
2.05958547408276e-05
2.56947988321859e-05
4.18400567881804e-05
4.55139388214839e-05
2.47450484085039e-05
4.3573356192936e-05
3.06666504983686e-05
3.78366304015776e-05
4.11104099310509e-05
3.17813393341684e-05
4.40096755748098e-05
5.93767292073169e-05
3.67888849484217e-05
5.02045303959565e-05
2.66483531468292e-05
1.96957795240601e-05
3.79244700207422e-05
2.417304178767e-05
3.33428840738032e-05
5.45619366857557e-06
3.65796262486725e-05
-5.78455620753978e-06
-8.81008403751847e-06
3.11526717508305e-05
3.34549714734189e-05
4.81177749641882e-05
1.4220809758983e-05
3.40906919962342e-05
4.6029505766525e-07
2.87570463377511e-05
1.96932426065865e-05
2.34535588087309e-05
2.86141768695286e-05
2.42689936443938e-05
5.10824405879445e-05
5.00705098174517e-05
1.94678233529409e-05
2.34371500641755e-05
9.64720369517895e-05
5.10192295597678e-05
2.89475147544183e-05
3.66036447351074e-05
4.94749155782043e-05
7.22362775528593e-05
5.09092297442953e-05
5.05828490036805e-05
6.04774320118115e-05
3.57331743448092e-05
3.96268858510719e-05
7.33418816938292e-05
5.47961684916205e-05
7.73656821290924e-06
6.54945389390673e-05
1.31693991597929e-05
8.47221982468933e-06
5.20999531829819e-05
2.91697855035068e-05
5.11461752391269e-05
3.85594369152713e-05
4.02997661202393e-05
4.39950635765088e-05
8.20749220184722e-06
2.50641463456673e-05
5.14629475689109e-05
3.19759909250351e-05
4.15640889649849e-05
7.54799760129508e-06
6.2516194190788e-05
5.80193960029647e-05
2.99460326460752e-05
3.75813112458459e-05
-8.62079820171634e-06
9.64137318355479e-06
6.36066512515099e-06
3.34951142066327e-05
2.73461532858781e-05
3.50614962553603e-05
6.97558472379718e-06
1.96040627012128e-05
4.87960083775319e-06
5.00477258042524e-05
1.36224329669209e-05
3.85281794107124e-05
6.77560294760822e-05
3.77350856473013e-05
3.31512955556788e-06
5.96829991516845e-05
4.99211155386953e-05
1.42479721233768e-05
5.64579680872859e-05
7.73744707449543e-06
2.85888419024406e-05
4.40407520993664e-05
2.09481811888584e-05
1.47981200796783e-05
2.90178433883703e-05
2.28459427239809e-05
3.96917235547994e-05
1.77538844758204e-05
4.30445130157539e-05
4.96403656318388e-05
5.35866089687385e-05
3.95434836319864e-05
-4.06086889615033e-07
3.42178488903807e-05
-6.08297352174524e-06
7.04634787023246e-05
2.16109899235314e-05
3.63666126087091e-05
4.95391083132283e-05
3.67059415654878e-05
2.31408890516249e-05
5.89195279435441e-05
1.82309373918006e-06
2.51469573049215e-05
5.24186122689727e-05
-6.99325552610279e-06
3.16232964258845e-05
4.38234520765953e-05
7.1740610910984e-05
2.12603227973291e-06
2.50798789145177e-05
6.34638384535707e-05
5.43980030002114e-05
2.71956075493529e-05
2.32463991063685e-05
2.85655830683367e-05
3.11918815107232e-05
2.06605678782514e-05
1.94911184265775e-05
6.19753614174179e-05
5.80093092716105e-05
7.45530405849245e-05
3.3333184989915e-05
6.08088688279734e-05
2.94098150241032e-05
7.73462862626964e-05
3.68444971473648e-05
4.42276188925158e-05
2.41850865297038e-05
-2.15934503173684e-05
2.55366493169831e-05
3.53950853507807e-05
2.7009274402901e-05
2.1143475069837e-05
3.57407919217631e-05
3.3523428761259e-05
1.22901704163791e-05
4.04542592645382e-05
-5.78915207662082e-06
4.12479785143533e-05
2.79794777909474e-05
2.23614377061598e-05
4.4219006397555e-05
1.7279448581975e-05
1.6175450365741e-05
7.03088095264738e-06
2.89937291083844e-05
2.36044608976511e-05
1.91310686380722e-05
4.66364845984019e-05
5.53699194709845e-05
3.3371741254501e-05
3.1378997544463e-05
5.88681542740867e-05
4.32419683799455e-05
2.33183597765838e-05
5.28728834665967e-05
1.5327179258605e-05
2.79807766126158e-05
2.10384501619013e-05
7.39499597916866e-05
3.345925461148e-05
4.3274776366556e-05
7.5696863813189e-05
3.18556589635847e-05
1.29692918831249e-05
3.80179980558881e-05
3.85513117493479e-05
1.47466520440895e-05
3.86532293672821e-05
-9.26473210366879e-06
1.63375683416846e-05
2.98612537723531e-05
2.31138947647263e-05
4.90422542910993e-05
8.7385034782836e-06
4.52289250301772e-05
6.70136144308347e-05
6.91596821280319e-05
2.61799810464133e-05
6.23956206393208e-05
-6.0469566433483e-06
4.86346179790512e-05
2.35854101956511e-05
3.05680476410791e-05
2.29330641774855e-05
6.477286469634e-07
3.00773987353471e-05
5.13540364702576e-05
2.20556045678722e-05
1.41848915117003e-06
1.51364804784274e-05
3.22744846525086e-05
2.8952301588259e-05
3.40709725389413e-05
1.03492495033985e-05
5.70749547911256e-05
3.54365812115951e-05
-4.30817235656078e-06
3.84875468050573e-05
5.24753285054493e-05
3.37666633939372e-05
5.85530273860112e-05
3.27582805133021e-05
7.45578497730822e-05
1.88396304269806e-05
6.03478559688281e-05
3.60104602210295e-05
4.93012027086708e-05
4.12700350502281e-05
5.71617198130219e-05
3.14007489871844e-05
2.54203004596262e-05
3.86754909803674e-05
3.3857128804854e-05
3.46620529954553e-05
2.33807069501025e-05
6.44076264328964e-05
5.76358855222723e-05
2.12941234529782e-05
5.16808139705885e-05
5.77529924046328e-05
6.86296980017597e-05
4.04585603002468e-05
3.41487855360979e-05
1.7163738305269e-05
4.33337199828459e-05
3.90196122269824e-05
1.36639791839998e-05
5.7437131679426e-05
1.16933808799892e-05
1.72523846390337e-05
5.93553114939525e-05
2.52538547538273e-05
4.09142000533193e-05
4.47771570145718e-05
2.00035856867377e-05
4.26599092792202e-05
2.83343809577366e-05
5.10820868747999e-05
4.57961219040047e-05
7.00415350266533e-05
2.97356404236759e-05
4.71441886893125e-05
1.35766888984577e-05
1.22655917795247e-05
6.81514549701618e-05
1.79650029719947e-05
3.00244234885622e-05
2.66933737534343e-05
7.47265401591864e-05
4.5590674072128e-05
6.50537228248871e-05
3.33216982035049e-05
4.87749280515345e-05
4.3819576179581e-05
1.7466894827175e-05
1.37136602526452e-05
6.95934786342789e-05
1.99266159212488e-05
2.34271678288982e-05
1.67475497056582e-05
4.84382556772492e-05
2.34239165413147e-05
5.07681610776652e-05
1.63499201995198e-05
2.15943503861726e-05
9.13539466799256e-06
-1.38826329644567e-05
2.97572477662698e-05
3.83440218201093e-05
3.84340150745096e-05
2.74448138215005e-05
5.45529651627065e-05
2.29167924706645e-05
4.63385579698736e-05
1.34052184836907e-05
7.19759851039806e-05
3.70464693973039e-05
4.79679401855387e-05
5.93196528656687e-05
4.07488764195916e-05
5.12326704946849e-05
1.56042931072983e-05
4.80805708867579e-05
3.27952742607074e-05
3.20727900480491e-05
4.41231245257765e-05
7.03494150720673e-05
1.56631073307034e-05
9.01990685180059e-06
7.13352712235098e-05
4.07027182617306e-05
5.05103967476933e-05
2.78364001601702e-05
3.40591046972398e-05
3.14594611418053e-05
7.48092980986998e-06
4.84941782192856e-05
6.63507380355467e-06
1.26783625968554e-05
5.76227119446256e-05
2.72386734596545e-05
7.1836730546481e-05
3.96206346910388e-05
3.90370119634411e-05
3.31843287594117e-05
1.99227212853549e-05
2.2715792940049e-05
6.20844638244582e-05
2.20627407015641e-05
3.05363239900477e-05
4.39503712099961e-05
1.56048471277383e-05
1.52646896274356e-05
3.23204293007644e-05
3.74615052078402e-05
1.21274650208836e-05
4.32870152406649e-05
3.30907193877935e-05
2.143160155445e-05
5.58896946576461e-05
6.72984097924902e-05
6.31473523935342e-05
3.39124637323205e-05
5.04378538446287e-05
2.96754208919481e-05
4.37012647908199e-05
7.62617358268612e-05
1.57548063758497e-05
3.88987428161443e-05
2.31232112449956e-05
2.724601413693e-05
5.25486738744351e-05
1.52660306382501e-05
4.30499057054828e-05
8.41793178569169e-05
4.4525306605067e-05
1.51938991402152e-05
3.65253234890384e-05
-1.09230584986304e-05
5.66954232705021e-05
4.87133483353814e-06
2.55350744371257e-05
5.71174638378829e-05
6.31387806578291e-05
4.92577204370647e-05
5.28900050338446e-05
7.83857323496255e-05
4.83356354692195e-05
4.04626017583934e-05
2.52389359363081e-05
4.15761602849001e-05
5.2913975381039e-05
5.6258725139092e-05
4.41273189188101e-05
3.20213112997386e-05
6.79307743681998e-05
2.00657442360355e-05
2.98401235287851e-05
3.21954085229878e-05
1.8813890634914e-05
5.77769430744875e-05
8.39163268603417e-05
5.90269923436748e-06
1.61923278018729e-05
2.15675429530921e-05
4.25298417260389e-05
6.79745088528757e-05
2.92988659555516e-05
1.99443960888087e-05
9.71233893964205e-06
1.91569769945342e-05
8.00374222656319e-06
2.900946177481e-05
3.81990360087858e-05
7.8627813283171e-05
1.86642567131441e-06
5.17054373305691e-05
3.67076114419667e-05
3.36496732605171e-05
-2.24427252311578e-06
1.50781532908274e-05
2.80339971900689e-05
-2.18481934006227e-06
3.24763819614891e-05
2.741809658874e-05
4.16382343803397e-05
4.72509066683675e-05
4.5140899517013e-05
2.48016615367458e-05
5.68598535915699e-05
4.92567229033332e-05
4.27963068359097e-05
3.43789953656851e-05
8.0149935396894e-06
1.15455567103716e-05
2.02467348959483e-05
-6.07999091573597e-06
4.15240881969048e-05
3.42524976311342e-05
7.91399248462803e-05
2.59107195614156e-05
-4.70509463877712e-06
2.58195245173228e-05
2.28850790184965e-05
4.62825115124356e-05
3.22396018528077e-05
8.25723663132108e-05
2.71925484466168e-05
3.10727811534436e-05
5.66279200947764e-05
9.16889462890078e-06
4.01720145097057e-05
3.26304235050949e-05
-2.84092042587639e-07
2.30629519883314e-05
7.67955260009194e-06
1.98696330932052e-05
1.9075099726577e-05
4.91510317955963e-05
5.8469471024237e-05
2.82926608237583e-05
3.30213558318478e-05
5.16707566956933e-05
2.97745525082452e-05
5.20539519362973e-05
-8.86220410315394e-06
2.94274159483585e-05
2.29124613401525e-05
3.15803017117534e-05
5.71514537429594e-05
5.08104435273601e-05
4.69390467851448e-05
3.77665897576215e-05
3.85298541731694e-05
1.72646085474024e-05
2.71805198496986e-05
2.08738206857634e-06
5.73743478217955e-05
3.90465945885949e-05
1.53074452538819e-05
4.89122774175854e-05
1.29893812740392e-05
2.31508705928422e-05
-1.4996912890796e-05
2.75943638042709e-05
-3.1944681030639e-05
3.90589679373536e-05
3.53637292636912e-05
6.90797210226225e-05
2.6854671026633e-05
6.92714313042579e-05
4.90905962741466e-05
2.82422590753004e-05
2.77899422053509e-05
2.49284715117802e-05
4.97249522103079e-05
2.71852256262043e-05
5.3646662289821e-06
7.97930302042124e-06
6.0885618016464e-05
9.69941323546408e-06
3.93152374289765e-05
3.60599529001813e-05
3.95974324689496e-05
3.28388774237452e-05
3.47399836662476e-05
3.86518301581838e-05
6.12422584682505e-05
5.24809248563309e-06
5.25742195242224e-05
1.85407275749506e-05
4.40603627245951e-05
3.44623286589573e-05
5.21463092983356e-05
1.21037320371329e-05
2.81575032430033e-05
4.50690343381928e-05
5.36693759331277e-05
5.81364634465165e-05
6.13226059444524e-05
4.50741429198026e-05
6.33324151144661e-05
4.69150343766152e-05
9.21127937212209e-06
1.91841990747223e-05
4.53820691221448e-05
2.42507799543957e-05
3.34383278646526e-05
4.20877670246849e-05
4.96773105464433e-05
2.21790581422065e-05
2.86986017370829e-05
4.77210629248409e-06
3.68995149580308e-05
2.58973304325917e-05
6.77986071232434e-05
3.58198546489095e-05
4.16061814775982e-05
-1.202034966318e-06
3.00094345630401e-05
5.00585974176143e-05
3.65600724597922e-05
3.00896567112319e-05
3.74088232075889e-05
5.35319398095089e-05
4.82674837811941e-05
3.18886504744892e-05
4.76516653302458e-05
3.9231691891971e-05
1.19228597981019e-05
4.10479328235683e-05
1.07006144983064e-05
5.87289924426234e-06
6.74375052727611e-05
8.66287315171796e-06
2.75469982384274e-05
5.13390231486151e-06
4.96515209777593e-05
3.7130062604971e-05
1.78840335028418e-05
2.39352426415222e-05
4.73708738889992e-05
7.15096822842652e-05
6.65771243466911e-05
4.46244909091037e-05
2.7955513143951e-05
6.81983705014516e-05
3.27090034170049e-05
4.64523903433261e-05
2.28169194944329e-05
4.32031052282402e-05
3.79888804953843e-05
2.2110324502296e-05
5.70241031581672e-05
1.27078910834882e-05
4.46651337835127e-05
6.19468098237417e-05
5.08157821244278e-05
1.86851133157466e-05
3.08995538918773e-05
3.60634448116834e-05
2.92334669674586e-05
5.41640698407518e-05
4.55553849744018e-05
2.54895297662431e-05
4.28917027168651e-05
4.24511757692671e-05
2.02615459522726e-05
2.15161943793967e-05
3.77577542315557e-05
2.28595992656416e-05
4.99325154237283e-05
2.24026363567071e-05
2.77144507590605e-05
2.53055049795154e-05
2.07583651569875e-05
4.32803680141171e-05
3.42832837568274e-05
2.98495195726829e-05
4.68458550541977e-05
5.46969056254884e-05
3.09474842565971e-05
5.57659191550067e-05
3.10025488986649e-05
3.73765337247786e-05
2.65255519118097e-05
4.39684125502914e-05
4.34960902821054e-05
-9.96826584568666e-06
6.7648127312373e-05
3.29398853809192e-05
4.35529699481345e-05
6.98895444514501e-05
4.18938863716869e-05
2.41952135800458e-05
4.73472961322391e-05
4.53687231750588e-05
6.29036322798578e-05
3.68217805888389e-05
1.7815181861084e-05
2.21935058737879e-05
1.90043287289166e-05
2.58801109336201e-05
3.20252611594836e-05
3.94113303021428e-05
4.85360398085654e-05
4.49672154905757e-05
2.34633993844726e-05
2.51156907737201e-05
8.22080791822712e-07
4.53722953812265e-05
4.24062450859576e-05
1.12732708313117e-05
5.89058627054634e-06
4.12537779004523e-05
6.53380974938534e-05
5.73007497492349e-05
1.40793705703742e-05
3.84263970415981e-05
3.41059806989963e-05
5.45299799724033e-05
2.8140459881403e-05
6.09217733762227e-05
7.20766949801404e-06
2.43439545015662e-05
2.0760765850685e-05
7.26178076181367e-06
5.09145068790929e-05
5.2417325218977e-05
5.0855584914991e-05
2.1788244318546e-05
3.20775631610527e-05
2.28982392210166e-05
3.3330648573438e-05
6.85127643475316e-05
3.25935339146718e-05
2.45970394593807e-05
1.69456858920119e-05
5.81076669848167e-05
2.00299844040285e-05
2.50847420172675e-05
3.60466291865387e-05
8.87232585525425e-06
1.6825272505781e-06
2.14575739482347e-05
6.08311370619482e-06
1.18200226578431e-05
1.9419799889752e-05
4.53427037259805e-05
7.51587510410823e-05
7.51097224084931e-06
1.83109624747718e-05
4.17132792204944e-05
6.26933500966727e-05
7.1320964466847e-05
1.60226858004273e-05
5.83999236604474e-05
5.83514427916881e-05
3.44213627699028e-05
4.37030766222371e-05
2.94658856949752e-05
3.60932520451717e-05
2.51286100845057e-05
4.6587248551449e-05
3.12811205562833e-05
6.02408718765965e-05
6.19924235370153e-05
1.23497734215299e-05
3.0751653708243e-05
5.42459551930776e-05
6.27596114334412e-05
1.58822478598727e-05
1.56874658467474e-05
5.31446789283192e-05
2.301134134428e-05
1.66944177070013e-05
4.64905342403506e-05
4.97411304224218e-05
5.79395764029638e-05
3.88743248567239e-05
2.46197672218792e-05
3.04831262231963e-05
3.58446491382866e-05
1.99758555652538e-05
9.11552079231817e-05
4.40451728233595e-05
1.38102007493019e-06
-1.74020527810001e-05
1.6812879708302e-05
2.41201474554218e-05
5.22419782501375e-05
1.7665463461164e-05
9.41700550614633e-06
3.54095943543663e-05
3.68789472701841e-05
3.05489962507e-05
2.10718049600578e-05
4.247936096886e-05
3.8974942779751e-05
4.79530256696739e-05
1.79259139669229e-05
2.92442001614721e-05
-2.08329963581599e-05
4.42867945917622e-05
1.76591566856316e-05
4.02441993002737e-05
4.52581224238984e-05
6.94368086815599e-05
2.74482174146628e-05
4.09788449835893e-05
6.16131688565147e-05
3.45664429860347e-05
2.25367779562469e-05
6.47692868378605e-05
6.34310711281266e-05
1.24598601167178e-05
3.88565667745687e-05
3.69543204090792e-05
4.47308656870504e-05
8.48336586673762e-06
3.59713473299325e-05
2.97351564261673e-05
3.8416068926498e-05
4.23212309423231e-05
6.46180035847891e-07
3.3691215655013e-05
3.04036235915224e-05
3.94516273558613e-05
3.16931347746403e-05
2.568396397285e-05
-8.53018341245599e-06
5.52377069715914e-05
1.12457620349561e-05
1.43198670632306e-05
3.26373737643288e-05
9.09947956393235e-06
2.52664571499711e-06
3.5351726666628e-05
2.25781710682383e-05
3.95381301517698e-05
1.75128123354264e-05
3.78328602122385e-05
2.40697843904193e-05
6.13502186214943e-05
1.36044246850743e-05
1.5620029056353e-05
3.63644499277282e-05
2.05301355454395e-05
1.4800258467891e-05
2.07112602048692e-05
5.51309405070003e-05
3.25863388679842e-05
6.42611456597091e-05
9.83356986312395e-06
3.15218188642389e-05
6.89175689942897e-06
2.72891447551885e-05
3.30814268838992e-05
6.62547900525477e-05
3.52937148134188e-05
3.06782856297835e-06
4.36834485531522e-05
3.37129893182952e-05
1.0586614330184e-05
6.34794332472275e-05
4.68344915436458e-05
4.5494206864832e-05
2.82189840039276e-05
3.63717813149014e-05
1.7131903769384e-05
7.34070408169048e-05
7.3180035423398e-05
2.74510417233268e-05
5.59556791870844e-05
2.37031588727615e-05
5.68129583558916e-05
5.14495365793825e-05
4.56977565134666e-05
6.53311597153773e-05
2.7852809904875e-05
4.14501891355277e-05
4.32505984762419e-05
6.61150498553359e-06
4.38023700932619e-05
1.48005943492636e-05
-3.25151697669396e-06
5.92443742055776e-05
1.10457322917835e-05
5.11803218710849e-05
3.00171606008393e-05
1.65019053883383e-05
3.21301523768074e-05
1.59792476348771e-05
6.52172955916191e-05
5.27399175302375e-06
4.5388561456828e-05
4.43036879963673e-05
2.87547086063154e-05
2.46555813807775e-05
3.59672416230745e-05
1.37482707463255e-05
2.47440033066793e-06
3.8953173301747e-05
2.66709358869047e-05
-1.5177210793816e-06
4.76078298480864e-05
1.5441902961705e-05
4.63090312326762e-05
3.40105197876175e-05
2.44345043888849e-05
6.2133415621018e-05
5.07794541372823e-05
-1.29878786238291e-05
-3.36247834740731e-06
5.12559882862445e-05
5.96070477740045e-05
4.3229508013474e-05
1.45967514069095e-05
2.50833326970789e-05
3.86970731517895e-05
7.60558573364578e-05
1.64743583232384e-05
4.05792511127227e-05
1.87579048415397e-05
1.67575740090247e-05
5.10165579994642e-05
1.17671826284278e-05
1.81299986041467e-05
3.19193318273943e-05
3.06719219922979e-05
4.61366760531698e-05
2.51138021245872e-05
3.48057592157432e-05
2.7686006886846e-06
1.30697311379255e-05
7.64476485238454e-05
4.94714250864867e-05
1.37661490335707e-05
1.59286939737974e-05
3.85286727902113e-05
4.0703796411004e-05
4.62905616153788e-05
4.48379611024913e-05
5.41648762516744e-05
5.11092110339196e-05
5.25272312025808e-05
2.75269900636196e-05
3.23600176178458e-05
3.54652337242135e-05
2.05443147999955e-05
4.43400969013266e-05
3.28362725779049e-05
5.5561594251948e-05
2.14373072328003e-05
2.23249355128672e-07
5.66423980297764e-05
5.94430346087284e-05
2.15965061739181e-05
3.26880592645573e-05
2.25550787943857e-05
4.68171561023239e-05
4.04161742873326e-05
5.57819918335925e-05
3.12420200422293e-05
1.79946209938889e-05
5.03627541629794e-05
3.65603324980212e-05
5.29185564353394e-05
2.37420564180384e-05
4.66724760450386e-05
1.21523150429606e-05
1.97916675964975e-05
-5.05980017400893e-06
6.19257386872312e-05
3.62702277034084e-05
2.704582887616e-05
2.08652829184207e-05
1.36981643333978e-05
3.53521286422161e-06
2.35684616930803e-05
7.74602617825513e-05
4.36710240361095e-06
4.70397433942024e-05
5.2063439058029e-06
6.06592125768203e-05
4.87506438969283e-05
5.59436268646874e-05
2.68461826730296e-05
1.95019587930692e-05
5.85685565098236e-05
4.76277700986709e-05
2.53256878630655e-05
4.29871785984418e-05
6.02708365369752e-05
2.18998209090906e-05
3.33730810250361e-05
3.34622507101333e-05
1.65721776088244e-05
3.42697159734527e-05
6.96602486110178e-05
2.28392263015151e-05
7.32554612562029e-05
3.8107173781419e-05
2.20713689726367e-05
-3.20245120969398e-05
-1.74109664381432e-05
4.04427418866305e-05
4.46597520476433e-05
5.9466208417255e-05
1.49666798343559e-05
5.86634244660517e-05
4.95860435759661e-05
3.30078915281081e-05
4.26263225755284e-05
2.68962679582499e-05
2.12963273154288e-05
1.79725674627077e-05
1.06672700240701e-05
6.639423129445e-05
1.93291790557726e-05
2.99791630202109e-05
1.15013050670098e-05
2.1188718804113e-05
8.77211678637262e-06
6.36859990313439e-06
1.99322141410661e-05
5.91617115622674e-05
6.5838567672586e-05
2.26769012312007e-05
2.79407518275086e-05
4.47955028289783e-05
6.34823093156618e-05
5.52412406772143e-05
6.15099921806669e-05
3.20377629987125e-05
4.44921220181626e-05
6.49914862090209e-05
6.8256816924257e-05
5.66338810615355e-05
1.36028784306069e-05
-2.82309273232689e-06
3.83575000750057e-05
2.09842722610301e-05
2.9029021310998e-05
2.35575495451523e-05
2.44526440499782e-05
3.81153788094225e-05
5.53926979008704e-05
2.35954196315129e-05
4.08418200101973e-05
3.10533079858489e-05
8.09440267188795e-06
2.96976429044784e-05
6.97662077580837e-05
8.19029660483565e-06
3.08445071716233e-05
2.14795077463344e-05
5.36238926454391e-05
4.26750510268661e-05
2.39549895174495e-05
2.39236614732764e-05
4.63970432704047e-05
3.65914569740683e-05
3.56699753009216e-05
4.52136849513555e-05
5.6963951867471e-05
4.03823638537758e-05
3.41937466788179e-05
1.95506264359277e-05
2.13639052392558e-05
1.56219324776013e-05
9.00402803741232e-06
3.10356529795432e-05
-1.54833912011595e-05
4.00519433426423e-06
4.70846576532918e-05
1.72956852541147e-05
8.09674349296582e-05
5.78480901021302e-05
5.30027212474413e-05
2.43335392928237e-05
3.86428514671214e-05
3.74745886532976e-05
1.65232206225232e-05
6.44652482150612e-05
2.42960938373057e-05
3.81247108049425e-05
5.65566179136365e-05
3.85902149916298e-05
4.75169344653465e-05
4.01780128459207e-05
3.04597085979915e-05
2.85103530990767e-05
7.74154757050382e-05
4.71916050751111e-05
3.57419175109701e-05
4.62754827532652e-05
4.47588361125873e-05
1.80040565212685e-05
5.35249804155954e-05
2.80601951416777e-05
4.51262710979318e-05
3.39444875290415e-05
1.78121984145188e-05
-1.08216184206292e-05
1.78915256402928e-05
2.92190555970001e-05
2.51673345280411e-05
2.37902843110887e-05
-1.493283813354e-06
2.53340315766924e-05
-1.86496512046778e-05
1.79438560369005e-05
4.47677720531906e-05
-1.0601618501965e-05
3.27141003295613e-05
3.63618596642614e-05
6.24907187610033e-05
2.88935862234457e-05
3.69091878350046e-05
9.09227603797061e-05
1.98303495152657e-05
2.75284398012147e-05
1.30509571307876e-05
1.93904361439831e-05
6.32867313311082e-05
1.53379364483668e-05
5.56171321406095e-05
1.44234800974093e-05
4.55408354928705e-05
3.21705275442235e-05
6.76713663500183e-05
5.08385391306065e-05
7.19048415275485e-05
1.46779189040612e-05
2.37909924854514e-05
7.61573672251774e-05
4.11424209626721e-05
3.11859712476784e-05
4.07433795508568e-05
-5.91276203293415e-06
2.66136197387965e-05
3.32990229063903e-05
7.66340258271481e-05
-1.60348778174806e-05
-1.32141344644734e-05
1.41081678009788e-05
8.34908128077343e-06
3.43802852508911e-05
5.03165506786876e-06
-2.27241157562979e-06
3.37316134645306e-05
1.89367950699659e-05
4.20967060063991e-05
9.66585278903278e-06
1.50279239217606e-05
2.57513683151374e-05
6.45675578652766e-05
3.21033325616474e-05
3.00780792707876e-05
6.99944105118224e-06
4.55359830063375e-05
4.08000579526144e-05
1.55165838875929e-05
1.932141298611e-05
4.93815102545967e-05
3.23843183265691e-05
1.42315025802072e-05
3.35489792816475e-05
2.34246999302178e-05
1.70823982519014e-05
6.1185162062519e-05
2.1420667327383e-05
2.4774585778303e-05
7.1757734939357e-05
2.6843270696915e-06
4.02154017385472e-05
6.19929699222462e-05
4.82307581589417e-05
8.9791431160927e-06
2.78330416050832e-05
3.21786394985353e-05
4.59991544271804e-05
2.75035457695881e-05
5.15194049010202e-05
3.00089575449063e-05
3.15238262863972e-05
4.7632996242126e-05
1.59658634191696e-05
4.2836645028628e-05
-3.03550568061039e-05
4.86053150811433e-05
1.39906532088988e-05
3.80528090381475e-05
4.10722530893176e-05
-4.54814989558929e-06
1.55784426985912e-05
4.5517623541844e-05
3.40544519712031e-05
2.68033749620801e-05
-5.28147495162025e-06
3.93270622425499e-05
2.58341403758561e-05
4.68834845263112e-05
3.66977259477368e-05
2.20370876763188e-05
2.53050660875666e-05
2.91198729887577e-05
7.27357734080499e-08
6.04300774116228e-05
3.28058958508322e-05
4.49219327418274e-05
4.66664843404368e-05
1.36462287658065e-05
1.53513299909841e-05
4.9239909395856e-06
1.68345534071089e-05
1.71544590011864e-05
2.80487276205455e-05
3.69214765456113e-05
5.78317542670711e-05
5.03946979355364e-05
5.04404502557384e-05
1.41837118849989e-05
3.37551825998095e-05
2.2173574100407e-05
7.53107949509721e-05
4.21207087881373e-05
5.7117425216774e-05
8.30222570691185e-06
6.96633252547974e-05
1.84503626498506e-05
6.29905125304017e-05
1.84015891641065e-05
4.8148977474469e-05
4.54373666319897e-05
2.77711160242859e-05
2.55255120353942e-05
1.53885066380191e-05
2.39170616484879e-05
2.15652433506186e-05
2.65648912444904e-05
4.62738449870261e-05
4.02818374451234e-05
2.17753009217665e-05
4.35656025342414e-05
1.62411085788934e-05
2.5431971763203e-05
7.4039218089463e-05
2.82722450332558e-05
6.07590370513299e-05
3.06917665712296e-05
4.97863886511442e-05
5.45426665911307e-05
3.38059702439043e-05
4.85157305324345e-05
2.84714650349212e-05
4.18069963087985e-05
5.49053932678549e-05
1.27370070614729e-05
4.44971948742232e-05
4.93820960786015e-05
5.69700078039256e-05
2.44730245940468e-05
3.87985962158491e-05
2.6632803578274e-05
6.91689251110804e-05
3.10729618402316e-05
5.67342237415804e-05
1.14414053038074e-05
1.37826086865189e-05
2.29001797064511e-05
3.32708198875319e-05
3.80706307719165e-05
4.70649758940033e-05
3.09292859445287e-05
4.35752001882918e-05
4.4659801840744e-06
2.34690773682403e-05
2.58792809424377e-05
2.19284239559202e-05
5.28880534964652e-05
3.08327850097244e-05
4.12935701515401e-05
2.34125639358201e-05
3.47081022047503e-05
5.13143102902503e-05
2.55976386043852e-05
5.01558957955597e-05
2.70720235015802e-05
5.21363957596464e-05
2.67489156732354e-05
9.0877456450964e-06
6.4800395871476e-05
5.40063839120176e-05
7.72248892100009e-06
4.61784287407586e-05
4.11832838074497e-05
3.06682100399414e-05
1.93723652344166e-05
2.79630802374291e-05
6.1378697971956e-05
3.4831613508981e-05
3.61936943040794e-05
6.25072058777486e-05
4.20047992289198e-05
1.76132411709769e-05
6.6897764539673e-05
3.77720358357799e-05
3.36111083741839e-05
4.06445535149128e-05
5.77181260003606e-05
4.35604647024316e-05
3.55125081288443e-05
2.09073286299511e-05
3.24071198448706e-05
6.50884401767052e-06
4.43340009863002e-05
-8.52747071598755e-08
6.63146689398497e-05
2.62400094685658e-05
7.41374460352456e-05
-3.74707684283112e-06
4.64307731950257e-05
4.31642316427845e-05
4.84077845608084e-05
4.14649836981161e-05
3.82138353707e-05
2.33304527840627e-05
5.06285225147675e-05
3.3142073493258e-06
3.00524399722159e-05
3.8133138733429e-05
2.89206237294238e-05
6.00747524685619e-05
4.79840097435441e-05
4.780126369418e-06
4.13399809359905e-05
1.2390261016149e-05
2.0174224102318e-05
2.55762537025536e-05
-7.97122553063793e-06
9.14428670277773e-05
2.84940889027336e-05
4.26450545159257e-05
1.33080346916807e-05
5.18290054212288e-05
2.456383764273e-05
5.50471898670356e-05
3.38929875908208e-05
5.44979438974402e-05
5.68771285898716e-05
5.25573724417197e-05
3.04599775726836e-05
3.87512719170087e-05
3.25482025017659e-05
1.50120794800476e-05
6.90891212831368e-05
8.03868350540472e-05
9.60082851302785e-06
4.60651823899076e-05
2.70510619234241e-05
1.4367436465335e-05
2.94445166791704e-05
4.63692315976162e-05
9.88310646147722e-05
-1.19967438379162e-05
2.38657513470033e-05
7.45671023823595e-05
5.97923158036258e-05
2.02739603997638e-05
5.67822641064918e-05
4.46715863375814e-05
1.9538568028814e-05
4.59856791292701e-05
3.55134465701847e-05
5.1074251851664e-05
5.41497168399511e-05
2.22715108652881e-05
3.83688972411071e-05
2.63551326186961e-05
1.18082860320391e-05
4.63638774044668e-05
1.77714311781346e-05
1.61186653184141e-05
5.94356592891617e-06
2.6242397612474e-05
4.0040247932778e-05
1.02162910609121e-05
2.98811641245932e-05
1.41876987019934e-05
2.26152776103223e-05
3.73420320527173e-05
3.85371530667487e-05
6.4009371395033e-05
3.12198434192935e-05
7.95464491595647e-05
1.18000534252252e-05
4.49957986962221e-05
3.77487553299349e-05
3.45369473072817e-05
1.51097871570455e-05
2.13722607250898e-05
2.72903186048332e-05
6.63172961976514e-05
6.13886168925605e-05
4.89873290983933e-05
3.29912225963177e-05
7.10772960150471e-05
3.16921436224561e-05
3.61396061517177e-05
1.46842011960192e-05
2.5528213448864e-05
1.33808251562772e-05
2.0778488578985e-05
4.01823268096814e-07
4.11277852564235e-05
6.67100334605997e-05
6.55272445041865e-05
2.48396611772203e-05
2.28107187823795e-05
6.7891385133161e-05
1.79356561656914e-05
4.12018886387534e-05
1.83007628405018e-05
6.19408895568293e-05
1.54033121746716e-05
1.40833946158973e-05
-7.21113600229337e-06
1.86053099410326e-05
4.43602615442485e-05
6.16710159931791e-05
2.22810033214855e-05
5.11513821345712e-05
2.56755675587886e-05
4.00557071566009e-05
4.18430387409832e-05
8.02042078087653e-05
3.92187510600188e-05
-3.0098824478926e-06
5.73608042184669e-05
4.48121248995004e-05
6.65375174034239e-05
5.19237739752893e-05
2.59530559763686e-05
3.37974425603704e-05
3.02607408787929e-05
1.15488056973458e-05
5.4611699171143e-05
4.33994266299456e-05
4.74068340338033e-05
4.48905191144471e-05
7.50419913771217e-05
1.50853713387141e-05
3.7224102828241e-05
2.07009700127231e-05
4.90262024782456e-05
1.75976499258106e-05
-3.00353850972906e-06
1.60053613369107e-05
2.79028521710566e-05
3.55163960040386e-05
2.243606755089e-05
-9.03980032789572e-06
5.80831945707388e-05
2.42076369948712e-05
3.26594410709739e-05
2.70779051519966e-06
6.76551708607092e-05
1.47501837975589e-05
5.62970350627249e-05
1.79329200967104e-05
6.23668589012443e-05
5.11981718536992e-05
4.44442247684946e-05
5.12146545359755e-05
2.92298580740449e-05
2.08187080229086e-05
3.47329478455338e-05
3.89929506648461e-05
1.43909094214569e-05
1.42909037110289e-05
2.96306199463917e-06
3.01761411320314e-05
3.2216944663049e-05
3.08100054017243e-05
4.29398869303948e-05
3.91890229137467e-05
3.60426575102755e-05
4.86059838568995e-05
7.06348503003531e-06
1.1439818911462e-05
3.38462817270758e-05
4.05479751275748e-05
4.62991950855168e-06
2.36942137884382e-05
3.13291415212464e-05
3.98362161127239e-05
1.34988829799294e-06
3.95019662645144e-05
2.00229628836683e-05
1.67939393608449e-06
3.09492039634699e-05
1.52814308905442e-05
4.14013054687702e-05
2.47070872073653e-06
7.58066146139853e-05
7.14475107907979e-05
6.88647466626979e-06
5.97963909874883e-05
8.67969061129682e-06
4.9277039271932e-05
4.46492074970876e-05
6.01805184311898e-05
4.45669142673576e-05
5.11463584646692e-06
5.02226112256459e-05
3.1658542741118e-05
4.02210414625211e-05
5.06718280565774e-06
2.94900628058479e-05
5.65214975490418e-05
3.45287891445667e-05
5.77640806367383e-05
4.57163678542666e-05
1.70369411162488e-05
6.75095665283225e-05
3.96456727048953e-06
8.6205179820956e-06
2.18797305958226e-05
5.15378295490049e-05
2.52823064743086e-05
6.35562186269764e-05
4.38455762525515e-05
1.60707139466594e-05
2.00473376996558e-05
2.74176325137501e-05
5.22096913925283e-05
4.66745276728066e-05
4.59340171885047e-05
5.27248897602127e-05
4.12437787681902e-05
3.50007786276852e-05
2.31656069624583e-05
2.8314355576167e-05
4.48290084519696e-05
4.33709072289311e-05
4.36626489015265e-05
2.34127014855148e-05
4.04651754482499e-05
5.50446042001812e-05
3.01331784606658e-05
3.48189735913525e-05
3.55689277701403e-05
4.48226239083171e-05
5.49512032815794e-05
3.1811678494072e-05
7.0144181323041e-05
4.87486483344115e-05
2.59107752035914e-05
9.31180476771376e-06
1.53357811173064e-05
3.24859426337959e-05
7.86066742294156e-05
5.40833264208966e-05
-4.05966766009614e-07
-3.2529316658545e-06
5.53948193285258e-05
3.773332538385e-05
4.32961645584942e-05
-6.53256339427368e-07
4.29996175742958e-05
1.5251942735848e-05
3.41253953063905e-05
5.81877254063194e-05
4.80502459499716e-05
1.68007119530886e-05
2.18941762171753e-05
5.7008260245609e-05
4.31496441352927e-05
5.30617891287943e-05
5.54108173714379e-05
1.56764225082406e-05
3.93617555287308e-05
5.40475541011808e-05
2.96984225890438e-05
6.03929349913909e-05
2.37346076257862e-05
3.32953834622629e-05
-4.38962991719605e-06
3.06083387261851e-05
1.59598845565724e-05
6.59991860653774e-05
4.96988283257129e-05
3.16376413630727e-05
7.88658076793186e-06
1.07835011426574e-05
5.69420221945345e-05
3.3072698895988e-05
6.04677020705999e-05
3.28651676153779e-05
3.74374578962948e-05
4.19406515251171e-05
4.16290610215158e-05
1.48854638843116e-05
5.95618783972094e-06
4.79489834204945e-05
1.27050160557317e-05
3.33456213619187e-05
1.88683003935442e-05
5.11741745136576e-05
3.56736274371678e-05
2.2468718349057e-05
2.84300354034528e-05
1.13218275159309e-05
3.64643170843064e-05
2.85593627267634e-05
1.95604324542833e-05
1.5324017926091e-05
5.08216430216855e-05
3.33277082237886e-05
6.68534500928542e-05
3.38115517355351e-05
4.70056438678287e-05
3.43341562796793e-05
-6.28927468693249e-06
7.55334666423973e-06
3.3441171853087e-05
5.08097911068293e-05
5.39211100026581e-05
3.10675524653443e-07
6.77628443921589e-05
-8.30213646150621e-06
4.22472304633253e-05
2.93023950544942e-05
5.58743909423453e-05
1.398768066431e-05
3.6100638453722e-05
3.55687990234767e-05
3.76916088977262e-05
-5.22235157690488e-06
2.52249813334999e-05
5.90968778752722e-06
-1.13188734065386e-05
3.42852969626814e-05
4.08671966140422e-05
5.64853797017208e-05
1.49705130695307e-05
2.53299839493025e-05
6.10732182367538e-05
2.55472131322208e-05
6.47046107301576e-05
3.98164440938646e-05
6.01038851864861e-05
1.66063172718341e-05
3.64311520942836e-05
7.56599798440258e-05
-2.25887174441101e-05
3.66341674062661e-05
3.53734016717078e-05
4.40481738933706e-06
3.44092321079979e-05
7.25873614636525e-05
1.23066219170642e-05
1.35436508941705e-05
1.10677357865775e-05
2.70307680804921e-05
4.48482171099512e-05
3.90179521822065e-05
6.41895155063943e-05
2.99987851732788e-05
-3.19876139859754e-05
-2.13769487247123e-06
2.46003905881515e-05
2.18370908176342e-05
6.43863268055634e-05
3.9832882495311e-05
-6.77129639115278e-06
2.86256042226407e-05
7.00188764880827e-05
2.9705400911317e-05
3.51985816197531e-05
5.26747733820758e-05
6.21595346708465e-05
2.65546430561878e-05
4.08378174261388e-05
2.19949571611838e-05
6.39222064794022e-05
2.33174109115165e-05
2.0383831754024e-05
3.52006623171535e-05
6.81399156149086e-05
6.92481573588265e-05
6.68331106161922e-05
7.47119419945337e-05
6.03435870651089e-05
5.73307594766639e-05
4.11666557377895e-06
6.20851634556754e-05
3.80251207298191e-05
5.74880644501377e-05
5.64169633016907e-05
3.00074132722108e-05
4.44937096857629e-05
3.98849997919297e-05
6.07542448673774e-05
1.8580776215101e-05
3.91847083839242e-05
3.78762532763181e-05
-1.16796220694486e-05
3.8600611126839e-05
2.92690395912951e-05
5.06295041539982e-05
6.24724046596204e-05
1.64641008583177e-05
5.68315702511175e-05
5.20784116399802e-05
3.43154102442826e-05
4.90274007315037e-05
6.00015336775447e-05
6.41370337149974e-05
2.30037139429191e-05
3.06608181816853e-05
5.97738465007013e-05
2.05918520479385e-05
3.00165603012972e-05
5.4726430018313e-05
5.08073618548194e-05
3.64528201888201e-05
4.2374997189332e-05
2.03637716479397e-05
2.1568594877151e-05
3.93853294686222e-05
3.67426844600014e-05
4.46040517617745e-05
9.13341383900238e-05
4.22430420305876e-05
5.8852735773661e-05
4.08454237726014e-05
4.19578757219629e-05
1.23317233571548e-05
1.64798651184581e-05
6.41107330363379e-05
5.95259141039946e-05
4.53283447280454e-05
2.30655513356603e-05
4.27381033732512e-05
3.63164741194245e-05
2.67591147838395e-05
2.12216137563984e-05
5.15612126506533e-05
4.79295940840359e-05
2.15442614785129e-05
2.05753441333017e-05
1.75066875437783e-06
2.89787084204597e-06
3.32266643978613e-05
1.67754380641258e-05
2.92282820396101e-05
3.71928519007062e-05
-2.51928823758497e-06
4.6872341447794e-05
3.87110935441317e-05
3.3926097735533e-05
4.67173590510466e-05
3.5190853996452e-05
3.84843870557231e-05
7.1663359027085e-06
6.27517817376207e-05
2.6672054284364e-05
5.78389751220905e-06
3.17557128521882e-05
4.73776164490951e-05
-5.98029542390642e-06
5.41040147600502e-05
2.29630273160934e-05
3.41255051873116e-05
4.34821491392815e-05
9.37261358439324e-05
5.45488555320265e-05
4.85786242961672e-05
7.22290621223844e-05
2.13979239371272e-05
5.2468255331366e-05
2.72437474395747e-05
6.42678233142697e-06
5.26826444723459e-05
4.66808208364754e-05
4.02011775706797e-05
5.84993963586055e-05
3.15600519673771e-05
5.10065927623627e-06
2.08851631065796e-05
3.08559954351522e-05
4.62658793270423e-05
3.32032859795219e-05
5.34847070774392e-06
8.12057477766528e-06
4.13669290447969e-05
8.62689774803781e-06
2.89523183484663e-05
1.11455557226435e-05
1.44028562871792e-05
2.03946140624861e-05
4.70697711518565e-05
3.58517011146407e-06
8.89059874612691e-06
1.39293491675973e-05
3.68438205312105e-05
1.88600811913322e-05
1.30970738035932e-05
4.70894920794779e-05
4.61904224568688e-05
2.81083532368874e-05
1.83114200646596e-05
6.34633937601015e-05
-5.27965334726492e-06
1.88897904013144e-05
1.14860824611671e-05
2.89919171024304e-05
2.15884585100946e-05
3.41642596485085e-05
4.12827754966087e-05
3.9467210689897e-05
5.61981602828233e-05
2.06552054393574e-05
1.55873804728276e-05
2.92663026449489e-05
1.83273148118112e-05
3.02716023385578e-05
5.31287978584177e-05
3.60493414558816e-05
3.9236060024678e-05
3.46905143355188e-05
6.00199672050517e-05
7.39490750455575e-05
2.53641608924139e-05
4.79454800212075e-06
6.93092331687575e-05
4.34724990424478e-05
2.50791201959843e-05
6.31436331713113e-05
2.67308565809652e-05
1.24336941512543e-05
5.1010558118864e-05
4.3113119382753e-05
3.86694681341473e-05
3.8243658443531e-05
5.00614892860831e-05
1.19124528005953e-06
5.29891335455036e-05
3.34950781087664e-05
7.93338820046169e-06
4.91203281846763e-05
7.77783469403171e-05
2.69697550452244e-05
6.32162405991347e-05
5.39819040699487e-05
4.45329130378809e-05
3.53865252416748e-05
2.09389535730827e-05
4.77332511383112e-05
5.39006972206495e-05
3.88454626571041e-05
5.24100853011296e-05
3.4544913241127e-05
2.25302871808399e-05
6.03880197873765e-05
2.38956722538393e-05
3.43103078255998e-05
2.01137124627318e-05
1.80050503888627e-05
1.38533856839066e-05
3.46263427255008e-05
4.03563882648689e-05
8.07107570270945e-05
4.76696968928137e-05
5.32337441461952e-05
3.05409310442697e-05
4.5778514318972e-05
3.29020280410271e-05
1.86661249717335e-05
2.22653871179419e-05
1.08007201400438e-05
4.42471028880668e-05
1.98782039203283e-05
5.68884171977244e-05
5.35099251093479e-05
4.50028866893983e-05
3.05200808261172e-05
2.21312960402743e-05
1.79911847512647e-05
2.8204729969871e-05
2.32340450143779e-05
8.0816408365221e-05
4.14501000454347e-05
5.941399977815e-05
3.15112593770001e-05
3.77419245307927e-05
6.72466905677217e-06
6.48784766175948e-06
5.49627585163726e-05
1.92414612586114e-05
1.33306246727251e-05
2.2021966474667e-05
3.95261981923604e-05
4.85434818819707e-05
1.03357088924972e-05
4.30698785539683e-05
1.77700855900908e-05
5.81062959335093e-05
4.91071237205692e-05
3.96910398549266e-05
2.68809669605001e-05
2.99337115621192e-05
5.57445349115328e-05
1.43309372464279e-05
3.71070458285821e-05
4.83515657597209e-05
4.7713619168072e-05
2.73611436857453e-05
4.43562118187439e-05
3.21733879411174e-05
1.28191771047641e-05
6.12979616022242e-05
4.24360653137234e-05
6.04395179789846e-05
2.35846707227505e-05
2.51437910309348e-05
5.65604295613248e-05
2.44844274506994e-05
1.84236039372322e-05
1.10312622385449e-05
3.38756250635144e-05
1.29396659777073e-05
2.22568751019609e-05
4.33423754932883e-05
3.06040765032071e-05
4.45756609706463e-05
4.61563659696108e-05
2.0225655237698e-05
3.73630527974882e-05
2.48678445100583e-05
4.0290127730796e-06
1.99884776351577e-05
2.58398263931173e-05
5.25354319350284e-05
1.86323137704764e-05
4.68143106436488e-05
5.14497948321325e-05
2.25588949527755e-05
2.0030378049853e-05
5.81972535026445e-05
1.48763548680882e-05
7.26289755341613e-05
4.28334129646436e-05
3.26288666362889e-05
2.6064494368503e-05
3.69585645345911e-05
5.49143087295782e-05
2.84397781639572e-05
7.86360527675461e-05
4.82384120626469e-05
3.44756005138733e-05
7.86018998211516e-05
1.37143098448117e-05
2.38053609551319e-05
3.26647652342135e-05
-6.65644960549079e-06
3.43616951067639e-05
5.94992870048177e-05
-6.88776566151937e-07
-8.01688384756474e-06
3.07948799546871e-05
6.71288343735617e-06
5.52835181255901e-05
-8.3682000384304e-06
-3.53532126846666e-06
6.40138170109586e-05
3.96716586291259e-05
5.46780393046228e-05
3.9537821437134e-06
1.03359685991249e-05
2.96337555898879e-05
3.2042618196932e-05
1.51970604037844e-05
4.6559649827005e-05
5.28371592303319e-05
4.36036992382128e-05
6.62252443549117e-05
6.68478850519984e-05
2.21223314693023e-05
2.51223584651172e-05
2.04724501492551e-05
4.63424664807905e-05
2.99452702148184e-05
-4.29586445358669e-06
4.0996134909552e-05
4.75288040551903e-05
-7.51972463656331e-06
3.12511780458684e-05
5.3133394874501e-05
2.44269663586721e-06
3.03613169248775e-05
3.0405046055758e-05
2.4745026490023e-05
-3.31117185179887e-06
-4.48741154811336e-06
3.22789702448352e-05
3.57759346463734e-05
2.14784990075748e-05
2.21825104252167e-05
4.16539921754494e-05
5.17604068405411e-05
4.99584117750345e-06
2.0803633023047e-05
2.16747820256087e-05
2.02169334008971e-05
2.99216005652486e-05
3.27475520313176e-06
1.14074425999836e-05
9.89604856905226e-06
3.39101033428414e-05
1.52373320264101e-06
2.7941396997462e-05
4.45335471821892e-05
2.2978189988748e-05
3.02468395345416e-05
4.87564786397866e-05
4.08678419959552e-05
8.96294767031315e-05
3.64642740589015e-05
3.72082314034322e-05
1.32377593888416e-05
4.29089061054108e-05
6.25835284001531e-05
2.39517415670036e-05
1.96176698925846e-05
2.37341356652314e-05
5.04351949816933e-05
5.06247053855181e-05
1.53136617825887e-05
6.42893474536482e-05
1.65415113187992e-06
-2.40598706403579e-06
1.04130393073288e-05
5.37742125811287e-05
1.19798434724587e-05
6.85117204959881e-06
2.25794182924548e-05
2.54655335804626e-05
2.54511067717549e-05
4.64685989625152e-05
3.13414616411787e-05
1.5272432917977e-05
4.75896386918114e-05
1.26641494993261e-05
5.603576815364e-05
4.76407966302314e-06
3.55495800144245e-05
4.01366512109183e-05
8.09071359060613e-07
4.62053710266469e-05
5.03708659049833e-05
5.83300231117277e-05
3.33608501011664e-05
4.04540791050561e-05
2.13245224669709e-05
3.80040263899041e-05
4.16336764821214e-05
3.79782333162466e-05
2.51128026128409e-05
5.09881737780796e-05
2.57668274466975e-05
6.75961191762015e-06
1.56095446016471e-05
5.88851957816088e-05
1.66834191221365e-05
5.35162437422927e-05
1.98723907843558e-05
3.19846366725002e-05
1.19441819295673e-05
4.10741858839085e-05
3.59535465359278e-05
4.66720231422714e-05
3.91203269686995e-05
2.81873728289159e-05
2.94064518905546e-05
1.89841161685016e-05
4.82476603121823e-05
3.10784685309281e-05
5.62195678325183e-05
4.01309767787886e-05
2.97674502696263e-05
3.54847123780442e-05
6.39679332061233e-05
3.02278943371082e-05
5.17022639349351e-05
2.66857879279921e-05
6.82648550344359e-05
4.93223050088691e-05
3.68583447565349e-05
3.29411391387149e-05
3.77697618681475e-05
3.93052143721761e-05
4.67505172985817e-05
-4.39937051710817e-06
3.67521821326389e-05
2.11677993286823e-05
1.46512322426555e-05
6.4594634354226e-05
1.91202083125988e-05
7.34025962554238e-05
9.37846380288923e-06
3.27604992457775e-05
4.88626821296617e-05
1.89217119569951e-05
4.91986511934301e-05
8.20319111226132e-06
3.93140159657673e-05
3.49151811994221e-05
2.79581777421737e-05
3.78537109133783e-05
4.94421623455947e-05
6.65360218524698e-05
-6.173676317328e-07
1.47335834069724e-05
3.01072126765401e-05
7.68640133956068e-05
3.73945070141675e-05
-2.10332668957632e-06
5.5797510225148e-05
-1.31734181374051e-05
4.21227963958782e-05
-1.21493642685987e-05
1.45701932111659e-05
6.39021946024324e-05
1.06276880481781e-05
2.73628589521615e-05
2.47909006686443e-05
3.88302385359545e-05
3.10460273457988e-05
3.98425164021382e-05
2.20227753409391e-05
4.83042895660321e-05
2.68300916248472e-05
4.99269683894008e-05
3.89200094456825e-05
2.79689961337566e-05
1.38250876394953e-05
-2.1516470303141e-05
4.50091715057561e-05
3.37565244413632e-05
4.96798008872144e-05
1.51841513845347e-05
3.58501417238706e-05
1.23371764788316e-05
4.0495031193696e-05
2.5621446263939e-05
5.53748789603231e-05
-5.44249387028698e-06
4.26617744453699e-05
1.09625802237194e-05
6.70163773139449e-05
2.93990490303818e-05
-1.29299614835006e-05
3.67149951956365e-05
5.33301609423006e-05
4.81956786783239e-05
4.28759282345111e-05
3.39667409122142e-05
3.60431097255286e-05
4.87341792438763e-07
-1.23256307562681e-06
3.84340361023306e-05
4.45521058618782e-05
2.31404487026461e-05
6.48977616353487e-05
4.6811141343285e-05
2.49557265432107e-05
6.54657071078967e-06
3.74311260451307e-05
3.86739742811835e-05
2.61320700836825e-05
5.14608288344826e-05
2.60456276441064e-06
5.31753903731971e-05
3.90497371541829e-05
4.29475198888781e-05
5.41757807965476e-05
4.81606564221334e-05
4.91237115784859e-05
3.69609038877251e-05
5.47532656237073e-05
1.42821566865968e-05
5.05792446979217e-05
2.38699825509207e-05
3.09052052307014e-05
5.94226300518379e-05
3.59962210320275e-05
3.03770659663588e-05
2.59324495969153e-05
3.41727747478656e-05
5.80233940656752e-05
4.20696694019964e-05
2.97826150425272e-05
3.60706386587572e-05
6.4338303047645e-06
3.85505284899507e-05
5.08054697411799e-05
6.21416820510716e-05
5.16416432466924e-05
3.70160863677949e-05
4.5234516961908e-05
2.47634388243301e-05
8.12789410483548e-05
6.22208422218639e-05
3.60008850944628e-05
1.0983281189582e-05
4.1939670106134e-05
1.92712149312325e-05
3.34105229170733e-05
3.30716531322927e-05
8.4582251993009e-06
4.14567015629947e-05
1.12044177026634e-05
2.48623764296485e-05
2.20907132016513e-05
8.5680331032116e-06
2.26880922258891e-05
3.07917937126773e-05
-4.54766136173009e-06
-1.12171607488766e-05
2.37090004457229e-05
1.01667581152363e-05
3.59929726031947e-05
2.9935512132851e-05
1.23251003176615e-06
1.26978093708558e-05
7.37132971327188e-05
3.90579314858006e-05
3.18239662322162e-05
2.60512212534329e-05
3.82143498579761e-05
5.23500332739972e-06
5.10487071196179e-05
6.12344804191043e-05
3.38382567476645e-05
2.66082281722094e-05
4.85681302789433e-05
3.51815233094419e-05
6.13319429810382e-05
2.77407301351753e-05
4.75398918929186e-05
4.93940149630705e-05
3.94570286620018e-05
5.93251262966999e-05
1.34878247088565e-05
6.34155585382078e-05
5.27712334780429e-05
4.79580733723807e-05
-3.9693004720887e-06
2.04222237687282e-05
2.43128103608113e-05
2.11702049682171e-05
6.65456147130429e-05
5.44586556172417e-05
7.36458984278755e-05
5.78040949657825e-05
6.12260033545684e-05
5.86472780844158e-06
2.3041263718474e-05
5.20675031027161e-05
4.31077550381844e-05
4.05633685466477e-05
3.12740545366381e-05
7.17254131680001e-05
2.15831352289643e-05
-1.4361180057468e-05
6.33134056909231e-05
5.17057199966959e-05
9.3886034787974e-06
2.60871662137584e-05
1.97765430142259e-05
1.6240792569962e-05
3.71235990693877e-06
5.16366991328314e-05
4.79127543979966e-05
3.01775923696461e-05
5.63405628096778e-05
7.24928657612212e-05
7.19636530120956e-05
2.76874595378759e-05
3.98810581994681e-05
1.60631750809521e-05
5.85559430544632e-05
3.09872803321683e-05
1.27697153991237e-05
2.48912634687023e-05
7.08965410493993e-05
4.56499049386914e-05
1.22162374819423e-05
1.13585004240918e-05
5.39990248003044e-05
3.75319014676239e-05
4.47200823484243e-05
1.71891887068558e-05
1.36802987788408e-05
2.92942500926507e-05
6.04476401469679e-05
6.43362808470725e-05
3.57480410457316e-05
1.34989570626324e-05
5.32082717559332e-05
4.97034453471135e-05
4.27898745576425e-05
6.51485004134267e-05
6.37349004259085e-05
3.55889303457427e-05
6.43443567260298e-05
3.15024411825694e-05
6.95905729121215e-05
2.91631490717548e-05
4.87304105062685e-05
3.99857342675042e-05
5.12184758235313e-05
3.66638093010974e-05
4.89103663490823e-05
3.59333513013551e-06
3.72833374679318e-05
7.78711433750776e-05
1.33133596918521e-05
3.6892362279119e-05
-7.5410187971014e-08
1.93427736470043e-05
3.91083652066722e-05
5.50716713296683e-05
5.86173030543984e-06
6.56075748659101e-05
2.44058005848837e-05
3.09643672195999e-05
2.6616271487018e-05
4.29367960414239e-05
3.95959713440927e-05
4.13797921423324e-05
5.90898463521371e-05
3.10972060872079e-05
4.40035330852042e-05
1.83825941193957e-05
6.23272108258055e-05
3.68016688704372e-05
4.60679690427195e-05
1.89487089559679e-05
5.06527270209021e-05
2.5733578205688e-05
2.20406526652379e-05
4.76893316291729e-05
5.13784555826711e-05
1.13053223275569e-05
3.44699639886592e-05
5.33059343793293e-05
3.82941804536903e-05
1.18044715487415e-05
3.87282179985925e-05
1.91657988333169e-05
2.57526362340686e-05
2.4831449143812e-05
6.1671656568359e-05
6.62361867645686e-05
5.35809292851497e-05
-3.61574473366015e-06
2.30429268908819e-05
3.44097849598053e-05
3.38163637555852e-05
4.59184117023653e-05
5.65904182604579e-05
5.270237531532e-05
5.13950389768846e-05
1.89633180015585e-05
4.6480369444937e-05
-3.75615723950785e-06
4.51873457291971e-05
2.61060141841637e-05
8.18916513214233e-05
6.52959674974502e-05
6.59566642191775e-05
1.75482451117667e-05
3.3756287105005e-05
5.91701352826562e-05
5.13858811955716e-05
4.1180110632334e-05
3.84034246657296e-05
1.94722001588368e-05
2.65362941421302e-05
7.62793725026085e-05
5.18891592824018e-05
2.96720259286031e-05
4.44977710639241e-05
4.10434495292611e-05
1.68388619743764e-05
2.47252381445427e-05
4.8839444436667e-05
3.14168758626727e-05
6.29852750015072e-06
2.27426782883585e-05
5.73343139593762e-05
3.78481953264212e-06
5.940344233038e-06
2.56854605867392e-05
2.72594895211832e-05
3.04357441897336e-05
2.61296355262165e-05
6.37641746874501e-05
7.47877087136995e-06
2.87218660563019e-05
2.41811527527592e-05
1.65026905881697e-05
2.13902108204377e-05
7.48471098109672e-05
7.3847831518988e-06
6.23840361844815e-05
4.76310097391997e-05
2.21469254447666e-05
2.41391652043394e-05
3.42537666740349e-05
1.91104101081056e-05
2.95403330656863e-05
3.13737902109907e-05
3.6029574990894e-05
7.09529672186188e-05
3.84532822181743e-05
2.95221344545465e-05
6.17357204113621e-05
6.6980256533128e-05
7.81471086249556e-06
3.24182332046247e-05
6.86258559604286e-05
3.15623783981439e-05
1.78495061508716e-05
3.84518976381697e-05
3.43370401965763e-05
4.79364956601456e-06
7.43324508002277e-05
2.68111533535438e-05
6.86604492925463e-05
3.75472688965434e-05
4.40502837121658e-05
1.49076291662103e-05
4.9205458508845e-05
4.65296725444853e-05
1.43294486525997e-05
2.55141018566989e-05
1.92753618858588e-05
4.6325470381938e-05
8.9155521618344e-06
5.13878874991876e-05
3.72878795872616e-06
2.5588115466375e-05
2.10199402443286e-05
3.4772970496384e-05
5.60971133593769e-05
2.9953299859452e-05
4.00714975454513e-06
4.09164192850288e-05
2.92863697099064e-05
1.40645732650802e-06
4.60568275523571e-05
5.84912479925611e-05
7.53602776061204e-05
2.97037920720365e-05
7.71328421437851e-05
4.29790977927816e-05
5.42434727313948e-05
4.00087320235123e-05
3.04397860725128e-06
6.87470742473359e-05
1.79781111866963e-05
5.23001961669286e-05
5.66463892920225e-05
1.12779738055964e-05
3.50250014128236e-05
3.3060973006407e-05
6.07320090753677e-05
1.3292891599941e-05
8.21211846770161e-06
5.03312277400328e-05
2.09450104284808e-05
4.64650494453376e-05
3.47778919006282e-05
1.95165375929516e-05
5.99202377992381e-05
3.60962568858543e-05
6.11589860406937e-05
1.19685472868629e-05
3.85974222285432e-05
9.43851508197177e-06
4.33426539447527e-05
1.62909088076253e-05
5.97339261216002e-06
2.2963000780876e-05
-1.02283367934305e-05
3.54373917625139e-05
6.6983560246298e-05
5.78015743369031e-07
7.94676306030577e-06
3.761081948669e-05
4.99590400530794e-05
1.4627619996439e-05
1.75891274931247e-05
1.11303495478235e-05
-7.05488436623965e-08
5.95125091068261e-05
3.34931962411081e-06
1.36534299552773e-05
5.51314093259016e-05
4.65719153920828e-05
2.67510375689521e-05
2.70941791330104e-05
2.23168675707114e-05
5.39436225253849e-05
4.18116471418809e-05
3.56161362892068e-05
1.65188782239457e-05
3.28335697331895e-05
6.96573868208607e-05
3.54187855201446e-05
5.99677089156419e-05
3.76370141126443e-05
5.9641036522573e-05
5.0628692457669e-05
-2.38051621889598e-06
7.19325297850991e-05
2.88341249034246e-05
1.1371361628665e-05
6.43234961717926e-05
-1.0496884864218e-05
4.17003703096931e-05
4.11241524403985e-05
-8.43242587288786e-06
-1.62078093708432e-05
8.56752819365692e-06
2.96996727407598e-05
2.67988190281667e-05
4.41257415964102e-05
-2.09068967422984e-06
4.0427528194814e-05
4.30478609771452e-05
2.69728959430778e-05
2.95581530404157e-07
6.94799565692949e-05
3.60956237679704e-05
1.23852234342033e-05
1.4644808964682e-05
2.81892727027212e-05
4.3852370583311e-05
3.4109531866563e-05
5.32322535871466e-05
2.6205585168933e-05
5.25122021278234e-05
6.97674515786027e-05
9.44997569993076e-05
3.99009449420528e-05
4.28289489049477e-05
5.9371318334949e-05
4.94111273839782e-05
6.49589384013231e-05
5.73235644820717e-05
2.58368579387338e-05
7.31168365381698e-05
6.9762079272003e-05
1.45807553518594e-05
2.46615470462086e-05
1.93968242675782e-05
3.4375023496377e-05
5.28855341132953e-05
5.75044629199777e-05
1.31199937827377e-05
2.61774978854288e-05
7.27182159910743e-06
2.1503521508716e-05
4.11443962893939e-05
2.55528588943307e-05
4.87832637362669e-05
2.69239010100907e-06
1.5171862119641e-05
3.72427097051776e-05
3.00243673688965e-05
1.75438458803853e-05
7.12733902610643e-05
4.38799497660499e-05
1.94099262680837e-05
5.25190019955472e-05
5.17615081293565e-05
8.13061038167754e-06
4.96896895850336e-05
-3.18897439298188e-07
1.30890010257309e-05
5.74762435334891e-05
-2.06513780441116e-05
8.01982714855409e-06
4.3598989011582e-05
2.83688220918446e-05
2.85258349681695e-05
5.17469896403399e-05
5.58453820514222e-05
2.9049244698802e-05
2.40133647560225e-05
3.84133877585658e-05
5.50456394643651e-05
3.10714398549515e-05
4.40452640529612e-05
4.04323193208329e-05
4.23117853777365e-05
4.22756029822602e-05
1.9367692751736e-05
4.26111740522589e-05
3.92881638444293e-05
4.07700607280173e-05
5.41260255659251e-06
3.84653571538049e-05
3.94121259602039e-05
4.44080549202569e-05
3.51105622864184e-05
6.60123436909597e-06
3.07496698500157e-05
4.94839918334026e-06
5.81896198728104e-05
1.98168093563952e-05
4.53636373341393e-05
4.76371550817859e-05
1.76113700707954e-05
1.20192633139291e-05
4.08176183399407e-05
2.13770302382095e-05
3.53115040642999e-05
2.2713380393383e-05
7.38662710755824e-05
7.12360891886278e-05
7.11749796392316e-06
4.47159677111844e-05
3.34631224421154e-05
2.10827830265058e-05
2.28530349614792e-05
1.47357753317094e-05
3.87682483389061e-05
8.55887859299516e-05
6.0185464514799e-05
5.27439988824669e-05
5.02607944226802e-05
1.04437898815967e-05
3.37745981632652e-05
5.83622793058785e-05
5.45309533106859e-05
3.68786636446718e-05
5.78605034402857e-05
2.33715694490333e-05
2.95424567631703e-05
4.02334665310222e-05
4.46749162405077e-05
6.53675878316558e-05
3.04926408779299e-06
4.96246310439551e-05
6.68671735300381e-05
1.53652654087221e-05
3.84432097375969e-05
3.51189765371402e-05
3.21359443887421e-05
-1.47284017584269e-05
1.6026681772731e-05
-4.34697132286806e-06
4.51309246813994e-05
2.79338412495823e-05
-1.11650985478366e-05
1.36325524023548e-05
2.22027426224708e-05
8.51897251873659e-05
2.81092712991923e-05
7.57602548320245e-05
4.31007173441308e-05
1.57832325131612e-05
2.05686721227665e-05
3.14894463861847e-05
-1.41006680796881e-05
2.65280104270202e-05
2.64136259785685e-05
3.73005856123923e-05
1.54773326158644e-05
3.44594480766619e-05
3.69084537874247e-05
3.85548825321561e-05
2.19050632767281e-05
4.75975413889736e-05
5.68559084501133e-05
7.25020068124216e-07
9.83835364967135e-06
6.72951747245814e-05
3.35709686073003e-05
5.97645311326725e-05
3.70993762093453e-05
2.30132291257582e-05
2.62035271885182e-05
4.52989703351402e-05
3.65303348326618e-05
3.61065995838625e-05
5.92999027809628e-06
6.23292173980059e-05
8.9875556090102e-05
3.25027704630457e-05
3.14095164373366e-05
2.52673499602867e-05
5.03268265897405e-05
4.54224818310663e-05
7.81218730089154e-06
3.99780069603593e-05
3.11563079360026e-05
1.0068847898008e-05
3.39906482476719e-05
3.65615127856075e-05
4.1161961257867e-05
2.58701570559893e-05
7.50670444263649e-05
4.28452196295161e-05
2.32262223510995e-05
5.74227673056912e-05
3.93767633942048e-05
2.71163016498416e-05
6.10582783453903e-05
6.94530251409355e-06
2.77250826349705e-05
6.40573825023225e-05
3.04414860345036e-05
6.56300119089991e-05
4.66760545264504e-05
-9.32474732297754e-08
2.96802507370435e-05
2.90049213554325e-05
4.61198413782214e-05
-1.96988232311073e-05
9.03435468122734e-05
6.76768678573542e-05
3.89646411091286e-05
5.78648452414438e-05
4.8394329345814e-05
5.26871731110347e-06
3.62103501182474e-05
6.79211742225492e-05
4.02449628320941e-06
2.81151265995502e-05
1.31821647959351e-05
4.32958694403831e-05
3.00124941908212e-05
4.14408217361063e-06
1.51612497023166e-05
1.273580882395e-05
7.20670796176641e-05
6.15374296318353e-05
3.24373367071153e-05
3.5965563068263e-05
4.30490665414058e-05
-1.19439299328383e-05
2.14699598026608e-05
5.52747242865185e-05
8.18350140074292e-06
6.37173293116312e-05
7.25651675975869e-05
8.03162978403002e-05
5.9159828061098e-05
5.73048743475316e-05
-2.88983914576026e-06
3.59491422184533e-05
2.67988035633231e-05
3.12352393648235e-05
-3.29196969208029e-06
7.36772454085516e-05
1.61263480904429e-05
7.01556937734259e-05
3.15036153117721e-05
3.53896501111525e-05
-3.32502155043547e-06
3.0389102414908e-05
4.00254296495532e-05
7.13154615358086e-05
5.94743018626267e-05
5.6261726091749e-06
3.16421646477736e-05
4.54310903585495e-05
3.69974085361398e-05
5.25859842589909e-05
4.3763112870725e-05
5.64581890721859e-06
3.56787295948839e-05
8.75477489612618e-06
2.55907756771081e-06
4.28552341905434e-05
7.83003929972759e-06
5.71009977769379e-05
1.66438088863687e-05
3.2135476905825e-05
4.06255436475897e-05
4.26633899459175e-05
2.05300630773938e-05
5.24124811270781e-05
8.12542796158138e-06
3.82613692712484e-05
2.29311663309283e-05
3.82107861539612e-05
3.66784387944849e-05
4.21559773277986e-05
5.41196917072524e-05
3.41063307389786e-05
4.00065264425568e-05
3.99674385523259e-05
3.8386470779591e-05
2.43095707324028e-06
6.45340672959071e-05
3.41414502375444e-05
-1.10531926769251e-05
3.23539937721331e-05
5.67732488450098e-05
9.22536498979477e-06
4.34778704450853e-05
4.50883242458176e-05
3.62700962380038e-05
3.48315033921438e-05
3.30763543444137e-05
4.72618779938438e-05
3.94388148747334e-05
-1.66245041096379e-05
-4.94005185697865e-07
5.6805434038261e-05
6.43870178561751e-05
1.95488179506635e-05
2.48926988537994e-05
5.5511236101097e-05
4.84031682105214e-05
4.40983070011485e-06
4.10806317857423e-05
6.681139825196e-06
8.88283593096072e-06
3.88026327462862e-05
3.05426026131967e-05
1.83366666102334e-05
5.39257199921947e-07
6.50405326449876e-05
3.41454524257008e-05
2.13909231014152e-05
4.80609912313216e-05
3.47824463994898e-05
2.60754939278873e-05
4.90992809727845e-05
2.44709954802695e-05
2.38442850407207e-05
3.04456540715873e-05
-1.5487323021685e-05
-5.10922727881505e-06
4.08596092467249e-05
2.45927843029372e-06
4.54422465695755e-05
3.78961133905556e-05
5.71003236948073e-05
3.54539958276641e-06
6.81377259305404e-05
3.94286358641019e-05
1.52101226027245e-05
2.23999868450757e-05
3.16612609974592e-05
9.26720800708687e-06
4.46093313879542e-05
1.38870217886013e-05
6.41403251517236e-06
3.93247017397554e-05
5.28694444055606e-06
-3.2231960448259e-07
1.51496460553649e-05
2.23069850799191e-05
5.86746611690063e-06
3.24474902472208e-07
4.20598976140829e-05
2.83235964972422e-05
3.83713386212084e-05
2.85486935594699e-05
3.27128216689267e-05
5.57250043322607e-05
4.12082653705848e-05
2.58195326869639e-05
1.30611500390665e-05
6.52705723639165e-05
1.96781465819537e-05
1.53843120416475e-05
-4.46839904888692e-06
1.94856140958157e-06
2.84509305617418e-05
4.22387605326117e-05
1.22034906862524e-05
8.18708359153437e-05
5.6828673927819e-05
5.70233206850631e-05
2.04858533966907e-05
2.90573526318101e-05
4.66616875706397e-05
6.05422242144589e-05
1.8057745675961e-05
2.22355013174751e-05
5.27690633357074e-05
4.35288373032444e-05
4.8023990728415e-05
3.16860815580848e-05
1.16595611403174e-05
4.18337547012217e-05
7.54978113248099e-05
2.98955561271416e-05
4.09136212394882e-05
4.22672008608474e-05
4.77242084394222e-05
5.72219543597577e-05
2.56784276350295e-05
3.64309756590329e-05
3.45149184582956e-05
4.23913181155138e-05
4.59805014237299e-05
4.5285842855026e-05
3.79927559315188e-05
3.97861543885213e-05
4.74770797502156e-05
2.41285529429354e-05
6.02250073137347e-08
1.29207081132426e-05
4.75053179721635e-05
4.60762153279001e-05
4.55491407923952e-05
2.72899339839586e-05
1.64555104633202e-05
-9.72560523594313e-06
2.08551263137483e-05
6.36432390407411e-05
3.91057052515995e-05
2.89382761939939e-05
5.63752007256883e-05
3.9074875798751e-05
5.18319109134754e-05
2.45223758098246e-05
3.0722691321943e-05
7.47465029033744e-05
5.56463961377338e-05
5.24105447607599e-05
6.87664157654618e-05
5.45834094413258e-05
5.47716348348582e-05
3.19552955393825e-05
1.95473231670246e-05
1.4101816295079e-05
2.44532894616287e-05
2.4407654526182e-05
3.05715933201735e-05
7.75189808610575e-05
1.97197138812511e-05
2.04404610071292e-05
1.16360054168256e-05
4.77172552015744e-05
3.6220067700342e-05
3.86192836572394e-05
4.68017584441085e-05
5.74729767392753e-05
6.24245442156532e-05
5.53696717707876e-05
2.8480427692974e-05
6.35430737919114e-05
3.02281695252769e-05
3.98039545901992e-05
4.66195318410548e-05
4.34548880453949e-05
4.00010895289103e-05
3.10036025601767e-05
6.14933318835633e-05
3.56335338728946e-05
3.38128538629548e-05
6.51786123883396e-05
1.87173731313634e-05
1.99161888983188e-05
2.94896837765484e-05
4.41757375224866e-05
6.21321104808589e-05
3.71251756086619e-05
2.87482854110544e-05
4.01308305784198e-05
1.27975026464951e-05
2.13126755689722e-05
4.0404800198657e-05
4.22485924754744e-05
3.21760636867727e-05
4.09537810327364e-05
3.44701803195878e-05
2.87120237186798e-05
5.38382057092527e-05
3.74459390124587e-05
4.44057798417048e-05
5.04529333607202e-05
-1.1017240817506e-06
-7.8084934918807e-06
2.49244139064619e-05
3.8124817836331e-05
3.38964150619429e-05
2.70486547324532e-05
1.84012605110086e-05
1.630570389654e-05
7.16832179716456e-05
7.82263264344077e-05
8.49712632572463e-06
6.08650646513494e-05
3.60164115158572e-05
1.60440656720053e-05
4.17447047275569e-05
2.4025337658191e-05
2.68029568294158e-05
4.10213750672302e-05
8.46794091352937e-06
6.11617512109527e-05
1.89847938397635e-05
3.82711604228119e-05
6.35343466404028e-05
3.8229387532684e-05
1.24724729729763e-05
-2.14556287275149e-06
4.79253996293579e-05
2.27023247464957e-05
7.09949569010956e-05
4.79520379852946e-05
5.38204357776074e-05
3.09929989287944e-05
1.44699759024968e-05
2.54183871242685e-05
5.50018302793739e-05
3.61725149543068e-05
3.85875591533572e-05
2.20397994268151e-05
-7.74961170620068e-06
1.11857806813362e-05
-2.72606279175309e-06
3.52602901791266e-05
2.83185958181986e-05
4.21551773145421e-05
6.59474512621014e-05
3.45537157998917e-05
6.67904068775463e-05
2.62444952912858e-06
4.23054007359209e-05
3.34469468623254e-05
6.17511203898251e-05
1.15782012835438e-05
7.77648712900705e-05
9.79607301957947e-06
2.11037838555375e-05
2.86500999268746e-05
4.64433384154496e-05
3.70229719779824e-05
1.49638919592246e-05
9.22681235224027e-06
5.9430257873806e-05
3.33199443429346e-05
5.84096716029259e-06
2.56859886559517e-05
3.73889204868759e-05
2.09671295416128e-05
6.56998770935727e-05
2.92002201196515e-05
6.43755523652455e-05
5.36732981750299e-06
3.17047026007369e-05
1.48409996881165e-05
3.87626584213051e-05
3.3642702146388e-05
5.05588665362812e-05
1.36437482840715e-05
2.25779407338989e-05
3.38144057287408e-05
1.24915837507817e-05
-1.76503722905782e-05
6.49579156290503e-06
5.36491366520056e-05
2.88314665977156e-05
3.42375215442491e-05
3.13303717035665e-05
3.41539244007078e-05
2.46689182284309e-05
7.33490241815223e-05
6.48835304547544e-06
4.83861922334212e-05
5.18648651048774e-05
5.39197690488941e-05
3.2287799294888e-05
6.09807942228294e-05
3.95503236026388e-05
2.09789644276347e-05
6.7716249580319e-05
-1.31049114756089e-05
2.35401596733277e-05
3.59731268137237e-05
2.65798122048539e-05
3.86524989161743e-05
9.75140159026518e-06
4.86200129463113e-05
-1.44040460495209e-05
7.04863592797591e-05
3.23976296478583e-05
4.35978721188746e-05
4.9433659369401e-05
5.10899369003892e-05
4.1074269515422e-05
2.42688238265969e-05
7.07071431462203e-05
5.09704002414298e-05
-1.41143671730575e-06
1.86312039220083e-05
2.98971684128991e-05
1.59122307592256e-05
4.14883894530905e-05
5.76382826868307e-05
5.69308778187372e-05
2.4342408290127e-05
5.76816678133393e-05
3.16708045659034e-05
1.2251583351248e-05
2.98134812828944e-05
2.14417890089172e-05
2.35549509320273e-05
3.45658775918657e-05
1.42173742077316e-05
6.02245450823371e-05
4.96813225682646e-05
4.38579777488923e-05
3.7154187704153e-05
3.91370170907928e-05
2.06428371501213e-05
4.34521928653893e-05
4.28417039426574e-05
4.07840812803165e-05
2.22516615687794e-05
5.42820714521097e-05
2.54567594601065e-05
1.67654168201179e-05
3.04379026468864e-05
3.21613563875536e-05
4.51488519669955e-05
3.69994960686019e-05
2.95011491276053e-05
3.94468053249417e-05
5.65319627880512e-05
-9.82681262418718e-06
1.79963551573779e-05
3.84535625523012e-05
2.36523612333047e-05
4.0574591916746e-05
5.64243269946023e-05
4.26151133383907e-05
1.95761071346859e-05
3.77455524728517e-06
2.72411488373791e-05
7.66984642245689e-05
5.38010628842373e-05
5.58590935580502e-05
5.28315634377915e-05
4.44370088837404e-05
7.43438134174472e-06
5.54746483227475e-05
1.81083666899476e-05
3.31727686038983e-05
4.4804178797884e-06
6.08783141456918e-05
4.22748054128224e-05
1.27928666822608e-05
5.60185432561722e-05
4.3428152887431e-05
2.30285855718087e-05
3.39179546707359e-05
2.97371942227196e-05
3.33166482416345e-05
2.33696327032338e-05
3.90960824248352e-05
6.58390126940876e-05
2.3366137781288e-05
7.05711423075201e-06
-7.90633985344653e-06
4.59853049573326e-05
6.41645161880117e-05
3.64563154862751e-05
1.10763407589095e-05
4.38123494644772e-05
5.9899116683921e-05
1.85000841730847e-05
1.96241531529304e-05
4.53943314155569e-05
3.50196849661705e-05
0.00010113722904812
4.7299692811267e-05
4.58176785554579e-05
4.28045075150783e-05
6.55361786707656e-05
4.32311089575951e-05
5.02292806326905e-05
3.0904174913776e-05
2.83572090317929e-05
6.17931960889082e-05
2.61060698446453e-05
1.38171261487496e-05
4.60694080096411e-05
-1.27991874128498e-05
3.36175312228674e-05
2.31094714267732e-05
3.70278092889054e-05
7.49986954523118e-05
1.49906478539616e-05
1.30888812852931e-05
3.46555401163845e-05
2.04591995967094e-05
4.67768941616606e-05
3.59252008345639e-05
3.17720295313532e-05
4.14535053989737e-05
-5.75054903755093e-06
3.97529788414718e-05
2.66289159420107e-05
5.44844809221028e-05
3.49192357680076e-05
4.69092797109939e-05
4.68258417032171e-05
5.65933782916737e-05
7.51879599308297e-05
6.60968393994317e-05
7.03996989971697e-05
5.29103233083397e-05
3.88947889813929e-05
4.82828639854974e-05
4.35338873567517e-05
3.31424219300093e-05
2.12135420994673e-05
3.79591201520346e-05
8.76984302420639e-06
5.1093804341136e-08
2.26153972797169e-05
3.24106375274838e-05
3.68275853060835e-05
3.77285782820739e-05
1.78316001838984e-05
2.78206997468512e-05
3.61500506629879e-05
3.17040781658373e-05
1.54443070046784e-05
2.98736900689871e-05
4.55989278393808e-05
6.44270874156305e-05
2.62230553894441e-05
2.64425612251377e-05
4.63080880357562e-05
4.20052557866384e-05
1.42289467324723e-05
2.55807920694573e-05
2.54269035095884e-05
4.57977270160949e-05
4.1426079286228e-05
5.20895909412187e-05
2.95922685956814e-05
4.23934850328022e-05
5.23129418899566e-05
6.64726520709719e-06
6.8132186241066e-06
3.6555968784779e-05
6.60850275918054e-05
5.04921683758886e-05
2.02519614450484e-05
4.67756524785784e-05
8.70253550847554e-05
3.36856533371541e-05
2.0247871677924e-05
1.29253543550642e-05
5.26363779866154e-05
1.70983486670634e-05
4.71962932613192e-05
-2.10686091435251e-06
1.99932214841754e-05
2.37866699225295e-05
4.00810315379251e-05
6.34334233422528e-05
1.90371308691375e-05
5.11126322879282e-05
5.43870186868627e-05
5.365587291283e-05
6.2707025162954e-05
5.5278999409002e-05
2.48045067825882e-05
-3.32955897471862e-06
-1.58948409878114e-05
2.80872637220961e-05
5.30486115663447e-05
2.28041977154616e-05
4.89339128742268e-05
4.0435024014514e-05
3.78568614487527e-05
1.56865067547864e-06
2.48915422408059e-05
3.75485645268135e-05
4.23821478572782e-05
4.74277364047367e-05
3.38217761236681e-05
5.77229157134698e-05
6.10753146381477e-05
2.12041524370272e-05
2.17736201999097e-05
3.32111472446578e-05
3.59218171494683e-05
5.28736610446999e-05
4.36137686714432e-05
5.01966485032158e-05
4.00626352520173e-05
5.3622230504763e-05
3.7236333881571e-05
1.36094598809769e-05
6.12053314698025e-05
4.85429535780076e-05
5.02016643346946e-05
4.69446789173748e-05
3.13580561637258e-05
2.91124282636077e-07
1.105281168428e-05
3.48808574934301e-05
3.70784543776362e-05
3.08535761672191e-05
3.74033760918729e-05
3.59660439541531e-05
-5.7827079166681e-06
8.98220707995632e-06
2.80880371625711e-05
-1.24332806742853e-05
3.9254164906083e-05
-4.00398825195627e-06
4.09909308106324e-05
5.28169110985448e-05
2.12710181372175e-06
6.54776895478459e-05
4.97973611055283e-05
3.24066942254039e-05
1.79291502317565e-06
-9.05219390795684e-06
2.72622914190661e-05
4.06262372879104e-05
6.01318734086157e-05
5.27199899180187e-05
1.5528963797022e-05
6.71795356164543e-05
3.69916770999185e-05
3.96661184135751e-05
1.56840382937477e-05
1.87046889489618e-05
3.52950646495162e-05
5.12368120184908e-05
3.87116188370352e-05
5.20827621296256e-05
1.0681659222795e-05
1.87311595068694e-05
-4.25254760883322e-06
5.7939606524837e-05
1.74134650446595e-05
3.51739498719569e-05
1.29970428211964e-05
4.24066746470364e-05
4.12782835189967e-05
4.00603910909581e-05
2.81687449702545e-05
4.28496175547246e-05
5.09484318424269e-05
7.25217434820695e-05
4.74239736033933e-05
5.32543605561459e-05
2.97415036819067e-05
4.6796816451256e-05
1.4438385025598e-05
7.00864563401811e-05
4.22142113439854e-05
5.29342092478937e-05
6.28112737803569e-05
1.52782540942864e-05
5.10228508685985e-05
1.37681183756691e-05
1.81497752041447e-05
2.65290356687835e-05
1.62285952785806e-05
5.57221563359048e-05
7.58441899181606e-05
8.03898765945091e-05
3.78328002776074e-05
2.03473806533966e-05
2.92431615356354e-05
2.06210847961974e-05
-5.83321174681494e-06
3.9278210914604e-05
3.37518748018317e-05
2.03981814477202e-06
-3.97123481724249e-06
-1.56699086915144e-05
1.79583060050886e-05
6.53990570720471e-05
2.16906183597917e-05
-6.32414241155823e-06
2.09787771648832e-05
2.83937771375666e-05
2.64961856528494e-05
4.36647331649992e-05
3.36924888740793e-05
-1.35194176499827e-05
1.75002929981088e-05
-3.03429655768587e-06
4.1192674701598e-05
3.91556065433436e-05
2.95912913778102e-05
6.19165405993576e-05
4.12278637813411e-05
1.49457436318188e-05
2.56298680364953e-05
6.52905799716017e-05
3.61619029013971e-05
3.47562591635232e-05
1.97879695458948e-05
1.35355620079544e-05
4.54375276589311e-05
3.12861077331298e-05
3.27107380742858e-05
3.23344196795836e-05
3.32697024873255e-05
2.37811690001827e-05
3.42264388740413e-05
5.07074927824233e-05
1.25503528240425e-05
5.93509114015504e-05
7.40274520230675e-05
9.97347688384248e-06
2.12719917392333e-05
1.21671726956869e-05
1.41831736731203e-05
6.05027316327008e-05
1.66004396509384e-05
5.57732579993631e-06
6.26535945445467e-05
4.02726272564132e-05
3.83553409736875e-05
1.5541058588456e-05
1.45089627981535e-05
3.70848120131792e-05
4.82907994151335e-05
7.45828110922564e-05
7.74842075902708e-05
6.21038773563361e-05
7.36526293387273e-06
3.04035643330843e-05
2.15936524031738e-05
3.2561510416784e-05
5.19812762330426e-05
4.98574119763335e-05
7.0628730666754e-05
3.26016264068935e-05
4.96722954195134e-05
1.81868475229643e-05
4.54754082041905e-05
6.79281277832515e-05
4.14743921524884e-05
3.0339102915585e-05
4.74811843446681e-05
3.0572530183219e-05
6.43633515025362e-05
3.79253623347703e-05
4.94725672547381e-05
4.75948019150694e-05
6.19386171349393e-05
3.01881887414805e-05
2.42923585601981e-05
8.04321749768647e-06
1.68671476187832e-05
4.68481581501946e-05
1.83197701748146e-05
3.35526613039051e-05
3.22169385937679e-06
2.88318006891625e-05
1.66344092069347e-05
5.14422610152831e-05
4.54094594914811e-05
1.50163014481409e-06
3.57537744664567e-05
3.85869666266944e-05
2.00802032981573e-05
2.44151304144502e-05
2.94279517752128e-05
9.38480184788888e-06
2.75579539957311e-05
4.97850805039891e-05
2.51490273738598e-05
2.21939563680276e-05
2.13541943619697e-05
5.90483374652019e-05
4.39314372208826e-05
3.6366430173901e-05
3.80728097619796e-05
3.46702628172055e-05
2.64559232484584e-05
4.20371456746985e-05
6.75469716364364e-05
3.70881908480622e-05
3.6039331009256e-05
6.81748993165803e-05
1.01177764299614e-05
1.95675571493433e-05
2.97781814004856e-06
3.40360521390897e-05
2.0619236964018e-05
1.85456320993237e-05
4.66960342845094e-05
6.36481061896412e-05
3.29323495035384e-05
4.99223878266008e-05
4.8837787866669e-05
3.33487307150553e-05
4.49082609978765e-05
3.74804199931935e-05
3.49154941180427e-05
1.6410806612128e-05
2.64175238983626e-05
7.71008831901964e-05
2.66686453210615e-05
5.23887800377841e-05
5.12869869449393e-05
6.35176841843109e-05
-3.6353429528771e-06
2.66398888140807e-05
7.41186364594125e-05
-9.5026432204054e-06
3.13586183137573e-05
4.52084622913985e-05
1.72555205890207e-05
1.53478355430777e-05
4.31623120430351e-05
2.54396291055646e-05
-4.20025907754943e-06
3.7989114622932e-05
6.04512974462722e-05
5.75599535771185e-05
2.96612876490908e-05
4.21973368476657e-05
2.82955050923178e-05
3.08545501507416e-05
3.71006440204508e-05
4.75941391669029e-05
1.40879688564122e-05
1.71215167132496e-05
6.28515762313138e-06
3.11877487465993e-05
2.06189896507435e-05
2.325970982634e-05
2.82466565898451e-05
4.15674060477082e-05
3.5817502850149e-05
-2.82367290515981e-06
5.08585318930461e-05
4.52408628121719e-05
3.63400128148709e-05
2.72398488634206e-05
7.18791568817513e-05
3.68891613041029e-05
-6.05194333958039e-06
5.1291622211996e-05
5.01754534078951e-05
2.38984797309171e-06
-3.22360985811171e-06
4.21405841979238e-05
3.21774751782206e-05
2.93344007696459e-05
5.16757894614332e-05
3.02541471939878e-06
4.4702137812415e-05
2.98761442553923e-05
3.42188910884848e-05
3.71455008038493e-05
1.45952691598052e-05
5.71332210465731e-05
3.39848406225879e-06
3.07456407333701e-05
2.93288818361162e-05
3.72756819275764e-05
3.89225966847891e-05
6.45207063028601e-05
4.84299746685834e-05
7.51134288206375e-05
3.51035148675065e-05
3.78911726841768e-05
1.92563916566888e-05
4.10746822166199e-05
3.99108643190575e-05
2.55807900322232e-05
2.41833698456165e-05
2.52684175297053e-05
8.83976675234372e-06
5.27384089834395e-05
-2.0568237460843e-05
4.87452240485431e-05
5.75129391742679e-05
2.80599874989566e-05
-8.06300821089046e-07
2.15110291736783e-05
1.78501190893504e-05
2.9694357623781e-05
2.77472411001067e-05
1.74770332651475e-05
2.03447439571371e-05
2.9561308013683e-05
5.18979721835248e-05
2.43029769639933e-05
1.4289732251877e-05
2.67650764311311e-05
7.76111144981689e-05
3.49640797567771e-05
2.18303685947831e-05
3.03482939624517e-05
5.24749355320422e-05
5.92984963847198e-05
3.80199471252793e-05
-6.34206559132081e-06
4.9051383890725e-05
5.71354745699188e-05
4.34924715532413e-05
4.67209057215129e-05
3.97624172180217e-05
5.95539002020612e-05
4.92367056000835e-05
5.46556684234403e-06
8.97669062026166e-05
2.41019283896997e-05
2.43425074144207e-05
4.45355878076054e-05
1.6795559388048e-05
-5.95116570319905e-06
1.88376650899512e-05
4.43582168603654e-05
4.34049445696916e-05
-4.61182570394985e-06
4.43803951819844e-05
4.91046754336954e-05
3.29609653843519e-05
6.93361393522903e-05
4.93200623763405e-05
5.61445088384469e-05
-6.14626501991149e-06
-8.12901798013551e-06
2.07694861247419e-05
2.84204343592987e-05
9.08897484861413e-06
-1.57906638421907e-05
3.93753149627552e-05
3.78032268435572e-05
6.55284080213034e-05
3.62196291726381e-05
3.28703620334569e-05
4.60297778780404e-06
2.91117896935083e-05
3.3352934211644e-05
2.07165845632656e-05
4.1877506123373e-05
1.62252813019289e-05
2.24563501089642e-05
2.15113077350598e-05
2.01664004026704e-05
4.40233283129347e-05
1.36008864815995e-05
3.16289792346487e-05
4.76549353993312e-05
9.6792697084525e-06
2.09449538414578e-05
4.1263421139742e-05
5.17500894027894e-05
1.55870770604609e-05
3.9360365783151e-05
2.09391235997339e-05
-4.52660573040349e-06
-1.33811105398883e-05
2.2037923723455e-05
1.14533891018027e-05
1.73537942849001e-05
3.79089013533576e-05
5.02074157205131e-05
4.12000328797459e-05
4.82119384002072e-05
3.06822732036607e-05
1.20501549352046e-05
5.75020711800202e-05
5.92090443148295e-05
4.16008586871616e-05
3.78266965606742e-05
1.59053099649659e-05
2.05353153463307e-05
6.08090194360952e-05
4.89703573339898e-05
-8.10748411950007e-06
6.06802108705927e-05
4.54425408101533e-05
6.56155650046802e-05
5.50687927317745e-06
4.66585155757704e-05
6.77432538685607e-05
2.19323457211632e-05
6.01302667961577e-05
4.24442695161243e-05
4.18262416162846e-05
2.76916092852005e-05
4.73167083442429e-05
4.74513739464454e-05
3.60261853304157e-05
4.15518297733276e-05
7.45916746756872e-05
4.5483259319907e-05
3.48074406463228e-05
5.3078132728702e-05
5.1766445285075e-06
5.25774390277511e-05
2.4834494407758e-05
2.91843338213055e-05
6.2900413166386e-05
4.13504786366453e-05
5.96475561005128e-05
1.76459091993417e-05
7.24092343578831e-05
5.4729356712713e-05
1.19267612646417e-05
2.7982210908706e-05
3.63979331359018e-05
4.19558884636924e-05
2.00906437302161e-05
2.63621464097908e-06
4.24380992590959e-05
5.02457144113248e-05
1.84918521983645e-05
4.28628229637072e-05
1.85899591651765e-05
2.47749985027855e-05
1.13352016262247e-05
3.93765247097738e-05
2.52783586112354e-05
3.32811104811393e-05
6.36613439951782e-05
3.97148994909803e-05
3.2778917752225e-05
8.09303247055369e-06
4.39779949662712e-05
2.13973496054711e-05
-9.04821811652671e-06
3.8145055043106e-05
5.77342998218701e-05
4.84613584068217e-05
4.13892307251013e-05
3.067433240194e-05
5.18254880271106e-05
8.12871796193367e-05
5.90063792607252e-05
8.27206342112794e-06
4.1790891776117e-05
8.3296832749829e-05
3.44918087135697e-05
1.70575630703653e-05
2.6148470880649e-05
1.07933680762839e-05
2.31697431670842e-05
2.9842763673504e-05
1.72887900689818e-05
4.89739734355099e-06
2.86032809239396e-05
5.57542920499926e-05
2.32054428738403e-05
3.24312567135885e-05
1.77404877227119e-05
4.86018375829106e-05
2.35736837504237e-05
5.5679156344213e-05
6.01569029966826e-05
4.53953712639396e-06
8.56302569652709e-07
4.35279972001025e-05
3.75626276365549e-05
2.90853671380467e-05
2.63061587277616e-06
1.30048186585873e-05
1.44162729868108e-05
7.65125967780798e-06
5.98234392127212e-05
6.29681908354504e-05
1.56679466106167e-05
4.44906071509101e-05
4.20759127055373e-05
4.98366490110302e-05
3.32688902840403e-05
2.89412433192784e-05
2.06874096828331e-05
4.44628591705185e-05
3.03524432443514e-05
2.36930310702499e-05
2.93370499346566e-05
4.27671300865916e-05
2.51524849384576e-05
6.9117885976067e-06
4.11290885361174e-05
3.47026290146102e-05
6.40396736725348e-07
4.85496718743506e-05
3.73463017833964e-05
3.40366084910701e-05
2.12963734300411e-05
3.22814638952639e-05
6.73424206903426e-05
2.59588393904163e-05
2.93194443830289e-05
-9.5860102351293e-06
6.12301021226446e-06
2.29862614485523e-05
4.17858576669488e-05
1.92287689233608e-05
-1.02523343012685e-05
5.47408420633085e-05
4.22771867451552e-05
1.95301164836412e-05
2.00013960635454e-05
5.1128041007219e-05
5.22269238976298e-05
3.18876162806943e-05
3.01467896125505e-05
2.35016923949442e-05
4.31075009321882e-05
1.93430103259137e-05
6.12173267093897e-05
4.964065121113e-05
2.35228606245605e-05
3.8146519209072e-05
2.56429923139109e-05
3.58760637681551e-05
2.71122273456989e-05
3.54763326186371e-05
4.99733242977709e-05
5.4632375199951e-05
1.41586836679892e-05
3.35796408200422e-05
2.60507076383977e-05
5.61291871721708e-05
4.80089654825252e-05
1.10677353221797e-05
3.32055582100456e-05
6.39516551095356e-05
1.19976171797599e-05
5.55828217383558e-05
4.41378032837791e-05
3.0042185234123e-05
-6.93185382869424e-07
3.46378202170178e-05
2.21515174044151e-05
2.50703062985912e-05
3.07032451840979e-05
4.15336606362585e-05
1.3013806419033e-05
5.4727375013145e-05
3.66416946212114e-05
7.00649869027546e-06
4.61196309489951e-05
4.31097633067014e-05
1.5568055265896e-05
1.75626910303982e-05
5.5414877383326e-05
3.05421947346166e-05
5.53572575373031e-05
3.6936187401868e-05
1.72098317053637e-05
2.1897567071709e-05
4.12753277172243e-05
3.98222769386714e-05
3.66978481399956e-05
1.13932442187912e-05
2.68578176324202e-05
1.95974935005296e-05
4.04885795490278e-05
3.47581220752209e-05
3.63600984074135e-05
3.08305696671064e-05
1.5981723982893e-05
1.97487034218e-05
5.56956512916255e-05
5.87762058821866e-05
4.66713278994247e-05
2.50143335193297e-05
3.90147230294015e-05
6.56320860353672e-05
5.17255888385743e-05
5.42375874906988e-05
6.11898243318246e-06
6.44261918549545e-05
6.83024570535903e-05
-1.36682887032697e-05
5.28411472766668e-05
5.56362064129032e-05
2.82920014152976e-05
5.38940662930481e-05
5.13745151048769e-05
3.21193094378105e-05
3.25799634058327e-05
5.45289515054104e-05
4.13861753889381e-05
1.53795960172733e-05
7.16728019063156e-06
1.89452492103095e-05
3.51422625420394e-05
2.11601382237375e-05
5.62260539584122e-05
4.53565311153315e-05
4.07921164533654e-05
4.43748273499951e-05
3.42712699943295e-05
3.05185805703098e-05
3.53271577925597e-06
8.25351002150172e-06
7.33708676233984e-05
5.57623136934103e-05
6.98450951101636e-05
1.49460925599149e-05
2.19234516516425e-05
3.71688939878656e-05
4.74915165630187e-05
2.45225564220267e-05
2.91867542082561e-05
2.51118476168276e-05
2.60217740618908e-05
-3.76793188378365e-06
-1.00547514423629e-05
1.44169186154689e-05
6.44224755699734e-05
5.92224966980143e-05
4.0748393350403e-05
4.03639290773294e-05
3.3828979919038e-05
3.43208719675827e-05
2.60281519124943e-05
3.51892844642113e-05
3.13844815750462e-05
3.32748075185422e-05
2.91442312257592e-05
2.1235079728429e-05
5.29069309182009e-05
5.04451612276191e-05
1.18812513693526e-05
3.38035437098001e-05
9.02916473060715e-06
2.66115834946044e-05
3.0969372375733e-05
5.5697667941573e-06
3.93035592584405e-05
6.49639995386038e-05
5.05230195349078e-05
6.59907571095874e-05
-1.14455898872785e-06
-5.66545246617935e-06
1.4482915111725e-05
1.02473814373608e-05
5.6092794394155e-05
3.65745528828416e-05
4.17324177374147e-05
3.9624620252034e-05
2.80811630725465e-05
6.7514160387152e-06
4.00448035717252e-05
4.34868183438204e-05
3.25602959909725e-05
1.70098501485468e-05
-1.07576672302441e-05
4.00201667879557e-05
2.40164285220016e-06
3.10837666482294e-05
-2.64077265196863e-05
7.84206057466159e-05
1.28386078224348e-05
-1.19759552498512e-05
3.07075383998789e-05
6.80861986216925e-06
3.17439553564899e-05
1.37979278678685e-05
2.95743220097129e-05
1.03031986031561e-05
4.53960118168117e-05
1.54063247925497e-05
9.65317725390104e-05
3.85821206812746e-05
6.55458626977167e-06
4.65817561631284e-05
7.88332318694214e-06
9.27455860511389e-06
4.50514844456684e-05
1.05418137305166e-06
1.03596612511594e-05
4.22531947941419e-05
2.84706909102902e-05
4.01264486226365e-05
4.06865610855963e-05
2.16231151254358e-05
4.98699273140306e-05
2.68638978689943e-06
2.93179236061609e-05
2.07651105018442e-05
4.7600266880006e-05
3.96050867241705e-05
3.0937808037816e-05
6.50455280566387e-05
2.34409392446914e-05
-5.99374456390488e-06
5.1164473496782e-05
2.66194927670388e-05
3.15950181863831e-05
2.19378767059643e-05
1.52078320960245e-05
3.09765322908458e-05
3.53559369861075e-05
1.28013948274628e-05
4.75584014821585e-05
5.99314393476184e-05
-5.38948507512801e-06
2.36466734660322e-05
3.20872453700637e-06
3.32016614679091e-05
1.92918271428429e-05
6.01233445502869e-05
2.80481468274268e-05
3.03390001099535e-05
2.76530687272629e-05
2.04444239718881e-05
4.89143385060257e-05
3.77468012474962e-05
4.16339328669109e-05
2.00685315152706e-05
4.34995055181134e-05
5.25239343159195e-05
6.09272436373956e-05
3.09033563070753e-05
6.94015528369038e-05
3.78496469635044e-05
1.73512239963276e-05
-2.44713202214773e-06
5.10900899962211e-05
2.44847722104228e-05
5.11908680118201e-05
3.95453993321213e-05
5.48321325132848e-05
5.68943810019191e-05
1.53068551170374e-05
2.2160455266294e-05
1.01926464678114e-05
4.10835142257513e-05
1.04969128174757e-05
4.2710035733464e-05
7.11844761198851e-05
3.38861204950001e-05
3.91252959758387e-05
3.67662811534572e-05
4.01843341511662e-05
9.08678734542958e-06
1.91804241362553e-05
2.01604316407918e-05
2.47223155251708e-05
5.59221505957878e-05
2.64316818034198e-05
2.3709114314634e-05
4.06787168018755e-05
3.20730291499099e-06
-9.36447415695901e-06
1.97745090133268e-05
5.41592207158822e-05
5.09489391816607e-05
4.73041655955488e-05
5.50922733345833e-05
-4.0063761808963e-07
3.39847879846151e-05
5.03902213780103e-05
1.00835385324491e-05
6.69554062324212e-05
4.04165758551566e-05
4.78621898189576e-05
6.20442155700428e-05
4.37781544757681e-06
1.82018404497895e-05
2.41496081979979e-05
6.83693858669079e-05
2.32474240436348e-05
2.59283367852184e-05
5.53400171635618e-06
1.25398831508254e-05
6.88671651721609e-05
-6.1683450703392e-06
1.85544346603114e-05
2.13186882610211e-05
4.2060244453677e-05
2.64242508071354e-05
2.9833123724881e-05
2.64539860484111e-05
4.55311052770022e-05
3.86598857945563e-05
4.82627715874746e-05
1.03759288965763e-05
6.74441656961736e-05
4.00629392466038e-05
1.02350998919845e-05
3.39339677513389e-05
2.89361571272995e-05
2.49991708007662e-05
2.83946536285849e-05
4.90947709696645e-05
2.13851504538426e-05
3.35602543476906e-05
3.58181346048627e-05
5.01591740884409e-05
1.03176915468516e-05
-8.05487933927073e-06
2.81469331809405e-05
7.17114895614976e-05
3.25164087404674e-05
3.61533065255622e-05
2.42635383026566e-05
6.7556683524044e-05
2.44845690026764e-05
3.35507827982729e-05
4.10212384935375e-05
1.83966898344299e-05
2.60789910407632e-05
4.11350548428337e-05
7.18438651840863e-05
6.98618187066999e-05
3.06875605769699e-05
3.77879015383132e-05
3.63098221068015e-05
3.93841356797779e-05
4.28272077358372e-05
4.87179101375294e-05
1.07098374368509e-05
2.2783075074149e-05
3.42944573773134e-06
2.62455734633269e-05
4.7012032001269e-05
3.11635296666689e-05
-3.29017511045783e-06
8.22978147732533e-05
4.40630138778705e-05
2.74705799019974e-05
6.12967076023366e-05
5.4484440442592e-05
2.07222193283539e-05
5.29836597844184e-05
5.16696968686546e-05
3.18924221175149e-05
3.55956050899603e-05
4.47173868820345e-05
4.85123953352309e-05
5.6163115105591e-05
5.74155635910062e-05
5.17459297484066e-05
4.78917322111598e-05
6.59438798705287e-05
5.61514515029289e-05
2.51739126726269e-05
4.42058754876031e-05
3.87369815068636e-05
6.67803090025171e-05
2.61412123414474e-05
2.70636186078308e-05
5.28656230846685e-05
4.37389411535087e-05
2.9167596848987e-05
4.30382017433721e-05
2.1844685069329e-05
2.99054241372124e-05
4.58960340942738e-05
1.86772877899802e-06
5.10491635544656e-05
3.52953035160436e-05
6.18203845606716e-05
1.55522567177616e-05
9.75555485766178e-06
1.4470541674707e-05
3.94316935838354e-05
3.21040181380968e-05
2.76296677496782e-05
1.69262882783832e-05
8.07865750004203e-06
3.80428735333714e-05
2.81139649575025e-05
1.77407841846647e-05
1.366639605715e-05
2.2145313111834e-05
3.46018993186971e-05
4.79717571806513e-05
2.62126700393243e-05
3.08688683638162e-06
2.30241733895325e-05
4.62825836271266e-05
1.54644306073264e-05
5.5233784155437e-05
3.89041060870334e-05
3.66350613166813e-05
3.66985706535421e-05
4.44393819135121e-05
1.79291650605702e-05
3.90015739614379e-05
3.99528941404151e-05
5.9415136248346e-05
6.94162633931293e-06
4.79950079989937e-05
3.73166237651532e-05
3.10385624721527e-05
5.65367304864277e-05
4.36271852352933e-05
2.68972736169737e-05
4.41258364398455e-05
2.79399872754708e-05
4.81705259929205e-05
3.96738967661159e-07
2.23269184365256e-05
3.93668188884826e-05
4.27746235312587e-05
2.60169128789621e-05
4.68427234933556e-05
4.32376911079843e-06
9.51849265745211e-06
2.60621060375536e-05
2.53374132715876e-05
3.79673551043318e-05
3.72438973176801e-05
2.31037861156566e-05
1.39627139927722e-05
-6.32691973012144e-06
4.35024196612084e-05
5.77145807096271e-05
3.71262881499339e-06
1.58071197470281e-05
1.16533613460798e-05
6.56961669244919e-05
-1.50934569640403e-05
1.78071896839828e-05
5.36982812779253e-05
8.58567220186008e-05
6.01385995515347e-05
4.40787962790747e-05
5.65857057894385e-05
5.73519503001203e-05
3.41874533883586e-05
3.44199266922925e-05
4.81279124788711e-05
5.75689422012808e-05
5.0376737726445e-05
7.40761992730011e-06
3.47205222879052e-05
2.75427413848648e-05
6.27042271977563e-05
5.27173513128816e-05
3.86408668163423e-05
2.31557465024159e-05
1.78116414622172e-05
3.43462903322877e-05
1.6587576603504e-05
1.39701350351621e-05
3.49821133421645e-06
6.65078839322953e-05
5.23869972140218e-05
1.23335591185734e-05
3.77571715374433e-05
4.42621446371257e-05
