# Supplementary material for: Research on computational propagation and identification of mine microseismic signals based on deep learning
Source: PLoS One. 2025 Oct 22;20(10):e0334641. doi: 10.1371/journal.pone.0334641 (PMC12543183; doi:10.1371/journal.pone.0334641)
Supplement: S4 Data — (ZIP) [file pone.0334641.s004.zip › 000100700001637.xlsx_0.txt_24.txt.txt]

6.67359222606969e-05
5.50646215403563e-05
2.71921051083633e-05
6.12494208720531e-05
2.9230479631516e-05
1.32521141503909e-05
4.73490795133605e-05
2.93514692717058e-05
2.9747544775656e-05
2.70325674318938e-05
2.70675060962184e-05
2.43022225727473e-05
5.71875289183345e-05
-1.19021031951036e-05
4.18598030460449e-05
-9.79666282707539e-06
3.28651553643466e-05
2.402831832717e-05
-4.84694171105027e-06
4.43834185222015e-06
3.92803278140561e-05
3.24587355061559e-05
2.04557725861806e-05
5.19801146395831e-05
1.87747511715116e-05
3.90498164330125e-05
4.86487257502465e-05
3.34000191207005e-05
5.99998415977451e-06
2.50134914534008e-05
6.26547465283091e-05
4.05904505510401e-05
3.97737893735944e-05
5.1407716489472e-05
7.46002449003474e-05
2.74904661877026e-05
1.33866694835032e-05
4.2194482706244e-05
4.85709783430668e-05
6.28162335936354e-05
3.10825461879926e-05
6.06396332563987e-05
2.54868509276379e-05
4.20030889065456e-05
5.40807196912829e-05
6.89397207350864e-05
7.51629882758443e-05
9.89499072406831e-05
5.02398722314663e-05
1.34614886013914e-05
5.87634284175482e-05
5.14850207147796e-05
3.83954974400176e-05
6.55067712062638e-05
-1.45405719796302e-05
4.48977915782179e-05
4.81912616801001e-05
4.10374754090415e-05
3.79282702417159e-05
1.5434922217769e-05
2.462564835197e-05
4.83199503789964e-05
1.43436328516189e-05
1.60755593852417e-05
2.80136878587839e-05
4.28077921383928e-05
2.85062468378063e-05
1.70433961687244e-05
1.58785369063054e-05
2.62155133547926e-05
1.63872717715359e-05
-1.65211575573338e-05
4.59805020585946e-05
3.15414096318198e-05
5.04220404597332e-05
5.16657776731378e-06
5.03651981135376e-05
3.80372673188235e-05
3.09505639762414e-05
3.58652418110068e-05
2.75803325848395e-05
2.76076675759245e-05
2.81462071315561e-05
3.59381616157027e-05
4.21939976978034e-05
7.54190974278867e-05
3.61997341149061e-05
2.99564338759213e-05
5.009221843999e-05
4.91219305069667e-05
4.80437286165379e-05
3.7535270716798e-05
6.29487364326909e-05
4.90664128016088e-05
3.9189113837203e-05
4.24147864878485e-05
1.49646796394341e-05
5.36491238401662e-05
4.61029057866869e-05
2.62362150530717e-05
4.48016478987782e-05
5.42741541894154e-05
3.41761664161804e-05
3.05369444042304e-05
5.39781598166496e-05
4.49875591826877e-05
1.42180282640495e-05
3.07241971016523e-05
5.83219835265943e-05
1.66129608718397e-05
4.51521811463704e-05
1.02667443592943e-05
2.89011062098691e-05
1.33931673792829e-05
5.24308033519532e-05
4.77165471732763e-05
2.43575657720218e-05
6.76857593815709e-05
3.13282750891406e-05
2.649188950754e-05
6.84773879380188e-05
4.91093704511659e-05
3.38502117685887e-05
3.56521260766687e-05
2.33023752330789e-05
5.69905582820314e-05
4.97610364457207e-06
5.34438276745036e-05
4.2008374614688e-05
2.42864265607876e-05
3.7473842487242e-05
5.35269121011134e-06
1.96017590032565e-05
6.30422516957459e-05
3.48299764776245e-05
2.85613792482999e-05
6.68416262430132e-07
1.03363336747042e-05
4.06927345074505e-05
3.66311285499268e-05
3.83393293541257e-05
2.87240578299685e-05
2.94622462782177e-05
-2.18714734699843e-05
7.26805918979583e-06
2.3733005538894e-05
3.31685662840109e-05
5.90766851202873e-05
2.76960282672969e-05
7.73887458081327e-05
4.15001352270124e-05
2.72893367324894e-05
5.8801553839213e-05
2.99042100221784e-05
3.3229717283091e-05
4.90026541378395e-05
1.01844205045425e-05
4.26313362216603e-05
3.61534744432701e-05
6.76465173981869e-05
2.31937363002024e-05
1.35376341498445e-05
4.02243085388957e-05
4.52424840380238e-05
3.55926117742776e-05
9.1849330952675e-06
6.30915197651537e-05
4.63990799544096e-05
3.97211982497074e-05
2.66474748436638e-05
3.70906878271121e-05
-1.35639829525597e-06
2.39424407979199e-05
2.63565842092343e-05
2.77355962739898e-05
3.96237616998097e-05
3.15518851218599e-05
4.59859585498156e-05
9.74759784314609e-06
1.94773074601776e-05
3.60821278705088e-05
3.3407754635591e-06
3.99947092668738e-05
5.46819778529892e-06
3.26896579643017e-05
4.26415118358732e-05
-1.29633167873825e-05
-2.77636838176684e-06
1.96531521952255e-05
3.09332537958778e-05
6.70146013524994e-05
1.4207200984324e-05
4.99955432402015e-05
7.92753751911953e-05
1.27624240392667e-05
5.70503069915936e-05
6.57176735826686e-05
6.08590358184742e-05
2.47797038693192e-06
2.86983510977861e-05
5.10658079586611e-05
2.84251715224641e-05
6.59526753799025e-05
2.04611150650886e-05
3.06924077650628e-05
1.90469412934927e-05
3.37136597394394e-05
3.60568953673261e-05
5.53373196892284e-05
4.73904168756357e-05
4.57468178988181e-05
2.15144596282163e-05
3.17706424500123e-05
4.62692779354846e-05
2.61773285518502e-05
3.64687638113082e-05
2.48499706176972e-05
2.33141675814492e-05
2.36207847275776e-05
3.30521177427579e-05
1.48077174020577e-05
4.90325606687663e-05
3.58944676887193e-05
5.0771784701798e-05
7.4766838683642e-05
2.23878851871075e-05
-5.11424144582327e-06
6.26596867888335e-05
-4.53443008688745e-06
3.55285425663362e-05
5.01950092931785e-05
4.91872685752719e-05
2.63151731971516e-05
4.69526121034115e-05
1.49396102979995e-05
2.27232506353475e-05
7.04897282984326e-05
3.20026306263172e-05
9.54743480422806e-06
1.05295516296851e-05
3.25378886594527e-05
7.40697746678835e-05
-3.11285420284417e-07
7.05093580773044e-05
3.07741778670349e-05
1.43183349802817e-05
4.36341193363845e-05
2.38384736860963e-05
3.47783856976523e-05
5.8878051034187e-05
3.73756664900879e-05
5.62671711349035e-06
3.68052355488576e-05
4.05360842723233e-05
5.60086473141911e-05
2.56931457234405e-05
3.02603328154867e-05
-5.75569288722627e-06
3.73576556590592e-05
3.24631540162405e-05
2.4877492583686e-05
2.31509025695816e-05
2.7672966421482e-05
4.7601774785632e-05
2.35533414580714e-05
2.80475888353503e-05
1.59948219681202e-05
1.69017034888784e-05
4.6563032359915e-05
5.16738518378876e-05
4.67689410282496e-05
3.48785228057529e-05
4.80834283626441e-05
2.28365011573161e-05
-5.14136890871512e-06
2.37950511758401e-05
3.89438258015886e-05
6.80060920740592e-06
2.85549558115778e-05
2.71198515748972e-05
1.70036998294044e-05
5.36817916826446e-05
2.80565736231933e-05
3.12563700523879e-05
3.12924477093279e-05
1.93964062160514e-05
3.25094574408329e-05
3.00289058481158e-05
2.23831593850141e-05
4.01460772829484e-05
-3.15195816672887e-07
2.74382642374657e-05
5.26634352604645e-05
5.30010250810558e-05
1.05262318902615e-05
7.04195045077188e-05
2.74368972632879e-05
4.18307181599047e-05
4.13769009411318e-05
4.95008504519291e-05
6.97734987019289e-05
7.09512877809244e-05
4.14454509732137e-05
7.88938521458415e-05
1.40531990399803e-05
2.36758174750716e-05
3.25964933192067e-05
4.66143874510161e-05
5.41711647384345e-05
5.07054577000917e-05
6.52877401808314e-05
3.6050739404218e-05
4.58237807070237e-05
5.89093096973491e-05
1.56479260168556e-05
4.27638208749238e-05
1.92661297629477e-05
5.16617960302266e-05
1.53113631112871e-05
3.52754051619862e-05
4.39991688895201e-05
-3.48015062525355e-08
1.19346861416106e-05
-2.01831348599841e-05
1.39587518216241e-05
5.68333987178516e-05
9.30946751569834e-06
2.29599302032469e-05
2.11598613131736e-05
8.47890136841621e-06
4.2885482379536e-05
1.02918825670063e-05
2.68671422774299e-05
3.40090863480402e-05
-6.13176689082699e-06
3.30190556532265e-05
8.5397094607632e-06
3.09382616514719e-05
3.41934361605411e-05
5.5078182692167e-05
5.08145582787235e-05
4.83035847916774e-05
3.15548876660576e-05
2.14249819420812e-05
1.32376238758943e-05
5.08799870820127e-05
-1.37973887513182e-06
4.87738255067391e-05
5.06784641933375e-05
1.27204274174004e-05
3.02085375289986e-05
3.03877218912759e-05
6.26484632227848e-05
5.64413594592007e-05
2.22233213295952e-05
4.33293245323391e-05
3.74327195452439e-05
4.5178864771279e-05
8.1789385436182e-05
3.33553280508476e-05
5.02613712904262e-05
3.36806888020024e-05
5.96821124973776e-05
2.67674816215056e-05
2.40708293043928e-05
9.31791615673921e-06
2.36830764361405e-05
3.66002753319785e-05
3.31370838544549e-05
9.37762563450367e-06
3.92278300268846e-05
1.35930434171335e-06
6.31609490542351e-05
2.0162569221811e-05
3.92968481755638e-05
1.10597934514652e-05
5.62377831188357e-05
1.42942004333041e-05
1.95168339945626e-05
1.46897081618089e-05
2.73796432564148e-05
1.29045720494544e-05
2.43164416989295e-05
8.45302523654365e-06
1.74894675027861e-05
3.1316709248232e-05
3.11421484169823e-05
2.21099619124915e-05
2.76666095712188e-05
7.37563929888193e-05
3.12775037370382e-06
2.11308188068902e-05
5.12656345119168e-05
5.18735437877836e-05
4.67520243513514e-05
7.27080476317485e-05
5.29677139428088e-05
2.94962963563184e-05
3.82808153167086e-05
7.49081046841906e-05
3.65357778070622e-05
1.49250876831057e-05
1.77880448850428e-05
2.8685637152938e-05
6.05382391445914e-05
2.48802006099061e-05
4.89954742742472e-05
3.96976534059697e-05
6.19423565503393e-05
1.91380513704818e-05
4.71917870120622e-05
1.97779115292337e-05
3.68779074178244e-05
4.92681675007771e-06
1.70595925407444e-05
4.62102427206783e-05
3.45908333835578e-05
4.84550912523369e-05
6.48604449831933e-05
2.44421854628095e-05
3.65608544156304e-05
1.98575147334127e-05
9.11359022504074e-06
3.31130172200535e-05
4.20257843345754e-05
5.86483011776411e-05
5.32223707053936e-06
1.92535891799177e-05
5.77759856642039e-05
3.924899183811e-05
5.40781717914129e-05
3.01274570813376e-05
5.22855839248237e-05
2.58066196935603e-05
5.55510931205541e-05
7.74295097465469e-05
2.84475466319482e-05
6.64391432185009e-05
4.89868111655002e-05
5.55668181867874e-05
1.56043028094307e-05
3.95782577049281e-05
6.31069560562303e-05
1.46371572556153e-05
4.04309333282399e-05
3.35381258459062e-06
4.37486066700706e-05
2.07137206566847e-05
7.54321114260339e-05
3.36321687233304e-05
4.91329155712899e-05
5.37746257037215e-05
2.87267367110253e-05
7.10586115113505e-05
2.26804812288279e-05
4.6717237038227e-05
3.32277807852463e-05
5.51775855644899e-05
2.88804206572821e-05
1.31760677783414e-05
4.43033250122936e-05
6.16275800557904e-05
3.33156255639903e-05
7.45476882332261e-06
-9.64126602419316e-06
5.17519969477022e-05
2.47759695500827e-05
9.55836717591871e-05
3.62910328248528e-05
3.18083382909673e-05
6.20337869494069e-05
5.39787024075943e-05
6.2412563536818e-05
-2.25607614200394e-06
4.17044537123816e-05
3.62044465584172e-05
5.72140839863898e-05
3.76766089073783e-05
4.08346861502909e-05
2.80393584620434e-05
2.48839337985913e-05
2.96821298457525e-05
1.93020509669132e-05
-3.032903708356e-06
5.81196424643028e-05
4.76430342513751e-06
1.94775682063393e-05
7.34986621876856e-05
1.3554097339294e-05
2.26182838159523e-05
8.39643848090081e-05
2.05302738557497e-05
4.54570716353318e-05
6.41275200414588e-06
5.39266919101022e-05
5.03581733894387e-05
1.02093094431502e-06
1.5007632189655e-05
4.21094656470829e-05
2.90632624152582e-05
1.44591619370959e-05
2.09149840131191e-05
6.5544194635128e-07
3.55381908241252e-05
5.4203329159942e-05
-4.78853326273873e-06
4.11048383228194e-05
4.23728256399938e-05
4.51179658891795e-05
6.6774955064285e-06
6.36276433800349e-05
5.00139011957857e-05
2.59974463884317e-05
2.57543406072413e-05
3.67953497127081e-05
3.16235971856975e-05
3.46995332658282e-05
4.20384611522333e-05
7.82598030709284e-05
5.06114385555615e-05
4.32017253566445e-05
5.33286721411184e-05
3.1752255599722e-05
2.53098563068356e-05
4.48553144079141e-05
8.85414832227037e-06
5.66972681009225e-05
7.54741528339158e-05
3.60494754694319e-05
3.22125364283111e-05
3.84160931287539e-05
5.22918207475968e-05
5.13750826190802e-05
5.69615801001967e-05
2.92665820284006e-05
6.88700574629292e-05
5.94124668450643e-06
3.07608643343008e-05
5.74000326485252e-05
1.11750674515906e-05
2.35213598091753e-05
1.91310098565764e-05
5.85211552509247e-05
3.22185641541434e-05
-6.3731497857766e-06
5.12296205435994e-05
3.73491832818289e-05
1.53463834996748e-05
2.0801940988999e-05
4.24356950390898e-05
6.6119608642628e-05
3.04788606380001e-05
2.84032698944159e-05
1.88205459194855e-06
4.36615795519463e-05
5.00701224290799e-05
3.14744508392355e-05
2.3494138299522e-05
5.7695430350427e-05
5.3264148720845e-05
3.81871681417893e-05
2.45797290538063e-05
5.36468799168121e-05
-9.46512069983738e-06
2.71150398302001e-05
6.64195024119902e-05
5.74801687706313e-05
5.27142297499427e-05
-1.13546927138008e-05
4.67598138230288e-05
7.86321553402181e-05
3.03587561129019e-05
2.91658605901179e-05
3.48641614226809e-05
5.22973223684618e-05
2.36409043766567e-05
9.83624229308471e-06
1.47304928202566e-05
4.59342927205037e-05
6.18529345047959e-05
7.16967328055534e-05
-6.69941485544118e-06
2.71529049357188e-05
2.64435369790942e-05
3.4303923106248e-05
1.46535507253524e-05
1.01854326332541e-05
2.52418181639903e-05
3.98419975451921e-05
3.43740014495735e-05
3.76393607739522e-05
2.40418283902819e-05
2.61982234969404e-05
7.06418659700004e-05
4.61761914879808e-05
8.34593383148824e-05
4.97315544236685e-05
4.68470831596965e-05
3.83451034114768e-05
3.72409414087925e-05
5.24876237718621e-05
1.23266989025474e-05
2.18495855951235e-05
6.0499898861511e-05
5.45783655025881e-05
4.08948361928921e-05
3.70591612097102e-05
4.19948440199482e-05
4.26109488601132e-05
4.10394757226306e-05
3.97950351743796e-05
3.01243335149849e-05
3.76952689992078e-05
1.9534424634478e-05
2.366889797695e-05
1.46283783352035e-05
1.49658702039345e-05
2.3379538973115e-05
3.7140393313487e-05
1.67896979041779e-05
8.07116795058622e-05
2.04425950487578e-05
3.45736330652899e-05
5.61368633906305e-06
5.41187076384377e-05
-6.03729735381426e-06
4.44356334022505e-05
3.32574832702137e-05
-8.30543765880336e-07
3.5923326772263e-05
2.04701352918152e-05
6.4437491181605e-05
4.30090530960936e-05
2.48031323642091e-05
5.11297460229127e-05
3.28438003801536e-05
2.15169568183848e-05
2.03400280388013e-05
1.67348454858491e-05
3.91558382483572e-05
5.69763477039895e-05
1.22065581666169e-05
4.75400590936417e-05
3.61067159498795e-05
4.88452940566486e-05
4.18176629097992e-05
3.76534198133929e-05
9.71997953700105e-06
3.75877767353887e-05
6.88985246715044e-05
4.80938082946427e-05
3.81515620345138e-05
4.02801891605982e-06
4.52868927910719e-05
4.36062361428066e-05
5.79242503503412e-05
3.31112296006834e-05
3.24739197541851e-05
1.97098518753846e-05
3.15975227498688e-05
2.09204119420793e-05
3.94710416954843e-06
2.82345763375537e-05
2.31287093871846e-05
3.06876373597961e-05
2.60496059415129e-05
3.0909825007602e-05
4.84569515332402e-05
4.63196470629267e-06
2.22519594482433e-05
-6.5183703240907e-07
2.98254477606356e-05
4.52914779228071e-05
4.28701780456653e-05
3.49345558739628e-05
1.09723341134214e-05
1.53364476108873e-05
3.33217890834925e-05
3.91701876490197e-05
4.16301842795119e-05
4.21328933312044e-05
2.15593780047324e-05
5.07195146049295e-05
2.24898406291429e-05
3.10063755614431e-05
-3.99643994842831e-06
6.00320018181967e-05
3.99145468907852e-05
2.42307911387505e-05
3.29974555326373e-05
6.59490913977374e-05
1.14898200818986e-05
5.35933221225836e-05
1.9028827937004e-06
4.01613244092537e-05
1.7257509570779e-05
2.82816530102165e-05
4.95653920002067e-05
4.12415645954666e-05
1.79173639795407e-05
4.16457192936707e-05
2.32615755023914e-05
2.59248221274432e-05
4.87833275744777e-05
3.12404650488093e-05
5.28481753980705e-06
4.67459011647099e-05
2.28017395406335e-05
1.74829059948058e-05
-3.63031094589123e-05
1.27934055627249e-05
2.16296894262403e-05
2.29740128597112e-05
3.92922865609312e-05
2.05444519947468e-05
1.46376649978668e-05
1.97819999746151e-05
4.63369871214035e-05
4.12482534424451e-05
2.49779072576794e-05
3.58072506463125e-05
3.72148329728538e-05
3.47659761900178e-05
4.71283613976713e-05
3.23903214873728e-05
7.22329191143184e-05
5.49363811926185e-05
3.48888078667825e-05
6.37568955321639e-05
5.36390415380903e-05
3.09369937078578e-05
1.51248666424767e-06
2.32806696682648e-05
4.12126440921337e-05
-6.17861123854194e-06
4.28437404361486e-05
3.36611172997558e-05
3.26781188751726e-05
4.10299115224169e-05
2.60380801821914e-05
6.33394569023592e-05
8.5482709442455e-05
4.1744178341823e-05
5.53437948338761e-05
5.54547101258702e-05
2.56755297728371e-05
3.57440512456965e-05
2.80877955959034e-05
1.84634234580019e-05
4.71516009423727e-05
3.77268527503168e-05
1.61238684076706e-05
4.55625742548474e-05
3.14367154792296e-05
3.02973132671081e-05
4.20603322913399e-05
2.89017698248077e-05
1.85349784112223e-05
3.0121580207957e-06
4.72558307610367e-05
2.59367225173763e-05
4.69805917878093e-05
5.21080268300643e-05
3.13602338711779e-05
-6.98091484267397e-06
4.81530805680768e-05
5.59153207223802e-05
3.97068008587769e-05
2.91214459434367e-05
2.81854137320212e-05
1.1204039460335e-05
4.56895714324939e-05
4.00103025391533e-05
7.02596901348698e-05
3.34920445997087e-05
2.17962162025566e-05
1.02222347638943e-05
3.89488607993723e-05
5.74355548413954e-05
4.12315778854274e-05
4.30584037398167e-05
6.2896457100133e-05
3.14237248901745e-05
5.20878919991979e-05
5.77734817508191e-05
4.70023367827793e-05
2.93151068853543e-05
4.94361356232588e-05
7.54833814229525e-05
5.09441518339478e-05
4.5776808719237e-05
3.38969659914201e-05
4.30474340355518e-05
9.14580788826968e-06
5.26822639659869e-05
4.14488103820556e-05
3.45693877225319e-05
2.77625712457239e-05
1.97402779159535e-05
5.24829713841108e-05
3.16352683565539e-05
4.51962203557115e-05
5.51906290276147e-05
5.01848128727989e-05
5.20327547576558e-05
3.31489095077151e-05
3.72122722848683e-05
2.0285736300486e-06
3.16460351582808e-05
3.59737440045841e-05
-3.41496983369202e-06
6.34532532337645e-06
1.39866202099853e-05
2.75042927315227e-05
4.41755617217741e-06
1.49468874841493e-05
2.12584739790688e-05
1.91569250453246e-05
3.26884521816651e-06
2.90276982733903e-05
9.56012077706564e-06
2.63194130351968e-05
5.56299086274958e-05
4.73598948579135e-05
2.78782636085345e-05
3.45121454933588e-05
5.70784505682892e-05
2.9662487486071e-05
2.31097965566973e-05
1.95199753881189e-05
2.17514412560796e-05
3.89598859358651e-05
2.94656948281567e-05
1.0439031100592e-05
5.51229993923212e-05
3.41513288766731e-05
4.31107430027447e-05
6.67437930512829e-05
2.2120204859941e-05
1.81362257667482e-06
6.3002016304986e-05
4.93984047378008e-05
5.75445045879567e-05
1.71549029219016e-05
2.41492135038945e-05
1.07683908928593e-05
2.26887099892221e-05
8.07074043098827e-05
5.94531277842286e-05
3.62042088324737e-05
3.8258127142745e-05
3.4057914663485e-05
4.19494613012289e-05
2.65503478268635e-05
1.78804641006737e-05
5.19003561751851e-05
-2.05600807466484e-06
3.57183118387255e-05
-4.23900767967195e-06
5.20400929509923e-05
1.34015499637528e-05
3.85817409293979e-05
1.91797964916209e-05
3.05790608994241e-05
1.70323012932535e-05
7.02450206950346e-06
2.96987048782234e-05
3.4947884544315e-05
4.21982484329573e-05
5.61255031579295e-05
2.53812190767384e-05
5.48976018107007e-05
5.02324939573293e-05
2.56213232373426e-05
3.44374147073803e-05
4.32120470285963e-05
2.28689876365696e-05
3.2094081505414e-05
3.70709231899096e-05
2.18758190229122e-05
4.47515603505281e-05
1.91093226117728e-05
5.44774044039114e-05
3.34758190147945e-05
2.3967269950795e-05
2.30861891044484e-05
1.28581169917471e-05
1.89933852638635e-05
3.71885785879933e-05
1.64735213667715e-05
3.5507100243237e-05
4.25830011661522e-05
1.07841917704978e-05
1.34826306889106e-05
1.9105991594802e-05
4.77131569072673e-06
3.34589433919159e-05
8.57011801429293e-06
2.29353972615356e-05
5.17365500247141e-06
3.1808007235547e-05
7.39441242559356e-06
8.27666688693626e-06
8.68498356932988e-06
3.23541095258299e-05
-1.95477844186314e-05
-6.01208451312889e-07
4.53945402975899e-05
3.40260057536556e-05
1.83099152588506e-05
3.01922520416824e-05
5.42727842751049e-05
2.58472919774819e-05
6.55309618959087e-05
4.03127421753815e-05
2.56691386747948e-05
1.55443967613279e-05
5.98159333383673e-05
2.07341893933265e-05
3.15745453463757e-06
5.0301540671166e-05
6.17031385421101e-05
4.8628363079106e-05
5.58934833868993e-06
6.73587792696518e-05
1.89735394950125e-05
3.11307832921586e-05
3.55394118877855e-05
-9.41274264071608e-06
5.23023189749223e-05
2.2666681436039e-05
3.47532810849787e-05
2.17205378695797e-05
7.9402024725747e-05
5.4769936141424e-05
2.16830607418442e-05
4.90644244909687e-05
4.12467869053461e-05
3.88869795443064e-05
1.97403084897432e-05
5.00929279504228e-05
4.43888223059963e-05
4.26863188567962e-05
5.26613651207531e-05
-1.04145940579299e-05
3.52123231642974e-05
2.61996032129372e-05
4.45689723098434e-05
1.3900432530816e-06
4.79633862312648e-05
-1.41659813503624e-05
3.77463124606186e-05
1.36173777015741e-05
2.93063151214666e-05
3.48643389462813e-05
5.2533767397279e-05
4.50589265099756e-05
5.28304603929653e-05
2.21820830624211e-06
1.12662512652599e-05
1.03030765092192e-05
-6.79342348854659e-06
2.43717788072087e-05
6.14371543622094e-05
6.46317951367072e-05
4.3807924186212e-05
3.07326401323648e-05
0.000100915609857949
3.64731538089562e-05
3.88675192861639e-05
3.03471241011759e-05
2.82094629172681e-05
3.31376156058551e-05
1.40408728689504e-05
3.99684317028209e-05
3.10895045182792e-05
1.36370392574787e-05
5.00138097037501e-05
5.11378013463174e-05
2.28693608852331e-05
2.0352047722799e-05
4.6832763159394e-05
2.95499382958698e-05
4.15256771636434e-05
2.1905372870049e-06
4.23679951086528e-05
2.21006209766578e-05
3.84183455188116e-05
1.58517535749485e-05
3.2490833173446e-05
2.61498888789136e-05
9.21081948744978e-06
3.60819531112546e-05
8.38900415013658e-05
4.1686649997722e-05
1.91969630890712e-05
1.99451787664654e-06
6.45928604971981e-05
1.00151798238452e-05
3.18685983385277e-05
2.0582728416449e-05
3.43228299192215e-05
4.62019545287285e-05
6.79950091508021e-05
3.50716777482355e-05
1.67500878726038e-05
3.46708508031973e-05
1.38987434449244e-05
3.69028062476327e-05
3.08812481825364e-05
3.15486145800025e-05
2.21110039670761e-05
8.26034089510919e-06
4.45647893201369e-05
2.34761622285283e-05
2.36095765737719e-05
4.17996264220606e-05
4.7862762436102e-05
4.20662730254005e-05
3.41553930759143e-05
4.65857899149149e-05
4.77350896086548e-05
5.65970247995697e-05
3.3632508962722e-05
3.40585351853695e-05
2.96055284298342e-05
1.06060537976509e-05
2.87116951648371e-05
2.4886244264291e-05
2.14052886262708e-05
4.04585769304351e-05
5.09028271405259e-05
2.11294903826912e-05
2.45040938133866e-05
5.78588819292091e-05
2.11869215266787e-05
2.85674627453032e-05
3.60117570962487e-05
4.73110463090458e-05
3.88753721214242e-05
2.47382014282315e-05
-1.87694400568479e-05
3.25080337309908e-05
7.06756833283278e-06
4.12853602387827e-05
1.9082543779989e-05
2.90637744738508e-05
4.14513875938909e-05
2.60772867948438e-05
5.29638259574867e-05
4.5049574830845e-05
1.07055933534762e-05
3.74943982147733e-05
-4.24310392111242e-06
5.90448618749204e-05
5.63833900781077e-06
3.5967293774216e-05
6.31599794809936e-06
5.65064440919563e-05
1.6930401004436e-05
5.9743109216597e-05
2.16352147096445e-05
6.42044102882332e-05
4.56232811679082e-05
2.46934106254868e-05
5.4029017807768e-05
9.85348074609272e-06
5.63331376605038e-05
3.30456307848153e-05
2.11633891114076e-05
0.000102350851626869
2.18452299162517e-05
3.20813573982168e-05
2.79100939102252e-05
2.28839214973409e-05
5.70141066801859e-05
4.95319767450876e-05
2.83848569781657e-05
4.53653508572979e-05
1.57754993676495e-05
1.57511092867768e-05
1.48051562282998e-05
2.06783190009039e-05
3.42430490955008e-06
1.00590883483484e-05
-1.32481408017384e-05
3.24546776436081e-05
2.8746996668259e-05
2.48711025052086e-05
4.23008265837205e-05
2.98934938236618e-05
1.9632991781549e-05
3.67581873028242e-05
7.67952689290527e-06
6.15089478052347e-05
2.84881792231398e-05
4.85438183013205e-05
1.77877975546563e-05
2.69724040912153e-05
4.08373829512886e-05
2.54612183300211e-05
5.19740700409047e-05
4.09280217235017e-06
5.08682952531884e-05
4.89655570516198e-05
2.38362295400904e-05
2.74074234042905e-05
5.1989571269467e-05
5.7350482329334e-05
4.29680741044472e-05
4.67307268379742e-05
1.98715285596871e-05
8.48709034170768e-06
2.98945534497543e-05
2.1806756781869e-05
6.94062960007904e-05
3.70092661104757e-05
4.89477741416911e-05
5.62029693755316e-05
1.37086878034071e-05
3.94456445553454e-05
-1.69579956827031e-06
1.15849879472024e-05
4.18700671366008e-05
1.51475118269355e-05
-2.56641989284304e-06
1.59125070152978e-05
5.34425562043206e-05
2.96844068097127e-05
3.33705559130257e-06
2.54891365344851e-05
6.9452429425672e-06
2.13193439371182e-05
1.48846609132783e-05
5.38490047980897e-05
2.12751778312453e-05
6.39323512501968e-05
5.20349038421774e-05
2.89802230227537e-05
3.14554469762931e-05
5.43371410755837e-05
3.48612796388346e-05
-4.818256882971e-07
2.30588937712717e-05
4.67526793785842e-05
-4.90752743541805e-06
1.47084455300728e-05
6.61485958263115e-05
5.15085106661138e-05
1.6789823382788e-05
2.60242573727523e-05
3.14899908908558e-05
4.53088470028672e-05
6.24742443905861e-05
4.67503172644554e-05
3.69282306416203e-05
4.40639383265132e-05
7.10185136720319e-05
4.36547349769188e-05
7.8578851943277e-05
1.44350843683288e-05
6.41121963672287e-05
4.94662077218813e-05
5.36630320486448e-05
4.83960683827825e-05
3.68775275443031e-05
3.62278996299882e-05
-1.30740107131503e-06
1.56665010591625e-05
4.02625516626848e-05
1.80411014420465e-05
5.95745345392228e-05
1.64445942598902e-05
1.91455132226938e-06
3.08950231642975e-05
3.70758634937955e-05
7.271584412651e-05
-1.9326204223486e-05
2.99298104144087e-05
3.98819660902461e-05
-1.04725096663098e-05
3.19101285319862e-05
3.70977387320952e-05
3.41701932262274e-05
3.91738376202702e-05
4.06751412097971e-05
4.68975758852004e-05
1.80351974822089e-05
5.50947141822837e-05
-2.0660273281831e-06
1.65230864236172e-05
5.87303828899665e-05
7.62867194012806e-05
1.7150885146342e-05
1.92782092583816e-05
2.43056293495304e-05
3.10764472293385e-05
5.28301424329976e-05
2.64202890589694e-05
4.23295862639651e-05
2.75102062336601e-05
1.22834488815523e-05
2.94246320338315e-05
4.66133551809822e-05
8.71590646882225e-05
3.9519723979662e-05
4.60739327485758e-05
3.69809535837522e-05
4.20261334962459e-05
2.59303553776229e-05
6.44536580088644e-05
2.24573638839862e-05
1.47827423426921e-05
3.47860917053524e-05
4.11231507288521e-05
3.24235273077809e-05
1.83218940344432e-05
5.05840111127654e-05
6.14629685683107e-05
3.22661121704834e-05
3.76605373407723e-05
2.99480177732523e-05
5.71756557159975e-05
3.53560704663462e-05
2.7014551269138e-05
4.59491470944842e-05
4.53720680305553e-05
1.86274391012014e-05
6.5609388335471e-05
3.69688865248607e-05
1.64403224579512e-05
6.47592232997023e-05
6.8396502608218e-06
1.44386235000746e-05
3.57541817021536e-05
4.39270433562426e-05
1.87187097172576e-05
5.89117755062895e-05
2.08012893890385e-05
3.11104338419688e-05
2.64798754156427e-05
3.48527762639335e-05
2.99285749951387e-05
3.77422167822095e-05
2.36027799602071e-05
4.22365297992536e-05
3.63594587461039e-05
5.88708674740828e-05
2.49026001972061e-05
9.99619409474438e-06
8.53138547642046e-05
1.64110836184778e-05
3.49935881093267e-05
2.36416442965916e-05
2.80377343341268e-05
2.15258670667818e-05
3.49017008189202e-05
3.17259165313674e-05
4.92470765276352e-05
3.32441366057644e-05
2.72620973933527e-05
3.41109242008757e-05
6.72332989646736e-05
5.03567535371206e-05
1.26414090659546e-05
1.79930963096189e-05
1.56645546820874e-05
1.1679750123685e-05
4.26248325051832e-05
5.80967882198033e-05
3.53042802020142e-05
-3.00622400124126e-06
4.23047106347111e-05
2.42887805304673e-05
4.4681793649959e-05
2.51890788060335e-05
2.74737393348517e-05
3.23025517645489e-05
4.55219568590616e-05
4.56080721417154e-05
3.90759849071578e-05
4.35152272323678e-05
2.18638417585437e-05
-3.39598623378464e-06
2.13770729325842e-05
1.10150723301327e-05
9.7979242780189e-07
1.2667681455107e-05
4.91728832284067e-05
3.74129146467735e-05
5.23987556252757e-05
4.67931887178236e-05
3.58373691347911e-05
4.64131830289456e-05
4.01038049529016e-05
2.50645848379729e-05
3.18705157706099e-05
9.72891147337532e-05
4.37385383634722e-05
4.37353167736106e-05
4.96441261754685e-06
4.03418847587609e-05
3.82812968540898e-05
1.71928161819384e-05
5.18331467404378e-05
4.03297997980742e-05
4.82865556658003e-05
6.60541941605464e-05
2.97375638561648e-05
2.16127781229442e-05
2.37469322660793e-05
1.97130362779907e-05
3.70803840791776e-05
2.1138422743648e-05
3.6602393995656e-05
4.05213634139355e-05
1.61999751241114e-05
3.31815326451013e-05
4.25154846502894e-05
1.28314164667887e-05
2.50990411454995e-05
9.94307487124656e-06
5.582930493041e-05
1.20467171703297e-05
2.07648707734236e-05
2.58980951620995e-05
4.61663680591136e-05
1.56869686537234e-05
2.6497324132961e-05
-9.21466907380246e-06
2.98210833975498e-05
4.4260870000712e-05
4.48247973272562e-05
3.0814590491833e-05
3.36651888250894e-05
5.27238311789053e-05
3.32038030972597e-05
4.15689653428989e-05
6.4011664027995e-05
5.35016114223714e-05
5.36285858782875e-05
3.22493202732182e-05
-9.82370340726373e-07
6.62663351792022e-05
5.50102604980114e-05
4.94593775552963e-05
3.44939039766684e-05
4.53002918214821e-05
4.28104819394513e-05
1.59192082369646e-05
1.06379319650264e-05
3.06709076520877e-05
5.01279795354323e-05
5.58453053218141e-05
7.05536669330796e-05
6.59756395883852e-05
3.16127133538202e-05
3.04534405549756e-05
3.45294655888144e-05
2.78419699048015e-05
3.54471441026923e-05
3.54040235225109e-05
1.2188024792078e-05
4.43255272906266e-05
-2.99530865975176e-05
5.70456337388365e-05
4.32643437051481e-05
3.830061508262e-05
2.90761185458118e-05
4.01290551685673e-05
3.54904711604609e-05
8.50294436089277e-05
5.53878188339419e-05
3.31683560088516e-06
2.6313917073109e-05
6.62621133225304e-05
5.98831124399407e-06
3.16449295483848e-05
9.91060889260215e-07
1.76964863092e-05
3.01918692112752e-05
2.55800668591099e-05
1.90952761324097e-05
4.36946312315732e-05
5.21408317713438e-05
2.94693686382821e-05
4.1720291094138e-05
2.51802246338225e-05
1.4437880056218e-05
5.53504574088158e-05
2.9232709700366e-05
7.64854769031119e-05
2.77556515105384e-05
5.39249418404991e-05
1.5557671091453e-05
2.8535248837646e-05
3.90962168706023e-05
6.47509623337969e-05
4.7312032617647e-05
3.49130526076414e-05
3.69858505461105e-05
4.2490474440955e-05
5.6206710731729e-05
3.55508814244128e-05
1.70120209477757e-05
4.71916332766245e-05
3.48738240806321e-05
6.3514729577164e-05
1.36764340944671e-05
4.5008385451785e-05
2.9648973915198e-05
8.40118831681133e-06
4.47703087188355e-05
6.73143333161706e-05
3.15167340968366e-05
-6.23028254954492e-07
2.14551402501189e-05
1.04182804424209e-05
2.06686707554617e-05
4.08904088036797e-05
2.80847452403455e-05
1.47253486177386e-05
3.43876062466546e-05
4.03472871911045e-05
1.08581738678496e-05
6.50171825986035e-06
4.92582701917437e-05
3.20609086897617e-05
5.20633422889948e-05
4.3222418614739e-05
2.66748417720003e-05
5.41299196894415e-05
3.69816075961548e-05
3.00620013148698e-05
3.74405942039594e-05
2.9785669334094e-05
6.13613267171472e-05
4.78166380751292e-05
2.4956651196549e-05
5.68540760606288e-05
-1.08792740457903e-05
4.6414669061435e-05
4.90815615467129e-05
4.59985441344157e-05
4.73875227037716e-05
4.76586246824907e-05
-8.3089494213474e-07
8.43095177756965e-06
3.51964503093975e-05
1.58467528908665e-05
1.52131959638986e-05
4.60887401700328e-05
2.77597267506901e-05
5.49699330071388e-05
2.25073196311364e-05
8.12659280930014e-05
3.46560422457642e-05
2.40698468540062e-05
1.27909729755009e-05
3.26605974168426e-05
2.15677633195799e-05
1.77490251357742e-05
4.45397666013049e-05
4.0012003875285e-05
3.40640279703453e-05
-1.91741842930745e-05
4.14158141272918e-05
2.66394822684884e-05
1.07264393802408e-05
9.34661306859795e-06
7.12721728313788e-05
3.54624127982758e-05
2.28921981979959e-05
1.26400819330467e-05
7.13161002679053e-05
2.93899068040862e-05
7.59485465438476e-06
5.79394760358929e-05
8.13961490533126e-06
4.09376039869697e-05
6.43048005181794e-06
3.93629884086956e-05
3.85223364800366e-05
4.80505635914569e-05
3.62946896073646e-05
4.56373716503015e-05
6.67332024949926e-05
4.16147950106776e-05
3.52847774809786e-05
3.01556941474166e-05
4.8833056624921e-05
8.0580915010654e-06
1.62285693300971e-05
3.53613434509181e-05
9.39563976037565e-07
4.46476775993932e-05
2.83903696197872e-05
1.21248167562521e-05
3.34711557612491e-05
2.37847697790415e-05
5.54184703634622e-05
1.40709359253287e-05
4.02522796542802e-05
3.38300959610614e-05
3.14872196791694e-05
3.7348188567273e-05
2.28733124998127e-05
4.28759105448359e-05
2.90715379141605e-05
4.55938698583917e-05
7.15979410012966e-05
7.9339434217402e-06
5.90323764471297e-05
2.75950263880926e-05
6.1561297863674e-05
2.40040576540345e-05
5.06899207984658e-05
4.27711834545711e-05
2.57369820032737e-05
5.37562158552516e-05
4.8234947174081e-05
2.8372003586294e-05
3.05341462032951e-05
3.46329883708432e-05
-2.87033931707673e-06
2.02384534232409e-05
1.41964684205985e-05
3.5128410340267e-05
3.92706497378469e-05
5.00930211731525e-05
2.34033555129215e-05
1.24091392061273e-05
5.28697103170066e-05
5.21374600704692e-06
1.23622647467402e-05
3.63373763115361e-05
6.99294168392904e-05
5.74683571434554e-05
3.02283659343611e-05
6.04154642316588e-06
2.38876576989589e-05
4.99913635309406e-05
3.15586758888219e-05
7.98716488711964e-05
1.87548901213913e-05
2.1632518597424e-05
3.64938590938695e-05
4.85675114217591e-05
2.73375472509993e-05
5.07713394179783e-05
2.65225735568471e-05
3.23811659814085e-05
2.0835123790561e-05
3.55856671156569e-05
4.18503740407015e-05
9.22286887400954e-06
5.70494032769877e-05
4.15328837754291e-05
3.38617755359476e-05
5.05412807535108e-05
3.43568331425249e-05
7.44206396718437e-06
4.33098567864354e-05
1.14269975576517e-05
3.30625961350577e-05
3.4356969342267e-05
2.25567782655191e-05
5.13203307239821e-05
9.30486120992169e-05
1.80917726047265e-05
4.79462219689897e-05
3.57441207857401e-06
5.33155620764002e-05
6.05025797420125e-06
2.56303819016133e-05
2.62149339254608e-05
5.02622377649098e-05
7.25592776551101e-05
5.64683712945339e-05
4.91871529302038e-05
7.348821460594e-05
4.33827226893728e-05
3.62620742935416e-05
4.66404522160226e-05
2.86576933104029e-05
3.89120050099157e-05
5.59851949827747e-05
4.80249298614496e-05
6.10219949729201e-05
3.94026135509751e-05
9.36571993041016e-06
4.53485080111793e-05
3.16859822658004e-05
2.19873831515522e-05
3.05372643451429e-05
2.12625332922774e-05
5.91483468269593e-06
7.31191335469845e-05
2.43188912832594e-05
-3.09073247204822e-06
1.308486358068e-05
1.52424310867828e-05
3.94578229420572e-05
4.33973496136399e-05
3.09272411189853e-05
3.36682871382203e-05
4.80612314820471e-05
1.24052365418953e-05
4.69725230377517e-05
3.39395820234097e-05
2.70738629972743e-05
1.42151500743466e-05
1.67204984739092e-05
4.20309713631434e-05
5.44951951865715e-05
6.4750252527349e-05
2.51159166071881e-05
1.41495355699761e-05
4.78981851105514e-05
4.00414416136485e-05
1.17884667966585e-05
3.31624751890584e-05
3.06555016563279e-05
4.26829250222601e-05
3.02790719011765e-05
8.30486420702311e-06
4.66324070131131e-05
7.37125319751842e-05
3.00664413388492e-05
4.40552830609525e-05
2.88425740009947e-05
2.08804988356015e-05
4.27011130130456e-05
4.44762891503205e-05
-7.91955390155625e-06
5.84113576181744e-05
1.93282424955086e-05
7.34007057280234e-05
1.22606717546397e-05
5.75562320476805e-05
2.52687199631729e-05
6.34693188953944e-06
6.04494079376462e-05
6.77042667433138e-05
3.10834083330693e-05
6.18643216696033e-05
4.96832618359195e-05
3.56333596223866e-05
1.43762316125331e-05
5.73240158048199e-05
7.14885781380159e-05
2.81284126566409e-05
1.42671787285863e-05
1.85692795943854e-05
4.55820204708148e-05
1.30626141974866e-05
3.9201531747134e-05
2.58847225433089e-05
2.50414404070511e-05
1.99408856866072e-05
3.98661667606136e-06
5.19029911232349e-05
6.46719471122728e-06
3.3390714034696e-05
1.66974404190226e-05
4.45951585466359e-05
2.74299081037923e-05
3.49039824916309e-05
3.56022630779876e-05
5.60525751955763e-05
3.22706446922919e-05
5.36168437582943e-06
5.4467292719773e-05
4.04601187638345e-05
4.82189564465144e-05
2.01839589206246e-05
4.68204221080044e-05
4.2804674278068e-05
9.50541418643561e-06
3.32606086917614e-05
4.1253628934203e-05
2.51389549285844e-05
4.79203738199902e-05
3.6036095526925e-05
2.40097214776543e-05
1.63176708433111e-05
2.58305833257384e-05
5.29356620599332e-05
3.34589836380691e-05
3.63261997718045e-05
3.47397701022339e-05
4.43251010427315e-05
3.30210689960048e-05
1.72914257654195e-05
7.71416805298809e-05
3.98778991591594e-05
3.30376354757227e-05
2.28570836703907e-05
5.15172263063776e-05
5.04135845475977e-05
-1.26174162528324e-07
4.21383749448854e-05
5.30428974219268e-05
2.68270436385853e-05
4.51965676497453e-05
2.65613954273994e-05
3.96983852326863e-05
3.82978731327941e-05
5.35935036838419e-05
3.01184841841358e-05
7.07264094468317e-05
1.39510293287324e-05
5.32459465491606e-05
2.73581935049924e-05
-1.86238945847575e-06
2.29291517402954e-05
1.23166994025448e-05
3.144378717791e-05
1.55566924304177e-05
2.66473200296975e-05
4.23884522838003e-05
3.41269639543838e-05
5.52985484091418e-05
2.27574936771198e-05
6.47948030128537e-07
3.66203221388893e-05
3.31307078521275e-05
3.7373204175447e-05
2.90770676095573e-05
8.25225643641211e-05
5.96326519196194e-05
6.31796881479917e-05
2.96626169706841e-05
2.73952646102775e-05
2.95079949500229e-05
1.37476090870471e-05
3.1524674055802e-05
2.09223614494995e-05
6.72187132456632e-05
4.95351490986854e-05
6.92316904010408e-05
6.02533748189403e-05
5.6514951224206e-05
1.57273729123479e-06
3.54286746713001e-05
8.16202567203601e-05
8.28743726989293e-05
4.75433011275385e-05
5.79098694012665e-05
8.60860868835182e-06
3.04397198718339e-05
4.83942071568142e-05
5.44780738359111e-05
2.70674641799063e-05
2.15277272379609e-06
3.70176659927888e-05
1.56790227437375e-05
1.10067980114689e-06
5.3831685840709e-05
5.56593861458307e-05
4.77555981093538e-05
2.8420169865898e-05
2.4528580652554e-05
6.96209898622539e-05
2.46211843425616e-05
3.41107079652554e-05
5.19576857212699e-05
6.95277717808981e-07
2.53234833386692e-05
-1.03622128813725e-05
3.06803875162097e-06
3.85343717550807e-05
3.9059600723068e-05
3.42110976189745e-05
3.21512802489337e-05
5.27216133782119e-06
5.13067523935473e-05
5.83309185802724e-05
2.8438859744997e-05
4.3267510658298e-05
3.19936998292344e-05
4.84994274444483e-05
3.74676143788994e-05
4.65654066626296e-05
2.29636906350306e-05
4.78716468445503e-05
1.39102724463031e-05
9.28135435246859e-06
2.15664499350201e-05
1.45195315169629e-06
1.26628832639711e-05
2.05816696047058e-05
5.0443776407145e-05
3.30746933057357e-05
6.71409112607852e-05
3.25230985386298e-05
1.34585583852204e-05
5.02827916413015e-05
5.01732540166801e-05
3.48483684203042e-05
-8.53753171885675e-06
4.75038990902819e-05
3.18431242110977e-05
3.48656297975669e-05
3.63325267895658e-05
2.05268673600753e-05
2.66504858759712e-05
4.35795292833622e-05
1.758869542799e-05
5.83671881603096e-05
-2.03716603526103e-06
-3.37826432738376e-05
3.68057827531282e-05
8.088265915447e-05
4.0273710090774e-05
1.25165510656787e-05
5.55025162717256e-05
1.41962064836424e-05
5.63928394947441e-05
5.31359902265565e-05
4.42186100293657e-05
-1.02335353687762e-06
5.9519569110642e-05
1.17798458928243e-05
1.87210787223811e-05
4.74036449290403e-05
9.71743520088724e-06
2.64909147323798e-05
3.25741184347024e-05
4.60373827080653e-05
3.08102457053071e-05
2.90655459442634e-05
-3.38346994907398e-06
1.74859060648608e-05
1.88144237064432e-05
3.67128619641631e-05
3.6450426668746e-05
5.08883863898435e-05
2.92258429726816e-05
2.90015978502076e-05
1.19271710956249e-05
6.36628132643256e-05
6.73209497090317e-05
6.04314100270294e-05
4.23273201520045e-05
2.57161257960444e-05
5.78605243458695e-05
4.56754900706468e-05
7.79197942699934e-06
1.66073121438716e-05
2.33420157285574e-05
1.57991950635749e-05
1.30425811002299e-05
5.36167686989598e-05
6.86377474187514e-05
2.8513866021129e-05
5.30132558546168e-05
2.21658559799316e-05
4.05831017984436e-05
3.47381936435314e-05
5.36731812948576e-06
3.71905514298948e-05
5.22730103314639e-05
3.35002343772441e-05
1.92361746749194e-05
1.33357608051896e-06
7.63859725148891e-05
5.83042771511062e-06
2.70945711359883e-05
1.08408362996774e-05
3.1091393214243e-05
6.56004283210722e-05
6.60878257405263e-05
1.98793709643574e-05
3.76220633526509e-07
4.24469496068991e-05
4.00808182305408e-05
3.6412379559007e-05
6.00638879475701e-05
3.24759478858267e-05
5.42714919930487e-05
-2.34690156472138e-05
4.25988855166974e-05
5.3710806521132e-05
1.20769090041212e-05
3.3500602922732e-05
2.97322536239821e-05
5.23810527988555e-05
2.65802863143537e-05
3.40411237375355e-05
7.40562406287643e-05
3.46479839288396e-05
4.7756491539317e-05
6.20029470819804e-05
3.47630014501754e-05
5.89254406176126e-05
5.76828087197213e-05
3.19127752653724e-05
6.76581518236969e-05
2.87614087300405e-05
4.74671201160146e-05
3.71405414477766e-05
4.49003694616289e-05
9.57896120995477e-06
3.1761437876675e-05
3.0392631198212e-05
3.60166984267918e-05
1.58043736356549e-05
3.96119319580347e-05
-6.57096060555769e-06
-1.10631913534952e-05
-1.00900519152217e-05
3.04781075918225e-05
4.03032431361704e-05
4.91537647726739e-05
3.50219240652894e-05
2.44470043570315e-05
3.63931485500055e-05
-7.57463001229008e-06
3.00480298659651e-05
2.36002742036533e-05
3.16284907896969e-05
3.22276839090711e-05
6.82008386173697e-05
2.47715861461253e-05
5.99632870609952e-05
6.5073250192241e-06
5.0564412521342e-05
3.60467341253593e-05
5.6565155658057e-05
3.74525688047823e-05
5.57364842314784e-05
7.56785994040425e-05
3.47444834937133e-05
2.87668742453558e-05
7.53849508527291e-05
5.2850140872117e-05
6.42679431119451e-05
3.55390803760967e-05
4.48113403368942e-05
6.06530942575101e-05
7.43145778382866e-05
5.35887713790034e-05
1.21638405872632e-05
3.76334501118448e-05
4.10848534876783e-05
4.12285873755518e-05
2.07761370873644e-05
3.17514661844099e-05
3.01105928226459e-05
3.18577931939627e-05
6.70908012153825e-05
1.7007486831472e-05
5.74789259764515e-06
1.64095343295418e-05
4.42789793667654e-05
3.15813330915604e-05
3.68372347581534e-05
5.35257739419983e-05
3.25852350826153e-05
5.90964331853639e-05
3.97306539805894e-05
2.48982971244367e-05
8.85271568738408e-06
3.70106798372275e-05
1.03254360424056e-05
5.80239401690797e-05
2.27252677608325e-05
4.5339616256309e-05
-6.34284566636782e-06
2.09962300864082e-05
5.50901302430319e-05
1.26907163379872e-06
6.53936693407382e-05
4.48601799925924e-05
2.72570371545285e-05
1.35669206134902e-05
1.26492515349142e-05
5.1183486229465e-05
2.96265362335615e-05
2.84396432817569e-05
3.23933090995852e-05
5.96557513834333e-05
-1.35831102249515e-06
3.17904858700823e-05
7.79557838511813e-05
8.66963516517795e-05
3.0266938512823e-05
8.93979654977357e-06
5.1651200526674e-05
1.63655346792194e-05
5.24951716756192e-05
-4.25806288716786e-07
2.06036893449097e-05
5.72115972752184e-05
5.41211763407366e-05
2.32028174464202e-05
6.34690264988963e-05
3.13429077584603e-05
3.56188207426873e-05
7.59044515047427e-05
2.68331162542864e-05
2.60155407359633e-05
-1.33373975695822e-05
1.69138360705693e-05
-1.03006875099901e-06
2.23430145106008e-05
2.18946854699113e-05
3.90876689976819e-05
2.57046287506867e-05
-1.68441865658669e-05
4.75300689176863e-05
1.01558157045768e-05
6.81399614694063e-05
5.32632351425363e-06
4.81193636066721e-05
-5.42275328075533e-07
4.52807016397266e-05
4.80103688810911e-05
5.19302860639611e-05
2.12691493150164e-05
3.41353864816254e-05
-1.42211965027883e-06
1.17938329557976e-05
3.42443929588273e-05
4.98627143868906e-05
4.31848923576107e-05
2.63963812534948e-05
6.72613968347956e-05
1.03044047082543e-05
3.24784579579105e-05
3.02180090146754e-05
7.52061090137852e-05
6.05479420511511e-05
3.80405193517748e-05
4.26847467058432e-05
3.74594883085225e-05
1.05929790040914e-05
4.73362357418761e-05
1.38334874875705e-05
5.67618447447868e-05
5.023035434749e-06
3.27075066609028e-05
2.72911077020311e-05
-1.41034932870572e-06
1.17524220037376e-05
1.54903729148873e-05
3.30433477530734e-05
4.01261057967963e-05
3.31978816031363e-05
3.54364811206081e-05
2.9623240120589e-05
2.25683561276554e-05
4.18204344099952e-05
-1.6335550022387e-06
-5.51718972338997e-06
7.91875780997806e-05
4.80183699880926e-05
7.32160126880591e-05
4.50609439049017e-05
4.2249287539997e-05
5.14476931425413e-05
1.7532543150646e-05
3.01561135083102e-05
7.89679950350959e-06
4.13968799134041e-05
5.64068936526483e-05
3.62012285365192e-05
2.84590541289847e-05
2.1425967483419e-05
3.90558051627023e-05
3.04297000479351e-05
2.53927094283467e-05
4.90921291390491e-05
2.16792902962524e-06
1.37172922454009e-06
4.74429241812883e-05
-9.92886513112807e-06
2.00180757581658e-06
4.18506658834419e-05
2.37236202043629e-05
2.26646519968384e-05
2.7070785698195e-05
4.29994061938006e-05
4.0317245272482e-05
5.69434309979479e-05
1.93028907761657e-06
4.28297447664282e-05
3.75263785560704e-05
5.69764519738643e-05
2.77437624142877e-05
1.22943400171138e-05
4.1138773309571e-05
7.1339558092863e-05
2.745417384772e-05
4.5247586526838e-05
3.67683576285101e-05
4.80311107799567e-05
3.91170622227173e-05
4.97673062305202e-05
4.50444988299013e-05
9.55368100377135e-06
1.058565500578e-05
5.6733599738053e-06
5.65306064067187e-05
2.16288086545351e-05
6.72036983510882e-05
7.64699593964899e-06
4.23528253540689e-05
4.46786223568012e-05
2.99264306934665e-05
3.20940092253426e-05
1.48752621769672e-05
3.82463816735022e-05
3.71117609530339e-05
6.1568500788144e-05
9.67114740129605e-06
-9.81015153490918e-06
2.04749805631155e-05
6.05458490718561e-05
5.05197909693959e-05
4.46667539545624e-05
6.83293419249526e-05
4.60361366287043e-05
1.69393716048711e-05
1.58373883889316e-05
3.20657432432047e-05
7.08279834959465e-05
1.39113383991381e-05
4.00940580313424e-05
-1.82635043016453e-06
3.78379296077413e-05
5.84123112324935e-05
1.79921737658018e-05
1.99890623147464e-05
5.63577499896092e-05
1.98332753479568e-05
4.58849501835387e-05
2.1964528751904e-05
2.83460843553584e-05
1.57990317180685e-05
5.11569512453455e-05
2.29848213537451e-05
3.89362628590727e-05
3.53550349205832e-05
6.01458596653111e-05
4.03915995285286e-05
7.05674810657743e-05
3.88142446379318e-05
5.21001864444672e-05
4.97997311987698e-05
1.56036437239786e-05
6.68674290619161e-05
2.49885725951268e-05
1.28390146863817e-05
4.04222367388371e-05
2.13570151322245e-05
2.05216270579116e-05
1.46485594782222e-05
3.29145126130822e-05
8.68009318703428e-05
3.24655887382795e-05
-9.5985695285373e-06
4.73186697834404e-05
5.48136552243988e-05
8.11128907043061e-05
2.04137124728075e-05
5.87033807090196e-05
2.49901462091717e-05
4.05580199160455e-05
3.42928753312676e-05
3.68355395222394e-05
5.46946220431915e-05
2.85283023506478e-05
-2.43491050355943e-06
2.31457363389612e-05
2.32098070633107e-05
1.3900218934678e-05
2.76527652793999e-05
3.24722471446044e-05
1.72928311084678e-05
5.1346199482798e-05
3.66418957750311e-05
3.34415525133278e-05
-8.90706532475808e-09
2.34449856179262e-05
-9.54440393173458e-06
3.02490697721977e-05
4.50397498994686e-05
5.22535028585836e-05
2.0612734341042e-05
4.15506707805716e-05
4.23270524105147e-05
4.03272773795675e-05
2.16389490290776e-05
3.0261801849657e-05
2.34791906459636e-05
4.33888604023007e-05
6.76105576780138e-05
2.45695863159331e-05
2.79633874996618e-05
6.18143190516496e-05
2.20482543189962e-05
3.76860293248719e-05
4.78521263290853e-05
4.83830303732547e-05
2.90467106931524e-05
6.93516523893558e-05
1.28287773830253e-05
4.3564857739925e-05
5.11778528026029e-05
-1.29078699095388e-05
-1.96504262598389e-07
3.20551140719977e-05
2.56174559670448e-05
2.65391520379262e-05
3.91232930279311e-05
3.43148554950382e-06
4.36576375151893e-05
3.33418768937431e-05
6.14027805440282e-05
4.26129398188708e-05
6.45753377817309e-05
-7.33925255380012e-07
4.99316872354588e-05
1.03675407068473e-05
1.13759522291959e-05
3.71349541950472e-05
7.55967525968428e-05
6.79356638518542e-06
1.14581396109906e-06
5.20753665134724e-05
1.88213918030315e-05
2.90380137279416e-05
2.96115404625516e-05
1.74249071105666e-05
3.35769580706266e-05
2.5749332195291e-05
5.54320893059555e-05
3.0443426518707e-05
4.1843182264539e-05
4.35624539406406e-05
2.57791447510731e-05
5.81271500565709e-05
7.10699093264809e-05
2.56400422701774e-05
3.44337024534898e-05
8.25393801820851e-05
1.24569558262377e-05
1.79805184351382e-05
4.39758423493442e-05
2.56656407013241e-05
3.3820942194043e-05
-4.08146923473932e-06
8.36271457253787e-06
3.81442981413695e-05
1.68482556090317e-05
3.16599461569881e-05
3.33139579823315e-05
3.84598903527796e-05
4.43757731423752e-05
1.56356924666328e-05
9.83751179333774e-05
5.69283519254543e-05
2.08341541475636e-05
3.31970819793008e-05
2.75069951344204e-05
7.36622887814666e-05
4.3255398703296e-05
4.20754354670164e-05
4.72603838636725e-05
6.27698289043069e-06
4.80143995132918e-05
4.97454688496215e-05
3.11428519880342e-05
2.28764542167506e-05
1.68647368952693e-05
3.67631882648827e-05
5.57145645149429e-05
1.14117737058313e-05
5.25847538213688e-05
-8.56973484597214e-07
6.24983823084142e-05
4.79527855796695e-05
2.6288572502712e-05
1.91743576912854e-05
4.41043389392788e-05
1.09287133298869e-05
4.46549987834745e-05
5.11877500595431e-05
6.55721864502248e-05
1.83717027676727e-05
2.66478613084819e-05
1.52936166821382e-05
5.54595773975512e-05
4.82961407037568e-05
7.95753984923613e-05
5.67856695525627e-05
6.40176612181821e-05
2.00776447337026e-06
2.72957013859049e-05
3.07667667917925e-05
1.07179008706286e-05
1.2838424905026e-05
4.32718720210398e-05
3.48831777458417e-05
2.82176114444766e-05
4.5086014689602e-05
2.02112903797598e-05
2.61053466231608e-05
4.83988686904498e-05
2.09653957339044e-05
2.6677819511289e-05
5.90322903597518e-05
2.214555932649e-05
2.82524814031827e-05
3.66108316414157e-05
3.12455915596079e-05
4.00642645821106e-05
1.70928892587143e-05
5.29390797744303e-05
1.51879533466231e-05
8.46144793400042e-05
5.62938648443869e-05
5.02078557989708e-05
2.19764856472782e-05
3.22736647556032e-05
2.84338487222803e-05
4.36685826844532e-05
-4.05949276994009e-06
4.6629344580588e-05
2.97089886074502e-05
2.54699883118791e-05
3.65743053014295e-05
2.46410267912665e-05
4.56404749015081e-05
4.54236127228163e-05
-2.13576857070202e-05
2.63594342927308e-05
3.49764197070044e-05
2.26359381336156e-05
-1.85056661661769e-05
2.77873349719029e-05
1.92523754412557e-06
1.61782761999322e-05
6.13061172220926e-05
1.94939164999137e-05
2.45325971003651e-05
1.76572016914511e-05
5.03975143982743e-05
2.45287223733072e-05
3.49880719121566e-05
4.14053364784319e-05
3.09580733209529e-05
5.42354037113144e-05
2.07597906829819e-05
2.59223436732398e-05
3.42861801758514e-05
2.32718527364627e-05
3.10900321822612e-05
7.20029972137121e-05
1.69202036794179e-05
6.50169876710285e-05
2.23599218851202e-05
5.34132405795158e-05
6.73167341359091e-05
5.02145976289942e-05
2.21780292114493e-05
6.09917188288241e-05
5.13684635970219e-05
5.59665402629647e-05
6.57052800285091e-06
7.38235636939199e-05
2.66764476048841e-05
1.52451820784969e-06
4.28579232002057e-05
1.66606975401978e-05
3.08378799193085e-06
2.97823823475978e-05
2.26615389099864e-05
1.76068152935588e-05
1.90087685612069e-05
3.04039786981011e-05
4.69729079988552e-05
6.10304729537153e-05
3.1243593223163e-05
1.21854595909237e-05
2.94982885447627e-05
2.30675679868506e-05
4.13565028241039e-05
6.68381713419777e-06
2.29866283769208e-05
3.15763593565331e-05
3.0181357489227e-05
7.80492717438605e-06
5.94226097073794e-05
9.44881396844859e-06
2.26964365911149e-05
2.82630216636189e-05
5.2416363451463e-05
7.90264056197808e-05
7.27527940050688e-05
3.71578852219032e-05
4.37320498774643e-05
1.79035756290294e-05
3.5643184552765e-05
3.94861830829952e-05
4.73645041609373e-05
4.31160787421423e-05
4.8603399897104e-05
4.37835796283828e-05
5.43880878047849e-05
4.19948882974743e-05
5.34056749364875e-06
1.44548594763031e-05
1.47026810678654e-05
1.90194423950743e-05
2.24159854312943e-05
5.308236251303e-05
5.76795317735458e-05
5.35446634927406e-05
4.27723903005813e-05
3.0411755072699e-05
3.47308302499016e-05
6.50333469600782e-06
5.73499314344362e-05
2.16814073451117e-05
1.63108944634456e-05
4.14794807129761e-05
3.59200253212153e-05
4.19146593401804e-05
1.58117979634716e-05
3.73753519032909e-05
3.51732337012605e-05
-1.70484530150149e-06
6.43932983260602e-05
5.7553237702116e-05
5.76179148151957e-07
6.08427201728689e-06
3.61828860064473e-05
4.03861108217011e-05
4.17424940606549e-05
5.53293288946778e-05
7.66681246446878e-05
2.92388621193112e-05
1.88421198790432e-05
4.06975272297279e-05
4.93945273032982e-05
4.44632864077586e-05
5.61144823779093e-05
3.36995910332975e-05
5.037549658808e-05
4.45776445056502e-05
4.59418503247951e-05
1.10144985430833e-05
3.40208916028582e-05
6.04480298019105e-05
4.49837792218201e-05
5.92610342677635e-05
1.20461467122192e-05
2.91098397680479e-05
2.23074850104632e-05
3.60896136929558e-05
5.39530587581701e-05
1.45675570571331e-05
3.78648813257279e-05
2.1545923428473e-05
6.43221786912456e-06
3.64489356034262e-05
9.2528021748252e-06
1.70709578729391e-05
6.9582126471596e-06
6.6705909126233e-05
2.19015969712431e-05
2.03383764668422e-05
5.2373481707254e-05
2.33094725345889e-05
1.31449873412283e-05
6.07318406938632e-05
-1.31808021109056e-06
6.04008554783021e-05
7.25109689712452e-05
3.07724684228329e-05
4.08837619014565e-05
3.53241016062046e-05
-6.83194555183915e-06
2.48352337342162e-05
2.64204089490809e-05
2.63450645436398e-05
4.36793761370143e-05
2.77349245058811e-05
4.11724557730367e-05
3.69549666424035e-05
4.95643079207082e-05
2.47339680086014e-05
4.72260790337861e-05
2.6318946784629e-05
9.03649661681525e-06
5.91097868718735e-05
4.85643056206015e-05
6.69244834115354e-05
3.04940430663726e-05
1.32313789079751e-05
2.78540605019196e-05
-2.05331465160461e-05
2.32970302796498e-05
2.78324382532588e-05
1.94385827032888e-05
2.66405264455092e-05
4.77909978249252e-05
5.92182807723308e-05
2.73975434605147e-05
3.30475768857339e-05
1.4564353626161e-05
3.69240986085179e-05
2.26314283402897e-05
4.2496494083104e-05
1.09848212199891e-05
2.89706365970662e-05
3.59539527745065e-05
1.0631980975754e-05
4.04503766030882e-05
5.05441939341753e-05
2.69306423050001e-05
1.92238715421376e-05
7.01499881543346e-05
2.169240421051e-05
4.64516063897792e-05
7.60375121459278e-05
5.6550060620684e-05
5.34662969764304e-05
2.64364300046235e-05
4.57208913898446e-05
3.45653662894498e-05
3.43738667623247e-05
3.02939911759938e-05
6.57781559591732e-05
2.6674710306423e-05
2.25160528496557e-05
1.1139226986796e-05
5.57804499759791e-05
-5.04684800721785e-06
1.92327104076353e-05
1.6854394728112e-05
4.55836284122374e-05
-1.88210862786181e-07
1.36976506677377e-05
1.35750824440454e-05
6.23604746129809e-05
3.08072100236085e-05
6.00299594651041e-05
1.4704669891095e-05
3.89930026389398e-05
5.45384931739696e-05
3.57773680018437e-05
5.67008533114104e-05
8.03362114378348e-05
6.59484422813981e-05
-4.13789060117728e-06
6.45365918239246e-05
8.78806039119283e-06
3.51096852997717e-05
4.73214029144637e-05
5.19671201587169e-05
8.28825866569414e-05
4.36523240452452e-05
3.85960564449338e-05
5.0700069775439e-05
4.23502200873634e-05
3.2823175133195e-05
5.3647653211448e-05
3.62801007934023e-05
8.33095929323988e-05
4.56920307186329e-05
7.06530951324321e-05
5.64565930010996e-05
3.97279160372908e-05
6.9171205692272e-05
3.02810613291646e-05
2.14451594131917e-05
5.9084853092404e-05
3.55100497958763e-06
1.06126239338568e-05
2.24430611313429e-05
3.5301399704783e-05
3.78629901500566e-05
-5.02041404566148e-06
2.59565241837535e-05
3.0684563326087e-05
1.61416669208137e-05
5.80643369560958e-05
3.02596143780128e-05
2.79133968766563e-05
2.60326935116256e-05
5.07060025747493e-05
-8.80217950882592e-06
3.91085424098783e-05
1.79804036526448e-05
-1.33858888106758e-05
3.79120647018543e-05
5.18037145316146e-06
3.03780418734929e-05
3.57216727529159e-05
3.21631782300329e-05
5.65927456693303e-05
3.54917192903351e-06
2.84865236283694e-05
7.42289440035291e-05
2.52606572779582e-05
4.38263065497832e-05
6.69709625759436e-05
7.78521891193991e-05
4.35366705730787e-05
3.57246520473823e-05
4.34499235713756e-05
6.5360623950831e-05
2.93731908054907e-05
1.36027195637112e-05
2.36083628473258e-05
5.40306049762828e-05
5.94224669430038e-05
1.56363023812127e-05
1.52100882074652e-05
2.76363563860062e-05
2.26381336018431e-05
3.40169330277875e-05
3.12927145589774e-05
7.45483200119491e-07
-1.03597067853049e-05
3.6534165452211e-05
3.71822064269812e-05
2.92389167355887e-05
2.58147752010686e-05
2.50085025994078e-05
3.56681267821849e-05
4.92862847872166e-05
9.10852195454826e-06
2.48662280878194e-05
3.11782044713682e-05
3.69537923814559e-05
2.58577318103371e-05
1.10870147093621e-05
5.46933336990464e-05
1.19488212066415e-05
2.66347686609723e-05
2.67274963556125e-05
1.76722747717743e-05
6.12557396543931e-06
6.94213741762276e-05
3.27412670044176e-05
9.48738787643256e-05
-7.47433788184782e-06
2.25568359363579e-05
4.15388374113588e-05
4.27085833293918e-05
5.40496796422464e-05
4.59089473903608e-05
3.46724947583399e-05
4.65925725981328e-05
5.91410808653198e-05
2.50829446928238e-05
2.46644481410618e-05
7.95738962134677e-05
3.13559134240285e-05
3.11884623028452e-05
3.31651142242761e-05
1.33989504744033e-05
3.900668103064e-05
6.38925037324561e-05
3.7588131822429e-05
3.89289830574536e-05
4.08455533116658e-05
2.04854472886781e-05
-4.93200693305028e-06
1.54834322045524e-05
2.52423687646691e-05
3.27295853337166e-05
3.02368888817914e-05
2.84918023923472e-05
3.51983027361509e-05
3.06970323493284e-05
4.46845550359061e-05
3.08289927340069e-05
1.87324222759984e-05
6.70769510199613e-05
1.95507706487109e-05
5.85987319208564e-05
4.69760261003612e-05
1.49066922073177e-05
3.44821240328703e-06
5.31151320717675e-05
5.24786212023411e-05
-7.59455909965864e-07
5.2221324232426e-05
4.17601259344895e-05
2.6483705612137e-05
5.9807147474071e-05
6.42210284664951e-05
4.01834303932524e-05
5.77065072192514e-05
4.91032802711214e-05
5.2848850829916e-05
3.71754787127441e-05
2.36052278694334e-05
4.71488742821356e-06
5.2329465425945e-05
4.07213707721941e-05
3.97955724744634e-05
5.85967737862837e-05
5.52016866047303e-05
1.72993350763949e-05
3.85494156643947e-05
6.16607415289469e-05
5.65978878095592e-05
1.00633266546969e-05
7.07124179294474e-05
3.44398039369597e-05
3.89456773201007e-05
4.00097667948099e-05
2.35062378450175e-05
5.24649478453536e-05
2.10821417701374e-05
6.48408583446176e-05
1.15274222212802e-05
3.56786667053614e-05
1.42823604405921e-05
5.73908745450575e-05
4.1535035021701e-05
4.24188369448222e-05
2.39626284333692e-05
2.22871165137151e-05
5.46894056306109e-05
3.11466808060342e-05
4.71707448264357e-05
4.76597178601138e-05
3.87070133636821e-05
6.26715665319904e-05
4.31940795386704e-05
1.35344697086644e-05
6.19749090890655e-05
2.60463845174228e-05
1.02361915646389e-06
2.56002025366645e-05
3.29551331063029e-05
5.19169951208629e-05
3.69803560228112e-06
5.44030235569685e-05
2.82192931294281e-05
4.64107985369247e-05
7.02302725514864e-05
5.25700509836631e-05
3.18365292865479e-05
2.80496496710437e-05
-7.73933994073692e-06
5.69900055291858e-05
5.11469048004185e-05
4.29455041190151e-05
6.35194725406773e-05
3.92311354456424e-05
1.56484532465033e-05
1.49500318248346e-05
5.87434207418323e-05
6.56568045018619e-05
5.7379227258918e-05
3.26829208370126e-05
3.10963035229828e-05
6.40103687642813e-05
2.58634816480496e-05
2.44837555984938e-05
0.000111006693088729
5.01427792956555e-05
1.63436859788051e-05
7.29114998378162e-06
3.48181110017977e-05
6.14859940830193e-05
3.59039656915518e-05
3.54016306546466e-05
3.31789820555158e-05
6.12224809191532e-05
3.76373634251345e-05
-6.45180082662541e-06
4.70098150485161e-05
8.06819504885895e-06
4.39229732728309e-06
6.33961796061556e-05
3.26492148425547e-05
-1.17558930194694e-06
2.32606585071938e-05
2.19237534467836e-05
3.23819333368148e-05
5.9765849206828e-05
3.03201505943506e-06
4.85895289434042e-05
-1.72065507576898e-05
3.4017792618945e-05
5.29102545840904e-05
3.32336793414391e-05
9.63493977722102e-06
2.87916421130173e-05
4.48520922175051e-06
1.7138597194662e-05
5.75907458539936e-05
3.67523708294451e-05
3.71534613612038e-05
1.80916112147808e-05
1.03865421664002e-05
6.98421828742073e-05
3.86909685447363e-05
4.89689446336113e-05
4.97846161249851e-05
5.8099462353872e-05
2.94049645730388e-05
3.03373871630312e-05
2.75387606481682e-05
4.04916691320921e-05
1.64354703183915e-05
1.29971483159851e-05
4.44356003310779e-05
3.00371158040173e-05
2.73935657254363e-05
3.50699165714249e-05
2.43983048076913e-05
1.116874600517e-05
3.92215883235812e-05
4.99544741592552e-05
2.09790423933435e-05
3.53324564737448e-05
8.90655746424352e-05
4.70050511989818e-05
2.60112078071332e-05
3.36039158541257e-05
3.60312955918157e-05
5.02782399955334e-05
4.55083003676626e-05
4.44843453135122e-05
7.02660532922327e-05
3.52866346158151e-05
5.99738686645254e-05
4.77821675580358e-05
6.20472074322726e-05
2.81207880670075e-05
1.12314290861181e-07
3.13976903716658e-05
4.01814358365954e-05
5.24350254087331e-05
3.23757885222034e-05
4.77460773050084e-05
1.94769008796324e-05
5.57025292717644e-05
3.66644980755205e-05
2.25203174127159e-05
3.13315144490985e-05
2.71967584182109e-05
-9.8690000149242e-07
8.9741640642838e-06
2.93431666692759e-05
1.4018507637186e-05
-2.46642217039871e-06
1.83121440500688e-05
4.5972173162077e-05
6.00210547483131e-05
4.41299301464479e-05
3.9877850902474e-05
3.45123974193942e-05
1.30125040396589e-05
9.90472348895089e-06
2.74495494138067e-05
4.37474781305381e-05
4.97837904355254e-05
4.85393713551043e-05
3.37442810276434e-05
3.72218963628312e-05
7.02476775828567e-05
5.44766583471884e-05
2.50186364084179e-05
4.85321960243994e-05
1.88868130708625e-05
5.53011033693304e-05
9.9135911220293e-06
5.46208625647013e-05
4.97139139365726e-05
4.55511398210325e-05
3.95609681342961e-05
1.56198727741324e-05
-9.10044985262036e-06
4.24932124079544e-05
4.18521563252133e-05
1.80756171442726e-05
3.6823208145423e-05
5.18060307250085e-05
3.32787928471628e-05
2.45460478890621e-05
4.03762013282108e-05
3.10333133117595e-05
2.06863160989533e-05
5.9693631179294e-05
3.95963251603905e-05
9.69794197612611e-06
5.22456798180812e-05
3.31839923828365e-05
1.63050012506652e-06
3.35005102784423e-05
-3.79191929098889e-06
4.09313574547497e-05
1.73607310002086e-05
4.52415100468607e-05
1.96204606263771e-05
2.67461962966017e-05
3.74691452615228e-05
2.49435844380771e-05
2.68649980180564e-05
3.46104451622642e-05
-3.90825244866586e-06
3.09538313907179e-05
2.3784160560579e-05
9.73233331213612e-06
5.70459008447081e-05
4.48589247747397e-05
3.54956381176842e-05
1.26813578308227e-05
1.95783037604942e-05
3.92566439530063e-05
5.28932471219701e-05
5.22648783782741e-05
4.81663376179946e-05
3.43210486178174e-05
4.65934413492196e-05
1.10302624539741e-05
4.24849328653049e-05
-6.12956677975621e-06
4.10415834741886e-05
3.57459364132073e-05
4.83281679170695e-05
1.36968621595777e-05
4.76513691941735e-05
7.91010467206631e-06
7.75920980852676e-06
1.6356342928498e-05
1.86152288095134e-05
2.45089883131747e-05
7.87430282641262e-06
3.27599209974258e-05
5.11869807092559e-05
6.74496662994804e-06
3.9189179935144e-05
5.6627077415396e-05
9.87429093695446e-06
4.59452997427884e-05
2.93060948307778e-05
-1.15545334426582e-06
2.86277331322312e-06
6.05733386464071e-05
5.40350931217518e-05
7.54518835880849e-05
7.85648078119638e-06
5.09974352990693e-05
3.73519156778863e-05
4.96167845000684e-05
4.09043458138603e-05
8.75299621336625e-05
3.83039914006342e-05
4.36701165256539e-05
2.59915586475532e-05
1.98826333144055e-05
5.72668811009471e-05
-2.11487707047094e-05
1.93140409609176e-05
1.03601949667363e-05
6.78118692241711e-05
4.38935520440289e-05
4.85078649818477e-05
2.26060101050523e-05
4.56377987235577e-05
4.58046154070353e-05
4.86449486546842e-06
4.59507967637687e-05
5.99940506568807e-05
5.17413891399997e-05
1.7725157268567e-05
3.62695923711235e-05
2.26590767328603e-05
5.19751538032547e-05
8.36970633710617e-06
6.54804420346361e-05
2.92262671946227e-05
4.2704308594338e-05
4.49219016457175e-05
4.57677810390495e-05
6.71849515435075e-05
3.03385109580339e-06
7.08702649205797e-05
2.53691805537012e-05
3.7931745627892e-05
1.13840574236321e-05
1.69171369051617e-07
2.28861155840342e-05
6.53939968568202e-05
5.35896447301899e-05
5.07196095393258e-05
4.32646728977008e-05
2.9996205626197e-05
2.28420573027082e-05
3.42027766235805e-05
4.3516179052658e-05
5.58345450798445e-05
5.1466150410284e-05
4.78965485269571e-05
6.12890335988093e-05
3.3672395133988e-05
2.36378264897828e-05
2.11900057281453e-05
5.49234990496064e-05
6.04282001997472e-05
4.79392589927511e-05
4.39099954845065e-05
3.31259496464051e-05
-1.6260451514285e-06
4.30963481433627e-05
3.30684100857536e-05
3.07253737416819e-05
3.70658761911994e-05
2.71704745554327e-05
4.18351730318579e-05
9.61421115265907e-06
1.25813821432653e-05
8.02760851347544e-05
3.55978805873528e-05
8.8033063382232e-06
4.01785425420806e-05
3.60029712315163e-05
2.94257535617443e-05
2.23276482740485e-05
3.94035525792353e-05
4.2998898003507e-05
3.60375437642976e-05
9.33731646151661e-05
5.29882911942569e-05
5.38455737750573e-05
2.46701366743725e-05
2.30259555853205e-05
3.13891984451054e-05
3.16655736736671e-05
4.32005306230767e-05
6.92201107841634e-05
3.8107302564572e-05
2.97085409878718e-05
5.0333292291467e-05
2.75272981766224e-05
-9.5174524627875e-06
5.91717159807366e-05
1.77931021211241e-05
2.65969992538317e-05
7.12120364473779e-06
2.5566584263477e-05
2.79057770886727e-05
3.49658650572188e-05
1.6173766288968e-05
4.06159858986623e-06
-8.52748057077658e-07
8.88996993123143e-06
4.88735883158935e-05
2.84006746726192e-05
6.20147892729738e-05
5.42201401737288e-05
-9.58734397812194e-06
6.83518016401608e-05
2.43554626256499e-05
3.33299512866286e-05
2.43220475336346e-05
3.52270002930458e-05
3.12274162901405e-05
1.19216482316117e-05
7.02366131983383e-05
5.49446416787073e-05
-1.16369766941379e-05
2.564310207195e-05
2.81939624639697e-05
6.33493042340928e-05
2.7495348705559e-06
3.57548530098666e-06
5.76751491418057e-05
1.82222214237017e-05
3.0859633132827e-05
2.9248228632603e-05
6.27208763688047e-05
2.16752782949247e-05
4.47216860188573e-05
2.48424633702958e-05
3.99885531890303e-05
2.52296048162049e-05
3.56605615947295e-05
7.52032647709684e-05
6.16791209902008e-05
3.5757057676544e-05
5.91206176023585e-05
2.39830489691623e-05
7.34968399945041e-05
4.99711772709385e-05
1.19788344848576e-06
2.15565350161391e-05
3.48157564662585e-05
4.47575948565317e-05
3.39229058745121e-05
2.29399141926891e-05
2.44177318344659e-05
2.82515536530067e-05
3.20572427857284e-05
2.43556219120747e-05
4.47253044669461e-05
2.48135865761353e-05
4.73621808216337e-05
1.30662562084554e-05
2.28757569266035e-05
1.31734159345157e-05
1.21079383732762e-05
4.03949049972379e-05
2.94525308380471e-05
1.49792033531145e-05
2.56328808345307e-05
2.31321986594244e-05
5.22862014586285e-05
3.07474690520198e-05
5.10919521494653e-05
6.72567619610643e-06
3.6309222576818e-05
3.717228957264e-05
2.22588191616934e-05
3.55423816165345e-05
5.21955564636487e-05
7.20162723908949e-05
3.75448592998976e-05
3.03894469806988e-05
5.81272689152362e-06
3.76566766724468e-05
8.82830014681729e-06
7.42362547355559e-05
3.67433231360514e-05
5.79728390497859e-05
3.26226037622153e-05
2.83478288456691e-05
5.56318099130964e-05
2.54819864420243e-05
3.2798650165342e-05
1.47590989095446e-05
5.83498212194086e-05
1.26556835568491e-05
2.63497210466156e-05
3.41788102026777e-05
6.34276946619806e-05
3.90920827811561e-05
2.96729500313095e-05
2.45715831754952e-05
3.54974428241168e-05
5.18842252982647e-05
6.74975148000279e-05
5.05664730449606e-05
5.9090452210199e-05
5.60467996311055e-05
3.72933680043418e-05
2.11411182090223e-05
6.8720408162661e-05
5.33089303656136e-05
3.49418130872111e-05
2.24886788227984e-05
1.87962654074756e-05
2.80045123134885e-05
1.97696956383215e-05
2.86023577245283e-05
1.6842007960554e-05
3.16998195675519e-05
4.16541167520436e-05
4.38406076049601e-05
3.55891258969397e-05
1.52903933336505e-05
1.12654489662696e-06
1.57794785541264e-06
3.20022579564558e-05
3.1291383099875e-05
-1.10881245836828e-06
1.20291588912847e-05
4.49513470100731e-05
4.4392620723166e-06
5.67263744819589e-05
4.12490473466971e-05
3.60929984449532e-05
3.96595395395679e-05
9.07481139685618e-06
4.19710975023141e-05
1.27476907314896e-07
2.68371816485787e-05
2.66247934147698e-05
-2.76929590073535e-06
-8.67261804307913e-06
7.91409815165853e-05
2.36879497923526e-05
5.49794350319876e-05
2.1059929562703e-05
4.55276221165453e-05
1.32087984605783e-05
5.97971120185195e-05
3.65085647262664e-05
4.20369644522868e-05
2.46731104502993e-05
2.13717336831607e-05
3.83158018678765e-05
4.3771308533624e-05
2.7077877263164e-05
2.03269863537279e-05
3.26009308891493e-05
1.78261544303645e-05
-5.29340624519203e-06
4.89515399535661e-05
2.21311876323108e-05
5.51719282939434e-05
1.43516633866392e-05
7.34110806145229e-05
-7.93885749952181e-06
2.87110824327112e-05
3.38254909527056e-05
6.59287891610264e-05
4.72247917967825e-05
3.13590888165719e-05
3.67917406227577e-05
3.54396462442088e-05
-5.60598903092508e-06
2.6708619374388e-05
6.21116973495574e-05
2.96760009389062e-05
2.14878440790612e-05
4.72653491366344e-06
4.53001331230401e-05
1.11348731251928e-05
4.83147960091064e-05
5.32857893645237e-05
8.90900971789301e-06
2.1046931985593e-05
2.21161454255266e-05
3.10505281681318e-05
4.79810841899424e-05
1.42475896414805e-05
4.65513377842433e-05
3.03708855168571e-05
3.71380427426358e-05
1.31534555333525e-05
-4.4634886322057e-05
1.63986027260207e-05
2.85860114829031e-05
4.00879897970348e-05
6.3586545593191e-05
5.78889455386919e-05
2.73319349290907e-05
4.2728217669888e-05
3.50141933528733e-05
4.89669462611934e-05
4.45310756773121e-05
2.35081717464545e-05
9.72770868506828e-06
3.29640546640729e-05
-1.03752291720464e-06
5.55770986227174e-05
2.79102920643671e-05
2.789288436063e-05
5.64404495295171e-05
3.73446728656078e-05
2.71748912252913e-05
3.12012801492618e-05
2.52080192852117e-05
2.51110649011542e-05
2.44299172385408e-05
3.14283104054958e-05
6.84904566909896e-05
2.7976622965517e-05
3.42319277345018e-05
2.61174986441978e-05
3.80728606459679e-05
3.17283166452481e-05
3.80341432700724e-05
1.89508617713671e-05
2.30422057275692e-05
7.00702724524871e-05
2.40007313149099e-05
4.69699647997009e-05
4.61070335102389e-05
1.87541723692687e-05
3.44906608093026e-05
1.62397806551988e-05
3.23173092544926e-05
2.17985151896246e-05
5.20964963414967e-05
7.62819545045426e-05
2.75227081959598e-05
5.73741365668457e-05
3.09525389723166e-05
-8.88144926752021e-06
2.47299932053386e-05
2.06351405143658e-05
3.42762574461376e-05
4.16954579918534e-05
2.49479379480277e-05
4.02022467575772e-05
2.44566674953508e-05
3.3107693618425e-05
2.91403737747219e-05
5.39663997987972e-05
4.28909586079046e-05
3.07127077875335e-05
4.7450702597212e-05
4.20388195189363e-05
5.74541931677883e-05
3.71116868706505e-05
2.29653020820156e-05
1.5710395336098e-05
2.78571022090162e-05
3.5039491471675e-05
1.39810987781479e-05
3.58363099701298e-05
7.43832240117048e-05
6.0817407165999e-05
1.20761834254018e-05
5.45300815778855e-05
5.52630216237845e-05
3.3898597800545e-05
3.69516505927134e-05
1.18171113623765e-05
-1.92139067415351e-06
1.1764681738891e-05
6.85853951515919e-05
4.98009810704297e-05
2.27016020536521e-05
-9.32451960276226e-06
3.42752133252692e-06
2.17802578277533e-05
4.56687017882108e-05
5.32854940991777e-06
1.018184199904e-05
4.09074242514688e-05
3.55026147334438e-05
1.1873751534067e-05
1.79301429621905e-05
5.10240050483163e-05
3.52417984330567e-05
7.10113018493455e-05
2.54514610437663e-05
1.33679684029163e-05
2.35493835711372e-05
4.98025454082409e-05
4.6103215309966e-05
8.31967200784567e-06
6.22871961897615e-05
2.56158025298213e-05
4.02181102319638e-05
5.54623618203683e-05
3.33618252194023e-05
2.97478131711497e-07
1.83554036233109e-05
4.26477781049586e-05
3.80830978823385e-05
1.05828814302154e-05
4.34965642644616e-05
4.44119022869129e-05
5.19284864875699e-05
4.35447447633156e-05
7.43203624293256e-05
5.45967769609931e-05
5.30665436993936e-05
4.50176588822836e-05
3.73554441489957e-05
2.9617093396984e-05
5.37852602849349e-05
3.51742919898939e-05
1.3551364005222e-05
3.86931258314479e-05
2.31816734512077e-05
3.95146856337535e-05
2.11693647351597e-05
5.16620523624323e-05
-1.17148681848883e-05
1.94278706100034e-05
4.95579366805633e-05
7.91494883676306e-05
2.26496926918126e-05
-1.9158223500031e-05
5.52917798472999e-05
-2.06678807067369e-05
5.44954560936892e-05
3.33702825048225e-05
6.07037546358646e-05
3.93447879755262e-05
3.4826970264816e-05
8.84372629955775e-05
1.4134493285353e-05
4.98839901243708e-05
5.48586841345014e-05
1.67170761242123e-05
5.28125614934924e-05
6.12641823023711e-05
8.20346338730904e-05
3.85461445726682e-05
5.31112562758147e-05
2.27351641210265e-05
1.74947834383212e-05
6.41832721233796e-05
1.46365852167047e-05
1.60371658038834e-05
3.99400715717777e-05
6.64136333221174e-05
7.02541851709012e-05
5.8846708402971e-05
4.8057010288442e-05
7.35074186616385e-05
4.09877169547467e-05
7.1625767245299e-05
8.13336847874955e-05
8.51717925211922e-05
4.56266214815458e-05
4.71378308007927e-05
6.75950950551394e-05
4.93912127006522e-05
6.44097421400074e-05
3.31335021851881e-05
4.00445126173227e-05
5.34832571396681e-05
7.39875073847412e-05
5.71008891290631e-05
5.5935670762172e-05
2.03152473162422e-05
2.70457966369594e-05
6.13549640076319e-05
1.12933690525535e-05
1.78247421882133e-05
3.1451157064855e-05
2.40316836058572e-05
9.57404954017898e-06
1.49980243750355e-05
3.4140161962043e-05
2.57315212731629e-05
2.57794570744577e-05
1.42905163373072e-05
4.33624201266782e-05
1.19309399734555e-05
1.89354795210463e-05
4.64742589103831e-06
-3.04401102840682e-07
8.98740042694375e-05
2.31005960452744e-05
2.63065774969648e-05
3.31814291783077e-05
1.8172921327124e-05
2.54288100643641e-05
2.98500938501927e-05
4.98625462924649e-05
2.48976104101317e-05
-4.56695662676039e-05
4.27058706550946e-06
6.47123900883429e-05
6.46675671827057e-05
4.7201368072595e-05
2.49043932803329e-05
2.61162861343292e-05
4.68564693919429e-05
4.21478203538559e-05
-2.9641710482679e-06
5.63071629493069e-05
5.71036161061801e-05
-2.10664140814385e-07
5.96307769087286e-05
4.6786477641132e-05
3.56469863782986e-05
4.42380395594869e-05
2.52608010468495e-05
4.66843175228015e-05
6.43564495080275e-05
2.05388687816766e-05
3.81712264709407e-05
2.82277171449729e-05
3.13648740664638e-05
1.41535010641859e-05
7.3708474987323e-06
1.99173213683885e-05
5.68100681025715e-05
4.62410595027947e-05
5.82156404044922e-05
7.05712335583353e-05
4.49608531263786e-05
1.91569068800709e-05
3.65465416494417e-05
3.7304442341789e-05
3.95690682881116e-05
3.84308584890113e-05
3.23103211255895e-05
3.16219748683064e-05
5.38838407755023e-05
3.82166266437603e-05
4.1115680901114e-05
2.41709158696911e-05
4.37514234146315e-05
4.60343650262837e-05
4.65612306625376e-05
5.99020870395137e-05
2.67573379807165e-07
5.00973748042647e-05
4.80006385791179e-05
6.10292129374731e-05
4.39120721962596e-05
5.34904287960478e-05
5.27277378001001e-06
5.87406421315039e-05
5.97194293573322e-05
1.33027290926141e-05
1.50168391385527e-05
4.73462770923168e-05
2.62073799199352e-05
6.384334392473e-05
4.20152496711176e-05
4.14762284674246e-05
4.70363419457679e-05
4.38652277296281e-05
7.40273532817374e-05
3.13677227552227e-05
4.69760783602185e-05
6.24849027337703e-05
5.8130991612038e-05
2.68604849222938e-05
1.41901488228463e-05
4.78606822373865e-05
1.39703667094458e-05
5.11162417379826e-05
1.92220773172107e-05
1.83143913974393e-05
3.62329562886154e-05
3.76612189600851e-05
4.20880669145845e-05
-1.39940105665548e-05
4.29545606488119e-05
6.22325213943775e-05
1.89326167828013e-05
4.78705927014811e-05
1.1114989081404e-05
5.61016618552327e-06
4.71668998388918e-06
2.94690459114585e-05
1.44757266891175e-05
7.49024445760188e-06
5.60040337715288e-05
5.08430275823303e-06
2.5746806267793e-05
1.68957862535294e-05
2.40460834771881e-05
3.56172619737699e-05
3.82564452212307e-05
4.30603596316318e-05
1.66904306115151e-05
3.55973906707742e-05
3.45458811559043e-05
4.45207663622945e-05
3.85610532831252e-05
2.75498851752637e-05
5.19220239545455e-05
-1.58103282106648e-06
5.78697176044165e-05
2.70891301756201e-05
3.13817464212228e-05
4.16747935650609e-05
4.30023386543599e-05
6.8732267936402e-05
6.2285613294145e-05
1.85047195490348e-05
3.96626356100243e-05
3.70026339982546e-05
2.14904490284912e-05
2.75505751600527e-05
3.25141266944039e-05
9.26289884942523e-06
-5.70677163318742e-07
1.38126840301099e-05
-1.10122131340697e-05
3.5271594935402e-05
1.77647507389612e-06
2.09692364924354e-05
1.82731142518114e-05
2.57276017562842e-05
2.31448104997052e-05
1.55412526183035e-05
2.05900731992429e-05
2.59778109595929e-05
3.62310769803054e-05
8.65032216377e-06
3.31308038989284e-05
5.33563461697113e-05
3.17175156032886e-05
1.62537673860707e-05
3.84976171955155e-05
5.83790556819398e-05
2.30152535379447e-05
6.56413631189192e-06
2.51280688957709e-05
7.45822642027191e-05
3.30803013348479e-05
2.23715535397312e-05
1.64255109764771e-05
6.12658563625223e-05
4.3370349740965e-05
4.70772383466052e-05
2.57405713156187e-05
-7.05501011174553e-06
5.5814072255318e-05
1.06898361772752e-05
2.27961302899749e-05
1.92927066157748e-05
3.50501400143219e-05
4.48857702712977e-06
2.93701669495022e-05
3.81276175563753e-05
-4.05091983231232e-05
6.45857066858307e-06
3.36460092212069e-05
3.32822652602066e-05
4.48639945091999e-05
8.90162988090225e-06
4.66762967832438e-05
7.55600665584911e-05
2.17808970378028e-05
8.81772203255946e-05
1.04730670702498e-05
3.11363536367022e-05
1.77146246296858e-05
5.26382002299461e-05
5.66047168672702e-05
3.37679869595434e-05
2.92442619302528e-05
2.49322981339331e-05
3.09153123347934e-05
4.45742021968787e-05
1.28924421804622e-05
3.34412772081431e-05
8.21891113524131e-05
1.09414013401582e-05
3.27419337845786e-05
3.95512056697766e-05
4.78549693243767e-05
2.40486189923707e-05
4.04839430884881e-05
2.00588561488295e-05
4.93261289472109e-05
7.36405653719093e-05
5.368687681987e-05
1.43611553150228e-05
2.64517731075365e-05
4.3516156470387e-05
4.18453025541044e-05
4.26758438770789e-05
8.812947223671e-05
6.58571603636066e-05
5.07993414385579e-05
2.23231067486523e-05
2.23025026458676e-05
4.79246674647487e-05
4.74872021814961e-05
7.55820483569095e-05
2.93758802399765e-05
1.60234275061592e-05
-2.17309713491759e-07
2.66540107598616e-05
1.73532611797264e-05
4.69218313622397e-05
3.53320240661168e-05
5.38495055844635e-05
8.81605009482071e-05
-2.65045814843553e-05
5.2253834936672e-06
3.61023913491633e-05
-5.18638272382031e-06
1.86246568668175e-05
3.65227030398501e-05
2.51809349474508e-05
3.52955353238599e-05
2.61691887298194e-05
1.50903531391916e-05
3.73921885954213e-05
1.10357086975742e-05
6.01192186138995e-05
2.68314594462904e-05
4.4195081964001e-06
2.34021914178898e-05
1.0029689212381e-05
2.34339018702909e-05
4.8406975907533e-05
3.57842056105984e-05
3.95077953259017e-05
5.45826973157527e-05
1.34845512781214e-05
4.16223788078551e-05
5.14630970711465e-05
5.24203890522942e-05
5.51384151893397e-05
3.50575909038354e-05
3.23524870602139e-05
3.0251896951719e-05
4.99824152231525e-05
2.8041947044698e-05
3.38104260918689e-05
2.15208917296153e-05
4.93437289931059e-05
5.07939954920908e-05
6.95845426991455e-06
3.64151526958707e-05
3.15368172655519e-05
5.69519489947001e-05
8.27581487587156e-06
2.00206361832778e-05
3.84859845534133e-05
3.98102601807252e-05
4.87653034722801e-05
4.61121957111975e-05
5.75608088153003e-05
4.44305644166982e-05
5.10844838178529e-05
6.60570069463566e-05
3.61070417117598e-05
3.43510797240054e-05
7.03731851679175e-05
4.86432949503979e-05
5.22565344817405e-05
8.71692322882248e-05
2.80987716489121e-05
3.94562868548894e-05
3.88395064973334e-05
5.79739252952732e-05
6.64266686875284e-05
4.08972604148579e-05
6.50996009496197e-05
3.51970682295421e-05
3.09135636457784e-05
2.23325063102393e-05
5.72807819150609e-05
5.01833886136371e-05
2.55714372315127e-05
9.2557179790155e-06
4.65851242380755e-05
1.07446252915119e-05
-3.23909173000094e-06
4.83210944553039e-05
2.67012670345703e-05
2.2066181404858e-05
2.79672522250882e-05
5.18259971387613e-05
1.87301497337745e-05
3.46030255752678e-05
3.24352106381321e-05
2.48992240316878e-05
7.22564482004634e-05
5.66512059455205e-05
3.88660175245847e-05
3.18302554351798e-05
3.42968557361055e-05
1.11597599325787e-05
2.1757938582269e-05
1.28036785581463e-05
5.63824347176299e-05
8.34824862269982e-05
1.88636230477127e-05
-7.90634001507629e-07
4.15544060712814e-05
5.96476017166661e-05
6.2879949073583e-06
3.75649290064797e-05
3.88785687640382e-05
6.56821505217412e-05
2.02238827704178e-05
2.81312863624103e-05
3.08723269200422e-05
4.10996553820625e-05
5.7716418677505e-06
4.07145128398147e-05
6.62615682799473e-05
3.74712495582724e-05
2.44560132854688e-05
3.31852069298315e-05
3.92656667796556e-05
1.00789513022285e-05
6.48973490410029e-06
1.65080678592785e-05
5.98990448844579e-05
1.52404802439441e-07
3.86796154770228e-05
3.14794955536086e-05
8.82003006460836e-06
4.28836414299019e-06
3.5051464835051e-05
2.26243952184191e-05
3.87766608411635e-05
4.08325651417698e-05
3.13633063783513e-05
7.99570070923204e-05
3.83251664471451e-05
4.34813163114661e-05
4.88391035702824e-05
4.35878886048952e-05
8.78169043037035e-05
4.79609070817723e-05
4.458038083122e-05
4.99917320275799e-05
7.82484318513787e-05
5.61676396539248e-05
3.0230944419498e-05
4.18740210282457e-05
3.35187949638604e-05
6.45060180194421e-05
3.19585251419711e-05
7.45227774707356e-05
6.4241553194904e-06
4.13528024686608e-05
4.59844486685425e-05
4.98904687831211e-05
1.74969862138176e-06
6.32087716338283e-05
7.4783763066096e-05
4.48886487537446e-05
5.00293793290299e-05
4.08969384402444e-05
1.19782578978776e-05
7.48629535985182e-06
4.74428679176284e-05
5.56562101230753e-05
5.27604140596467e-07
1.61758825749259e-05
7.56948414032258e-06
5.59774566419592e-07
4.26181832232361e-05
1.6730880636328e-05
1.64830965220691e-05
2.2316595391503e-05
8.3881390085994e-06
4.54772117337017e-05
2.42281756177876e-05
2.83096467422238e-05
4.03260253712334e-05
3.04334000989739e-05
2.44023475858176e-05
3.62977892081825e-05
1.91067299638894e-05
6.28769848917942e-05
3.78433823232554e-05
2.16063052087387e-05
4.765120905623e-05
3.02485786467288e-05
6.49780628435035e-06
4.41463977626855e-05
3.16695207678045e-05
1.63976082722119e-05
5.96378960135786e-05
4.48634279971862e-05
2.05881635035489e-05
4.71114462548863e-05
1.94717839002136e-05
3.81499657197442e-05
6.65775240217185e-05
3.09579850076377e-05
5.65467393163185e-05
8.36353139375245e-06
5.63686640482693e-05
-1.20400386396149e-05
3.98098171533201e-05
-5.07693024865956e-06
5.96449982121645e-05
4.64303537136596e-05
4.63917110888966e-05
4.24940232362654e-05
3.20631922472686e-05
5.27758037294671e-05
6.05384183240809e-05
3.65660241690271e-05
1.26558692504705e-05
4.61884035685789e-05
2.90916234326026e-05
1.44027194715397e-05
2.92034948521854e-05
-1.34676129897623e-06
1.59802388058637e-05
2.08665070766563e-05
3.52773599709377e-05
2.57149854857703e-05
3.20987163211709e-05
1.85068634689151e-05
4.94987344002423e-05
5.21016436468754e-05
4.52035643571341e-05
4.99286197205759e-05
6.37904421696093e-05
4.33330440712896e-05
4.15040651016079e-05
6.17562110767184e-05
1.96691343383852e-05
2.04811639983359e-05
2.5384030988393e-05
6.13641076752584e-05
2.93812632544252e-05
1.51643290415659e-05
6.46088973067836e-05
2.06875089756895e-05
6.90876725922834e-05
2.25922005370061e-05
-8.17841741925484e-06
3.7025987291017e-05
3.30175402908999e-05
4.43215067690435e-05
3.6948293259613e-05
-5.74504797394412e-06
4.60682659560433e-05
8.84807009573193e-06
3.44368063868566e-05
3.6244270586777e-05
4.18418325055767e-06
9.69791652705384e-06
1.63534456293899e-05
1.8487333512701e-05
-4.71701386804455e-06
4.30903062999314e-05
4.56754677394114e-05
6.13790589400151e-05
4.64581499158042e-05
-2.47554725126289e-06
2.59770002805563e-05
3.05155850444951e-05
3.03543621411323e-05
2.91078391424217e-05
4.92963263013424e-05
3.36611993586128e-05
2.52717461172079e-05
5.78544785260817e-05
1.02801247620875e-05
4.13869977875403e-05
-1.85775572598094e-05
3.10515742904485e-05
5.22392127733594e-05
6.56705238222619e-05
-9.21622008739524e-06
4.02051312252034e-05
8.34253086390964e-05
4.88360910179434e-05
5.88863588762983e-05
3.23442554099675e-06
2.22320970845965e-05
3.63373865260711e-05
-5.74491151850986e-06
3.11376715433364e-05
3.87214520991576e-05
3.36881361716221e-05
9.01664788071644e-05
6.91449678979178e-05
1.6089302790664e-05
1.5132471700056e-05
2.64051868350796e-05
1.36449405642357e-05
2.63927429391703e-05
1.2841094227773e-05
4.31736063165207e-06
6.57328230095512e-05
2.93125066257929e-05
7.63248084683005e-05
5.12437686239036e-05
2.56441781874729e-05
6.76061993651034e-05
6.0111078606527e-05
2.34882454701806e-05
3.3273032797432e-05
6.48258732651976e-05
4.09387086913049e-05
3.68971256986378e-05
2.15132055917192e-05
4.84554010757038e-05
3.95055319516594e-05
3.07460926491119e-05
5.74123422430948e-06
3.52711958712035e-05
4.40133621617339e-05
1.58781540993437e-05
1.90382687498201e-05
3.80480142079237e-05
4.44544820792334e-05
2.05999682191346e-05
9.18725958804601e-06
6.59701875302645e-06
3.81422244280243e-05
4.34019618256706e-05
5.08171650119782e-05
2.19087216409085e-05
1.09753820141837e-05
3.10884042098753e-05
1.58681132558326e-05
3.51415002067265e-05
4.31454136581849e-05
4.37260701662971e-05
8.64389275697047e-05
4.37517796745933e-05
2.76890638055458e-05
4.4016781481533e-05
7.67864553942055e-05
3.76711822117479e-05
4.35943458136321e-05
8.04424286975063e-05
3.78330160041907e-05
3.02148793089904e-05
2.20539067555464e-05
5.93757613951858e-05
5.08208293233604e-05
3.65385599318332e-05
6.50433764839496e-05
2.71276931807103e-05
3.98478534748357e-05
4.26939321349927e-05
5.58150394182831e-05
3.31830588794885e-05
5.97189790239998e-05
1.64919059414994e-05
2.45567940717606e-05
-8.83903710929293e-06
2.93082750895593e-05
2.61428714946345e-05
3.64170017861838e-05
6.33283013118179e-05
9.59845029248796e-06
-1.7750282371159e-06
4.25150987914664e-05
3.33040560341959e-05
6.16408129510735e-05
8.19755161948521e-06
3.11903655103704e-05
4.92593772464746e-06
2.12922962824128e-05
1.02483611027201e-05
2.90876367766632e-05
2.6685640564717e-05
3.68669668161405e-05
5.36260725670222e-05
1.72409002197225e-05
1.62514024593033e-05
5.39383377225707e-05
2.32422542236398e-05
5.65892816075671e-05
3.66939212985434e-05
4.07873854791777e-05
3.0813184877028e-05
6.43698858500517e-05
3.93611649518889e-05
3.40076742063311e-05
4.95199744385131e-05
4.0168112404956e-05
6.46080580335676e-05
3.856423685863e-05
7.35576423221874e-05
1.58137144622464e-05
2.75220212248632e-05
3.38852452389641e-05
2.96557389774223e-05
4.42618641489757e-05
3.29877163365837e-05
3.24179595784159e-05
2.38548661268597e-05
3.65863665868657e-05
5.68119790480555e-05
4.37742570659612e-05
2.99144924632185e-05
6.09678861004033e-05
2.58109839117584e-05
2.78735795572948e-06
5.32329623620656e-05
-1.28103269635944e-05
1.10233173696976e-05
2.62463062663172e-05
2.61215135095446e-05
2.70469916329722e-05
6.76225506286822e-06
-5.19015586929732e-06
1.12998569354751e-05
2.557568111895e-05
4.49056275123142e-05
3.06604575749366e-05
6.49330857776139e-05
3.10012434096243e-05
1.06185846924237e-07
6.59071670639818e-05
6.08115647901298e-05
2.07329573438846e-06
4.29785447375858e-05
-3.64649492013473e-06
7.18176469861506e-05
1.73683029512193e-05
4.45356194730773e-05
5.59578657803256e-05
1.19818124824205e-05
5.30377325848316e-05
4.62869464640843e-05
4.49155936824244e-05
4.38335948717127e-05
4.99707844269445e-05
5.82012830304366e-05
4.40616620887871e-05
2.11513316250281e-05
1.17426280459885e-05
4.33842891890906e-05
3.17223696859787e-05
4.42322691068535e-05
2.43250235268712e-05
2.92282898367295e-05
3.23550092409759e-05
3.28757422883538e-05
2.60635304087528e-05
2.34719643587505e-05
6.49265837009032e-06
2.79584563279903e-05
5.35705049695164e-05
3.73114758126362e-05
5.24132293221734e-05
5.03853461065104e-05
2.15952162699229e-05
1.42869249084168e-05
6.07568492629969e-05
1.30985250497874e-05
3.01839868613195e-05
2.43701878945643e-05
1.18380904641476e-05
4.45971691888745e-05
4.40509145750233e-05
-7.0843039377351e-06
2.22146535992771e-07
6.59555565369009e-06
3.96331672009063e-05
3.25899074188818e-06
2.88829482040391e-05
2.20356805209059e-05
6.6093215926542e-05
2.43831576013136e-05
5.50434723146501e-05
3.48356731229702e-05
1.32757370975406e-06
4.81887914084493e-05
3.41842829917497e-05
6.20960173770542e-05
6.19558384965199e-05
2.43536994776881e-05
1.914905059857e-05
4.03124761358608e-05
2.42001939136389e-05
3.43680427129562e-05
3.75869623684419e-05
3.02037457307728e-05
6.00292073693259e-05
6.83574542792061e-05
2.58298770470314e-05
2.01069710238308e-05
3.98917192910564e-05
3.38504716323025e-05
5.30038407908246e-05
1.85377480624635e-05
5.16172795565119e-05
2.38072634797034e-05
6.49363071798985e-06
5.25777286384383e-05
3.86776652636924e-06
1.61305388440242e-05
6.71371815628187e-05
2.80444557086902e-05
1.39514552206694e-05
1.46487758110391e-05
5.10534979088149e-05
3.74880935707075e-05
3.84786018443318e-05
4.64615580959634e-05
1.56537547381998e-05
5.61013592650483e-05
3.14391025593397e-05
3.04619617632306e-05
4.36007903077705e-05
2.60923094800065e-05
1.57964939517092e-06
-1.14203866252894e-06
5.31098459120735e-05
-2.88057532510015e-05
1.78829643260767e-05
3.68079532891577e-05
8.90548996488671e-05
5.2244642481745e-05
2.89966484564733e-05
4.34226241861359e-05
-2.15742957356872e-05
3.90889697683003e-05
3.34324656407289e-05
3.570437053878e-05
1.54077833606961e-05
2.37236242012723e-05
2.26459256810796e-05
2.29855617789582e-05
3.10858391169921e-05
4.80868649200559e-06
1.50484475906926e-05
6.45207878211133e-05
4.6631885914761e-05
4.61617945142885e-05
6.13983112504696e-06
4.54616103092441e-05
2.43119761061954e-05
4.16146760794566e-05
2.06702782999091e-05
1.28299163595783e-05
4.11127374656163e-05
5.4647279387985e-05
3.71604218601264e-05
8.23763995013231e-05
6.32589282858763e-05
2.4527088171035e-05
5.37740467659396e-05
2.73867162813832e-05
1.48835466284635e-05
3.49135262836795e-05
8.63628952767187e-06
5.15142428481657e-05
3.76523883400064e-05
8.30136550209818e-05
3.90569812732409e-05
3.71670886870409e-05
3.90861125562554e-05
1.28801468500564e-05
1.12870325643839e-05
3.70519567887073e-05
7.47758948751116e-05
3.03247855692783e-05
2.25726618795924e-05
5.72165350411971e-05
3.44470873999156e-05
1.82875824999726e-05
4.77204884262668e-05
7.12634162482662e-06
6.01214032189477e-05
2.49535027234787e-05
-1.25232122279893e-06
4.579001506144e-05
5.21370475221512e-05
5.60934261687643e-05
3.02515518167787e-05
9.27798894811753e-06
2.78466304189336e-05
4.698074226278e-05
2.26523103684533e-05
4.11598922990995e-05
5.08746295577019e-05
3.75625647828147e-06
-7.76950662009176e-06
4.18277754274921e-05
4.28783027997103e-05
-4.56203452881871e-06
3.97494743014112e-05
4.06168703067472e-05
6.34662528507241e-05
3.15314383434775e-05
3.14179607280202e-05
2.93864183490341e-05
4.86380953719675e-05
-8.07758558858136e-06
5.21882137692576e-05
4.06748490140797e-05
9.9109360609612e-05
3.01763843356709e-05
1.18801272403254e-05
5.22149540794917e-05
2.65839328808653e-05
4.21405446891129e-05
3.81630882417829e-05
-1.39604579311203e-06
2.32617957182327e-05
3.36212809860504e-06
1.06619069751622e-05
3.43373137328862e-05
2.31008462492736e-05
3.94554598106647e-05
4.44047199511773e-05
4.4938753068477e-05
1.33471022247802e-05
3.25528291638295e-05
1.96708126458378e-05
4.21269934743696e-05
4.23874696818202e-05
1.78230450155939e-05
4.65341785308278e-05
7.79979016762428e-05
6.78186742459032e-05
7.00202689807606e-05
6.84097256304131e-05
5.81444137333636e-05
5.11940858551236e-05
5.68802807815342e-05
3.35941817329635e-05
3.85860733728518e-05
3.97076498162636e-05
4.35647080004753e-05
2.8382013177396e-05
2.32813291578299e-05
2.72377750223461e-05
2.93917073491844e-05
6.05035500773596e-05
4.55063321498477e-05
3.9638242177925e-05
2.47268321775195e-05
4.96030254766656e-05
5.56670329438041e-05
1.15356691409586e-05
4.1431441426615e-05
-3.16025173169947e-06
1.99454497206377e-05
5.46476815612309e-05
5.31390301832144e-05
4.63910836608345e-05
2.91114625069508e-05
3.27804376835328e-05
2.72569059162767e-05
4.22742835848921e-05
2.65846167001876e-05
3.5001881208441e-05
3.82868970601606e-05
2.33947851485963e-05
3.72003392605407e-05
4.58026638323525e-05
3.87678023839886e-05
2.13578156282959e-05
6.20848699096679e-05
2.61070689593214e-05
3.34541573343651e-05
2.32322025389068e-05
5.48583189222999e-05
1.67077691266455e-05
1.3550125059445e-05
2.23888304735187e-05
3.95940033650175e-06
2.13764177872796e-05
5.03221408484505e-05
2.34353607749874e-05
5.00276196999297e-05
4.83544398568461e-05
3.91768864409816e-06
2.70678879251629e-05
4.48547468572771e-05
3.91161805542068e-05
6.05791722250318e-06
5.82405538739831e-05
2.56439831688541e-05
3.76056033804887e-05
1.8070791395876e-05
5.31778543507241e-06
1.4573350515358e-05
6.36193093694689e-05
4.34235119358978e-05
5.65023904102101e-05
2.91764130080984e-05
1.84349952807953e-05
1.89993958197439e-05
6.61019745960827e-05
1.44312755057802e-05
1.11853577000976e-06
3.53220285314831e-05
3.83934037796411e-05
2.05843044888073e-05
4.82513275419664e-05
1.98314021655473e-05
2.04782008268009e-05
4.26599564626031e-05
1.5909393739436e-05
2.39953652073502e-05
4.6413875567715e-05
2.03148846933901e-05
5.50641009697786e-05
1.95478537540738e-05
3.19770878179482e-05
3.12920483885241e-05
2.30811406683791e-05
7.01847305206968e-05
7.79279204751411e-05
6.47615178899784e-05
4.02462940834402e-05
5.93753320265361e-05
3.02832561840098e-05
7.92264919970999e-05
2.32472352403974e-05
2.50940747225509e-05
4.13352517950445e-05
7.41296079594478e-05
3.29451713916877e-05
9.2431709460226e-06
5.09988119826395e-05
3.72342524883184e-05
5.50836535437806e-05
3.95821469854605e-05
2.73981299494677e-05
7.20337407440464e-05
2.83348536092221e-05
6.20242083816602e-05
1.17093999217096e-05
5.42265214397773e-05
5.1207576809453e-05
5.82177119819689e-05
2.41127136084403e-05
5.22671337568698e-05
3.07482620914202e-05
3.83371233825531e-05
7.72066628624037e-06
2.18120040815641e-05
-1.89131141514709e-07
2.20502330467246e-05
2.75878762238178e-05
5.67424585385929e-05
2.69907250307921e-05
5.739325622307e-05
-1.82400604924397e-05
1.66291419784609e-05
8.0206673496423e-06
4.5833004071289e-05
4.4346177575971e-05
1.78239388732927e-05
4.75818482289883e-05
2.0526678719486e-05
3.62908179276653e-05
1.50658617939289e-05
2.39518055605357e-06
4.53459037761371e-05
-2.89032757189231e-06
3.1886638891539e-05
4.81431245745108e-05
2.96610755147041e-05
3.90106598988164e-05
1.61664036811588e-05
2.22532289761451e-05
3.20073034280484e-05
-9.00111111516821e-06
3.25740934237541e-05
4.71327791931188e-05
1.95003113360563e-05
5.57204167326601e-05
2.75915237148153e-06
2.61683828568436e-05
4.54208163859827e-05
3.38531052932039e-05
5.32596489246342e-05
5.98731320561386e-05
2.88323552179498e-05
4.73126544407327e-05
2.66584611528079e-05
-1.48446613247434e-06
4.58602802415374e-05
5.50656094354541e-05
3.77198878292582e-05
4.23524352261559e-06
8.07940637168462e-06
3.24161642473666e-05
9.55425907866371e-06
6.5459142010778e-05
6.48899249572489e-05
1.9956352155574e-05
2.55129133944452e-05
9.01211537376208e-06
6.4469857982577e-05
2.603373441149e-06
3.52567604207721e-05
2.56702735092758e-05
6.45591052335857e-05
2.96267116618439e-06
4.63655440160627e-05
1.71278172989961e-05
2.78297289561921e-05
2.2169057290409e-05
4.55945842584374e-05
5.17081722485922e-05
1.65007941368544e-05
3.61176277589907e-05
4.50045904663517e-05
4.71961841105634e-05
6.84591047259302e-05
1.82492426290396e-05
1.68300923987908e-05
-8.0794341119166e-06
5.75686993464384e-05
3.18809460237077e-05
2.80208265728964e-05
7.19432980804738e-05
2.47476318863063e-06
8.39291126801565e-05
2.81675187564368e-05
7.54937212479787e-05
4.71868771211119e-05
4.04620358167099e-05
1.17253504648728e-05
1.35870384829191e-05
2.18279477184201e-05
3.12204354994466e-05
4.47386986370441e-05
4.14313727453246e-05
3.64125058093294e-05
5.18180463571283e-05
2.60341803580968e-05
1.26094068595927e-05
2.34220932939946e-05
2.67806628275518e-05
4.21543502999036e-05
4.80243479365046e-05
1.30103104771736e-05
3.25652871990838e-05
5.92160892194068e-05
2.74537480271787e-05
3.46956399202873e-05
3.69955466299952e-06
4.64391088476097e-05
3.9877037504481e-06
3.66378775215901e-05
3.36609303011431e-05
3.78846126558442e-05
8.26483864946087e-05
4.55113653638903e-05
2.15052399311503e-05
4.43035525200717e-05
7.36795995210935e-05
3.00105922000626e-05
7.80146833191645e-05
5.16753176191826e-05
6.61723373698969e-05
5.35664820432751e-05
1.83851166876179e-05
4.48072004783778e-05
7.09040005993913e-05
4.91467266571126e-05
2.97115804956067e-05
3.99080552361596e-05
7.16563403946962e-05
6.89014997560329e-05
5.10463300440877e-05
4.51878739471701e-05
4.99590366392108e-05
5.90507945688294e-05
4.57512196416948e-05
9.7431193412965e-06
2.99385930850325e-05
4.48754211546558e-05
3.65228908075158e-05
3.77807254897237e-05
6.00856023355189e-05
5.95637350676501e-05
4.39580834269752e-05
4.07165766307407e-05
4.51530886236713e-05
9.8200356583824e-06
-5.09956657951025e-06
4.15888176675143e-05
4.19089312953076e-05
3.27844127927325e-05
3.26321842146235e-05
1.51162098825929e-05
1.33298121556305e-05
3.46954892397743e-05
4.58588503882336e-05
1.45668806025974e-05
4.2706988956558e-05
4.10214820630625e-05
1.38924508574066e-05
4.42156153986585e-05
3.38254723600789e-05
3.09702198321489e-05
2.8142221233554e-05
3.21018118529266e-05
3.95407318891003e-05
3.08082819846056e-05
5.40972736208131e-05
2.79403665560133e-05
1.782251062638e-05
3.67115304069832e-05
4.0307776273941e-05
6.02293090035209e-05
2.99567132363884e-05
2.85642689211699e-05
2.38225255295586e-05
8.34165777280445e-06
1.10789503356153e-05
3.98306725869955e-05
5.18291330629607e-05
3.10878242219703e-05
4.22955914394501e-06
3.33812157198164e-05
1.37139566626896e-05
2.70672943780567e-05
6.79796059330405e-05
4.64205365765745e-05
2.53822271184488e-05
3.05157352525069e-05
5.93664475147502e-05
5.38419687476284e-05
3.34103465569275e-05
1.08754595250862e-05
1.25422356044264e-05
2.83342895345511e-05
4.37355172313543e-05
3.59441140434295e-05
-3.09314194650417e-06
3.85834552936279e-05
4.02525480433257e-05
1.99092041618783e-05
1.61917131757115e-05
5.24891644829457e-05
4.64460531182197e-05
6.39761422891396e-05
3.17355211878587e-05
9.66125014613147e-06
2.3862821577274e-05
2.01608650787501e-05
3.11677660116844e-05
4.93491063548213e-05
2.916503080937e-05
3.85205172157983e-05
6.51745485680609e-05
5.75127466593157e-05
1.2937567876664e-05
-1.11814115706703e-06
3.783704438912e-05
6.77578192300046e-05
2.08264378326677e-05
3.11138109564198e-05
5.26090913946104e-05
1.38341625714797e-05
3.1303099998792e-06
2.97193526276139e-05
3.28189786311771e-05
-3.5194758457114e-05
7.84862252438353e-05
5.94317158912108e-05
3.80629803622749e-05
4.39812810437603e-05
1.46565617138242e-05
2.96839497538516e-05
4.44963132983826e-05
3.61260389866364e-05
3.68600261773508e-05
4.11015067882859e-05
-4.39675591825333e-06
1.89733347324141e-05
3.09316564254234e-05
9.52273137097556e-06
4.50991300981808e-05
4.6758296979053e-05
3.44317474672874e-05
7.8455367349437e-06
3.61765428028827e-05
6.20508507998581e-05
1.08548482980815e-05
5.62941642668204e-05
1.84300908023728e-05
4.65981069873673e-05
5.45447417399656e-05
3.33247380115607e-05
4.70301072725154e-05
-4.46794603289729e-06
4.94935295170909e-05
3.69780495673908e-05
-3.19584736203198e-06
4.37406878530553e-05
3.23795534346511e-05
4.34694642203261e-05
2.80434865123988e-05
5.51004989597697e-05
1.89513162409841e-05
4.78000995208946e-05
3.93357492634459e-05
3.11471131538974e-05
2.74902518046539e-05
2.50105778020529e-05
-1.09604169369345e-05
4.04194221069184e-06
1.42364203410172e-05
6.16742566375768e-05
3.08460016903635e-05
1.82914810118791e-05
3.60559551074241e-05
1.20915140806825e-05
3.9637606592361e-05
7.11476051878824e-05
5.42363850461648e-05
2.79493884826318e-05
2.03937393436148e-05
2.07949053138338e-05
6.25462406239997e-05
3.69970482443723e-05
5.03122225563777e-05
3.11607225543148e-05
4.61789437651309e-05
4.51179302577221e-05
6.16936394526232e-05
1.24013609450508e-05
6.25969271770573e-05
3.24192084946393e-05
2.25571272215553e-05
3.52906947968528e-05
4.83122966263558e-05
3.99724416459017e-05
4.71006442202051e-05
4.04702812556244e-05
8.17986370054009e-06
-3.92381009202922e-06
-1.83495385277949e-05
6.25310264191298e-05
1.70323183881073e-05
2.29997176255072e-05
7.36443005641874e-05
2.96287663090873e-05
3.14822493500067e-05
5.14015986098509e-05
2.55089778847096e-05
3.30828535944447e-05
7.49771091750939e-05
5.0334429262102e-05
1.95467207588503e-05
-1.20115594629383e-05
1.68925002795221e-05
1.80432532767061e-05
-6.01561786349277e-06
3.46433794612174e-05
3.87421636028932e-05
1.12959124690559e-06
1.83581529336303e-05
4.1565119161549e-05
7.52445583419832e-05
2.21568937878278e-05
2.81272032409674e-05
2.63581835272452e-05
4.85915021255293e-05
2.41621003587883e-05
2.50078270219328e-05
3.95417665162054e-05
2.97206924673508e-05
3.51551865414319e-05
4.74255740041225e-05
2.79184154410649e-05
4.32369171844713e-05
1.63599681521671e-05
-1.85165427143783e-05
4.10252969803925e-05
4.56485558238317e-06
4.67949492323024e-05
5.6484439577845e-05
1.15260109753767e-05
2.51596397264304e-05
3.63040020869688e-05
3.23451721278516e-05
3.20023832748235e-05
6.15980662126729e-05
5.11990763930623e-05
2.30960037325562e-05
1.21988470686123e-05
4.86785231860202e-05
2.42774577526043e-05
4.1001462146764e-05
2.0265878062707e-05
4.7962701865341e-05
5.86754161677324e-05
4.41162343283392e-05
4.51386543495762e-05
-5.89521736179178e-06
1.99896999590006e-05
3.11294059798963e-06
1.0767227972847e-05
1.67641672349472e-05
3.63675714971428e-05
2.09563207882768e-05
4.79344909390793e-05
4.74942768647407e-05
6.38270874831056e-05
3.43187812732563e-05
5.73625760225866e-05
3.85559687698185e-05
3.68487937096141e-05
5.75710798897123e-05
4.73662975442226e-05
6.7969316266476e-05
4.32365515372581e-05
1.88845849120839e-05
4.96462282020286e-05
3.33302127643286e-05
4.11177097327964e-05
-5.03196263206251e-06
2.35823013322218e-05
2.57096768670723e-05
-1.59943771158095e-06
2.70443387898711e-05
3.76529098780675e-05
4.02698427559675e-05
1.7202849050497e-05
4.47089031122392e-05
1.70620737883508e-05
4.20890136533388e-05
1.02005240049276e-06
-1.44159220433997e-05
3.34402580092241e-06
4.15967543902312e-05
3.46239432408297e-05
4.63446712467005e-05
5.21729844341519e-05
1.2409727281986e-06
2.83543866001052e-05
3.40197641848911e-05
5.91514557735065e-05
7.93007706029874e-05
3.28123042062888e-05
2.26213631949339e-05
8.64260672887955e-06
5.09523132692153e-05
4.02494843119581e-05
5.03564414949933e-05
1.56420011172859e-05
8.18074605641111e-05
4.29214634157454e-05
4.62948768317386e-05
6.36468681082145e-06
6.13570816577981e-05
-2.35738371584534e-06
7.90106406054337e-06
2.05331616075201e-05
6.40845174174421e-05
2.6879784479274e-05
5.72548618745199e-05
3.65354486027855e-05
4.65773230879704e-05
1.83872594510498e-05
5.05878704296052e-05
3.87061209679562e-05
2.2051847604733e-05
1.0348981446152e-05
2.22514861037368e-05
8.27807580990733e-05
3.56305667780896e-05
1.52575629886358e-05
1.2980048927067e-05
1.04446330833186e-05
3.94405691660607e-05
3.87134590226651e-05
5.67544810317578e-06
3.55147287790557e-05
3.78432204927667e-05
6.49928012789278e-05
4.34952024458555e-06
3.60212242756716e-05
3.45664522316552e-05
3.54236404166685e-05
3.91922823023236e-05
6.44227427919875e-05
6.30296611093782e-06
5.96082978593604e-05
6.20159762927113e-05
-2.17922552257115e-05
3.18410632091169e-05
6.99428821596754e-05
4.28817007399087e-05
4.4672178727958e-05
1.60838446874183e-05
4.48238280079193e-05
6.56883504878837e-05
2.30338864610767e-05
1.97496825145727e-05
6.44975447608298e-05
4.98481254419913e-05
-3.48224368139787e-07
-3.20967599011473e-05
5.92794628365736e-05
4.95137922611837e-05
1.58408739134925e-05
7.90300476589641e-06
2.16013436878173e-05
2.38143201372338e-05
3.813718104899e-05
-3.48233769706944e-05
2.60628903786628e-05
3.86800442393934e-05
6.64439687986924e-05
1.46675353236698e-05
3.34732328336511e-05
1.87820110114722e-05
9.46052659910758e-06
-1.13566543505833e-05
1.54155527639868e-05
4.95888326094524e-05
-3.48665546566057e-06
3.03373650163322e-05
2.40813250221985e-05
1.61674806834042e-05
3.02525526288242e-05
5.07541548442564e-05
4.49518364778779e-05
2.82431086961323e-05
3.37375117726045e-05
5.6255976395364e-05
4.98140391248951e-05
1.47064140724675e-05
5.95494721591539e-05
2.21682549205462e-05
6.22322149737608e-05
2.28654856818154e-05
1.42256922174943e-05
7.45790980705562e-05
6.46021679661935e-05
2.13214049877737e-05
5.10420047977588e-07
3.07056117058042e-05
4.7874914516796e-05
2.58872660908209e-05
4.82742567186668e-05
9.67186652010328e-06
2.94516115328346e-05
-3.34068748600689e-06
5.40583352934503e-05
3.19868221494358e-05
4.16071588524605e-05
3.44563036709754e-06
3.15200663619468e-05
4.01825553652804e-05
1.56308190598798e-05
1.46961300956716e-05
9.68481734408338e-06
6.76446831488408e-05
2.28946120358657e-05
5.85500759720562e-05
6.38563413678129e-05
1.65052955134209e-05
3.38358226281468e-05
6.0227845104036e-05
1.07835118091641e-05
5.89897986637212e-06
1.93865804653563e-05
1.63516627915165e-05
3.07399001324092e-05
6.30072140987747e-05
6.72134101278451e-05
5.7209269291654e-05
4.84629986148388e-05
2.31469452386985e-05
5.98207984064675e-05
6.18789672045322e-05
5.09899044717451e-05
2.68626652809527e-05
3.40823713565037e-05
8.44433817790516e-05
3.91949725633781e-05
6.0916043175517e-06
1.04027377686129e-05
3.9081629014319e-05
7.38450650755039e-05
4.64982814971979e-05
4.89775410326108e-05
4.27175191866742e-05
6.65372515715735e-06
5.27397302936163e-05
9.35106101088341e-06
4.72633066889814e-05
3.73065255788886e-05
7.01920499262825e-05
2.55619812567853e-05
2.02332120418636e-05
4.82190493125326e-05
6.75685358810832e-05
5.13407035420455e-05
3.47011222846827e-05
3.1656877152494e-05
3.18696911492853e-05
3.91609749201898e-05
3.95407130465767e-05
2.72455434249865e-05
-1.07831623035408e-05
6.22994574852637e-05
3.076437448072e-05
4.81849031478067e-06
4.48119360512755e-05
1.84323538356877e-05
6.56370825534938e-05
5.53536778256144e-05
3.02854784178227e-05
2.21952166206258e-05
2.32701513882928e-05
6.38116817052826e-05
2.27744723378984e-05
5.17581657433852e-05
6.6983606252959e-05
6.19679901514132e-05
3.29268797000653e-05
3.06231775671423e-05
2.61030816283587e-05
4.59172836793338e-05
1.60754374787514e-05
4.28813714397623e-05
2.68783164026338e-05
1.6797065107445e-05
5.92539210715849e-05
1.57863020489953e-05
3.35302157900164e-05
1.88347949327944e-05
3.03862919476519e-05
4.52440416722638e-05
5.88429921646721e-05
3.65236337377558e-06
1.40449796906462e-05
