# Supplementary material for: Research on computational propagation and identification of mine microseismic signals based on deep learning
Source: PLoS One. 2025 Oct 22;20(10):e0334641. doi: 10.1371/journal.pone.0334641 (PMC12543183; doi:10.1371/journal.pone.0334641)
Supplement: S4 Data — (ZIP) [file pone.0334641.s004.zip › 000100700001638.xlsx_0.txt_24.txt.txt]

7.49449705872799e-05
4.0284346022802e-05
3.19784208538319e-05
2.61320801690682e-05
3.43260935089708e-05
4.77164779977949e-05
5.92568607031411e-06
2.10115667745469e-05
7.92252693677926e-05
2.06456611058422e-06
7.74079937602068e-05
3.94662295470565e-05
3.45128186591631e-06
3.55065670755397e-05
-1.76684947717295e-06
2.55318644528917e-05
1.61534144446477e-05
-2.01776087432026e-05
1.91685189597416e-05
2.54167040998137e-05
6.07949042687578e-06
5.2266088901624e-05
2.83768234039916e-05
1.67719733113763e-05
2.52454499713723e-05
3.80069148379476e-05
2.83267982340098e-05
3.66080558424315e-05
8.3011766101117e-05
8.2069009407386e-06
1.64897424050031e-05
1.01902242985456e-05
2.93086637886205e-05
1.7408208093562e-05
2.49726679836012e-05
3.14878036427362e-05
4.8995404559423e-05
5.97010439159004e-05
3.47304046011409e-05
5.22393959132729e-05
3.63959786444999e-05
2.3372453757102e-05
6.27077562946664e-05
2.10283527239959e-06
5.81526363745453e-05
6.80875869579694e-05
5.42815913779113e-05
3.91427250802507e-05
3.0019501136708e-06
2.92853533411437e-05
2.39860041129671e-06
5.50517549367262e-05
4.72974418626972e-05
-7.0493607354139e-06
5.22610544419434e-05
4.1822729329465e-05
6.34789077229812e-05
8.09074341391754e-05
9.84378510312074e-06
-8.93111970805319e-06
3.75151150680459e-05
3.98059942227182e-05
1.75039016327089e-05
6.67549589257078e-05
5.88529985339132e-06
9.47146901364414e-07
2.31133338988344e-05
3.6786308164833e-05
3.04712160022551e-05
4.1299235700003e-05
6.39572800018945e-06
2.18493609442105e-05
7.68995996100851e-05
3.72347693552277e-05
2.94047286954823e-05
2.0924927081578e-05
3.21288975960088e-05
2.36431030311262e-05
1.14552406152963e-06
2.66634755890169e-06
2.51040066411174e-05
1.65822358940575e-05
1.02111562624517e-05
7.47035451811462e-05
2.80685316952116e-05
2.64386028751375e-05
2.38230344069999e-05
5.54349944224846e-05
5.04988475869143e-05
3.61083435019897e-05
7.83616297441712e-05
1.80319327296366e-05
3.27382247143873e-05
5.46650605430083e-05
2.77630084975568e-05
9.08878403738319e-06
3.02997369079134e-05
2.81726742742425e-05
2.78097700682365e-05
3.41899338395667e-05
2.75759011740577e-05
4.17011676645239e-05
1.29160777759783e-05
2.77256884650714e-05
-1.36390906527039e-05
2.29531174664307e-05
3.13913421779232e-05
2.33735815463349e-05
-5.81039922664921e-06
1.54973151932567e-05
5.3519286208108e-05
6.64117030498588e-05
-4.56630061182853e-06
6.9384047420154e-05
3.88723107776585e-05
8.59313032717899e-06
5.46677912705104e-05
5.54485506858132e-05
4.44797780204213e-05
6.41339638720865e-06
4.54502230164424e-05
2.83957949482418e-05
6.40666664201449e-05
5.10613567322087e-05
3.85462784926492e-05
4.07106824333353e-05
3.53564748836965e-05
-3.99716384813214e-06
5.60095921374483e-05
-1.9034489770525e-05
4.93715006845467e-05
2.89974765580195e-05
4.28340058894479e-05
5.26465589197028e-05
2.55946722535019e-05
4.39049071497174e-05
7.25925458706534e-05
2.06443826153601e-05
2.9243129799209e-05
6.61501332261863e-05
1.84830050536142e-05
4.74480849009212e-05
4.25709847959538e-05
6.5615775380483e-05
3.66927509839161e-05
2.42168070109271e-05
1.34800282130138e-05
0.00010106651272407
4.54952441083691e-05
1.66230036797356e-05
6.15077514671145e-06
4.11579661969696e-05
4.6058373278671e-05
3.92384144401829e-05
-6.8831037703988e-06
1.78772319435578e-05
4.40386137427234e-06
1.9047974081368e-05
2.50660481098476e-05
2.0639075130159e-05
5.77965348711758e-05
1.87915180201368e-05
2.47806776833515e-05
3.90511318846797e-05
3.19981115905727e-05
5.25183063269934e-05
4.24145257860752e-05
-7.97321117785492e-07
1.24361849348355e-05
1.65004302513329e-05
4.96720818375321e-05
4.49026917453651e-05
4.35134482370022e-07
2.06005767081302e-05
2.61453880408146e-05
3.39299030121455e-05
6.5392956762371e-05
5.16549108007125e-05
5.1258635698952e-05
3.63342790439899e-05
2.46959845540408e-05
9.37180186280561e-06
2.56442434401705e-05
2.43063571012519e-05
5.58747058148213e-05
6.84897313840726e-05
3.92886295209761e-05
2.81068272310343e-05
2.14057826007163e-05
3.18258038790836e-05
3.04068085142797e-05
3.60976234845879e-05
3.82694512174868e-05
3.31395587341023e-05
2.34619118903048e-05
2.65204583533435e-05
9.12198597512691e-06
3.69937244146811e-05
1.79752812276443e-05
-2.28408644777969e-05
4.91866306091752e-05
2.86824567012959e-05
5.40046376013301e-05
2.82745813374191e-05
-7.89218321939894e-06
2.85228528572022e-05
-1.28397490217766e-06
6.589424314034e-05
3.83693430192733e-05
7.82385639468131e-05
2.44480215249691e-05
5.14273538960424e-05
3.67622669728412e-05
4.10523066757319e-05
6.11350089243679e-05
8.51248811658495e-05
3.72418188890392e-05
3.45455309986192e-05
2.85232082487471e-05
3.00876842050863e-05
4.0634607897488e-05
5.44443544980483e-05
3.71930762972451e-05
8.70582357340602e-06
2.63230541266598e-05
4.20711901773937e-05
5.44694826792025e-05
7.00017166832473e-05
4.72083265120666e-05
4.46158218138196e-05
5.32480579418692e-05
4.27669179464814e-05
6.80999628233465e-05
4.93590229449374e-05
1.65620299728594e-05
2.30799738852974e-05
3.88424609241882e-05
7.48327712630779e-06
3.74288043291161e-06
3.11705992974328e-05
2.00568579104571e-05
1.03320354856585e-05
1.62177564900125e-05
2.7987691942161e-06
5.02405829812429e-05
-3.24195946085567e-06
3.06205686561837e-05
7.62838245755757e-05
4.0798482575433e-05
-5.43055080671339e-05
4.20816491938452e-05
2.72719069743136e-05
3.64203733765191e-05
1.79570344365844e-05
6.19952636218505e-05
2.52393215578755e-05
3.7409396466401e-05
4.53436444173683e-05
4.3851532375174e-05
2.618278714324e-05
3.7516374201561e-05
4.43954625805919e-05
2.4489082021981e-05
4.45194556542189e-05
2.71061893523645e-05
7.8676199811303e-05
3.12878830241015e-05
1.56918542516027e-05
3.25666830816282e-05
2.00963337269812e-05
3.04470073416363e-05
1.69596467270565e-05
3.41083221666079e-05
4.3762328830404e-05
3.40199751901239e-05
4.03202575947573e-05
6.87951323680012e-05
3.34275889090909e-05
2.41893658082509e-05
3.01652734958375e-05
4.61142459517817e-05
9.32819674815078e-06
1.47508423705278e-05
1.96551972469648e-05
3.26132642779586e-05
5.09164892620649e-05
1.013253496282e-05
3.58261958932234e-05
5.84620047109353e-05
1.00357654465136e-05
6.66673063373156e-06
4.06426880423868e-05
3.2416671975902e-05
2.68826145597454e-05
4.94794539722277e-05
8.11341430754252e-05
5.38066104214365e-05
3.80197051031413e-06
1.19180428730684e-05
5.80730333341661e-05
2.71848895295406e-05
4.33132878765133e-05
4.34957089524193e-05
5.81293150700307e-05
4.31425111260568e-05
4.39892099928826e-05
1.74389010644039e-05
6.27367916350946e-05
5.15466802131879e-05
4.17567044030022e-05
5.76429170211435e-05
6.65785823183754e-06
2.47280818387318e-05
3.76683894315517e-05
3.47305750525736e-05
6.27170952432118e-05
2.10245314164776e-05
3.04440210183404e-05
5.24306277064925e-06
4.60908533317365e-05
7.30750484667474e-05
4.87093520927796e-05
8.18875731059056e-05
2.29259662328327e-05
5.60538777072456e-05
9.7150075336474e-06
2.90868305820402e-05
4.38097963352897e-05
6.82343462700379e-05
2.63040765978417e-05
1.49156403022786e-05
2.97014727965055e-05
1.39499222361259e-05
2.21063424749779e-05
5.86405556831058e-05
2.82101110206361e-05
5.88812209176522e-05
5.43192422722238e-05
5.19085981163499e-05
1.95966138438701e-05
1.94334068467582e-05
6.73657981788882e-05
2.40199359291572e-05
1.68840904425642e-05
5.29202929670852e-05
5.81802828815424e-05
4.0650793760631e-05
2.88445177856433e-05
5.24511926504868e-05
4.62654046427757e-05
-1.75026228700781e-05
1.9821180621228e-05
3.47827425496465e-05
4.47703509355358e-05
6.19081172759214e-05
5.58986829054927e-05
5.40584147393143e-05
4.93366762004394e-05
5.88331144709041e-05
2.75189674978567e-05
4.17104209889185e-05
4.91302012464705e-05
4.31110273354629e-05
4.972288359488e-05
6.74427868171591e-05
4.89905998919446e-05
3.83457077048066e-05
6.61789639262003e-05
5.5165761256564e-05
2.56973970271407e-05
3.86585009483359e-05
3.87218143044571e-05
3.39486258544564e-05
4.66882358469048e-05
1.75907147167595e-05
2.83825008233982e-05
3.83607295648031e-05
2.5113316062454e-05
5.36453847827016e-05
3.05055608370713e-05
2.74653174840924e-05
3.45292031719208e-05
4.85989681041197e-05
1.3363054711516e-05
2.15630188167358e-05
3.46775321327758e-05
2.93411639946759e-06
3.45943419621057e-05
5.07691052920708e-05
2.30464707167308e-05
3.83218623584993e-05
3.44816207982208e-05
1.40084956068075e-05
4.33031366438718e-06
-3.83157347621646e-06
5.78414932961815e-05
2.42834939048834e-05
4.28809463681437e-05
4.39543603182842e-05
1.27919485576543e-05
2.86211163582632e-05
1.426698391409e-05
2.6187239336002e-05
5.00757238301663e-05
8.37101930572025e-06
5.51666096490563e-05
7.73666414278083e-05
3.81378044755849e-05
4.14505728748352e-05
5.12858037278691e-05
5.25328289751135e-05
3.16017982403318e-05
4.96462178167287e-05
3.18311167804881e-05
4.45868117808604e-05
1.88251885250706e-05
6.03992198390537e-05
2.55881443774555e-05
5.83289121828225e-05
1.34779589977985e-06
2.51464680184668e-05
6.75133756870178e-05
4.56232470375814e-05
3.10520192261576e-05
4.64829165386356e-05
2.89586746641108e-05
5.58555323855186e-05
5.85463270493266e-05
3.02739351101911e-05
4.13767639460785e-05
9.55953009144165e-05
4.21952519167593e-05
3.38952426863526e-05
7.03010979721544e-05
-2.10316481708554e-05
5.34768540800802e-05
4.05066767300856e-07
3.67225356945557e-05
6.11468037852404e-05
2.43626478568894e-05
3.19368512313315e-05
3.29482923921352e-05
2.96456468544824e-05
5.52781630391612e-05
4.73098768518119e-06
2.98880572713122e-05
4.15047984499145e-05
4.27369832404833e-05
2.06116058737918e-05
5.82514478484398e-05
2.43388570372177e-05
5.8803084123705e-05
2.58223326984326e-05
1.33955220785303e-05
3.85373069107285e-05
2.10887054171127e-05
4.78349093401828e-05
2.08257473755191e-05
3.52354061574654e-05
-3.84161917127914e-07
5.3289988693812e-05
3.32016937108576e-05
3.8316857963373e-05
4.8476004694906e-05
2.01475404738811e-05
7.74705973730588e-05
1.99221554399217e-05
2.78640475318637e-05
1.89685749270534e-05
3.75886150060092e-06
4.96134900820865e-05
5.75644118581705e-05
5.39112735835177e-05
3.72268740688633e-05
3.85920371466937e-05
1.18933825082292e-05
2.16383596461788e-05
2.18388562906583e-05
3.38181563336219e-05
2.61347635260571e-05
1.72314794707156e-05
-1.60387719032632e-05
3.98380430280088e-05
2.97039854484869e-05
4.61393288779614e-05
1.22892195820555e-05
3.40947345425084e-05
4.06607227992167e-05
5.42326638170311e-05
6.3735499643882e-06
5.70714394254019e-05
1.95815184662367e-05
2.8233753125781e-05
4.95105122979565e-05
5.47808675045662e-06
2.31070665151762e-05
-2.43286732299742e-06
1.85626314457845e-05
3.62089027661366e-05
6.41589160177802e-05
3.44633715027317e-05
3.45276073429856e-05
4.04868542490555e-05
3.42719398758809e-05
3.67303634313588e-06
7.60157426155194e-05
1.45084344452029e-05
4.12867627420452e-05
5.71961428555756e-05
6.42179139960512e-05
4.43756500158112e-05
2.15524438297732e-05
3.25485119647943e-05
3.20812714906437e-05
3.79952768716823e-05
2.4906261128546e-05
1.95088574997013e-05
2.88653851115191e-05
6.83023059512049e-05
3.22116835402941e-05
2.13849524640755e-05
5.31200207624583e-05
3.16019569724233e-05
9.79078153821301e-06
5.0283883244815e-05
7.05850992833991e-05
6.53482464287051e-05
3.36690915317261e-05
6.04880950699505e-05
1.55636906341473e-05
4.82561595764853e-05
2.13059554352029e-05
2.41457188867086e-05
5.19919721306462e-05
1.72045829544671e-05
-2.79744590755152e-06
4.24022411818193e-05
5.09415392333006e-06
7.93065072803027e-06
1.96609366340759e-05
3.56077745629823e-05
6.69828520364968e-05
6.37176312238067e-06
2.71548209499677e-05
3.36668773086682e-05
3.27459953707441e-05
7.07139285948382e-06
3.50165802176043e-05
-9.69109090866507e-06
5.53052376138191e-05
3.92692899315574e-05
2.11796101964763e-05
-2.94367707733876e-06
6.14422090718034e-05
3.13244016841147e-05
3.20733446307121e-05
3.62974250179827e-05
6.80129769000785e-05
2.06821492487517e-05
9.5358451069734e-06
7.4179527609698e-06
2.79651553750733e-05
8.16744822129423e-06
-1.56770242394114e-05
3.79000944672256e-05
4.65972206004274e-05
-2.63565963628402e-06
4.88887849378925e-05
3.4705092288151e-05
1.20288546441339e-05
6.2522437821811e-05
3.6588690707618e-05
4.23858544747862e-05
6.11606481659468e-05
5.58716491478575e-05
-5.79008989031425e-07
3.37497945242663e-05
1.48399417830026e-05
9.7630024316688e-06
4.53585009436407e-05
5.62816703791388e-05
4.06483654663284e-05
3.90893825876617e-05
3.19302723190434e-05
2.80919015111256e-05
4.13086007829529e-05
2.71268697938178e-05
3.96471842096425e-05
3.28186946963079e-05
2.43821192053051e-05
1.85280427400405e-05
4.24736310521684e-05
2.10634500524941e-05
4.05911653042085e-05
8.68793139520669e-06
1.96843346027661e-05
2.58885590615972e-05
3.9294139971126e-05
1.12772137329386e-05
3.06253548464453e-05
3.43710118353587e-05
6.59321962071371e-05
7.24353098484973e-05
5.1051179138421e-05
1.48511559391375e-05
4.40897387426278e-05
7.33681029435598e-05
5.14936173192484e-05
4.18729603413907e-05
1.18802786579268e-05
4.28685762281098e-05
4.46693472678151e-05
1.64176294030925e-05
4.78232988734379e-05
2.50290197576295e-05
5.37809885613058e-05
3.33813289282018e-05
4.52519485729072e-05
3.52274641959722e-05
3.69333633936316e-05
3.15926305553602e-05
2.97007991719391e-05
3.71532491372787e-05
3.31212307602736e-05
3.30661548406919e-05
1.41367629613201e-05
6.21232647657646e-05
1.96231646918903e-05
5.14844526571009e-05
2.05394096215657e-05
2.14059051132294e-05
2.18872529365741e-06
2.40340090665764e-05
4.06241365778809e-05
2.59855461212261e-05
4.82004048381795e-05
4.05001496764326e-05
2.97289057688829e-05
3.79143862529348e-05
4.63154060003435e-05
4.92478250631142e-05
1.61352130677895e-07
2.29080474746687e-05
3.93209352490586e-05
5.28834452103486e-05
2.0128361357879e-05
3.6612766974175e-05
1.64329275490636e-05
8.8657537881098e-05
1.54909532370906e-07
2.01657627540823e-05
5.15560799283122e-05
5.47516415339391e-05
-1.20704288476146e-06
3.39039603568678e-05
6.6319886999549e-05
4.52615465919125e-05
4.77079752667025e-05
6.20243294811347e-05
4.60687629354732e-05
2.31781857840931e-05
3.97374520818047e-05
3.275291694481e-05
5.07178498377777e-05
4.8777733072882e-05
6.45939811426049e-05
2.52483578917194e-05
4.54435266195233e-05
2.78031790816574e-05
1.67752503688903e-05
2.18158699132379e-05
4.93755081435702e-05
2.77436980986607e-05
1.66466059568622e-05
3.33438047092244e-05
2.9498605831712e-05
3.99399210151504e-05
1.90379974526281e-05
5.04194988669112e-05
4.25303270204498e-05
3.48305647208166e-05
5.56125335035586e-05
7.535644385243e-05
7.09333791507827e-05
5.29164075223412e-05
4.22198785633406e-05
4.90203000777532e-05
4.19907403573406e-05
4.22945206303783e-05
4.93843010840299e-05
2.82674619086997e-05
2.86581514866582e-05
3.74127432506966e-05
6.39619147675133e-05
6.04012654722407e-05
3.86381560798372e-05
1.12965374111919e-05
2.39771904945954e-05
3.81030055063738e-05
5.16788253066149e-05
7.27629269712327e-05
4.08423872539489e-05
4.35809937111822e-05
1.29765056393289e-05
2.58104004161515e-06
2.48741703817564e-05
3.21590073457924e-05
1.91043782366501e-05
2.68958369835452e-05
3.99759451663759e-05
5.17797456102599e-05
2.31057605086712e-05
2.40546925272144e-05
3.68195913141269e-05
5.27505558441528e-05
4.31435042692154e-05
3.49400911218553e-05
6.92163687149667e-06
7.24673788188853e-05
1.5058064237004e-05
6.19680242004806e-05
3.5315483357392e-05
2.79719356186469e-05
5.97734932112425e-05
1.51034069306415e-05
5.55537404057565e-05
4.54231486887604e-05
3.46396949718309e-06
3.83104415858068e-05
7.15409442642818e-05
4.62842168903026e-05
5.90112689687576e-05
2.20427176310628e-05
6.27867546130359e-05
4.37858376398377e-05
8.91760451608726e-06
4.96177655168422e-05
3.61235775158415e-05
6.16853753130005e-05
3.24023766828739e-05
7.06004608829971e-05
4.77942296898421e-05
3.59017859829481e-05
6.27351829822901e-05
3.70895609374504e-05
3.85065709246397e-05
5.01337001337357e-05
1.27116448259702e-05
1.43640221289895e-05
4.66688367652128e-06
2.50792311551142e-05
2.20246541384667e-05
6.90361362442984e-06
3.53698292872169e-05
3.09943886990194e-05
2.68328456625211e-05
4.57086805359489e-05
3.19824338872447e-05
1.19723366544199e-05
4.45966091256846e-05
6.23274802870875e-05
-8.06256936313863e-06
5.64398056363588e-05
4.47631446218148e-05
1.8884547071492e-05
5.62037113029347e-05
5.5936142896429e-05
1.59525948282267e-05
4.13238531543003e-05
3.03671201100403e-05
4.31330987798161e-05
5.0091987118544e-05
4.11923259319475e-05
4.26599169107572e-05
3.39765092314565e-05
4.359900368875e-05
6.44686500899542e-05
3.13543066541729e-05
7.17407157590723e-05
3.88233727558575e-05
5.33510744729583e-05
5.66841696071113e-05
5.0174507255049e-05
2.0955896936501e-05
4.18064921237977e-05
3.8193358579037e-05
5.42362021331894e-05
4.69273379829936e-05
9.1821945896437e-06
2.14104931684074e-06
6.88845225619698e-06
1.64983955878647e-05
1.19125008342242e-05
3.66000551000982e-05
3.48312690037374e-05
4.45256221540748e-05
4.88266569607802e-05
5.77798878761048e-05
2.75818815505528e-05
7.65312771603017e-06
4.25010143901864e-05
5.16507693216946e-05
4.72044258924694e-05
3.84175986878904e-05
3.73938362970799e-05
5.85323967098369e-05
4.05099168971686e-05
2.44382515054814e-05
4.9164028330575e-05
6.33009219673327e-05
3.44776358481967e-05
8.02515714940943e-05
4.37122796744879e-05
2.41711880051455e-05
3.72816297723679e-05
8.09231728408228e-05
4.70621797295159e-06
2.67588826332093e-05
-2.49103128320502e-06
4.37646009067338e-05
3.00218934472725e-05
1.47020358086165e-05
-6.67528763748815e-06
5.38300900365225e-05
5.06824189005005e-05
2.01262945833107e-05
4.93512145780755e-05
2.12021279670034e-05
1.47392320894119e-05
3.98414078319381e-05
3.29522134047576e-05
5.27414830192512e-05
7.29296295640497e-05
3.30652087682609e-05
3.40962684731853e-05
5.03576627207317e-05
9.87000633606016e-06
6.72953352308388e-05
4.09615969225801e-05
4.48292798523321e-05
4.69048377534774e-05
2.19239510933506e-05
4.41252833187883e-05
1.0815238386807e-06
1.69683070639857e-05
5.05533860041315e-05
7.63971614807458e-05
4.21403645769264e-05
3.08327303951437e-05
1.45320744665649e-05
3.115173399923e-05
5.38214054702148e-05
5.35703416209688e-05
4.04050887114945e-05
-3.20921895800719e-06
-6.42662131060151e-06
4.27469242228868e-05
4.49804960932353e-05
4.48178166039982e-05
2.77905928900743e-05
2.39043166628752e-05
4.73626923412515e-05
4.35491319266076e-05
5.25207519040703e-05
1.79365797269234e-05
3.91481286136183e-05
2.43484503973367e-05
7.15284979530343e-05
5.05741640927768e-05
2.41144183245715e-05
1.80075064182194e-06
1.62464380449688e-05
2.23182997086668e-05
3.89798821237625e-05
3.54392515735549e-05
3.89586948103076e-05
2.50327360600283e-05
3.1803368699483e-05
2.79642090339384e-06
2.43422585363122e-05
4.33751871795509e-05
5.36501483838141e-05
7.00346548838056e-05
4.75780566860221e-05
4.17110310157649e-05
3.85857502532836e-05
3.95865067519596e-05
5.55875031612174e-05
3.11024738157719e-05
1.63679984485498e-05
2.72623797871573e-05
2.84805568750474e-05
2.21243756897012e-05
3.40908371240501e-05
1.70075805032498e-05
1.94021533559416e-05
5.90136388992735e-05
5.05208193431871e-05
2.78199550855901e-06
3.66310992409269e-05
5.90332850231434e-06
1.95050566580055e-05
4.51012478289017e-05
3.029946379967e-05
4.58665320742772e-05
4.42975974649779e-05
-1.52158442126945e-06
4.08230432366319e-05
5.92397557473262e-05
3.14032465781886e-05
3.99296310917152e-05
5.82087022064162e-05
2.66073097051473e-05
2.51790105608746e-05
2.25431860664692e-05
3.16194915193137e-05
2.61598554109741e-05
-2.86762635605942e-05
4.3716742111441e-05
2.79650995815997e-05
1.9868197674669e-05
4.95550428385197e-05
5.3168892313343e-05
4.10210718139327e-05
2.04008931141327e-05
2.40066564617023e-05
3.04898351864155e-05
9.40169800434464e-06
3.60689605291392e-05
6.37091581652604e-05
2.58968220278487e-05
5.91042984377916e-05
4.51880288366334e-05
8.10881352847318e-05
4.97145910719776e-05
1.15915843577474e-05
2.87621449768669e-05
6.43052653287273e-05
1.25608944213414e-05
7.33188182743235e-06
4.40219727231024e-05
3.78741737891939e-05
1.90679582894522e-05
5.22722798914336e-05
6.33382034053688e-05
5.07215220297653e-05
2.32738661919847e-05
8.97691683451677e-05
1.12509201835146e-05
2.47911810639202e-05
4.18826466153791e-05
2.62486401475638e-05
1.01504901502649e-05
5.54465222146974e-05
4.25379172020539e-05
2.65410733084744e-05
2.4158434201001e-05
5.85409611427923e-05
2.64811392513882e-05
1.50228356218015e-05
2.91543082455369e-05
6.12138133502173e-05
2.40674592882433e-05
3.50189485929679e-05
5.62913887019163e-05
-4.60278166938295e-06
3.64350223790742e-05
2.06679419857649e-05
1.31087418891169e-05
1.18434380155724e-05
-5.88150742774726e-06
3.15736794851373e-05
5.90927019500377e-05
1.18566155267149e-05
-3.3084445601211e-06
4.70164110556298e-05
1.94864048249776e-05
6.26609910618835e-05
3.25248183424372e-05
2.75472477439779e-05
6.98091951955328e-06
1.43979127534082e-05
4.72703131484719e-05
1.84071625628114e-05
5.54333134926515e-05
6.20837633292305e-05
3.27485378726659e-05
1.53420450947851e-05
3.41459957084002e-05
2.65707910434701e-05
3.09531972140673e-05
4.08310221656529e-05
1.68763259180781e-05
2.74181142875974e-05
9.22199607863303e-06
6.77496868260396e-06
2.45679565482844e-05
1.34639667167824e-05
3.45906973293024e-05
4.97043482208047e-05
4.41044513906109e-05
4.96332219255272e-05
3.0144649126171e-05
3.96379040876322e-05
4.32453374137001e-05
3.4524086965591e-05
7.26095189722932e-05
4.93571682415372e-05
2.83950136111629e-05
4.10683369303821e-05
2.42363065294686e-05
3.92687927912591e-05
2.05344869607306e-05
3.95527579054734e-05
6.2399058997343e-05
2.77288023741722e-05
3.98673388989467e-05
5.23183963454076e-05
1.24833166730648e-05
3.14489325580519e-05
6.08814484399878e-05
4.22000192500459e-05
3.25853307157751e-06
-6.97558699761284e-07
4.86304210774146e-05
1.59689540851571e-05
1.36673391276066e-05
1.32367493764487e-05
3.64802585043244e-05
6.12295788497289e-05
5.22591579981099e-06
4.27842313620616e-05
5.91399028911118e-05
3.15351197252085e-05
1.79871515701141e-05
3.40471152144914e-05
1.69925248815472e-05
5.76367774493938e-05
2.79217439062926e-05
3.86641530064397e-05
5.05398797119782e-05
2.58911574856208e-05
6.16240266701543e-05
1.11342483440653e-05
4.22854699557205e-05
1.13368795391012e-05
2.57444322986451e-05
3.90253062376022e-05
1.17098410502388e-05
5.74796108712538e-05
3.17291677477473e-05
2.83296345258181e-05
3.19056719835744e-05
2.88587362483102e-05
5.09074830911104e-05
5.83002601657726e-05
-4.62995852342478e-06
2.75332981098473e-05
4.69213157890733e-05
1.9309726268897e-05
3.99297633138561e-05
6.61007892809058e-05
-2.31555613841422e-05
-2.94130035223089e-07
2.79210157660583e-05
2.34610124484841e-05
-6.12333674860049e-06
9.36032926826984e-06
5.95697779715875e-06
5.08934509355054e-05
2.03128923953829e-05
2.13233401165167e-05
4.25042861297091e-05
5.0498413124771e-05
3.86513166497523e-05
1.88440870034078e-05
9.9408416592872e-06
1.24946930338249e-05
6.59750665198793e-05
3.59814748764677e-05
4.71853419128992e-05
3.48896858288391e-05
3.99541031161314e-05
4.04755735881277e-05
3.154423614856e-05
2.50561754677594e-05
4.37341011444996e-05
2.0679670655199e-05
6.33738826149244e-05
4.6402938993898e-05
6.47802510912024e-05
2.43856288594389e-05
-1.21038891616407e-05
4.1555271036046e-05
2.09491903661901e-05
5.00220941255596e-05
4.41653925363624e-05
3.11536117834393e-05
-1.59419355155029e-05
3.69728069598327e-05
3.01723695910553e-05
5.77197643611337e-05
2.71160568110965e-05
3.22189631991959e-05
3.23737338967115e-05
2.21610195778228e-05
5.79088041604718e-05
1.37974193703137e-05
2.93751759493404e-05
-5.22660934100229e-06
4.68148948703118e-05
2.465000083091e-05
3.58936493020369e-05
9.99554014536452e-06
2.74729320941824e-05
2.53115923165484e-05
5.6886158338344e-05
2.31748781111709e-05
4.46286958487807e-05
2.14859239637909e-05
1.76873027021273e-05
2.27762725556927e-05
5.31778308112932e-05
2.08363794807497e-05
3.58100814424846e-05
1.16551187620942e-05
4.40306223400424e-05
7.58377384940001e-06
4.33436129008374e-05
2.6637127052274e-05
5.71239274001787e-05
6.15269596352657e-05
2.89015878152668e-05
-8.51982366098864e-06
5.5955464877314e-05
5.70489186653351e-05
3.43359114381082e-05
5.47471606836143e-05
6.39931363191018e-05
2.07816430857322e-05
3.63732937346098e-05
3.07877905640222e-05
5.47460877882882e-05
6.87696870983099e-05
4.06098174093657e-05
6.90727305007405e-06
4.25135990970113e-05
8.44703272784819e-05
-8.91266976557156e-08
2.5031308080405e-05
2.11357304102186e-05
1.91784230740426e-05
4.40016837157077e-05
3.38259018625476e-05
3.20152676045065e-05
3.3124106686298e-05
2.62245675938811e-05
4.13617813725622e-05
4.65053440540884e-05
3.78844038818636e-05
6.0872139272416e-05
-3.7288802832798e-06
4.75680813780233e-05
3.64834801715251e-05
7.7711122662507e-05
1.71987424481496e-05
4.86785871895692e-05
5.04058512037959e-05
4.14637919761013e-05
4.48157274438459e-05
1.71351627876727e-05
4.61613458539242e-05
4.66129857108633e-05
3.1324164367617e-05
4.56310239232532e-05
-9.5440986177955e-07
5.14595330869283e-05
5.32781797107173e-05
8.11069941330383e-06
6.15443296787825e-05
4.77932195062353e-05
1.19802424014802e-05
4.52674056394221e-05
1.07136599822286e-05
3.65573023527553e-05
3.63968929110622e-05
6.60342631310876e-05
3.58439173314046e-05
9.72908779121051e-07
1.71328354409421e-05
4.30964487635773e-05
8.25918723915398e-06
5.05713916166317e-05
6.6588408057075e-05
2.05702139015734e-05
4.55911413178257e-05
2.17029324755631e-05
-5.48145294923418e-06
3.99488230220171e-05
1.24752015281654e-05
4.32910020408426e-05
1.25940156298285e-05
2.80343914277087e-05
2.91492343797927e-05
4.62433647937593e-05
2.85366701528224e-05
2.39536635923447e-05
5.63328461110686e-06
5.25611669301548e-05
3.77184017373823e-05
4.28701984527573e-05
3.4377573542906e-05
2.32907892843439e-05
3.15130442472577e-05
5.49820187792427e-05
8.16869409753708e-05
3.33387008297414e-05
1.68224313889486e-05
4.58311287143582e-05
4.2807071899263e-05
5.04852409563791e-05
7.05491113425397e-05
2.15648080972841e-05
-3.3898674603522e-05
4.36505137290614e-05
4.66777465449737e-05
4.315966642215e-05
5.31175262770869e-05
-2.5117941065372e-05
2.44848888662837e-05
3.83839575184371e-05
1.97412284503171e-05
1.09095423635749e-05
2.50155543104575e-05
1.45364197502183e-05
2.60720900762132e-05
-5.86296724678392e-06
4.68128031502659e-05
3.34138181143382e-05
5.18995408809286e-05
3.36149884176177e-05
2.54055344597169e-05
5.94395810123554e-05
5.07679861877657e-05
8.23013675619328e-05
3.65597806236347e-05
3.60450328244382e-05
4.89254260843282e-05
4.35786392384646e-06
5.65825069002775e-05
1.70785487901786e-05
5.87727524904746e-05
2.93407323469745e-05
4.75216535721298e-05
5.15744316565056e-05
4.96794201546828e-05
3.5901899204317e-05
1.77914886686054e-05
3.71945291724453e-05
5.02118566313623e-05
6.08769286383215e-05
6.65870666399785e-05
5.14336081618658e-05
5.84633704597674e-07
3.17335284920545e-05
7.07847972812341e-05
4.75245009939148e-05
5.51271686749596e-05
2.19933991021577e-05
4.71544901502819e-05
5.47078255932439e-05
2.4567007709265e-05
3.83619594041674e-05
3.63113229185446e-05
5.41285206241392e-05
3.3643392045977e-05
4.9774584726355e-05
6.75234473240259e-05
5.25337489403257e-05
3.06527994107692e-05
3.08264221383059e-05
6.81490417057126e-05
2.24489250268255e-06
5.84992204094005e-05
4.56150015304448e-05
2.98186981548799e-05
5.4793689362531e-05
3.40928179555429e-05
2.01097940020522e-05
2.45250603825585e-05
-1.29519445233979e-06
2.3645969247383e-05
3.53722590507045e-05
4.72283065615981e-05
3.09080072196174e-05
3.65370726381411e-05
1.12023368288608e-05
5.6172642578048e-05
2.05415158076808e-05
1.12290026511608e-05
1.84879821042493e-06
5.37004118103489e-05
5.02138449661343e-06
1.39716837060652e-05
5.14951929734428e-05
1.72806912769907e-05
-2.71419594288517e-06
2.42873933717317e-05
1.64463048488301e-05
1.71343311624295e-05
6.5977336448507e-05
7.16169963954138e-05
5.43597964177138e-05
5.81701155119626e-06
-7.77801185798114e-06
3.05290967869995e-05
6.23666365752736e-06
3.34925300195221e-05
2.33461233260944e-05
-1.37437231753573e-06
1.41090164269982e-05
3.50649981463759e-05
5.28694036121675e-05
8.38357275916939e-06
7.77452617035888e-05
1.93129629456563e-05
3.24901111960341e-05
-6.80419295366768e-06
4.02573068916669e-05
3.59543587822615e-05
3.07158826173959e-05
3.66620465966119e-05
3.83653471362984e-05
1.42400263375258e-05
8.03636836294877e-05
8.08954494293509e-05
2.99047939000789e-05
8.21364250957784e-05
6.04691830951117e-05
3.24321579584372e-05
-2.2246691205652e-06
4.3056586712871e-05
-1.07208455005683e-06
1.48611954232661e-05
5.45637973497612e-05
3.7479849476601e-05
3.56012908535582e-05
3.93636074075218e-05
3.60289468519211e-05
5.48277218600186e-05
1.11359394779815e-05
4.13958868302956e-05
1.62599226424675e-05
4.97976417377798e-05
4.62258043967219e-05
1.45590610007027e-05
2.99812487289324e-05
3.38950254692819e-05
1.07262237667496e-05
5.97479013611111e-05
9.24736756780263e-06
4.31801733187823e-05
2.77909609395086e-05
3.10453912306889e-05
-3.30008368189145e-06
3.14760522197992e-05
1.01280071374993e-05
3.20266005453239e-05
5.82839398040694e-06
4.80716313338512e-05
3.97609720445492e-05
3.8710777627142e-05
2.45914050455788e-05
3.6846509744083e-05
2.10679023770377e-05
5.55137633342778e-05
-5.75035042561779e-06
3.33393275054053e-05
2.60260062019155e-05
5.02644505238862e-05
4.06792468018908e-05
1.47313223733402e-05
2.2725766170922e-05
3.56895217742362e-05
1.6834157839498e-05
3.24876686193203e-05
9.41960945454101e-06
4.51326468491887e-05
8.32053070113502e-05
2.03825907671831e-05
4.15132663823165e-05
6.45834039029006e-05
4.55821916200838e-05
3.87573844295813e-05
5.77002013784941e-05
1.46787254703749e-05
3.36659231628555e-05
5.77806933320518e-06
3.9966878833987e-05
3.18065685211243e-05
5.24448167707986e-06
4.99157756674419e-05
6.33829571247467e-05
3.64432738292001e-05
3.42639809679534e-05
4.39629013154854e-05
5.86924828573767e-05
2.96620198237721e-05
3.63017559383316e-05
1.43729261241886e-05
7.08567928505513e-05
6.62967605106777e-05
3.03069036835547e-06
1.72496981987585e-05
5.71636806199101e-05
6.01971039688231e-05
-1.65157995828045e-05
3.13665148438704e-05
1.41615451984075e-05
2.01283316960917e-05
2.89081943108155e-05
2.19941787213821e-05
4.28738112760994e-05
7.31165263694959e-05
4.5493937152278e-06
3.20273379675244e-05
4.51979824268099e-05
4.69057917482287e-05
-1.66570593867063e-05
4.03322872064467e-05
2.00933446299295e-05
-1.94460561256888e-05
5.29263655518544e-05
3.76418981999846e-05
2.12901748558407e-05
1.97831426419096e-05
3.11378704573976e-05
-1.04469218409795e-05
2.22221967971577e-05
3.83335711765947e-05
3.55876230743621e-05
4.24499890473051e-05
-1.7045959149684e-05
1.70768885156375e-06
5.16089915447453e-05
6.62228650958656e-05
2.04578746598705e-05
2.4756328045184e-05
2.39727744709418e-05
6.80042192060768e-05
3.82095193165272e-05
2.61445631724601e-05
3.83492679268097e-05
3.41697612389464e-05
5.32367011203494e-05
4.13667641009961e-05
3.19004259751551e-05
1.57645104920873e-05
5.70118248382549e-05
-1.08097449903746e-05
5.15823694390986e-05
2.37037209695909e-05
2.33594040373948e-05
6.07428843362433e-05
3.7029366704265e-05
7.07797582729649e-05
2.70362845411394e-05
1.71995449718787e-05
2.85021971123942e-06
3.574600901346e-05
7.22658549263527e-08
4.31701383157596e-05
7.66216729566595e-06
4.62980256193743e-05
1.41664868996896e-05
5.62916343298475e-05
1.57624982202181e-05
1.93277159643287e-05
1.23528673122065e-05
2.67745626014286e-05
3.650323686269e-05
4.90343109969143e-05
3.86586000174503e-05
4.28830862007665e-05
3.01739327865665e-05
2.13221881870196e-05
5.93963122127163e-05
2.92953987921091e-05
4.59645331813277e-05
2.48457000014716e-05
4.44520635992317e-05
-4.46673461929214e-06
5.95554836984568e-05
1.42132149220071e-05
-1.15865526559769e-05
9.49557482939151e-05
3.99319486139357e-05
1.5610075740803e-05
4.75433885823178e-05
5.07175723076144e-05
5.14641059329763e-05
1.76921532120971e-05
5.46266390061576e-05
1.71376120357561e-05
1.96749298612682e-05
4.27812482720273e-05
4.38227916870267e-05
3.28738207998444e-05
5.51275783176869e-05
3.68643085446925e-05
3.17631618188968e-05
4.42848927341635e-05
5.96491342920581e-05
6.79681781821197e-05
5.23340706969249e-05
-1.40465389035754e-05
1.9359041889349e-05
2.56151452629912e-05
1.70759813312503e-05
3.24336756426615e-05
2.99239848451292e-05
2.55770903451707e-05
2.84361423619059e-05
3.05133851008164e-05
3.36114937825638e-05
3.76063487864543e-05
3.96466592134693e-05
2.11460623480602e-05
3.70469373199011e-05
5.73198774657085e-05
2.65199601377201e-05
3.36148048551407e-05
1.33628363712922e-05
3.30545182731512e-05
4.8275943591976e-05
5.27350645900984e-05
3.447881877611e-05
1.50439785045498e-05
1.03908942358095e-05
3.98290226380463e-05
4.94570774097972e-05
1.5698882263927e-05
8.78067284307983e-05
3.75619887887378e-05
2.94323958706262e-05
2.39234325344455e-05
3.61385698728679e-05
3.27109933869536e-05
3.70076780038545e-05
3.69174593055137e-05
-9.54948529829402e-06
4.03591144479044e-05
1.15227197263454e-05
3.10718178469227e-05
6.97507478596695e-05
4.56361406417095e-05
1.72613596961894e-05
-1.18580087770845e-05
-5.47511184229691e-08
4.28744631682193e-05
-1.45841405725933e-06
4.02437074780936e-05
2.5207136643946e-05
3.53707371606779e-05
-2.80663787307681e-06
4.95945457259895e-05
2.1303088271192e-05
1.85521681311134e-05
1.81166074820996e-05
2.74524836084188e-05
3.01653336729461e-05
5.12730017212096e-05
1.76648531615747e-05
1.40591828092094e-05
4.2755712818197e-05
4.59110173756804e-05
2.26483486172655e-05
2.39985091030626e-05
2.21151885042816e-05
1.04872179187787e-05
8.27276864577155e-05
5.7152584193165e-05
4.03663973252443e-05
2.81021223231241e-05
3.23186322088464e-05
1.20023593393351e-05
3.42911665048609e-06
4.94673617122043e-05
1.10137344013953e-05
2.59678697112848e-05
2.9564065263361e-05
2.33496768682603e-05
2.82490728951814e-05
1.96701875063412e-05
9.27317663326413e-06
1.37008795776708e-05
4.71858904028921e-05
9.24304653380539e-06
7.32647065006161e-05
4.63365180657501e-05
4.09935376039886e-05
3.02380291972207e-05
3.19066346339259e-05
3.84985021925174e-05
3.94400175778411e-05
1.5674852577976e-07
-1.41501696405055e-05
2.74976091238167e-05
-1.03586131221744e-06
3.75590714450251e-05
7.43714012910623e-05
3.40202522560172e-05
3.24594815054754e-05
2.85033528920733e-05
2.46815729654908e-05
2.45066898846057e-05
2.68101970540596e-05
4.1599285677775e-05
5.23810871581569e-05
1.76436990567094e-05
6.93109099731402e-06
5.89074429110943e-05
2.41354377106638e-05
4.05308467241064e-05
2.75201500067355e-05
4.74024607736844e-06
3.09879219982705e-05
3.57100654534555e-05
2.95023156376579e-05
5.2070528079237e-05
1.20758818395235e-05
1.47733515380627e-05
3.44588048772706e-05
4.76492577837534e-05
2.83332278642771e-05
4.65555886480624e-05
4.411650643413e-06
4.39845111518362e-05
5.5789297880473e-05
8.59035140469503e-05
2.58926325826204e-05
6.42758237151247e-05
4.49837328942041e-05
2.65687686385745e-05
6.37622902600315e-05
1.72279687533039e-05
-2.74339116056782e-06
4.83746009598302e-05
6.26402024325753e-05
3.51996586315815e-05
2.25747450706007e-05
5.38135663785719e-05
1.30899919896422e-05
4.80786466903866e-05
7.35572781475023e-05
5.06265786918318e-05
2.88971517375229e-05
5.49699670476205e-05
2.12536100879129e-05
4.51888204316587e-05
6.79050123470419e-05
4.40048088222441e-05
2.99661586038703e-05
2.44717028814184e-05
5.9998522244163e-05
3.60406107262006e-05
1.28806253663397e-05
5.74251659143085e-05
3.32050563175141e-05
3.22248894222084e-05
4.9161590307376e-05
-4.04464779613123e-06
2.18460664750153e-05
2.6955401259642e-05
2.39041669417479e-05
5.35343557133309e-05
4.27186064164019e-05
2.51925844107993e-05
3.96601361768453e-05
8.06524467778756e-06
7.93495595659279e-06
3.81435803446765e-05
2.82006984191068e-05
1.46895464463028e-05
-1.32616133406192e-05
1.8899727485732e-05
2.94014698693153e-05
5.82472421418001e-05
4.94043801989198e-05
5.62444628842921e-05
3.92507058295761e-05
2.41463316096413e-05
4.05728606742236e-05
2.09157650943939e-05
2.23126865206641e-05
3.37277722495625e-05
8.13631706267819e-05
4.18966877899566e-05
4.19317689172261e-05
5.3190622350029e-05
4.2232850619874e-05
2.02019929133408e-05
2.68983063330199e-05
8.31296690808771e-06
-8.52727554892415e-06
1.89691850609652e-05
5.36438432240695e-05
4.93956401323362e-05
-1.52157917860555e-06
4.74470276329769e-05
2.59289610831564e-05
6.08607547006245e-05
3.29976048241597e-05
4.86942077555755e-05
2.15125988620254e-05
6.16429714420707e-05
3.42869256663076e-05
6.21713498677959e-05
1.34819120353139e-05
-4.93334553903154e-06
9.29450003343093e-06
4.23456516058157e-05
4.26610795946207e-05
1.28350974166712e-06
4.34704294865854e-05
4.61436884571478e-05
4.74438952522195e-05
7.26834351561393e-05
1.04036864713217e-05
4.87048443485499e-05
5.9653764999902e-05
4.49943491856097e-05
5.80682245315511e-05
4.42367041343596e-06
4.20170338732959e-05
4.57011561344871e-05
3.80763254734532e-05
5.27565217652742e-05
6.12188905605507e-05
5.49351281802741e-05
6.08271566588321e-05
1.55617094396755e-05
3.6993990369745e-05
3.0899308090072e-05
5.52846975853908e-05
3.04619811239453e-05
2.77238250665749e-05
2.83092771594305e-05
4.11884692767944e-05
5.34897344338937e-05
4.50423209830439e-05
1.72423081917561e-05
2.69663515926737e-05
5.03952959807036e-05
4.36735012088337e-05
2.9422755884305e-05
1.31293619195014e-05
6.38759749437218e-05
4.73440654368e-05
1.90594845483979e-05
1.98537108309031e-05
5.48670018125225e-05
3.36255202047946e-05
3.30380162748526e-05
2.3936118389232e-05
2.35126276376248e-05
4.39320975806259e-05
1.98277979678283e-05
3.14767843936032e-05
3.12710739934224e-05
1.8952802860587e-05
3.80068193743348e-05
4.65626636263698e-05
1.31249939222038e-05
3.94409601553592e-05
1.70893643571014e-05
2.54081752546059e-05
5.22252283887725e-05
2.40388152152705e-05
4.54400812278894e-05
2.54450990675856e-05
5.40940660389526e-05
5.99389346096533e-05
1.51249304035117e-05
-1.14643315841259e-05
-5.88361538734136e-06
-2.03342395211364e-06
4.17438693143379e-05
7.5458961313078e-05
2.30145290119088e-05
9.57521488354688e-05
4.39930155904727e-05
4.90369194886151e-05
7.97749988287334e-07
1.55530587254678e-05
2.58782862492696e-05
3.10325612847262e-05
5.1017979993009e-05
2.14274589741218e-05
5.38290217651812e-05
3.0269118322925e-05
4.46411500647755e-05
4.62146897724145e-05
4.53349476466601e-05
-1.26076693762518e-05
6.28585647760918e-05
3.718931371591e-05
3.19717704821365e-05
6.65352386489321e-05
5.76451399197109e-05
3.58706846943673e-05
5.10632848968122e-05
6.84039481474705e-05
2.8658681186877e-05
3.6900411973266e-05
6.41890956462636e-05
6.34437358327851e-05
3.1119523852209e-05
2.2735167564057e-05
3.60503022199508e-06
4.66506288676209e-05
1.12454916078021e-05
5.40364348626377e-05
1.74761201503235e-05
3.75569780839344e-05
4.24476080825081e-05
2.91401261712763e-05
3.81640014456421e-05
2.83647782189038e-05
6.53332931404413e-05
2.27799101137148e-05
6.41119486336421e-05
6.27118655498456e-05
4.6775596923771e-05
1.95641558913118e-05
7.15549432449513e-05
3.83290484076199e-05
3.00674149785821e-05
3.47615488956475e-05
4.08327607243906e-05
3.10385672157299e-05
1.05322562494641e-05
2.87503252270504e-05
2.71526260806491e-05
4.86611007376999e-06
1.03224791788874e-06
1.48540472945817e-05
1.32906634002963e-05
2.00538281510669e-05
5.13945046087122e-05
2.12145421392802e-05
-1.87427841640834e-05
1.85119312940077e-05
4.23402695929165e-05
1.87714869953213e-05
2.8717270494691e-05
5.01580661191789e-05
4.84942977507999e-05
5.26260067568898e-05
5.43322316001681e-05
3.20972884546149e-05
5.12570735999544e-05
-1.18416704779653e-06
5.35870150281758e-05
6.79997782432578e-05
4.2472966514862e-05
1.95177742556595e-05
4.44496705244863e-05
-7.59157628613641e-06
2.33411685397263e-05
3.61023915435367e-05
3.13522225579438e-05
2.53739351503719e-05
4.07915844582281e-05
6.98814755378856e-06
4.11550740747813e-05
7.27593954544292e-05
4.35044473882205e-05
3.74351835502148e-05
3.07299295749403e-05
1.51180591037898e-05
2.69684612202154e-05
2.61645126184926e-05
5.8886632711809e-05
7.60134957783699e-05
2.44473653727026e-05
4.01214154070028e-05
3.89537273385494e-05
4.97816690284411e-05
4.85595494783223e-05
2.58918617966885e-05
3.58018231628351e-05
3.0453565708043e-05
4.68537155721077e-05
1.02026202224492e-05
4.28106278788683e-05
5.44489201555461e-05
4.85232273127267e-05
4.85086641912021e-05
3.73838017766507e-05
3.37897779844917e-05
3.69473893590429e-05
7.96054006120887e-06
1.46832533321848e-05
2.84345742490506e-05
5.07833800029851e-05
5.12155250338798e-05
5.31102406495577e-05
1.57417361464063e-05
4.52538565605521e-05
3.06898207431879e-05
2.26078705217435e-05
4.74739916472904e-05
1.97136005781336e-05
2.20014671031555e-05
3.99003472820329e-05
-2.78761305381396e-05
1.89153738923684e-05
4.90708691881754e-05
4.369444128381e-05
2.5130624152346e-05
2.54182228160835e-05
4.29949640601855e-05
5.78069727038019e-05
3.95125173939066e-05
5.45595459940766e-06
3.98026145090179e-05
5.86306985484008e-05
2.41419176107506e-05
3.73034001124503e-05
2.4678187097153e-05
3.41160390097832e-05
4.13272719975524e-05
3.64190828202456e-05
7.89655634543909e-05
3.79948537413362e-05
3.62646654326689e-05
5.99213545024604e-05
4.90770549515181e-05
2.2481106402567e-05
2.14991314648847e-05
3.67238604043552e-05
5.73465422643023e-06
-1.04601074246868e-05
1.5481880958804e-05
4.16445943178821e-05
4.46247940446991e-05
1.88655966816357e-05
2.02704121352884e-05
3.53264109467306e-05
3.13832515206523e-05
3.58451868188112e-05
1.51004813814923e-05
2.61402904988239e-06
3.73528445825156e-05
2.16409572408344e-05
3.72572018729065e-05
2.2437179345324e-05
4.15356102320824e-05
3.73957704523505e-05
6.20046598186633e-05
5.35274616297149e-05
5.81860726205459e-05
4.67897768959384e-06
2.57806327516657e-05
4.37425724819285e-05
3.83625981278251e-05
4.51440888552546e-05
4.70892284883266e-05
2.20295062017059e-05
1.5261676791402e-05
3.1199103957796e-05
4.94537664580061e-05
1.14780125629455e-05
6.34134275459164e-05
5.90813688546779e-05
5.34252645232663e-05
4.4815023045397e-06
1.92806481402607e-05
6.69637833010674e-05
3.33879242172641e-05
2.88926653540967e-05
5.15639171602211e-05
3.81109288008307e-05
2.87388169090313e-05
1.08317212134664e-05
4.03935654937939e-05
1.0361585796422e-05
4.2691262818009e-05
2.8304795626416e-05
4.05133617830852e-05
2.75103812675508e-05
6.4249298444521e-05
8.76077769641052e-07
2.56596639707087e-05
2.61646770540453e-05
4.53157714413409e-05
-3.8835006685684e-06
-1.26309878546089e-05
4.10548344168508e-05
6.31052531171647e-05
1.08104104176388e-05
3.78035717338158e-05
4.34449598740784e-05
3.03847401823584e-08
4.95120052510713e-05
1.88992161259554e-05
2.01828065360826e-05
6.48901287904565e-05
4.91228918665111e-05
2.7530915928063e-05
3.9190803950796e-05
5.48756500777612e-05
8.47570031974072e-05
7.17363021613715e-05
2.42812152497066e-05
-1.28494374094863e-05
3.81990816166526e-05
3.55744256654447e-05
3.05053991774361e-05
1.39783935985973e-05
1.8125296671866e-05
3.76547814501319e-05
8.9581504364907e-06
1.61746908464013e-05
3.52375023165317e-05
3.96157290782289e-05
2.32271822092432e-05
4.59420991045176e-05
1.18243654430657e-05
2.97245332228248e-05
5.21168074638898e-05
2.91284985131694e-05
3.1346165913352e-05
7.04111992381581e-06
4.85454996910402e-05
3.45517256271758e-05
5.19736461226983e-05
-1.5614499580023e-06
2.49632182922732e-05
9.25542066598703e-06
4.86976125687329e-05
5.03265302560037e-05
5.03202899987855e-05
8.1265226496951e-06
4.6400364100398e-06
3.2686714288814e-05
1.97529012185583e-05
2.56460574554128e-05
1.20555635209024e-05
2.77442668556639e-05
3.16327471559027e-05
3.69563494714671e-05
3.73932935248987e-05
6.77459219681105e-05
5.00368750863663e-05
5.43406790335587e-06
5.45749222778458e-05
2.67613047275803e-05
7.76371662479848e-05
5.10930612732861e-05
2.19793854999192e-05
4.84846809830258e-05
2.68720960882544e-05
4.28661725533256e-05
6.06550648658137e-05
1.15414302295375e-05
3.31692559763077e-05
4.13880662385397e-05
4.60222470545144e-05
6.45929009556697e-05
3.93722944424897e-05
5.05319917563193e-05
1.99910655560344e-05
6.15620300536751e-05
4.3330100536606e-05
3.34154492042329e-05
9.20387811062392e-05
6.74836147114049e-05
4.44744878904207e-05
6.90637342644298e-05
2.1652530165271e-05
3.51423902385374e-05
4.34131039705276e-05
1.91770021406881e-05
5.56106589135311e-05
2.11462839013888e-05
-2.93079275545137e-06
3.63780060852761e-05
3.3775470986247e-05
7.46791654320215e-05
-9.56055999027278e-06
1.13256325018167e-05
1.98560333877862e-05
1.36752216558794e-05
1.38372277360055e-05
1.97766317250453e-05
5.66559420080884e-05
6.74868499031084e-05
5.76925787497502e-06
4.29453431652137e-05
2.18785363008671e-05
1.5781156195957e-05
5.63510938250441e-05
1.71462777206504e-05
3.90018979284347e-05
7.00131769556678e-05
3.37659127738737e-05
4.35249038070644e-06
4.66099984215478e-05
4.37896628391534e-05
5.91702886381578e-05
4.65157837732132e-05
3.12588069315827e-05
5.09675767614391e-05
5.17464796749876e-05
5.17683652122269e-05
5.17073057292124e-05
1.85006592284385e-05
5.76810297639402e-05
4.19425500768931e-05
3.59266047740601e-05
5.14972825481612e-05
3.86723377601791e-05
3.72675033936779e-06
6.28803909874246e-05
2.62950088083969e-05
1.72977538342647e-05
3.50170432481798e-05
2.91866251506166e-05
3.09374019986139e-05
2.86496660543719e-05
3.66620425550395e-05
3.56087608301554e-05
5.45637399974575e-05
5.36221195251662e-05
1.59505629993343e-05
3.55312995956255e-05
4.13249115038448e-05
2.06084094418723e-05
1.47495677113838e-05
3.50112297584721e-05
2.39910234561202e-05
1.39891277554449e-05
5.77354771189387e-05
4.1314618356566e-06
2.46280183189084e-05
4.78889577304171e-05
3.92128901889844e-05
5.04926225789581e-06
2.8023526317017e-05
1.52582879503001e-05
3.69668215187312e-05
4.38723175857145e-05
5.71312546510752e-05
1.45960447603551e-05
4.63556640067346e-05
2.98829728135786e-05
2.34104752610779e-05
7.47709565017505e-06
2.36801053750934e-05
4.42512112155504e-05
1.47027160798028e-05
1.67957351091027e-05
2.2329944640916e-05
6.46801918848358e-05
4.01282665420066e-05
5.24796787844248e-05
4.62607458391398e-05
4.91873926897857e-05
3.25508563306749e-05
2.52921083424895e-05
6.88016444687762e-05
5.90547069915567e-05
5.03487504270478e-05
-1.4948815701116e-06
3.306898654344e-05
7.58445823408934e-05
1.86491161930385e-05
4.28636585485134e-05
2.86073155890301e-05
4.98886818777354e-05
1.8254942149988e-05
2.18187410953213e-05
4.83728153377069e-05
5.37413880461747e-05
1.78185116405288e-05
2.43203601449387e-05
5.6269770502456e-05
4.11170432239225e-05
2.45466141757383e-05
-9.71169514183936e-06
1.16331450023789e-05
6.15489480342152e-05
4.4953936221373e-05
2.34594201330492e-05
1.48050096934925e-05
2.29441319195947e-05
5.191221508955e-05
2.98343619995278e-05
1.57747919966026e-05
4.73269634611248e-05
8.15076900552074e-05
4.83767408425502e-06
1.83710763130042e-05
4.51033982239672e-05
-1.3299019459316e-06
2.21031928040537e-05
3.55363189120991e-05
1.71519424643978e-05
4.52487346511893e-05
4.70582458372592e-05
4.34232940837383e-05
3.62114941839392e-05
6.2604412336224e-05
6.17545851161853e-05
5.25017585258145e-05
4.45674244170766e-05
8.17421319288664e-05
6.68912923889917e-05
5.85394812549684e-05
7.77204703307349e-05
2.87180984114665e-05
7.6957173192923e-05
3.71343940351448e-05
3.49155336312872e-05
3.99733281746418e-05
3.81082266165057e-05
4.67409339480488e-05
-7.6744529712897e-06
2.91780304400013e-05
1.71971704725394e-05
-4.42988191495008e-06
2.16396261977329e-05
4.06420841058204e-05
-1.9338523837656e-06
3.06005705551903e-05
5.37291139140822e-05
2.93817529678516e-05
5.65528786114984e-05
4.09167445396647e-05
2.61964144668529e-05
6.17666704910178e-05
2.29035118341222e-06
3.44035406066011e-06
5.09912786125932e-05
-3.29433246031011e-06
3.33473018831493e-05
1.9570833446901e-05
1.78382195763029e-05
3.2203981353801e-05
2.33086852860443e-05
2.16433473444988e-05
5.23535536317133e-05
3.83068903879233e-05
2.61991804841136e-05
1.93888664814654e-05
3.1407825920165e-05
2.84889185517769e-05
4.33133166130876e-05
3.28872156068275e-05
2.39143885727877e-05
1.20694738024446e-05
9.05830827554411e-05
3.77302754387773e-05
4.42962437387212e-05
1.83217670238034e-05
5.8683466037789e-05
3.14366719895777e-05
9.64577193485983e-06
3.29439465790265e-05
3.63948219899113e-05
2.82808459889889e-05
5.33594856975045e-05
1.77694784828927e-05
6.35756842779874e-05
5.34969269313885e-05
2.11303651727904e-05
1.0612056669967e-05
1.46678604214578e-05
-6.72519171082995e-06
4.87753052886313e-05
4.80891499107838e-05
8.62081927174889e-07
6.30178563333097e-05
6.36096700809503e-05
2.4766888546472e-05
-5.6344148583012e-07
1.07956952894679e-05
2.27947095523972e-05
3.74048560360417e-05
1.29248165108702e-05
-1.03306070526167e-05
3.24980925151989e-05
4.16885169190523e-06
1.92521787114391e-05
3.18474383208815e-05
4.33092659975343e-05
4.81503407270535e-05
2.0359043026264e-05
1.72776645461108e-05
2.16097043849415e-05
2.22859433270758e-05
7.70236406938758e-05
1.51123105922771e-05
4.71955866896487e-05
1.00884575981872e-05
4.51147123711765e-05
5.23850885948099e-05
3.42867054787223e-05
5.70781587576736e-05
4.06633516504004e-05
1.73922061046637e-05
7.1941942216815e-06
4.14571080290539e-05
3.6532022946898e-05
2.39061937184431e-05
3.60551368851457e-05
3.19811451722682e-05
3.28148755757425e-05
2.00768675749261e-05
-1.61051166952102e-06
3.16739136040751e-05
3.88432617383226e-05
1.54891520474622e-05
2.87708969635221e-05
1.98777203499074e-05
5.5222083399604e-05
2.13292823409341e-05
1.92946997061346e-05
1.04457873245785e-05
4.13947513605543e-05
2.6653854137269e-05
1.54153809503309e-05
5.07313280378007e-05
2.97230704819147e-05
2.4252728557671e-05
1.57350080663103e-05
2.8431500946732e-05
3.93234030150293e-05
3.06875572223486e-05
1.28631218916569e-05
3.92061090906267e-05
3.17771356056721e-05
4.36670508197197e-06
1.10172653646058e-05
4.81370827930845e-05
1.29215012194549e-05
1.67543163619607e-05
-1.85332097734233e-06
3.30476540363433e-05
4.22513668779918e-05
3.17696418054332e-06
9.69616439269229e-05
1.54269291634979e-05
2.85505976522268e-05
2.97773647944659e-05
3.65052829427599e-05
3.9455025151517e-05
4.66264081307723e-05
8.05634968429401e-06
4.11660725798484e-05
4.37017003702073e-05
3.66220732082167e-05
4.68221671562076e-05
2.40377136709814e-05
8.00691189086722e-05
1.30048612564384e-05
1.56942013221766e-05
2.88416290265612e-05
3.1610965100131e-05
1.25841023575161e-05
2.10227349018486e-05
5.35153579331662e-05
6.17643181044796e-05
7.30897542065883e-05
1.95118368077811e-05
8.05206521348803e-06
6.83841877862224e-05
4.94542919127201e-05
1.24689770716806e-05
3.22972425569242e-05
5.19363648820912e-05
4.66461652393214e-05
9.31857845695496e-05
3.89332496798467e-05
4.63961572664795e-05
4.76807892721142e-05
-1.46854521932833e-05
4.20172250054019e-05
5.50598162580603e-05
1.07513521053222e-05
4.42581133427479e-05
-7.51586026988756e-06
-4.14471511252904e-05
2.23556061007591e-05
6.04393513838841e-05
1.88419759652967e-05
1.3689805573084e-05
4.60633722958439e-05
1.95604170853582e-05
-8.09905656417166e-06
4.09147407670129e-05
5.27062771188885e-06
-1.89225656289896e-05
4.18867181022504e-05
1.69133984256868e-05
4.14598118741395e-05
2.29790212395238e-05
4.67501969517797e-06
6.44770918659254e-05
5.09429386988837e-05
2.86801038010542e-05
9.64166521739939e-06
4.88754359662525e-05
7.65533384582433e-06
3.47181450705228e-05
1.54325348398531e-05
3.69595277652767e-05
3.77598213690127e-05
3.32564701454754e-05
1.78866973489597e-05
4.73697446284087e-06
4.92891207221095e-05
2.58622368142009e-05
3.33415280559336e-05
5.34976952682281e-05
2.25451979542215e-05
3.77033495426034e-05
2.21049083656621e-05
4.11556176406651e-05
4.32379345185535e-05
4.82335854033939e-05
5.80842851558429e-05
5.7625269970574e-05
1.027842526537e-05
5.11113588489353e-05
5.08007997750137e-05
4.09522974766998e-05
7.47602294412823e-05
4.26040101630979e-05
3.98218151881919e-05
1.05261318475232e-05
6.65056511067083e-05
5.91726933650689e-05
2.23252748211849e-05
5.7467238411189e-05
4.45548913929372e-05
2.22550307745833e-05
-4.69071333257788e-06
-1.45503739823494e-05
3.95766511650727e-05
4.06344767771568e-05
7.60338518569864e-05
8.2406207217107e-05
2.32459658253182e-05
1.69624657182718e-05
2.81076608797258e-05
1.69704995995059e-05
3.38535402290762e-05
2.14973960220247e-05
4.53105099637234e-05
1.39034788763642e-05
-2.99624068934794e-06
6.86177933724209e-05
2.56855982201522e-05
2.40655391624842e-05
2.38200807733067e-05
2.9214966830328e-05
3.809190405873e-05
3.05448346202556e-05
6.20301671990185e-05
5.15633949880803e-05
4.78955582363699e-05
2.13318763211481e-05
3.20204312066185e-05
3.96869019343295e-05
3.20631936267722e-05
2.03946810080092e-05
3.39565589608517e-05
1.85677313046561e-05
3.39868443582657e-05
3.36194430119904e-05
2.76872488015082e-05
4.48521450813698e-05
3.28084794001705e-05
2.65443838501273e-05
6.5755507502493e-05
4.27930514321411e-05
3.08010253526853e-05
8.78423416764918e-06
1.173207640798e-05
2.67021922442778e-05
5.23953591781778e-05
2.07255945281517e-05
2.14082811635691e-05
2.82373745117835e-05
2.70432199921023e-05
3.51491258305712e-05
-1.88417172076492e-06
1.40132912534995e-05
3.92330115290233e-05
5.15180080110719e-05
1.29357389532715e-05
4.28779744656358e-05
4.15754448516121e-05
3.18692337312872e-05
3.50453091167333e-05
4.22219434859261e-05
3.15324447153914e-05
3.51783417156602e-05
4.22950101911308e-05
5.3484855581359e-05
4.04560470618562e-06
1.28648914572394e-05
4.28928921449362e-05
8.0198142417641e-06
-2.25112912107325e-06
4.67469902955085e-05
4.0117471345704e-05
2.397931816975e-05
3.52688486871708e-05
1.84170575300396e-05
4.64975530259025e-05
3.62346032146085e-05
1.10621428105608e-05
4.69115050061506e-05
7.5371321153483e-05
3.38902945933465e-05
6.41601939953592e-05
4.67016055130278e-05
-2.38072705835607e-06
6.31491392880264e-05
3.93621592104541e-05
2.89375524051915e-05
3.74211061756738e-05
8.35225424009643e-05
5.37665586784575e-05
3.30377005395569e-05
5.7745952501384e-05
4.36541187013594e-05
7.64242458349147e-05
5.41699727562688e-05
2.41136719808305e-05
3.07472453472178e-05
2.65288885569704e-05
5.15510309040518e-05
3.57369208013617e-05
1.51239967607384e-05
5.76087696769842e-05
1.64297227139663e-05
6.71041767706821e-06
8.38555167421771e-06
1.59436628808961e-05
4.94721738253771e-05
4.46350542005895e-05
2.42570596009441e-05
3.95941851467112e-05
-2.49054315879166e-06
6.52473777857496e-06
4.09665959968287e-05
7.11604219615922e-06
3.50589645701469e-05
5.38936571447586e-05
6.26485062625667e-05
5.21926081906514e-05
2.65521067315866e-05
1.99316590690509e-05
6.68128136739677e-05
4.59007906751161e-05
6.23573575122006e-05
4.10476673687438e-05
2.16541842637204e-05
2.48754791290795e-05
3.91239072042837e-05
1.53066010622611e-05
1.56325556630706e-05
4.70439116544253e-05
2.10637013192139e-05
6.94088855626351e-05
3.72111045052174e-05
5.26253103909847e-05
6.97998890330608e-06
-4.69334137073299e-06
2.56961824051896e-05
4.19403451029784e-05
2.61319139382579e-05
2.88515816459314e-05
1.79273225165722e-05
2.00903198688311e-05
3.62273925478549e-05
3.74173457117094e-05
1.04002355736284e-05
5.84362651006606e-05
4.66177842558352e-05
4.53398906554561e-05
1.94873824265517e-05
3.28124605284735e-05
7.82583245883892e-06
1.00971867220368e-05
-3.25586126027356e-06
7.96413000845732e-06
1.7980508010352e-05
1.90261046457841e-05
5.40635579081878e-05
5.60185552451246e-05
3.8842459310217e-05
-6.04940662386477e-06
3.8167073696463e-05
7.06195224703794e-05
7.14387169094333e-05
3.04916837348611e-05
1.52407651273457e-05
6.38003839538099e-05
4.85590023423612e-05
6.83009982955309e-05
4.25137949765362e-05
3.0416203511361e-05
3.86487972816194e-05
6.15937002387514e-05
3.94807059080558e-05
1.29832250190935e-05
3.95999616540991e-05
3.89146639432169e-05
2.35844377903122e-05
3.37968529808765e-05
4.3293113020702e-05
3.24497142652993e-05
4.15259261841484e-05
3.14718054091902e-05
2.1863271321406e-05
4.28396413956707e-05
5.36311410529686e-05
3.61685391655307e-05
2.51117866699361e-05
2.69498928444563e-05
1.62425175951409e-05
2.5181630838868e-05
5.53477337325319e-05
3.15451539416518e-05
3.54580524122243e-06
9.84101292842911e-06
4.55326631711464e-05
3.63263175156186e-05
4.96748453840584e-05
3.96715527943121e-05
-2.52441373110511e-06
1.08717499679397e-05
3.25562840199967e-05
3.52462756387821e-05
4.64465031245128e-05
6.22564665155354e-06
1.76118385637118e-05
7.94572968203783e-06
2.72278137876623e-06
4.13917507115819e-05
3.60198588107285e-05
1.78131977945825e-05
1.46205338472199e-05
1.29427997361538e-05
1.20672505340166e-05
2.9379361416017e-05
4.38374993591479e-05
1.43955055448657e-05
4.92964420032227e-05
5.96865437013623e-05
-8.5576672110968e-06
1.95667356638163e-05
3.43660085835008e-05
1.86292162188213e-06
1.13830957472054e-05
2.82698488480172e-05
4.60165558352429e-05
4.15878815621187e-05
2.29067975196334e-05
4.90079531130908e-05
3.35103718240555e-07
5.80902755995581e-06
6.29387443251542e-05
3.32331976320046e-05
4.68034467590364e-05
9.16480122033348e-06
3.61516343755307e-06
2.8771151505045e-05
2.82060021141071e-05
3.30954288617028e-06
5.17527587691697e-05
3.27730553675854e-05
1.23335811604248e-05
3.0200650320144e-05
3.99676929138621e-05
4.89448711498212e-05
2.47959300947893e-05
4.82667503808217e-05
-4.89943429284007e-06
4.44231891067473e-05
3.69261694660423e-05
4.63563630110632e-05
3.82784835987143e-05
3.19347543883945e-05
6.32065723015851e-05
1.88137729931086e-05
3.68151759271722e-06
4.45012718734798e-05
7.50923371802156e-05
3.65453387765078e-05
5.36171466756999e-05
4.09605327286754e-05
7.0347466387447e-05
4.13736574233176e-05
9.17835121079414e-06
4.78432173884263e-05
7.31892632986496e-05
3.21817358132461e-05
1.44839251940538e-05
4.14672250962514e-05
4.20542256922514e-05
2.35862371048375e-05
2.32582392187531e-05
4.10236524529489e-05
2.56591658543789e-05
2.0925755740277e-05
3.15354780495911e-05
5.44284433201084e-05
1.54329001922407e-05
7.21126021715858e-05
4.32896527280524e-05
6.47231777114931e-05
3.15692297962616e-05
4.88561826753714e-05
6.64013752715325e-05
3.54533683731869e-05
2.66511062004095e-05
4.41956486814064e-05
1.07119105922749e-05
4.07257343440828e-05
5.31088385497242e-05
4.1691670793592e-05
1.06764279847704e-05
4.37986201429994e-05
1.59145224647822e-05
2.11305179948819e-05
3.571173270279e-05
6.84819707769429e-05
7.28536135315757e-06
2.60306791937455e-05
2.82275742439314e-05
-6.14540595889445e-06
1.72791298941002e-05
4.27145293927572e-05
4.38286042238697e-05
5.92406325907835e-05
2.74899595600443e-05
3.81555661544291e-05
3.75033268285137e-05
2.96922626197566e-05
-8.90455454034277e-06
4.05191725654508e-05
3.71703313704007e-05
4.04408699095125e-05
2.01918744031236e-05
3.17019859311606e-05
4.92795759410404e-05
4.87664961669278e-05
1.58464971543196e-05
1.7739961168824e-05
2.69420162540534e-05
-5.54371500888509e-06
4.7166756367001e-05
3.69693659769869e-05
6.19708017322515e-05
3.66110162886342e-05
4.35724725984843e-05
3.21747052922035e-05
3.30004876408603e-05
6.17956559149124e-05
6.19259283026742e-05
6.75682013645628e-05
3.97021956298445e-05
3.57115555613061e-05
3.57799980870026e-05
4.3018621484812e-05
1.10185964085822e-05
2.39223341253428e-05
2.75112549102899e-05
3.23055455362772e-05
4.52471034310053e-05
4.33374992244702e-05
3.02539715305745e-05
6.58446504050072e-07
3.92295384802383e-05
7.41025142079554e-05
2.1821928299643e-05
9.40177059715432e-06
3.80728571728322e-05
1.91637650807284e-05
3.54470817643302e-05
4.85245231009483e-05
4.05566121964642e-05
2.36454116110908e-05
5.37780324231461e-05
2.91991466239624e-05
-8.47754953100626e-06
3.33469338395846e-05
3.45920647810603e-05
3.77809979045623e-05
-4.47369437558186e-07
1.74607310829862e-07
4.06410002213112e-05
1.67748989575266e-06
4.34011917810304e-05
4.50190647229087e-05
1.30397712747175e-05
5.80818762353083e-05
1.96125664407091e-05
2.55810544078566e-05
1.83520342238601e-05
4.39918795541671e-05
2.47400604530386e-05
9.87529940275562e-05
2.29083247448423e-05
5.00701295990844e-05
3.5893619237546e-05
3.73896269839732e-05
4.68483046801835e-05
2.98319925287842e-05
1.58035900234824e-05
1.45841040928813e-05
5.54484486489191e-05
5.81662855740502e-05
2.10117235357346e-05
3.83282765716882e-05
5.41617436121249e-05
1.76284303735484e-05
2.86119863384662e-05
2.91281755554336e-05
5.58685354978072e-05
2.89535591818529e-05
5.90023612187715e-07
5.87550434133741e-05
5.39885359974604e-05
6.24014193264213e-05
3.00951133008601e-05
3.12355637842451e-05
2.160368707079e-05
7.25448061772216e-05
4.04049431025706e-05
4.03834243680271e-05
8.01699926054784e-05
8.16394761032818e-05
8.30685271573169e-06
3.00157910567741e-05
9.0080499593029e-05
3.69562359151702e-05
7.02102005466e-05
5.7327025839501e-05
1.3844114462074e-05
7.16840714936086e-05
3.07883759904227e-05
2.35560131749973e-05
5.43590201469887e-05
4.50869978903337e-05
1.48524556483953e-05
4.87448958404946e-05
2.41065056788295e-05
6.49059219164826e-06
4.49322038782313e-05
3.25920841946064e-05
4.13431733022501e-05
6.57637227825477e-05
1.89247957929076e-05
2.44274720069511e-05
5.290423473267e-06
3.38642374853703e-06
3.54105831929004e-05
3.73769128231612e-05
3.34151779091469e-05
2.79836554059141e-05
1.5326757810815e-05
3.52854197723994e-05
8.15263381118502e-06
3.95207947741189e-05
4.02012636592536e-05
5.77324526078919e-05
1.65187999491287e-05
5.9069809230652e-05
5.99742254908873e-05
3.58154594521443e-05
4.41657116827974e-05
-1.13616164430938e-06
4.1454317704e-05
1.89739728824621e-05
4.64531221642468e-05
1.76113423158767e-05
8.84658197458366e-06
3.84628103265707e-05
2.83155512696092e-05
2.52806252260511e-05
3.84296529304236e-05
2.52930957312301e-05
5.73553307315786e-06
1.00507122106642e-05
5.06655372065684e-05
5.76373434465942e-05
1.13572036254506e-05
2.33212340524707e-05
5.23280300579319e-06
4.81304353207173e-05
3.34842013143986e-05
4.60773571418125e-05
4.09476774285792e-05
4.0885950183891e-05
7.40369946187406e-05
3.4930806884907e-05
3.36485214104005e-05
6.02797402326333e-05
4.68303601044017e-05
2.89803392299881e-05
3.84229089032519e-05
1.89363872732647e-05
3.03818413444141e-05
4.24045235893473e-05
3.4819471631059e-05
6.50305466306983e-05
7.35152363368863e-05
3.16262346376782e-05
3.7052370856301e-05
1.51148793440753e-05
4.13809727847556e-05
3.98448208667398e-05
2.65101635275688e-05
8.23741608391481e-06
5.22296224010668e-05
2.50606394908683e-05
3.3860545057355e-05
3.71802747738796e-05
4.44126126650606e-05
1.00139563259217e-05
4.89589344630295e-05
3.10069045163994e-05
2.63853340694984e-05
1.94235248673873e-05
4.48401760847581e-05
4.21121649910036e-05
1.12784366494039e-06
4.51540179589525e-05
-1.40459137577579e-05
5.47293498786314e-05
6.9469971482147e-06
2.08608159928384e-05
1.48582372678627e-05
2.59896983588405e-05
5.99763432767445e-05
4.74226752988512e-05
2.65198060239714e-05
1.40691978469903e-05
2.78841412148239e-05
1.4439693410558e-05
4.69698912440352e-05
3.1242474971943e-05
5.5088516046767e-05
7.77589799084986e-05
4.13197424523939e-05
3.26663704457739e-05
4.55067811842438e-05
3.8003212463808e-05
5.12997073981555e-05
5.69102879237746e-05
3.80094378167343e-05
3.66097192353027e-05
4.71317116389905e-06
4.38173453327922e-05
5.01407989551109e-05
5.01840337361343e-05
1.89722526295035e-05
1.07582980711319e-05
3.73028808554102e-05
4.84261864431309e-06
1.24731063708873e-05
5.08549620457568e-05
3.34391016739426e-05
4.52882033292803e-05
-9.60996608372699e-06
4.42684190577202e-05
7.10472022309592e-05
2.06792526996589e-05
1.66502527782427e-05
-2.86924716552179e-05
3.88051591600333e-05
2.9157290287692e-05
1.94081353450555e-05
4.69611144651838e-05
1.70932565633198e-06
5.74655328257411e-05
4.94012937200858e-06
4.22890374974476e-05
3.52287883704205e-05
4.8369296907331e-05
7.09456942758097e-05
3.83769855814963e-05
5.12466536671631e-05
4.52138371669629e-05
1.34361087880327e-05
3.283317179209e-05
4.72947326542854e-05
4.8449694575702e-05
6.84199923138864e-05
6.16517151481154e-05
2.00543573122469e-05
3.90250353058278e-05
6.09462518276562e-05
1.26133134993764e-05
8.80429362199156e-05
5.86214244967015e-05
-1.01632992468317e-06
3.59949081289228e-05
1.85776398789438e-05
4.03145878433299e-05
5.12471043090254e-05
6.08581751938953e-05
1.72588928985789e-05
8.57692081993149e-06
-3.45965663102007e-06
2.45023526683733e-05
3.49438433938299e-05
2.23976615362774e-05
2.71945128835434e-05
2.65554658251139e-05
-1.00030326408297e-05
4.540487625202e-05
3.33246903883358e-05
1.26710674369663e-05
-9.90768634265156e-06
3.46005114227698e-05
7.79013528372809e-06
1.97750930863617e-05
1.79183572601371e-05
2.45224842739221e-05
3.20649674771861e-05
2.44837973552623e-05
4.58848548781558e-05
1.77114749911054e-05
4.31402844105926e-05
6.9892212484833e-05
2.86321527666509e-05
4.14595564750763e-05
3.05581037180847e-05
3.16070600088951e-05
7.02440864431812e-05
2.90862041933519e-05
3.04312470124091e-05
6.70806342952418e-05
4.2891668584909e-05
9.26011854072713e-05
9.56958786486793e-05
1.7941949623824e-05
3.98723234797479e-05
5.57465139032352e-05
5.90580531319231e-05
5.14025910216234e-05
6.81104495511e-05
4.90973733285786e-05
3.34712745390552e-05
2.84215867718315e-05
4.27961407609717e-05
3.05778717049559e-05
5.21973938968046e-05
6.78788222577247e-05
2.32625913225019e-05
5.10991485340607e-07
5.09163383320175e-05
1.80748142935704e-05
1.08679303972092e-05
-3.15068462327615e-05
6.13663696090189e-05
2.36005885425431e-05
7.84250007164008e-06
3.83377409895853e-05
1.62660645400926e-05
5.89188378703952e-05
5.32922134768147e-05
4.35077982482838e-05
3.72889405346222e-05
5.55373623709135e-05
7.64560571599687e-05
3.25242594769566e-05
3.74586530617015e-05
5.68070186503188e-05
5.50756839815551e-05
6.72861754056841e-05
2.22834224977633e-05
5.93754576604583e-05
3.90516784851713e-05
6.41986060966808e-05
2.17381756500074e-06
3.89595231807069e-05
4.62485603564026e-05
6.20317380090959e-05
5.51801704574488e-05
5.52054544199968e-05
4.000188198431e-05
2.35198355635093e-05
5.31548956871621e-05
4.85613662310664e-05
1.94842178504969e-05
5.98744141597021e-05
6.62677097501265e-05
4.54544870085051e-05
3.24214403079179e-05
3.57525911950706e-05
4.06407216986633e-05
6.35168947799102e-05
2.88632768430836e-05
2.44695736707868e-05
4.61622615354264e-05
1.11329148578893e-05
2.2203407088076e-05
3.75995139385011e-05
1.73836921868583e-05
2.03582479086381e-06
-7.11159123732281e-06
3.58280115665266e-05
4.85419978425685e-05
4.33168198174253e-06
4.17963832170009e-05
6.05468791761468e-05
2.16741971325881e-05
3.92370890801447e-05
6.01137146486234e-05
4.69151577911739e-05
2.23061694019498e-05
2.44821865651738e-05
3.25411720785832e-05
6.65750714268283e-05
1.8901709334368e-05
2.23605313740119e-05
5.16160722086116e-05
3.70334053611204e-05
7.30184091895047e-05
5.03115228243758e-06
4.21343445091707e-05
4.13964112575577e-05
5.0747507894864e-05
4.55692983147305e-05
1.91133372485416e-05
2.54417778035982e-05
6.65584444592758e-05
2.32398322082678e-05
4.46578355421253e-05
1.00720292822526e-05
1.26497213518173e-05
2.82655226524428e-06
4.43022261115945e-05
3.82992437715124e-05
3.80486221248743e-05
3.53195861347536e-05
7.21148339898906e-06
3.8955958140471e-06
2.41220766694968e-05
2.74666283408897e-05
3.38222346627183e-05
4.48649584477668e-05
3.45693474066671e-05
3.44152612894821e-05
2.09658706956544e-05
5.01751292997132e-05
1.76749189086535e-05
5.91317639889894e-05
5.1409417526456e-05
3.63391747564716e-05
7.78953374390484e-06
4.56680483120535e-05
3.41703793324787e-05
5.51341486686831e-05
3.79276352113674e-05
2.60022454118817e-05
4.29235685942692e-05
2.1124998061267e-05
6.77471164557632e-05
3.10955620959651e-05
4.7838921139643e-05
3.72244359126062e-05
4.67460071790516e-05
3.51418653902032e-05
3.33277736600376e-05
3.04362995727795e-05
5.37685144963125e-05
5.4516273878856e-05
1.76467370467549e-05
4.15483510829522e-05
2.52280787176537e-05
2.06276089389606e-05
3.73532874056784e-05
4.74184862306927e-05
3.97641447868601e-05
1.30112003446193e-05
2.69464166713039e-05
2.77871140508539e-05
1.24741623010533e-05
5.35169802865563e-05
4.70594408366744e-06
2.88957368173236e-05
5.21102069472108e-05
3.09211866915955e-05
3.64254464903867e-05
5.23042681825244e-05
6.28802529341504e-05
8.8214801907832e-05
6.18999084109244e-05
2.76790996119644e-06
5.37253674393441e-05
5.14727541837048e-05
8.36967022058872e-05
4.60737901528418e-05
3.75634657478957e-05
3.84281377312757e-05
4.59435266438646e-05
5.66786680047666e-05
3.79106862889485e-05
6.24116128421411e-05
3.60181912576225e-05
-1.7757263887908e-06
2.68720691773614e-05
8.12308550995354e-05
6.84151680158831e-05
3.17541035336445e-05
5.83252445592636e-05
3.24370655144226e-05
3.48208353951642e-05
2.09528207548396e-05
2.94141737683534e-05
2.2541772273074e-05
4.12266858564624e-05
1.81133373285698e-05
2.91416142487169e-05
2.7686779837255e-05
2.81338749745794e-05
2.59311692289773e-05
3.33648053057145e-05
2.00058142929074e-05
2.4305083319892e-05
2.10311135394856e-05
2.54905609479082e-05
6.10393233521597e-06
3.38809380763288e-05
8.957560129721e-06
1.13482860461368e-05
3.87462599840251e-05
2.40704487251019e-05
1.15133834735541e-05
6.88377806300216e-05
7.19060533846062e-05
-6.70241008586493e-07
4.46112371071166e-05
4.58768521457832e-05
1.11340333987249e-05
3.94681059924348e-05
3.95530084975422e-05
1.89007827780743e-05
4.26288754627327e-05
5.37784959956152e-05
4.75141069181659e-05
3.89610126175533e-05
5.39285674602739e-05
1.15174537422282e-05
2.11541544420886e-05
5.87145670693091e-05
2.84795377667682e-05
4.60258700410451e-05
2.71356939585958e-05
3.64952573638327e-06
5.03715922891491e-05
9.95961909441861e-06
-1.21437726838565e-05
7.28794349307222e-07
4.603415491979e-06
3.02047047675007e-05
3.51611512199009e-05
4.53428921292069e-05
2.11537516284655e-05
1.67743094193643e-05
2.73845165870825e-05
2.7939876809945e-05
1.27114644138986e-05
1.7854375957711e-05
2.30285045803905e-05
4.35053081741242e-05
7.46978550602695e-06
3.08464729411571e-05
6.17078674247729e-06
2.38617167036709e-05
3.09544335075758e-05
2.56813314691641e-05
3.57376275238523e-05
-8.40467910015598e-06
5.79231522926233e-05
-3.67170571931212e-07
2.9839623559533e-05
2.13610071442203e-05
5.80011165760976e-05
5.10633526489819e-05
0.000102561866589991
3.7672442101041e-05
1.79586200260113e-05
6.09592370049496e-05
2.87322873822038e-05
1.49678651648039e-05
2.43310676365834e-05
6.30886549097598e-05
5.01330489220776e-05
3.18353248947803e-05
-2.19381399867511e-05
6.05468364581043e-05
1.43241453568591e-05
3.1302466203124e-05
1.98209379047108e-05
3.48813298530552e-05
1.67509713242603e-05
5.12053371032893e-05
2.92295082914528e-05
8.51522415041512e-06
4.2315671720387e-05
4.60770717717082e-05
1.48892491059385e-05
4.04350026490003e-05
-6.10859586646178e-06
6.27643811544668e-05
2.15132802660389e-05
1.43378326947605e-05
3.64625869039822e-05
1.06776482241627e-05
6.42203622548887e-05
4.56351183570373e-05
3.38069341442773e-05
3.8152983892893e-05
6.04622847147633e-05
3.55145716570103e-05
6.90606957151129e-05
3.56319719810417e-05
5.71166690342006e-05
6.88391647182723e-05
3.05836852322633e-05
2.56512927620874e-05
3.77534034567608e-05
4.56799981207615e-05
6.89845924297781e-05
3.08297550094595e-05
-2.15237949181044e-05
3.07782997748091e-05
3.04288589526961e-05
1.7375981375855e-05
3.28466372288405e-05
2.20655060280906e-05
2.32013078908938e-05
8.17221324550511e-06
2.91996395605482e-05
4.30313337249137e-05
3.86408603860738e-05
1.14011165994891e-05
3.27611102460382e-05
1.36844737753772e-05
3.66684581907955e-05
1.9558920692431e-05
5.64740584591838e-05
2.04813250492946e-05
2.28513641961551e-05
4.44408314819144e-05
5.88532025913592e-05
5.29315062879208e-05
1.92920396637151e-05
1.17797281967228e-06
2.51823868039809e-05
4.27482317194946e-05
2.3956664722787e-05
5.22574545793497e-05
5.95183436816861e-05
2.22266064258338e-05
7.90849766679764e-06
2.70385272785357e-05
4.7626918573686e-05
4.74025566718515e-05
2.95713328501159e-05
5.384219649631e-05
5.27596505814675e-05
1.89501844980174e-05
6.30012193587159e-05
5.24657707804118e-05
6.51976786702933e-05
3.39332657534161e-05
3.4891023286294e-05
4.30479416595697e-05
6.80988264044044e-05
3.96183270082981e-05
1.81912422996029e-05
6.44583654819985e-05
1.45098944036956e-06
4.6129975711509e-05
6.6705918284818e-05
1.35133544757877e-05
3.3538229219509e-05
7.07958644056076e-06
1.67724286694977e-05
5.22479504373412e-05
2.44740060652413e-05
3.2744761532076e-05
6.48137779154887e-05
3.77677059075286e-05
1.03674761379062e-05
5.67303729105434e-05
1.93821129066861e-05
8.21731493740276e-05
5.76808301297394e-05
4.09475694297761e-05
1.69798488372291e-05
1.25238401159387e-05
3.93440817472074e-05
2.27811037409244e-05
1.57680641347112e-05
4.01472022770919e-05
3.8763726152177e-05
1.53022631287539e-05
5.40268702173162e-05
3.40518852587554e-05
5.02591511105654e-05
3.89201935846498e-05
5.64783173619832e-05
1.24635762910069e-05
6.56749484062058e-05
3.42715722216436e-05
1.14544806467872e-05
7.84663750609926e-06
8.0996070215231e-05
5.81733872166137e-05
3.54108725714757e-05
4.13010596681378e-05
4.95220380075923e-05
2.78146108222305e-05
-1.00767221056577e-06
3.88224776179997e-05
2.3356945777981e-05
3.51808790302165e-05
3.63605801650502e-05
4.59976607653274e-05
2.34226235502576e-06
3.32940361537087e-06
3.48901306966144e-05
1.55296151079863e-05
4.66708679308387e-05
5.09094579415511e-05
2.24351329537322e-05
5.87933083134519e-05
7.95191210971861e-06
5.2752185314587e-05
-6.98328466919938e-06
1.25749410384986e-05
1.49891588799779e-05
2.07398774913076e-05
4.23315246517428e-05
6.27125429858171e-05
1.33573911531601e-05
2.73529815486033e-05
5.76596877578475e-05
2.50633998371745e-05
5.39745724324547e-05
3.36210965078207e-05
8.16675494462716e-05
3.15233822659768e-05
2.32281522963652e-05
3.32246371039366e-05
2.81966986185807e-05
2.80137747684556e-05
4.0134476168167e-05
3.40668604914104e-05
5.83180528166657e-05
1.17628191389423e-05
2.05635980934026e-05
9.31448187994658e-05
3.61363804475978e-05
2.05627672872921e-05
3.02082481904841e-05
3.22318452768406e-05
4.45992950516759e-05
1.94800562253989e-05
2.06164424315736e-05
2.0640054894029e-05
2.06720949289428e-05
2.35227331626362e-05
2.16661184952104e-05
2.30879197430033e-05
2.37297166743628e-05
-4.24726722228173e-06
3.81823062412246e-05
4.05685556884497e-05
2.31555849813672e-05
2.74413884516587e-05
1.74128148503259e-05
6.98578194646005e-06
5.82715935332299e-05
3.4538931645401e-05
4.24595486811119e-05
7.95364238675502e-05
3.58608961885107e-05
2.31729270087307e-05
4.53912152155707e-05
4.98719682403688e-05
2.22802187843643e-05
2.72700028547428e-05
5.9562691107747e-05
2.55650543385591e-05
1.3609215278917e-05
5.21073321311282e-06
1.96918813296381e-05
3.71871835246664e-05
2.86698752158771e-05
8.23309326694574e-06
1.32799238948295e-05
1.74917613098295e-05
3.40590777333857e-05
2.32165614203319e-05
2.4941776149034e-05
4.56622735447493e-05
3.82383654596078e-05
6.48960788294875e-05
2.61163877736653e-05
1.32099060063224e-05
4.72213389413164e-05
5.1859207182722e-05
5.86207051119847e-05
5.32107201520028e-05
1.53643122857359e-05
1.03839985391178e-05
6.32330276075473e-05
3.72975425458548e-05
3.57376127211286e-05
1.6517911454395e-05
5.59904684820236e-05
5.33439749226414e-05
4.02148237642666e-05
4.83590172124076e-05
1.69444736524131e-05
2.59227522682847e-05
5.54676654186531e-05
4.14599015077708e-05
3.17919958638485e-05
4.67327403967739e-05
2.71272908120007e-05
2.67197712896324e-05
5.02920729188868e-05
2.69684747747566e-05
3.84589145394674e-05
2.93629612613412e-05
9.41296703195894e-06
4.32965590923465e-05
7.44682783590664e-06
3.21363915280024e-05
9.27035848440759e-05
3.4720484005774e-05
4.81422035780004e-05
2.32460530311494e-05
5.61290360338407e-05
2.44201139812817e-05
3.5587386727541e-05
2.28880936824438e-05
5.23708540412961e-05
1.34126898772788e-05
1.0265374585362e-05
3.35378035026467e-05
5.08941932808229e-05
5.60391667273243e-05
3.76871497923872e-05
4.66699160857155e-05
2.21212437203087e-05
8.15188532099218e-06
6.07600143691781e-05
3.31173559300045e-05
4.7130818028868e-05
7.34819753539013e-05
2.74205401821388e-05
4.62304662975284e-05
3.05501144285249e-05
8.44957768974327e-05
2.34638420359452e-05
3.48822246398075e-05
1.84010827176237e-05
1.35927042266081e-05
2.26876668597286e-06
6.74691419535035e-05
3.37262587653785e-05
1.47450049509575e-05
4.88750501778421e-05
1.69991288863168e-05
4.48055318250812e-05
3.76429957572031e-05
3.83350738442337e-05
4.84185208697916e-05
5.00508425440079e-05
4.68370782742044e-05
1.87233100769526e-05
4.42005194354961e-05
2.90621618479082e-06
4.22158483749762e-05
1.54144264148846e-05
3.71396571562659e-05
4.42308411818386e-05
1.23101611110164e-05
3.43333501980758e-05
2.89018442358875e-05
7.05142562118958e-05
4.93102390980033e-05
6.0843273287646e-05
4.14529042804596e-05
3.44575895444984e-05
6.56745868100206e-05
3.66150524366487e-05
4.57688705157449e-05
4.48066226735917e-05
4.32237963986713e-05
2.87611318800868e-05
3.42891498279271e-05
2.95293807157338e-05
-6.34921053435305e-06
2.16013917402605e-05
4.01537810672834e-05
3.31419575604267e-05
1.91374766916293e-05
7.16644685388372e-05
5.4357160203011e-05
5.27750060777497e-05
6.85253507591625e-05
2.90247427950982e-05
2.28663376668936e-05
-4.78309280762588e-06
3.15398007077389e-05
3.61088754155758e-05
3.93869527237553e-05
6.06479424414405e-05
-8.95672530157803e-06
2.53324301650506e-05
1.7209578634017e-05
2.23682209550681e-05
6.13918254678431e-05
-1.00460176481458e-05
1.68898526907486e-05
7.32786555654023e-07
1.46837523439652e-05
3.61474114735963e-05
4.22928613247342e-05
-7.28799342333142e-06
1.94956730859197e-05
5.50543328712352e-05
6.07433702484599e-05
6.32282704522401e-05
4.99469252439988e-05
7.52607068458266e-05
2.75821242997939e-05
6.50808632976789e-05
5.12920970223745e-05
4.82117589647184e-05
3.15898085516809e-05
5.51357454599619e-06
3.4975757308362e-05
3.78387471442957e-05
4.24221783353415e-05
5.17989865888545e-05
2.46353585770596e-05
5.49811673393697e-05
5.53526901700092e-05
1.52742972256908e-05
7.00107577049574e-05
1.93083180497866e-05
4.03253879553027e-05
3.36200750160575e-05
7.52011288477496e-05
5.79319081145591e-05
2.5413439677504e-05
2.36657323528002e-05
2.05172916788936e-05
3.34018402896803e-05
3.54622203572043e-05
3.72889752734744e-05
2.82092511507631e-05
5.19126694611524e-06
3.96944154857734e-05
7.74418573266965e-05
6.14782548158523e-05
1.76459382711564e-05
6.80916074414456e-05
8.89754258857153e-06
1.85167044350011e-05
6.99290004128878e-05
2.32838069245095e-05
4.12919941930645e-05
7.655439132945e-05
4.92631694112442e-05
3.27574098149229e-05
2.14094221505849e-05
9.23076864315918e-06
5.67084115864761e-05
2.62862565004159e-05
5.58131392067118e-06
7.06017762849163e-06
3.95137381532307e-05
7.62848506637742e-06
1.97291987899971e-05
3.20727400692321e-05
6.32453998053516e-05
3.87266331212064e-05
1.20373132528938e-05
1.11960620951608e-05
3.25552749183991e-05
4.54787911090973e-05
5.44992990737007e-05
6.52825434312635e-05
8.73721298692585e-05
4.72973034097529e-05
3.30889985985388e-05
3.79740162163429e-05
2.11259096025736e-05
1.10334607860796e-05
2.33465174780043e-05
7.35256332739777e-05
1.66755985606095e-05
3.35001153363281e-05
3.33837221535974e-05
2.04536662362349e-05
2.33859096778271e-05
1.23725770793492e-05
4.08756384629052e-05
1.18217371131844e-05
3.38704032123901e-06
2.31953903917493e-05
-1.9300495925638e-05
3.4886588599995e-05
5.20969324671387e-05
2.75514760172621e-05
2.99931613831886e-05
4.44711745753249e-05
5.22055814793749e-05
9.62461524196859e-07
6.15695909934711e-05
5.61588485942733e-05
3.082682562693e-05
-3.65597925713787e-06
3.97488927959646e-05
6.16906765272038e-05
3.31871387912559e-05
5.67827717477111e-05
5.11659377790492e-05
1.61009658019912e-05
2.66466338828054e-05
2.12288540484696e-05
3.75353136599541e-05
6.32142127811957e-05
-8.43072003587957e-06
-5.08082516097476e-06
6.43126821561523e-05
5.30055482963866e-05
1.97561201113109e-05
5.34839072445763e-05
2.93298504431634e-05
5.66624542648729e-05
-1.17862425917864e-05
4.1026733661468e-05
3.37549194252232e-05
3.01018331132786e-05
1.5109163177792e-05
1.87850651156776e-05
2.39193701313957e-05
2.20129265809344e-05
3.64916420357083e-05
1.4431485525203e-05
3.15731539168875e-05
3.06431652665128e-05
-1.08017618981536e-05
3.92319982493618e-05
4.87276128272385e-05
6.17872389887982e-05
3.92178730661099e-05
2.09724272432748e-05
4.30026289915862e-05
2.33671346196186e-05
5.02927561008986e-05
3.07928108774495e-05
3.08726226992656e-05
1.09533128095535e-05
3.04889676819946e-05
1.62788510378308e-05
5.73393760184748e-05
6.05815827623593e-05
2.64156441378958e-05
3.70772460249646e-05
3.83642124801277e-06
3.94759365173973e-05
2.4326702668386e-05
7.26728455474602e-05
5.17220861836796e-05
2.45790273462973e-05
1.98898916171244e-05
2.62681857893566e-05
3.95160371953364e-05
2.15082323954133e-05
2.10970579156972e-06
1.05407723380984e-05
3.90300272794464e-05
4.57986378183519e-05
1.75096457704852e-05
5.99201200786919e-05
4.77972276950852e-05
3.27511947099659e-05
4.44123373744664e-05
1.66037880272728e-06
1.91180619223193e-05
4.01872225354691e-05
1.54837066752447e-05
5.59954036270484e-05
2.91803489633386e-05
2.43387498338805e-05
3.22345798471139e-05
5.50725427424828e-05
2.61883219066224e-05
1.59698555975981e-05
4.74416967289549e-05
2.62126294856862e-05
2.54792402723579e-05
4.83503502200697e-05
3.77621551364895e-06
1.99148276944881e-05
1.66675092439392e-05
1.2450550695373e-05
4.05690225468858e-05
5.0776621033782e-05
4.83790360197705e-05
1.35945418785223e-05
7.5099557055814e-05
1.72009401788544e-05
4.96648506920117e-05
2.12920424973117e-05
1.90308478970224e-05
3.33985397457088e-05
3.29077337345492e-05
3.51960362588429e-05
4.58218235550536e-05
4.73717864038282e-05
1.67004339304476e-05
2.98054356217472e-05
5.19899458537502e-05
5.10699680611498e-05
3.56249940056604e-05
9.33354990339819e-06
3.11417039054146e-05
2.3365304540002e-05
3.07099003874001e-05
1.95785215582376e-05
1.20920564565481e-05
-4.45517002926618e-06
2.06186551449813e-06
5.91582612351046e-05
-1.91136590386557e-06
4.11552516889816e-05
6.14529538014109e-05
3.01258192743271e-05
4.06686860548888e-05
2.10942356413883e-05
-4.07434904764371e-06
2.43145740914413e-05
4.6585812013708e-05
1.25048165433395e-05
4.10797977452831e-05
3.46696028812607e-05
4.49356008053895e-05
9.80117984889155e-06
3.71764814809002e-05
2.71808398743654e-05
1.98950907534933e-05
4.76715687783402e-05
4.55147466578074e-05
3.69109857682348e-05
2.54483740924625e-05
3.18631925481518e-05
4.46348695752531e-05
2.72935727385762e-05
3.15125273241043e-05
2.68878308012214e-05
4.39739878844778e-05
4.31568593063529e-05
3.24542556937209e-05
4.20684173128651e-05
2.39877128260125e-05
4.8081104658232e-05
9.62015770367344e-05
3.69094981913163e-05
6.76629597462005e-05
5.14556489299244e-05
1.99798870433556e-06
5.10085091987931e-05
3.09549164419301e-05
-2.0483498121603e-06
4.64045075127399e-05
2.41684156848061e-05
3.61974202135563e-05
4.21941307484815e-05
-4.23521697763579e-06
1.58325259258399e-05
3.48827587403857e-05
1.20791258987674e-05
3.6979540829723e-05
6.96192051611718e-05
3.85834294825421e-05
5.59647206192271e-05
-3.97605546540259e-06
2.96816832088603e-05
5.24098144047966e-05
5.24747133689456e-06
3.33938880808055e-05
5.29278559219597e-05
3.8991269795736e-05
5.53880357881194e-05
5.27688239586457e-05
1.99394397382296e-05
3.51675467529676e-05
5.20664227399163e-05
1.42287807053864e-05
3.69164365984332e-05
3.56648235819057e-05
6.4569650045287e-06
7.00334604889256e-05
2.13827095266958e-05
1.77914263205409e-05
4.25370888922666e-05
4.79069257495244e-05
5.45078977394983e-05
4.1270806223146e-05
2.89029337024087e-05
8.03300854731362e-06
5.06059835053954e-05
9.32478235173626e-06
2.61593801820891e-05
7.85735938498885e-06
4.29734949106451e-05
2.23457521460633e-05
7.18452442540294e-06
3.35095683096621e-05
4.83362371049317e-06
2.21812679299553e-06
3.57859122074545e-05
6.34404634825708e-05
5.02536371626918e-05
3.95022111594238e-05
3.77801757388821e-05
2.30339455291193e-05
-1.45441993949621e-05
6.41091218396163e-05
3.7668185729136e-05
4.53823065246109e-05
1.80921687363219e-05
3.82366757846928e-05
2.09894542266546e-05
1.76929276970363e-05
5.19534120408821e-05
3.09042382838336e-05
3.04037340305533e-05
3.50824044567486e-05
6.09431043325446e-05
5.330440034385e-05
7.52192725142843e-05
4.83882020836067e-05
3.61959207439302e-05
1.97165026483747e-05
1.73863731764656e-05
5.39276476892015e-05
3.82258786127382e-05
-1.38386648128978e-08
1.65155035094623e-05
5.40590053049307e-05
2.2351140100579e-05
2.9742969324361e-05
5.52720940822267e-05
3.24528685055039e-05
4.9314983245895e-05
1.76663042270559e-05
1.06347269121281e-05
5.74852363898489e-05
4.90537351044288e-05
4.22763709944494e-06
3.12690259929344e-05
3.69696184896462e-05
3.57712745254822e-05
4.12912465129016e-05
3.92028265237644e-05
8.23403039424936e-05
3.90752101167895e-05
4.57747859291614e-05
7.27619608860349e-05
1.42260368996128e-05
3.3649218335097e-05
3.71519397429801e-05
5.10587243869335e-05
1.30750139191156e-05
7.80222055268715e-05
6.54644657915847e-05
3.57541769023874e-05
2.8708931860893e-05
2.49538529171604e-05
3.70786367822574e-05
4.2584085229939e-05
5.00370871861654e-05
5.37236848783049e-05
3.6499301037652e-05
5.70520098621201e-05
5.96592089356726e-05
1.50979933028278e-05
2.63395043143566e-05
5.61466082013855e-05
1.93703397012955e-05
2.25788382722419e-05
3.89388541344641e-05
7.51840444274022e-05
6.26211877291633e-05
2.59631462791984e-05
2.42258795857839e-05
5.81866520680466e-05
4.32737548050173e-05
4.49804188744578e-05
2.74670037930853e-05
4.51174068367436e-05
1.19437710876072e-05
1.70444251458745e-05
5.26900098253819e-05
4.03449655590986e-05
4.50716184040003e-05
3.20239017340183e-05
4.01246506636611e-05
7.99591319929103e-06
2.77517947897648e-05
5.91806274007459e-05
4.03900987812707e-05
4.63827563386311e-05
4.62244718321846e-05
3.37121083912112e-05
1.85722850236275e-05
3.22788060223054e-05
4.93474606628951e-05
4.81451585752906e-05
2.97847485027674e-05
5.65542204917723e-05
7.64212158367212e-05
5.01480857547496e-05
4.75471630149874e-05
4.56062180127877e-05
2.24569373770327e-05
3.85234132416478e-05
3.77657186149165e-05
3.73711292931454e-05
5.14163979022938e-05
4.2162863832192e-05
3.32364736427935e-05
7.1763444353979e-06
4.02792573887039e-05
-1.16005192545286e-05
4.47500439704909e-05
3.15687525569201e-05
2.64730710890221e-05
4.25890400624714e-05
2.61496860696301e-05
4.42558192938265e-05
5.54232642213755e-05
4.13182201374552e-05
2.95972664317914e-05
2.80742810076518e-05
2.19884881250389e-05
4.42782959082625e-05
2.03093197917171e-05
2.9781521887214e-05
-4.4645536381524e-07
4.28845258108693e-05
4.19118448367414e-05
4.36329918541531e-05
3.88637575506422e-05
5.968460885821e-05
3.7105065273101e-05
4.24513329684818e-05
4.59546933111178e-05
1.73816947920026e-05
2.88715535096839e-05
9.6570374488331e-06
6.86401503178497e-06
1.01139420785951e-05
3.90719306904827e-05
2.78535818393057e-05
9.28576716582077e-06
4.5708480069014e-05
2.63852176892136e-05
4.40885779659821e-05
5.89839436577786e-05
9.06407390329902e-06
2.78661255748002e-05
4.58198556413237e-05
2.66107206862791e-05
3.24320196248832e-05
1.23604448432926e-05
7.74355586010421e-06
1.48218177220675e-05
1.9941672064563e-05
2.87290142376607e-05
7.93111160852439e-05
5.73424920883155e-05
1.29639399677119e-05
6.34691714630645e-05
-1.41472631222272e-05
2.81173338379641e-05
6.4012311073079e-05
3.44216556309946e-05
2.33343210714968e-05
3.66759688389497e-05
5.93294742431905e-05
3.90817801223268e-05
5.78844152372699e-05
4.12283624256843e-05
2.14146853019991e-05
5.03040071864729e-06
1.24998898076125e-06
3.40504953233818e-05
5.79806195611607e-05
4.24449899149357e-05
2.42277269216223e-05
3.71107449678082e-05
3.15441505203822e-05
2.75017836165005e-05
3.5328100484269e-05
9.02939604380348e-05
5.31433495559487e-05
4.37774642094617e-05
3.19953382982929e-05
-3.35397252486068e-06
4.71685799990409e-05
4.21879019756675e-05
5.70886213102109e-05
-1.78450387121583e-05
-2.34197048717932e-06
4.13058477839473e-05
-1.78824731194106e-05
4.36138140076358e-05
-2.91308174847156e-06
4.32171759079063e-05
-2.61200158214127e-06
5.28053082478289e-05
1.24421258286616e-06
4.05760784789729e-05
4.75316495825356e-05
3.92888638704531e-05
3.52547122529699e-05
4.71061327246254e-05
6.73946098216213e-06
3.4826718743208e-05
4.74657210591074e-05
1.45684016523215e-05
5.41576319487293e-05
5.47555217401115e-05
3.7400831128762e-05
4.05024641656887e-05
1.8151407275314e-05
5.855974351554e-05
4.4542783727064e-05
1.05965265554934e-05
4.50830226017366e-05
2.64814530352198e-05
3.57928675136506e-05
1.45590902297062e-05
4.45843685580423e-05
3.6352300032353e-05
3.11229612804703e-05
2.93115613570156e-05
1.50923804950491e-05
3.07992467716515e-05
-5.98972381191733e-06
2.54192787711121e-05
5.21600902257085e-05
3.08559559434651e-05
4.45391745298657e-05
4.33306448653918e-05
4.93193342718052e-05
3.06407571075861e-05
2.8049960811201e-05
4.96653540529925e-05
5.72996040590928e-05
6.35825102853886e-05
2.74402813789218e-05
-1.27822427130739e-05
-5.75245748973839e-06
6.12911895706148e-05
2.73700974421915e-05
4.74774976278135e-05
2.16794803685568e-05
4.43996321940937e-05
4.42000433349072e-05
2.84290666573173e-05
4.93047936105986e-05
4.15366274589175e-05
2.979916247068e-05
5.50863571062273e-05
1.39330307497557e-05
2.07254657313657e-05
5.21367957178942e-05
3.75238207799682e-05
3.64965611927189e-05
4.30937158989404e-05
2.90730350818967e-05
-1.16217788065673e-05
1.88272792057531e-05
1.69455603767201e-05
3.96528681474757e-05
2.57962564727606e-05
9.3639995119145e-05
1.04567259013841e-05
3.53447161431984e-05
3.71254668947139e-05
3.29212680146123e-05
5.70380281986556e-06
2.52931653955087e-05
5.39331943213955e-05
7.0750770131282e-05
3.09677231460551e-05
1.46034396637338e-05
-7.84184016401402e-06
1.86454288616114e-05
3.10982140142273e-05
4.99719811592886e-05
4.41419922181199e-05
2.21723962036308e-05
1.32430530817443e-05
3.54387364074587e-05
4.06718407670607e-05
2.86342032250524e-05
2.35936867660733e-05
-1.0823526400285e-05
5.39331701298429e-05
6.24781247845253e-05
3.51427517762361e-05
2.67929945801717e-05
8.30497675085259e-05
4.54715067334878e-05
3.9659810628456e-05
5.36169307179432e-05
3.67147155437603e-05
1.20320847620787e-05
3.67682073458726e-05
4.76735896084889e-05
5.67017649637389e-05
3.35418763134721e-05
5.75274735058048e-05
5.1645168616366e-05
2.60891822899967e-05
4.18730860749965e-05
1.42808676920319e-05
7.41729868286862e-06
4.28639849575923e-05
3.92662668636586e-05
4.79418033370075e-05
2.81158011788066e-05
-1.03598980571656e-05
2.23865416970087e-05
4.94696246565672e-05
2.53902948878004e-05
5.81709847600932e-05
1.84231747109845e-05
1.35793854942614e-06
4.82726042549457e-05
1.91954210599103e-05
3.76593687175217e-05
4.77367958587578e-05
2.95656659864696e-06
3.62199238167126e-05
5.61895903199289e-05
3.1211221315437e-05
3.14019360946455e-05
6.57085893308698e-05
3.87776761679028e-05
3.39284610847295e-05
3.88778637177365e-05
1.5565606045417e-05
2.93507959991369e-05
4.71869084165151e-05
4.72171998261955e-05
3.84873935112481e-05
5.9474508852364e-05
3.75528155704145e-05
5.25145670374962e-05
2.17112685339255e-05
3.02954339873613e-05
3.99177712890892e-05
5.20077222213444e-05
4.71731699780616e-05
3.72409986472045e-05
5.03346756973836e-05
4.63738913020128e-05
4.82131097216648e-05
1.58412944463807e-05
2.09689096298971e-05
2.19825946639562e-05
2.37651874914088e-05
2.20001560953665e-05
2.87700547864561e-05
7.03963825221908e-05
4.02629996942779e-05
4.55253482797805e-05
8.98308062016703e-05
-1.28740435023655e-05
2.46315742022343e-05
4.7473929485155e-05
2.88522225922699e-05
4.90042135454715e-05
3.90952691046649e-05
2.85953340224998e-05
6.21862101195356e-06
6.16945117937384e-05
4.1704403271191e-05
5.19830874010943e-05
2.67139278343415e-05
2.1097242097756e-05
4.74911940224824e-05
4.1399869020499e-06
2.88817852311309e-05
5.05810771349775e-05
2.66028806074385e-05
2.30278071264381e-05
1.75361515247084e-05
2.80636727629638e-05
4.63500926461609e-05
4.30021072159139e-05
6.77753446989235e-05
3.2764570285969e-05
-8.7060433249105e-06
2.61159869704509e-05
2.85285683525512e-05
3.60792389510545e-05
2.05732410189732e-05
1.2874703076661e-05
2.04257752941405e-05
4.17894529550504e-05
4.79174768410711e-07
9.40805061953075e-06
4.68726977881382e-05
1.3614811450072e-05
1.96988004445758e-05
1.5448090936254e-05
5.49372577429472e-05
9.78099878627233e-06
3.32097742758042e-05
3.4618343424287e-05
2.15252442610221e-05
2.50702313468623e-05
2.95256391179643e-05
3.9773192178913e-05
2.85143992022408e-05
3.93639037831619e-05
2.12484619891551e-05
4.87265045781688e-06
-1.72159330914454e-08
1.61450451719919e-05
3.40073541187698e-05
8.58753550270293e-05
5.93563918039501e-05
6.23604182501349e-05
3.16232045326166e-05
5.09071231845491e-05
4.38351817728597e-05
1.03416923633852e-05
8.42891572265122e-05
3.7090053743472e-05
3.49980857416688e-05
6.53446938029601e-05
5.24479933766602e-05
3.15229642386733e-05
1.74342675766655e-05
3.8045732313272e-05
3.97758037678084e-05
3.35612648432069e-05
6.48184858131814e-06
-1.41422716201304e-05
3.12506940463742e-05
7.24912084647096e-05
3.79974398398487e-05
4.01759643535273e-05
1.89195612914552e-05
7.80337166153225e-05
2.6074812532304e-05
4.87530224966765e-05
-3.17905910025773e-06
1.20499204206793e-05
4.08671974299766e-05
6.69831981524302e-05
2.09712654482217e-05
2.85274619597724e-05
2.25728154660068e-05
3.18992776814959e-05
1.83607018138209e-05
2.12870549517973e-05
2.51009133175269e-05
1.49854035061901e-05
5.9765860363068e-05
4.84341652475395e-05
3.70321194005474e-05
5.54089963499967e-05
3.08597193490543e-05
3.9538636929694e-05
3.62825395895659e-05
5.88866210174074e-05
6.50458210468567e-05
5.61502246223115e-05
5.14232501167719e-05
2.72409941410751e-05
3.45302731625211e-05
4.15286004388151e-05
5.24238815551956e-06
2.13188903283301e-05
1.7951358818156e-05
-4.16960258465423e-06
2.5942975785411e-05
8.06284275597067e-06
3.57891820830691e-05
1.79417002568416e-05
3.42952285104742e-05
3.02292039459454e-06
2.30851617376132e-05
4.98568634419182e-05
6.01511638432241e-05
9.99463567181536e-06
-3.160162289054e-06
5.48388859723611e-05
2.89889468573557e-05
5.24039647965673e-05
1.47064341287328e-05
4.2026755986255e-05
3.29410222525694e-05
2.16123923780013e-05
-1.14950675651694e-05
5.14979465645688e-05
3.82335469370524e-05
3.41015988368617e-05
4.49727039799167e-05
-2.56794409578405e-06
6.25272656006056e-05
5.49082904733336e-05
5.04785266124547e-05
3.03026814108961e-05
1.26699141944828e-06
3.23938800242871e-05
3.2521882024676e-05
-1.01457538797853e-05
3.8081953838216e-05
1.46164333580455e-05
3.70559672574185e-05
4.08122007021102e-05
1.35274693557126e-05
4.66216445429166e-05
1.90634900958356e-05
-2.00106578520326e-06
4.91403509427976e-05
2.61803942294885e-05
3.03006305165568e-05
3.72566389406952e-05
2.80529708252527e-05
3.43279607477547e-05
2.21304682589711e-05
1.15110897138438e-05
1.33179447333558e-05
4.29542372309005e-05
2.53503802862704e-05
7.63844025743604e-06
2.44944663199762e-05
4.29666086781646e-05
8.66643749288938e-05
4.32712470089367e-05
4.83372322458965e-05
1.82869081500082e-05
2.57344656662252e-05
2.05065802135145e-05
4.6046147476906e-05
1.57455670174758e-05
1.03226056711922e-05
3.69545145725493e-05
-1.26112731427346e-06
3.56254832628704e-05
4.05151837194439e-05
-2.95617393131515e-06
3.24067081021962e-05
8.33331046237679e-05
5.36981495191069e-05
6.04721781273909e-05
4.03900068514702e-05
3.76920730833049e-05
3.4197005664272e-05
5.17509319695313e-05
5.45295646361415e-05
4.63024013985606e-05
6.71623504853325e-05
-1.18900307804835e-05
2.76199987894335e-05
4.99723645983995e-05
2.61078101826288e-05
5.96815019970013e-05
4.69799306179258e-05
3.65749880573341e-05
2.6249043038152e-05
5.58848711968797e-05
6.00130237982996e-05
6.0382641753714e-05
5.99873642150643e-05
8.46940952908064e-06
7.18220306697791e-05
-1.79824453544151e-05
4.93098409372394e-05
1.63430353610411e-06
3.61249739042608e-05
2.41412473335308e-05
3.35587306337277e-05
1.02038428772791e-05
3.95308057910382e-05
6.01892056785332e-05
4.69992088308837e-05
2.7991181932672e-05
5.11987711874251e-05
3.80742414054138e-05
5.68622056106716e-05
8.29793954864654e-05
4.77941359357136e-05
4.33377585589862e-05
2.33391604321109e-05
4.34918078472705e-05
2.02876328320258e-05
2.45647227642401e-05
8.19881752020003e-05
5.69983014064869e-05
3.79372514037909e-05
4.24466713778651e-05
2.59433316096846e-05
5.99346932595069e-05
7.0161022747185e-05
1.89200304266174e-05
4.87130766742235e-05
2.8317378520078e-05
2.93482904495742e-05
1.44235192702538e-05
5.4437140700745e-06
3.72491605895352e-05
1.44334639143935e-05
3.8455887610113e-05
2.97574842177579e-05
2.14467422616556e-05
2.75221996945335e-05
1.81565889038749e-05
6.52439965044177e-06
-1.01261641609383e-05
5.66644249787186e-05
1.13015048409756e-05
2.15306167157961e-05
6.30309774251382e-05
4.67664599077788e-05
2.32038714836889e-05
6.96000303474114e-06
2.26424327319481e-05
2.61692519277739e-05
2.99267749366726e-05
4.18637238892463e-05
7.31297353480134e-06
1.09137171629687e-05
2.48186403790273e-05
0.000102192961440774
6.36907798210178e-05
3.17669652195211e-05
1.2588824333717e-05
3.04987346109318e-05
5.24320550075591e-05
2.80203630426619e-05
3.35499435992648e-05
2.72600270079354e-06
6.46855984143029e-05
3.85574628773214e-05
5.26731662892565e-05
5.10503791024504e-05
7.46450035545215e-05
3.05521448262361e-05
2.79279508896232e-05
6.74316091620677e-05
1.97692416639415e-05
3.04353514599468e-05
3.58018796422453e-05
1.64273940108243e-05
2.47725988286633e-05
2.31527030667592e-05
5.43743478242776e-05
6.01413044201568e-05
4.71248527906335e-05
3.28566161751383e-05
1.88087569725513e-05
2.81191442975264e-05
2.72767110595252e-05
3.09586480371051e-05
3.45881025836077e-05
5.40309599274674e-05
1.22910599874999e-06
3.8767464176472e-05
4.50529503777698e-05
5.71345289858196e-05
1.74357739288779e-05
7.63995759089365e-05
2.60517255316253e-05
3.05727649971967e-05
6.13463299914119e-06
6.75849679568882e-06
1.911751299658e-05
1.90285554682206e-05
3.48712577444641e-05
2.94588287213992e-05
3.26569750228704e-05
1.14294864682648e-06
6.45222513105569e-05
4.07477902103577e-05
2.6683985584816e-05
1.03061728686931e-05
5.34603745196057e-05
4.53347315217967e-05
1.18388324020249e-05
4.3840226453162e-05
3.51309676778589e-05
5.86982589286056e-05
4.2733138365099e-05
6.70067336029297e-05
2.74538568551542e-05
5.89523801016617e-05
5.81107682876382e-05
6.15143395276682e-05
4.3972172716654e-05
4.30091988364009e-05
3.38856414479942e-05
-1.55058534327334e-06
3.28318920587199e-05
4.21964325203289e-05
3.82567083197762e-05
2.73202947114054e-05
7.86296068843195e-05
5.14533317085031e-05
4.10641936507168e-05
5.29533564183704e-05
1.07673080880062e-05
3.75647725538859e-05
4.16701266940224e-05
1.2840987654329e-05
2.61845999785789e-05
2.97251069459942e-05
5.70839808876492e-05
9.67476393786591e-06
5.26482986351913e-05
5.52250141630624e-05
4.31891830946776e-05
3.01179154743759e-05
-5.47412397278643e-06
5.10128654766331e-05
4.43020917055159e-05
1.8116300647657e-05
2.76609899797e-05
3.32668208333441e-05
4.40901117441133e-05
4.50879886842345e-05
4.76297070108627e-05
5.38794831655632e-05
4.20235788345155e-05
3.37758708970465e-05
6.28197175574391e-05
2.33154857957234e-05
3.83894788992072e-05
3.42141705002512e-05
1.86880665620814e-05
2.81812137433424e-05
5.31191788081711e-05
3.21649335267498e-05
4.65774233092122e-05
4.53388312140638e-05
4.68343394457321e-05
2.75855939433517e-05
4.7738940160411e-05
5.44248680217188e-05
7.29022392112742e-05
2.73419539654007e-05
2.58015996139218e-05
2.670691217435e-05
1.20033373573823e-05
1.8335129896079e-05
8.3456290986668e-06
5.2169420382821e-05
9.08369943330278e-06
3.24948444393549e-05
4.73680663629333e-05
2.90008006089887e-05
4.75427380928941e-05
7.76704533894557e-05
2.79562498667705e-05
5.13345222049435e-05
-8.21048872823033e-06
1.71768685008224e-05
-2.48026132533768e-05
4.94991334039783e-05
1.86469643313885e-05
2.79460775253915e-05
4.97969338262133e-05
-3.10071111487128e-06
5.05296338455602e-05
3.94171157775279e-05
2.80852230406374e-05
2.93206408010968e-05
8.75658594752015e-05
4.52646031492951e-05
6.82950938041981e-06
3.11069510959117e-05
5.87381914294873e-05
4.55512017522064e-05
1.90555582663949e-05
3.11722610044083e-05
2.78323866661591e-05
4.49486408534876e-05
4.99388693500678e-05
4.29759378594414e-05
2.83857753421535e-05
4.80913982472191e-05
6.80767314631541e-05
4.25429202478235e-05
2.78274945422124e-05
4.87104009367732e-05
7.07713031681108e-05
3.90965129920824e-05
6.50294657190532e-05
-1.25610604755437e-05
2.514330699038e-05
5.05820206254905e-05
4.97675976748316e-05
4.97713408710578e-05
5.88210711847137e-05
-1.19107562472403e-05
3.15487308978127e-05
2.96998963637227e-05
2.42584475156279e-05
2.98604965199429e-05
3.34394739101694e-05
4.98941329254143e-06
2.0342106276179e-05
4.76644271457331e-05
5.07136842539098e-05
6.48451879108108e-05
5.30890355160398e-05
1.63567008026274e-05
8.41135693640888e-06
8.77983865168445e-05
3.4128913919157e-05
2.66924251845433e-05
6.07414055253751e-05
6.00804624138458e-05
3.83115457412814e-05
5.13658212165797e-05
3.7726590079723e-05
3.3150852729416e-05
1.56905713044731e-05
6.17074165731896e-05
4.12478633505346e-05
4.25228414500362e-05
5.36726980997573e-05
5.89095583983042e-05
5.26592163913457e-05
3.96065063756859e-05
1.98897386743289e-06
3.98163014933417e-05
-9.38079934463593e-06
5.82160464299724e-05
-5.27618511304861e-06
5.77961200613914e-05
3.80730446774159e-05
2.45100363516176e-05
3.3037260777058e-05
2.58277275606664e-05
7.12934148965389e-05
7.44336954725785e-06
6.67649616857334e-05
2.25868964816874e-05
3.48970169848567e-05
4.13205141387024e-05
4.63668304255746e-05
4.51306607427775e-05
7.6690947583589e-06
2.09317297130349e-06
3.62720495983914e-06
3.99600266530635e-07
4.32469403418592e-05
5.74145832099688e-05
1.10460819379934e-05
1.98163205739885e-05
-1.28135001436878e-05
4.92048376134857e-05
3.89149392785931e-05
-1.06567023614056e-05
1.84456466297991e-05
1.84805089078934e-05
3.85214442663913e-05
2.79126107478161e-05
3.20868001788852e-05
1.51846340469533e-05
1.05790022588462e-05
2.72908273383863e-05
2.64729125943988e-05
6.50475216910042e-05
5.19537953958256e-05
3.05519319469647e-05
2.04637470540691e-06
2.76948616437227e-05
3.25972929092591e-05
5.65585889341978e-05
3.35659215857834e-05
3.04118053186819e-05
4.65674132649511e-05
3.826858325709e-05
2.73768085746849e-05
3.897153038487e-05
1.50666275837365e-05
1.90724206311036e-06
1.54651386323017e-05
4.17790532179554e-05
5.06541870883713e-05
1.08555516341961e-05
4.70961657601218e-05
7.53222437478862e-05
4.72692581485992e-05
3.99412101551945e-05
1.30290374138018e-05
1.00957106113077e-05
2.59437617524294e-05
4.36945946320171e-05
3.93491489493156e-05
2.86082714410435e-05
4.55441168478644e-05
3.70711468314523e-05
2.68531342445772e-05
4.48564309242188e-05
4.77383163645556e-05
-1.47783109632353e-06
2.89309123129623e-05
7.85323968565286e-05
4.65190375204948e-05
2.37674697301408e-05
4.77872748157237e-05
2.64971953510526e-05
4.24046036574878e-05
3.7310949769085e-05
9.92333562516928e-06
3.00309363301318e-05
1.25936639421451e-05
4.3097286288461e-05
4.539355708055e-05
7.01301312289645e-05
2.05351425365077e-05
3.98319176414096e-05
-9.12435194961737e-06
2.41066125330082e-05
3.35950792732683e-05
4.5098224443418e-05
4.29588432116154e-05
8.85028742080394e-06
2.59125320425355e-05
5.07234109669379e-06
4.51493372554984e-05
3.33217855534841e-05
-2.46963364480031e-06
-8.54342329689305e-06
2.51766837117252e-05
3.9172292260134e-05
3.64445158477159e-05
3.41829903290979e-05
4.00117691181813e-05
1.69761588759609e-05
1.92239382011846e-05
4.10135838166743e-05
6.87111516553771e-05
2.40101894260138e-05
1.41833387333823e-05
6.56203276367445e-05
1.10338741901784e-05
4.15988464321608e-05
3.24028806233667e-05
5.06836029562942e-05
3.16239060626854e-05
2.09858581204587e-05
4.88684470650129e-05
3.25696143908344e-05
1.52054100636875e-05
3.05396933301885e-05
5.15351864695547e-05
3.23901094837889e-05
4.22481290966645e-05
7.42508758547066e-05
4.60459265213074e-05
7.35222073610541e-05
4.9089144756097e-05
4.81775461052869e-05
5.58839821152685e-05
1.19365044614854e-05
3.05402635642184e-05
7.15472272297663e-05
3.36536721084068e-05
2.20694343133686e-05
1.18474007121015e-05
4.26221506556099e-05
1.83850587193349e-05
3.66161355168823e-05
2.36248196583697e-05
-5.69487362827043e-06
3.91258919014229e-05
-1.77221908265793e-05
-1.33354013510605e-05
5.59713591791309e-05
4.9434847422358e-05
2.8121100296903e-05
2.54884617483187e-05
5.90875883520988e-06
4.97329250430358e-05
1.3913150370636e-05
1.46462605653346e-05
6.39751788106341e-05
-1.73936696404252e-05
3.44486491347076e-05
5.23173105730897e-05
7.29101444910402e-05
4.53281807963706e-05
8.50831410003394e-06
4.41887840194398e-05
3.68010789685184e-05
3.61202675059795e-05
3.95248747984319e-05
3.31906732459633e-05
2.6051129407165e-05
4.73707863984207e-05
3.75021720106402e-05
3.36500535182583e-05
3.27581642570674e-05
6.3563113088616e-05
3.57737111041948e-05
3.91118982602452e-05
3.81760254528153e-05
5.78629533273818e-05
7.11230906645989e-05
6.65398413288394e-05
2.43660620220819e-05
2.77178760736722e-05
4.00820022012198e-05
5.40210494344062e-05
3.96040408167592e-05
3.41100864146515e-05
8.52977893811638e-06
5.08150260365393e-06
5.01611435610135e-05
3.32002548012171e-05
2.54475675612519e-05
2.9041535071384e-05
2.60070613824957e-05
6.03476933102338e-05
2.03022460945852e-05
4.44411177585207e-05
4.89503186389596e-05
2.67874815479156e-05
7.82413640139258e-06
7.47379106785382e-06
2.00158674571498e-05
1.62368756620208e-05
2.31069232212198e-05
2.20983479712796e-05
3.43014613056262e-05
2.14033594915247e-05
2.02915479213981e-05
3.85317145339215e-05
5.3700444112329e-05
1.48900295053915e-05
1.13117285799047e-06
8.21553812800408e-05
3.23889203680692e-05
3.98529307984355e-05
4.1438310410499e-05
4.24081229816671e-05
6.93152440708497e-05
5.90513299361681e-05
4.39240378252715e-05
4.58545889182406e-05
4.7746549496186e-05
3.87987829863137e-05
-3.28445843989807e-06
1.73804659427695e-05
4.21030611855455e-05
7.73068679574257e-05
-1.1128972701703e-05
1.83043493161841e-06
2.96956072563404e-05
1.4018584616418e-05
2.53110772051712e-05
3.93558768939798e-05
2.58928283460737e-05
