# Supplementary material for: Research on computational propagation and identification of mine microseismic signals based on deep learning
Source: PLoS One. 2025 Oct 22;20(10):e0334641. doi: 10.1371/journal.pone.0334641 (PMC12543183; doi:10.1371/journal.pone.0334641)
Supplement: S4 Data — (ZIP) [file pone.0334641.s004.zip › 000100700001639.xlsx_0.txt_24.txt.txt]

3.86331089718345e-05
3.8471437503054e-05
1.84896901747628e-05
4.8187314449754e-05
4.76898565514652e-05
4.48087595421837e-05
2.51334124554672e-05
6.04142743809707e-05
1.68488845789187e-05
9.03374513837957e-06
4.97398346357079e-05
2.11518834996895e-05
9.40355418850627e-06
4.03809208431847e-05
4.85791669408585e-05
3.30891313320624e-05
3.9971406900161e-05
2.78938096157757e-05
5.22955791716518e-05
7.30393131898735e-05
-7.39310082124377e-06
3.97786877996682e-05
2.9186698085275e-05
3.9785850818944e-05
2.83329832180201e-05
2.9742243110753e-05
2.43935615477784e-05
4.49458753716735e-05
1.84035596296248e-05
1.64065488866078e-05
2.9815988667942e-05
3.17724672078449e-05
2.62780717934157e-05
5.75977963970474e-05
2.55075523601765e-05
3.00468857991104e-05
-5.85460412439974e-06
2.25202055979185e-05
8.85782347233345e-06
3.80053640136085e-05
-3.95590913553068e-06
4.15019477324034e-05
1.96322425720811e-05
4.54873646984552e-05
8.1145315359958e-05
1.05669414532425e-05
3.73361042980013e-05
6.40800041999226e-05
3.07573720594468e-05
1.8039292430076e-05
4.4885445852816e-05
8.37272130096858e-06
3.31736234939602e-06
5.80146234246178e-05
4.464177337757e-05
1.726701811897e-05
6.75106329671302e-06
3.11903709913529e-05
2.30258931310218e-05
5.20539719645288e-05
2.73332760959081e-05
5.27610262717243e-05
1.52253583823645e-05
1.86120723306019e-05
4.77453697075964e-05
2.73025846219118e-05
3.85454718451058e-05
5.43150275596631e-05
4.57127181467309e-05
3.57124509313723e-05
1.0140171906203e-05
5.70536895659306e-05
6.51832591499862e-05
3.15071523686862e-05
2.55832489107927e-05
4.94742695117509e-05
3.20220584332703e-05
-9.67190109667293e-07
1.86173066488432e-05
-1.86748866233869e-05
2.9830562505055e-05
3.21289764440992e-05
2.42416280359699e-05
4.95520561914802e-05
3.24679036434545e-05
2.21130236149247e-05
1.09192473943596e-05
4.33003741702125e-05
4.0730290000788e-05
1.70148360682991e-05
2.08375027595482e-05
1.52332522922908e-07
3.72596959736479e-05
9.69687834563761e-06
2.45475017882505e-05
4.49269452021424e-05
4.26292581279864e-05
4.35379896409468e-07
2.60261787883e-05
2.09633264411431e-05
3.00806968229879e-05
5.42171942673726e-05
6.95438220878009e-05
3.28779979864929e-05
2.03037931688385e-05
1.06960396971173e-05
5.49096348745097e-06
2.76214735883158e-05
5.47833448387829e-05
4.89370209848778e-05
4.65745655335645e-05
4.39837564035092e-05
6.43105141662867e-05
6.43327678013541e-05
8.13739804394345e-05
-1.5221405040996e-06
1.59421517645202e-05
2.16398705572081e-05
4.40739427234334e-05
1.59819974436689e-05
3.58787745076075e-05
4.09886279383647e-05
2.85134320134102e-05
4.96094794332813e-05
2.97278427563107e-05
3.43505571968276e-05
4.66543096712017e-05
3.05251254376283e-05
7.67245405458637e-08
5.40454310139039e-05
4.83166917385433e-05
1.90765583399872e-05
2.68135045363185e-05
1.83918119123458e-05
6.31460691478891e-05
8.17504755373217e-06
4.31383959273719e-05
3.30577095471209e-05
4.03742148687197e-05
2.53769916418858e-05
1.88120546942502e-05
6.20769698742459e-05
2.04570099676585e-05
4.20063527225582e-05
5.64557226873589e-05
4.05959420801853e-05
1.39743781679389e-05
1.24016137100582e-05
2.51478562878714e-05
7.16451628574117e-05
2.46625774300002e-05
4.39781894813733e-05
5.99017179137452e-05
4.27100368480116e-05
1.63886358043755e-05
3.70520112065875e-05
3.09016701569977e-05
5.45961125690761e-05
-2.45182570987883e-05
1.44663044356336e-05
4.7848746689362e-05
1.81814417946011e-05
5.61259206166954e-05
3.49839640795194e-05
1.64913120467222e-05
5.53523821670607e-05
3.54940817346566e-05
1.12329104979849e-05
3.13978530546782e-05
1.53226399304615e-05
5.61046990314455e-05
4.36084461220513e-05
4.530055196187e-05
5.337022636818e-05
5.41481268110727e-05
5.09831035939375e-05
1.20284491922877e-05
-4.08321719179594e-06
2.60985350633867e-05
5.19708659147059e-05
6.47129288387455e-06
3.5559334457746e-05
1.81796754915846e-05
4.7511477361408e-05
2.02369716429727e-05
2.49621043333418e-05
1.03815689293914e-06
-2.46326395418613e-06
3.65267999574943e-05
1.05762963948575e-05
4.93707696080276e-05
2.95999939684729e-05
1.62250647283736e-05
1.3913019354493e-05
6.63213290796481e-05
9.61530422905809e-06
1.10556495617966e-05
2.08646430930471e-05
1.48481977320605e-05
5.33265006583015e-05
1.29234502816277e-05
3.52383166474807e-05
3.02496380586625e-05
4.59756662342134e-05
2.04958639676403e-05
4.72269669227532e-05
6.67762447683222e-05
4.45264910337493e-05
9.78117815057911e-06
8.18656330533085e-05
7.87850709206439e-07
2.48773185598972e-05
9.02185022118518e-05
3.56959998722512e-05
3.9431003278089e-05
5.88877639862393e-05
3.43069253561366e-05
4.31474665465903e-05
5.21532117730469e-05
5.49795070589154e-05
2.84703858990467e-05
3.25430241147909e-05
1.97692346817611e-06
-6.4175435384133e-06
1.57075323890412e-05
6.34347557456021e-05
4.0771101418216e-05
2.89644657569245e-05
2.55293921284896e-05
8.74463662682297e-05
7.88452429671767e-05
4.85458936868989e-05
3.30341175914634e-05
2.53671103151386e-05
6.59852567116573e-05
6.17069055542029e-05
4.88937320515037e-05
3.58059265179821e-05
6.46871674842979e-05
2.77548089066679e-05
7.90080927329016e-05
2.86649744480055e-05
1.17318763377582e-05
2.18339489660853e-05
3.01899179971491e-05
2.66686868250357e-05
3.96731535212826e-05
3.13755880012298e-05
2.89760542934485e-05
4.20128634161385e-05
2.58343550817436e-05
2.21457189380133e-05
3.02852740248055e-05
3.66065483908808e-05
1.50106658889175e-05
4.26412805377827e-05
3.69981935044126e-05
3.47217966403166e-05
2.58088459202205e-05
7.92879117958325e-05
5.36018312830434e-05
3.38027703246693e-05
1.24284711498503e-05
2.96912279930827e-05
5.46121078852699e-05
2.77955266230295e-05
5.41104453359507e-05
1.11433239146428e-05
2.70155706350761e-05
6.91326122312299e-05
4.46732801995427e-06
2.9156956874534e-05
2.36777625123059e-05
5.05341664912652e-05
6.11063460891041e-05
3.01187952171964e-05
-8.48998304938753e-06
5.46667234778497e-05
1.56838331586063e-05
5.75934689381112e-05
4.72107202185394e-05
2.38833216142291e-05
4.4236383306024e-05
4.55848759238984e-05
2.67977438542497e-05
1.89673636610629e-05
3.58514335830607e-05
4.89465021018533e-05
2.0122805453201e-05
5.14432836350441e-05
2.40082509290414e-05
6.06398244397151e-05
3.89156745205824e-05
5.4332656661663e-05
1.04247350989934e-05
4.92055183767355e-05
7.32410153334852e-06
3.41563181646673e-05
4.32506482055958e-05
4.41796138727823e-05
2.27775727274535e-05
7.26407352921807e-05
1.18473889742595e-05
3.97762627778268e-05
3.92632197304547e-05
4.15375655793263e-05
2.31475204537696e-05
2.9278187242066e-05
2.36490480877168e-05
1.48832198486747e-05
2.88104320155516e-05
3.73611085400855e-05
4.63266182155728e-05
4.89010689631874e-05
6.36793784366606e-05
-4.60881383610067e-07
8.73180388301648e-06
7.8608360724204e-06
4.7400688843369e-05
2.12516092100396e-05
1.40773859737803e-05
3.76591625309864e-05
1.86832947534312e-05
7.19703781438612e-06
1.72483563057962e-05
5.74691047961118e-05
3.19703177542697e-05
2.96189279843424e-05
3.75279871534086e-05
1.13301227474971e-05
2.76112729933066e-05
6.42728336843573e-05
2.53397558648068e-05
4.31972962295498e-05
4.3730180124906e-05
4.44817108619946e-05
6.39579959555374e-05
2.02755764845889e-05
2.71191427499538e-05
3.10632218659419e-05
5.36634969137081e-05
1.1436676614576e-05
4.38946607134732e-05
2.49021058772942e-06
2.24151934336221e-05
6.89743274024109e-07
3.64704253157477e-05
1.7254860938552e-05
4.92766154333483e-05
4.57721246150267e-05
4.56837713903066e-05
-3.16551987971723e-05
1.95761459880356e-05
2.17789401662429e-05
2.97995124275422e-05
-2.08779390737948e-07
2.89036579953706e-05
-1.16282995099977e-05
1.7339359789394e-05
-3.46100572935943e-06
1.47187964202849e-05
3.54041561802668e-05
4.06288777580478e-05
4.26702203774412e-05
1.83926904188642e-05
5.10449847744401e-05
7.31568143401362e-05
5.42203178949884e-05
-9.81687542927053e-06
4.19577656958339e-05
2.07467452254898e-05
3.55133048322873e-05
4.36049510020844e-05
3.92294208386113e-05
4.45185349188817e-05
6.32624248751589e-05
6.33410467558163e-05
4.40071135640433e-05
5.33890248438292e-05
2.69423128948496e-05
3.23574510709864e-06
6.15007635671659e-05
4.68580767715223e-05
2.99342173900423e-05
-4.35188730559379e-06
5.69367488752247e-05
5.34029921694447e-05
4.73110679742921e-05
9.71592477191915e-06
3.35573906701333e-05
1.60948206666267e-05
-1.89191025596082e-06
7.98366595129551e-06
6.44856863738005e-05
1.11381332995528e-05
1.45900397654459e-05
4.03010698573955e-05
3.945594597344e-05
2.62337997731668e-05
1.54261368737255e-05
2.55113404077808e-05
2.29868895694439e-05
4.33473818031416e-05
2.58318990783442e-05
2.03261677883211e-05
1.43028107355986e-05
4.15086698226873e-05
2.85949338727001e-05
2.74693899919382e-05
-7.36111401895317e-06
4.76748859737445e-05
4.5142308973307e-05
6.65043923666056e-05
3.00393190703931e-05
1.96986813809967e-05
4.31759401972531e-05
4.46495066743634e-05
9.07648311624797e-05
1.47077251167224e-05
2.66126619195411e-05
1.41802408350433e-05
3.73740628511255e-05
1.69535627415766e-06
1.3630650653116e-05
6.7092194001134e-05
-1.30507141506643e-05
2.07142474932639e-05
3.16417736459578e-05
3.57503489266068e-05
4.08199087627826e-07
2.81311664779937e-05
4.45687264921831e-05
3.72878620989669e-05
4.0381046650049e-05
3.95247620801944e-05
3.47527720007661e-05
6.28739059896039e-05
1.23612616382667e-05
5.372891782835e-05
3.56199966333671e-05
4.04758807881013e-05
1.49210764933775e-05
1.72454855532754e-05
5.03976758236946e-05
3.70438633307882e-05
1.98034597091768e-05
4.54027201248353e-05
3.34305678486063e-05
3.09611845740953e-05
4.41252068870318e-05
9.48229203513509e-06
3.03838044154764e-05
5.65635075954055e-05
3.81232981975928e-05
4.38326051665212e-05
5.1031750879763e-05
5.13176331890253e-05
7.59434955300755e-05
5.27480441219838e-05
5.02822102363719e-05
3.99922574818783e-05
4.63221068869959e-05
1.93603978516477e-05
2.31577210872264e-05
5.61525620676618e-05
3.73066770934887e-05
4.15586958074583e-05
4.4770460859244e-05
5.27551182554772e-05
4.20316293982579e-05
-5.43178066579283e-06
5.44151885007632e-06
3.44449777785615e-05
2.37264842907996e-05
5.93346017013673e-05
1.91130971634126e-05
4.91080864988383e-05
2.6593870750582e-05
2.15303240795438e-05
1.85317839841262e-05
2.96411076587118e-05
2.96891767396374e-05
5.55758680755293e-06
1.14356011413409e-06
1.13206313961415e-05
4.84320269156782e-05
6.50902581538296e-05
4.20704457507278e-05
5.20000232061853e-05
-1.05898661228205e-05
3.84847710617524e-05
3.49173459235678e-05
5.46760973896726e-05
1.740601720646e-05
2.77693900450849e-05
4.71162233834275e-05
6.44993434963346e-05
3.60891650180525e-05
1.64755707048076e-05
4.1376166029226e-05
2.59029222100869e-05
3.71194807091522e-05
2.87604296322461e-05
2.75268876739248e-05
4.71881796126566e-05
4.60664153966251e-05
2.9414761778313e-05
4.73137434889152e-05
2.95566712336839e-05
5.40451510706476e-05
-1.74703101712634e-05
5.69524260228646e-06
5.15885000616595e-05
1.65993323751108e-05
1.60132364481092e-06
1.10382636959259e-05
-7.47083718706159e-06
3.51009038870482e-05
-6.54594923900476e-06
4.96923861952508e-05
2.37772305352508e-05
3.36500394260061e-05
2.59743673545586e-05
4.45265060003415e-05
1.81987554999955e-05
5.32869636313924e-05
5.97314005463362e-05
8.0185157165014e-06
6.31851620263896e-05
2.37800565180406e-05
3.66602922860699e-05
5.79577041924003e-05
3.04458424035563e-05
8.33365148500083e-05
3.92800972301959e-05
6.11181170419752e-05
2.64966406136976e-05
3.741623309404e-05
4.45528225726961e-05
2.47668429701748e-05
1.75210529022945e-05
4.9240044298321e-05
5.60692336598498e-05
2.54972017931751e-05
4.50796184316096e-05
4.63769041647824e-05
3.03161786888476e-05
3.99342365541642e-05
2.06919105657458e-05
4.61641245983401e-05
1.69890983381375e-05
6.15690747624345e-05
9.19250390677476e-06
4.20672719221227e-05
4.36699320237672e-05
1.94003550344852e-05
-3.53263492302182e-06
5.07797293469355e-05
4.35578745688955e-05
5.11698367075186e-05
2.42949574225998e-05
2.51571566177711e-05
2.93234757456384e-05
3.33729881752842e-05
3.45324203739661e-05
2.67666745173435e-05
2.71586071105318e-05
1.10702061320962e-05
5.60832046898082e-05
1.99886050263434e-05
1.33021334407227e-06
3.39728150149611e-05
6.44994523031238e-06
4.19799462769846e-05
5.16329941249409e-05
3.42224475814608e-05
5.20975536745815e-05
2.70296741084167e-05
2.60226622114756e-05
3.14675213426805e-05
3.54599608646094e-05
3.62187132656747e-05
4.03799417908819e-05
2.85420770389645e-05
2.9402779531528e-05
2.78406350628138e-05
4.69978541376976e-05
5.10485451215838e-05
3.94196602306947e-05
6.84081465925156e-05
5.36685543610507e-05
6.28473437700175e-06
1.51181189825568e-05
2.56367605339732e-05
3.19103559676702e-05
3.39317463247772e-05
2.12488290340038e-05
2.11906800779899e-05
4.32242926208154e-05
4.73138106969884e-05
5.12083155762559e-05
3.93183325113312e-05
3.37162518163589e-05
1.99095301110432e-05
6.17656606098676e-05
3.32662386762491e-05
2.69002233127964e-05
3.61943359511881e-06
2.48891563895676e-05
9.74917710544939e-06
2.43048767422261e-05
6.60514371883107e-05
2.54446291637867e-05
5.36312720664773e-05
4.12983206312718e-05
1.50758678189617e-05
4.63064857196712e-05
5.09517870343456e-05
5.75699500662483e-05
3.57091590034438e-05
9.30443422319861e-05
2.97876890492304e-05
2.02248096828802e-05
4.06979448124946e-05
3.64115053742342e-05
2.98754111856662e-05
2.23758728574921e-05
4.7475594118733e-06
3.1355597608605e-05
-2.32243965874344e-06
7.34892236575265e-05
2.48990201220938e-05
-4.04297109752567e-06
-1.88723743428469e-05
3.0259625467392e-05
3.00253289196623e-06
1.50720323191133e-05
4.97469902740311e-05
1.60226007548237e-05
2.04045479996761e-05
1.22179508115838e-05
3.52665547665778e-05
2.05632537734587e-05
4.27467461057402e-05
2.87410871736894e-05
3.61490492678138e-05
5.96222637663111e-05
2.35481384899604e-05
4.87876843342066e-05
5.00247377909503e-05
7.20856006462062e-05
1.51224066812439e-05
6.44291071150409e-05
5.72437741509451e-05
2.80047741076792e-05
4.21177320415132e-05
1.24874834119043e-05
1.52666457675313e-05
4.2831026240394e-05
4.87203015274442e-05
4.67367753998606e-05
3.49978615109217e-05
-1.02153780873507e-05
7.1235602413944e-06
1.33897469687329e-05
3.61439467271649e-05
6.78102187070742e-05
5.31986124386662e-06
1.05484924796001e-05
4.22093774812902e-05
1.43591007172918e-05
2.52510085223805e-05
6.77525752920812e-05
4.89012559899766e-05
5.00779433850802e-05
4.81572506552575e-06
1.57784973056027e-05
2.87265053876644e-05
-2.40877999343671e-06
3.9897533579706e-05
2.77408287146729e-05
6.45904590786825e-05
1.97627959385864e-05
2.81409653088752e-05
4.38369119090881e-05
3.22111582805193e-05
6.92289428623169e-05
1.73173954163408e-05
3.1771240789263e-05
3.82745458620008e-05
3.39010241809488e-05
1.06573878295228e-05
3.66085143947675e-05
5.1144276515025e-05
4.73213928410304e-05
3.74300746969538e-05
3.32028998824973e-05
4.10652275709762e-05
4.18458466790494e-05
-1.34416999133897e-06
4.24465719349482e-05
6.38936036021316e-05
1.5544542215859e-07
5.69339899946054e-05
1.76277705456206e-05
2.37173276495276e-05
2.64274303311261e-05
3.03173962016446e-05
2.97737739365826e-05
3.50116393955268e-05
4.58377588525438e-05
5.32510127803581e-05
3.04825133791936e-05
-1.23902504418271e-05
4.42951724801861e-05
5.08481598699164e-05
5.74933865986e-05
3.39181334504491e-05
5.63414286267979e-05
2.92438889671817e-05
2.69339088377859e-05
1.61201574501914e-05
1.73604356948538e-05
3.24839911346055e-05
3.34417552301443e-05
4.41187200196928e-06
6.43704108559769e-05
2.26874021393566e-05
2.91513467495118e-05
5.78609955936006e-05
4.06338464786581e-05
3.28489138100518e-05
1.32922889937418e-05
1.71155246890638e-05
5.99938822406161e-06
4.10901997802461e-05
1.1048858362212e-05
3.65821037534362e-05
9.65454624364111e-06
7.60489340412541e-05
3.08908544748894e-05
2.00944667924456e-05
4.78802889812368e-05
2.80686574768851e-05
2.55004668277152e-05
5.62615526077989e-05
1.82518308234028e-05
1.54892230462088e-05
2.71119160191773e-05
1.63588521709966e-05
2.58063113685799e-05
4.46319252890357e-05
-8.86128682637e-06
4.65184357964426e-05
2.33516107746046e-05
2.25357603611716e-05
1.51832070853535e-05
2.15414709188197e-05
8.65983521581885e-06
3.91109601283641e-05
-6.69979292675685e-07
3.34902103618767e-05
1.80162117075717e-05
2.65470170019531e-05
2.28288172371648e-05
1.01358337951489e-05
2.20236470234141e-05
5.52635936860966e-05
2.70615612852618e-05
2.73074832321936e-05
6.03600230615949e-05
5.74142947403543e-06
3.29317128260597e-05
1.08750347817989e-05
1.52044280665827e-05
4.6272255119401e-05
3.18022711107338e-05
4.68726210007576e-05
5.22526486645507e-05
5.02638930695771e-05
2.44271534732622e-05
4.08768312690495e-05
4.04537364548133e-05
5.92392380177794e-05
2.30945129023261e-05
5.6693725425076e-05
2.3353459973996e-05
3.41855728730137e-05
1.46940447602359e-05
3.7871401076054e-05
6.93250392652562e-06
5.71485651863041e-05
4.147605532441e-05
4.53140947078392e-05
4.66009870844306e-05
2.52114648482248e-05
3.02464727790295e-05
4.04271827595317e-05
4.74318469379344e-05
5.44655404223026e-05
1.03212936159203e-05
2.58585247996971e-05
4.76403736549407e-05
2.75874373068851e-05
2.10849051320417e-05
5.45809651451053e-05
6.22097371365477e-05
4.26918077823222e-05
2.70381384604836e-05
5.37136546885546e-05
5.31537280393843e-05
2.4867194023698e-05
5.72052229372383e-05
5.20542336692122e-05
4.06939122505859e-05
3.96161123364963e-05
4.38166075345441e-05
3.07024083044632e-05
5.82470532190513e-05
4.89017093446092e-05
2.80914202084486e-05
5.03804114121831e-05
1.22592303495787e-05
5.20656058782292e-05
1.1394060962796e-05
1.66294614743486e-05
3.60474488233593e-05
1.63918160937829e-05
3.28471097560878e-05
-6.90009385599126e-06
3.78001661579228e-05
2.1621110846514e-05
2.55040009184854e-05
4.09249653956686e-05
2.25003636654863e-05
1.78667770706085e-05
2.26803229442812e-05
2.80409542416025e-05
2.33612643789399e-05
5.1770509627637e-05
2.94908080020586e-05
4.73193672095133e-05
3.93881715775528e-05
4.15428339881797e-05
1.01113734983885e-05
2.85122743200046e-05
-1.70568943100932e-05
4.72484722961768e-05
1.73282525287128e-05
5.88344102191643e-06
1.14716527703301e-05
2.69597364965218e-05
4.99851722385113e-05
4.29935683885728e-05
2.49808507530997e-05
3.08387702787072e-05
3.45644031164513e-05
3.67480576966089e-05
-1.25234610874256e-07
-1.39134852775451e-07
2.93564317637756e-05
2.78888585189952e-05
4.08168524561985e-05
2.87047383810668e-05
5.45029280452968e-05
3.32402814642615e-05
-4.38821344921432e-06
2.15489837562846e-05
4.45495553888818e-05
3.71657653879488e-05
3.12847351496111e-05
3.73722754006212e-05
3.21942125874197e-05
4.60365940094889e-05
2.93102086006842e-05
1.0217523593842e-05
2.20236002358372e-05
2.68174330897532e-05
2.29981114054228e-05
3.22223536463657e-05
5.63861062335305e-05
2.70161740185761e-05
7.64151003730972e-05
2.56481107045843e-05
5.43693800339219e-05
2.65196099278802e-05
3.30487902484522e-05
3.39096323095552e-05
4.4475341856041e-05
3.45412378347962e-05
1.16510507177289e-05
2.68426983416509e-05
7.69821586936464e-05
1.27976511172216e-05
1.98095025554759e-05
1.80090825634988e-05
5.28567689006077e-05
2.38966004775696e-05
5.23264752704041e-06
2.55269525063941e-05
3.58115116910073e-05
9.47614651131538e-06
7.3385654401173e-05
5.63470987019113e-05
2.29692896559503e-05
4.59635762390612e-05
2.58461760630433e-05
2.85679745055166e-05
2.24394324804136e-05
4.57614441807615e-05
3.12346526164818e-05
8.54818900284475e-06
6.31540490241013e-05
4.86946220445424e-05
2.79803276587515e-05
5.13922542718386e-05
2.86983995876232e-05
1.92954133621239e-05
6.54430271133615e-05
5.97883440093953e-06
5.60045716647397e-05
4.91690977915976e-05
1.92656049423069e-05
6.6628020034725e-05
2.18962087507076e-05
4.45559572892016e-05
-1.13216131819436e-05
3.68099529076713e-05
4.22234846828852e-05
5.02527316178327e-05
1.16753573065155e-05
6.65476181661288e-05
9.82617735415835e-06
3.9471638635318e-05
3.07236309071148e-05
3.80215030443771e-05
3.97776548184831e-05
5.115011043575e-05
7.37932905594624e-05
2.30104007494319e-05
1.36566859478855e-05
2.55127978192507e-05
1.55087875688861e-05
4.58967435229087e-05
2.2856248159193e-05
9.79193369430578e-06
3.94735127440187e-05
-1.45157880330635e-06
6.36193851330302e-05
4.52030076042381e-05
4.78878659526922e-05
3.32549480447246e-05
4.47503470287488e-05
9.59295285941066e-05
3.88965380345007e-05
3.36561509903857e-05
2.45301332567529e-05
2.50666358760396e-05
3.90575305679204e-05
4.4125495182806e-05
4.14943249199384e-05
3.27710963407377e-05
1.96992201549393e-05
2.54647368033605e-05
4.91318019647245e-05
1.72069638443057e-05
4.09866681988434e-05
-2.04536370443808e-06
2.2120737394276e-05
5.39943664922001e-05
4.53436329579712e-05
1.62156881417969e-05
5.41664749045886e-06
3.25573924818253e-05
-5.84129151569627e-07
5.65166540582891e-05
1.58857220827724e-05
2.0688280010208e-05
6.18831288232193e-05
5.19856429014039e-05
3.99207212249834e-05
2.08243286546835e-05
6.81331626892011e-05
3.35646298358034e-05
4.5571758045618e-05
5.73750859016286e-05
5.90599779887725e-05
4.4515944389484e-05
1.83248182636485e-05
-1.44263524449469e-06
2.96131601842017e-06
3.13691318903275e-05
3.59601767264107e-05
4.09260358630321e-05
4.7581868620167e-05
-3.43331010787962e-06
8.77460957307829e-05
2.8544833061461e-05
5.65171114126015e-05
2.58997488675492e-05
2.23901701136192e-05
2.39558149457863e-05
4.28720972082278e-05
1.70872058567602e-05
3.18107713799219e-05
2.57353267358667e-05
4.36798235832794e-05
1.78306827571005e-05
4.82847028580618e-05
4.66854678887683e-06
4.5723972474569e-05
2.91394461750427e-05
4.59210344054586e-05
6.14477942438099e-05
5.86562302516047e-05
1.56972352928526e-05
1.19364164260478e-05
3.88689188457282e-05
1.51358748660547e-05
2.36001985261755e-05
5.84912382728795e-05
3.03132656428464e-05
9.95801556900718e-06
4.44507104346954e-05
2.86126661611295e-05
3.53733655162031e-05
2.85429664052641e-05
4.72271090600833e-05
4.06391908480323e-05
4.05798413644761e-05
4.76127357472472e-05
3.58683606258436e-05
4.51199419124365e-05
4.6697251304816e-05
7.25368717270275e-07
1.88227846341306e-05
2.63095103992348e-05
5.85658609208896e-05
2.33614387679844e-05
2.40923398433221e-05
3.54864696824064e-05
3.50468798257663e-05
2.82825551434655e-05
5.29211355530717e-05
1.07784145464898e-05
-1.62046507262158e-06
4.18590733315435e-05
1.54908025744035e-05
6.96444264177787e-05
4.04703787327581e-05
3.02942168197454e-05
-1.22948897019484e-06
1.95245186086976e-05
4.26469298000262e-05
5.14191337090888e-05
7.51330942459209e-06
-1.53351144729952e-07
1.83852089754999e-05
3.77532730888558e-05
3.33115786611702e-05
4.64800861574428e-06
7.71858153905068e-06
4.65802012252998e-05
5.5706124525645e-05
3.42844669851062e-05
1.57851625608362e-05
2.43621644544563e-05
2.17052508290465e-05
3.5829087710801e-05
5.64054466200966e-05
5.08673801498651e-05
7.60070178250363e-05
3.87695580674169e-05
6.83416591478626e-05
3.45122652612964e-05
6.11430519383219e-05
5.06251810266948e-05
2.8641127354879e-05
6.79648583821878e-05
4.10532159082547e-05
2.54976721066934e-05
2.87732351630398e-05
4.86649145897532e-05
4.01677329187931e-05
3.69436821719799e-05
2.45907907158397e-05
1.58789199422374e-05
5.09069012132703e-05
2.35883457304768e-05
3.9647294224867e-05
6.85127823537714e-05
-8.05594019173263e-07
5.17331724710342e-05
2.91627726067231e-05
4.03619105553209e-05
2.49587269825495e-05
2.46214354061155e-05
1.27525312234877e-05
3.13033368299289e-05
3.94789915474369e-05
5.91754052546202e-05
3.79810548860914e-05
-1.84407920415722e-05
3.67776530447224e-05
2.2560734132887e-05
-9.01834944135525e-06
1.18692671474148e-05
6.28093050573491e-05
4.28807761335528e-05
2.11768543300656e-05
4.55848923778867e-05
6.13256106798628e-05
3.8612041591107e-05
5.49363155469303e-05
4.77551751937717e-05
4.11267532143173e-05
4.29980774880022e-05
6.3662208513813e-05
6.24306155604073e-05
4.75358938337278e-05
5.01485283869992e-05
6.44120823823958e-05
2.41764249379686e-05
2.91610288780176e-05
4.26932013975792e-05
3.58884089053986e-06
3.78833424154673e-05
1.84527467417992e-05
4.4887857282544e-05
3.18399496162858e-05
3.91307459856919e-05
-6.47426523716251e-06
4.64143258989577e-05
1.64994214384928e-05
5.65115618258395e-05
4.39115613732998e-05
6.98617646752757e-06
-3.45471685069918e-06
2.03222226179969e-05
4.1466795524907e-05
4.703609568241e-05
4.33840012182625e-05
8.1045551329802e-06
1.91214924733643e-05
5.94138973952574e-06
3.55413455656474e-05
3.18692497070539e-05
5.1902438687073e-05
2.38085718969002e-05
3.72375604486714e-05
5.83301682604354e-05
3.03753749850223e-05
1.56978420804464e-05
-1.08729021704911e-06
4.61103743031488e-05
7.73836706674374e-05
6.87084326691709e-05
3.06407018248502e-05
4.26833429223548e-05
4.33611435708475e-05
2.20939914579182e-05
6.21625383472079e-05
2.14930997276853e-05
5.54106018494361e-05
-6.44489180440155e-06
1.74977257855078e-05
5.58793188110801e-05
5.12164240607371e-05
4.41570841444406e-05
2.97838042800349e-05
2.43688526211432e-05
1.83035431452154e-05
2.70330519245267e-05
2.27430683145182e-05
1.14720092164597e-05
2.14147254369492e-05
1.79317124962015e-05
3.62174044753019e-05
1.54323363866422e-05
6.9841307934311e-05
4.20895450458527e-05
9.38291841660517e-06
3.81077286665158e-05
7.08338248426714e-06
6.50144311369935e-05
1.88580336497225e-05
1.93093543962554e-05
2.22742728630053e-05
5.05040333454385e-05
2.16076109052775e-06
4.77091389750917e-05
4.05157749032636e-05
6.45992127231737e-05
2.99250929158463e-05
2.54263403747729e-05
3.69864338430183e-05
5.45672230641107e-05
-2.55741529010037e-06
4.82416791264188e-05
4.19588016318202e-05
2.34945836403595e-05
2.23417540191523e-05
1.71729738050655e-05
4.22897737450114e-05
5.2504675556946e-05
2.89644452380048e-05
1.29297296331113e-05
1.52122737424846e-05
2.90205428224073e-05
2.89711062064742e-05
3.16824695330446e-05
6.30598937641247e-05
2.40529851653255e-05
1.84475620073359e-05
-7.30599399302649e-06
2.81442287350774e-05
2.91863954956553e-05
9.19342390601575e-06
4.0726616065872e-05
1.01283048906991e-05
6.48696251685243e-05
2.45099963281881e-05
2.24737829653649e-05
2.3597614053102e-05
4.45421854827868e-05
2.98026202567853e-05
1.89893045304171e-05
5.70333446957649e-05
9.61428307739611e-05
2.88824639897082e-05
5.97523421241248e-06
1.56508410638685e-05
4.49511948695379e-05
7.73196742412165e-05
4.91078763452863e-05
2.11273122835603e-05
6.69279691681276e-05
3.29116858563429e-05
5.27073145059754e-05
2.87716558835069e-05
5.86334558453803e-05
4.10807994124612e-05
2.50522700819223e-05
1.01544776039004e-05
4.35343355483794e-05
4.25757120745294e-05
7.13795142754435e-05
4.29377178236208e-05
6.61972609737989e-05
3.21489766364495e-05
1.13894555766251e-07
5.13804205300451e-05
1.17452337535724e-05
6.43077391952042e-05
6.98722448150857e-05
2.90708634085584e-05
4.31317599554923e-05
5.87862401758748e-05
4.43716853413039e-05
3.51166547912197e-05
6.88143716757319e-05
8.87900012116997e-06
4.31457376980123e-05
4.36272113215966e-05
2.82805398559171e-05
3.15229136268017e-05
3.84824874197723e-05
3.35198592798549e-05
3.96425097544185e-05
2.23227977758313e-05
7.13331567767749e-05
5.19430904448879e-05
1.70179513704659e-05
3.02758605927613e-05
3.01435005694643e-05
3.98229135860859e-05
5.28332349285227e-05
1.27716415190753e-05
4.23690039300508e-05
3.96850889385155e-05
5.39441083841205e-05
4.38444156405337e-05
3.7849687708083e-05
8.13178727344559e-05
4.51164347029724e-05
-5.03109975148216e-06
1.97598331575516e-05
1.07376572629874e-05
2.21025341967417e-05
4.33703286070792e-05
3.63279126941195e-05
2.63470517781538e-05
5.16819657577112e-05
1.86880600810439e-05
-9.05439256059395e-07
4.95545994434878e-05
3.16802893625159e-05
4.13126230110655e-05
3.33650092120538e-06
1.88716652839745e-05
-9.80549145100204e-06
4.71940588193941e-05
3.27660040351361e-05
1.36171043050307e-05
2.87915601716e-05
2.83818258802982e-05
4.09781266317241e-05
4.47153791357452e-05
9.29161235429949e-06
9.26696926372282e-07
6.90875304377072e-05
2.9867290260337e-05
2.87379210924275e-05
6.32291644403239e-05
3.85854388325691e-05
5.97578982145088e-05
1.48306090359238e-05
8.9411680705015e-05
4.26343356455348e-05
5.49630371207951e-05
1.10822749750019e-05
5.38240596711545e-05
1.11569871384445e-05
3.80183966704354e-05
5.07125469661542e-05
1.47270595782441e-05
3.57260635615141e-05
2.69501478105851e-05
8.9986410636468e-05
1.46776312968558e-05
8.04838639663725e-05
4.18822626938428e-05
2.13350440964318e-05
2.52554724219202e-05
4.33689537278105e-05
1.09916878294122e-05
3.47663543942535e-05
4.82683968345474e-05
-2.61092734927145e-05
2.93783054574988e-05
2.87687057931542e-05
9.72466059387032e-06
9.40721877582558e-06
6.29694637674592e-05
3.14966796551551e-05
-9.29005839202529e-07
2.57855202255467e-05
3.7415074540545e-05
4.61761399309485e-05
1.28654453196748e-05
4.04183985547714e-05
3.81485643581335e-05
8.7909039584319e-06
2.83721722633549e-05
4.44277155007429e-05
5.56156275373012e-05
6.01209541014003e-05
2.13842537354018e-05
5.66798119463516e-05
2.37708304992156e-05
3.4754196427674e-05
4.28689888523341e-05
2.04148089731289e-05
4.84460197784642e-05
5.92432431917529e-05
1.28896393827115e-05
1.84875584487056e-06
3.14145478561253e-05
5.25927422457289e-05
3.86769542438133e-05
2.46571364467368e-05
-7.77560828438863e-06
4.56302906756532e-05
4.49535188284405e-05
5.80641762178132e-05
5.39265081155137e-05
2.80058216724978e-05
4.56114052567896e-05
7.17335830199219e-05
2.17839649642729e-05
5.57683993839513e-05
1.43180375562937e-05
2.24410745255155e-05
3.78913977020729e-05
4.49420355320523e-05
2.0284357875835e-05
3.65665133308386e-05
3.66639387562489e-05
4.43964784552167e-05
2.19968577625346e-05
5.7009188591378e-05
3.96269431663494e-05
5.55385321555507e-05
9.36315017999623e-06
4.37417528370396e-05
3.28899820323368e-05
3.63864066270511e-05
4.69717130998506e-05
1.08294280775677e-06
3.81354726748694e-05
2.42784748279034e-05
2.53552308211521e-05
3.92131164804774e-05
3.21661205222604e-05
6.99197504669337e-05
5.90400307509726e-05
1.31707357504259e-05
3.93902063454966e-05
4.98151095388407e-05
6.69514794412516e-06
5.42519911461224e-05
3.93848403768589e-05
4.14624771562554e-05
5.82914598964431e-06
4.59358374303414e-05
3.49358961051545e-05
6.3353961084325e-05
2.67274672602032e-06
2.63097906149256e-05
5.64975469669129e-05
1.37592925957262e-05
1.06768526069338e-05
5.90790027533967e-05
2.55975768965005e-05
4.70331213264632e-05
1.72616547180296e-06
1.19737361264855e-05
2.37842851569739e-05
1.87657476901076e-05
-6.2392274088805e-06
3.83249809867917e-05
3.99271318628425e-05
2.93445458711888e-05
7.26383043244418e-05
-1.21710067062917e-06
2.01691690497651e-05
2.9131909085343e-05
4.19670546326826e-05
3.86220320009398e-05
2.72438087603455e-05
-7.42984639997487e-07
9.32655940227472e-06
2.9058684051079e-05
4.05999815838038e-05
-5.47730934698605e-06
4.01332726946508e-05
7.3120533276341e-05
-2.55786618430203e-06
2.60976455391223e-05
5.34541220933082e-05
3.03386519995157e-06
5.04576983043586e-05
3.86389423218433e-05
4.01618235508854e-05
1.95103559337275e-05
5.35164921543e-05
9.87894780513824e-06
7.02100622898858e-05
3.2726655300042e-05
7.93770334911202e-05
3.57967495882332e-05
9.62369193960055e-06
4.0588134264621e-05
2.62360940460487e-05
2.49571975741697e-06
3.005328046775e-05
3.49747749311714e-05
-4.29722344360116e-06
3.41638899158275e-05
4.60333609973444e-05
5.16228527870542e-05
1.59535297461962e-05
2.95483245707874e-05
1.17843923616083e-05
-2.89372437219984e-06
4.99860161563642e-05
6.75731343094209e-05
4.31124202369974e-05
5.4706533146413e-05
3.02926660542517e-05
3.51953464938053e-05
4.10470769713427e-05
4.64898646960811e-05
6.20774079798132e-05
6.43738275669233e-05
7.2068794093746e-05
3.77595543401392e-05
5.24680392494785e-05
5.297389577951e-05
3.57887860912975e-05
3.74688935314537e-05
7.21274101749364e-06
2.12101645933212e-05
4.75478491917394e-05
4.31391426736789e-05
4.78292752021765e-05
1.70216588384869e-05
2.12956698230623e-05
4.3941919747798e-05
8.00067706598699e-05
5.88755322036015e-05
-6.89183029303295e-06
3.39327118170609e-05
4.02972474660422e-05
5.67562452761922e-05
6.6988747103269e-05
1.68804590048653e-05
2.99410292714432e-05
4.1087016369439e-05
4.15379671697965e-05
4.50888363796733e-05
3.8764865862e-05
3.89933669263147e-05
2.24267458782058e-05
4.01188229921997e-05
1.94491829296991e-05
4.83796694135454e-05
5.522504241491e-05
2.01611232103682e-05
3.84119405284824e-05
1.12954431219079e-05
6.80573812916358e-06
2.21906017116789e-05
1.86427308627792e-05
2.51612827602714e-05
3.17322924408358e-05
2.03523275787977e-05
5.32721352902971e-05
4.61703955519502e-05
2.9151466686895e-05
1.61155308921714e-05
4.82188215216628e-05
1.39324375247995e-05
3.56892254019373e-05
2.70198239058438e-05
8.15190921314808e-05
4.32575524680215e-05
2.37783742039038e-05
1.5369672570901e-05
4.98834126399538e-05
4.90308684187278e-05
3.49497725652705e-05
3.33251783074391e-05
2.21694039273708e-05
3.75264487422512e-05
2.84877097457977e-05
1.43770653845193e-05
-2.9247747212854e-06
2.44630066820824e-05
3.90365139435676e-05
4.31610983742596e-05
6.94393748033172e-05
2.64487134626435e-05
6.56497151015025e-05
3.431332246557e-05
2.24781893109881e-05
3.44819911958301e-05
4.84267782102817e-05
6.29529617963278e-05
4.35283087332269e-05
2.70889987907369e-05
7.64121562628862e-05
2.60813904243851e-05
3.47271218874907e-05
2.82334253834789e-05
4.22526059499696e-05
3.56519470020875e-05
3.75485369133075e-05
6.52139661686902e-05
5.04143319950256e-06
1.25735401443767e-05
4.00379514225943e-05
3.4106328026233e-05
7.47905165992825e-05
6.20234547378565e-05
5.85471719444216e-05
6.36464074830688e-05
2.33338669578509e-05
3.39949607187793e-05
-1.61677607245499e-05
3.1793706288862e-05
2.62093006193998e-05
5.03578678995577e-05
6.5908659329625e-05
5.03166496573358e-05
5.54004281799126e-05
2.64315605735934e-05
6.07901843623778e-05
4.49047204188105e-05
1.30322048458057e-05
3.04622455581752e-05
-5.94133443869809e-06
2.93930293311522e-05
6.25069463366524e-05
4.34293628989437e-05
2.45495977818388e-05
8.02813537050328e-06
1.08490948334144e-05
5.5672315673529e-05
5.88815614649348e-06
3.69919845743421e-06
2.5154264166185e-05
3.78630242581346e-05
5.00821154561755e-05
9.77067929254421e-05
8.11843697050855e-05
4.92995759041362e-05
4.66703777624857e-05
-1.01680888516385e-05
-1.50052350075328e-05
3.66859590347378e-05
4.00290960852905e-05
4.50957784744073e-05
2.96007247971252e-05
5.49407140216909e-05
4.01917354678487e-05
4.72995981983147e-05
5.58046853096884e-05
6.95175450697954e-05
3.24411211691277e-05
-1.09353206589025e-05
3.97443026858508e-05
4.09120748508243e-05
5.89665633291241e-05
3.32557415846283e-05
6.77097300618903e-05
6.44618680223124e-05
3.94415244707605e-05
4.44204265702741e-05
2.02002034900577e-05
6.40503064329893e-05
1.20306919712775e-05
3.4024630912633e-05
3.4913574588138e-05
3.04675961183863e-05
9.9424493489413e-06
3.16309434169043e-05
7.08755406665532e-06
1.55223046102836e-05
5.0596929632101e-05
3.02302390758689e-05
2.36511711445169e-05
3.05456174870256e-05
1.88040391627848e-05
2.4178680691283e-05
3.61732859851104e-05
9.91081079348262e-06
5.56659166704302e-05
1.548056014713e-05
1.7371396469971e-05
4.95514361701029e-05
5.2004468845552e-05
4.37686405578086e-05
1.89009988876534e-05
8.76167671337966e-05
3.34874000402565e-05
3.55414211137456e-05
6.57949141500683e-05
2.30038440187593e-05
3.18285110032765e-05
5.72928974545505e-05
6.85515548246717e-05
4.30346468618752e-05
6.19052802966144e-05
3.7118142332727e-05
6.69020740160131e-05
3.61704565057231e-05
3.69095319209876e-05
-1.90172040602629e-05
8.07494541822407e-05
6.61069458341313e-05
5.01769280974508e-05
4.04394710748971e-05
4.1745895990318e-05
1.22714815615224e-06
1.11855225906357e-05
2.96422163999886e-05
2.28884963184915e-05
5.52471513164814e-05
1.49290008836516e-05
3.21706658028812e-05
5.74083751525029e-05
2.65358942624896e-05
3.56026492559472e-05
2.9636508494577e-05
3.90187576189607e-05
2.86366923530835e-05
6.03439425237733e-06
-1.27207937117836e-05
5.58429038850494e-05
4.40865542169956e-05
3.43720415057661e-05
1.32214512729017e-05
1.88666462465876e-05
1.82598686558943e-05
2.71145164786941e-05
2.49515923392454e-05
-2.73946531050438e-06
6.00443476802472e-05
1.61531800263502e-05
3.27258040288491e-05
3.36185922662848e-05
5.67960646471578e-05
3.931979140166e-05
3.22164397927371e-05
4.11445856775341e-05
4.65603353057815e-05
1.9059171437357e-05
3.46203410347205e-05
4.94859542423796e-05
5.71555496653079e-05
1.80211629264288e-05
2.46867074019468e-05
3.33151190864506e-05
8.57531113374183e-05
4.70128123834432e-05
1.88168725660116e-05
1.98960199389229e-05
5.3600537646424e-05
3.03824993368271e-05
2.69959344895213e-05
2.55344251016972e-05
1.69408794256301e-05
2.36077528466389e-05
-1.01181393714351e-05
3.15478051459279e-06
6.59174175267951e-05
4.37469843801412e-06
1.96461018259851e-05
6.33450669179503e-05
3.16714929484349e-05
3.09262987394204e-05
2.97754264709486e-05
5.74978245779689e-05
5.15106061942129e-05
3.18258307087391e-05
1.4990874435993e-05
2.10573483131178e-05
4.314910165781e-05
7.67304955600664e-06
3.0628017463595e-05
4.7707326186043e-05
3.2403467543057e-05
7.92912395866589e-05
2.82772662217628e-05
3.4552686513815e-05
4.6666417039527e-05
4.93199202333136e-05
3.04891419963258e-05
2.6812843482706e-05
5.81009642709996e-05
5.07816527962711e-05
2.28000432659409e-05
3.37791089480716e-05
-1.59149203762812e-06
1.98138349452312e-05
5.05146519685599e-05
2.80979285992039e-05
4.48496289705001e-05
3.21677525895743e-05
1.11539857563451e-05
1.63978829491557e-05
4.26132442584992e-05
3.7798827561638e-05
3.00973520098502e-05
2.80732423912082e-05
-1.40679235053351e-05
2.66939287316906e-05
1.62987032090092e-05
2.10867853572918e-05
2.43734437398233e-05
2.82604358261561e-05
1.41600631809818e-05
3.65936576899582e-05
1.94510689128003e-05
8.90854480565099e-06
1.92018385000803e-05
2.36585215008058e-05
3.26435348802483e-06
4.19162156818035e-05
1.38355304643486e-05
6.40848237282819e-06
1.13885902758443e-05
2.8654655469264e-05
4.2729293940849e-05
3.05129841110631e-05
5.78973941938402e-05
4.22875621387949e-05
1.14776425564736e-05
3.5388381770424e-05
3.22213180354249e-05
4.69155838255342e-06
3.55538847998003e-05
6.52590476809296e-05
1.23726192607285e-05
4.15939262369481e-05
1.15355429491907e-06
5.50098743605293e-05
4.3513625464026e-06
6.82310912999767e-05
3.49799201445664e-05
1.27606176767646e-06
8.36460996332364e-06
1.4926010272376e-05
6.73279154851682e-06
1.82410347151022e-05
-2.57011242735989e-06
4.14615231185571e-05
2.34153407884898e-05
2.63652446480742e-06
2.44447252325107e-05
2.12192158286066e-05
8.44432787952635e-06
1.04734634070009e-05
4.49075172509347e-05
1.66274332095646e-05
1.45631449292024e-05
4.96569046870049e-05
6.18784064673499e-05
6.58984095456581e-05
2.26347721233205e-05
1.78980648812618e-05
3.73157145348443e-06
1.73212441141959e-05
4.98096142481293e-05
3.47809862654707e-05
2.02107519174866e-05
3.82838061106862e-05
5.51685842664173e-05
6.28493427916816e-05
1.01357984663328e-05
7.00550004430553e-05
4.49267387617597e-05
5.17335787879672e-05
2.90129387065551e-05
2.34373598877389e-05
2.56305066141244e-05
5.18541611863945e-05
2.94239583902177e-05
6.81220500366706e-05
3.57519649997052e-05
2.03348196932205e-05
4.15150062644434e-05
3.85560176279427e-05
1.72028564034079e-05
2.48413302823667e-05
1.05419418727936e-05
1.01322260666428e-05
1.04337285758729e-05
2.32201136613417e-05
6.98311863529945e-05
1.6707533278665e-05
4.18293951060093e-05
9.49570036831533e-06
5.55615041898863e-05
6.33462133885253e-05
4.66730071061016e-05
3.94255611436003e-05
5.56049640430969e-05
3.78082970081074e-05
4.22939398194783e-05
3.64924434175814e-05
5.91748748496753e-05
1.33278393863171e-05
7.0243812687817e-06
5.88944150560456e-05
1.17789538402626e-05
8.4817623369658e-06
4.17503367093879e-05
2.26422161339769e-06
2.33602977498446e-05
1.85782585019117e-05
6.03947960222514e-05
-2.03492167910262e-05
5.0448733485041e-05
5.37454651678654e-05
2.35295984444639e-05
2.88507449255777e-05
9.498423317838e-05
3.52170631774455e-05
6.13571414948113e-05
3.89557138907474e-05
2.27678059226647e-05
3.06611199529105e-05
2.13895583294387e-05
3.78959093472587e-05
5.20611917206656e-05
5.14353945624126e-05
2.1917069089615e-05
3.03085396354867e-05
-6.89758115209679e-06
1.67546402231944e-05
-1.09273778756057e-06
4.45834289831363e-05
5.77286777212832e-05
4.89413144710871e-05
5.5656738721268e-05
1.07492968167112e-05
6.63290231639859e-05
2.63426890729384e-05
3.56693520985099e-05
1.61046806538635e-05
5.05114587054342e-05
2.29945998880444e-05
5.65245241220618e-05
3.59008547166236e-05
1.19928827021619e-05
7.72146527807155e-05
4.77143900017372e-05
2.73150700968359e-05
5.60335029170678e-05
4.84956031569461e-05
3.47208485668883e-05
5.16147716789228e-05
4.1685918775222e-05
-5.61629512519095e-06
3.4729665645176e-05
1.25138073835994e-05
5.05525930201809e-05
3.84944098139235e-05
5.61816969214568e-05
5.01210509096201e-05
-1.4132140190336e-06
5.32041967485484e-05
6.79631167771554e-05
3.97337419466932e-05
3.45586479376098e-05
3.06293358564454e-05
1.14015171041161e-05
5.45983182177759e-05
4.4857593361227e-05
5.05490239104238e-05
2.89877579643863e-05
4.70272447516531e-05
1.79998193102959e-05
3.44151470321874e-05
-4.55050385172369e-06
2.47521301675217e-05
9.92943054741722e-06
3.01591987093297e-05
4.72681596661636e-05
4.46637135804085e-05
3.90502420011287e-05
6.2878351027839e-05
5.35679671744568e-05
2.15684700055503e-05
5.60657865187457e-05
4.1117829963675e-05
1.57373037084472e-05
2.80135701274889e-05
1.82925942290664e-05
3.7631118274314e-05
4.05114937928616e-05
2.56924726651842e-05
-3.5619475791027e-05
2.62821345099896e-05
3.70674642480636e-05
6.0097296187584e-05
3.5520734023389e-05
3.41554062737264e-05
4.9133234655564e-05
4.71237455790356e-05
4.58394996735017e-05
3.22235536480825e-05
3.23693661866383e-05
5.54098371142391e-05
2.01714589673825e-05
5.77378906547176e-05
6.50115124854361e-05
1.65287775279176e-05
3.70454054076049e-05
6.11209586372724e-05
1.84248402461993e-05
7.15153477317682e-05
2.42774131398072e-05
2.1898158189028e-05
2.38339036808444e-05
3.66447472459385e-05
8.06166510105411e-06
6.06202398519487e-05
1.20829587223881e-05
1.75631801311798e-05
4.55106933279428e-05
6.71429673553e-05
8.61526600685987e-05
6.33298294290479e-05
2.46893459240644e-05
4.40499413821168e-05
4.10153495828606e-05
4.26222565431014e-05
1.57763079414991e-05
2.27500605255442e-05
6.11817138399725e-05
4.26454766544178e-05
3.87124712131198e-05
5.98840263668753e-05
3.06497117137232e-05
2.49050670930125e-05
4.57065764681507e-05
1.41370308172637e-05
3.46531897002691e-05
4.37852843601795e-05
5.84444320893083e-05
8.35752225991788e-05
5.02078730609277e-05
5.50994382615847e-05
2.71042233116095e-05
2.74704380736936e-05
1.63373106600736e-05
7.04313939027693e-05
2.64915234655754e-05
2.65462883502479e-05
5.6015277707551e-05
2.09128481002931e-05
-1.15420402856053e-05
5.89058342318504e-05
3.70497920600423e-05
3.36048170640781e-05
4.82048288015281e-05
6.36889541916632e-05
5.55773063840206e-05
3.61811356973439e-05
3.5877462438949e-05
4.03653448393343e-05
3.6771880338712e-05
3.82903927711776e-05
2.77307109484778e-05
1.85590893637248e-05
2.90965143465399e-05
-2.39754482557354e-06
4.30134992404885e-05
2.82096925894781e-05
1.12649541732989e-05
5.2258229119247e-05
4.39314313831623e-05
-9.93379272742322e-06
3.86822726809568e-05
4.61361544340113e-05
2.52468998875614e-05
1.5574037729266e-05
9.24671318801998e-06
-8.41331397316125e-06
2.76069223386879e-05
5.65313194954187e-05
3.75218551810455e-05
5.63136487718511e-05
4.67400228213461e-05
4.63766985851671e-05
-1.97980376936325e-05
7.14770006216657e-05
2.28997454459305e-05
3.39843343342625e-05
6.25607419324408e-05
7.44354055267053e-05
6.09549553699608e-05
4.08426083914869e-05
4.13840851288554e-05
3.26596657021236e-05
7.37814725359391e-05
5.86849968642333e-05
1.61443069900715e-05
9.20248793507387e-07
2.07812656412554e-05
-1.1843243841616e-05
1.23509309019596e-05
2.21647609915076e-05
2.33684872105004e-05
3.92365777519936e-05
4.67852874801746e-05
1.1344941628225e-05
2.78982847579496e-05
3.19888750610141e-05
1.30019049425337e-05
-7.31650133345394e-06
5.00654716950572e-05
6.43962554246306e-05
5.30052718319437e-05
9.55280508122517e-06
4.31703552253651e-05
2.54699644437417e-05
2.77554848796972e-05
-1.17686516944453e-05
9.03728230868082e-06
2.61754709116886e-05
9.61980486647106e-06
3.54285994290821e-05
2.40982622550895e-05
1.68383793978755e-05
2.47905184523632e-05
7.93491891626894e-05
5.55155454699759e-05
6.24799476492214e-05
4.33399036262681e-05
5.01264623373726e-05
3.5689157254251e-05
1.31742733225247e-05
6.29906130640457e-05
4.91412887563671e-05
5.73599421162784e-05
1.11202309278436e-05
4.39068540840624e-05
4.86085825479673e-05
4.02374245708675e-05
5.86036686794003e-05
4.26722703300052e-05
1.88348062043072e-05
2.65925279468103e-05
2.31365825597092e-05
5.80219148982349e-05
2.03412945874062e-05
2.79396092475313e-05
8.19363306284259e-06
2.25828867835368e-05
4.85427836098707e-05
2.43393565437896e-05
4.51139980828293e-05
1.32980431624713e-05
2.77433065721789e-05
2.67082643322637e-05
1.12452705658885e-06
4.80394011731158e-05
2.36551902914945e-05
-2.41149364891244e-05
2.37679442250069e-05
2.26117657193067e-05
5.62198723122529e-05
4.65572591587113e-05
1.72167409432901e-05
5.08381882219324e-05
9.62758495781663e-06
5.02859806995807e-05
5.41838111934634e-05
7.94243649767114e-06
1.30994480699172e-05
1.04597111344487e-05
4.87561736063875e-05
5.9491958493209e-05
7.55398740250001e-05
5.98205000741318e-05
5.52992569219408e-05
5.19902984761094e-05
7.57826400289744e-05
5.7223263596991e-05
-6.93129648942005e-06
4.82451682443489e-05
2.95259914973516e-05
3.10595763986569e-05
3.12616843222733e-05
3.73326645095448e-05
6.32064926880157e-05
6.87331572337455e-05
2.87894069741414e-05
3.02184933441375e-07
4.33598229215275e-05
8.07488742203574e-06
4.44008663887614e-05
3.72582903923082e-06
1.55465445566401e-05
3.03857400076051e-05
2.08207266173279e-05
3.56801945659784e-05
-1.38895077776012e-05
4.31745999389045e-05
3.48378570568854e-05
1.60928917894532e-05
4.33145744942162e-05
5.00286703326087e-05
3.22082092254755e-05
2.35137355713722e-05
4.50353018479861e-05
6.84729846855396e-06
2.18269744173012e-05
2.16262884294346e-05
4.40311458188501e-05
2.55305370815513e-05
7.38600981134421e-06
2.43875795612542e-05
3.79865718185865e-05
5.66038525138816e-05
5.28937924895938e-05
5.06961388644569e-05
3.8770858068054e-05
1.21966297019565e-05
4.0980703923625e-05
3.78906907543977e-05
3.8064944258884e-05
5.04791206288432e-05
2.84736987709678e-05
6.25493490187275e-05
1.74278621402155e-05
3.11686483260131e-05
3.89984568106514e-05
4.41672710239516e-05
2.31743529760238e-05
7.60262103472721e-06
4.99226019012003e-05
3.41016499398016e-05
-6.14698123607307e-06
2.01892666669249e-05
2.77510529317216e-05
4.53095897461474e-05
1.91065307759908e-05
3.07371397660584e-06
3.37888161527086e-05
2.30418075318378e-05
3.16458650465714e-05
1.08802518060521e-05
3.2660264080049e-05
2.81474784362156e-05
-4.73395772539727e-06
6.31714467792456e-05
8.70735327366786e-05
3.75479961255597e-05
4.04879592918061e-05
3.26085163194655e-05
4.5140519365572e-05
2.22327003814861e-05
4.56606044123406e-05
1.48543893889589e-05
2.72940395911713e-05
1.48382012369185e-05
4.69148336729969e-05
3.84231721559403e-05
6.01687136905477e-07
2.97136966178953e-05
3.68284851917133e-05
4.81784762985933e-05
6.69004200075069e-05
2.4499146486961e-05
2.43467523456826e-05
1.24399815078367e-05
6.79453380499954e-06
3.01581357762655e-05
2.14609106062904e-05
4.64163359558038e-05
4.70881935456114e-05
6.22225533896546e-05
7.17944389053157e-05
2.54935678327436e-05
3.02264153801705e-05
4.45174681911311e-05
2.8585164408069e-05
2.11087436583019e-05
5.52094007125565e-05
1.69712633628137e-05
5.44563576478603e-05
3.12653898133678e-05
5.64047175001889e-05
4.94975697614543e-05
3.95503418038462e-05
6.45959309945941e-05
2.92219512209495e-05
1.77107206989316e-05
6.74778389704585e-05
7.07432964610389e-05
3.21865517514166e-05
4.47034410421974e-05
3.74176224646115e-05
1.20928556828314e-05
5.44276942947534e-05
4.15692357961894e-05
8.91408022690098e-06
4.27326443508272e-05
4.47908457768419e-05
6.22317187306408e-05
3.95199832016884e-05
2.64541289819224e-05
4.8531924446249e-05
3.10492020562797e-05
2.2184120890059e-05
4.51930894795414e-05
3.2494936159054e-05
4.19265099980663e-05
3.61007193499299e-05
3.66345102340124e-05
2.38703827054933e-05
3.43488822754622e-05
5.57168858009235e-05
2.69854067197827e-05
3.02723835022412e-06
1.14223788644647e-05
4.16861510580432e-05
5.92517438517257e-05
6.32990679167004e-05
2.42660746070608e-05
1.83087023192403e-05
3.55201328931003e-05
1.48773516165313e-05
1.1763882922139e-05
5.57723889017065e-05
5.47617842692233e-05
5.16730424883968e-05
2.31102957461181e-05
2.54322290751682e-05
4.82781002242882e-05
2.46376182088865e-05
3.37656078198816e-05
4.27599982674104e-05
3.56266467651178e-05
1.16978155062758e-05
6.55592469271407e-05
5.23048076451202e-05
3.85106992859977e-05
4.88090851488178e-05
2.22289672319986e-05
5.72499904686394e-05
3.91720602589498e-05
3.74428404760318e-05
3.53709650309118e-05
2.02941415462671e-08
2.850208531243e-05
8.5748972586849e-05
4.01271301902126e-05
2.57367244829337e-05
1.87657608513915e-05
3.92979530044222e-05
2.41845656615556e-05
3.52865790708832e-05
5.1373524335696e-05
-1.20268492831056e-05
3.38138653340328e-05
3.4390345565528e-05
-4.36462422677647e-06
1.1648201692212e-05
8.18511837690833e-06
4.21485531131706e-05
3.01863526065573e-05
1.92508679900188e-06
2.21957968103988e-05
4.6181248705853e-05
3.12483400925763e-05
2.74990266444342e-05
-1.73541836276456e-06
4.97801649499225e-05
1.70600827497639e-05
3.6809296931848e-05
7.6886223062721e-05
6.99706393842437e-06
5.17671195599256e-05
1.55860606014185e-05
7.16766671807332e-06
4.90354890654771e-05
4.41595374047778e-05
1.80459245437815e-05
2.44752960029079e-05
5.66928591947986e-05
-1.18963954355049e-05
3.70749265511104e-05
3.47088633612611e-05
4.28012527368354e-05
4.82546959956408e-05
6.83107759918314e-05
2.04092187440957e-05
3.8562448186785e-05
-2.63101069914603e-06
2.87754644912735e-05
4.15008651389725e-05
1.26192268124829e-05
4.03504193109297e-06
1.17383618503331e-05
4.9960428220376e-05
2.00289549509655e-05
2.93094347933594e-05
1.5254389928475e-05
2.99231513122373e-05
4.34379415921906e-05
1.62917411826434e-05
2.33304473917679e-05
1.34923725380074e-05
3.69326450349946e-05
7.56634376956956e-05
3.03766457618451e-05
3.85214078068322e-05
2.99104484915488e-05
3.33691000629838e-05
2.96584617294e-05
2.36260007998251e-05
5.00848281409295e-05
4.57781198386591e-05
1.15139965288817e-05
1.55448433618096e-05
5.86680224657698e-06
3.00419280050112e-05
4.78598086696614e-05
3.47401554617651e-05
3.31188737889662e-05
1.09848265566941e-05
2.27895595498326e-05
-1.79946694869729e-06
1.35700579502596e-05
4.95283157654457e-05
2.19532549668996e-05
3.45737846912058e-05
6.84359541412689e-05
2.06078361299674e-05
1.5216886780868e-05
7.25303257769971e-06
2.92506045291837e-05
4.49876787642844e-05
-1.41074460852983e-05
1.43296946232989e-05
4.92187962624636e-05
4.49289150446769e-05
4.86327068686262e-05
3.89694944319912e-05
2.64945700850498e-08
2.74308267771825e-05
5.66532108196513e-05
5.95499213968225e-05
6.22037752190592e-05
5.08973016693235e-05
4.81479045730816e-05
-1.46481092296737e-05
2.8437008618756e-05
-2.35716552439193e-06
2.59161226304439e-05
6.83921096316663e-05
3.39419999956555e-05
4.3090344985264e-05
4.65551572784154e-05
4.82776094386127e-05
2.6038425391624e-05
5.50268690788611e-06
1.8385039684239e-05
2.12504100227501e-05
1.62796530915325e-05
1.65814721628619e-05
2.16514766900633e-05
3.53510220071772e-05
2.29704732124727e-05
7.46294110152437e-05
2.67556393980206e-05
9.95926160698705e-06
1.97904669980313e-05
2.12261671603362e-05
4.10510724688455e-05
3.18215915280294e-05
1.04091057705111e-05
5.6758666640757e-06
8.21432871806916e-06
5.07151022509293e-05
4.57479622546225e-05
2.04683290055368e-05
4.05599419501193e-05
6.2238709207777e-05
4.07801795537299e-05
4.33091695579803e-06
3.29228133562901e-05
6.62350601089324e-05
5.79128502795645e-05
1.43150674754893e-05
3.80956407777827e-05
2.57250868393718e-05
4.89584487719485e-05
4.0059598684001e-05
4.49116059075574e-05
2.83343351776479e-05
3.96491082753662e-05
3.08925316038278e-05
3.38637814094243e-05
4.39284607298584e-05
6.19714458211556e-05
1.55028610448557e-05
4.58319288507675e-05
6.67967766358324e-05
2.02958360766444e-05
1.06350240999217e-05
3.38710740162036e-05
4.84199439221454e-05
3.05531811677099e-05
3.83898911340822e-05
7.54019952412124e-05
3.75670579968762e-06
6.58317508856834e-06
1.82194975656918e-05
1.25492988234343e-05
3.86850329805995e-05
2.17229477407058e-06
2.32170252032307e-05
6.63997000252037e-05
5.11206665234335e-06
1.30377377888826e-05
2.79333042809182e-05
4.16408217625715e-05
-1.16322334367859e-05
-1.1728116402485e-05
2.2938064661158e-05
1.89129175217351e-05
1.82218844842782e-05
3.99693695458727e-05
1.16168841589601e-05
2.8362160984066e-05
-2.27034595868455e-06
-1.30119149384749e-05
4.12589437731376e-05
1.81399933019456e-06
3.49828117282651e-05
1.49517143693507e-05
2.34262814806965e-05
-2.16630796362489e-05
3.1435933432088e-05
4.59850874188217e-05
6.9640060480327e-05
1.64449242022767e-05
5.40839808269117e-05
4.57572251480875e-05
3.41670244431518e-05
5.57338362316695e-06
3.91366145830034e-05
1.4689235547741e-05
1.2576233783574e-05
5.61579140544488e-05
7.04464248809422e-05
2.20288151961339e-05
2.10053438446535e-05
4.02420993502411e-05
6.86926220927448e-05
3.75959170685068e-05
4.5402766270529e-05
1.46128036430206e-05
4.33842941438898e-05
1.86156597370449e-05
4.80392835508742e-05
1.87770405862091e-05
9.16652107808415e-05
1.7627937062007e-05
4.18999653076619e-05
5.7177312370027e-05
2.2947837437003e-05
-5.76854767080421e-06
1.35083630614713e-05
6.02391701739671e-05
5.45971467171301e-05
4.11450342945242e-05
3.69340207655724e-05
8.24743127686071e-06
2.82513419152574e-05
4.51024449782214e-06
2.29627382935023e-05
3.51196299890359e-05
6.04122738247647e-05
3.57527436741353e-05
3.32894496694955e-05
4.29726882323526e-05
2.79947017178731e-05
6.12721623015996e-05
4.28808071993793e-05
2.6778417015512e-05
4.22575082442292e-05
4.61994053581597e-05
1.70047662148077e-05
2.8328983826142e-05
4.93167658499491e-05
1.40930832352984e-05
5.20292825537888e-06
2.39321483706651e-05
2.76360985396261e-05
4.52486333612153e-05
5.95997564142402e-05
6.01678217700849e-05
3.8356492095458e-05
5.71442759831587e-05
3.32820631840076e-05
7.45997017089308e-05
5.70044945163257e-05
5.31562865886624e-05
2.72830032638694e-05
5.74926053749553e-05
6.39366538965728e-06
3.38564833047301e-05
2.66974977561323e-05
5.84548706774674e-05
1.74806841967711e-05
2.96729616777191e-05
2.28864554689589e-05
4.22476357853789e-05
2.20884680260311e-05
5.80437593278942e-05
9.8578912680923e-06
4.958128309302e-05
2.10010696780468e-05
3.04694884131269e-05
5.72659581118097e-05
2.08515426555172e-05
8.29903626792499e-06
3.93668177471634e-05
4.07851512747017e-05
2.39997688189196e-05
8.74920022207051e-07
4.00929193175817e-05
2.63423027994549e-05
3.60242518896938e-05
3.65408603047175e-05
4.28853629349867e-05
4.7094753386169e-05
6.92550349960954e-05
5.90367050656694e-05
5.81673242804269e-06
7.67554718907517e-05
3.52236727893033e-05
5.70697067592256e-05
2.27384449425973e-05
0.000109225318326502
4.40033514627293e-05
4.33786210666127e-05
6.61483969149289e-05
2.52133172163655e-05
3.52113420065659e-06
-1.59398120335303e-05
2.25103843521263e-05
2.99506587872277e-05
5.7927734902729e-05
1.51320055245401e-05
9.15271958639381e-06
6.38065129918659e-05
-9.50459771611109e-06
3.51224117908007e-05
7.70989897880152e-05
1.35643300300836e-05
6.11790206774213e-05
8.06395508235876e-06
6.39051648559846e-06
4.69069263071161e-05
4.16461057183945e-05
4.49810453452522e-05
4.33443483105264e-05
6.20208415868752e-05
1.35494121338915e-05
5.84772366631992e-05
-1.12815982746514e-05
7.42206435278812e-06
4.25771355199427e-05
1.47280775004117e-05
7.05170856580703e-06
1.93569183208145e-05
1.92028117516203e-05
1.25267321874485e-05
-1.31788333239338e-05
4.24340723026673e-05
1.66214951797804e-06
3.13189742302059e-05
3.00980170703795e-05
4.66618130566544e-05
2.36779548778471e-05
-5.8765072884002e-06
6.2615037074589e-05
1.53620852624601e-05
6.36463872058168e-05
5.85411841634172e-05
3.78524733763113e-05
7.56002376166568e-05
2.82920239073451e-05
4.07441780563087e-05
2.04310516044253e-05
3.81848774921951e-05
4.96851545506777e-05
5.32703630828699e-05
5.3822646608199e-05
2.77216370281609e-05
3.14200383669587e-05
5.96238058025005e-05
4.54342870230154e-06
3.94178684544427e-05
3.63201992450056e-05
3.49730898180611e-05
5.14268809463127e-05
5.29448071242617e-05
3.66159152629664e-05
2.08146704121309e-05
3.43946016508921e-05
3.10360577151983e-05
5.22726427595587e-05
2.61648761678175e-05
-3.56349031710646e-06
-1.60354286300876e-05
8.03810259427616e-06
4.85487617131818e-05
2.44529463891651e-05
1.70867614262008e-05
4.15921143209137e-05
1.61173169127869e-05
4.49004416349477e-05
3.87738302942155e-05
2.71209149815902e-05
4.67820820114263e-05
4.51195755135099e-05
3.21283905622578e-05
4.79247323814325e-05
3.45945494998104e-05
2.42294053829125e-05
2.40620948497288e-06
4.37985144952992e-05
4.32647376421797e-05
2.99884879086881e-05
1.60015437783703e-05
2.93049093277855e-05
7.48656795225641e-05
2.63231098563559e-05
2.56489653041292e-05
4.1585986292352e-05
5.77680659279989e-05
4.08955830161292e-05
1.6375398701359e-05
6.48497067835976e-05
3.48146825552619e-05
4.22736493386489e-05
2.74498010758979e-05
4.5357223943413e-05
3.94002754048778e-05
2.51997774936554e-05
3.51399949989176e-05
4.73037188515645e-05
5.76195316655763e-05
1.40480987888003e-05
1.76489156781682e-05
4.62384333286256e-05
3.15341385957558e-05
6.35970282975013e-05
2.31316298048388e-06
3.24388339781759e-05
3.20079936186237e-05
3.17962062850457e-05
2.06305645275889e-05
-1.83646486425206e-05
9.43749839520601e-06
6.43376260041512e-06
2.04451289961567e-05
3.03886522537524e-05
3.22315669316383e-05
7.58056926550422e-06
1.69560662096763e-05
2.32747636478125e-05
2.82294660996059e-06
5.19716609074958e-05
3.53284994269262e-06
2.57316475761839e-05
4.67400679075852e-05
1.18541700748238e-05
4.03343235387024e-05
4.09826969484405e-05
4.57406796457057e-05
5.87942141368123e-05
5.98556783930734e-05
8.33009036968193e-06
5.19332959203373e-05
5.97716427461106e-05
3.98568053711101e-05
3.81680042677617e-05
4.90581420613018e-05
1.63314115802062e-05
3.05416762852013e-05
8.27439007656309e-05
2.87990563433031e-05
1.23813527579388e-05
-2.82598962210066e-06
4.48558139927551e-05
4.75252206615805e-05
3.08671379124695e-05
1.93776236384038e-05
1.88765848663193e-05
1.16291940637043e-05
8.43672140575464e-06
-8.57035227590202e-06
4.81205477833449e-05
5.97243667899065e-05
3.25500647526369e-05
3.44385093444407e-05
3.49324228433913e-05
1.64067440110558e-05
1.53755322371872e-05
2.08544950759575e-05
3.22518476106835e-05
3.63903782390628e-06
1.96878565965882e-05
4.1307111008127e-05
4.44156629367999e-05
6.96490554476124e-05
4.15135623378056e-05
6.73117319256121e-05
2.13307443204191e-05
1.41603925531147e-05
-1.23829626746598e-05
4.30229582830845e-05
4.04476695235866e-05
4.24523748270409e-05
1.04523077999724e-05
5.69298873832137e-05
3.45556293861599e-05
5.89631947647414e-05
2.78643862804587e-05
6.83470818057089e-05
5.29432459501327e-05
2.73966405881695e-05
2.92961437799722e-05
5.64138438002189e-06
-1.21458506719981e-05
5.46421580028845e-05
2.71054921495497e-05
6.74824178782464e-05
2.30804333090002e-05
4.07413115862223e-05
2.41511532448742e-05
4.41490309660345e-05
3.47960481266898e-05
7.79911667706392e-05
1.49427746421923e-05
1.54466761480231e-05
1.9601791004301e-05
3.10762930065527e-05
4.47926898534427e-05
1.41176499725185e-05
1.88448381659847e-05
3.31582537164684e-05
3.33379387129473e-05
4.18685275805065e-05
2.39472440561824e-05
2.16256287623077e-05
4.0981228309987e-05
1.84267807088078e-05
7.22975398424951e-06
4.09328141728906e-05
1.55296917074124e-05
2.34664537870664e-05
2.25311451252331e-05
6.26842038824271e-05
3.84525128312446e-05
2.09548919594793e-05
1.27979248521241e-05
4.01641543159791e-05
5.72705918010785e-05
1.45885663003846e-05
4.04341222917144e-05
4.72479592063349e-05
2.80498339251363e-05
2.45534861275225e-05
2.81185867456693e-05
5.57120859618879e-05
3.33350609346332e-05
-3.71704111644119e-06
4.22428980269218e-05
3.70399226402381e-05
4.75149144493303e-05
6.9371540353808e-05
4.49428264378975e-05
3.60691742958245e-05
5.32099032401052e-05
1.55090294362206e-05
2.04156198794067e-05
3.78613241568927e-05
1.30277197103364e-05
4.04580239046854e-05
3.5014597782454e-05
5.44073195582897e-05
3.27115762990155e-05
5.46950142190695e-05
3.71570279640758e-05
1.09990981050724e-05
8.56227104661733e-06
3.29797370547789e-05
4.20849492305788e-05
2.33889370087435e-05
2.44919699570618e-05
1.58193455974181e-05
5.2915809501328e-05
3.32585703389917e-05
5.6090225383016e-05
3.10467996927949e-05
3.34705174981498e-05
2.44016628964404e-05
2.39643826603502e-05
-2.32485633157527e-06
6.89733590500735e-05
5.35018782394007e-05
4.11385399081584e-05
5.09846565373262e-05
3.52092970939357e-05
2.32030962273037e-05
2.80705712111876e-05
-1.59701549261832e-05
2.08499151531455e-05
1.15469814036898e-05
8.3798418566093e-05
2.27804642646919e-05
2.33518065236892e-05
6.7928246853928e-07
8.51585438119887e-06
1.67067732676319e-05
6.02128767068015e-05
1.45465249460308e-05
2.556303142343e-05
3.77114319958602e-05
3.36664467349358e-05
2.42598863429015e-05
4.12267168587106e-05
4.97063718845577e-05
1.14762401687906e-05
3.6651712325782e-05
6.89468770003675e-05
4.04274425925725e-05
1.45092064849214e-05
5.29519032088082e-05
2.00381044604298e-05
2.68362525069419e-05
6.06443491452779e-05
2.71822446656876e-05
3.77273365896397e-05
2.00354281956026e-05
4.80493804629209e-05
5.37758990350258e-05
1.40623031238993e-05
4.08176804833622e-05
6.58955925343922e-05
2.76339444747211e-05
1.95198585471528e-05
6.89348080039451e-05
5.20045168323632e-07
3.96925071610139e-05
2.26793857573225e-05
6.62514744562009e-05
5.31366096781882e-05
2.95819135338643e-05
5.22664507666391e-05
7.64603377118065e-05
3.3762662026668e-05
4.50241227555168e-05
6.97737819016586e-05
6.23372527581185e-05
4.35430509770312e-05
3.30707522498248e-05
3.12581530858923e-05
4.39360451009741e-05
2.2871518101733e-05
2.55875083691753e-05
6.08054369409875e-05
1.09431023674117e-05
2.29776748454218e-05
5.87508918927688e-05
5.38087631985932e-05
4.6818624148248e-05
5.9726276175208e-05
3.56729718142979e-05
4.03336780860694e-05
3.39444064196565e-05
3.79619873512867e-06
2.93726369655292e-05
1.43178774577536e-06
2.67254225211523e-05
2.95271124370231e-05
1.2299631724668e-05
4.85498335126396e-05
3.52161877378286e-05
3.59327942297754e-05
3.02727575571051e-05
-1.39793314061722e-05
8.59402242931054e-05
4.33539005585766e-05
3.47543432401989e-05
4.38511868557638e-05
3.41311220841268e-05
6.72395091012499e-05
1.72421219200465e-06
6.25607722071493e-05
5.26963610209409e-05
4.89365357047387e-05
2.15923739372632e-05
4.31892695012304e-05
2.65971561812732e-05
3.10823243436889e-05
4.36546170846333e-05
5.17741990375032e-05
3.22189154688043e-05
3.06021032348865e-05
3.57913178268262e-05
6.87022246092686e-06
3.619149553802e-05
3.03637366812831e-05
3.78305826479099e-05
3.95850036969668e-05
1.91351222433964e-05
3.61851980921037e-05
5.23917962517966e-05
6.64847456302359e-05
2.80254753197914e-05
2.76082872665378e-05
6.55345192832546e-05
3.57230073401154e-05
4.71693188152297e-05
6.36847234807682e-06
-2.20323034431277e-06
2.09639029540424e-05
2.82620234612332e-05
3.86491380920831e-05
3.55256964518063e-05
1.24253085665996e-05
4.45590215759632e-05
4.54600036588083e-05
6.15663886211353e-05
5.67332535147919e-05
5.26572706874e-05
4.36332730210353e-05
1.48686854541694e-05
4.00886251823372e-05
8.80652607812745e-06
3.90166518206472e-05
3.3489157791879e-05
4.10304574580292e-05
7.47425350526882e-05
2.61088525899817e-05
2.02400273794541e-05
2.32229072040257e-05
5.28169177715955e-05
4.16833590946063e-05
3.94842103430089e-05
3.62522459688848e-05
2.59516389662927e-05
5.27499307760846e-05
3.11868376209587e-05
4.07461101946872e-05
1.88875814944838e-05
1.68385657983459e-05
2.41595685923079e-05
-8.18945491338306e-06
4.19534602391623e-05
5.05584777262608e-05
4.30570486196172e-05
6.85675746251298e-06
8.93831228672629e-06
5.57627806236222e-05
6.25822907192859e-05
3.84922715218293e-05
3.50348313771227e-05
5.67832070267021e-05
4.51513921796935e-05
4.97874187305448e-05
3.02294403345324e-05
-3.2109509119942e-06
1.12381208896448e-05
1.44962740339493e-05
3.1136996388843e-05
3.09778181629019e-05
3.99958858618547e-05
4.26608517894342e-05
3.80844925701536e-06
6.6726827985533e-05
4.69973110926912e-06
3.30505041668403e-05
-3.21052136770828e-07
3.27760606437464e-05
1.20964714253628e-05
2.98248831672184e-05
4.53784314124791e-05
4.16989540840917e-05
3.4690637007156e-05
1.2472020677319e-05
6.41284459417225e-05
2.39422946441653e-05
2.28718377956769e-05
2.7434144581443e-05
4.08684345114099e-05
5.83260541371867e-05
4.94319570480645e-05
8.04426981763309e-05
3.191355407377e-05
1.69718257888093e-05
9.74709341328651e-05
3.78628047120596e-05
-1.22802737224941e-05
-1.076414436267e-06
2.36786898895906e-05
3.74007702898206e-05
9.46638715879043e-06
3.05021085970408e-05
3.80998003599192e-07
4.07583392175244e-05
5.51143521777981e-05
-1.37335184243721e-05
5.15720640534551e-05
2.57014517641061e-05
5.77576238230343e-05
7.49490081462643e-05
4.07405510822614e-05
4.05751176743026e-05
2.29383954420365e-05
7.16940366454151e-05
4.77911878042309e-05
4.10086226219727e-05
5.28076357593195e-05
1.48988376777923e-06
-1.17789719318216e-05
4.10068236331618e-06
4.67559686036725e-05
6.38830931564158e-05
3.05554033140844e-05
2.19957520431401e-05
4.72878443918176e-05
2.16664156914321e-05
5.89298019147316e-05
3.2944585956365e-05
2.51535839317734e-05
7.03243681183004e-05
1.6154151698479e-05
3.97795522003233e-05
3.84406156424511e-05
7.93442679155051e-05
3.96025940736757e-05
3.00336607082785e-05
7.01008353026349e-05
7.03934549279822e-05
7.99213708260185e-05
3.92543779171485e-05
4.51991277336728e-05
2.84467859818909e-05
4.03079493230971e-05
5.43316152442623e-05
5.44179896639993e-05
3.66724928686623e-05
3.99358270939325e-05
4.39891854094136e-05
2.61144124132801e-05
2.30265155109512e-05
3.16720613411016e-05
1.63044417032159e-05
5.15803294218888e-05
-3.52557896065504e-06
7.69104149065737e-06
2.35500476045515e-05
1.28310320451729e-05
3.3680484957999e-05
1.15141887207666e-05
2.5663112177057e-05
-3.22581248531319e-06
4.79227720087357e-05
2.52033325488661e-05
2.51570667375587e-05
9.89371743418409e-06
-8.63221606562525e-06
1.50912856179581e-05
2.86503316848908e-05
5.63660721565805e-05
7.6393340990349e-05
4.64425003144145e-05
8.38214412730279e-05
4.80974204480176e-05
-1.34596650428828e-05
7.42706384442744e-05
6.08435871429716e-05
4.37969532868848e-05
2.64433424523307e-05
5.64876521709007e-05
4.77222898600183e-05
6.10305380175483e-05
1.29932918456282e-05
2.05900808671905e-05
2.39488475408072e-05
3.37410682150632e-05
1.56243042889735e-05
7.21639380931001e-05
-1.47202880548977e-06
6.79027973253174e-05
7.4737801655677e-05
4.48702562540689e-05
5.05706320688248e-05
4.39693181210323e-05
1.5731119379781e-05
5.143985264531e-05
2.48197473515889e-05
4.7938467092094e-05
6.69166243379402e-05
3.54272257171243e-05
3.42608237344623e-05
-4.0200147737832e-06
1.08270821165235e-05
3.03280336795793e-05
2.83152515402995e-05
2.01345311635203e-05
3.83083084913083e-05
4.6832748829724e-05
7.48509884401055e-05
3.01816618189263e-05
2.66362745855198e-05
2.07940875846875e-06
2.0532505873801e-05
4.82832346152918e-05
2.04265903207949e-05
6.66372908771046e-05
3.3235600878944e-05
9.64551565582966e-06
2.21069081665062e-05
3.77497754531291e-05
5.34754050325411e-05
8.25095624291546e-05
2.65969407674144e-05
2.81525540238415e-05
3.45538448574788e-05
1.45803319745856e-05
7.20347259209435e-05
3.82771072280147e-05
2.61214510064367e-06
3.89198426690763e-05
6.34843885409612e-05
5.15628089769988e-05
3.80284854819937e-05
7.13353329073988e-05
3.03331973307006e-05
3.31705224803513e-05
5.71618875060931e-05
2.63555787851201e-05
3.45162855856511e-05
1.08014469531823e-05
5.1687760946563e-05
6.36992357117868e-06
2.65010447889286e-05
7.15462300964692e-05
9.73081690198973e-06
4.91909442009414e-05
4.52667188098396e-05
2.21329026229353e-05
-4.10702398215742e-06
1.13489427563483e-05
1.46387559383101e-05
1.99810004479315e-05
2.87788868266965e-05
5.01432461287505e-05
1.44979302099174e-05
-9.30880528727459e-06
4.18013461402709e-05
5.93985887229644e-05
5.17088032963939e-05
2.17134359814395e-06
4.29914584856451e-05
2.67672546675764e-05
3.75852844439269e-05
2.93979839317338e-05
2.87953206610503e-05
4.15155910204765e-05
4.30889121646034e-05
4.24375387411746e-05
7.44652851243303e-05
7.15839884937427e-05
5.13317915302929e-05
4.64651982921144e-05
5.18705981702657e-05
4.19716649704681e-05
8.96022322754242e-05
3.97940166729046e-05
4.75558427554565e-05
5.37754940638884e-05
4.42805795054915e-05
9.83224008019918e-06
5.52874661709508e-06
3.51596068447411e-05
2.47365335542421e-05
1.88607957156767e-05
2.29236706931004e-05
2.61036257974565e-05
3.31973121901995e-05
2.88861128857339e-05
4.36115935073524e-05
1.1333595315159e-05
3.83644313638348e-07
5.83856821664251e-05
5.55627735458158e-05
7.10141309266538e-06
3.46587798826693e-05
3.86855321306085e-06
3.04532139163208e-05
2.00680064745808e-05
3.14702582354069e-05
1.4535647283629e-05
5.49528846128416e-05
1.07514627309288e-05
3.7077510947082e-05
3.62911289527375e-05
-6.43939559182952e-06
1.94095253950032e-05
4.50107877826174e-05
3.41968521632569e-05
2.40904230308614e-05
1.65560316833207e-05
7.47834871457606e-05
1.59108327051232e-05
4.6537776318655e-05
2.31547384508786e-05
5.48242794855945e-05
2.15747314267825e-05
4.61117048234148e-05
1.86576751895312e-05
5.3295378365812e-05
5.59606621413672e-05
4.28380199582228e-05
5.18313064142556e-06
6.07657789648205e-05
3.63855519889357e-05
3.22498506589829e-05
8.14084749230836e-05
7.37519361236892e-05
4.38509654754149e-05
1.61132064481427e-05
4.07619622566171e-05
4.93565715836895e-05
5.29770941438064e-05
2.73022453757608e-05
2.7787109214913e-05
5.8309294812834e-05
3.26298204389434e-05
1.56694593849484e-05
6.05914235091614e-05
6.0165903043861e-06
2.39187608163295e-05
1.58596806703979e-06
9.32526924804615e-06
7.32047071095116e-06
2.54862566599076e-05
1.10565023621486e-05
-9.59770767977864e-06
9.88030264978327e-06
2.5136258984353e-05
3.92310460267652e-05
4.47166078819835e-05
-1.17024358932998e-05
3.22619873312305e-05
-2.93079181492033e-06
3.62624384465901e-05
1.26434999225385e-05
3.47174546444574e-05
2.6204359604813e-05
3.25336531665192e-05
2.07157652482962e-05
3.5823766081873e-05
8.00023549000292e-05
3.79146407878366e-05
1.49442400387762e-05
6.4924021802394e-05
4.47457085068258e-05
3.41901597617126e-05
5.05741492702483e-05
4.83967845168509e-05
4.29599015301781e-05
4.19788810079396e-05
9.95592352614417e-05
5.15293588590378e-05
-2.71461985965691e-06
4.82073986675952e-05
5.4727445568037e-05
3.16374502858496e-05
2.50746951940027e-05
3.93397640327537e-05
4.86319809890584e-05
7.15982900405407e-05
1.37008532701203e-05
4.20643519182907e-05
4.07445911678967e-05
8.33035426444015e-05
4.8451818946099e-05
3.46794359380749e-05
1.95257399371444e-05
4.09947262969277e-05
6.00951662273643e-05
4.22955890929775e-05
3.41478824200939e-05
1.73527441814424e-05
-9.28316680710908e-06
1.39784650953214e-05
8.09743926844856e-06
3.72788049586541e-05
4.37604744486311e-05
4.05666815518554e-05
3.55123376585058e-05
2.12648373329527e-05
1.90927445381175e-06
2.6100923948634e-05
5.26322060604394e-05
5.50443022813671e-05
2.38103523594291e-05
2.67628803732863e-05
5.68801327514074e-05
3.26531213590375e-05
4.07187416020364e-05
3.63916105743901e-05
-4.62880283977975e-06
6.88052296241286e-05
5.24559184726975e-05
4.74039513861659e-05
2.49091600598523e-06
2.35927137215094e-05
4.49041778556325e-05
5.61680459420605e-05
4.55006073463245e-05
2.47849238764941e-05
1.02348115427708e-05
1.09503770886787e-05
6.39719922553506e-05
3.70263185227742e-05
7.75244627073908e-06
7.05139129331248e-05
4.80951841058035e-05
3.58248706236515e-05
2.78223526279887e-05
4.07336498825508e-05
2.86475653434694e-05
4.41889163962341e-05
4.05336058747739e-05
3.8244656918899e-05
4.34854741231972e-05
2.91508778867767e-05
3.22977947420795e-05
7.39793882222277e-05
4.87791323320566e-05
1.97766986077351e-05
1.31339967499439e-05
2.27228231803139e-05
3.0794781081007e-05
5.57834432432227e-05
2.37537133093704e-05
2.79250659741539e-05
2.86542617794837e-05
5.60361669569018e-05
2.73474815778245e-05
2.17721232045176e-05
7.32762152478313e-05
9.72981870272052e-06
4.09669285462222e-05
8.09262739734254e-05
5.57898004817837e-06
3.36044252940495e-05
5.64620458967201e-05
3.97357808047206e-05
1.50229328735492e-05
2.7410232804023e-05
2.147729741984e-05
1.28211931342743e-05
1.46628526563506e-05
2.32610930625337e-05
2.82413196080459e-05
7.3597826028128e-05
3.58645960504139e-05
2.69906547104106e-05
4.12590224552734e-05
5.87772736444795e-05
2.56560042089092e-05
4.239838592726e-05
4.96411620187929e-05
3.97174120138756e-05
4.67850009306533e-05
1.02358312994439e-05
3.8933784048851e-05
4.88135967331654e-05
3.94284344962171e-05
3.84774051116973e-05
3.4329104044372e-05
1.2765070558588e-05
7.89655671412215e-06
2.59853628737359e-05
3.19886687438305e-05
4.53763497505799e-05
3.48358669684427e-05
4.61777276737504e-05
-8.2769422393575e-06
4.38644435924909e-05
2.83665251636333e-05
1.93428236709429e-05
3.29360561528355e-05
4.04585229927802e-05
6.06729882145069e-05
4.6954093898892e-05
4.5711821130248e-05
9.87326625093047e-06
5.50736737458971e-05
2.22582095838028e-05
6.28000367663925e-05
5.8223289040973e-05
2.68631358859872e-05
4.8198075698351e-05
2.30078432785802e-05
4.08646114550029e-05
6.13183850803714e-05
4.4447247281468e-05
2.99156755693592e-05
1.64575461523075e-06
5.0258793396113e-05
5.72046590605086e-05
3.38603108453169e-05
2.18544500417847e-05
9.93817329266048e-06
6.84123251574539e-05
6.82797611536954e-05
4.35595597206006e-05
6.62755619971701e-05
5.01658032228901e-05
3.89279272204555e-05
-1.81824465533102e-05
3.51149509744491e-05
2.94405229545874e-05
5.04465560103665e-05
1.66513510461703e-05
4.81215587711307e-05
3.74491603913968e-05
3.09510102401706e-05
3.92167696712062e-05
2.45164516981052e-05
5.01394438870395e-05
1.86202883811033e-05
5.55694487596443e-06
2.41821307603979e-05
4.05768368415546e-05
2.41242749859213e-05
1.39790970962842e-05
-7.53233537391415e-07
6.8780473298098e-05
3.99006429509987e-06
7.3880966915872e-05
3.408444556532e-05
4.3675792608281e-05
4.97359312283457e-05
1.09633447080283e-05
1.34386594549555e-05
2.88375168655507e-05
4.17093009948642e-05
4.98725725812042e-05
6.8255768836079e-05
2.32696386950916e-05
3.3849704319062e-05
3.17396934765171e-05
2.7533326252975e-05
4.2230901987098e-05
2.44696119626794e-05
1.70676300610677e-05
3.42846827099089e-07
2.50482479122035e-05
4.2412265411706e-05
1.21813702528493e-05
4.68873344198037e-05
4.70445387060929e-06
3.91151981432024e-05
1.29430023706171e-05
-1.25507594660559e-05
5.45722665791863e-05
7.13905337092025e-06
2.73983578520706e-05
4.50252455741897e-05
3.74980104357719e-05
6.02163590042499e-05
3.29374523854475e-06
5.98611056136519e-05
3.00584595698333e-05
1.27401592507451e-05
1.75365340900371e-05
4.03179590273229e-05
2.88534952923866e-05
3.47317173894584e-06
3.92929558715364e-05
4.20024261644199e-05
4.00882684618868e-05
4.76994703926628e-05
2.72390175576015e-05
2.41102636639391e-07
-1.45897654260122e-05
1.62086440922545e-05
6.76116103183823e-06
2.07034465707822e-05
5.7990302092565e-05
2.33937527181768e-05
2.92547058758126e-05
3.97498288162296e-05
9.59809198444656e-06
1.79566006564905e-05
3.65324066884865e-05
6.64766185330512e-06
-3.63872115992336e-05
4.75805864937061e-05
5.40001469257114e-05
5.94338404986118e-05
3.5322008414273e-05
7.74421465231649e-06
4.99149098881408e-05
4.7467106745046e-05
1.24372743232422e-05
4.74078832466658e-05
8.42435707725551e-05
2.90746481727461e-05
2.56213536191254e-05
3.05238807099294e-05
1.66328996105874e-05
5.34595249563952e-05
4.1982407722971e-05
5.95561980156868e-05
-4.57653146276516e-06
1.79708589774365e-05
-3.003493018589e-06
2.56758896343958e-05
2.96075714777938e-05
1.39175523864873e-05
6.52849524320954e-05
4.18741111415581e-05
4.73652685258126e-05
4.78392638013064e-05
1.11879153398001e-05
4.89383860614618e-05
3.25230735853065e-05
4.8241895281125e-05
2.71440731082733e-05
6.17714313830749e-05
4.53592443754431e-05
3.33617672494467e-05
3.26467800994866e-05
7.08773037742204e-05
-2.97490643930555e-05
3.32923031032167e-05
1.82367965361712e-05
2.41650717347102e-05
3.67304085526541e-05
1.25049063240127e-05
4.28101734622475e-05
5.77761635004187e-05
4.90135173586534e-06
4.43931123280415e-05
5.15236012047537e-05
2.38504192417116e-05
4.44547032244749e-07
1.67607233180927e-05
2.76826831971551e-05
4.70243275792396e-05
2.59204409297507e-05
3.78666904512921e-05
1.40293928732451e-05
3.78167412156192e-05
2.01447733997626e-05
1.38376328234165e-05
7.21230292617893e-05
5.37154901091893e-05
1.60944910954689e-05
6.81535380295851e-06
3.59025903814492e-05
3.86725770095225e-05
3.97193516876969e-05
-5.43590062342059e-06
1.5105451852304e-05
3.15767664080886e-05
3.26329376917519e-05
4.34603448369223e-05
7.18726225581071e-05
3.98619565000193e-05
2.48905574535886e-05
6.02538346515186e-06
4.89363287279986e-06
3.3851405616968e-05
2.99022885723794e-05
1.36306121304557e-05
2.49518003687034e-05
3.82041676810315e-05
7.52291327722746e-05
3.64983261333692e-05
5.66231356945616e-05
1.46338656409019e-05
1.77769741532219e-05
3.47323612645912e-05
8.10201767430236e-05
6.31133610037519e-06
1.87913513847042e-05
8.85264706614667e-06
3.66843593220276e-05
4.83920894137348e-05
4.76037688592715e-05
2.49565378906568e-05
9.36952156546798e-06
3.67246018397059e-05
3.26682555170083e-05
3.39767864349234e-05
3.03644320132387e-05
5.6957204730315e-07
3.04367692757266e-05
5.57886315695897e-05
5.6702987996865e-05
3.08448732173462e-05
5.82458539736189e-05
5.13491295696475e-05
1.86127392098695e-05
-5.05467625362167e-06
1.054967423085e-05
1.32326108189887e-05
4.11290357584291e-05
1.95007016204865e-05
2.97077690887697e-05
2.68487783974408e-05
-8.11049529715486e-06
5.31074785886883e-05
2.9917979948107e-05
3.91430427160601e-05
1.59237218551226e-05
7.27138637852304e-05
1.60307412171066e-05
4.46518861895069e-05
4.80663665438584e-05
4.80049859243784e-05
3.51805499988104e-05
2.30343283413344e-05
6.45228484476931e-05
7.24059447921178e-05
2.51093968655794e-05
2.14892739421861e-05
2.71200278855769e-05
3.63652703934584e-05
2.62969155324603e-05
4.08450582730351e-05
1.04366439095448e-05
4.06889688032295e-05
2.66382900188492e-05
-4.52751124706647e-06
1.93098445832023e-05
2.78661105475897e-05
4.63169796682021e-05
1.95917542066541e-05
3.70254546438736e-05
8.48132746949554e-05
3.7841068915869e-05
4.38626844124471e-05
3.94525598334049e-05
2.45340899810298e-05
3.38975050694375e-05
1.06236227047844e-05
8.13944596621889e-05
3.46603449378842e-05
1.14283298196831e-05
2.34727969630017e-05
9.10177398146512e-06
3.82181174639175e-06
2.12482038664684e-05
3.67500596355143e-05
4.4970735763009e-05
3.55336737508145e-05
-2.22652885953982e-06
4.69108735152533e-05
3.5973185792217e-05
6.13675046176183e-05
6.08746974291381e-05
1.38335755884559e-05
3.17510238456444e-05
4.24545593284086e-05
5.72669757862454e-05
6.0618509477968e-05
-1.48181157286687e-06
3.18283817431298e-05
6.82781314712189e-05
7.73824349510025e-05
3.85330238687539e-05
3.30925994872168e-05
2.73235645091117e-06
3.15948650663661e-05
1.84823643586457e-05
3.379316841962e-05
5.64260630877476e-06
3.45696800514163e-05
6.48509556827714e-05
5.88177709183537e-05
1.59124949264628e-05
4.79989903519725e-05
4.90101771415023e-05
3.63432075213519e-05
6.86074096420735e-05
3.17055524296412e-05
3.41417849662233e-05
3.86291447903429e-05
3.34668473849321e-05
1.97576117549557e-05
2.59234808672749e-05
3.20758989977807e-05
2.48534197197308e-05
1.65933457547208e-05
2.1828377367762e-05
2.56345848529668e-05
8.33871966629767e-05
5.70401382878647e-05
3.55205955306195e-05
9.85670327323714e-06
5.26823585004844e-05
3.86604760159023e-05
1.36607535389401e-05
2.88757446239226e-05
6.24874681931609e-05
2.72718867839056e-05
4.83268931697699e-05
5.50716453011142e-05
4.48046399279715e-05
3.19082696729089e-05
6.16689828165447e-05
4.58561945041255e-05
2.0036460482155e-05
1.77823433723472e-05
2.15196430606873e-05
4.12268138587163e-05
6.6909338743615e-05
-3.66332715980585e-06
1.28107329080625e-05
1.72190371577095e-05
1.12747950959621e-05
2.7689159693134e-05
1.077277464314e-05
2.74528837333847e-05
3.73345536530879e-05
2.50025288905833e-05
2.54193200843961e-05
4.87421064429617e-05
1.10725617366571e-05
2.04878494776237e-05
3.58648147801067e-05
1.30524227681616e-05
3.68386519229936e-05
4.60549513690716e-05
1.13108785516442e-05
4.02507783882763e-05
4.09476490739214e-05
5.18444501335246e-05
4.23074268102196e-05
5.34370108314176e-05
1.56905117207467e-05
3.76194921046543e-05
7.73702044287008e-05
3.49262338039254e-05
3.97170157860804e-05
5.64740991033e-05
4.49583711910958e-05
5.12612784305403e-06
1.32614960907092e-05
3.7368554921254e-05
5.50097391011749e-05
2.96842579566803e-05
5.33075259861967e-05
3.1979073670335e-05
3.3300810834889e-05
-7.37602951675658e-06
4.74432277960898e-05
6.90277615932739e-05
1.62506424858841e-05
5.8329007347585e-05
2.13265122022579e-06
5.90944625648966e-05
3.24107249425018e-05
3.48217732519147e-05
7.86583149886147e-06
2.00512571560911e-05
2.73519034026867e-05
4.70991184309173e-05
2.67924142276608e-05
4.88218768092463e-05
4.85631785229416e-05
1.94226200649442e-05
3.86565916021399e-05
7.72410803974181e-05
-1.31173880541427e-06
7.11545232561242e-05
5.23855641520505e-05
4.08804888501735e-05
4.9826618751038e-05
5.38577423889974e-05
3.500495580201e-05
3.70199785254864e-05
2.7950046754344e-05
2.36362911097272e-05
1.6208698184192e-05
4.54972698123252e-05
2.65430593991929e-05
4.48770331286153e-05
1.29866285963269e-05
4.828550968448e-05
4.40293465504003e-05
4.96118108756771e-06
1.55448978143408e-05
4.87903355513197e-05
-7.35858069908278e-06
6.26902291055464e-05
5.31692679688547e-06
5.98614588878043e-05
4.98654489987255e-05
3.00911486242946e-05
2.11584488261984e-05
2.36510664322212e-07
3.17707411094628e-05
1.86512456027178e-05
5.32735652438504e-05
5.96188406577891e-05
4.57076926058883e-05
3.36483434908085e-05
5.80802825837179e-05
5.43564218700156e-05
5.31888781551194e-05
6.86895715253636e-05
3.51615835737416e-05
5.24231406274901e-05
2.95281716530663e-05
3.8847312544086e-05
1.68744490566867e-05
4.37667593431507e-05
5.01786989053123e-05
5.30858844865118e-05
3.53741205823457e-05
3.62358785460435e-05
7.76059981704572e-05
8.90793209895213e-06
3.84533475544412e-05
6.33335650475968e-05
5.15399947640129e-05
4.01161822416493e-05
1.61432457744578e-05
2.39796907284231e-05
2.58246731454769e-05
2.79719804642575e-05
6.62568800864382e-06
4.61271373213375e-07
4.32131755832079e-05
5.60774718845597e-05
3.95135942451595e-05
1.64702549414037e-05
3.98179386589704e-05
3.91440522932192e-05
4.81656784569596e-05
3.15153185107469e-05
6.54804299783551e-05
4.21402701331538e-05
7.64777175585189e-05
6.63922976608404e-05
4.42141047659645e-05
3.04944281023148e-05
1.55870122180945e-05
5.06205666497671e-05
1.79544716035956e-05
5.09036143099518e-05
2.66486162596655e-05
3.57407542575255e-05
3.53379882860667e-05
5.86139394919462e-05
1.33644413594491e-05
2.89979467509837e-05
2.35843649392899e-05
6.11209666587814e-05
3.39410470340613e-05
6.90905965937386e-05
6.96677699230377e-05
2.33736404879758e-05
2.14549818389919e-05
3.19867407881134e-05
2.60251624076722e-05
2.36178968378094e-05
1.17116028609349e-05
5.64280633053552e-05
3.62177749284357e-05
5.09273993689117e-05
4.24437897168646e-05
2.47400363414942e-05
1.86225296271513e-05
2.48853745563673e-05
2.65706877498525e-05
7.65544163470194e-05
3.69512288032242e-05
1.8471626885561e-05
7.11934011234194e-06
5.41418762714176e-05
1.15619923399251e-05
7.90012706657593e-06
7.92483877609325e-05
5.11377680420731e-05
2.17290366553925e-05
-5.85413790375009e-06
3.73397579609554e-05
-1.6493734986657e-06
2.25720972276512e-05
1.44379345927826e-05
2.42433994868293e-05
4.54878765119962e-05
4.60537583121218e-05
7.44343563839792e-05
4.4876663270709e-05
4.92842625019826e-05
2.06566868783336e-05
6.87696701164561e-05
6.13768291679457e-05
4.20830168288662e-05
6.50955187428217e-05
4.81862115080737e-05
2.83042024123887e-05
5.7821245166353e-05
5.1105417952617e-05
2.69776706707057e-05
1.80608148777204e-05
3.72892272556496e-05
3.64132604656626e-05
2.57015910180075e-05
-4.28288132342627e-06
1.79727174447869e-05
0.000108179972952149
3.82519708435068e-05
5.23676304720082e-05
3.7205449466333e-05
2.30779577503604e-05
2.72652083743516e-05
5.05957382576008e-05
5.04834875550102e-05
2.39672265916559e-05
4.3735493503238e-05
9.25625905263232e-06
3.41193898473693e-05
5.27413435618575e-05
4.00694196764181e-05
3.44883068183385e-05
2.02443178584604e-05
2.94461962093053e-06
1.47789861771673e-05
2.832294420433e-05
2.45635700364581e-05
6.40045533252759e-05
2.7202300328556e-05
5.90038566502923e-07
4.54409831456957e-05
6.36048362164298e-05
3.2943553731111e-05
3.42967406826185e-05
6.48448337002511e-05
1.56613080009358e-05
3.57093312131197e-05
1.78211757474934e-05
1.72512410598151e-05
4.6346704631251e-05
5.26872100075822e-05
1.15845387307873e-05
4.48817249047195e-05
7.35149568087348e-05
3.6168910384102e-05
2.61169904272173e-05
2.57833246566597e-05
2.14720801289601e-05
1.85425826379395e-05
5.03144591630449e-05
2.56729397595686e-05
1.96621592025328e-05
3.36631002237724e-05
7.12402976959897e-05
1.65295077156267e-05
5.72776229908569e-05
5.04705703950263e-05
-1.84033042609742e-07
4.80048350827756e-05
4.64374166316661e-05
1.93379800132525e-05
2.79094927409228e-05
6.26359004224635e-05
5.05928060454759e-05
6.01706502785562e-05
5.0691900261678e-05
4.1673012091985e-05
6.72502454080148e-05
2.6113136493346e-05
4.82810755454169e-05
3.40835787450367e-05
5.67002968262716e-05
5.20498038250995e-05
3.51114303331898e-05
4.97538352373913e-05
-5.18765478650164e-06
1.32490182256238e-05
5.95955331703596e-05
2.38717796864442e-05
4.74517830308675e-05
3.74523173030897e-05
1.84155700956068e-05
7.59159732394345e-06
5.30483039459366e-05
1.27569665796124e-05
1.73231204708257e-06
6.26199388078893e-05
2.64811027714076e-05
6.58827302242477e-05
6.38828787905143e-05
2.42007287148906e-05
4.62133414795061e-05
3.53680372919324e-05
2.0083118887905e-05
6.11756813643322e-05
2.36527683209553e-05
4.51783436692073e-05
4.99118163041295e-05
1.63197195599514e-05
5.14801695889975e-05
2.56728164712732e-05
2.9584738384042e-05
3.25043532210941e-06
6.03192559842834e-05
3.64939131575416e-05
3.61669680416429e-05
2.86098385747972e-05
7.50104818565746e-06
1.81027965132206e-05
1.1959113017142e-06
2.24962923488051e-05
2.61400860956787e-05
2.50091591718511e-05
1.14954237780324e-05
3.50619531356149e-05
3.13487769291233e-06
5.97000878382589e-06
1.0510154227359e-05
5.33942382014655e-05
2.82183552153749e-05
6.03250990468104e-05
2.59470885696776e-05
3.75351011658562e-05
2.25881958462296e-05
5.67359811837184e-05
7.69668555300988e-05
-4.21353500640579e-06
2.95630728691577e-05
1.91265184274547e-05
1.84988144493636e-05
1.13612998025811e-05
2.47537939174773e-05
4.13398116362988e-05
3.12144739312326e-05
1.48746635263973e-05
4.47211917876184e-05
1.67000139181747e-05
9.58939487120389e-06
1.47419860256863e-05
2.06962102838982e-05
3.28432144869013e-05
2.75186812043717e-05
4.62811839373616e-05
3.39086532319042e-05
3.16945926265349e-05
3.69974625485275e-05
1.46239009021073e-05
1.3187469678241e-06
2.40708937136164e-05
4.78757168578809e-05
2.56762080362655e-05
3.34877529676576e-05
1.67001985619299e-05
4.42087124261425e-05
1.39412614123781e-05
3.38457263496171e-05
1.67532666613528e-05
5.23108461358164e-05
4.78373409823294e-05
3.64899154487442e-05
2.67160957171617e-05
2.90213196347966e-05
2.69444364989574e-05
1.9250169168241e-05
7.40012676459666e-05
2.16053060337289e-05
1.80553695956949e-05
1.40920995035587e-05
6.01263719058654e-05
2.70152053231873e-05
3.82604425825358e-05
3.27561958871529e-05
6.12761945056957e-05
2.04744115043733e-05
3.04581028515851e-05
4.82890932771534e-05
4.1591746687025e-05
1.78992609170644e-05
4.42071596792533e-05
3.11981571639279e-05
2.91542057923419e-05
3.12854848335574e-05
2.72801248548501e-05
3.2177954818546e-05
-1.40981671530154e-05
3.64732884843232e-05
2.35122838501474e-05
3.9630893612636e-05
2.2877378012958e-05
1.09450552393643e-05
7.52934158638254e-05
3.9606321766528e-05
3.32576363796862e-05
4.06302134133842e-05
3.24286422138028e-05
5.42558041535287e-05
4.17844965487205e-05
-1.03612661620903e-05
8.42586311980218e-07
2.72544545648951e-05
1.53627135626885e-05
4.38437554318331e-05
2.87864855863575e-05
-4.67044326898245e-07
7.98282462715408e-05
4.13720974156358e-05
4.83977563446986e-05
3.66366178712585e-05
1.73116814633888e-05
3.29842702954456e-05
3.27998556481296e-05
2.48793475127284e-05
2.80554376890733e-05
2.53613780485405e-05
4.48566771447754e-05
4.38233434122361e-05
3.60233896422586e-06
3.13305616336636e-05
3.57429081288834e-05
-1.04038826443627e-05
2.98112456569151e-05
5.77725218639233e-05
4.22315106905156e-05
4.30419446534738e-05
2.48283226058534e-05
2.78722245042753e-05
3.61246714126609e-05
7.66622031435401e-05
7.85465313980392e-05
4.65650012590308e-05
4.14850953565004e-05
1.2876093247115e-05
3.18161654627505e-05
5.86886323941821e-05
8.30594083360816e-06
2.00488412344869e-05
6.3221697612857e-05
3.22389109941991e-05
4.18756706715574e-05
4.96837581899672e-05
2.69594858942131e-05
5.23652237511158e-05
5.52949348548722e-05
2.88709696257858e-05
1.54316889648017e-05
1.72523698510112e-05
2.51455303975668e-05
3.12155963811729e-05
2.63542113461116e-05
3.37403387780222e-05
2.61969189259605e-05
2.95997832843636e-05
2.51930997112416e-05
3.72814544122906e-05
3.30227619866144e-05
3.52843129450691e-05
2.95516832949316e-05
5.80796701217548e-05
5.04922683588274e-05
3.8435972028958e-05
5.03905996512789e-06
2.59643658442696e-05
3.64749078176882e-05
6.7734646365248e-06
1.44723676703534e-05
5.94466607563274e-05
6.21431173815238e-05
6.16290228543557e-05
1.84475545114457e-05
5.00370403526545e-05
3.88227657544416e-05
5.73692479611303e-05
5.33607744322949e-05
2.99295380895097e-05
6.19444756811194e-05
7.29721676900963e-05
3.53385633915141e-05
6.2044858180676e-05
2.32855413839317e-05
9.47879000810466e-06
3.2046502886133e-05
2.71159616466328e-05
6.33267240195535e-06
1.14306162416867e-05
3.52338924646833e-05
3.38668783348577e-05
2.90251798354581e-05
1.67348715413211e-05
8.72429631624039e-06
3.73544646531028e-05
3.26624776989211e-05
4.48322418241469e-05
2.15998049161006e-06
3.68191773228774e-05
2.93681666111473e-05
1.8785177157225e-05
6.54940175888583e-05
4.88626055896939e-05
5.68025455298336e-06
6.53216853207082e-05
2.07591067577994e-05
1.87942935161591e-05
2.84501289399856e-05
4.58827642178528e-05
3.54476018007701e-05
2.94296907314016e-05
3.5044359361016e-05
4.64219037246679e-05
3.13850043856815e-05
6.12694191364025e-05
3.59509253860672e-05
5.53590446624537e-05
1.36505477788345e-05
5.68400941593204e-06
4.21444189231599e-05
8.73585176278649e-06
2.5582225777796e-05
1.55739454928506e-05
5.67779857744426e-05
4.82832070028251e-05
3.0103209716763e-05
5.67528043997025e-06
8.98770324594635e-06
3.293141484648e-05
4.76368273428124e-05
6.39867942884511e-05
5.94805880175388e-05
1.90094581651906e-05
2.60729628372613e-05
2.55155705660578e-05
4.47092635645142e-05
3.1485415348217e-05
5.30731907554162e-05
7.48250278861149e-05
4.45697314363008e-05
2.06207577490714e-05
1.41826855584465e-05
5.29834478753484e-05
4.13994747405347e-05
3.93980257610905e-05
3.0444004521287e-05
2.27339044358482e-05
3.31631699815412e-05
1.10315661350207e-05
6.20054466434755e-05
1.71150667939094e-05
4.36722180418016e-05
1.12939499910248e-05
2.88132171022133e-05
4.48891273620862e-05
1.34576582472699e-05
2.65519459940781e-05
3.59560458087611e-05
4.58914841264615e-05
4.59112792075146e-05
4.96686931959542e-05
5.61569677391738e-05
4.39863353526476e-05
3.42012813233934e-05
4.38133716361748e-05
5.52993577785043e-05
4.2976150486705e-05
5.17141643550435e-05
6.11155035700702e-05
5.72476242980484e-05
3.02760403510943e-05
3.41355571226306e-05
8.52985592108803e-06
1.81445751592166e-05
4.6322733307872e-05
1.31729424065068e-05
6.3865778812442e-05
6.55327837981163e-05
4.75826590839382e-06
4.33360538833819e-05
2.89636968829337e-05
5.51780013319843e-05
3.98867781813896e-05
1.48082335287854e-05
4.18647381821272e-05
4.38827093777066e-05
4.68810649226756e-05
7.53973116476207e-06
6.39282014095988e-05
4.72346216432667e-05
2.40338015203994e-05
1.55477347324577e-05
2.56434272504546e-05
5.98483379300324e-05
5.08704897478535e-05
3.65298986928933e-05
5.68535836812396e-05
2.12241238859444e-05
7.77843215634168e-06
3.18589308943044e-05
2.8780376039883e-05
4.67525940753742e-05
2.41539897721022e-05
3.36246675519076e-05
2.32974792818768e-05
4.79577065328128e-05
1.99282505483611e-05
9.21079904180082e-06
5.57106799876972e-05
4.09238565772363e-05
2.29317646656391e-05
1.08248621352017e-05
1.0119445351066e-05
5.04732197555366e-05
2.491367828564e-05
1.95697662449919e-05
3.67938804467904e-05
5.51154660889929e-05
1.53545212236729e-05
3.59937001025171e-05
5.9345398221161e-05
3.10562673098877e-05
1.95314488394821e-05
5.13294753468155e-05
2.27169951168498e-05
-5.29761233263559e-06
2.58213083990549e-05
4.16966145944236e-05
5.6753168778615e-05
5.0054188461192e-05
5.18626611789114e-05
5.57051306871182e-05
6.32590386365368e-05
4.96711014337811e-05
5.20576778627262e-05
3.72865586201468e-05
2.68135173609689e-06
9.44947745619344e-05
5.90782546665522e-05
3.62367148299362e-05
3.85299848383857e-05
1.83265163622679e-05
3.19667924103946e-05
3.96091958949552e-05
4.48201868166978e-05
4.22559829430218e-05
2.28438033359789e-05
1.91276439250195e-05
5.83450367838092e-05
2.81424440179254e-05
-4.45225465294518e-06
1.00193668458613e-05
3.12856429863617e-05
1.73397844162163e-05
4.10096929928084e-05
2.32171237389023e-05
3.07748573659663e-05
3.870665615878e-05
1.68051873128667e-05
5.49052049760651e-05
2.37519675726134e-05
1.71549209521895e-05
4.09488648604429e-05
1.94863527839112e-05
7.80002278798056e-05
-4.06614023203141e-06
2.58001387049714e-05
1.90694131364467e-05
2.02088584847983e-05
5.31162070805861e-05
4.76346688656869e-05
4.47331536146102e-05
2.67148489491515e-05
6.41274157108696e-05
2.61354106554266e-05
6.05635273304577e-05
5.76692622581702e-05
2.03852361120339e-05
4.9050434250834e-05
7.6333145948517e-05
4.95870455164802e-05
5.92867156434353e-05
1.33520659995114e-05
2.46008454014086e-05
2.3173770146681e-05
5.75579337265493e-05
2.98421160568106e-05
2.98897981596903e-05
5.43659645027549e-05
1.77487716348439e-05
4.36415403253252e-05
3.84343703130173e-05
3.21516041465146e-05
-1.12259122466563e-05
7.42909911340157e-05
4.93419193553561e-05
5.21828898736776e-05
-1.48124588391668e-06
2.51858315611729e-05
2.63116242175062e-05
7.64411790578106e-05
5.82801487089678e-05
7.63412958633961e-05
6.00687735481423e-05
4.89454464600574e-05
2.68810813901135e-05
3.6004939265802e-05
4.36807132796109e-05
3.36751243399075e-05
4.60380837077177e-06
6.84426206688047e-05
4.3494542609136e-05
4.99965888914343e-05
4.40697345869879e-05
4.61099736023187e-05
4.33301182629743e-05
5.64338185356168e-05
4.98983344533536e-05
3.49322840482419e-05
6.76578613317107e-06
4.65890284765605e-05
3.53839107669473e-05
2.4495994476169e-05
3.73379339286252e-05
3.92961214354378e-05
5.1234031847664e-05
2.98578947086511e-05
3.87960962847667e-05
-3.09912387780697e-05
4.32190284309445e-05
1.43213618794351e-05
2.98934990062768e-05
1.95631309135327e-05
5.34734336810691e-05
2.00490349050454e-05
2.12589463469402e-05
2.17656413616341e-05
-1.13250752823285e-06
1.92539813669865e-05
2.3071022555489e-05
1.42061949594256e-05
-2.23229211601281e-05
-9.42935770841272e-06
4.94215500820636e-05
3.78500807714535e-05
-3.47566915429724e-06
2.76805501779021e-05
2.57244436354102e-05
4.51955446381451e-05
1.77979733840306e-05
3.43676604463394e-05
3.64279523265171e-05
3.19896785528784e-05
1.39303561543183e-06
4.28312745968716e-05
1.41809496153437e-05
4.93166851937058e-05
3.76733493063897e-05
5.74527341695908e-05
4.38505742967503e-05
3.06861729967792e-05
2.46645254633503e-05
6.12596648642395e-05
2.56964434208317e-05
4.08006097896791e-05
2.88512954632197e-05
6.77314877029371e-05
-1.58107059836039e-06
5.93766050815894e-05
3.35290795986837e-05
3.86100184067706e-05
4.11866764039903e-05
2.12063810913065e-05
2.28817903823433e-05
3.6815273245596e-05
5.08639616524918e-05
3.16438087305326e-05
5.2652832398478e-06
3.50160587046008e-05
2.66095649292917e-05
7.10677947564074e-06
5.07879143696862e-05
1.40226007729286e-05
6.33245119615678e-05
3.00913899792509e-05
1.47357493291637e-05
1.56976681210516e-05
1.66897000709176e-05
2.51212138181136e-05
3.79748083744043e-05
3.20873549171299e-05
4.41452743227828e-05
5.5657464999915e-05
5.34652443892017e-05
1.81375164338753e-05
2.38344541027838e-05
3.89727938501426e-05
6.1767339450712e-06
4.58110528611257e-05
5.96419849768735e-05
4.48527662645773e-05
3.91369310424306e-05
3.80042765723736e-05
7.56030690719998e-05
4.86908255871319e-05
4.01332775815188e-05
2.79339268815859e-05
7.87834287353292e-05
5.66201257798382e-05
3.2784724286994e-05
3.30068194246525e-06
6.14041316903057e-05
5.70097654176969e-05
6.35906187097748e-05
-4.081683414989e-06
3.24022862873411e-05
2.47921012980868e-05
1.22675281521636e-05
1.0276236564108e-05
3.70879350272037e-05
4.32842854423426e-05
1.96830833751837e-05
4.30549863102939e-05
2.39781165363751e-05
3.43145359573828e-05
3.12148034609089e-05
2.36055568399819e-05
5.90696377200397e-05
7.55456229922091e-06
3.91194977889192e-05
5.24503901174153e-05
6.08006196599402e-05
1.53743709708247e-05
4.43914509866802e-05
5.38470754470006e-05
1.05674902968222e-05
2.69194866212532e-05
3.13811336172445e-05
2.76893150059308e-05
1.80654647666651e-05
1.60536175553096e-05
4.36119068890218e-05
2.81118724363732e-05
5.23250224918947e-05
2.10509635641748e-05
2.34315384471992e-05
3.98902925640276e-05
-3.60372919216712e-06
2.99500938261878e-05
3.86481951384277e-05
9.30773648741273e-06
6.22425402615605e-05
2.72514204735659e-05
5.96698574759717e-05
2.37274989293902e-05
4.97565302193083e-05
2.70188507181699e-05
2.01524766688098e-05
2.36974633266311e-05
2.95065058629891e-05
1.74134329396549e-05
4.27788923770825e-05
2.56159757647232e-05
2.67067814188711e-05
-5.17706753949694e-06
2.47576277443129e-05
4.14507346665235e-05
1.61736698515595e-05
5.60385547334976e-05
2.11174230734771e-05
7.16648744660007e-05
4.00728320098432e-05
2.73542062182585e-05
5.71549188062189e-05
3.98714610292979e-05
6.22962936653745e-05
2.08495071475062e-05
3.78922974457773e-05
1.49456510865527e-05
1.76751591147041e-05
1.72233518303844e-05
4.33398966594639e-05
2.31073751219562e-05
7.41959363079363e-05
4.46073227203304e-05
4.0359982089618e-05
2.22865617782939e-05
1.86930995779578e-05
-1.34221880316822e-05
4.36321178057372e-05
5.40591175736996e-05
3.21009346318594e-05
6.01095240058509e-05
2.33798658348774e-05
9.23522333895698e-05
1.09111050456453e-05
2.14893464738892e-05
7.44739726080616e-05
5.19053459254056e-05
3.73373816879067e-05
2.39783794685847e-05
3.63302677654817e-05
3.98634063248297e-05
4.5351600133314e-05
1.10515116166762e-05
1.0442110734536e-05
5.70287826463517e-05
5.93384504863379e-05
2.05042023611044e-05
5.50585660116493e-05
3.54703548965574e-05
4.19524284561759e-05
-4.00319788887303e-06
6.70642650047299e-06
2.81971082561153e-05
3.97652103444577e-05
1.44239389469112e-05
2.74134723023721e-05
3.60552254605692e-05
3.00108358557954e-05
2.94180653296168e-05
5.55004019680102e-05
4.49786555240588e-05
5.82936215162171e-05
5.85144693107011e-05
5.56980803218127e-05
3.03301607435228e-05
2.00971309705267e-05
3.56758004712389e-05
4.2369577107324e-05
3.12194204598724e-05
-6.0484045049224e-06
-1.11647016897447e-05
1.11240087593354e-05
2.09319724177143e-05
5.69747649693467e-05
5.03885865375934e-05
2.25068702771755e-05
4.26525362410926e-05
4.14358979843234e-05
6.04340883469424e-05
3.5643346562884e-05
4.91091663486892e-05
5.44251666828243e-05
7.43040136288629e-06
2.48260516308034e-05
3.6163523380687e-05
4.65162037119805e-05
-9.26359229479765e-06
1.32656641954654e-05
3.02002241972267e-05
4.70103999925779e-05
2.90255451993158e-05
3.50935140890511e-05
5.19002993019783e-05
3.22579149334497e-05
2.59068291589352e-05
4.38711116429487e-05
9.25169605108713e-06
5.11196930218628e-07
5.06129236487001e-05
4.89578737766408e-05
8.58902431701676e-05
3.67642387643395e-05
4.40607993377201e-05
8.76779010976255e-05
2.72026424072593e-05
4.64672959409616e-05
2.96747578066435e-05
-1.03110869101791e-05
3.98382616477251e-05
3.0079991501982e-05
5.13845982828948e-05
-2.69587732282153e-06
5.08303700655559e-05
5.33006144931482e-05
3.66626496523885e-05
1.84190828775095e-05
5.7312712747369e-05
4.95763611399222e-05
3.74743852316551e-05
3.77313775257964e-05
8.04266574648184e-05
3.48332461073354e-05
5.14838975588092e-05
7.44221608176712e-05
5.85498735600768e-05
2.69101448307221e-05
3.08887318276917e-05
1.58903413100046e-06
1.72814672882696e-05
2.78715881190908e-05
5.35516115828104e-05
2.8638993985185e-05
2.55639498283328e-05
-5.63690662320699e-06
4.26499050991522e-05
7.02368048870145e-05
3.28950855258107e-05
3.28871295966826e-05
3.61066660485098e-05
3.74166081232139e-05
5.61211591247014e-05
4.94271759301998e-05
6.06882451629853e-05
3.40854601485232e-05
3.89540628215544e-05
3.91621724983059e-05
2.25461716991519e-05
6.02951960430296e-05
4.68876601347291e-05
5.47049484531299e-05
3.70404131331357e-05
6.87723643752435e-05
5.62320058803855e-05
-1.1843684279808e-05
3.67512981058844e-05
1.26057041339325e-05
3.36044302700444e-05
2.9045919588295e-06
4.47312166946657e-05
4.16854305608443e-05
2.69248768302442e-05
2.45763229027722e-05
4.87119609901458e-05
8.14728479784031e-05
5.6205442110474e-05
2.41388991678805e-05
-3.93550280983717e-06
3.69940394113989e-05
4.91544291768341e-05
5.14875917327167e-05
3.88428307633955e-05
4.96757486175685e-05
1.5159786806046e-05
3.48161459187289e-05
2.18949462703104e-05
6.56348165000592e-05
4.52579555188075e-05
2.13832598959107e-05
5.87558429723841e-05
5.50546645850738e-05
6.3733161624831e-05
3.25322765588645e-05
6.36382314038433e-05
5.12103079665139e-05
4.97393873174975e-05
2.92292427032146e-05
2.65577739386372e-05
4.8416312676185e-05
2.14267659814236e-05
4.17933402421616e-05
2.81322542640305e-05
-1.07805866268064e-05
1.76957274239748e-05
5.31162168539769e-05
1.04478578291145e-05
3.11671552075253e-05
4.08859007753775e-05
2.04815133094627e-05
5.97634080602141e-05
2.44012199624625e-05
2.19845909567711e-05
5.14632054344055e-05
1.94872917293698e-05
4.72812330946003e-05
4.00724438191417e-05
3.66806938085439e-05
6.01342499697166e-05
3.50153161048665e-05
7.45402069832464e-05
3.22568743365186e-05
4.3861560873893e-05
6.01175947029725e-05
4.15347089078176e-05
4.64099169650367e-05
8.53154205285791e-05
6.85833384005827e-05
3.49897881825387e-05
5.91448359137013e-05
3.10367401627097e-05
7.52322781017655e-07
1.87290822693568e-05
-2.69935003332982e-05
1.63381851972171e-05
4.11891203032442e-05
1.27400364386147e-05
-2.51798604221121e-06
3.53287181495714e-05
1.79933980041784e-05
4.56031861103009e-05
3.22662702203134e-05
3.07502045065352e-05
2.7944066833999e-05
4.24379437252481e-05
4.54991975766637e-05
3.40539560916293e-05
-7.25399050885845e-07
9.63385942694477e-06
4.54527477328598e-05
4.58321847859025e-05
7.59414596916706e-05
3.83606075535269e-05
3.35344135371756e-05
3.78026841361311e-05
2.10597917950436e-05
3.54036607072143e-05
3.42674203488594e-05
7.77029824295791e-06
5.26060160421996e-05
4.26403619145647e-05
5.23334410604012e-05
5.23370780849808e-05
3.48393730537469e-05
3.97847215981419e-05
2.97230801609164e-05
3.61852373659195e-05
3.76986700726648e-05
3.29700687967217e-05
1.99115440497771e-05
1.61448493472133e-05
5.08283149460591e-05
4.26799914384322e-05
3.04785940380579e-07
2.33820430690028e-06
3.21494522836862e-05
3.92016470690224e-05
-5.23221745808442e-06
3.27822618952283e-05
4.88167269861043e-05
4.39554446583227e-05
-8.18734397858142e-06
6.9233655532124e-05
5.39517014886316e-05
5.10124656796936e-05
3.48945249525672e-05
5.7383942352701e-05
3.9891065656865e-05
3.18372972889991e-05
6.13113939681732e-05
1.20493074391561e-05
6.44288936435188e-05
5.57032025255033e-05
6.95942291434348e-05
5.41748392978515e-05
4.3914868609872e-05
4.43253926739902e-05
4.75794423578718e-05
1.19573407705258e-05
2.5076294454778e-05
4.49261159691436e-05
6.28273253702367e-05
6.45406103475013e-05
6.80442738385145e-05
2.95586698301726e-05
7.50890128366209e-05
5.32830181880585e-05
1.63514707073951e-05
5.09296951361874e-05
-1.21034146323606e-05
5.74651391639347e-05
4.80524825547231e-05
1.74180742878551e-05
2.6052726259608e-05
6.35625337520579e-05
4.13407548268171e-05
4.51408033547268e-05
2.30742613303129e-05
4.0952083736488e-05
7.83001712820142e-05
3.59233833270173e-05
4.28732702984807e-05
2.43099549695507e-05
3.58197313046359e-05
3.19624820302623e-05
6.56348385772732e-06
3.77578023135485e-05
4.00952071419626e-05
1.47916425395073e-05
1.91569425005352e-05
6.38699963867114e-05
2.93700173184573e-05
3.0386506310879e-05
4.42708358542746e-06
4.64825608611104e-05
-2.59876717204553e-06
5.79472390673958e-05
5.30866488882383e-05
4.11759879815259e-05
3.14536116322248e-05
4.61763663531292e-05
4.50165285699284e-05
-5.29994059214525e-07
5.73978637519093e-05
2.89247324593748e-05
3.77694493938554e-05
3.36494860885115e-05
6.77206077804752e-06
2.9678880272093e-05
2.28157744975657e-05
6.41092170307412e-05
3.6731448644698e-05
2.29040542458347e-05
3.86611290460703e-05
3.40934590232613e-05
2.21447983788066e-05
3.43192965630508e-05
5.234979148785e-05
3.58733265044831e-05
3.1406016349217e-05
6.79875358526691e-06
-3.20038235918026e-06
5.9321952600586e-05
1.00082080020563e-05
6.7112123070203e-06
4.24477663491937e-05
2.04149326800208e-05
6.63423303427182e-05
8.4972372721909e-05
5.80352493893884e-05
4.69809134000959e-05
1.86417806075994e-05
4.07827523377186e-05
2.37956969805771e-05
