# Supplementary material for: Research on computational propagation and identification of mine microseismic signals based on deep learning
Source: PLoS One. 2025 Oct 22;20(10):e0334641. doi: 10.1371/journal.pone.0334641 (PMC12543183; doi:10.1371/journal.pone.0334641)
Supplement: S4 Data — (ZIP) [file pone.0334641.s004.zip › 000100700001644.xlsx_0.txt_24.txt.txt]

1.66426874133038e-05
2.72290909593994e-05
2.27734679269708e-05
9.82780916560712e-06
1.21318078055703e-05
3.71480251388429e-05
1.5031294536977e-05
4.09842958891203e-05
2.34161078604453e-05
1.01318968999698e-05
3.3549741947595e-05
3.11889524530126e-05
3.19427594388269e-05
-4.3968274787909e-06
1.06373638704035e-06
1.26099309057176e-05
1.37372296318925e-05
3.02691654765811e-05
6.84355456112947e-06
2.59601113653529e-05
4.19123855703961e-05
3.88189819796801e-05
9.90027525282185e-06
-3.89576620223551e-06
1.09318545928049e-05
-1.63480863490161e-05
3.70151174121053e-05
1.38208351207652e-05
3.08812598485756e-06
1.66468351928517e-05
1.21634901220387e-05
2.76331800232852e-05
5.89586328545698e-06
-2.30878223037867e-06
2.91739031672674e-05
4.95404442791732e-06
3.18082747397871e-05
3.05468879903993e-05
3.38895027784698e-05
7.57458775257446e-06
4.23194721348272e-05
2.33896774454799e-05
3.45156567910596e-05
2.14523195470887e-05
1.65444013599105e-05
3.59321660639566e-05
2.73791696142122e-05
1.30976274043842e-05
3.12317758932559e-05
3.34428120753908e-05
6.30965223923118e-05
5.54956533834445e-05
-1.41493283399792e-06
1.47909549744276e-05
1.24675376304428e-05
1.18642784244534e-05
3.89328404241444e-05
2.03031450255915e-05
3.52764418619859e-05
3.73384537943746e-05
9.27261180992048e-06
3.47203363887248e-05
2.72791796762249e-05
1.56664499748677e-05
-1.28748595084534e-05
3.63491113362444e-05
2.96006888006211e-05
3.50533766710564e-05
2.87196898989674e-05
1.71083283680783e-05
4.62243804883831e-05
2.01191802326605e-05
2.26555470778167e-05
1.70560034353432e-05
-2.71713028549563e-06
4.1896374895862e-06
1.06972552250367e-05
1.05026664309121e-05
5.48299340429248e-05
4.73527085647857e-05
3.89936652903603e-05
1.80608281970998e-05
3.34132198236968e-05
3.62859998163884e-05
2.66438406314937e-05
3.01348406864609e-05
1.77167675665424e-05
3.82286916878934e-05
1.43239166674499e-05
1.3531596095447e-06
2.73095267947986e-05
2.95005882840667e-05
1.53012115773988e-05
1.24143999286201e-05
3.28894844377232e-05
4.36490327278376e-05
9.39702078478151e-07
4.21197025475444e-05
1.35928972769992e-05
1.03096240084999e-05
2.1351671681133e-05
1.75762529136998e-05
3.16783229396461e-05
2.01985913614015e-05
1.03099369267778e-06
2.77690920151574e-05
3.09439503447552e-05
2.75606995300735e-05
4.30662468792183e-05
4.80088451346432e-05
2.55618039968522e-05
3.1292180301051e-05
1.37404753707379e-05
1.8069753612822e-05
3.12753804681778e-05
1.19006845659757e-05
2.31148364844731e-05
1.45695018738717e-05
3.93693747086133e-05
1.43207206334235e-05
1.22006002515855e-05
3.42067386621511e-05
1.94365818328937e-05
1.6773542976004e-06
3.22362486802062e-05
7.986806356141e-06
2.2878354741025e-05
1.16189713045256e-05
7.2298258477889e-06
3.55179169297372e-05
4.77710525496492e-05
1.88483196724268e-05
3.27557962848711e-05
3.61989575986511e-05
1.75293355795297e-05
1.82453355807582e-05
6.16304982855155e-05
3.68398732563143e-05
6.19905956773942e-05
3.16407717059276e-05
2.13666271079577e-05
2.85507922659667e-05
3.13959505467678e-05
2.02217901573116e-05
3.52708987998511e-05
4.21118273728777e-05
3.85763668140526e-05
1.49566121009885e-05
1.45026328407702e-05
3.17848365274844e-05
1.09653718593262e-05
2.54960000047062e-05
7.3770870014017e-06
3.52199948627878e-05
3.51245135281805e-05
3.2196432027522e-05
2.2583772127005e-05
1.75941753071317e-05
2.9720377819406e-05
5.60286341911302e-05
3.09666968171496e-05
3.47347887880251e-05
3.9408695528017e-05
3.19662538084914e-05
1.33430546313322e-05
3.28108840919429e-05
1.65172660132615e-05
3.05731150417332e-05
9.1901959909539e-06
1.86212823714266e-05
3.73858216007632e-05
5.77462416715224e-06
2.64003491903047e-05
3.84880795144937e-05
1.53391440049946e-05
1.80768475923615e-05
3.07326082204563e-05
1.0314425085697e-05
4.77392108720259e-06
1.21376856672727e-05
2.12474927532992e-05
2.7059894667961e-05
3.02426314618392e-05
2.21928474804626e-05
3.26639017783912e-05
2.03885901655397e-05
2.12150637962286e-05
1.74088029201384e-05
3.81828831186734e-05
2.97657849577895e-05
2.34659924356634e-05
3.74858878384937e-05
2.22857126756996e-05
2.91564994204032e-05
1.66529906870116e-05
4.33265188606466e-05
2.73087359454848e-05
1.56721494349505e-05
2.03778135889981e-05
4.11206193584523e-05
3.45263888039728e-05
3.14317716192591e-05
2.03422849384945e-05
1.52847283035563e-05
2.6467207493007e-05
3.82947090142969e-05
2.60620655279813e-05
2.89516685152959e-05
3.52720889379263e-05
1.1776772667172e-05
2.16042287938533e-05
8.62350133530461e-06
1.52356138925612e-05
4.56069567094105e-05
1.56232703182582e-05
4.13289584769522e-05
2.70574190064338e-05
1.93703105276784e-05
4.26883417535799e-05
6.1302559564151e-05
9.50406735990638e-06
4.68081208343985e-05
-1.01599065352338e-05
-5.86751074573847e-06
3.69818811532388e-05
2.36612842040862e-05
4.12051433309166e-06
3.28158951781041e-05
3.91920658537786e-05
1.44000818013031e-05
5.41444521652792e-05
1.89095368216037e-05
1.85355664555036e-05
2.21281659462404e-05
3.15240381967971e-05
3.29523092768363e-05
3.73172610216835e-05
1.54186156848309e-05
6.07437033415169e-05
1.48127931104905e-05
3.2066477195486e-05
2.10727813281835e-05
6.24685796699828e-05
2.81804644926694e-05
1.5872874779609e-05
7.61057238292759e-05
2.83031693073189e-05
-3.38083863926827e-06
1.47905140144345e-05
1.17256642293588e-05
3.88454740117811e-05
1.78855888006071e-05
1.04553824027044e-05
-4.08902318733786e-07
-5.09975516371529e-06
1.6827482293419e-05
9.15569385460406e-06
1.74029216592811e-05
5.44354612186887e-05
3.10599026695537e-05
7.40353839309434e-06
8.63439002550867e-06
1.76185151055574e-06
2.29572213358257e-05
1.13477537503766e-05
1.89166828470487e-05
4.12685857916281e-05
-1.28359244451236e-06
2.03982928851871e-05
2.8242348180122e-05
1.4053004070917e-05
1.79547684969526e-05
5.97172741885995e-05
3.95831283975647e-05
1.4214749638903e-05
3.165335444509e-05
1.49436475570812e-05
6.95763646569787e-06
4.64924978575938e-05
3.64014791703174e-05
3.14444389691105e-05
2.54620955722308e-05
2.8815178830608e-05
2.36213730921207e-05
3.05863743212104e-05
2.90560229387421e-05
1.7562082171643e-05
2.91680365482028e-05
1.11080470740974e-05
2.09478577663114e-05
3.80875892748887e-05
3.04420134850597e-05
1.80268900965699e-05
4.58404059597658e-05
2.35277073809257e-05
3.09309735993097e-05
3.04091228780569e-05
1.78782089375915e-05
1.75312849428541e-05
2.0434166428924e-05
1.98473141211303e-05
2.30275835916097e-05
2.34366787284428e-05
2.62985955500521e-05
3.07624772764096e-05
3.42840786504544e-05
1.7333690934866e-06
4.27529183557791e-05
1.30901404438762e-05
-5.6389575958735e-06
5.15894256705532e-05
2.42149711159159e-05
2.48635552417026e-05
1.08927271143644e-05
1.57245600443518e-05
-5.08502142024401e-06
1.85352025444215e-05
3.46668887078932e-05
6.5501877431652e-06
4.93781679470849e-05
1.94357409882306e-05
4.18804727595299e-05
3.61665902573887e-05
-1.59740262477997e-05
3.63291292340633e-05
3.74935808709364e-05
2.42044368063356e-05
1.80590838967049e-05
-2.52392526566833e-06
2.35271246738335e-05
3.15491654165285e-05
9.129385908504e-06
2.59345101847629e-05
1.380106162613e-05
1.60182888335942e-05
-4.90674812518656e-06
-1.19142362295405e-05
1.80091048629736e-05
1.51274233104658e-05
2.66407041467632e-05
3.29951200187734e-05
2.17296985799513e-05
2.79618501333608e-05
2.50576262045556e-05
2.72976987474478e-05
8.05924871591682e-06
1.86733128123791e-05
-1.37605026500301e-05
2.57203449641453e-06
9.95405163984327e-06
1.24641508268415e-05
3.46437931758993e-05
2.10811302338335e-05
1.36439786647951e-05
2.86579648177972e-05
1.80641449983679e-05
3.4921445085735e-05
-1.06500211617463e-05
3.18180190713707e-05
2.33169928172152e-05
3.3759563888544e-05
3.98673434312522e-05
4.52530317285029e-05
1.70384412095954e-05
1.45426600544251e-05
3.81997893626003e-05
3.71405175862288e-05
5.04815957483582e-05
2.94288813109844e-05
2.04322483617194e-05
3.94172381674877e-05
2.53947507931577e-05
2.20299136596469e-05
1.39950788545778e-05
1.55447807292662e-05
1.77170353106531e-05
1.21702579318949e-05
3.98751741718316e-05
3.45061466084838e-05
2.01165296488808e-05
3.65771034550952e-05
4.10154667719326e-05
2.8568466248328e-05
2.43290577175584e-05
9.05212689941932e-06
2.09532881814518e-05
-1.92004600553799e-05
-3.22729977633968e-07
2.24711182900325e-05
2.24274951887548e-08
3.73969017171708e-05
4.40886042067493e-05
3.17864765912464e-05
2.68006284102126e-05
2.91370790464573e-05
2.67722015545945e-05
2.43155952327935e-05
1.66326214116018e-05
1.46007631837528e-05
3.71838515955234e-05
3.61301081468766e-05
3.05073539174114e-05
3.56008670024776e-05
4.73856243336201e-05
4.27884005440632e-05
3.68950235905105e-05
-1.15372241749083e-05
2.24680628812839e-05
3.15180211602029e-05
1.94015019737336e-05
1.81902817344079e-05
4.62104917220692e-05
3.95252242908661e-05
3.79949428829697e-05
2.57068880246958e-05
4.96354951031762e-05
7.03171329802824e-06
2.4574686911327e-05
1.54031003605651e-05
1.11915930322336e-05
4.0899422577345e-05
3.98195072190673e-05
1.72048897907337e-05
1.10562409220638e-05
1.81029756887794e-05
2.56273927165459e-05
1.52758329923982e-05
2.24890821740844e-05
3.7768028539591e-06
2.12940260132763e-05
1.29755446326893e-05
4.53907633948367e-05
3.70022479934845e-05
5.21972027645534e-06
2.21033436014152e-05
5.58158434234278e-05
1.85164941352566e-05
3.31167048772271e-05
3.09626754298054e-05
2.20710885379722e-05
2.46626540211495e-05
1.92124081638579e-05
4.6233127436342e-05
2.04980033534339e-05
4.28978220367577e-05
3.81901223213182e-05
1.81338911540651e-05
-2.67990727266469e-06
7.26150554959497e-07
2.05258539360603e-05
4.47168192484504e-05
5.13289721573729e-05
2.2281888944376e-05
1.28573027939725e-05
3.88915336080836e-05
3.03103948399718e-05
3.34864268606651e-05
1.45941017675916e-05
-1.7396977606915e-06
5.29025501694069e-05
3.46827649601539e-05
3.56925665950966e-05
2.8904810750262e-05
4.34646601651431e-05
3.17623460366784e-05
3.24293157745392e-05
3.69784757755452e-05
2.22098937504097e-05
2.07355223783528e-05
1.78205491097452e-05
6.47730516512523e-05
3.46983359237166e-05
4.18119186068544e-05
3.3812913051686e-05
1.88065010054054e-05
4.34533050538322e-05
9.54200427639818e-06
2.5485360185552e-05
2.39207813416712e-05
4.80732382563095e-05
7.72229617072546e-06
-5.66396113918352e-06
1.18661542076322e-05
2.68031227893627e-05
3.6933541537077e-05
9.95519907738787e-06
2.02461843332241e-05
2.02050447130474e-05
-6.82137820606044e-07
2.85287126112312e-05
3.74664254178191e-06
2.15473992678109e-05
2.27546547339804e-05
3.0856153775547e-05
6.79447366997079e-06
1.96698899969257e-05
1.19003352354447e-05
2.75411568687657e-05
4.22539622050105e-06
4.40857976289473e-05
2.29639470660995e-06
2.41768594881132e-05
2.49243412921893e-05
1.86286634106812e-05
2.11196453238784e-05
1.42276878932005e-05
1.83472568449108e-05
2.07522952130296e-05
1.98865096246825e-05
2.53569731156557e-05
1.9216204193361e-05
3.10806090612434e-05
-8.26828170924842e-07
4.07178567003251e-05
2.01204803091885e-05
2.32978583247644e-05
2.45492898562751e-05
2.11545367803175e-05
1.04934263164387e-05
2.10814722157786e-05
6.14084970604903e-06
1.29856121611658e-05
3.01022886794174e-05
2.6295936078324e-05
6.16193443648867e-05
-1.06818783494091e-05
1.75743059082668e-05
2.55240183389963e-05
2.45202714215864e-05
2.48144434014059e-05
3.83355784525159e-05
1.75767796539949e-06
3.16415938030875e-05
5.11718491847572e-05
2.89421276622547e-05
1.91886145672107e-05
4.11810693668931e-05
2.57727080205974e-05
4.0551480081022e-05
3.99339334603093e-05
3.45370826159639e-05
3.81274627358898e-05
1.48356990964128e-05
2.29055486308582e-05
1.30829595236261e-05
3.78737515620061e-05
1.35550819574424e-05
7.85107544675651e-06
1.88135861068447e-05
1.27364922756611e-05
4.77901228169354e-05
4.50393420192964e-05
1.26006192800304e-05
2.42323431767937e-05
2.41278172557659e-05
4.89249285337868e-05
-1.21296162972733e-06
3.40051555262867e-05
1.51985205379966e-05
3.35147834577232e-05
1.16988387375908e-05
4.01262867187811e-05
1.79919054439293e-05
3.07542180450595e-05
3.39785979536911e-05
-7.36708367617376e-07
1.62512177759909e-05
1.29421462192616e-05
1.84860205135797e-05
1.51853455418951e-05
2.43790469664338e-05
4.15027140839406e-05
3.44935911297165e-05
3.38949352215359e-05
1.6767551980922e-05
2.51401914717484e-05
2.57867112057787e-05
3.41651789106982e-05
3.87880299335364e-05
3.64315635318637e-05
1.30469655456001e-05
3.17095632269704e-05
2.07940713339103e-05
1.37643606719224e-05
1.58486793083291e-05
2.54269248989606e-05
2.15906984524276e-05
1.96328859964766e-05
3.0378215309309e-05
2.07562914480389e-05
7.50235711625398e-06
4.44458725940435e-05
1.90138318024608e-05
5.0214322458431e-05
2.67095027307551e-05
4.9923612688135e-05
2.39698744921295e-05
2.69016004125606e-05
2.43779267145859e-05
1.89226575682958e-05
1.83817740734513e-05
3.19462204664188e-05
2.77825652539693e-05
-8.12939856452547e-07
7.1392905611035e-06
2.21119697602715e-05
3.29640253195764e-05
2.63717035107499e-05
2.32510371058199e-05
1.76736338794327e-05
1.13487811464794e-05
8.72022251099366e-06
2.4903160151252e-05
3.71880171809481e-05
7.58543988125856e-06
2.44808812237995e-05
2.49867801467718e-05
4.18985884568081e-05
3.07695601548938e-05
4.80220341087297e-05
2.8792244194432e-05
4.11836627431328e-05
2.53282305696571e-05
2.43146556356321e-05
-1.17790567450318e-05
6.6980993692852e-06
2.66838397953908e-05
2.50745345705401e-05
3.51919866069071e-05
-1.45421642996276e-05
3.64761289923896e-05
4.32716442523117e-05
4.63311505142041e-05
3.05448743611051e-05
3.05100262258945e-05
5.22799678733037e-06
1.3329661292644e-05
7.82040158715915e-07
2.3550515525392e-05
2.39562336577717e-05
1.85480574648267e-05
4.0152427785831e-05
-1.45800230420976e-05
3.34102524306745e-05
2.05601555073224e-05
2.14407069582989e-05
4.05119776861276e-05
2.82946752666527e-05
3.32116327098181e-06
1.64382834280864e-05
2.55374698881415e-05
6.89715388741902e-06
5.92946963592393e-05
2.94899136303352e-05
1.30312554021868e-05
2.18629373169811e-05
2.23449943166401e-05
3.03882841144031e-05
2.50400737033447e-05
1.27743524265555e-05
2.50516305266449e-05
2.07448200877559e-05
5.50267010970227e-05
3.00851010905638e-05
1.6385339356768e-05
1.73519096559978e-06
2.35501914058188e-05
2.31560317249232e-05
4.57122673408455e-05
2.05242020697682e-05
1.22649447453097e-05
2.21200968660797e-05
3.15583524110475e-05
-3.70641074527781e-07
1.29086439289742e-05
3.56996209865557e-06
9.60253985857979e-06
4.30413919776838e-05
3.64174698848391e-06
3.53224231642719e-05
9.73208715884066e-06
1.80814317939317e-05
6.21760253579116e-05
4.22224572908696e-05
3.1050803650493e-05
3.3615765004654e-05
4.29227554867202e-05
5.1137034681501e-05
1.57091962156293e-05
1.99014138407965e-05
1.07722341192836e-05
3.60554570141834e-05
8.43273835969323e-06
3.19337501984723e-05
6.20187011457375e-06
2.2741612670469e-05
2.19291871811259e-05
4.61261671435082e-05
3.67108861174295e-05
2.51201305900365e-05
2.08938379561377e-05
2.36744692707144e-05
3.76970613804183e-05
1.99085352399927e-05
1.34760401982913e-05
1.68044467717e-05
4.10510248069908e-05
3.53929063294775e-05
1.6693032345445e-06
-1.19956912586588e-05
3.08317313653619e-05
3.38588758521932e-05
-1.25600166032683e-06
-3.41620761925525e-06
2.90290862472502e-05
2.85199314571377e-05
2.29136961593549e-05
2.17027775681885e-05
3.59075055565529e-05
2.67496549961991e-05
-2.21887330959014e-06
2.60808005298359e-05
3.73834929923041e-05
7.65606007835614e-06
1.41423567675389e-05
6.01279031754581e-06
1.98123266721984e-05
4.46555391839134e-05
5.01803791498199e-05
3.16139376609923e-05
3.19582149222328e-05
2.86701761474747e-05
2.73544353598954e-05
1.30803383781783e-05
3.73707797419021e-05
1.44305718317449e-05
1.36428794746307e-05
1.48989586215782e-05
1.00325910069838e-05
2.44850175304873e-05
-1.89269117429304e-05
1.69707923606047e-05
1.1951672121664e-05
1.47943430831905e-05
4.88011126253254e-05
3.41846699743658e-05
3.79460041909076e-05
3.01676465187241e-06
4.60945958157049e-05
1.87691992351662e-05
2.46161106850699e-05
2.96186247664962e-05
3.34219662475768e-05
8.39611759955639e-06
1.21919311418212e-05
5.24062589117151e-05
-1.18163770880125e-05
2.281803263783e-05
8.44625663111022e-06
1.93959746289396e-05
4.24339710754351e-05
7.47597164266943e-06
1.55448588840904e-05
2.14304004273357e-05
2.44907379396638e-05
1.01433739944975e-05
1.4474701051829e-05
3.68330042301879e-05
6.48741323620954e-06
4.8552311312559e-05
5.67188667404722e-05
4.14127758715705e-05
1.67131503498357e-05
-2.04526353828014e-06
-9.67896417131723e-06
3.13016543636816e-05
1.34679786369534e-06
8.37551053220381e-06
2.05561814274613e-05
-1.06006653010855e-05
2.683429695141e-06
9.01524809554365e-06
2.18778647614589e-05
4.13196376031117e-05
2.54199113211199e-05
1.08945139170574e-07
2.22659118691161e-05
3.02336732750429e-05
1.82960159641447e-05
1.79248681830173e-05
3.24738253356132e-05
2.48748610591853e-05
1.28508762725238e-05
3.22412826143935e-05
2.64801610673097e-05
3.3769928632648e-05
5.5848835870783e-05
4.14633074247918e-05
3.27387792923877e-05
4.2325014069261e-06
3.24905887325689e-05
7.54706139188362e-06
4.21044843753336e-05
2.01527127110298e-05
3.79822416278002e-05
1.14793198362461e-05
1.86518330199679e-05
2.4975671847967e-05
7.07453907258309e-07
2.29004625924879e-05
2.99975183071422e-05
4.17236974741045e-05
7.84471291968184e-06
2.63815819033962e-05
3.2812385744625e-06
3.63294645622769e-05
2.18347820986772e-05
3.18846980810495e-05
1.85448686786238e-05
-5.22024248096646e-06
1.63690091914144e-05
2.00373165316417e-05
-3.64066254140167e-06
2.60277673832517e-05
1.42075021150625e-05
-9.34190077843142e-08
1.04828642385708e-05
3.36453044663325e-05
2.78139564476293e-05
2.163089612631e-05
2.34275209748569e-05
2.63844662580169e-05
2.10535074545276e-05
4.44581673364353e-05
5.18064278216084e-05
2.20960581602288e-05
2.83248960068403e-05
3.21433963637056e-05
-6.15261802848826e-06
3.05367356443094e-05
1.08866782585896e-05
2.10432095888535e-05
4.35795879093615e-05
1.99936782233167e-05
1.51348686014202e-05
2.97686297751028e-05
3.32488915878737e-05
1.73392279570358e-05
4.94425028613152e-05
2.11662337860766e-05
-9.51814560491686e-06
2.69557282514273e-05
1.54065244239507e-05
1.96741389282102e-05
3.06729297998522e-06
2.99209487162926e-05
2.25589184721436e-05
4.58823795159246e-05
4.52742048478176e-05
4.82321502280033e-05
2.78993672907773e-05
4.34448087269363e-05
1.55756331256404e-05
-8.85178393252735e-07
4.58454716876455e-05
5.25082777880632e-05
3.05885895561635e-05
2.54878811328457e-05
3.97894286085588e-06
3.074002243402e-05
7.41490316195962e-06
1.36544481778871e-05
1.46381750694051e-05
1.79589157974528e-06
3.358067067429e-05
2.92495324444199e-05
6.41973127456512e-06
3.59662722328105e-05
1.38931403499268e-05
3.82938908085578e-05
1.97256007589634e-07
3.27038378197424e-05
3.42734630892215e-05
1.82900797980527e-05
1.87759267275657e-05
1.11002142891752e-05
1.80267829885544e-05
4.29502972103265e-06
1.72668914374307e-05
-4.31320024933162e-06
1.41987530207877e-05
1.43819602619711e-05
4.45223295982106e-05
3.84614915451736e-05
3.12648251920874e-05
2.0631819268536e-05
2.07972255361196e-05
2.71096303247775e-05
1.66618043292882e-05
2.50167562256754e-05
3.47916620408592e-05
3.19684393078979e-05
1.43529981638595e-05
2.4749604543364e-05
2.62096771447069e-05
3.98432901908837e-05
1.56367381902507e-05
1.79559523267996e-05
1.70404166660902e-05
2.37149245310485e-05
2.58520143344562e-05
3.92918416101006e-05
-6.17526009099407e-06
7.27996815486562e-06
2.27883980290595e-05
2.89933279822492e-05
5.06459524560593e-05
8.86378744176775e-06
4.11340088211413e-05
3.44883512702936e-05
-1.09569669361293e-06
2.24092412680915e-05
3.26660885885441e-05
-1.67450920608885e-05
2.50197302176426e-05
1.68566012443255e-05
1.45598226895821e-05
2.74044512162922e-06
2.6844684894399e-05
1.38464463581084e-05
2.26532283046425e-05
1.34072795956448e-05
4.33207103167551e-05
1.09259840255943e-06
3.43009818626019e-05
4.90817352377728e-05
4.11353170393892e-05
1.97115758210961e-05
2.43764931051546e-05
5.20021510083238e-05
5.8225846523481e-05
4.55200238920187e-05
-8.93092100357469e-06
3.56589485168279e-05
1.53614210807263e-05
1.69567557310775e-05
1.65937084015971e-05
8.64540691793307e-06
3.87921952043319e-05
-8.85381099915148e-06
2.83759966926647e-05
2.55951084760813e-05
7.86842481326105e-07
4.87004124861256e-05
1.76736601628487e-05
2.37395420419675e-05
2.93905418887802e-05
2.69773274469506e-05
2.12132488257156e-05
2.44595937677461e-05
2.23797482981434e-05
3.58683624669919e-05
2.93212112175294e-05
2.11452497259166e-05
2.16171650171919e-05
3.20808339096611e-05
1.14692345157786e-05
3.77002689373388e-06
3.57234830304182e-05
5.68420539512644e-06
1.00729011902874e-05
3.15742838196863e-06
2.90810999723164e-05
1.51634936871427e-05
3.5143092329492e-05
1.23421091943656e-05
1.59354758658349e-05
4.00465098555978e-05
2.91691761629645e-05
4.34273737578527e-05
5.30752719588667e-05
2.83007675072587e-05
2.08652670043156e-05
3.45995658987146e-05
3.91967136225244e-05
4.27708202715581e-05
3.29646347962282e-05
4.49054501516353e-05
4.5453645486e-05
2.33534849657781e-05
2.3054966165758e-05
4.31359142589598e-05
4.67168874417035e-05
2.53889190890355e-05
3.29925043362825e-05
2.09853879327213e-05
5.20712939866446e-05
-6.80463897203194e-06
2.8467947020981e-05
1.37862636601852e-05
3.39419432353895e-05
1.36664523938784e-05
2.13105194442515e-05
1.9880864272803e-05
3.10924152033483e-05
9.52048834800546e-06
1.92377765118413e-05
1.64549775521274e-05
2.2806651891148e-05
2.57723808530465e-05
9.87199759958518e-06
3.91298601417007e-05
4.4212459513812e-05
2.10997097346762e-05
3.241059927778e-05
1.43550680803236e-05
6.57296481763772e-05
2.70687618724094e-05
4.4729150255442e-06
2.37327329861951e-05
4.58118517882561e-05
3.92943167787311e-05
3.83051523603131e-05
2.69739087840008e-05
5.19955667876556e-05
4.4067821421931e-05
4.27703295983471e-05
2.04631047762898e-05
-1.63630698064555e-05
5.0093892881199e-05
2.91193914113969e-06
3.15084711557153e-05
1.25273667492823e-05
2.06289106889988e-05
-3.11607939819293e-06
3.91287935683303e-05
3.13331861011305e-05
3.48152079653572e-07
2.95178800805382e-05
4.69967214605143e-05
2.17948536415901e-05
1.41817916131863e-05
2.34905037751691e-05
2.68371254346277e-06
2.22625305104091e-05
2.00542212701533e-06
1.35355586125159e-05
2.08129652290635e-05
3.73727363498019e-05
2.63055502185597e-05
-4.25986442890553e-06
3.39374972518363e-05
1.19956536618365e-05
3.6401208461393e-05
1.19852098348728e-05
1.46133763849993e-05
2.15359426535819e-05
2.78637348319624e-05
2.28555868893668e-05
5.24938793901319e-05
4.50798993442133e-05
3.08995722085373e-05
2.12645453247132e-05
3.56674735769444e-05
7.56259556796077e-06
3.38411939881468e-05
2.56699985353444e-05
2.95554887724362e-05
4.44453285432645e-05
4.69672495981334e-05
2.43458829796806e-05
2.9885907044773e-05
1.91634600224564e-05
3.71593031999106e-05
1.26360217978636e-05
4.32930531788165e-05
4.0526630315918e-06
1.72106166098521e-05
1.60348824406892e-05
2.19831616463819e-06
4.97866216699344e-05
3.53470014021897e-05
2.2491343015578e-05
-8.11313073631176e-06
2.43553461199748e-05
3.03725011064297e-05
1.68611492617648e-05
1.55383819013413e-05
1.50642528111469e-05
5.08222182309562e-06
3.19801172629462e-05
6.6113481433343e-06
1.55432805818517e-05
2.28278310399708e-05
7.12988003233931e-07
1.79976938104349e-05
1.74090999920428e-05
5.86353234911567e-06
1.51211069882178e-05
1.0822920861936e-05
2.98635998888957e-05
2.19741539265084e-05
4.59927085334213e-05
3.90367078705388e-05
2.35700655262302e-05
7.13011897296949e-05
2.62814452130444e-05
6.03874581499679e-06
1.1170287990189e-05
2.34008980138546e-05
5.42074288941483e-05
4.22121799756198e-05
3.60302200406098e-05
4.68264129722692e-05
3.56696534611197e-05
1.816750265886e-05
4.16428900943471e-05
2.7943105192753e-05
3.70989081001137e-05
2.68120972549779e-05
2.5141212882199e-05
3.91192485671263e-05
2.44675774344277e-05
3.47289000184209e-05
3.99360455831713e-05
6.86440671807567e-05
2.1015697930318e-05
5.53492899226878e-05
3.31247798332597e-05
3.3795245440615e-05
1.83136741081427e-05
2.67816321664261e-05
2.75553741782735e-05
2.17776238430074e-05
2.62723334379801e-05
2.98335510699206e-07
2.35438481875131e-05
1.17583070656445e-05
5.63378942229899e-06
1.11648705455111e-05
1.0930943573034e-05
2.30445587990718e-05
1.33369039640077e-05
4.23532699619735e-05
1.98676305147047e-05
1.68643284221776e-05
2.91210721056086e-05
3.3495067584326e-05
1.46443086254485e-05
3.06176704814905e-05
1.93931869605747e-05
8.72473040014023e-06
2.97914889133848e-05
2.90641615419117e-05
4.53392706391115e-05
2.35975776874195e-05
2.67384953473148e-05
4.69461745607236e-05
4.59855837621615e-05
2.11362952380941e-05
1.27493005153711e-05
1.01362644494879e-05
3.39481719750961e-05
2.94578226404432e-05
4.04295839125995e-05
2.95740964083307e-05
3.01465341859076e-05
2.17068757781625e-05
3.67495655712216e-05
4.19810358805268e-05
3.62584235338047e-05
3.98272327772881e-05
3.4399502704703e-05
2.39537148931778e-06
2.50584569963621e-05
9.08522121068828e-06
1.20258286187033e-05
-1.26608183508782e-05
3.1572902935425e-05
3.26039264281125e-05
2.75549061466983e-05
3.47228256227123e-05
2.18656572193254e-05
2.83307342105275e-05
2.71973351325506e-05
2.89676186730382e-05
3.1100105286468e-05
9.03133102098803e-06
-5.41778611346947e-06
1.30469760180493e-05
9.4447552971414e-06
4.90701220545157e-05
5.26646115939212e-05
2.46630722393123e-05
4.48112615837145e-05
3.05035652294503e-05
2.54488580765633e-05
4.38456288355869e-05
2.01494929971959e-05
4.4276675743774e-05
3.35365283736919e-05
3.44267526063692e-05
5.09357175887037e-05
1.75562226063128e-05
4.87941308934017e-05
1.25305175282033e-05
3.70482223545257e-05
5.35137276395173e-05
2.34620842477986e-05
1.98590902414301e-05
1.45136114059176e-05
4.38015248737744e-06
1.09343156240876e-05
2.88391789864639e-05
1.96406111227669e-06
8.770087792229e-06
-1.94128562019582e-06
1.37653958701083e-05
2.69479203744883e-05
4.07193639274603e-05
2.47344407533159e-05
1.20440539055805e-05
2.94529909173152e-05
1.78180380709842e-05
2.040643949417e-05
1.11974627856754e-05
-9.71580554339992e-06
4.18707188642787e-05
5.38049325103654e-07
1.41590552963904e-05
8.2965288729412e-06
3.56883201396615e-05
8.62272218105584e-07
2.73768089133738e-05
-9.07588240196944e-06
-1.24468031443284e-06
4.49291480711689e-06
2.16843982870869e-05
3.37482291274853e-05
3.26499846682301e-05
-1.00725686362416e-05
2.89079776622627e-05
1.42187725232258e-05
1.25720035390956e-05
1.44423195938776e-05
2.82145285540476e-05
3.63725929484164e-05
4.01396327517429e-05
4.93574283803716e-05
1.19262356476636e-05
4.40999953112216e-05
3.32724597780154e-05
2.87949046887642e-05
1.20399758514549e-05
3.2747167847347e-05
3.60191291412978e-05
2.7438421548376e-05
2.73520547300229e-05
2.31539898861694e-05
3.29995824496335e-05
3.51945725683247e-05
2.5450005414016e-05
3.61771528669672e-05
1.69745053856872e-05
2.59628474845723e-05
4.25173570925271e-05
5.87380481117004e-05
4.24718291449176e-05
2.39542497853934e-05
1.66643408204687e-05
1.69719483755616e-05
7.09261780074299e-06
3.53984470203613e-05
4.00595503521432e-05
3.18779658428936e-05
1.64857908208694e-05
6.48773070698305e-06
2.05618266846003e-05
2.87707929622003e-05
2.11793842634579e-05
-5.35509350541596e-06
3.77722462858862e-05
2.4518288714759e-05
1.74012387867849e-05
2.16318411963592e-05
3.95620516677487e-05
1.86012871738113e-05
-6.87131178224745e-06
1.89500129626627e-05
1.21947527016953e-05
1.40499905185935e-05
3.71929086957967e-05
7.80208392410246e-06
2.91826704484767e-05
3.68553797868304e-05
6.41835452239965e-06
2.19260599017473e-05
3.82383301322373e-05
7.99391329339167e-06
3.20975283954002e-05
2.76552815894972e-05
2.65373018570494e-05
4.3230120787108e-05
2.30727070815645e-05
2.9298031063882e-05
4.02363337042669e-05
5.42852583354713e-05
1.27319080597243e-05
3.35492256950393e-05
2.88663595630891e-05
4.16654092419038e-05
4.14784222068764e-05
4.94208125019777e-05
7.55850290746186e-06
4.29944319441178e-05
8.96340127316713e-06
-1.12702219857699e-06
2.48596069497189e-05
-4.09014388482961e-06
8.04579184887742e-06
1.44063835607286e-05
1.37217441411152e-05
2.69097270374719e-05
-4.01148979964293e-06
7.87346686009187e-06
2.80396467668894e-05
2.50596766833404e-06
2.09073890531596e-05
-9.28395928614776e-06
2.40099016902718e-05
2.15552787762314e-05
-2.36598322879314e-06
9.07299319065315e-07
5.0972078901807e-05
2.16454671222184e-05
1.98367924144879e-05
8.25595420806535e-06
2.7269801664646e-05
5.40948053260669e-05
5.79324121917479e-05
2.86869644589978e-05
4.65339540701142e-05
1.99537499974737e-05
1.5584102568505e-05
3.42973286745918e-05
3.42638586925566e-05
3.10430729236868e-05
4.49191322974372e-05
3.63476752764105e-05
3.44240854229593e-05
2.43051488623644e-05
5.53471974398512e-05
8.55871943784942e-06
3.08021469563078e-05
5.1591849847843e-06
2.97537756051295e-05
2.68107649426475e-05
1.77191288065574e-05
2.96006523628094e-05
2.37168590958349e-05
-7.34706636106069e-06
1.51813829090027e-05
1.66408155147006e-05
1.41960374052758e-05
3.62657450622013e-05
-1.84805941137329e-07
4.3978315564905e-05
2.49194951111688e-05
1.95450946602181e-05
3.28753572610284e-05
1.04286907257813e-05
1.23583705746865e-05
1.36798777357785e-05
1.57612282400926e-05
8.14892084925745e-06
1.65313558693672e-05
4.28178487019311e-05
3.16034372949669e-05
2.19249413582725e-05
2.74923166064492e-05
2.50994559840074e-05
3.39252903089915e-05
3.67589558984831e-05
4.29095262573436e-05
2.89824142801316e-05
4.37414098678467e-05
5.58304157753548e-06
5.36864950585155e-06
3.32999858780759e-05
2.80362458787529e-05
4.00160588313837e-05
2.81408720673214e-05
7.80338559491065e-06
2.66732868281618e-05
3.71259750659918e-05
3.48947423329876e-05
6.68362433567473e-07
4.25779601414641e-05
3.24154532193861e-05
1.96242607322884e-05
-3.9784621586282e-07
7.5281592349716e-06
2.87692751716128e-05
2.05164429318321e-05
2.82077228561955e-05
2.82607663578926e-06
1.39883481478844e-05
2.48398503459532e-05
3.12707395813899e-05
1.13458722421291e-05
4.40291106660499e-05
5.83043320626497e-06
8.38421685218318e-06
9.3109541927908e-06
3.95912505733217e-05
4.91080649873804e-05
1.23158716293754e-05
3.38754825987839e-05
2.45567888595912e-05
3.14779305798931e-05
5.01366075058571e-06
4.21003773567132e-05
2.53453123877048e-05
3.76714658838513e-06
1.54091007439973e-05
2.1830182122686e-05
3.24272507430741e-05
5.53324656419589e-05
3.54829809464435e-05
5.30124061320904e-05
5.58273787763808e-05
4.54039425691338e-05
2.19510040588993e-05
1.21097130145993e-05
4.56951822518878e-05
9.56809109933954e-06
2.08357979790327e-05
3.31561189009086e-05
4.33796184610178e-05
2.11874798595904e-05
2.87622907104415e-05
4.81599324328812e-05
4.14961423884909e-05
1.81960832182476e-05
3.34186727648946e-05
2.31120426004583e-05
5.92717211486033e-06
1.08254732492408e-05
1.61947793626068e-05
8.87161992823645e-06
2.02695978148183e-05
1.32546037981701e-05
2.84849347405734e-06
3.19785500319066e-06
-8.20245896323003e-06
3.19960378662918e-05
3.82244247528986e-05
2.46119765210228e-05
2.04181078763408e-05
2.89735350189589e-06
4.10581858141003e-05
2.41979954144657e-05
1.89643943262829e-05
2.30328484262722e-05
3.33540927089995e-05
2.22806198079321e-05
2.01225561269758e-05
2.74226225495627e-05
3.40106360347658e-05
2.6554198553467e-05
4.00735098143309e-05
3.43687212048931e-05
2.35317278338274e-05
4.05225225612219e-06
1.39920796674446e-05
3.8658661737259e-05
1.00715275925253e-05
2.2907686798965e-05
4.37776779705668e-05
4.62652459133282e-05
5.37923599706332e-05
3.80019056184704e-05
5.92110053433197e-05
2.42484813113617e-05
3.27884118587074e-05
4.12770560484709e-05
4.00098251369694e-05
2.79831234781415e-05
2.8468290922482e-05
1.0031939294453e-05
-8.55723118135782e-07
-6.44954610927895e-06
1.85273416039475e-05
1.23799073051129e-05
1.28698909825567e-05
3.84610142594127e-05
1.57510303806457e-05
3.82177007615882e-05
3.24102893810128e-05
2.02782819202325e-05
3.17986209102935e-05
2.11164610629885e-05
3.25226781349997e-05
1.5183324274233e-05
2.57779018309072e-05
1.58416148382748e-05
2.74344256436084e-05
5.06069065258899e-05
3.86411881268348e-05
3.71295445192271e-05
1.8351559139805e-05
3.94188919620742e-05
2.88490309557423e-05
1.24613594326229e-05
6.7197262424412e-05
4.52585590419075e-05
2.38084136737577e-05
3.38313628139249e-05
5.48930396001203e-05
5.05413988099914e-05
2.62913718820813e-05
4.7476741384817e-05
2.16367183619154e-05
3.50066241245142e-05
2.95133243896594e-05
2.78360967763705e-05
1.16815137130299e-05
4.16389421464866e-05
3.42004244914924e-05
4.07296161294205e-05
-1.07086218873262e-05
2.28674094295398e-05
3.67887084275887e-05
2.20953470391153e-05
5.92385796518687e-06
2.3617857347008e-05
2.17151452629191e-05
3.77995823536382e-05
1.40225564202549e-05
-1.18609718424315e-05
2.49937834873198e-06
2.16700948876794e-05
8.4399038935039e-06
4.68790541696524e-05
1.2801344378512e-05
3.05829664754598e-05
2.10604678315532e-05
1.8468913816795e-05
2.25217548586013e-05
2.49160798730027e-05
3.92542398244907e-05
2.75785922450446e-05
1.97800425975093e-05
2.2489806773343e-05
2.50563044839206e-05
3.09268684131036e-05
2.46277420984453e-05
2.81396790846895e-05
5.06695154439979e-05
1.62431211632294e-05
2.70354964922415e-05
1.40137196824804e-05
8.95948376247983e-06
1.68900333990124e-05
1.19946465031913e-05
2.29074607771077e-05
2.84914879970081e-05
1.59038591236534e-05
4.94350599463218e-05
3.63345056696153e-05
4.10484114241296e-05
1.67082967696837e-07
3.35566344271134e-05
3.07314482203626e-05
3.34052757891378e-05
1.41092232774356e-06
2.47110735708764e-05
4.0277511166827e-05
1.03279209276449e-05
2.40083246109937e-05
4.27933017624563e-05
3.46534709220357e-05
2.58350442420656e-05
4.99376103670103e-05
4.39111210936902e-05
-1.10936757923348e-06
1.97368103120587e-05
2.36236817117978e-05
3.99500589045227e-05
3.77737243151814e-06
4.47732150170663e-05
4.42480638989382e-05
4.22679488314322e-05
1.77384746416776e-05
-1.00450178952678e-05
3.96095206535607e-06
5.65597761396449e-05
3.57035506120377e-05
7.37159876565082e-06
3.28091698973777e-05
2.18099704674975e-05
-1.26386043364579e-05
-9.51600972880363e-06
1.52528451454568e-05
2.92615130071025e-05
4.15774959531811e-05
1.27987162487315e-05
1.05859918600551e-05
1.72012717605102e-05
8.10027058318562e-06
2.54342291256359e-05
3.22770535348938e-05
5.85221558858138e-06
4.82240291882955e-05
2.6497792501733e-05
2.3577729519755e-05
1.90575571549018e-05
2.0753685196598e-05
2.28054445656228e-05
1.89614607200304e-05
2.36198544888536e-05
2.330464812851e-05
4.49156600804347e-05
2.70232728361439e-05
3.65564335386143e-05
1.61906294818224e-05
2.16749406455265e-05
2.0367825732657e-05
3.70552278691167e-05
4.43550913238098e-05
3.38319551329621e-05
4.86739231140835e-05
1.71559857461764e-05
9.95470514905723e-06
1.96529983727851e-06
2.50944454159291e-05
3.7698775322486e-05
3.09447834760325e-05
1.90186304605217e-05
4.94108237226859e-05
1.54495731638019e-05
1.65791001742449e-05
4.42615968367719e-05
2.16986894109137e-05
5.1154400780631e-06
2.61341041720215e-05
-4.73184636799565e-06
4.08886791085452e-06
4.46982648162264e-05
4.17789112243157e-05
2.17980027520527e-05
2.0908692248058e-05
3.08585854148371e-05
2.52262639456009e-05
1.13723753108189e-05
2.62535865938308e-05
2.73193401632611e-05
4.24829658832243e-05
2.62835473466801e-05
1.66334637503517e-05
1.52058061958081e-05
2.1776530552601e-05
2.56071463296855e-05
2.58063958867778e-05
3.38962414751703e-05
6.70737823317635e-05
3.24571740057755e-05
2.87196166302976e-05
6.17203211870645e-06
1.31744672776897e-05
6.18086586195086e-06
1.09812867946086e-05
1.73499358398424e-05
2.14307672262019e-05
3.87717341959278e-05
2.05634018852104e-05
4.72797677073293e-05
1.94768254225558e-05
6.35037186951813e-05
4.37164665424222e-05
2.66959671236638e-05
2.1157170427098e-05
2.22808414570929e-05
3.97040108264816e-05
1.20867360247371e-05
8.41578698630807e-06
7.22259827777702e-06
2.92343818884964e-05
4.8263385680407e-05
2.44739583305849e-06
2.09177189612628e-05
1.86214535936599e-05
1.72482198714715e-05
4.47727955193449e-06
2.44247693599057e-05
2.83271420894563e-06
8.45193319350397e-06
5.30358944273992e-06
1.03712694807265e-05
1.61969748482411e-05
2.63320888444415e-05
3.64117728557035e-05
4.90101992931926e-05
1.89639269048703e-05
4.0595728323883e-05
2.37420131711099e-05
5.01012521318935e-06
1.96303005225549e-05
4.23444773571143e-05
2.98277105701e-05
6.4316392951519e-05
2.46356692461282e-05
1.24689618973226e-05
-5.95219582996837e-06
2.74145843466148e-05
3.83359095171485e-05
1.75098136257289e-05
3.17164386737999e-05
5.30713684598211e-05
1.39080228335368e-05
2.84683873421208e-05
4.79544137561527e-06
4.78034144669656e-05
2.22914528545225e-05
2.18133272112679e-05
2.72469759692545e-05
1.47652231326622e-05
1.49526844443689e-05
1.47563351569854e-05
1.91923918941998e-05
3.65187368899526e-05
-5.71347599118809e-07
1.30166146814699e-05
2.19428585501114e-05
2.53013558502233e-05
8.7706560072901e-06
2.72638267219035e-05
3.10382534482923e-05
3.25366888489311e-05
2.98460744063719e-05
2.96604881314042e-05
-7.58163167524123e-06
1.69925714160817e-05
4.95114700454755e-05
5.16278791275229e-05
-6.70368878771677e-06
7.56975022456002e-06
2.20617562000664e-05
4.08989694266693e-05
1.62121726612745e-05
2.80438419308553e-05
2.91181948183495e-05
2.47703712040328e-05
1.93740317227687e-05
2.66505152983191e-05
2.4833762440133e-05
4.21355250732776e-05
-1.72021771639495e-06
1.80489782932558e-05
-2.44144674555347e-06
8.57341046480584e-06
1.43156034484653e-06
2.69412059493358e-05
1.65445198491449e-05
3.19030873783882e-06
1.74702292361695e-05
3.6627522087339e-05
2.02899521305096e-05
2.51529712678985e-05
-2.80011807774409e-05
3.17812805409544e-05
2.43297364175899e-05
-4.77619567811468e-06
1.54941482964214e-05
1.48380682026932e-05
2.90590922732997e-05
2.94715539133854e-05
2.32539447799066e-05
4.21685340074146e-05
2.9989935849302e-05
1.10218158467264e-05
3.49870228364901e-05
4.24019325888531e-05
1.70483882099414e-05
3.65271586469213e-05
3.86414177925891e-06
3.31207980280547e-05
2.75149832973905e-05
2.73207650312594e-05
3.87993701337175e-05
2.84004067215559e-05
3.58710660088476e-05
1.88947881001965e-05
1.97518534425431e-05
2.42765187381299e-05
1.47657563327686e-05
2.80365448220637e-05
7.54396431951507e-06
3.63539650598893e-05
1.46067717716203e-05
2.87332248030198e-05
2.15957588990829e-05
1.03926191610754e-05
4.67049905912941e-05
4.51181267947213e-06
2.53494588279453e-05
4.68893227428539e-05
1.74748964762237e-05
4.51993694793385e-05
1.95733211954407e-05
2.80666767620202e-05
1.85560150422354e-05
3.96199987635145e-05
2.62247774393337e-05
2.652386435335e-05
1.32382488232862e-05
1.8030450091976e-05
2.76922111462518e-05
1.97755328429289e-05
2.55445109368766e-05
1.66588323043592e-05
2.09957937010178e-05
5.75246657652665e-05
5.67723388376953e-05
3.5783767226957e-05
2.0261822119666e-05
1.46113660247923e-05
3.38940128009706e-05
1.225719522014e-05
2.88101260244372e-05
1.88369915435779e-05
5.98835821476244e-05
1.3098709439175e-05
5.53251262076823e-05
8.46652370902882e-06
3.63670443283539e-05
-6.77135940820023e-07
3.23827953198996e-05
3.72782421801669e-05
2.72457119893543e-05
2.36140212338508e-05
1.47518207445693e-05
2.481435741725e-05
1.84638846955251e-05
2.12918230792399e-05
2.32810762622882e-05
2.57372231933723e-05
3.05437827144361e-05
2.4015175605217e-05
3.23272392810358e-05
1.58532962981823e-05
3.29005410483889e-05
1.99485675417471e-05
3.30326137003113e-05
3.39607992454332e-05
2.94794206194537e-05
1.64076583085363e-05
2.43836257190199e-05
5.12118128342994e-05
2.93675496974002e-05
1.80027934488569e-05
3.05799019292541e-05
3.38382939636824e-05
3.84962175523952e-05
4.2936598656061e-05
2.31226051207859e-05
3.10708342997816e-05
8.07216588452546e-06
9.77003679278107e-06
2.29791766257659e-05
8.14280062069878e-06
1.47940323194385e-05
-1.17162471978919e-06
3.09330017860163e-05
3.91808474097914e-05
-8.11560567989366e-07
2.75078791502459e-05
3.80279376190853e-05
3.02534459880237e-05
2.72087678490246e-05
2.01649357089806e-05
1.67683987128731e-05
-2.94718501753584e-06
7.48914907584541e-06
1.75190939832394e-05
1.0480679616834e-05
2.73739261503387e-05
3.18909495187627e-05
2.50654208323299e-05
1.60405597262227e-05
2.50209846493556e-05
1.96614620163088e-05
4.62354700334561e-05
3.75083791448832e-05
4.59754439637281e-05
5.81193927766861e-05
3.13046675573069e-05
5.52774450094583e-05
5.30777521442263e-05
2.56105421398907e-05
2.54661947046544e-05
1.55770056339981e-05
1.31169663840577e-05
4.28043164968127e-05
2.68368131288279e-05
3.66589550445624e-05
1.75647277200843e-05
4.21237005484995e-05
3.21709014087021e-05
6.0007051680136e-06
2.2784885814403e-05
4.39740458784271e-06
2.49266456512076e-05
1.90801263430035e-05
3.35005391264513e-05
2.48672804807621e-05
1.5672770334536e-05
1.88564904009326e-05
4.8505931885354e-05
3.0852471513713e-05
2.54375805482575e-05
2.47617490097353e-05
4.96262828238777e-06
3.64360106779996e-05
3.08278518410149e-05
7.76841529256237e-06
-7.5309220270254e-06
8.63693856959344e-06
2.5891047964508e-05
2.95700966072937e-05
3.42299528277095e-05
1.39963427766113e-05
2.70494962125538e-05
4.3855277156579e-05
6.09857942800188e-06
2.7772323504541e-05
4.07977086596727e-05
1.57437931342105e-05
1.85962088455146e-05
1.47492149686191e-05
1.84138490279492e-05
1.69438859487014e-05
4.94373577997387e-06
2.49856246271062e-05
4.02346186395389e-05
-4.63818390607967e-06
9.80598960936913e-06
3.92986075064989e-05
4.32961616298001e-05
1.27690469163812e-05
3.61935475556572e-06
4.86001217088813e-05
3.2157656254543e-05
1.66091268876437e-05
1.94398308432065e-05
3.91949827580629e-05
-6.83305577401201e-06
2.35793164604059e-05
4.24070784928484e-05
4.88087201672531e-05
3.15169756664775e-05
2.99839695454206e-05
-5.08368126283679e-06
3.46527961216606e-05
4.10418765378184e-05
3.54050576360834e-05
2.39845001795524e-05
7.49584287927042e-06
3.12913297213833e-05
6.35138526181045e-06
2.98740258912002e-05
2.37431457407428e-05
1.50387629378957e-05
8.59321360627485e-06
3.5885448163543e-05
3.99296885009918e-05
4.65372793247217e-05
3.43462234967922e-05
2.41250821742547e-05
1.04590663763988e-05
2.16977575130044e-05
2.35567541721409e-05
1.18816001443358e-05
2.85455169796949e-05
1.74660277454206e-05
3.54006985521956e-05
4.18502507214098e-05
1.25260452117987e-05
2.52475828355173e-05
3.56699744001436e-05
3.28777672069466e-05
2.84322497002773e-05
2.32582308511447e-05
1.18588056043641e-05
2.87586907394609e-05
4.32240364833557e-05
1.58753596316259e-05
2.41983500627018e-05
7.4547291055639e-06
3.709514084382e-05
3.63055046368627e-05
-5.69652075584531e-06
2.42383009722194e-05
1.30841440362001e-05
1.62336606595125e-05
4.25829159367973e-06
4.46978469683855e-05
1.44535219353264e-05
-1.37793981252902e-05
4.44917321692106e-05
1.3826210215758e-05
1.69429057909778e-05
2.67495040518032e-05
-5.59019235991083e-06
2.74186177071813e-05
5.621208925049e-06
4.8486919315866e-05
9.7943383021618e-06
1.04336000087453e-05
2.15149919172299e-05
3.16821746998274e-05
3.41139094306517e-05
2.22128662411651e-05
3.34049399510936e-05
3.92351936099049e-05
1.15581055907373e-05
2.2464683522005e-05
4.5451315084837e-05
1.79019852844265e-05
5.29206438502004e-05
3.09470828745203e-05
9.28745871185414e-06
2.49614091354541e-05
1.58256364000202e-05
5.61592122342404e-06
-1.01177151255443e-05
9.91856542554839e-06
1.0259505888273e-05
2.52204219190019e-05
2.12083492849449e-05
5.14081433410257e-05
2.89756195286361e-05
4.51187652581904e-05
1.14030860561575e-05
2.55325440652935e-05
3.00740473870399e-05
2.834319954661e-05
2.78669926411462e-05
2.97425657665143e-05
2.37428663212071e-05
2.44849745557303e-05
2.49779332843502e-05
-2.46322210324409e-06
-3.75861158767596e-08
3.55011430599536e-05
4.7631414379899e-05
1.37204811050301e-05
4.23684317155716e-06
2.73242631416155e-05
4.37649557531622e-05
2.91729921102693e-05
5.80797462475202e-05
3.45770632351082e-05
3.46960998953344e-05
4.23320563987702e-05
5.02422116245639e-05
2.01098792869452e-05
1.7890936433924e-05
1.97034444790418e-05
3.1541090955374e-05
4.58284053129439e-05
2.99383424639277e-05
4.15834696579701e-05
3.05051775923799e-05
1.78767203820394e-05
3.7232776117272e-05
7.47175858301904e-06
1.8865603477755e-05
5.79823270902308e-06
6.94926644823477e-05
4.37377182339422e-05
3.57132386494119e-05
2.57939871932795e-05
3.83848968633489e-05
1.87102418804202e-05
3.50902328593676e-05
1.715293603392e-05
1.66196834744319e-05
1.93053368630637e-05
4.49495807931811e-05
1.34849253056275e-05
2.52966072767035e-05
3.34969779877678e-05
3.42841623960221e-05
1.03523796862765e-05
2.63560305156391e-05
2.22731088870184e-05
1.28753228520772e-05
4.19089646272182e-05
3.53258085768497e-05
-1.09076524111604e-06
3.56686448319489e-05
3.38622859187972e-05
2.15708046718272e-05
-5.32338529590383e-06
1.67465823008034e-05
-3.04861531398741e-06
2.54258857020382e-05
-1.13090038864168e-05
6.06721731737516e-06
5.27047128443551e-05
1.99543826157152e-05
1.38366444971861e-05
1.54482941498599e-05
2.39106017750433e-05
7.06819992198506e-06
3.23443230761401e-05
2.20183410515378e-05
1.62919851192252e-05
2.73024600056117e-05
4.52008587382154e-05
1.98367659151274e-05
4.98357857620788e-05
2.73224258105424e-05
1.28050988632064e-05
5.6783327433791e-06
3.06148248245587e-05
3.07502350555903e-05
3.90980141224571e-05
3.18547757565184e-05
2.695208980246e-05
3.34569793102171e-05
2.25617573793662e-05
1.93571501302174e-05
2.27420404813193e-05
5.98257363482682e-05
2.1018745498783e-05
2.25815527832905e-05
2.68478612285881e-05
2.82481872460548e-05
1.55547692033995e-05
3.71442800494054e-05
1.91289897595157e-05
8.93436600533478e-06
3.1350201891482e-05
1.38473328300514e-05
2.81005812168943e-05
2.70390138988197e-05
1.66240062347438e-05
1.70572906447597e-05
2.17590083819638e-05
1.85016039744688e-05
2.06385625734406e-05
2.03654101726953e-05
8.39819018373796e-06
1.43431462673033e-05
1.34455418744097e-05
4.02955108289526e-05
7.8898597095447e-06
3.02653867670462e-05
2.90441945950018e-05
4.52164264630921e-05
5.16216822023241e-05
2.93335137590979e-05
1.93394676524548e-05
4.49809344730788e-05
4.39664819806048e-05
4.79598509645475e-05
4.20069944574691e-05
2.42153892499911e-05
8.81925907139642e-06
3.95964057448082e-05
3.78708219078581e-05
3.75246959385734e-05
2.03604652364516e-06
2.6846083239305e-05
1.43876010060259e-05
-3.19616485786207e-06
3.89815153171198e-05
2.0172309261024e-05
1.0461574253439e-06
-3.2685958422592e-06
2.59865247716986e-05
3.3369446734747e-05
2.12849595248206e-05
2.70320235977689e-05
1.81532719486207e-06
1.90955535841012e-05
2.35677380732076e-05
7.64845760574814e-06
1.46033204160774e-05
4.54930958730053e-06
1.90754999029126e-05
1.28004781839506e-05
3.1630896380762e-05
2.91474136632795e-08
1.18666968925627e-05
2.5901756070318e-05
2.40197186702753e-05
4.05324802334637e-05
1.12489284034198e-05
3.02509000024453e-05
1.55868610687989e-05
6.22951555135101e-05
2.91967498925046e-05
3.63705524617002e-05
8.40962018464984e-06
1.24550876565337e-05
4.3206893248059e-05
2.84925938118989e-05
3.72258627686584e-05
7.36492042668856e-06
2.09600654043683e-05
1.58206873586439e-05
1.74625566009902e-05
1.95828377358325e-05
5.67890549904773e-05
2.33041363242133e-05
-9.16513070843267e-06
1.97486149605685e-05
3.66612856794504e-05
5.80195938484452e-05
3.69959506155561e-06
2.21514275281562e-05
1.34664566387763e-05
-4.45686071613151e-06
2.53335923265304e-05
3.03749535751526e-05
-7.95501616121995e-06
2.03857565742707e-05
1.52346333849635e-05
3.73540572707517e-05
2.84255479168608e-05
2.35234610968036e-05
1.98550493839362e-05
7.48941952880226e-06
3.22297162519381e-05
3.63769398103104e-05
2.59293845973847e-06
-2.6990190890821e-06
1.86984015061073e-05
1.73628655200386e-05
1.61311381135451e-05
6.97266776028698e-06
5.47248347324243e-06
4.08600399172375e-05
5.19459602126488e-05
3.4938539440017e-05
8.67546281530935e-06
2.06588589149012e-05
1.76431559657177e-05
2.1781993251335e-05
6.56381411721313e-05
2.8688793272222e-05
5.50819400445914e-05
4.6790559903881e-05
2.43192705580455e-05
2.96325552564153e-05
4.03286234218536e-06
7.38033679811417e-06
3.36747167515923e-05
1.06084769621908e-05
3.32086130407524e-05
2.70714202442328e-05
6.27601816707722e-05
2.5529013070052e-05
1.40686948450993e-05
3.3849097405759e-05
3.54979576177418e-05
1.63112278230203e-05
1.4840391727184e-05
2.83966620786577e-05
3.98649038283585e-05
8.98771812922907e-06
3.67245542433474e-05
7.71842250690552e-06
4.05988928475619e-05
1.92194394992689e-05
1.78244973249495e-05
2.34034142025192e-05
4.10454154834984e-05
1.79977990200988e-05
4.21447565895464e-05
3.51429694531684e-05
2.7116625184233e-05
2.24953118623977e-05
2.72096804205857e-05
2.90642741346242e-05
-2.42738672528872e-06
2.81332351519195e-05
2.41393741406499e-05
2.65478785657508e-05
1.59154227024502e-05
2.47025656646034e-05
1.91564682810168e-05
3.52158730178377e-05
2.52462759588896e-05
3.93051554321266e-05
1.43479969870055e-05
2.81999963169691e-07
5.50472094848784e-05
1.16914269034331e-05
1.68584656097968e-05
1.29153327790223e-05
2.16567013090053e-05
2.17965874776831e-05
9.4122309565935e-06
2.77762118252134e-05
4.59971195407881e-05
5.68211154497446e-05
-2.11476665775426e-06
1.98584753635265e-05
-7.50978365977371e-06
1.76716195927446e-05
1.50845049644737e-05
6.79268544679611e-06
3.74613016933879e-05
7.435958581219e-06
4.47971399719758e-05
3.81016361491433e-05
3.21998935354926e-05
4.76809960419249e-05
1.16493957658657e-05
3.78007492232723e-05
1.33162738303192e-05
3.45091667741689e-05
1.81105767993663e-05
3.36454586875241e-05
3.96975717593218e-05
4.52270324839931e-05
1.78377769056184e-05
4.09659084397437e-05
5.00894804246693e-06
2.71882866920993e-05
4.35853503718668e-05
3.0682645975533e-05
1.98186008573266e-05
3.26733287748624e-05
1.37773697690322e-05
-2.35109148075205e-05
1.38962547705384e-05
2.55625625401753e-05
1.44298635536425e-05
-4.4800009600174e-06
2.46671278382485e-05
2.32273127903059e-05
1.76184460689211e-05
2.27499440110635e-05
1.77890599248638e-05
-4.69470966334656e-06
-1.03621459182431e-05
-3.34377158923113e-06
3.4474428569632e-05
6.4333915714168e-06
2.39778364590146e-06
3.11653143271682e-05
3.18555276665569e-05
1.60458096394236e-06
1.98359792220648e-05
2.86788150966137e-05
2.99144663018549e-05
1.14474375031722e-06
4.50019422737491e-05
-6.21815745913669e-06
2.06125431292349e-05
1.19031033872035e-05
4.00576013812272e-05
1.25821108784844e-05
3.55428798856377e-05
5.05683385219774e-05
3.54366623014782e-05
4.66325478995292e-05
3.7563674520746e-05
4.19370772867342e-05
6.99026422661418e-06
2.47649133807598e-06
1.96555442143955e-05
1.24598112303543e-05
2.52077066171257e-05
4.28149993977071e-05
3.48145144209038e-05
9.46123303882245e-06
3.09941032938674e-05
8.46513266970483e-06
3.81524882552498e-05
1.57324241146195e-05
3.17208820769776e-05
4.52203040663016e-05
1.4623718349794e-05
3.66672056196819e-05
2.75268897257259e-05
2.08046478554302e-05
2.72930370524387e-05
2.42743448618985e-05
2.93648539558144e-05
2.75330034323615e-05
3.60150009862558e-05
3.51424737335783e-05
5.023522621799e-05
3.27055707580052e-05
2.47515229217612e-05
1.22565198139939e-06
4.21193628790932e-05
3.24192442750655e-05
2.2165533721651e-05
2.95976828627058e-05
1.43850624662114e-05
1.75915710524152e-05
2.39993184156582e-05
9.15799068621945e-06
3.28780969154876e-05
3.71905848357067e-05
3.78427669213308e-05
-7.02548463583189e-06
4.48028803452314e-05
2.13024982479381e-06
9.60272722065838e-06
1.87228507812601e-05
2.7782716052303e-05
1.89560350618277e-05
3.43285491876453e-05
2.64533425865688e-05
1.52457730701261e-05
1.01842127965807e-05
-1.48628589163574e-05
2.50273724419195e-05
3.36425113169073e-05
5.35887351551578e-05
1.23111836173751e-05
4.10152331226667e-05
2.34937596629825e-05
1.94914599344452e-06
8.28910349200437e-06
9.42526348115373e-06
2.85972940610279e-05
3.60158823232861e-05
3.6854976955265e-05
3.94429531008146e-05
1.23674832870984e-05
1.98735532485122e-05
1.97875537198787e-05
3.76477902882815e-05
4.39985583485938e-05
2.63795811846729e-05
2.71010747903531e-05
1.70429063010392e-05
2.70023031697607e-05
1.90480568192896e-05
1.59138274435603e-05
1.17257678794968e-05
1.18023300026357e-05
2.98332952721658e-05
3.12701167800057e-06
2.04108215880417e-05
7.5332742902537e-06
4.22337963343236e-05
2.12164114089644e-05
1.36593007429168e-05
3.24697164786599e-05
3.01841789166748e-05
3.66889925375363e-05
-1.4133887761039e-06
5.70413114790028e-05
5.0158490610228e-05
9.14725855222397e-06
4.52535935421753e-05
1.83330873559967e-05
2.6732629162585e-05
2.89207210231092e-05
4.93277851670963e-05
1.07353516001367e-05
3.84760936407115e-05
8.63742739026586e-06
3.23219022952418e-05
1.11625570271947e-05
6.43946478899424e-05
3.51758492227238e-05
3.6194041113541e-05
2.83427489532094e-05
3.1780119655722e-05
2.03575147072834e-05
2.65541674209297e-05
3.46762914085637e-05
3.85946186751017e-05
1.10520183557371e-05
-3.72396181886253e-06
-2.53588187106361e-05
1.29869228453788e-05
3.53952310639587e-05
2.02296537407961e-05
3.1182749330696e-05
4.05066656560261e-05
1.87756425877513e-05
4.07474370142126e-05
1.13067016595133e-05
2.79741911101533e-05
4.0250732459203e-05
1.24810280050873e-06
1.67304226012653e-05
2.8022264276446e-05
2.88771160297311e-05
1.94569046067827e-05
3.63696478195061e-05
4.92142608285293e-06
3.77685183809851e-05
7.74754543704424e-06
3.54408252750135e-05
3.03643048254748e-05
7.25114544681625e-06
-3.74004428904893e-06
4.63669942444448e-07
3.41621558271367e-05
2.05101930742428e-05
2.80205467176531e-05
3.17222039120795e-05
2.54460232112699e-05
1.6001836919419e-05
2.92420563477335e-05
2.24634699642529e-05
3.22530268445074e-05
1.21088445499168e-05
4.86732792154373e-05
2.37658683423655e-05
4.31839890218185e-05
7.27305504972118e-06
2.30342950104675e-05
2.49230130812927e-05
3.12898597369452e-05
3.13648624948115e-05
4.87626151927871e-05
1.93896078086685e-05
4.07134902116778e-05
2.83139174050884e-05
3.01430800051025e-05
2.39748853042294e-05
3.96046124357744e-05
9.17235397197565e-06
1.80173460459181e-05
4.77069120724718e-05
1.14006156493587e-05
1.52682719918125e-05
2.72988148932813e-05
2.76646735597748e-05
2.27048752531047e-05
1.70340832960347e-05
8.30860808206652e-06
3.07481656764738e-05
3.81704373999082e-05
3.68078682796761e-05
2.59691598018981e-05
2.5353158475577e-05
2.88995422012088e-05
4.33335630375598e-05
-7.3781533199046e-06
2.47284671329747e-05
3.65634688230365e-05
3.68819048140098e-05
2.89457949350711e-05
2.95170092766841e-05
3.71441353324328e-05
2.29754018010379e-05
-5.44254280075379e-06
2.39700903431206e-05
4.22012839509869e-05
1.75246937599768e-05
3.54425283849141e-05
2.31078338531189e-05
2.87408672055727e-05
3.65415768343054e-05
1.98019735959986e-05
2.69052440365365e-05
2.41115539933734e-05
2.23559924407927e-05
1.72441319374123e-05
4.1030147015676e-05
1.19154372499134e-05
3.26306561141673e-05
3.01680967573924e-05
3.39290339546808e-05
2.84878487055371e-05
2.97794439154931e-05
1.05408342809764e-05
3.1330549611768e-06
-1.23652801115033e-05
3.24787157757776e-05
1.90035409002982e-05
2.85260811970765e-05
3.54256999174782e-05
3.01058769621972e-05
3.00680757081141e-05
8.8591479661757e-06
1.28020971706587e-05
1.7319978330126e-05
3.22618192837918e-05
-2.1827127466806e-06
6.41525719887287e-05
3.86418566558311e-05
3.72512013455758e-05
3.39071411822685e-05
2.73523408889222e-06
3.12222496503998e-05
2.98320593558726e-05
3.0975162161637e-05
2.75501281558732e-05
1.26473828640769e-05
3.13831955972394e-05
3.12236942250029e-05
-4.20285408535551e-06
1.76974325249012e-05
2.51536673603202e-05
2.1899634503087e-05
1.03480739320495e-05
3.52577649363482e-05
4.87830306425778e-05
1.71656456403695e-05
5.09540885798196e-05
-4.96600538983056e-06
2.48448608190073e-05
3.76399524096064e-05
1.83066455171531e-05
1.99179277906618e-05
4.30221953279097e-05
4.26025370854247e-05
3.94451393864757e-05
1.67173347001122e-05
1.82344299344314e-05
1.93544012858819e-05
1.20215020958581e-05
-9.70418552397561e-06
1.46119070093785e-05
2.64033180138638e-05
4.23854923344261e-05
2.40127970349205e-05
2.55769609170244e-05
3.0979366866207e-05
4.04993209680266e-05
-4.72095269447213e-06
4.74972723409982e-06
1.76952030413325e-05
2.36072022251826e-05
2.44325338619103e-05
3.69760175836635e-05
1.37378651332334e-05
2.2737773562291e-05
-4.48594959271373e-06
4.09540441725091e-05
2.00294026946735e-05
8.19383016582592e-06
1.38850710220656e-05
1.58931083059589e-06
3.83875654780479e-05
1.10361124550961e-05
4.14926681191443e-05
-2.82298764362277e-06
2.58581040969125e-05
1.53734358777179e-05
2.51631509862951e-05
2.97618093973693e-05
4.68107274881519e-05
1.10320905853627e-05
3.36040546809648e-05
1.93101896566569e-05
2.30895995479508e-05
5.74591849940375e-05
5.07992334152485e-05
6.36343303738019e-06
2.38875323115232e-05
1.30962715322194e-05
5.06839959140713e-05
1.93793791079739e-05
5.93713450016785e-05
2.57685548880977e-05
3.49278804244493e-06
2.19538926045532e-05
2.95016263715803e-05
2.70584877787739e-05
4.30544900713975e-05
3.48433509603839e-05
3.51589634027104e-05
2.83982399772342e-05
-2.9300123141725e-06
3.28071125565855e-06
1.61817146864395e-05
2.36999683881443e-05
5.80135455449348e-06
1.86506310971324e-05
3.42631953599e-06
1.94521750579037e-05
2.94984314005047e-07
3.90055597658721e-05
9.86104517951213e-06
3.25322595743139e-05
1.59990866896423e-05
1.3717821293638e-05
3.93996416503328e-05
4.59447514334531e-05
4.61424734184142e-05
4.57658839755962e-05
1.23820693461659e-05
1.77545742203624e-05
3.83527697154087e-05
1.3136805355926e-05
5.24894961633545e-05
4.48534237640038e-05
2.28641096492097e-05
2.30912607528848e-05
2.18370194992814e-05
3.7773414100763e-05
4.84491447333938e-05
3.70679784353727e-05
4.35721143375632e-05
3.23686610786381e-05
2.68181491878402e-05
2.79475103473407e-05
3.16681973574867e-05
2.88155916998854e-05
1.65206750726229e-05
1.80474105061556e-05
1.02124404378958e-05
2.64794426599666e-05
1.32748410597261e-05
5.08606570134688e-05
1.93093093442889e-05
1.31997231806699e-05
-4.69124332188091e-07
1.83572511442242e-05
1.0434240167224e-05
1.66040483247352e-05
1.32900652060593e-05
1.41607301940375e-05
5.42747661378591e-05
5.53955488968306e-05
2.80943699705652e-05
3.95138216304923e-05
3.26477089200623e-05
-5.07079070944938e-06
1.29256309395516e-05
1.02606196380265e-05
1.63594223866027e-05
8.1512225294316e-06
3.38672774601752e-05
4.23638057455788e-05
3.03787779884088e-05
2.91288267163298e-05
1.21807923603146e-05
1.87176677359284e-05
3.04530557308309e-05
2.50234546598469e-05
1.19237456413265e-05
8.9101708038159e-06
5.92838803263765e-05
2.845192689997e-05
3.38550857660329e-05
2.18501004976218e-05
2.98009001567015e-05
1.43438842161954e-05
3.37597875923377e-05
3.13384194790852e-05
2.5169516231503e-06
2.41070404119473e-05
1.81267750042927e-05
2.88882071498098e-05
3.37323338408111e-05
3.40654843857396e-05
9.0529375185424e-06
2.57776919365734e-05
3.54349358703363e-05
4.87617956855455e-05
3.42991296494855e-05
3.57944678411413e-05
1.43630164578524e-05
4.39520570763835e-05
2.43913404801919e-05
8.03256339144097e-06
2.18478444219081e-05
3.50070178009379e-05
1.38763347933266e-05
2.82497120489026e-05
2.26753280339961e-05
8.75821850706404e-07
-5.2659899184875e-06
4.37395967688593e-05
1.82531884158791e-05
3.1649771107085e-05
1.87922972546583e-05
5.3433332537721e-05
4.24495924543028e-05
2.08874937994563e-06
4.16958759195094e-05
3.69851513051152e-05
1.63633220271636e-05
4.3239657612397e-05
1.57344838673266e-05
3.27614247358457e-05
4.8642986743967e-05
2.36061623408096e-05
5.28118331106175e-05
4.2885665573482e-05
2.49871132716943e-05
5.11392165280359e-06
2.68848909820511e-05
1.48593639385183e-05
4.83442637433812e-05
4.48959878912762e-05
3.93414721626611e-05
1.45748711120184e-05
2.67186885689692e-05
3.16907151320545e-05
1.52561969430822e-05
4.56801652091215e-05
1.99113853995876e-05
7.27504197633926e-06
2.35891975683194e-05
2.43491468181666e-05
2.11236265460605e-05
3.7337982149423e-05
4.82211028309351e-05
1.46332923327054e-05
4.08509900371475e-05
2.64966576000882e-05
1.60526403081299e-06
2.73702779548454e-05
2.90152533078938e-05
3.14370085338652e-05
8.22860003903551e-06
1.46614770564799e-05
3.54725930184882e-05
2.04677962880172e-05
2.41645761342706e-05
4.69888026042747e-06
4.4816159505391e-05
1.62631348921599e-05
3.46140186757498e-05
3.28200744181818e-05
1.06170684908927e-05
2.49637541541476e-05
1.56694652334869e-05
9.97528334465647e-06
9.51728772836246e-06
3.26827212490819e-05
-1.78177790828895e-06
3.19256799356451e-05
3.71620500086424e-05
5.81878500694621e-05
9.28138619476484e-06
1.1139335387399e-05
3.44394780529343e-05
2.77919554782519e-07
3.19580148938234e-05
4.89135224174274e-05
1.72178997280279e-05
3.39467922259296e-05
3.64176917167617e-05
4.22434996558969e-05
4.22729926164488e-05
2.10574184832312e-05
4.95388207684125e-05
5.30323306666058e-05
3.06175138570764e-05
2.93941994351193e-05
1.90967608394721e-05
5.48238181270658e-05
4.23703130702898e-05
2.19919887706536e-05
5.47384889970784e-05
3.72983657921415e-05
1.40901935929464e-05
5.00271372594558e-05
3.11575438720124e-05
2.05626294720583e-05
2.26594676394953e-05
2.16072815988603e-05
3.64074227119657e-05
3.68181464692064e-05
8.17513069025463e-06
2.25954653098142e-05
3.44796195477923e-05
2.56172706240998e-05
1.16782081331637e-05
5.27458827730312e-05
5.21310112424428e-05
2.40647533579215e-05
1.68150766708485e-05
2.73461457416718e-05
1.98981998182383e-05
3.14660306429366e-05
1.92378694243496e-05
1.82322530779524e-05
2.04951265058034e-05
7.80204108430364e-06
-7.18096597546648e-06
1.55008456647092e-05
2.33365690376811e-05
1.77215544428e-06
5.67861849897308e-05
3.85422503345649e-06
1.85056058759537e-05
2.44005628798266e-05
2.33608195077156e-05
3.42651749877558e-05
-1.12607086283584e-05
1.31674984202929e-05
3.02400528148011e-05
1.77116654099952e-05
4.94608436959676e-05
1.02537712210931e-05
3.2375995867531e-05
3.30094133755005e-05
4.995387108047e-05
2.09236552626701e-05
2.21151201866255e-05
-6.87930792615259e-06
3.11685621061219e-06
5.54199093637972e-06
6.66008427519379e-06
1.1304844697421e-05
1.94871832961303e-05
5.43181423260531e-05
3.48352837137043e-05
3.02032463556108e-05
9.8756538523202e-06
1.620847506378e-05
1.57897778379245e-05
2.99250543395052e-05
2.22704947295373e-05
1.55621661243895e-05
1.59630261943263e-05
5.43325421799698e-05
1.03834728384891e-05
4.42197306852264e-05
4.57173383377368e-05
2.41895531913805e-05
1.20254495032967e-05
1.77254581429337e-05
1.3070192953581e-05
1.58838244345483e-05
2.38143910999183e-05
1.14914832385508e-05
-1.39449683399089e-06
2.10940741362177e-05
3.00647971217751e-05
3.37245139235946e-05
4.08906262868147e-05
2.85571771220931e-05
2.54170836682939e-05
3.76044209375893e-05
3.73980827080765e-05
3.21471897859931e-05
5.02560527157372e-05
1.72777609102345e-05
5.51785307189761e-05
1.32786740107501e-06
1.40089944403569e-05
4.83080671233978e-05
3.49946866058367e-05
2.73901142450714e-05
4.11533854545916e-05
3.25219393837115e-05
-1.06444263351645e-05
-6.17433138885011e-06
1.71472310285193e-05
2.34168619812601e-05
5.23866515655018e-05
3.12608704643535e-05
8.11349125348337e-06
4.39676962438332e-05
4.22527690134088e-05
6.80316744624299e-06
3.58684563722007e-05
8.67925401651843e-06
1.80282554558928e-05
2.10340246026394e-05
2.90998127839255e-05
4.23784041236651e-05
1.30153209643139e-05
4.55323768911915e-05
2.15363623018968e-05
1.35125520503161e-05
3.66602039935056e-05
2.42566332444988e-05
3.13848537298631e-05
1.32692408691843e-05
3.35532161770885e-05
2.43068214758001e-05
2.70388138995139e-05
-1.20136110744991e-05
2.74372743188286e-05
1.53639048607569e-05
3.95688365232557e-05
2.83841805213531e-05
3.99343414553564e-05
2.96372867588087e-05
2.55364527633333e-05
2.93012848424162e-05
4.00839329539867e-05
3.93260766256418e-05
-8.71867342009383e-06
2.6609398191104e-05
3.52003043509034e-05
3.28251237702438e-05
2.82056109540416e-05
1.96719981893844e-05
3.15155436233538e-05
1.38316677780087e-05
3.29233873206565e-05
1.40844985027249e-05
-2.28582031889693e-06
8.42456390838878e-06
2.08039060632885e-05
2.56717754888876e-05
3.90769157951608e-06
3.24660331720633e-05
3.54158652645174e-05
6.83854064307726e-06
8.92565237206723e-06
3.51548980601425e-05
3.84751421675539e-05
2.0126863973685e-05
1.79938198299944e-05
3.10019387215803e-05
3.0076160954226e-05
2.41861565298342e-05
2.1492774271101e-05
2.13577757417387e-05
2.90807627070069e-05
4.64402031249092e-05
3.82139199215044e-05
1.39082602949368e-05
1.78922804274777e-05
1.9542266031485e-05
5.79271261141103e-05
4.35063281457418e-05
2.13756498581171e-05
2.96734357339504e-05
2.55734439844138e-05
2.40205908256855e-05
7.92764852405649e-06
1.99438551032248e-06
1.96021139344155e-05
3.05650895764847e-05
2.44634083582583e-05
5.54440530903082e-05
1.76218960179416e-05
4.18497500214093e-05
9.76454956089304e-07
2.95603001367949e-05
1.70084007575111e-05
-1.10995674528063e-05
-4.20248792394472e-06
3.31152382026842e-05
9.39832754624776e-06
3.42646983142656e-05
5.035083015383e-06
-9.87284669496716e-06
1.72448632667015e-05
4.99252486720022e-05
1.42192885663739e-05
3.27505803657443e-05
5.31641087254497e-05
3.03530562495001e-05
1.54348084630958e-05
1.53227651598014e-05
1.24117464629307e-06
4.34135045208434e-05
4.66247783136012e-05
2.80173034681711e-05
3.23561172349883e-05
3.72408162682109e-05
9.39491297952118e-06
1.85347520082363e-05
4.81609575078884e-05
1.15350944670638e-05
3.88607255072932e-05
4.06006971515614e-05
5.10020291005976e-06
1.03117379658261e-05
5.40532591921736e-05
3.09239406532087e-05
1.78666261537438e-05
1.65502061229414e-05
2.60624010898339e-05
4.90161743042281e-05
2.27650185695575e-05
2.43017840910072e-05
3.53268039590588e-05
1.41916372960985e-05
4.51552705231865e-05
3.40301287658669e-05
2.45248262874785e-05
3.59486878091432e-05
-2.33116166073017e-05
-3.12775630386818e-06
1.14533753967125e-05
3.54583669160754e-05
5.43694387993353e-05
2.87976221722389e-05
9.3883334721949e-06
2.02277860562332e-05
2.90791900996627e-05
2.21978985335913e-05
3.80756136934611e-05
4.88505373516249e-05
3.06554954996971e-05
3.14264681336712e-05
1.55083550200627e-05
1.59416738053042e-05
6.1105401095267e-05
2.66045974784269e-05
7.92728094373855e-06
1.3563486911453e-05
1.80043919828728e-05
1.48852220593722e-05
2.06439753826147e-05
1.28379773904976e-05
1.88899274625324e-05
3.48749021621451e-05
2.36102118534081e-05
3.43879857471985e-05
3.17145094243595e-05
2.74936297667607e-05
1.22216456391039e-05
2.28254169957442e-05
3.93309430174763e-05
1.98209364481468e-05
-1.32341577924974e-06
2.51628451384789e-06
2.24077111262134e-05
1.29072316024832e-05
3.93755533748012e-05
5.82883921810588e-05
5.3286403241958e-05
3.79968663430729e-05
2.84271768052473e-05
4.07759463752336e-05
1.89678531787883e-05
2.37814965833471e-06
3.02620449884913e-05
5.33810060042488e-05
-8.95183327659592e-06
3.23211711097486e-05
3.72686931766226e-05
2.59600885284753e-05
3.16533907680274e-05
3.03696419754035e-05
2.25911968658317e-05
4.41652749604167e-05
4.5472811677802e-05
1.54515227385822e-05
-3.89137543872934e-06
1.93174970538334e-05
1.90062082955644e-05
9.10309823033133e-06
1.18460461296196e-05
1.86308868864919e-05
3.61014208707308e-05
2.15624736283761e-05
-2.78871984981832e-06
1.82508472470566e-05
1.15895192462551e-05
3.26590345235742e-05
3.24094431652562e-05
8.40058083265852e-06
3.78683992678313e-05
3.28034194897225e-05
2.28394206169474e-05
2.01264376850482e-05
3.56656362753313e-05
3.57177150049185e-05
2.92959655022037e-05
-8.45214254546718e-07
2.3668481436156e-05
2.3494614256397e-05
3.02415616482037e-05
1.74119503445676e-05
2.53074828487723e-05
4.01577103834838e-05
-9.30284006533961e-06
2.47034823961119e-05
3.71634368005351e-05
2.32732334051806e-05
3.24909328750926e-05
2.01315634964424e-05
9.37189369645427e-06
2.97008022849175e-05
1.94111848154095e-05
-2.75456591500614e-06
1.93663589703881e-05
2.15938828357051e-05
3.39333735253268e-05
4.63715402404202e-05
2.63037384103104e-05
1.66135790521384e-05
2.88092191449016e-05
2.36949082284092e-05
1.74498418517267e-05
3.50706159792574e-05
4.01749220774338e-05
1.14919314104866e-05
5.05922014972624e-05
1.70866971052345e-05
6.10864039169876e-06
2.2503814590508e-05
1.20780163247076e-05
3.94582258546332e-05
6.00000161488938e-05
1.93391821079621e-05
1.90050321657318e-05
4.78582825851115e-05
3.2236403438602e-05
1.09938928026122e-05
-1.01527606932063e-05
1.22940250706938e-05
3.51244955956993e-05
3.57783248512096e-05
3.9667772206265e-05
2.40094848598279e-05
-8.89166744213641e-06
3.52436554453973e-05
4.18989150585517e-06
3.09214780889675e-05
1.74763892658206e-05
9.93372915310362e-06
3.26808795249546e-05
2.00568277937128e-05
2.4595083913379e-05
2.04933461303089e-05
6.91606190447712e-06
4.78921427895304e-05
1.51865553687616e-05
1.53328564273477e-05
3.03407284094429e-05
5.69713173384742e-06
1.96328372418558e-05
1.33409201424962e-05
1.02420565430586e-05
3.30339653910036e-05
1.49363485232878e-05
1.8712421417059e-05
4.49188598005595e-05
3.03300447166084e-05
1.56531798670884e-05
3.68852434123781e-05
2.40682223026825e-05
1.28564520955297e-05
3.42872593332916e-05
2.75471274252597e-05
2.62437607704197e-05
1.79615772713507e-05
2.72194931669832e-05
4.35605026143607e-05
2.01757873891112e-05
3.36085094117213e-05
1.98942156084332e-05
2.1504311361586e-05
3.46242736513604e-05
5.72871922251106e-05
3.65587761024044e-05
3.25352023572879e-05
3.59988249232116e-05
3.18335630756077e-05
4.13799482549045e-05
4.66771652359006e-05
3.10394256780631e-05
6.12044529370724e-05
1.57969346881594e-05
1.89803022518064e-05
1.06253309189847e-05
3.92555133225573e-05
4.80675658324983e-06
3.04540332752779e-05
3.04991644127278e-05
3.87214617852276e-05
1.38833653514954e-05
3.08686439085467e-06
2.16101906376408e-05
1.65231015379937e-05
1.78766567295008e-05
3.00686694707247e-05
1.23342739381094e-05
2.66047742285845e-05
2.74227036552763e-05
4.26007341949742e-05
3.56767489392044e-05
2.38807312700189e-05
3.62660225338095e-05
2.21090644829783e-05
2.42335303957959e-05
1.51973278853123e-05
4.29513041399589e-05
-1.21321653726591e-05
7.95771291643531e-06
1.86510971106119e-05
2.93180272065088e-05
4.38897932703071e-05
5.22399066239997e-05
4.66251935431206e-05
3.21330909505557e-05
2.75517295584741e-05
3.18535006197141e-05
3.59076075679926e-05
2.03286050847879e-05
1.50252842085053e-05
2.25036531935228e-05
1.78119553450606e-05
4.36824562601163e-05
3.84507207782483e-07
2.25229023261917e-05
2.73655221143888e-05
3.55622220074866e-05
4.03608040261353e-06
1.4459417484021e-05
-1.72831832116524e-05
2.77039082283941e-05
3.03402110237628e-05
1.33525635762155e-05
2.61705566747927e-05
1.93867481016561e-05
1.7761506436583e-05
1.1903445247007e-06
3.87500275875352e-05
5.69443382566352e-06
2.85276760504641e-05
1.83253620385984e-05
2.10889270111038e-05
1.24020023833635e-05
3.50080074037221e-05
2.99070734725257e-05
2.00373159173088e-05
3.23904628274608e-05
6.64061740347002e-07
4.07013835566896e-05
5.20675482214776e-05
4.69294135029614e-05
5.92681543176252e-05
1.27927920801726e-05
2.60889164505359e-05
3.17913798184291e-05
3.6419806473736e-05
3.98162866257075e-05
3.2626897314242e-05
2.89877369597517e-05
6.16556270410381e-05
2.77705504363098e-05
4.5599418212774e-05
3.16861698405892e-05
3.19279574976669e-05
1.48931731317129e-05
3.39746156920152e-05
4.44439474014528e-05
7.58415185521723e-06
3.1141780981686e-05
1.00608001106749e-05
3.38780841491234e-05
2.80405468422015e-05
3.08290840287764e-05
9.01700444278962e-06
3.14452629809979e-05
4.79875512749094e-06
2.33890609985735e-05
1.01421766627778e-05
4.58272361949352e-05
3.20395224898107e-05
-5.74506804562198e-06
2.06373152207182e-05
2.93349483704408e-05
-7.23680996131966e-07
2.71822642652138e-05
1.64798057674114e-05
1.31650292994514e-05
1.71316873767889e-05
2.40511624237663e-05
1.66280758901414e-05
6.41729568012791e-05
6.54056243251669e-06
5.24352787177391e-05
3.09083822944102e-05
1.1543687835017e-05
2.75025173087394e-05
3.20512813522972e-05
6.20208775545508e-06
3.6224462603942e-05
1.84140207426226e-05
3.60029454050257e-05
2.28668020921301e-05
3.79518569388329e-05
5.99871473281808e-05
3.9660086229212e-05
2.76006066998165e-05
3.03750514607622e-05
3.33382109395051e-05
5.44338326704238e-05
3.0915430612944e-05
9.08897534298798e-06
2.1009443773226e-05
3.08510557900849e-05
-1.44966610018505e-05
-6.03055240252098e-06
1.57112595407596e-05
1.64858051040354e-05
1.30283110046552e-05
2.43876964526259e-05
2.36752803139089e-05
3.69544527595809e-05
3.66320062129729e-06
2.00179378520895e-05
3.83210759184956e-05
3.02752741934293e-05
2.12397621459912e-05
1.91534000042368e-05
3.11544660360888e-05
2.77911221529898e-05
6.32247947354964e-05
2.20865968327146e-05
2.99858506143165e-05
1.83747286871376e-05
1.06310856242398e-05
1.63403617151846e-05
3.54501681501803e-05
1.40176212176108e-05
4.94439641424111e-05
4.1485480492752e-05
3.60942135125592e-05
4.12843466700181e-05
4.52116371894562e-05
2.95224968927196e-05
5.46405683831951e-05
6.79018032742983e-05
3.57952799486574e-05
5.05786573081357e-05
4.40721078341029e-05
2.79763764006746e-05
3.37784781527408e-05
8.05128357644052e-06
3.42475942557613e-05
3.10220357839723e-05
4.61558964739492e-06
2.29997186070371e-05
1.04748910760442e-05
5.13521607302044e-05
1.28785267643805e-05
-6.81682696527414e-06
-8.29739998110149e-06
8.48715902853944e-06
1.76103957845472e-05
4.1179906366178e-05
2.33300486789307e-05
2.60684415841464e-05
2.72869834077628e-05
1.86143383345781e-05
1.94754337655576e-05
4.78506345545737e-05
1.8947776477752e-05
4.2094907850771e-05
2.53413287002758e-05
1.09147671150664e-06
1.46385118305815e-05
4.54046973836433e-06
4.27424477738019e-05
1.24865591177972e-05
3.54922786543869e-05
2.89380839868497e-05
2.52544643786583e-05
3.91280085881293e-05
3.21227966415092e-05
4.1034259048298e-05
3.09509566852701e-05
1.67057284079433e-05
2.59179182274988e-05
2.68218989606379e-05
1.12024833671146e-05
2.1606139004317e-05
3.6325666223417e-05
7.99676537006156e-06
1.73073739496615e-05
4.43947953866311e-05
2.11254807963606e-05
1.19845716920978e-05
4.39134309901005e-05
-1.24587531180455e-06
2.51617642154626e-05
1.76285357884799e-05
2.39057828448313e-05
2.43161913825865e-06
1.42385941862357e-05
1.92178540402946e-05
1.583663990482e-05
1.89349943019626e-05
2.52445898986359e-05
1.70137610454411e-05
6.95605959452721e-06
2.76802518208477e-05
1.75409697883756e-05
2.45958806291749e-05
2.21449508142992e-07
4.33082060469223e-05
1.78848877899237e-05
-3.56800618440945e-06
2.81284148487133e-05
3.93947499248879e-05
1.08246418496684e-05
2.24446892929014e-05
1.98025355481866e-05
3.38618966954103e-05
3.68365384649305e-05
2.11007177316237e-05
2.36577739847329e-05
2.88664210243794e-05
5.16547835255593e-05
1.66800957889087e-05
5.01089566214681e-05
2.23380767295076e-05
3.76936691939716e-05
4.72735879140034e-05
2.69163749660291e-05
1.50945578458433e-05
1.93169842374208e-05
5.42249416646881e-05
7.91872331717447e-06
-7.62655460057585e-06
2.02298924024442e-05
3.41963370163065e-05
1.16120527581663e-05
2.70732313761603e-05
1.94707176224574e-05
1.29733278796567e-05
3.30627567972851e-05
2.38838181749378e-05
4.04519345850074e-05
1.12760704396559e-05
2.41493477237147e-05
1.31458551704863e-05
-2.22248542817833e-05
5.46894526104494e-05
8.50860953289606e-06
3.53088121787152e-05
7.94270632328871e-06
5.35336279921287e-06
7.4201381040886e-06
1.5052041668297e-05
3.71628842821067e-05
1.75941350339204e-05
2.8610182911317e-05
2.71326545694901e-05
3.60835134669998e-05
-1.40931266652413e-06
2.33562237458514e-05
3.37911721220022e-05
6.1111511588183e-06
1.68820704844437e-05
4.84983405344754e-05
3.47496716135646e-05
3.66866404364302e-05
2.2700166560082e-05
3.65148145933664e-05
3.0904690106077e-05
2.04889621119717e-05
3.85515319117691e-05
3.88905004545502e-05
4.59102008204098e-05
2.01727554933559e-05
5.02904805772747e-06
2.05764349555832e-05
4.39785750150707e-06
1.8917648695132e-05
3.84271728618543e-05
3.6342751920514e-05
3.85212591860284e-05
5.43324824385996e-05
3.02115801786921e-05
2.35914473708597e-05
4.76707182628784e-05
2.65210944737813e-05
1.68424922642788e-05
1.38957472652974e-05
2.26062938921766e-05
2.39513604887729e-05
4.19903690159254e-05
2.85372099422719e-05
2.21596107434117e-05
3.49809241025655e-05
3.98922695377241e-05
2.32216010262376e-05
4.07484229416316e-05
1.29425923835893e-05
2.3322587018913e-05
2.88786014691173e-05
2.49418739107569e-05
4.14209379036771e-05
2.26340763251534e-05
1.86139673142325e-05
1.59777160574604e-05
9.83319668643109e-06
5.12507318462608e-05
5.43157745213162e-05
2.5877265525525e-05
4.75793063156371e-05
8.07676167161269e-06
9.11978611671243e-06
1.47123808441983e-05
5.99459675246275e-05
1.02752507719006e-05
2.07843056970579e-05
1.07299747462652e-05
2.91378523508838e-05
2.52598758617417e-05
2.77550895706806e-05
8.14688157230483e-06
1.9173072608683e-05
1.77075011701423e-05
3.54231306764383e-05
7.67564511522428e-06
2.53110821265931e-05
2.98111622947892e-05
3.69208911940786e-05
1.81718756175572e-05
3.56319165276066e-05
2.36730047250126e-05
1.86152945807345e-05
6.57737665855778e-06
5.53720734638849e-06
1.43723157710542e-05
3.65339292794581e-05
1.2822860677342e-05
1.92159735437751e-05
7.18157186601297e-06
3.49967155983897e-05
2.4650694695997e-05
4.52631960232966e-05
3.99148069335688e-05
2.68701643315163e-05
3.69436275096111e-05
1.93507300753219e-05
2.42401121190537e-05
1.9440197593048e-05
9.56946220674703e-06
9.37007817902526e-06
3.26586538050089e-05
3.06799642721033e-05
1.57562849884138e-05
2.90849487919726e-05
1.98602094294557e-06
3.60944673249503e-05
4.69729804454835e-05
1.98889848976253e-06
2.02389855753955e-05
2.47891387253082e-05
2.29597984407309e-05
5.56456486856477e-05
2.04823314329839e-05
3.52352008126494e-05
2.79379871151982e-05
2.75383552184652e-05
1.71423473050549e-05
9.32479209759715e-06
3.62539806266301e-05
3.57319811568049e-05
9.4868741515131e-06
1.1917586541111e-05
2.04933048193161e-05
1.56733186278769e-05
1.7689115667975e-05
2.72550320971995e-05
1.66958653823732e-05
4.42238833598169e-05
5.33474005609627e-05
3.25173025358604e-05
2.1209233563421e-05
1.80907858950553e-05
4.16420268841696e-05
4.93089710748662e-05
3.86364925557455e-05
1.13077406929486e-05
2.97597313894359e-05
4.11678577667643e-05
2.34388048850409e-05
3.04013633959929e-05
3.27538485169394e-05
1.56258120113499e-05
2.7334505628091e-05
4.92328535776437e-05
1.6040841047243e-05
1.75257319265062e-07
2.12780751074887e-05
3.91388135520637e-05
3.43908119989301e-05
8.47569217952005e-06
3.77114322419116e-05
5.68830367201819e-05
3.54258259166396e-05
8.64185495981398e-06
9.27054999409257e-06
2.81320637799614e-05
1.59561559731728e-05
4.41586130957948e-05
4.65073133853875e-05
-2.47649596465177e-07
1.22750661825907e-05
5.19727854138675e-05
3.43814529253915e-05
4.37929323492332e-05
3.39087589964576e-05
4.95374497497124e-05
3.09947590234613e-05
-3.184037905615e-06
-5.95357787482543e-07
4.18005334601362e-05
5.0295058839828e-05
2.79471226101275e-05
3.02766644960202e-05
1.2297003424549e-05
3.27873694849958e-05
2.04511570332338e-05
1.69638288148896e-05
2.71818611298378e-05
5.54877777515267e-05
1.64852019366251e-05
2.1951197315927e-05
-7.00208412764109e-06
-1.39955091318674e-05
3.03958666707098e-05
2.23682290324252e-05
3.06903085284926e-06
3.54747698302609e-05
2.24551515947104e-05
2.81106331428864e-05
1.71358139317727e-05
2.98185149737526e-05
5.08245202600101e-05
2.38263957220874e-05
1.75454170823227e-05
2.66711767142221e-05
3.08054431230121e-05
6.0246144026093e-05
4.46749588904706e-06
1.08846650994298e-05
1.52020111100143e-05
3.93628025911824e-05
9.25563271901552e-06
2.70027664582272e-05
2.9306754244862e-05
1.53632861851567e-05
4.63379942763533e-05
3.30502124055224e-05
-4.11134316105145e-06
2.85226691930273e-05
3.97776907844523e-05
4.41873680607494e-05
-2.38101736003603e-06
2.33196160033935e-05
2.60057024032681e-05
1.59801872206345e-05
5.25056826582444e-05
8.08703053184637e-06
4.13832085188151e-05
3.49727628429905e-05
3.20083936114267e-05
2.30388142728315e-05
4.059415558931e-05
3.64779540558035e-05
1.64871448404766e-05
2.98226920066895e-05
2.88163243284769e-05
1.32631707273454e-05
3.24820997407761e-05
5.91279465772503e-05
2.04143128586394e-05
3.96948569992861e-05
3.30764834418403e-05
2.83687335518976e-05
6.29141638159453e-06
3.28181653564546e-05
2.08523831334053e-05
6.15373436816119e-06
1.82265617248665e-05
2.30830636474631e-05
2.35611627342115e-05
1.85067484877749e-05
2.12110023660398e-05
2.45323847217955e-05
3.46458413816195e-05
2.3553848962621e-05
9.6090444453295e-06
2.48889885813334e-05
1.98117311419868e-05
4.98264930762963e-05
1.75016858431798e-05
1.23228210843176e-05
-7.62768230262145e-06
3.11866142237175e-05
2.40260100905108e-05
2.50102435263871e-05
2.7669101420594e-05
2.1231062229706e-05
4.6288970213506e-05
2.52451510381632e-05
1.20453288859482e-05
3.60514887313165e-06
4.5532885662657e-05
4.28088869624846e-05
4.65965497723821e-05
8.93857034104849e-06
2.87945733399345e-05
1.66968356421985e-05
2.3978646648108e-05
3.32009823266796e-05
2.53237030038394e-05
9.71951041821445e-07
4.64464504278942e-05
4.06889395879796e-05
1.56284667538925e-05
2.6420447096303e-05
2.96060700003133e-05
1.25801231272731e-05
4.43609153715593e-05
1.77559644388302e-05
2.51707101714409e-05
3.08120281441328e-05
2.24832850550544e-05
4.09845929437116e-05
2.19471572432997e-05
8.98550503453179e-06
5.822067528648e-05
4.61406244254086e-05
5.2536559918293e-05
5.06777641772218e-06
2.89333213949279e-05
1.87186166022892e-05
1.92690057359368e-05
5.81325580409353e-05
3.4641192016905e-05
2.7714595702686e-05
2.30098906017468e-05
9.67968873418433e-06
6.04924955283366e-05
1.16631713045759e-05
2.51756961667226e-05
4.45999649927625e-05
2.20461174801585e-05
3.49562559779913e-05
6.60218106512299e-06
3.728296151624e-05
4.05972018320274e-05
2.53090123722222e-05
5.48989393029909e-05
1.88574155995234e-05
3.21206590044844e-05
2.14327988810217e-05
2.01406822584322e-05
1.68795404176874e-05
1.65680725465974e-05
3.0493992318994e-05
3.75155491688718e-05
3.54046588697736e-05
1.73702394731908e-05
2.42426584746516e-05
2.88291896316795e-05
2.48882684073983e-05
2.41812942925014e-05
5.27835752501511e-06
1.50482558889895e-06
2.35557228974263e-05
1.63535407560638e-05
2.57734649161103e-05
5.64025201346532e-06
-6.54973727018019e-06
2.79787012745225e-05
1.22538105190175e-05
1.09047751375818e-05
1.20611339782706e-05
1.46594143384638e-05
2.63239889294263e-05
2.90794026338834e-05
1.66338990281556e-05
5.11450327200476e-05
1.02930734007721e-05
2.29385672278969e-05
-5.45256937159642e-06
3.45526733209132e-05
2.63914277006577e-05
3.23157386164067e-05
3.37644281548696e-05
3.74723238354514e-05
1.66259984691835e-05
3.00504064698223e-05
1.95716553738378e-05
3.40609492983427e-05
3.08398239978304e-05
1.92795096584679e-05
-7.17683742323283e-06
3.04485715500147e-05
2.64341493269838e-05
3.67106117891905e-05
5.09883214979174e-05
4.59660952227919e-05
1.28769901526844e-05
2.71355535157454e-05
1.36756468609122e-05
3.51315083185555e-05
1.74407809956332e-05
2.14789423603997e-05
2.45773041669663e-05
2.93363720937675e-05
3.58126893370472e-05
2.04574796990117e-05
3.29145824243203e-05
1.85734594272463e-05
1.42545463370107e-05
6.28936710304605e-05
1.62863387528547e-05
3.79925671592872e-06
4.72448423475042e-05
4.37417298250049e-05
1.96122784819118e-05
2.07711301659323e-05
3.19479821873897e-05
2.23168029241462e-05
3.82510079026299e-05
1.91582235415526e-05
1.66458116296222e-05
3.70515951437411e-05
2.5965404893354e-05
1.1219622581302e-05
2.21631217343885e-05
9.15085083253496e-07
2.78618854997215e-05
1.98101578904431e-05
2.61575879009202e-05
2.38428408378269e-05
3.75300843109615e-06
8.51633881476631e-06
9.06731314651432e-06
2.58043768185462e-05
3.41432583410052e-05
4.02560946445582e-05
3.2776776331684e-05
1.21824251633937e-05
3.08154103162478e-05
3.14848376969502e-05
3.61053030458441e-05
3.26017249606937e-05
1.83862068590422e-05
4.27469066887787e-05
3.29762855682782e-05
3.24180086659722e-05
2.38787314073014e-05
1.924898977551e-05
8.90657669880981e-06
1.70120796005238e-05
1.3997223167213e-05
2.35051160007049e-05
2.9573735353499e-05
3.88805440927081e-05
3.41212847567923e-05
6.71204628475736e-06
2.20457978925692e-05
3.46850205563585e-05
9.45406243588892e-06
4.01632570700665e-05
1.6124225934768e-05
6.24789988480141e-06
2.69390917380115e-05
2.82078665377752e-05
2.32771778709482e-05
-2.55690158783363e-06
5.57367755642726e-05
1.11926388632877e-05
3.04707646187089e-05
6.27410623378825e-06
3.87583261501449e-05
3.97396837703713e-05
1.99679039313707e-05
1.31391681375657e-05
2.88428360151494e-05
2.77757401890684e-05
3.10765087978368e-05
4.10197213135179e-05
4.34950782115488e-05
2.75764008216194e-05
7.10589621738962e-06
1.191183249785e-05
5.62778390165325e-05
2.6355972711875e-05
1.60723467692316e-05
2.59453453293445e-05
1.59227981692676e-05
1.99669233484384e-05
1.44123625066849e-05
3.89841497665181e-05
2.86821576728493e-05
2.72013987604173e-05
3.35705397700947e-05
2.08411359645842e-05
3.27326399040016e-05
4.55587389483352e-06
3.23123617459555e-05
3.6648548725924e-05
3.29182449467665e-05
4.87300103754857e-05
2.85476615151721e-05
2.5040457904496e-05
1.36338566667919e-05
2.32974690749363e-05
-2.4533233741197e-06
2.32633266709995e-05
-8.36097201286195e-06
4.53846569670704e-05
5.50425253443798e-05
4.12713333607747e-05
-9.00150142807633e-06
-2.40733421981103e-06
-1.99343943982101e-06
1.17623589750586e-05
3.73722999504747e-05
2.41481391154301e-05
3.6461308251295e-05
3.50743952934697e-05
7.07980541038892e-06
2.4528725391252e-05
3.10114054305898e-05
2.84313166653304e-05
3.49782037836118e-05
7.1628953446997e-06
2.95699550733607e-05
2.93582104960619e-05
3.10419231873927e-05
2.76681996779323e-05
2.36460598462394e-05
9.03178298763652e-06
3.24707277555324e-05
3.77839965611135e-05
2.41178874615743e-05
6.17863116259274e-05
4.07407486266588e-05
3.19057742516411e-05
1.79303388369219e-05
1.72819740717917e-05
4.39278756761705e-05
1.77577378849436e-05
2.35379923950347e-05
3.11263789692491e-05
2.61915589104142e-05
4.96355070041023e-05
3.52632006490812e-05
3.83287773445307e-05
1.65931263365658e-05
3.06622889686937e-05
2.19574268807356e-05
1.47557395496753e-07
1.23928093194018e-05
-4.60964397894512e-06
5.43263976544357e-05
3.08175346202746e-05
3.74188649902627e-05
-8.34356657664196e-07
3.24251900194764e-05
5.28910067453643e-05
5.11718026057949e-05
2.75969605018839e-05
3.62165045116075e-05
1.87957329300911e-05
2.97249678396953e-05
1.51647429751258e-05
2.50819850512319e-05
4.03649742714862e-05
4.58896976446252e-07
1.13704629170435e-05
3.02721778072975e-05
3.17663492486196e-05
2.05042337177493e-05
1.08698990050882e-05
1.72854753910414e-05
2.368309781139e-05
1.15370513971224e-05
-7.03976604750252e-08
3.5735088277815e-05
7.04649210630241e-06
3.22471321378656e-05
4.22124290855723e-05
2.50698402838854e-05
1.47259111890672e-05
2.98823233183668e-05
4.00301565192194e-05
2.28659594335871e-05
5.04707920004874e-05
2.36171836157808e-05
2.7473729208087e-05
1.32627586169345e-05
2.60082498243055e-06
9.44194165243782e-08
2.76731953023153e-05
1.70651758383344e-05
2.3006959601036e-05
2.32516875144606e-05
3.67782089966352e-05
2.9355688228002e-05
6.7149540823483e-06
1.656569130728e-05
1.06384495413552e-05
2.35610859970294e-05
1.15017025185957e-05
3.36042134932204e-05
3.34611053779682e-05
4.15882077916863e-05
2.27805160413572e-05
5.78479353170979e-06
3.21727614887376e-05
3.42120858259259e-05
3.19790041923865e-05
4.07510172740553e-05
2.45264753053992e-05
5.02790773238838e-07
2.10574964352966e-05
3.16634410955613e-05
3.94186798742084e-05
8.74205418910016e-06
1.53476544112824e-05
7.39828335416841e-06
-1.92521008424873e-05
1.60008324809462e-05
3.12104483035226e-05
1.84724533745186e-05
2.1080107279579e-05
8.77923517351077e-06
4.233680425982e-05
2.12733756299301e-05
1.56808915784914e-05
2.81929835226503e-05
5.25282527262818e-05
3.48487505591544e-05
2.10586751265685e-05
1.38442370774741e-05
7.44801880560212e-06
1.93176356386558e-05
1.98433341502184e-05
1.99978834202873e-05
1.80060103874192e-05
8.60156590887212e-06
3.26582532573188e-05
2.60986011762264e-05
5.59305487597331e-05
3.60050092585715e-05
1.78510907804424e-05
6.2419500526567e-05
4.52230304186044e-05
1.45978161241849e-05
2.00447241295026e-05
4.23195929375855e-05
3.47868604837343e-05
5.48548565546759e-05
4.20271681118482e-05
2.84530992788081e-05
4.67998218705746e-05
4.17086905298456e-05
7.0367186770124e-06
8.6512370868272e-06
1.98337355766714e-05
3.86151235176432e-05
4.40277664632456e-05
2.035837881225e-05
2.13205843930784e-05
6.07851472110148e-06
3.2431741181309e-05
2.11318030670457e-05
1.28731354884204e-05
4.88715165164954e-06
2.69354485054801e-05
2.01564668238452e-05
1.13180799107768e-05
3.83483143976133e-05
4.23635824052954e-05
2.45139626828477e-05
1.26555998756191e-05
1.15871344148455e-05
6.09647051555902e-06
1.97360259610553e-05
6.12151206159938e-05
1.14172518432168e-05
8.85915156803443e-06
3.49941011369024e-06
-2.27000917123344e-06
3.3917533750486e-06
1.82857358581225e-05
3.60815601146347e-05
2.63407389444051e-05
2.82703809022637e-05
8.21006565958486e-06
6.12788147735616e-06
1.0035462798213e-05
2.82367632042659e-06
1.55393744715724e-05
-7.39568144050228e-06
3.72064396861899e-05
2.3459799663554e-05
-3.0316899871868e-06
3.05068874761268e-05
3.091035084305e-05
2.84787937527816e-05
2.0513692495473e-05
2.38046025503148e-05
4.46570751548268e-05
4.765753277156e-05
3.33319925544707e-06
1.60054643565404e-05
4.87900223424375e-05
2.55631275975338e-06
1.88008164955738e-05
2.02870619267093e-05
3.15937342809624e-05
3.7261751420229e-05
2.85926812439956e-05
4.35836802873126e-05
9.57890117985269e-06
-9.41258003240595e-07
3.3229013562176e-05
2.74025636776637e-05
1.05860482544974e-05
2.49192621495204e-05
1.86950548979599e-05
1.67840138512043e-06
4.3485728550991e-05
3.42413901820246e-06
2.02488474111988e-06
6.05530074931946e-06
3.73873126693846e-05
2.69458027416076e-05
-6.71868457173303e-06
2.23526458091704e-05
-9.63130407408169e-06
3.90816731175555e-05
3.63360913111086e-05
1.19643602364898e-06
1.19926445902806e-05
3.70894414336909e-05
1.46373452502374e-05
7.46304818506261e-06
-1.99294225029021e-07
3.09877064700738e-05
9.14573234528172e-06
2.22636477846107e-05
5.46251204163495e-06
2.42516824135653e-05
5.52667276185637e-05
2.82352358261533e-05
3.27108781664236e-05
4.86868473771506e-05
1.29232187573953e-05
2.19004348723559e-05
6.17106831340787e-05
5.94039476478386e-05
1.93692201161512e-05
2.02125298844959e-05
1.6118744752718e-05
3.33926864097351e-05
4.15456768109502e-05
2.26026345361806e-05
2.7812278745991e-05
4.48284218500335e-05
2.28738113901946e-05
8.64421567228703e-06
2.93120399473436e-05
2.9123918528183e-05
3.05466980903626e-05
3.75034053811604e-05
3.11536844383723e-05
5.69704692787749e-06
2.80611691444508e-05
1.06256404719199e-05
3.48149315984809e-05
2.73408099404744e-05
4.61633551916591e-05
2.63351798564308e-05
-2.22182673980801e-05
-9.29622189968059e-06
3.87353063039205e-05
1.82575306462076e-05
2.15858837473182e-05
3.99973465097536e-05
2.41912515446238e-05
-2.6866835253105e-05
2.31875399682524e-05
1.9223042148219e-05
3.46166153081152e-05
4.60863046344104e-05
1.58173391479728e-05
2.47542856092181e-05
3.72117764035539e-05
3.24490602849562e-05
8.40821082161999e-06
2.69479023845078e-05
5.03877936299363e-05
2.27726318300921e-05
4.20968794656914e-05
3.67160189987466e-05
1.16682878580305e-05
1.00308765619526e-05
2.65752786158126e-05
3.95459923583641e-05
1.38624140045988e-05
3.79266786613384e-05
2.61329546413245e-05
4.0189635627851e-05
2.61362407051104e-05
5.70975248609842e-05
2.26092069537352e-05
1.20105193979734e-05
4.17491256703059e-05
3.36468660126989e-05
1.49883601351565e-05
3.40346413788861e-05
5.05283511994424e-06
-5.64154656237533e-06
7.58594934507176e-06
4.47530362415811e-05
1.49937880010103e-05
2.85767883528626e-05
3.09910618058868e-05
2.73347552622004e-05
-4.86509007408339e-06
3.10551198603267e-05
1.30607167485952e-05
3.7606973844148e-05
3.98918057382965e-05
5.86776946571567e-05
1.95770729652082e-05
4.60681751676522e-05
2.63719225383273e-05
1.89551461319392e-05
3.10950319897707e-05
5.804444921523e-05
-1.08001649740834e-05
7.83070705024385e-06
2.80678021503767e-05
2.78966070436825e-05
2.70542140536279e-05
-4.20008722571144e-06
3.27363666768179e-05
4.45751514831016e-05
2.74545604460313e-05
3.95560443467672e-05
2.63076532506227e-06
2.43002651232568e-05
2.77491912715074e-05
3.31387841471567e-05
3.22886644800345e-05
3.96368238359576e-05
3.16967277110155e-05
1.59000223849204e-05
4.14626495701933e-05
2.80445300664386e-05
9.27696858808386e-06
1.66053760728551e-05
2.52209570868589e-05
3.1207719442964e-05
1.3818322924854e-05
4.08463385385143e-05
2.35434421324556e-05
1.31825140072599e-05
2.79680440613695e-05
2.27307480731642e-05
3.10535257352983e-05
5.98347092840304e-06
1.48819613858899e-05
5.97022185069842e-06
1.77477916553885e-05
3.41312379133243e-05
4.45664713786344e-05
2.26383249954359e-05
-4.44163666865984e-06
2.54601077844229e-05
2.38563587857345e-05
3.60487879013086e-05
3.62650691065178e-06
3.24582769913543e-05
3.26227709024616e-05
3.03917150479342e-05
3.70791658394009e-05
4.85771789303216e-05
7.58689413581016e-06
3.70714905281807e-05
1.45051204550239e-05
3.4736765855999e-05
2.10592751818923e-05
2.77530135137995e-05
3.9909168659744e-05
1.67994838070422e-05
4.04461963668535e-05
4.34600394818131e-05
3.51911527055907e-05
4.78340560767132e-05
3.41714622933815e-05
1.4808384055671e-05
-3.89039211289854e-06
2.43223063487836e-05
3.87115708548411e-05
2.04149777713117e-05
3.60467471080651e-05
2.34434674052189e-05
2.78791506879887e-05
2.8879923941082e-06
4.88870642946218e-06
2.7028710295253e-05
1.40875090571191e-05
1.39798132009982e-05
1.9802417925446e-05
3.2875511699726e-05
3.66749147232639e-05
2.41926316248813e-05
1.00724032888319e-05
1.95272635832308e-05
1.73896682982067e-05
1.95932668295414e-05
2.16907164018261e-05
2.65002153082437e-05
1.63893836067586e-05
3.02609571714586e-05
2.51781396225521e-05
2.24532563910216e-05
4.94502464060048e-05
3.22409147641349e-05
2.19617181944174e-05
1.93319767258511e-05
1.87610766991733e-05
2.13495765051746e-05
1.3416238874725e-05
3.10869169983426e-05
2.47437242339063e-05
2.29904162818639e-05
4.92248637278891e-05
3.25270285955864e-05
4.04214455186399e-05
6.19591930922038e-06
3.64461626835785e-05
3.47086297145948e-05
5.30087954753374e-05
2.96854129002956e-05
2.76960232966153e-05
2.6081915647748e-05
3.96565186291048e-05
2.7471727466715e-05
2.64964017178684e-05
1.93998353630261e-05
5.52132278050728e-05
4.60172772276675e-05
2.74220540776629e-05
2.91388671087348e-06
-2.09507969025498e-06
6.31708952223857e-06
-1.3231945992223e-05
3.26348569012044e-05
6.30540374991852e-06
-4.33742158793237e-06
4.19487133417812e-05
2.29100532852343e-05
1.9477890126265e-05
1.06670499836738e-05
3.09788371806101e-05
2.11683506795637e-05
5.9546134163141e-06
5.82331920324733e-05
1.49245081900046e-05
3.11536882927058e-05
2.74505247292159e-05
2.55547171909831e-05
1.96516346405398e-05
2.66343321627673e-05
2.27753070517093e-05
1.3640209673626e-05
2.97927509054592e-05
6.16658484823538e-05
3.46007465526705e-05
9.36516049739365e-06
3.28896586117882e-05
2.2379921161652e-05
4.32479129586389e-05
3.4114888176406e-05
2.43732180354542e-05
3.46242800221812e-05
6.76637811624875e-05
2.87055432092701e-05
1.50912216652881e-05
2.43355045529703e-05
4.50976398573631e-05
1.47816143985617e-05
1.30008851662585e-05
2.05634176701846e-06
3.38668543294248e-05
3.3239551854929e-05
1.25189555423921e-05
3.25280538527223e-05
2.58390036841755e-05
3.3838105163601e-05
2.84790424382963e-06
8.83593284131343e-06
2.07524501592473e-05
1.00129386798204e-05
2.86165063013877e-05
2.45554250647172e-05
2.52831342755076e-05
4.94478330272727e-05
4.0183248898145e-05
2.39285787492396e-05
2.46672026847509e-05
1.74553150405419e-05
3.17297823054724e-05
2.4193991101332e-05
3.39167125386208e-06
3.54143549156463e-05
1.38175863010662e-05
3.5272209539884e-05
2.54037835999347e-05
2.11557915132068e-05
3.73848629114121e-05
1.54347463748322e-05
9.08457604656379e-06
3.55855602138369e-05
2.2327934201027e-05
2.73136835926819e-05
2.22341151434983e-05
1.95357781541938e-05
4.03024254075396e-05
1.85008926613307e-05
3.25153691784707e-05
2.30826640340657e-05
3.85062850587391e-05
1.7301411724365e-05
1.65740579686886e-05
6.82925225903094e-06
-6.08381291910744e-06
3.06850235210039e-05
2.15151118788702e-05
3.08679834680525e-05
6.15855662992653e-06
3.05259158741522e-05
3.43923579036485e-05
3.07466563895151e-05
6.14490849295827e-05
4.16631862049776e-05
1.84993508930634e-05
9.82570003607213e-06
3.92787622972156e-05
1.85118376100661e-05
3.04158266390982e-06
3.64738421803033e-05
4.28446755867237e-05
2.55345899495746e-05
7.2230041778859e-06
2.8626279463884e-05
3.01134916178969e-05
5.00132247033624e-05
1.34354254840205e-05
8.1839861772398e-06
5.39849974709889e-05
1.51623338499028e-05
5.09104514999174e-05
6.45771540016025e-06
1.13794660198904e-05
2.04357027887491e-05
2.8210816657112e-05
2.44677150371464e-05
2.70743904757638e-05
1.57903926525874e-05
1.24706768400943e-05
1.88038820696266e-05
2.9000258646524e-05
2.21572430022241e-06
3.60840927050388e-05
7.70197750914241e-06
5.71432734720854e-05
3.38352025316177e-05
1.68104101526962e-05
9.81932590833364e-06
2.75073296336981e-05
1.53296497337213e-05
2.2385275008972e-05
3.25100649337054e-05
3.3879626155241e-05
1.79146417714023e-05
3.21558133294479e-05
2.30376181639185e-05
2.81379107407262e-05
2.77533836679374e-05
3.40950326764136e-05
1.66014175941111e-05
1.89974218618777e-05
3.43520413492617e-05
1.67832752064349e-05
2.35641468480888e-06
2.81109950236751e-05
2.52499382330985e-05
1.49608006370374e-05
1.89514931826808e-05
4.1317062305266e-05
-2.60087601920808e-07
3.46184232553913e-05
-1.52080939365681e-07
1.18975920932643e-05
2.0243689861935e-05
3.1013694467643e-05
2.00474382549584e-05
2.39979043280493e-05
1.26081672474637e-05
1.90211195363053e-05
1.36388606883578e-05
4.08440092109219e-05
4.15847349701516e-05
2.69366135709505e-05
1.48670050186971e-05
2.02166544569738e-06
3.02284092439227e-05
2.80217912295336e-05
4.5597520999341e-05
1.16779809394863e-06
3.19757105119956e-05
2.92819802530184e-05
1.66110198252513e-05
2.96189505410258e-05
9.11580994238631e-06
5.22828386882565e-05
2.33043487412993e-05
2.82323312748504e-05
1.38982232574011e-05
4.38448163615599e-05
3.88412241030839e-05
1.580982152917e-05
6.77647873356519e-08
1.38653571207622e-05
3.64714801802866e-05
1.88437953187361e-05
2.5306949731016e-05
3.02489543608484e-05
3.9484667936038e-05
2.55612223875368e-05
8.82754834503299e-06
1.72300460704561e-05
2.49249417564436e-05
3.05388915666248e-05
3.62229645946177e-05
1.32580672671696e-05
1.36245608760523e-06
2.1474627148792e-05
2.23042796644109e-05
3.38742400762797e-05
3.22126769775013e-05
4.29920341807161e-05
2.39495474572074e-06
1.3298658474259e-05
2.06126744878538e-05
1.70480490527057e-05
3.3082213175291e-06
4.01068936094606e-05
2.87838551937234e-05
4.41274901984603e-05
4.88590591740229e-05
4.7578222868761e-05
-5.10226673210309e-07
2.32563648258081e-05
3.51040277280952e-05
2.44222622436562e-05
1.95100967034241e-05
3.01053584806504e-05
1.0920083501543e-05
2.30755513303824e-05
4.30305799534593e-05
1.42630598195789e-05
1.09819523943803e-05
1.6944961898553e-05
3.76464003261799e-05
2.48703931734073e-05
8.59486020545145e-06
1.6637226275715e-05
7.63295025391815e-06
3.06488528888394e-05
1.16799790272926e-05
7.13496730534331e-06
3.1111293279634e-05
3.74845097595519e-05
-7.6974350518221e-06
5.67437097401844e-05
1.56347316681965e-05
-7.73180013927394e-06
2.12396723964981e-05
2.40325352733609e-05
2.18869399436102e-05
1.6218514310947e-05
2.99012142626868e-05
2.84999423600201e-05
-2.50022874947905e-06
6.77631955871605e-06
1.65590975513105e-05
3.83368710448948e-05
1.31622175511561e-05
9.78887625485491e-06
2.32718779348857e-06
1.10455235519521e-05
3.18393757624878e-06
3.60215593936156e-05
1.93282789681649e-06
5.26831859376986e-06
1.446940673693e-05
3.66838024653226e-05
5.31028939579838e-05
2.27526438068753e-05
2.64019463468517e-05
1.17260921214716e-05
3.46927548249126e-05
3.59419178860289e-05
1.75326857501528e-05
3.45495941865119e-05
4.19420936568491e-05
3.3656821790358e-05
4.36483943617493e-05
1.7432903602241e-05
5.3486407936789e-05
6.81452622692571e-05
6.85313512938057e-05
4.6254808621046e-05
3.01334779690863e-05
3.4781041373107e-05
2.13817440617678e-05
7.24027834654359e-05
3.62577652375213e-05
2.78561643373387e-05
1.02143027160631e-05
2.12214701287283e-05
2.82438971332668e-05
2.87409454561103e-06
2.00969523079746e-05
2.38453720332961e-05
8.65818233426091e-06
2.94605595318962e-05
5.36712300596263e-05
3.0024147451508e-05
3.30577122962524e-05
2.67607677466483e-06
3.34829554182867e-05
2.54141936160723e-05
2.48931106802975e-05
2.14369431558436e-05
3.09269440197826e-05
1.54953261341509e-05
3.10711005028116e-05
1.87374916108759e-05
1.85023759790237e-05
5.63393304918706e-05
1.15805689905324e-05
2.44684896487448e-05
3.18283282529604e-06
2.29470606205687e-05
3.63922259962557e-05
1.54108126695619e-05
5.08631629483101e-07
4.87228855070518e-06
2.41704592550004e-05
-9.38524483172171e-07
2.88942654771138e-05
-1.06427960958111e-05
7.45463881301306e-06
2.6228455852699e-05
5.92686533702369e-06
2.51359963822186e-05
4.44154458588947e-05
1.91250156302831e-05
3.62658454887315e-05
3.83387957893469e-05
-6.25412730015094e-06
1.93403659031621e-05
1.28544096794676e-05
2.58055760445251e-05
1.17330501706726e-05
1.05388707085077e-05
-2.4126741080853e-06
3.21754823646731e-05
-1.3622520182706e-05
2.42139824520004e-05
2.42651771442306e-05
3.24700345097622e-05
3.13439079119569e-05
-7.92729314928517e-06
6.30793193932925e-05
2.1482137474768e-05
5.32809269614951e-05
5.28327710801083e-05
1.85263572930127e-05
2.76917802011977e-05
3.77376179768649e-05
2.40867800466334e-05
5.92987824066966e-05
3.98451618748563e-05
3.70420161123694e-05
7.3207601309919e-05
3.29939891927239e-05
3.92074459106573e-05
3.24701144658889e-05
3.96224108121569e-05
3.54472140539888e-05
1.84836909635039e-05
8.55006298330813e-06
3.46413759416482e-05
1.19251495965967e-05
1.83617788279719e-05
1.53321966747685e-05
1.82874620011411e-05
5.76662305766646e-06
5.04759642822733e-05
4.40249237949504e-06
1.7158209416332e-05
1.74568443870362e-05
8.82158640252109e-06
8.40442678851867e-06
-2.24195638416793e-06
3.26414571898636e-05
-5.87678745776645e-06
3.73056391650008e-06
4.0373343715347e-05
3.95881200118503e-05
-8.16791847360492e-06
2.03652868925471e-05
2.31507564785109e-05
1.23716279382697e-05
5.38511091331312e-05
1.5833581221107e-05
4.15249386276488e-05
3.54976769122143e-05
3.17226626349716e-05
4.89967214559494e-05
4.50994893800258e-05
5.06804500622601e-06
3.14943216223934e-05
4.92557805353811e-05
5.58450161442669e-05
1.89763073434049e-05
3.68986685228776e-05
3.86595704844575e-05
2.44620945236022e-05
3.33641910088242e-05
1.009348745683e-05
2.63742466146598e-05
5.92236649048212e-06
3.33606366398755e-05
1.58181996161441e-05
2.19657018881972e-05
3.14672531524295e-05
1.6904901633829e-05
3.35946103920034e-05
2.12947695194295e-05
2.6610701229289e-05
1.49352517039737e-05
2.77807317691576e-05
4.15033875741045e-05
2.06715229651338e-05
2.9897336473863e-06
2.92192817182744e-05
1.98590184924784e-05
3.15120911328766e-05
2.80585660866557e-05
1.21768696987704e-05
2.35154352823295e-05
1.66618802051548e-06
2.09545615950491e-06
5.09605638185866e-05
2.35867901893945e-05
3.2341369210974e-07
2.87357959327414e-05
3.26848892601734e-05
1.83995874344882e-05
3.93245513279914e-05
3.35186579147526e-05
3.16578862305837e-05
3.94650898374225e-05
6.43350330157427e-05
2.21075669639517e-05
3.96965070050502e-05
6.32720842452501e-05
3.61530623697155e-05
4.05246663993473e-05
4.66481917245438e-05
1.879787317596e-05
-1.71241624838727e-05
8.77528092684103e-06
1.33506297694946e-05
3.0912293160521e-05
3.10467876595496e-05
3.04066247554739e-05
2.66508790273467e-05
-5.13763198474639e-06
2.2606025414407e-05
1.43075300253596e-05
3.33578297724164e-05
3.63625121363314e-06
1.17898721246188e-05
2.045481006037e-05
4.77917467996972e-06
3.14921102553921e-05
1.56139349585836e-05
2.55962319562307e-05
5.80015583530249e-06
1.15653575556114e-05
2.1534716073517e-05
-6.59898312755483e-06
3.33069120480899e-05
2.59525155858738e-05
4.332056397011e-05
3.3335753003389e-05
2.45679228508318e-05
2.46199175795551e-05
1.75923122069919e-05
2.69094919263939e-05
1.35374801898206e-05
3.27129982024764e-05
-5.76276137398832e-06
1.49929626163158e-06
2.63884841237552e-05
3.4791256142556e-07
2.26259320197247e-05
4.19626739042495e-05
2.03989242265629e-05
2.71432166562058e-05
8.75442443494937e-06
8.27187540000296e-06
3.94394464466847e-05
3.67308000356808e-05
3.24523475625343e-05
1.08543644168734e-06
2.6435488258883e-05
2.18957530034211e-05
7.97957989574824e-06
2.13331591814498e-05
3.72295827897768e-05
3.69551857578592e-05
1.81222614934608e-05
1.20734900854775e-05
4.21158632531883e-06
1.71003860419561e-05
2.21821234447142e-05
3.54680672562244e-05
2.69677240822483e-05
2.81895651259838e-05
4.26394113597936e-05
2.68684635478363e-05
3.57958831617546e-05
5.00871678583418e-05
3.71925838659943e-05
3.30935595489048e-05
2.85483463980863e-05
4.94201959149416e-05
4.35734503951888e-05
5.48192999750371e-05
5.50563673158859e-05
7.92396659578602e-06
3.64263703646918e-05
1.66869280763352e-06
5.67543355585301e-05
2.35275991713738e-05
2.64757633197895e-06
1.9822251670585e-05
2.18973714491075e-05
1.68581376464582e-06
3.1564925822846e-05
2.80802195463118e-05
2.16551939504642e-05
7.8417811335392e-06
2.2629484063895e-05
3.33417020286703e-05
1.413708431767e-05
2.51118608149683e-05
2.43687276272422e-05
3.35078225344551e-05
2.87885826372402e-05
2.63306125271566e-05
4.34802700601422e-05
1.36047581873475e-05
2.23771025542797e-05
1.33966683649418e-05
7.37007763778962e-06
3.57067212099511e-05
6.23559782972977e-05
3.63391756176797e-05
2.91838290807382e-05
3.05799994072414e-05
4.91940938146926e-05
4.22911306823026e-06
1.56759494389362e-06
-7.55536047676789e-06
1.05194094134069e-05
2.68786101626934e-05
1.08838357216215e-05
2.11600123475967e-05
2.98941868736723e-05
2.95359618547246e-05
6.77776568273709e-06
2.02057710357156e-05
7.1287891394602e-06
4.94109530637984e-05
2.77184493429434e-05
3.00836569507911e-05
4.50495192541316e-05
1.12976578257405e-05
7.27842209545607e-06
1.77577075175631e-05
2.04490638231498e-05
