# Supplementary material for: Research on computational propagation and identification of mine microseismic signals based on deep learning
Source: PLoS One. 2025 Oct 22;20(10):e0334641. doi: 10.1371/journal.pone.0334641 (PMC12543183; doi:10.1371/journal.pone.0334641)
Supplement: S4 Data — (ZIP) [file pone.0334641.s004.zip › 000100700001645.xlsx_0.txt_24.txt.txt]

2.67418503563709e-05
4.16710819971936e-05
9.75889765755837e-06
3.60169801101378e-05
1.7624822735144e-06
1.17283527493403e-05
2.66397278958283e-05
2.54734414631746e-05
4.03328651513954e-05
7.2490037529894e-05
3.8707071312751e-05
3.34863033572726e-05
1.37428512469231e-05
3.61724734177964e-05
6.39297530052338e-05
5.85592197442818e-05
2.870677781149e-05
2.27387173221437e-05
2.378006574971e-05
6.86059767145572e-06
2.61601052440541e-05
3.90110364973901e-05
1.94252485321781e-05
2.03038594391434e-05
1.34350059274324e-05
1.95472550724864e-05
1.67853314285051e-05
1.6455375669565e-05
2.70132448064865e-06
1.57983216089674e-06
1.86173999086522e-05
2.61357916502949e-05
4.32115489441519e-06
8.15678611829539e-07
1.17980427260015e-05
3.45362727452985e-05
9.59505958723027e-06
1.42444568970898e-05
4.23132419286829e-05
1.56508254837624e-05
2.74553824107091e-05
4.91577035173185e-05
2.76280802267758e-05
3.18249755807114e-05
1.05490782583718e-05
3.14883399609449e-05
2.67343934087674e-05
6.1400647932818e-05
2.30171236880178e-05
5.35566544794838e-05
3.5339239970609e-05
1.94390321258704e-05
4.44529995923082e-05
2.77832254255692e-05
7.29772105023172e-06
8.05479752901433e-06
3.00806063337812e-05
3.23863211526639e-05
4.4977396494181e-05
4.06201402088851e-05
2.49162361187207e-05
5.89891728081265e-05
4.44366508296457e-05
8.39014182870033e-06
3.75559362425245e-05
3.30883804915551e-05
2.32385613234352e-05
1.73103431604944e-05
1.66874379189065e-05
2.34246179268289e-05
2.86728942604284e-05
1.6849084331979e-05
2.50169594055752e-05
5.09279047719461e-05
2.85694123503671e-05
2.28258049952679e-05
2.45228785543654e-05
2.01290468453332e-05
1.46799404259406e-05
1.79741892800724e-05
2.19799351752981e-05
2.63368156371035e-05
2.54258294575898e-05
4.03987037007853e-05
3.41258729841827e-05
3.44733072289424e-05
2.26453040453028e-05
1.61033748660987e-05
2.78886160914516e-05
1.52623980606722e-05
2.49964156417303e-07
3.01907325563581e-05
-1.74598890438779e-07
1.9394976827808e-05
4.13244351189283e-05
4.8674141618965e-06
3.73110756260956e-05
4.53203612724716e-05
2.28594065258144e-05
4.20110632952572e-05
1.5151103348657e-05
1.94849288500651e-05
3.17300479649539e-05
7.09654327336982e-06
4.25846355139304e-05
3.66610714360649e-05
2.28911729570757e-05
5.1186734768291e-05
3.41758607096764e-05
2.99350755662593e-05
1.90169160096103e-05
2.76786974900476e-05
2.6193707637705e-05
2.19944224451819e-05
6.80490218606637e-06
4.74574035943598e-06
1.59726103583964e-05
1.45818808675849e-05
8.46237549176597e-06
2.62995908036758e-05
2.48024735126849e-05
3.2578968336851e-05
1.99141882214129e-05
2.56291527297063e-05
1.27540341598337e-05
2.59820255265325e-05
3.36063863566061e-06
3.33399084897034e-05
2.14429404847896e-05
3.07011305748272e-05
3.20230751824038e-05
4.42625766122671e-05
2.2899618184654e-05
1.94535340107177e-05
1.74270253185626e-05
2.24579605588919e-05
1.10022111712876e-05
3.50547694905079e-06
4.15809197695471e-05
7.61585814046452e-05
5.00831774520289e-05
2.63249774435786e-05
9.20998594572905e-06
1.60717600807917e-05
4.01903804232879e-05
2.92439711265402e-05
1.22347793726303e-05
1.99988717741743e-05
2.22659356070717e-05
5.47006440340165e-06
4.67638739857833e-05
3.57546584374354e-06
8.85194751843119e-06
4.03986141684334e-05
1.5072560203641e-05
1.30705704729182e-05
3.16411461575175e-06
1.4489574215706e-06
2.99650745086318e-06
2.06888828550029e-05
2.93324039304353e-05
1.35972690449321e-05
4.10420901597163e-05
-9.71867637303788e-08
3.52146078697861e-05
2.49176733936817e-06
4.0978311263786e-05
5.06250401373773e-05
1.67440295102206e-05
4.01866663389634e-05
4.67654445362426e-05
1.81886359231864e-05
3.85621011400475e-05
3.99625526371555e-05
1.7539359008636e-05
5.39550065341008e-05
1.41171519202311e-05
2.60988330176176e-05
1.16698438809792e-05
-4.9291671370499e-06
2.86718127847226e-05
2.94180952832097e-05
3.69716770301008e-05
2.10676316257102e-05
1.02036584836838e-05
1.66457268964244e-05
2.15531323959197e-05
1.16133918982869e-05
1.96711748738504e-05
3.05237563212035e-05
2.15437757117435e-05
4.67164841131422e-05
2.83590854962991e-05
2.00336777590138e-05
1.89792360364143e-05
1.83135603101705e-05
1.31305722124774e-06
3.25730106446711e-05
1.25134101042555e-05
1.56899172314838e-05
4.21122335118967e-05
1.16069858265916e-05
-2.32948083503652e-05
4.39594211768869e-05
8.02644090174544e-06
1.83735300906465e-05
6.18348324224966e-06
2.41729375029925e-05
1.83788532226526e-05
5.94088124691287e-05
-9.42793991380038e-06
2.18136327223877e-05
3.26271307303237e-05
3.4533551848719e-05
1.23603650346801e-05
1.27607432421762e-05
3.85129627033766e-05
1.84613865621177e-05
1.1769463124436e-05
2.13224597395158e-05
4.82738136460513e-05
-9.97344190928332e-06
1.05205091892392e-05
5.33382098398417e-06
2.04767355872266e-05
2.4772480380465e-05
3.41104344697087e-05
4.48985607851867e-05
-5.15688351692673e-06
4.32630071540056e-05
3.38785524216641e-05
1.33505689972982e-05
3.66730619698499e-05
1.06314460792241e-05
3.27234762828434e-06
3.56014654597354e-05
3.89187525182042e-05
3.11706715976961e-05
1.23654423374683e-05
1.83559897352712e-05
3.58207825666081e-05
2.01099112886717e-05
3.01728226051372e-05
4.25030895009676e-05
5.34296581031549e-05
4.12858566701898e-05
2.16149883340946e-05
2.66532526900988e-05
2.07019100355697e-05
2.0600819870681e-05
2.04242261819099e-05
2.43608936185878e-05
2.31549757988539e-05
-1.03783931194048e-05
1.71109018739062e-05
4.14053365483689e-05
2.41655680250385e-05
1.8311059140379e-05
2.00717316829065e-05
1.45170897753708e-05
2.5450095537555e-05
2.59233860958041e-05
1.03066396082227e-05
3.29699571889971e-05
1.38708958228858e-05
1.91051668975592e-05
4.87874287260477e-06
3.42902057963247e-05
9.04252122727688e-06
2.02702025015203e-05
8.7150894724259e-06
1.47165111286151e-05
5.35373415733814e-05
3.42603378075107e-05
3.18163053889602e-05
1.91519300925349e-05
4.61345868964117e-05
1.22436202031548e-05
-2.55525807316685e-06
6.56297977596767e-06
6.7985095919244e-05
5.15383610187069e-05
3.01019063135977e-05
5.07777569129859e-05
2.91974598897671e-05
3.56346014563999e-05
2.94933888214005e-05
2.03232465855771e-05
7.03379051122636e-05
2.99154636154136e-05
-3.44178268851551e-06
5.54871600317994e-05
3.39520903620153e-05
4.30728932352716e-05
2.45050270604333e-05
2.62945676432338e-05
1.7102834197038e-05
2.88996948471149e-05
3.67610581787812e-05
2.87773502208486e-06
3.0712596013188e-05
4.7351521423058e-05
5.78299204058473e-05
2.48632048776947e-05
2.92955423056063e-05
2.09900490011352e-05
1.7068700683901e-05
4.16865532475764e-05
3.69051681079267e-05
2.944029711936e-05
2.49265180191269e-05
2.11688536006549e-05
3.34371288455268e-05
3.19438980061319e-05
3.0130301894524e-05
3.63162567348693e-05
1.38222096393389e-06
1.81519220422028e-05
2.30972092505022e-05
2.44217818419662e-06
1.9412531077992e-05
3.70145660827899e-05
3.50848908923335e-05
4.06467557951168e-05
3.32642679039979e-05
1.70052548641709e-05
2.03486768771998e-05
2.66958372902472e-05
2.52593946156627e-05
1.24719272318686e-05
5.45913785305869e-06
3.63828703416386e-05
6.3676477858442e-06
3.47074678025663e-05
4.70600043029514e-05
1.88920072812144e-05
4.11924837316175e-06
1.79899942485894e-05
6.51328839845468e-06
2.50345245309349e-05
3.22620278423037e-05
1.95517050736464e-05
-7.94270177761775e-08
8.43455736362653e-06
7.11690583651225e-06
2.93952645761341e-05
2.77362485273416e-05
-1.00531124383721e-06
1.15457470820009e-05
2.55914108751109e-05
6.90172191840971e-06
8.02241754947729e-06
2.62982222156484e-05
1.01125838539124e-05
3.81254477681666e-05
3.47671362843813e-05
4.63602893961408e-05
3.5817459264602e-05
1.98092846924257e-05
4.70141115947648e-06
4.39880439149528e-05
4.12867134771655e-05
5.01982625467598e-05
4.75856181012794e-05
2.71491259628771e-05
2.79757419103976e-05
1.67783133442146e-05
1.97865214701418e-05
3.65517400001719e-05
8.73146853522412e-06
2.85949074838071e-05
1.77937808036144e-05
2.52366831568187e-05
4.48692045073928e-05
3.30010205283256e-05
4.36763253729324e-05
3.16266791405717e-05
2.60354611548223e-05
3.7614739293916e-05
1.31143583048728e-05
3.86744296162687e-05
3.37152217223779e-05
5.0438639137504e-05
1.78822527862578e-05
1.7253329226503e-05
5.99775021296757e-05
3.24296855116153e-05
8.07612580499351e-07
7.06346672233143e-06
1.93761303246886e-05
4.74805376011457e-05
1.7358407182409e-05
7.49720531214291e-06
4.28512926213213e-05
5.31214779797353e-06
1.122419555625e-05
2.21387904805212e-05
-3.41294978900928e-06
-1.0380854131782e-05
1.52032192573289e-05
2.63741959775636e-05
5.03112021729341e-06
3.43584668992455e-05
2.11975938713349e-05
8.31822956565703e-06
2.05073085345331e-05
2.96005692396159e-05
3.25245889286241e-05
1.12855512987107e-05
5.11931403176436e-05
-3.13590406773332e-06
3.36851242637382e-05
3.27430259213509e-05
3.04699168001678e-05
3.87169932921359e-05
2.3956049452473e-05
1.24168229472282e-05
2.2997241854935e-05
3.87366212626807e-05
2.27134007092067e-05
2.60837620736911e-05
1.63825531139572e-05
4.04231196728679e-05
1.09265499672159e-05
1.93839581167104e-05
1.36700485229771e-05
3.6636703159029e-05
3.4789826355019e-05
3.31751074401097e-06
3.99252205835338e-05
1.66464306656357e-05
4.15182944835665e-05
4.5758187287824e-05
1.94590294946377e-05
4.16066287452772e-05
4.43303184440162e-05
2.70989243838349e-05
7.02838038260148e-06
7.97103414340499e-06
1.21032434385491e-05
2.23590059757789e-05
2.55213507584501e-05
2.54796802222932e-05
-4.55178052307397e-06
3.04582923460356e-05
4.68562396011369e-05
2.69021870917642e-05
-7.53721839059158e-06
-1.31809635099003e-05
3.93375542078157e-05
2.94780472148653e-05
3.49554580925544e-05
3.13080388123088e-05
2.10431478464136e-05
3.54976174261262e-05
2.87088748024079e-05
1.92425881689029e-05
2.42072638844457e-05
2.78579642897995e-05
4.12064476927658e-05
1.99856803976935e-05
2.61102740609765e-05
3.40986098525256e-05
3.16780127580111e-05
2.85205738144904e-05
4.08153847433755e-05
4.24819803272798e-05
2.75190515810851e-05
3.99496662281314e-05
2.14523195050867e-05
3.42380905566417e-05
1.50353266504722e-05
3.90917025897758e-05
2.14587063197446e-05
4.43311511764724e-05
4.9006089701466e-05
2.15946571803085e-05
4.32425657277966e-05
1.98646440393412e-05
2.66325165455272e-05
2.24643896977513e-05
4.89713137525033e-05
2.12841064368771e-05
1.93527689872177e-05
-1.90705665696871e-05
1.83929282076161e-05
4.10864761208108e-05
1.86852638053139e-05
3.45823461417571e-05
-8.16581085724737e-06
2.6897943568662e-05
7.60573879507452e-06
4.35397797599598e-05
-9.11263207645577e-06
2.41732583659705e-05
2.73181375317473e-05
2.24099155941549e-05
5.61202331230664e-06
4.18641621670354e-05
4.03931086220333e-05
2.53565683986839e-05
2.82921802279405e-05
2.70831063858648e-05
2.52589109034292e-05
1.01507055314901e-05
1.33716672047669e-05
1.47840285969404e-05
2.08400252024953e-05
-2.46625326483416e-06
6.31885398778203e-05
4.32012073996628e-05
3.46819873853379e-05
1.78081732831904e-05
1.78711587877619e-05
-1.10326754386234e-05
1.13243263015241e-05
2.88037607287093e-05
4.1133401932103e-05
3.10226640143445e-05
3.50884594694167e-05
2.00031920197194e-05
2.51742183894744e-05
1.86286166841952e-05
3.29499647494708e-05
4.89286196221528e-05
1.14853088802939e-05
1.51738703760307e-05
2.87833893798645e-05
3.62141709033669e-06
-2.66577190758926e-06
1.94979047362885e-05
1.19917380913571e-05
7.38062983599338e-05
2.75996512607829e-05
3.12896437431205e-05
7.34407240552667e-06
-3.36822962502207e-08
2.6014023253273e-05
2.4307265870295e-05
2.29017301229696e-05
2.78075633129148e-05
2.90847410340046e-05
2.57001740581284e-05
2.89626714578334e-05
1.07756928589234e-05
4.2910881016307e-05
-2.67156912881731e-06
1.58620487502802e-05
2.41055218739202e-06
1.42793521305899e-05
8.10076930978047e-06
4.85176036163282e-05
1.59272410741228e-05
6.08772640204756e-06
2.52183988467892e-05
2.26012529222323e-05
1.24829146409989e-05
6.62943049320529e-06
3.70016891945816e-05
3.51417957591758e-05
2.31041786850688e-05
2.65797566309801e-05
1.19047127533692e-05
1.88307624412099e-05
1.31398692202e-05
2.62354780475856e-05
3.30555760571346e-05
4.25723482929062e-05
5.73215839028635e-05
3.96781679574982e-05
2.67804887541935e-05
2.10142484821814e-05
-7.99911501836883e-06
4.19826264172116e-05
2.09810100635434e-05
2.20176640181757e-05
2.42123772883309e-05
5.0512277069684e-05
1.5332677406769e-06
-1.8171217091909e-06
4.05559579249773e-05
1.04899347503766e-05
2.56907860480275e-05
3.78217801133679e-05
3.38426191547572e-05
7.02053831729859e-06
6.77873037967385e-06
-4.69950144051587e-06
1.39375941909857e-05
5.2161277052544e-06
2.3492933834652e-05
1.96755409911662e-06
9.4083566743518e-06
3.3415632717739e-05
1.09839187041429e-05
3.51783162292523e-05
1.4612730520213e-05
3.5674954282535e-05
3.38279540453726e-06
1.45597043242463e-05
5.53707982246079e-06
2.43952632236142e-05
4.22188717954368e-05
2.07097069505574e-05
5.33047883558147e-06
9.64597997999851e-06
2.04740082967101e-05
2.88626835362503e-05
4.2579335585065e-05
2.47880319275478e-05
4.11432415241152e-05
3.37354219841367e-05
-4.68483574035679e-06
4.60454362028541e-05
2.76088276934047e-06
4.58672378660376e-05
3.5427751716315e-05
3.35428838678114e-05
2.13209683741435e-05
3.38857780963769e-05
2.37528901307839e-05
1.82265151652605e-05
-3.49156460714113e-06
2.5572723107993e-05
4.44697134179766e-05
2.36039882143145e-06
1.77189386702877e-05
3.17452104945957e-05
2.85276400343632e-05
1.82134242212172e-05
-5.15339102368765e-06
2.22775090763703e-05
2.51428713962989e-05
1.52876022264228e-05
1.39713150456196e-05
3.19432086445438e-05
1.8079351472504e-05
4.10203337935507e-05
4.19011734320518e-05
1.97128213810968e-05
4.08559645993379e-05
8.92141026350331e-06
3.24655829400979e-05
1.80295002246929e-05
3.89315515087667e-05
3.22298715665977e-06
2.27802450441844e-05
1.94643744292234e-05
3.52647243224e-05
4.57293327680364e-05
3.33505886758717e-05
2.46288542623982e-05
3.12176563366741e-05
3.16387675722994e-05
2.82043966924704e-05
-5.90522361393811e-07
-5.59179817243021e-06
3.79462219010695e-05
9.50414585361251e-06
2.66539801800212e-05
-2.50960784044558e-05
2.73948192340589e-06
6.64210537833696e-06
2.51139122421556e-05
1.98428015564706e-05
2.18717170904765e-05
3.40395054530346e-05
-4.64089983778115e-06
3.98840958925566e-06
4.05924938368165e-05
2.45330418015393e-05
4.5724521047562e-05
3.72424624097213e-05
-5.63227267206506e-06
1.91680276295697e-05
3.6047438722463e-05
1.79521727228499e-05
1.48007503110156e-06
9.39948344689223e-06
1.73553815111039e-05
4.03304964557363e-05
3.95272739883468e-05
2.17230046781517e-05
2.6850916793222e-05
2.97586991018188e-05
-7.87143135188722e-06
7.47039804517899e-07
4.55027183490887e-05
9.3173654188974e-06
3.35293076096221e-05
6.06776385031423e-06
5.29005621484764e-05
3.1004390678172e-05
2.59014202235644e-05
1.89636694176617e-05
2.21516562610906e-05
2.90174037937347e-05
2.30659592083257e-06
4.14833374166282e-05
5.79379026812438e-05
4.87257469083718e-05
1.73253618318158e-05
1.78263377949234e-05
3.2057477418693e-05
2.03860059659243e-05
3.73849315151542e-05
3.86794163776864e-05
3.915856463843e-05
2.94953060308911e-05
5.07689352343587e-05
1.25366151986006e-05
1.60512122819815e-05
3.32220984969092e-05
4.50427056669678e-05
3.18878035096103e-05
2.69233197787379e-05
3.93169557308102e-05
3.13376027350806e-05
-9.41061486341279e-06
1.956711699752e-05
2.85636711682096e-05
3.94184951071638e-05
4.00266121433127e-05
3.83372153147492e-05
1.14127792124898e-05
2.04845617402583e-05
8.24957057251198e-06
2.39096392664756e-05
1.57605484517988e-05
5.20841621869646e-05
4.77979680021436e-05
2.32579806845834e-05
3.10026457429391e-05
8.28823576620557e-06
-6.82108655432448e-06
2.99812389928776e-05
1.22427747206651e-05
4.54100900923518e-05
2.06792605997679e-05
4.72689177273933e-05
3.82410060328372e-05
2.99985127364194e-05
1.5429837277816e-05
3.61601965340825e-05
1.58576952266686e-05
9.11162268151498e-06
4.01757021456792e-05
2.04290820834015e-05
3.54194949186433e-05
1.60188862620893e-05
3.29132151601104e-05
1.31622162612209e-05
2.81490661445153e-05
2.47140163448431e-06
1.55138886866864e-05
-8.62304732192705e-06
-1.17610998525375e-05
3.23393476286473e-05
2.08376526112795e-05
1.26742332865401e-05
4.57784075605747e-05
3.51037063609432e-05
2.6235626065213e-05
2.24127808968997e-05
6.36472975241416e-06
3.20900248204089e-05
4.69288543183509e-06
1.54317236757788e-05
2.48361603140906e-05
3.83847267520728e-05
1.63358746898544e-05
2.63160250962021e-06
1.02436562749813e-05
1.2244555055058e-05
3.38995119680239e-05
3.54402421352486e-05
2.67712824946922e-05
4.01128947934713e-05
2.58662538225685e-05
4.69182361421997e-05
4.46422603247488e-05
5.49117576902195e-07
3.47509933083436e-05
2.63589085035851e-05
3.41769747516581e-06
4.97486851926107e-05
2.52733237209963e-05
3.85661650289845e-05
3.53253957524187e-05
1.65053973496576e-05
3.61518809881721e-05
-4.91974045216531e-06
4.76707721574019e-05
4.66273879090064e-05
3.10499046158503e-05
3.42558512443792e-05
2.09125237108409e-05
4.10737098944229e-05
3.16779841329719e-05
3.36273310156823e-05
5.11457148202107e-05
2.09138627299632e-05
1.90443649024377e-05
2.70176236901677e-05
2.23068159761809e-05
9.28123284410353e-06
2.85957952203397e-05
3.89472931371129e-05
2.1171594171938e-05
4.2429556416622e-05
1.96651787302304e-05
4.33034724522227e-05
4.04623801519622e-05
2.7548580779684e-05
1.62875002868205e-05
1.44767615361339e-05
3.17100754254729e-05
2.58683289576274e-05
5.30429156260641e-05
3.67481595149953e-05
5.06378875578346e-06
-1.86005188226112e-06
-1.9978788104242e-07
2.05708808217001e-05
4.30783981602535e-06
-7.20660318145835e-06
2.06527718951305e-05
-2.34063857293796e-05
-1.10159577962507e-05
3.58807595579182e-05
2.11377869690147e-05
3.13335857310578e-05
1.11750837724049e-05
-3.44271148190739e-06
2.43318886921329e-05
2.20846844338238e-05
1.13422241412628e-05
1.91649386182245e-05
3.43142052943727e-05
2.72949008819744e-05
4.29340711193563e-05
1.3931116973167e-05
3.43725627399575e-05
2.18525328884159e-05
3.77415565252023e-05
2.65080660837414e-05
3.64273244841882e-05
1.97981583565957e-05
2.94897934808865e-05
2.07586680138567e-05
4.82476465627487e-06
5.3157755363095e-05
-2.94158203785952e-06
2.58675898539291e-05
1.62307325309635e-05
2.11464145224415e-05
3.33949499377626e-05
4.70084036732023e-05
2.77736540436751e-05
5.58627136963929e-05
3.08308732932714e-05
3.43228863487419e-05
2.83322942877799e-05
2.41663371096388e-05
2.73717395607833e-05
4.04525479345547e-05
5.38034521688626e-05
5.34395838634563e-05
4.2727285005204e-05
2.17906012388562e-05
3.0563135838351e-05
4.22484143225022e-05
1.92122949422677e-05
7.86966667871083e-06
3.11168825573306e-05
2.90666872247299e-05
2.14624353628283e-05
1.68569889852655e-05
4.20746483226843e-05
1.13341688376223e-05
2.1797724487257e-05
1.47976086567561e-05
4.87152762390075e-06
-6.91694837997087e-07
3.77895434966911e-05
1.6746099349432e-05
2.956903359799e-05
4.15252524749042e-05
1.79874015768306e-05
-1.34279369254984e-05
4.24286503530562e-05
1.9444412868067e-05
3.62359755593998e-05
2.39923627263535e-05
3.17266822839006e-06
1.59333554773459e-05
1.62547887962317e-05
2.13440293681075e-05
3.25123796966179e-05
-8.14323551654133e-06
1.39259899809718e-05
1.34585276122357e-05
4.29813626190558e-05
3.53161268447143e-05
2.12007117561317e-05
5.14911367963236e-05
7.98231605131269e-06
1.32615782898551e-05
3.51429352996516e-05
4.77071532185501e-06
1.09968052055206e-05
8.25475842166925e-08
3.03266756158763e-05
1.09323920635774e-05
1.22162607941103e-05
3.59134155601007e-05
3.83324678610439e-05
3.55401880716968e-05
2.95433976019734e-05
1.47463549964652e-05
4.32713342785506e-05
3.49550912250922e-05
3.04152634265407e-05
2.51507516543593e-05
2.61522641979836e-05
1.08614302762074e-05
2.56140353355055e-05
-4.97486544982274e-07
2.71055960187106e-05
8.68083640067358e-06
3.77905511458697e-05
4.73835327767929e-05
3.76728427308814e-05
3.8126102095956e-05
4.96657605357877e-05
4.01948926371405e-05
5.76933634742108e-06
2.94129563758634e-05
2.71053405584049e-05
2.89527979878592e-05
3.06527729756624e-05
5.72425350493228e-05
3.90844250154254e-05
3.62427142231947e-05
1.11300326643331e-05
2.56047350888099e-05
4.18470043773309e-05
3.8265992482649e-05
2.15446122302519e-05
2.39182887782346e-05
3.9016538914479e-05
2.30592007992545e-05
8.0298456063996e-06
-3.4966734281125e-07
2.24363198916861e-05
9.04630099592128e-06
4.47634865845923e-06
3.5708111453789e-05
1.61947685722431e-06
1.66824407704025e-05
1.15030914535185e-05
3.34537918092952e-05
2.11174066767948e-05
3.78235890451913e-05
9.37761504728821e-06
6.96339485426679e-06
1.60413232262612e-05
2.30242250889267e-05
2.46581503262803e-05
3.17864142950861e-05
1.67274296858486e-05
1.74934463097802e-05
1.82711563645687e-05
1.58210378068574e-05
2.68335179329391e-05
4.63830311146704e-07
1.56406964894481e-05
1.57739051663882e-05
2.65077377511838e-05
2.12774413248948e-05
-1.01195460430044e-05
2.92838610258617e-05
4.60029654878899e-06
3.7887109338862e-05
7.17358991019208e-06
4.55939290872549e-05
3.55798752690236e-05
2.88978942989792e-05
8.12195017507885e-07
4.47173150947351e-05
4.46673525141576e-05
2.06288190677877e-05
4.37219805111633e-05
3.46308252937402e-05
1.61433720978683e-05
1.62232492664036e-05
1.23645175956173e-05
2.64292228373772e-05
1.98010920200719e-06
3.47189717835637e-05
1.44892135008857e-05
2.05011803397504e-05
2.64858448346753e-05
3.18049218712573e-05
2.86344521734226e-05
3.03979935509615e-05
1.16410135725131e-05
3.63213566655359e-05
3.74144923364334e-05
3.6940850439289e-05
3.25970949977056e-05
2.84257179508495e-05
1.71141550075095e-05
1.8225646786263e-05
1.63446908713091e-05
1.32752195032864e-05
1.09859937404846e-05
1.82204251559934e-05
5.18178888031011e-05
2.38452114094923e-05
1.12352503861988e-05
4.05402554329943e-05
2.72684561863224e-06
2.24821544250152e-05
2.27224469242744e-05
6.88357647749901e-05
3.19214566633355e-05
2.79279375421684e-05
1.99642975427613e-05
5.44921534110342e-05
3.95226757959088e-05
3.17270709129469e-05
9.49298998336045e-06
3.08322033856672e-05
5.3559235288371e-06
-1.35648460245884e-06
1.95038444817809e-05
4.91544576212703e-05
2.4194019456374e-05
3.32578376751387e-05
3.81503782535649e-05
2.48844098500874e-05
1.85606545671861e-05
2.55998051843177e-05
2.93048595042558e-05
1.33021219931741e-06
2.93394480074965e-05
1.28992452612278e-05
4.96899397519666e-05
3.61361788826558e-05
5.29689823764725e-05
3.05265613044551e-05
2.02325343486673e-05
3.0625755115628e-05
3.17477433472016e-05
2.10598073335674e-05
1.49769142323353e-05
7.83868802309984e-06
1.93730473642744e-05
7.80012015217986e-06
6.26907637559259e-06
6.59674851762647e-06
8.60737378784806e-06
2.05862703560055e-05
3.83115887266129e-05
3.15516342747393e-05
3.36939628632446e-05
9.08711953369183e-06
1.94991882566774e-05
1.62811301388284e-05
1.0387959128799e-05
1.69605316749322e-05
5.7182517138043e-06
4.72853747232093e-05
2.74972582347851e-05
1.50963142831615e-05
1.61247982818818e-05
2.98197473855075e-05
2.31261198936389e-06
3.17721154662087e-05
2.39742313000665e-05
3.03688659765106e-05
4.22424208056957e-05
2.96708257373954e-05
4.44838813038846e-05
3.19134263101227e-05
4.90330508114795e-05
3.13027111975105e-05
4.4634336756994e-05
6.71243721907146e-06
1.21916526913944e-06
2.65173774613879e-05
4.87023283423639e-05
3.70042190875767e-05
3.0861925301845e-05
2.66749312124083e-05
6.02573447219833e-05
2.16583933989157e-05
-1.78227061852756e-06
1.87031540550033e-05
4.543412283855e-05
2.17466417460418e-05
5.19995571294516e-05
1.8621470387437e-05
3.56963530344426e-05
3.72027894917318e-05
2.85826735080076e-05
3.0963141127417e-05
2.39849186390161e-05
2.08299033510503e-05
2.35421608735141e-05
7.12347911911533e-06
9.78179068824007e-06
5.07935993226918e-05
6.40478607193645e-05
6.46137677336385e-06
3.12566618425474e-05
2.21864254410172e-05
4.33007630048361e-05
2.2592455066619e-05
3.9857859756129e-05
3.65572304062324e-05
2.3416608679424e-05
2.2001692719305e-05
1.97454326589173e-05
2.98810836881357e-05
1.93036340711452e-05
1.13480106207566e-05
2.54391411912928e-05
1.69663992020676e-05
-4.03763234912421e-06
3.06259921941658e-05
1.42180480810955e-05
1.60667139312372e-05
4.2031159921067e-05
2.72215765199078e-05
1.80802263595673e-05
4.13768618467668e-05
2.4172281967506e-05
1.42554597830349e-05
4.88462476601184e-05
3.51060137752379e-05
2.40228282905553e-05
1.36062496011411e-05
2.15649790753391e-06
4.29366542610418e-06
2.41189122951955e-05
1.09021654566478e-05
1.04158296275848e-05
4.93684586923231e-06
4.91501109197786e-05
1.68624482711624e-05
2.32672865871042e-05
4.28257159292415e-05
1.94602388083526e-05
1.42652712346282e-05
4.56633746925613e-06
1.73375026599263e-05
3.14300274130314e-05
3.49078177134103e-05
3.03649304477557e-05
2.27801680759674e-05
1.49438936273892e-05
2.82498047336192e-05
2.09909527112068e-05
1.85544628023599e-05
3.94375365692864e-05
2.55157318657561e-05
2.91952656762206e-05
1.51035202864901e-05
1.60013517681539e-05
2.76131008849667e-05
1.80814639573434e-05
4.55563758451755e-05
2.88899165281602e-05
3.78077025946689e-05
3.90409931080934e-05
2.70831811067033e-05
1.65241166980552e-05
1.270438264096e-05
1.31709521694269e-05
3.14407021482089e-05
1.00846372020091e-05
5.91375560798497e-06
1.29326209586099e-05
4.53559527219543e-06
2.09648741552137e-05
5.6987278053402e-06
3.50874083028038e-05
3.59483356363702e-05
4.88617944102359e-05
4.25647569565755e-05
3.52228040589183e-05
4.88492268080461e-05
3.03675179185976e-05
2.89352210762349e-05
2.64351809026864e-05
2.41424175493453e-05
3.56872800773269e-05
2.94618024828755e-05
5.1317899181797e-05
1.91542383883732e-05
1.61845617631936e-05
1.98905418056889e-05
1.43546478947207e-05
-3.91612786929922e-06
7.91087513856907e-06
2.38711030991901e-05
2.37411802550931e-06
3.55690226814514e-05
3.93700692996562e-05
1.74052778777449e-05
1.95682806356314e-05
2.43237122119882e-05
9.07143356395975e-06
4.19882126693866e-05
3.77511395992341e-05
3.10427668181391e-05
1.62985960552103e-05
3.10026360128664e-05
-1.36498554235749e-05
2.0424513077675e-05
4.06361311338956e-05
4.87941185516811e-06
-1.27731194586976e-05
2.85365012963957e-05
4.73386581755595e-06
-1.87212310906539e-05
-5.5093497291085e-06
2.02138479662192e-05
8.19321251789566e-06
2.83224205186922e-05
-5.0121127629788e-06
2.9087109120031e-05
1.1562700952998e-05
1.87559735309614e-05
2.16181976782433e-05
1.11592375206452e-05
2.60159385634428e-05
3.03360447672958e-05
6.3380815840189e-06
3.84960323756961e-05
2.8331830093228e-05
2.80604532743203e-05
2.36777415204346e-05
3.7812521617295e-05
3.63296210645481e-05
2.83207187813587e-05
3.26504098778317e-05
2.78990010728846e-05
2.20718500831749e-05
4.64172170383412e-05
3.39371071717325e-05
5.26271500452859e-05
3.50684015853249e-05
3.29361936918157e-05
1.11341292436149e-05
2.4266835882912e-05
2.44289338970584e-05
5.21794228869925e-05
3.89899474764968e-05
4.45101930752605e-05
2.39053945877281e-07
1.52928676565985e-05
2.74869769964621e-05
2.28230505330846e-05
3.01039162370006e-05
3.30103890095354e-05
2.95051324982159e-05
4.36491604952793e-05
2.94521915013792e-05
1.22623726593596e-05
1.92434269644703e-05
-1.77571911932987e-06
4.56474954212264e-06
3.56226208375824e-05
7.24163855015262e-06
-3.06423491159313e-06
1.36510403625368e-05
2.18614696005611e-05
9.45092952470999e-06
3.8107891276653e-05
-8.53090576787553e-07
3.33816080373702e-05
1.81059422195339e-05
3.23537677359781e-05
-1.41802103507494e-05
1.54833956760647e-05
3.73413526770275e-05
3.888218281546e-05
8.80480949403668e-06
4.48290084077888e-05
4.2280680926731e-05
4.36387784288684e-05
2.26977534060627e-05
4.39010314802503e-05
4.62366804418923e-05
2.76110948859456e-05
5.1402998992582e-05
3.36290601545058e-05
2.76822736994923e-05
2.90183799369468e-05
2.7367496787948e-05
2.32152431272123e-05
2.78632751863653e-05
2.41814670033983e-05
2.29067364323713e-05
2.02879606657407e-05
4.00257853438747e-05
3.48365821491958e-05
2.84931717448381e-05
1.91462220936165e-05
1.76331183055242e-05
2.28421475775507e-05
-1.08667020079506e-06
-1.77956166866356e-06
3.32105164726892e-05
2.18827020197337e-05
2.67683015962288e-05
1.52286253292598e-05
8.79814234388656e-07
1.45516556690646e-05
2.11859715102303e-05
3.37533302904533e-07
1.03570027572793e-06
4.01604577914036e-05
3.52984279849411e-05
4.54959362690391e-05
2.41753819011528e-05
1.22331157239329e-05
4.39961661842527e-05
4.10917663069518e-05
3.40143208876457e-05
1.39629848292054e-05
1.80982136323381e-05
3.63523942366243e-05
5.21048480972746e-05
4.14472278542549e-05
1.71986458642394e-05
3.58828206660445e-05
2.36770572510223e-05
1.98144163047683e-05
4.34581065309151e-05
-2.87113499814911e-06
5.35066330311355e-05
4.31923146171782e-05
1.62070451052753e-05
3.9929864671703e-05
2.93560360300605e-05
2.17995455905741e-05
2.57171001258672e-05
2.05964892756473e-05
2.77832905082075e-05
3.40490766154477e-05
7.85460249334209e-06
8.16641158755199e-06
2.54370501842829e-05
3.24506183902319e-05
2.26829066872308e-05
2.07111603909976e-05
3.2939079186834e-05
4.14483537285713e-05
3.06245647079551e-05
1.93599588436833e-05
1.77152370882112e-05
2.8832275864101e-05
1.27084354430507e-05
1.13101024642337e-05
1.48160265447396e-05
-2.65970819898273e-06
-5.86820276646444e-06
1.73537510382153e-05
3.18883617003169e-05
2.48230649356803e-05
2.11185638107437e-05
1.67365206086692e-05
3.71919317258462e-06
1.14632098405888e-05
1.79310163345852e-06
3.977146588917e-05
3.15869127536648e-05
4.97236521808892e-05
2.26544329362932e-05
2.63479733561531e-05
2.82620995753857e-05
5.15627995782087e-05
2.63281513605608e-05
1.7338375461097e-05
1.71966290824664e-05
1.80784298604644e-05
6.58311504969734e-05
-4.92688844289524e-06
1.76161612314876e-05
1.91529385269553e-05
5.53536193838578e-05
3.99490364184776e-05
1.74108653840576e-05
2.56107624505132e-07
3.31200018632433e-05
4.11432758872517e-05
2.63559905252142e-05
3.41544456593352e-05
4.16520050072243e-05
-1.46878617775111e-05
3.66259563872866e-05
5.63478739788695e-05
1.1675988697615e-05
3.02363888429859e-05
3.87151253037148e-05
3.24809858025769e-05
-1.36195767024323e-05
9.31537675489005e-06
2.06358186880316e-05
1.40258674210631e-05
7.73005846004962e-06
4.15053113350403e-05
3.9486339914003e-05
5.95536118847399e-05
5.61040326306845e-05
3.53293871083338e-05
4.63400573292091e-05
2.47755954402436e-05
4.17781520135497e-05
4.67249578827343e-05
2.80859494668261e-05
2.68780834115354e-05
2.55675338001439e-05
4.51722776572876e-05
4.75378597737086e-05
3.75849506785927e-05
1.86906278775399e-05
3.25009134523689e-05
1.65596679036356e-05
2.93213649229673e-05
1.58520005630409e-05
1.49470354101712e-05
4.94695863584137e-05
4.74646568889929e-06
3.39930409787806e-05
5.05645931655543e-05
-5.30018528259548e-06
2.69714351047866e-05
3.07198323561152e-05
2.4796401061001e-05
2.85034168437118e-05
4.25380391769054e-05
1.87702245567941e-05
1.0254774084812e-06
2.17651966801747e-05
2.42194533644157e-05
2.82516930434828e-06
-1.55953892194613e-05
2.06532592555424e-06
1.75612770765499e-05
3.72535979318969e-05
4.87768175713416e-05
3.28322693639944e-05
6.29026247749202e-06
2.35326920019327e-05
3.209970694395e-05
4.25711962837385e-05
2.83874588381043e-05
2.06783548455865e-05
2.8093983882787e-05
4.60265213060205e-06
2.46220589163025e-05
2.60831893642685e-05
1.79682397801202e-05
4.41000486297053e-05
3.32637548401113e-05
1.64311270235579e-05
3.57073533925791e-05
2.0986562027044e-05
3.98572025963963e-05
2.03437281247966e-05
-2.42019335613618e-06
5.30360833938266e-06
3.82246212760733e-05
1.13621790705675e-05
7.50028412204052e-06
1.40571525991866e-05
1.5758444626851e-05
4.11981774215268e-05
-8.40777231025679e-07
-7.38311521255342e-06
2.69779548798425e-05
4.20793210899242e-05
1.51264796444654e-05
4.68426425433475e-05
3.61047043904904e-05
2.86448470149301e-05
-6.34511811248146e-06
1.38620747559585e-05
3.48816145655572e-05
3.05850141633456e-05
2.69228129969251e-05
2.31107378166561e-05
5.52113755964429e-05
2.5516066075314e-05
3.04519208258337e-05
9.21529442806854e-06
4.39008434924758e-05
2.95045835290604e-05
2.43807675743952e-05
2.28605575141872e-05
2.73120971014862e-05
3.60818181967569e-05
1.53347008625975e-05
1.95207482608438e-06
2.24123966459195e-05
3.57293502931604e-05
1.26256973517028e-05
2.76479069448481e-05
2.71636306327375e-05
2.80164117855116e-05
2.25310643478934e-06
8.99469066953469e-06
4.46929647376406e-05
3.212515135459e-06
5.00204739750819e-05
2.23855554662277e-05
1.47523722994527e-05
3.37135969925333e-05
2.88549314357691e-05
1.49524372124515e-05
9.64002044410066e-06
3.23332324065314e-05
1.85529393604868e-05
2.17147661866073e-05
3.9469392719153e-05
4.30117941837688e-05
2.07892754288966e-05
2.68796911947953e-05
2.00147822689338e-05
2.14860964144301e-05
3.48314378695796e-05
1.97788157625344e-05
4.35176190264723e-05
1.800133666632e-05
4.42611878606097e-05
1.73975168017457e-05
2.78695760929379e-05
9.81263380994417e-06
1.02765039373588e-05
2.98764403313166e-05
2.9619163510987e-05
3.94645704899694e-05
3.31643316967408e-05
6.16495430871518e-06
3.11035126436503e-05
4.35518699412823e-05
4.27547660250854e-05
-3.70008163251351e-06
7.68559102560614e-06
-8.12617746089672e-06
2.22951907503765e-05
2.91049950972754e-05
2.07219135989788e-05
1.38935684819186e-05
1.85681384033496e-06
2.31728852209836e-05
2.82545806696857e-05
2.07285485129995e-05
1.20115166281078e-05
2.14451418443992e-05
1.77950396902304e-05
1.98489490170363e-05
-5.78665119319304e-06
7.64272305141454e-06
-1.4138340811985e-05
4.21944098996089e-05
2.81891179044418e-05
1.9951387247129e-05
1.41925873758417e-05
3.62548253217395e-05
3.99508070062561e-05
1.93301319675057e-05
5.14300399952604e-05
2.87413013087185e-05
5.59537264619121e-05
1.81707683078292e-05
3.00822909477637e-05
4.83560819622452e-05
2.87104831507941e-05
2.85898666482633e-05
2.47248632900175e-05
2.38626800182883e-05
2.0188151365375e-05
1.61120519443844e-05
3.75154514978468e-05
3.63879472662632e-05
3.10857252050033e-05
4.69082271115738e-05
1.66891005571813e-05
3.866244300758e-05
3.18452752074403e-05
6.41250418245257e-05
4.97707925053208e-05
4.52086052206329e-05
2.71844820805228e-05
2.44881973075324e-05
8.58255324302478e-06
1.71158994824149e-05
4.44488526921587e-05
2.70452948499539e-05
1.33122779792888e-05
3.08757494515456e-05
1.73029964531696e-05
3.47148924544267e-05
3.95133297297458e-05
1.55126012044756e-05
1.47610342881357e-05
2.35671591098696e-05
1.27961216548489e-05
4.40057054592742e-05
-1.41865167858257e-06
3.02280859291431e-05
2.06894313333223e-05
4.08335829901793e-05
2.53372649060962e-05
8.39134202373543e-06
6.03060976471775e-05
3.24021550170198e-05
2.73186693440404e-05
3.08108222515557e-05
1.48825030101694e-05
2.25039800153015e-06
2.65518824174997e-05
1.8672136274463e-05
3.84310649430887e-05
2.32513482849909e-05
1.13675551245939e-05
5.18056092571787e-05
1.13967451610372e-05
2.2751103935445e-05
2.51297710601796e-05
3.96759572256128e-05
6.29282321694681e-05
2.484771050637e-05
1.99122246547009e-05
3.63964427434682e-05
2.11648180332243e-06
4.32606707160535e-05
1.98211839860505e-05
2.00793968033951e-05
3.12047690389448e-05
3.99756202965681e-05
1.07587977138681e-05
2.49474130494156e-05
3.047162663825e-05
4.67585060817274e-06
3.09468925728713e-05
2.14706512199414e-05
3.7007813136576e-05
3.67017281616407e-05
1.39273502757493e-05
3.65558409718702e-05
2.51316238394532e-05
2.48256479790871e-05
3.53354781307738e-05
2.83810619969005e-05
5.35617459410682e-05
3.65211575964746e-06
1.15851051977239e-05
5.30256883525892e-05
3.29690527914926e-05
2.58480233634817e-05
5.33761592190341e-05
3.18121616379466e-05
-2.74496739432956e-06
2.90674998701745e-05
4.3988424164832e-05
3.72866603521395e-05
2.34080687880258e-05
1.32097850661164e-05
4.23439087753855e-05
-4.6642685001884e-06
3.94215676312305e-05
3.9566784869777e-05
3.49688847485486e-05
3.48132102387712e-05
-4.79467596536789e-06
4.04819719991404e-05
3.63029903366099e-05
5.00414364829963e-05
3.3174706070067e-05
2.93161286743622e-05
1.62032857796718e-05
2.60980579287227e-05
2.65549446746548e-05
8.19702000035313e-06
1.06599258230111e-05
1.40225569525155e-05
2.39274243443544e-05
6.86391541340099e-06
4.18453943108715e-05
4.64183584339787e-05
1.99432888441003e-05
4.73831834414274e-05
4.25062378727606e-05
1.92726204150247e-05
2.56955904210859e-05
1.61597935163532e-05
1.52911896694064e-05
3.85661683434288e-05
4.51370371524681e-05
2.61703946532837e-05
1.58972111445776e-05
4.5216758392375e-06
-8.75866570196088e-11
2.51049604047659e-05
2.0028713119054e-05
-7.2162514587852e-08
1.7296753314073e-05
2.13231577158576e-05
2.33921133245244e-05
3.1887156021723e-05
3.04758310210214e-05
-4.39382927669781e-07
2.88759891688263e-05
6.59623223639603e-06
4.79259465991969e-05
1.46501439973655e-05
7.46082611176287e-06
1.09761273748194e-05
1.94352286884363e-05
2.30323351628305e-05
4.40232591684842e-05
1.24042223421292e-05
2.86997972499367e-05
3.02134168342903e-05
2.98325742359823e-05
2.49593199082445e-05
3.8333851819704e-05
4.22211122953765e-05
8.24447348701995e-06
1.62349596187899e-05
2.43073911585136e-05
1.91358601379726e-05
1.30421507649417e-05
3.7865860714148e-05
1.56758296482494e-05
3.44041881276713e-05
4.21934252520774e-05
5.73335361471537e-05
4.80157049525833e-05
5.04548713446975e-05
1.2904656461829e-05
3.00646442853388e-05
4.63374916177628e-05
2.08429946539558e-05
4.74589589627573e-05
4.18771662958807e-05
3.26023478568463e-05
2.07182755103322e-05
5.25471650095566e-05
1.37465714821573e-05
-9.44107626367585e-06
1.69075215110162e-05
2.97366421959099e-05
2.10096254836608e-05
4.72297147294303e-05
1.23308974893492e-05
2.60164988864692e-05
2.21364911566162e-05
5.45299763094496e-06
2.22910112488766e-05
2.12774152185013e-05
4.9669922731389e-06
-1.69255360003096e-05
3.42868696006747e-05
1.76849897929645e-05
4.8561254906397e-05
4.47537314083691e-05
3.49411703142018e-05
-1.43523171765628e-06
-2.26352650107076e-06
1.85487097130885e-05
2.61831283726406e-05
1.41018107989187e-05
3.34987906558609e-06
2.84816081793266e-05
2.76061998207513e-05
3.71842183008913e-05
3.38017431594506e-05
3.36000838680738e-05
3.64502358713618e-05
3.72295806758271e-06
3.5335523409821e-05
9.43868623095005e-06
1.71587935833618e-05
8.59156256904405e-06
1.2192575476889e-05
1.79449287806032e-05
1.91608681859338e-05
2.45930889538425e-05
2.11009915996188e-05
1.5098979713748e-05
2.545380212852e-05
1.9966910977102e-05
3.27129888928294e-05
3.67902365636882e-06
3.17287167496861e-05
-1.62109068110668e-05
2.18223890216989e-05
1.12977178689544e-05
2.97492964377366e-05
4.41233944550852e-05
3.5203249682982e-05
2.81914502635642e-05
1.26306315467708e-05
4.06196858381252e-05
5.18990852995538e-05
2.07720202920907e-05
9.92843200713121e-06
4.71660496884954e-06
5.29617989999976e-06
3.87301645232456e-05
1.6276157768375e-05
3.20157703543265e-05
2.74736679146736e-05
1.47125311207196e-05
4.28845330047728e-05
2.2916241120539e-05
3.33991363340196e-05
3.60523889343006e-05
4.84396686490113e-05
1.05208271998784e-05
4.44605363296085e-05
4.81013196411607e-05
3.69242061241797e-05
4.1474306401024e-05
1.57765919869898e-06
2.15919186553747e-05
3.32362782129465e-05
1.45721425393701e-05
3.67824659462839e-05
7.47144192961466e-06
3.12123410573285e-05
-8.45079799264496e-06
2.33399863937962e-05
1.90655659150993e-05
6.28299002755947e-06
2.33824407973289e-05
3.49475632619387e-05
2.82057922272435e-05
4.98988701184931e-06
2.1029521098127e-05
2.50892291484072e-05
7.00654666780029e-07
4.4640885022674e-05
2.32975878978238e-05
2.38013394430348e-05
1.8239636176976e-05
1.64150799637671e-05
1.38312214649169e-05
2.73010202703466e-06
5.52515209244681e-05
2.52496682426201e-05
3.42552217557135e-05
7.39786750354011e-06
1.76017656364504e-05
1.14889843735256e-05
1.84483566538704e-05
1.21442655019416e-05
2.8241144818652e-05
4.25398730176119e-06
2.29408800070932e-05
1.27844603935312e-05
3.27919538399647e-06
2.64561327365481e-05
1.60953180006357e-05
1.59802301085723e-05
2.46219003777126e-05
4.31643912464904e-05
3.17339448998864e-05
1.43418843813458e-05
3.12564702399795e-05
2.43755267775794e-05
4.01078572997139e-05
1.00212864410902e-05
2.94093219393987e-05
4.25437527735606e-05
2.87715914618398e-05
6.38398307592196e-06
4.51045711636197e-05
2.15040735356181e-05
2.32657454882196e-05
3.43695171207559e-05
2.74942611220238e-05
1.63487199999318e-05
1.23274208077685e-05
1.25674682215919e-05
1.77872183105662e-05
3.15270054024685e-05
1.83042550427924e-05
-1.50247498111365e-05
1.55614660672149e-05
3.54629481833128e-05
4.46955906002486e-06
2.23587296223993e-05
1.45404339915712e-05
1.90622441549159e-05
2.4428476161604e-05
2.63986849604881e-05
1.20750078962823e-05
3.4893306016869e-05
-4.65511480477042e-06
1.63805821847655e-05
2.99687725802182e-05
1.9696857022748e-05
3.02888304708762e-05
4.19944504428141e-05
4.03414884661504e-05
3.64491536687055e-05
3.08235633666372e-05
2.06592230436007e-05
4.26824197663551e-05
3.00228640824144e-05
2.24018618563557e-05
3.46909313579656e-05
4.27523392716861e-05
3.64545722750959e-05
1.49915225380923e-05
4.65813300426275e-05
1.98331270298143e-05
3.97016732627392e-05
1.5525117685188e-05
-2.35300146047462e-05
8.73962239096241e-06
1.09317192245672e-05
9.14696932529446e-06
8.56524260422821e-07
1.41021258547355e-05
-5.37547934585714e-06
1.2421242180029e-05
1.89379694359816e-05
-1.44174355114423e-06
4.42994652458756e-06
2.49196077605953e-05
5.8774203157404e-06
-1.7248430687589e-05
3.41033482848567e-05
3.18901535097325e-05
1.27608744525359e-06
1.34781281995767e-05
2.16940532685252e-05
-8.43935854486215e-06
1.88361902088264e-05
9.60739286957589e-06
1.77755954755307e-05
1.1512899466126e-05
3.92740312865286e-05
2.18954441906713e-05
1.05971101828422e-05
1.10305588225904e-05
2.10233147414983e-06
1.56105154114153e-05
5.11171086220586e-05
1.84278813302016e-05
2.35095583555119e-05
2.71791795255881e-05
6.41699633942119e-05
2.56706570756855e-05
1.8901790204176e-05
2.55508746488807e-05
3.53539062475202e-05
2.10862559728534e-05
6.91715139193868e-05
2.70768406287991e-05
2.99468606850953e-05
3.71117874825325e-05
3.67338610675606e-05
4.60662496129258e-06
7.95621594096791e-06
3.37225853101922e-05
3.32320932523153e-05
3.9281644807759e-05
1.14016890277582e-05
1.43150261135248e-05
-8.34911362785849e-06
1.94713119633588e-05
2.42628492688674e-05
6.97194674515297e-06
2.78543411238975e-05
2.21154703042768e-05
7.97582218472805e-06
4.8375344765644e-05
2.56516103971362e-05
3.76204625072558e-05
2.45226126002394e-05
6.49197920806106e-06
3.44756591902645e-05
3.96073837193482e-05
2.85295458032699e-05
3.62864656038227e-05
1.90026928891381e-05
1.31241510447801e-05
2.6400606872006e-05
2.11842866844914e-05
5.17515026473903e-05
1.99110083270724e-05
2.73416306409535e-05
9.44993484996913e-06
1.64133935042718e-05
1.00139316186292e-05
2.2307788630175e-05
2.59521256319364e-05
2.95331091336355e-05
8.68598791392442e-06
3.93963707225675e-05
1.71928370384647e-05
-3.81895149846171e-06
2.77417349852058e-05
2.18744559258879e-05
2.54052851111524e-05
1.87263447095586e-05
3.52777829658605e-05
4.44815104231318e-05
3.08696536031483e-05
2.59219548036397e-05
2.54091076760108e-05
1.5672605173423e-05
1.15675797376372e-05
9.85856005743575e-06
2.74609240008632e-05
1.70213813704263e-05
-7.74929398847785e-07
2.32864318941758e-05
2.61494564695423e-05
4.00818631771318e-07
2.06491879771981e-05
4.38387740482855e-05
3.26335064950569e-06
4.1055905550192e-05
2.52226238918354e-05
1.64309275845671e-05
2.24780726089339e-05
2.610761380996e-05
1.71973851950497e-05
4.06581971002901e-05
4.13776328202912e-06
3.32635907296506e-05
2.28889923448745e-05
3.92636681765127e-05
4.73208345878528e-05
9.46902122412126e-07
5.41531679672291e-05
2.64221211608302e-05
1.06714138991449e-05
3.40268815603384e-05
2.55512772949613e-05
3.97392188374978e-05
1.84933131813684e-05
1.81741620868951e-05
1.70461508024146e-05
3.58618028175345e-05
3.61916926447992e-05
3.50104550685014e-05
3.2094249524258e-05
3.35304043759327e-05
4.70275851522799e-05
4.88297247528474e-05
-2.87543305172833e-06
2.93286316538182e-05
6.57276791199102e-05
2.04987433037465e-05
1.02605767336829e-05
2.1537688708506e-05
2.70824169598961e-05
1.07289090558893e-05
2.80372146198389e-05
1.24803208063145e-05
1.80012728549668e-05
2.26905300217423e-05
3.51203976150119e-05
2.37250150631368e-05
2.94482171996685e-05
4.5876234235845e-05
1.52830546225815e-05
1.37664621779554e-05
1.86463468056884e-05
1.98444848015351e-05
1.3717755315343e-05
2.7084619030401e-05
1.37095581373252e-05
1.34834513647079e-05
1.31182420320893e-05
2.5334026512485e-05
4.28489969695072e-05
1.15742181152536e-06
3.46691427888222e-05
2.54834772937349e-05
4.05443620149641e-05
1.84850087553678e-05
3.45428736671936e-05
3.26982149677628e-05
3.23964833545769e-05
4.53991652759239e-05
2.0269359846484e-05
2.48996143271822e-05
1.89637539299886e-05
1.27175152191359e-05
2.59994912508788e-05
2.07503180970983e-05
1.04925429688115e-05
4.44654178639155e-05
2.54500831671289e-05
3.97073637487529e-05
4.29369849713601e-05
2.7676690471748e-05
2.92525767871244e-05
2.2716629061121e-05
5.15384450523344e-05
1.6544237248282e-06
2.16665499936674e-05
3.97335286112638e-05
6.06701571868163e-06
1.63521136572608e-05
6.89563861812873e-06
2.37724013378484e-06
3.45253269306803e-05
4.18218081910438e-05
1.47191960007076e-05
1.13272017262384e-05
1.3314172666624e-05
3.27752187079359e-05
1.20166403626933e-05
2.18542715338803e-05
1.13771620397863e-05
1.69579603422053e-05
1.1123667198128e-05
1.73319557030813e-05
3.17959574197884e-05
1.84983613701121e-05
1.71798270009977e-05
3.69874018289508e-05
2.80658107268182e-05
2.59724188502597e-05
1.91436393117081e-05
3.33773978035552e-05
3.37311833606991e-05
3.76588143996226e-05
5.71773541733843e-05
-7.29254973150035e-07
4.0070041893736e-05
5.23877904016709e-05
3.01953984293708e-05
5.60353691497681e-05
2.67748198797109e-05
2.34045988761322e-05
4.89390921116272e-05
3.56107443885778e-05
3.90305043072015e-05
3.32722797444172e-05
4.6759732477216e-05
4.07858863067154e-05
3.23208201466803e-05
1.61587648117173e-07
4.16943896134712e-05
3.38579192784263e-05
4.40591269267929e-05
-1.24089609835186e-06
5.62405052213131e-05
3.49767357867397e-05
4.08080448085817e-05
4.08765885896447e-05
2.44244354232181e-05
1.70398366647625e-05
2.97254315466492e-05
2.5134638728133e-05
2.06396488470282e-05
-4.44196498529393e-06
-3.69578142885684e-06
6.76923679232481e-06
-4.85733454032073e-06
2.69338735920569e-05
2.93986624832558e-05
3.45665701872338e-06
3.48163302542925e-05
4.2905742582347e-05
1.43797493954835e-05
2.53852358686119e-05
2.53136456822017e-05
1.1254455965584e-05
2.19062848362358e-05
4.72217978379761e-05
1.14816511554706e-05
1.58906889366785e-05
2.08860913071711e-05
2.79746378115261e-05
1.93056674024764e-05
5.67307660418198e-05
2.9896724012468e-05
2.17068834562789e-05
3.26750671260672e-05
2.49042438437213e-06
2.89516187360696e-05
4.38909499374959e-05
5.72722826688687e-05
2.15645604351555e-05
1.3058643710306e-05
4.86935398575072e-05
3.68514604974553e-05
3.53519144673094e-05
4.16802150826829e-05
3.8863970707464e-05
1.70125609767895e-05
6.31015406147941e-05
3.25733697251682e-05
1.21414392808138e-05
4.12176588141436e-05
3.34765168685334e-05
3.25265014238074e-05
3.09689157516679e-05
3.27100342420806e-05
2.8254318392135e-05
2.69577675275705e-05
8.13848268939872e-06
3.41949956408033e-05
2.49135110588398e-05
-1.04825651171185e-05
2.18180957666016e-05
1.08556727386948e-05
2.44227475718238e-05
-5.94623353625948e-06
2.36353099339363e-05
2.06155511153937e-05
1.53439007657574e-05
7.60500763284667e-06
3.98691104583214e-05
4.03908274587223e-05
1.58788319289474e-05
2.02926033722265e-05
3.16622505770633e-05
1.7361351025651e-05
4.8243704043614e-05
3.41840155455645e-05
1.5874815195383e-05
3.03433132292934e-05
1.2739224482924e-05
3.3956572145195e-05
3.42118992900028e-06
3.23295056929532e-05
3.33632770247539e-05
2.31409765418124e-05
4.66245397649035e-05
3.00435398023266e-05
8.05156632099844e-06
6.38160468967157e-06
4.15864069165569e-05
2.58104838276601e-06
1.27925061954745e-05
1.42319751708853e-05
2.77177603116681e-05
2.97502630032974e-05
2.69537747689307e-05
3.29650030916472e-05
1.59705831133812e-05
1.53728912220754e-05
1.84873419569597e-05
1.82119977207895e-05
1.25038478301905e-05
1.98980335074132e-05
1.3392234364428e-05
3.58579834770816e-05
8.75014393939891e-06
4.81519322986284e-06
2.77313898758823e-05
8.59121787587392e-06
5.81542889258068e-06
6.72141420254499e-06
3.42776714820036e-05
2.24933434134107e-05
2.53676131182457e-05
-6.23709695437718e-06
-1.16245571619674e-05
1.32080499052796e-05
5.18732251544179e-06
1.62686496601229e-05
4.99973868365538e-06
6.35986729655108e-06
9.2914166253604e-06
2.02149287554502e-05
3.2368468727131e-05
2.36293720497921e-05
4.23162328571955e-05
2.27458620584719e-05
3.18217817096175e-05
3.98870054746653e-05
4.57082884965644e-06
3.14493421537378e-05
2.35701996425901e-05
4.34901656341232e-05
3.04164423357794e-05
3.60984423422953e-05
3.0216953692939e-05
4.39221153845909e-05
5.89014950518332e-05
4.6779077261796e-05
4.0540656756746e-05
3.43624986967965e-05
1.26597793333239e-05
3.1791871757409e-05
1.52409029898364e-05
2.39749653006971e-05
3.69601610524563e-05
4.25657436318497e-05
4.20925498589484e-05
2.21988812657119e-05
2.04902700362898e-05
2.68685933822425e-05
3.31891470019931e-05
9.86178502389203e-06
4.48861339175931e-05
3.26080984670286e-05
1.89149918448333e-05
2.16449297532427e-05
6.7106316699087e-06
3.37197557959739e-05
3.25539391706484e-06
3.0245853857887e-05
3.79171577959743e-05
2.97850663841474e-05
2.87371622863003e-05
3.05002436828317e-05
2.24185262266435e-05
4.35437438484187e-05
3.40188753548725e-05
4.21307106268488e-05
1.83759807456828e-05
4.54430696063002e-05
2.045816235938e-05
6.02906260604182e-06
1.07739067687155e-05
1.47873009050365e-05
3.08582338986785e-05
3.72048398342126e-05
1.28910245828797e-05
3.09828510207062e-05
1.09584484183773e-06
2.55255297391364e-05
4.15210622501415e-05
6.1372076602531e-05
3.42690194381546e-05
1.67348704667328e-05
7.80481245643287e-06
2.88702610414126e-05
2.53517672496072e-05
1.47556789040819e-05
3.37506975549464e-05
4.33587991787534e-05
3.46682407115173e-05
1.73085641842383e-05
4.13476664193329e-05
1.71070087725193e-05
1.27105124640507e-05
2.81330755128188e-05
2.57610895387956e-05
2.28089968909809e-05
5.1443793218385e-05
2.29231913101598e-05
1.84011179599581e-05
3.68139958093264e-05
1.78107793605341e-05
2.95995406544049e-05
3.49912460278656e-05
2.03413422631408e-05
1.15932822323452e-05
3.89806109997469e-05
3.84148230410158e-05
2.3869364795526e-05
9.25366620376559e-06
2.53554668175408e-05
1.9517818863855e-05
2.23018778744662e-05
1.85471371120064e-05
2.38381286180878e-05
1.75511742886284e-05
3.78706456892526e-05
3.43311521937176e-05
2.63122775219663e-05
3.40404486301288e-05
5.22913554379241e-06
2.70178928826429e-05
-2.13649550733863e-05
2.41595080073226e-05
5.03654243702459e-05
4.95924898159591e-05
5.45203575781273e-05
2.95446474263278e-05
3.58272291779907e-05
2.59831772193131e-05
1.91441239136744e-05
1.9055719367853e-05
1.7564971478316e-05
2.95040281222642e-06
1.03252141633604e-05
1.97278292505552e-05
4.27367798347629e-05
4.74017668982476e-05
2.87152595195561e-05
2.34571951391735e-05
4.11207013590718e-05
4.36668229719505e-05
2.38951385309225e-05
1.09675676998862e-05
1.24879857944926e-05
3.3902189882832e-05
4.98841193046788e-05
6.41816146474648e-06
3.59729343369315e-05
1.70758157179522e-05
2.70731555072791e-05
5.66219810475977e-05
4.34886889872937e-05
4.38888371668446e-05
2.74411985780166e-05
9.2195168034913e-08
4.63099049089506e-05
1.7539543740879e-05
1.17618614242673e-05
-6.13082806373238e-06
3.8029031615559e-05
2.93311959723774e-05
3.35073203284434e-05
1.89174794060352e-05
7.34257694004841e-07
1.84821233530114e-05
-7.60991352666346e-06
-4.16795796053738e-05
9.60321557548969e-06
4.3097523049007e-06
1.98191710386056e-05
2.93732495088242e-05
4.03974597245066e-06
2.01569496726131e-05
1.97611187583419e-05
2.87743476307185e-05
2.74069816484524e-05
3.23262441800661e-05
2.66722854762825e-05
3.05770518877548e-05
3.01528165102888e-05
2.03907898936696e-05
6.35900405066355e-06
1.3821895109705e-05
3.68256162217046e-05
-6.22200599381872e-06
2.66060172313389e-05
4.50556453474136e-05
4.45187082094008e-05
2.86383955394229e-05
3.49917660626972e-05
3.104382705463e-05
4.0407501271167e-05
4.21435476260817e-05
2.93666796329201e-05
2.82118592225883e-05
5.55536925292624e-05
3.8678555020693e-05
3.45003336828852e-05
2.47247074671559e-05
3.64093715422391e-05
2.47670873147517e-05
3.56657039256423e-05
3.33325314307662e-05
2.82609892593599e-05
2.12990790282175e-05
4.16675482063396e-05
1.24084818368026e-05
1.65978312317693e-05
2.44241990783273e-05
-1.55177151513045e-06
1.68954846454966e-05
2.1719121498615e-05
4.35786726662066e-05
4.70283986143235e-05
2.11703189396292e-05
2.87800523308462e-05
-6.59274539943756e-06
3.37211691819635e-06
8.67308188892129e-06
3.76673949416845e-06
5.01987935175818e-05
1.17166328459034e-05
3.49921783063552e-05
1.66639427149839e-05
2.08863285656998e-05
1.37532788305229e-05
3.04284570797165e-06
1.77567711249053e-05
1.61123728850829e-05
2.12284284361391e-05
3.61659093875206e-05
2.60863365491939e-06
2.07952447203851e-05
4.18006238529062e-05
1.98345645919206e-05
4.38268595246822e-05
3.41655360924011e-05
2.80050161425366e-05
3.96217835642024e-05
1.78611739639359e-05
4.28492784095862e-05
4.54056252121548e-05
3.9008897120626e-05
4.0162331879775e-05
2.77113682621247e-06
1.35890315115746e-05
2.83651707680608e-05
2.79743479106326e-05
3.75850421768648e-05
4.22771200189398e-05
7.79671089827235e-06
1.44472760382995e-05
1.64665325860465e-06
2.27527921345365e-05
1.71057920270894e-05
1.63160355024644e-05
4.395506685714e-06
5.7748838664674e-06
4.56905035102704e-05
3.14122914054539e-05
4.15770096927602e-06
1.32587184475957e-05
3.07029687538129e-05
3.553949054688e-06
2.79954889558333e-05
4.86830328792533e-06
1.13901119708756e-05
2.86960450428905e-05
2.78011989179766e-05
8.31952076272568e-06
2.64314168603299e-05
4.28623139694938e-05
4.76193556900331e-05
3.00841185178587e-05
1.33370114491816e-05
1.95635538406212e-05
2.46635456013729e-05
3.85062001789078e-05
1.50076416021557e-05
9.45041554909392e-06
3.80197445463655e-05
7.13865356126471e-06
3.50022504102101e-05
3.07128750291868e-05
4.89559729254944e-05
1.92974587732193e-05
3.37458449970955e-05
9.11762491339338e-06
6.64743567930874e-05
4.41898252793818e-05
3.92963952109537e-05
3.82759970792744e-05
-8.3495066053176e-07
1.01200733934977e-05
5.00691792400775e-05
2.82289829964436e-05
2.54937680193433e-05
3.63719014841318e-05
2.03605076023818e-05
3.43381209219646e-05
1.42179401010593e-05
4.07098914951343e-05
3.07394367471346e-05
5.68621482040909e-05
2.52611283564188e-05
-8.00468821743424e-06
3.38492734834714e-05
3.96594356736076e-05
2.46152617426253e-05
3.73751261042671e-05
2.88575621156962e-05
3.52611148317201e-05
2.48132102929829e-05
1.68144906133654e-05
2.69869365825294e-05
2.46372433998155e-05
3.2026737785235e-05
1.3135034855694e-05
1.32030593685507e-05
1.79969496500539e-05
3.6850958589006e-05
2.46108205965675e-05
4.33544809414026e-05
4.04606862112341e-05
2.68203909432316e-05
1.6531950490654e-05
3.0544879698322e-05
5.76193907979857e-05
2.0909261061682e-05
4.75909814929191e-05
1.18696912176667e-05
3.47190483974023e-05
4.93708302830059e-06
3.39309478199206e-05
1.7117665011251e-05
-1.0789159180206e-05
2.44565378336269e-05
1.92840933835239e-05
3.46364997654991e-05
3.39524055350082e-05
3.30654370296038e-05
5.08592954202159e-05
2.82886564499209e-05
4.96155029285532e-05
2.44570979483106e-05
-6.45776608191741e-07
4.42505851755352e-05
4.17197372432951e-05
4.33283669640993e-05
2.92564248678235e-05
1.7882992619791e-05
1.56524528392812e-05
1.77549232833916e-05
4.60882212801898e-05
2.58290349437676e-05
4.46457713413262e-06
9.55956540871367e-06
2.18508329643507e-05
4.2676084997871e-05
3.08055894540306e-05
3.22941759397965e-05
4.24071688418319e-05
1.07904006061346e-05
2.61691933025508e-05
2.73459147007649e-05
5.02980181679217e-06
4.58837880233917e-05
2.28771212996582e-05
2.99831674668017e-05
1.42611695931748e-05
3.0211702075464e-05
1.09103415614385e-06
1.02093415603756e-05
1.9882316278899e-05
4.5735926960387e-05
3.22171205485714e-05
4.42189611593477e-05
-8.74741458984022e-06
3.07870437548661e-05
3.9396797710194e-05
4.26086235518598e-05
3.63432161441018e-05
3.05124281341894e-05
5.85414392744939e-05
2.50080804000384e-05
2.7285843929327e-05
-8.29817085617128e-07
2.26293586658605e-05
1.70622144740222e-05
2.10878214598611e-05
1.35515770215233e-05
3.44891012061057e-05
4.14202744129551e-06
3.33998871170884e-05
1.88859195437201e-05
3.91540938144061e-05
-6.34751171147774e-06
2.88538073685956e-05
1.40137826856404e-05
2.03270027324186e-05
2.22947398290925e-05
3.90954508444666e-05
4.53745659715036e-05
-6.04568691455527e-06
1.36327705096669e-05
2.27874310900883e-05
1.19674592756762e-05
2.9283779246422e-05
-1.57923322167098e-07
1.75442646225807e-05
3.49332944399591e-05
3.32954788839799e-05
3.3321906267837e-05
3.15634921497088e-05
3.96314947119189e-06
1.7657069365242e-05
4.59566810628619e-05
1.49405987036869e-05
1.20604863992195e-05
2.90317638463716e-05
1.72093335023477e-06
4.59678096258591e-05
2.58671418740958e-05
4.29183817594796e-05
3.27959712834559e-05
3.24443175588952e-05
2.35840973731799e-05
4.2376952430125e-06
8.54799155444635e-06
4.28144129430258e-05
9.36512280960591e-06
8.12667641413136e-06
3.37249745520873e-05
2.01694073699657e-05
2.43308457562245e-05
3.19918552296429e-05
1.56964718947045e-05
2.01149971444315e-05
1.72588350360459e-05
9.5590121843622e-06
3.00231010226458e-05
1.19610485454769e-05
4.37326051618058e-05
6.99238731573424e-06
1.54979208728371e-05
9.75674751472632e-06
7.4952260391581e-06
2.8148990099059e-05
1.24752199356933e-05
8.16114518243941e-06
9.68446657632685e-06
3.29425153579105e-05
4.10665182837892e-05
1.74422660064117e-05
3.53883799609896e-05
2.76960743674826e-05
1.39240909288217e-05
1.51019983119913e-05
2.5702358335215e-05
3.45190006948937e-05
1.65828196486718e-05
4.07528544276388e-05
2.11381556032272e-05
2.45523648191986e-05
1.7799293571457e-05
2.12393932296565e-05
3.54300446807154e-05
3.92675491085278e-05
2.25704696679655e-05
3.77642520634239e-05
2.10326904969235e-05
2.20599369084057e-05
1.97380646379494e-05
2.67735842191281e-05
2.55601602815088e-05
4.85885418586047e-05
2.52700049554345e-05
3.38748478481903e-05
4.59519344262745e-05
3.0973376503268e-05
3.57679358571938e-05
2.42682494933606e-05
1.32002136679545e-05
2.77602398755909e-05
3.87435830602938e-06
2.06021909927188e-05
2.69765837566286e-05
2.67741199428035e-05
1.59912613997843e-05
2.95467646403037e-07
2.44372143238302e-05
-1.11116571903106e-05
2.95275593602417e-05
1.11918499349994e-05
2.69222175772621e-05
2.22210776763767e-05
3.00410056148864e-05
-1.21779712691717e-05
5.15812515843832e-06
8.42309798245659e-06
1.87862527939449e-05
5.97990864215643e-06
4.41616661450142e-05
2.11240535885966e-05
-8.33035972978006e-06
6.20246306076121e-05
3.89311571244613e-05
1.87009316159564e-05
5.19246264590557e-06
4.0317448020234e-05
3.08898272708686e-05
-3.35835760570382e-06
2.7125325128117e-05
1.46000400362712e-05
5.14162735878783e-05
3.24294582025033e-05
3.5011082659859e-05
9.48417208167311e-06
3.10548971843678e-05
2.90297478123019e-05
1.7300922140874e-05
3.13396284066551e-05
-1.42222607781362e-05
3.27139562148636e-05
4.03262895712625e-05
2.30294660612844e-05
5.30559153419884e-05
4.09372779768971e-05
2.68134987178218e-06
3.4846969979488e-05
4.34158375507735e-05
3.30570637233808e-05
4.55591061936115e-05
2.94394436121362e-05
2.43605112156496e-05
2.21657092556889e-05
2.46978934540157e-05
-4.88027290393004e-06
2.01486201356713e-05
3.75395611266735e-05
-2.81001218565694e-06
2.12650039746738e-05
2.59459297780386e-05
-8.25773204211253e-06
3.66548794371328e-05
3.39004798542515e-05
2.32867931872325e-05
4.59545954820614e-05
3.01863450509932e-05
4.37144601059328e-05
2.60046213151831e-05
2.95742050384602e-05
3.80567614443339e-05
-4.9870631390183e-06
6.03895753332966e-05
3.03944648024605e-05
1.10876741057601e-05
6.38904320293239e-06
3.08880497672752e-05
5.99496653462503e-05
5.78743017946939e-05
4.09017279572342e-05
3.5502647216139e-05
5.09661791171513e-05
3.91757311446313e-05
3.42087031782303e-05
2.62367410238957e-05
4.18865778388108e-05
5.03367808973276e-05
4.67103183378428e-05
2.00869027376764e-05
3.37864232055874e-05
5.05061870400735e-05
2.27795515495984e-05
3.65466728480812e-05
2.91123898419505e-05
2.26978225430059e-05
5.34588543022757e-05
4.62877394212854e-05
1.84058502214128e-05
1.19880016955878e-05
3.04508961457459e-05
8.26924495581791e-06
2.37934282717691e-05
3.42257650689924e-05
3.60847546536695e-05
1.81449932973187e-05
3.92582308521418e-06
2.49899371203041e-05
4.38694253126249e-05
4.50826159808699e-05
4.7336941362859e-05
1.64911780789342e-05
7.07532920926672e-06
2.48661898639277e-05
1.81145631966641e-05
2.29686629933173e-05
1.70570179083599e-05
2.00695691465058e-05
3.74205661902976e-05
3.8870942862072e-06
-7.0854464106832e-06
4.36891698583594e-05
3.05238394523871e-05
3.37466629360486e-05
3.11139928457818e-05
4.23668132091188e-05
2.28385036077594e-05
2.98527059041499e-05
9.16116628587377e-06
2.62443328095262e-05
3.04155960314529e-05
1.57097808601225e-05
1.89100872866663e-05
4.37906688060015e-05
5.50499255484499e-05
2.92250748599517e-05
1.61029030380468e-05
3.06912292175328e-05
5.33913168499238e-05
3.32134786842876e-05
2.49710649541338e-05
3.39875228071577e-05
2.70471983950082e-05
3.43180332023742e-05
2.78966123350076e-05
9.79098736318239e-06
3.80109865022043e-05
3.88936349832204e-05
4.31579575104472e-05
1.31041299105216e-05
5.58444328265871e-05
2.68680534559011e-05
1.18299991570913e-05
2.88097552361055e-05
3.01035507723027e-05
3.07201149638294e-05
1.28955484951333e-05
1.09112429779399e-05
6.63489000177712e-06
1.20383134302389e-05
4.11237021298511e-05
1.32877371773073e-05
1.07696161501947e-05
9.3427537663484e-07
5.08035025297595e-06
2.80138838278965e-05
2.25619955071954e-05
5.29236954231939e-05
6.15225228494817e-06
1.35266243367946e-05
2.30962490863451e-05
5.22856191585314e-05
1.99294331295216e-05
1.5684572836268e-05
3.03291889421466e-05
2.55941800997137e-05
2.10330446430185e-05
2.7840375864846e-05
1.61785693059489e-05
3.53884925724623e-05
2.13718751100157e-05
3.08501861521921e-05
3.25231467246491e-05
4.20808865509286e-05
1.57482158863829e-05
4.97342350357519e-05
2.97761386959831e-05
4.03231265190959e-05
3.12912262924435e-05
2.43417852033109e-05
4.10590699836213e-05
3.16991063130662e-05
3.57490597587188e-05
-1.50405599980687e-05
1.34034616769343e-05
2.01744938260877e-05
2.86242968157399e-05
1.40200392378298e-05
2.30245624168717e-05
2.70406135877323e-05
1.67334580578021e-05
1.20875903173605e-05
4.64850551048322e-05
4.46146092607357e-05
1.91582428235937e-05
1.41661724279e-05
2.49226610017245e-05
2.0400082781534e-05
1.61297161221691e-05
5.23211318806611e-05
2.63032267276016e-05
4.76866365306527e-05
2.07464868985524e-05
4.44267867351045e-05
2.68122414717231e-05
2.76041540526325e-05
3.14332594822675e-05
2.49210331775362e-05
1.47462121941144e-05
5.22416408966569e-05
2.84356945881857e-05
1.91926399909268e-06
-2.76560129969509e-07
3.6998982104142e-05
9.92626449667512e-06
3.61807656024931e-05
5.73180260673828e-05
3.46907496344297e-05
2.41953170485403e-05
4.66097340186077e-06
2.39160660380473e-05
1.23392507389039e-05
2.40130415970121e-05
5.85830149998593e-05
1.81090517411493e-05
3.13601569995685e-05
4.4530893229806e-05
2.77107893188916e-05
1.877935976552e-05
7.47901811593958e-06
2.39764408327391e-05
1.64289620394905e-05
3.72582003648361e-05
3.14521050431797e-05
2.64431399015832e-05
4.81321642579178e-05
3.83890295511657e-05
2.21104540639883e-05
1.54949587561756e-05
1.81193217852622e-05
2.49179274285499e-05
3.6640385821745e-05
2.40237497290714e-05
1.54029533961039e-05
3.08921217715541e-05
3.78721220909043e-05
2.45275295712927e-05
5.67661136296337e-06
3.174836568031e-05
2.90413036673344e-05
3.29934091604365e-06
2.32390853111894e-05
3.33305067014386e-05
2.95476547251529e-05
3.60409302542411e-06
1.0320270294197e-05
3.91483540765398e-05
1.97815978281816e-05
-2.62357236670403e-07
4.18204588482916e-05
5.93514650740655e-05
3.86521220249568e-05
3.40105972853648e-05
1.95441544053681e-05
5.42505749592335e-05
4.374365930043e-05
2.37845486965288e-05
3.38054237303453e-06
3.63223205602318e-05
3.56714946386154e-05
2.37541170897447e-05
2.26806960349385e-05
4.87038241326199e-05
3.30656947743916e-05
1.01044321614034e-05
2.83212291829524e-05
4.10708820837621e-05
4.70483971075143e-05
2.81525412189543e-05
1.16872350476904e-05
3.07134452583316e-05
4.33549062318902e-05
-2.6513753069957e-06
2.9844357380993e-05
2.98241749757718e-05
4.53531448712819e-05
1.84974564037776e-05
1.54165707364058e-05
1.90298585671411e-05
1.56531117099069e-05
2.2344366254132e-05
2.55485145608426e-05
2.89451542895031e-05
1.03086720918307e-06
1.96888344023509e-05
-1.58222626008947e-05
2.28331112686704e-05
8.49431573122801e-06
-1.84233241889266e-05
3.2591809260721e-05
1.83811970902713e-05
3.52011825315259e-05
1.6678736196114e-05
2.77287136234327e-05
2.04295140175565e-05
3.96372141247302e-05
2.27312234564939e-05
1.71945010578868e-05
2.09270337126426e-05
2.67661649732264e-05
2.45540301099758e-05
5.38501262589982e-05
8.24998936052858e-06
-7.05835599623814e-06
8.79730025967416e-06
7.6867734349191e-06
2.32794573550585e-05
4.00011092837062e-05
4.7152741419011e-05
3.99511846110259e-05
2.54195913085358e-05
7.01567190943442e-06
3.08022200977737e-05
3.17315058606853e-05
4.62280233912617e-05
4.1082311260313e-05
2.57035734313811e-05
3.589224544122e-05
1.22847776698246e-05
5.59285024748925e-06
2.41882366091121e-05
1.95031023351113e-05
1.88262556451888e-05
2.35568979259434e-06
2.82073401053822e-05
4.08712116988139e-05
3.18503118355042e-07
1.74351894878333e-05
-8.31908878739902e-06
2.05367589003355e-05
-9.8646610080357e-06
1.71552842668179e-05
3.15301321615914e-05
3.76758534135925e-05
3.389552982566e-05
3.89737842509696e-05
1.20919243451527e-05
1.97276298970549e-05
1.56709654177446e-05
1.45290123905627e-05
2.18989572534357e-05
2.4555654538893e-05
-1.12076207425875e-05
2.54811690882594e-05
3.54197893082809e-05
5.18983446082744e-05
2.87388198109498e-05
1.95081771623067e-05
3.71886458905569e-05
9.74779961839962e-06
1.50241501975519e-05
3.49537082028544e-05
2.6967334334028e-05
4.5665497944678e-05
3.89241507071574e-05
2.78374127060357e-05
1.6599078587466e-05
4.48278968512333e-05
2.34342721961445e-05
4.56858131705895e-05
4.20343825332911e-05
2.04582953673992e-05
5.16557541518462e-05
5.23792825246052e-05
1.12090431149018e-05
2.03828735402066e-05
1.56938641937275e-05
2.63523264526863e-05
1.8081167691148e-05
2.97888030412788e-05
8.22726377013471e-06
-4.55406826986998e-06
2.27822864219752e-05
2.59758780814335e-05
1.64331662645211e-05
9.25825180918146e-06
2.88624460111569e-06
1.81113542177206e-05
-8.77899264560394e-06
1.34091070320076e-06
8.36211501946787e-06
3.48112282447418e-05
1.45756389809896e-06
3.06327973101481e-05
1.91218575857932e-05
1.65020171628915e-05
1.71952963960078e-05
2.03229759847254e-05
2.54240079808648e-05
5.13497570746521e-05
1.51372898586572e-05
1.25143331128985e-05
3.3453530854761e-05
1.38741201646023e-05
3.68864500339274e-05
5.37294258727366e-05
3.79915683639623e-05
-1.04962066332543e-05
3.75655526014404e-05
6.49058613658953e-06
2.31478182334139e-05
2.04606478355837e-05
4.21823112086927e-05
2.08685082495724e-05
1.74692633655951e-05
5.39177111511592e-05
1.45274477178498e-05
1.09501655370665e-05
4.99393222656944e-05
1.16065231979589e-05
4.04561509045849e-05
3.27342220125314e-05
1.01128577670904e-05
3.08616625076762e-05
3.67025568108929e-05
3.26574158497216e-05
6.97889607187027e-06
1.95769216234026e-05
1.01722291310362e-05
3.16789126788532e-05
1.928190977045e-05
3.44264492630161e-05
3.20878908272814e-05
1.19157308273604e-05
2.74415563804877e-05
3.58805025181121e-05
2.93623901045726e-05
1.15760021938945e-05
4.00820103492448e-05
1.76010683713507e-05
3.79570333931775e-05
5.92093449759494e-05
1.22724887549066e-05
2.4380090128057e-05
1.62852775323788e-05
2.3382015652285e-05
3.78239716294311e-05
2.67778921307529e-05
3.62291959125239e-05
3.48859882200408e-05
4.357466520072e-05
6.19551495632048e-07
7.18154626141642e-06
3.67121663200093e-05
1.08777469716949e-05
2.65903921867857e-05
1.52865528299116e-05
-2.41786453001911e-07
2.78914850356813e-05
3.03709056482724e-05
3.17559472715054e-05
4.06930180941515e-05
1.27000987308528e-06
2.28283695583961e-05
5.285824033592e-05
1.76501636568541e-05
1.43025593172377e-05
1.44730615789036e-05
6.44805501147467e-06
1.09402834708953e-05
3.77333024148072e-05
4.37559833831856e-05
2.33652961914314e-05
2.65877667426869e-05
3.09428568308343e-05
2.11019886254644e-05
1.88049084549687e-05
-1.19171969787558e-05
2.96248954344779e-05
2.91931979837941e-05
2.38016111086851e-05
2.95774101767335e-05
-2.28400258079253e-07
6.4573540561773e-06
2.75502143016237e-05
4.0945596210396e-05
1.96945323717568e-05
8.80909533736526e-06
2.00444431594549e-05
5.02517643747356e-05
2.75002082025059e-05
4.95189609103449e-05
1.09063221484154e-05
3.20392579502174e-05
3.78818840201051e-05
6.21083697828965e-06
4.15059644964235e-05
4.31513443709061e-05
3.23385632064835e-05
8.70096540966765e-06
3.28524768517849e-05
2.61573033592931e-05
2.80229040816856e-05
2.70742967424683e-05
2.11399857881567e-05
2.06804008537881e-05
3.55432701973429e-05
4.824300089284e-05
3.27838537521408e-05
3.63583548163131e-05
3.97871177849707e-05
4.01098701473436e-05
3.74536176584079e-05
4.56032084281506e-05
5.14349135686444e-05
2.42540574159964e-05
1.58296948299399e-05
1.80979698626674e-05
2.34370409904215e-05
3.60993863240561e-05
2.25134636006071e-05
4.57905936733713e-05
3.1325218331387e-05
1.92736833641192e-05
4.7546161841476e-05
4.01465852090613e-05
2.0951671622276e-05
1.75510142305988e-05
3.62335651579047e-05
3.15308736896573e-05
2.20406743385698e-05
1.48453871799581e-05
8.92733244653681e-06
1.01743705565571e-05
-3.11090162940633e-06
1.07390755041776e-05
1.19589640135173e-05
5.00597308288409e-06
3.7133531368631e-05
5.74339778083771e-05
2.09123841202105e-05
4.50948150334886e-05
2.92370097301115e-05
2.09642429946477e-05
1.08709500117705e-05
1.8412374443628e-05
2.594681229513e-05
4.31748642945693e-05
1.61473037628779e-05
4.23337199922407e-05
3.42840388057545e-05
2.85740244098551e-05
3.66368129197073e-05
1.68870946188931e-05
1.81360201832471e-05
3.43628113974694e-06
4.20365232204687e-05
3.87289964473177e-05
4.04002052014059e-05
3.57728190813736e-05
3.88615814876783e-05
1.0086569363784e-05
-1.02393794308018e-05
2.70226750929383e-05
2.89458912067154e-05
3.43615230673895e-05
-5.25031208925613e-06
2.04995686505223e-07
1.76224282198352e-05
2.98142888543667e-05
8.64777561224187e-06
1.05598986285131e-06
1.26014571313166e-05
7.82314258306962e-06
9.4533937360972e-06
-1.89394314498047e-05
1.16699370591055e-05
1.12794195878927e-05
2.3972361254741e-05
2.61810047546223e-05
3.78740696025024e-05
2.20757323723494e-05
3.75921199540744e-05
6.07399553091716e-05
3.08123542920328e-05
3.28994981296244e-05
3.41196960217992e-05
5.16996948076642e-05
5.51915979622614e-05
3.56909419477898e-05
2.67688156413225e-05
2.29724601100012e-05
4.37359105604724e-05
2.87846002329822e-05
2.26490821310523e-05
2.20786150548146e-05
3.32252460674501e-05
3.00607607819451e-05
3.59800756143565e-05
2.49894720353934e-05
9.43836709523943e-06
4.54041340207917e-05
3.41040697267701e-05
3.15645657627299e-05
2.92855186849349e-05
1.10363311024801e-05
6.31637070004015e-06
2.93752188817157e-05
4.66555144060778e-05
4.266670105819e-05
2.96310301840686e-05
2.40290361106412e-05
1.91517093630629e-06
1.40048741245828e-05
4.9196666566364e-06
3.26517740268141e-05
-8.91358032304644e-06
-1.51038656169615e-05
4.85221834787694e-06
2.61684540736216e-05
4.19054513908024e-05
4.31340774842679e-06
2.8613659520889e-05
2.61611966872919e-05
1.03482352250261e-05
2.09622467537794e-05
1.60151890023411e-05
5.77722848659882e-06
2.70221602436548e-05
2.27138526360041e-05
3.26051140847209e-05
1.34952486010394e-05
1.38484852593073e-05
3.2723505461308e-05
1.61176095300751e-06
3.13709345347459e-05
1.17001870102778e-05
3.4047963134559e-05
2.1696072377394e-06
2.24769815894059e-05
3.05950532332094e-05
2.71825276504523e-05
3.03022560682566e-05
4.63470820098064e-05
4.57733047443478e-05
-6.08321547908556e-07
-1.77806046277198e-06
2.65457153415476e-05
3.07159524604297e-05
4.96522598591985e-06
3.11251039690694e-05
3.20721860878951e-05
4.00021138497765e-05
1.89230216016333e-05
5.89735988792754e-06
3.31063125913821e-05
3.62521257922397e-05
-7.02285104292376e-07
1.80635249128209e-05
3.99195541480885e-05
2.58452367700064e-05
5.86866613506615e-06
6.6165642869866e-06
2.12771140832539e-05
1.39424670798277e-05
5.50722643221465e-05
3.12780912039578e-05
3.30021935584588e-05
9.77594466946454e-06
1.89788219182635e-05
1.72171585325465e-05
3.01921151828478e-05
2.19167007064607e-05
1.53187579696756e-05
2.32398403152075e-05
4.02037359552907e-05
2.19136234432865e-05
1.89959312471856e-05
2.2585290752427e-05
2.53155107287505e-05
2.76298646545772e-05
1.40975686667697e-06
2.68367886853789e-05
6.07988661719844e-05
3.0898527693453e-05
-1.48249192516324e-06
6.23630167478117e-06
2.95948156662428e-05
4.11288342233762e-05
7.73935449572446e-06
2.09000345780296e-05
4.09287770893858e-05
1.91670768325507e-05
3.0185828772124e-05
4.0494057198999e-05
3.09685380050375e-05
2.18708678056718e-05
2.05189679560767e-05
9.37856363690522e-06
2.02731008480505e-05
2.40279933220989e-05
2.58428712344849e-05
4.17556573925788e-05
-7.95537107914291e-06
4.59431578937325e-05
-1.05927568306107e-05
2.43658699020844e-05
-9.52835417679949e-06
2.32543481565308e-05
1.47528777449665e-05
1.94531343004979e-05
2.52034901707047e-05
2.46201097900977e-05
1.6593064174053e-05
1.9061959746582e-05
1.83571680536801e-05
1.51549110961392e-05
3.16260068810053e-05
2.0263351697332e-05
2.70235591467736e-05
2.5279145311615e-05
2.46852090222385e-05
-2.22831042595422e-08
4.2675367546333e-05
3.72235690662245e-05
1.45685680642256e-05
3.98565360638263e-05
-5.42188885377709e-06
8.06133954819665e-06
2.72871389068334e-06
4.82189298228761e-07
3.35746777457486e-06
-1.14831664603538e-05
2.92542830598333e-05
7.56656679585888e-06
1.0305454769606e-05
2.2526442122481e-05
3.06513689785948e-05
2.07891714827659e-05
5.00327971596975e-05
3.41704524773554e-05
1.39300146298434e-05
1.77447819966669e-05
2.72733920032514e-05
1.12581234610921e-05
2.17490705589815e-05
3.39599682408972e-05
2.34175156660632e-05
8.45298844625981e-06
3.16182899748041e-05
2.12659579709997e-05
3.72651085248615e-05
1.03198960013402e-05
4.06470590659763e-05
2.59929316816764e-05
2.76457934948792e-05
2.04998522294054e-05
2.82391721534703e-05
2.90207318656356e-05
2.7394850561134e-05
4.50419986788688e-06
3.58172933983655e-05
3.10771740758573e-05
2.96136278327443e-05
4.06741762991727e-05
-7.80429040991482e-06
4.56537891991232e-05
2.43736097742676e-05
3.88004368478838e-05
2.01203571024833e-05
1.43959340716376e-05
4.75632335631037e-05
1.32797431228696e-05
2.11611767345151e-05
8.24995569018056e-06
2.59414630926142e-05
1.53942300628999e-05
2.79863783849477e-05
4.31237297449129e-05
3.23849585139521e-05
2.16336235786619e-05
2.4212131033039e-05
3.68195925167043e-05
1.7239897955783e-05
2.74896946979652e-05
2.80578910507834e-05
2.7361876759786e-05
1.84904724094775e-05
2.30205866654575e-05
2.74564537130554e-05
2.52019273500293e-05
3.55007265051774e-05
4.24810746539265e-05
-1.4184323986948e-05
2.88766056907158e-05
3.60153566367002e-05
2.14135322867687e-05
1.66831827434448e-05
2.76764861413861e-05
4.6678526933405e-05
7.5826786796121e-06
2.70054990357212e-05
3.09794207611984e-05
-3.03810487136674e-06
7.43646682430098e-06
1.41895049463524e-05
-4.05290915789433e-06
3.83542332208417e-06
1.47921872536164e-05
3.7599716188218e-05
3.08865196293385e-05
1.22401962450686e-05
1.0651844111912e-05
2.1955617357622e-05
2.14623395372625e-05
1.32815141895548e-05
1.04845023229895e-05
3.44720328524331e-05
2.86571278185825e-05
1.27591615203204e-05
2.40849691324251e-05
2.21254794080914e-05
2.86631300677402e-05
3.53329160034411e-05
1.64769072091611e-05
7.5234812960792e-06
4.0919732171566e-05
7.86465242219525e-06
9.65833638539699e-06
4.70113833728025e-05
3.09655833283909e-05
1.47598516621126e-05
3.32305208353149e-05
1.66028788838296e-05
3.77799348365587e-05
4.75571753419361e-05
5.2280722644481e-05
2.62277459787661e-05
4.11968726335225e-05
5.23335137012132e-05
1.05001016215723e-05
2.24867286243683e-05
2.5110210786014e-05
5.09272097798715e-05
3.28896884365041e-05
2.32686892515025e-05
-4.17504682227633e-06
7.04136595397331e-06
1.29188466972081e-05
3.34253884883349e-05
1.27081759790929e-05
1.43873297191166e-05
4.65308452126796e-06
2.70489502211767e-05
2.15417344042641e-05
2.01280205015385e-05
3.44159210864178e-05
2.24185352862505e-05
-8.05925581051769e-06
-1.48409575281631e-05
8.74238951577229e-06
1.99959269792587e-06
1.47829679768235e-05
4.02174119225436e-05
2.87635954121576e-05
4.24662546449183e-05
3.62271634613701e-05
3.20544760258358e-05
3.28760440739497e-05
3.77647996366649e-05
1.84646495095538e-05
1.55361219419428e-05
3.70148783758527e-05
3.75065837990355e-05
2.77215740969367e-05
3.87789570968854e-05
3.12678629844331e-05
1.99472561452237e-05
1.8112890335996e-05
3.05751515373569e-05
2.50654112583874e-05
4.34085087480471e-05
2.58864399997174e-05
5.41872234022851e-05
2.69147120037442e-05
3.98911369839197e-05
4.46907401802611e-05
1.42512828509748e-05
6.91901625618913e-06
3.1210775510602e-05
5.02470216230336e-05
9.20832446270144e-06
2.7727483060881e-05
5.59894429518175e-05
3.28211019894609e-05
-4.1721445775893e-06
3.31254483916782e-05
1.47607216062329e-05
2.72461473942676e-05
2.70663455455937e-05
1.78364895742017e-05
7.19865327290054e-06
2.28650603771055e-05
1.33957298100499e-05
6.0633141724569e-05
4.32680422530931e-05
3.59464425508258e-05
2.62774834082068e-05
6.27708468351947e-05
5.06012148463471e-05
2.16299779146905e-05
2.45009967235495e-05
5.12119056483317e-05
3.03579739906341e-05
1.20161909195519e-05
1.27875925512187e-05
4.18613744191376e-05
3.7554354264376e-05
5.31170063175996e-05
1.71626138291893e-05
3.87584146536926e-05
2.099771237476e-05
4.06056184976371e-05
-4.12393365124584e-06
-3.56554859216802e-06
2.65434156292559e-05
-6.81893022209595e-08
2.35356071364347e-05
1.89413591916161e-05
3.56222182931259e-05
3.14797270898935e-05
6.72499071731981e-06
2.39671892564233e-05
4.37962480952397e-05
1.16501467365399e-05
2.89773357318886e-05
2.40305489552039e-05
2.46649833044046e-05
3.76967055683388e-05
3.5702431908654e-06
5.09215309739703e-06
-1.09393660643224e-06
5.38363945825598e-06
4.33487572722366e-05
7.91682393671576e-06
4.51682554686557e-05
2.7861987866646e-05
3.30123005083549e-05
5.40441954381568e-05
3.20957316506397e-05
1.94145907916955e-05
5.3726516928645e-07
2.35193265537063e-05
5.7682377004752e-05
4.73671340985203e-05
2.74980976962007e-05
3.51818456387241e-05
3.39019572808618e-05
3.86625402364763e-05
2.57048972838089e-05
2.91045716715855e-05
6.93205645872959e-06
2.78191223850061e-05
2.40042805269448e-05
9.19052542988703e-06
3.38091797451939e-05
3.93464874392467e-05
5.65884172464891e-05
8.59433719892504e-06
4.03193209326227e-05
-1.52710674722266e-06
4.3643430343642e-06
1.94901076346216e-05
4.90543950181081e-06
1.11359781173969e-05
3.45558472859448e-05
1.7452937702079e-05
1.88821065846121e-05
3.92812606218241e-07
8.2116376786779e-06
1.75276431470332e-05
-2.5098653140572e-06
1.5411485546743e-05
1.16707761014622e-05
-5.36183498905736e-06
2.57972928378551e-05
1.48228217812698e-06
1.58033880173291e-05
2.06097675187576e-05
2.5809508850348e-05
5.90231425213327e-05
-1.34910769815554e-05
4.51240037862582e-05
5.35578757786865e-06
8.68352177504759e-06
3.52278847378897e-05
5.09628665580147e-05
2.92986073811378e-05
2.87081699892759e-05
4.01032373726841e-05
4.25793842125357e-05
4.99063659051437e-05
3.46036756014887e-05
2.2847400894292e-05
1.96899747012005e-05
1.25458961573243e-05
1.35544100109265e-05
1.38506063808846e-05
2.82847473651939e-05
1.81685990441159e-05
2.40694887745342e-05
2.28401193449843e-05
2.27337728864252e-05
-3.75604924971177e-07
2.65986826315575e-05
3.391523782154e-05
4.3894394461848e-05
9.68169500646447e-06
2.19263277619193e-05
2.30743858256701e-05
9.56412398692569e-06
8.26180614873193e-06
4.37446796282821e-05
1.59740326654847e-05
1.3313248242992e-05
1.30227194364772e-05
2.38962691391282e-05
3.37003798706709e-05
4.02189959287216e-05
-1.4972746682795e-05
2.8101527763952e-05
9.81089813658573e-06
3.6817897679564e-05
4.39125700197125e-05
2.97890867275356e-05
4.82870119703462e-05
6.19313539151336e-05
2.62389281575402e-05
1.23699898929186e-05
3.36657803713919e-05
1.55721556650075e-05
2.23757505401333e-05
3.12416526656522e-05
4.14997338826344e-05
6.14002538135552e-05
2.64538616196026e-05
1.79505426399102e-05
4.44420909637438e-05
2.95292013488422e-05
4.44882030826328e-05
2.18025436329119e-05
8.71067090823084e-06
2.95294261957358e-05
4.20582789083082e-05
4.7652108163277e-06
1.61835023139302e-05
2.30833337884619e-05
1.19719609014051e-05
6.75245891490226e-05
2.89135795004544e-05
3.8507487656792e-05
6.58795327289503e-07
4.02205317811586e-05
2.16068971240797e-05
1.7873707433679e-05
2.40987818518686e-05
1.16541597126951e-05
1.64298417159577e-05
1.57570104122949e-05
4.79460450057998e-05
3.37452408273778e-05
2.17387502455815e-05
2.39625047644558e-05
3.63580397334476e-05
1.5728132372772e-05
2.16617839697354e-05
3.03844729219638e-05
1.23887715176695e-05
2.31523951461062e-05
1.79910265961514e-05
1.23853183149926e-05
2.81490485466889e-05
4.96869627202313e-05
2.10496018327692e-05
2.31387999387128e-05
3.14428553533365e-05
4.75203280242327e-05
9.90792130860232e-06
1.02399402546525e-05
5.08481960481301e-05
3.08609793536351e-05
1.94913360503173e-05
9.90488370319329e-06
1.95314455537492e-05
1.70616278847751e-06
-5.24860075110015e-06
2.58429599411377e-05
1.34582338339763e-05
1.86975698115061e-05
-7.10074004989799e-06
3.49744932137855e-05
2.32412500361154e-05
2.36426557011998e-05
1.12394278958035e-05
4.94618221239621e-05
2.51377725397656e-05
1.98099191579298e-05
3.91723769165343e-05
4.72553780936721e-05
1.60759837753938e-06
1.28488366578258e-05
4.47464335240041e-05
2.2392153461468e-05
2.29831132597041e-05
3.56528476470154e-05
1.54107225334464e-05
2.83455495201577e-05
2.34222500631846e-05
5.25900444097458e-05
3.38110105039212e-05
1.81446671643017e-05
1.77209511268246e-05
1.00792704638499e-05
-7.11624475454898e-07
4.75986414431524e-06
1.44731114896885e-05
3.81717840852795e-06
-2.81510557021443e-06
2.64986126400741e-05
3.70419982458264e-05
3.20420201083238e-05
1.09330820219078e-06
2.72457586028086e-05
1.12201605405737e-05
2.70034706195838e-05
2.7974846157825e-05
-2.2819387338254e-06
1.58717191283619e-05
2.85313298998374e-05
1.93211768416278e-05
2.95969402506638e-06
-1.36835207011137e-05
2.24841681481455e-05
1.47972205411436e-05
3.12222800499323e-05
1.79003604513445e-05
1.08368659296583e-05
4.5599090095799e-05
4.58812198431909e-05
3.67964729732817e-05
3.73923558029081e-05
3.96420544781714e-05
7.32304481506193e-06
2.32107245449001e-05
4.45864186528643e-05
3.54079212795801e-05
3.64374736478702e-05
4.10713234531378e-05
3.60119033109377e-05
2.21832959113986e-05
1.70597332561785e-05
3.74828284579304e-05
4.28230677598152e-05
4.99354166481706e-05
2.53572828501262e-05
2.79957429224739e-05
4.35955518139427e-05
1.41076764440876e-05
2.46969216394082e-05
3.16730139669973e-05
1.93947500026674e-05
3.70320150640155e-05
8.19413969043176e-06
3.64872648946684e-05
5.11025374262023e-05
1.3959756219869e-05
1.66811873772772e-05
1.96245344725441e-05
2.53357671323543e-05
1.9678366708587e-05
4.78970186724874e-06
1.62866605136278e-05
9.10292957966517e-06
1.36777090512866e-05
4.51954466474174e-05
3.72708466115493e-05
2.11099554518872e-05
1.06514493319907e-05
2.34926930340106e-05
1.21230671729249e-05
1.21766792133099e-05
5.03274962817256e-05
1.37265669967586e-05
3.11855568554009e-05
2.36731032408205e-05
4.95049756184136e-06
3.47769095393265e-05
3.86402624955459e-06
3.95001593301407e-05
2.36039093641306e-05
1.12836444697991e-05
1.69985669899417e-05
6.25875824541015e-06
-1.09636996448682e-05
3.3572780584251e-05
2.93487782883304e-05
4.24366104378681e-05
4.5936304646059e-06
2.12510214566599e-05
6.44623886816121e-05
5.38276288617786e-05
-1.21001021251272e-05
4.31829519417591e-05
1.73010846496393e-05
3.20333154920849e-05
4.3978159310789e-05
5.11391927073135e-06
2.54837173340923e-05
2.99895091836267e-05
1.40110258207324e-05
2.9065219123605e-05
3.15397563771741e-05
1.3646066382183e-05
2.49216706761031e-05
2.84216497687951e-05
2.45553223170984e-05
2.44001391189092e-05
1.20481651423928e-05
1.47712969474269e-05
2.2452960788094e-05
2.37521007460652e-05
3.13299128270566e-05
4.95241402163322e-05
2.3746138471142e-06
3.64884675231926e-05
1.89738870266578e-05
3.05256994815912e-05
4.37379580650724e-05
3.14641600907399e-05
1.25881058085009e-05
4.5485399223981e-05
1.84090725235192e-05
1.97814639250361e-05
2.67551006713914e-05
2.640600551301e-05
3.36331502967072e-05
4.51649228679018e-05
1.83654280963772e-05
4.16131478172839e-05
2.16592425509932e-05
1.77166665593661e-05
3.52772658311868e-05
2.2807326440629e-05
1.7740754295775e-05
2.03433019577845e-05
2.1168625240859e-05
3.71292347494443e-05
3.10957449004131e-05
3.33774741569775e-05
3.40360986456668e-05
9.8389565180972e-06
3.30675576630287e-05
4.55811470072755e-05
3.41304285186393e-05
2.19862956752688e-06
3.30893298136382e-05
1.88567267210618e-05
3.24039842861839e-05
2.59707984402974e-06
2.49634209032284e-05
2.77200571102401e-05
4.94322873518404e-06
3.9086100715631e-07
3.0331286242539e-05
1.56395048138041e-05
8.18209029461294e-06
4.69718882026868e-05
3.72493839010664e-05
3.72141027053553e-05
2.40232364030942e-05
2.65836148375511e-05
-5.73289043659205e-07
8.3678005693599e-06
5.07398909111377e-05
3.13726952550409e-05
4.85325079148145e-05
-1.11414472773264e-05
2.6544803000806e-05
3.27878871542009e-05
2.46099320314182e-05
6.17773897202145e-06
2.06883914298956e-05
1.99453291511514e-05
3.94485451757025e-05
2.41074429353382e-05
3.45481991122017e-05
1.75851680307499e-05
2.11391669833875e-05
3.42722970927809e-05
2.42561275002038e-05
2.67032709364957e-05
2.27328635923581e-05
5.48448909330115e-05
2.83262739374682e-05
1.16941551003911e-05
7.22251461574317e-06
3.60315924406126e-05
3.94948017660075e-05
2.81642417603654e-05
4.12352357391671e-05
4.47910862878013e-05
2.96268277685877e-05
2.98004205380148e-05
2.67399240215521e-05
2.58202659462814e-05
2.78159608677134e-05
2.1542316364475e-05
4.24847941958744e-05
1.06462190847315e-05
5.248564651635e-05
9.04009644851446e-06
2.83253253187984e-05
2.91261392464177e-05
5.50867515860383e-05
1.67663927739146e-05
2.18190998670988e-05
1.82933518888129e-05
1.0242769005431e-05
1.87029577344783e-05
6.08800711312893e-05
4.69003602275879e-05
2.97900717002065e-05
4.24820970268799e-05
1.91041976448155e-05
5.02857666846465e-05
1.63747776493873e-05
1.74754383983723e-05
-1.43982766321648e-05
3.34288622811158e-05
1.43287806148407e-05
-5.04743504151093e-06
2.70347259565928e-05
3.94030043248199e-05
3.04554790092742e-05
8.05778832351194e-06
1.73957235251296e-05
4.25937257125294e-05
5.00356353141555e-05
1.5290162286636e-05
6.45176632673198e-06
3.27446851275814e-05
5.13937617502861e-05
2.48575757942763e-05
2.46797059821181e-05
2.91166779672566e-05
2.4534685537311e-05
8.62193241579885e-06
-2.64920386799585e-06
2.36687320503312e-05
1.21855355403207e-05
-4.398122518042e-06
3.78295097813944e-05
4.20902970653245e-05
1.84345116070799e-05
2.07252511751149e-05
5.74172811931707e-06
3.70396113588864e-05
1.13255223226934e-05
1.92850162701621e-05
1.38024988423841e-05
4.18833558875012e-05
2.82623086379264e-05
1.80805805273632e-05
4.45100695425181e-05
-1.63642686919416e-06
3.08381792797816e-05
1.65739411659779e-05
2.42077990747257e-05
2.92220488597645e-05
2.36335008708107e-05
1.81199496212932e-05
1.58287062859888e-05
2.21135511081619e-05
3.55438307018429e-05
3.8824945866311e-05
-7.1734707715477e-07
2.17287408996029e-05
3.68441193173602e-05
1.7778399436085e-05
8.95661848983935e-06
3.0758171285473e-05
4.79359016575804e-05
2.94267329704239e-05
2.14063630705809e-05
2.95942801317103e-05
3.41649440912733e-05
2.97535560973407e-05
1.77690621996462e-05
1.34807270405222e-05
7.77636660999958e-06
3.76493846226508e-06
2.2579571688059e-05
-1.027550440985e-05
1.70061064267236e-05
4.64636949699975e-05
3.32325513202652e-05
-7.33253704698673e-06
-9.38732847014954e-06
2.59269942911035e-05
2.23239991522272e-05
5.2934757201105e-05
4.07373980785736e-05
1.41181476942364e-05
2.0638393390969e-05
6.48170309458815e-06
2.94636623694717e-05
2.26799301277676e-05
2.69833749310917e-05
9.55051352242503e-06
2.99697684045945e-05
3.03203763408892e-05
4.17875815024443e-05
3.67150372991185e-05
1.3254849034138e-05
4.58497846421235e-05
3.27787950050332e-05
6.67040875033239e-06
2.74010676412231e-05
2.14753750755402e-05
6.02118751379126e-05
3.08556928348513e-05
2.03395541547131e-05
-6.25734365377026e-07
2.12012564614217e-05
2.95720097214927e-05
1.7973417159897e-05
1.56295919313607e-05
-1.93098226011138e-06
6.86074257250223e-06
5.80346811600673e-05
1.74266354180192e-05
3.09386992956221e-05
1.83902107400308e-05
1.64896890641114e-05
3.2476947119287e-05
2.00027275765552e-05
3.09042440455179e-05
3.04357628954804e-06
2.28273700339353e-05
2.270449128506e-05
9.98645690098196e-06
3.21672201563152e-05
3.70662521206812e-05
2.31753449212823e-06
1.2559429705036e-05
3.30266588201016e-05
2.99412799183741e-05
4.00291302243654e-05
3.77144007413781e-05
1.50774954840179e-05
2.10595993627358e-05
2.97507412555668e-05
1.81991827855298e-05
6.81256122754976e-06
3.79752846245754e-05
8.64160388369961e-06
-4.64100679518508e-06
2.29870720976973e-05
3.8841654419911e-05
3.13338975471124e-05
2.2755629971824e-05
2.34398237521602e-05
1.03994737019786e-05
1.4455411696584e-05
1.17098926839612e-06
1.27104782789863e-05
2.80697087747269e-05
-1.33378768231551e-05
8.17137072926919e-06
7.75404402124457e-06
1.49944587907956e-05
1.31419615658016e-05
1.12393515658012e-05
3.42047909344621e-05
2.06831132139962e-05
2.37776121784799e-05
4.58258902184893e-05
2.47995289972099e-05
1.29983228943098e-05
6.69327681080038e-05
3.21836692160596e-05
1.82958413720927e-05
2.76721655937637e-05
2.20911167100892e-05
4.28412109445226e-05
1.51162881791129e-05
1.5703809054092e-05
1.29657765474992e-05
3.08741361509225e-05
3.12322804526049e-05
2.27095843406859e-05
1.08643205207498e-05
3.36052869069429e-05
2.41122689923144e-05
3.65120437023206e-05
2.82146837270473e-05
-2.10710678527079e-05
2.9317611530504e-05
1.79430759226867e-05
3.21086831030139e-05
3.86510303444186e-05
3.28508750414686e-05
4.08518164648238e-05
7.32571894732615e-06
2.08498433282575e-05
3.25988544749136e-05
2.29602468386283e-05
4.1226859161841e-05
1.50662173520973e-05
4.65985820226664e-05
3.37507963503319e-06
-2.27540342254056e-06
2.03526651523152e-05
2.14195453907789e-05
1.40104289372917e-05
1.34751751225107e-05
-9.48438471274845e-06
1.65105609437173e-05
1.15967366337952e-05
2.85104660908912e-05
-1.05111056765529e-05
2.09720750016515e-05
1.89096474032902e-05
2.4185141337625e-05
1.32755437743031e-05
1.03099949932545e-05
-1.01228950093326e-06
2.38940237627327e-05
4.74946969210357e-05
1.9274425015435e-05
3.39766741054084e-05
1.87682573478299e-05
3.37737366367536e-05
1.4261680525128e-06
2.47751367709969e-05
1.36069290320978e-05
1.54233682097539e-06
6.03057347561249e-06
1.15035622982478e-05
2.97242680950797e-05
9.73979014955384e-06
3.84837340966732e-05
2.86594051140717e-05
1.78953238341652e-05
1.40928658036674e-05
3.32784781820507e-05
2.57062742246037e-05
4.03549871932283e-05
3.43919791976522e-05
2.53324722571061e-05
1.60051239051609e-05
2.82833941373547e-05
3.5288736505584e-05
1.53663507954572e-05
1.16117988395722e-05
1.87694786594959e-05
3.20970909664957e-05
2.79504219347281e-05
1.51510101085354e-05
3.00324089650166e-05
2.28714854683024e-05
1.51901114912829e-05
2.41726666055493e-05
3.36288559182263e-05
1.84560950436283e-05
3.15469286161322e-05
2.36267641108764e-05
1.66970565275986e-05
1.58583364737039e-05
3.69572292222998e-05
3.44165664329634e-05
2.1034506745312e-05
2.46589801204321e-05
1.4335835543219e-05
3.16943117644353e-05
3.45846126078901e-05
2.53405545433124e-05
5.31389406808437e-07
-2.65351172472094e-06
2.84651155455274e-05
2.62029124361266e-05
3.03543976135171e-05
1.21708411120352e-05
1.25752651665129e-05
1.98058085075881e-05
6.08541755473854e-05
3.77968196514006e-05
3.85884661543944e-05
3.49911861271072e-05
2.40480577036876e-05
2.8781163583705e-05
2.93068760132233e-05
4.05479101608303e-05
3.85771416359339e-05
4.5921527208801e-05
-1.52749952604633e-05
5.46088794342702e-06
1.18364587636817e-05
1.96945852320937e-05
4.05608188660123e-05
2.85303964594438e-05
1.79266984293728e-05
3.29179340417512e-05
1.04405539900661e-05
1.02170246184691e-05
2.66664523896065e-05
2.88054158546357e-05
-1.29201719678265e-05
3.30119252013277e-05
2.91236514120031e-05
1.69726802847069e-05
2.03096390298072e-05
2.55221305457947e-05
2.9445367874293e-05
1.93601611908928e-05
2.94597075123268e-05
5.39189105864659e-06
4.47909955751984e-05
2.06236977775717e-05
1.14288782155875e-05
1.20162312890291e-05
5.76464211439607e-06
1.17210606257656e-05
1.86931453946345e-05
5.03753579435049e-05
2.74371738453963e-05
2.70912539648611e-05
1.7034891830522e-05
1.36596945402995e-06
1.99722602323359e-05
3.12513369267943e-05
2.18108108684004e-05
5.05399912659515e-05
4.24413434461162e-05
4.13255289863325e-05
1.55362805461613e-05
3.96274140356958e-06
2.54171994016736e-05
1.00529244310521e-05
2.05676663948665e-05
4.19654529472173e-05
2.47776275822586e-05
2.9124032118821e-05
2.45463440950983e-05
3.05983630793246e-05
5.57826753334506e-06
5.26925725176246e-05
1.30112228541895e-05
3.4267804114577e-05
4.53126555947037e-05
3.08812775161573e-05
1.2322961944638e-05
3.1104166410505e-05
1.63193318333422e-05
2.43489829699815e-06
3.42585084799906e-05
8.56504757233077e-06
2.4382870000644e-05
3.08190569822867e-05
1.98989621584662e-05
3.30782914385644e-05
1.54264718838224e-05
3.64170506033129e-06
1.47724899817471e-05
2.14796859859028e-05
2.88245412515145e-05
4.48570010671294e-05
1.24060156692278e-05
2.55191324284937e-05
3.92685450871277e-05
4.24362073482227e-05
3.90462771352444e-05
1.24117456477839e-05
2.85175777051406e-05
3.01521387818712e-05
4.90053503249661e-05
1.44279681873532e-05
1.84640814884179e-05
1.81192810826565e-05
1.59665529485825e-05
4.01589437201694e-05
1.84713978920885e-05
1.60458519041148e-05
3.27135976056952e-05
3.56321288810954e-05
3.93888259418566e-05
2.26707722106332e-05
4.5256958893621e-05
9.82836101937435e-06
2.35087598833774e-05
2.25487166584862e-05
1.07897609102009e-05
3.76310442047783e-05
1.65849451898683e-05
5.66349918930924e-05
3.60395780304638e-05
3.37162576198908e-05
3.06579920574759e-06
1.29059939562113e-05
1.49569568065917e-05
4.68209249331186e-05
4.51844762186685e-05
3.21905937292166e-05
1.86474516257975e-05
2.04906626167932e-06
4.03056338839049e-05
3.09641914048603e-05
4.42026577709318e-05
3.83027444415118e-05
2.11076286913835e-05
3.13797355057566e-05
1.88000648872133e-05
3.10873567718966e-05
3.20474065061803e-05
2.87494792465588e-05
1.60353122659485e-05
2.66757826339189e-05
3.38354335418246e-05
3.48383178877305e-05
3.3363039072188e-05
4.8055887896367e-05
2.57964876101365e-05
3.02603233243169e-05
2.89624988241224e-05
1.40870413994119e-05
1.24950310710531e-05
5.9564326207312e-05
4.74847278362845e-05
5.92504157398385e-06
1.99467297455075e-05
3.97055342300804e-06
2.69508092081134e-05
2.02334214817297e-05
-3.39796475623152e-06
-1.05283907994377e-05
2.37373663420997e-05
3.77084307222284e-05
2.85418742408524e-05
6.29270191599305e-06
1.94855770072217e-05
3.80068987084684e-05
4.104620099532e-05
4.00242451328717e-05
3.5603214397228e-05
3.8566532918436e-05
3.52879552311874e-05
2.64483283656081e-05
2.25864144911725e-05
3.73578353448281e-05
4.32774733471333e-05
1.38839683935169e-05
3.48965171407461e-06
2.89112040245416e-05
-1.21272675370267e-08
1.8886341431063e-05
2.1536377413908e-05
2.66737975700925e-05
3.51979264861147e-05
4.08794506288172e-05
2.40451651662989e-05
2.62668679825073e-05
3.5116639445027e-05
3.40366013711873e-05
1.77443286167951e-05
1.02295316101879e-05
2.19463641638412e-05
2.66518359809987e-05
4.98052353567985e-05
1.06402484528261e-05
2.97470833623432e-05
3.07770054233196e-05
1.97203253855428e-05
2.75166217240349e-05
2.41926050627505e-05
2.39816757430186e-05
3.60234754626485e-05
2.18403161301334e-05
3.85518012422447e-05
3.30802530645336e-05
1.46264420580339e-05
4.33659152560817e-05
3.72758783510229e-05
2.67605931155402e-05
4.21521677636272e-05
3.21242543608023e-05
1.5172797593443e-05
1.00178643174708e-05
2.3268383816129e-05
2.88414873820694e-05
2.30102942473436e-05
4.71070593641759e-05
2.9712141013833e-05
2.6939820509066e-05
2.95088051805273e-05
1.95382821099423e-05
5.71909644785154e-05
7.39631935666288e-06
1.52072618093466e-05
1.6296176280039e-05
2.09104310130295e-05
4.7218741618172e-05
2.51413139812387e-05
5.33860662459518e-05
1.93742654186455e-05
2.23614505127028e-05
2.00822691524083e-05
3.49191189392602e-05
4.42043162787109e-05
3.31443345633343e-05
2.66515141090822e-05
-8.20806472267284e-06
2.50298073016882e-05
3.04924333126795e-05
3.59346411622266e-06
9.77703185337658e-06
4.32808261507404e-06
9.01636073055412e-06
1.1000080646088e-05
1.28217055347323e-05
1.0342594647797e-05
7.32975429180358e-06
3.48807463714134e-05
2.06101221046553e-05
2.11568529635992e-05
3.60691856500894e-05
1.99721365975294e-05
9.94267959228351e-06
4.19176934654624e-05
3.70433495130678e-05
3.53373365508392e-05
-6.4151932112711e-06
2.45337691312032e-05
3.23204488710304e-05
2.66203465027398e-06
3.82940558851046e-05
4.84141138157651e-05
2.93623292060185e-05
2.34028009641177e-05
1.21897877566814e-05
1.16641767753093e-05
2.57736509043997e-05
4.51004367944619e-05
5.82203064857799e-05
4.28800853679671e-05
3.35903085477747e-05
2.93760686491284e-05
3.67612505988223e-05
1.17090272956023e-05
2.47206912705339e-05
3.14604225924195e-05
2.64498886286599e-05
2.10849423107846e-05
2.68018188892163e-05
2.09981508564708e-05
-3.22027384077046e-06
2.47815232208532e-05
2.4996217648042e-05
2.16805607792366e-05
1.35923140607585e-05
1.05596504146768e-05
2.02573812181271e-05
4.60655614408309e-05
-1.60286980331722e-05
5.78800937614455e-05
2.57213849409971e-05
7.05005648241395e-06
4.11949767212782e-06
6.74240242437697e-06
1.8981244813452e-05
1.40876464141698e-05
3.01830196527991e-05
4.89999237120424e-05
3.6533401555867e-05
2.99800174581383e-05
4.04172285184865e-06
8.99183362505273e-06
4.63300633242307e-05
1.48918393395009e-05
3.04485854004633e-05
2.84349053452999e-05
4.76199049981005e-05
1.19876082834404e-05
3.62508610297441e-05
1.67288831795599e-05
3.42136360821652e-05
2.25043092951493e-05
4.48519069432223e-05
9.60568320470576e-06
1.79119434709252e-05
3.17360966400668e-05
1.23837478667305e-05
1.4551502816246e-05
-1.43780508648418e-05
3.87372333994547e-05
1.94246920616141e-05
2.79610173002376e-05
5.52366450511572e-05
2.9068690264948e-05
1.2425220907735e-05
5.16518317651777e-05
2.46800580462615e-05
2.72292483864856e-05
2.39696383137164e-05
9.99770743235625e-06
2.22262118668882e-05
1.18027711859736e-05
3.72968075396818e-05
2.91550230792877e-05
2.43146877254807e-05
3.43558713955278e-05
4.68283628131552e-05
2.14211440885937e-05
8.22430200027864e-06
-2.92596283479223e-05
2.90459866810339e-05
1.34201154370473e-06
1.75379446435639e-05
-6.79100847760178e-07
3.53790638126712e-05
-2.03934168551787e-06
3.84731168668468e-05
2.88150126040983e-05
6.07808825436282e-05
1.20040483558284e-05
2.13826296517262e-05
1.80846494993053e-05
4.87064738053352e-05
1.03359746998674e-05
4.46797198315894e-05
1.54853690944802e-05
1.50614039704547e-05
2.60309872237805e-05
2.55075387471785e-05
1.93640549301411e-05
3.30786523275357e-05
3.18388597651754e-05
2.63487774864271e-05
2.00887088078985e-05
5.34985793506383e-05
3.59629245740657e-05
9.49955249499263e-06
4.6399920997807e-05
6.20203570635248e-05
1.52233757713691e-05
5.83333894193344e-05
2.38111836469418e-05
1.8162177371726e-05
1.99057927339574e-05
3.27484400928247e-05
2.54379421824106e-05
2.50668774726814e-05
4.22672140308096e-05
4.46619609464911e-06
8.81223549573784e-07
1.26569405626382e-05
1.27587878062395e-05
2.54106432485359e-05
3.50553776647193e-05
3.6883067203078e-05
4.57776682699852e-05
1.8987126284264e-05
2.92523768754267e-05
9.73505795622548e-06
4.3801394935998e-05
2.99151916033891e-06
3.23957916805939e-05
2.16974371296155e-05
1.66042738551099e-05
1.02414198584521e-05
2.15401141980585e-05
2.47240043897107e-05
3.69074535795237e-05
3.68615526027288e-05
2.30707527621722e-05
1.1147530413176e-05
4.62632279619867e-05
2.3076315449998e-05
1.79124524976329e-05
5.62465811609617e-05
2.01530002019242e-05
2.52800410287781e-05
-5.31121195595041e-06
2.10462387780682e-06
-1.14579064411433e-06
3.65992946205696e-05
2.1585126087421e-05
2.06582837245856e-05
3.19070149743161e-05
2.19892194362594e-06
8.5607666229027e-06
1.38047899738175e-05
1.87400713281549e-05
2.10301006461652e-05
1.67428548196575e-05
3.74897956572794e-05
2.29407872824346e-05
3.0898468896289e-05
2.21745430125144e-05
1.24717002703305e-05
3.5888421781688e-05
3.43693225650108e-05
6.13177737136878e-05
2.60127938357826e-05
3.05775569987544e-05
1.65169836884135e-05
1.57380774173464e-05
1.41305276413145e-05
3.84900073760478e-05
3.8878479867502e-05
1.83604058489785e-05
2.60723377640699e-05
1.72796999398752e-05
5.78417675894199e-05
2.66159207234816e-05
3.16544158691048e-05
2.40015626787278e-05
2.64672479924202e-05
3.45604732782255e-05
1.50024489918625e-05
3.46902750183675e-05
1.66729700375849e-05
1.40094722778923e-05
3.54161342182128e-05
4.22665038219295e-05
4.21039479481555e-05
2.93921407367277e-05
1.92654506481843e-06
4.43215973019841e-05
9.52738539727091e-06
1.07049468516732e-05
1.2116896638768e-05
1.12971763871745e-05
3.98394087726417e-05
1.07024612665986e-05
3.88946761681262e-05
5.76480651228025e-06
2.93481282116699e-05
4.53741151579013e-05
2.19409443729018e-05
1.08952726891273e-05
1.15734419321409e-05
2.87268814537875e-05
8.93419320622534e-06
3.90876007131525e-05
2.84882318104035e-05
1.90566525275462e-05
6.11520539158342e-06
3.48064222287506e-05
2.29430282495366e-05
2.29338199050226e-05
4.1587181561444e-05
1.18688217881333e-05
1.45973923016476e-05
3.02029513007587e-05
3.66577997524852e-05
2.89249019823955e-05
6.3888286461798e-06
1.33710178781274e-05
2.20647328554021e-05
3.86490258206975e-05
4.31198860772469e-05
2.07878456466853e-05
1.68819434398891e-05
1.96837629538881e-05
3.01761386411947e-05
1.2312931451679e-05
3.51866151446569e-05
7.63421115500758e-06
1.66886216295214e-05
2.83625883633873e-05
2.01509747283423e-05
2.10141116572788e-05
2.37783639452713e-05
1.99165056789812e-05
2.88118936489655e-05
1.91005560439384e-05
4.67907633512782e-06
2.08406829078045e-05
1.52943173846793e-05
1.77300671859095e-05
1.14700960516581e-05
9.39665952000411e-06
8.36596268571979e-06
9.83351052535179e-06
1.33299879750583e-05
1.23868153326731e-05
2.55946132286874e-05
1.42945910487183e-05
1.41614444358445e-05
2.98827269883799e-05
2.5067021322265e-05
3.06635495707438e-05
2.60232065649713e-05
2.77861616291194e-05
2.51844109499887e-05
1.05421845697864e-05
5.57987581062511e-05
1.16115514316457e-06
2.87877858315299e-05
1.02209410263138e-05
2.5354806678257e-05
3.42127608525229e-05
3.17855841402066e-05
4.21370882545932e-05
3.60113080048919e-05
-2.31068563042629e-06
4.12895846243811e-05
3.02270148502745e-05
1.66985658836386e-05
2.75983555135856e-05
2.04855471815926e-05
1.95429351442571e-05
5.38205956713825e-05
1.20637447429278e-05
3.23413923962757e-05
3.12318533438471e-05
4.97915741833447e-05
2.05080521996946e-05
5.26643843898286e-05
2.39835625720816e-05
1.18730673843445e-05
4.54456919865594e-05
3.67929383433245e-06
4.03483605696465e-05
1.04789024099924e-05
-1.29619981523585e-06
1.5102113883038e-05
3.59809925289281e-05
8.86984240956528e-06
7.7477600048966e-06
3.49570244490312e-05
7.88670293337327e-06
8.64952079533079e-06
3.5483194889113e-06
-6.65327710308719e-06
2.05512482279201e-05
-1.17259220066422e-06
4.49109271545368e-05
8.21160363828252e-06
3.48280770612497e-05
1.91340229125954e-05
9.41839673257108e-06
3.35056880384599e-05
4.77091595719877e-05
4.17647976663315e-05
2.92477904475374e-05
3.0065194885658e-05
1.55952460719905e-06
2.22133600487533e-05
2.20606990035049e-05
4.98641838377459e-05
2.05474312200085e-06
2.50090666515678e-05
1.1682229934837e-05
1.37173727970193e-05
2.55108308380706e-05
2.15250153449571e-05
1.2067555313498e-05
3.61380088409892e-05
4.39694658506909e-06
4.44664558666944e-07
3.17448570111477e-05
5.75353787235851e-06
2.59058147947307e-05
4.201863663737e-05
1.49247825788594e-05
2.37754203752572e-05
2.72358876436662e-05
4.36310712845414e-05
2.10685372479574e-05
3.42164700280803e-05
2.49455504206767e-05
5.57197344958415e-05
4.01112870371727e-05
1.24032337332939e-05
3.96180274521338e-05
4.5065711977539e-05
3.21985406653726e-05
1.37255058258488e-05
2.85916534810882e-05
-1.73783297485323e-05
3.28565301827267e-05
5.97145561041306e-05
3.01906866613132e-05
6.47483618171341e-06
1.58434308618516e-06
4.40720166791263e-05
2.52332495494188e-05
2.17504090258731e-06
1.92487503274164e-05
6.50937439817324e-06
1.49357593031498e-05
2.47672862744708e-05
1.81336501198281e-05
1.92195034829262e-05
2.67989683000277e-05
4.53362741011006e-05
1.38455336842152e-05
4.77752011260998e-05
5.18178984993324e-05
3.68977825442735e-05
1.55966636477518e-05
3.58857762910818e-05
4.42266793277477e-05
-8.19315462451514e-06
6.7897864759052e-06
2.1278776927687e-05
2.57703236421837e-05
3.12526021265868e-05
3.40437299310405e-05
6.79553841122911e-06
3.1395795392705e-05
1.54739539749873e-05
2.37071577817393e-05
1.71317433923085e-05
2.04078583501359e-05
2.17721633724125e-05
3.18475373220602e-05
1.0523573274473e-05
-2.23029158210447e-06
9.12972806952987e-06
1.56574883561005e-05
4.13433112262517e-06
2.84793990298478e-05
6.60077672574116e-07
8.19163674587263e-06
3.54491724223705e-05
1.94587583515711e-06
3.06477615269901e-05
3.97933031830696e-05
1.2905868060797e-05
1.46174684351358e-05
2.3483212181026e-05
1.49850895596569e-05
1.21051584659068e-05
