# Supplementary material for: Research on computational propagation and identification of mine microseismic signals based on deep learning
Source: PLoS One. 2025 Oct 22;20(10):e0334641. doi: 10.1371/journal.pone.0334641 (PMC12543183; doi:10.1371/journal.pone.0334641)
Supplement: S4 Data — (ZIP) [file pone.0334641.s004.zip › 000100700001646.xlsx_0.txt_24.txt.txt]

3.59902350675449e-05
4.579771563999e-05
1.3525891029773e-05
1.38879779401568e-05
3.53291021428437e-05
2.07024255389106e-05
9.49220060610898e-06
8.20448491754798e-06
3.06022278210616e-05
-4.50252098010438e-06
2.50989175699142e-05
2.75305528742536e-05
4.15458108770967e-05
3.60146935608472e-05
2.25843867749042e-05
-4.22187770518773e-06
2.709495142055e-05
-2.24156348881356e-05
3.61360890767889e-05
3.39544518751781e-05
4.66351040696872e-06
-3.38361790125639e-05
-6.00451412566425e-06
1.50605628674393e-05
-1.71318953680121e-05
4.02497629343245e-05
1.84340103587651e-05
1.47974649265441e-05
2.97942800027651e-05
3.32653317568493e-05
-4.31535442369945e-06
3.63027239240931e-05
2.78847928309631e-05
3.93006355064341e-05
2.62951441986482e-05
4.361297894059e-05
3.14218046387406e-05
2.17185748329812e-05
3.16891939514866e-05
2.47280508738894e-05
5.58955516404887e-05
5.42543919289277e-05
2.40897688276573e-05
7.24027318372458e-06
-4.14548126864248e-06
3.34363398695283e-05
3.31274496222149e-05
3.63752309341954e-05
2.51248839918452e-05
3.31935169584528e-05
2.08835370600716e-05
2.31086999315043e-05
1.69030631138985e-05
3.41906837088279e-05
3.00647586028757e-05
3.32179888261307e-05
1.05403840465435e-05
-7.43402831829045e-06
3.28404966103494e-05
3.03215607420979e-05
3.44543355418818e-05
2.59076826631623e-05
3.00765147441826e-05
3.15245448810521e-05
4.88195657110104e-05
5.04722597143255e-05
3.1873283269544e-05
2.33905727689041e-05
2.42455487707934e-05
2.74950985856559e-05
4.10276522402845e-05
1.69376810698745e-05
-4.98601546127918e-06
2.09355707278237e-05
2.02038578436917e-05
4.894850913719e-05
4.52407377081326e-05
4.1016104206934e-06
-9.69033810801128e-06
3.91231910857055e-05
2.04785341122808e-05
2.67634903509191e-05
1.52868306346395e-05
2.42879124881411e-05
-3.307856469666e-06
6.12714101379801e-06
5.11793278262418e-05
9.87268733749413e-06
-1.2633139458407e-06
6.55710347275874e-05
3.4236805002961e-05
3.92395040732552e-05
3.46355390751407e-05
2.63598612459655e-05
3.3150437487434e-05
6.2154817192909e-05
3.7225250150377e-05
2.58842223331485e-05
3.52678493483461e-05
3.95172915677544e-05
2.73692633044683e-05
2.93712819878802e-05
-1.32935373838957e-05
4.4589630667545e-05
3.12045733790661e-05
2.6993162407056e-05
4.40900554687064e-05
4.4916368483157e-05
2.61546731538673e-05
6.38260988598345e-05
2.79632077091089e-05
3.06704734664422e-06
4.65963505501616e-05
8.04908103182119e-06
3.38927938120299e-05
1.05560645057622e-05
3.30412729527029e-05
4.06484214914555e-06
2.20688086421967e-05
5.00264573248899e-05
4.40567261903402e-05
3.11103731039352e-05
4.00967820799525e-05
1.44019321229224e-05
2.23341274318219e-05
4.38523577029963e-05
4.6132421676628e-05
3.0959128330844e-05
3.53352870595226e-05
5.07968632636056e-05
4.14950371144932e-05
4.30774403542333e-05
-1.40413389052348e-05
2.72550410113026e-05
2.63591731273237e-05
6.44053729995903e-06
2.87267530586422e-05
9.12915158597155e-06
4.64625339720549e-05
6.84117376831422e-06
2.68181343777974e-05
8.34649258431597e-07
1.88928048297607e-05
1.88886010428611e-05
4.98563777473264e-05
3.37988929683984e-06
4.18061888252106e-05
-1.50457611509371e-05
8.87539867997897e-06
2.15539122268699e-05
-1.72704472922379e-05
3.22451139092683e-05
3.02803292722265e-05
4.66732033516188e-06
4.17940640543221e-05
2.19942678816314e-05
4.39573806654269e-05
4.11971032914948e-05
5.80808813389747e-05
2.91459202768177e-05
2.42111517396859e-05
4.81580199815529e-05
2.58895964563916e-05
1.1164321562586e-06
2.989172918008e-06
5.25772699249583e-06
1.15927091596216e-05
6.43269753679776e-06
5.06174828374794e-06
4.78867602157367e-05
-1.45943822084717e-05
3.02415303605047e-05
5.23495480315118e-05
6.07659685867291e-05
3.8712994923535e-05
4.36234626190328e-05
9.20627969269957e-06
1.27650518575527e-05
2.71273584216775e-05
2.14951823467833e-05
4.32832654547144e-05
1.81805968288873e-05
1.5161948667773e-05
3.94648880054532e-05
5.36829067066117e-06
4.12854821247631e-05
2.29526733851882e-05
1.51702889456439e-05
1.89513650487868e-05
2.43355049581984e-05
1.3000706722013e-05
2.00132151522865e-06
2.15118251465082e-05
2.43642199895329e-05
1.13596295843943e-05
9.99396742663397e-06
8.1867115076042e-06
3.41967034901482e-05
9.5829312257825e-06
-9.72571668680015e-06
2.82392243030078e-05
3.03447055134324e-05
4.58451311994166e-07
1.00983733103183e-05
-6.07523035177036e-06
3.26337342509487e-05
4.46370113550488e-05
1.02202017008233e-05
-3.56514925681231e-06
2.8389286554528e-05
9.77963314284927e-06
4.5159520020683e-05
6.59813982991578e-05
2.87433062303315e-05
2.13147468347836e-05
4.12978242033201e-05
4.22588282427302e-05
6.15382207878453e-06
2.4722282518236e-05
2.07667507758445e-05
4.4456775056726e-05
8.89037205597056e-06
1.77530180901564e-05
3.47592436897911e-05
2.4767654604065e-05
2.11508830616428e-05
1.99197863632963e-05
4.78216995068908e-05
2.63489397551052e-06
5.43636817821385e-05
2.27599629367021e-05
5.17858252002983e-05
4.750762403509e-05
3.71503479776799e-05
-5.73805648362261e-06
3.65023495312837e-05
1.14762766047784e-05
5.92558230738327e-06
3.00093615722993e-05
2.56568567870769e-05
5.31690105949734e-05
3.98293228855848e-05
3.97087346311182e-05
2.04614121675231e-05
2.66292235859155e-05
8.78401666014169e-06
1.85907040371318e-05
1.31641352590599e-05
2.58492331796595e-05
2.74195306313929e-05
-1.43523249084956e-05
6.19980110236531e-06
3.74471649310955e-05
-9.4149862715101e-06
3.71562827284001e-05
1.28674930012017e-05
5.14973911593046e-05
1.26882592881681e-05
3.07763969908061e-05
5.38518788133457e-06
5.80461057704904e-06
3.77011315784013e-05
1.96920329533015e-05
2.89335909180279e-05
5.00347280006249e-05
5.05381187699396e-05
2.26538220152925e-05
-1.68661648743525e-05
3.77632654271218e-06
4.49077777422711e-06
1.82603404130326e-05
1.54641333887545e-05
2.33448226020776e-05
3.49611338538673e-05
4.15215416794357e-05
4.08896744917653e-05
3.24366021437827e-05
3.85941075152518e-05
2.33003249729483e-06
5.15833260470433e-05
3.53260012210659e-05
1.33414631400065e-05
-9.00593650031202e-06
4.08211808682667e-05
2.77322279436453e-05
7.98426543983421e-06
4.74648237159082e-05
1.09653739732881e-05
2.08826969413431e-05
4.10913662272919e-05
1.76585881097577e-06
4.1364693270172e-05
3.86630196497958e-05
5.93552922331533e-05
3.97823121501286e-05
2.14427068936284e-05
4.56935621197379e-05
5.70213150942338e-06
4.97254019107577e-05
1.03828651510902e-05
2.42823082498179e-05
2.1265790165605e-05
2.04525179917456e-05
1.81148710669762e-05
1.97827332498842e-05
3.36813378948179e-06
1.73718593378223e-05
3.05644603004186e-05
2.61139890556154e-05
2.48347379147581e-05
1.70074316887707e-05
2.79193326447707e-05
1.38959533902552e-05
1.88506646653665e-05
2.08651014935667e-05
-1.09098639107806e-05
2.26011197287575e-05
1.76711254758493e-05
-4.18322565801702e-06
6.6192551320674e-05
2.51258888668476e-05
7.53532115203296e-06
1.30820863158191e-05
1.02079569973377e-05
1.92456927767681e-05
4.46757724366494e-05
2.30074646477422e-05
2.86180553092752e-05
5.68424007412142e-06
-5.65698773640749e-07
6.49163732100643e-05
5.96555849515154e-05
4.35484093731158e-05
3.1384256688414e-05
2.34396051433157e-05
1.99374995884057e-05
2.10290751562794e-05
5.36342607266047e-05
3.69861524316481e-05
2.35517939456281e-05
2.50010894003472e-05
1.18467783899848e-05
3.61952033720721e-05
2.77213238219442e-05
8.39388198626774e-07
2.40387587377517e-05
4.69688799142935e-05
-8.07411147143533e-06
1.67581766899436e-05
3.47542542561036e-05
5.28028325464226e-05
3.79991589731541e-05
1.00813753678802e-05
5.62695270979837e-05
-3.25418676147735e-05
2.35349560678856e-05
2.25276284822755e-05
-4.32959325628818e-06
1.23769291520633e-05
3.68339459696405e-05
4.85444973609754e-05
2.8008188739429e-05
2.53633805131729e-05
2.70801100408657e-05
1.63904802972924e-05
1.85123375275386e-05
-1.34635759170389e-05
3.67247702104165e-05
2.1921846033247e-05
1.66450355624926e-05
2.29030064354975e-05
2.77100438612519e-05
1.02018759120779e-05
2.30695012357704e-05
4.49492993385876e-05
2.83673027102955e-05
3.26065596760691e-05
2.42320502277242e-05
7.84465967177811e-05
2.0071562458899e-05
2.69833335174766e-05
1.4024339074515e-05
6.70221986207293e-05
3.61682781886473e-05
4.01927837057724e-05
5.11251626907943e-05
2.1584374181035e-05
4.55819518181487e-05
3.99800805045458e-05
5.51131615948791e-05
2.77190008042765e-05
-3.3107094474647e-06
4.44403802317535e-05
2.81423429544895e-05
5.17835510480489e-05
1.78268569983112e-05
2.23381149624943e-05
2.72568606835354e-05
3.40797813984561e-05
5.30874994230447e-05
-1.11233951359018e-05
8.98045097120157e-06
-6.32738904903253e-06
-2.63977213876072e-05
2.45455100450045e-05
-1.5605341591595e-05
8.75636681078939e-06
4.27769113093312e-05
3.90212238047368e-05
2.0891416749403e-05
2.38548392219864e-06
1.39021049129719e-05
5.50970525510716e-05
3.40966108792118e-05
2.13904928499414e-05
-9.5862325579661e-06
7.28766179919134e-06
2.99672164780672e-05
-1.77065795535186e-06
-6.4577505689312e-06
1.54178292992685e-05
2.63573307315786e-05
1.47313431954533e-05
2.60429858113676e-06
4.11090045577269e-05
2.96057745286229e-05
3.57177567692172e-05
1.53959384299383e-05
2.61851524274445e-05
2.05055342125945e-05
2.68230010244525e-05
2.28573291420215e-05
2.83478856141131e-05
1.63003744893274e-05
2.8143373600471e-05
3.64038231861871e-05
3.58362731070971e-05
3.31001672918521e-06
3.40880865786908e-05
5.92289648780968e-06
2.70277962558973e-05
4.2764718395344e-05
4.10604991478745e-05
3.33626791135062e-05
2.53568527494064e-05
8.13766170571071e-06
4.3565144495464e-05
4.89542544649225e-05
2.75373364279305e-05
2.72034050044165e-06
9.61791677373909e-06
1.5840933417574e-05
4.02023329615487e-05
-1.84726032937124e-05
3.15768752172674e-05
2.93149780477757e-05
2.38402596479093e-05
2.60886766868741e-05
1.8297300188369e-05
1.30910283113177e-05
3.78549746848301e-05
1.01834405022359e-05
2.69844543224713e-05
5.57338951591372e-05
5.06754857407341e-05
2.09601143729969e-05
2.07924764248395e-05
4.13019434612524e-05
1.99559927361469e-05
4.63512533587146e-05
4.09647510189268e-05
-8.01709154702715e-06
2.00213171127814e-05
8.11163141214617e-05
2.62974912151525e-05
4.32669388271932e-05
5.95534372692358e-05
2.76557123258477e-05
5.24276250190345e-05
3.35865281237251e-05
4.14160797680711e-05
3.27751485942007e-05
1.6836352436723e-05
5.59472110303321e-05
3.170533011717e-05
3.9544180294725e-05
5.66317843528676e-05
5.12831418274505e-05
2.10154370340426e-05
5.82754499156684e-05
2.097001421536e-05
5.49428348806425e-05
3.38784996168339e-05
2.77869153812827e-05
4.13877788501559e-05
8.45728377332299e-05
7.70756106184381e-06
1.13756917936172e-05
-7.99233889860891e-06
3.05327014535745e-05
1.73488031757029e-05
-3.74703744715662e-06
9.75366737278659e-06
4.74077283640871e-05
2.57175991916642e-05
2.20697672774624e-05
2.87434094181583e-05
-7.56550521046116e-06
4.27069555094899e-05
3.64973288067097e-05
4.18601614401196e-05
9.3591759804738e-06
2.63904315890565e-05
1.67215426760957e-05
4.74166810084442e-05
2.34948576071296e-05
6.76034853856637e-06
1.78494973944055e-05
-2.08676250884609e-05
2.07356867757834e-06
2.2014292142739e-05
4.71915989623566e-05
3.46463560457823e-05
7.46922775281476e-06
1.03909013476366e-05
4.56959293693545e-05
4.91098959132534e-05
3.01403000819797e-05
1.91175249992182e-05
4.79014688167883e-05
3.74412413980667e-05
2.75737979595097e-05
5.94945017626762e-05
2.84554748627672e-05
3.19679450292733e-05
2.65021003981112e-05
3.75555603386862e-05
2.24675517624121e-05
5.28587697760394e-05
5.46325544917314e-05
4.99886586426361e-05
4.18724418342952e-05
1.75468753852713e-05
5.19802169876978e-05
-8.21573959758573e-06
-1.93182461909707e-08
4.52434883418048e-05
4.66819465821646e-05
2.35259841170006e-05
-1.03267609224462e-05
1.8341678497795e-05
2.34053157910401e-05
3.57427405175517e-05
1.44962792565321e-05
1.7457123443096e-06
-8.54436723897366e-06
2.16722674605874e-05
2.15530999520713e-05
1.8110324894188e-05
3.69091339722078e-05
4.48225034468324e-05
3.57344501448346e-05
2.27793657099943e-05
-3.246729901374e-06
1.48916833269657e-05
-8.74326541602273e-06
-1.51237041392149e-06
-1.55891146723667e-05
1.30394661275614e-05
2.14357014822404e-05
4.61602426159473e-05
1.68463794779324e-05
3.056006442091e-05
5.8173921484236e-05
2.26652436650605e-05
6.49438590033499e-06
4.07851974351027e-05
3.19922877535488e-05
2.38988412203618e-05
4.37639491075886e-06
1.65104445395132e-05
4.35923403157563e-06
4.14529788056924e-05
1.52292313504548e-05
1.57961448693873e-05
1.80502214209373e-05
8.28704169431254e-08
1.71944992957762e-05
1.50773046160234e-05
4.01502657651687e-05
5.26768574923842e-05
5.73410757601317e-05
1.06188470871554e-05
5.68925540321057e-05
4.51213390437593e-05
3.71340798695401e-05
5.54573411469924e-05
3.97045652697634e-05
3.34028964961529e-05
2.64348188668151e-05
1.53104247484831e-05
-2.0888075572014e-05
5.89498155395824e-05
1.83361293288045e-05
3.04740349945951e-06
2.76257829611513e-05
-1.86226972495931e-06
4.79541115489604e-05
5.12024903838557e-05
2.61633336051539e-05
-1.11559446267045e-06
4.89807854605378e-05
2.29225898685322e-05
2.30392638279333e-05
2.10262485102713e-05
6.68249396603851e-06
2.81924880807089e-05
3.6017973360199e-05
4.27578588237198e-05
3.48208786220759e-05
3.00838500045043e-05
2.73451418970612e-05
3.75585826525308e-05
2.46120944435269e-05
1.04068557368895e-05
4.8202546034209e-05
2.35759938956288e-05
4.98129923484816e-05
3.21316439967901e-05
1.33677983231688e-05
2.44273045218263e-05
1.59254737762243e-05
4.2725027116366e-05
2.79233284094735e-05
1.81007978701178e-05
1.49062596704965e-05
-4.54937080596282e-06
1.83306565854604e-05
2.51710354831727e-05
2.09801813611892e-05
3.24291679817549e-05
6.10758121390133e-05
2.84752235458106e-05
1.21883134757027e-05
3.02649657718965e-05
2.79407543175895e-05
3.58379530687538e-05
1.16238693542715e-05
5.93478858447381e-05
1.78249299026601e-06
4.05466253471119e-05
1.73164447673874e-05
1.39058733237564e-05
1.9271391289993e-05
3.09857957528911e-06
2.7519377233879e-05
3.77432349700951e-05
1.75363145491321e-05
2.46271595130623e-05
2.49146657472112e-05
5.16833027446646e-05
1.35583519323471e-05
-2.49571052023755e-05
6.39295996452245e-05
1.58290632012151e-05
-2.80855545581913e-06
-2.90063642832211e-06
3.53820145100338e-05
2.91957839342128e-05
1.05081170570194e-05
1.96934174482088e-05
3.37250888239799e-05
2.76499479260346e-05
2.01563701885289e-05
8.72388358024627e-06
4.58837475643034e-05
4.39250034592475e-06
4.13875216203373e-05
3.60095644585712e-05
2.74716096394792e-05
9.64062264209649e-06
3.20885504525859e-05
6.25484620885094e-05
3.53676597089208e-05
2.74810098372942e-06
1.48287697400878e-05
1.40719595690868e-05
-1.17707238524511e-05
4.5446001243561e-05
3.01835584669084e-05
2.90142372266009e-05
4.93140199606302e-05
4.53810716055937e-05
3.80273804284299e-05
2.78820665343294e-05
2.91261055417143e-06
3.17262206412796e-05
1.07736795659362e-05
1.6453572181872e-05
4.13725794511071e-05
3.09671882713938e-05
4.38282162622043e-05
1.22663311199015e-05
4.78234412080831e-05
1.03438602439381e-05
2.6392314907382e-05
2.03611898373745e-05
3.95378403472908e-06
2.78116706431127e-05
6.00280706103162e-05
1.85577746142051e-05
3.51071561308448e-05
1.22608932433502e-05
2.08628618390968e-05
2.25291150757269e-05
1.27609207195883e-05
2.04911980606146e-05
-2.15687402357141e-06
4.19563989462079e-05
4.98738603006044e-05
-6.22256404325423e-07
2.02541133884471e-05
4.02246795802274e-05
4.490575353686e-05
2.53717905137974e-06
2.78994944399128e-05
4.3747511193943e-05
-1.0265310494108e-05
2.26201889495036e-05
1.68185268502837e-05
2.82010364985832e-05
3.64988370517847e-05
2.75421434880603e-05
6.23217529801831e-06
4.73567922837914e-05
1.36460188245683e-05
3.87292408677853e-06
1.901626544168e-05
4.40201641308222e-05
3.51201479486981e-05
4.61001052609307e-05
-1.45438079323965e-05
2.18718299879194e-05
2.65798270636333e-05
2.41450831709786e-05
2.09915191973157e-05
3.76432382467267e-05
3.49619808985425e-05
3.22897289259498e-05
3.22800378869321e-05
-2.10739930586219e-05
9.43572934911231e-06
3.05330891643222e-05
2.42460987347075e-05
1.76329871516238e-05
2.96248972218293e-05
5.66431572328653e-05
2.15340416637027e-05
1.62298880313746e-05
5.07572925574448e-07
5.25464589097427e-05
3.54836527603143e-05
1.74448862080944e-05
3.19374343333732e-05
5.38963631702817e-05
2.19492483355717e-05
4.96808655496856e-05
5.27253482943282e-05
2.8029241180896e-05
2.34401285426453e-05
3.1845700746668e-05
3.70617835780766e-05
-1.35077377657755e-05
4.12878780004866e-05
5.45039982560227e-05
-1.18708966987753e-05
6.18976805735591e-05
3.90801128111835e-05
-1.83515294834372e-05
2.93319061519142e-05
6.34209851499336e-06
4.12658808494097e-05
3.63843337013059e-05
4.84525318453283e-05
1.0547019360138e-05
1.28735070815661e-05
4.18911378344054e-05
-2.62207232786187e-06
2.4994361674235e-05
1.14974655883776e-05
1.58894548965062e-05
6.08563856014009e-05
-1.40936240933732e-06
-6.84794292030744e-06
4.99077242405468e-05
1.60565586279328e-05
2.75794828862639e-05
1.90695081740007e-05
1.31385686729513e-05
2.7401068438381e-05
2.75595887764803e-05
6.15376060146228e-06
8.63263004511795e-06
4.06609434593488e-05
4.75391111512031e-05
3.34126701236168e-05
1.37989221510884e-05
3.10226254879152e-05
1.19267181414836e-05
6.97199020934011e-05
-6.92550247358522e-06
3.30874805295757e-05
4.27157705208956e-06
3.12356287552691e-05
6.11525977665157e-06
4.96424525853861e-05
2.02480144970189e-05
-1.54827227315928e-05
-1.02541448831974e-05
1.87636908225307e-05
-8.38656051622688e-06
1.90354119408044e-05
3.27438302483398e-05
-1.20253930725527e-05
-8.64348476850598e-06
2.07534629225818e-05
1.3348919500669e-05
1.48817940557265e-06
3.39933883758485e-05
2.14931503151033e-05
4.96212215183846e-05
4.37874086317269e-05
4.04050358938002e-05
2.65215241835328e-05
2.85117271084802e-05
-6.10619530060246e-06
4.52488590759953e-05
2.61333656095975e-05
1.26704430979399e-05
4.10008442426389e-05
5.21224365652154e-05
3.99934708611229e-05
1.27088931053406e-05
4.45600426285664e-05
1.48306652139013e-05
4.95940331121771e-06
2.57746628955691e-05
3.20691127927571e-05
5.51074320962951e-05
3.654979447009e-05
3.75613378380978e-05
6.49205809984652e-05
3.63370525383344e-05
-1.80253722922016e-05
2.07427538019942e-05
3.0613724134266e-05
4.15533652733638e-05
7.04196059515553e-05
4.65972457570446e-05
3.78631486629963e-05
3.66834128637537e-05
3.48022969606595e-05
4.7769844985446e-05
3.84380188207021e-05
4.132125427069e-05
4.61546424194514e-05
3.03026428518289e-05
2.24280505463211e-05
4.12261686701542e-05
4.39887923289108e-05
4.72554909090638e-05
2.97025828969164e-05
5.40540075344261e-05
4.72938764358856e-05
1.80117379508819e-05
-1.6532578202856e-05
5.06271235308304e-05
2.445846804099e-05
8.00989626610024e-05
6.69568741733432e-05
3.80096686409427e-05
3.64403573954176e-05
6.35550362252798e-05
2.7988238947899e-05
1.29759777660491e-05
1.33054991611236e-05
1.55657406100928e-05
3.48976082099838e-05
5.16720542156918e-05
2.9683963234744e-05
-8.45091206802017e-06
1.81886289066747e-05
-2.44957296387315e-07
2.30533168670281e-05
2.78096123183872e-05
5.85131866307656e-05
4.36242189807454e-05
4.22034885032781e-05
1.53352126097249e-05
3.80279695191938e-05
5.38252043937555e-05
7.83117928209241e-05
6.01189693034291e-05
2.11918168535823e-05
4.74746354810544e-05
2.67160207885867e-05
5.41776379785732e-05
4.14323259208575e-05
1.46204985408534e-06
1.91370523097611e-05
6.22623119709331e-05
3.42330298520258e-05
5.08014593783278e-05
5.44738390335814e-05
2.79939130776086e-05
2.88296398290593e-06
2.80213930428447e-05
3.20218599801568e-05
2.89943107011964e-06
4.4962862511313e-05
4.33966614505602e-05
4.53789236745048e-05
2.84919352327509e-05
4.95871776670963e-05
4.32875958822809e-05
7.82212505235735e-05
2.71499671775217e-05
3.44121728265011e-05
4.69415420213972e-05
1.15560168759386e-05
1.13757363380982e-05
2.40780056857507e-05
7.96889730252426e-05
4.89302911517556e-05
2.96510030899636e-05
-7.83104817268162e-07
4.43797532975336e-05
3.1030347364404e-05
4.72715463321538e-05
2.16218569426983e-05
4.16786947208173e-05
9.66442593782539e-06
5.2065351028604e-05
1.57689822106048e-05
3.26209601502302e-05
3.05562081798533e-05
3.94251992414065e-05
1.26709816064757e-05
1.1177100588551e-05
2.91070041310595e-05
2.50408841345662e-05
4.11365314815495e-05
5.91014412566225e-05
2.52308966929124e-05
3.27177219157407e-05
7.06270143593127e-06
4.17483094669436e-05
1.7781766171e-05
2.53529276696858e-05
4.76384385010134e-05
3.93920760763429e-05
4.44618501235081e-05
3.32190644942193e-05
5.76421730496809e-06
5.97607828311274e-05
4.61464095415974e-05
5.77908146873398e-05
5.08959319734393e-05
3.91397347808911e-05
6.50792205951675e-05
2.60217759063357e-05
1.94103499623817e-05
9.53543407781095e-06
3.5858243426329e-05
2.6459299220421e-05
3.37515447756032e-05
4.15389743533168e-05
8.62471080561554e-05
5.66684923224662e-05
2.96279178451254e-05
7.24765959643477e-06
3.04102962589149e-05
3.27391440224812e-05
-2.31699921119905e-06
4.91477776087222e-05
1.02093068396997e-05
7.5168802103702e-05
6.41967866038599e-07
2.31289034976885e-05
5.04067874321894e-05
5.3959305554632e-05
3.48911889068015e-05
3.42404874131468e-05
2.12350757122908e-05
3.66496196622451e-05
-2.7210061207376e-06
4.72665339981046e-05
4.21665585563733e-05
5.97895471563921e-05
2.57277468570062e-05
5.23971151077179e-05
5.35211771700289e-05
2.10874455278328e-05
6.52008508387979e-05
2.77746856864931e-05
2.17655879846924e-05
4.09948445705919e-05
5.80232852781863e-05
2.46903907875625e-05
2.22108407719319e-05
3.97714141001418e-05
5.81360797683537e-05
6.33699490388799e-06
3.01615393991108e-05
3.51983154778667e-05
4.42969878632029e-05
3.99969572585229e-05
6.11142865161804e-05
5.3427041214907e-05
3.02296095539994e-05
7.20793715305297e-05
3.9144424571407e-05
3.76360808177856e-05
1.68052402075591e-05
3.09103773617214e-05
3.64633920168842e-05
3.73279015372293e-05
3.70477266983361e-05
-1.11437853443258e-06
4.30484106748821e-05
3.69017537709084e-05
5.76774591682003e-05
1.10491809180332e-06
3.55540284043983e-05
8.62920851009497e-06
1.16560272166077e-07
4.10885694228141e-05
4.0777540211403e-05
1.85656762736061e-05
2.61096405274805e-07
7.59500723429392e-05
9.58950843413694e-06
9.50160294953722e-06
2.68373329177847e-05
4.52602168728813e-05
2.42053953917017e-05
3.88503570375572e-05
2.27371823123814e-05
2.56249364084164e-05
-2.42513398807764e-05
4.94860828621986e-05
1.52691892544519e-05
2.43669184833126e-05
4.44643616445891e-05
1.97199910125506e-05
2.53165441021652e-05
4.50662953553755e-05
3.24731048338474e-05
1.68776493297367e-05
1.9444223058489e-05
2.27630936458853e-05
1.88062607560067e-05
2.47540176286933e-05
3.29077967562804e-05
2.32843472854473e-05
2.84302443121701e-05
6.06829196273257e-05
-4.5376440247302e-06
5.26276190336082e-05
1.51688553239085e-05
2.4009810138719e-05
3.07994108074251e-05
3.07352365650086e-05
5.65559969296369e-06
6.69346375440574e-06
6.77563918771592e-06
5.16996167418214e-05
3.16994048783184e-05
5.58693418842292e-05
-6.98442244687075e-06
7.77451519868398e-06
4.31843938061994e-05
3.37146430863937e-05
2.26607330393908e-05
1.98360948768367e-05
9.0772246966453e-06
3.57877099607845e-05
4.90538580173823e-05
2.91366195856104e-05
3.91376652591718e-05
4.03031411501178e-05
2.4072232949213e-05
5.43725685138157e-05
5.0585835622839e-05
2.41199187539107e-05
7.79065692209733e-05
9.82392559605964e-05
1.55473473989317e-05
4.70518757807085e-05
3.3997344828878e-05
5.21159286625518e-05
2.11916168141253e-05
4.87355939883998e-05
1.48198055990232e-05
5.01483877874353e-05
5.0780600146097e-05
2.86568422455046e-05
5.77331499653236e-05
5.33242690302267e-05
3.12762801794485e-05
6.01314936155624e-05
3.01677468688377e-05
2.80859028485056e-05
1.14441334559973e-05
1.1406900192844e-05
4.24346778255634e-05
3.90420016160106e-05
6.6537187878654e-05
6.38847007246567e-05
5.91363265983955e-05
1.59127364718096e-05
4.00569902234474e-05
4.09136642651843e-05
2.40509956090672e-05
1.975004143951e-05
4.23866116949054e-05
2.00125328836186e-05
5.97068653432609e-06
2.98045249419944e-05
5.46746389246749e-05
4.60120216147492e-05
9.88260557309779e-06
6.28857897755721e-06
2.56741627105328e-05
2.67537853801495e-05
5.88939243151855e-05
1.46665463398772e-05
6.44399382235696e-05
1.37923625180725e-05
3.29148839309311e-05
4.87862464863794e-05
3.94927166695567e-05
3.35244127362127e-05
5.89729815421601e-05
3.78315479823479e-05
2.43131427771622e-05
-1.73155920728833e-05
6.31377049216096e-05
4.0015154767674e-05
2.49742317723346e-05
3.30876626799055e-05
6.27538044672209e-05
1.68346267366806e-05
-3.81159357626093e-06
2.9323246742034e-05
3.99550385413252e-05
1.52660970061252e-05
3.15795284501345e-05
3.83985319969296e-05
2.32048436753364e-05
2.77743037360154e-05
5.79351257593453e-05
3.76987129360464e-05
-1.0198929634441e-06
6.07314390412116e-05
2.73799878760793e-05
1.19543269723678e-05
3.79559793661256e-05
3.49328776291929e-05
3.50653647942153e-05
4.93855650139795e-05
4.55232396451113e-05
5.6471653010284e-05
3.50224058152933e-05
5.48754272840083e-05
5.15323655889077e-05
4.34246231217664e-05
3.3556597990688e-05
9.01180151912977e-05
4.80980093362181e-05
3.03079049360981e-05
1.56601416392594e-05
1.75930291584554e-05
4.35724541874327e-05
1.70062720053667e-05
4.73555829507846e-05
3.92627998249077e-05
5.7377335235828e-06
4.59158986154557e-05
3.19062091579418e-05
4.59377849293552e-05
1.27162360800432e-05
4.50810490767574e-05
-1.58406679743033e-05
5.55415927106291e-05
1.24221724091626e-05
-1.10626151333548e-05
5.42913693963278e-05
-3.90116015378951e-06
1.70166805930938e-05
3.57628685759208e-05
3.8335012732016e-05
5.83151537285722e-06
3.71918140305543e-05
-6.94867505133952e-07
2.03095742168398e-05
6.12892925066485e-06
6.12987678561777e-05
4.19502429584312e-05
4.45833342086628e-05
2.53904849211121e-05
2.43446096191822e-05
3.91539563953334e-05
3.55026543836279e-05
5.03889233248895e-05
4.86123293808032e-05
5.98778559695511e-05
5.04733348757618e-05
2.52097941565586e-05
1.61436958894846e-05
4.28558910805744e-05
3.04606823775077e-05
3.44520604561689e-05
3.6580213455565e-05
4.78163840694838e-05
9.23661737243515e-05
1.41829090562505e-05
1.36634910588053e-05
4.0801402826056e-05
-3.02661605088565e-06
2.59723746937819e-05
4.73896940967386e-05
2.54703644309235e-05
4.92715891418475e-05
2.62605074932205e-05
1.68124786147386e-05
2.61742141055733e-05
3.80942829099738e-05
3.04501008013922e-05
7.05977009755205e-05
5.00071351846924e-05
3.76379324350046e-05
1.34144350166885e-05
3.22179188854764e-05
1.14690464365543e-05
1.95418155294304e-05
5.83386303703469e-05
4.30828195249067e-05
2.31324380569283e-05
1.95333522307794e-05
1.78632626636066e-05
2.67537740787202e-05
3.93045741237274e-05
2.07590783308811e-05
1.3266665714107e-05
3.38105130566954e-05
2.62937378306724e-05
3.83541921228095e-05
1.61719668191272e-05
3.04202124391808e-05
3.41809115206496e-05
1.85629150553606e-05
5.18796052307218e-05
4.92803294848015e-05
2.39666767691811e-05
6.45166798005904e-05
2.42692637493777e-05
6.74841350694455e-05
6.33830393345212e-05
4.60684998395843e-05
3.14923396511685e-05
6.73248632410323e-05
2.06750592739004e-05
1.48231047076637e-06
2.85842937345743e-05
3.06121281804745e-05
3.71468317158865e-05
2.41780156553299e-05
1.96925127860286e-05
6.5130119217823e-05
4.27195485550684e-05
6.77648018388808e-05
1.45516843554183e-05
6.02836709947215e-06
1.96974304462844e-05
-2.56815974093653e-06
2.48390832534971e-05
6.15577847836861e-05
2.51718492165985e-05
-1.83217489748722e-06
2.63931899614669e-05
3.09410434202921e-05
4.69935921302465e-05
3.10959589438634e-06
5.72071943397662e-05
3.92975088091508e-05
4.34543893535135e-05
4.12963843441177e-05
3.76405073501549e-05
2.75486765468004e-05
2.89334274101032e-05
5.56338805909372e-05
2.23301475209311e-05
1.8295223893523e-05
2.28303121239256e-05
4.80076059382336e-05
6.0153203053525e-05
2.76964261938912e-05
3.05673603323787e-05
7.2519894838405e-06
5.1422794396203e-05
1.0549026839304e-05
1.01629943380818e-05
4.67325939293717e-05
9.01247044101489e-06
2.9206793925777e-05
-6.62563050850805e-07
1.52247379561583e-05
4.73086813073337e-05
4.76630397025919e-05
4.08966720240977e-05
7.91549949347525e-06
-1.22379146087654e-06
3.92959746528342e-05
5.7207962429018e-05
1.82270964429346e-05
3.31958921449287e-06
2.03061131547502e-05
7.04781931684112e-06
6.38637517245959e-05
2.20026649628127e-05
3.57549981507315e-05
4.76978740356972e-06
5.34955160785544e-06
4.86532313213084e-05
6.23506432913647e-05
3.19008675425986e-05
5.71810774032603e-05
3.00923127008639e-05
3.81835564164019e-05
8.75483563665747e-05
8.19411179434553e-05
1.16363614541712e-05
1.94557387162488e-05
5.19860477899354e-05
1.00103610470316e-05
4.71357862913152e-05
5.84842248453559e-05
3.67093573510459e-05
3.28931386674184e-05
5.29383147967674e-05
3.89076588615877e-05
3.86124411968695e-05
4.47925515562429e-05
4.8465020072423e-05
7.27976233889888e-05
1.39261916350387e-05
2.94928757589252e-05
-5.38608841294336e-06
5.11516501466858e-05
2.16947644739069e-05
2.44324132197598e-05
5.24728560997761e-05
4.46092594519908e-05
1.24466316642351e-05
3.84425982772776e-05
2.65838933083165e-05
4.83285100520616e-06
3.38719225807151e-05
2.99367854061711e-05
4.44566109458173e-05
5.21852633194805e-05
1.40799343845327e-05
4.25758024267921e-05
3.89730877970732e-05
3.41127047270312e-05
5.44166067896046e-05
8.39600525334652e-06
2.72427839488259e-05
3.58455296397659e-05
5.46183578967941e-05
4.77925021677796e-05
4.08983323368654e-05
2.14730053359878e-05
7.42564553250153e-06
9.51563494108933e-06
5.93319805254763e-05
5.59885023173719e-05
2.61888696937216e-05
2.46698232127198e-05
4.57895315147988e-05
2.85875260925191e-05
-5.97223602214033e-06
4.24201589614037e-05
4.26010435516045e-05
1.45032753822311e-05
3.60397159197216e-05
3.74702703467604e-05
4.88691560896009e-05
1.88481677097553e-05
2.32426671428916e-05
3.12113316107795e-05
1.70773662829585e-06
3.86502262043761e-05
3.87602951126965e-05
1.16672287122682e-05
1.11195138816827e-05
3.67947119974012e-06
1.44773063528631e-05
1.87978245633064e-06
6.3962010702426e-05
4.15918511405457e-05
4.43758617684043e-05
2.88769906369992e-05
3.57730351663117e-05
4.58788372374262e-05
2.54096185849055e-05
2.75423073286314e-05
4.67782454564483e-05
1.78919625161875e-05
2.25468313977368e-05
3.81994118209059e-05
1.34557572000123e-05
4.13293854067993e-05
1.89804965322344e-05
4.78931347816496e-05
2.4475323168854e-05
1.52991370168003e-05
6.47529752860373e-05
2.69158579948695e-05
5.66408362213432e-05
7.50784304785476e-05
5.27310323046818e-05
4.86265955305838e-05
4.4558911639119e-05
5.10749213600347e-05
1.25250869677597e-05
3.74424428963897e-05
2.58042902988845e-05
1.20085409485017e-05
4.72939814187094e-05
3.295396596293e-05
2.73683500695479e-05
3.08096721320979e-05
5.1573645089009e-05
3.28570993291783e-05
2.63759508124845e-05
3.48166536997075e-05
3.50075845827625e-05
-1.51063754803917e-06
4.30119876286751e-05
3.1260898569748e-05
1.37785737414401e-05
3.41342908242918e-05
5.61447236188372e-05
3.10801107470916e-05
7.46792695557582e-05
5.70148717679298e-05
2.92356257876854e-05
1.77732737997545e-05
5.88211487151131e-05
5.98174395331957e-05
2.09235660025771e-05
5.14273415950501e-05
1.80979607125385e-05
1.00601101969264e-05
3.50949209052526e-05
5.74143331098164e-05
5.22778407058572e-05
5.46640188190238e-05
3.14577693034453e-05
5.58045881565135e-05
2.01788785904039e-05
4.6984442092098e-05
5.43797880163057e-05
8.06546567900957e-06
5.58573770464943e-05
4.39057671172029e-05
7.5822019948404e-06
2.82200885382403e-05
4.91460994159984e-05
3.33933322476459e-05
4.63467009051328e-05
2.95557006230103e-05
4.02554796534862e-05
2.17764019295934e-05
2.56554451137717e-05
4.91006719258444e-05
3.13411157815579e-05
2.78782098590073e-05
3.9460345780807e-05
5.289345892784e-05
2.49746138847643e-05
5.03034152115772e-05
5.01798922872846e-05
2.41195467064828e-05
5.81550213687135e-05
2.47606606823713e-05
5.54147900742583e-05
6.52249576627284e-06
3.96660211033452e-05
2.75942116689469e-05
6.17805347742921e-05
2.63554143628823e-05
6.41821953828254e-05
4.11838179112022e-05
2.89060717816258e-05
9.74377920510265e-06
3.23686775653953e-05
3.43755865264745e-05
5.64597620529774e-05
5.15578095708282e-05
2.73811846106331e-05
3.95083150181642e-05
3.872746809809e-05
3.12255925920247e-05
2.073166477703e-05
6.78712647103846e-05
2.76880516807185e-05
1.13735480363267e-05
6.80705676393686e-05
1.79468544349248e-05
2.29084805536469e-05
3.80009714298136e-05
1.91868197719232e-05
3.96454570992297e-05
5.98989332757983e-05
6.07221386065423e-05
4.22722469127342e-05
1.10452897709077e-05
2.910874474876e-05
7.16126005916663e-08
6.36914835534113e-05
2.58995592162432e-05
2.90885328994815e-05
4.61717891457851e-05
4.36332706244633e-05
3.03890882196873e-05
7.20395019014249e-05
2.39838817097128e-05
4.21618177325455e-05
7.26705050017432e-06
3.63390054861089e-05
2.60632640989718e-05
2.09686798122322e-05
2.37558295826711e-05
2.27254877032866e-05
1.24486455008316e-05
3.32453070811751e-05
3.69793077839921e-05
1.79108161329564e-05
5.34429857687044e-05
2.67778071820374e-05
1.78365124468056e-05
6.45216658753824e-06
1.65808348887427e-05
5.54217263357893e-05
2.55908763570097e-05
2.44307714487297e-06
3.37726889274865e-05
3.50577665878317e-05
2.09054722568819e-05
2.65165479381502e-05
1.1125218113115e-05
2.20800277905943e-05
4.81661774033192e-05
9.0920224287541e-06
2.49781055260152e-05
4.73029963679202e-05
4.40347328970165e-05
4.3968929197524e-05
1.32187684588809e-05
4.04044864534781e-05
2.49507518483606e-05
1.96035383634742e-05
2.67863112031064e-05
2.02196613510934e-05
4.73192237304629e-05
4.34129092535069e-05
2.74394652510909e-05
3.54790430630924e-05
3.12572197258602e-05
4.28353597509449e-05
6.15305046329737e-05
4.1972919123557e-06
1.30757877771407e-05
3.96119563772194e-05
6.12026841261788e-05
2.89113370550843e-05
4.57482355919232e-05
4.67000323308237e-05
3.10741473001299e-05
7.7194279213846e-05
5.6566193205147e-05
5.73324662742353e-05
8.32130014712611e-05
5.55686291592383e-05
2.19605130478967e-05
5.92508301055854e-05
8.18184654219516e-06
3.34193393940518e-05
6.40322732001951e-05
5.05868414258694e-05
8.04370544375819e-06
5.60735187687189e-05
3.48995180248552e-05
2.90718440023972e-05
3.09063720766438e-05
2.06037037010338e-05
5.43158329269438e-05
2.11982194640298e-05
4.21969865214829e-05
3.9115432300691e-05
3.89573708018244e-05
3.91854405963267e-05
2.47774893070984e-05
6.04426267356346e-05
1.61653349952746e-05
3.14283377929421e-05
2.8581281196984e-05
1.2762587435595e-05
4.87186422756796e-05
4.04426524377019e-05
6.90704233499682e-06
6.01844501816825e-05
4.88662373997699e-05
8.66214781002113e-06
6.55397530332354e-05
3.42268926868577e-05
2.47787428680548e-05
3.75953030592357e-05
1.97264518766382e-05
3.15802218228619e-05
9.49063201510607e-05
6.95595484279941e-05
2.11845946635393e-05
2.63624435796921e-05
2.67060063174776e-05
4.84705275770165e-05
3.94981205037745e-05
6.98881574229023e-05
5.2386021884174e-05
4.68503211719069e-05
2.32524141833707e-05
2.22694099742529e-05
2.34723862136019e-05
-2.38659687442662e-06
6.30533380392845e-05
4.70161160770335e-05
2.67842865118847e-05
3.01416408632115e-05
5.19288342974873e-05
4.63528457829238e-05
2.84693067436153e-05
3.65150013898844e-05
-3.29719846018393e-06
1.23698048331099e-05
7.37386240922552e-06
1.6332672362774e-05
6.57590496292484e-05
2.90908979678375e-05
3.87275996819983e-05
6.19518242638624e-05
1.58596533467876e-06
5.78313533497097e-05
2.5569585721356e-05
3.69291320553578e-05
2.98927146117044e-05
2.19971674729379e-05
6.20302034648835e-05
-1.04444407265356e-05
6.4705981968582e-05
1.38332642264855e-05
3.16074672496155e-05
6.59083383857238e-05
1.53230292454732e-05
6.3942870328978e-05
1.84372516622778e-05
7.35313558189433e-05
2.67461260829037e-05
3.82819811596423e-05
4.70532453797852e-05
5.90119435961738e-05
2.03060812868652e-05
-4.78655830059633e-06
6.21116692840025e-05
4.4799605431226e-05
3.57899121019299e-05
-1.47617602303222e-05
6.47683664750274e-05
5.36046700901708e-05
3.98903176763895e-05
3.7897253031461e-05
7.17871419073327e-06
2.2811593518898e-05
2.44459563244558e-05
2.27324353008906e-05
1.97402378546268e-05
2.15916705917291e-05
4.43054057696255e-05
5.09545667409962e-05
1.57363703429171e-05
3.39200232602642e-05
4.18252433875879e-05
4.98865678808007e-05
3.86104410438267e-05
4.0775431984222e-05
3.26565877030667e-05
3.94358855683619e-06
4.5901361167774e-05
5.19874212574773e-05
2.32368025495892e-05
-1.54815928515442e-06
4.66319912818145e-05
5.69124476951956e-05
6.36688792689362e-05
2.68884347355598e-05
5.36198041497665e-05
1.22103642756223e-05
2.09592778430241e-05
5.99590988475701e-05
3.85043203251558e-05
5.19276898697981e-05
6.68976816350312e-05
4.01858329557048e-05
3.57157505508439e-05
2.4897638608032e-05
2.38677664851803e-05
6.285678127307e-05
1.0906633307296e-05
-9.49315285152938e-06
2.60834732328459e-05
2.04689260276747e-05
5.25597725212194e-05
3.67493136507744e-05
2.6922237682943e-05
6.60194879954825e-05
2.73793585405763e-05
2.00273830508842e-05
4.01504861546818e-05
3.26254755371257e-05
2.54596744267015e-05
6.02492702147105e-05
6.40076018915598e-06
2.95380603268131e-05
4.84292569112049e-05
4.6040767990895e-05
3.6773572200722e-05
4.13185838844265e-05
1.15259348831668e-05
4.28407292296925e-06
2.28321383293819e-05
3.97541075647411e-05
3.76419348864459e-05
7.08792686327633e-05
4.40136834896513e-05
3.36371439609283e-05
5.90723525396014e-05
5.70920901508995e-05
3.37293199845124e-05
1.14501069466095e-05
2.41439639318925e-05
1.12578277360187e-05
5.51347338433582e-05
2.74927293798332e-06
3.20250585004891e-05
4.02312319737971e-05
3.15456970918151e-05
1.98149084638795e-05
3.02433354985804e-05
3.00821338508593e-05
3.22197941027142e-05
5.0561964625569e-05
3.56031657977275e-05
6.52315954029556e-05
8.54696561929084e-05
3.13135480198854e-05
1.61845306076372e-05
2.46043450118694e-05
3.7322013997061e-05
4.83876290508582e-05
1.96793438790027e-05
3.0795732417916e-05
3.92040193449698e-05
4.96622689563815e-05
2.72408104351704e-05
3.83172513362537e-05
4.4451820683384e-05
2.20161319177455e-05
3.94498275283299e-05
-3.68206891661012e-06
2.29048383715354e-05
4.83727597659507e-05
5.44577365049716e-05
5.77639295834345e-05
4.94105667008349e-05
3.69236064741624e-05
4.99874610381355e-05
1.5677627136407e-05
2.85599658753373e-05
3.61119961648096e-05
2.60134481634858e-05
3.1473573569396e-05
1.95316987572491e-05
1.82461888202951e-05
2.49423343697876e-05
9.75664207816974e-06
4.00264720471327e-05
5.3567676992423e-05
3.64787288709968e-05
-6.71720542423095e-07
4.24910666589052e-05
3.73081498524099e-05
3.81977971134243e-05
2.19621617203385e-05
3.53159506576629e-07
3.73194001283259e-05
2.66437235112792e-05
3.44117254244381e-05
1.91990906636414e-05
1.63416627778091e-05
2.98353385148033e-05
2.45651734837024e-05
5.67627444318913e-05
6.47734567533452e-05
1.35923285987401e-05
4.71009534800859e-05
4.76693015634614e-05
9.20596657801495e-06
5.7809047001037e-05
7.02351516587332e-05
5.99300535096098e-05
4.35365407712117e-05
5.00508010731937e-05
9.00435867777215e-06
6.55851984961053e-05
3.8315734264692e-05
3.97229193404666e-05
5.26802159852741e-05
3.55744601811712e-05
5.20021783597537e-05
2.88032034680969e-05
2.14447218476621e-05
9.64538447965757e-06
3.38934208378507e-05
4.20734509303624e-05
7.83950246961242e-06
-8.24985370855896e-06
4.51591592445742e-05
2.98237610548757e-05
4.64982836449875e-05
2.65328128875197e-05
3.46340671901734e-05
5.89149974328115e-06
2.22080747966038e-05
3.38087477738115e-05
2.36892550385762e-05
1.71759725388785e-05
2.30960387325093e-05
1.56735482958922e-05
3.78108905511979e-05
-3.8216793820224e-06
1.77948470825598e-05
1.54164227331213e-05
5.03760199409947e-05
5.94059335661809e-05
7.311222077204e-06
6.14249035505751e-06
2.99790528289426e-05
3.13476241796145e-05
2.12030612320545e-05
3.84183609875311e-05
5.36251844031044e-05
8.76012128023882e-06
4.89379008476686e-05
2.11158577261326e-05
1.37672949834357e-05
3.29533690884353e-05
3.62603259566215e-05
1.02380503547114e-05
1.65545435319609e-05
2.53389708793995e-05
1.93767633389157e-05
8.13261401916935e-06
1.98578542955761e-05
7.29038190948043e-06
2.74368209131088e-05
6.67242931604037e-05
3.42063015074913e-05
2.75933156911716e-06
6.84222310615948e-06
1.98883538522596e-05
-2.49278532483264e-05
5.4375958928172e-05
3.08393505454012e-05
1.36910130460629e-05
2.45558623898284e-05
4.39849613925352e-05
2.86541134120193e-05
3.22258466382697e-05
5.50431867669823e-05
5.21987470018585e-05
4.27563891903255e-05
3.83910696534381e-05
5.8765032701283e-05
5.7886502829583e-05
5.30318910836857e-05
5.70850565014926e-05
5.38734927459208e-05
1.2886946071251e-05
6.53018647055198e-05
4.51085934407403e-05
-5.35073036087714e-06
7.1107637570373e-05
3.25227852003749e-05
3.07661520605979e-05
7.72798510811415e-06
2.51616930510414e-05
1.85674491456273e-05
2.00861798201545e-05
5.71791063458254e-05
3.16423945525484e-05
2.61909000835774e-05
2.5898068245036e-05
5.94528233240691e-05
4.194451773518e-05
5.05695813639362e-05
3.29851030761544e-05
3.69697467006561e-05
3.89567613296748e-05
3.64832373479194e-05
2.79762080200594e-05
4.70341260188556e-05
4.3343056101631e-05
1.06543124573054e-05
3.16890789315305e-05
4.07887762187242e-05
3.56318207526815e-05
4.48451861853533e-05
4.16836143350414e-05
2.73498312738532e-05
3.82035581861058e-05
3.83263452084224e-05
1.26389668760813e-05
8.53182942039844e-05
3.02761184545904e-05
1.94852118326149e-05
4.79846545325029e-05
3.8659965161204e-05
4.73473840368166e-05
6.01634972379593e-05
1.56961473138552e-05
2.71352676082325e-05
2.15100814713045e-05
5.54905216777209e-05
6.85212067092599e-05
3.68156600841632e-05
4.70986970762756e-05
2.70430329174767e-05
2.92178825322191e-05
-5.08665014460636e-06
4.95696745532214e-05
1.72987151936754e-05
2.33380631486761e-05
5.27455628833754e-06
2.2122143032895e-05
4.83876592443919e-05
5.80351977169441e-05
5.47577314010525e-05
2.96959524402562e-05
5.81337914460873e-05
2.21394161500752e-06
4.62441489487055e-05
2.16361530251021e-05
4.55829127287411e-05
1.25264151938852e-05
2.00480349139222e-05
9.42581246996326e-06
3.47593564560753e-05
2.34831107177011e-05
4.41544547011487e-05
-2.36889844488327e-06
3.25781480715485e-05
4.03731659866093e-05
7.40301505239906e-05
5.76509899296381e-05
4.77649073532628e-05
4.73624908699588e-05
4.12250513820655e-05
5.33932125678418e-05
4.94925514465004e-05
5.49772634236216e-05
6.78245678233289e-05
3.87913775074379e-05
2.20712902038865e-05
2.38269606016411e-05
8.29799170314059e-05
2.79370786244833e-05
3.57444239723575e-05
2.45793730339121e-05
2.26986263934087e-05
3.24565820382516e-05
5.5129586507331e-05
2.87963127915409e-05
3.42606450070632e-05
6.15417441277177e-05
7.93917547138734e-05
-1.59225086105974e-06
5.02073378159406e-05
6.72954786982818e-05
2.71776982097615e-05
3.27415046746792e-05
1.70343946420647e-05
2.56723025113595e-05
4.41823799293886e-05
2.90211385597419e-05
4.13196842227774e-05
3.04655219971915e-05
1.98954005287078e-05
3.96569197488772e-05
2.5231944180165e-05
1.17105041793605e-05
-4.86749789047671e-06
7.7201245339813e-05
2.64845108525695e-05
1.26416786187883e-05
2.18302656366023e-05
4.76204155257809e-05
5.15513849112539e-05
4.83893928777911e-05
6.26413809811591e-05
2.6276731590403e-05
1.13371992063015e-05
2.96810288196899e-05
1.38894544826742e-05
4.11794707341608e-05
-3.81953100154678e-06
5.5584480097302e-05
2.19607901459907e-05
2.62159774556819e-05
6.49231159037192e-06
4.46731854547848e-05
1.41656510553442e-05
3.18873720275798e-05
4.27404474478305e-05
2.38413554852787e-05
4.14262712763116e-05
2.28965091000115e-05
1.93673576766068e-05
1.53456387131051e-05
1.6306288223929e-05
3.82314896304443e-05
1.65731070093766e-05
4.53539909186984e-05
3.37873563049335e-05
4.3881205885132e-05
4.72619678839647e-05
3.32432143897465e-05
1.53920436860693e-05
2.86224599155556e-05
4.51404483285023e-05
3.96283359320125e-05
4.45550567971721e-05
2.34641025110293e-05
3.70257586681745e-05
2.95573676206494e-05
7.95295000794004e-05
2.89668507796456e-05
9.09577225859836e-06
4.65913694806136e-05
3.36561577319332e-05
6.74310577139379e-05
4.64932858451309e-05
3.68630076236911e-05
6.90725276189239e-05
3.49661340269324e-05
7.53061477397756e-05
4.67659796209291e-05
4.85940204498124e-05
3.74164581336367e-05
4.47101237262322e-05
3.16183056635219e-05
3.84283606869113e-05
2.0066676331505e-05
1.47661877004004e-05
7.47298082955805e-05
2.49067223932544e-05
2.87725611322999e-05
3.74120453466836e-05
-1.60603761487212e-05
6.13834389402214e-05
4.91850831232959e-05
1.98986058091655e-05
1.92856919331857e-05
3.33776074297503e-06
2.03745388167929e-05
4.70202064826418e-05
4.05287410439132e-05
4.40134098781374e-05
9.91687278144444e-06
4.13237746896957e-05
1.09797163886024e-05
2.12182336637196e-05
3.23360840851168e-05
1.73801403945055e-05
3.64172782720919e-05
4.12193294134327e-05
2.15528956067713e-05
2.92598184801993e-05
3.48496432314617e-05
1.30004608364758e-06
2.83398433431014e-05
-1.85846969938712e-05
3.70323660991123e-05
0.000108638042496905
5.98548279582469e-05
3.91505316713491e-05
2.8273259154473e-05
2.0913740962168e-05
5.956854265428e-05
4.32328756933605e-05
5.08495688259761e-05
2.74148254324523e-05
1.3455161960051e-05
2.49864517111286e-05
4.38650329772902e-05
-3.13439455108606e-06
1.28898782634608e-05
3.05273065808758e-05
4.611242427409e-05
3.4955966145591e-05
4.80233553553884e-05
1.70150905968105e-05
4.89875033402778e-05
2.74168907142676e-05
2.91794540580351e-05
7.47604227763883e-05
3.80500663840071e-05
-6.65267934493725e-07
1.20233624102553e-05
5.77604896993993e-05
1.46904700794475e-05
2.85157746719369e-05
3.88817913006046e-05
3.15217419417848e-05
1.67035987365407e-05
2.63904873377377e-05
4.9251799446441e-05
6.28109321870732e-05
-5.4842448763681e-06
4.20070546327564e-05
5.96480255138756e-05
2.32007613898069e-05
3.81816508288641e-05
4.88115939241774e-05
1.673705782162e-05
6.58175703776036e-05
8.14070708031929e-05
3.16034702276533e-05
5.77240226313097e-06
5.877895172491e-05
4.50243138170007e-05
4.64133930717113e-05
4.73636313826705e-05
5.41680496268806e-05
6.51839460683259e-05
1.7732945960172e-05
5.30127256659102e-05
2.82809640824005e-05
1.29149523898989e-05
3.02827672611908e-05
3.76901117507854e-05
2.14335501653084e-05
5.56266631638401e-05
4.0234195139213e-05
3.51514056975086e-05
5.54440409807317e-05
2.44722232824268e-06
3.21060814728809e-05
5.54365943307146e-05
1.69108774830021e-05
1.09611789935009e-05
4.75784547756661e-05
3.6529964282831e-05
2.47376632738492e-05
2.62652961772828e-05
1.99046917658315e-05
5.79508161173075e-05
3.06429848901424e-05
5.02727557755639e-05
5.21399612062991e-05
2.06642712982536e-05
1.18086469099408e-05
4.09107043757316e-05
5.18575480225064e-05
2.54467411904605e-05
3.39331125486428e-05
2.81091658478644e-05
2.11779785930389e-05
4.24136489162713e-05
4.90456719727873e-05
2.20801617401808e-05
4.13832310915437e-05
3.95796669844874e-05
3.9332241461685e-05
3.19083320937193e-05
2.48357569061215e-05
5.7205865740174e-05
3.18091748880236e-05
3.18162911415615e-05
4.13227896687144e-05
3.67315413066247e-05
2.35959376660453e-05
4.7742808457054e-05
5.47578829516151e-05
3.99829213639706e-05
5.352544498011e-05
1.61008308631001e-05
1.24292197035046e-06
4.28264144716867e-05
2.34183348062409e-05
4.45428777707482e-05
3.96522888894285e-05
3.06727544967627e-05
6.14271420930922e-05
3.20228907220335e-05
3.23892727271101e-05
1.40538235315973e-05
2.9340375863146e-05
4.77750009438171e-05
5.0046920624298e-05
1.92049752738534e-05
1.98826588761895e-05
2.58276754896786e-05
3.96287384293213e-05
3.49818916007207e-05
3.9989129773967e-05
2.11981576542592e-05
5.47043575598167e-05
3.40446589882247e-05
1.40864389355924e-05
5.88234034342343e-05
4.31068776114646e-05
5.30539483458421e-05
2.31949354293113e-05
-4.23136501079721e-06
3.58287041315658e-05
5.25805453994959e-05
3.53702623217165e-05
2.37890501521885e-05
3.72882505459489e-05
-4.95518377969013e-06
4.3737723522424e-05
3.35547268818738e-05
2.38845090788108e-05
4.75543613580763e-05
3.00368665580417e-05
4.30530279496242e-05
5.84263784754035e-05
3.01097291554397e-05
3.24998957744536e-05
3.16602240355269e-05
2.63948136576329e-05
6.18005985367569e-05
1.89292875423228e-05
4.11275562116962e-05
8.62625591644047e-06
7.40895090322985e-05
1.84857486941571e-05
1.74449847563461e-05
2.03956996239825e-05
4.9249529735173e-05
2.95605923340549e-05
4.61232869666295e-05
3.07909068947774e-05
1.27688377558257e-06
2.63235981014785e-05
2.65566665870511e-05
4.57480901706933e-05
4.2450364531419e-05
2.79285747178678e-05
4.97038779043368e-05
5.71411319995663e-05
3.8907549427651e-05
3.56512485404326e-05
4.48106376840018e-05
2.17815217886829e-05
1.6919358988036e-05
4.08252387924472e-05
1.217833112642e-05
4.91626201911188e-05
4.84204978984852e-05
1.88797142351832e-05
5.89543484592982e-05
3.74726670249173e-05
4.14413402235605e-05
6.16528869213215e-05
-2.40813784609982e-06
2.31963701236095e-06
5.97039343285558e-05
6.18469726178909e-05
2.17004228558071e-05
5.15971316369084e-05
1.49662345820019e-05
5.78190369348653e-05
3.92306880536257e-06
3.22700992932083e-05
5.66505564339431e-05
2.23190468110556e-05
3.36014644485167e-05
4.51980383156034e-05
4.19546789729403e-05
4.25441323348212e-05
2.57851212094646e-05
2.21955467618019e-05
1.90025309114111e-05
8.92964379063025e-06
3.62964259085176e-05
5.46699681380438e-05
2.1999641494851e-05
2.69431488712955e-05
4.24786828081812e-05
6.48216854824795e-05
3.5649696128196e-05
1.55866239298284e-05
9.81258673953713e-06
6.51425960075217e-05
2.46137666998648e-05
2.98055986001159e-05
4.72378256069547e-05
3.55284039359339e-05
2.77554566868776e-05
3.27203556533506e-05
1.72108221319149e-05
3.64032204408844e-05
2.87130542482521e-05
1.85493061382474e-05
6.12916158942016e-05
1.61994726760091e-05
3.31523966465195e-05
5.63179733416543e-06
5.54866460148494e-06
5.04953962448061e-05
1.40371842385627e-05
3.1804376075603e-05
5.50950956379476e-05
1.05098858168409e-05
1.59023490917362e-05
5.76580104719605e-05
3.64661335466054e-05
4.76772066694316e-05
4.76391479259139e-05
2.95537658219216e-05
1.5658538746654e-05
3.79018327009994e-05
1.41936659013561e-05
4.15164925097082e-05
4.80488156510522e-05
3.11939431759466e-05
8.21366768911364e-06
2.96207428850583e-05
5.36927197323807e-05
3.67975856510588e-05
1.44156684071635e-05
6.30891799222841e-06
4.6940915940695e-05
3.13850733029785e-05
8.29954768938965e-06
5.03911078800636e-05
2.59215496215679e-05
3.77833906007176e-05
2.80898695381655e-05
1.03938481028886e-05
2.36574611021416e-05
1.36216419992954e-05
-2.79947870907222e-06
3.58609930423672e-05
5.59902687665795e-05
5.29261130154269e-05
3.05336249759378e-05
5.77613873803439e-05
2.57749711583965e-05
1.16154539472596e-05
5.65993039194667e-05
4.86598990734564e-05
2.45106742490799e-05
3.82719695973776e-05
1.13914664427181e-05
3.95137411353996e-05
5.48602115552007e-05
4.47754779394426e-05
5.57494728582387e-05
1.69286887845689e-05
4.44123102116251e-05
2.42904227869523e-05
3.76957795362667e-05
3.42215727959196e-05
3.54505456219858e-05
1.73982810733529e-05
2.96775169342915e-05
5.00742559093711e-05
1.11004273866927e-05
3.39935850167021e-05
3.96302772638916e-05
7.25723674450291e-05
4.65262074508869e-05
7.89344924970365e-05
1.5740304133592e-05
4.89001678730257e-05
2.85819550298341e-05
-1.4450905428131e-05
5.79850459974843e-06
4.08220788953183e-05
4.75727901987906e-05
2.92114933378288e-05
5.19869293022463e-05
4.67917009801777e-05
8.0243005346462e-06
5.98107596851166e-05
2.75276035087452e-06
2.88263738949657e-05
6.46797615139942e-05
2.51371624878386e-05
3.74710482737552e-05
6.19627483081158e-05
3.18076204664888e-05
1.89600808043079e-05
1.36321641896023e-05
4.42108556811323e-06
3.6773738724735e-05
1.46382390318944e-05
7.42407611466526e-05
6.38326966835443e-06
5.03636383703987e-05
2.8844763671499e-05
4.75553070349195e-05
5.23542028755967e-05
3.95840184594707e-05
4.09280948975311e-05
4.60762195699688e-05
8.6172816221489e-06
1.43220455010578e-05
3.92056848937613e-05
3.38458974369982e-05
2.3100352523703e-05
3.71435221607684e-06
9.41821885797414e-06
1.17092090048905e-05
4.9176411251754e-06
4.61399409805842e-05
2.80263741238552e-05
5.61772358267029e-05
2.27936511706309e-05
2.91815803946845e-05
5.69358086515746e-05
1.74249457287128e-05
1.73365902584022e-05
-7.67330197118819e-06
5.36013482692429e-05
2.20374493657865e-05
2.78918480294692e-05
-3.04025829596927e-06
3.24067753171528e-05
1.73116050718761e-05
4.8090102825852e-05
8.03380472008807e-05
6.43844440874978e-05
4.88362650999135e-05
3.21792852709987e-06
-6.57764235029572e-06
4.02547894518226e-05
5.05669688536213e-05
4.62484267301005e-05
5.77689589132115e-05
4.92990972003008e-05
5.10349538924408e-05
4.6023398694923e-05
5.32955303975522e-05
5.32830215861998e-06
5.25046786272748e-05
2.79359381251592e-05
2.12441514334449e-05
2.70953094877334e-05
4.37452241838631e-05
6.22281062204836e-05
2.27390541387189e-05
-3.11568721513006e-06
5.11774889039542e-05
4.8384158309586e-05
2.49439668249741e-05
4.76449203750789e-05
2.92772669494414e-05
4.2886744846596e-05
9.4024091519016e-06
2.08131436525046e-05
1.32126492424355e-05
1.38255452387594e-05
2.03884462677855e-05
2.31627458488219e-05
2.50221433616848e-05
1.94737601827532e-05
3.75744502733689e-05
1.34652726835713e-05
2.07117938361928e-05
4.59277582615832e-05
2.51380357201421e-05
2.9852568290802e-05
6.10088503374796e-05
2.62468014570044e-05
4.5949973709036e-05
2.52848512617535e-05
3.25329698086404e-05
2.74255990244829e-05
6.8363201823178e-05
4.79389919048603e-05
-2.54053910133983e-06
3.59269402388177e-05
9.26852064823802e-06
5.4465624421912e-05
2.24883155952427e-05
4.84503393239459e-05
1.22235179691421e-05
1.57134479944331e-05
5.54219653281966e-05
4.05045825309374e-05
2.84869113638111e-05
1.56040910039497e-05
-1.12580841695191e-05
7.05537143018482e-05
1.86275216336996e-05
2.27492792229304e-05
2.35165998533181e-05
4.24656295542981e-05
1.11296000716225e-05
3.85283629503262e-05
1.19851947339432e-05
5.66872668941976e-05
3.01776578136082e-05
-8.09796109817086e-07
2.38633930514935e-05
3.1292174998447e-05
5.07351029039641e-05
-1.36764330078169e-05
1.72027357295782e-05
3.4474414980434e-05
6.56238931444349e-05
3.1448845846665e-05
3.97128933013369e-05
4.80636058530848e-05
2.64455092507745e-05
2.92088975430323e-05
2.09179115809479e-05
6.62953402577591e-05
3.46373771506662e-05
2.42076846571203e-05
6.45708933076238e-05
4.01403553682303e-05
1.26246862921854e-05
2.99645050467531e-05
2.71605356775193e-05
2.36578947743188e-05
2.84039105423754e-05
4.27695372437348e-05
1.76357279349336e-05
2.25917962781653e-05
5.04229192293248e-05
1.50737545845263e-05
2.95660699069206e-05
2.08876809403525e-05
4.20285436585693e-05
3.37145668237009e-05
1.89666003183346e-05
4.00641293041516e-05
2.09664133417425e-05
1.86828482725755e-05
5.00970368645708e-05
3.28910444911938e-05
8.15403613789938e-05
1.45911788865015e-05
4.55385044967409e-05
3.3190556908161e-05
6.1927704128275e-05
3.79311004455393e-05
2.27183443788992e-05
2.47816136174283e-05
4.40433160110947e-05
-1.0396192570899e-05
4.05685257937848e-05
5.74915043685665e-05
4.94357446798553e-05
-1.99247184903588e-05
4.31409957811922e-05
3.61761275487853e-06
2.71865983301948e-05
2.38861799784794e-05
3.31917168354739e-05
2.4131907947261e-05
3.57068334976978e-05
7.79572223485857e-06
4.03876101466156e-05
2.65273975694214e-05
3.73240241647578e-05
4.64349711433221e-05
-3.27592125839001e-06
1.9939493332659e-05
3.50906605979172e-05
5.59278894810195e-05
4.55785782325927e-05
3.53501894489719e-05
1.82479737632322e-05
4.83614488311166e-05
3.75496817441636e-05
3.24536370744021e-05
3.69799448129883e-05
3.519797393188e-05
4.37162985857244e-05
3.55892108316872e-05
1.45109292038303e-05
6.97332949928447e-05
2.96138115073008e-05
2.53535453968235e-05
3.63603040452782e-05
3.50988560550102e-05
7.03452809646066e-05
2.17567274526578e-05
5.19559634067981e-05
2.57451888483547e-05
1.96337189566074e-05
4.71028146621593e-06
5.20994778251708e-05
4.33954460507936e-05
1.79132088068105e-05
3.10567934239411e-05
3.70463630997794e-05
1.5462644996259e-05
1.11280501594629e-05
5.12641788780588e-05
9.56553176667187e-06
7.22376995203957e-06
3.4891771738255e-05
7.64557826281954e-05
4.67072987146778e-05
5.91469844356687e-05
3.74877925878747e-05
6.26131911668143e-05
4.92000358617255e-05
4.6499582306405e-05
4.20829992533007e-05
2.26316426429355e-05
4.01355990913937e-05
2.78491378095978e-05
3.87664288202455e-05
4.38620746331181e-05
2.75905079020524e-05
6.09058565802609e-05
2.79064037491177e-05
3.98914442625264e-05
4.47697019309836e-05
2.24268107493059e-05
1.87864992024207e-05
3.26512440127498e-05
1.9950357181027e-05
3.16798205542098e-05
4.28667536588023e-05
2.32944354158751e-05
2.03223289803571e-05
3.97488089816201e-05
1.22462243099183e-05
9.86926290997799e-05
1.37749618892567e-05
-1.69408151462537e-06
4.23448511956659e-05
1.85365841979138e-05
4.68894167395468e-05
1.24418519131812e-05
8.35930258248915e-06
3.25644790177281e-05
5.30445238996445e-05
4.6425799088233e-05
8.33540823515448e-06
8.01534895697159e-05
1.24049662728844e-05
1.66544549619529e-05
4.91109421055385e-05
3.5926392439081e-05
3.44488738035472e-05
3.74811584609246e-05
4.02172098408315e-05
1.36968563741757e-06
3.77104791584165e-05
5.34550124992533e-05
4.44076742557431e-05
4.85076586693862e-05
7.33378531736141e-05
4.59376411002297e-05
3.0152823694794e-05
2.44485979546175e-05
3.579027487737e-05
3.54726183312022e-05
2.74689833763427e-05
3.09498168519409e-05
5.43318637889926e-05
2.89010708566921e-05
3.19749226055091e-05
5.94051056070678e-05
2.69958494884368e-05
1.48952538741526e-05
3.71649383961348e-05
3.01331049243379e-05
3.94493740020683e-05
3.87956303456142e-05
4.41678609919542e-05
3.91183656424999e-05
4.24442696339525e-05
4.80784680875556e-06
4.31846403163731e-05
7.04800610254572e-05
3.52120396456654e-05
2.05583200978205e-05
1.55665539494386e-05
1.32124094135267e-05
4.56289629132092e-05
4.59559447343807e-06
4.16568032598458e-05
2.13016439173931e-05
2.43795587214889e-05
1.250674541307e-05
4.59764555855148e-05
1.74481228364508e-05
3.8720728667731e-05
5.72527103618475e-05
5.46956914943893e-05
3.15304398326392e-05
5.74341410416204e-05
1.64167830096901e-05
2.53031097927915e-05
4.48552280174773e-05
5.942238282149e-05
4.82243090705156e-05
6.15097343503164e-05
1.49916979861521e-05
9.72727552243724e-06
1.45170182667816e-05
3.16617400989913e-05
3.84425116434065e-05
5.86713669284069e-05
6.03132220539668e-05
6.67556243040291e-05
2.36524361571685e-05
2.741278412254e-05
1.17832473253108e-05
4.54831141403424e-05
2.05859516503584e-05
2.38908147178017e-05
8.62946505464267e-05
4.82894626828628e-05
2.72140301726264e-05
1.7725207235503e-05
3.79232524782463e-05
1.84994993437288e-05
3.60173577054521e-05
4.49934823905175e-05
4.82393138053555e-05
3.02798242055972e-05
1.1709767258289e-05
5.85103068164925e-05
4.76003281789239e-05
1.90377608049917e-05
4.38039152058909e-05
-8.75899666373918e-07
2.09699161294705e-05
3.18338170566232e-05
2.43689574042528e-05
2.79295232316498e-05
4.92152574012457e-05
4.62877215317821e-05
6.00726609245684e-05
6.51833591990341e-06
4.11270849825152e-05
3.40609699579276e-05
5.03440825747558e-05
7.50706148072253e-05
5.16417026665575e-05
5.01632415511267e-05
1.74565473824306e-05
6.56255770149317e-06
1.07128388443276e-05
2.53141109359414e-05
3.54788773063809e-05
2.98384350798476e-05
1.05747855423125e-05
5.70072990521701e-05
5.48558315361178e-05
4.74094966254897e-05
1.9927118146796e-05
5.44455433300683e-05
3.01226180690275e-05
3.05235239283303e-05
3.79108711643642e-05
5.69209613231427e-05
5.3461919116729e-05
1.90135814093111e-05
2.7778423126744e-05
5.02616855104634e-05
6.98789018617933e-05
5.70164354078916e-06
5.67902055507309e-05
6.43751828993507e-05
5.18259555524753e-05
2.76595011431945e-05
8.65320807052968e-05
3.27254006949782e-05
1.42908429495322e-05
4.23351491310872e-05
1.43128972227106e-05
4.58520704286543e-05
9.96129380782588e-06
5.52687667488487e-05
2.58741517337579e-05
3.15086160069434e-05
1.48016593023892e-05
2.05573034760189e-05
5.50852036076679e-05
1.88111757953239e-05
1.90130339189062e-05
2.50913280280068e-05
2.75138315717518e-05
3.35159705280341e-06
3.29345262966865e-05
1.17594423770679e-05
2.50840262037506e-05
3.32749376341637e-05
4.15740542876852e-05
2.8323799576058e-05
4.82111258838111e-05
7.87608280596856e-05
2.41702867099123e-05
5.45751325386233e-05
5.72173671575774e-05
6.27566708217699e-05
6.74392660214936e-05
3.5475670146182e-05
5.50463102308198e-05
1.82699032083882e-05
4.99594613456063e-05
3.20907480733259e-05
2.91253040562136e-05
5.45732504749116e-05
5.96420547830543e-05
6.33240390793809e-05
-3.13515303219523e-06
2.72878173886816e-05
4.17908052599404e-05
4.08814395073031e-05
3.12406711983569e-05
3.69830736956303e-05
-6.21698270456749e-06
4.49485774055359e-05
4.74397914190636e-05
4.70323773041024e-05
2.66928700538983e-05
3.20157047271548e-05
3.90004319593943e-05
1.59826148804454e-05
5.58495018574238e-05
4.10233224489545e-05
2.00822444917859e-05
9.68331293982393e-06
1.90816721067053e-05
4.09501432216119e-05
2.1374611400867e-05
4.42929507391698e-05
5.04731571154734e-05
3.71693068746083e-05
3.75418709035812e-05
2.64533069386921e-05
4.02138375169501e-05
4.95450876199541e-05
3.23050663792289e-05
2.51169182046655e-05
4.90270582061961e-05
1.64963920324166e-05
3.69023139053199e-05
2.92512564153457e-05
3.31710815524353e-05
6.52450627369049e-06
6.56160489617064e-05
1.46151686629665e-05
1.21336553704347e-05
7.31161790950203e-05
9.04962160804541e-05
7.35067908919429e-05
3.98875563413503e-05
2.1959217879129e-05
4.74793669761185e-05
6.05569551988008e-05
1.83385992540198e-05
6.94160070502133e-06
4.04528542256957e-05
1.90045910903525e-05
3.92643210694504e-05
1.44190982352736e-05
1.94273188431052e-05
3.0868687537311e-05
2.75507686377577e-05
5.01164924527811e-05
3.45541482237579e-05
4.94431524292128e-05
6.1727989955942e-05
4.0569952833549e-05
3.1689687486168e-05
4.31152339706214e-05
5.91929975010799e-05
3.18431029402415e-05
3.23787372377051e-05
2.39605454229509e-05
2.98079100130748e-05
2.31822553668379e-05
3.95799470750265e-05
1.09166658431757e-05
2.29645625922376e-05
6.54658669880386e-06
5.05807222246228e-05
4.02505514402546e-05
4.18059176727549e-05
4.61834143273743e-05
2.51685319631873e-05
6.72358458026818e-05
5.40880198924413e-05
3.90371659069858e-05
4.40547761786149e-05
2.61078460133343e-05
9.52016294558272e-06
3.73118810696613e-05
4.36757406182151e-05
2.21121596080246e-05
4.16595835598165e-05
2.9362139283594e-05
2.45928080061343e-05
2.04077636917529e-05
5.81386698992237e-05
4.41308317216709e-05
3.85359631579912e-05
2.91807223269134e-05
3.92296022607324e-05
3.42245938692841e-05
3.06881186481522e-05
3.09928684694106e-05
5.25862047389437e-05
1.13434825352092e-05
5.25491834179432e-05
3.36143455378284e-05
2.63546471537216e-05
3.21127140697786e-05
1.41678516447449e-05
3.5944742603978e-05
2.70022542482109e-05
5.23170986346767e-05
4.76195344499507e-05
3.48112020113899e-05
2.41842342369017e-05
2.87533755597173e-05
2.58466472365644e-05
4.99335210278754e-05
4.34293534944759e-05
3.06109449702327e-05
3.182247529021e-05
2.14969241063475e-05
5.95323737955511e-05
3.04032517144834e-05
3.68476694055799e-05
4.74316237541981e-05
5.58956510745855e-05
2.99424709991336e-05
5.33990371052509e-05
1.438319884464e-05
2.13595537957485e-05
5.55505295705459e-05
2.79236787196662e-05
2.39765559183313e-05
5.19647822452495e-05
3.77229735297428e-05
4.31388275387894e-05
4.2995656902511e-05
4.60921535889268e-05
2.9367552537773e-05
6.28035915633366e-05
2.12266492727981e-05
3.52205528067213e-05
2.36618841804963e-05
1.99118480431574e-05
3.53309226219066e-05
-7.41826263744469e-07
7.92341409436273e-05
3.81793351572365e-05
6.72873252314728e-05
6.91858049068851e-06
2.67102679954268e-05
4.76330779248072e-05
1.62827597967795e-05
6.85417031091599e-05
5.46801442113074e-05
5.7905996683788e-05
4.27539607798607e-05
3.36698803072951e-06
3.57743601077452e-05
6.17653601076188e-05
5.3731851375499e-05
-1.51449764735642e-05
6.5066456117614e-05
2.61912558659551e-05
1.31582423610131e-05
6.6017319308563e-05
5.93375367141085e-05
2.16983857957912e-05
3.58041164766286e-05
3.09089242729068e-05
2.10517631047164e-05
4.31297671667595e-05
3.10032454966134e-05
2.7264715037679e-05
5.45925242005415e-05
7.89241985356388e-06
1.14122919805288e-05
5.68308130841599e-06
2.6789042530616e-05
-1.85157596854549e-05
5.32948228942113e-05
1.45523333683098e-05
-9.02853088795168e-07
1.19590489757458e-05
3.8606922773196e-05
4.15345425337941e-05
3.97914309758267e-05
2.58614956777047e-05
2.18727927543202e-05
7.14678426997043e-05
3.44301420633527e-05
5.4506382850877e-05
2.33932225057649e-05
1.1849454143694e-05
2.21142279596593e-05
5.13611916471865e-05
3.78967658362521e-06
1.26926084777581e-05
4.88256713474539e-05
7.11658309125178e-06
3.0263352806869e-05
1.52138926199785e-05
3.99645362996949e-05
4.39507344462996e-05
1.64919125424677e-05
1.25882464424833e-05
3.97161154622519e-05
3.6328900973919e-05
3.72379393961695e-05
1.58272909275654e-05
4.19054788747131e-05
4.11798038089226e-05
1.11516793633834e-05
2.62173403732531e-05
6.32484096013781e-05
7.53720933932596e-07
4.26794474870799e-05
1.71655472316416e-05
1.58896199926338e-05
4.97092520965204e-05
1.54114181916145e-05
1.57483321738601e-05
2.03134766819227e-05
3.80081348852403e-05
4.51258524835111e-05
1.04894629467861e-05
4.30826719508236e-05
1.74992870579486e-05
2.40717549530443e-05
2.62623692815058e-05
4.3382535649502e-05
2.69268119212502e-05
-8.05542771047464e-06
6.57400332625718e-06
3.60501592821442e-05
7.37972838850025e-05
5.25793139127517e-05
2.12880626935422e-05
6.32639055571743e-05
-1.11658673480313e-05
4.62989729620439e-05
2.81528490468627e-05
3.08049347326966e-05
2.41466198510601e-05
3.96599280933919e-05
2.77070466529395e-05
6.22224917994232e-05
5.29464984992909e-05
2.29574325697677e-05
2.78007974074308e-05
5.60188464771495e-05
2.36008716011361e-05
3.97201943454281e-05
7.50669641291095e-05
3.44685717167234e-07
1.807170528998e-05
1.23766595925326e-05
2.09542809153104e-05
4.04681333216289e-05
4.58609682050534e-05
2.87476873526771e-05
2.61694608100776e-05
1.69870585375975e-05
2.33577557550192e-05
5.30451754671548e-05
3.05485161462993e-05
1.89629921590952e-05
1.42104954815169e-05
5.22421306014499e-05
4.04533157065537e-05
5.26341585445906e-05
7.04461786669198e-06
5.34973591464651e-05
3.17738339665498e-05
6.04663620860678e-05
5.26642829358296e-05
2.52334946642569e-05
1.94589238091403e-05
5.22386380435486e-05
4.97098707138494e-05
1.74673124136825e-05
3.1720063272647e-05
6.55875390426877e-05
1.19444068472919e-05
3.69465991844002e-05
4.83143057403781e-05
7.30176655680887e-06
2.63257216398435e-05
2.55056938795378e-05
4.9010326564704e-05
1.53295328239431e-05
4.10277419069827e-05
4.03135331478307e-05
5.21602183584676e-05
6.49418162130676e-05
3.86545552047061e-05
1.66181617980878e-05
2.43790377948778e-05
2.41546717244287e-06
3.90554955178366e-05
6.42542672484449e-05
1.33235870899863e-05
1.06908430880719e-06
2.41318006247056e-05
3.48426965909495e-05
2.73225313012887e-05
3.81775156535838e-05
7.9898423616988e-06
1.58732105611724e-05
4.74869414058018e-05
6.19129335582498e-05
-1.31007091353294e-05
1.59300355266395e-05
1.01259217640572e-05
6.53223311673591e-06
8.0463932546244e-05
4.88906625052483e-05
3.57455363533975e-05
2.94277852470075e-05
2.72850016441718e-05
8.440087532151e-06
5.03613685576558e-05
3.18977449279531e-05
2.47294864076712e-05
9.10562180396881e-05
2.33365762337314e-05
5.16023817852231e-05
2.30351437633234e-05
1.85444808953861e-05
9.28901118743821e-06
4.68444741029533e-05
3.08029757200887e-05
2.96073640023262e-05
2.19243634777952e-05
6.04299158780657e-05
-5.11661969426162e-06
3.58184352098303e-05
8.69919120668826e-06
4.03168546194162e-05
3.31827630204436e-05
2.92186025184538e-05
1.10845871315407e-05
7.14436065189854e-06
1.08614788415976e-05
3.20070956223311e-05
3.78687269422552e-05
4.01019153813418e-05
1.64730386556017e-05
1.80103016951433e-05
2.5333824120478e-05
2.8813014876119e-05
5.64288474342814e-05
2.97416428142447e-05
8.93766633006192e-06
2.02592232598735e-05
5.2808062675052e-05
2.10636111832782e-05
1.4841943093899e-05
3.0574470236645e-05
4.53147528219769e-05
1.74044057105699e-05
3.69731559491876e-05
2.41012866614451e-06
1.90191077040666e-06
2.61364746364905e-05
4.37182412167552e-05
2.91224669988716e-05
4.55253511743746e-05
2.50907245813598e-05
3.48748403867282e-05
3.9838334195051e-05
3.74745274953788e-05
2.72364393043666e-05
4.93537610259096e-05
2.98072746142206e-05
4.37522513236386e-06
2.51521069335922e-05
2.34359327385782e-05
9.07084433423444e-05
4.19423674857477e-05
3.60589078747934e-06
5.89265723420788e-05
3.75636137546366e-05
3.35496156454683e-05
3.12220801734034e-05
2.47869803625087e-05
4.60555812446781e-05
2.92811178077605e-05
4.4833201069721e-05
2.00075197930374e-05
6.68293347888912e-05
2.64448845146349e-05
4.46739200268952e-05
2.21092633354139e-05
2.45162791625612e-05
2.46770955537629e-05
5.94758686352359e-05
4.67313658012189e-05
2.20067840649533e-05
1.37675201459177e-05
3.38241873383904e-05
4.75324189369217e-05
4.17226530676743e-05
4.56119277796927e-05
4.28911400944835e-05
5.40226390135371e-05
1.50082310238815e-05
4.58214422514835e-05
3.09164211416938e-05
9.24492502720314e-06
3.94577407882202e-05
5.54203868044941e-06
-2.31411524392056e-05
6.02850798743357e-05
-2.44082717092699e-06
1.2683765253405e-05
1.98260034406894e-05
4.7486890699837e-05
1.64349828437806e-05
4.12052036191284e-05
5.63364711779717e-05
7.46187654285257e-06
4.26069126467e-05
2.20860911360705e-05
5.57701949583077e-05
2.73998261844563e-05
-1.09679049478542e-05
4.86323940268987e-05
5.25850798726552e-05
2.25592569288188e-05
3.08419408241907e-05
6.95762263252209e-05
2.67915452340227e-05
1.60533077478247e-05
7.78651372384123e-06
2.52898309277097e-05
4.44523335226139e-05
7.82967777184196e-05
5.9283665392275e-05
3.53808452117978e-05
3.17417465051719e-05
3.25200047134988e-05
1.52290717130078e-05
5.54439856883451e-06
3.64826989405119e-05
3.20315300961837e-05
2.87073033815725e-05
3.88735449047315e-05
1.7185768859984e-05
2.79035983420212e-05
2.05078973856127e-05
4.24805763383686e-05
2.9400619289769e-05
1.4760940861334e-05
3.13008534847661e-05
2.30685363530089e-05
-1.18140260818249e-05
-8.98437585447746e-07
6.57844011532977e-05
4.49049532821008e-05
8.93834910988618e-06
4.59298395750527e-05
1.47566384763485e-05
1.35545079071304e-05
3.40949501575446e-05
2.67836816087268e-05
8.65016342014274e-05
2.57382874800961e-05
1.18391948642319e-05
3.41359548076513e-05
7.20054090041909e-05
4.73765825411412e-05
-7.81054349621037e-06
1.02047465320594e-05
2.72187549350381e-05
4.23836019300267e-05
8.25609391199469e-05
3.98477267684496e-05
5.26945243832448e-05
8.43188311193557e-05
4.14753803539063e-05
6.23714181312624e-05
4.99547474924369e-05
4.44264059045258e-05
4.45595902243696e-05
1.78492106798138e-05
4.83941215211391e-05
5.68702159131894e-05
4.56142974782052e-05
7.47812840210612e-05
1.43477567832825e-05
5.34860726465649e-05
6.31014753951403e-05
3.94303519173534e-05
5.1080607936119e-05
4.09801809698726e-05
4.03772522442205e-06
6.3825846013885e-06
3.3694063568322e-05
6.01233589491868e-06
3.51401747099367e-05
2.63124152613955e-05
3.14943457473313e-05
5.83950382980829e-05
-6.2700930102482e-06
2.04670587342921e-05
2.13567937849572e-05
4.85781638170991e-05
2.44131696185441e-05
7.01919088479622e-05
2.26981077939954e-05
5.53364736327429e-05
1.63080078838862e-05
8.27123328188405e-06
1.67991673572344e-05
2.11957586098468e-05
2.0793516114065e-05
4.99320116356827e-05
4.62553262776631e-05
3.59057961580512e-05
2.05142108516337e-05
4.58801029947659e-05
2.91939226960329e-05
2.85711218949535e-05
4.89540434462873e-05
3.26648698108892e-05
3.68676468673326e-05
2.39024129829832e-05
3.41422530658915e-05
3.08129120815208e-05
4.87653421056586e-05
1.21032746617952e-05
1.45051595568985e-05
4.90146973462788e-05
1.5783073777973e-05
3.18986928918454e-05
1.87463663021276e-05
3.06048286936463e-05
1.76918935161572e-05
4.12382522520025e-05
6.35355206574868e-05
2.8331070972314e-05
4.30431480427658e-05
4.25828642912873e-05
1.89409079335222e-05
7.10699725531256e-05
4.27414175252403e-05
1.78022929116373e-05
4.29634586296143e-05
6.7511889976673e-05
-1.30578940212666e-06
-6.39140468242378e-06
2.76265274798647e-05
2.95738384749117e-05
5.48707745209035e-05
3.50092695510684e-05
1.89332174416712e-05
4.03671666145189e-06
1.2568692572065e-05
5.46481429395511e-05
2.34301109809483e-05
2.20497818554678e-05
4.58926157725791e-05
-1.67839333823424e-05
-7.17798452378895e-06
5.06012756499735e-05
1.15275780959012e-05
7.49029664222842e-05
6.44092076266571e-05
6.5415617496418e-05
1.00148586531919e-05
4.80252483859191e-05
2.27515385660635e-05
3.26486646895845e-05
2.17528576326514e-05
1.66047858443547e-05
6.11316848625582e-05
1.8760115879554e-05
4.24864211424171e-05
5.98554082172797e-05
6.1186680048657e-05
4.68694610928267e-05
3.68430938169884e-05
4.53233865291053e-05
4.26982230981131e-05
1.95787763156461e-05
1.01964997502035e-05
5.50307704892708e-05
7.87927381209613e-05
1.89575081133485e-05
3.58373592557226e-05
5.48565360451948e-05
3.04682650459672e-05
3.77090869154444e-05
2.99887902242879e-05
2.59557154436679e-05
2.31447687830894e-05
1.40053760867845e-05
4.35862836380841e-05
1.4395049367968e-05
4.50123944012155e-05
4.23384707393382e-05
2.34463674386941e-05
1.8011376412153e-05
-2.04924588245276e-06
2.98318717479998e-05
4.96208873148377e-05
4.53579355515685e-06
9.59178348474395e-06
6.25615142538066e-05
9.28978628703113e-06
3.44303274343184e-06
2.40309320722252e-05
1.40561957339223e-05
1.73896123610843e-05
1.08980816055723e-05
1.91531649966193e-05
4.37631746641362e-06
5.65456101051629e-05
1.39659234533922e-05
1.52122180632955e-05
1.71149230691303e-05
5.47842268680324e-05
2.7915967551965e-05
1.0487686686169e-05
1.46200389681942e-05
3.65379779912179e-05
3.78184063778359e-05
3.76969418631277e-05
5.17137148946944e-05
4.17257448042262e-05
3.41345407328624e-05
1.59448405145342e-05
2.08819136550731e-05
1.54326673179797e-05
4.80382159276954e-05
2.28083136355022e-05
4.52694969112923e-05
2.30583360331174e-05
4.20814177806217e-05
3.80784844194801e-05
1.64724384897928e-05
2.93274136218745e-05
1.68276307092921e-05
3.92355575951445e-05
5.51515196914737e-05
6.38305975461153e-05
4.70528341495698e-05
3.44167629823091e-06
2.38756598752584e-05
6.62144330333291e-05
1.82913770893399e-06
3.32893630137287e-05
5.27446758133196e-05
-7.5788062416855e-06
3.40017626672405e-05
2.84555329725139e-05
2.47484444925671e-05
3.61919002509863e-05
3.37757519844199e-05
1.52382930481648e-05
5.3019177338399e-05
5.4341676014396e-05
4.55557549753472e-05
5.97896543061035e-05
5.43093045148895e-06
4.63772562920052e-05
-9.47955926461262e-06
1.83675598396481e-05
4.14124905287218e-05
3.83985450023972e-05
5.12729914757841e-05
4.71979351089565e-05
3.24333978467359e-05
2.19378282059057e-05
2.96368856729285e-05
5.16921840735035e-05
3.67464837912914e-05
1.85426556835358e-05
2.76726560030878e-05
2.05390547841158e-05
2.89047912576344e-05
1.99812730005504e-05
3.59534178231124e-05
3.03977386163109e-05
1.33192246055899e-05
3.62845463771537e-05
2.77137332934998e-05
5.56844962055063e-05
7.70799171086092e-06
4.01180956779471e-05
3.17359867723224e-05
5.54858094697134e-05
4.08027065445127e-05
-5.7643009221532e-06
2.41368401297929e-05
2.52578948057492e-05
8.76454520729217e-06
2.69378484994141e-05
2.05376034354833e-05
2.67206557605607e-05
9.66154551735035e-06
4.00811206283867e-05
2.84343691155416e-05
4.11013782990044e-05
1.34863071072495e-05
1.89745155567069e-06
6.70710611876659e-05
3.41382587850517e-05
2.62191500883197e-05
2.90189771720084e-05
2.43608725362601e-05
1.25352265345406e-05
1.95117486142509e-05
-5.58057179133506e-06
-3.98844847757694e-06
4.08178169896592e-05
3.48060952578339e-05
1.03901790129737e-05
3.53420279617799e-05
2.47211578783068e-05
6.02695450961109e-06
2.99093174294496e-05
1.99589683900499e-05
2.02787883411744e-05
-3.05382154104607e-06
2.18635732902753e-05
2.78957294169681e-05
3.22552315305905e-05
3.24331103957848e-05
2.61423839945827e-05
4.87925819389755e-05
5.37896245842732e-05
-2.88246041071439e-06
7.25791368157158e-05
4.16054976745816e-05
6.17491283403852e-05
1.39938207916868e-05
1.81524175437202e-05
9.06375894067752e-06
2.98483794041377e-05
7.23330651778858e-05
3.31913204396893e-05
3.23254969157989e-05
4.25371379813974e-05
7.06331623369932e-05
3.3654169962512e-05
2.32146171660606e-05
8.22915381096757e-06
5.45200685405368e-05
5.84789959870034e-05
-7.05484508411604e-06
5.50646333101094e-05
3.8055275134944e-05
9.16062734076493e-06
-1.36331299988982e-05
1.53460496082545e-05
7.31059262636707e-05
5.53661366714036e-05
4.43428104377764e-05
3.45554806869347e-05
6.89733228094151e-06
4.71531016458351e-05
3.26471124268213e-05
1.21729967198769e-05
3.19198287982635e-05
3.52311008620983e-05
4.20192300081072e-06
1.92568842895922e-05
4.96725217950254e-06
2.73914155048753e-06
2.93997297784924e-05
4.37406900119231e-05
2.46436427358284e-05
4.37804282655707e-05
3.03968031123027e-05
4.51688254032183e-05
1.76312805370728e-05
7.39810510367289e-05
2.64162171667383e-05
4.00697097555488e-05
4.6415482268188e-05
3.10826379295334e-05
5.83977480149242e-05
1.59802405115149e-05
6.0755816566683e-05
1.42107401176791e-05
6.42993621506949e-05
5.32953220808092e-05
2.06183814163102e-05
4.8765894865219e-05
5.56682230537586e-05
4.83342039674964e-05
5.50525775481206e-05
1.6341969500171e-05
2.13884085828921e-05
3.50881883634438e-05
5.38270459279162e-05
4.2383217319925e-05
3.44851991188882e-05
7.39289711130105e-05
3.11518403525634e-05
2.98756244536175e-05
2.41356642419148e-05
3.55713352515456e-05
5.53816585460534e-05
5.44191718972643e-05
4.59774084852658e-05
3.33874572229056e-05
3.39546883610524e-05
3.04243339162976e-05
9.61710158439054e-05
2.70086487492594e-05
3.7988948031842e-05
1.65859930816536e-05
5.14882247545552e-05
5.73525383798278e-05
1.35755051898122e-05
3.88838035321605e-06
2.52034214445495e-05
6.26725141597325e-05
2.56036795449777e-05
3.43237924860284e-05
2.44860322902383e-05
5.53532853937661e-05
4.54112496111806e-05
3.07454584910148e-05
1.20706296294663e-07
1.74774022285975e-05
3.89233889322214e-05
3.66194306856895e-05
3.955425615475e-05
3.53396424416561e-05
1.51772319742684e-05
6.71779245968597e-05
5.25073821846146e-05
2.64127059454716e-05
3.72758085570024e-05
1.23312664130774e-05
3.31003357923839e-05
4.46210139677906e-05
3.28655879353499e-05
4.38325718559825e-05
5.43976921934544e-05
6.35832389588381e-05
2.6638389584692e-05
-9.27139197122739e-06
2.18183043926064e-05
1.57283908213582e-05
2.65013810081297e-05
2.05322349247771e-05
9.87188237868094e-06
1.83501026873689e-05
5.12724609958654e-05
2.84628627585138e-05
1.99953042049649e-05
4.02495341558042e-05
2.204993729121e-06
4.52855717850277e-05
4.08170960920666e-05
4.38931080549603e-05
3.35499471701171e-05
2.32522009920334e-05
5.42162053861879e-05
2.65181255447171e-05
-1.08996366652828e-05
4.40364537614193e-05
5.93413430693611e-06
1.30161001761157e-05
3.01334573571376e-05
5.20918027859194e-05
3.13465367596693e-05
5.68445481093035e-05
2.69944683439169e-05
2.03709717672441e-05
2.28910480236564e-05
7.06756499944351e-05
5.18912030424535e-05
3.54342471675962e-05
3.22282332385571e-05
2.80660848695959e-05
5.53802048703828e-05
2.91977632059411e-05
1.9161521877555e-05
4.1958585648203e-05
1.41696318646668e-05
9.36316570974313e-06
4.06075474268121e-05
1.68474004149538e-05
3.49531102446642e-05
-2.69861215489687e-06
2.78323449640054e-05
3.67632969682089e-05
3.82666876455742e-05
6.38895855480516e-05
3.26723985527684e-05
4.77988940438314e-05
5.92563982813899e-05
2.39943722338338e-05
4.49971090258824e-05
4.48057290810227e-05
3.35395279079741e-05
5.23104581147148e-05
2.04009201800956e-05
6.28992315859301e-05
3.32811601226576e-05
5.14002215532594e-05
7.0883251282493e-05
2.51582115816249e-05
3.13584737208164e-05
3.1846681257471e-05
3.09262216736971e-05
4.64050689603647e-05
3.77646381935146e-05
2.15275832151098e-05
6.51794800861216e-06
5.13626086242043e-05
2.43999525520919e-05
2.84638851591672e-05
4.08000518599775e-05
3.55092673532916e-05
4.18996069544631e-05
3.61790865056226e-05
5.97986646718432e-05
-9.17747749193363e-06
2.62123510703581e-05
3.80516660753679e-05
4.19313410177686e-05
4.7434036132905e-05
4.9649367713302e-05
1.14696185161844e-05
1.10720010698722e-05
5.5409659409598e-05
3.48754127341694e-05
-1.33407787829561e-06
4.60152857935143e-05
3.65493763198415e-05
1.30553706707773e-05
3.28600130613455e-06
5.91405640628832e-06
5.04621456932829e-05
3.90794342580113e-05
1.75458388604924e-05
1.84785096630381e-05
1.69587075065393e-05
5.05823352332262e-05
4.80962281066865e-05
2.5721771230482e-05
-1.02358029064015e-05
2.59136918709625e-05
5.67235562811768e-05
2.02292644431634e-05
5.32697352361715e-05
2.84561552793107e-05
4.25430987506745e-05
1.95934532429692e-05
4.07998887128921e-05
4.77228783337785e-05
2.22399246452042e-05
1.77529791924547e-05
7.09079865867502e-05
2.56501724738706e-05
3.28885881465129e-05
2.40656794691056e-06
3.61236187928483e-05
1.51640738188309e-05
2.74023963234518e-05
3.5078931538753e-06
6.21293007601176e-05
7.99875004188413e-06
3.80490302605625e-05
2.70161694966843e-05
1.7407814858625e-05
1.16505682964364e-05
3.63847006414412e-05
5.82375855309837e-05
5.04574740377111e-05
1.8569495419824e-05
-4.13199551415042e-06
3.19531169844869e-05
2.603515929871e-05
6.81082081103985e-05
3.3209601761047e-05
7.54209759291307e-05
2.02606918306073e-05
2.77168530701136e-05
4.62826031772634e-05
5.92716397407718e-05
3.38377679920661e-05
3.57102077974262e-06
5.89841238513141e-05
2.96802938945605e-05
4.21367412046658e-05
4.21849487934229e-05
4.67102109868374e-05
4.29619513843319e-05
5.12584815187054e-05
9.19103528036543e-06
6.52041842826265e-05
4.39189536537339e-05
1.13987350220118e-05
-1.34663268755714e-06
4.0323446565163e-05
3.12838843232682e-05
6.30357269604991e-05
4.38112200985096e-05
2.52163647488301e-05
5.00960089817229e-05
6.05428887161306e-05
6.96882818352826e-05
2.84850758186111e-05
2.55126673281769e-05
3.64730842807806e-05
-1.19397876665724e-05
2.45858682839603e-05
7.23218973692646e-07
1.68879719569309e-05
3.05835879445583e-05
4.6111429737461e-05
4.70085953689776e-05
1.54133454962228e-05
1.88469369596096e-05
3.34855106674482e-05
3.71193649646062e-05
5.14715466699804e-05
3.68551294349968e-05
2.37016344626136e-05
5.72928052051385e-05
5.53296445048146e-05
4.79354793487572e-05
2.08347118468543e-05
1.53706647230388e-05
1.97396815217272e-05
3.75678859921539e-05
3.69026465742504e-05
5.25987439250454e-05
5.84858723461573e-05
4.2152862293923e-05
4.19681643592809e-05
3.7961668995717e-05
3.81405344939831e-05
6.82744240197726e-06
6.27585775062344e-06
3.46564266576515e-05
2.0871446585253e-05
8.48364693336589e-06
6.38000567487683e-05
2.56028000926273e-05
5.47715176419691e-05
2.51733933389841e-05
3.14995477148159e-05
3.43795573924415e-05
4.99775399247074e-05
3.01890909921893e-05
3.35848268815783e-06
5.93284865346905e-05
3.13074077640383e-05
5.91429854768833e-05
3.37902848874422e-05
2.65101107301506e-05
1.77467702305036e-05
3.17178304055392e-05
5.00016166128107e-05
3.55540706449566e-05
1.78384711960465e-05
2.79433230469977e-05
3.13379663773915e-05
2.35094449675286e-05
4.44707802310181e-05
4.05183719087338e-05
2.80093123137799e-05
2.10359796221764e-05
3.59199148736169e-05
6.28774941749372e-05
3.52250525994086e-05
4.90856383499708e-05
2.70337974900006e-05
1.12904373048144e-05
2.66476119976036e-05
4.41520334735657e-05
1.15467864542544e-05
-2.46625107731053e-06
1.73360611612656e-05
4.88597689418738e-05
5.94535588261142e-06
3.34182787109514e-05
3.51708893963812e-05
4.08865363802551e-05
3.51188271901717e-05
3.45109184842086e-05
4.59452325834091e-05
4.8490801547891e-05
4.57659639112554e-05
1.78047217718228e-05
3.59199517683868e-05
4.17666450157221e-05
3.01394034433836e-05
2.06003164958858e-05
1.90931124950039e-05
3.74207778708613e-05
6.17337231789395e-05
7.28890660774652e-05
2.82471947169948e-05
3.60219962109353e-05
3.13667872342421e-05
6.03575782318824e-07
1.52026812051514e-05
5.13134612894534e-05
4.24514076488773e-05
2.36873288626064e-05
4.93318320939483e-05
6.03322943102941e-05
1.04558055802499e-05
1.7166280516346e-05
5.502787694791e-05
2.65237938354359e-05
6.47056538113919e-05
3.42275218038387e-05
4.75672726428581e-05
6.52488464205255e-05
2.89312127557222e-05
4.7216250802074e-05
5.46785962592688e-06
3.0952670765511e-05
2.21531390569172e-05
3.74341435292329e-05
1.95727816974839e-05
-6.68636428918034e-06
5.37226492321547e-05
7.52004545108631e-06
3.83016811212788e-05
4.13780606483011e-05
3.43229227502526e-05
2.62439973978098e-05
2.24560270797675e-05
1.70305820447988e-05
3.20634223420703e-05
3.58620272968842e-05
2.01851372186753e-05
6.75978603404009e-06
1.01243996959265e-05
2.62935559780998e-05
3.76101188038751e-05
4.79676970829975e-05
7.57379118672144e-06
4.29374562901411e-05
3.90201451972795e-05
2.38273861888629e-05
7.12077157702689e-05
3.65427767134954e-05
4.46893847220971e-05
1.67484299393659e-05
4.06344934204977e-05
6.83077682846179e-07
4.23743418743107e-05
6.59221567122041e-05
4.900525838258e-05
3.64795705739316e-05
6.97491382883302e-05
3.11099105158245e-05
2.07718600209109e-05
3.60730556115125e-05
2.4567079217831e-05
2.2008089613801e-05
3.18227165148499e-05
5.4143232237014e-06
3.16466859963062e-05
3.25789492133953e-05
5.89279842478921e-05
6.7104388114739e-05
1.49648471381113e-05
3.47585645964411e-05
4.58631628267678e-05
3.32406296056641e-05
3.40585696318712e-05
2.98752596605061e-05
4.11370034336165e-05
5.96449892206156e-05
-1.39377489518934e-06
9.30650921473758e-07
2.587034238993e-05
3.7370456760175e-05
3.31999574061752e-05
5.24203227425387e-05
-2.54608576356616e-06
3.48717896012119e-05
3.11347492743533e-05
2.06939071901289e-05
1.75264849664216e-05
2.6205160633486e-05
2.72425344777985e-05
1.24750050896316e-05
2.91446900108932e-05
4.51112900902605e-05
6.12196767083412e-05
4.90112879104414e-05
3.95653938885492e-05
2.05183054939341e-05
1.73138869108892e-05
7.08582613587245e-05
2.46664900106573e-05
4.34501673300252e-05
1.84918051008756e-05
1.89329172399523e-05
4.94585231620914e-05
3.45201753155166e-05
2.9443011433717e-05
1.75008900734813e-05
7.4967905677372e-05
4.51534452226948e-05
2.700509430211e-05
1.62216679074473e-05
1.68310858161287e-05
7.15955845477952e-05
3.32961047910054e-05
5.10962378834211e-05
5.66533967395668e-05
2.27114700873678e-05
4.19190244084662e-05
3.24893663731685e-05
2.46174910598526e-05
6.80947554772806e-05
6.61940726609824e-05
2.26538425577615e-05
5.86945025994191e-05
6.13954758405428e-05
4.68990644144947e-05
3.8198111742476e-05
3.92550425295177e-05
2.48292518334321e-05
7.63936782518789e-05
4.37178368669315e-05
1.99815031316024e-05
1.95047952371144e-05
1.00360946973774e-05
2.75822209335301e-05
5.68127264195578e-05
2.32174722678833e-05
4.8462805924454e-05
4.44105249639686e-05
3.99078403846173e-05
4.1415590009508e-05
2.60282695214926e-05
1.42032474927649e-05
3.35576101162702e-05
3.16785817878908e-05
1.43288912186302e-05
2.20606855914393e-06
2.6013556148556e-05
7.27276074869485e-05
3.68228766059195e-05
3.01146230771621e-05
5.68859518456533e-05
3.87649086888716e-05
6.38999819927745e-05
2.39585597300063e-05
-7.69240157221134e-06
2.33546304574561e-05
4.59665015992975e-05
2.42869850556805e-06
1.92897460012477e-05
2.06576167665791e-05
1.15711603556434e-05
-1.00439802202528e-06
1.59618039820545e-05
1.77270473225837e-05
5.30640066953649e-05
1.80036913747759e-05
3.81445979122169e-05
6.54845581529541e-06
4.83156200813583e-05
2.098129663112e-05
2.44350547872093e-05
3.30144620259318e-05
1.21578963330244e-05
2.43337676700002e-05
-1.90899578084971e-05
4.30774477676326e-05
3.3885282145127e-05
5.12756627247176e-05
1.0805577504774e-05
1.92597443699881e-05
4.34341554096829e-05
4.65790256556017e-05
6.04187873639957e-05
5.00035228281115e-05
3.29183270237912e-05
5.00826388025868e-05
6.22004997582268e-05
2.56831199734144e-06
5.52195638352008e-05
2.33766183780221e-05
7.29042338373224e-05
4.39525145023407e-05
1.14064910852803e-05
2.7792574335168e-05
5.59244218877674e-05
3.67651874094246e-05
2.43607327302064e-05
5.14896554191068e-05
5.15706816912996e-05
5.05366325462363e-05
4.60003125106721e-05
9.35879736481228e-06
2.05002793293642e-05
4.46894370466204e-05
3.84328580019316e-05
3.36714810650661e-05
4.86252338041209e-05
7.97549789818303e-06
2.19641547817112e-05
5.9677380005077e-05
1.40737725672785e-05
2.30809637241747e-05
6.7012852415182e-05
3.94249330487367e-05
3.00261724640655e-05
8.99003983019353e-06
6.72298124604061e-05
4.53440033180454e-05
6.62534248928881e-05
5.89684792186675e-05
1.09452518846852e-05
1.74633113900945e-05
3.86880368138617e-05
5.14411233246679e-05
4.73181783232801e-05
4.64699010337163e-05
3.09852747604165e-05
3.51347135746701e-05
3.17721354086553e-05
1.80568779339146e-05
1.34669201925891e-05
1.07595533364267e-06
1.45695497577666e-05
1.65592478225724e-05
5.68787134321053e-05
3.26847687278597e-05
2.59240843973612e-05
1.96274168118899e-05
2.96548973691828e-05
3.52499702755012e-05
4.18144671372731e-05
4.14970929244237e-05
2.5228146470792e-05
2.4648016660156e-05
6.36684496635724e-05
4.88752897267175e-05
2.30626736750682e-05
2.64203836160517e-05
3.14167500209709e-05
2.47446373619244e-05
2.68421373239937e-05
3.41503459841496e-05
6.38201749083073e-05
2.31668712209701e-05
6.23544378247932e-05
3.37830979672954e-05
5.64976352156264e-05
3.00818603004758e-05
1.14009443725817e-05
3.09595508590088e-05
3.1639237335271e-05
6.91500300176265e-05
3.78932856569743e-05
5.83529737688547e-05
3.85010423865351e-05
3.13097398361294e-05
2.55011044177141e-05
3.79650504490378e-05
3.49084142461096e-05
3.77398075859194e-05
1.02466780423526e-05
6.80455787517419e-07
1.35757085183263e-05
9.76951119329114e-06
-5.83259996246277e-06
3.68439617638907e-05
3.28066893712866e-05
4.38637962920487e-05
-4.65285354413164e-07
3.4165689453758e-05
4.28927029751388e-05
2.73080636085636e-05
5.66194547282407e-05
5.25302614006521e-05
5.1854193054799e-05
4.37558886704976e-05
3.73228801598895e-05
2.99586636857764e-05
-5.50531778835154e-06
4.2692542872045e-05
4.20035206263043e-05
4.39789664058772e-05
4.24595334317847e-05
4.75056601501824e-05
3.83004764727752e-05
5.19222823678888e-05
4.02819164998508e-05
3.33210643517387e-05
3.41504364816914e-05
2.7208467683888e-05
3.94772904827111e-05
3.82476119001234e-05
3.59784716294101e-05
2.74255863245021e-05
3.63962996769546e-05
2.46721484681038e-05
4.52667921883289e-05
5.29674062514354e-05
4.35316492037763e-05
6.99879367592629e-06
5.33369020384207e-05
3.16974458239525e-05
1.17299800107027e-05
1.50784683894752e-05
5.87699650109287e-05
1.55866065534634e-05
2.65903921353875e-05
6.70860799833628e-06
3.45021816158801e-05
1.98058248846179e-05
1.19691180121601e-05
4.36247775405215e-05
1.33611084460199e-05
3.30969227297583e-05
2.86676223545477e-06
3.09184054156968e-05
4.09831542878968e-05
4.90404066705966e-05
6.85050668814209e-05
5.32249881562485e-05
1.20375324730228e-05
6.89525566957667e-05
2.78965732723171e-05
7.20512050998962e-05
5.95973929992511e-05
6.10574106294527e-05
5.31125043065196e-05
3.45338224215112e-05
5.1599417305061e-05
4.23941106162586e-05
4.0141000332791e-05
6.01604389672154e-05
1.49453064946343e-05
7.32408639952156e-05
3.95064816640152e-05
2.99651070142847e-05
2.87724983246942e-05
4.2678290238955e-05
3.38240595653108e-05
1.15319808270309e-05
4.6299244773547e-05
4.21645408229476e-06
9.37644266882828e-06
1.61212300031699e-05
1.24125605937966e-05
1.2545209150059e-05
3.90750560402832e-05
2.66744967922586e-05
1.88516318272075e-05
5.07362396491606e-05
1.08789103207392e-05
1.66878412283763e-05
-2.2304785170145e-05
2.94870033723664e-05
3.64301692706593e-05
2.97932662232679e-05
-1.24194942627892e-06
5.96322136237916e-05
3.18784661605403e-05
6.12088740515181e-05
2.00617560484112e-05
2.22245093711052e-05
3.11584020739815e-05
3.3790630062856e-05
4.58191558540273e-05
1.11688744369621e-06
8.51601762785395e-05
4.03843315602586e-05
4.90042635688528e-05
4.70266568430514e-05
5.26427812191644e-05
4.51591161421216e-05
3.9384898440181e-05
4.4794557562369e-05
3.14296106366238e-05
2.24138742612705e-05
7.97683918385242e-05
6.87073863633243e-05
1.70126157477365e-05
1.40630588242069e-05
1.42995614265008e-05
1.90544314331657e-05
3.90937315100503e-05
2.49819487951465e-05
2.81283465980266e-05
4.28554416348854e-05
1.60065658154867e-05
2.99541990781457e-05
1.15151815183931e-05
3.06688803536468e-05
4.99490140023486e-05
1.45149915230821e-05
4.83134287194978e-06
1.98193510440467e-05
2.23360991672427e-05
3.04743468772851e-06
4.46792289492097e-05
3.91909226069431e-05
2.65908822392239e-05
9.86713981906943e-06
-4.11238904292118e-06
3.45644129709599e-06
5.83066662235645e-05
6.70972518957998e-06
1.21257632160136e-05
1.51140407265378e-05
-4.27987194838263e-06
-5.33113365850983e-06
1.28637795718481e-05
2.46507292127496e-05
-3.10384454499837e-06
2.37750241936367e-05
3.73867573991832e-05
3.10082629462323e-05
4.31879365131585e-05
4.16527678272263e-05
3.35073366507801e-05
5.71977945621074e-05
4.66736818292859e-05
1.35362776379696e-05
7.58605819963855e-05
5.6908837471562e-05
1.0332806157997e-05
3.88640674250605e-05
3.90254245504001e-05
5.73782232525438e-05
1.51156096088641e-05
-1.06676785625957e-05
4.21870457232466e-05
1.645137167918e-05
5.52523602316896e-05
1.76382384466594e-05
5.79672134382264e-05
2.19969948529648e-05
5.53895473805069e-05
1.76365288543051e-05
5.46955072237065e-05
5.12613419294775e-05
2.06675603750466e-05
4.09372432969635e-05
4.65929891965661e-05
1.77547010753991e-05
2.33969848475797e-05
2.26839432406735e-05
3.06875374643837e-05
4.9143374246917e-05
5.78114815446494e-05
4.16545624967173e-05
5.58513284562334e-05
3.80034157637402e-05
-6.24910328522541e-06
5.21723477700173e-05
1.69390330933785e-05
3.87795671855102e-05
5.39241416523345e-05
7.91458457977948e-06
-2.45491452299922e-06
-9.14634709974447e-07
1.67248147367735e-05
4.7684932138785e-06
2.50380414686905e-05
5.42821358939949e-05
-6.28973104404664e-06
3.1418813839511e-05
-1.08589636692466e-05
3.07393540285482e-05
4.58827300843982e-05
3.80286430205039e-05
3.35808232965995e-05
1.08154931715086e-05
4.19860469557697e-06
2.93998207753108e-05
1.49228489778999e-05
4.24904354094179e-05
2.0040289878828e-06
3.5807537973373e-05
4.02238884263202e-05
3.76862816396153e-05
3.79376023753799e-05
1.8321141051882e-05
4.74819481014583e-05
4.38926788668282e-05
2.73846033839001e-05
4.21660023981571e-05
3.91677684179253e-05
-6.3426981485147e-06
4.3389999370424e-05
4.32166323813042e-05
4.99236971573038e-05
6.13302603009706e-05
1.04387399221306e-06
5.2388769873645e-05
4.26531061732185e-05
2.72081289543525e-05
-2.66966117428477e-05
2.5540722363059e-05
4.74915030438326e-05
1.80365339120963e-05
2.50460099778934e-05
2.45283124607477e-05
5.16437811671922e-05
5.47479430758561e-05
3.8551082623624e-05
1.0941526338302e-05
4.569011869107e-05
4.17945123539812e-05
4.80345325381623e-05
3.64411151107094e-05
5.68499025229021e-05
-3.55556899805449e-06
5.05948920416234e-05
2.51793131903844e-05
3.20109819118653e-05
6.54908903192355e-05
2.96099655014397e-05
2.76062245302987e-05
1.86684945307152e-05
3.83195762490526e-05
3.23495518687245e-05
4.08757804407352e-05
6.35642120878822e-05
4.05290947715845e-05
9.07525045255873e-05
4.08015748675076e-05
6.4563099475383e-05
4.98066013143751e-05
6.07651322120344e-05
2.87447525365259e-05
2.9297899674738e-05
7.33679856792511e-05
4.35482724673929e-05
5.47161950102844e-05
3.52364070939423e-05
-4.13160990490487e-06
1.40232643504972e-05
2.44408518995954e-05
4.10846407884203e-05
5.72643074778451e-05
4.84617998376233e-05
3.54433556093998e-05
3.17509794850126e-05
3.80662719062816e-05
3.32064446883219e-05
1.78033124282924e-05
2.51879649122444e-05
1.35979836097823e-05
2.002181224567e-05
9.19200221881153e-06
4.28984703944823e-05
1.62625544511854e-05
1.73283861104217e-05
3.77988619411703e-05
8.26876162602492e-05
4.37399802707044e-05
6.05749677922339e-05
2.71513629573011e-05
4.66937072673762e-05
3.45238367610152e-05
2.6595539804434e-05
6.92248097864382e-05
1.51662746744848e-05
4.42715105551678e-05
4.75231609315304e-05
2.12945950963189e-05
3.68537956843386e-05
5.09900377377758e-05
5.18181000050947e-05
5.82086923424089e-05
7.39051178308979e-06
1.22109100556357e-05
1.20193543949255e-05
3.7521052119539e-05
1.11342606445506e-05
2.42613853790128e-05
1.34876560433828e-05
2.78160254691819e-05
3.00588199511699e-05
4.51855699796615e-05
5.06264492206036e-05
2.77208027164265e-05
2.3121794782986e-05
3.94872139240669e-05
2.0727699174801e-05
5.48742690058808e-05
5.05030465577437e-05
3.91360429225755e-05
5.00993037150086e-05
5.17170870126648e-05
8.32642338218185e-05
5.26090341345943e-05
2.10979272565906e-05
2.44783440269143e-05
3.53515740968842e-05
7.1955434595764e-05
3.89231844741377e-05
4.18469126920977e-05
2.24144394731241e-05
3.54047145351168e-05
2.69646106644302e-05
-9.29628886595736e-06
1.44961204691383e-05
3.43549619449778e-05
4.48314030380487e-05
6.61333487380371e-05
2.38574052325457e-05
6.18309724194932e-05
3.00963450170187e-05
3.17985136670178e-05
-1.18203785013873e-05
1.64058781952009e-05
1.59874663212406e-05
2.63111115603743e-05
4.91182704113347e-05
2.2510521167348e-05
1.97400170643841e-05
2.85112709891923e-05
5.25039149416874e-05
1.40331043649723e-05
3.96097632536002e-05
7.66747000508826e-05
4.32664377059014e-05
4.97968355159614e-05
2.40424284190703e-05
5.17633035456606e-05
4.03799908883165e-05
6.56464230597655e-06
1.72331291046316e-05
3.06269955290054e-05
3.62570176869589e-06
2.13697375442612e-05
-7.07840271787245e-06
4.63686844009627e-05
4.13131839723079e-05
2.86032630937086e-05
4.91369964683872e-05
3.53121808255841e-05
5.19224145147199e-05
3.54951087586071e-05
3.15345024530998e-05
3.58459182956524e-06
-6.3713556349287e-06
4.3188050712601e-05
6.01405084766268e-06
3.24132036922332e-05
1.27127561268947e-05
3.09449873897496e-05
2.30074127708528e-05
4.96325004914554e-05
1.84033609356633e-05
2.62774043375697e-05
5.33366144168418e-05
1.35333266758146e-05
1.64673990081965e-05
1.35536440779676e-05
3.90283818654997e-05
2.43525718097825e-05
3.26200790262794e-05
2.54306418625783e-05
2.73630062924249e-05
1.56706572401186e-05
5.49279932454035e-05
2.01201744839536e-05
4.99100252656436e-05
5.66688792045433e-05
6.57508486914013e-05
3.04875244672088e-05
2.07324072238453e-05
7.32687461319409e-05
1.2998298671825e-05
4.57934630147922e-05
1.60990957842876e-05
4.01916825202805e-05
8.85463388908538e-05
4.64894176700818e-05
2.69082070683681e-05
2.53830975597003e-05
8.27718874301114e-06
4.42311145279589e-05
4.66275750399122e-05
5.39622026604392e-05
4.47856687099189e-06
5.06704471352716e-05
3.48687558838124e-05
4.0346674926708e-05
3.90810920447704e-05
3.19836282384889e-05
1.78011871716847e-05
1.35993219919171e-05
4.56974484148904e-05
3.35734557859249e-05
2.22803079993282e-05
4.04470922385599e-05
2.69120537990605e-05
2.33598320396904e-05
2.91868603706593e-05
2.75540690412042e-05
-3.94776053267194e-07
4.644317206161e-05
2.12489292720721e-05
2.62209938596158e-05
4.50919369566967e-05
3.43080439000694e-05
4.08772548669394e-06
5.85438111485514e-05
3.14018075523201e-05
4.37988506450789e-05
3.23563751861272e-05
4.99840901201546e-05
5.04679934014614e-05
5.39316029529189e-06
3.89455780775267e-05
3.5524067657868e-05
7.31691800187825e-06
4.08787166717858e-05
4.29066048304412e-05
2.42641031534668e-05
5.99225836849505e-05
3.04738240126588e-05
3.99831377660305e-05
2.00332561092409e-05
5.93064513615232e-05
3.65419089734851e-05
6.58113739259126e-06
3.02293069330611e-05
4.53060543267901e-05
3.97906690271813e-05
6.5290679490075e-05
5.32969306180005e-05
2.39763445180182e-05
2.60083944491678e-05
8.10846558804716e-06
3.62595927716914e-05
1.96180519777185e-05
1.18949177042675e-06
3.67272539734163e-05
4.26751699793378e-05
4.42374100338074e-05
9.28063109210221e-06
3.35900628403746e-05
2.59943271551752e-05
3.62618370571493e-05
7.46350323999506e-06
5.78462782009448e-06
3.31985175194285e-05
5.76394279348694e-05
4.08439860408983e-05
3.74496313152914e-05
4.9041634985625e-05
6.29759116488453e-05
1.62925243194107e-05
4.06607718642071e-05
5.17152182465443e-05
3.94384058821327e-05
4.77985593964674e-05
5.80855780947217e-05
4.00542981016725e-05
3.74362207874565e-05
4.6186038570647e-05
5.73099976317458e-05
3.23625936895936e-05
1.65760955758904e-05
5.04754805364706e-05
4.98244733102602e-05
3.59243239035344e-05
5.49364732918719e-05
8.19106075233832e-06
4.7500822778562e-05
4.02751880077594e-05
1.91398586258768e-05
4.58677419703773e-05
5.88351891325748e-05
3.34725065417998e-05
5.27649361201269e-05
4.15728271378824e-05
4.76531957627676e-05
1.62527551888906e-05
6.77743676482798e-05
1.00487834102676e-05
1.96873831699118e-06
5.35285886683464e-05
2.68600789144778e-05
5.14174441847088e-05
4.1428811372189e-05
3.83090126522038e-05
1.99860667109688e-05
7.19313708228442e-05
7.18565670813404e-05
2.05494855668353e-05
2.68282265695921e-05
-6.20493852216904e-06
-1.14299397309918e-05
5.40500369624063e-05
4.54910506116257e-05
2.10589924987216e-05
1.84590725803015e-05
1.02725009879681e-05
3.70378590188602e-05
4.52468101009591e-05
4.2415001639646e-05
3.38204279497286e-05
1.7886449839448e-06
1.75076520951158e-05
1.6937163519096e-05
3.81418569357064e-05
1.91919288199978e-05
2.70767074797297e-05
2.42634985309859e-05
5.5569012739455e-05
2.21434624934527e-05
5.37364200187064e-05
1.51362023775302e-05
1.15585639498096e-05
1.78107966731118e-05
4.64101459244339e-05
3.33593891165149e-05
5.46205102917187e-06
3.36490544521264e-05
3.21123614408885e-05
2.42055875406703e-05
-9.23360677782267e-06
5.28818869770724e-05
5.20205034479842e-05
3.82025817775125e-05
1.43197817644888e-05
3.52203957036192e-05
3.35546695797679e-05
2.51973543244073e-05
2.03236958733965e-05
5.32892572655193e-05
5.00930191745475e-05
1.64795080444014e-05
4.50545098222185e-05
4.8845016745788e-05
3.59566456856334e-05
2.78423180170106e-05
8.48661989063485e-05
4.37103879360384e-05
2.566772799089e-05
4.5126580464617e-05
4.15172246166856e-05
2.43968922092707e-05
3.65500116587267e-05
9.57557464722893e-07
3.28521486067348e-05
2.13812811665398e-05
8.35920918311428e-06
2.82614505062756e-05
1.57473858624726e-05
4.11985793757329e-05
2.67738980917705e-05
3.79394368162556e-05
4.38961230351406e-05
2.86708350813829e-05
7.58776985962685e-06
1.20472340908008e-05
5.62783364882539e-05
1.63946901641789e-05
1.76341205135178e-05
4.18669688751813e-05
5.03854698280606e-05
3.06839405875011e-05
6.62918164984709e-06
2.71370663637887e-05
1.69992884286677e-05
6.79454717149327e-05
1.73409252932599e-05
5.07738470520545e-05
4.02305253571709e-05
6.60070411764127e-05
4.93673199657313e-05
1.63225747280061e-05
5.10837865155551e-05
2.96071402758686e-05
4.91730829926892e-05
2.6303164806417e-05
-7.61887209830041e-06
2.4443506437766e-05
3.74866990139327e-05
3.20935194117036e-05
4.1949800318882e-05
6.72048314541739e-05
4.22573740051986e-05
1.3823993282728e-05
4.69410109522356e-05
1.00627403276081e-05
3.57411316556272e-05
3.7175808758371e-06
2.53401019121501e-05
2.23362176888484e-05
1.12009195500639e-05
2.11534170503507e-05
3.55809864022238e-06
3.81712474361541e-05
2.39958692373257e-05
3.66190279234391e-05
6.07875791831811e-05
4.07438861625356e-05
3.25868688755229e-05
4.03910845723555e-05
3.11057003389171e-05
5.84120591993496e-06
4.00132094030825e-05
-6.79625497883813e-06
3.77774373581085e-05
3.14298955974502e-05
2.77980526499292e-05
6.12424531568718e-05
6.52537847854332e-05
4.4402748110965e-05
9.58432101616692e-06
4.14674411857222e-05
-3.66347922858095e-06
4.70347273367586e-06
4.12923253878305e-05
2.97235440892803e-05
3.99139128083283e-05
4.60055109611044e-05
3.19264038024072e-05
3.88674161205951e-05
5.19083639631714e-05
3.93715980778062e-05
7.23175125831476e-06
5.33753141804832e-05
3.58290831422451e-05
2.77351783899516e-05
5.71459313217557e-05
4.94066455066201e-05
1.73394670837522e-05
7.69651659747473e-06
3.3207319598855e-05
4.99848990007046e-05
3.59971036014044e-06
3.32428868361299e-05
5.1027301916915e-05
4.07287438617172e-05
3.69165878321054e-05
4.29894596477747e-05
2.81733447073481e-05
1.30704899307045e-05
3.43147958562467e-05
3.18237597027591e-05
-4.07907038370454e-06
6.66745629537281e-05
5.20458378764954e-05
1.77844600327865e-05
1.25450949695064e-05
2.33866145840333e-05
3.31101741720103e-05
1.4858039615874e-05
3.11636518852974e-05
2.39206547517976e-06
2.27870243116127e-05
2.19845605418732e-05
4.27749541066143e-05
5.76049729422018e-05
4.15882373188579e-05
6.89910876806161e-05
-1.2256092234546e-05
6.43573054899144e-05
3.53290818900934e-05
5.36482465853207e-05
3.76534776635486e-05
5.62510032653134e-05
4.71484523016026e-05
3.72759973730558e-05
5.05994099598212e-05
4.24859200971878e-05
2.75638900477977e-05
5.65911135412995e-05
4.20724948908757e-05
1.16772787363672e-05
2.44089492558591e-05
2.75492329780944e-05
4.89291817197472e-05
1.21667400516484e-05
5.86107925732371e-05
3.34852191993387e-05
3.42465410181801e-05
-1.96591443726988e-05
3.82657785007172e-05
7.84367992358951e-06
6.48139843520618e-06
4.65809113644474e-05
2.61811888540741e-05
3.58224106256986e-05
2.14212488456625e-05
2.95277109577336e-05
-1.33545032061842e-05
2.91040298259861e-05
1.05288909169167e-05
8.66531097542994e-07
1.70107852599665e-05
3.47843557842132e-05
6.11006938705771e-05
1.44053131431596e-05
5.51117562896027e-05
3.0557068926607e-05
3.51341422047318e-05
3.80518068160564e-05
5.57753464379391e-05
-1.76107888260208e-08
2.6610793387558e-05
3.73094945159762e-05
5.57642871709183e-05
2.83634123553715e-05
5.72132566483695e-05
5.77884771113333e-05
3.44725209029077e-05
6.80839338857917e-05
2.14938789764865e-05
8.3841806318043e-05
4.38746791150053e-05
4.00816995743087e-05
5.08883440399539e-05
3.94925918734142e-05
3.40269215158341e-05
1.20690155477768e-05
3.98325339640961e-05
1.36402139046103e-06
1.13452871059567e-05
5.70066282598952e-05
-6.89383058518824e-06
4.01617146921762e-05
3.60137306628113e-05
5.60226081153043e-05
1.76964809464513e-05
1.72034395792036e-05
4.8296688332e-05
4.02602866379261e-05
2.34139575251434e-05
3.19508718833479e-05
-1.47623699372345e-05
3.45455054759093e-05
2.41692237165992e-05
5.40892536867751e-05
6.24667522445578e-05
3.529525029347e-05
5.76496454381562e-05
4.37169669851619e-05
5.40215989988027e-05
6.68770519260539e-05
