# Supplementary material for: Research on computational propagation and identification of mine microseismic signals based on deep learning
Source: PLoS One. 2025 Oct 22;20(10):e0334641. doi: 10.1371/journal.pone.0334641 (PMC12543183; doi:10.1371/journal.pone.0334641)
Supplement: S4 Data — (ZIP) [file pone.0334641.s004.zip › 000100700001647.xlsx_0.txt_24.txt.txt]

4.56084894967841e-05
2.47760236262013e-05
4.15368621061691e-05
4.44233002877586e-05
4.51866006357395e-05
1.78547045896107e-05
3.39225880035719e-05
3.08335208405524e-05
5.10787945968492e-06
1.12278384001657e-05
5.85765874417825e-05
7.32709745483596e-06
3.06591082879413e-05
-3.47886815834678e-06
1.99498255069572e-05
5.79794662262133e-05
4.27236366747273e-05
-1.74067335667852e-05
4.60467035166976e-05
3.72644824696139e-05
5.55546356830343e-05
-3.68935175869522e-06
1.2678342217597e-05
5.367116893542e-05
2.27111044710917e-05
2.98994199400784e-05
4.65176377495501e-05
2.86180437558991e-05
-1.30101445395328e-05
6.28787086618365e-05
6.26463321913155e-05
1.84425673705055e-05
3.34980538594472e-05
3.3828910235955e-05
3.58529672752982e-05
1.54363982613241e-05
1.8731090906989e-05
2.74515829790585e-05
6.75475800412957e-05
3.05939570366194e-05
6.42558592229827e-05
8.67910440476875e-06
6.33771605736024e-05
6.84285054316696e-05
3.43869014333895e-05
5.45534227664037e-05
-7.31628202400052e-06
3.45933017798411e-05
2.00146951881366e-05
3.59896190385697e-06
6.34260107070927e-05
1.31606363120658e-05
4.46943986261058e-05
3.51879135107706e-06
3.26441559120265e-05
4.89867481426888e-05
7.00908198516292e-05
5.1603286112492e-05
4.24959175452715e-05
1.87127146623723e-05
5.30826085463282e-05
1.40742520298887e-05
2.86943355590619e-05
1.11255154503411e-05
4.9976188191042e-05
3.57569167382959e-05
2.08597084725551e-05
5.11136895766493e-05
4.32355195250051e-05
3.00237686110327e-05
-1.63418689315588e-05
3.88210000303269e-05
5.25084195875683e-05
8.3417548130042e-05
3.75610216090652e-05
3.6819942380189e-05
3.49711704772567e-05
1.89706871264145e-05
1.03408765746399e-05
6.86712413483301e-05
4.69154798126256e-05
3.04507482650307e-05
7.11216656543901e-05
3.82159284039766e-05
2.55192626396811e-05
6.97801066479065e-05
2.1174103795122e-06
3.67103670185323e-05
2.48146610131412e-06
3.43270435478753e-05
3.32083001660032e-05
2.60793386447541e-05
2.26394352514541e-05
3.25645790895179e-05
5.46033615722487e-05
2.97903125717343e-05
-8.21833430666539e-08
3.15946995302281e-05
3.3496256410939e-05
-2.95127486440662e-06
3.99823282306594e-05
4.34494265018866e-06
4.75946856258462e-05
4.56153209815978e-05
4.78994721338134e-05
4.54504188299598e-05
3.86333896461655e-05
2.69064962622865e-05
5.16031996067588e-05
3.44594782172893e-05
1.57711051091996e-05
5.27394247715036e-05
5.4254113391494e-05
5.13381559435482e-05
2.03591456211403e-05
7.23348710776494e-06
1.59754422466019e-05
4.43378791914527e-05
6.13302586030611e-05
4.19820965712272e-05
5.06710567814615e-05
9.12601791415356e-06
1.38386838063495e-05
1.05307525674793e-05
6.18141300996664e-05
3.92303182865786e-05
1.23736179864337e-05
2.33732033394117e-05
5.2321818272936e-05
3.82097208466533e-05
6.03991650462926e-05
2.41283738654654e-05
5.41197517425696e-05
6.43940644013997e-05
2.67727848714121e-05
4.0775707251854e-05
3.57778998029883e-05
3.42543486630458e-05
6.2864165254814e-06
1.79653078074388e-05
1.496497701541e-05
2.97391381528757e-05
6.16798809612088e-05
3.57752541953495e-05
3.39755167631828e-05
3.48405236238907e-05
2.81016038938574e-05
3.99264747048689e-05
5.44093382630011e-05
4.50766436990566e-05
6.21995169423497e-05
6.30111406732915e-05
6.55514325413841e-05
3.16757179003581e-05
3.54859450292867e-05
6.22981197814971e-05
1.99936496318809e-05
3.42931683587049e-05
3.05588386677447e-05
4.12931124165686e-05
2.88590055802138e-05
3.04526333009851e-05
2.51765620652866e-05
3.21747501500314e-05
3.31678029794301e-05
3.84081047644393e-05
1.71944611700588e-05
3.70971616166667e-05
1.11503750153394e-05
3.85357914077703e-05
7.37432615584104e-06
5.01904475746479e-05
6.18875283651958e-06
2.85916696373806e-05
3.71745427384223e-05
3.31153955121156e-05
-6.43579894594026e-06
3.70065956872686e-05
1.62414802512775e-05
1.73103158412243e-05
2.13119858385995e-05
2.32720976294159e-05
3.65826890218774e-05
3.24830113917145e-05
2.01922978446958e-05
6.71681041754355e-05
-1.96460174405314e-05
2.19360507894882e-05
5.71330953946687e-05
2.08541875531185e-05
2.34714490935963e-05
3.55998151299564e-05
5.29536029272163e-05
4.38545039764625e-05
1.81658474106008e-05
1.19964193816673e-05
1.77628150931409e-05
4.44206528570341e-05
7.01595192142268e-05
5.01279299870204e-05
6.78867874587772e-05
3.67482679933618e-05
3.72211924431655e-05
2.5807903689264e-05
1.68382212377087e-05
1.67127398580336e-05
3.57612969781709e-05
2.99162771290341e-05
4.69283128545142e-05
2.33965584019526e-05
2.25814218763897e-05
3.76302377764134e-06
7.58819251141619e-05
1.316373325014e-05
2.67367734089053e-05
4.14598817127225e-05
1.48430158606522e-06
3.60541235671045e-05
6.84131883046554e-05
-8.68701888213955e-06
1.91740380535418e-05
3.95403372395991e-05
1.73399619406553e-05
5.10852798991498e-05
-1.39934678081799e-05
2.07148674962801e-05
2.83884663050555e-05
2.38740868713848e-05
4.18184170511388e-05
4.48950932796292e-05
1.83388528790623e-05
4.97194493234334e-05
4.57546866068706e-05
1.49478442591431e-05
4.47985489662216e-05
2.45082813289499e-05
8.41681949220106e-05
3.8455188136952e-05
6.56976284782946e-05
8.58922356691468e-06
4.99816104392711e-05
5.00398056715858e-05
5.43838808804174e-05
1.28868931508212e-05
4.40441664326312e-05
1.22052663003695e-05
6.42658590368928e-05
3.14564762090853e-05
-3.28203072605964e-06
1.52671762003989e-05
-4.8343555190928e-06
3.15900913594712e-05
5.14898185502427e-05
1.35340380251992e-05
3.20766190817692e-05
5.84794795217875e-05
3.61145310463278e-05
4.29159824849902e-06
3.32924426418459e-05
2.70862221121927e-05
7.4376533136225e-05
1.1174492150635e-05
2.21202710942222e-05
-1.11282507072069e-05
5.23631459114707e-05
1.72561113689221e-05
3.20009527937344e-05
1.6122403233707e-05
4.69572429356362e-05
3.68680145324622e-05
2.60058278098182e-05
2.07949926771053e-05
1.55585062436939e-05
3.54705235697321e-05
1.68435558503985e-05
2.17967087288594e-05
4.67079881002864e-05
5.16645465169057e-05
4.75223200688158e-05
1.66886890224362e-05
1.41564296819609e-05
3.81344590873329e-05
3.58754582337631e-05
2.53600844025486e-05
3.70382794361117e-05
5.64796652273447e-05
4.48806828778929e-05
2.84231219164651e-05
2.16736157022966e-05
3.15724644947851e-05
8.28437930914087e-05
4.88441237557018e-05
5.8868956104112e-05
4.79806461343425e-05
3.27090704231098e-05
6.86113939237858e-05
2.9074291390369e-05
4.00721670356947e-05
4.78755388007882e-05
2.62467205407491e-05
2.00331130975447e-05
4.05815246605682e-05
4.63331406892475e-05
3.50390525579782e-05
2.88034948349779e-05
4.66572755556368e-05
1.74406417146019e-05
5.20325911419618e-05
4.07240327503883e-05
3.53861837735833e-05
4.95100315598488e-05
4.99706752744808e-05
2.22481956231272e-05
2.67483241620997e-05
5.0875802549973e-05
1.88936005374054e-05
2.19729204167085e-05
2.35190744949779e-05
2.42799617036077e-05
2.98103260876456e-05
4.90161373855661e-05
5.67378886475843e-05
3.73926944410148e-05
5.57573967072348e-05
2.66272616939592e-05
-2.03850046071393e-05
1.07965847892099e-05
3.82954724837945e-05
1.41594013217585e-05
4.51797757157281e-05
8.98894635304568e-06
5.23321895718135e-05
2.17463117216863e-05
3.12102125040509e-05
1.68030617676326e-06
1.89192778862255e-05
1.88285332113728e-05
2.88079722263786e-05
5.8403985466098e-05
3.68283914771276e-05
-1.02503979374826e-05
2.68721627533093e-05
2.73317953606261e-05
3.9174425145299e-05
3.99722284191075e-05
5.27810753349286e-05
2.6659995489882e-05
-2.89270514700246e-06
4.71924564629287e-06
2.72051697513115e-05
3.26137436379003e-05
2.74289822504619e-05
1.94431217947467e-05
2.21298818851341e-05
1.99286615618552e-05
2.00840915438206e-05
6.37008269727959e-05
8.38713300051103e-06
4.07435095596524e-05
2.02075817270378e-05
3.98850166288107e-05
6.71801695015405e-05
5.19694914256425e-05
3.6376511859814e-05
4.83169578702099e-05
3.22249978388598e-05
3.28188215911396e-05
2.77947223827842e-05
4.81723543570026e-05
1.89640223290336e-05
-1.45159457932212e-05
5.41628057919325e-05
2.20695069279786e-05
2.35879011707766e-05
5.80620909140139e-05
2.19041466941066e-05
5.0767667836332e-05
2.09461351501536e-05
5.19789849646789e-05
5.45252276615856e-06
5.23650802221475e-05
5.64510595284281e-05
-6.86303533147434e-06
7.13570542694315e-06
3.81200392258509e-05
3.67077054649968e-05
4.60196731249724e-05
2.59082852372845e-05
3.39184246355316e-05
7.53495440271334e-06
3.53339017850468e-05
3.81288923484221e-05
1.23353951042117e-05
5.11015943116794e-05
2.79420618854662e-05
1.86435426053691e-06
-5.82677085505395e-07
9.93640611431109e-06
7.54685348908174e-05
2.93227516584765e-05
1.87387390031065e-05
7.51908335067423e-05
4.94859962170925e-05
2.42205258694647e-05
7.13725367987514e-05
4.87821011223123e-05
2.70504776414807e-05
6.27711105343003e-05
5.4253149625866e-05
4.44112452914073e-05
4.78154174288733e-05
1.85352839570417e-05
5.62440448860995e-05
4.05159805092889e-05
1.36754900237688e-05
2.75699266565923e-05
2.17429262648494e-05
1.57480508510847e-06
3.98373215536867e-05
4.9994979340209e-07
2.79475294539977e-05
3.94814760791408e-05
1.91526284488861e-05
1.98417491283561e-05
3.33880837928206e-05
3.59693513287934e-05
3.83563408294385e-05
6.83620182717985e-05
5.42426094651755e-05
3.48472247944996e-05
1.83436893775117e-05
4.51625683732098e-05
3.36331198543444e-05
6.96176457905264e-05
3.9882393605712e-05
4.32765553904363e-05
4.34223963453556e-05
2.1707242469033e-05
4.60673087084638e-05
1.96674906917218e-05
3.391607246935e-05
2.83602206796608e-05
3.29145564827637e-05
2.53900029481081e-05
1.71419734290494e-05
1.88320854335484e-05
2.21148947790263e-05
1.35328617359933e-05
2.38200987265591e-05
1.00868259538668e-05
5.01536475967152e-05
2.50751698685002e-05
2.68375523252816e-06
4.78405113464331e-05
4.59549165118739e-05
3.26586385163537e-05
2.25370815864977e-05
3.12749840141067e-05
2.22382357978607e-05
3.19441380539392e-05
4.33150841522123e-05
6.19159938034078e-05
6.58755817076301e-05
2.66811986433695e-05
-3.76392035483107e-06
1.49253858306264e-05
6.38795873751582e-05
6.41985959378714e-05
7.07482522262703e-05
5.92669781664905e-05
4.81770202063078e-05
7.69570106061039e-05
4.50148412662572e-05
2.32432925953575e-05
4.07585002270662e-05
7.40838490951599e-05
3.84585342188564e-05
3.06932725701371e-05
2.98680836725462e-05
2.78885549034748e-05
2.58827040859306e-05
2.41390149659294e-05
3.39681390931448e-05
5.82974114155834e-05
5.34298173320297e-05
5.15540436025392e-05
3.52456212707909e-05
4.58141729423833e-05
1.05965757447589e-05
5.09632866049725e-05
4.41210577741933e-05
1.81897897826927e-05
4.43796853366386e-05
3.42938771523995e-05
1.35292109780788e-05
-5.36380174333681e-06
1.98491368704418e-05
2.55096962258075e-05
5.96399745441051e-06
2.9578935977908e-05
3.23046625052378e-05
4.86738755993168e-05
3.54925734678042e-05
3.80375340229965e-05
2.34996720296652e-05
2.45106779372232e-05
3.39750001798155e-05
2.82074109564119e-05
1.35908580325403e-05
3.74578846153408e-05
4.32327475844497e-05
4.44596657405442e-05
2.07488332810808e-05
5.13433578038245e-05
5.58501053881776e-06
4.71480843201423e-05
3.33820820001004e-05
4.36175443234161e-05
2.82006036029881e-05
6.13279591436224e-05
4.32778864332947e-05
2.8872327753314e-05
4.0860826606043e-05
2.92509554751624e-05
6.73854315115918e-06
4.68663186905876e-05
3.63230659016511e-05
5.41967728525443e-05
2.43023285414074e-05
3.49535068310801e-05
1.42897990859209e-05
2.13195389475045e-05
4.5063511298848e-05
2.36901111316731e-05
2.11351498068639e-05
4.23267293707595e-05
3.0554637781034e-05
1.64037805178523e-05
1.90590283020779e-05
1.90998403643958e-05
6.71100425212483e-06
5.68808435316394e-05
-1.961111731405e-06
6.25513766680852e-07
4.31903260105681e-05
6.49504366815321e-05
1.92040855596355e-05
3.87314188690572e-05
2.34323702856304e-05
3.83773234010164e-06
2.40389092581541e-05
3.21447627215029e-05
5.05896236011149e-06
2.95706674070683e-05
1.5125339643114e-05
3.61496145546172e-07
2.12407262500418e-05
1.16479076420844e-05
4.3763783657091e-05
4.67632907998684e-05
4.72041744526325e-05
2.79286115091036e-05
3.86169922293619e-05
5.16870678712349e-06
6.44920119934843e-06
5.92885700368572e-05
5.47894106337528e-05
3.90483297662383e-05
4.64175592318787e-05
2.63189240726992e-05
5.2477244691076e-05
2.74120690030784e-05
4.37567275640326e-05
5.22363279277309e-05
3.22797337687452e-05
7.46428916359553e-05
4.43829020619173e-05
2.37611679043585e-05
1.51788300727035e-06
3.61558477796912e-05
1.12151547131444e-05
1.40845078522479e-05
6.43109872414049e-05
4.40769717952083e-05
3.70081295301974e-05
7.88773079360299e-05
6.62777773989285e-05
2.33736955125385e-05
1.81960700258024e-05
3.03506447778793e-05
9.29565304646581e-06
3.28917167230133e-05
4.53755393343244e-05
3.5077927046425e-05
5.76603294147948e-05
2.07664502115234e-05
5.32631516192041e-05
1.94169294324597e-05
3.59600376239065e-05
4.33698809802347e-05
1.01621336851939e-05
2.03436503973968e-05
4.08571523309834e-05
4.35097771238283e-05
5.80940128620089e-05
3.42336408998405e-05
3.05135879876578e-05
6.73548378215565e-05
2.40301535885506e-05
5.82007137106817e-05
4.88615826205014e-05
5.51779676768413e-05
-1.648840898292e-05
2.50044070238925e-05
2.3545533015819e-05
2.82944344751963e-05
6.32344509038485e-06
1.14768384637588e-05
2.01293650601133e-05
4.76942811954085e-05
2.84115737705634e-05
2.24394237515598e-05
3.43634566499933e-05
1.01718071091063e-05
1.88361199360428e-05
1.84252840637003e-05
3.95099360820329e-05
-8.10959191538482e-06
2.3454752586696e-05
2.89932717811069e-05
2.82137984390114e-05
3.24484674140357e-05
4.84111562735774e-05
-2.80201389153391e-05
3.15703944013506e-05
2.89919322638221e-05
4.19114755200073e-05
2.74393322178236e-05
7.07536497552914e-05
1.47372194367819e-05
4.63837332694513e-05
2.21019506027984e-05
3.37781162438299e-05
1.20431740506075e-05
1.44279506389197e-05
4.1796305260764e-05
3.2676850522279e-05
5.04191895756749e-05
2.68137663778192e-05
-4.66274657732029e-06
1.27682014096554e-05
1.08540579780679e-05
4.57262405063721e-05
1.77790497073194e-05
4.78762588595696e-05
3.01226752017683e-05
2.58711751798513e-05
3.75707980903111e-05
9.83829924788345e-06
5.23324135400924e-05
1.11498351262897e-05
3.78064513275979e-05
1.07283705934159e-05
2.68300194136298e-06
3.65080438122513e-05
5.19315663725519e-05
5.55329061468405e-05
1.76825887396736e-05
8.4941265771399e-06
6.65315912471492e-05
5.0995674462464e-05
5.32952102489803e-05
2.45479698039638e-05
3.05961156295174e-06
6.2089516108521e-05
2.38259443182297e-05
3.03852365528593e-05
3.82636402275935e-05
5.25976275303013e-05
1.34547003243414e-05
5.76012411793215e-05
3.11550994913974e-05
2.79335466227441e-05
3.94592184271576e-05
7.45557394487192e-06
5.79108783117678e-05
2.89481088226667e-05
3.30166225132213e-05
4.75627673678162e-06
5.26623177346357e-05
-1.39795139491203e-05
1.19290531556366e-05
3.09628695415726e-05
3.48858248737934e-05
5.23720863487001e-05
4.09744124251583e-05
2.93844055277349e-05
6.30145613322326e-05
-4.90310323800624e-06
3.94536017714374e-05
1.3902407958042e-05
4.74264778563479e-05
4.51393634351673e-05
7.20564679903858e-05
9.60150284667396e-06
4.86793573784842e-05
9.75110644109479e-06
3.54333467885845e-05
4.02380355148868e-05
2.35724861122805e-05
4.00655970250417e-05
2.42712395627071e-05
5.18911167938394e-05
2.29983932751509e-05
1.87344133613417e-05
4.47546659069695e-05
6.87534562050455e-05
2.82533299154779e-05
3.61087409997448e-05
2.91340185968659e-05
-1.00863838522877e-05
3.03393345720599e-05
8.35160069394076e-05
5.31939601614338e-05
4.07798771127582e-05
2.54806080011315e-05
2.33554279568632e-05
6.35626350058767e-05
2.31778119004836e-05
3.13615890409257e-05
2.10330209236821e-05
5.87735938883296e-05
2.71758191700036e-05
2.12880942874604e-05
4.56111066365853e-05
3.42084332028758e-05
1.35495578382895e-05
1.98776902493967e-05
1.58934973267383e-05
2.30204954886079e-05
1.2711792422584e-05
3.11860773201614e-05
4.9662201736184e-06
3.69450161425532e-05
8.1281288537967e-06
7.25580220396329e-05
2.03086556338512e-05
5.48370592466649e-05
5.55208942921359e-05
1.09938789841837e-05
3.82947108818282e-05
1.82333030199912e-05
2.0217311259907e-05
4.69999979298584e-05
1.21183519792251e-05
2.90923212575189e-05
1.3157745923677e-05
3.11664897973319e-05
1.29617721054536e-05
5.70972335109607e-05
3.92016162941438e-05
2.85253129802213e-05
1.98564216703542e-05
9.40088782075734e-06
7.87895463911195e-06
4.45407423556489e-05
3.79202689610745e-05
4.17179246345275e-05
3.30931148893016e-05
2.50626446049413e-05
6.13486501320849e-05
1.20973472038169e-05
5.89494268851673e-05
3.19105290853319e-05
2.96200863537917e-05
1.94673745808001e-05
2.0374922297062e-05
5.46369926650885e-05
1.69668493299234e-05
4.28543137460419e-06
6.76008498272633e-05
6.64216881993977e-05
6.39519864120284e-06
2.75348099077143e-05
4.23675681516705e-05
7.85511018786865e-06
4.99428849579992e-05
1.26250201940273e-05
2.86343435979998e-05
2.0934539885936e-05
5.78390671580518e-05
4.15978411011937e-05
-1.11496794784529e-05
3.19996237903841e-05
3.75553334719104e-05
3.26927398147572e-05
4.70025673759408e-05
-2.49215553903699e-05
1.40757252483523e-05
4.85889749509363e-05
5.1242603055768e-05
4.2188440001502e-05
3.06761329716258e-05
1.51260088998584e-05
3.98155930231455e-05
6.28841485116987e-05
7.01587077914402e-05
6.06616429890507e-05
3.61627533495426e-05
3.52913716301157e-05
2.5780624629201e-05
-5.7003641469479e-06
1.39318419346983e-05
3.90459497750897e-05
3.21198229948492e-05
-8.50768624347525e-06
1.29083853548371e-05
3.36575040205059e-05
4.00860983963066e-05
7.96622239816959e-05
4.75393399990088e-05
5.63898339397252e-05
6.16586413677448e-05
3.07369684520876e-05
2.14812116003251e-05
5.00780162225618e-05
1.18209683530875e-05
3.02650903635258e-05
6.077474432219e-05
5.98281102390073e-05
3.09969450951058e-05
5.65254877382971e-05
4.64683594843371e-05
8.19686772046822e-05
5.56341390306193e-05
2.65431117462116e-05
6.04279965967354e-05
4.26208082506984e-05
3.15346337918661e-05
6.58090419188923e-06
2.94652963063446e-05
1.38178737254955e-05
4.49436469369491e-05
1.92029536605501e-05
4.39244416118682e-05
2.24990446198477e-05
7.00556392852739e-05
1.407062980481e-05
5.69709797866886e-05
1.27669101242792e-05
4.36507155667652e-06
7.03593950546794e-05
3.30481934124383e-05
2.7671817655468e-05
4.0098352070414e-05
2.59772979589937e-05
3.81321711489139e-05
6.20222845270629e-05
2.16461129673605e-05
3.37373571427792e-05
3.27151079453936e-05
1.63227951275284e-05
5.63471907846552e-05
5.51573609730524e-05
2.04252182302579e-05
2.68581544492836e-05
1.15308310815127e-05
4.04774799877165e-05
3.32583110838534e-05
3.54076286603213e-05
6.11962340868933e-05
2.8726763183961e-05
6.21904645100179e-06
9.30217908980311e-05
5.99813343134158e-05
2.69464773884947e-06
4.79386286325667e-05
3.75992781285623e-05
3.77495432504671e-05
5.44955710883618e-05
1.99399636031875e-05
6.72617470778541e-05
5.51215189722709e-05
2.16278036913677e-05
1.72474714434014e-05
5.74224900495347e-05
2.61329442897171e-05
1.19092921090567e-05
1.71345059097656e-05
6.02456494439528e-05
5.0299035362775e-05
-3.37786033998584e-06
2.65263901334686e-05
3.25611863498977e-05
2.65201398647966e-05
1.82696846705628e-05
8.76453446836575e-06
3.81232609636874e-05
5.08267593287091e-05
1.31429911785238e-05
4.04684892693298e-05
2.97688089856474e-05
2.55948556484245e-05
1.54234938688988e-05
3.45852016384843e-05
5.43159867682767e-06
2.90762828832406e-05
9.35216635559256e-05
6.89875365204996e-05
4.03445925595651e-05
3.46895838148448e-05
3.23603456629522e-05
5.45768523719826e-05
2.69288222016335e-05
1.75830580532067e-05
4.50059940303129e-05
3.08064127705624e-05
5.0369786478919e-05
2.8024894754743e-05
-3.6524719040936e-06
7.18882211400905e-05
1.81889805723331e-05
4.56092633027024e-05
5.16443511538231e-05
4.30059402594279e-05
3.05463121921382e-05
9.10642276751062e-06
1.94717482183941e-05
1.73686439109604e-05
8.40956133779353e-06
1.77514785342813e-05
3.64064345194442e-05
2.12844521034975e-05
1.89119431725732e-05
3.6471158641144e-05
2.12553331855229e-05
5.90791448662935e-05
2.06244614551886e-05
2.37472497794084e-05
2.99426921736223e-05
7.16641493598898e-05
3.766813559589e-05
4.92298696058319e-05
3.94450563721185e-05
4.80692879889656e-05
3.9424473579796e-05
3.86792892369495e-05
3.08531358595292e-05
5.91603480603363e-05
1.98178938204817e-05
2.15472117297631e-05
2.17004210050057e-05
5.66382044362697e-05
4.01647487316596e-05
7.5987072603109e-05
2.90019175003851e-05
1.53264776539065e-05
3.04012657204606e-05
4.45582285684004e-05
5.48979967670809e-05
4.52033996549225e-05
4.53431781382157e-05
4.0443314895047e-05
3.32441738333784e-05
2.68169317450705e-05
3.81469968524939e-05
1.07171488244527e-05
4.41660585849766e-05
4.08926126651084e-05
3.12642579315581e-05
7.17564717315985e-05
2.197618460848e-05
1.19819848918299e-05
2.88645299099456e-05
5.39408596408111e-05
6.93397827272146e-05
3.71682548899944e-05
5.11324678432468e-05
5.936679165345e-05
-2.83977107202223e-06
1.83816115491375e-05
1.09310674657837e-05
3.51961448032978e-05
3.08310294608335e-05
-5.89357906205113e-06
5.49107888791722e-05
2.1820267647726e-05
3.42988828300521e-05
5.49147679404217e-05
3.83779122194502e-05
8.18040420491343e-06
2.24009402503325e-05
3.36743483516061e-05
3.76226368787492e-05
-8.36553880639627e-06
4.5763379633516e-05
1.1368642435253e-05
2.04631923705054e-05
2.84138772815732e-05
7.46631162423347e-06
2.84233444718213e-05
2.75485497608585e-05
6.37233746299997e-05
2.49009220311239e-07
2.31398963819553e-05
2.61960964891272e-05
4.63531808234701e-05
3.99361264019379e-05
3.54319643251865e-05
2.60388918690786e-05
2.51274461713029e-05
4.01882553156528e-05
3.33433231454757e-05
4.72622908375866e-05
3.17781354443295e-05
6.43661187359281e-05
5.35286951091499e-05
7.07482098786499e-05
3.50164892061661e-06
3.21964757708369e-05
4.40195691596258e-05
3.39421524236116e-05
3.5603135705523e-05
2.08674146122779e-05
5.22670925829871e-05
5.99082717928178e-05
5.37700068510107e-05
3.50279613673139e-05
2.81801862553122e-05
3.41631940326468e-05
1.60491785988456e-05
1.5461246470714e-05
-7.52801156265843e-06
1.31098375796531e-05
4.25800661882207e-05
1.45943173164251e-05
6.185728825983e-05
5.51251516499729e-05
3.11240290694969e-05
4.4071842918957e-05
2.28995588681316e-05
4.39647910572118e-05
-1.60668738742237e-05
3.84170969066522e-05
6.22462206382877e-06
-4.02402584628037e-06
6.25730035949172e-05
7.41080071923824e-06
1.43885026915619e-05
2.01708773778591e-05
5.20004613932722e-05
5.84901436226858e-05
6.44871627446109e-05
3.47572033162181e-05
4.85717343580845e-05
3.75199239554506e-05
6.07674237166064e-05
3.75330785816401e-05
2.72744695577741e-05
5.94985068014525e-06
4.33431265058585e-05
5.69320025855746e-05
9.85197484927538e-06
2.83823724976285e-05
2.11159305930018e-05
5.89886873742677e-05
-3.03267485929542e-06
3.0407018801938e-05
2.2082058481769e-05
5.63802194432714e-05
1.83761883926094e-05
4.87458402085272e-05
-1.12336987374703e-05
3.04028220246327e-05
2.7838758590722e-05
1.69484328083367e-05
3.37512620891142e-05
4.53224454056377e-05
2.38526658905437e-05
2.33901575568189e-05
3.31262347644528e-05
3.39930299518851e-05
1.95075526522081e-05
3.646767152412e-06
3.02241575075762e-05
4.77279230183042e-05
3.44140757957133e-05
3.38936503253194e-05
3.05748350668459e-05
4.56210592915181e-05
-4.90203769393747e-06
3.77000384667957e-05
1.21096370774946e-06
1.52975136522222e-05
5.18554534872133e-05
9.37984700771012e-06
4.89256610706986e-05
3.74356094418253e-05
6.58464245717285e-05
5.0826081607208e-05
1.21223802838506e-05
1.28465201906439e-05
1.35927295195888e-05
6.86144431452553e-05
5.95871039348099e-06
5.0768278479489e-05
4.06065723444906e-05
6.38416299844119e-05
4.46920657757198e-05
3.07652981181786e-05
2.04302453845773e-05
6.2168526473825e-05
6.04744430326262e-05
3.34295741382152e-05
3.01621551337762e-05
5.07617454154606e-05
4.207016984905e-05
3.58734337697785e-05
4.03978756178621e-05
3.24083299769844e-05
2.84691607621764e-05
3.89631821750197e-05
3.099345372558e-05
3.75542238870695e-05
3.84763043488423e-05
4.95772532048576e-05
4.95077552002217e-05
1.75864002182168e-05
4.66392741930732e-05
4.80495993010983e-05
2.34437759260261e-05
4.58639868962022e-05
4.83093658494787e-05
5.13140431519907e-05
4.25091149962218e-05
5.94238156384668e-06
3.8127855667577e-06
5.90804689794654e-06
4.90589081031021e-05
5.32871970667049e-05
1.67292099943363e-05
4.69436816127471e-06
1.48859966012902e-05
-1.96806286187074e-05
2.24252855478476e-05
4.82608083795626e-05
1.43284111871668e-05
3.94757602221853e-05
5.09014202827517e-05
3.2542951906396e-07
6.52957129331502e-05
3.3099641658071e-05
6.35409843753378e-05
4.29867948327327e-05
6.9122465207004e-05
4.54041617687624e-05
4.01981534868054e-05
5.39298219375947e-05
6.50384611514746e-05
4.56489227270341e-05
4.06921528047176e-05
5.7338808244554e-05
6.80616175667e-05
6.41343953892708e-06
2.07449114441428e-05
3.23184834190906e-05
4.37839650159303e-05
1.07145138955227e-05
1.29635408858238e-05
-2.27123593812921e-07
4.59082934794121e-05
8.14100031295691e-06
4.24306104999815e-05
3.63413623798119e-05
2.6787181242591e-05
4.89113565927754e-05
3.61111659315423e-05
2.96706305723171e-05
1.92697279918218e-05
3.17059784114928e-05
6.46091475093463e-05
6.29092798585249e-05
5.94822779602786e-05
3.30987613939055e-05
5.76083463140261e-05
7.45682988688114e-05
2.99701871856941e-05
2.82512821049368e-05
4.4763814565217e-06
4.3630941996778e-05
2.12177133465887e-05
5.2093890458002e-05
2.15346980014477e-05
3.85194289275667e-05
3.28318394043474e-05
4.24669886451556e-05
2.02852318500514e-05
4.87537497135005e-06
6.72341340273212e-05
1.82090367506759e-05
5.53450970384907e-05
3.19420044768088e-05
1.99954183315675e-05
7.07259891923308e-05
5.07117316386932e-05
8.50589735326899e-06
3.28060169991569e-05
5.31950010873576e-05
7.63834274835632e-05
5.41340192675337e-05
2.63989629926661e-05
5.2446472764189e-05
1.39884919814394e-05
3.95391104183134e-05
6.97456788708393e-05
1.17927724368866e-05
-1.56214292444711e-05
5.53516751196942e-05
4.16409571112307e-05
2.14982356210616e-05
-9.16327412869345e-06
2.95932283351095e-05
4.97195954302922e-05
2.1268518710418e-05
-1.66439455895215e-05
1.9304047778225e-05
3.99415636566638e-06
3.8328423652493e-05
-9.38925985792984e-07
6.23400082794377e-05
2.86298283138169e-05
5.2305769550421e-05
7.37657235667231e-06
2.22889084872863e-05
2.31529313503035e-05
4.10387618974082e-05
3.63147725181936e-05
3.75830185176131e-05
9.60023833239313e-06
2.68884488928734e-05
2.15633068012733e-05
5.2090191942925e-05
4.23403524332637e-05
2.73014363774367e-05
6.08947913366857e-05
8.70755724350866e-05
3.80219337769249e-05
6.29683024686636e-05
2.71414221577303e-05
8.11644414919633e-06
7.41657091851602e-05
1.78778965193152e-05
4.66225357009249e-06
4.58696116266715e-05
4.21420211653116e-05
1.77296505417181e-05
2.86267430394548e-05
4.63604924637687e-05
2.47470638861788e-05
6.46511508093367e-05
1.95834670317387e-05
4.02755782565682e-05
2.86393653974715e-05
5.67233890404208e-05
1.14462942159454e-05
4.3271324278367e-05
9.21488081573135e-05
4.0900764374067e-05
2.56776434167521e-05
9.33960571915087e-06
2.44499383955125e-05
1.73832917269363e-05
2.59216388215681e-05
2.5328415536831e-05
2.81315927922631e-05
4.30752541387137e-05
5.84449174885998e-05
1.53024763910303e-05
-3.80533673807119e-06
3.6974102949403e-05
2.91661309052079e-05
4.45870537474298e-05
1.83616640475196e-05
4.78514244565378e-05
3.59981943760525e-05
6.95710015425446e-06
-3.23411579977793e-06
3.29502509151212e-05
2.88458035568035e-05
3.2013675246065e-05
4.99539510476334e-05
3.18763505404591e-05
6.89980393787829e-05
5.32468408628624e-05
4.16707973519455e-05
3.66614103721356e-05
2.59297958702711e-05
5.88589188045195e-05
4.46360858394422e-05
3.7024908094225e-05
3.05136919163684e-05
1.47356524130372e-05
2.72933392591046e-05
5.29230811250919e-05
4.73134722366674e-05
6.48035877255408e-06
3.43825330209624e-05
3.36310732741716e-05
1.91841097746136e-05
3.92228538386222e-05
4.80499877328884e-05
-1.31018267732162e-05
8.07110875014483e-06
2.21184744354192e-05
3.82187165463449e-05
2.38363275426224e-05
2.98715865011372e-05
5.97354929985403e-05
3.65994291558148e-05
1.95224154612484e-05
2.59700488672133e-05
3.93270693018815e-05
3.90547063857614e-05
-1.08668318154575e-05
1.5632632708793e-05
3.29925786419266e-05
4.32980577308318e-05
3.76909602259773e-05
4.92106016108242e-05
4.03172589035282e-05
3.39462759823782e-05
4.55690503735879e-05
5.95623009965289e-05
4.68701910511639e-05
4.91717709613171e-05
4.66259915628829e-05
6.75410655029485e-05
5.8039644283216e-05
5.77646395090483e-05
2.75898424724315e-05
4.00756631350922e-05
1.30358578010199e-05
2.41100582235439e-07
3.66511350915072e-05
5.59468036512904e-05
5.83805920173726e-05
3.82898396642662e-05
2.40790130460558e-05
9.16670003694297e-06
5.13803684617342e-05
3.95580676304534e-05
1.28064573462371e-05
5.93208389852343e-05
3.71506671340406e-05
4.93014937565373e-05
3.59828248839266e-05
3.68644134162946e-05
8.00996856994582e-06
3.10790505654521e-05
4.53275107700883e-05
3.62695115617932e-05
6.69323810178915e-05
2.10635352824879e-05
4.15524947410844e-05
1.01690657729657e-05
3.95187894937781e-05
1.21192787993582e-05
2.34688016120574e-05
6.16458281540861e-05
1.25846309649109e-05
4.16858312739497e-05
3.0782874436727e-05
5.29648613620065e-05
3.540371187556e-05
5.74073644094912e-05
2.12938464295066e-05
5.26726462675486e-05
2.83335876554572e-05
6.21041090219667e-05
1.37336360104489e-05
4.47591772604654e-05
9.88871575284223e-06
2.0297544441959e-05
4.28629929522685e-05
5.05766412902799e-06
3.13420936082119e-05
5.5745401503905e-05
4.33314952124544e-05
4.41856416298228e-05
4.88652350677891e-05
1.90123349123689e-05
7.08457402324259e-06
4.04597058728182e-05
2.06528515578157e-05
5.90269169538206e-05
1.24079898522093e-05
8.24299897606501e-06
3.31979928421463e-05
4.57033409718214e-05
3.70106024216268e-05
5.86375838810499e-05
8.25353823313623e-05
3.58609501368759e-05
3.04905896106797e-05
2.11988768972964e-05
7.11170065043042e-05
6.74709761665705e-05
3.31131181297499e-05
4.67810366823274e-07
5.45876684332993e-05
2.03824185454731e-05
1.82952996053642e-05
-2.46281071241921e-08
2.64093625364005e-05
3.0129794278192e-05
2.60659084839795e-05
2.84617823269107e-05
6.42869485985676e-05
2.63620539917643e-05
7.92820998112367e-05
4.41462290039501e-05
3.64923525014127e-05
2.76369895647816e-05
-5.79606893314212e-06
2.96346192482138e-05
2.20615862256137e-05
3.16534547190141e-05
3.21220503481291e-05
5.58317549977789e-05
-9.40370284376912e-06
3.8403542164109e-05
4.87267051556808e-05
4.96217836834358e-05
5.79077618311104e-05
8.71884251354918e-05
5.14630097587317e-05
-1.41689752540858e-06
2.35127639799281e-05
4.66345986320547e-05
3.0010445997051e-05
5.56431230419046e-05
3.74469296265266e-05
2.23316193791419e-05
1.60504514344767e-05
2.88548111054167e-05
0.000103852553849738
2.63553193173644e-05
7.94202579632802e-06
1.68258097338956e-05
2.75752600540829e-05
4.83815356267985e-05
7.49837365486909e-05
1.73631695989861e-06
2.18111419703232e-05
4.82898366862933e-05
5.60796812295912e-05
-4.91048702282988e-06
2.7859445644927e-05
3.35285295962075e-05
4.35246122234785e-05
3.81183247941979e-05
4.54010961556979e-05
2.19267572667053e-05
2.23958993620829e-05
3.64295958193275e-05
7.89187926741044e-06
1.41156238909261e-05
1.60945738398604e-05
3.56616483672252e-05
-1.13745113075022e-05
2.33785125567337e-05
3.92302610700234e-05
4.04981635176625e-05
2.20988471774782e-05
5.93252594248261e-05
5.3545248135665e-05
8.40615222565763e-05
4.85984236661576e-05
3.98517065005546e-05
2.0443318460267e-05
1.10990602777302e-05
4.64512401558393e-05
4.51557286223389e-05
1.99118477336525e-05
7.38009808677152e-05
4.2367938643818e-05
3.69887444757717e-05
6.77952484609282e-06
3.65980436443983e-05
3.610214498126e-05
3.55680286374983e-05
-2.21672252089922e-06
4.20342166510554e-05
7.54355731819066e-05
1.73921626469153e-05
4.64448029824998e-05
5.84519301216594e-05
4.76995983224014e-05
2.94201807890584e-05
4.14664440398119e-05
6.56234801199757e-05
2.61950793972874e-05
1.72058847823725e-05
3.12927597142402e-06
4.01518950670331e-05
3.69474659483552e-05
2.45955698384788e-05
5.19831921917096e-05
1.14892287196073e-05
2.98975552964733e-05
3.68585773078097e-05
3.69825225810224e-05
3.5649323756287e-06
4.48658857369441e-05
1.18517662491943e-05
5.05944881373838e-05
4.30848587506114e-05
6.75234428338961e-05
8.23967178681544e-06
1.83633825628133e-05
3.88296177581451e-05
2.5514406252345e-05
1.03571540477287e-05
3.9092509755177e-05
3.28404659727486e-06
5.84743951163162e-05
3.5513376327717e-05
1.89869353108506e-05
1.85929996529663e-05
1.72255984163341e-05
1.9677237103253e-05
5.11036637124049e-05
5.37151920728465e-05
2.9932160776965e-05
4.68988151239961e-05
5.99881125165241e-05
3.82945932965393e-05
7.52346280281025e-05
-1.07866861060958e-06
3.99751522705592e-05
2.23161619260502e-05
4.5155128086706e-05
1.35140502533621e-06
1.20980010713904e-05
1.46548197223712e-05
-1.51535642925556e-05
4.58395349079611e-05
4.25034958758857e-05
5.98587793205133e-06
5.57537238762463e-05
1.5200911871397e-05
4.10875844185652e-05
4.44542098429151e-05
8.68841933329304e-06
8.11497595624192e-06
2.22726833338455e-05
5.84902938655799e-05
1.88876881147998e-05
2.42778299575646e-05
4.24347916200309e-05
4.04125829035909e-05
3.35959437771995e-05
3.55367157542924e-05
1.80628856466475e-05
5.76953736292742e-05
2.90012669391732e-05
3.28211968427757e-05
1.35874812396477e-06
2.45403368440052e-05
4.81073701682707e-05
4.62017673772693e-05
1.21494964685476e-05
3.10096071656871e-05
4.08331480420072e-05
5.87414204112237e-05
4.52618094142245e-05
3.77623762734615e-05
5.91789015738614e-05
5.09266249443314e-05
4.98843530153348e-06
5.3455215157602e-05
4.45009003731881e-05
4.4177987927547e-05
6.09919797209313e-05
2.26964552030739e-05
3.51565747027631e-05
1.84020997813641e-05
6.40714564077286e-05
3.30905800399536e-05
4.34642065737695e-05
2.79810197936806e-05
2.76826439489324e-05
4.81734665893098e-05
7.96439643016049e-06
6.77330087045077e-05
9.84211811072807e-06
1.64937280342495e-05
1.99194675782476e-05
-5.5510942167467e-06
5.29875416643427e-05
2.39031281924646e-05
2.54812893558665e-05
2.66932867599598e-05
4.55333171675151e-05
6.51766776224743e-06
-1.74205903409997e-05
-4.80849741108729e-06
9.54825346484233e-06
9.59231907588091e-05
4.19928787845509e-05
8.88947972207671e-06
5.84022794856562e-05
4.49754014024063e-05
1.33222483455346e-05
2.65929353951791e-05
1.91226035715101e-05
2.63196477095068e-05
4.79919106041982e-05
4.33381849197252e-05
4.08093227207036e-05
4.82825909524068e-05
3.01825270963341e-05
1.44222457423756e-05
1.67019174384543e-05
1.833822140645e-05
5.76482991373258e-05
5.2997153500316e-05
5.16688381462104e-05
3.83329820375802e-05
4.72217981006014e-05
4.99121889956003e-05
-8.51440522608506e-07
5.48773115619934e-05
3.5788387417606e-05
1.52130768082284e-05
3.89706791829281e-05
2.47708879179202e-05
3.34483149767331e-05
2.10859702841972e-05
4.08854484275988e-05
4.07525816208298e-05
5.8922239750853e-05
6.49722436396713e-05
2.41634055115273e-05
1.650717073098e-05
1.42102948834038e-05
1.65868404814076e-05
1.5270684546561e-05
2.70141910584576e-05
3.69751335470419e-05
3.09844263238276e-05
3.15251220650212e-05
6.19244955067644e-05
7.07321795754107e-05
4.8108464007557e-05
2.24758970696691e-05
4.14678690877381e-05
5.56218085509929e-05
2.4847955420833e-05
8.93254674416358e-05
3.20872406530497e-05
1.84879992672795e-05
4.37824223682476e-05
5.33603698839855e-05
3.66508132002909e-05
1.78071896827925e-05
8.10951066882421e-05
2.4886879330073e-05
6.94400350068117e-06
3.51610501018469e-05
3.02897644828936e-05
4.79516589645843e-05
2.72445781292627e-05
2.58678518817425e-05
5.34180208112495e-05
1.66882705192756e-06
3.33769400299481e-05
6.63053621778965e-05
2.91390428089801e-05
3.11289172694268e-05
1.87244117964567e-05
1.48015865087993e-05
3.15015887007144e-05
2.84843647473268e-05
5.12683086506103e-05
3.94514484086132e-05
5.11765986028469e-05
2.09630013126285e-05
3.47949061765009e-05
3.97862949649437e-05
2.25370854206856e-05
4.30368188272959e-05
3.3433582830017e-05
5.5030919413507e-05
4.61934510902612e-05
3.2580074849567e-05
3.21568170978339e-05
6.04259312950432e-05
1.36707671526199e-05
9.01449633585235e-06
4.13397384308565e-05
1.33943039887868e-05
1.97052102943752e-05
3.3614859850391e-05
2.55168189548621e-06
4.6071772713923e-05
4.29965406581959e-05
-2.16025576723301e-05
2.74329955814043e-05
3.64792211437737e-05
3.25591377684488e-05
2.334130929397e-05
3.03143733280145e-05
4.88867471699851e-05
4.00656380291775e-05
5.13327750941249e-05
4.49230948255791e-05
3.07857699614297e-05
8.09355336796531e-06
7.00801270360637e-05
5.04965330423288e-05
4.13978376036482e-05
4.01469829148178e-05
4.54956334418487e-05
5.0583997134731e-05
2.02459614442358e-05
4.84686905005018e-05
2.85673760036382e-05
5.34692663178513e-05
3.38120780089997e-05
3.44464286664642e-05
2.31770750750847e-05
2.83983367120789e-05
2.69142594750527e-05
2.83113623918407e-05
4.03143145988849e-05
1.43348993629055e-05
1.66023171705583e-05
5.29839790098565e-05
5.80775715120604e-05
3.39953657626517e-05
2.02615216302825e-05
3.70855031885702e-05
3.63396474004651e-05
4.12104040492537e-05
3.72044776245897e-05
6.03208223884452e-05
4.75288713174372e-05
2.43710829605521e-05
1.02682545059232e-05
5.7850164142144e-05
1.74477387352789e-05
2.82063723404425e-05
4.53525028854371e-05
2.24473543332778e-05
3.35359704780845e-05
6.68577464892848e-05
3.16100173011922e-05
2.01203669103144e-05
3.48027137797093e-05
4.41162798993673e-05
1.66355331679059e-05
4.17395714541643e-05
3.35899824213177e-05
5.11244973440498e-05
3.92714788290954e-05
2.886547600241e-05
2.88445399448327e-05
2.47135484120689e-05
5.59883122022064e-06
4.87089129304399e-05
2.92474934132828e-05
2.35554689707822e-05
2.12157942701042e-05
1.35513279102632e-05
4.08348364034517e-05
4.63519459194782e-05
2.40843571063147e-05
1.54295318648511e-05
6.20043745137657e-07
7.28127839456969e-05
-1.78242741987382e-06
3.63789787962729e-05
1.76946657192027e-05
-2.56336547642649e-05
4.38646966704637e-05
4.2977209864064e-05
3.26497149816551e-05
4.36351887507602e-05
2.22712293442471e-05
5.73632145533924e-05
3.6053717139592e-05
4.15875625599335e-05
2.4274697355981e-05
1.62971792379318e-05
2.44285136040805e-05
2.6699061395548e-05
-4.31346543137269e-06
3.54335585934953e-05
4.92294629312132e-05
2.04729825966455e-05
4.62808400887978e-06
1.45283006547923e-05
5.76274160902044e-05
1.20978324957806e-05
5.17527816120285e-05
5.365514889328e-05
1.63819550991789e-05
2.11101921189786e-05
3.40582266132997e-05
3.18700655625785e-05
2.34860746664215e-06
3.09379120350722e-05
3.60449240574787e-05
4.02417119619825e-05
4.84374145539541e-05
3.95235762212041e-05
-8.97020611414195e-06
6.26514939890544e-05
5.78569781275837e-05
5.29281667332795e-05
2.31628358552959e-05
2.37355228315866e-05
4.15532497928606e-05
3.58284749662844e-05
6.86284774272855e-05
3.17852772799375e-05
2.25932489751928e-05
-1.87362520665853e-05
5.80096703776193e-06
2.92996742779867e-05
2.47713036378433e-05
5.0684838234667e-05
4.09596520929963e-05
2.92628185895921e-05
4.49844271452543e-05
4.72590146552893e-05
2.84739465742946e-05
-6.19428573675068e-06
5.45787251130382e-05
8.09434388670508e-06
1.90584450586047e-05
6.83882017626732e-05
5.13828532015962e-05
1.56272224005203e-05
5.87592372858779e-05
7.04427794016533e-06
4.21002465835064e-05
1.68563646512615e-05
4.07481445185553e-05
3.30311288675788e-05
4.98795417128161e-05
3.47817211682028e-05
4.46490536306204e-06
3.91373511686354e-05
4.2469345585216e-05
3.63344376336249e-05
3.05998107589367e-05
5.18431829733573e-05
4.59006479440454e-05
3.79599953356292e-05
4.0825483200304e-05
1.90902961599659e-05
6.52078135598344e-05
4.55546688544594e-05
5.11940236227445e-05
3.95497294399525e-05
3.41340797396907e-05
4.64629177574614e-05
2.24058415348005e-05
1.32900255010672e-05
2.58288544421124e-05
5.01692099037006e-05
-5.90957010982434e-06
4.30971020270732e-05
3.847401274729e-05
5.23392860501913e-05
1.42697207903017e-05
3.80638940349141e-05
2.73426460503912e-06
9.5458462299165e-06
3.19878927223688e-05
1.41739901288447e-05
5.75003374562603e-05
5.07632284037025e-05
3.55001553022808e-05
4.39288983157491e-05
5.0471033166233e-05
4.90002312444436e-05
3.99941248293946e-05
2.44164093479174e-05
5.31675261448246e-05
4.77634762898133e-05
5.49312607075444e-05
4.96425163048851e-05
5.5839753294563e-05
-3.83622182608137e-06
3.99281763602408e-05
-2.15319426169655e-05
8.06956265670572e-06
1.81166975305038e-05
9.57150580496361e-06
4.22240890507454e-05
6.36949990142601e-05
2.2164117885476e-05
3.5011249575532e-05
5.30383213709782e-05
5.29416066778783e-05
1.6004490733675e-05
4.74314219525834e-05
3.81092212905519e-05
2.59980679934739e-05
6.63337043748069e-05
-3.36618595490291e-05
1.38626152859048e-05
4.2455038652178e-05
2.01817095817449e-05
2.40829109942301e-05
9.30376505624011e-06
3.66012361458399e-05
2.57767485712457e-06
5.8488060601252e-05
3.08899996207609e-05
3.12373974129134e-05
4.99089188498962e-05
7.27635271547136e-06
2.79095906076269e-05
3.30919800950821e-05
4.88407257314338e-05
1.98189860519698e-05
-5.07975966401176e-06
4.22484746562469e-05
3.66396073602064e-05
7.99129148619268e-05
3.90206950151714e-05
3.90945647348371e-05
4.1813512344876e-05
2.36023361711808e-05
1.39028420089601e-05
2.25844798031466e-05
6.90307749517538e-05
2.19046298797565e-05
8.05066394220539e-06
3.34752317176297e-05
2.00947396814017e-05
4.57356091882107e-05
9.71637239382643e-06
1.60606734892767e-05
3.9133506199411e-05
3.41298083812733e-05
6.41578645729629e-05
2.8283190151856e-05
2.58291636154981e-05
5.13669134802388e-05
4.8247370729839e-05
2.77282644342879e-05
6.18536351689489e-05
4.37514253800866e-05
-4.21442525655851e-06
1.66361796333433e-05
4.74786981701508e-05
3.99342678805085e-05
3.54962876341949e-06
1.99615402013161e-05
3.21712048345598e-05
6.91064549970277e-05
3.50469033235974e-05
-9.89756552231596e-06
4.67719558342117e-05
4.87633792035351e-05
1.42833749706637e-05
3.30124465456449e-05
3.50819809197023e-05
3.6604665201876e-05
3.27318021889904e-05
2.9734976634504e-05
3.14938115444621e-05
4.17701655183416e-05
4.54608127860677e-05
5.15758604738414e-05
2.01827210271566e-05
3.39135934664791e-05
2.48145328400352e-05
3.07512393035389e-05
7.85528493698368e-05
4.33208275974248e-05
1.64590147279251e-05
7.65501458699515e-05
3.81251194861833e-05
8.9238112080929e-05
5.66995794853347e-05
2.09766178532395e-05
3.67415887807757e-05
2.99555814496546e-05
4.98806432357623e-05
-1.47780610074483e-06
5.2123936392477e-05
1.89582448747348e-05
3.67879849874719e-07
4.31160514509925e-05
3.79950802291753e-05
6.46063751283125e-05
5.85127841588016e-05
4.61314346160677e-05
3.16427979438383e-05
3.55329886011425e-05
4.14075888013937e-05
3.17963742715782e-05
6.71339815413989e-05
5.37904409125097e-05
1.912536349351e-05
-2.99497034975272e-06
4.0865090792856e-05
5.89425199413397e-05
3.97337872937748e-05
2.11221824421029e-05
2.67025478634611e-05
2.22615211870449e-06
2.96826943544694e-05
3.49427787416113e-05
5.9698934764488e-05
6.24292151581523e-05
6.01163101978465e-05
3.74800546898364e-05
3.71391820173998e-05
3.58709511687575e-05
-7.80842895338358e-06
4.74140461683598e-06
3.21539592357453e-05
2.98689618941544e-05
2.01526216084266e-05
2.6834980279514e-05
3.58235121351122e-05
3.60784252167968e-05
4.46550575560609e-05
3.64504721132242e-05
4.87865441592763e-05
1.82461700680905e-05
3.57443250347133e-06
-2.15608879666936e-06
9.27563558532698e-05
1.93690941889965e-05
1.06639358209798e-05
3.66016936756636e-05
5.30871138130238e-05
3.82841846060654e-05
2.99162144649688e-05
2.56494324574883e-06
3.60401231036315e-05
5.750190388336e-05
3.63916126997464e-05
3.70220179269849e-05
2.53047965057489e-05
4.68805443758822e-05
6.76832922939971e-05
5.22931204321749e-05
2.88894315499932e-05
6.70816066367154e-05
6.98946304543704e-05
4.35703242179641e-05
4.90223618954619e-05
1.65986851433174e-05
4.17096914756136e-05
2.7061703290614e-05
4.24273471816325e-05
2.56899335268758e-05
4.36750679583375e-05
2.88603796116886e-05
1.97392556457931e-05
2.62884680632594e-05
-1.67186661315454e-05
4.40730973879834e-05
5.31854255190677e-05
6.23954041348552e-05
3.57150826054162e-05
1.95791998533437e-05
9.85571167907607e-06
3.89164596596482e-05
4.61570721402782e-05
2.57498257958637e-05
7.07230356857238e-06
9.08119314464545e-06
3.95123670947264e-05
4.03817261164168e-05
2.04175084462278e-06
6.96493201386667e-05
2.05645800351972e-05
7.5226083732006e-06
3.48175004072691e-05
2.18334641465617e-05
4.88931946922693e-05
3.80206229070937e-05
3.87472506413003e-05
2.97755731448712e-05
6.08733407543918e-05
2.727527768239e-05
4.37291402526933e-05
5.21259284585194e-05
3.2574856288557e-05
1.09769692170032e-05
6.93086952943178e-05
5.88029139203165e-05
4.73637149966157e-05
1.13790650303448e-05
3.3249649641856e-05
1.66653752215474e-05
5.73705743026956e-05
5.9593718772585e-05
4.49266121541918e-05
4.4707259425449e-05
4.89675254260188e-05
3.31462393626118e-05
1.1850845087151e-05
4.34324095868488e-05
6.69442894003616e-06
5.45520859336297e-05
2.99014355848166e-05
3.70649921963196e-05
2.07056032355548e-05
2.24079186309343e-05
2.91677299695626e-05
3.19270808166041e-06
3.89001408415016e-05
3.56038097171544e-05
5.18068030111773e-05
5.99711360146466e-05
1.84564605624998e-05
6.55744639330979e-05
2.41068829014568e-05
5.7458194019825e-05
4.75970323497939e-05
5.34972460754158e-05
4.26345831081197e-05
1.87350819519482e-05
3.35909602012765e-05
-1.71823105123656e-06
6.88038416916135e-05
3.28291371373602e-05
2.82569838456716e-05
7.07006046330024e-05
5.4192007857307e-05
4.54454822818166e-05
3.48648509114688e-05
2.46429376841976e-05
6.50846279678388e-05
2.0437939106357e-05
2.65049468502448e-05
1.08833849742476e-05
5.35612181734505e-05
4.9319530864336e-05
4.2584354869034e-05
1.20653972314692e-05
4.94004544499129e-05
3.56464611069649e-05
2.89717867514146e-05
3.41382711394395e-05
4.38719390523413e-05
2.60979055347096e-05
5.69778137668079e-05
2.67159970389994e-05
6.65642814052515e-06
5.62591061757324e-05
-1.01435364047491e-05
-1.87502516299191e-05
1.0040984382793e-05
1.74365446656327e-05
4.50760419102163e-05
3.60716946354693e-05
1.46650519722327e-05
1.96612029486685e-05
2.04271951536377e-05
4.22931886713002e-05
6.98282203790507e-05
4.15024940881082e-05
4.84083068924424e-05
3.84280129936534e-05
3.01375603477482e-05
3.46044965116199e-05
4.47722466825025e-05
8.15813880583059e-05
4.77897671386571e-05
4.412502423933e-05
1.33013153561927e-05
6.29039038854014e-05
5.57876030748408e-05
3.7282344205366e-05
3.36146719979787e-05
2.01967086563661e-05
3.93544000491444e-05
7.10633883806547e-07
3.56892237761591e-05
2.94238427586177e-05
3.23122103799454e-05
1.74473509297675e-05
3.33642656859263e-05
5.22719820561825e-05
4.2073625306973e-05
9.16794966917308e-06
1.59211063424104e-05
-2.55918744741848e-05
7.3783777765445e-06
2.1898886389885e-05
2.58643240509344e-05
1.25379868267304e-05
2.97639219188376e-05
4.03018073211346e-06
5.06406717405968e-05
6.10066765566944e-05
2.79426798850003e-05
2.65671682739983e-05
3.31796682856021e-05
5.3035092068005e-05
7.22129893474894e-05
1.7264856045001e-05
3.91912754740818e-05
7.3194658311541e-05
5.9997148680566e-05
1.33840625021615e-06
5.05857651182487e-05
1.67573779449897e-05
5.38394261394198e-06
9.17053223633487e-06
1.6495995929793e-05
1.55344898187412e-05
2.72449582542161e-05
3.31893748805476e-05
4.74204708141444e-05
9.17868180825257e-06
5.75021273461244e-05
2.73756214702293e-05
6.00661217795419e-05
5.48180252916898e-05
1.0306936071014e-05
5.76163136206852e-05
4.44615634242306e-05
1.0086117078596e-05
1.45351010417869e-05
5.00238528082329e-05
5.86790920738434e-05
4.76076340914347e-05
3.60237291416435e-05
5.55932031700499e-05
1.72303892792354e-05
4.43236221316667e-05
4.54334237917015e-05
1.11361021236131e-05
1.55133085997655e-05
9.80217759245586e-06
-1.71274601672009e-05
6.94097748612335e-05
4.08109607399598e-05
-5.95871205715337e-06
4.25787813383351e-05
3.54874522458182e-05
6.58282715700126e-05
3.4813693707213e-05
9.89878201050671e-06
4.90858922542436e-05
5.77870824671709e-05
2.29685032502053e-05
6.14889790876925e-05
4.52322944233852e-05
5.82786390997266e-05
3.276540258879e-05
1.70861687569397e-05
3.36446471379302e-05
3.29956178629624e-05
-5.49075359832846e-06
3.02234013497687e-05
1.97091031390524e-05
1.21296488847705e-05
5.53326811176525e-05
5.93123792644837e-05
6.33763259142511e-06
1.69031617833157e-05
3.6305837732972e-05
1.02186697584298e-05
3.85321495836904e-05
1.54741379773585e-05
4.77012985172087e-06
4.99286646126231e-05
3.91789173627997e-05
1.25575818610929e-05
3.9102154592709e-05
2.60034184885661e-05
4.18051332468605e-05
3.83415346130562e-05
4.47581264350351e-05
6.07988518391763e-05
2.81105717804156e-05
4.48638638820835e-05
2.65421038184804e-05
1.6217124886615e-05
5.41451176494785e-05
1.72783340043477e-05
5.83637006300328e-05
3.47469499044149e-05
2.17437538825707e-05
2.18650875048229e-05
2.95857302883455e-05
2.54377097363943e-05
4.038095769878e-05
6.51049859056939e-05
4.13824272327509e-05
3.72689954085441e-05
1.39919997010286e-05
6.21251860936648e-05
5.87268912449544e-05
6.42392389406693e-06
5.27545921651657e-05
1.00320562247274e-05
4.57573523722868e-05
-7.97014034912414e-06
4.52368505339534e-05
4.96852873439409e-05
1.71314046313985e-05
1.31317692449135e-05
4.21854278267453e-05
6.42827625465915e-05
4.1950720667097e-05
5.33201898014993e-05
5.10250456593675e-05
2.27177787812549e-05
6.69502451882407e-05
4.47295061529242e-05
-6.59000349848862e-06
3.6321080112689e-05
1.64211282833934e-05
4.75490299794511e-05
-8.60155447600908e-06
4.12073534772215e-05
2.12828935178939e-05
4.11263751399557e-05
6.5795349065452e-05
3.46946183580876e-05
4.1976851869185e-05
3.02119719852128e-05
7.36326854135724e-05
2.17600450735647e-05
4.71563754856418e-05
6.11304768794586e-05
5.99087073962019e-05
3.88599424727619e-05
2.00284111287942e-05
5.35631938759467e-05
3.45649718693315e-05
3.00279027611303e-05
1.66483155501981e-06
1.61233444086483e-05
6.79593784943528e-05
3.21294359773316e-05
4.2237142661001e-05
4.2887514391969e-05
6.85431701630029e-05
1.57919580334891e-05
3.8172009587512e-05
3.38875830441923e-05
9.6950743212917e-07
9.91579117340427e-06
2.92179007969437e-05
4.49850117575083e-05
2.12147541868201e-05
6.70547349392593e-05
5.03565738206099e-05
6.05106404140686e-05
2.47150454879697e-05
1.75496613580727e-05
4.75899292055387e-05
2.29074166727875e-05
6.10732575367446e-05
3.56677465281522e-05
7.38477889373352e-05
-2.3233696139641e-06
4.66556312177832e-05
4.81018091006195e-05
6.58054662288549e-05
4.96771980707772e-05
4.87235315727373e-05
8.09261339476524e-05
3.77082473533461e-05
3.92687301366425e-05
3.94883548174711e-05
2.60803878272023e-05
1.30049741891074e-05
1.93836588674372e-05
4.84466799535513e-05
4.28134578402732e-05
5.37213180748859e-05
5.17353417865792e-05
2.92247261855139e-05
4.79222077843884e-05
2.34340627963801e-05
1.1031543577581e-05
6.31189721219834e-05
4.85312908594779e-05
3.17552212476525e-05
5.60608815100117e-05
3.1940021334908e-05
2.63298183787798e-05
2.11976771902873e-05
2.12331087132152e-05
2.66216600490666e-05
7.04140284763122e-05
6.60547216961206e-05
2.84500534976631e-05
6.43286333570783e-05
3.78840750808043e-05
4.34072855571615e-05
2.64485046063754e-05
4.21745096023312e-05
6.70422405031502e-05
2.48675879761073e-05
4.41086377827928e-05
4.61365660742126e-05
2.1128834698972e-05
6.00873615427924e-06
1.56655434913377e-05
4.20189084412634e-05
1.34953793990898e-05
2.87588904314497e-05
2.00286663756603e-05
4.18323145765832e-05
3.98807770759943e-05
-7.22267797692699e-06
4.80440562118046e-05
3.94871253291305e-05
4.56672709342179e-05
4.99607817227605e-05
5.49265310452521e-05
6.74281785920142e-05
3.93152797500629e-05
4.52967415754677e-05
-3.39496055097344e-06
3.873994871549e-05
1.81830855510186e-05
9.47155366966689e-06
2.05485006926389e-05
3.50168705614181e-05
5.65476413476643e-05
3.97622343214145e-05
3.40936827919702e-05
2.02461444004017e-05
2.5971567851299e-05
6.35275134088914e-05
4.82050269565576e-05
4.71099012094426e-05
2.52409131531932e-05
4.14845757346711e-05
3.11584194303956e-05
4.51789348135445e-05
4.93357508512229e-05
-9.87657118708787e-06
2.47939023260033e-05
7.29696051756444e-05
3.78742506764274e-05
3.71323158087772e-05
4.41520407119702e-05
4.46239593280195e-05
6.35342422293636e-05
2.39783776403895e-05
3.08126514414047e-05
3.63167044832073e-05
3.44892796090896e-05
7.86108304549314e-05
2.70543792279482e-05
2.01946695884849e-05
6.05499427281166e-05
1.87745374739369e-05
2.12066946059197e-05
5.5548230266527e-05
2.75194743684008e-05
6.81789743440534e-05
8.50334373591656e-05
2.84133124630621e-05
3.54203557705531e-05
5.22263431797049e-05
3.66403282943892e-05
3.11378520286069e-05
2.37104944262505e-05
4.20196473372068e-05
2.76177655594253e-05
3.07820723799569e-06
1.01913537697986e-05
1.40390706518355e-05
1.32675083643967e-05
4.02098216445064e-05
1.66621541890211e-05
1.86123891221598e-05
3.29563202755008e-05
4.12172621996031e-05
3.07395379305269e-05
-4.94667401355316e-06
6.17260041292603e-05
3.28754816829592e-05
2.7011582094928e-05
6.30593607726414e-05
3.23045623158357e-05
5.25834507261291e-05
5.13172084486099e-05
3.32534578364534e-05
2.01638581191995e-05
6.93837777544507e-05
4.42080594793331e-05
2.80028512235237e-05
5.25601704623756e-05
3.08955434230118e-05
6.13305786645557e-05
4.93543843889364e-05
3.72566512235735e-05
4.42189063758401e-05
2.1580991451591e-05
1.51512956770165e-05
3.07485018949061e-05
8.74798646637601e-05
2.32016605353702e-05
-1.01924529617766e-06
-1.58938690486242e-06
-4.02066806049838e-06
3.66605696722853e-05
1.78492494285646e-05
1.34167289751735e-05
5.32312868037862e-05
1.85876288246822e-05
4.16704002651733e-06
1.83460174241955e-05
1.87949290217915e-05
2.4809737208112e-05
4.68558449690376e-05
2.61036022030617e-05
6.00683686317926e-05
6.48970401668005e-05
6.48537188840395e-05
3.85420500609469e-05
3.51445511716129e-06
4.80666310534612e-05
4.7178661029538e-05
4.35804792944126e-05
5.30133895925307e-05
1.93229452177656e-05
6.42117048545314e-05
4.6358218037602e-05
1.90538857406793e-05
1.44653330889206e-05
2.10434033924967e-05
3.92021169774249e-05
5.69905632787043e-05
7.29722957051687e-05
8.07098488708323e-05
4.93639867233361e-05
4.52701913020555e-05
5.90608467163199e-05
1.93124573458273e-05
3.15380602544837e-05
3.22520186252713e-05
2.17337990035286e-05
4.22827149292667e-05
3.50450563870448e-05
3.94706711720001e-05
3.36680051990541e-05
-2.58710690307014e-06
-1.15623753573965e-05
1.21600751391717e-05
3.10640302021136e-05
1.63837839941538e-05
4.50423701080134e-05
4.89781865854781e-05
2.4417596525441e-05
1.04714888750727e-06
1.53477041588864e-05
1.3633590181328e-05
3.44104790052574e-05
3.72552381570459e-05
2.74329580414791e-05
1.47067503976187e-05
4.97388724481737e-05
-2.13504655634346e-06
3.92934835178067e-05
3.78492196381551e-05
4.63321288418256e-06
3.0358620878604e-05
2.48898418372083e-05
3.28719456162763e-05
5.76900631519864e-05
4.49768243446996e-05
4.18278916899717e-05
4.09547196040044e-05
2.39926518698229e-05
6.0712406963187e-05
3.48325550893549e-05
4.0426141439342e-05
6.97079774260483e-05
2.11658584275476e-05
3.43501690243776e-05
3.77228353292924e-05
8.0442917514825e-06
1.70011777180873e-05
4.65644738928484e-05
3.42884829342182e-05
3.74141914863657e-05
-9.11983088684371e-06
2.04537300261993e-05
1.4108665076684e-06
2.1049538232953e-05
3.83201836942428e-05
5.5573470556691e-05
4.16338498388432e-05
5.10009873390339e-05
3.07984360816058e-05
4.26297346566442e-05
2.88513794886833e-05
4.05614282278989e-05
3.97564241143951e-05
4.64956283595217e-05
1.13876675422822e-05
-7.026492799649e-06
2.26524202711015e-05
2.90905224959031e-05
1.58112057409952e-05
4.68905042456664e-05
3.10067920263355e-05
3.83778459624234e-05
4.16530629705165e-05
-1.13170284018105e-07
6.20632106932098e-06
4.91232053864989e-05
4.48473960055013e-05
3.49559216516881e-05
8.96564157278831e-06
5.54124649017431e-05
1.85987743925107e-05
2.89226342396384e-05
1.71297806142363e-05
3.82383146719753e-05
5.56580532789816e-05
5.72475936098698e-05
3.28115601850421e-05
-6.63920608383663e-06
3.15345722542546e-05
4.60465540819607e-05
1.10469041363185e-05
5.14728521825379e-05
4.95341418279591e-05
3.01494971201767e-05
3.87150289975567e-05
2.17384252087964e-05
1.8929371658386e-05
2.07598704425684e-05
4.47651797494503e-05
2.68742032743253e-05
4.0286101543198e-05
8.82029803964152e-06
7.09884357602259e-05
1.92970455854241e-05
4.16793833607302e-05
3.32980529695068e-05
6.38465151938366e-05
3.89032396354707e-05
2.80929310740524e-05
4.82484961351243e-05
2.10324217544427e-05
1.93009642791448e-07
4.44728239576834e-05
8.69545707103124e-06
6.03153762670096e-05
-6.23132519770192e-06
4.04696159584273e-05
1.88650273406725e-05
2.91290212352843e-05
7.60873363092263e-05
3.41924086691951e-05
1.66085526521971e-05
5.5374377169464e-05
5.13451266060648e-05
3.55183574804011e-05
1.61255568130431e-05
2.33456326443804e-05
7.40120152718675e-06
4.60391499739323e-06
-2.06324178382562e-06
4.28918037567693e-05
5.61520472532525e-05
8.60959699883377e-05
1.53770713611827e-05
1.615513238674e-05
5.61717561977347e-05
3.05652726067501e-05
5.8232008999912e-05
3.97076238011371e-05
6.74332650193026e-05
4.27372520872473e-05
1.47972451035188e-05
3.94089272175152e-05
3.278803580573e-05
4.48210138699948e-05
4.66446859752315e-05
1.83794037976952e-05
3.80148795028088e-05
7.36467643674351e-05
3.6630008863659e-05
4.2576222660645e-05
2.54621225575362e-05
4.86229228748391e-05
3.46134276403535e-05
4.89478161345367e-05
2.56038557160631e-05
9.95466142213511e-06
2.39337639250318e-05
1.48245410967105e-05
2.47119440866687e-05
4.24027863951347e-05
3.14279161575934e-05
4.1967825386543e-05
4.01350201695454e-05
3.29518448125913e-05
7.4723293785273e-05
6.40182839725344e-05
2.89983614091347e-05
6.35907938965029e-05
5.0588085803184e-05
1.36658814677129e-05
3.40988922542473e-05
3.60357218247014e-05
4.4821352682038e-05
2.97657626130668e-05
3.35104276438998e-06
3.47634524337634e-05
2.59513324313897e-05
2.04601494197236e-05
2.65319603577664e-05
4.94645042560022e-05
5.36785519287429e-05
1.852904670529e-05
1.66701263846362e-06
2.16122246276551e-05
5.63022453465358e-05
1.7057785200141e-05
6.7206772030715e-05
4.28765001226588e-05
4.58371696489592e-05
4.13338828277897e-05
2.67161232657652e-05
1.83088614521808e-06
2.87061657112844e-05
5.51026972559654e-05
2.6753777538713e-05
6.4125469916621e-05
1.77262246717607e-05
-2.44913748306876e-05
2.25484135619082e-05
2.59664321578138e-05
2.90877312544502e-05
2.1095828997376e-05
4.0666019590801e-05
4.72183705011634e-05
4.39230315236189e-05
2.90079616820983e-05
1.24658503812359e-05
3.29880900569912e-06
5.39690701160561e-05
1.47374696604433e-05
2.96119625746391e-05
4.02854641501165e-05
5.29238238886532e-05
4.36382146969409e-05
3.60705632906988e-05
9.01993088077225e-06
1.26682495078299e-05
5.77101826432533e-05
1.46964538682808e-05
2.42236089442324e-05
3.60518208114506e-05
1.12504641883975e-05
2.55823354491409e-05
4.74368749163897e-05
5.8699350708759e-05
6.43461005560668e-05
4.75560850596944e-05
1.71522832951268e-05
3.7117553390227e-05
6.03180114828658e-05
2.55765466732323e-05
1.83031461569107e-05
2.6491418031078e-05
6.5175341117961e-05
1.98162398251652e-05
7.17322320532813e-05
3.20772812723987e-05
4.19845103950879e-05
3.21777500325591e-05
4.66511209406091e-05
3.09845788627963e-05
3.73730884318275e-05
1.88177360383394e-05
4.91790057608079e-05
3.08394340331274e-05
6.91044915487931e-06
2.9204099483501e-05
2.06322104908136e-05
5.25801177841807e-05
2.09828518201643e-05
2.01922619067665e-05
1.39885831181366e-05
6.84967938597395e-05
5.48899434178367e-05
1.67368623581005e-05
7.28789610560058e-06
2.44406080976193e-05
4.22222627767292e-05
5.23775512258462e-05
7.57467050370569e-05
2.32185582300106e-05
2.95780927600819e-05
7.05695989506725e-05
4.05587719418217e-05
1.79550201856586e-05
3.73580481802539e-05
2.57358923526023e-05
2.25803980308379e-05
4.12772117565121e-05
-3.8450082224534e-06
6.86202375127787e-06
2.58258420107494e-05
1.69592542356148e-05
3.41887427591689e-05
1.62352391953064e-05
6.88551119196092e-05
5.80223535776511e-05
2.8581088225805e-05
6.12988845688393e-05
2.44587505585105e-05
2.44429923917208e-05
3.77913030187976e-05
2.51216757793881e-05
1.12295856921147e-05
6.41100285527778e-05
3.49008971084812e-05
-2.37905137759937e-05
5.3710711552129e-05
3.68123427020119e-05
3.90428302974789e-05
2.12405004756961e-05
2.75004793909724e-05
3.5680656986918e-05
7.12526048417458e-05
2.42077870759339e-05
8.60712832949787e-05
1.50057814813784e-05
5.85559215090879e-05
4.82510418177616e-05
1.79516660546755e-05
5.48496243003637e-05
1.58646221399234e-05
5.9243012842192e-05
4.10002857705065e-06
4.78642840687904e-05
4.04268716890677e-05
4.95493237457143e-05
2.92297896994436e-05
1.68331863073671e-05
3.43448577864996e-05
5.78859433463993e-05
8.16532784585085e-06
5.05805839292911e-05
8.08297149324628e-05
1.37875891393149e-05
7.3955490096458e-06
5.04872411904589e-05
2.16780570548233e-05
2.66706993599728e-05
2.71821535085957e-05
4.70785134733969e-05
2.72754169305718e-06
-9.78669453569497e-06
4.03623912560972e-05
3.03153692331593e-05
4.51435395308493e-05
1.32665482555891e-05
2.24482595692634e-05
2.51449407426139e-05
6.21762688596898e-05
1.43842514895251e-05
4.00450204057151e-05
3.1364473142722e-06
2.44676753562687e-05
3.35364273713833e-05
-1.27066407889755e-05
4.40218639125192e-05
1.1274159967814e-05
4.57796015554321e-05
1.81166476136376e-05
4.45599647222668e-05
1.91041280715441e-05
2.0042282004362e-05
3.78323690245868e-05
1.73904709978964e-05
5.56779488170483e-05
6.64149265042003e-05
3.65086200069771e-05
4.40143695411485e-05
6.19548184430851e-05
6.36758799224321e-05
2.23683968770449e-05
-3.59754943939951e-07
2.58155292768289e-05
5.94646491381293e-06
6.0448237207609e-05
4.77539037540976e-05
4.1645978694633e-05
2.08755378031741e-05
2.95427643415699e-05
1.77185418981357e-05
4.9272839346075e-05
9.56221972049962e-06
3.80105290007014e-05
1.99774637588566e-05
2.74896661047006e-05
1.92221185256216e-05
3.18014876457191e-05
4.50411591622844e-05
1.96453793485719e-05
5.70315403640822e-05
1.73446071334137e-05
4.12282767786393e-05
2.58703383082932e-05
5.35985807444184e-05
7.39946280368049e-05
1.54318069834133e-06
3.39543734192393e-05
2.91956087753154e-05
2.06219760649121e-05
2.98129718695393e-05
2.78902645774253e-05
3.83173685947905e-05
5.23644322040961e-05
8.84878188369572e-05
4.51059001188224e-05
6.05875070162156e-05
3.94720335163231e-05
5.81835197883483e-05
1.50916058198052e-05
5.63977035949304e-05
6.23844117854018e-05
1.52456274453139e-05
4.34102996792528e-05
5.03894213822802e-05
5.63628624457399e-05
2.55252359580129e-05
4.23269051444248e-06
5.65283390131016e-05
6.42248460498932e-05
1.69758879371021e-05
9.6880389204034e-06
3.98907352503853e-05
3.48410000754133e-05
1.21611226543446e-05
2.1569533751593e-05
1.2349515610227e-05
2.6052439025017e-05
1.73070562486439e-05
3.8113003103894e-05
-1.39685200997414e-05
5.50691901567421e-05
-4.68518698216069e-06
4.6782779851502e-05
-2.15841725434424e-05
3.60879754506804e-05
3.18481642925572e-05
3.66527335243309e-05
5.74721686159563e-05
-6.88800201571176e-06
3.21780733906907e-05
2.3863887472828e-05
1.64185449284942e-05
3.93009330593205e-05
5.40915242964824e-05
3.71567904394836e-05
2.50772330052594e-05
2.63620825422531e-06
7.63137407191004e-05
3.11299092282966e-05
2.81457780940853e-05
5.71545553969142e-05
3.77491391538204e-05
3.62896584636067e-05
4.34379520704199e-05
9.5481134773646e-06
4.0423950650134e-05
2.48085127274283e-05
2.11055186398721e-05
2.36900170371415e-05
2.40344818469355e-05
9.56738382585556e-06
4.60034976541159e-05
2.56020790650705e-05
1.87340517821989e-05
7.77553723723117e-06
4.67210616118503e-05
4.24431714452808e-05
8.96460168176861e-05
2.94653962166519e-05
1.57455115883388e-05
3.48821856291068e-05
3.38153057735209e-05
3.4351431116661e-05
1.85363411150791e-05
6.00255785066415e-05
2.21752174297602e-05
9.32492697346373e-06
6.37313138086055e-05
3.36721706368905e-05
4.11712916327943e-05
3.89579078102054e-05
4.18945786226278e-05
3.773016148247e-05
2.66282050588891e-05
4.2319383595937e-05
5.73239626922276e-05
4.36556721028268e-05
4.94631260241724e-05
3.49215713115817e-05
3.54144484289144e-05
1.45203650970781e-05
6.40185186624481e-05
5.3706901757486e-05
1.14691501867556e-05
4.67221790942638e-05
3.32480805660549e-05
4.4682258792754e-06
4.25768473799964e-05
4.09182898521032e-05
2.4249684492883e-05
7.45889020954453e-06
2.73477510467505e-05
2.63756692750938e-05
5.05764729300494e-05
5.28595388499881e-07
5.36484428163686e-05
6.57100832084003e-05
2.69079229709747e-05
5.03106417851109e-05
2.10118407065561e-05
2.73340500084809e-05
3.26492686053153e-05
1.29238395560413e-05
5.98904826828314e-05
7.45743023438231e-05
6.56790658772496e-05
1.99698012847421e-05
6.98786964012554e-06
3.70363921722395e-05
2.12842324560501e-05
1.21562516487833e-05
1.90892055253821e-05
2.52541374803671e-05
4.14700002790645e-05
1.0998032317827e-05
6.28978869774784e-05
3.58874396738569e-05
2.88182507016479e-05
2.62798669744288e-05
4.30913026706828e-05
2.55050229317667e-05
1.79843458322073e-05
1.50932957386508e-05
4.12177526252885e-05
3.49763616678179e-05
7.58868233048592e-05
2.21843059193352e-05
5.67530838610463e-06
-2.12719932999761e-05
5.57909258892557e-05
2.28040839783094e-05
-1.36189913266866e-06
3.34100558481424e-05
2.20650942965694e-05
-5.2081797892626e-06
6.9142202189059e-06
2.15084472170767e-05
3.2595877336678e-06
4.74961850911597e-05
3.11892252531475e-05
4.86050038976792e-05
4.53031768136398e-05
9.7870783306468e-06
3.74678819247096e-05
2.53816588498617e-05
3.81533093989456e-05
5.06861986397168e-05
2.17165175558255e-05
7.68802569781841e-05
-2.61298433577106e-05
-9.451660466113e-06
3.47428560565105e-05
3.33791142439639e-05
9.94067583149475e-06
2.4006817000574e-05
5.24687180446497e-05
1.44194876285847e-05
2.43021212302886e-05
4.53391094321647e-05
4.12073373806717e-05
2.18681915183442e-05
4.23761846964813e-05
7.08067149631613e-05
5.67595796502342e-05
4.36551664766218e-05
8.40482017049738e-06
1.3520481537117e-05
3.48070111698759e-05
3.44136142078703e-05
1.57014176106747e-05
2.33699856109113e-05
6.73241754025543e-05
4.07217899055736e-05
3.2046788012304e-05
5.50932351419755e-05
1.56114720056274e-05
2.91892652374766e-05
2.70030495838944e-05
5.98097821376422e-05
6.40929588916875e-05
6.43479539825983e-05
3.6193333088725e-05
-9.61408900684767e-06
3.53668996686701e-05
1.71557721393794e-05
4.69423708231603e-05
3.05919556014628e-05
4.16781229169153e-05
5.97731148608278e-05
3.53047632722842e-05
1.11969041749733e-05
1.78793169229775e-05
5.12873369331083e-05
1.29822925274352e-05
4.23581830966419e-06
4.235366819472e-05
4.11359745486144e-05
5.99488529376332e-05
3.56716653281248e-05
2.36158211302174e-05
2.05821471433535e-06
3.64727173404139e-05
4.04443198985006e-05
2.96050836851257e-05
2.76093626744013e-05
3.58036351099209e-05
2.37373072612942e-05
5.08404599739776e-05
4.26745388021339e-05
1.79684995763901e-05
6.48483201124659e-05
4.72846018922384e-05
3.06776416321896e-05
5.93201864192081e-06
2.95096828771968e-05
9.2786425006134e-06
6.51677185593709e-05
2.75874162704044e-05
3.11151618104077e-05
4.56200273616794e-05
3.47020772869088e-06
-1.53552599249404e-06
2.28838680597457e-05
1.49981764121292e-05
4.4031595915834e-05
4.21382804479214e-05
8.10950567802917e-06
5.44122625337601e-05
4.64031919126455e-05
6.03530788677613e-05
6.20065881750439e-05
6.59087535637751e-05
1.36165000274963e-05
3.45982166420713e-05
6.47390625095767e-05
1.98911051539706e-05
3.92833425854301e-05
5.86750200040728e-05
5.38743035279366e-05
3.02731056214162e-05
3.83982306682994e-05
3.64228785013638e-05
1.99002362683386e-05
5.20693938528944e-05
1.45139923035189e-05
1.58282234270307e-05
4.72552817357985e-05
2.8114178946615e-05
-8.79658369919505e-06
3.85065198632297e-05
2.60612960851731e-05
5.00883928799353e-05
3.75970591393082e-05
3.79139245905089e-05
4.88218368621582e-05
3.84837577129152e-05
8.40622995051852e-05
4.21324375166091e-05
9.09581274983344e-06
4.5557545188379e-05
4.26509580644537e-05
2.45168860569349e-05
4.49202233600528e-05
3.50724111928322e-05
5.88227957970211e-05
4.45050064199351e-05
7.40937717956454e-05
1.60851960137275e-06
1.72295627305626e-05
-8.94736385265766e-06
3.60981941936241e-05
5.28955213880782e-05
2.73386999929956e-05
-5.09177803002598e-07
2.73717496881734e-05
4.59243982541377e-05
5.25946318317697e-05
2.22582342238657e-05
2.5717776025521e-05
4.90243999761908e-05
4.72487900417566e-05
4.72890699924966e-05
2.99234573641395e-05
4.17872617007536e-05
2.70639579007788e-05
1.96807925999551e-05
2.84961262938075e-05
1.95206128134883e-05
1.59705981427208e-05
3.88527533273281e-05
4.97268031489738e-05
1.7838421069071e-05
-3.02482916037743e-05
1.15312415874578e-05
2.00227652624331e-05
-5.18012528377294e-06
3.00203872673157e-05
6.58607159106343e-05
5.10181914043494e-05
1.06544222292429e-05
5.77130149379316e-06
5.04471247175975e-05
6.77295630248207e-05
4.30114410780432e-05
3.82408424593653e-05
5.91424118584696e-05
6.18889154269826e-05
1.90781293188428e-06
6.58987275580509e-05
4.08393159827746e-05
4.92367113066167e-05
5.12023806322104e-05
4.99465471808688e-05
3.49468796068856e-05
2.77303456921127e-05
3.35140803514164e-05
1.39743377803582e-05
5.18981789717449e-05
4.7286504269046e-05
2.13100302441767e-05
1.5687806837654e-05
4.87897013212812e-05
5.43834591729882e-05
5.51692822046988e-05
2.76158153604919e-05
3.75262441621898e-06
1.85430895451841e-05
3.09861918197791e-05
2.77947248378543e-05
4.35325863437243e-05
5.06954393630569e-05
-6.03647907874427e-06
3.87678992806003e-05
7.85201765660831e-06
-4.98129643392716e-06
-7.22919612026452e-06
1.88960109770057e-05
2.82276751599208e-05
1.0792846407258e-05
4.53262479622122e-05
1.70487803153823e-05
1.90608222969588e-05
1.32453682337638e-05
2.23572210115514e-05
4.21887852515048e-05
3.60787822295224e-05
-1.20927861698346e-06
-2.05329263166565e-06
4.46981512937387e-05
6.74023622565776e-05
4.04238596537279e-05
3.57264740736939e-05
9.46148810823602e-06
5.77590124374306e-05
3.07975787349637e-05
1.44416621189848e-05
3.68343498720253e-05
7.24645659727779e-05
5.57649645970889e-05
4.77408235951855e-05
4.0189305943079e-05
7.45225729053985e-05
2.70065680019813e-05
7.16435866769228e-05
2.49494796141216e-05
3.02423543495387e-05
4.02005423259129e-05
1.80785593881822e-05
3.60968972151639e-05
2.33667310040982e-05
4.1762413234039e-05
5.7078261287463e-05
4.52523566833288e-05
4.52135578229056e-05
5.06665633220669e-05
2.75183989685617e-05
1.65744500654174e-05
4.09140075351363e-05
2.7507739677692e-05
-6.86942022036189e-08
2.15634779377686e-05
-2.82432520015149e-07
2.05657853468694e-05
9.35697624562404e-06
7.32329925783565e-05
4.74928191072965e-05
4.98847734611894e-05
2.56173810251486e-06
6.8642236415135e-05
3.36269797606511e-05
3.09918100880037e-05
2.07320936896043e-05
6.83061447897974e-05
6.8060600678826e-05
9.38110041129663e-05
6.29339392368262e-05
5.01117774335488e-05
4.77428330859674e-05
4.841767686118e-05
3.34751586590982e-05
5.41862835642691e-05
4.816768633468e-05
5.93131602772635e-05
2.9425399178095e-05
3.8633164128662e-05
1.64324381727824e-05
8.86958442341086e-06
2.93869912703802e-05
4.39726007444833e-05
-1.08334560146309e-05
3.0720154929855e-05
3.78877087226788e-05
2.41122674364847e-05
4.72843670829485e-05
3.64175074445194e-05
4.43194562408527e-05
6.02039891251591e-05
2.3592128689822e-05
1.64900378806739e-06
1.48261261462786e-05
4.83406387596584e-05
3.63750001453217e-05
5.97771520893812e-05
1.71619929440199e-05
3.89822333252248e-05
2.71016114596399e-05
3.67998270455803e-05
5.65425756889171e-05
4.2358522874883e-05
6.55324402351962e-05
5.30950548057815e-05
3.95038175483535e-05
3.0337092155267e-05
4.2221573284188e-05
4.54665253489822e-05
3.89945829657529e-05
6.25451811898083e-05
3.6094688324874e-05
3.71712605048e-05
3.02898486527557e-05
5.22084862221101e-05
1.26720929409799e-05
4.06380286344892e-05
4.76608086023495e-05
3.00503500858072e-05
5.33753609060548e-05
4.13251469111055e-05
4.82069892133293e-05
4.85108798655244e-05
2.74986171701067e-05
3.30470646879891e-05
5.95457462508602e-05
7.89156782736896e-05
-5.27354211693637e-06
3.1066449163716e-05
2.85230437198906e-05
1.19320950584424e-05
3.5785009428272e-05
4.65471069196053e-05
5.10112277007593e-05
4.31976780542062e-05
-7.32081150925293e-08
5.35905814132261e-05
3.39722138434183e-05
4.05026310970029e-05
4.11622873186433e-05
3.34228635162632e-05
3.75487542490797e-05
3.16804527270165e-05
3.3537507186132e-05
3.63122549001604e-05
8.14749527042057e-06
6.85078336500371e-05
3.18492835423565e-05
1.89154439282818e-05
-2.31659637849876e-05
4.57113972187878e-05
5.39272093204504e-05
4.00940940753646e-05
3.97857664814478e-05
3.82149307059874e-05
3.33308702785981e-05
2.26133471371992e-05
1.12503244435391e-05
3.49382860673e-05
2.98682344947725e-05
3.39236589095932e-05
6.44702552910892e-05
4.45896789419818e-05
2.09261801361787e-05
5.07190054580279e-05
3.39801624118937e-05
4.71369132559783e-05
1.36385178990169e-05
6.56345181174051e-05
4.37317862475346e-05
3.61163297134607e-05
3.99005850433445e-05
2.48093345393589e-05
2.38331484933971e-06
2.63913336497745e-05
2.77648394123337e-05
5.51932811237737e-05
5.33525603297889e-05
2.92937029749238e-05
2.7416378220493e-05
3.57964640788891e-05
1.79600046959309e-05
3.58197723562181e-05
1.81394064456143e-05
8.58529956662787e-06
6.44883556327043e-05
2.52076113016336e-05
3.65371023572633e-05
4.58082130942951e-05
3.54260393471298e-05
3.55009808880157e-05
4.68375530908651e-05
3.59601863378445e-05
3.86281941817279e-05
4.51920377518423e-05
5.08213364995279e-05
2.25288274857497e-05
5.70484841929512e-05
-1.0790777837314e-06
2.6482706151984e-05
3.03755190922674e-05
3.09077111176205e-05
4.36501468639498e-05
4.76883934386083e-05
1.9934454867777e-05
3.93941860517605e-05
6.91445565475957e-06
3.1791706129775e-05
2.04364777268759e-05
-1.18835965807158e-05
4.26098920106609e-05
2.17722568969691e-05
1.54046451616017e-07
2.90851699166604e-05
4.32922065524035e-05
3.86688496664936e-05
2.79162180462308e-05
5.66677621253113e-05
2.66170229777362e-05
6.89054947058446e-05
5.54117547785357e-05
3.78008427817217e-05
4.23554300720375e-05
5.75330871861275e-05
4.3074364439092e-08
6.71531164567958e-05
5.0560799952266e-05
4.05703521645e-05
5.26332763311708e-05
4.46915474725167e-05
2.27259693902869e-05
5.07775102895117e-05
1.13910926416653e-05
4.40762095910266e-05
3.69153892335762e-05
4.90327157099723e-05
3.04110298987218e-05
7.06178787696484e-05
4.19856586129781e-05
4.85435747322031e-05
3.93739399782778e-05
2.31270128307398e-05
2.21128252080309e-05
5.16630613956054e-05
4.86338786151014e-05
3.29725456933545e-05
1.14250906508274e-05
3.08123046509546e-05
6.23218075456853e-05
2.91784901672838e-05
4.89142834773389e-05
3.60219034761731e-05
5.7561008190512e-05
-2.72335500464467e-06
-3.30391327441221e-07
3.80845453735765e-05
3.72285680663654e-05
2.94664434324705e-05
4.18609541453995e-05
5.59901372894776e-05
4.02154742257325e-05
3.97439266559883e-05
4.60308796191415e-05
7.23612444802216e-05
9.04713131797247e-06
5.90686412340623e-05
2.42112442279401e-05
2.9141839563125e-05
-1.53824598881551e-05
9.33418002982398e-06
7.07402453901022e-05
3.93770534534038e-05
5.06924962451792e-05
5.10564519504356e-05
3.04690054420478e-05
1.65801845650914e-05
1.87960601033517e-05
4.12023496475647e-05
1.67085793053779e-05
4.96187811934534e-05
2.79432024845988e-05
3.05546862969024e-05
6.25456779500985e-05
1.57163507242881e-05
4.87958393774399e-05
2.54263993844465e-05
5.34692719769538e-05
5.30406688837807e-05
3.20713099537612e-05
-3.7022812958026e-06
5.13287961742833e-05
6.06401765379918e-05
2.0059524441769e-05
4.84650445772621e-05
5.89757105836809e-05
3.800537501148e-05
2.01420608030276e-05
2.24926889114589e-05
4.2391447540095e-05
3.3718872496066e-05
2.98914177916712e-05
2.84724659611573e-05
4.01124553007292e-05
3.85216642350066e-05
5.10059622629136e-05
2.3645093579947e-05
4.40165509284967e-05
3.78243490984828e-05
4.40141133938199e-05
2.48947057176889e-05
5.41038918221597e-05
3.93253099686279e-05
4.78262137886529e-05
2.4313257049066e-05
6.34451581595783e-05
6.82436842692003e-05
3.215499667625e-05
3.54104422893722e-05
4.24732748597318e-05
2.15520438332076e-05
5.66018722705481e-05
1.88993532413093e-05
6.73334699600566e-05
2.29047873847139e-05
1.46690486357713e-05
3.47775297510967e-05
1.78591186220692e-05
5.75103539880501e-05
5.99902903650996e-05
2.39958046598525e-05
1.23897414957865e-05
3.58090523991424e-05
4.28251136068129e-05
5.48436998617602e-05
2.44656446545627e-05
5.26328982146171e-05
3.89449257860243e-05
2.17035358158758e-07
2.80207499567339e-05
3.94637978900712e-05
1.33746141450823e-05
4.69797447889796e-05
-1.65946462486947e-05
3.32238154445569e-05
3.44343264828407e-05
1.62391747641747e-05
2.84754432821484e-05
3.00410113020429e-05
1.19108131903687e-05
2.78203176925648e-05
5.51714930869439e-05
2.5425443880668e-05
3.04063307409713e-05
1.97049132230011e-05
-1.74390167885973e-05
6.30178498813063e-05
2.19028120052808e-05
5.1079549645298e-05
3.148581032607e-05
4.93081557540359e-05
1.29744521314175e-05
4.23978803707516e-05
3.54667685209131e-05
4.97953986766235e-05
5.50962828678499e-05
2.16787761861568e-05
1.77560629972189e-05
9.36666911047355e-06
2.43209439539363e-05
2.48645159843243e-05
7.8546379972058e-05
4.53231647622491e-05
1.88398940349668e-05
1.53635543436439e-05
6.15030223267502e-05
5.37708438901638e-05
4.01119660235855e-05
6.24959153907605e-05
2.07527483984864e-05
4.5750693786565e-05
3.0835371412771e-05
4.63222349904455e-05
-5.34686962042318e-06
4.38049724129664e-05
5.72948544505238e-05
3.99346503803225e-05
3.5175358308739e-05
3.39311795934372e-05
4.60613112366353e-05
-2.72107204492357e-06
5.63962061763045e-05
2.2647123454367e-05
3.49763070337923e-05
5.43928128091961e-05
1.16491056137147e-05
3.66019405776176e-05
3.0433326767673e-05
4.50206975778208e-05
2.86158199381368e-05
2.67886474916377e-05
3.27654644567282e-05
1.48531936988253e-05
6.64160877035341e-05
5.27422772072566e-05
2.96010335497672e-05
5.78250273964804e-05
3.31449026697367e-05
3.27050850839642e-05
-4.05794421455164e-06
1.7485511920566e-05
4.82778050760482e-05
4.75486057371279e-05
4.32737763457289e-05
3.38007068765682e-05
4.87017386500524e-05
6.44252864914824e-05
6.11844126342878e-05
5.49531446340387e-05
2.20410805580796e-05
3.44501458158498e-05
5.38457786584367e-06
2.07224398469828e-05
4.08084325535186e-05
4.58088477431738e-05
3.43178356361439e-05
4.18933178794112e-05
-6.56370042144579e-07
4.28767587106062e-05
3.3858156937797e-05
8.4290201678356e-06
3.63717746520851e-05
3.39047078665805e-05
1.81091319858298e-05
4.79439550777891e-05
6.69618155579715e-05
4.41472140267581e-07
2.63102883804521e-05
8.17800913866732e-05
3.06715629720923e-05
1.36375848938684e-05
5.35963440725418e-05
-1.07804180418272e-05
1.46127730694405e-05
2.53806305565029e-05
4.88328065407386e-05
3.29714010728108e-05
2.45334500268441e-05
2.68454351230486e-05
2.26776385748034e-05
3.27725417077097e-05
5.42214100087895e-05
4.03469482717603e-05
1.8390797969718e-05
5.83369365525467e-05
3.51446983436987e-05
1.31597007358176e-05
3.98198163969276e-05
1.97962219859155e-05
2.25809127227976e-05
5.67195251217297e-05
3.17486585899358e-05
-1.96491005854497e-06
4.71810222651248e-05
1.99347940171717e-05
5.61646315087188e-05
3.40956016142472e-05
1.23714371077666e-05
8.51824693527116e-06
6.59363075744519e-06
2.71092609414103e-05
7.44936912134466e-05
3.34244838204574e-05
3.88167208271071e-05
6.4240743843368e-05
5.77349542979816e-05
4.97840806251224e-05
6.82415517783854e-05
3.61264832416936e-05
4.04571823698493e-05
2.07863209493896e-05
2.68270873985345e-05
5.78805636825132e-05
5.5791059764649e-05
2.92579654310182e-05
2.57329840537623e-05
-4.40423772578693e-06
6.80395682578073e-05
3.70238939704852e-05
4.52685168279949e-05
1.75646509242171e-06
3.48040981208484e-05
2.41235251400644e-05
-1.7317933063071e-05
6.30439757171217e-05
1.68476405655795e-05
2.02484887831839e-05
1.27288602074302e-05
3.2750681059098e-05
1.32216489351515e-05
4.05760704649069e-05
2.61153700631039e-05
-1.03571872000857e-05
2.08453686729976e-05
5.88726937353443e-05
2.24915627852805e-05
9.25908468847941e-06
1.99851008228951e-05
4.67116669856284e-05
4.34771901028712e-05
3.65224321943839e-05
2.92890715960438e-05
4.42391443705155e-05
8.66181189896672e-06
2.88344950711636e-05
4.73102340232487e-05
5.14416670595255e-05
3.55505967418866e-05
3.85812004148165e-05
1.8188683357148e-05
7.32621199011139e-05
3.45704025875602e-05
5.04385148535911e-05
4.79996979158565e-05
5.77791130255247e-05
1.15656266712841e-05
1.07384514164585e-05
1.22719243016732e-05
7.65294018563257e-05
2.45656986155568e-05
9.46078487287512e-05
3.10650680827567e-05
1.339061015871e-05
2.03095275485963e-05
5.51728562240487e-05
4.06969321213113e-05
5.03154710298556e-05
3.8367492186503e-05
3.04678955939282e-05
8.74705030370786e-06
1.68839201127022e-05
3.59644456629619e-05
4.06544256670718e-05
7.10097884734721e-06
3.3450691071124e-05
2.48867297179584e-05
4.68984238300608e-05
5.99720482705337e-05
4.1465157306578e-05
2.97872525628306e-05
2.96666484979967e-05
1.4379953763807e-05
2.18227190531073e-05
3.02597837441309e-06
4.10777483622106e-05
5.71628511376403e-05
4.88177314427654e-05
4.47143781537402e-05
3.45559090136367e-05
5.49220757584106e-05
4.97505894177207e-05
3.98674426956054e-05
2.76095952228863e-05
7.00747085854894e-05
2.565217594442e-05
2.14615571267198e-05
8.24268974399736e-05
4.57320874393647e-05
1.41955410783302e-05
3.91656968965816e-05
8.37071673483481e-05
3.28432555553471e-05
-6.67170505785584e-06
3.30488645601785e-05
7.61401614685924e-05
1.10178298751282e-05
5.2030647411952e-05
4.99147618726153e-05
-9.04036010248426e-06
5.23722165709884e-05
2.29469286081447e-05
4.20092315969517e-05
3.62650299649012e-05
5.2156119547234e-05
-7.15493331658645e-06
3.78520687297564e-05
-3.92227289569259e-06
6.08122835459425e-06
3.15815184531565e-05
4.36565038658673e-05
4.84993351915251e-05
3.23426766209763e-05
3.60374827001967e-05
-1.06796534532749e-06
4.97140650398381e-05
4.72460835011137e-05
4.3920441601473e-05
2.53019667734725e-05
5.4768309145037e-05
2.18810162611055e-05
2.91453257401685e-05
3.02267879648708e-05
3.31627304684993e-05
1.65160993215903e-05
5.04880152985979e-05
5.24776551213343e-05
1.86747233729563e-05
3.49566131357225e-05
4.35051507482026e-05
2.96011701793828e-05
1.95419347699787e-05
4.60806858263466e-05
3.74903743247358e-05
2.1260951939393e-05
3.07994268183557e-05
2.86000248395084e-05
3.79426000865889e-05
3.86077536548155e-05
2.17051621053742e-05
2.3566880993677e-05
3.57033152178205e-06
3.4552136154509e-05
3.48218714085103e-05
3.05254310187478e-05
2.6386056543562e-05
1.43856079173392e-06
3.02294777307383e-05
3.36758787387078e-05
2.41769714413899e-05
4.24369951365728e-05
4.99185259565265e-05
6.38611105881676e-05
4.93166422938976e-05
2.95135798025905e-05
2.9233888347631e-05
3.29421470104542e-05
7.15509731203897e-05
3.36785557912761e-05
3.76463674766802e-05
4.34081693099743e-05
5.39043506194326e-05
2.21672553645662e-05
3.9146786021629e-05
8.06679469792754e-05
3.24160161234401e-05
3.64670294988582e-05
4.6317035862943e-05
6.27222808143394e-05
3.82636854409736e-05
3.91310038505532e-05
4.11606137639995e-05
9.48280872462008e-05
2.83065294988588e-05
5.73766387532121e-05
5.51413500624783e-05
1.58378376208409e-05
1.93102529824332e-05
4.02661396978124e-05
4.78730490528933e-05
2.26258213506133e-05
5.73598198163147e-05
1.88146888843233e-06
-9.8044236311889e-06
-1.26351438079822e-05
4.30843265389011e-05
1.24174126183202e-05
1.49510058758607e-05
4.64806085159073e-05
1.41284546686218e-05
1.9528927250314e-05
2.15623926252232e-05
3.46633811311064e-05
4.62199015008296e-05
1.02851803006033e-05
2.34840027562199e-05
8.49278325913867e-06
3.35576786378969e-05
6.14231978774312e-05
5.94872615060567e-05
-4.11653101499584e-06
3.55943930341059e-05
1.97718429354948e-05
4.16619315691936e-05
3.06008156048133e-06
5.42463706153551e-05
3.75683034840886e-05
4.53482253461842e-05
1.10680553912205e-06
6.0488051777801e-05
4.86234371832445e-05
8.71825349410048e-06
4.08595805889616e-05
4.36303457063993e-05
4.50992657592755e-05
5.40569401207768e-05
7.30306305895897e-06
4.83109104368082e-05
3.24815075634184e-05
2.36671368137935e-05
3.81610305146713e-05
2.61908430433544e-05
3.67572308190277e-05
4.1232317381339e-05
2.1401679451786e-05
3.39694230220504e-05
1.64169383901414e-05
2.28578433914998e-05
-7.20176351706465e-07
5.24631261209729e-05
3.14025472980843e-05
2.44466770246537e-06
2.62179537511726e-05
2.14256373529206e-05
3.67184715180686e-05
4.92189781728277e-05
1.38116575492675e-05
3.81834282141155e-05
3.33006881420337e-05
6.86609009572903e-05
2.45094305804959e-05
4.89872901268264e-05
4.21998800778491e-05
3.91194864007779e-05
9.98229335287947e-06
5.14846335206373e-05
2.06479380479936e-05
3.12152119283621e-05
4.08232026786687e-05
2.93611732522062e-05
1.11971320514696e-05
4.65346786503399e-05
6.57078041421935e-05
3.98018760257862e-05
5.51895698140612e-05
2.58592655635739e-05
3.93785411256021e-05
3.37543935014823e-05
-2.02632953622766e-06
2.71395491402432e-05
5.5189138984464e-05
3.70075512720239e-05
-4.89477285553902e-06
1.08207369431203e-05
2.18261653343382e-05
1.73741909410357e-05
3.31908322420926e-05
1.62537740145894e-05
1.29809443931064e-05
1.66243410386406e-05
1.51923763927949e-05
8.58920954041697e-06
3.73201198679038e-05
4.34475792667526e-05
2.47883129184433e-05
1.65367808310774e-05
1.94363978844937e-05
4.6246133326487e-05
7.01921356760626e-05
4.58483440401043e-05
4.57899975070543e-05
4.59699444850281e-06
4.86959487298288e-05
1.85098391920986e-05
5.51847107157233e-05
2.72564110832885e-05
4.40131524180617e-05
5.66705628520395e-05
8.40425122655127e-06
8.6484503223287e-06
2.00402667787306e-05
3.7070264180782e-05
1.42320813024274e-05
7.96419247238796e-05
1.12622673491639e-05
3.20198850031189e-05
2.87158277171331e-05
3.14092418544529e-05
4.38605808561477e-05
3.43929586264381e-05
-9.2800710921805e-06
3.79561124698741e-05
4.04964363990214e-05
2.77114401314645e-05
7.89598896994396e-06
3.50746525995539e-05
2.81465620313167e-05
-3.64439587472287e-06
3.29922953286103e-05
5.44938515475394e-05
4.78476646442705e-05
3.56183996928304e-05
3.49305861556427e-05
2.24238559837689e-05
4.49795239506916e-05
2.41320999195181e-05
6.74909792073109e-06
1.97914546899534e-05
3.98337393165656e-05
3.74194601635277e-05
6.8520443002082e-05
1.76067272186746e-05
-2.67462020469171e-05
3.66033361769747e-05
3.93431492359933e-05
5.68216246191565e-05
3.61510885546305e-05
1.86359254472593e-05
5.84433763475441e-05
4.68639877278366e-05
5.38760097961976e-05
4.07315539812226e-05
-2.40211973141206e-07
4.49991932230869e-05
6.06388806107689e-05
5.47289322949442e-05
3.24939779953479e-05
2.4227713173762e-06
1.7899181599903e-05
2.61478316452341e-05
5.95694376691884e-05
8.68456988674592e-06
2.28579784120846e-05
8.64699129158355e-07
3.89526268035911e-05
2.75460163844844e-05
2.03556874928451e-05
5.50681426654771e-05
-5.20105148338898e-06
2.97386640725089e-05
2.25033017407908e-05
3.78663999480266e-05
2.71743819713662e-05
6.68285769438586e-05
1.38165327075465e-05
2.41607475485809e-05
-2.25237366244067e-06
5.34740594392078e-05
3.08034987364235e-05
2.34945391006209e-05
5.39574925646433e-05
5.08923028048117e-05
1.01272907781793e-05
5.15303029363568e-05
7.12559263445483e-07
4.01055847142444e-05
3.52308648887827e-05
4.26564869869013e-05
3.10332730811167e-05
4.09865279938934e-05
1.17176607776067e-05
2.66418996737668e-05
5.34202063155149e-05
5.39208124442578e-05
3.05986579154964e-05
4.81581262960454e-05
3.98415699099298e-05
2.32934432654339e-05
5.99676425001922e-05
2.6395810805366e-05
4.73537660817158e-05
4.06930032967849e-05
3.64660592753529e-05
1.46782046389726e-05
5.09360596293623e-05
3.46827246083234e-05
2.73855229454457e-05
8.62854697078883e-05
-5.55727193325596e-06
4.34330066047143e-05
8.32950262158353e-06
4.11871036171149e-05
1.77304257844959e-05
2.81366961486827e-05
5.13461879760765e-05
2.58839240307489e-05
4.22032151021882e-05
2.44546405743658e-05
3.5472755917744e-05
3.5651951640572e-05
3.24499530004319e-05
4.02917188687122e-06
4.9108717710035e-05
3.1149518170179e-05
6.36913576729201e-05
4.29937489180931e-05
5.33794084100461e-05
4.20167127854419e-05
5.63742297389718e-05
5.05927354606597e-05
4.76931463114733e-05
2.79615061206447e-05
5.74092757315818e-05
3.63012831169595e-05
1.02022562113604e-05
5.64093539304178e-05
3.79447022763323e-05
3.05092180086204e-05
3.48629789806193e-05
4.37582355388486e-05
3.38758866674441e-05
3.02916220840675e-05
3.82132008074809e-06
2.21124770789476e-05
2.18727393453083e-05
4.61476168899069e-06
2.41323131868293e-05
3.44961126988602e-05
4.60561929604482e-05
3.60825693119286e-05
3.36232070657282e-05
6.95853995621533e-05
3.96275121969961e-05
2.21076227239652e-05
3.48286782611843e-05
4.87091455863864e-05
6.91079092896495e-05
9.57991351222909e-06
1.25660690663885e-05
-2.55107591622886e-05
1.90658195278625e-05
1.12014677013002e-05
-6.81484006824623e-06
6.12678238773934e-05
2.05491528473864e-05
1.88231288227825e-05
4.69267204627388e-05
6.43160040910595e-05
5.01288479757276e-05
1.4167484285198e-05
4.28889961295903e-05
4.90531380900968e-05
5.0183179751643e-05
1.97742890473848e-05
6.16041893963309e-05
2.73042237056018e-05
3.28625444578253e-05
6.01945216133668e-05
3.67337864073181e-05
1.29200134921258e-05
6.35276337001793e-05
1.24915673152461e-05
3.77889033272787e-05
4.94454143356843e-05
1.22780692260032e-05
4.48674508836545e-05
2.89451193674239e-05
5.03412553824729e-05
2.30401416699572e-05
3.14109439699912e-05
5.54064651313723e-06
2.89325674810737e-05
1.62953830733326e-05
4.23440773947216e-05
8.49345552254816e-06
2.60499794172258e-05
8.97365800607241e-06
2.74294680887067e-05
1.27299393271487e-05
3.7280926838484e-05
3.72731672413191e-05
8.18012621048642e-06
2.98851583971896e-05
1.4465027380404e-05
2.73193546705214e-05
7.16754354095759e-05
3.30212831489068e-05
3.71341818937048e-05
8.75020040687634e-06
-4.75093136422747e-06
3.32963898965895e-05
4.17684905483788e-05
5.39618793866575e-05
4.81681268681464e-05
4.53464407374196e-05
5.79034390407144e-05
2.84459573249831e-05
5.01363265720996e-05
4.8272160500845e-05
1.4218114517978e-06
4.76613387391883e-06
3.35196068234843e-05
4.20199303878466e-05
5.13723170032768e-06
5.08365847737026e-06
6.2621880291591e-05
3.15294383541323e-05
3.72305054048063e-05
2.37853116095311e-05
6.52348195093938e-05
2.26965537795715e-05
6.83133108316289e-05
5.01761214651939e-05
3.55846918628585e-05
4.25449387323993e-05
2.89725204111365e-05
2.14370069170505e-05
3.5063620317436e-05
3.10376086669737e-05
4.41338366398852e-05
4.52221897107068e-05
5.93359405366485e-05
3.0435809759899e-05
2.77499038871617e-05
2.58513198313433e-05
4.07121997215611e-06
1.27542334434028e-05
7.09960343650615e-05
2.78553427168641e-05
1.25793776414306e-05
2.22100400436537e-05
1.94396038972568e-05
3.45216284909004e-05
4.90340348740548e-05
1.67983815777436e-05
5.75881585770262e-05
1.40906152263401e-05
8.49599393517906e-05
8.31786230402354e-05
3.13770936277683e-05
6.80183968965798e-05
6.61834897914925e-05
4.18501678977069e-05
6.28198673473585e-05
7.78914623758076e-06
3.08476669948578e-05
1.6335673498128e-05
3.09321886871982e-05
1.17843559476966e-05
3.87346126938355e-05
4.22504776311222e-05
3.29819650500919e-05
-8.75165106866766e-06
4.8730187495149e-05
6.04894273848831e-05
5.08787210550879e-05
2.51721366127849e-05
2.86316284267033e-05
3.39632181845824e-05
2.32007074086824e-05
2.23542275943845e-05
-9.45917283324923e-06
3.6274641308428e-05
5.54392372397114e-05
5.92355850728517e-05
1.36330175685477e-05
5.93201045749974e-05
2.26564410278415e-05
4.66101299272124e-05
3.06508765025689e-05
4.84519694568287e-05
-8.89875895447037e-06
-1.16541624030161e-06
3.01401474418113e-05
4.12452600734823e-05
2.34550699004233e-05
2.07223694389921e-05
1.81858683206397e-05
1.79768158485358e-05
3.71553220918449e-05
2.71232726132644e-05
2.97390381048319e-05
6.46551745577538e-05
8.19954887286272e-05
2.12533188688915e-05
3.37162137128016e-05
3.01832564675493e-05
5.35777061663294e-05
2.790059286323e-05
3.05203515244984e-05
8.7696883716183e-05
4.21929961109432e-05
5.68650132314166e-05
3.31301900070859e-05
5.68358460949304e-05
3.79831106261608e-05
2.8748156479447e-05
3.75499072296297e-05
2.92984906337009e-05
5.75236566930468e-05
3.46509392052517e-05
1.85899874995679e-05
4.80114217068532e-05
2.92778019155067e-05
3.5547883483056e-05
3.84057265243153e-05
3.10719418364192e-05
3.25234978055574e-05
-2.18308950915227e-05
-2.50577058639309e-06
4.2148731141186e-05
2.85501921777935e-05
4.55048527905182e-05
4.65292678624858e-05
7.34462550434631e-05
4.76240757991772e-05
1.51838696572812e-05
3.15509832095079e-05
-1.2887105885628e-06
4.07490001430341e-06
1.61794427495496e-05
5.63685175388041e-05
2.39572610238272e-05
4.34294051734313e-05
1.48705491639387e-05
2.88596760237721e-05
3.05432096609013e-05
1.20012961076077e-05
-7.34658105570514e-06
4.70472052098388e-06
8.33103865059647e-07
1.1227744659917e-05
2.28802830646366e-05
2.24289953857063e-05
1.87114333902456e-05
6.06241884226407e-05
3.93408967134265e-05
1.50099159556627e-05
6.78554993150714e-05
4.30006047620623e-06
5.82582470749949e-05
5.20447035262653e-05
4.90610657561307e-05
5.78539278832959e-05
1.34583761167041e-05
3.88584642661171e-05
3.08158366356142e-05
5.96625581351183e-05
4.04899495308939e-05
1.36095809661892e-05
1.50580518950104e-05
3.93947160437857e-05
2.37271197870733e-05
3.65792199705417e-05
1.29312255006913e-05
3.71200137027331e-05
6.65009681268442e-05
3.06466765099076e-05
4.50237615869159e-05
4.28316343131725e-05
9.61166321868149e-05
1.53557942978558e-05
7.00003112892377e-05
2.10943313828513e-06
6.01357516503742e-05
7.39943202418871e-06
2.85334157777108e-05
1.76891744260228e-05
3.402493959693e-05
3.07573077762943e-05
2.54438816247076e-05
2.55466572068984e-05
4.65241122843671e-05
4.65323053066404e-05
5.00417674216141e-05
1.98872446998077e-05
2.39222811227859e-05
3.6226004576405e-06
6.0637436500432e-05
3.27890400507343e-05
2.86375026315622e-05
2.8610298483798e-05
4.16415173369876e-05
1.26655625189761e-05
2.08320975018108e-05
5.4983400197067e-06
1.79481374669255e-05
3.12779397928169e-05
6.57111297842167e-05
5.40659871552247e-05
4.90970397752137e-05
4.82691527752265e-05
3.63519602286738e-05
5.22672967900432e-05
2.84104588054753e-05
3.30828234518345e-06
3.76663771016802e-05
3.89460562545296e-05
4.16523371017878e-06
6.85577906441443e-05
3.14830622459726e-05
8.12170700079257e-05
-1.52737804912736e-06
3.63319030026252e-05
6.59397238434951e-05
2.74671558573644e-05
4.16130028174582e-06
4.85592002052722e-05
1.33201238316087e-05
3.18882734833558e-05
1.76794709980352e-05
3.49953710785779e-05
2.63706257125927e-05
2.53326139643286e-05
4.18990736257283e-05
2.46482911659703e-05
8.92135003120898e-06
1.5931753613881e-05
4.05474829742487e-05
4.18866999146075e-05
3.2469930154744e-05
5.49496579142169e-05
3.46438642802715e-05
5.42514496599661e-05
6.19479340747766e-05
4.98041660000894e-05
1.80015414607253e-05
2.47981703515196e-05
4.00130064878895e-05
3.07882354249301e-05
5.68152489062021e-05
4.62448180521842e-05
5.63869441541583e-05
-1.6926459259594e-05
6.01422081533086e-05
1.61812868534128e-05
4.38417358362738e-05
4.29473782347403e-05
5.00966172068868e-05
5.819656134818e-05
6.82185448479305e-05
5.11141584942928e-05
4.53000583494913e-05
4.50719615454965e-05
3.5594209747126e-05
1.38987291126282e-05
1.94999450527869e-05
3.25891009854568e-05
3.84948694173728e-05
4.96842219075782e-05
-1.01357123328464e-05
3.70361854040147e-05
4.47246679238615e-05
1.29405832759273e-05
4.13686765836713e-05
4.64626000341241e-05
3.84713085415685e-05
1.16032386191078e-05
4.93920095359208e-05
1.64258860035112e-05
1.69558223541516e-05
3.81653851456243e-05
4.40961470517873e-05
5.15846120507384e-05
2.18599163310869e-05
3.9750919323145e-05
4.52817852827945e-05
-1.25600521104499e-07
2.20405010969068e-05
2.67264226323535e-05
3.64786791587966e-06
2.76487834287721e-05
1.73986529575199e-06
4.29099020949337e-05
4.03730662306796e-05
2.94650831560817e-05
6.46873368232282e-05
1.8611745626089e-05
9.70479444508958e-06
5.69773789739475e-05
3.90124443326644e-05
5.50331488199772e-05
4.47277326422283e-05
5.41625767398699e-05
6.46349972457222e-05
2.18182061123074e-05
6.31796715843224e-05
6.54809132005028e-05
3.69108314146855e-05
2.29644461681596e-05
6.30199756289648e-05
6.0987298016124e-05
8.01932405618145e-05
2.5206162567313e-05
4.56214713763852e-05
1.24053947730268e-05
4.41093055959695e-05
1.2980409371205e-06
2.89368817375943e-05
3.46618872164997e-05
4.7388239844073e-05
5.58769196296549e-05
3.59357636306152e-05
2.57388058240325e-05
4.20028262621052e-05
2.7090720934401e-05
8.68144592428595e-05
2.47836385205495e-05
3.67779079431062e-05
1.73454548063571e-05
2.65780152355588e-05
5.36920278127208e-05
2.35624018901804e-05
1.3289020017271e-05
5.62208038760604e-05
3.61830241875945e-05
1.28064881498077e-05
4.92825904295985e-05
1.13907091406157e-05
2.4157705563688e-05
4.09582051185126e-05
-1.23688067290761e-05
1.81736065665704e-05
3.2396799375071e-05
4.90134906678958e-05
4.9909233938881e-05
6.78699088760608e-05
3.94083370425107e-06
3.89712856548739e-05
3.02746779399112e-05
2.71049085581505e-05
3.98474588231598e-05
4.17647632755861e-05
1.68955784016438e-05
4.32549573078043e-05
2.5143814431506e-05
-6.04093109078206e-06
1.81485799472924e-05
5.45466881793938e-05
5.44952999274269e-05
-8.65793417217988e-06
-1.57853929107969e-06
4.95806440007058e-05
1.55289419457191e-06
4.39683307348201e-05
2.16670384905418e-05
2.64687821658063e-05
7.01462763843054e-05
6.13388749881601e-05
4.51106964281422e-05
1.80332569659763e-05
3.71333103943911e-05
1.72945728945364e-05
2.1748629105915e-06
4.53053005003193e-05
4.0909277734167e-05
4.21228207941573e-05
4.98467129059786e-05
2.56305810799549e-05
3.63145128474719e-05
3.5163530512532e-05
2.61306968105976e-05
7.70834806370905e-05
2.93724947779688e-05
9.10716557886768e-06
5.72881712987918e-05
4.09309472368844e-06
1.89438901949306e-05
3.38712801782478e-05
3.31385329012033e-05
3.90705597681973e-05
5.90670101071548e-05
2.06897482573145e-05
5.96116354402715e-05
4.83348117158032e-05
3.1515552520675e-05
4.55863708649482e-06
3.67671331521141e-05
2.43773770917287e-05
4.71471536227981e-05
2.97809341905029e-05
2.47247288117082e-05
1.27208653214837e-06
1.9985906274339e-05
3.2143842307124e-05
3.74983435850991e-05
2.42179399682579e-05
4.84772115981477e-05
1.98174566747068e-05
3.44708776723479e-05
2.90674689096371e-05
2.6661687905069e-05
4.63533479528894e-05
3.7222524698028e-05
5.5064509153808e-05
4.85172532564383e-05
4.00160384576309e-05
1.62410460073294e-05
3.27789238437044e-05
3.2415231949924e-05
-2.71373729420377e-06
2.0209047381719e-05
2.90628169558158e-05
4.95277504922207e-05
1.78854210590749e-05
2.35225517904854e-05
4.49311057520058e-05
2.76419772995335e-05
3.98517153127305e-05
2.99742838698885e-05
1.76287821961379e-05
2.1931167716513e-05
3.83121608353475e-05
1.76167883270204e-05
7.85890981187304e-05
4.42189277116512e-05
3.16765554823649e-05
7.04091671047073e-05
5.31893260306705e-05
-2.64534984842142e-05
5.83026779216619e-05
4.27958377004291e-05
4.20352872421264e-05
4.25864478890678e-05
3.95893060640401e-06
1.57683080980333e-05
2.88137554014941e-05
2.97943222860579e-07
2.53122207663275e-06
2.49225207147617e-05
2.49199487313519e-05
4.7774189835163e-05
-9.07679468336081e-06
6.93482303944389e-06
4.94043537451298e-05
3.63688660634332e-05
3.23369137476412e-05
7.41167874648909e-05
3.64191791719239e-05
4.22437084756516e-05
4.24594624655449e-05
4.87280074072069e-05
2.61040827347473e-05
4.41301046419725e-05
4.03591226782144e-06
1.6492941724714e-05
2.76590562341044e-05
-1.72602160585901e-06
5.63340226906817e-05
5.91699555189885e-05
1.84740258077277e-05
-5.74518399402647e-07
2.18791284223273e-05
3.33299469310169e-05
2.43012184944732e-05
4.90014205130208e-05
3.54480771485361e-05
2.38136537716179e-05
3.40125344600087e-05
2.32189382735012e-05
5.28092998496715e-05
1.90884968454703e-05
2.07444343059532e-05
2.72316927667636e-05
4.09342777794677e-05
2.29547084926587e-05
-6.11638500663933e-09
4.84168433569611e-05
8.41012822975245e-05
5.21338383932029e-05
5.39901190260059e-05
1.52249075165103e-06
5.51095929233634e-05
2.87584077540645e-05
2.19087013342606e-05
5.19934713066867e-05
2.28283881626973e-05
-6.97734239859894e-06
2.07802259395619e-05
3.39596235183246e-05
1.8655941601086e-06
1.98769692022067e-05
7.05828719814447e-05
3.41658859675552e-05
3.95808573062525e-05
1.57484228429335e-05
2.60057070791148e-05
-2.63943926547835e-06
4.72751533222487e-05
5.05662366741238e-05
1.45409398121273e-05
1.3811632240646e-05
2.8852546935686e-05
1.72900235403284e-05
2.5558581367845e-05
6.27603785968015e-05
2.83828791591422e-05
6.49555726389909e-05
2.77940018419634e-05
5.81441544408082e-05
6.71607793127283e-05
-2.89032750129939e-06
2.64907991116457e-05
-4.68087145805768e-06
3.99740585851245e-05
2.76649013276102e-05
0.000110839293775392
3.20004691069872e-05
-6.76525047744255e-06
3.75102900077615e-05
3.52140027187757e-05
4.69442057956873e-05
3.10290960589603e-05
2.99792080359e-05
-3.1813527314911e-05
3.07037556370619e-05
6.8032710034662e-05
6.63317782872546e-05
1.17967454155288e-05
4.89690346921255e-05
1.84012599803932e-05
7.39042779866497e-05
2.57263532093281e-05
2.67908267860605e-05
3.08164972484157e-05
-3.38275722612927e-06
1.0239138119712e-06
4.21855246542766e-05
4.41575699199786e-05
2.64621145142195e-05
2.61538423787983e-05
5.35495894036121e-05
1.53871658419164e-05
1.37366875101795e-05
5.72726943529398e-05
1.85383669049443e-05
4.01738912089766e-05
2.91167599162218e-05
4.48207877696556e-05
8.24019468044026e-06
2.68029067984635e-05
4.70924009272437e-05
1.0266268329719e-06
3.0747610932388e-05
3.3335958276377e-05
-1.80869045360248e-06
1.93820371710252e-05
1.41124220568402e-05
3.63839356582844e-05
1.73261220738177e-05
-1.26653074994772e-05
2.14220517672079e-05
3.34212375036961e-05
2.27557878743881e-06
1.33426222307244e-05
4.66301625750275e-05
1.34693636022292e-05
-1.07686298525061e-05
3.52607522388534e-05
1.73899736066974e-05
3.8039914950727e-05
6.4818015251104e-05
3.67536898137968e-05
4.34112432980347e-05
1.7932583153888e-05
1.35412250907045e-05
3.56634994000381e-05
4.35285061253062e-05
3.98547122170755e-05
2.27602767883757e-05
2.12755326060158e-05
3.20228642035707e-05
2.7426469403081e-05
5.64324633630694e-05
4.60090675687483e-05
6.15899230095665e-05
3.12999200245969e-05
7.18170509472201e-05
4.52627598975776e-05
3.02791420220519e-05
2.46796346344202e-05
3.64571888041968e-05
8.49449013934647e-06
4.68775729230352e-05
3.34023171848164e-05
4.3465979600268e-05
4.07003761957014e-05
3.97808973214021e-05
6.14314869708619e-05
5.45676096851346e-05
3.66305026566072e-05
3.19870097822163e-05
2.36214078133143e-05
2.25521477191463e-05
4.17365940187918e-05
4.74357940339308e-05
5.05573740163927e-05
3.90224252392867e-05
1.752165916885e-05
2.64616891416597e-05
3.47774645212482e-05
4.34405285308984e-05
3.92320828167655e-05
7.21998747915537e-05
4.01133665012968e-05
2.2706593509152e-06
7.14387172129848e-05
3.53069857033223e-05
5.74738115030035e-05
5.64369792120339e-05
3.31705751306736e-05
5.09465777266994e-05
6.35403376637895e-05
3.11175182815968e-06
3.00366011365217e-05
4.35406875338357e-05
1.39660000898221e-06
3.43978549863571e-05
4.30356530295992e-05
1.77481164560374e-05
5.61171500317397e-05
5.29906870158241e-05
1.70693025274693e-05
5.50851641093399e-06
4.82874574685377e-05
2.42774973330174e-05
3.95055950128695e-05
3.67429347603054e-05
3.23526883943869e-05
5.68241820741328e-06
1.86449128190287e-05
7.62727089780713e-05
4.73760621337179e-05
4.11863730628446e-05
3.06555551394158e-05
5.86116601219993e-05
3.92142032011763e-05
4.45654915219159e-05
3.82784815826841e-05
4.1950010696316e-05
1.14429954964416e-05
5.31324955637947e-05
4.08368598194004e-05
4.06237375839592e-05
1.32160752299855e-05
1.97051734577087e-05
7.42150344140279e-05
3.44225859783533e-05
8.61686841438856e-06
3.25549876601284e-05
1.46263937866248e-05
2.54010902896156e-05
2.15902139485827e-05
-6.45199399652576e-06
3.61656445174901e-05
2.64638888527755e-06
1.1326027458109e-05
2.41077406720813e-05
1.99266751457582e-05
-3.99016687447319e-05
5.08402523245334e-06
2.5070462138026e-05
2.44416679725369e-05
8.91063941063996e-06
5.99182389011479e-05
4.82098344545527e-05
5.20925239902695e-05
3.48331522074223e-05
4.89610616753295e-05
3.89534568526598e-05
4.47191738165416e-05
6.29357684757712e-05
5.14302407699051e-05
6.65723901417138e-05
1.27054466807847e-05
1.40157775532818e-05
8.77653325029315e-06
6.98333889514802e-05
3.41013421486164e-05
6.08615929342029e-05
-2.07344188033945e-06
4.83525620962874e-05
7.01658332259346e-05
9.641266180685e-06
8.06343972313298e-05
1.8375166377851e-05
1.96636660496504e-05
3.15693780019737e-05
3.24445282947071e-05
2.8020035015465e-05
5.59879265060379e-05
4.7324397423411e-05
3.26242702988148e-05
5.95022707731019e-05
-1.10518308641897e-05
3.58571639406952e-05
1.78307739792247e-05
6.15966191479108e-05
-7.82530105023722e-06
3.1616730569286e-05
1.74049844410472e-05
3.99762348572026e-05
2.4135955184123e-05
3.03106927129679e-05
5.37156950521105e-05
6.34740896270811e-05
3.6047620948161e-05
3.94998617223557e-05
1.50295724166402e-05
1.79498256561674e-05
3.75132717722633e-05
5.41438548131516e-05
3.374655270329e-05
3.95599396832274e-05
3.81783980387952e-05
3.99401676800122e-05
3.21130085622152e-05
3.77284771110225e-06
5.75758052588605e-05
4.38521884275749e-05
-8.19029073414649e-08
4.90457113820887e-05
4.50419546509746e-05
1.17925117840948e-05
3.93185872449027e-05
4.55811701488714e-05
7.10868835791883e-05
-1.72794985492677e-05
7.135958706995e-05
1.74446855817765e-05
4.87139621676776e-05
5.230120855765e-05
3.57242408250968e-05
4.2145363411026e-05
2.57107295402871e-05
6.84556953913682e-05
4.48486922814214e-05
4.689932336562e-05
2.71128983884367e-05
1.34048921761043e-05
2.74328734514478e-05
-9.94845147779407e-06
2.06464051134313e-05
2.02432375918086e-05
5.67840056386682e-05
2.29330744581037e-05
6.68900639145566e-05
2.87566257759919e-05
2.47729832427573e-05
4.46558739127104e-05
-8.37325723045973e-06
4.56709149240512e-05
1.32102119235535e-05
4.92040209738904e-05
8.54556401842854e-06
