# Supplementary material for: Research on computational propagation and identification of mine microseismic signals based on deep learning
Source: PLoS One. 2025 Oct 22;20(10):e0334641. doi: 10.1371/journal.pone.0334641 (PMC12543183; doi:10.1371/journal.pone.0334641)
Supplement: S4 Data — (ZIP) [file pone.0334641.s004.zip › 000100700001681.xlsx_0.txt_24.txt.txt]

6.78386939470922e-05
5.65612866415802e-05
5.74009247852059e-05
5.41694055322152e-05
4.22430078366384e-05
6.65276288230689e-05
4.15512388680424e-05
7.06057049161282e-05
4.07755961838164e-05
6.7911666748277e-05
2.69176632262312e-05
2.68704815622397e-05
3.96688689803539e-05
8.58700928412426e-06
3.66474364443287e-05
3.2449486333448e-05
4.14071452871103e-05
5.44963614298504e-06
5.60837902101382e-05
-2.04034886626354e-05
2.52346233693891e-05
2.91489039064161e-05
3.84368876953461e-05
1.01993344215155e-05
5.30609524281936e-06
2.02464233343509e-05
2.25651278225412e-05
1.59233637492213e-06
3.31569684304741e-05
-1.86431955315591e-05
1.05866168437662e-05
6.83938041511335e-06
-1.07067136056652e-06
3.26049833910014e-05
1.33049218904154e-05
2.81530693192536e-05
3.35320709655039e-05
2.26037980731056e-05
1.85124705967753e-05
3.20080383418907e-05
2.21883008214785e-05
1.93176859315454e-05
2.37552733609234e-05
7.89168241244034e-06
3.04430144394753e-05
2.63836700321933e-05
3.90775284861571e-05
2.34479474719611e-05
4.23965186723966e-05
4.83230030839118e-05
3.14207517161834e-05
2.13390289318895e-05
1.39343633891079e-06
2.96712443511937e-05
3.87720518279505e-05
5.92523319161696e-05
8.15162728364454e-06
3.12106630703081e-05
2.68065875301169e-05
2.38922868085379e-05
5.76870259840596e-05
2.26066118752615e-05
4.28208347379983e-05
3.65866566114675e-05
3.44108651496965e-05
6.26610443693346e-05
3.1730809012744e-05
2.69542062380838e-05
4.07235127707544e-05
4.98268406671613e-05
2.90427922893431e-05
4.871967973461e-05
2.11355550925799e-05
7.83150457174687e-06
1.40138854103373e-05
2.95645721760811e-06
3.90740079333767e-05
4.41785571504637e-05
-7.6628238303028e-06
2.52159739305735e-05
1.52663532014722e-05
8.05285149176631e-06
3.89661964700183e-08
2.0010145342798e-05
-3.60951380307479e-05
7.87838816772765e-06
4.83114318653287e-05
1.9607264491987e-05
4.89400425491446e-05
-5.81430888184968e-06
4.39184005496891e-05
2.72056887619154e-05
4.19678173973414e-05
8.1247935099362e-05
-3.11105230772042e-05
3.90597748207859e-05
4.32645707944365e-05
6.74888837759158e-05
2.76983756053563e-05
5.63707772105171e-05
5.55735943464184e-05
2.88476142159668e-05
1.7890722788692e-05
4.86474139367739e-05
1.99137862855386e-05
2.67413721349737e-05
1.37767953398993e-05
5.57181157542642e-05
1.78558344973182e-05
2.52735753866951e-05
1.10632856448034e-05
3.37234052604194e-05
3.09025457067548e-05
2.8737169236811e-05
-4.00660419087116e-06
4.98691810737589e-05
2.55343451354091e-05
4.16413995171761e-05
3.78869631509441e-05
3.25883006018915e-05
2.06089142116449e-05
5.97834658922081e-05
1.68774174890179e-05
1.55513804738228e-05
8.43040338532662e-05
3.47690045184559e-05
2.95706564985766e-05
1.89889681163564e-05
5.46558012523076e-05
2.79427995890772e-05
5.76574488198519e-05
3.50303574891712e-05
3.59078184970288e-05
5.00536845116035e-05
3.77869557785156e-05
3.16528458366672e-05
2.91566062634386e-05
4.94121206647003e-05
1.03323046687457e-05
3.9816553410036e-05
2.83281610692268e-07
3.53804058174222e-05
-1.97439206392694e-05
2.18546842715928e-05
2.80276959599944e-05
4.09417194183905e-07
1.79339852752038e-05
2.77322828893588e-05
1.65433632721617e-05
5.18723714932743e-06
5.55710605231407e-05
2.02314694533571e-05
6.93738480870623e-05
4.0257288697008e-05
3.87843366624034e-05
3.11199368970822e-05
2.51209485600693e-05
2.04965656847022e-05
5.37036271050549e-05
5.05118193368525e-05
3.4300996764561e-05
5.78394771982083e-05
5.74518222668572e-05
3.94325186002881e-05
3.28236188554519e-05
3.1408558515658e-05
5.30540881450309e-05
3.86930743461071e-05
2.76504824543887e-05
3.50551193879929e-05
-2.59460639097026e-06
3.01005344675123e-05
-9.0008338770804e-06
3.85009830032589e-05
3.14401068256948e-05
1.86284747075191e-05
1.76248781079363e-05
2.70540035954864e-06
3.87921537203503e-05
4.74975847248024e-05
2.69281031000214e-05
-9.87565579011942e-06
4.40301930681642e-05
-1.7355184007662e-05
7.68679927287301e-06
4.16234925209422e-05
1.97429563193701e-05
1.28667084827062e-05
1.97661429552362e-05
-1.2491613951846e-05
1.59551448504502e-05
2.37572219578681e-06
2.40627460407483e-05
2.11441118914464e-05
2.68141185862622e-05
1.36931918587584e-05
4.78645989224642e-05
1.61313436007599e-05
5.69875118301468e-05
2.98767192293856e-05
2.75642607248467e-05
-6.12551839835074e-06
2.64702691608463e-05
4.45239823942852e-05
3.85344472305355e-05
2.09846442475352e-05
1.58246721731897e-06
3.70292844688781e-05
3.25539905540652e-05
3.48023821320048e-05
6.03773626997323e-05
6.5585519648179e-05
1.36865086303589e-05
1.2338654948614e-05
4.10405713195302e-05
1.56147062681408e-05
4.97177111409257e-05
1.43908764794939e-05
9.45395669365782e-06
3.77323397979699e-05
2.96525783138976e-05
2.77787823550225e-05
1.70244580163835e-05
5.05002769378636e-05
4.97383054363708e-06
1.37397291280059e-05
2.72657300561621e-05
2.46017864735768e-05
2.4031416835236e-05
3.79379065837847e-05
2.15335051486469e-05
2.59371871061677e-05
4.108966491317e-05
2.40859556993278e-05
5.87213369811084e-05
7.61410088410584e-05
3.33703661631479e-05
5.80276631080053e-05
6.09739403159574e-05
2.90026389817113e-05
4.35416926597452e-05
6.98895061886055e-05
5.57197213241123e-05
3.96721226614049e-05
3.01890019970796e-05
4.66451218107787e-05
3.85776029555922e-05
-2.20045966734563e-06
5.37009937748557e-05
4.15017803456828e-05
8.16198363863203e-06
1.58752692404654e-05
3.08917551231914e-05
2.23570068278912e-05
9.73131765650378e-06
3.12794730643768e-05
2.60272887491098e-05
1.2162821402307e-05
1.35529979138922e-05
7.18188730185068e-05
-7.35534048141725e-06
-7.30798901336074e-06
1.87446770976429e-05
-2.10228088395874e-05
2.59156811982916e-05
1.66362353875311e-05
2.60138211482789e-05
-4.14411515519961e-06
1.2484189947743e-05
3.2652626686205e-05
4.00715768798778e-05
3.77449844494214e-05
3.53505103969956e-05
5.91588438633957e-05
3.7110878813904e-05
4.72410996196836e-05
7.96572934428338e-05
5.47803091875949e-05
3.25337234465969e-05
4.1585141448726e-05
5.87857872409151e-05
2.61924175054141e-05
3.1159694592799e-05
5.48511695878716e-05
4.57247809558576e-05
4.333185413621e-05
1.58929277914384e-05
4.28110728999393e-05
4.74128479113988e-06
3.80128625059067e-05
2.51954474572855e-05
3.54918385092767e-05
2.95233115296618e-05
4.19482262390867e-05
4.07245007384914e-05
9.56070728622094e-06
2.42658997538503e-05
9.53944024872706e-06
2.88843680878824e-05
-1.43047629766246e-05
9.786105134333e-06
2.71229280454478e-06
-3.78606961938373e-06
1.6999397706636e-05
1.70902191771776e-05
2.78264436784041e-05
-1.2457610159327e-05
2.67201800976478e-05
2.91044174943799e-05
3.29863905733022e-05
3.34813842824574e-05
1.34022596872544e-05
6.82914108756418e-05
7.37376617570484e-05
1.78645523551576e-05
1.59692426804337e-05
6.76092814085615e-05
6.85363121202148e-05
2.65278841349814e-05
3.68285384092602e-05
4.21030431010528e-05
1.26881439245822e-05
5.72118109677967e-06
3.86925463162121e-05
2.33381429414752e-05
5.98853459206028e-05
3.40867906957342e-05
2.00807515900321e-05
2.80204049594289e-05
3.7676730070696e-05
-4.28503573016221e-06
2.5555852701629e-05
4.20660784457137e-05
5.33104642659244e-05
1.50928901589743e-05
4.37412001780948e-05
5.34427011927285e-06
1.76929843990641e-05
3.29352972448373e-05
2.54077397370538e-05
3.11894376815713e-05
3.80534443199331e-07
1.42495773658814e-05
3.51489037568309e-05
4.90416594753278e-05
5.47345089212149e-05
1.85933829432367e-05
1.31646153122575e-05
6.6460161698221e-06
4.20007291086388e-05
3.47266235103125e-05
1.59188246019352e-05
1.4566459865334e-05
1.36240574153201e-05
5.26037466982485e-05
-1.04907421492938e-06
2.08778340219015e-06
2.2920106683093e-05
3.70835410191096e-05
1.44711219740898e-05
5.798897952913e-05
4.81692876911513e-05
1.48163066011861e-05
2.52135208899966e-05
1.93445092049868e-05
4.19907888909892e-05
2.29533931832314e-05
5.36049572768177e-05
4.53808039667757e-05
6.9378407126037e-05
2.6582352525131e-05
2.10281652491177e-05
4.88892132502746e-05
3.38925044130834e-05
7.07954382270888e-05
4.02810295383856e-05
2.59488826461984e-05
-8.61892367692895e-06
6.25510130142583e-05
2.02225151522431e-05
2.06987814609618e-05
1.74312219288595e-05
2.24478001242659e-05
3.07202713000002e-06
5.18788745659399e-05
3.34246584638404e-05
2.78508686047458e-05
4.52281948327331e-05
1.32535663122646e-05
4.69398351006903e-05
3.59694446654298e-05
1.91943381885018e-05
1.34233673679621e-05
2.36330095128863e-05
3.93391380613837e-05
6.81284492788397e-05
4.5716114480511e-05
3.20396653699225e-05
5.63444291315323e-05
1.96913072764315e-05
2.55775500670151e-05
4.36618902644981e-05
5.35854276214636e-05
2.79673634749533e-05
6.64765267852601e-05
5.04375642800061e-05
-2.3792836824631e-08
9.83722300379424e-06
3.12660903731862e-05
3.45684817295585e-05
4.19401701945454e-06
2.48646081897674e-05
-1.39535603845682e-06
2.62847695810103e-05
3.55568594787568e-05
2.58014602282745e-05
7.52179297359044e-06
2.56298816651306e-05
2.24011222537747e-05
6.33034282854908e-08
3.09833167379081e-05
2.13869814579806e-05
6.14868570187886e-05
3.28211810507744e-05
3.44657836103921e-05
3.94971104303291e-05
2.92531260465189e-05
2.13897960256772e-05
4.88400029315984e-05
7.00446131381182e-05
3.08538862815841e-05
2.76007642895828e-05
3.84033323546449e-05
5.65532706918706e-05
5.93084105061756e-05
2.94704199309608e-06
3.02958153892431e-05
1.57953694017647e-05
4.37212907334537e-05
3.91281482789741e-05
4.62270850253656e-05
4.59269626032904e-05
2.0028675888609e-05
3.6935620045848e-05
-1.06867100723162e-05
-1.28392683987502e-05
1.46336940796471e-05
5.36877010486805e-05
2.74492297080749e-05
2.07538860774789e-06
1.04832213859854e-05
3.52567088491349e-05
-6.28102116276791e-06
-2.47656303326687e-05
3.84517452986804e-05
1.30263572330492e-05
2.64709321975015e-05
3.59977705052112e-05
4.6690475874334e-05
2.57249936254024e-05
1.02265688041738e-05
-1.60554072635576e-06
5.44110476498391e-05
3.10001113217318e-05
3.43915365623741e-05
4.85673766411083e-05
8.08913035246207e-06
4.61584774251622e-05
2.28269610849572e-05
7.74068774901469e-05
6.40243884836667e-05
4.40542793675141e-05
3.64010668432041e-05
2.73874262967326e-05
2.14855962187848e-05
3.075628623538e-05
-1.40769460436967e-05
2.35127691442263e-05
3.22824209890859e-05
2.00032223923908e-05
1.96730238970652e-05
4.45132452032839e-05
3.60955469103062e-05
3.21078243749933e-05
5.07601750348714e-05
3.1188237453159e-05
2.89651774396822e-05
2.2969946316092e-05
2.82817874505821e-05
2.20113200256689e-05
1.67439615459069e-05
4.36735119259411e-05
2.94721682909312e-05
1.86046088203019e-05
2.89890596651467e-05
4.89878005723311e-05
3.62925764403572e-05
1.38419429953859e-05
3.38604767521825e-05
-4.40270545877397e-06
1.77376250002616e-05
1.47520201603783e-05
4.01156442445611e-05
2.83337189605665e-05
2.11845493245544e-05
-4.63820349344297e-07
3.35475938178056e-05
2.95888730388769e-05
4.97144632653511e-05
6.11922748271541e-05
-6.69571634591187e-06
6.668576613072e-05
3.14262486823018e-05
4.13406286179079e-05
8.92813535655242e-06
2.49740986975208e-05
2.45963955997052e-05
1.76041362022969e-05
2.24349618396463e-05
5.33633719715596e-05
6.92225302214252e-05
2.71036677128198e-05
1.70862006591632e-05
5.23610483480377e-05
3.48942334213835e-05
4.84593338461367e-05
1.79575034728365e-05
3.10407388233271e-05
1.78482842795888e-05
3.73440423327894e-05
-1.16485880986467e-05
6.22903128618268e-05
1.83394732960069e-05
4.42247306126505e-05
4.94332284420329e-05
-2.01990632417493e-05
3.63386522775151e-05
7.43268845313115e-05
1.98290700972836e-07
2.02743845949535e-05
6.37736738000036e-05
5.25986697994048e-05
6.89078195265912e-05
2.7484087855114e-05
5.61264075402628e-05
4.62871811709577e-05
7.3156657379786e-05
4.54312687565922e-05
7.63215008120212e-05
4.63550847024989e-05
4.70698635817308e-05
3.39566312721071e-05
3.7132641965127e-05
1.48715481604325e-05
1.31750479988988e-05
2.85953769438473e-05
3.03942086019613e-05
-5.92490911121435e-06
2.51267250020832e-05
2.7817021966716e-05
3.58311851282546e-05
4.84927383556777e-05
6.76250896161843e-06
5.49763538753823e-05
1.42776595775419e-05
2.54879336705832e-05
3.89432561880004e-05
3.53820742851022e-05
3.09968233585992e-05
-6.07557598343024e-06
5.00274681467942e-05
-1.02573229692185e-05
4.16382378568035e-05
3.16924489270068e-05
6.14579523050138e-05
6.80077168315444e-05
3.62305356231023e-05
3.9969441421078e-05
1.11328009580398e-05
7.47387708636346e-05
3.2843237342329e-05
2.97091770027985e-05
4.95000502269647e-05
2.36675570397593e-05
5.37751979375558e-05
5.47834756888163e-05
9.81303901399753e-06
2.797002200684e-05
9.409220006012e-08
8.21935510533426e-06
6.1562049009254e-05
7.85724954413341e-06
-3.51431075565372e-06
1.09415473670089e-05
1.8678002745298e-05
2.14947688184585e-05
1.38206272307447e-05
6.78048414885976e-05
2.61585265934916e-05
3.68616082176211e-06
-2.11461292269034e-05
3.71266287567915e-05
-5.78671392980602e-06
2.02032640631395e-05
1.62060249764343e-05
3.33870074710698e-05
5.99701655080893e-05
3.94013855045173e-05
2.85667725313059e-05
5.35650213081129e-05
4.90675023121209e-05
3.43538717304414e-05
3.59140729756551e-05
4.19572376839396e-05
5.74334427669448e-05
2.26713415036338e-05
5.09335904714046e-05
4.94567754914636e-05
2.67601649102403e-05
4.43338859142689e-05
4.79176233411392e-05
2.0525603979744e-05
5.4910216448896e-05
9.13947229482414e-06
4.7550627581928e-05
5.04534385652182e-05
4.33544901686259e-05
5.43683879695759e-05
4.95270690769188e-05
1.89126811231101e-05
4.24519928806514e-05
5.98338305819934e-05
4.51987262330824e-06
4.49825543253654e-05
5.48858138486728e-05
2.20607877212276e-05
3.7056585205918e-06
3.96977436033713e-05
4.64204287489482e-05
3.7375142028964e-05
8.71871363330611e-06
4.15374287622414e-05
2.77511392679456e-05
3.76854225489048e-05
1.9814455170494e-05
1.96511569056486e-05
2.4333375868534e-05
3.10007769202787e-05
3.41882165643309e-05
1.66711397470909e-05
3.2965450681835e-05
2.9596050537858e-05
2.63168598393641e-05
2.67197961532941e-05
3.62315146272211e-05
2.95734101340955e-05
2.18274435479273e-05
1.8262826830783e-06
5.54838322825513e-05
5.07443216382175e-05
1.37258199581282e-05
3.71536891816732e-05
4.84009313865162e-05
7.66010241381792e-05
1.33016600857588e-05
5.27977716776313e-05
6.31267339934061e-05
2.41586003639127e-05
2.65506470652762e-05
3.62629481385402e-05
2.54734836878295e-05
6.09585301396836e-05
3.14931759992553e-05
5.02715161339139e-05
2.57624982313842e-05
-7.3237903391433e-06
3.60648816423526e-05
2.23326364913218e-05
5.1741197895833e-05
6.32543375088065e-08
1.1367247331968e-06
4.07588039889127e-05
1.34211510997663e-05
2.1367445470767e-05
1.17055409419997e-05
2.62377613228784e-05
1.49497108408582e-05
2.14561131636488e-05
1.67419772866233e-05
3.52877561321972e-05
6.58531887103427e-05
2.41375783053198e-05
1.58037979965338e-05
-1.02340526915069e-05
5.18671818505251e-05
6.08723464054378e-05
2.95218418240235e-05
3.99556973490914e-05
2.35859496044778e-05
1.35722777817333e-05
3.48599815399117e-06
5.41050070317326e-05
4.48221972511799e-05
5.19377093591576e-05
4.90774331877337e-05
4.45348398937016e-05
1.94166366949635e-05
2.87440174480977e-05
4.21662280599878e-05
2.19622143577767e-05
4.22101883818163e-05
6.26916156787766e-05
2.43290834489425e-05
3.86032350784899e-05
2.3032671394433e-05
5.08316344048246e-05
2.19274488542779e-05
3.29870322633049e-05
1.10766018823999e-05
1.24820284377385e-05
2.79068607830024e-05
1.87715216018424e-05
2.4048345757598e-05
1.43207748915237e-05
1.14032747905583e-07
4.96565722190653e-05
2.3435603072808e-05
2.6293197595821e-05
2.43520360972056e-05
2.79878264280759e-05
1.86965521974729e-05
4.54742204934245e-05
3.28207058748046e-05
4.80267010530947e-05
2.62737124336959e-05
4.03416277460123e-05
-3.60152996236193e-06
4.18631507870356e-05
5.19874361508502e-05
3.61103098878845e-05
2.27621178121348e-06
4.8275347470034e-05
8.66657176386204e-05
2.78729786066431e-05
7.77138991020875e-06
5.02201756627189e-05
4.81768928908288e-05
4.29327790478039e-05
4.315071039399e-05
5.59080457741741e-05
8.32852546504256e-06
4.6040547926707e-05
4.95764226730995e-05
5.58924500577359e-05
7.21770787085892e-05
2.38280602116605e-05
3.65209909042972e-05
1.69710391399563e-05
6.74630265272829e-05
3.91295842546464e-05
5.80805839892525e-05
2.81228102581256e-05
3.60682501543719e-05
3.86528011705661e-05
5.69611406138912e-06
4.01992510996465e-05
2.03715027677278e-05
1.40921371694998e-05
6.19034418585942e-06
-3.10200744827608e-06
2.82346379387311e-05
1.78328480413233e-05
6.57721940428966e-05
2.61881655308745e-05
1.34320206823217e-05
4.63656708181852e-05
2.24056983439974e-05
4.76246914094043e-05
4.53691909416963e-05
3.09320615243346e-05
5.90820200781219e-05
5.37778255511219e-05
5.57927708863953e-05
5.0191023380053e-05
5.54430084083056e-05
2.14973292786642e-05
3.63469076493638e-05
3.86221041570963e-05
3.61927325831755e-05
3.86226671199063e-05
4.47992720914464e-05
1.89446182708085e-05
4.53709883177359e-05
1.3687760584077e-05
5.70729536888365e-05
-1.57280760925205e-05
6.33139107894753e-05
1.38241580669162e-05
5.56353845912614e-06
1.44818165842595e-05
1.59714124379688e-05
5.12051443985732e-05
1.27256509351097e-05
1.61653816211371e-05
2.62263912003913e-05
2.60321890280425e-05
1.35063148209323e-05
2.9192326347145e-05
3.63230530248665e-05
-6.35055088275058e-06
6.35006462545601e-05
5.0340439798955e-05
1.9838969587389e-05
6.00346374846663e-05
4.25572847724137e-05
3.53054935713634e-05
4.2416035350122e-05
4.80956565882799e-05
7.39466128599506e-05
5.01019498622249e-05
2.15947319135474e-06
3.04625623262802e-05
1.74937709609243e-05
3.14501726443079e-05
2.25376535982832e-05
3.60962067519115e-05
-1.01964927308464e-05
1.21470153446168e-06
3.37407589902984e-05
7.93745954607962e-06
-1.9049989428298e-05
4.07521985992875e-05
-3.01091497960731e-07
1.81453157057939e-05
5.58298234675141e-05
1.85593623073431e-05
-6.2276239345757e-06
1.71156083016975e-06
-9.34775569982784e-06
5.70406487378049e-05
3.69910086116344e-06
-1.89354952707832e-05
2.53989499194461e-05
2.99649022842247e-05
3.4532262555879e-05
2.82025610541956e-06
6.75948434216576e-05
3.65142413388665e-05
3.79104068960274e-05
2.13247818326922e-05
3.72882564523696e-05
1.66482589252997e-05
4.13567656889636e-05
4.03873651408023e-05
3.33008839713069e-05
3.67208777387339e-05
3.30192957131892e-05
4.34426830859246e-05
2.53154505559079e-05
2.53135843935548e-05
3.28483874701934e-05
9.06078166609971e-05
5.66238517461095e-05
1.82011169014464e-05
1.70207032436689e-05
2.80110734248195e-05
2.68285743215929e-05
3.8434888950172e-05
4.58277993243595e-05
1.35324358913566e-05
2.6133421947997e-05
3.97500755610938e-05
2.2521490240668e-05
4.41295567911084e-05
3.09676723074051e-05
1.83840045401842e-05
-7.55022320335694e-06
3.03150739946504e-05
4.45572432453473e-05
4.02384934524542e-05
2.58532924286162e-05
3.05410506906608e-05
5.91330977357215e-05
1.77430362803813e-05
4.38217240857218e-05
4.03834366630703e-05
2.00122093122968e-05
1.04068982780461e-05
-3.86915945931941e-05
2.1743105467515e-05
3.11625411350536e-05
2.9463319498318e-05
1.84769051674586e-05
5.98208848948627e-05
1.60465488952229e-05
3.19691843276691e-05
3.12852168146852e-06
5.54029145395463e-05
-1.16927405544488e-05
2.93406241830338e-06
7.48931152571915e-06
4.35170153052166e-05
-1.14204413383237e-05
-2.43605675084561e-06
4.06214901526053e-05
9.25788157435778e-06
2.76692295675026e-05
4.57021007397475e-06
1.47974494777994e-05
2.72490541894493e-05
3.05437567341176e-05
3.0610315157271e-05
7.11922836960206e-05
7.80699641951815e-06
3.77202418706459e-05
5.99541747319617e-05
5.20180619100403e-05
3.31745093965222e-05
3.37200763628459e-05
5.5069330585016e-05
3.66048061756147e-05
3.05098771204801e-05
4.731198734194e-05
2.00045653078025e-05
3.51391687817877e-05
5.27749711009328e-05
3.90684005960515e-05
6.70744467332592e-05
2.64322810006255e-05
4.0806363330492e-05
4.66877349712598e-05
5.05173490483855e-05
5.10389414840368e-05
3.50079248010083e-05
2.21671792150787e-05
2.68807068475344e-05
1.45442161405302e-05
1.91755219722133e-05
4.34171614672031e-05
1.61493264957528e-05
3.50573595545058e-05
7.43537979537256e-06
-1.81859697612098e-05
3.36619182216376e-05
6.08433900523861e-05
3.39003528134682e-05
4.60560968538762e-05
7.01400568688276e-05
1.59030221376533e-05
4.29898865045146e-05
-3.48249340590825e-06
4.50635774049165e-05
3.83510629861466e-05
3.50097875042704e-05
5.37471038767697e-05
6.97493296266802e-05
1.72402881403252e-05
2.51778678194057e-05
3.91754477783982e-05
7.36441072979963e-05
2.89412528239311e-05
1.67782752284917e-05
3.02740648787439e-05
2.39494602684946e-05
3.64504371761729e-05
2.18971456243765e-05
3.88350005477029e-05
2.67218637754444e-05
4.43517257341954e-05
1.02983945215834e-05
1.14520993394315e-05
3.91482776145429e-05
1.31330164089365e-05
4.19278909889525e-05
3.55736186278238e-05
4.60334322751321e-05
5.36575050129467e-05
1.78476689887403e-05
4.02779868735558e-05
2.83835685990068e-05
3.07949632610377e-05
6.18696827123661e-06
1.42063526200614e-05
1.19927437614919e-05
3.66766426158601e-05
4.01559086107676e-05
2.51454285940509e-05
4.55580969121669e-05
5.25281846377058e-05
2.65280778429598e-05
3.83089205504132e-05
2.45365274629111e-05
8.89110214999048e-06
1.91860805513276e-05
3.30675761218207e-05
9.77544357301281e-08
3.79722544964053e-05
4.69083138150032e-05
6.75432162265111e-06
4.91319103279094e-05
3.57992614611686e-05
1.33502555897132e-05
-1.06750909587128e-05
3.48929448040945e-05
1.97931451355405e-05
1.30424428604016e-05
2.98822973341595e-05
4.63629531272601e-05
2.67936712844668e-05
1.81240866775865e-05
5.19662008341197e-05
2.58987323888545e-05
3.20033219723497e-05
3.59499583197656e-05
5.68349279680254e-05
4.40432516062488e-05
3.22705168932707e-05
-2.85201684616491e-06
2.66493892908425e-05
4.68419340394568e-05
4.18982579380777e-05
4.91581286800916e-05
1.81629001243037e-05
6.21212483274444e-05
3.95605726095831e-05
5.53158235346355e-05
2.97753373192642e-05
8.01772325439637e-06
1.36667510274425e-06
3.88784966922174e-05
5.00132796408594e-05
4.65599998432096e-05
5.73775098522056e-05
3.25937397153072e-05
2.29518244248405e-05
3.53683405347541e-05
4.16738853866806e-06
8.46041014820749e-06
1.87527859090404e-05
2.31759105068134e-05
2.22629816105621e-05
2.55355461621227e-05
3.55432357960995e-05
-9.81962773218174e-06
3.58270575571908e-05
-6.00495964442378e-06
4.81525421428828e-06
2.69278249127139e-05
7.29001753372178e-06
1.94471955760512e-05
1.29889300655962e-05
2.65336727011256e-05
2.06870640545161e-05
-5.81792677382483e-06
2.836552087344e-05
5.23755083448825e-05
-5.35637267491914e-06
7.47986146364217e-05
5.93144639593738e-05
5.14932069868652e-05
3.32313481502901e-05
7.11260830055002e-05
4.46571662030076e-05
-2.24678814261332e-05
3.74629148330137e-05
3.96629102489389e-05
3.41104291030545e-05
3.6168836916459e-05
7.48078678359261e-06
1.49197194118391e-05
2.84322739866505e-05
-1.12795512515194e-05
4.35873422842883e-06
1.58787864947295e-05
6.79852477508748e-05
2.31579557203066e-05
1.08603762500745e-05
7.66248341520744e-05
3.17169555299707e-05
2.51618155252697e-05
5.61789639513061e-05
4.09401762849832e-05
1.17221577302815e-05
2.03527892083193e-05
2.78581981304671e-05
3.06992940628787e-05
1.83598546521916e-05
2.85658719027739e-05
2.80466555516426e-05
2.91200632941261e-05
5.05667246314888e-05
6.54265556525803e-05
3.20978839316767e-05
3.03903038893065e-05
6.5723977316907e-05
2.1091115621536e-05
2.48832972079697e-05
2.9888805525948e-05
1.25781680360843e-05
1.23029023476832e-05
2.72072232004454e-05
3.36849300688184e-05
1.91550368192433e-05
2.97204820197084e-05
-9.26461321376046e-06
2.0050101570515e-05
6.95257006876226e-05
1.41861684900696e-05
1.92989952326153e-05
4.79385180443982e-05
2.32356193785833e-05
8.91801127848599e-06
3.55439222760619e-05
4.00246027337871e-05
3.76193459901615e-05
3.50916223398567e-05
2.53434973386451e-05
4.7121845463721e-05
6.00521229031901e-05
1.85346695437761e-05
6.90918848396052e-05
3.68101549794313e-05
1.77146618571864e-05
4.83909909093734e-05
2.37700838898951e-05
1.92970247076803e-05
1.86944112421407e-05
1.44010294934304e-05
4.46923645581858e-05
5.6289062925396e-05
1.49764062654468e-05
-8.71071293411243e-06
-5.8089598094697e-06
1.1895433603643e-05
9.93454006443746e-06
-2.2372098190021e-05
2.25572086019719e-05
2.45730940743749e-05
1.34934444730701e-05
6.10251945881507e-05
3.61935895404145e-05
6.15496567640423e-05
3.05196070649583e-05
2.52460612852602e-05
3.70997717774461e-05
1.49820557752685e-05
2.87711222537139e-05
2.78023906455422e-05
3.46370142353074e-05
3.48097736199597e-05
3.9520990546679e-05
1.59812156217114e-05
3.08681210113995e-05
-1.16502089796044e-05
3.2545493599838e-05
4.29527956774694e-05
3.12566356254129e-05
5.65417141730505e-05
5.36189923417511e-05
2.7281665372237e-05
2.78626749628958e-05
3.39876227558801e-05
3.42438650160675e-05
1.24145649204093e-05
6.53532802549608e-05
-1.08068758008238e-05
6.17859212962372e-05
1.96243903813192e-05
3.54360122544047e-05
3.7574463648359e-05
5.06859441146942e-05
3.13831498489848e-05
3.15369582239773e-05
3.01466466315779e-05
2.79518768319408e-05
2.68453645619735e-05
4.62888116456214e-05
1.89463497726999e-05
2.11223239301107e-06
4.73215124013593e-05
1.09228148913389e-05
3.96872280967527e-05
1.67496780783683e-05
8.69481145889028e-05
5.02807606700032e-05
3.4247011886607e-05
4.13593043344275e-05
2.21184478763397e-05
4.04154906311869e-05
1.52913093880517e-05
3.9058843296509e-05
7.83076349538521e-06
3.86353976085447e-05
2.40135178836291e-05
6.74555250048948e-05
1.38094964560802e-05
1.70156514135263e-05
3.80696736783875e-05
3.4107255735418e-05
3.54646975870601e-05
3.67755713067414e-05
2.47191124339073e-05
3.84236865402989e-05
3.8635483181252e-05
2.62532083723994e-05
8.76260982164162e-05
9.19725526954693e-06
7.10348924605015e-05
5.09887144446773e-05
3.20474240732208e-05
4.50375440150561e-05
1.37332589820169e-05
-5.81468469752167e-06
4.46914143951174e-05
1.59302730920908e-06
5.97125429726709e-05
1.5667168551172e-05
3.6599351015899e-05
2.47924116438941e-05
4.62280165916926e-05
3.27370983529415e-05
1.16261008721621e-05
3.75473267905114e-05
2.82857485159868e-05
2.76974949617888e-05
4.06176092916552e-05
4.48100210622388e-05
2.47155871093133e-05
1.65511482485562e-05
1.50037736799165e-05
2.82689615184969e-05
7.27694989452544e-06
4.74201253163738e-05
2.70821338003914e-05
1.87684723806295e-05
2.30244137776985e-05
3.77060261234722e-05
5.47903185646434e-05
5.09698495625683e-05
5.09909967842008e-05
-8.37501426598475e-06
2.93949922158843e-05
4.19831007923978e-05
3.50499385941206e-05
5.90248628342233e-05
2.63031026329494e-06
1.84212847495023e-05
5.64802363259655e-05
3.374164081907e-05
5.90809120329823e-05
3.8705277859212e-05
1.97743477823296e-05
4.62177639370199e-05
3.38549701614529e-05
2.59381424287575e-05
5.99291151666605e-05
6.45775363671461e-05
6.16392319903642e-05
2.68092275584952e-05
1.81678488264477e-05
2.92325842921758e-05
2.73830326332344e-05
3.96673633521271e-05
2.92268074605147e-05
3.45488968542279e-05
3.18727596386939e-05
4.71566029763625e-05
2.34567413669522e-05
3.23660261674128e-05
3.55510324068083e-05
3.82662861638691e-05
2.00160025455786e-05
3.68581668701583e-05
4.33769622357528e-05
6.46805213590488e-06
6.39491384109494e-05
2.26384846548334e-05
7.14307957748842e-06
2.3048311820344e-05
4.36991253308532e-05
2.07082104290194e-05
1.51106583671034e-05
3.8363599921017e-05
2.25159971896324e-05
2.83766350985452e-05
4.63404195994603e-05
7.92464457619231e-05
4.24039857654813e-05
5.98221529610806e-05
2.1964837978067e-05
4.27933109151175e-05
1.66553407587198e-06
3.26734514236619e-05
1.45558111826506e-05
-1.90013287964181e-05
-2.4971664999218e-05
3.62778144170193e-05
2.48410857336488e-05
8.39569713879976e-06
5.13574401330985e-06
-9.01200829848752e-07
9.64587411185447e-06
3.88216070016895e-05
2.61437022958791e-05
1.11657604324082e-05
3.65057908526294e-05
2.56463185192317e-05
3.01013664734677e-05
1.54384086137886e-05
6.45423783769633e-05
2.12571657616791e-05
4.98408706170068e-05
5.1064641162614e-05
3.77764178368469e-05
1.50400929590977e-05
6.47444146077598e-05
5.57571158239625e-05
7.00060690104513e-05
2.38748280304729e-05
3.71192793095318e-05
4.29554507326053e-05
3.58908382930332e-05
5.35377840275133e-05
2.84883906518134e-05
3.41083002928004e-05
8.29999963449662e-06
2.56163580768228e-05
3.16875004250128e-05
5.61438005948251e-05
1.63112484500638e-05
1.01424648740785e-05
1.9784684008051e-05
4.88364982346004e-05
3.19095151579208e-05
2.3823452147963e-06
3.06652211381003e-05
3.8957984882056e-05
3.84225174488081e-05
7.05080541274322e-06
3.51561796224189e-05
5.7360231404553e-05
5.98942994097548e-05
8.00273618815568e-05
3.99321506408425e-05
2.45907192176601e-05
4.00110861967043e-05
3.72646193814674e-05
2.15712829610884e-05
1.78957800263514e-05
3.06128806002104e-05
2.37149123587587e-05
5.38305138311736e-05
1.14610368326961e-05
2.31829803469961e-05
3.2198520631232e-05
3.3009275064799e-05
4.63022426422187e-05
2.23925981997252e-05
1.26826497484865e-05
3.05555906754801e-05
5.97288240404561e-05
6.10400347661939e-05
8.60090244962241e-05
-4.36136938984595e-06
3.80500782121556e-05
4.50320804238006e-05
6.51627353088364e-05
4.93651000775673e-05
3.56901937532953e-05
3.46159171717602e-05
2.7073951968466e-05
3.1200185144822e-05
2.60382080933596e-05
1.23671837160127e-05
2.31660869218268e-05
1.13037994345106e-05
1.07574364011854e-05
3.52819352731086e-05
1.04862509842396e-05
-1.13860383349049e-05
2.08433505944193e-05
-8.57322547531294e-06
6.03351419859112e-05
-8.73910403208712e-07
3.95295723188722e-05
1.75757755274138e-05
2.93917463977967e-05
4.63091216585238e-05
2.93769177136394e-05
5.61702166758957e-05
4.36808966351302e-05
7.89446659778297e-06
1.61376914111379e-05
7.69607080819098e-05
2.60562158003576e-05
3.35655939704778e-05
6.87372026579211e-05
3.9617796609432e-06
7.70038663937048e-06
5.50591181281961e-05
2.59654297199527e-05
2.43883196102752e-05
2.31746567902791e-05
1.94137214241378e-05
5.07124507060072e-05
2.54865232201351e-05
3.89659228280897e-05
3.97977856081793e-05
4.66355237318685e-05
4.58479630056624e-05
1.83356907731968e-05
-9.67831108578076e-08
2.04674608639586e-05
2.540032172025e-05
3.24546396698034e-05
2.07589922689447e-05
2.89249332732368e-05
-1.44320994961734e-06
3.23531204409718e-05
3.61819774514502e-05
1.95296981131899e-05
2.06543155700506e-05
6.2165582956294e-05
1.63669717303777e-05
5.39324017011783e-06
4.45773448431603e-05
3.40696656323032e-05
4.69478622093863e-05
4.16539211981333e-05
6.01807248153333e-05
4.982397867106e-05
3.4968059703646e-05
4.33513591164295e-05
5.44862329774402e-05
-1.76419251304043e-05
5.52436622355062e-05
3.13174888234172e-05
3.30499109976126e-05
2.84796109367949e-05
2.53350387066819e-05
5.94952461644691e-05
2.30048610539425e-05
5.00775136578502e-05
5.9312936124769e-05
3.80980440865644e-05
4.78525848392956e-05
-8.05034246995899e-06
6.73005426002614e-05
1.99124156553155e-05
2.71971872508092e-05
5.82463756287194e-05
4.08267405597155e-05
1.19689278206736e-05
3.32242661705639e-05
1.43851458316991e-05
3.60190250374477e-05
4.29688910169239e-05
3.43890960615808e-05
2.35380275585886e-05
3.18300241301572e-05
1.53230507387379e-05
4.27405149878743e-05
2.94032111375766e-05
8.97280373247001e-06
2.64812406402673e-05
-2.01844242888666e-05
7.04450507910961e-06
2.56204145514827e-05
5.34912525441028e-05
3.84377552532167e-06
1.02678333947086e-05
4.4342880443063e-05
2.6206939422705e-05
-8.51538921060017e-06
2.05815049243423e-05
2.1265989104781e-05
3.23642622379098e-05
5.53705119113937e-05
5.3941242813883e-05
4.52265677114555e-06
6.08971245693586e-05
3.021633143359e-05
2.6748049944847e-05
4.35920340916505e-05
4.21223918026439e-05
5.42681930514492e-05
2.39372401505142e-05
3.74053733831783e-05
1.7079331828736e-05
5.36246164556518e-05
3.7654557596027e-05
5.12046950410547e-05
1.12004867696404e-05
2.38465282931394e-05
3.68263552403634e-05
1.76679149805728e-05
3.02821117711171e-05
1.78060631020329e-05
1.78193380657251e-05
4.83479481016654e-05
3.4804492333589e-05
3.06601666589577e-05
3.40931221124741e-05
2.63593311852083e-05
3.31130142333246e-05
6.58331705531702e-05
1.98181997027533e-05
4.26623783447893e-05
6.57571812001969e-05
6.63419827173709e-05
5.47587981009465e-05
1.98841805190715e-05
4.66399870301903e-05
5.99108676719077e-05
5.47507496252006e-05
1.44028428198884e-05
2.07575201605305e-05
3.66927673992267e-05
3.23818957683216e-05
2.74811081827907e-05
4.08488463135034e-05
4.63829699836901e-05
3.38186553588792e-05
-4.86767892627301e-06
-8.18757518464201e-06
-1.46415508083998e-05
8.07836126196147e-06
4.09400736110083e-05
4.1515478005692e-05
2.37132671338609e-05
6.54293017463128e-05
8.71569567621792e-06
4.62656657738228e-05
1.22444992498823e-05
8.16234189841065e-05
2.05140900256567e-05
5.67550074261009e-05
3.14861323166584e-05
3.17776629862352e-05
1.49892791873762e-05
2.3197727107311e-05
6.64877989322323e-05
8.11102187713505e-05
2.72290901366487e-05
4.56426568258706e-05
1.57343431072351e-05
2.96330340959107e-05
4.40261480109718e-05
1.31998310954109e-05
1.94712289975185e-05
1.83257485152634e-05
4.13919545953146e-06
1.12582973121532e-05
5.04549221873374e-05
-1.86664564969318e-05
-8.34675215045635e-06
-3.25332467966992e-05
4.79896277065348e-05
2.55988987325261e-05
-1.1198842319873e-05
2.41817111629084e-05
2.36027389046463e-05
4.56747161006245e-05
5.31715177430932e-06
3.80526204033912e-05
8.82123296280685e-05
2.5705866037656e-05
3.14095948719636e-05
2.81427164209399e-05
2.34534193496937e-05
2.90171046324047e-05
3.44133211567324e-05
3.22866457744161e-05
6.34672304962856e-05
2.08802028667429e-05
6.18582849294083e-05
4.57290641451857e-05
3.55219159392834e-05
7.03855967544961e-05
3.73385906532014e-05
1.90169338132574e-05
-3.606318028609e-06
4.41045185891004e-05
1.92055503430334e-05
1.03482722369559e-05
2.27860566916957e-05
4.30336706637284e-05
2.76362859299268e-05
4.42619128531889e-05
2.24005337805498e-05
7.84343624414013e-06
4.8788399046846e-05
5.33528935625824e-05
2.13493621136746e-07
-9.0463178799629e-06
1.39068123718872e-05
1.82899886182714e-05
1.40850029459698e-05
-9.07365207556009e-06
3.89393560654857e-05
-4.76252897944422e-06
3.03219913243247e-05
4.87332117851631e-05
4.0751022477922e-05
4.40360120702681e-05
-1.5714884632254e-05
1.58161846119993e-05
2.90463817398542e-05
3.23570868061288e-05
2.77218028356158e-05
6.02953550450715e-05
3.00336682496665e-05
4.02359483102438e-05
1.20241924074671e-05
5.11182014795264e-05
9.81965048770994e-06
3.6455095056402e-05
2.08751660684202e-05
3.91325438396578e-05
5.59647630865987e-05
2.17373517089698e-05
3.70119347025137e-05
1.10532965168876e-05
3.04384088105501e-05
4.76512226057535e-05
8.16664226529968e-05
2.64575658247279e-05
4.60345675067005e-05
3.65858187535852e-05
2.84879266948067e-05
1.06066782155789e-05
1.87026975638158e-05
1.67880508323635e-05
-5.74987418147343e-06
1.49715887874518e-05
4.67284146096955e-05
4.86027041813794e-05
1.08142897657206e-05
9.0787267850416e-06
-1.46272212096003e-05
-1.27643661655219e-06
-4.96026707177205e-06
-4.29775121808161e-06
-1.50651188745499e-05
-4.43160834064409e-06
4.4451919738762e-05
3.12548390515069e-05
3.13396839322604e-05
4.39231862868045e-05
2.12116778435429e-05
3.35584562233228e-05
3.91670467435214e-05
3.14902770182656e-05
4.59071313927717e-05
4.19912628327076e-05
3.18458860859495e-05
5.80331099107114e-05
2.80892785015581e-05
7.95967416393303e-05
3.94046606724608e-05
2.34443613230714e-05
2.83644320503671e-05
7.53445230698639e-05
2.27055330040491e-05
3.59781245019885e-05
1.27686741447527e-05
3.62680730170876e-05
-1.88674575334725e-07
4.32492319738301e-05
5.31134707082606e-05
7.20658601393013e-05
3.04330700689207e-05
1.15449489730786e-05
2.25297298125378e-05
3.91125896693424e-05
2.94329402232743e-05
3.906651906319e-05
6.49914601726837e-05
1.46314985528081e-05
2.15337975814272e-05
3.72504711266819e-05
2.31668379337066e-05
2.44651546529334e-05
6.34399016399974e-05
5.33606345215018e-05
1.90299317440995e-05
1.78353460182564e-05
1.16264387339847e-05
5.05700165169729e-06
4.88959320655127e-06
2.32342804925982e-05
3.33317953634779e-05
8.5686802097891e-06
2.99831312730384e-05
3.04365401341032e-05
3.81971993019713e-05
-3.99880995853916e-06
7.17024896508562e-06
3.36883780302346e-05
3.11946683194221e-05
2.3103442279443e-05
1.70795389452166e-05
4.63602852620186e-06
2.1956522098877e-05
8.93453839679284e-08
3.94701579627496e-05
1.81173381291906e-05
-5.83700573974567e-06
1.54528802903151e-05
1.44679240522582e-05
-1.00602854981584e-05
2.55762335481983e-05
5.78923677518079e-05
4.38342820226388e-05
2.08056515588388e-05
1.39241397584545e-05
4.60054574225226e-05
4.55469564787061e-05
4.88062010820524e-05
1.29230554597086e-05
5.97429717344192e-05
2.86136371690078e-05
2.9961001446369e-05
3.52417699293374e-05
6.40647226679416e-05
8.29289944742868e-06
2.60500647482032e-05
1.54108177696455e-05
3.7690199601645e-05
3.01351740984162e-05
1.14765584003221e-05
-3.55782491996444e-05
-8.66329777786391e-06
4.22734028586816e-05
-1.18319365942795e-05
1.48171686507203e-05
1.21459996647533e-05
3.31329901335503e-05
1.38878105398804e-05
3.513860986637e-05
1.26562060594428e-05
8.44493426594173e-06
3.02256439624267e-05
1.10804995843049e-05
4.02303893714312e-05
3.61539571849718e-05
4.2823907057413e-05
4.31937172331116e-05
6.6916560086234e-05
6.23907147833151e-05
6.04990453530594e-05
4.25422067050466e-05
5.87386169949249e-05
5.31243526272701e-05
8.4210742193118e-05
4.36841229168186e-05
5.9209302985252e-05
3.03312464015273e-05
4.64406213649112e-05
3.28283431134232e-06
5.46391305976164e-05
2.92189888162455e-05
6.09878975672411e-05
1.28391321494599e-05
5.82728805228929e-06
-9.9764157383587e-06
-3.29765197421883e-06
1.61118660065187e-05
3.41108911938374e-05
1.5463847043945e-05
-7.01720526994028e-06
3.01849993646482e-05
3.95732834314988e-05
5.59169973203271e-05
3.32281404664835e-05
4.09889863527933e-05
9.03454114222583e-06
-5.41218062664139e-06
4.95121638937411e-06
-2.97144220929434e-05
1.7905352468883e-05
1.314032645069e-05
3.15555687410687e-05
1.49697431589172e-05
-9.07106840803095e-06
5.33161064350891e-05
8.73182058303093e-06
1.13187640009883e-05
6.69814133437051e-05
1.67939498042707e-05
-1.03861607869505e-05
2.95313506424554e-06
2.18404633416356e-05
3.22369935131763e-05
5.27774611505104e-05
2.92831083669695e-05
5.93360779949295e-05
2.26556962362064e-05
5.49888522028528e-05
5.41314523414139e-05
4.88254300641708e-05
3.35104505375024e-05
4.87075880820757e-05
4.83572755244231e-05
3.10458807228658e-05
1.06075183597136e-05
3.55132384164944e-05
3.27492772821481e-05
6.73186749177779e-05
1.90222703627842e-05
1.74677282637508e-05
1.16581424026347e-05
-1.36437172400038e-05
2.81467440277028e-05
3.28311007559982e-05
1.97153866864253e-05
3.34350557083253e-05
2.55109532809643e-05
-4.49273244923619e-06
2.32541685697969e-05
3.28191839503362e-05
2.04143182607081e-05
4.60537619497152e-05
2.52699724208349e-05
3.34405018742217e-05
2.4559384088291e-05
4.28302251096292e-05
4.79328364706145e-05
8.57164389836739e-06
4.04855391145685e-05
6.63422261737211e-05
1.35790131260062e-05
6.6212130471904e-05
1.72938224714104e-05
3.36143002543376e-05
-3.70420953863296e-06
5.01620957960794e-05
6.18277028613239e-06
1.9909021699087e-06
3.8063874622365e-05
5.41334347625087e-06
5.07563334704931e-05
2.51963432286076e-05
-8.04941631456971e-06
1.49432985869135e-05
4.72108437447164e-05
2.04720636892708e-05
-1.52735692200597e-05
8.87148361878994e-06
4.52993684888985e-06
4.054653016365e-05
6.5897271541386e-06
-1.07992976350881e-05
5.99841944766939e-05
2.45152339805752e-05
3.4182626439444e-05
1.12591281424553e-05
2.93626780970199e-05
4.28129508745772e-05
2.51384425573456e-05
3.28201079448851e-05
1.13814412806014e-05
4.04455952360483e-05
4.40518125293161e-05
2.76179815490556e-05
4.10407029283592e-05
2.68281221926825e-05
5.70468704841066e-05
5.21018678257095e-05
4.01339385949633e-05
2.93195831888159e-05
-7.64189594186375e-06
3.4399946848377e-05
3.74677981521722e-05
2.52969921562164e-05
2.54011587100873e-05
3.34446005642522e-05
1.50836444383495e-05
1.16465430151118e-05
4.5001670201399e-05
1.55721863888615e-05
2.06385094524013e-05
-4.983842342492e-06
1.06720180446243e-05
1.03890221816796e-05
1.55828017575643e-05
3.71003583399429e-05
-3.51907833071254e-06
1.94944047453673e-05
3.44342937412481e-05
3.3050265663726e-05
-1.07029653418514e-05
2.10923638230224e-06
-2.52843602321908e-05
2.38448301870573e-05
2.21842540399144e-05
1.36015579581938e-05
4.30132736936556e-05
2.13000122932972e-05
3.89209925205915e-05
5.48535905767749e-05
9.1148411652627e-06
4.98278851152742e-05
4.82331888057425e-05
4.78532583082684e-05
7.71458071570376e-05
5.31035072452921e-05
6.58041839105225e-05
5.84162841228013e-05
6.65588714311354e-05
2.78387884753623e-05
5.95984517869733e-05
2.92854573034821e-05
2.04439781812286e-05
4.28024564328224e-05
2.91583363439692e-05
4.35600669016632e-05
1.31932593434652e-05
1.57702528864013e-05
1.38432223269875e-05
1.18837836102413e-05
-1.58506644857611e-05
4.02342577755076e-05
3.19006203250376e-05
1.2494360754569e-05
1.01815884893387e-05
3.6694733877124e-05
1.39799845749175e-05
-6.60436148968751e-07
9.01992718418427e-06
1.24224412397721e-05
1.62598715972873e-05
-5.90556800832482e-06
5.08134893138516e-05
6.20198389080721e-05
2.73780484209033e-05
5.22625005678372e-06
3.28236176475799e-06
2.80898788304099e-05
5.02170239076518e-05
2.11853611646818e-06
4.46250577312823e-05
2.46536418137823e-05
2.78896297499852e-05
3.30783257289005e-05
3.81209080699212e-05
2.4237169658636e-05
4.70805109222507e-05
3.02001665313576e-05
4.33781473607339e-05
2.39666279461958e-05
1.96879818533774e-05
5.4249358185491e-05
4.29661843577838e-05
7.08718328508079e-05
1.90196410048737e-05
3.29594190649381e-05
2.91550357145086e-05
4.04485040830935e-05
7.04327523609787e-05
3.07146774785928e-05
3.76006973890054e-05
1.09436674890271e-05
9.41667650201354e-06
3.31224205316346e-05
4.70020826233476e-05
1.20028299324896e-05
4.50132535819424e-07
1.89050415005725e-05
-2.04782809163651e-06
2.04484943973385e-05
2.54446269634085e-05
4.31064164303865e-05
-9.79268004126509e-07
1.50893001168321e-05
-1.43418031084045e-05
-8.42228522279259e-06
7.92868835819751e-06
1.37665165539184e-05
2.3316913685355e-05
7.48855765914499e-05
1.01101228199023e-05
4.56661041067283e-05
1.71515587264465e-05
4.4543819139624e-05
2.1220532717444e-05
4.75258930453308e-05
7.58621097676966e-05
4.20623154783558e-05
3.45726614389374e-05
3.73343254988735e-06
5.5327165940443e-05
4.84146984733055e-05
3.08407135529918e-05
6.6055830979489e-05
7.80597357277119e-05
7.55278577950405e-05
4.22452804146508e-05
4.38742126267963e-05
4.1063305391129e-05
-1.56242884939428e-05
3.25213400380884e-05
2.73357522891255e-05
3.99722495961086e-05
2.34341773852776e-05
3.53121394463177e-05
2.56111834521363e-05
3.94561241847652e-05
1.2449469093785e-06
-3.37640556139192e-06
3.36270626332635e-05
1.10935809793172e-05
3.53831174578453e-05
1.52410134610426e-05
2.69809360231926e-05
3.53022177635716e-05
-9.98766819616695e-06
2.87247107406398e-05
1.67749431281126e-05
2.49460422654326e-05
-2.53118224767746e-05
5.02058394026285e-05
2.04501740854888e-05
3.99066842461973e-05
2.02466570250146e-05
4.75310342759476e-05
1.38902040607128e-05
2.42142948330504e-05
2.37310670088217e-05
2.24989138021867e-05
3.60333653104618e-05
2.05485948674083e-05
4.52086869484006e-05
1.73183648358285e-05
4.75439664996178e-05
3.55377883046016e-05
5.13729587196552e-05
4.15808929193822e-05
2.70001233236334e-05
2.95967658785421e-05
2.67343676087098e-05
2.4221136492536e-05
4.6770989435962e-05
5.94319247525739e-05
6.14152777259811e-05
1.01584917846125e-05
1.5376818839261e-05
4.17644303602568e-05
3.91214974943762e-05
5.38571623679117e-05
1.136637811878e-05
3.78864623084271e-05
4.61533125712867e-05
1.87277788424912e-05
1.25243060374048e-05
1.4197364860398e-05
4.70053132303008e-05
3.07053245174317e-05
3.88579701964768e-05
3.05738755177912e-05
4.878776931755e-05
1.87037322880623e-05
3.40451779959012e-05
3.3494437621589e-05
2.24466134348686e-05
-1.07651413950602e-05
-3.60043562465832e-06
-1.33709801725726e-06
2.31060381413389e-05
3.36827677476078e-05
6.66694207735601e-05
3.75435311184585e-06
3.01495605212367e-05
2.72496376983164e-05
7.47415190540762e-05
6.33221375224463e-05
1.96592199343313e-05
3.35690039399504e-05
2.09968026301257e-05
4.5315284630862e-05
3.27436662257616e-05
4.14502132095599e-05
5.78800528568838e-06
2.35571681900826e-05
5.1007716824051e-05
3.91092841376942e-05
1.56142691547977e-05
1.15842394818924e-05
1.67305226526729e-05
3.65350848246896e-05
2.11557415355603e-06
3.6068498812304e-06
1.86748148167746e-05
2.13136360063937e-05
3.83822255828658e-05
3.32516421073367e-05
2.69985491239654e-06
2.67227591634296e-05
3.85686248187977e-05
1.83933616928652e-05
2.83098523223165e-05
1.95891540097708e-05
2.17240040788954e-05
1.85562467107311e-05
5.46209470884748e-05
4.32127684424132e-05
2.61231139242553e-05
2.39235689841996e-05
3.09127246396725e-05
1.91527076061079e-05
5.72680224988435e-05
8.39747876990443e-06
1.83426246776041e-05
1.57663341080442e-05
4.29931320458898e-05
1.9697547753706e-05
2.10712669750134e-06
2.89767542446757e-05
3.19936628370113e-05
2.13412608972362e-05
6.48452868462173e-05
2.95142116214458e-05
-5.35084896415423e-06
5.14886411785746e-05
2.84659757031195e-05
5.8519744493608e-05
5.31755261292597e-05
3.82638784654111e-05
4.05550888151228e-05
3.73000958483808e-05
3.21285991163288e-05
2.48132300919954e-05
2.25980806991018e-05
2.38243608681019e-05
1.76394011527899e-07
3.80531257674817e-05
5.86450105013813e-05
1.21749412076082e-06
4.18544987382282e-05
4.6075207757978e-05
2.10707777455558e-05
5.44896430192948e-05
1.14704094448661e-05
4.71424254939462e-06
3.5960834519986e-05
4.14427556383668e-05
3.05653779014454e-05
4.18269869390939e-05
2.30742207654306e-05
4.68789534874083e-05
1.42806585432226e-05
8.73883812725598e-06
3.01849320616484e-05
1.31869955437993e-05
4.91677647436543e-05
3.63269309350749e-05
2.42201510944546e-05
5.8871613886535e-05
2.044622232315e-05
2.01069355599437e-06
4.989305207663e-05
2.22693425295192e-05
1.53886960608199e-05
5.33780208207314e-06
4.73837032078243e-05
5.06389665406699e-05
1.45804778256117e-05
2.54400269507543e-05
-3.97437237073366e-06
2.09530683153028e-05
3.50217345687993e-05
1.83010080125046e-05
2.97498242571958e-05
4.82285898403388e-05
3.00599590537057e-05
2.24385529790662e-05
-3.47518264914552e-06
4.86762503286208e-05
3.69009329324246e-05
7.18907851888099e-05
3.95557983589213e-06
3.67189282917558e-05
4.95757079217132e-05
4.09753854815152e-05
4.85910246281737e-05
1.04329497147794e-05
3.99208894800164e-05
3.1049580026092e-05
1.01038227647954e-05
2.62110409434775e-05
2.46370457294932e-05
3.43562107989833e-05
2.79314445943107e-05
3.42057083058295e-06
2.58668141174149e-05
5.26676219900629e-05
4.87633761770457e-05
-3.10999803729741e-06
2.66752700622538e-05
3.95334436991059e-05
3.93413349800784e-05
4.39990423722837e-05
3.89093350532057e-05
8.24768477385747e-05
3.08734227172994e-05
3.51726821832987e-05
4.05222825036133e-05
4.36941773554285e-05
5.07371344543251e-06
3.31948578364595e-05
4.35229462521622e-05
3.44899583461401e-05
3.0828579429151e-05
3.92480581694382e-05
4.28239550157475e-05
3.83996559241646e-05
4.80077053858107e-05
2.4534687757442e-05
1.37260479396766e-05
3.49406925418464e-05
3.22699666881914e-05
2.60585810466242e-06
2.04121551257936e-05
2.08917726007608e-05
1.50264462855737e-05
2.27601884123727e-05
4.69452678653684e-05
3.42979395509385e-06
2.46230278183713e-05
-6.8053615752163e-06
7.40157773135717e-05
1.81355432215017e-05
1.17880667078054e-05
1.02335909053116e-05
3.16898048859769e-05
3.0317414710164e-05
5.27340999725121e-07
2.20414642639917e-05
8.13240787874261e-06
1.05765459447159e-05
4.32840990567797e-05
4.15781010319759e-05
5.16968619388812e-05
5.21179682314655e-05
4.95008633037844e-05
-7.20989260789218e-06
3.90431697888673e-05
2.59109645623316e-05
3.21209962799752e-05
2.58563290677818e-05
3.60539953789519e-05
4.62193088814047e-05
2.23835325697864e-05
2.53092704848887e-05
5.67139807689473e-05
4.17706950070936e-05
-9.38931404590983e-06
4.50492703281194e-05
-1.95294641748464e-05
3.84686060195624e-05
8.08074185465423e-06
3.24640186156914e-05
2.30531679979723e-05
1.89370094203151e-05
2.40923370042589e-05
4.89236078522328e-05
3.26599130564331e-05
6.02555453395291e-05
6.87928206069362e-05
1.24077827034628e-05
3.74789162645338e-05
1.29978749413579e-05
1.44069837489877e-05
2.27914555046822e-05
3.0608977556265e-05
8.4848689025082e-06
2.28959360333987e-05
4.74695019019614e-05
5.84924129894108e-05
2.8461720289049e-05
5.18321423941858e-05
1.91235125522146e-05
-1.60637455550702e-06
3.2568933007801e-05
3.19114034489327e-05
6.21924161203944e-05
3.83611135873594e-05
4.48665333653271e-05
6.59195078432484e-05
4.22672184340919e-05
3.56091472496405e-05
8.93385995801878e-06
4.83717487916778e-05
2.72426858845502e-05
3.7352168348159e-05
2.49440253306802e-05
3.99675185417907e-05
2.35521639525498e-05
1.34713330048418e-05
4.39272267417912e-05
4.28046401396196e-05
2.85059441799497e-05
1.11205641968402e-05
2.35573547469629e-05
-2.60677744875217e-06
2.93439834998964e-05
6.46664541270587e-05
5.20478950142119e-05
4.77216079949969e-05
2.30979610421875e-05
4.07295774635134e-05
2.72745495586159e-05
2.84843462885586e-05
4.20967780489026e-05
1.28803857841438e-05
3.53961637428136e-05
2.76884825232708e-05
3.03800881839613e-05
6.28987281144031e-05
3.43401291905845e-05
-6.78501440273826e-06
7.16159879702044e-05
4.35894459316934e-05
5.79851613227837e-05
9.62397122203567e-06
1.07486445164794e-05
2.66588581664341e-05
3.21757337753805e-05
2.14154145275737e-05
5.00561795030179e-05
2.04479799163061e-05
3.18413927561936e-05
4.87185806262724e-05
1.00664634129422e-05
4.06546110791056e-05
1.52082277079922e-05
4.59573411693371e-05
-4.92437098627043e-06
1.43293159493887e-05
3.71936611608796e-05
5.70961909576303e-05
4.36505097659586e-05
8.1794754375182e-06
2.53221662815332e-05
6.97939400687334e-05
5.29252367734166e-05
3.33647151752401e-05
3.28373211415598e-05
8.76033126793818e-06
6.82694739871125e-05
1.32896847008744e-05
4.59431475289733e-05
2.03519176691026e-05
3.29504003299626e-05
3.09368794768758e-05
5.97343042748985e-05
2.07533954628488e-05
1.29356993327168e-05
6.90222736658471e-05
1.81565756207889e-05
5.01443945580865e-05
7.30693149332391e-05
6.08770817862188e-05
4.43675521239139e-05
9.70865144304071e-06
1.87609333870602e-05
7.418423393591e-07
2.0774397058135e-05
4.15365960060971e-05
2.70998983880195e-05
2.90635162518073e-05
1.72790757175938e-05
3.22808409194125e-05
2.4046245367134e-05
3.77079951472734e-05
-9.25934507748669e-07
2.39953128294913e-05
3.48424332348384e-05
5.47083127497642e-05
3.20390052599038e-05
2.56609751351151e-05
2.60556587545425e-05
3.89785057259887e-05
-5.53356239097615e-06
3.29934714113715e-05
5.68761981522523e-05
2.24033529092667e-05
4.84753606216661e-05
2.7994892739739e-05
9.80623074547006e-06
2.9244270993868e-05
2.32930155074079e-05
4.83642302104296e-05
6.202006830665e-05
5.86260919997685e-05
5.70161523502735e-05
1.62393561734574e-05
3.6904056334824e-05
1.09266087471466e-05
4.64722058753465e-05
1.21138112380877e-05
4.63729020393e-05
2.44352344844123e-05
3.83407477834407e-05
3.84068857207318e-05
1.01407102383948e-06
2.96787371155962e-05
3.3732393924826e-05
2.0390812852849e-05
3.34573551424535e-05
4.36923911667067e-05
2.31680118883432e-05
3.7494491515088e-05
2.22748879348146e-05
5.65456628197684e-05
1.53708957686069e-05
1.95164192395372e-05
5.09046827126048e-05
1.19036973464091e-05
2.01233384997979e-05
8.02153813888001e-06
3.17647490868237e-05
5.45209985716095e-05
4.45411781644465e-05
2.44985363331068e-05
-5.6750064957753e-08
1.63356262807534e-05
4.29089792562614e-05
4.34647279468426e-05
3.7497907217451e-05
6.91944302035379e-05
2.92134202591187e-05
3.87721542133943e-05
2.7550409318872e-05
3.97894144956478e-05
2.09832502387695e-05
1.28129841906008e-05
-9.79878307048778e-06
2.64858848415533e-05
4.52346792375293e-06
2.20242611436324e-05
4.77699720448296e-05
3.59522076804197e-05
3.8846310566155e-05
1.04826065287432e-05
7.04078060544371e-06
4.98518772118088e-05
2.05752067885307e-05
3.70914840115165e-05
3.83452843688853e-05
3.68686406836921e-05
2.01654129926339e-05
1.89033741858406e-05
5.53758628716468e-05
1.24635058952544e-05
1.56539409072267e-05
6.12666386827586e-05
4.85502149613589e-05
3.68423546707268e-05
6.22527772951656e-05
2.61585186133681e-05
6.76313882942537e-06
2.75690244880035e-05
6.17021413043217e-05
3.77379091722318e-05
2.62030379198362e-05
5.13830036331023e-05
4.58212382576092e-05
2.20568544681999e-05
9.98755090435925e-06
2.34407101420538e-05
2.64640659042637e-05
-8.20479238024152e-07
2.92256957003806e-05
2.92915136404116e-05
4.66446363160187e-06
3.21062511545932e-05
3.98392794063251e-05
3.31377526101597e-05
8.26290043535765e-06
9.48110766555703e-06
3.35558083077122e-05
3.50842788749401e-05
2.4906541035757e-05
-1.53426195635355e-05
4.0795754314389e-05
5.76762686174167e-05
2.14760784337144e-05
2.03918770781962e-05
2.99326754645662e-05
6.83894850208566e-05
3.01645336517113e-06
3.45196758142002e-05
5.36246072275251e-05
3.23809033843166e-05
4.7167484050942e-05
5.35352950483687e-05
5.85591762896737e-05
2.71457007066064e-05
5.72272502718632e-05
3.42331888588057e-05
4.20897148538639e-05
6.33382870800431e-06
4.02601484828981e-05
3.86524874939969e-05
-1.61692651522095e-05
2.04171637376821e-05
6.27527842241033e-05
3.1387042482739e-05
3.56984327896171e-05
3.70890708529587e-05
2.95869373365089e-05
2.67546664717726e-05
4.78206999075847e-05
2.90447616773704e-06
1.24798498274438e-05
1.82695026725578e-05
3.13792316839029e-05
5.07589366528288e-06
2.29483499020547e-05
-2.31766571800121e-06
9.1907963947266e-06
1.60856406646803e-05
2.2057201803632e-05
4.43924412006113e-05
2.84217114283569e-05
-5.12668069300734e-06
3.637370607447e-05
3.18473096498438e-05
2.02055432951725e-05
1.90801890598344e-05
3.95552978222678e-05
4.55307514673662e-06
4.55149802630617e-05
4.3810557914207e-05
2.00539014565014e-05
3.92995254700927e-06
5.74353749329404e-05
2.472933947508e-05
1.96533858683271e-05
6.41468783960656e-05
4.03624219783715e-05
4.99224199638129e-05
4.08685167543894e-05
6.86692296778505e-06
3.49002786723849e-05
3.89873203543583e-05
5.19072540557492e-05
4.98763069588347e-05
4.76763950965958e-05
4.83783275389799e-05
1.0902431528255e-05
6.57979241342776e-05
6.08491542796521e-05
6.41192326260581e-05
5.68145920457491e-05
4.57883942876785e-05
1.8768602821616e-05
3.15104591627354e-05
4.41338994050294e-05
1.07043686788519e-05
5.25224468243701e-05
2.44293990818634e-05
-7.47615093884478e-06
3.81090621427353e-05
1.77952186165714e-05
2.16797034251683e-05
-7.63857811527076e-06
1.00919382420423e-05
2.76277265250234e-05
-5.78775241588767e-06
1.55974025129868e-05
3.49979748573408e-05
3.52913243409837e-05
5.7054960730013e-05
-5.30558495165645e-06
2.35004334850994e-05
2.0759053770125e-05
4.25316829327062e-05
3.52191038337741e-06
2.12179568268611e-05
3.49223791875339e-05
-9.59244826855827e-06
2.27445249858254e-05
4.44189381868779e-05
7.67440718744349e-06
4.45648496384114e-05
2.53918168227903e-05
3.58792650537108e-05
2.5412319059005e-05
6.9563111062422e-05
7.96293435185426e-06
5.35721548426936e-05
4.64898964921307e-05
3.76380411073389e-05
1.6109992598236e-05
4.2396920251341e-05
3.35655875812109e-05
3.80292093292822e-05
1.49175998871296e-05
4.06540961688125e-05
1.59984452913104e-05
1.94786016228042e-05
2.2743298096271e-05
4.67574366567664e-06
2.21565683591316e-06
5.00715014113668e-05
-3.73310781312425e-06
4.14872386241811e-05
-6.52703952402499e-06
2.92746231600689e-05
7.07685328737336e-06
-1.55258160348299e-05
2.21256909529251e-05
1.78840435647431e-05
2.40452557330735e-05
4.28476693442299e-05
8.8859126309179e-06
2.12095853281027e-05
4.59787292177205e-05
1.6796087192069e-05
4.32195493169075e-05
3.14637686514194e-05
4.20862492851716e-05
6.53473983117257e-05
3.76359954357702e-05
2.7561761918303e-05
6.03284300429264e-05
2.2122612078144e-05
4.93084972627704e-05
7.66163323753603e-05
2.79325430322651e-05
4.76067604875936e-05
-9.6353436351534e-06
5.27119975829307e-05
6.12043803600955e-05
1.05591818955388e-05
3.80826702377268e-06
4.01074837788681e-05
1.33167095201771e-05
3.73008661631196e-05
3.02814213412136e-05
5.38857495523749e-05
9.62225876388988e-06
-7.86133791179002e-06
-1.77739800611178e-07
3.49637342359033e-05
4.95826872302691e-06
1.80147251625744e-05
2.48179536494373e-05
1.82096303111358e-05
5.02363161232641e-06
2.51086497611492e-05
4.05785771057934e-05
3.63873356119866e-05
1.8724900437967e-05
4.28005866468088e-05
1.90323158390656e-05
6.3671523504933e-05
5.96856918745588e-05
3.0758019551958e-05
4.36348783463095e-05
2.61882435023209e-05
4.92866967249601e-05
4.90755910072234e-05
2.3792713689526e-05
2.37002642062804e-05
1.87883108398939e-05
2.42075383428795e-05
3.67279573438958e-05
2.05543504898204e-05
5.52464215665986e-05
2.57881115929091e-05
4.65667868479137e-05
2.73152827137589e-05
3.4062333810849e-05
3.36673970110313e-07
1.60263170810533e-05
9.88782666159992e-07
4.21368707955007e-06
2.92379577049118e-05
3.36335012789284e-05
2.44485648031175e-05
4.92218900662392e-05
-1.38859608618205e-05
4.04435504096189e-05
5.95007651455177e-05
4.54149904911461e-05
1.34583086759735e-05
2.15313971784724e-05
1.50349927918306e-05
2.48865279756811e-05
3.53925885093099e-05
4.54091643852598e-05
5.79291423241188e-05
2.5821307850635e-05
3.67917689742879e-05
5.47620672564356e-05
3.92720042777368e-05
1.15111470641952e-05
1.97957776910785e-05
5.91431464482158e-05
3.25578729773476e-05
6.16086352584014e-05
2.16105620129904e-05
3.40049957812011e-05
3.45393359830375e-05
-8.23229889428381e-06
4.61211166068215e-05
2.20983720245174e-05
4.18483333000452e-05
5.13609454279356e-05
3.09926868591201e-05
2.02111928098072e-05
2.2210001841091e-05
1.11085188024353e-05
8.08347122474728e-06
9.8175548280897e-06
2.72528866940065e-05
2.31411078242083e-05
5.13882256890974e-05
6.30252115821001e-05
3.26700348329454e-06
4.32473714832818e-05
5.60111962184209e-05
1.17992316158061e-05
3.23780431653964e-05
1.53740576299794e-05
5.26848062110555e-05
3.12149437329773e-05
4.36473458577454e-05
1.37234158554506e-05
4.22901716193244e-05
4.22785303021689e-05
4.75166457141827e-05
-1.05540982850467e-05
3.59251374042405e-07
4.3742458218941e-05
4.48126189248922e-05
6.4666960553605e-05
2.67683942530538e-05
3.03001255067627e-05
1.6516270949005e-05
2.34447874353942e-07
3.6512244837364e-05
8.40742731910861e-06
4.83534779908149e-05
8.98674868956188e-06
3.67688795573302e-05
3.89444867283178e-05
2.84058270949244e-05
3.30761960652866e-05
3.56400784230592e-05
2.52417938826397e-05
-1.38035180363143e-05
4.35130685676891e-05
2.87084110335148e-05
5.80420716545735e-06
4.0181968505365e-05
2.83150244365851e-05
1.62883172892482e-05
1.69639195898475e-05
1.32650593035181e-05
5.37839523941598e-05
-1.71928633207715e-06
3.74651640362484e-05
-3.33773020693567e-07
9.53617305411759e-06
-1.53180036983563e-05
2.324541505298e-05
2.28714828830455e-05
5.04037952626567e-06
1.22774396404515e-05
2.2961568620879e-05
3.94449326452127e-05
3.19607570070354e-05
2.18204051977093e-05
2.88893876083334e-05
2.76588292104767e-05
3.03563563593024e-05
2.24245472822311e-05
2.68697729159119e-05
2.62908539665208e-05
2.80032284680379e-05
6.67500653501566e-05
4.102912886688e-05
6.96403077623078e-05
8.20125374996958e-05
6.5906172197512e-05
2.29892830909684e-05
3.58354885618348e-07
5.18561272399634e-06
4.6255806164504e-06
2.76278540463278e-05
1.75224722338108e-05
5.36415564705921e-05
3.45075874534637e-05
4.25856098049841e-05
1.12420269784031e-05
3.65073132802967e-05
4.18953006283934e-05
1.13320148225958e-05
1.56243040775778e-05
2.02647766893108e-05
5.77336211279121e-05
2.71478449341607e-05
2.19100514046202e-05
3.54271009070789e-05
2.11004873440299e-05
1.77647422369718e-05
2.19762671055187e-05
1.60285895860427e-06
1.28001116571629e-05
1.51352518122416e-05
2.66488172675438e-05
1.5576744523798e-05
-1.6144794802572e-05
7.15257042691663e-05
4.66744702672212e-05
1.580305718806e-05
3.7197989674627e-05
2.24314541042575e-05
3.13587777961986e-05
2.46000944773406e-05
1.522674389607e-05
6.57416167787108e-05
2.05610383926841e-05
6.59037109689438e-05
1.89188387581517e-05
3.75464945486764e-05
2.45461742300944e-05
2.41777630132008e-05
5.94669516884038e-05
1.26513873396777e-05
4.93592760055875e-05
1.4398385440722e-05
1.56372325723134e-05
3.46508920061182e-05
1.93342525673073e-05
2.57791374013161e-05
5.19783333298695e-05
1.19309773874471e-05
5.24243402134321e-05
1.98398626522498e-05
2.94686773938589e-05
3.14461660110292e-05
1.74588245129316e-05
5.14106909427997e-05
3.06005194350353e-05
-2.48785217378801e-06
1.83867299633679e-05
1.68570296029725e-05
5.78915596962774e-05
3.45198286600867e-05
1.49971411717331e-06
6.37700707732415e-05
9.6472137715979e-06
2.41590836647563e-05
6.20213367356465e-05
8.47518281984319e-06
2.84630882514444e-05
4.16876125332937e-05
4.77678902727052e-05
4.18041000855887e-05
3.99446820439471e-05
4.02751054207693e-05
6.96855802943946e-05
5.93416696365876e-05
2.08878415728161e-05
3.19990793406576e-05
4.44706187406967e-05
5.67840533207558e-05
3.63649200204517e-05
4.7346217295466e-05
2.36735436179217e-05
4.70346347244515e-05
4.31477876999021e-05
3.99223521271746e-05
3.75473713879719e-05
5.4893704493473e-05
1.84719525745736e-05
6.13242361903988e-05
6.42022561698009e-06
-5.93012811493872e-06
4.29830273066803e-05
7.79035522594615e-06
2.83806547204087e-05
3.50107138205229e-05
1.39929665128541e-05
1.38993389286963e-05
3.66964894434567e-05
9.00856248059936e-06
-9.2297291209595e-06
1.45089147981539e-05
1.51514612258242e-05
5.2854340650772e-05
2.29466089674135e-05
-9.42697390097346e-06
4.15262254313394e-05
3.80125445392641e-05
3.44372396300352e-05
2.10399700128456e-05
4.36461313162193e-05
6.05104252160912e-05
4.23073960632267e-05
5.65247347273911e-05
6.25739120415025e-05
5.8103166746073e-05
2.50051099061295e-05
1.41976141476711e-05
4.58773531058572e-05
5.87977021867104e-06
6.41090109708475e-06
2.5077996598189e-06
1.42947659764263e-05
4.35861427020354e-05
3.56294825525246e-05
5.01467633597066e-05
5.67410456380854e-05
2.22798311931444e-06
1.92875132803107e-05
4.93684778979152e-05
5.71552745622999e-05
4.20579935260381e-05
-3.90428273552342e-07
5.15243096302895e-05
2.20946119207803e-05
4.4361307382143e-05
4.25827517388919e-05
2.72632894850458e-05
3.99869099514916e-05
2.83680728662086e-07
7.42939292587596e-05
5.23061821330392e-05
2.63908991791855e-05
5.69606455154633e-05
2.98006829725899e-05
3.19600043153505e-05
1.96500020331245e-05
1.83575130127851e-05
5.19452893755625e-05
1.983413066776e-05
1.36294726383111e-05
6.01551193679073e-05
5.53380453576577e-05
2.06736627656634e-05
-6.4235898295912e-06
2.67095514617765e-05
3.17042755783537e-05
6.27204651868177e-05
4.54044533659268e-05
4.27437926295549e-05
7.07044294090505e-06
7.60994680227192e-05
4.80838561358246e-05
5.7958730433038e-05
5.0701731432894e-05
1.29010564114058e-05
5.93230966706555e-05
2.09843220682555e-05
5.41641350864877e-05
2.80239028975256e-05
2.99903489694446e-05
4.97947098559594e-05
4.95702756645332e-05
6.04434694511486e-05
2.53231877502633e-05
3.47734207634122e-05
2.29342856273682e-05
5.5527504246948e-05
3.19761765917246e-05
5.95787174953028e-05
4.37319325953739e-05
4.02090481072693e-06
5.86589900961462e-05
4.74583029738442e-05
3.81894885394624e-05
1.35300530044013e-05
2.89062663711012e-05
3.58442202943173e-05
2.79181549052597e-05
3.81352618391334e-05
2.58035142681051e-05
3.90149287688569e-05
3.23020460988037e-05
3.11176425148726e-05
5.99290640092224e-05
2.92995876856982e-05
2.46217911899744e-05
4.67384874085111e-05
4.63664377144627e-05
5.81429618160394e-05
3.59792327399558e-05
2.29742796176753e-05
2.33566311614034e-05
1.68833506480139e-06
2.78504574788826e-05
4.41413649051815e-05
4.00845078889037e-05
3.34874940805102e-05
7.93565445197938e-07
5.94228142972506e-05
5.47074875250516e-05
1.11569428849279e-05
2.16107964122094e-05
2.9491545216e-05
3.77987281075806e-05
4.48773783219745e-05
3.09295511217225e-05
4.34549517047223e-05
3.57610268240858e-05
3.1339641128863e-05
3.75982657450471e-05
3.8607979491122e-05
3.47427052074837e-05
2.13599443428655e-05
4.00245601101663e-05
3.64393171219605e-05
3.1837922910867e-05
4.92630384097724e-05
5.26897495196324e-05
4.00504953539529e-05
7.40064817910695e-05
2.16227772616761e-05
5.14988948819778e-05
3.08397899425742e-05
7.15601128911797e-06
3.80385901814156e-05
2.00490529290595e-05
3.77343695690223e-05
4.07300782500321e-05
9.80735620898322e-06
-8.38722023216936e-06
8.8587426977422e-06
1.54296640133242e-06
2.07552939883518e-05
2.73134652743877e-05
3.94456322371375e-05
6.05200515104726e-05
3.88319666565904e-05
5.34771973948387e-05
2.55236273904379e-05
3.27359043741548e-05
2.73311163270616e-05
1.90118973547718e-05
4.32830639288566e-05
1.27696978813852e-05
6.06922614448333e-05
4.14083538551409e-05
3.31164705910136e-05
3.7243072553954e-05
5.39243182312805e-05
4.5753210781499e-05
3.51095688190918e-05
3.96333617843885e-05
4.99349416161069e-05
5.43275361609475e-05
7.80339989517007e-05
7.0159099213802e-05
3.63579280962458e-05
2.38129399199789e-05
3.47722393549929e-05
4.25924794008812e-05
9.24771372263914e-06
3.39700714448718e-05
3.59743244994303e-05
2.18897235916678e-05
-3.37351432131209e-06
1.62614538147245e-05
-1.9215707157287e-06
9.54451663843813e-06
1.36983303376518e-05
-1.59165208437453e-06
2.86110144133882e-05
1.56057485695578e-05
6.52456572015605e-06
2.71706425767844e-05
3.46679137034844e-05
4.34935169956582e-05
1.67925072832623e-06
1.94289365053496e-05
4.06573400149483e-05
1.31488296755184e-05
9.62956440493342e-06
1.71005221618252e-05
3.14227217653889e-05
1.54596568059799e-05
1.76431517275978e-05
8.25928586233032e-05
2.36739940222435e-05
5.35963138890643e-05
6.81208586324383e-06
1.80908701359762e-05
5.84889397536815e-05
4.94372435317854e-05
3.78189225850729e-05
5.68437750662879e-05
4.97388468527168e-05
2.92040897760926e-05
4.49310036480779e-06
4.7461135470974e-05
5.01639977168943e-05
2.87223444592138e-05
3.73585461681168e-05
3.12192716460283e-05
3.58248855193417e-05
2.38399341991111e-05
4.84845334722987e-05
6.59111225144278e-05
7.13719023694224e-05
4.14720970907995e-05
5.33208442842013e-05
5.76116372928722e-05
5.75049955665915e-05
2.1690654137668e-05
5.30868476756796e-05
3.47165073133762e-05
2.73191671293859e-05
2.122621783915e-05
3.62815356367491e-05
2.555228182549e-05
4.01607498586126e-05
1.09092805373876e-05
5.42631509086114e-05
1.3974450245495e-06
9.90622527530209e-06
3.8900440714515e-05
3.30053664206872e-05
1.55973550975282e-05
3.69575232067161e-05
6.19468328485259e-06
4.05482303622359e-05
4.28804278446276e-05
3.11981997239998e-05
1.29859705075283e-05
1.53097532478998e-05
3.99256048455283e-05
4.07525544644146e-05
2.06686997002e-05
5.25305321820387e-05
3.59615401513553e-05
5.746556665642e-05
7.28355809012086e-05
5.0356166613269e-05
1.51819404645719e-05
2.6951816190612e-05
3.53203847523001e-05
1.49744143874024e-05
4.61695532239311e-05
2.39282603873837e-05
6.01531051148328e-05
3.98339105472402e-05
6.3033801406464e-05
4.04564501363019e-05
3.25159522975476e-05
5.54532881899067e-06
5.03752914628874e-05
6.20709274639557e-05
2.42558169679598e-05
6.78306866639634e-05
2.89491498620692e-05
3.91857968234792e-05
5.42071638356726e-05
5.35397165425468e-05
2.4644073449845e-05
3.9399137832065e-05
4.02483652473341e-05
1.53744799604545e-05
2.19888937757018e-05
3.99744376596498e-05
1.9890121953554e-05
1.96109502156718e-05
4.27098721192168e-05
-7.0584936799474e-06
3.95901125497678e-05
4.45947370128548e-05
4.93307878475492e-05
5.17603019368649e-05
3.94567551559214e-05
2.54291391403694e-05
2.90322446721099e-05
1.58275908358368e-05
3.77047729614392e-05
5.14658717803653e-05
8.23220437410294e-06
1.85889597052779e-05
1.72701244051469e-05
6.5440567894041e-05
1.35452868324649e-05
2.74116898791467e-05
1.97146910276135e-05
2.71917377757497e-05
2.6182947849516e-05
3.06346296490634e-05
3.99488520990478e-06
5.18654857336685e-05
3.0042922276539e-05
4.83126347499158e-05
2.46900427593325e-05
2.66160890252917e-05
1.80289262406205e-05
3.1653393235152e-05
4.9179477869827e-05
6.28393629061819e-05
2.55981366886075e-05
5.28082759141623e-05
2.15699043665016e-05
1.69113598876915e-05
2.11283729809496e-05
4.4165006913894e-05
2.65345855630069e-05
7.6181470323143e-05
2.8617790878962e-05
4.9055738783649e-05
2.50802328353271e-05
5.7451103447451e-05
1.53153524993807e-05
-1.2147805743329e-05
4.58399765772828e-06
1.32432284137916e-05
6.08885432815736e-05
2.43664361952808e-05
4.43743286090603e-05
2.24337605658198e-05
7.00252639787989e-05
6.57351625124675e-05
-9.02316926511802e-06
2.62370243931317e-05
6.77305071013101e-05
6.54318533254429e-06
3.06426671304139e-05
2.64596148871611e-05
4.17399699287379e-05
3.14636969001826e-05
4.78127408554403e-05
-2.86006550770983e-06
5.05059956964222e-05
2.04521003250704e-05
1.5480222522004e-05
7.38825018853303e-06
7.99932502569295e-06
6.30260721180752e-05
3.17689592803256e-05
-2.16534126331882e-06
4.51904630997555e-05
2.84728225739305e-05
4.17699374274809e-05
3.95750177496663e-05
3.99579461034164e-05
4.97805380373813e-05
-4.83006684802158e-06
3.90118965646954e-05
3.09648103660171e-05
2.0963450705929e-05
1.64918193180601e-05
7.61275393535543e-05
3.60704327273336e-05
4.35639533523243e-05
1.93998408977818e-05
5.31239284786789e-05
4.69445590336464e-05
4.85038607135716e-05
2.58026020497377e-05
2.88165040003521e-05
3.96765555174646e-05
4.34067302533671e-05
4.02964450735844e-05
3.30644802419911e-05
3.47244246959676e-05
5.99443911086899e-05
2.8399063570225e-05
1.08632722484513e-05
3.14710150741882e-05
3.54099298466187e-05
1.50472755143004e-05
4.93980833627213e-05
4.03272068847106e-06
1.72587213814894e-05
4.38564910357242e-05
5.73605369031774e-05
5.95889728079352e-05
3.82191868104046e-05
5.61807532566729e-05
4.0256538307294e-05
5.84392726350536e-05
2.13090951366977e-05
2.62482108913171e-05
3.43888053813952e-05
4.75152208500435e-05
4.09635043438525e-05
6.11859477842472e-05
5.459314157661e-05
1.72082651270401e-05
7.3353360577333e-06
3.94801778967102e-05
5.5083591482134e-05
2.16833693282962e-05
5.23870408040113e-05
3.17359383524478e-05
1.1580888522703e-05
5.51640812982767e-05
2.15865503773557e-05
2.18561836078158e-05
2.61958837599974e-05
1.37069028549494e-05
4.05244097290741e-05
3.11730214786382e-05
5.10074599631389e-05
6.40161206033475e-05
2.40395034549723e-05
3.65682720013282e-05
-6.81569397858845e-06
1.90693976732489e-05
1.79147635604788e-05
1.73542593364991e-05
1.22580418234019e-05
2.09500005011223e-05
3.76461056586828e-05
2.88044885486004e-05
3.90384009679177e-05
3.86187914637973e-05
1.90210335941636e-05
-9.20667330990964e-06
4.47457334560794e-05
2.41858900561651e-05
4.92480055711122e-05
3.3229460414562e-05
8.12371313550052e-05
4.55262191787995e-05
5.24943350555781e-05
4.47026575332363e-05
6.42971160842436e-05
5.26782051146249e-05
6.36507046466519e-05
4.06574190182799e-05
3.20458891377926e-05
6.3072474159169e-05
3.92937784397093e-05
3.37514769585202e-05
2.85601220865121e-05
2.68813435168374e-05
2.0080330339745e-05
4.12132211228823e-05
4.48213448207183e-05
6.03648081107073e-05
7.40464724979401e-05
1.68027746705637e-06
4.33271193392239e-05
5.3276410631384e-05
4.29150356413603e-05
9.12468352534191e-06
1.4719611479206e-05
3.43097766296699e-05
3.10697095260085e-05
1.50117151904496e-05
3.15606841719397e-05
8.78495244290556e-06
4.88678738162236e-05
2.93808695948437e-06
2.84669628406684e-05
4.73598564277142e-06
6.36815268377438e-05
3.70092516047186e-05
4.7457854078751e-05
4.63952983123083e-05
2.82014086069845e-05
2.41098375855567e-05
1.65283335971759e-05
2.68159828335022e-05
3.4400100630727e-05
1.47739116807317e-05
3.11052841397561e-05
3.40887295779071e-05
3.52773353109751e-05
2.61239093728253e-05
4.29181551128587e-05
3.63741921091268e-05
2.03043277937855e-05
2.73569954950056e-05
1.89983889102117e-05
4.51415298426639e-05
1.41836147880634e-05
4.25728941049035e-05
8.6287213253443e-07
8.49876304371708e-06
3.96911052072857e-05
3.43490561171651e-05
9.60464645395196e-06
2.82108646565977e-05
3.44271558068299e-05
1.16558617144152e-06
2.93357764760485e-05
3.44807232699694e-05
2.7757495282546e-05
3.99167722951978e-05
2.58530884807935e-05
3.58541849558084e-05
2.92386562443438e-05
2.80892209971075e-05
1.21181505269756e-05
2.21255605470356e-05
3.05999059581791e-05
5.02955246777443e-05
4.58068014287803e-05
4.75807269929938e-05
3.76011702955239e-05
2.01366930782137e-05
4.41611359511164e-05
-5.33334767414591e-07
3.8822530190893e-06
3.17144636502188e-05
1.51409844700672e-05
4.64904404272036e-05
3.12929635267696e-05
3.56958934579712e-05
1.98198848243773e-06
5.18447312818332e-05
6.16310071122857e-05
4.00369052280278e-05
5.52649392218712e-05
3.96182383503398e-05
5.2005546869436e-05
6.12756760113554e-05
2.27190825074602e-05
4.2271171606389e-06
3.66641157015893e-05
6.41118153187141e-05
4.25275969108358e-05
2.65492456637247e-05
7.63704473902924e-05
4.73373110302343e-05
1.73611718337854e-05
3.40352815371318e-05
2.51724848124702e-05
1.03331290289464e-05
6.76536210297603e-05
4.1270934882451e-05
2.97449693528109e-05
1.49564065514062e-05
-1.12166439413785e-06
5.00562461375064e-05
3.9716710376035e-05
6.08360153903722e-05
-2.61449523969519e-05
2.21287283768786e-05
3.09552099549681e-05
2.95980798058348e-05
3.66135224989973e-05
3.71073661497118e-05
3.71103576964989e-05
4.39825892922378e-05
6.61395992774864e-05
3.88544615972974e-05
4.39213078360596e-05
7.12331402771213e-05
4.54650333473873e-05
3.71770147444699e-05
1.10620116770673e-05
2.86039337738536e-05
2.55450905091914e-05
3.56209250277443e-05
5.89823229130742e-05
1.06703950544927e-05
2.64119721226588e-05
4.14665161704627e-05
2.87396050142449e-05
4.40307557810245e-05
5.98159853890052e-06
5.05466454483621e-05
3.489371160861e-05
4.35144223597977e-05
6.5578443326064e-05
5.71951422891513e-05
-8.86647073274455e-06
2.59502903189978e-05
1.45451107451614e-05
1.62281492138323e-05
-1.39618942392652e-05
2.59228690382002e-05
-4.52880855525777e-06
3.23560604903056e-05
-5.04026638840413e-07
-1.33871206271234e-05
-2.82752733316714e-05
2.74666190254385e-05
1.94067719302641e-05
1.19725071348779e-05
-1.22055799188813e-06
3.02404035345881e-05
6.68995557089442e-05
7.84408861479558e-06
3.36294466287589e-05
3.0086234631735e-05
1.35089617945283e-05
2.44417493533461e-05
5.44677274998372e-05
3.84317333373202e-05
2.41019795826017e-05
3.53214239340836e-05
4.50076806786499e-05
4.65940207867903e-05
5.08659360190058e-05
3.81489596844932e-05
4.21040522064698e-05
3.261732447669e-05
4.59105736902609e-05
1.76449637490616e-05
9.38247951630613e-06
5.05760979727758e-05
4.70242647101754e-05
1.17179544038162e-06
4.04046542561254e-05
4.05261011040556e-05
5.48215924271096e-05
4.45286092682399e-05
5.32287090171485e-05
6.89770367795318e-06
1.09940846945565e-05
3.0034795405756e-05
6.40120564335954e-05
3.80913968528507e-05
2.58217127118831e-05
3.34191845803314e-05
1.68540419536252e-05
4.79372176673937e-05
3.9609717746063e-05
7.28421988243101e-06
1.46067975114592e-05
4.18054213361876e-05
3.4089720631317e-05
3.54229475495434e-05
3.43909077078675e-05
2.3097406721765e-05
2.97712418319271e-05
1.93217761148489e-05
4.09998898484447e-05
2.48435838835792e-05
3.49992119755006e-05
2.78224754933366e-05
6.22455693505231e-05
6.13420248169027e-05
2.45342549945171e-05
2.32882130367566e-05
5.23085913611599e-05
2.23879826802226e-05
3.72446430576853e-05
3.23748892290809e-05
9.39555579720236e-10
5.18477313973061e-05
6.76761425708856e-05
4.66318139988964e-05
-5.89424593910145e-07
2.14410467654306e-05
4.78808448122403e-05
1.44820770433397e-05
5.4825694000922e-05
1.03252903607883e-05
-9.90124181961841e-06
1.63568486017204e-06
2.75547506643919e-05
3.05052952533438e-05
7.6129049825819e-05
2.22263001555522e-05
5.62681406777805e-05
1.50206031317611e-05
2.51998024680126e-05
5.35779110175828e-05
4.47277491301839e-07
4.81318692973964e-05
2.35552305965085e-05
-2.27104026524736e-06
4.93077674655702e-05
2.28364997341475e-05
5.76640049003601e-05
4.98744813876454e-05
3.65830383199067e-05
2.23361882814431e-06
6.02651634049742e-05
1.81359101490161e-05
4.60631096036961e-05
3.23921863021899e-05
2.69386720909078e-05
3.0959268615694e-05
2.18336796728758e-05
3.4188809009341e-05
3.4584303551061e-05
6.29671342271065e-05
6.00871945529505e-05
7.47568463118274e-05
4.06622760885575e-05
9.54651293267353e-06
5.70684953733633e-05
2.15751164175712e-05
6.45832033179721e-05
8.24461297558106e-05
3.10751207526887e-05
4.38348436953571e-05
6.60736929341209e-05
1.79421113221701e-05
3.60776166666997e-05
3.55750845708592e-05
4.35875347629492e-05
5.81806120516574e-05
1.59648004858592e-05
4.88418648676313e-05
4.6964512722487e-05
2.72307796084462e-05
5.62988206774562e-05
1.34293471694934e-05
1.64442955481297e-05
1.78404629254234e-06
6.16122470696392e-05
2.97800978433037e-05
3.21815265838867e-05
-2.25164575325888e-06
5.45711598978014e-06
3.43288199235848e-05
5.42520744420988e-05
3.43856449040756e-05
5.20838871697977e-05
2.15510476236807e-05
1.80457371075579e-05
3.97809593212903e-05
1.37107174107076e-05
2.62666084753779e-06
1.1646058408834e-05
9.09019357238024e-06
-9.54796725164217e-06
4.69277319545402e-05
-1.13314184045763e-05
1.25421405666727e-05
2.86116642755842e-05
3.21030826671287e-05
2.52518981243126e-05
1.74615512640663e-05
1.89666764506764e-05
2.99650893942099e-05
7.28268755976259e-05
5.93830440479191e-05
2.09237661874735e-05
2.56939113329855e-05
5.1449773946862e-05
1.77381353685012e-05
2.82541195330061e-06
5.60045189618413e-05
4.03305038566037e-05
3.67103229487406e-05
7.09471851038319e-05
0.000104569153612757
4.54397811819712e-05
5.13165942844576e-05
5.44776353100026e-05
5.50894594538392e-05
3.8989542791848e-05
2.89229934290154e-05
3.85633905605743e-05
3.08031009336575e-05
7.01777694438764e-05
4.41320599223723e-05
5.15234861571187e-05
1.31250285587497e-05
3.49261574407809e-05
3.70910134925866e-05
2.80821890255554e-05
3.30513904282219e-05
3.06041394214204e-05
8.96788300931799e-06
2.97957389748028e-06
4.74795305227705e-05
1.29716877908032e-05
4.31321736968748e-05
3.00343220489034e-05
5.2462746224627e-06
2.49354526008197e-05
1.17954439638675e-05
-4.9641172583429e-06
6.34232891887332e-05
2.15043356594044e-05
1.22987965929773e-05
1.95454210351071e-05
3.81497888328244e-05
2.5681439854548e-05
3.03403075225662e-05
2.69300083555867e-05
2.54538175327463e-05
3.20250115843654e-05
6.17059088861237e-05
1.38356782963673e-05
1.97919123693665e-05
4.08016345603687e-05
6.10593965848474e-05
1.79867832778296e-05
3.91433175322382e-05
6.84661179385926e-06
1.59069430797449e-05
4.80934652208555e-05
3.31702029634178e-05
1.67053466696889e-05
6.10408026059576e-05
2.74444842463182e-05
1.10041649162747e-05
-6.08551263261476e-06
4.6315183256251e-05
2.9710896640017e-05
2.99483959385528e-05
2.30089063843239e-05
5.09071261500245e-05
3.86333993841599e-05
1.90192988547708e-05
1.15339695225075e-05
4.08946399265954e-05
4.17677815495895e-05
3.80691529481412e-05
4.25729311071904e-05
3.21443847764122e-05
3.0315617073666e-05
-1.24619434720414e-05
-5.52769844411434e-06
4.72149838948373e-06
1.90945878642179e-05
4.9336435479982e-06
1.43392417506711e-05
1.71163933455273e-05
2.75839452113359e-05
4.91350880365391e-05
2.76531267351236e-06
4.84084029214937e-05
7.32802473034889e-05
2.6254047493883e-05
3.62091097628229e-05
1.47520574706365e-05
3.51766538907199e-05
5.63427947072397e-05
2.97494242048739e-05
6.00615877204967e-05
4.95727342379672e-05
6.47299307657242e-05
5.47851065813076e-05
6.13813736767104e-05
3.40165048616621e-05
7.33249179355806e-05
3.61517095442935e-05
6.50936470548327e-05
6.59852495912284e-05
2.6660847500053e-05
4.9044028910336e-05
1.92062010000273e-05
1.07364896852398e-05
1.61491096777293e-05
2.54389432484989e-05
1.79500097908168e-05
4.31236809666189e-05
6.17278988453837e-05
5.1790446771627e-05
3.97486406487923e-05
6.77331627511256e-05
4.17439150708224e-05
3.59817025227753e-05
3.17102068481318e-05
4.78654965294166e-07
3.79139710513614e-06
6.59350154321899e-05
4.8879564602815e-05
6.37954004145762e-05
2.06944874102185e-05
4.8387178512605e-05
6.03003319111047e-05
1.33519160385108e-05
3.4622587029536e-06
5.20257495614829e-05
1.40587921659004e-05
3.21841371132169e-05
2.04666796911529e-05
2.64033811711617e-05
5.82133383271576e-05
3.82095141594028e-05
3.69244013469237e-05
4.04724638153422e-05
2.93258040252014e-05
1.95343710981578e-05
2.14541354129844e-05
2.1996891190105e-05
3.64943198972199e-05
2.51373229640252e-05
3.71751256167212e-05
8.55563527708466e-06
1.2105900382224e-05
3.77724196642519e-05
3.65538617568254e-05
-1.14281293475193e-07
4.57313147260783e-06
3.74339003418933e-05
2.12029968168496e-05
1.74279703939489e-05
2.99395098278792e-05
4.1836613733037e-05
-3.42020595251418e-06
4.35941699708862e-05
5.30182604868048e-05
3.95122476186221e-05
3.11763735337735e-05
5.29922249342621e-05
5.75470946507002e-05
6.88198066560767e-05
3.15668446368938e-05
1.27163024269172e-05
4.67294039806582e-05
3.85461349104822e-05
6.08214505549093e-05
6.64496121429093e-05
4.76871640892106e-05
2.44059783008639e-05
2.71518404819934e-05
3.38731255851166e-05
5.16386431072245e-05
5.63987611431874e-05
6.51333117086831e-05
3.28909575937842e-05
2.34587868059037e-05
3.31739237575575e-05
2.59815789552086e-05
4.98912786180254e-05
6.60307691553342e-05
3.52754589621832e-05
8.14901343842573e-06
3.89954856992079e-05
2.3288145067448e-05
6.07915729616137e-06
-1.07042757139811e-05
4.66206063068355e-05
4.28039203811804e-05
2.48869283424848e-05
1.43918175924797e-06
3.98072463192371e-05
-8.45949218594337e-06
4.76849408087209e-05
3.6255774589414e-05
4.46718290693103e-05
5.99766298977865e-05
4.18910075560264e-05
3.14507435917052e-05
5.83142978766836e-05
6.48676183821166e-05
6.77583748130586e-05
5.04303656800994e-05
2.31544543961739e-05
5.32690756678044e-05
4.90884106338917e-05
6.17749306487442e-05
7.52475013618192e-05
3.40183515626937e-05
1.19655003673932e-05
5.51950013273075e-05
5.90595033246736e-05
5.87052308940086e-05
4.18024005043568e-05
5.28112767435711e-05
1.28344040955712e-05
2.78348393136745e-05
2.71948317675397e-06
2.45178930818206e-05
5.36820223707367e-05
1.76509940680451e-05
3.34303964872051e-05
1.05937657022164e-05
4.77033604241097e-05
1.11347309014476e-05
2.55208671065486e-05
3.06832273135682e-05
1.10076391873709e-05
2.7565826607316e-05
1.5514921172467e-05
2.17202706411296e-05
3.77018057273034e-05
3.03050447413337e-05
4.27569156012714e-05
5.23568485682595e-05
2.73404268787144e-05
1.60389355008272e-05
4.08982984776607e-05
2.95802022424078e-05
2.56661483072961e-05
5.43528181396019e-05
4.99679964984995e-05
4.90309043519964e-05
2.98107743212145e-05
2.95724466135304e-05
4.0450973037643e-05
4.74449239810482e-05
2.20220993205596e-05
2.69218462707617e-05
-1.78646499350837e-05
4.31311773055334e-05
3.90253950649353e-05
4.3737292971423e-05
2.56505807076294e-05
4.87001802251031e-05
4.9969038038427e-05
3.85334715396612e-05
1.55231647044559e-05
6.77079856008563e-06
2.35598662933316e-05
5.46504818816569e-05
2.58656757019235e-05
1.42968682697662e-05
3.98538849952283e-05
1.94867913932736e-05
2.66717559816248e-05
1.85957247112868e-05
3.76046082259838e-05
3.66125796364085e-05
1.39436866114255e-05
4.77872976669384e-05
5.49359196559226e-05
5.77871307749037e-05
5.62255699381648e-05
3.85630393657095e-05
2.49405131254986e-05
3.27510934457774e-05
7.36052226864563e-05
4.58009345527878e-05
4.07991818408094e-06
6.76513550381154e-06
2.66449600179142e-05
4.34327351644686e-05
-4.35386018347239e-06
6.77540131629213e-05
4.9945038576535e-05
4.06526340915895e-05
6.06279985734659e-06
4.73676084170825e-05
6.06544638575346e-05
2.45169275221629e-05
7.71267642001364e-05
3.63844759532919e-05
4.61999704838946e-05
5.4899385802266e-05
3.06305551966222e-05
2.69624477823693e-05
1.66883283780596e-05
3.30489301313707e-05
4.67501315311822e-05
2.19766954418232e-05
2.82150615603136e-05
5.24846700644202e-05
3.6753558485489e-05
5.21703679101184e-05
2.88087967461669e-05
4.42832593397427e-05
1.96780066241428e-05
3.8984127012099e-05
4.29610791057045e-05
2.79756048680399e-05
4.54904169504798e-05
2.55708994880831e-05
9.01251846806183e-06
4.71585552239331e-05
-6.14560798479595e-06
3.07074080970808e-05
1.41762309645358e-05
4.21505860672133e-05
1.5599645469501e-05
-9.38432093077406e-06
5.78088883527124e-05
2.73145806704583e-05
4.08067912099136e-05
2.04182046489932e-05
2.62478380878947e-05
3.60174603058547e-05
1.38611385195922e-05
6.45007952541099e-05
4.2189562786232e-05
5.47164404380068e-05
4.92302434744116e-05
3.95575860423541e-05
5.09307624940643e-05
5.91100837409308e-05
-8.57577981187528e-06
6.03699914449341e-05
2.81046752365364e-05
3.22390969749281e-05
4.86678513091165e-05
4.9628185401021e-05
3.36399181357527e-05
4.37692084427081e-05
2.93009565760731e-05
2.50257596055244e-05
4.93126340392266e-05
3.72239577373004e-05
4.74972714699303e-05
1.5158331646843e-05
2.59629931733816e-05
6.19651767717982e-05
1.57955839479158e-05
3.37718233351403e-05
4.41118140622507e-05
1.21651036456898e-05
3.23314834917023e-05
4.22101893800809e-05
3.63316693263978e-05
6.12412053991177e-05
1.79170349499746e-05
1.26624052072868e-05
4.54395370218741e-05
3.88038917233454e-05
2.92195954166873e-05
3.23290209453032e-05
4.08832377337615e-05
6.39746358519733e-05
7.20001758775776e-05
-7.40916424516327e-07
2.75081080827529e-05
5.49169551827444e-05
3.04956786510933e-05
6.10297527293056e-05
5.39126396527471e-05
2.87845322619163e-05
2.23272081912857e-05
2.43003749172156e-05
1.96539746369146e-05
1.77617670623371e-05
2.86565715715227e-05
4.62363139963496e-05
2.37650721169066e-05
4.8876452062187e-05
2.03571744448363e-05
2.83890071871046e-05
2.94672894109077e-05
3.93577713874372e-05
1.35994356115917e-05
4.58850443121601e-05
3.25212159550101e-05
3.67075784328342e-05
2.32798895151054e-05
7.6454514934541e-05
3.63206996271177e-05
3.60989401975002e-05
2.17324924387576e-05
5.20827602858668e-05
4.60383926012222e-05
8.19164822361299e-06
8.06740145959495e-05
-2.00585329170951e-06
1.69818903810861e-05
3.02750359235146e-05
6.83523548227285e-06
2.97881604297089e-05
3.67722657375812e-05
2.42047026024305e-05
-2.160667270538e-06
3.38942487342762e-05
6.27321892987148e-06
4.89591441390906e-05
4.2186281235428e-05
5.92669753199793e-05
2.5270469108789e-05
4.62891523699507e-05
5.58519687384194e-06
2.72200945529238e-05
4.48589645520067e-05
4.40971338001003e-05
4.7230258462836e-05
5.54953327966433e-05
5.66955361276161e-05
3.93451860818698e-05
3.302926333002e-05
4.75347651818925e-05
1.57240045767728e-05
2.76051327781751e-05
3.07368827440854e-05
3.71989165232845e-05
3.37840414103632e-05
6.16572028512942e-05
8.06920335264239e-05
2.29839604983776e-05
6.01463817411271e-05
1.89409721571369e-05
5.22804739076595e-05
4.03813076361258e-05
4.6220284761388e-05
5.10131910836905e-05
1.95805350989112e-05
3.49920649112136e-05
3.74849380492336e-05
5.60523714762049e-05
5.55201179065729e-05
1.07121150355396e-05
3.2882767904425e-05
1.6939072510252e-05
1.43549508177224e-05
3.73204713256095e-05
5.59373895474937e-05
7.7450000671606e-05
2.44936169902781e-06
6.48327294253805e-06
9.38047244737391e-06
3.57052047028512e-05
1.61211905539007e-05
4.76770054663993e-05
4.79217128059275e-05
4.92851040855211e-05
2.99596232360449e-05
4.68317695828833e-05
-2.82505625199877e-06
3.40016952490085e-05
5.07750597267463e-05
5.01894728523117e-05
5.59973399334255e-05
2.66132565590272e-05
5.51822947494286e-05
3.10148114420456e-05
1.98420887192487e-05
3.54043449296854e-05
3.61364110879244e-05
2.5409083686471e-05
5.28271622782831e-05
3.93821139166658e-05
4.76845546083834e-05
5.21203069329764e-05
1.46083376332056e-05
2.31917359095372e-05
2.54470096119692e-05
1.25310510838477e-05
3.62872583816307e-05
-8.06344289634066e-07
2.71944236327124e-05
6.67985591128725e-05
1.28860551624073e-05
1.15123088098963e-05
3.99569429604574e-05
3.10565873193412e-05
-2.54238966201884e-05
-3.08324922202562e-05
1.02039683864003e-05
6.61519578763707e-07
3.85828103338478e-05
2.06286833606434e-05
4.62703004931462e-05
8.08324373550196e-05
2.65329588921489e-05
2.83025553399277e-05
4.06475415071175e-05
2.3994002702396e-05
2.59528480143306e-05
6.64600170087388e-05
2.79667117546579e-05
6.05368065464067e-05
7.83063090948167e-05
2.82959596786074e-05
5.25466746874696e-05
2.46700555707633e-05
4.33940017049498e-05
-1.4366999759036e-05
3.15856024567356e-05
5.69822863068455e-05
3.24422315292115e-05
4.87283742436357e-05
1.51936093408674e-05
6.46633780971094e-06
9.3143399175389e-05
3.82328835724273e-05
4.89194361808155e-05
3.3257601281489e-05
4.18412378094316e-05
1.86559496015316e-05
2.73410944211458e-05
3.51424256306099e-05
5.29951260261797e-05
4.23228643007445e-05
4.04900617172413e-05
5.34388324945031e-05
3.89448239213534e-05
2.76433522199031e-05
3.3639801650459e-05
5.8861072632543e-05
2.09474138864296e-05
5.32109599623134e-05
2.77131412002915e-05
2.170648056857e-05
4.11554427679992e-05
3.43235371305515e-08
2.20875645300233e-05
2.46580999525771e-05
4.33026332876423e-05
4.97503313149898e-05
3.29545793611584e-05
-6.2311374868137e-07
3.84298442382519e-05
1.88171076570676e-05
5.48858158836609e-05
5.2905701757522e-05
1.80960924372595e-05
4.28820573925659e-05
3.43845538626826e-05
3.54951193341215e-05
4.05657958372069e-05
2.99197942404669e-05
3.33682984864537e-05
1.22544858211879e-05
2.66657612111153e-05
3.9536676231215e-05
6.87194461702626e-07
3.25344683340677e-05
1.64533766859979e-05
5.33837761876059e-06
3.83536541038542e-05
-5.25397441383976e-06
3.38250423771107e-05
4.43451525476285e-05
4.86186883672499e-05
4.22269363724031e-05
4.22434750762474e-05
4.87745403259466e-05
3.84239761447705e-05
6.23941308346425e-05
5.31715817561569e-05
6.46397449404062e-05
7.95053578644431e-05
5.44863564919221e-05
6.89758186317919e-05
1.58113603175135e-05
4.53981825373026e-05
1.74899523423327e-05
4.30944721411826e-05
2.46796912195839e-05
3.71104176496953e-05
2.31148909081054e-05
3.56674020290455e-05
4.24351524013802e-06
1.80988111596177e-05
5.14734089233822e-05
5.24922855535983e-05
3.07018996974045e-05
1.53820777184816e-05
2.04269238206204e-05
5.27320517744728e-05
2.70239581717583e-05
-1.66597378778689e-05
1.22428910276221e-05
1.06090338483398e-05
1.12794348883244e-05
4.51442957730282e-05
2.17006684278328e-05
4.69274403925922e-06
2.09203055719795e-05
3.06495417957251e-05
4.1617306934238e-05
4.96807986514743e-05
1.55469555814751e-05
2.72192724460601e-05
1.91764878208504e-05
3.75768267331346e-05
4.52169430100356e-05
1.1654086037061e-05
2.85766298431175e-05
1.46440579733709e-05
3.35332152142863e-05
4.29403467762309e-05
4.71057643115483e-05
5.33035435314883e-05
6.23139274383888e-05
1.12375843586962e-05
6.2172970072609e-05
3.01925780563629e-05
2.76683734262188e-05
1.86319026691035e-05
3.09439348707374e-05
6.29076907387712e-05
5.24950178777605e-05
2.2508793080484e-05
4.18937383318965e-05
1.46070242225904e-06
1.06675077649798e-05
1.612763044422e-05
2.90144563335656e-05
2.49328183708477e-05
5.20245754157129e-05
1.80572302136619e-05
3.01966727546813e-05
4.75605858297604e-05
-5.96914670638855e-06
3.54485796664197e-05
2.02609509911449e-05
2.28272665441563e-05
3.89787584384999e-05
1.65142922814014e-05
1.10513660580198e-05
5.49823959105936e-05
1.05484691217866e-05
5.12845011757523e-05
3.54940416011746e-05
-1.11151287482455e-05
3.01887828440417e-05
1.16253116173788e-06
4.20784045726329e-05
-5.57621068078836e-06
1.21329827107578e-05
8.6431755614249e-06
8.36806710261027e-06
3.0030456640792e-05
2.04647099578869e-06
2.2998319398814e-05
4.1427340410576e-05
2.8378277753722e-05
3.57020550888067e-05
3.34393143614236e-05
5.39560689344496e-05
9.33742354274563e-05
3.7303790576568e-05
7.57139405605675e-05
6.31485344671361e-05
7.66094688714322e-05
8.53990935155859e-05
5.31201062700085e-05
9.54220937705473e-05
1.81104916996193e-05
4.84714706446642e-05
3.44285119090959e-05
3.11908685816533e-05
6.02762155042231e-05
1.3644464206242e-05
6.00447845229564e-05
1.75670997247185e-05
2.07455644211312e-05
4.27773697033282e-05
4.16047105096218e-05
2.21111279064591e-05
6.86897984924194e-06
-3.1910219548125e-06
6.2299065540568e-05
-1.87456898962496e-05
2.79672643660054e-05
8.35685097305816e-06
1.25103395048451e-05
6.50749978779133e-06
1.16786812884956e-05
1.1436774613215e-05
3.59048537692387e-05
3.55812652215135e-05
2.45965481593968e-05
2.15366695921629e-05
4.83981041462169e-05
6.11878377336755e-06
6.74507525884989e-05
4.18915056775124e-05
-2.41691757802775e-05
3.83563801906241e-05
8.18079927781637e-06
1.13548614811318e-05
2.70010293576143e-05
1.76139889554758e-05
5.32315996877361e-05
5.39112496437071e-05
4.49836296463508e-05
4.27518525269725e-05
4.82237690511068e-05
6.68608913962654e-05
6.37194538713772e-05
6.60260194401893e-05
7.12851956644205e-05
3.51135473625451e-05
3.26572026012493e-05
6.62401273646541e-05
4.34995607929497e-05
5.89136131875286e-05
5.52020912281834e-05
7.80141892015978e-05
4.68330761910312e-05
4.41757025831781e-05
9.30826058644323e-06
5.84684831716715e-05
-3.85249831936445e-06
2.18825379612961e-05
3.49395766054922e-05
3.45535825279302e-05
3.54091573586016e-05
2.17414081564452e-05
1.07077593091082e-05
1.93972076913315e-05
4.42510646196933e-05
1.90135086752045e-05
1.44149422388931e-05
1.76999454264874e-06
1.93654275666051e-05
2.32490264642234e-05
4.23963251872675e-05
3.79522863255514e-05
3.18362094068126e-05
1.1033025918602e-05
2.87386900600616e-05
2.09254080723248e-05
3.80798719543732e-05
6.14507980734953e-05
5.60100799973581e-05
2.72047499853753e-05
6.56627401032215e-05
4.82894734074287e-05
2.71627448224694e-05
4.77943685221944e-05
5.07213110658929e-05
3.28411111961842e-05
5.91010750420064e-05
2.35687340937716e-05
7.63393227344308e-05
2.06990241575988e-05
2.87633907345251e-05
5.61264461783042e-05
8.37350414307208e-05
5.64454794368431e-05
4.79098108244415e-05
3.16323396016464e-05
4.7056602593859e-05
3.23679616790484e-05
2.59669035606813e-05
4.80642768245082e-05
5.45090483352651e-05
2.43592736342629e-05
2.39845446391496e-05
5.12605099850913e-05
4.69795865652372e-05
2.99947139525126e-05
8.5941154818672e-06
5.4959386755067e-05
3.08425050250238e-05
3.31946337661289e-05
3.9773281852823e-05
1.05074609679049e-05
3.96621866954914e-05
2.04058273756973e-05
1.04328008699681e-05
3.76021780451369e-05
-6.59732473444259e-06
4.61002828804959e-05
3.09215635285833e-06
2.90609451781212e-05
2.35614753880862e-05
2.00698437932019e-05
1.76031026663564e-05
8.86469879245223e-06
2.98751322264886e-05
1.35388892406101e-05
1.02292267955567e-05
3.76560750922992e-05
3.85913644160165e-05
3.59395028186044e-05
-7.61691403033921e-07
4.95174578707396e-05
4.06062037122902e-05
3.73034829020904e-05
7.92504282935772e-05
5.40480161553475e-05
4.41810084567013e-05
5.44853447215747e-05
3.45694904472204e-05
8.30613326541823e-05
4.91224382462041e-05
3.86803523230562e-05
7.65363594992407e-05
3.03241869499282e-05
5.53091354011046e-05
3.07521662047213e-05
8.91906585123939e-05
1.74694495106796e-05
1.85375644786882e-05
3.44280031901571e-05
6.50863653391119e-05
2.38029949871962e-05
2.21532263522141e-05
1.50197226420741e-05
3.64114895673562e-06
2.1705132784156e-05
1.07257603714005e-05
5.71024956606031e-07
-4.23851420940644e-06
2.10973334818792e-05
3.43287069583809e-05
5.27862413758167e-06
2.15225661014462e-05
5.0422631114583e-06
2.12493595800564e-05
3.49154081411001e-05
4.8489934399914e-05
3.47682457525423e-05
2.99504516122413e-05
1.56130408237865e-05
4.02366627187025e-05
3.17479588992043e-05
-1.84358976877176e-05
8.32278892825276e-06
5.75271963735056e-05
4.0615924255051e-05
3.26171390853243e-05
5.17936875876145e-05
3.57645403017393e-05
4.5755481576016e-05
2.95530026111711e-05
3.73243942822217e-05
8.37516627052109e-05
2.19340658329015e-05
7.15529031204667e-05
3.97039297321916e-05
4.64290723460588e-05
5.05761521265435e-05
6.63101631798509e-05
5.65136139825556e-05
5.26144154005193e-05
4.12940808866531e-05
3.37543690464636e-05
6.22633222986617e-05
3.28239793213163e-05
3.66012429243599e-05
3.85976475863703e-05
4.79621503906876e-05
5.0865815066949e-05
3.70233391625412e-06
2.74836811904146e-05
7.23507008879679e-05
3.8296445711921e-05
6.84576156499211e-07
1.84952564677471e-05
7.04861314331986e-05
4.864780590228e-05
2.21601674033683e-05
1.39314651436927e-05
1.54448769794735e-05
-7.9012651172047e-06
1.36227930666291e-05
1.72831441533359e-05
1.15894459469934e-05
2.20955596845867e-05
1.81844477802262e-05
2.31772316562028e-05
2.84826989302771e-05
2.97337648299886e-06
3.37680097566951e-05
4.94826597382207e-05
3.35694946663331e-05
5.53934905232883e-05
3.62539775555516e-05
2.92863072690257e-05
6.29973493999762e-05
5.74506142411847e-05
9.5432329363383e-06
5.02926360215895e-05
5.15724634612769e-05
5.71999435077208e-05
4.33815799275578e-05
6.65526278540066e-05
4.63143754239197e-05
4.0083550385412e-05
4.7864244783926e-05
3.44633782891646e-05
4.87917183133731e-05
4.45571375437962e-06
5.00072156186723e-05
4.2761830611554e-05
3.04049836623552e-05
-6.35348960446795e-06
1.90178893771439e-05
4.71477868169531e-05
4.6207106959992e-05
7.10463636395838e-06
6.07176022196636e-05
4.14971516080693e-05
8.84841065847212e-06
1.7318207011312e-05
5.00545437443359e-05
2.92384653424692e-05
4.34941449089859e-05
3.29135413890617e-05
5.03805573007876e-05
4.55470934353773e-05
5.94980300709121e-05
5.25354451991631e-05
1.35074469154666e-05
4.79632103901961e-06
9.04628643789124e-06
1.98231067903409e-05
4.53357376416879e-05
3.55168891764754e-05
3.90272521301327e-05
4.26427562144641e-05
4.81268670176266e-05
1.13210194163203e-05
6.21072745689078e-05
4.15651842114564e-05
-1.21327815301382e-05
4.30483544427696e-05
3.93581167439935e-05
1.68268541876364e-06
4.45307725018741e-05
1.4304984785519e-05
5.78777278538966e-05
3.17723155553753e-05
2.69801829203451e-05
8.54543652104979e-06
4.94224752327875e-05
5.02061080140312e-05
7.55997193123802e-05
5.75868437351193e-05
6.28967798407158e-05
7.28838417089142e-05
2.1417108379427e-05
3.31420080300766e-05
4.74283958462308e-06
3.52354445349171e-05
2.22581915725941e-05
3.1718602173468e-05
3.72089378045723e-05
6.01185033933743e-05
6.49555452038349e-05
2.81205290003043e-05
-2.29638996135907e-05
5.51347596586264e-05
2.40873247621805e-06
3.29603384050893e-05
4.47401578418209e-05
1.25584936157106e-05
3.65615176050344e-05
9.89561099804723e-06
5.02785144616344e-06
2.47914697643843e-05
3.54579209136963e-05
-8.34381556006428e-07
4.94771511917234e-06
2.33241420264904e-05
8.51614170236689e-06
5.74551528193865e-05
5.10610342358118e-05
4.38169626636692e-05
2.39318486397844e-05
3.24891808996539e-05
5.48424290685964e-05
5.28779618986627e-05
3.93539724769994e-05
5.09200329890727e-05
9.02174330213301e-05
5.11460522390239e-05
4.44504367157055e-05
2.94086680683453e-05
5.01101619748759e-05
4.08060214611936e-05
3.85939278817946e-05
4.156450419143e-05
3.9575156780816e-05
5.14891425277514e-06
5.26311324668293e-05
5.28013647871044e-06
4.32083620022455e-05
3.01114931263062e-05
2.07197445710282e-05
1.10640528874454e-05
4.16151822184102e-05
3.71137176959526e-05
3.02638028075941e-05
2.11600166588503e-05
7.8609250416255e-05
4.41812070002767e-05
3.23386806200151e-05
3.33163739337272e-05
3.12621689338661e-05
2.92112166648776e-05
-4.22806664567095e-06
1.34616084797654e-05
1.98191042848825e-05
4.07732653901996e-05
2.51076554519819e-05
3.18072844744647e-06
5.69080335469593e-05
1.50703654194389e-05
-8.17709870727717e-07
1.79236557363803e-05
3.87485285381916e-05
4.5635421257772e-05
4.92025959603835e-05
2.61924702555871e-05
2.94542841848954e-05
2.37843459518576e-05
1.78063323462925e-05
2.06183857801536e-05
2.26895505061421e-05
-1.05539038829477e-05
2.70017745077589e-05
4.10695362345778e-05
5.84367204019695e-05
1.77371273102283e-05
1.79521278054557e-05
5.56778565964057e-06
3.26472398640638e-05
2.98792476188214e-05
5.91001325595116e-05
5.22774548190112e-05
3.5303149496886e-05
5.19205951084483e-05
2.64391278067766e-05
6.36170849989862e-05
6.07639775301579e-05
5.75638059636217e-05
5.36708112896095e-05
7.30479606118181e-05
3.65505972755812e-05
1.79717550537001e-05
-1.32738299027648e-06
2.11337766951639e-05
4.35591641219875e-05
3.87806041465476e-05
3.67255352948488e-05
2.43963079469629e-05
4.38719456494096e-05
3.81910688759062e-05
2.55069606998071e-05
2.35372065218459e-05
5.33592763182983e-05
1.66521464360584e-05
5.37991112148839e-05
4.18716899750859e-05
-9.81210626600604e-06
2.48941012669655e-05
1.02687739747844e-05
-1.50582597329186e-06
-1.46821521815338e-05
4.86076101867719e-05
3.68416714038845e-05
8.27501691720286e-06
1.79192634065902e-05
5.26891521744284e-05
2.44491415733596e-05
2.05765383449027e-05
6.64136616280641e-05
6.40329587580064e-05
5.87066322791738e-05
6.10465216714813e-05
6.41322666979638e-05
6.18650115505951e-05
3.84314550361299e-05
4.58995955260593e-05
3.56376007712865e-05
6.84034428381974e-05
7.05125891483266e-05
3.58720181742782e-05
4.25293190445235e-05
5.52167307819276e-05
4.63434776543121e-05
1.41459763615274e-05
4.75897121691608e-05
6.83875286502182e-06
1.43052405322974e-05
1.01794704245157e-05
5.88238139826592e-05
5.91833787962249e-05
1.00056092531757e-05
2.23385715430597e-05
1.82443646446952e-05
4.31031832315016e-05
-7.26042857462592e-06
-7.80495464366401e-06
2.47902920099492e-05
1.74707801482192e-05
1.03768299271512e-05
1.36181351310044e-05
1.45302047673762e-05
2.35503947949367e-05
3.24753520621698e-05
7.1104151025844e-05
4.28326921147364e-05
1.79298082691326e-05
2.51950859181367e-05
4.15156388374743e-05
5.0419744733233e-05
4.73834548700656e-05
4.06693583147817e-05
4.67348427557612e-05
2.21378428620948e-05
3.47085018887602e-05
6.25633880677862e-05
7.00430599677339e-05
5.50733104701455e-05
4.1069913320749e-05
6.04351084346927e-05
3.06042394679665e-05
7.62773238582144e-05
4.6199715607228e-05
3.4040404337952e-05
1.87779386371243e-05
6.27183559269582e-05
1.39142034019918e-05
4.93295031810543e-05
3.48281717683121e-05
4.82352949051525e-05
1.78512855666166e-05
2.87197169658961e-05
2.30838411607667e-05
3.16429170060133e-05
-4.73881659723569e-06
1.48355021718464e-05
3.34148650624822e-05
8.99114600620515e-06
3.90020966091354e-05
3.33817910991909e-05
8.53586527624916e-06
1.45030811233953e-05
2.71456858845135e-05
9.6936557149282e-07
3.2837404214388e-05
1.54529361896841e-05
2.38765649253492e-05
5.16012146024508e-05
1.0255605110087e-06
4.34608700932803e-05
1.33961900262337e-05
-9.73110531150051e-06
5.80366811964517e-05
6.08269475401592e-06
2.72134153379483e-05
2.39188407202949e-05
4.09786432516915e-05
1.82129372869089e-05
6.19485537545719e-05
6.13102263444557e-05
3.83027556028804e-05
3.97080877392789e-05
6.85082084065724e-05
6.01949860416914e-05
4.44254490448584e-05
4.29452276612613e-05
6.36913208218068e-05
4.00282636215175e-05
4.86307207110793e-05
3.89746026296097e-05
2.09172775453167e-05
5.2766691905576e-05
1.7125285332589e-05
1.31755693809286e-05
2.81270308416047e-06
7.66048867525286e-06
1.14073379175001e-05
1.23740894982447e-05
1.40489207104108e-05
4.5712435786638e-05
1.225649445487e-05
4.52773704530627e-05
4.36801282271546e-05
3.38703901532257e-05
5.0708733157418e-05
3.52237673781211e-05
5.17581087741433e-05
9.00517734247971e-06
3.02039097549326e-05
2.73500887500535e-05
1.87552798914775e-05
-2.26326670153994e-06
-1.57394896631934e-06
5.82552913491181e-05
2.97023430124792e-05
5.46427937912989e-06
2.76714490753278e-05
4.58505896403176e-05
4.49810913463323e-05
1.95021023548531e-05
4.26741012129224e-06
5.90543795810471e-05
3.06712366947658e-05
4.25246930418214e-05
3.94011201981049e-05
5.55896697663774e-05
4.63392585340428e-05
1.14893200915152e-05
6.46584942762744e-05
3.60211412554707e-05
3.66722193380004e-05
4.08171443362361e-05
4.85078647804997e-05
6.13395936519689e-05
3.94834164569827e-05
7.52647354680904e-05
2.75307853747629e-05
5.23917882291351e-05
3.74704951754647e-05
4.44947329478306e-05
3.39787234827838e-05
3.58973696818879e-05
5.39899016525135e-05
5.22396675444513e-05
3.78334662463177e-05
6.54806336082766e-05
3.19370994893867e-05
2.16329856058557e-05
3.09630372463611e-05
2.65526353055761e-05
3.27860617008875e-05
-7.0923609737986e-06
1.50426879314986e-05
1.89492435365342e-05
6.06660261731682e-05
1.90944972401157e-05
2.65344889144378e-05
3.20065065803651e-05
2.90241317569738e-05
3.30945056451858e-05
2.52435719112423e-05
5.24073257832229e-05
4.52400236905602e-05
3.17018570768666e-06
4.31037867424381e-05
-3.29735173160043e-07
1.92339415273732e-05
2.33745598631714e-05
5.71279202612062e-05
3.64434127416511e-05
6.69538697554757e-05
6.46028679037603e-05
5.01127175487987e-05
1.75515281608696e-05
1.64039033881134e-05
3.50373303732187e-05
6.75438492806276e-05
5.26508708268249e-06
1.13971232960974e-05
3.31893395666284e-05
7.63800914145306e-05
3.34663528211622e-05
4.84022560607518e-05
2.20580608983149e-05
-1.23788331745972e-05
3.30537820389701e-05
2.449277501171e-05
2.35015298436402e-05
5.1044979539996e-05
6.58051499862975e-05
5.06938322194242e-05
2.41554772745691e-05
4.85842691584849e-05
4.073838377868e-05
1.76556684329484e-05
3.3267433928406e-05
1.58926444327403e-05
7.11509464664037e-05
3.45687239313931e-05
3.04555286887907e-05
3.71951887255147e-05
1.69835566019464e-05
6.10455947384686e-05
1.11867585764722e-05
2.19515127017233e-05
1.85033572703147e-05
7.11077610882025e-05
6.14013989762059e-05
7.46337915561068e-06
5.45236575945551e-05
3.56626872867247e-05
1.83101890760292e-05
4.78708678292255e-05
3.46180431061135e-05
5.48071681241604e-05
6.86236890232336e-05
1.90487008181317e-05
-2.37140959215426e-05
5.33029032965192e-05
2.63012695192176e-05
3.20107848317747e-05
5.14197961072771e-05
4.24655126882097e-05
4.68666309710022e-05
4.55952046951972e-05
1.49764066905101e-05
3.54920567323811e-05
3.84565053347448e-06
4.79021345046619e-05
4.9865818478526e-05
5.95831947833223e-05
2.10206820022915e-05
2.94842035837088e-05
4.60303185189451e-05
5.1023695040693e-05
4.01186052484563e-05
4.39325060189846e-05
4.28703229374931e-05
3.21953983864458e-05
2.14935018077149e-05
4.05598496486462e-05
2.70972409839385e-05
2.14814545914037e-05
3.32828616918936e-05
4.98632206270652e-05
4.49894443813366e-05
3.20456821496209e-07
3.58530151602049e-05
2.80535511404491e-05
-1.46332852540974e-06
5.18971246645109e-05
3.42282343806885e-05
2.23999969871433e-05
1.71948933127783e-05
2.21796890612112e-05
3.11893552044504e-05
1.33387895707315e-05
4.62001704756077e-05
4.46451248347032e-05
3.95320324926416e-05
6.8237656797928e-05
