# Supplementary material for: Research on computational propagation and identification of mine microseismic signals based on deep learning
Source: PLoS One. 2025 Oct 22;20(10):e0334641. doi: 10.1371/journal.pone.0334641 (PMC12543183; doi:10.1371/journal.pone.0334641)
Supplement: S4 Data — (ZIP) [file pone.0334641.s004.zip › 000100700001685.xlsx_0.txt_24.txt.txt]

4.64084633056696e-05
3.67885177283279e-05
-1.18833931093149e-06
4.08512275674696e-05
3.38365666867425e-05
4.94336270627927e-05
4.11669737557632e-05
3.06419719616423e-05
4.86068950966271e-05
4.06072188054156e-05
3.96135673423785e-05
3.85536786240688e-05
1.5097450882191e-05
7.03353571499605e-05
1.0379775295585e-05
3.64533940202964e-05
4.71003612757057e-05
2.7201912123182e-05
-8.39355684135244e-06
9.47231990222993e-06
4.30380137023189e-05
3.14451092887496e-05
1.55759960180888e-05
2.75723369068939e-06
1.136891766251e-05
2.89417540173136e-05
2.98651532093405e-05
3.50796315045603e-05
4.53775030606507e-05
4.84884958768587e-05
5.78805126762919e-05
1.57221539520091e-05
3.81343905790012e-05
3.88810624929338e-05
5.10030052303289e-05
1.75689766621953e-05
4.13409865993926e-05
3.79349997899022e-05
1.97801514836816e-05
5.36663827122041e-05
2.97419565569329e-05
3.07525299204873e-05
2.73563342717188e-05
5.363240868237e-05
2.93608755364369e-06
6.43341516543069e-06
4.9444158450705e-05
2.19734616982533e-05
3.51406148184322e-05
2.53370022119773e-05
5.49358162511201e-05
4.85120567327267e-05
4.19959187121333e-05
6.39616204885922e-05
3.84418960985925e-06
5.52393146305391e-05
4.71549712505326e-06
1.33193095881204e-07
5.61330053253307e-05
5.17859984871588e-05
3.38162014771537e-05
8.27075110177923e-05
1.24577223324979e-05
4.49560341055279e-05
4.4631044270362e-05
3.01824377434706e-05
1.2778111168647e-05
3.74227993554833e-05
6.22384494017695e-05
5.1012333935516e-05
5.16496317351412e-05
2.86502916973203e-05
2.54063446306101e-05
4.87332869711668e-05
1.50695732431395e-05
2.28200974073458e-05
8.32624265614035e-06
6.90218974659592e-05
7.06418444104431e-05
2.85550560129884e-05
3.19172494663566e-05
5.95642020986438e-05
8.18343008425084e-05
1.50454945587842e-05
4.24356566049302e-05
1.71424337871235e-05
5.34535303581481e-05
1.19357381807737e-05
5.64036238252053e-06
3.41396651207122e-05
2.32656456252319e-05
4.50608797667712e-05
4.66478498992875e-05
-1.22342383252861e-05
-5.67686979599447e-06
1.8571193332282e-05
2.25705316935657e-05
4.50497890406547e-05
4.02300051734616e-05
2.64809210713707e-05
5.91616852042531e-05
6.86814620939543e-05
3.93070804113948e-05
3.96790293668567e-06
2.81625474229094e-05
4.8733883667926e-05
7.15973225731229e-05
1.97336901228912e-05
4.76758620135642e-05
3.82006643327399e-05
3.88165093900895e-05
9.25619593491449e-05
1.1260818852946e-05
2.60500177195588e-05
2.86349973925064e-05
4.21208537050469e-05
5.63823639851673e-05
8.11286907747233e-06
7.03657287693711e-05
4.72883937350585e-05
5.5431144615641e-05
6.89855335646777e-05
5.88602639475116e-06
5.46966500733636e-05
4.534918084993e-05
5.5777081050642e-05
3.80334773611087e-05
5.33349921693461e-05
1.40142956216249e-05
3.92364552469373e-05
3.67756951550708e-05
2.11206331631128e-05
5.31956199374882e-05
5.15886348946862e-05
-8.14783134186029e-06
5.14981742856285e-05
2.92213993568416e-05
3.19437182365293e-05
3.81469012272779e-05
6.68584230988324e-05
-1.82880157908024e-06
-1.23904581625507e-05
4.22851197714548e-05
1.78032827456024e-05
3.84282672319132e-05
1.93227477608627e-05
3.38881386819428e-05
3.4178454665361e-05
3.72699848194804e-05
6.16726800554256e-05
7.33396304095472e-05
1.54511461761381e-05
1.11127309832844e-05
2.62603889324991e-05
3.37900166057867e-05
6.59183417789164e-05
2.76251192201797e-05
5.72347210652872e-05
3.77476370700367e-05
-7.00872695876715e-06
2.95037989885191e-05
5.17085131673177e-05
4.48687484225839e-05
5.73707544733279e-05
1.08888942868319e-05
-6.92595195226575e-06
3.25173872437268e-05
4.84377793253894e-05
-5.88976248978422e-06
2.25092161386062e-05
2.08774762012869e-05
-1.49993699703598e-07
3.8975414883038e-05
1.82497026263791e-06
3.20702384983459e-05
2.35460039780636e-05
2.93975144419988e-05
1.71287301406339e-05
1.15568441594077e-05
4.39428119036347e-05
3.11961787467228e-06
3.54825907959739e-05
3.12334478234175e-06
5.86916424791183e-06
1.97009720228358e-05
2.71172741158362e-05
1.6031706794909e-05
4.03425134110005e-05
4.76357111745884e-05
4.36580176773557e-05
3.01131393958773e-05
3.39279012168635e-05
2.54344391480686e-05
3.79323139612473e-05
6.71736186780043e-05
6.67782321072872e-05
6.27120821137364e-05
4.9299881080744e-05
2.76748723796099e-05
5.69356448604397e-05
2.37721857574507e-05
3.73764417600648e-05
7.60661765322144e-05
5.42035023981686e-05
4.70627707197721e-05
4.08263002878629e-05
2.85431116872108e-05
9.00089658607774e-06
5.75545303058332e-05
4.15184673626166e-05
5.86843674147472e-05
2.34504402100197e-05
3.51229882232591e-05
5.45598016573721e-05
1.53351292188146e-05
1.15570268663444e-05
6.77137110560818e-05
5.46190726867525e-06
7.4496432742715e-05
1.30219627589411e-05
1.34876672460446e-05
2.97185488316737e-05
2.9497854100551e-05
2.2900256748738e-05
1.23089501647214e-05
5.52527401042648e-05
2.72583315597216e-05
4.69556750735876e-05
5.73719191888944e-05
8.24664876920533e-06
2.3736361104163e-05
-4.84079293198894e-06
1.72084846161161e-05
3.79421241863163e-05
5.16368357357067e-05
8.94707149621711e-06
8.67620504750556e-06
4.75651347951908e-05
1.19905144969525e-05
4.76980394384526e-05
3.68236131616689e-05
6.630910985187e-05
4.64896791405716e-05
7.23337107399654e-05
5.42191571638738e-05
4.43730058244183e-05
2.65955022429143e-05
2.42498460775065e-05
3.43990948054884e-05
5.93954988399817e-05
1.0081959556898e-05
5.82360062107885e-05
1.82706517352201e-05
8.35104058203012e-06
2.12312213739702e-05
1.18599014303902e-05
1.63782610923399e-05
3.56223335210718e-05
6.92373747174506e-05
6.9271766467542e-05
5.21418657314613e-06
1.95804745410247e-05
3.49213349253554e-05
1.67341998696886e-06
3.26687536678059e-05
2.63756611977886e-05
6.78024635377354e-05
5.02774845230454e-05
8.55838620038286e-06
3.05681149169811e-05
-7.65279022339508e-06
2.38498913824592e-05
3.16258735152176e-05
1.57975087394872e-05
3.90981908314298e-05
2.8388174696225e-05
2.2442489001229e-05
3.97090137408522e-05
2.86772691713763e-05
3.05495647212429e-05
1.23002615812379e-05
7.01753153718073e-06
1.46267320963278e-05
5.84931620004556e-05
2.34499782412077e-05
5.08710143036713e-05
2.12417906645837e-05
2.45327638720829e-05
5.24797535233547e-05
4.31651410924977e-05
6.86438896400533e-07
5.01079218283233e-05
3.59475513437875e-05
3.02755608743603e-05
-3.90004881018566e-06
6.66765223326104e-05
4.07540703207783e-05
4.51792361343764e-05
1.68691452357237e-05
3.48104370976322e-05
2.39792413365078e-05
4.43897267862692e-05
3.78497136178231e-05
3.73712433730822e-05
4.74988637065839e-05
3.18004560272691e-05
2.74208331228859e-05
8.96947303166827e-05
7.06559809379059e-05
1.82573722235867e-05
3.62652555822759e-05
4.76587792744665e-05
4.75098443749733e-05
4.04745290691078e-05
2.72217141193957e-05
9.62644667824453e-06
2.98491603415107e-05
6.48620629787792e-05
3.41995236934105e-05
4.35038287379601e-05
2.32298644282652e-05
3.85311320162839e-05
3.88735499653233e-05
4.49053100315332e-05
1.12416763758514e-05
2.62055282599104e-05
6.41520867542497e-05
3.21919077128518e-05
2.66891411865709e-05
3.09265191207837e-05
-9.27617442099358e-07
-1.67196103851944e-05
8.99994142741901e-06
4.49875567975294e-05
6.16662769816941e-05
3.79820800285278e-05
5.15147591027874e-06
1.12363060067821e-05
6.13717521157304e-05
4.54136015503351e-05
3.08104415282001e-05
-1.21474263481439e-05
2.69720781539298e-05
6.66836521783067e-05
5.59697811105627e-05
5.87956721673842e-05
3.97409706441995e-05
5.2581365588381e-05
1.9228396696986e-05
1.25391258543226e-05
3.29452240470598e-05
2.68218664028936e-06
1.18897681013253e-05
1.04947089613551e-05
5.44213700968326e-05
4.9808787737802e-05
5.05908118152653e-05
1.83577985571982e-05
5.77495434307417e-05
5.41722308222503e-05
1.31221613748637e-05
3.6251747443315e-05
1.2884754253803e-05
5.97925472659109e-06
1.09671422078717e-05
3.52919103852914e-05
3.73271755455171e-05
4.28297675822723e-05
6.96646388944235e-05
2.01433402006939e-05
4.50326069353347e-05
2.0634832053749e-05
5.47068949670324e-05
1.77648890492865e-05
1.50203809424781e-05
3.47943218888893e-05
3.08550055039446e-05
2.60113710449693e-05
5.13783756270455e-05
2.5260547938789e-05
3.46051672891886e-05
7.52925000225505e-05
7.77018732619085e-05
1.85796044405679e-05
3.03465857875668e-05
3.22695184833821e-05
5.39790401057782e-05
2.96801625096262e-05
3.25090054022709e-05
6.63212975787263e-05
5.04616440294155e-05
2.95075501113512e-05
1.49897318125163e-05
6.20007771937403e-05
3.54167942350334e-05
3.03614260866438e-05
1.96549017053368e-05
1.74812610341381e-05
5.16594237772218e-06
1.65733087225544e-05
-6.47126026763088e-06
1.77965160852337e-05
2.45294418489308e-05
2.52739875380892e-05
4.28987170780719e-05
1.22404821527573e-05
9.04190022099214e-06
3.95289456275286e-05
6.4161430960722e-05
6.46400806467366e-05
5.12420547837607e-05
5.09132418470508e-05
4.43982973279944e-05
4.46124987509464e-05
6.73629071135342e-05
4.43507088933842e-05
3.07438422777879e-05
2.66838954670985e-06
6.00212471993922e-06
2.79564554054417e-05
3.50302206520782e-05
3.40163938912961e-05
1.3880567016318e-05
6.09766750622293e-05
3.69848211762193e-05
1.75576086579045e-05
4.39292154405492e-05
4.13743012826628e-05
7.04163005701863e-05
3.44660563809049e-05
2.75426115100792e-05
2.37066680374848e-05
4.52146832359767e-05
3.60714587905223e-05
6.92723631659585e-05
3.16899936556566e-05
1.64128862081845e-05
4.3496620728893e-05
2.87626789347276e-05
3.50208416380544e-05
5.55780017784786e-05
2.45284379448692e-05
8.20894277030596e-05
2.86647483631056e-05
2.69083064734405e-05
3.11267265139625e-05
2.15767768509177e-05
3.58910588187775e-05
4.06688397353209e-05
4.8841418082018e-05
2.08488602262405e-05
2.00456745771016e-05
7.14908130875457e-05
2.4839240826086e-05
1.98538592099454e-05
2.23314560976171e-05
1.65488414438101e-05
4.78766935655755e-05
4.36740419811911e-05
3.28784528621203e-05
4.79221269370133e-05
5.78797794547822e-05
6.38723529167881e-05
5.01845525483165e-05
-2.11857964705925e-05
2.02416708704187e-05
3.04417855333217e-05
7.0299175824175e-05
3.20961835902499e-05
2.2614019439654e-05
6.84429478396183e-05
4.93362890701374e-05
2.07630205002457e-06
7.29218675464729e-05
2.1106243329905e-06
2.24792930216206e-05
1.25859003277168e-05
2.46524852066917e-05
4.98005688461889e-05
6.58072232128553e-05
5.78592849943534e-05
1.47223684093611e-05
3.26675023406061e-06
3.29660827074684e-05
1.95122535517387e-05
2.13348541559575e-05
5.97983236755957e-05
4.69169247771969e-05
6.37084339033671e-05
6.66040107493117e-05
-7.97656752295378e-06
4.95111677817464e-05
1.35703958395433e-05
1.76044727394073e-05
3.0226121610411e-05
6.09935858419727e-05
3.80053512722698e-05
6.92786773511384e-05
2.2199013791242e-05
6.79455149803969e-05
2.48846526488413e-05
2.26752084962881e-05
4.77371856823535e-05
3.81242660624791e-05
4.73322046955482e-06
3.02833125878422e-05
6.61071582075464e-05
5.18981882580572e-05
3.43138699755464e-05
1.89168296768699e-05
1.59902913201244e-05
7.89992447019444e-06
4.89980729031124e-05
3.05087294375123e-05
4.32846922274172e-05
5.64392919256501e-05
1.69887319309563e-05
-2.46929834710968e-06
9.21043277557482e-06
-3.05852961844713e-06
1.88477999420536e-05
3.86740350180448e-05
1.08129784705512e-05
2.3513310184024e-05
3.80171901733534e-05
3.90963976131821e-05
3.66767406760648e-05
2.67901301257695e-05
3.81188684763195e-05
4.62407436748645e-05
5.80665570587303e-05
3.98014879576433e-05
6.26164335957033e-05
1.19141223240934e-05
-2.8208056306952e-06
5.85395917404403e-05
4.40500150648604e-05
6.51368779136655e-05
9.01297203732364e-05
7.97693922035406e-05
3.65262288558654e-05
4.1873053126761e-05
6.41011622058806e-05
6.36604064838619e-05
6.20037456343179e-05
2.7116737405082e-05
4.43833924441969e-05
8.57678365272983e-06
3.27566783144962e-05
4.8530701961088e-06
1.53566301393312e-05
1.84808355336821e-05
3.71455004815695e-05
1.48361672329549e-05
4.26534321496401e-05
2.07034477488874e-05
1.94788344644719e-05
2.67847180356872e-05
1.39553057807732e-05
1.57405329490538e-05
2.152045628199e-05
4.29979734245232e-05
1.27574257801225e-05
-2.60214349262722e-05
3.0374230035141e-05
9.04955248100327e-06
2.68137294867025e-05
6.41213416751634e-06
2.40437524768847e-05
1.443754606158e-05
2.17524270270442e-05
5.6632591084308e-05
4.52976804181854e-05
4.01342443414877e-05
6.28215288171211e-05
1.87986564329056e-05
1.79188632916808e-05
7.90636919196247e-05
5.85721232656061e-05
2.54779373538047e-05
2.50121382604234e-05
2.9024354854317e-05
4.11666129349869e-05
6.29124795432243e-05
5.64279062968031e-05
2.54339219766295e-05
5.41893450338672e-06
3.79087619693165e-05
4.78389336501663e-05
2.98187630353636e-05
1.9356408372735e-05
1.18776261251366e-05
3.54146128699267e-05
6.8526213661065e-06
7.5500245022241e-05
-1.35540053051934e-05
1.66536490760264e-05
1.90286181583456e-05
1.60288434034777e-06
2.9436637887894e-05
3.08725119802389e-05
3.34599250149103e-05
4.61902011447908e-05
1.03687015652819e-05
7.36575947141314e-06
1.87392138141504e-05
4.08516610859811e-05
3.45679995830971e-05
3.23915301803255e-05
6.53475542455532e-05
5.92207092924402e-05
1.61916174149386e-05
3.53544582545839e-05
1.57149113163055e-05
1.45778513763694e-05
2.05126341419252e-05
-8.99686460164515e-06
4.99454920345169e-05
2.23727374627422e-05
4.21172192020781e-05
1.03968798521018e-05
3.52704855625161e-05
3.88944649444095e-05
6.6483193643783e-05
1.89464395783332e-05
2.29991383838198e-05
4.91464623525467e-05
9.18369951952166e-06
5.3633801331172e-05
5.37964156876252e-05
6.16514614375811e-05
1.73966686133323e-05
8.32236562204468e-05
4.8305379437861e-05
5.26170417637127e-05
6.408150525956e-05
2.52402065887138e-05
5.86753105493363e-05
4.4114059205023e-05
1.73970569648248e-06
-1.81415545404888e-05
4.48211184663143e-05
5.4586905109576e-06
1.91335882271577e-05
4.17018572965986e-06
4.95863907470281e-05
2.42266755530008e-05
3.89812333214469e-05
-6.23091406185483e-06
-2.4515470144448e-07
1.53892110044421e-05
8.32098322305265e-05
1.01216751353085e-05
5.43723216229368e-05
2.6172818091171e-05
3.57241213190085e-05
4.38550182255032e-05
3.65843924439115e-05
3.67860548107168e-05
8.77150903212391e-05
4.08440553658979e-05
4.75700875690154e-05
4.8761262761853e-05
4.93892066026003e-05
3.94987179559016e-05
1.65302368862318e-05
3.84754825413966e-05
3.71771475304127e-05
2.12523184459827e-05
4.88353827922631e-05
2.90780026364229e-05
4.56989620693959e-05
6.30047613353419e-06
4.8449181901654e-07
2.75321835671159e-05
3.79989619573022e-05
6.54112454266336e-05
1.69712775309553e-05
5.01724628831323e-05
6.11944356362391e-05
8.32000349740111e-05
3.15776942211623e-05
4.61574943977669e-05
3.31017045514331e-05
2.45515356363347e-05
3.21636175146311e-05
3.66658814466579e-05
3.46447826804275e-05
3.79963675781804e-05
3.16879561134578e-05
7.93506403951765e-06
5.39484643860764e-05
1.2402566206952e-05
4.08275194491546e-05
5.47197349872377e-05
2.08022224524534e-05
1.32536687589441e-05
2.39769526562227e-05
2.65770508782964e-05
2.04719375671888e-05
2.75339184556783e-05
2.60408379946784e-06
4.21590589279767e-05
5.35990406459831e-05
4.63174601120069e-05
-3.27031383126956e-06
1.02623357055281e-05
7.03510351752293e-05
5.45128343945544e-05
6.11025574902422e-05
6.4023954644971e-05
6.754775180291e-05
6.60352558365942e-05
4.84555087519069e-05
4.29121598935395e-05
1.28178603346427e-05
3.20974011791375e-05
3.40642144837415e-05
3.44766109786381e-05
5.78233700998742e-05
4.41202880227064e-05
-1.38989559052992e-05
1.52708743159053e-05
2.19455876070506e-05
2.77248086571205e-05
7.61595268920622e-05
-6.5743124707111e-06
3.53596301391719e-05
3.30342265531071e-05
-5.42169439649269e-06
3.38980038445936e-05
1.67496523975502e-05
5.93379410417714e-05
2.32811184434664e-05
2.95544757696076e-05
2.40029917808282e-05
-9.58821944985617e-06
3.20534337700719e-05
3.07009942096066e-05
1.58867806237633e-05
3.19485064531112e-06
2.07028839485067e-05
-1.85295143571369e-05
2.39746350156439e-05
2.82885507810095e-05
4.36513366710091e-05
5.28062574775757e-05
3.19304899335128e-05
4.15671172286888e-05
4.45651578625676e-06
3.32245748442208e-05
6.36280298501224e-05
2.0679236410201e-05
1.00100650346503e-05
8.43564533170164e-05
2.47809079949246e-05
4.33958578569748e-05
7.11579438645482e-05
6.07794164775361e-05
8.42603646084569e-05
4.77736366255998e-05
7.27291025302922e-05
2.62471796308691e-05
5.46521485139047e-05
3.60796455760066e-05
3.84920389598367e-05
6.17531501631612e-05
2.72683648880099e-05
2.43236559514579e-05
5.15330605736245e-05
-4.78528907425917e-06
1.89314674925698e-06
4.7110026548045e-05
3.80757147010132e-05
2.67745181562384e-05
5.57041497152682e-05
6.26601196846281e-05
6.61389392736387e-05
4.04236582651822e-05
5.59874834033314e-05
3.63955781196585e-05
2.44336644818663e-05
1.74760751179728e-05
3.45495568758064e-05
1.47381946679748e-05
1.90810836748285e-05
3.13440092995598e-05
9.64044235014439e-06
3.29297639057473e-05
1.88778603721612e-05
1.81752231105302e-05
3.12642162883838e-05
5.09885891947933e-05
3.14405874739562e-05
7.64255059024789e-05
5.23550230464635e-05
2.70239026513171e-05
5.00344573983505e-05
2.94887484897934e-05
4.32520227304643e-05
2.59843417260768e-05
3.08035309673638e-05
-6.02448990324015e-06
6.26472713679314e-05
1.94948909997037e-05
6.34288937633804e-05
7.79117646851096e-05
4.16397992150987e-05
2.59089551632105e-05
8.20822923264896e-05
2.0201514503761e-05
2.13821318129956e-05
5.4229287223985e-05
1.8590135912109e-05
3.8659737949805e-05
5.28243982115008e-05
5.09981704838048e-05
6.37870996345159e-05
4.75555869307237e-05
2.86381804981396e-05
3.95288885314597e-05
2.49197182826321e-05
3.59560585281465e-05
2.64909830246396e-05
3.85749671643623e-05
3.49609093101106e-05
4.72230095930598e-05
7.68449941710415e-05
4.41581576036125e-05
2.9535493055212e-05
1.87947209937368e-05
4.62210782027707e-05
6.83219980304662e-05
2.42884975582037e-05
1.31207468366762e-05
1.73169889211041e-05
4.02392658668477e-05
4.3793396562203e-05
2.44584948613455e-05
4.80950347032987e-05
1.93810058691974e-05
3.83501052028637e-05
6.76255314793012e-05
3.26198168596414e-05
4.74585374410456e-05
2.84947210964021e-05
3.10937057302793e-05
9.25733649285778e-05
2.97735432971368e-06
5.07079002119602e-05
3.8382873826533e-05
4.80874906524467e-05
2.61241656395535e-05
6.64980397441654e-05
6.76999332761021e-05
5.73484388229427e-05
3.33070800812566e-05
2.74898936416521e-05
6.50613315463632e-05
5.70219601035427e-05
1.42106596013216e-05
5.13771582674111e-05
2.81247658133194e-05
5.78046727083927e-05
1.99765957511997e-05
6.09402128655261e-05
1.21043091774172e-05
4.27043547788914e-05
5.53237087398538e-05
1.0922354581271e-05
3.50570162993357e-05
3.77302120652841e-05
4.66045040301575e-05
3.13647628264773e-05
8.03287070199564e-06
5.05859906448664e-05
4.47936537987523e-05
2.55552427923644e-05
1.15873474924637e-05
6.06591265056783e-05
7.73540332578405e-05
3.83321846394564e-05
2.16648821311968e-05
1.34396014365458e-05
3.059731562418e-05
1.99811254514973e-05
2.13201143999341e-05
1.10979506549093e-05
-3.18461180432979e-05
4.42463137413604e-05
1.33385595536733e-05
1.52068632236761e-05
4.82011762382456e-05
3.35769379093767e-05
3.06142938718083e-05
4.7451550622952e-05
1.01229954962324e-05
5.66118363174025e-05
5.50031113645721e-05
5.42383462133293e-06
2.9901060513563e-05
3.36945027145479e-05
4.2597706289876e-05
2.27825289205368e-05
6.74147166869257e-06
3.12224708055462e-05
3.29823934975778e-05
2.95772616115714e-05
3.83646258120574e-05
1.48723646135868e-05
2.41990528940452e-05
6.18706467120116e-05
4.99331004288647e-05
4.05296725062654e-05
2.01078471554551e-05
5.05702062940375e-05
3.6218814133009e-05
-1.82634544863033e-06
6.79990292157973e-05
3.77545283089966e-05
5.52992996714692e-05
4.96797080227945e-05
1.67399650670987e-05
6.13948302764946e-05
6.20538529983211e-05
4.22891113155237e-05
1.05636590560747e-05
2.54989258992415e-05
4.61840738877374e-05
3.32936368055279e-05
-9.41421218298383e-06
2.63946490397289e-05
4.46531673036673e-05
3.33407789972397e-05
1.74954243727598e-05
8.33786641145887e-06
5.62563397906196e-05
1.0809763426724e-05
1.13442405616292e-05
1.46518376009098e-05
5.41948739912135e-05
4.72067788976494e-05
4.7556542066704e-05
2.48544547683502e-05
1.64552097543169e-05
6.82167873415503e-05
3.49748188840261e-05
1.58848445183338e-05
3.1027085419086e-05
2.54807686193518e-05
3.04064338890865e-05
3.24897522248932e-05
5.84577699228508e-05
6.80388661361597e-05
2.15084659288647e-05
6.24633848808828e-05
3.28936389622245e-05
2.27919546221911e-05
4.62383801709935e-05
7.82202014316471e-06
-9.3471525643609e-06
3.50934868648422e-05
4.22370211356099e-05
5.09762622563054e-05
3.74592161007967e-05
7.88159700837644e-05
2.41258788205963e-05
2.22596467093737e-06
4.77153181042534e-05
4.89494470602414e-05
9.52571264776611e-06
3.77092887633006e-05
4.16107901928704e-05
6.22017059274385e-05
2.77524841774837e-05
3.07864277658681e-05
2.7729088097957e-05
3.14919223921475e-05
2.89271078109932e-05
2.4734572717571e-05
3.42219488403237e-05
9.58127755018271e-06
-1.16853528775146e-05
4.43847019142219e-06
5.9635421792948e-05
2.62342423546801e-05
7.25501900370857e-05
2.31673630017593e-05
5.41665960602838e-05
5.31999635505315e-05
3.38660347589619e-05
4.49018920312711e-05
2.12303454749929e-05
1.3039639592759e-06
6.3257876635389e-05
4.80715266734736e-05
2.608403304251e-05
-6.0000036923016e-07
4.58950563189921e-05
2.10177647467723e-05
4.02525630168975e-05
6.42644536706039e-05
5.04439580821558e-05
3.84539989757777e-05
3.93981923298402e-05
1.83793904664572e-05
6.31185153963441e-05
3.62058203302206e-05
4.42501360657777e-05
5.82354828826905e-05
2.86768013665539e-05
4.02554568779954e-05
1.04354709964757e-05
3.07324933128467e-05
3.12023943152524e-05
4.60949454068851e-06
4.37027383214427e-05
1.34740446080118e-05
5.38301118970599e-05
7.03124334336512e-06
4.92289257719741e-05
2.45519649130393e-05
1.28010095629392e-05
6.37051115919239e-05
2.9210472280104e-05
2.18707901413178e-05
3.1790309606183e-05
4.0219700736e-05
2.85618142485613e-05
1.53612884975318e-07
2.80326480870936e-05
1.88395316080169e-05
5.76111826513605e-06
4.68929462240282e-05
5.40736442282408e-05
8.7548339151566e-06
1.64784465862031e-05
3.49386287123138e-05
1.88168409688782e-05
4.81587640653278e-05
3.60594434665821e-05
4.40789146117797e-05
2.21757497402036e-05
4.13196842680324e-05
4.25373217681315e-05
6.73156280595968e-05
3.97255821650917e-05
4.40598181444372e-06
3.23003674373758e-05
2.43767504141982e-05
2.93011852917727e-05
6.08107987988e-05
6.09201798063901e-05
3.58117767436517e-05
3.62959974740956e-05
8.12105262290788e-05
1.85934721969176e-06
2.2811309931585e-05
3.18654170877949e-05
7.69663623748492e-06
4.11638050191587e-05
6.16426450132805e-05
1.37126806926409e-05
3.4978751448155e-05
1.19560024086445e-05
3.43482406510152e-05
7.15676657248322e-05
2.58683945148087e-05
4.1405009243209e-05
2.87269026646048e-05
7.32067420486428e-06
3.13898588334054e-05
3.42075437186233e-05
5.39507613824432e-05
2.26295860701268e-05
2.281967683577e-05
1.50491193694845e-05
6.05090468767873e-05
3.39690948878568e-05
1.63934723009864e-05
3.10394727151668e-05
5.7396381999665e-05
-2.1078067010955e-06
2.90957024488932e-05
4.72953118464821e-05
4.25731253850798e-05
4.33051074748977e-05
2.32408534213415e-05
4.04514072390884e-05
5.46718725248993e-05
2.69802169189243e-05
6.23859339356004e-05
6.47521864980922e-05
2.35059923403112e-05
4.79641548926571e-05
3.92965314823356e-05
3.04657333304141e-05
4.97354011156794e-05
3.55963159552278e-05
5.96195419898905e-05
2.11592722930009e-05
5.05378150159489e-05
2.44179358065147e-05
3.08844337165088e-05
5.05519236649202e-05
6.20887189360492e-05
1.68222020561957e-05
4.06136753460473e-05
2.79258173034678e-05
1.67953593854737e-05
1.63986918023102e-05
1.72461927016823e-05
2.20812697627715e-05
2.0268272193353e-05
4.02995424736755e-05
2.38688034975481e-05
3.18212694649522e-05
7.14827032421736e-05
-1.10133708576949e-05
3.47722938758372e-06
-1.26337761046606e-05
1.90935793107944e-05
3.85787081448e-05
4.75296294272589e-05
4.67608526816115e-05
2.95633326912845e-05
2.34126637837248e-05
1.69553767073122e-05
5.40931235196791e-05
5.21464611656456e-05
4.39556873133187e-05
3.53466009758787e-05
7.51105220006885e-05
5.20890898421862e-05
4.17214264037679e-05
6.65359221336323e-06
5.28022296924202e-05
2.8862707256214e-05
-2.8237076713277e-06
6.70175785607252e-05
3.41945213039654e-05
5.02528100931362e-05
6.67446969754126e-05
5.67190455384213e-05
1.68304007942044e-05
4.33661481372528e-05
5.05249535888701e-05
4.20662336869478e-05
1.82309226388743e-05
2.67076009336733e-05
2.57181992812269e-05
3.04619344739671e-05
6.05851066730235e-05
8.11123928815089e-05
5.1938387622744e-05
3.44830679404708e-05
-5.19712910769647e-06
2.27727814107737e-05
5.77239841497022e-06
3.85131396594563e-05
3.75678763741101e-05
-5.32585311929082e-06
5.45501586960312e-05
3.75234759323602e-05
-1.46194416969208e-05
-7.03449285279737e-06
8.08993356645631e-06
2.59737172736452e-05
2.40825745871868e-05
2.1394638380437e-05
3.45929516454552e-05
4.93768581158577e-05
3.13220480334063e-05
2.1233971187449e-05
1.73981785808156e-05
3.87382953729704e-05
1.76808018950686e-05
3.85842205110035e-05
4.34217043943707e-05
3.56307676289736e-05
5.9197647728083e-05
2.78215244703307e-06
3.14402667672046e-05
8.3751379740338e-05
3.41595172278456e-05
6.31533831288002e-05
3.62852708342329e-05
3.94713015538039e-05
4.83701139318526e-05
5.69890508661192e-05
5.24305341925172e-05
8.37817105430843e-05
2.24285221188557e-05
4.80131888992757e-05
5.59743287226868e-05
2.40946312729727e-05
1.04625084613004e-05
3.02110248708904e-05
3.95889210320155e-05
6.78500585264018e-05
4.21328465028875e-05
2.77550647435364e-05
5.93622243859969e-05
3.9162513758391e-05
4.80359783026036e-05
-7.90540221803758e-08
3.25931107344339e-05
1.57651459912786e-05
1.51485919624731e-05
3.39070722290946e-05
4.24609357793748e-05
1.69538037223809e-05
2.27307879423113e-05
6.6176961231265e-05
4.50526478965792e-05
5.15897765954977e-05
1.00063143070554e-05
-1.65637931617299e-06
2.42428658455665e-05
2.50974304387335e-05
1.80249761040526e-05
3.37549984355778e-06
5.92777921589607e-05
3.21473357646094e-05
5.23304892776066e-05
4.86122406529653e-05
4.89604577470084e-05
4.82966405121295e-05
5.431497236038e-05
6.54054666078326e-05
2.38076159336862e-05
3.30732541157194e-05
3.4641774982954e-05
6.46909719989681e-05
2.95081470416022e-05
1.74635114253996e-05
3.67718499338219e-05
3.67613226874752e-05
2.50366482886241e-05
3.30201254414447e-05
3.92885438349071e-05
4.05336070803891e-05
3.2684883280106e-05
5.55920846590921e-05
4.2297815228436e-05
5.33122793989216e-05
4.22959384979642e-05
2.43072942009453e-05
2.6157112416595e-05
1.97299286848617e-06
3.68371643682903e-05
-1.5400900947101e-05
4.49191884957146e-05
2.63386577577921e-05
2.49668879501738e-05
3.25457935549511e-05
2.72564544589503e-05
2.92858979903464e-06
4.94353265530326e-05
1.79609430564553e-05
3.52321350597324e-05
6.46537593498042e-05
4.23152077508059e-05
3.12721567684595e-05
-2.60866960863264e-06
7.69406799781998e-06
3.96881383566863e-06
1.58978204757702e-05
4.47992864226353e-05
1.35173904300469e-05
2.21054995328718e-05
-5.63902790827463e-06
3.06108015404403e-05
5.45146444236567e-05
2.32746411343468e-05
5.88592763540251e-05
6.01359808541832e-05
7.36456551710983e-05
5.70394159689632e-05
8.52778190929962e-06
1.39412839566364e-05
3.81061788116726e-05
7.4862712378894e-06
5.27463031861324e-05
5.49773653089557e-05
4.63405658640014e-05
2.16124669697711e-05
5.92405479528274e-05
6.96510299212779e-05
6.64136507193822e-05
2.4471328669127e-05
3.60247975923149e-05
3.13166305580101e-05
1.28303655420576e-06
4.32398362771942e-05
2.97983222935511e-05
-1.08194425653108e-06
6.21682384171295e-05
4.84080804905731e-05
4.07308651360872e-05
3.24135220486764e-05
-2.37941637194964e-05
2.81570318316844e-06
3.45352380569056e-05
-5.67085313711555e-05
3.7499992424779e-05
4.48800010578542e-07
4.58424245899898e-05
8.81381871578865e-06
1.85474457544826e-06
4.98593049570596e-05
4.36572971783854e-05
5.17950872746271e-06
5.58672145737693e-05
6.86498489957325e-05
3.64513318264886e-05
3.65242245827269e-05
4.91716004362104e-05
3.76782872927881e-05
3.23666076002304e-05
5.20129253340062e-05
1.42310626827768e-05
5.20396764573209e-05
1.62983188183656e-05
2.91438687222874e-05
7.20805804717576e-05
6.9554110978944e-05
1.70491194807665e-05
3.99445479833924e-05
4.54714416773693e-05
5.66889700110334e-05
6.90963583739536e-05
5.14419608052595e-06
4.13841233351043e-05
3.72625498412806e-05
2.38841509001384e-05
3.39796660462735e-05
5.5977648070414e-05
6.79631417001204e-05
5.6519077853939e-05
1.19851282595349e-05
4.93019091652006e-05
6.85885495858488e-05
2.80962742945444e-05
1.78217882935809e-05
4.24137715161673e-05
-2.49881545016289e-05
2.15856930263423e-05
9.94153870427497e-06
4.89477556531186e-05
4.4408740530134e-05
6.10329220768209e-05
6.846619851392e-05
2.15389710539792e-05
3.5493436537861e-05
3.28653671099136e-05
2.77767258034591e-06
1.7321028951171e-05
3.59521896786835e-05
2.8767351587777e-05
1.24455339699265e-05
1.85040619865587e-05
3.19120108274899e-05
6.07348552191829e-05
3.04483493707404e-05
2.57174410428343e-05
4.33959380924463e-05
3.52593359661362e-05
3.06333697317139e-05
4.1368510184452e-05
3.59183179452618e-05
3.38135207329665e-05
1.86439899868016e-05
8.51843918253212e-06
3.60899566964909e-05
2.48894317771199e-05
2.57137555191955e-05
6.08250052326592e-05
3.35959216479755e-05
3.00237293577213e-05
3.47950049772657e-05
8.22231897869769e-06
3.2698853836895e-05
2.4591105620803e-05
4.67756604798458e-05
2.24724967100608e-05
2.98913928208144e-05
5.45790938356994e-05
1.15918628483203e-05
4.20576468556865e-05
3.66640287065826e-05
3.80321525572563e-05
5.76031321875615e-05
6.86868329009743e-05
8.84330567069778e-05
3.04680988558628e-05
2.54523094700331e-05
1.23803908476e-05
5.18582170560542e-05
3.19159517915275e-05
1.20143211604832e-05
3.57111407213457e-05
2.93049398476374e-05
4.31927608802829e-05
2.2746102038371e-05
6.71072390851632e-05
4.95590345562616e-05
5.46208377180581e-05
-1.15184142372574e-06
3.96078194441476e-05
1.75533226527822e-05
3.40521068695904e-05
2.17396973091101e-05
1.06058468643644e-05
5.82679846562323e-05
2.00685922687992e-05
-1.28532145260519e-05
6.15784505186045e-05
4.98442674008484e-05
4.21965967280746e-05
8.96994368139837e-08
2.42937344994995e-05
-3.14403361873305e-07
1.39265591275006e-05
6.07948199793866e-06
7.91361738662348e-06
1.76977290112008e-05
3.72609979749322e-05
1.95984595091833e-05
-5.94630473571006e-07
3.36113289368268e-05
5.35525735029325e-05
2.00693940169238e-05
2.86896417232409e-05
4.65678688156234e-05
3.89242014629521e-05
6.41258723052701e-05
2.44520560196498e-05
2.49154712605942e-05
9.62523392499221e-06
4.00386354525818e-05
5.30356419067951e-05
6.63673280457084e-05
3.34709469461056e-05
5.31472232727331e-05
4.36197194463245e-05
3.47138594851876e-05
2.94443420076046e-05
3.41686559147363e-05
3.1746921387283e-05
5.20406305565549e-05
5.42624480557743e-05
2.66951798736939e-05
5.61977259132884e-05
3.67101200329496e-05
2.94302180452187e-05
-5.43644767731097e-06
8.11453476596412e-06
3.14648751744197e-05
1.08556060455244e-05
4.61368928126258e-05
4.75392441702964e-05
7.76693189312038e-05
1.07966698425301e-05
2.60870521031907e-05
4.43190457102073e-05
2.03556768242881e-05
4.27063991289646e-05
2.25303538495864e-05
1.95014138835142e-05
3.74198746353974e-05
4.3826901265338e-05
-2.05069888559766e-06
6.09897965245113e-05
3.37621849100215e-05
-1.180483229872e-05
6.16526372849351e-05
2.8814984242566e-05
3.95493215364045e-05
9.83005811264406e-05
5.70542644041429e-05
-9.71850293407129e-06
3.86465278923143e-05
3.46170058251046e-05
6.93223010978196e-05
5.33409627472879e-05
4.62805211033049e-05
3.35456650948526e-05
6.71145189747696e-05
4.61239199960908e-05
4.63118937538502e-05
5.30500079363332e-05
6.65526995513982e-05
5.63165397746002e-05
5.9350512175977e-05
3.7556588084646e-05
-1.81152126238461e-05
5.22703589029839e-05
2.8351405239797e-07
3.53317646532027e-05
6.64757391716059e-05
3.80654397372319e-05
2.44251815305174e-05
4.0924050354458e-05
3.22515475245068e-05
4.38312259896789e-05
3.67964924747408e-05
1.58165208496361e-06
2.14100181320203e-05
-8.39642875617997e-06
2.30481137261286e-05
1.18930740110015e-05
5.17746220161384e-05
3.26077310582219e-05
-2.08033435601292e-06
5.67417369664465e-05
4.06526646215874e-05
4.39567018644416e-05
3.52634768160474e-05
4.07672541484776e-05
7.02802197258151e-06
4.76869349584127e-05
1.99018091915165e-05
5.32799569711151e-05
3.57782990821386e-05
3.98989766820476e-05
1.51441479728756e-05
4.42896476606073e-05
4.66975699265879e-05
3.44070933610151e-05
1.88690176660447e-05
4.96412633623654e-05
3.3916999914024e-05
5.6308195232151e-05
7.25421596624036e-05
2.67521563564436e-05
3.73144635284054e-05
5.06024049965329e-05
3.48301993630521e-05
3.03185735384123e-05
5.52592756248157e-05
1.46416753848517e-05
4.41036667695696e-05
2.59559509889308e-05
6.87207553626051e-05
4.90543175773612e-05
7.72661556192673e-05
7.71476549376316e-05
5.66602332772796e-05
1.92916856260952e-05
3.65156570172352e-05
4.84880378950303e-05
2.01687159359026e-06
3.11792132806054e-05
4.12629889767632e-05
4.42556094377064e-05
2.44118078738587e-05
4.34847277456857e-05
6.83041666806413e-05
2.43924945309559e-05
3.65729109773679e-05
5.00369113742605e-05
5.10907913418869e-05
4.57838723150145e-05
1.91658279907026e-05
2.18935315707281e-05
4.20155503562952e-05
4.50543533604526e-05
5.85670343520153e-05
5.51085561149712e-05
1.29515337346853e-05
3.40971507486225e-05
4.20965737804547e-05
3.54865309740249e-05
4.88997946683628e-05
2.29133891437311e-05
1.30938955234266e-05
5.80658040368191e-05
4.78199492843126e-05
4.65008041847951e-05
2.57008380267105e-05
4.70939994405112e-06
2.77060822875267e-05
3.22995882325007e-05
4.47934916808333e-05
2.19324141525755e-05
5.48548687688488e-05
3.36451256500623e-05
3.21646528682381e-05
3.70328708985824e-05
8.23557122708244e-06
4.11818395757058e-05
3.12275093593336e-05
3.4483947363937e-05
1.78433693949496e-05
-2.32133303144166e-06
2.07934399785272e-05
-1.63570950513818e-05
2.8504878370473e-05
4.60085490182558e-05
5.01097106462706e-05
3.37687405911179e-05
3.78819919094578e-05
2.30725932485076e-05
4.03063853036433e-05
2.28105583160639e-05
2.02517928296159e-05
3.91251902624954e-05
3.55279172118377e-05
4.23893730997486e-05
6.69659226338454e-05
3.89302665502722e-05
2.73235411492552e-05
4.58452120885863e-05
2.67283168754205e-05
2.94457151806376e-05
2.96050734446047e-05
3.12043595785455e-05
4.53423057954261e-05
3.56402285586882e-05
4.75527671858171e-05
5.18439581887695e-05
2.35921588164744e-05
5.00661576404459e-06
4.5348037450973e-05
3.00931737034071e-06
2.63027886414928e-05
5.5688940460096e-05
9.1090021155377e-06
6.72566306415024e-05
1.87473022050804e-05
6.99024659643261e-05
4.02981464015106e-05
2.54980917757537e-05
2.16700896430344e-05
3.46464755928484e-05
4.61174669260105e-05
2.88162371669107e-05
4.49059009659879e-05
3.04743363680934e-05
1.63176583272148e-05
2.25910464385822e-05
6.76576758365098e-05
2.27525320485389e-05
1.90705437106034e-05
5.77479807722465e-05
3.8368371560713e-05
1.22329000547999e-05
5.98129245033106e-05
1.86043017352522e-05
9.20472975723897e-06
2.25826187761061e-05
5.13478322785276e-05
2.33062846676619e-06
4.97634704323054e-05
6.43447617320169e-05
3.58575454745062e-05
1.09768308910579e-05
1.15230683917781e-05
5.27059254627299e-05
3.95976776032055e-05
4.9097130654757e-05
9.42888586722189e-06
3.35453526082034e-05
3.55682647615313e-05
3.22023461005314e-05
4.94131643316068e-05
5.23578095946984e-05
3.169379837602e-05
3.85598421605052e-05
5.44978287831695e-05
1.46753839974372e-05
3.66528687363309e-05
4.56328990062231e-05
1.2860040224998e-05
3.35142290575452e-05
1.91937345549357e-05
3.96711791557021e-05
3.83923804658892e-05
2.98853230431961e-05
2.71924250759673e-05
2.80554184807889e-05
3.08827468281886e-05
3.61196909948539e-05
4.95012528248936e-05
2.02734397013954e-05
3.57748803674309e-05
4.77717467738103e-05
4.00107694430232e-05
2.41360663643351e-05
1.64530797043097e-05
2.00703974195414e-05
2.63644249963379e-05
5.06493186091361e-05
2.59467700433269e-05
2.50091392340624e-05
1.28296876143117e-05
6.82961359377943e-06
1.67412412575417e-05
1.09633519297355e-05
-1.84911579739078e-05
2.6155918780013e-05
1.53274148182255e-05
4.95308238966813e-05
4.26241416181755e-05
4.81381078773918e-05
3.88080708778317e-05
1.89417825383768e-05
2.39806344495398e-05
4.52761830267717e-05
-2.14058175857568e-06
5.36268324340179e-05
3.87049958696157e-05
6.91045650208647e-05
9.85076277395402e-06
3.90016728942096e-05
6.38892733040583e-05
1.13194172009414e-05
-1.22827773940344e-05
2.33788282249939e-05
5.19761940420096e-05
8.25260775127637e-05
7.06213656530452e-05
2.66876611004628e-05
5.04955299352854e-05
8.11755786223156e-05
3.02525953150409e-05
-2.62727579477313e-06
3.69788882520361e-05
1.24353134193063e-05
5.30319502715915e-05
6.80462084710053e-06
7.73420657931401e-05
4.56095140193909e-05
4.83151681421075e-05
5.52659063361482e-05
3.98872588292963e-05
4.09569923752947e-05
4.1668626658322e-05
3.59714176848082e-05
3.93751919763838e-05
1.54731867152236e-05
1.95126585855203e-05
5.03817905033897e-05
2.88774427460601e-05
2.92859905854806e-05
4.50766814768099e-05
2.96765558651871e-05
3.0925027629453e-05
1.15285839732848e-05
2.06307032128972e-05
3.83301102885711e-05
4.9996190187414e-05
-5.429119685129e-06
1.43806317266479e-05
3.40804251434689e-05
3.98018466877585e-05
-7.81010048761332e-06
6.4708550025506e-05
3.56314672914646e-05
7.21790460180736e-06
3.37147464811913e-05
3.753247801229e-05
-1.35673652633081e-05
5.76031930160518e-05
3.02814970844033e-05
6.33185299586877e-05
3.85160752726413e-05
4.61126279423577e-05
2.74279286590426e-05
4.16634501001407e-05
2.62196902124948e-05
4.60893884140328e-05
3.74590399175799e-05
6.59071750082427e-05
1.98557292539504e-06
1.88572959745988e-05
5.78175913300529e-05
3.89717781744913e-05
8.74938243211811e-05
4.37027011906925e-05
2.33218654003719e-05
2.06898069715392e-05
3.31121435181605e-05
5.1462680417808e-05
2.98568211088327e-05
1.18204386678263e-06
1.23839741186775e-05
4.6385972365759e-05
1.66412167551452e-05
2.97466401666342e-05
8.35463855287156e-06
-3.60156034351206e-06
3.24553115055741e-05
2.45077669738112e-05
3.03312133033756e-05
3.18808466553961e-05
3.96385856430212e-05
6.37515382975177e-05
6.69645523493894e-06
1.96112606664375e-05
2.27753220970488e-05
4.1106358676584e-05
4.98447947770341e-05
4.12061417616912e-05
3.89225855202222e-05
-5.61283951600402e-06
4.43609351988715e-05
-4.91337966347562e-06
4.78792249811326e-05
3.40530323441845e-05
-1.85813302961373e-06
6.44623882579816e-05
4.65275791478878e-05
1.52107830107594e-05
3.7004741086453e-05
4.11495288779214e-05
2.6925557224049e-05
5.57296392275689e-05
4.38038314996793e-05
5.66035261771575e-05
3.80888591957011e-05
4.19705226171451e-05
6.95589794931856e-06
2.50244616722216e-05
2.22045774593742e-05
5.5214433960169e-05
2.03844516801644e-05
4.72841951639984e-05
-2.76981601731171e-07
1.78285746740986e-05
1.79463338057156e-05
9.89537396297454e-06
2.17420801898518e-05
4.01182376058279e-05
-3.39182608893675e-07
1.00673212236827e-05
2.58189703614932e-05
1.89439058224998e-05
3.92953790055807e-05
5.26332170830727e-05
3.9634922102291e-05
1.20565869026495e-05
7.88679651900855e-06
9.53679349276804e-05
1.80630988293663e-05
1.83710877047743e-07
4.15505576642328e-06
7.8655565605182e-05
1.68847204823522e-05
2.81710546635622e-05
1.12530040277802e-05
3.81916585123211e-06
4.02335845377543e-05
5.28598252317855e-05
3.54460465154682e-05
3.5706784147044e-05
4.79819669061376e-05
-1.63565189495946e-05
2.28625991852807e-05
6.88636159514892e-05
3.02010976940994e-05
3.25778984160329e-05
1.41953217859093e-05
9.59613054050686e-06
3.24562742727187e-05
-1.06422498044315e-05
4.22407618632507e-05
5.01237693447248e-05
6.71202856419726e-05
4.30951643732941e-05
3.31192844107491e-05
3.57899148708532e-05
2.55240954366157e-05
7.64152003905629e-05
2.39496799722867e-05
1.26086371960583e-05
1.99034260730966e-05
1.14718411957988e-05
6.28533895993989e-05
7.18547175325172e-05
4.14344985984372e-05
3.09692829690024e-05
3.51980327780066e-05
3.84628829591452e-05
3.30807166880111e-05
-7.13200766500091e-06
5.61178260035241e-05
5.3489932609511e-05
-1.21749023662617e-05
3.05201613407211e-05
1.92124484557086e-05
4.21972743754733e-05
4.04503003961985e-05
1.94887388066808e-05
6.85698783662045e-05
4.50324906668222e-05
4.04508068150949e-05
4.35242876476852e-05
3.57257932068963e-05
2.50862010095622e-05
3.9231488546904e-05
2.55047098189561e-05
4.42912960576194e-05
2.47391782410685e-05
3.68552489841702e-05
4.70230145532702e-05
4.85693535624574e-05
1.69370074666304e-05
9.67453130496002e-06
4.6628881698366e-05
4.60932225081809e-05
5.40286382232703e-05
-1.15788409638819e-05
2.67248471372544e-05
3.3798116964941e-05
1.36759419152703e-06
2.6718631506671e-06
3.61444181543069e-05
3.59506959642951e-05
4.64732923375764e-05
3.89622992574067e-05
4.6892020242218e-05
5.69485333123409e-05
4.43698916945984e-05
-2.27665395580166e-05
3.4022137031915e-05
2.89268125009785e-05
1.3294820950831e-06
7.34837799552691e-05
4.86715417689225e-05
4.9191456357752e-05
4.245149326793e-05
3.71691985271414e-05
2.14340804019576e-05
-1.71365166653996e-05
2.49874774380508e-05
4.07006296251347e-06
-6.31361117220084e-06
2.2600429045589e-05
4.23132057242722e-05
5.90143225518511e-05
4.7238942066411e-05
4.24709174315827e-05
5.44335076658996e-05
3.83413942830431e-05
4.528959098275e-05
3.79752755026832e-05
2.29669208328278e-05
1.65845630018383e-05
4.79136953858399e-05
3.59031099603061e-05
3.10549892378566e-05
3.02585922851089e-05
7.26769958747718e-05
2.75117506061806e-05
3.62011074558472e-05
3.25535000943763e-05
3.1823382250895e-05
3.11342883935257e-05
4.23788766191282e-05
5.94463509136188e-05
5.71326627127477e-05
7.45907385511359e-06
2.80113139127788e-05
5.20851877121366e-05
2.80839494947088e-05
4.49987503406623e-05
9.64141212134637e-06
1.65795226026136e-05
2.79879913628697e-05
2.12106472744431e-05
8.90101749301797e-05
7.08594128480364e-06
6.14195346186969e-05
3.8148304616789e-05
2.25180945820462e-05
3.83862186732179e-05
6.30855283944236e-05
3.08895567112862e-05
3.59847186621399e-05
3.95690485937447e-05
4.4920964458946e-05
4.56597763183602e-05
1.47174109460687e-05
4.85827669297469e-05
7.49892309536748e-05
3.10792889542663e-05
4.97800308186085e-05
3.44847820365174e-05
6.69045934402062e-06
1.24570479274994e-05
8.4234499713288e-06
4.96327856223692e-06
4.82869310098291e-05
4.88087887600986e-05
1.15985605127754e-05
5.40847665457491e-06
1.10331639618612e-06
3.05547525918347e-06
1.47571858562124e-05
1.47117985692793e-05
1.44013431394892e-05
4.82892901012248e-05
5.50415900949165e-05
4.64881575072947e-05
6.62017379271498e-05
6.34959213598045e-05
7.71124679416802e-05
3.6346486636053e-05
3.54842819558221e-05
4.05187173826602e-07
4.06081339810246e-05
-9.07102278341785e-07
2.00843647341698e-05
4.27579495579705e-05
8.81442312199524e-05
7.39696732481714e-05
2.62083671450105e-05
5.55682776492711e-05
4.65781047753917e-05
3.35245311172285e-05
2.5028390375707e-05
3.84252813836973e-05
4.08655982459601e-05
4.56392002342085e-05
4.79296789408506e-05
4.0516157418318e-05
1.72324723062956e-05
3.64436770370583e-05
2.67599792474188e-05
3.47887075954722e-05
2.33727790572393e-06
1.02520340888087e-05
2.17272058048798e-05
1.60128983951897e-05
9.19193819133584e-05
3.61199612398254e-05
4.24008475096546e-05
-5.10258416135916e-07
3.93449306504623e-05
4.07658754728171e-05
2.24233847353462e-05
2.59054264069005e-05
2.38429613775285e-05
3.20057816912762e-05
5.41884242834932e-05
9.39525633049207e-06
2.48719415360252e-05
2.63442091637027e-05
3.12962884002992e-05
3.40548609540483e-05
4.12173483864349e-05
4.9940054635803e-05
2.90452664506903e-05
7.13579706199159e-06
6.2384225387073e-05
7.89913947159978e-06
5.22327623477877e-05
6.27597830213187e-05
5.11379305658047e-05
2.59349630583104e-05
4.23462500866247e-05
6.36745924705881e-06
2.75507066601138e-05
4.42119317136659e-05
4.2426107441544e-05
2.56867310719087e-05
2.76379801097344e-05
3.62003633756926e-05
5.73708981676278e-05
3.34493392806255e-05
2.173995072221e-05
3.05620678011704e-05
7.05435146002552e-05
3.90600957768839e-05
3.70905143230474e-05
3.25623723838798e-05
4.73927088376472e-05
6.48911194916925e-05
6.13819400430822e-05
3.67946965865671e-05
3.00912601584051e-05
4.92395624957084e-05
3.81939960745695e-05
4.31544460892412e-05
-1.94470110382987e-06
3.90812463007617e-05
4.76978167210323e-05
3.80779644988784e-05
-7.93037632211678e-06
3.40783640701853e-05
3.46381023638232e-06
2.0376659910045e-05
4.08088929154235e-05
3.16814380733075e-05
3.21865511801334e-05
5.57878120818764e-05
6.86540968424656e-05
2.5877115522614e-05
5.31562942223163e-05
5.73059503124708e-05
4.83320637794479e-05
3.56309416374441e-05
3.82791197746602e-05
-1.02953765450546e-06
4.02669443825993e-05
5.89586988474258e-05
2.49907691899071e-05
5.67483710276772e-05
4.86325979403978e-05
3.0555172038899e-05
8.81382521292168e-06
3.46025995836995e-05
4.91201220197671e-05
7.90426403932659e-05
4.38887022514171e-05
3.49955682616132e-05
3.34368153468877e-05
4.15276990156497e-05
3.95492075221204e-05
4.03479498195557e-05
4.53099016135516e-05
5.01704236639264e-06
5.01320389846727e-05
6.18483016984251e-05
4.96905322887753e-05
4.07883812766895e-05
4.08167990508793e-05
-3.58005447794566e-06
5.03863244833351e-05
1.79543760288138e-05
3.87604898470358e-05
1.23781122885836e-05
6.80822612381424e-05
4.06375994534316e-05
1.60635982504023e-05
-4.39758519247006e-06
1.56741268409425e-05
1.84624880915865e-05
4.04625772177601e-05
3.62058835330641e-05
5.6272968025799e-05
2.69058185045805e-05
7.00661308439424e-06
5.66234602403213e-05
3.81787250473283e-05
3.04174765208113e-05
1.85000801346776e-05
1.74544496329142e-05
3.27617871835609e-05
-7.49077140076604e-06
4.64639476556042e-05
4.96381463104191e-05
2.71191576094075e-05
3.09889456824108e-05
5.38012152686157e-05
1.62101154760518e-05
8.5146201755126e-06
4.62866234036889e-05
3.41492095831033e-05
2.47969499379866e-05
3.5160455096697e-05
1.81237398050947e-05
5.30106448491126e-05
3.39968235402937e-05
2.64482632921877e-05
2.68155181558332e-05
4.34843967368486e-05
6.20446863981402e-05
4.15754438263079e-05
4.12498380689915e-05
4.10998058419355e-06
4.30406012585121e-05
2.14651151842579e-05
2.78970935274767e-05
-1.29997533303688e-05
3.35355180582433e-05
3.46265264819166e-05
4.53867881187324e-05
2.25868861202112e-05
1.5724142323897e-05
3.10918687831446e-05
3.93961275407053e-05
6.54448057220706e-05
8.3568442892741e-05
3.84753140973215e-05
5.07518544447673e-05
3.15737740849401e-05
1.27266769447696e-06
4.70300451001549e-05
3.38924909088992e-05
3.19549478391977e-05
2.98824470380276e-05
6.11305953703052e-05
3.49378056869635e-05
3.48847581786595e-05
3.76147845933939e-05
1.82556698665316e-05
8.43811126715361e-05
5.39137530594087e-05
3.17102084830727e-05
3.30227694801919e-05
4.99203927578475e-05
3.63077998705603e-05
2.52117147476977e-05
3.38900765141567e-05
7.0226701799038e-05
2.80012590970564e-05
3.25685927628464e-05
3.29085936262763e-05
3.70809531492361e-05
2.52068301492862e-05
3.0157431276331e-05
3.20780338281136e-05
3.39536902594862e-05
6.20494479211179e-05
6.70154872018295e-06
4.11888289297788e-05
4.85840244908951e-05
2.1246316563816e-05
3.85197168130376e-05
3.63514035955203e-05
1.91275811310128e-05
4.54506512412865e-05
1.19018812147715e-05
3.39230952159283e-05
2.39260052275387e-05
3.46774278336514e-05
4.25294489332205e-05
4.30641518171701e-05
4.01378029722536e-05
6.41273572524741e-05
4.87593643977228e-05
2.12878627170185e-05
6.33766209462399e-05
3.24699600911044e-05
3.31371644637885e-05
4.42927311115895e-05
7.08097369424755e-05
7.33895749830253e-06
1.78473845092796e-05
-8.90272541771943e-06
2.74361032338145e-05
2.98218932114539e-05
7.68498658806254e-05
1.30645164554859e-05
3.61563040215627e-05
1.97668585889322e-05
2.84967569422092e-05
2.63139207886516e-05
5.87805745645406e-05
2.74697857836175e-05
2.27715899854107e-05
2.79020224543765e-05
1.15289626003001e-05
1.52979153912986e-05
7.65394097667064e-05
1.53105862908865e-05
3.43553957425775e-05
4.57806557271665e-05
4.77908132661898e-05
2.15829923323567e-05
1.97811699768943e-05
2.41726946576172e-05
3.03815513998125e-05
5.70559438735951e-05
3.34160325372667e-05
6.0482691232272e-05
4.61924152758773e-05
9.03183490877711e-05
1.36674546518147e-05
3.66969669149084e-05
3.21402226922459e-05
-7.98624950905773e-06
5.64159492788264e-05
4.72584273642141e-05
3.14034486279904e-05
4.74151809351501e-05
3.48330282760888e-05
4.08758452807017e-05
-2.73824906214667e-06
2.01426430033129e-05
3.22187431940469e-05
2.28488611895449e-05
3.0239644860817e-05
5.66300864842765e-06
1.85385490098076e-05
-1.9691737687652e-07
3.48790964936096e-05
4.43016666758426e-05
5.57206072953175e-05
3.19442482443861e-05
4.55055875019645e-05
2.90181377628564e-05
2.3006454160789e-05
5.20541524628352e-05
5.57120173039791e-05
7.08026253709477e-05
4.36329380326175e-05
1.3621120709566e-05
3.26090872259044e-05
1.47358966805995e-05
6.33912690395868e-05
4.07180806425699e-05
8.80744188620284e-06
2.70606675188032e-05
2.16807902679783e-05
5.3281845945879e-05
3.42163453125061e-05
5.14931764840827e-05
5.25669727218637e-05
5.79772371602887e-05
1.81108219268666e-05
8.19218566959405e-05
9.83730293715557e-06
1.7484694985319e-05
4.21472680225768e-05
2.95955712983079e-05
2.77942206063507e-05
4.41882537479457e-06
3.73017280218293e-05
3.14574859674716e-05
3.53468916127e-05
1.31614997538548e-05
-2.09665699105201e-05
2.58544525728076e-05
3.05796553770213e-05
1.21279428973277e-05
5.8629405764215e-05
3.2118505628272e-05
2.83802722036164e-05
-2.53089458984479e-06
3.98319258595727e-05
1.14666000596584e-05
4.470708105638e-05
7.49655888565334e-06
9.83318454906484e-06
9.61778854142074e-06
4.76694520791284e-05
4.45570349474404e-05
1.23944100719765e-05
1.46981377063355e-05
3.66769255598443e-05
3.17782180943729e-05
4.70207442282621e-05
8.28189875567843e-05
4.37943915625711e-05
6.50204719661923e-05
2.0069744145045e-05
5.80646330248764e-05
4.74675888323189e-05
5.50291551263975e-05
4.1415241106662e-05
1.72451578852254e-05
4.70344105252555e-05
5.74132423681909e-05
4.41996547228625e-05
4.08372498829186e-05
2.5656423505841e-05
2.25293105430532e-05
2.92284151843615e-05
3.16455026403556e-05
2.3538984556742e-05
3.84227627297907e-05
5.34728714932049e-05
4.48523188275059e-05
3.31462776331192e-05
7.03771073077842e-06
2.14251909654463e-05
2.4659240350878e-05
2.1575393722209e-05
5.78962169413214e-05
5.8675977709729e-05
3.89209255082631e-06
5.65891540967031e-05
4.44268021044007e-05
5.4778951424967e-05
2.10463602685364e-05
2.10947157110851e-05
2.07416200001508e-05
5.18775286279481e-05
4.89342703868175e-05
-1.05734366466972e-05
3.89295241672998e-05
4.31197131159942e-05
2.58113656568225e-05
3.74239500549486e-05
5.67483183886858e-05
4.85696262310446e-05
4.68578375462997e-05
4.59402619424691e-06
2.99408008068068e-05
-1.14420270436269e-05
5.54138571567734e-05
4.72217591135491e-05
4.27984031288426e-05
8.12055385740402e-06
7.8432405155841e-05
2.90663670951002e-05
1.99645511818438e-05
3.6332619833614e-05
2.516819211087e-06
4.13526712590385e-05
8.07881830865361e-05
1.33829942057296e-05
1.88670973074355e-05
3.93940702773126e-05
4.94768610636236e-05
4.46918952118429e-05
4.31521201500306e-05
1.45873988526377e-05
1.80638556500092e-05
4.09771073505347e-05
3.83595270987797e-05
1.4984971060677e-05
1.63465171083966e-05
5.89576101735129e-05
3.95832005668832e-05
3.70203456721796e-05
2.35628202983935e-05
4.23153535909746e-05
3.68618503439151e-05
5.3563712053561e-05
3.51608092887392e-05
4.02993832281215e-05
2.27014583726905e-05
3.73657414934221e-05
4.25527087671791e-05
5.86175192418605e-05
2.89777973864987e-05
2.08753580228283e-05
5.03065215142872e-05
3.23455757036851e-05
6.19322760155304e-05
4.91430558283569e-05
2.71771093317651e-05
6.02358956666136e-05
1.94952999962952e-05
7.28284367899869e-06
2.53451959742086e-05
5.98438642476578e-05
2.93755354940805e-05
6.42865252166669e-05
5.33705839007471e-05
4.75546564008415e-05
2.39493219960814e-05
3.79976279128953e-06
1.48085052176815e-05
4.29215128891647e-05
8.19749074397729e-06
4.74171681179858e-05
2.51252096725792e-05
5.99260611017296e-05
3.78919480754781e-05
4.99333762228787e-05
4.2414537802117e-05
1.12939462254842e-05
3.79901339217745e-05
5.31982197866469e-05
5.11143288972913e-05
2.80238151184633e-05
7.92720048001207e-05
3.65599504409642e-05
6.82552873307229e-05
8.17094155936457e-05
3.12223301950837e-05
6.16588308900902e-05
3.74075540149672e-05
4.07405717547448e-05
1.66646356700455e-05
5.43990371238766e-05
2.22143359177576e-05
2.87710340655925e-05
5.78230654634342e-06
2.89358636806805e-05
9.50759866641878e-06
4.69650638627077e-05
4.12690779971699e-05
6.4961338995796e-05
4.0956502190239e-05
3.45405517853772e-05
3.74131670966103e-05
6.79841129542532e-05
4.1861095379278e-05
8.78683084624324e-06
7.09351299383559e-05
4.33256445283008e-05
1.60698112631402e-05
3.37908143552104e-05
6.30578857417997e-05
-2.5471103492847e-05
2.07423605171715e-05
5.18371901537402e-05
6.99243821932811e-06
7.91922082048194e-06
3.61759053207189e-05
2.69410086807867e-05
2.53802647713008e-05
2.262391258109e-05
2.79896052468708e-05
4.42605633994621e-05
2.63246527050418e-05
5.20564252433894e-06
4.71811157339511e-05
1.28615002314743e-05
9.60251963736127e-06
5.46309756450185e-05
5.40252873007618e-05
4.37609651806953e-05
5.39522168072555e-05
2.89891766748137e-05
1.59584835391787e-05
4.01450229960048e-05
2.60691385174735e-05
5.69439237906632e-05
1.86796595764719e-05
1.70011333749861e-05
3.54828801800636e-05
3.22675139315992e-05
4.11208951628225e-05
4.87148062496934e-05
2.55884352944649e-05
1.74231892643368e-05
3.51113466412976e-05
4.50932513086128e-05
5.15491113570685e-05
7.47022987210671e-06
2.93377892340002e-05
2.30579352651326e-05
5.80339374103412e-05
2.6886044613117e-05
-4.07981863643335e-06
1.69804252624253e-05
8.63433142830638e-05
2.74037987763077e-05
5.18253248253913e-06
3.89018981524346e-05
1.93782637841816e-05
4.67767132328274e-05
6.1710926924071e-05
4.67038916471949e-05
4.08225605269485e-05
2.54101259649495e-05
1.07527137406214e-05
2.80210655434663e-05
5.27686472132255e-06
7.53134422005584e-06
1.72525550752964e-05
5.1663037328123e-06
2.47509608598201e-05
5.57842291831267e-05
3.37148956033541e-05
7.4448657410068e-05
1.23040163838648e-05
2.35864448183534e-05
5.25062697647505e-05
4.03961205201925e-05
3.38436026222729e-05
3.72753361437334e-05
5.29400562120838e-05
3.32742902100739e-05
6.05969983824449e-05
3.68780325470287e-05
2.40665291504676e-05
5.51075603762444e-05
1.76337424009882e-05
3.49828978619054e-05
5.61541427822743e-06
5.62669261200161e-05
3.18801395876097e-05
2.99165271875763e-05
3.14662609166063e-05
4.39941967312058e-05
1.87607899772123e-05
9.045069641287e-06
1.14039908468261e-05
1.83105699017335e-05
7.76900801202722e-06
1.14222824028546e-05
-3.19893217979171e-06
1.19573597727313e-05
3.96228396975484e-05
3.59684321357846e-05
3.3359592035447e-05
3.90493968201792e-05
3.80061542621663e-05
2.95578081414042e-05
1.76562955900533e-05
2.71100337026932e-05
2.62106750907239e-05
8.05004179520157e-05
5.01571093101413e-05
3.94169217578434e-05
2.33228481515712e-05
4.79531071226453e-05
4.92246692457137e-05
3.84189640999728e-05
4.06999752916627e-05
2.0684704772438e-06
1.15079571666431e-05
1.62019235266707e-05
3.57424207146122e-05
4.36188421344354e-05
4.96984561413687e-05
1.99926759685907e-05
6.29999806105284e-05
4.12180025340325e-05
4.77375041229036e-05
6.36990290702488e-06
1.20517145159304e-05
4.65502724508302e-05
5.56119707784044e-05
7.44298660583441e-05
3.72372076428178e-05
1.1943296379812e-05
2.04646762701621e-05
7.14751365237619e-05
4.46622946483251e-05
3.02492953014334e-05
-1.38232574156136e-05
3.59397886817693e-05
3.51305259276556e-05
6.63519145609764e-06
2.33400113804048e-05
3.51825499345064e-06
3.33136784645649e-05
4.59035182964087e-05
2.04587324301618e-05
4.4118260195757e-05
1.20739751321747e-05
4.2601343950427e-05
4.28566815082569e-05
5.06329462318733e-05
-1.04397312242154e-05
3.18886209115957e-05
4.5326278136686e-05
2.80994994510178e-06
7.13343949631544e-06
4.0892327943226e-05
3.61404415294735e-05
1.9053882137717e-05
5.29805184617051e-05
4.13404447747841e-05
5.94025225096135e-05
2.5757795496092e-05
1.52534456166047e-05
-2.54889823591818e-06
5.37571482843502e-05
5.25380325793e-05
8.53535987101061e-05
5.22836624747274e-05
5.39903061133495e-05
7.24712327521432e-05
4.09982305245752e-05
5.78521919638449e-05
5.47945074276737e-05
3.94722749256687e-05
4.07328676525321e-05
1.99499617820257e-05
3.95037244601119e-05
6.3728154680692e-05
1.64478282555183e-05
1.39883100520684e-05
7.51357229821927e-05
4.88528956018985e-05
4.30175819173299e-05
3.23357976663088e-05
2.82910854306463e-05
3.23983418248798e-05
4.11810666194692e-05
3.82388935425104e-05
2.24999164548587e-05
1.82648698510247e-05
3.60726091491211e-05
5.97403699677638e-05
3.46319107315202e-05
4.2955720909532e-05
3.93626790628604e-05
1.27374773681635e-05
1.22435085692049e-05
3.15210151249922e-05
2.89549795484969e-05
-1.8463556765332e-06
4.54341805354144e-05
-1.21873170297978e-05
3.67939926492145e-05
3.21768137730257e-05
4.06034982964243e-05
2.98087431807951e-06
3.92835429815909e-05
7.3541101864281e-05
4.30123302266578e-05
5.78681070100841e-05
5.87096366875982e-05
1.7554919791918e-06
8.50076923283916e-05
5.53443228033424e-05
3.99782928561873e-05
5.73363052575294e-05
4.99773022987057e-05
3.21858155833468e-05
3.12997152831974e-05
3.4131212209193e-05
2.35530954964543e-05
4.91632108009157e-05
3.00339057472614e-05
6.17001957191498e-06
5.10826283688998e-05
4.42460139817669e-05
1.180817069714e-06
4.12892751075529e-05
3.55878291889027e-05
3.58701882257114e-05
2.73202159353573e-05
4.87258082962002e-05
1.7146480407505e-05
4.96241717707782e-06
1.96381092295484e-05
2.85569200813274e-05
2.04344770628693e-05
5.68916724091542e-05
1.90741512117701e-05
1.43229004413567e-05
2.52804086388086e-05
1.48528845190766e-05
-9.21687209395475e-06
1.74597192763349e-05
5.50797381959219e-05
8.91984767202079e-06
7.82274368478902e-05
2.72063727917713e-05
3.41644559578949e-05
-5.04247653260058e-06
4.19201629275843e-05
3.91856414729381e-05
4.07442257518962e-05
1.09443042883141e-05
2.20287695937188e-05
3.52636938453595e-05
4.6521772418706e-05
3.55816627021962e-05
2.48852197627972e-05
4.01593917291205e-05
6.34311388334144e-05
6.05187339974964e-05
2.79563566133801e-05
3.1982931617308e-05
3.87172649032388e-05
2.02544286238196e-05
3.22109301787963e-05
4.38979301307152e-05
1.81580986314193e-05
5.61474316900825e-05
4.97148294447396e-05
-6.17813479660872e-06
5.98360477641775e-05
5.31880379862725e-05
5.01281522065084e-05
2.93505786645851e-05
2.99980312841307e-05
4.47925129698571e-05
3.79351055181625e-05
2.62686515638126e-05
5.65190853761739e-05
3.42100207228489e-05
3.13255438003698e-05
2.45487834809419e-05
4.16482826172584e-05
3.21352385204254e-05
1.20019285760462e-05
2.2846779624847e-05
5.98458411410017e-05
7.75618807522523e-05
2.10531046191636e-05
2.36623195346419e-05
4.71256564296416e-05
5.27467467190574e-05
1.39740495321049e-05
1.71869022460143e-05
5.41228784671071e-05
-1.17369890686514e-05
2.00600829563233e-05
3.02725160826875e-05
3.31991760208832e-05
3.59488661069145e-05
6.79053030430242e-05
4.61871277275002e-05
3.40698050167727e-05
4.29272555480098e-05
4.49420867552026e-05
5.40564442590088e-05
2.66701849400248e-05
1.28902126279617e-05
3.94703502188958e-05
1.81526637295875e-05
-1.2489022014518e-05
4.53145453521912e-05
5.96092106529166e-05
4.20977080760341e-05
2.01127515805841e-05
2.82589107011589e-05
1.03590676285822e-05
2.70268028041445e-05
4.28648512886601e-05
2.1775674061197e-05
2.25248859447461e-05
3.59810829268083e-05
6.67647075792353e-05
3.67820460878658e-05
2.52658081641417e-05
7.00899147666731e-05
2.932808112818e-05
4.02379090537463e-05
3.56714745094946e-05
4.23157388208375e-05
1.21505514264946e-06
6.5481201251873e-05
3.18995062589399e-05
3.58638994307627e-05
7.45269645532832e-05
3.97738055819509e-05
-4.99551266971726e-06
6.07208542998361e-05
2.74797107327322e-06
-1.21066588916362e-07
4.96377678318133e-05
1.18141546520619e-05
2.065299792973e-05
4.32710291056428e-05
2.13760412802022e-05
4.68717034644907e-05
5.12636219554811e-06
3.14828666308536e-05
7.35874544285015e-05
4.53123249362847e-05
6.30151425533457e-05
6.13527359294324e-05
4.13759961979296e-05
5.33871727722164e-05
1.9612450282964e-05
5.09126676651816e-05
3.84753399656691e-05
3.91708234094386e-05
1.86494553548037e-05
8.60021195269342e-05
2.87720417931312e-05
3.73023997999709e-05
1.87545613709883e-05
6.50372623453071e-05
6.33944319085241e-05
-1.0138452549587e-05
1.23602329540676e-05
2.38757010884078e-05
7.05305014946142e-05
7.5361900660393e-06
3.543779600802e-05
1.94376011358477e-05
6.50139909392209e-05
3.36626184578443e-05
6.72695757678941e-05
3.62964507250506e-05
3.89345078663308e-05
5.2430023166098e-05
3.59290001379144e-05
1.13382709848403e-05
2.82948755848884e-05
2.22160864500832e-05
2.88914680101733e-05
2.89480363821865e-05
3.41993586555482e-05
5.79866150818134e-05
2.61836507822426e-05
2.01323650043748e-05
4.99531234740639e-05
6.50518911005157e-05
4.44240987348032e-05
7.19828340427558e-05
2.89578110597019e-05
3.59739020302322e-05
1.85804985224529e-05
3.27834182078136e-05
3.51826202085264e-05
2.77745754163718e-05
4.66461590396403e-05
2.82362616991999e-05
4.92793842579368e-05
3.87377202510358e-05
1.63802987268295e-05
4.24957740336311e-05
2.96738771684228e-05
4.02593042448106e-05
1.43758687056496e-05
6.037493745705e-05
-1.81940208403076e-05
4.06520592843814e-05
4.05019364580226e-05
3.26363589238339e-05
3.44805719938964e-05
6.49781977055316e-05
2.33608063767675e-05
2.04613794414054e-05
-2.30596533632081e-06
4.26315113047869e-06
2.10073782459536e-05
3.33431670432979e-05
8.67641308463278e-06
1.29999563603669e-05
-5.68555062451714e-06
3.31976750000957e-05
5.63433563822456e-05
4.67359759902731e-05
3.88939049302164e-05
2.32662566090461e-05
8.09888673619996e-06
4.48060732945924e-06
2.58557997196316e-05
3.54677564285728e-05
6.0259193840756e-05
1.32988933863711e-05
3.83924480565782e-06
5.09982796356262e-05
4.39923539790789e-05
5.64179604046463e-05
6.74103529595725e-05
3.5404595917984e-05
9.83597003380253e-06
2.07268465359044e-05
5.09521905588593e-05
5.786975649645e-05
2.69565784492728e-05
5.56932761027497e-05
6.40526137099483e-05
2.63618693371631e-05
4.78555465127002e-05
4.81493151355684e-05
5.81335958427244e-05
2.04787359012886e-05
5.52438622750885e-05
3.49366846683195e-05
2.90288575146399e-05
3.83763863923562e-05
5.88219142342241e-05
3.6086381762595e-05
5.79481374378844e-05
3.64615923107e-05
3.27935960216084e-05
5.36025906471651e-05
7.06326568291144e-05
2.66568619025833e-05
3.28754696931887e-05
5.7271344080739e-05
4.11181883384767e-05
-1.83633067380065e-06
4.20657069741606e-05
3.65576610977049e-05
-5.87889125074372e-06
4.11155772002328e-05
2.41155215369833e-05
4.62692025460892e-05
6.37462844942656e-05
4.00480779477735e-05
3.37730531307858e-05
3.26952641875451e-05
4.13705779144316e-05
3.24120201350655e-05
4.60737482718645e-05
5.40102178237207e-05
5.97712395597222e-05
1.37724855692914e-05
5.50281113197014e-05
4.58926095771991e-05
4.60227982012544e-05
1.8643773486622e-05
3.3173473110477e-05
4.48613452546495e-05
4.45121197120355e-05
4.68376323216779e-05
1.22972471376768e-05
1.52306751274222e-05
6.43554493349184e-05
-1.50319751565954e-06
2.34150075639796e-05
6.06812035283474e-05
2.44221018674015e-05
3.03425270616699e-05
-3.48523896413343e-06
-2.81724472794673e-05
1.12451436454965e-05
4.43839497095717e-05
3.01929156802454e-05
1.5470506686192e-06
9.32033956298979e-07
4.16799434852815e-05
2.7233125243718e-05
3.29182497397373e-05
3.56207727235151e-05
2.80517775571058e-05
6.56448422967922e-06
2.70215444481888e-05
5.31373656556528e-05
4.31362740521014e-05
4.6398496926811e-05
9.0493798675814e-07
5.99315568153997e-05
6.56259245917837e-05
5.19664722028693e-05
4.13283456082297e-05
4.63318039783431e-05
4.80239600043534e-05
6.58419670070643e-05
3.09852808948595e-05
4.84786977669327e-05
4.63175748890607e-05
4.09636590238556e-05
4.51066731711355e-05
4.07309294149541e-05
3.49283633766692e-05
3.13702177921651e-07
3.33170850129395e-05
3.71059594055563e-05
1.62587636778959e-05
2.61749791713256e-05
2.9163768142202e-05
2.04795743650478e-05
4.67289770503705e-05
-3.68963328041428e-06
2.06853132703423e-05
6.67452097351355e-05
2.19098358159666e-05
4.2962522909992e-05
4.95106309652411e-05
2.14959111918149e-05
2.26233774133155e-05
1.72081839885313e-05
3.71799063429074e-05
2.88564269632168e-06
1.49443501398202e-05
1.54052276878793e-05
1.75778831925284e-05
4.95943395647921e-05
2.28014004553398e-05
3.29885785125824e-05
-1.25634354767424e-05
2.04525928574352e-05
1.52498947214523e-05
2.70017577051304e-05
3.8772092431092e-05
4.99932464487729e-05
-1.46205127322756e-05
3.18738211642893e-05
1.75858612753831e-05
-1.81497044105978e-05
2.97329638791758e-05
2.24578760643023e-05
5.30155893533542e-06
5.36219576112947e-05
3.73918710519648e-05
5.7131466318796e-05
3.50639457231216e-05
2.48255458325007e-05
5.60317801737201e-05
3.29731737575608e-05
4.40156816886492e-05
2.80398022606705e-05
4.20140415808155e-05
1.6378211416999e-05
1.51101574380133e-05
3.27031837445367e-05
5.46549452842559e-05
1.49692742401583e-05
2.49625612560461e-05
1.20594674071378e-05
4.03688647387694e-05
4.38599628933e-05
5.61001443166802e-05
4.42196113329616e-05
2.53680361376815e-05
1.73994802645287e-05
7.68249687578736e-05
6.45307305048397e-05
4.73464593401149e-05
2.7022164830546e-05
2.13031514474164e-06
2.43688711724844e-05
5.93577950186911e-05
2.98424281338194e-05
6.85447947191394e-05
3.97124415588935e-05
1.12644405589505e-05
5.30869128487554e-05
2.75182946042174e-05
3.82160892762595e-05
3.56623829457229e-05
5.83764648603963e-05
5.65678382123675e-05
4.75676015482209e-05
1.60841824985262e-05
5.23362432708611e-05
2.07345990440489e-05
3.80015212446139e-06
3.38164544330681e-06
6.79051763374383e-06
2.25736701867023e-05
6.01997351688516e-05
4.61233799636573e-05
2.27294107525254e-05
3.23007618801755e-05
3.5701880809582e-05
2.78825590176942e-05
-1.20751461652875e-05
2.55576983441786e-05
3.68375018735336e-05
8.3087963182818e-05
1.45436887264374e-05
5.37586000263829e-05
2.83771886379298e-05
3.33473907121297e-05
3.3049044526724e-05
1.60190250632972e-05
2.39996799826307e-05
1.39834938452783e-05
1.17568198523526e-05
1.86517745139586e-05
5.5530753788451e-05
7.17693779267412e-05
4.26085099744108e-05
5.30103500005627e-05
8.71512229938145e-08
1.88637171313215e-05
4.7034354259631e-06
5.61780416457724e-05
3.54320216128254e-05
1.88926272750175e-05
5.09653110642815e-05
2.15176384111976e-05
1.07115123337413e-05
5.34156611012264e-05
6.63005038456137e-05
3.44202626313181e-05
6.93426370593637e-05
3.57687152177017e-05
3.24406369317887e-05
4.60912672753813e-05
2.51762729025123e-05
4.05437920578577e-05
4.54240500924353e-05
5.24924164148068e-05
4.08698229277396e-05
7.92649464973186e-05
3.72470066843048e-05
6.26032294877341e-05
3.12274063631406e-05
3.11407076361764e-05
5.7886819551879e-05
3.49408516401504e-05
3.71647924089491e-05
6.06950013419046e-05
4.07664935258956e-05
2.84812159373736e-05
4.28510611149846e-05
6.38627986928787e-05
2.40712326698316e-05
9.59198032595846e-06
2.63877472331031e-05
6.27799828652447e-05
5.71488759623877e-05
3.39814422151589e-05
1.72610809754814e-05
5.45832173959418e-05
1.30011705333877e-05
3.08683822623462e-05
3.56472362461206e-05
1.79500042126941e-05
8.69842614713759e-05
-6.69554854110166e-06
4.72773781043984e-05
4.47233496532199e-05
2.94702261178912e-05
5.74638211274355e-05
6.18883893191201e-05
4.17859997784209e-05
5.3932437403603e-05
4.37842323957797e-05
2.64406098257997e-05
3.21336361135491e-05
3.59386707266845e-05
3.11482871869441e-05
3.9276139162683e-05
3.38311664772908e-05
7.07502319096076e-06
4.61542849276348e-05
2.2758258837344e-05
3.70783791367151e-05
1.10182675324834e-05
2.9732514354222e-05
5.82462831323152e-05
3.52540747248025e-05
3.35420790252118e-05
1.93637963836766e-05
3.2885537299555e-05
1.48711182332447e-06
-2.19498762964799e-05
3.38156902470329e-05
4.8266960547161e-05
9.10962031717407e-06
2.13519988421793e-05
3.48240140300424e-05
4.65739781306407e-05
4.20553589575918e-05
4.79486979276609e-05
3.19364215258345e-05
4.89553081275537e-06
3.24103186722385e-05
5.16229886895525e-05
6.76140395646692e-05
4.06535955060823e-05
-7.02783711754189e-06
-1.39279202525088e-05
5.64957126744623e-05
1.77233742723554e-06
2.68349206940914e-05
5.72982090453117e-06
4.22051185151814e-05
1.36764568124672e-05
5.80781319361553e-05
3.85560350771831e-05
5.71779488461695e-05
1.64069349555164e-05
2.64340590113565e-05
4.8777544974006e-05
-3.04066634164013e-05
3.96018193097303e-05
3.26618972773606e-05
6.63596263236234e-05
2.90756371623158e-05
3.77151646403699e-05
7.20605987381619e-06
-1.0239552087987e-05
3.10036820569599e-05
6.31694902691575e-06
2.87097081293928e-05
1.41195502947993e-05
3.09121630878656e-05
4.30178514538648e-05
1.7532605200279e-05
2.33235717638022e-06
3.27584139017755e-05
3.44897312445599e-05
2.80976505786011e-05
2.57940088596461e-05
1.46708107325788e-05
4.29062677937455e-05
6.82736976676458e-05
2.49253488446514e-05
5.74858628050708e-05
4.33120404433469e-05
1.28587117681514e-05
1.44304822421009e-05
4.17812369629221e-05
6.26204399056911e-05
2.11692949038098e-05
4.58530497506396e-05
6.11203041549576e-05
4.99433013460046e-05
-1.58554078062278e-06
4.15822536217487e-05
4.3581557889267e-05
3.78605527999189e-05
1.66292355606758e-05
4.60840180368099e-05
7.12485922865903e-05
3.86238029263539e-05
1.75881129023324e-05
2.57581622021496e-05
6.88510540310918e-05
-1.86822734902054e-06
1.33400193292542e-05
3.86267690623633e-05
6.95975309097567e-05
1.74212917869488e-05
-9.55339204175317e-06
2.65372149965654e-05
3.14659605155804e-05
3.29390549237347e-05
1.00177632282393e-05
3.97438021494022e-05
1.86309679984876e-05
4.43834511730723e-06
-3.48578616039521e-06
2.76337237564668e-05
4.33407621878527e-05
1.63847870080903e-05
1.16531194263588e-05
8.47888071705796e-06
-1.85336040056218e-06
7.22183655190235e-05
3.6869059492093e-05
1.71581940167952e-05
5.00959284611576e-05
4.65348359642635e-05
3.47501980519011e-05
4.0276093105386e-05
4.95005191653314e-05
3.39238646220482e-05
2.19660846203742e-05
3.98526797903222e-05
4.12369894512307e-05
3.41666033057854e-05
9.26592468899186e-06
2.49063296769143e-05
6.03458258775338e-05
1.52326681712171e-05
5.10350633557603e-05
4.72746682404525e-05
8.25963834281694e-05
1.45244794557253e-05
2.57352851377653e-05
5.78847624024462e-05
3.28993318172514e-05
2.79546280911234e-05
1.56171245344006e-05
-1.63206639576179e-05
4.99618300179904e-05
2.82911278582836e-05
4.96348759313387e-05
4.67129313715354e-05
-3.62656440733316e-06
5.70165884063128e-05
6.65658270390256e-05
3.48690383571848e-05
2.26202690026782e-06
1.95717651495361e-05
2.38148664845499e-05
-7.43827403807267e-06
3.55204222096649e-05
2.42378393229233e-05
4.11937624751274e-05
5.17865725845868e-05
1.77352027975372e-05
7.14896690195433e-05
5.70592092625974e-05
7.25702745223223e-05
5.96662084315454e-05
2.61531757748866e-05
5.61475825865163e-05
3.31047231020954e-05
2.51929253226174e-05
4.98779894667169e-05
4.74381984255633e-05
5.55039840826313e-05
4.29469980368919e-05
4.43677707766351e-05
1.71551719535991e-05
5.98724998045838e-05
4.49973854059968e-05
5.21107658305165e-05
8.12393550628499e-06
-3.49520245445593e-07
8.36998003102726e-05
9.62236566858503e-06
3.22737436462741e-05
4.63127717769683e-05
5.61391358549567e-05
4.03931056223299e-05
3.19036695208482e-05
2.88056884269143e-05
4.22104894971073e-05
3.55173237418079e-05
3.55087440022644e-05
-1.86840972390612e-05
3.06992591338566e-05
2.20739855060621e-05
9.80114737283068e-06
8.49079336984056e-06
3.03228318908018e-05
6.64457435976331e-05
2.93037950189185e-05
3.13339702275608e-05
-9.58919068987056e-06
2.80094670299164e-05
3.54819390546152e-05
5.09587744574157e-05
4.8441444638736e-05
1.26721648892655e-05
3.12232861502106e-05
3.95124980939703e-05
3.46298485489288e-06
9.65388481412703e-07
4.92188954392045e-05
2.00561433613604e-05
5.15189510683441e-05
5.14646614872735e-05
5.4105119447295e-05
6.04503290134371e-05
1.82549175700346e-05
3.9302307683603e-05
5.07207212232693e-05
2.97102463019155e-05
3.40940843703617e-05
4.07263498681811e-05
5.19201478701467e-06
4.70868228034306e-05
3.67729930844303e-05
7.27997523991459e-05
2.71786798851829e-05
9.70579144110955e-05
3.70738587326478e-05
1.1843129042936e-05
4.89000583719069e-05
3.16420921361261e-05
3.29422279632114e-05
1.6068790567937e-05
5.45225489454076e-05
2.54514655826264e-05
3.94915298382149e-05
2.9484289980558e-05
4.94768806158105e-05
4.19065847969139e-05
-3.04446051317561e-06
3.30605496580571e-05
2.63507257720078e-06
5.08702189955561e-05
1.28978105943011e-05
3.34524101107632e-05
6.18189317134401e-05
3.3358796009618e-05
2.23442869999464e-05
5.29539995301112e-05
2.52007025085844e-05
2.74892753581746e-05
1.99102261239268e-05
7.06120126920887e-05
5.53205408459312e-05
4.56759903277673e-05
-1.14003857342353e-05
4.55283304244341e-05
8.00709610524512e-06
1.37687657195626e-05
3.3010274705896e-05
4.99812643835255e-05
5.97509218070848e-05
5.4492303354903e-05
4.27034171145038e-05
2.82905339676049e-05
4.47949575310411e-06
2.98941909996128e-05
1.70261071049729e-05
4.20093333454516e-05
3.56106920225408e-05
2.84654209301267e-05
3.52597484389853e-05
4.04711664157833e-05
1.00385842520657e-05
6.26148693485192e-05
3.60777237347566e-05
-1.73582069182735e-05
9.53839499579467e-06
4.45305843165237e-05
6.73665603386908e-05
6.1129754717066e-05
5.1108234490302e-05
4.71655422509052e-05
3.09862329077231e-05
5.44794939500061e-05
6.0419899251271e-05
5.83734024567006e-06
4.05442695498066e-05
3.12396347748846e-05
2.16516805149866e-05
2.1123138873486e-05
3.75652712445102e-05
6.0013564674251e-05
5.11853025024392e-05
2.53332845399847e-05
2.60363489901114e-05
3.70981733127413e-05
7.55445811731012e-05
2.96038440493396e-05
3.66593275414728e-05
5.23041222751917e-05
6.34553788125493e-05
3.73138848885277e-05
3.39352431094698e-05
5.19965841622965e-05
4.47932703673597e-05
2.4964362577194e-05
5.38926737271705e-05
1.54160909667753e-05
5.74877912429552e-05
5.47419751430805e-05
3.6228439466535e-05
6.80703437743362e-05
5.22654392549032e-05
4.15728548506723e-05
3.01177474591282e-05
4.60945736781983e-05
3.84500067979011e-05
1.93129635476676e-05
6.92603936578596e-05
3.99437698330367e-05
6.36149752207452e-05
1.15822906219357e-05
8.32378286865746e-06
4.11555286262766e-05
4.01450504893582e-05
6.16921131155793e-06
4.5153892709046e-05
4.67430144333141e-05
1.71636640724778e-05
2.34457437373229e-05
1.17144894121301e-05
3.05770089046559e-05
3.45421714195648e-05
2.6100071130335e-05
2.96370876759932e-05
4.00762890295456e-05
5.54906716041623e-05
5.18460643149532e-05
4.83168222335609e-05
7.69320479597855e-05
2.0257234055752e-05
2.59075333115512e-05
4.65592802210662e-05
1.70896538863717e-05
4.30952898631966e-05
-1.34105111210507e-05
2.58673327290551e-05
2.88250188606761e-05
5.00234105750234e-05
4.73032345822514e-05
4.45964174191794e-05
1.33377482508644e-05
3.15036212363164e-05
5.25234584100368e-05
2.27111997795981e-05
4.54598917237511e-05
3.93522368238542e-05
-1.06179161132183e-05
1.91300975842708e-05
5.15024904220539e-05
-1.16910155373946e-05
2.77442381117381e-05
1.41652101493392e-05
5.52669844808625e-05
3.31536786025302e-05
4.10737681538503e-05
5.2098834397885e-05
4.64067230426246e-05
3.05518578458425e-05
7.39231492524487e-05
3.2087719969238e-05
2.33105406714876e-05
4.01565959440994e-05
6.12834227536805e-06
9.22909271040949e-06
4.62866192837739e-05
8.45123755976071e-06
6.31793594528655e-05
5.07594485818196e-05
1.36829082167055e-05
3.09940101826759e-05
4.77881739822193e-05
2.87080854394936e-05
4.00238173160713e-05
6.06514262503508e-05
4.11901842618854e-05
2.17847847375325e-05
3.97278199891944e-05
1.58691526959243e-05
6.84671151368458e-05
2.69874074939565e-05
1.53861749871174e-05
3.30480341952912e-05
2.03121429385515e-05
1.64788285908789e-05
3.94927386671598e-05
3.33321721934888e-05
2.48654907529587e-05
1.42575695901555e-05
3.470236482848e-05
7.8359385178235e-05
1.88036290447633e-05
1.33111184109946e-05
3.72809471911251e-05
5.49171160830791e-05
1.17447591666174e-05
5.68894907714319e-06
3.63709343325824e-05
2.72429729293794e-05
4.03092971495313e-05
3.29319238813101e-06
6.89426126072134e-05
5.33696188928597e-05
1.13711947504358e-05
1.43929197690698e-05
1.22375409754496e-05
2.69341956120998e-05
2.70269488672111e-05
3.3786757034706e-05
5.28654170759692e-05
2.52075827748774e-05
2.44545439428147e-05
3.57566947465402e-05
4.13888673458949e-05
6.1580203083479e-05
4.73192162713221e-05
3.95061117692999e-05
5.54037941892425e-05
5.52624354197745e-05
3.82230244568876e-05
4.76605243997428e-05
4.93061888071193e-05
5.96068785487979e-05
2.61525987690017e-05
4.12124285234309e-05
2.14549450786115e-05
3.17369496607693e-05
3.80113703135615e-05
5.66072871423629e-05
3.76503525485887e-05
4.64332837070103e-05
1.89310634967375e-05
4.4174130474639e-05
1.64182051641093e-05
3.90801763034164e-05
3.67688212499073e-07
2.662135318331e-05
1.65790112003471e-05
3.6787120051412e-05
1.28145638630707e-05
4.15770935372685e-06
2.80682380213426e-05
1.29173128599143e-05
8.14875784689322e-06
3.78519921509228e-05
5.55719601745432e-05
3.00383006258332e-05
3.25959004171271e-05
5.81312579386555e-05
3.72913249203357e-05
1.84564955028518e-05
1.33794946954657e-05
2.97182149945099e-05
1.48748454386322e-05
6.47381858376901e-05
9.09338573313522e-05
5.18137068482979e-05
1.70999905469535e-05
4.2098061881571e-05
7.19579626546434e-05
4.68727978146e-05
1.56994625948892e-06
4.83327185016557e-05
3.74801714081813e-05
1.95079922483922e-05
3.01455284967955e-05
1.92584505214138e-05
5.56503250414045e-05
2.99834271830804e-05
5.46661290671343e-05
4.72152516630124e-05
-4.59844772765246e-06
8.19357749409219e-07
2.10794625686524e-05
-9.51514352719477e-06
5.92395047763259e-05
3.63939448117581e-05
5.43630348808662e-05
2.70826135776106e-05
4.39048696685294e-05
3.40870108311363e-05
2.44789428609102e-05
1.47623888716118e-05
2.52828210525139e-05
-6.34486335860907e-06
3.45601369808312e-05
-5.08761660480725e-07
2.14006543513629e-05
3.0197288484949e-05
1.97753087663092e-05
1.66501678821376e-05
3.10401814204037e-05
-3.71434950091679e-06
1.08032620015772e-05
1.44117558644892e-05
1.89767583628116e-05
3.99712071077268e-05
2.74960344641969e-05
-2.33355419042442e-05
4.45734943492529e-05
2.69435760582733e-05
2.29807592125625e-05
2.36590896074095e-05
2.47896635299121e-05
3.47411944787557e-05
5.68581743355436e-05
5.20463169748473e-05
3.13521245195813e-05
3.84304462484831e-05
1.26548290672072e-05
4.64913691364204e-05
1.38768246059321e-05
4.10353666129831e-05
3.78988278381357e-06
3.87514569921927e-05
5.11491099531648e-05
7.71008558440067e-05
2.05355378327718e-05
3.28921445973009e-05
1.7266392445038e-05
4.07062013117128e-05
6.28758496101388e-06
4.97493854258389e-05
3.08331640960538e-05
-6.91196372225444e-06
2.9423107575543e-05
3.1316638486682e-05
4.32765660421135e-05
2.00937383454197e-05
1.16821767866357e-05
5.28978038967004e-05
1.35110512400647e-05
6.32092744917528e-05
2.46129563785508e-05
3.48377106102927e-05
1.2589487527343e-06
5.98125610219539e-05
2.70317650148521e-05
3.23409273618556e-05
3.02206695187942e-05
2.05751175006602e-05
3.27031288793169e-05
3.64464286440313e-05
6.92648307627639e-05
3.98101344338964e-05
1.1038793662394e-05
5.46037857742358e-05
4.0271389532491e-05
6.01947799265601e-05
6.57104681572222e-05
2.76345274289272e-05
3.11605940690085e-05
-2.2962863353841e-05
-1.63703289055226e-05
2.99350577826189e-05
4.93194061009257e-05
4.48562013152995e-05
2.23237020267592e-05
4.81099389417525e-05
3.60557315030104e-05
5.87539201762177e-05
3.31456145366514e-05
3.69038649844855e-05
-1.3720568665615e-05
2.00161837114597e-05
9.84842519955067e-06
1.49400935505027e-06
1.05087812160522e-05
4.31327501357997e-05
3.13280678932438e-05
5.44963409435541e-05
4.16555056825235e-05
2.38096954420841e-05
7.83105578944707e-06
2.32048548838309e-05
4.15877371863718e-05
3.62029464662655e-05
3.09208895676181e-05
1.51639563170235e-05
3.81276998014764e-05
2.51371786559545e-05
2.11293086267949e-05
3.42242767838638e-05
1.99160902728193e-05
3.27241835605033e-05
4.82755025843133e-05
7.33255498811644e-05
5.1404856712848e-05
1.97580836469525e-05
6.63864072382371e-05
3.7534360877388e-05
4.72007387856873e-05
5.57138901903632e-05
5.65419878008888e-06
4.76118536143597e-05
5.35233822075834e-05
2.45804814518684e-05
-9.38549124518951e-07
3.12149934616865e-05
5.38990587710539e-05
4.3940816091483e-05
3.12881584552698e-05
5.83621055329615e-06
1.40884472174108e-05
4.68761156161534e-05
3.88047957197036e-05
3.13104292367351e-05
2.12865922332867e-05
7.07085205308879e-05
4.75090934232517e-05
1.82465935181198e-05
1.78173358130486e-05
2.11641332041007e-05
8.15858334052298e-05
2.09480394293657e-05
4.11091823774159e-05
2.99730734716744e-05
2.85827121127629e-05
1.85307314724426e-05
4.64540620372102e-05
2.64739676608899e-05
7.34441432964619e-05
3.28923238032845e-05
2.55285643731064e-05
4.24512108449875e-05
3.10865638156219e-05
1.96882656260726e-05
2.57583594610196e-05
2.36925677254169e-05
4.63997616821385e-05
3.13288748257183e-05
3.83301558569318e-05
3.78831705734668e-05
2.89452326302014e-05
2.48441738097475e-05
8.83026161141649e-06
3.78859069780863e-05
4.55492877706587e-05
5.70736082981079e-05
1.68719694170029e-05
5.41966075531844e-05
4.76177121838357e-05
8.84291970497998e-06
4.12354604463836e-05
2.32260989556666e-05
-1.36127980881489e-05
3.58855595406262e-05
2.58647394247563e-05
2.15359319392715e-05
3.81439086831241e-05
2.18965579519527e-05
4.33304037871765e-05
5.23391499831052e-05
4.32618890253213e-05
3.89796613008252e-05
3.78499642911283e-05
2.53134076462196e-05
2.92445331466052e-05
5.88969732765706e-05
4.56570127004513e-05
1.54852525543837e-05
7.45628452715806e-05
5.67005428822638e-05
7.29799161697153e-05
4.53602957469719e-05
1.10227207462066e-05
1.85667009376343e-05
2.51397965192993e-05
-5.14378679023804e-06
9.80421116244924e-06
1.04117181122539e-05
1.7748672626257e-05
2.45811631300703e-05
2.1220116051039e-05
3.28762661334204e-05
3.91857921574449e-05
2.23788713758422e-05
2.51353998845274e-05
5.68179226692616e-05
4.61790508571267e-05
6.70892344006663e-05
5.13213649111321e-05
3.14476528557433e-05
2.09861303217346e-05
1.55980685567294e-05
2.89360206154e-05
4.81558660014575e-05
2.12971592808946e-05
8.13050777453498e-05
4.94587030547081e-05
6.77983485688592e-05
8.04157806149347e-05
5.94016668711218e-05
1.8411195648602e-05
1.22933537629859e-05
7.655124082219e-05
5.0314706325945e-05
7.64145323320169e-05
2.57098116605965e-05
4.81173362811056e-05
7.26493335910369e-05
1.93319814369856e-05
4.13305764838859e-05
7.92084806879847e-05
1.51439704771036e-05
4.2291701458391e-05
3.84051706854049e-05
2.84134063753036e-05
2.07900985384988e-05
7.87802093289659e-05
5.65561381576534e-06
4.41223765358289e-05
4.74522728866615e-06
6.10925186135367e-05
4.21179900672529e-05
4.27633632027595e-05
4.47163688759149e-05
3.25433515399497e-05
3.13681204473127e-05
3.94965832252773e-05
-6.15004972487291e-06
1.01970317871316e-05
1.36696386283735e-05
2.64638407939961e-05
1.60274793164557e-06
4.77756457276336e-05
3.23203833763212e-05
4.04527599314914e-05
2.93963353405839e-05
4.44862393362295e-05
8.24936267793204e-06
2.18313469645783e-05
3.75504134365388e-05
4.20354128049671e-05
3.03101068101874e-05
3.4502680247022e-05
6.24838221635883e-05
3.31445131570911e-05
4.87842525774426e-05
3.106866253157e-05
5.41385986675843e-05
4.57341503551913e-06
5.95366968361174e-05
3.7811041132667e-05
4.48199354987421e-05
5.05601407453682e-05
3.16289677619944e-05
3.14304084652781e-05
1.12009172388621e-05
5.32242608444215e-05
4.55524759614938e-05
1.22733417464201e-05
1.17991592891934e-05
5.17008570822705e-06
5.15249481395693e-05
2.31818454840503e-05
3.49222703159818e-05
2.0614236386246e-05
1.28583275027039e-05
2.76717013592745e-05
4.91076447045903e-05
4.95809566894196e-05
3.60509552299779e-05
4.12964894715028e-05
5.13019408086285e-05
4.18372983799143e-05
2.05172432660289e-05
4.55880870993626e-05
3.66829301347552e-05
4.21298968275939e-05
1.47742004859922e-05
3.48829689663894e-06
6.32874378514288e-05
2.28450025179568e-05
3.16994707953328e-05
1.73303459010595e-05
5.2376523738014e-05
5.91562239494201e-05
4.87569612535414e-05
4.71631162788041e-05
8.98748548835575e-06
4.48469985937764e-05
6.20242807431138e-06
2.65867116559788e-05
4.35569278184279e-05
3.6130301821363e-05
2.83957890698582e-05
3.44598054274617e-05
2.01497306059599e-05
2.50508583264968e-05
2.98585522439819e-05
1.17035482160362e-05
6.55789867120125e-05
-2.32368641583715e-06
5.60140600082544e-05
3.35152948042822e-05
4.68952756807444e-05
4.66808830396628e-05
5.36791260384849e-05
2.99708455713398e-05
2.78595775882682e-05
2.50633466227514e-05
5.59153096709647e-05
8.63952194249924e-05
-2.53547109220665e-06
4.54712078669843e-05
2.59874946982643e-05
4.25585155911879e-05
3.9245322337987e-05
6.90896485669245e-05
4.91547569034718e-05
8.98741360517084e-05
1.63730661448255e-05
7.6380976557594e-05
2.65322237511932e-05
5.23341271229196e-05
9.05104732662402e-05
1.08853610059468e-05
6.38412101974446e-05
1.57150168572372e-05
3.88550502335718e-05
2.76114630689816e-05
2.39164731734377e-05
4.84008028598599e-05
4.57284565476497e-05
3.70243028262105e-05
6.60575818899579e-05
6.12446167075673e-05
4.46510560359874e-05
3.47600903209463e-05
2.75810630229666e-06
5.22873006796544e-05
3.32235842695672e-05
1.62835334559131e-05
1.46965549694743e-05
1.79634533266718e-05
4.91987664794385e-05
8.35293888105056e-06
2.22030347936166e-05
4.01689107875223e-05
2.7786302393448e-05
2.21729172181189e-06
2.78646284237045e-05
3.07902100132448e-05
2.91548786450125e-05
4.3000912945941e-05
1.81561357728552e-05
3.92876211739114e-05
2.2782656922481e-05
1.77424301144476e-05
4.4319286842386e-05
-1.28523183563664e-06
4.07545297315478e-05
3.02106570146733e-05
2.75264661270422e-05
5.23147175598086e-05
4.19964182412213e-05
4.80865999384875e-05
4.05422824232433e-05
7.07508591382713e-05
2.36690759434542e-05
4.0999848024415e-05
6.92488703409473e-05
5.89333101204174e-05
5.2667254088128e-05
3.64067637397695e-05
5.68360136769647e-05
1.47988403660402e-05
5.08277056310849e-05
5.00381080538678e-05
6.40765891335786e-05
3.91269307293466e-06
5.24910256966077e-05
5.87143184394322e-05
3.57867703457198e-05
4.31966594021553e-05
3.31109339928403e-05
1.09337425480688e-05
3.67222143375497e-05
5.59562069752999e-05
2.56166316623633e-05
4.14660125482639e-05
2.76521924903563e-05
2.30876622247968e-05
1.30771475558162e-05
2.92954283075268e-05
-2.2379921935649e-05
1.13006904853321e-05
1.80624413792235e-05
2.11641562542315e-05
2.28910284083008e-05
1.00693716117486e-05
8.76371047289038e-05
1.42337332392753e-05
5.04254659089799e-05
3.06302003660081e-05
-5.9154108361344e-06
5.48078249016582e-05
2.35238473458733e-05
4.63409352375535e-05
4.16125987697482e-05
3.8859281719457e-06
1.00770756494501e-05
3.59978077068257e-05
7.05039577761739e-05
1.57092578873986e-05
2.91691786165319e-05
5.92810744821792e-05
3.54202927496442e-05
3.11965220582098e-05
4.4899035092198e-05
5.66236436157132e-05
5.77085495753249e-05
-1.05736820224781e-05
3.44148832717475e-05
2.06588613220107e-05
2.06614633208722e-05
4.25234772183611e-05
3.77899884511362e-05
3.63357853914678e-05
4.00411524446305e-05
4.72797318500994e-05
2.40344787959935e-05
2.46782680783239e-05
4.31189688947368e-05
4.23297502976455e-05
1.37579722795884e-05
6.16061209650104e-05
5.30784705952697e-05
3.86609872827897e-05
5.36863797106916e-06
2.52247261736822e-05
5.27124161823157e-05
5.09535239810287e-05
5.87320378982268e-05
3.62752926600108e-05
1.400375033713e-05
4.9988875590345e-05
5.24122509397507e-05
5.31850051422103e-05
3.97856039976063e-05
4.87176612426827e-05
2.89101846119333e-05
2.30234458365785e-05
1.00627243068444e-06
5.46464898604877e-05
4.92748187237103e-05
2.19192099545422e-05
1.07415169396598e-05
4.05605352143574e-05
4.69374021622559e-05
4.45835682539256e-05
5.37489749707315e-05
4.21056342449703e-05
2.39782041265958e-05
1.80653393250513e-05
2.94687607168721e-05
4.94385321595216e-05
5.31100908715306e-05
7.60691245977219e-05
7.92880205107459e-05
5.03615312034016e-05
1.55955196471589e-05
1.27629338563622e-05
2.28098224304215e-05
3.83933102921178e-05
5.32024060687912e-05
2.79258406967112e-05
3.13079889656623e-05
3.76881772545397e-05
3.63585388361776e-05
1.07403695789535e-05
3.0181506806547e-05
3.11736495318804e-05
-5.01937683080142e-06
3.89015468007677e-05
8.30982078794222e-05
2.66145046060292e-05
4.02498123349011e-05
4.05636000757058e-05
1.54035404373904e-05
3.35167964214734e-05
3.34272362573392e-05
2.39875773208202e-05
4.49478311777999e-05
-1.09146033278731e-06
3.60262288364251e-05
1.06084364808886e-05
2.73243036583655e-06
-1.13040862303087e-05
3.6837656007471e-05
3.57921733780803e-05
5.21396303160952e-05
3.74615051305961e-05
-1.52836234669751e-05
6.44549343073285e-05
3.65933488309347e-05
4.1612625508341e-05
7.16975577598476e-06
4.21489793504865e-05
1.92501611697266e-05
7.08009308432148e-05
4.52551427862604e-05
4.36354828646757e-05
1.58585967798274e-05
5.31546745483292e-05
4.5801272661336e-05
4.5775332424415e-05
5.77878049751526e-05
4.42018579978056e-05
7.27358773754402e-05
3.53084227039018e-05
4.861665529354e-05
2.35041954651612e-05
-1.32269703586446e-05
5.49740511905526e-05
2.11295426520114e-05
4.50942316987685e-05
3.94651955281424e-05
2.32767193624436e-05
4.39003336814834e-05
5.24150476016962e-06
2.94036052216184e-05
3.92108357935147e-06
3.15345253855302e-05
2.62638232341695e-05
2.02439428701142e-05
1.29568464789764e-06
1.09170546923005e-05
3.04696054572707e-05
1.4668281960462e-05
1.35430378585784e-05
7.61510451475735e-06
2.2462084269697e-05
4.15526744877018e-05
4.54817442201903e-05
-3.32428486834598e-06
1.58051716421255e-05
1.91742184860584e-05
4.22364668549237e-05
4.72916610631891e-05
3.6537426966229e-05
6.975658602336e-05
4.27414968188776e-05
5.37706322952806e-05
6.08925043721127e-05
5.20259550691279e-05
2.29621954010671e-05
2.16227953675739e-05
5.38737827974762e-05
5.40377269354012e-05
2.2038466810497e-05
3.54287827421969e-05
2.53345858718837e-05
3.71200344400379e-05
5.29438443742328e-05
1.65408866052797e-05
5.23423293514066e-05
5.66424927027509e-05
3.82442328797235e-05
1.64788826579818e-05
5.68380792925832e-05
4.31984604735199e-05
2.55322042379058e-05
1.62182853726709e-05
3.83326918712479e-05
3.99415745102485e-05
3.60301273179265e-05
1.73253437242374e-05
1.1261363512754e-05
1.2760444769432e-05
2.84083981392426e-05
-4.04014663389447e-06
4.51392895692995e-05
2.86553154457762e-05
2.02631757469564e-05
1.18875279336663e-05
1.55064531845635e-05
-4.69189617803672e-06
-8.95294104722103e-06
6.59200815222371e-05
4.62505560512408e-05
9.42290243176552e-06
4.5528493240395e-05
1.3377122624253e-05
6.25974185615254e-05
2.07858806591781e-05
5.39553186443387e-05
8.99292993653112e-05
-1.16798210100394e-05
2.72343468547385e-05
4.81508009507199e-05
3.78982705643959e-05
4.28320248368869e-05
6.87164092542695e-05
4.64929362534378e-05
5.28156211632683e-05
2.50398726095539e-05
1.66273799810851e-05
1.66476236102675e-05
4.90547222033156e-05
3.90791243905143e-05
3.04679678580713e-05
6.75507435215893e-05
4.51435307062998e-05
2.86057917061298e-05
3.31554184976764e-05
1.65129251194409e-05
4.50609408642606e-05
3.15553573737388e-05
2.91936896966976e-05
4.49614273729598e-05
5.09758366321517e-05
4.20299932511348e-05
4.2215414539162e-05
5.66265589262034e-05
2.81713763842496e-05
2.97514135703447e-05
3.44900980503605e-05
1.822830913325e-05
1.34327782004928e-05
3.17798172101793e-05
1.51689552419206e-05
2.96956854882489e-05
-1.11530836379003e-05
2.05757022696916e-05
3.85349612249743e-05
2.01854526079347e-05
1.32856203686515e-05
9.56223326957019e-06
5.82223191944696e-06
-1.23846183198529e-05
1.7308259158733e-05
2.13304480399161e-05
3.65161581035455e-05
3.0513657103055e-05
8.53710459825203e-06
2.30802626193986e-05
2.01463415347752e-05
3.22485169900053e-05
4.23293054732017e-05
3.35814978275447e-05
1.30898461541538e-05
5.69838950843175e-05
6.41877705712207e-05
3.04251457824308e-05
4.93088735981966e-05
3.60885569658389e-05
3.43341460796744e-05
4.4143238199779e-05
1.05430163567008e-05
-1.51806367387722e-05
4.02001389136966e-05
3.54071200198227e-05
4.10621323261184e-05
3.76845972011363e-05
5.65818150558923e-05
2.09670511823692e-05
4.20094430359136e-05
6.17720220315007e-05
2.15035473608173e-05
5.75538699084505e-05
4.20721445066223e-05
3.13448213878598e-05
5.60949811882701e-05
3.31516908264622e-05
3.72883935438111e-05
6.01099273845186e-05
3.55195240519666e-05
3.65678084228426e-06
2.49368079948762e-05
1.70901913938863e-06
3.75612258967347e-05
6.42881711883498e-05
3.55462316288636e-05
2.76417978068554e-05
3.08545371871236e-05
3.97994506435093e-05
1.64913612950188e-05
3.50995900494461e-05
5.96375858599196e-05
8.41939930188489e-06
5.63797826046924e-05
6.0534680370792e-05
6.73623144021072e-05
1.18453018944947e-05
1.04473949686483e-05
1.89364557226577e-05
9.28409624000405e-05
4.87846664502196e-05
4.00219103409596e-05
5.2667296569411e-05
6.63465818627139e-05
4.48529471277641e-05
3.91035695670001e-05
5.49893620738296e-05
3.84994723353679e-05
3.78268908998719e-05
5.43546224873809e-06
2.77958859178554e-05
2.31466808451166e-05
3.20061197974824e-06
1.79816783205552e-06
1.95221413274011e-05
1.42977224785256e-05
3.47672457613256e-05
2.89628556034569e-05
4.00468654078832e-05
6.170242462247e-05
6.52231945575689e-05
5.0791608150275e-05
1.0787678076985e-05
4.26945640787557e-05
-3.10575442670277e-06
-1.01864254235467e-07
-1.11252864000292e-05
4.94997173665973e-05
1.99042243414662e-05
6.66634636433717e-07
2.36134864639435e-05
1.38392895802547e-05
5.85324309014164e-05
2.34368069360768e-06
1.93913131925266e-05
3.89650054026896e-05
1.92401278917409e-05
3.85938069288509e-05
3.06163148889679e-05
4.48019367799875e-05
3.75510575624068e-05
3.94196411794116e-05
5.30649071558454e-05
5.5700386145684e-05
4.36284083136241e-05
5.0465689679334e-05
4.89348097838387e-05
9.95658779136855e-06
3.36966979605622e-05
2.17446017011075e-05
6.11207338573272e-05
6.38665304524496e-05
5.7095908722412e-05
2.24198051024836e-05
3.29636587028779e-05
3.33744714018117e-05
4.38741837591946e-05
4.45738773062698e-05
4.88998322942432e-05
-6.81979834103119e-06
3.87668174609131e-05
3.16496213993473e-05
1.95283369052435e-05
2.18916712612182e-05
7.73299448872143e-05
2.38050019120677e-05
2.1720474238697e-05
3.53618895779337e-05
7.49457863969918e-05
1.46889478314799e-05
4.84248398629552e-05
5.55909229774447e-05
2.12466219202908e-05
4.40537394037507e-05
2.137364882885e-05
2.55293555833372e-05
6.84601836582689e-05
4.17338081717597e-05
1.61086051999536e-05
4.43790808765147e-05
2.12400790157498e-05
2.36569012069479e-06
3.76502686005275e-05
6.54017258958301e-05
3.72015070534737e-05
8.55118648519005e-06
7.77638661730525e-05
3.70298473077416e-05
4.75129163428341e-05
2.33732442004171e-05
4.68346465838085e-05
5.18175668675094e-05
5.27284025380526e-05
4.31358283299916e-05
7.63165072620547e-05
2.86964893664666e-05
-4.99298061716328e-06
1.71896947889255e-05
5.58814299978855e-05
-3.69693630574055e-07
2.88215845532864e-05
5.05569089753907e-05
3.61068546854856e-05
4.7143235336877e-05
5.25925288052652e-05
4.58474022615969e-05
-2.1832290606989e-06
3.77940840289275e-05
7.14447129492781e-06
4.0643817574468e-05
1.09074768562623e-05
1.51945292858769e-05
2.40484278911535e-05
3.09371524630678e-05
2.6811764483601e-05
-7.95342217694214e-06
6.12008070906259e-05
2.21629540652e-05
5.01374038218028e-05
5.82163436695085e-05
1.46103073002825e-05
4.46831232692065e-05
4.41194553660298e-05
7.29112569753255e-06
3.76366352111773e-05
6.0396006828724e-05
2.80955250028841e-05
8.46989949892196e-06
3.85879907295488e-05
1.81744265438008e-05
3.09014536255178e-05
3.70065794961366e-05
2.15570126262946e-05
5.45889718536009e-05
6.67781937934262e-05
6.04019454921366e-05
3.74600133757061e-05
-3.50377509130524e-06
5.43979324994945e-06
4.94346248574738e-05
5.25997058661409e-05
3.60507095038459e-05
2.39112233073748e-05
5.1955890492981e-05
6.69479000602015e-05
5.05500170361241e-05
4.09663733758164e-05
5.68019014861668e-05
3.06328944355266e-05
1.41845991084634e-05
4.14308257301538e-05
3.31578313511e-05
2.62355900179478e-05
3.885530871301e-05
4.19316057208013e-05
2.23695603544716e-05
3.0693061994589e-05
5.3120746472766e-05
3.75764035028916e-05
5.38396657568823e-05
6.36844331453755e-05
3.93404743637e-05
2.44618543814411e-05
3.70628184117605e-05
9.27063908116916e-06
5.18036799851923e-05
3.36443931566123e-05
1.0385065696386e-05
4.22705328060721e-05
2.12879747698469e-05
4.33982766382947e-05
1.41695991689638e-05
4.04609870883302e-05
4.9370402085616e-06
4.47265432637849e-05
8.72643514577215e-06
3.26819744790035e-05
5.65945156073746e-05
6.53636625632284e-05
7.69694939099e-05
3.23791352206431e-05
5.2381557753133e-05
5.00794963560714e-05
4.74898254335987e-05
-6.3106711432967e-06
4.22626708985075e-05
1.30740300706766e-05
6.29611704599652e-05
4.51855666042951e-05
7.15067908308809e-05
4.1686697840984e-05
8.60669064157084e-06
4.01989332643194e-05
-5.29331591887727e-06
4.50109905694927e-05
3.02571440199534e-05
2.67975342320349e-05
-6.08604513674388e-06
4.29918651012776e-05
2.84847871163104e-05
6.82847549279133e-06
3.32072080762862e-05
4.72827730631839e-05
7.81162938783193e-05
3.29756557004183e-05
1.49271567079261e-05
4.13558171590502e-05
4.42132906385134e-05
-3.31420106761953e-07
6.80839626459628e-05
3.73817260346589e-05
3.16538333447931e-05
2.01836062238816e-05
2.26741081487732e-07
2.14753804448248e-05
4.76179854014824e-05
2.32690368775035e-05
5.75657917000966e-06
2.91155457019389e-05
1.80017539682367e-05
6.87035127804568e-05
1.9980204664444e-05
2.72651012411308e-05
1.14950482129228e-05
-1.75308686064699e-05
4.12994875811318e-05
2.79107180720311e-05
2.91195332072781e-05
4.3527417817193e-05
-1.8487150702405e-05
3.22911251625095e-05
5.00783014646234e-05
2.51130293035017e-05
1.51554216119594e-05
3.39738134936687e-05
4.28216034109127e-05
4.59074953524757e-05
4.5305920236405e-05
5.34480462798069e-05
2.05177107415483e-05
4.13585046345856e-05
3.92028161516644e-05
9.34894551181383e-06
3.69077530508828e-05
3.95810063902583e-05
7.15149205629225e-07
3.9015162528188e-05
2.64011968200285e-05
2.2341357755249e-05
-1.22935192793306e-07
1.28007994106266e-05
-4.8048826015263e-06
5.05761343923763e-05
3.71212612058937e-05
2.44921151883694e-05
-1.38383150890582e-05
5.29099746555234e-05
5.84645239842425e-05
6.7159325979949e-05
2.91519518133043e-05
4.29808583735208e-05
3.45028096369902e-05
2.04531187968631e-05
2.25155083567457e-05
7.12615155575587e-06
3.80919570744094e-05
3.65939841164087e-05
3.79489509538203e-06
3.57333565751868e-05
3.57551209759066e-05
3.79623841217633e-05
5.83652408105338e-05
2.8245271817883e-05
2.14688609877773e-05
1.02431827957326e-05
2.31985399777388e-05
6.01405393897206e-06
1.92084846429043e-05
3.42347088576376e-05
1.99961492478611e-05
3.9313838117219e-05
1.7771226269661e-05
3.93012266690053e-05
2.21375324884403e-05
2.45280879623466e-05
3.39076600534867e-05
4.97362899648522e-06
4.75850201482035e-05
3.19372617099282e-05
3.75692203161919e-05
2.85090977833679e-05
4.17055962407486e-05
4.31620782305789e-05
2.40200224473083e-05
3.64827566949325e-05
5.48162741851369e-05
1.19474865802573e-05
3.34415161419406e-05
6.17148145953521e-05
6.62316465569848e-05
1.38366980692453e-05
7.07446115315611e-05
6.11724155898268e-05
5.59251536352016e-05
4.38483288104299e-05
4.50379711564943e-05
7.36153876531569e-05
4.63105475333932e-05
2.14095087421882e-05
8.4128329603293e-06
5.35560803498001e-05
4.76947220245525e-05
7.02450830345898e-06
3.34363023656119e-05
4.31589902176992e-05
-5.00991115336969e-07
6.91254399550178e-06
2.38590171205259e-05
1.49215077306731e-05
5.10049819555434e-05
5.1920389700798e-05
1.11779906758915e-05
3.76901678538034e-05
4.69265407080074e-06
3.31005689331792e-05
3.29339115223449e-05
5.19450050319116e-05
9.33822015393048e-06
2.53557754668534e-07
3.05084697348204e-05
6.22389237120479e-05
4.15808350155745e-05
8.62362262346298e-06
2.91602383786494e-05
7.99596111917347e-06
5.9867899212067e-05
1.62149876330605e-05
5.24981793477261e-05
6.47319050058797e-05
4.75169172314942e-05
1.50085519153181e-05
1.87370040130887e-05
1.80017524867998e-05
8.49803197633396e-05
5.6753116447513e-05
3.46709542469639e-05
5.56158134806695e-05
2.27776143564718e-05
1.8192034139416e-05
5.59675758552789e-05
3.47512116767856e-05
2.58509448710241e-05
3.02561174199699e-05
1.51644164080047e-05
2.08158060784128e-05
3.855195351792e-05
2.84414117536949e-05
3.32797671605729e-05
3.02655357549547e-05
3.67509574929974e-05
1.68567009131749e-05
1.25799409630105e-05
5.91709031226332e-05
4.02344860035481e-06
4.88449348548152e-05
1.46073311360155e-05
5.42321536772043e-05
1.56940926323982e-06
9.62781992547882e-06
4.21009598584944e-05
3.64448592453711e-05
3.61834884825568e-05
5.72353370082109e-05
3.79171579560193e-05
5.88674700302232e-05
3.31826971650624e-05
2.42661927846039e-05
-2.46106892645888e-06
2.06359764152953e-05
3.04188746330695e-05
3.11230424925092e-05
6.20474311082062e-05
1.70507824102625e-06
2.68445503621012e-06
5.2476689924403e-05
7.73192897013715e-05
3.48016140247205e-05
4.31958194813404e-05
3.02813155983688e-06
3.84952153934774e-05
1.82789432557753e-05
5.68638273108627e-05
1.1865163571127e-05
7.58478065406587e-05
3.10309064406421e-05
3.77869417241022e-05
5.86837478757267e-05
5.08831657689186e-05
3.01435538495734e-05
6.04416578067135e-06
1.81704094619875e-05
4.41275741968832e-05
5.5373866397203e-05
3.62076725195684e-05
1.63251094720534e-05
5.55197342510629e-05
3.13368004984551e-05
4.45920232066056e-05
3.17347829120515e-05
2.6204601914832e-05
4.70081638355255e-05
3.49963389073999e-05
9.16682391522276e-06
2.77520806981446e-05
3.67918414573582e-05
5.30805856994365e-05
3.15611672799503e-05
3.06184949045013e-05
1.41484449446988e-05
7.5207313502449e-05
5.43677598773654e-05
4.80244443328655e-05
5.65252134568259e-05
2.08201485548274e-05
2.01009381149948e-05
4.8416006302869e-05
3.77300570195704e-05
6.7123700071939e-05
9.45008455518121e-06
2.16676724498652e-05
4.35249311724847e-05
3.33318805165711e-05
1.58040073064448e-05
5.5079171255081e-05
5.36831997567902e-05
3.99561951205625e-05
4.2401597483869e-05
3.98645528197117e-05
4.5707275391507e-05
2.28021042611032e-05
7.26096192297329e-05
2.96729191089055e-05
4.33434793477793e-05
3.61034986340195e-05
3.9541670110549e-05
5.03581223981491e-05
2.87942954835288e-05
6.96168720821372e-05
3.55830165667999e-05
1.47744647635485e-05
4.85124618046003e-05
5.07790636487088e-05
-3.22319790521594e-06
3.96354059946911e-05
2.95673250231331e-05
3.75666608665428e-05
5.45904285330555e-05
2.83469814795999e-05
2.88377179838343e-05
8.54322605178266e-05
4.59146953760037e-05
1.97651897936588e-05
-1.03491998891171e-05
5.63958699310468e-05
2.02443600607682e-05
4.1081858168918e-05
2.60470273657073e-05
5.25579534183482e-05
3.73003200963983e-05
5.05206548356189e-05
3.14465126507098e-05
6.6595787681524e-06
2.62379030825234e-05
2.71932279520191e-05
2.9547755689921e-05
1.88330757209942e-05
1.24460138779204e-05
3.29590007356774e-05
3.46069379769078e-05
4.57558539950169e-05
3.76143073980753e-05
4.15588371687251e-05
2.79169248127847e-05
-8.58978847105009e-06
3.46050387478396e-05
2.56859549534388e-05
4.86487970966311e-05
5.65888191701026e-08
5.87686308629834e-05
5.74584140121059e-05
1.23095980155474e-05
2.85512939714917e-05
4.52776969169659e-05
3.30985981812275e-05
5.60754547200698e-05
4.31885759474145e-05
2.6768347951541e-05
2.89632458052607e-05
1.95457737990375e-05
2.12998165152153e-05
5.05740418132799e-05
-3.09462563759886e-06
4.87066098469279e-05
3.29969540879125e-05
6.38974875745724e-05
3.40173701180472e-05
1.82331112338587e-05
5.2780005888406e-05
2.37928210701082e-05
4.86723154096828e-05
1.01945599518987e-05
3.01844704386891e-05
7.56482206203597e-06
4.82123281780896e-05
1.42246763601325e-05
4.47675113640778e-05
1.7917164432445e-06
3.78770137099191e-05
3.59370097045082e-05
6.19224519251964e-05
3.89762537857375e-06
4.78653704974603e-05
1.86576826530995e-06
6.05267963961743e-05
3.48881828116332e-05
1.1813459582504e-05
3.30266968062207e-05
5.48407095401493e-05
5.25073347441655e-05
4.47140808626445e-05
6.90453714240944e-06
5.04550413789358e-05
4.25807817984713e-05
2.26636398253492e-05
5.87766276274348e-05
8.54710980111641e-05
3.81822954269123e-05
6.75131014539514e-05
4.87683045506594e-05
1.55655360971617e-05
3.32571834709054e-05
4.83144071777662e-05
6.43928105940684e-05
4.34012301278979e-05
4.64407871185494e-05
4.08708806390419e-05
3.14584614308053e-05
6.00143575544965e-05
-4.87987983142953e-06
4.15571730423583e-05
2.31440536769513e-06
2.94046728999381e-05
9.49122129737567e-06
4.56104513004819e-05
1.3698610967495e-05
8.10824587393775e-06
1.80792373297817e-05
5.35026164956034e-05
6.27322766659241e-05
-1.41139002106178e-05
2.62291897471133e-05
4.66170053695701e-05
5.79381078972049e-05
1.50630523014917e-05
2.84683540306464e-05
4.47644864872808e-05
5.23170585439558e-05
5.21021039669205e-05
5.00167361017442e-05
2.23849865662918e-05
7.82589542725161e-05
4.95712520132915e-05
2.76045408809766e-05
6.1771813906613e-05
1.47276104404861e-05
1.87370446459146e-05
3.82503449468989e-05
2.11671028479554e-05
2.41635764905586e-05
5.24596371529358e-06
2.99013700131485e-05
2.60450869080485e-05
5.86264962389353e-05
3.87955030993174e-05
6.10084292230998e-06
5.16142664532772e-05
2.26343064658865e-05
4.99634723927345e-05
2.54690661386699e-05
3.13210768120902e-05
2.63203169205394e-05
2.49474448562914e-05
2.47287406072671e-05
4.23838236322465e-05
4.34327812064641e-06
2.10503657209423e-05
2.00378103998914e-05
2.00763636629021e-05
-2.12781275744786e-05
1.95885771795724e-05
-1.1083467518384e-05
1.82885032818679e-06
7.25833703535716e-05
2.72907146839468e-05
1.29980997025288e-05
5.19748898901003e-05
3.27384483577587e-05
1.03793535701875e-05
4.81055171240897e-05
1.51691214075363e-05
0.000107657616554021
3.64426899955536e-05
4.78747004198976e-05
5.13060551062926e-05
2.68536240641349e-05
2.52299731172396e-05
7.99283583302889e-05
5.3955779013231e-05
5.430447935509e-05
3.71622551305503e-05
