# Supplementary material for: Research on computational propagation and identification of mine microseismic signals based on deep learning
Source: PLoS One. 2025 Oct 22;20(10):e0334641. doi: 10.1371/journal.pone.0334641 (PMC12543183; doi:10.1371/journal.pone.0334641)
Supplement: S4 Data — (ZIP) [file pone.0334641.s004.zip › 000100700001697.xlsx_0.txt_24.txt.txt]

1.65097247628596e-05
-2.3731112994298e-06
4.42385005207238e-05
5.5120131714709e-06
4.28565157185242e-05
6.80288563300938e-05
1.05480947742261e-05
5.8987700093307e-05
3.38527325688402e-05
3.93044119258169e-05
4.30491537164529e-05
-1.39102358042943e-05
5.20047009535111e-05
2.39234134759764e-05
4.48344960547579e-05
5.33148787566936e-05
2.31043315152617e-05
4.182185688523e-05
4.06995243433681e-06
1.56956950248866e-06
3.17407244003873e-05
5.19213452837617e-05
3.25123490412902e-05
4.95347178816831e-05
3.59542129873034e-05
5.60842341258938e-05
2.33865436741972e-05
1.82639459536138e-05
1.95730328264453e-05
2.99638252463828e-05
2.94726550486003e-05
7.0372455986362e-05
1.58042935149438e-05
2.58062545019853e-05
3.49596102369066e-05
4.4057317009653e-05
5.91053523324436e-05
4.77111295000953e-05
-8.64629413047286e-07
1.61585636892297e-05
3.95154322274029e-05
3.62229024157238e-05
-9.24380805479412e-06
5.37598873123806e-05
7.37517754138087e-05
2.73655413877805e-05
7.84801180987613e-06
5.69922720978003e-05
5.27953853651249e-05
3.77197838001067e-05
6.17115686592376e-05
7.40471322229252e-05
4.08148409833193e-05
2.4957692548196e-05
5.86288816531025e-07
3.28161721862215e-05
2.16071056511222e-05
1.42473423762871e-06
3.43976523889867e-06
6.15833156565975e-06
3.17012000330086e-05
3.22377034136844e-05
3.49053068914102e-05
4.89337321807794e-05
5.81865639393364e-05
1.81138702884482e-05
3.91978709324297e-05
-3.21647304598455e-05
-7.40531588471229e-06
3.38897357420183e-05
7.21253431814185e-05
-1.29680531032691e-05
-1.41289491224127e-05
-5.98656345733999e-06
-5.70627485886513e-06
-4.43111442406978e-06
6.0253962603233e-05
-7.46685635077201e-06
-9.54162987567761e-06
5.33365369765862e-05
6.05293471512292e-05
4.37953299576164e-05
6.21752129406923e-05
5.83843812959999e-05
5.17785060072761e-05
5.33366527629385e-05
4.40326173985936e-05
1.57380186239436e-05
6.18718067627473e-05
7.48699714390189e-05
4.76012562022473e-05
6.43467198489482e-05
2.87910837007978e-05
4.66830662950188e-05
4.72226321153816e-05
4.79503618150306e-05
3.34695515418498e-05
5.36373701961907e-05
4.17887498379527e-05
3.85535791910478e-06
4.45183967184156e-05
5.66636115252353e-05
2.34366293207149e-05
4.98673161669254e-05
1.57300893577196e-05
2.2568491077344e-05
4.94436621185424e-06
2.17592525595556e-05
2.23768034792317e-05
-1.24567043453037e-05
3.72851824143633e-05
4.63527159348984e-05
3.83333136927402e-05
-1.02663077147407e-05
3.29143213657198e-05
6.20194938439027e-05
-3.34948416604396e-06
-1.64960681284798e-06
2.32167440109022e-05
3.65569094381124e-05
4.26840210679595e-05
3.43249289385917e-05
1.7447806149343e-05
3.40915927944221e-05
7.70182032264231e-05
2.95980060300745e-05
5.69051130354331e-05
-2.65940074456621e-05
6.59161989206641e-06
3.91651164833934e-05
2.27107558382074e-05
8.07948888355825e-06
3.5866361196709e-05
4.59434516752017e-05
4.83366416009407e-05
2.97520181708962e-05
9.64894114803861e-05
4.78906780446118e-05
3.75113812188645e-05
9.92052995949842e-06
5.7810771189051e-07
4.1041902882676e-05
4.80632163811146e-05
3.13416067248726e-05
4.99582119297623e-05
3.45508558360748e-05
3.0610886751695e-05
4.52493347441566e-05
2.9304119389774e-05
2.95132617553452e-05
2.79439616471054e-05
2.61131126058983e-05
2.62090311938098e-05
4.99126235437986e-05
1.64473174029035e-05
6.5036184823371e-05
4.95533871921399e-05
9.73065683636402e-05
7.19593228385301e-05
1.1795069797085e-05
3.9825759733103e-05
2.004815729401e-05
6.56541372013986e-05
3.57704868574638e-05
4.27551035981613e-05
-1.93143753143757e-07
5.42518433260969e-05
3.26698200676843e-05
2.33610817525962e-05
4.96667207209962e-06
1.91847642957635e-05
6.26839174595004e-05
4.34885289371717e-05
2.98031902426902e-05
1.94278445182416e-05
3.01030560941509e-05
2.43955847737947e-05
2.6068683968135e-05
6.86727478272027e-05
3.08644408411259e-05
4.77621369439052e-05
3.3738448477376e-05
1.37228745667226e-05
0.000100776629484534
5.4390259366925e-05
9.34473776849261e-05
-7.5492668064375e-06
7.56225684955424e-05
5.12770222101092e-05
6.1715314116058e-05
2.52409074647471e-05
3.36319692090779e-05
3.9463338275424e-05
6.22981088194569e-05
4.38084174255195e-05
4.68382370035546e-05
5.45335738893051e-06
-3.12152484846286e-05
2.66213651407651e-05
5.62213111197764e-05
2.91917426652061e-05
5.47804041759336e-05
2.68553685116075e-05
-2.25161293952905e-05
4.34129838375436e-05
2.43759704903322e-05
2.52285549803538e-05
8.4644885904799e-06
-1.39089026083778e-05
4.76514713870682e-05
6.50853473368557e-05
2.58991230824218e-05
8.97461749558355e-06
1.57825143035739e-06
4.29116079070254e-05
1.55052751142342e-05
1.23487956386958e-05
1.81435470671445e-05
8.44281573620913e-08
3.62600495922845e-05
1.30708324527078e-05
6.71556246506931e-05
4.66596386064078e-05
5.3882015074744e-05
4.52973009262933e-06
2.41488834955072e-05
4.01306170110853e-05
3.36260587140776e-05
2.14987827965894e-05
2.97328241071356e-05
7.83035646105054e-05
7.41296345794526e-05
1.45186433427323e-05
8.3881748774889e-05
3.79258040095246e-05
4.34239686877514e-05
5.17110208250889e-05
7.71757662542079e-05
3.96424591906715e-05
7.05549109166858e-05
5.78971516173782e-05
-2.42710755574753e-05
7.27369693319615e-05
1.36376641670418e-05
5.76665650477997e-05
4.28720837590783e-06
1.96869631080408e-05
1.16373640398325e-05
2.67689972755164e-05
4.5640102506017e-05
2.35850624673286e-05
1.34346518752911e-05
-4.65326444051519e-06
7.17695291208792e-05
3.17980722711169e-05
2.60051797043205e-05
3.41751072821033e-05
5.59012950052358e-05
7.49725202863662e-05
5.47593691396395e-05
2.96322561686184e-05
7.3386077916069e-05
3.66327975334769e-05
9.64773174763893e-06
6.87018560369789e-05
4.91809181651307e-06
5.13877815964842e-05
5.96760738643798e-05
2.36589845262558e-05
2.33119593848894e-05
4.41039943638766e-05
7.27248326647894e-05
6.22084525588635e-05
9.0599648752634e-05
5.58927869336632e-05
6.68630575996231e-05
1.92733320106266e-05
4.68197787801634e-05
1.37559957505072e-05
-6.85446811484065e-06
2.35174697196874e-05
6.29241264091602e-05
4.73061434552249e-06
6.83697025378269e-05
6.35917303413622e-05
2.84550318110461e-05
1.74863446933786e-05
4.00296061441836e-05
3.90656828742261e-05
3.25007403312796e-05
1.79751013218685e-05
1.48146622348622e-05
-2.07062180476931e-06
5.1122270749133e-05
5.55631732363996e-05
2.08019831549545e-05
3.89339574453902e-05
3.22549734851796e-05
3.05231058524128e-05
4.94565096295737e-05
5.72548810405581e-05
2.58459203563238e-05
6.55955616245634e-05
3.998804774837e-05
9.3603245087115e-06
3.27627315679074e-05
3.47615383420569e-06
4.12140388289011e-06
1.45627554576292e-05
7.65478027103038e-05
2.13510170459398e-05
3.17329101045578e-05
4.71213849359043e-05
3.05909089223911e-05
8.18573358272556e-05
2.83585582852011e-05
3.63383251907471e-05
5.19805976892246e-05
5.04553597841111e-05
5.30321371454406e-05
5.06031392654751e-05
-2.11511826694207e-05
4.97293586589589e-05
5.54086735181453e-05
6.10647599268339e-05
3.38330584295529e-05
4.16781027432855e-05
2.2883660057384e-05
5.75334560963309e-05
5.42153804508074e-05
5.74460805909665e-05
2.48991554063556e-05
1.99476890800301e-05
5.0330122794134e-05
5.66118337709768e-05
5.73459677784406e-05
1.61545559188653e-05
6.09768813532333e-05
3.5644095260846e-05
1.59921847346178e-05
6.5087559037838e-05
7.75176386595043e-05
4.89114098808523e-05
3.23639481714829e-05
3.9643612819959e-05
4.56621819003217e-05
2.38317409635651e-05
2.18443779103384e-05
8.22705518750862e-05
2.90951406915544e-05
3.60844723412544e-05
4.46041666890251e-05
1.44558013076684e-05
1.98957762588269e-05
4.64563780921942e-05
5.28168026200898e-05
3.43309247028858e-05
1.90966860927557e-05
7.70248779225118e-05
1.44560130787624e-05
3.4993326024591e-05
6.33374453615214e-06
5.9371250893926e-05
3.97880050908895e-05
4.48127687211165e-05
5.74398226220869e-05
5.02043929800354e-05
2.66806078022724e-05
3.41733304584476e-05
2.10426097696158e-05
4.33888245260143e-05
2.64281229130668e-05
3.005152463015e-05
1.50064449673706e-05
6.20537784152766e-05
6.40845104889252e-06
5.13864694889199e-05
3.39374717560842e-05
-3.58419585081366e-07
5.50472946615996e-06
3.56568310168634e-05
2.44451370359395e-05
3.77982357306182e-05
8.28472372385754e-06
2.74105089845069e-05
4.04834353857949e-05
5.62011750665176e-05
4.44391470100566e-05
5.92624460140882e-05
5.63726200255771e-05
1.19465284600501e-05
7.00213624817734e-05
2.51748887432402e-05
1.4970221314761e-05
5.46587903035629e-05
5.83481435879345e-05
6.62902074427617e-05
5.66148055805127e-05
3.52699238373801e-05
5.70434610123845e-05
4.19901338810369e-05
5.72928287192416e-05
5.07302752489269e-05
6.56634404955595e-05
5.38738280941789e-05
1.41986979383785e-05
2.48670045296078e-05
5.16218394575268e-05
4.31181465005406e-05
7.08833010451009e-05
2.00500959534675e-05
5.21580943306394e-05
2.5547400821725e-05
6.89865600846302e-05
5.27380343163671e-05
-2.26966566627727e-06
2.95107149218981e-05
4.13999583063619e-05
2.31203925139562e-05
3.58081276676544e-05
2.03407946453627e-05
3.71075147659367e-05
-4.93024299802807e-06
2.29356983791461e-05
1.72060782069493e-05
5.98119660285468e-05
3.91061339407378e-06
8.00010712377516e-05
5.46203868356276e-05
6.74509674865393e-06
4.38955388979441e-05
4.31960302789038e-05
2.05545486238407e-05
4.91621643417765e-05
5.81656420276387e-05
8.18573613439675e-05
2.09186867566001e-07
1.54250620563337e-05
1.59883409231949e-05
3.41576485933497e-05
4.57243028136189e-05
5.68713337452571e-05
5.98068593631949e-05
5.34206360458171e-05
6.55209671350177e-06
-2.730582301562e-05
1.4040827514577e-05
1.52023727340681e-05
2.93903094455153e-05
4.47073548486689e-05
-1.43908044743796e-06
3.41301515579672e-05
3.57178973696051e-05
2.5062120376902e-05
-7.64899233709378e-06
1.43111462938443e-05
3.35296564736623e-05
2.50018613363253e-05
3.70452719531176e-05
6.35792491181735e-05
1.29671480284662e-05
8.72574858219288e-05
4.4473859519381e-05
3.83370518778254e-05
3.48157399253125e-05
6.56795849375847e-05
3.61434079000283e-05
1.08486457160444e-05
1.05016433427989e-05
4.79532805159586e-05
2.2884883381076e-05
3.81831613423791e-06
5.74092196378156e-06
3.20980815603601e-05
2.16699046328e-05
1.7820641375779e-05
5.15225154335635e-05
1.95323676160661e-05
4.0075975866163e-05
6.95669365306852e-05
1.81679520411031e-05
4.70647317619288e-05
1.8560964022288e-05
4.09710705231035e-05
3.85801280135172e-05
1.0554147316834e-05
2.90127864134668e-05
4.45518045273185e-05
2.78810777742854e-05
5.61016232543149e-05
5.8645512847878e-05
4.99198441951646e-05
3.87350520666125e-05
3.07055670920032e-05
2.14952757930472e-05
6.1262144363618e-05
6.08635238697531e-05
3.15101731076649e-05
5.8940347775907e-05
3.78864667658876e-05
-1.59204562307019e-05
6.15506428680715e-05
4.35600428382473e-05
5.50362854535586e-05
5.22639547139737e-05
8.29502613248688e-05
4.83892960952312e-05
2.61024095003468e-05
4.0263545174647e-05
4.04051233737987e-05
5.3619590839777e-05
6.35877562758919e-06
2.12021042749351e-05
-5.87468660097368e-06
5.94204162353376e-05
5.24386421669108e-05
7.09428406843774e-05
7.1687190693528e-05
4.57993534283808e-05
3.67240952530826e-05
2.9965747421169e-05
3.48879370415221e-05
6.08568579587494e-06
4.44626222744719e-05
4.2716513754693e-05
1.83938787680041e-05
4.89801828557779e-05
8.17224074877498e-06
6.18756414188779e-05
5.93731512081072e-05
4.09515330327028e-05
4.70512494081813e-05
3.39211599858818e-05
2.03275731076069e-05
9.07931000852979e-07
3.75893363146326e-05
-1.09216227976228e-06
2.65062211173854e-05
2.16142095689971e-05
2.64075002105123e-05
3.47399358297828e-05
6.4217278184347e-06
7.37460624571922e-05
4.64684537014485e-05
6.07420839688546e-05
9.77100258339556e-06
4.39729781210005e-05
5.88315606879756e-05
2.15203818234209e-05
3.6329657201737e-05
5.17400337279932e-05
4.31569062383318e-05
2.6334109945832e-05
5.70522519898964e-05
5.08255485187714e-05
5.01391103983843e-05
6.38081974465068e-05
2.22609892948964e-05
4.78801689661176e-05
4.42673067632139e-05
4.2420516428138e-05
1.35404298936493e-05
4.56885556619635e-05
3.77375583427222e-05
3.21689304761076e-05
4.42739884171561e-05
-1.66439003450659e-06
9.09021175817024e-05
1.59272456657931e-05
4.153330204837e-05
2.31618065194352e-05
7.53699167399142e-05
4.85305174386814e-05
3.84699325256699e-05
7.54245977113509e-05
3.90669876822005e-05
2.46353540381221e-05
6.96838277131617e-05
5.5145882461152e-06
2.28868291918002e-05
-5.55398074709119e-06
3.8014829718773e-05
4.10551197233234e-05
5.32957926419001e-05
5.26240095431092e-05
1.86067279616197e-05
1.4902578523747e-05
6.34747369083867e-05
1.83030099924586e-05
6.30009029095918e-05
-5.1456053304275e-06
1.60444235982364e-05
1.50269531759257e-05
5.37344224302099e-06
-2.27836818374483e-05
-4.65174555320615e-06
2.69920449493651e-05
2.67612747170267e-05
3.66261096971438e-05
4.84803446690598e-05
3.94282348562078e-05
3.31634576085397e-05
-1.6115994711024e-05
-4.59393697868106e-06
2.85863576968882e-05
1.26612673070555e-05
6.61657620110213e-05
3.25051857210209e-05
1.65088094060088e-05
1.75259187361467e-05
4.89397092656149e-05
4.91110958338227e-05
1.18799674103268e-05
7.23361158423268e-05
3.86486958071618e-05
1.81097177855841e-05
3.42429649096171e-05
8.1075578180118e-05
5.90789807139135e-05
5.72845224691074e-05
5.13063289237841e-05
5.1272484384248e-05
5.4740457395293e-05
2.72503319357473e-05
2.29701065364079e-05
7.29349612609365e-05
-4.18936904241141e-06
6.63176198525175e-05
-7.7563152880543e-06
3.33755585230521e-05
3.50291755404199e-05
1.25462970997726e-06
1.58607408764566e-05
3.55192082408523e-05
3.03629994446649e-05
5.96425519816724e-05
4.72627686346801e-05
7.12365728797733e-05
-4.29193778752621e-06
4.48956902918882e-05
6.05392744467151e-05
5.26139302064467e-05
3.75314501154952e-05
5.10720337866272e-05
3.35712108682842e-05
4.94196312632288e-05
-5.22923768247732e-06
7.86409382291662e-05
4.01575156282667e-05
8.57859243745668e-05
3.78471664482987e-05
6.23928408876246e-05
7.83243655279985e-05
4.92619942022434e-05
6.73251818152598e-05
7.86069843030945e-05
7.87111217828709e-05
6.07779969190752e-05
2.83495869247887e-05
5.61053936427027e-05
3.51901612344302e-05
5.8997519051387e-05
2.35460444354636e-05
5.81520847392581e-05
6.28935567232832e-05
6.56830479455343e-05
1.18198097611547e-05
-1.81780883115706e-05
6.1859702326302e-05
2.66954095934143e-05
4.22389729630895e-05
3.51635666139264e-05
5.0453686662752e-05
6.56614647257855e-05
2.90840056862793e-05
7.04009522448407e-05
3.8774166521764e-05
3.5460945130707e-05
-4.13856268195682e-07
1.53579193634962e-05
2.20336452697217e-05
5.16411738898035e-05
1.63810417454126e-05
2.40184431055674e-05
3.09568294735215e-05
4.54070464719677e-05
6.01329690530184e-05
5.02339013250917e-05
8.69242898448113e-05
4.1102220959759e-05
3.84277999230193e-05
5.40344263591277e-05
7.3474509976629e-05
5.32133851750077e-05
3.31474302465603e-05
9.17075878474092e-05
1.03126412626516e-05
5.91868281279681e-05
5.69748551789827e-05
1.68900645254428e-05
7.48474471005948e-05
6.07801395981852e-05
4.82136219989579e-05
4.47833174849839e-05
7.41891084809717e-05
3.00251735501532e-05
2.45549721076411e-05
1.14810624731802e-05
6.73966229403034e-05
3.2304162999188e-05
7.03639655049551e-05
1.04666420824231e-05
8.02890327079955e-07
3.8538034433036e-06
1.74781790649574e-05
3.85281091987958e-05
7.25922886042129e-05
5.24614335668725e-05
4.44288657067854e-05
4.30645907787171e-05
2.41029816775588e-05
3.26364348980751e-05
7.82965774176867e-05
5.66702506858615e-05
3.58816430312341e-05
1.7636131899398e-05
2.47949535628695e-05
4.63160470936791e-05
3.00586851901611e-05
2.15301141901327e-05
4.84883973784974e-05
5.10714561708184e-05
4.76712331246717e-05
5.82082850638735e-05
5.85444866296807e-05
5.40136670913134e-06
5.55536998770901e-05
6.04524730084495e-05
6.0544520837757e-05
4.67732453498025e-05
2.93001313841001e-05
3.97499410933991e-05
3.22005234163793e-05
4.18600097797153e-05
3.29112370717732e-05
6.55528999299347e-05
7.48746277802345e-09
9.25484417530764e-05
1.95032898391573e-05
3.50886262387924e-05
5.14630563753397e-05
6.67433799968093e-06
2.2564568704628e-05
4.64616191456796e-05
2.5346719640758e-05
6.17958975897483e-06
2.34946917608099e-05
5.85566708459334e-05
2.05725197139238e-05
2.01968376742276e-05
6.93064521863393e-05
-1.89462355200064e-06
-3.52342216731463e-06
6.13769711638299e-05
3.93285962967014e-05
1.5881826701801e-05
1.47683360405853e-05
1.9461029497974e-05
5.03652199860643e-05
6.24417933023817e-05
2.80344016967794e-05
2.63639391266254e-05
7.75674736533317e-05
5.87789405579126e-06
4.05034493652797e-05
1.64642477095547e-05
4.64103690638753e-05
0.000106000921953167
4.57792406137571e-05
1.59802098325665e-05
4.55722943785221e-05
7.11840478788444e-05
7.27955894193274e-05
1.19105034192008e-05
2.08328419214724e-05
4.90261275751135e-05
1.78267195891093e-05
4.38356229620869e-05
5.2458585582987e-05
2.11217375278222e-05
3.59597763200198e-05
2.52334663680874e-05
-4.48123826946962e-06
2.3237270489853e-05
3.30000724060532e-05
2.11893865583293e-05
-4.48243633918106e-06
1.69355219854096e-05
8.41100875429458e-05
9.59560417147267e-05
2.18464876011341e-05
1.84487493395414e-05
6.89231234601561e-05
2.51388144389522e-05
6.44002273287842e-05
8.45679280143281e-05
3.76987173589254e-05
-1.48856442549013e-06
4.26852135863356e-05
4.11727797099177e-05
8.21641115256713e-05
6.60239317545625e-05
3.92482965538014e-05
2.83043513548706e-05
7.01104327083925e-05
5.49881982931915e-05
3.00532461242665e-05
7.21098087331563e-05
9.20344694644308e-05
4.67387133650072e-05
4.44804582882204e-05
2.2874909400731e-05
2.10139788659532e-05
6.76543874775251e-05
2.55281235018675e-05
7.82614328711025e-05
1.45672149216264e-05
2.31891892466985e-05
-6.72698035384047e-06
6.03261106923986e-05
3.45416672692921e-05
1.08825764664909e-05
1.5180455032632e-05
2.99077740866671e-05
8.09479661804292e-05
5.05241369486949e-05
4.79715223196685e-05
-4.07107409288423e-06
2.61749268703471e-05
3.20342766668118e-05
2.63706054376686e-05
1.89979837077631e-06
3.27995885382542e-05
1.92957226563849e-05
5.58000641125301e-05
4.41194644959764e-05
2.99804981892388e-05
1.34483542149046e-05
5.93072303953706e-05
2.32868892219978e-05
4.38773169312115e-05
5.94197344449627e-05
0.000101360690974748
7.71991078771635e-05
7.20862376249993e-05
4.93403010682944e-05
5.14241927508093e-05
5.28057743338588e-05
2.41143842505259e-05
3.51579501363605e-05
4.27098061584586e-05
4.27158383774303e-05
5.89080648154123e-05
6.57415965509678e-05
3.62060250373281e-05
1.2854926824015e-05
3.52102524644662e-05
3.05275306201055e-05
-9.61473077379687e-06
1.87713637606224e-05
2.27972496929842e-05
1.72444208230479e-05
5.46988058351629e-05
1.63970192329307e-05
2.41718888743688e-05
-1.30001875711432e-05
6.00004075414735e-05
1.82893152675632e-05
7.23053364854405e-06
2.61046752815679e-05
5.11208392866049e-05
2.12950163831836e-06
4.0790196330652e-05
4.83229596372112e-05
3.41650711850088e-05
3.71745207648616e-05
7.74816700999255e-05
4.12670995821259e-05
5.67524693760491e-05
4.42563017888193e-05
3.90396068510035e-05
5.64715770958846e-05
5.81437762807858e-05
5.71650588850828e-05
6.12065527969862e-05
5.98796724431124e-05
7.76401148213287e-05
2.63301095383963e-05
5.44889924435767e-05
5.30930865804288e-05
4.36908882614451e-05
3.64250721696863e-05
9.05604148709544e-05
4.15856789066621e-05
7.5955473809326e-05
5.57070117156069e-05
4.85971179212596e-05
1.38749406811355e-05
5.49430417128097e-05
5.09693624594948e-05
2.51311961548695e-05
6.6860578296099e-06
3.8905759703269e-05
-2.16780957481265e-05
9.12047837045574e-06
2.76970479112491e-05
6.69601127643327e-05
2.13359301533497e-05
2.4954966642904e-05
3.97050006016861e-05
-1.01986409316375e-05
3.89734895766167e-05
3.84204621674175e-05
3.78239110847945e-05
6.99727994171653e-05
4.25665297759517e-05
-3.13874678470975e-06
5.29573602051082e-05
2.89089744030314e-05
2.6217470330127e-05
4.03047123550599e-05
6.03733643246087e-05
6.54927201646823e-05
6.46587060205075e-05
1.85683902908971e-06
4.33716133598111e-05
7.05990204155696e-05
7.06860224486686e-05
5.33363985165707e-05
4.5214860111375e-05
2.12443926640247e-05
5.3130965508556e-05
7.53470319543834e-05
6.50813062618612e-05
6.61033620709767e-05
4.77328228428844e-05
5.56402146564123e-05
3.31943356046963e-05
8.70233060898938e-05
9.03400029679711e-05
5.59413456210909e-05
-6.6995465104266e-06
6.83118478793408e-05
1.84707241877466e-05
4.55436157491673e-05
2.56226443537805e-05
2.51061844725933e-05
4.11957015714768e-05
0.000114869735827531
9.75003387744817e-06
2.08573452236144e-05
1.08055014483799e-05
-7.60909257308327e-06
1.27555973888195e-05
2.07224694015766e-05
1.98958339369457e-05
-1.14520324045734e-05
5.67205289860648e-05
-7.46949607335846e-07
1.76015326026353e-05
4.71247839268753e-05
5.68845814748261e-05
6.15434184591186e-05
1.84029606112081e-06
3.35555562710508e-05
2.99378350761583e-05
2.77422157806947e-05
8.48133593933477e-05
1.15653374693798e-05
6.92198083191861e-05
6.47645792529389e-05
7.32363999795114e-05
4.80607544626746e-05
3.82760318827847e-05
7.18860800583834e-05
7.56545161205731e-05
5.95409586852295e-05
6.57409742872815e-05
4.69964119485719e-05
7.14210982262452e-05
3.28581714211143e-05
4.92675956532939e-05
6.81019113421066e-05
7.84906596651532e-05
4.37988982862885e-05
5.3188761894093e-05
4.13904111664194e-05
7.47709741208788e-05
4.00608668255544e-05
1.13279145761883e-05
5.14035009000734e-05
1.39129287958423e-05
4.31703482479697e-05
6.92643248055656e-05
2.04507544425972e-06
1.64053381734587e-05
6.29430010211398e-05
-9.46126102582304e-06
1.30821878437998e-05
4.53038898513783e-05
1.48540247654746e-05
1.59645646758017e-05
4.63508597871235e-05
1.73408135461844e-05
7.05711444356824e-05
1.86592427689803e-05
2.05097993610036e-05
1.1500726307564e-05
2.10664921349505e-05
7.25487912583613e-06
1.63286342232448e-05
2.1760672333769e-05
-2.81316975628132e-05
4.17259596894409e-05
5.27084203026665e-05
4.123020671229e-05
6.87113324524928e-05
3.15996325812009e-05
1.51018803320107e-05
4.33879890122504e-05
8.52890952685114e-05
7.83879300024281e-05
2.79952866700656e-05
4.89389424352879e-05
6.31221518307053e-05
4.84565455443662e-05
4.08048859969412e-05
9.66077680885071e-05
4.75555375687811e-05
4.15027486816599e-05
5.26174488486165e-05
7.20356811867399e-05
4.7577517718171e-05
5.09392670614043e-05
4.67598743237455e-05
3.48809255477945e-05
5.54875345685799e-05
3.93368595439597e-05
2.79805105516705e-06
5.99928057360279e-05
6.20604062083363e-05
3.98104354106844e-05
2.30622368055923e-05
7.51922456757594e-05
5.28635511578261e-05
2.43281642916117e-06
3.70195937668787e-05
2.92377422319069e-05
7.19817451439111e-05
8.1295076102965e-05
7.49883322366019e-06
2.599972672357e-05
6.93513855227678e-06
8.06151370028636e-05
4.37428137235729e-05
5.16488209679942e-05
4.83967280140956e-05
3.96013282534539e-05
5.14464414154651e-05
6.932977761907e-05
5.1059344590748e-05
3.72975583045919e-05
7.28209329800156e-05
7.6727403980258e-05
-7.28892671279883e-08
4.55453716447874e-05
4.33785882865534e-05
4.06672990902516e-05
2.47703351960983e-05
8.58100343506044e-05
6.97661704917324e-05
5.85806185195393e-05
4.6199784207116e-05
2.76650006014337e-05
1.5306091865617e-05
8.20074639273822e-05
3.60153551491677e-05
2.55440467874871e-05
-4.49572736191926e-06
3.7191222018519e-05
4.60630065465542e-06
6.21551719604257e-06
4.88175970725248e-05
3.10931594150563e-05
4.73718864965139e-05
4.448202876697e-05
3.44474161200845e-05
7.04578291965663e-05
8.80518226239593e-06
2.55174097720672e-05
5.05127125899405e-05
8.4694317860432e-05
4.81447245128787e-05
3.44265634094232e-05
5.03374712192495e-05
9.53151505534472e-06
7.28775114859129e-05
4.3030884103896e-05
7.01773316760671e-05
3.316415028401e-05
5.68475151846887e-05
3.21475368267964e-05
4.08698861172927e-05
3.15636010161073e-05
3.80124719296142e-05
7.51762285185304e-05
3.12264316361634e-05
9.06443479898199e-05
7.03253309351882e-05
4.70834154904098e-05
4.09134892430889e-05
2.57008755292789e-05
4.56645849627487e-05
3.11580704241719e-05
2.66997567584331e-05
3.84711052996418e-05
5.65764705960927e-05
4.59903107802497e-05
3.11201153743504e-05
4.14845294149233e-05
7.75085327721445e-05
2.46305531035494e-05
1.58781583373987e-05
9.3043850746953e-06
4.16047672051521e-05
5.90950452557829e-06
2.17387592437214e-05
4.94777336001454e-05
5.81693106122997e-05
2.957892474094e-05
3.69345442974357e-05
2.88690415837203e-05
7.722414829668e-05
5.1763312092097e-05
3.80925520295432e-05
8.33277787740816e-05
3.62669579119572e-05
5.77703135323017e-05
6.5480309518269e-05
6.22505511035883e-05
5.13194266754409e-05
2.63392211577465e-05
2.71829785892207e-05
4.61725399187054e-05
4.61429633486748e-05
9.98637232238287e-05
6.22151609166587e-05
5.57641857571289e-05
2.37820571777261e-05
3.10193761463438e-05
3.2454868234057e-05
5.76014290194574e-05
6.9648317846213e-05
2.2269621087674e-05
5.97313797200833e-05
6.88242256429998e-05
5.25116340555796e-05
5.90384575235749e-05
2.35043566754359e-05
4.93748822995305e-05
4.95449680790284e-05
1.62178473637844e-05
2.31639152016675e-05
1.77023182076014e-05
5.31892672127716e-05
1.80949124628347e-05
4.02428843211412e-05
3.19378496156777e-05
5.23619177707032e-05
1.94653766273839e-05
7.74026509767411e-05
2.92374055454064e-05
4.78583219075587e-06
4.96860415550837e-05
1.11136675103157e-05
1.76658450625204e-05
7.15478627702248e-05
6.67139941726237e-05
6.80312220870423e-06
8.74076301946262e-05
4.516198288152e-05
4.73450733784666e-05
3.31029667577467e-05
4.23005587948778e-05
5.17896716224783e-05
6.38845715061111e-05
-1.33951356274757e-05
3.28233038764793e-05
3.96887989101309e-05
6.01801120825512e-05
6.52998939256757e-05
4.29575223262832e-05
2.19215344406283e-05
3.09021438886332e-05
3.31098848326795e-05
3.86522322530197e-05
2.01759842612426e-05
1.08677415887075e-05
8.3518679966878e-05
6.92330591586893e-05
-1.73833787047394e-06
4.87300005149005e-05
3.77433724971355e-05
5.23600235828848e-05
6.105064473468e-05
1.51449415405306e-05
5.78148813415327e-05
5.59922101145422e-05
6.29047307259773e-05
5.66831170240986e-05
6.28931075629202e-05
4.1228949956137e-05
5.34904199983893e-05
5.47915963403057e-05
2.28751928989792e-05
6.76208838935782e-05
7.39321500703183e-05
-8.20046102401853e-09
1.33193411654204e-05
3.05167089798189e-05
9.49016287214946e-05
9.97055000113163e-05
3.8912003781042e-05
5.74475164450856e-05
4.79362464347062e-05
3.98197166557735e-05
2.53834904774723e-05
2.92863888220932e-05
5.26003443113599e-05
4.62898766713701e-05
1.99619883481033e-05
5.65600188390658e-05
7.34153065335157e-05
4.09253214764803e-05
7.69421146213947e-05
2.37624181619384e-05
2.21403033972918e-05
7.53818488793477e-05
3.3552152710417e-05
-3.3625380198882e-05
4.26099076967441e-05
2.40218560646541e-05
3.50766713362079e-05
8.22110959300812e-05
3.50266607193682e-05
3.23233174478994e-05
4.08788399929109e-05
8.97797472213124e-05
5.96179837073125e-05
1.82826245227419e-05
5.86817897414027e-05
4.30219214342859e-05
4.11190948415322e-05
7.03493999739506e-05
8.21085664431566e-06
4.68245261771412e-05
4.10999547038079e-05
2.9856628238888e-05
3.90934913824521e-05
2.63274120159112e-05
6.82054308451926e-05
4.04580733986974e-05
5.12188085897933e-05
2.029456943643e-05
2.39302120437505e-05
6.82711907255457e-05
5.10252489204464e-05
5.45391517659107e-05
4.5051761012885e-05
3.4530461613113e-05
4.0723130849084e-05
2.19007909756386e-05
8.03408449101317e-05
3.68673679954461e-05
7.29571503544798e-05
4.94751633329715e-05
2.24727830671668e-05
5.36327450278428e-05
1.94759052733027e-05
5.18430267127486e-05
5.28304289053216e-05
8.25102494660452e-06
4.53510107621074e-05
4.71008497844929e-05
2.90101746230477e-05
2.69781327096745e-05
4.46224078474286e-05
3.85156650597118e-05
3.81223930824253e-05
6.47576955944355e-05
4.70586085465071e-05
3.87666158109705e-05
4.25135211124975e-05
6.292577389313e-05
4.80385595682055e-05
4.70462893962321e-05
2.47312382322344e-05
4.53953929918757e-05
2.63504358531641e-05
1.74574529791823e-05
5.24245368829631e-05
6.15232817769954e-05
4.05232073033607e-05
2.15649402756058e-05
4.87583361225034e-05
1.15083682328892e-05
-4.93657633453193e-06
-3.01140481618411e-05
3.23765388443128e-05
1.21511872897512e-05
2.20328959826069e-05
2.44581501415424e-05
3.87907078099342e-06
2.14569261114701e-05
3.98039642397239e-05
4.67556223716751e-05
6.10368169531362e-05
3.97076859855008e-05
3.33085986538159e-05
2.32558072468646e-05
7.25062073356359e-05
6.65876900881956e-05
5.74477363909679e-05
5.16299204755786e-05
7.17166694274421e-05
5.34906574400896e-05
7.90736976874537e-05
-7.80423491723616e-06
6.92482562846097e-05
2.98817771810992e-05
3.87797691597105e-05
4.68476737535365e-05
5.35941670029558e-05
3.31785177289656e-05
3.64643527556899e-05
2.33235113827079e-05
6.77573700792428e-06
-2.6346352011127e-06
2.37270894554893e-05
5.02638898175166e-05
-2.31953467880722e-05
4.40214161926806e-05
2.06530968023689e-05
5.14432572503605e-05
6.8987410929422e-05
2.35624392354343e-05
5.56635485384683e-05
1.51633806491187e-05
1.88999079252299e-05
4.15561044506313e-05
-4.1028523655576e-06
1.98782151103388e-05
5.94342878600091e-05
5.38596739965407e-05
3.41482853782724e-05
1.56263143807388e-06
8.12404124190491e-05
5.14827700774574e-05
5.99444838497598e-05
5.14040310441064e-05
2.89707597974947e-05
2.37481062265629e-05
8.29289298462366e-05
5.12909993309963e-05
8.85045204880916e-05
8.99215790691061e-05
4.56153204491047e-05
6.20603664971105e-05
4.27412037603578e-05
5.63972994658536e-05
6.06057916324429e-05
2.2210235697455e-05
2.48514271975264e-05
1.87905116553922e-05
1.73083727507003e-05
8.43684695558949e-05
5.74734142087847e-05
7.63806372972462e-05
3.66239039675714e-05
9.56654986394752e-06
1.88612877145191e-05
4.39111013475513e-05
2.95676885254925e-05
4.3615040226323e-05
6.05021345891909e-05
2.62648031344327e-05
4.58950526741571e-05
1.84399777854309e-05
2.52565946482625e-05
6.35074545653581e-05
6.61297722794659e-05
4.39756690273758e-05
1.55399923075528e-05
2.27387635588565e-05
2.99547386665636e-05
2.88709202203788e-05
6.33141685386595e-05
6.90519148824609e-05
2.19025259205091e-05
3.08761431854255e-05
5.92328781674564e-05
3.07736080895473e-05
3.59840441602334e-05
4.8685901415977e-05
0.000110329885867166
5.40347108837589e-05
2.81273395979505e-05
6.3466288535145e-05
5.35894233957362e-05
4.33874343122809e-05
6.81658085254341e-05
1.98273008062436e-05
3.01965365242029e-05
5.24476535970993e-05
2.69354981191649e-05
4.01882944020533e-05
4.87059368336166e-05
-1.20012498941897e-05
3.57830984544742e-05
-5.68797789428745e-06
5.02390658880243e-06
3.1420272595373e-05
2.69423378055663e-05
5.46422289106443e-05
1.74972585044618e-05
3.36327711525742e-05
2.70180121344841e-05
0.000101852226189607
5.82276263267046e-07
4.83050206096995e-05
5.60332370594568e-05
1.77264382320277e-05
6.00886456778991e-05
5.49180386038725e-05
2.7255325792612e-05
5.97264708398441e-05
3.62856503930985e-05
4.32476912544244e-05
5.53889064953463e-05
4.03483347393044e-05
3.77068897840202e-05
3.65423046954071e-05
4.82978675178895e-05
8.55918665026174e-05
1.26257391981664e-05
1.22631107052034e-05
3.63006689922461e-05
2.15881227367846e-05
1.61014179945221e-05
7.54190826723966e-05
3.9444975256148e-05
-7.94895422234236e-07
2.22683613208879e-07
-7.16741514417129e-06
4.15594249869252e-05
3.82433946237072e-05
1.53724318055655e-05
4.48843549821118e-05
2.46261139006432e-05
2.84305713248272e-05
4.84550385899305e-05
4.54673650187698e-05
4.0165069537803e-05
-5.11076493008151e-06
3.15060448107262e-06
3.17673244483577e-06
2.02370302451249e-05
4.10322984817115e-05
5.4066101368189e-05
5.2528580195693e-05
3.45311297561849e-05
2.67279688612245e-05
4.06903695086864e-05
5.01177644242775e-05
5.37359891207299e-05
5.61583823339622e-05
2.50247476043936e-05
4.5582982978821e-05
2.17031239514448e-05
0.000101757270925233
6.73890618406459e-05
6.08370812221245e-07
7.45727273184821e-05
1.52107562021267e-05
4.71283132469532e-05
1.67086724750939e-05
3.09732209823629e-05
4.61230542153121e-05
6.29517543046757e-05
4.36654192989423e-05
-2.00394261022368e-05
-3.45122897346143e-06
3.83866216152253e-05
-9.00414212969113e-06
5.37409701081338e-05
1.46881115901854e-05
1.10381313768207e-05
5.61935973205998e-05
1.13677506066089e-05
3.29050861840803e-05
-1.66731873647551e-05
1.81743485930575e-05
9.16496899402907e-05
9.63657712363164e-05
-1.43524610123633e-06
3.77717004678478e-05
3.04157285776281e-05
4.54054752630038e-05
1.90898152017398e-05
4.07099001866403e-05
1.58632306006558e-05
2.68983577025928e-05
1.11767223139275e-05
6.16165608042275e-05
4.98973262884004e-05
1.26728598368977e-06
7.35994833489699e-06
7.39588712601982e-06
5.04967244191481e-05
4.37724045497675e-05
3.8319949546605e-05
4.27563979852512e-05
3.65349165411719e-05
6.36222318508614e-06
5.50219436404464e-05
2.35028591324882e-05
2.64928107225299e-05
2.45082615461377e-05
1.31738329313457e-05
5.83714223734326e-05
5.58983929529619e-05
3.58588919055034e-05
2.58622746059123e-05
3.70040205108122e-05
4.91424677214352e-05
5.38545502758868e-05
4.39655753288166e-05
-7.97313334875371e-06
3.70876370437247e-05
4.87467533087004e-05
6.95059347081059e-05
3.41535857953452e-05
1.49098418869173e-05
5.54984350065386e-05
1.01465889808202e-05
8.09328599517143e-07
7.3568821788378e-05
5.40264489901286e-05
2.42783219917738e-05
2.0233916560722e-05
7.64810132756056e-05
4.84650274137925e-05
7.32888274723404e-05
5.34032989532014e-05
3.13709157333416e-05
5.71036300366638e-05
-1.21458810814116e-06
3.71082450183184e-05
4.40720715572882e-05
4.43943472949129e-05
3.97243014081754e-05
3.21438168870786e-05
5.50983402737773e-05
5.68080273813477e-05
8.74924571850003e-06
2.94219373107429e-05
-5.64123176479314e-06
5.33351352980753e-05
3.54270225433889e-05
5.86417780061844e-05
1.87591690964855e-05
3.07637167834191e-05
3.11889862217835e-05
5.50650766561578e-05
4.62167780791057e-05
2.2177577640574e-05
8.21815365163337e-05
2.02631722911353e-05
7.29431987159765e-05
2.28223419191114e-06
1.79417330648088e-05
4.37161642055485e-05
6.13638796374377e-05
6.26859744738229e-05
0.000111075640788783
7.03849469469973e-05
9.66776575457795e-06
1.70334943573356e-06
7.03721922455915e-05
5.73332722442867e-05
2.46298667424732e-05
8.91102873645598e-05
2.86196870960955e-05
1.70951765251559e-05
6.04206393722155e-05
5.90396734084272e-05
5.92983328743562e-05
4.21429874304948e-05
3.5342395247506e-05
7.05648749781475e-05
6.47405325352399e-05
6.4954601268852e-05
7.07973558867566e-05
1.56838015661992e-05
1.33401533124719e-05
3.21731524977158e-05
2.55644018502903e-06
7.07824644128726e-05
6.44759979634723e-05
0.000117858780792003
7.12264564333314e-06
4.81539716212108e-05
3.01016548256072e-05
5.89723882371567e-05
5.96122100921374e-05
7.7835379927174e-05
1.74673352282813e-05
2.09095446216511e-05
4.79457403602222e-05
6.92365068890119e-05
1.86337672604032e-05
1.47562490945826e-05
7.17510457045095e-05
-8.94514282608011e-07
5.08214219247048e-05
5.91342834500018e-05
5.70796067950194e-05
3.82064956107686e-05
4.99504583425243e-05
8.11696134065115e-05
3.52761853944508e-05
6.81569611883084e-05
8.5327176575849e-05
5.68819241444175e-05
2.93782232182936e-05
2.72164484336262e-05
3.74662803000874e-05
2.69812865189685e-05
1.03004024557235e-05
8.1800788801547e-05
5.85339195278906e-05
2.76188914214445e-05
4.42775363707044e-05
6.47307644617599e-05
7.10506616986838e-05
2.29608202771656e-05
2.46493454568481e-05
2.95305011251849e-05
-1.27818162151988e-05
4.70011607874234e-05
4.16314689107329e-05
5.14235037234348e-05
9.52569964785877e-06
3.29898973304829e-05
7.26967924637867e-05
4.45132522921702e-05
1.36235928675737e-05
9.69373504840259e-06
2.21176054773934e-05
1.71250900719721e-05
9.76256138545569e-06
4.14443922449823e-05
5.91813108518701e-05
2.81159666063201e-05
5.14130749338569e-05
9.03184291151036e-06
0.000101502253403231
7.11165481835335e-05
7.74975266091272e-05
7.95569908310977e-05
3.27208639969714e-05
1.32188598039719e-06
1.9976627213416e-05
4.70808329670992e-05
3.0681455595427e-05
2.50346001179902e-05
-1.30120895139527e-05
1.43586403864326e-05
4.97897829010702e-05
6.74801410424218e-05
5.94574009527405e-05
3.56891149281499e-05
4.13912587709893e-05
6.30114827823986e-05
6.2659605374603e-05
3.01348433865607e-05
7.82678069101545e-05
6.29211381320391e-05
6.5554338757501e-05
1.44481150089007e-05
4.99850093577156e-05
-2.53155811635355e-06
3.91284757751224e-05
5.62914374335322e-05
8.55948786020757e-05
4.24758025247445e-05
2.88488871298902e-05
2.69857896670557e-05
3.92127947888113e-05
4.8565263685295e-05
4.59673829047287e-05
2.76481018450608e-05
-3.94584180191095e-06
3.38734548368321e-05
5.34528085366325e-05
7.38919459917133e-05
1.41134612803775e-05
4.84312261396327e-05
3.34993670212882e-06
6.87737399555782e-05
6.72930781539489e-05
1.11571624700401e-05
7.82207558411824e-05
4.35334498878077e-05
7.51281224590214e-06
1.42594243869266e-05
5.24369143930029e-05
7.17301366864639e-05
8.05961848485541e-05
3.6841852434875e-05
1.04797215659414e-05
4.56594919657757e-05
7.84955682085216e-05
6.30617698079501e-05
8.35685783543357e-07
7.9405520872959e-05
4.50716553921596e-05
4.6691912909627e-05
4.09516421323245e-05
5.40676258037869e-05
6.97995958791191e-05
5.94065221376404e-05
3.92214417897824e-06
4.34489744874133e-05
5.02856937427833e-05
4.82528810534968e-05
3.62273109201972e-05
3.3177577303064e-05
2.21018273734063e-05
7.87314503815509e-05
1.24775261873282e-05
4.55678862036324e-05
4.98180982743376e-05
-2.93037273026887e-06
3.61912123069876e-05
2.65274977989079e-06
-2.64727256327679e-06
1.54538579484349e-05
1.30131221365745e-05
4.46945930418138e-05
3.89881888054497e-05
2.54981941282719e-05
3.47049110939334e-05
6.63856804521308e-05
2.80761398187943e-05
8.2148271801908e-06
1.17676684219117e-05
6.01977723326295e-05
4.34441908323159e-05
5.53751342981251e-05
6.0514479676775e-05
4.67775844499524e-05
4.0655005442434e-05
0.000103199992335962
3.69671499176541e-05
3.93934239451076e-05
5.64993540979614e-05
4.12191486559507e-05
4.62568223720763e-05
3.78067490512846e-05
4.05078084095447e-05
-2.6523253957634e-05
4.66366724355544e-05
6.76253460616292e-05
3.19440170651232e-05
2.61166083947128e-05
6.37036245799152e-05
5.1053977321808e-05
2.52408726841698e-05
1.61905239667699e-05
1.53357873910463e-05
2.57774847824745e-05
5.51977380838715e-05
3.24802087166206e-05
4.84381597455544e-05
-3.08712754632087e-07
7.27923142975148e-05
3.15997977618417e-05
2.42930478838934e-05
3.1156040784846e-05
7.11536619380792e-05
4.6596023120909e-05
4.52690510244793e-05
7.89758528179738e-05
-1.40421373133528e-05
2.2401615571419e-05
-5.00886536581669e-06
3.28930286267784e-05
6.41732740555778e-05
4.68860544701467e-05
3.94339141845606e-05
7.27779794688712e-05
4.8521503532383e-05
5.7393555389046e-05
1.48099591919116e-05
6.14228292323724e-05
2.97098977063275e-05
5.96248995678479e-05
2.04651962172344e-05
4.14776736727191e-05
7.93375358116425e-05
3.69797231321605e-06
1.82188948658844e-05
6.25748887415838e-05
3.70353470403425e-05
3.64984599456767e-05
3.33743195493887e-05
1.86132547344823e-05
2.76427293750987e-05
3.03209891673095e-05
4.43467500518571e-05
3.61771750345664e-05
3.12044100922349e-05
1.81937316925076e-05
3.3229319494507e-05
5.20696576467867e-05
1.59287243370144e-05
5.26332731686142e-05
1.82549995151211e-05
1.54815780269547e-05
-3.19131542666282e-06
9.76920426226541e-06
7.15409638776271e-06
2.38485480150204e-05
-1.0946229353983e-05
3.899538772995e-05
5.10436712433917e-05
4.19907189503361e-05
5.41360042587924e-05
4.54643769816535e-05
3.58279174418151e-05
7.1134646082512e-05
6.47505297987848e-05
6.26508219327362e-05
6.29956382616211e-05
5.35848633626859e-05
4.37758229600474e-05
8.57772796559074e-05
4.88155132106285e-05
5.03163302960485e-05
5.65087975565685e-05
6.92484195516093e-05
2.72485499452409e-05
4.07960673651881e-05
2.55662025168106e-05
3.01147308371975e-05
2.40107264596005e-05
5.80000201337411e-05
3.35103077392532e-05
5.77345689299988e-05
1.78309327701728e-05
-1.80599918106805e-05
3.49119150521713e-05
3.83662952441412e-05
7.29036992502518e-05
8.34811259442251e-06
3.25545129621707e-05
1.83950638355709e-05
8.34967934007894e-06
3.56433326159559e-05
-1.9256620102291e-05
2.84730696806566e-05
-2.8904855212431e-05
-7.43246031428727e-06
5.04067523631186e-05
3.97813736650222e-05
4.40842373744806e-05
8.4791261002965e-05
2.23514444724197e-05
4.33600556697195e-06
4.04933981288103e-05
5.1520913550709e-05
4.53390513733216e-05
7.63719303997458e-05
2.99130697276186e-05
3.93776009739754e-05
4.83456106946861e-05
6.32261575419895e-05
5.93358532214192e-05
6.23543175586294e-05
5.82985482827768e-05
4.17571123403335e-05
4.64371152798832e-05
4.04393426684987e-05
9.90410334385166e-05
2.60280571001526e-05
1.57867286903386e-06
5.15908634771632e-05
1.67244089692627e-05
9.21289257623589e-06
2.22417456667827e-06
1.51380874631025e-06
3.00569076237096e-05
6.43330999408453e-05
4.79613046802315e-05
5.85216293019185e-06
-3.42206627795872e-07
6.12622950512152e-06
7.34947933272858e-05
5.19006385614884e-06
3.8463445145758e-05
3.18164487338604e-05
5.93174137288416e-05
2.87865220389875e-05
2.65488108072304e-05
3.79706070144785e-05
3.65991071518007e-05
1.52759011864897e-05
5.52001818758095e-05
4.02723334433563e-05
4.5337429152242e-05
-8.61529166168624e-06
4.90842817993547e-05
2.25559871667032e-05
2.85053211442471e-05
1.59739448826463e-05
3.58717754072734e-05
6.15664815388213e-05
3.6725289131226e-05
2.42074038952807e-05
5.48292502875994e-05
3.65583539098678e-05
1.56654541968203e-05
4.45093183707257e-05
4.18448878013727e-05
6.67764481731227e-05
4.84214379955581e-05
3.42811522830509e-05
4.31774440645835e-05
4.52076653763491e-05
4.76564529824858e-05
6.73497698083843e-05
3.29632572627502e-05
1.29763949826855e-05
2.59753011820926e-05
3.19639311670802e-05
6.02348546613033e-05
6.91365557600755e-05
3.22797666605513e-05
4.96937559734975e-05
4.17590176285251e-05
9.51698015140126e-05
6.07007181127512e-05
2.75571476990796e-05
3.98118611462579e-05
3.16478969960992e-05
2.95794998593445e-05
7.74234761321566e-05
7.04685460472825e-05
7.41677393693681e-06
5.59571903138378e-05
3.28622804113315e-05
1.86928175762974e-05
6.44827182090649e-05
5.74558476908074e-05
2.03094727603856e-05
4.63951730097078e-05
4.18852377346714e-05
1.29903394470883e-05
1.78111238911427e-05
7.30254771957988e-05
3.10836550413869e-05
3.56089849082445e-05
4.04104165293396e-05
5.51914670598919e-05
7.71144944616863e-06
4.71508936540639e-05
4.31205705868052e-06
2.24419908625586e-05
1.13149032413897e-06
6.5279998796644e-05
1.82790498162528e-06
4.49944362933059e-05
6.55915602173996e-05
6.73686025591175e-05
4.71587990617176e-05
3.34013055345333e-05
4.7316550134637e-05
5.88587051381336e-05
1.79616065018561e-05
6.34573591121847e-05
5.30013950271083e-05
8.75883590290365e-05
3.89430960474952e-05
5.69459072739938e-05
3.96875835386915e-05
5.50152188004715e-06
4.1963056295341e-05
5.13269002269976e-05
5.50207351020443e-05
2.93658559531932e-05
4.13138358340653e-05
7.56447255940525e-05
7.82572157795385e-05
6.05741670601407e-05
4.74286915635332e-05
3.28012635245252e-05
3.58256762380236e-05
2.67018732762482e-05
1.86513576622486e-05
4.54207150129459e-05
4.28899352203344e-05
1.91299406410015e-05
2.84973696832109e-06
1.76827719521938e-05
3.91028753003493e-05
-5.0065095198369e-06
1.9211325499518e-05
6.13019583327022e-05
4.88261806281417e-05
-2.18956430242275e-05
7.45379896564374e-05
3.69106288931974e-05
2.48511276458496e-05
3.85743937801432e-05
5.33497009117744e-05
4.47509960790788e-05
2.93432347379728e-05
4.94250157476471e-05
2.14694175023439e-05
5.15622131461419e-05
5.19265748517625e-05
3.75030399500826e-05
4.52190821536049e-05
2.37150567679902e-05
1.89816142229214e-05
3.71570722977853e-05
4.4414647894222e-05
1.02350881637393e-05
6.34915690430014e-05
5.2648904536986e-05
5.88799761727264e-05
3.67369354670956e-05
4.24620835169507e-05
4.47265962152839e-07
4.04501610578109e-05
2.91593985815479e-05
6.30500480003627e-05
1.9825145123201e-05
5.96621408137186e-05
3.6815760540864e-05
3.70527677654241e-05
2.57414008283505e-05
3.81017408861853e-05
1.56396850361564e-05
6.62702813991528e-05
4.39855941544425e-05
3.81963137465076e-05
3.55609813481357e-05
4.07157604365866e-05
1.68734174686377e-05
3.84845321867139e-05
2.35050891871453e-05
6.98350668127968e-05
1.44723548891071e-05
2.03707243398457e-05
1.2152406504745e-06
4.36937304629053e-05
6.06747158895847e-05
3.10581366234523e-05
4.36141456046039e-05
6.21975928042873e-05
2.90560587187563e-05
4.57629107492292e-06
2.58869609491513e-05
7.45599615465976e-05
4.34663841716868e-05
6.00060064066999e-05
3.89529637163024e-05
9.98076997943094e-05
6.12202748091133e-05
5.81145656686005e-05
5.90200988616068e-05
5.25515481501916e-05
7.93894215011186e-05
5.72505295567562e-05
4.56607193697581e-05
4.0481099374886e-05
5.01324724134918e-05
2.27831882869679e-05
1.9176714352656e-05
2.89558950964145e-05
-6.6483721340649e-06
5.02649208187466e-05
3.59203916631393e-05
5.1205702558216e-05
1.41829823809445e-06
-4.22457744674138e-06
2.11680213189638e-05
6.129088688062e-05
6.17449820650745e-05
3.11817626863534e-05
4.88919355064728e-05
1.18079321716721e-05
6.41434635332667e-05
6.37793208964823e-05
9.26970337964039e-06
3.62199276007577e-05
2.94623873631718e-05
4.56998976213318e-05
2.2802950289748e-05
2.47110552369293e-05
1.40616338630866e-05
4.47049680072148e-05
1.29171696451335e-05
5.6124111375793e-05
2.34163399032331e-05
2.10375160237016e-05
6.28032163028858e-05
8.23048954378779e-05
5.0021823128829e-05
3.54392244420802e-05
4.58326108229792e-05
5.36734193700024e-05
5.50519663689092e-05
5.92419079178817e-05
7.17858395804176e-05
5.41065717170521e-06
2.9243746036182e-05
3.61383123961988e-05
-6.60999789575581e-06
5.90346801361553e-05
3.83826471314884e-05
1.29480360237548e-06
4.50834813062921e-05
1.85720717429124e-05
2.61689674385173e-05
2.5458048667374e-06
5.98946200492087e-05
1.1269359845879e-05
5.29807318439864e-05
2.94569913869765e-05
1.22541115725036e-05
5.73574882744277e-05
4.8583701260802e-05
3.13523198239392e-05
3.90213793023851e-05
2.74925746880441e-05
5.78258090106916e-05
3.57196315302382e-05
6.50836567552999e-05
2.26969324103419e-05
4.04774536511577e-05
5.24734276652722e-05
2.14955908772168e-05
4.46069745021076e-05
6.68122515392752e-05
3.63156327716682e-05
6.09932815681684e-05
3.02346747208994e-05
6.39051955631579e-05
3.46291989575692e-05
4.69846635095459e-05
4.93913218342525e-06
7.30699104981222e-05
4.48783779911272e-05
4.29525916938765e-05
5.13775087352101e-05
4.8856018014591e-05
2.54501009946751e-05
7.97444739352243e-05
7.91506338206889e-05
7.25916786683627e-05
4.63213931674291e-05
2.57417689126156e-05
1.4763932475683e-05
1.38604196369272e-05
6.50292274375623e-05
3.40930140217324e-05
2.36082615868447e-05
1.49821550187026e-05
8.38110735679302e-05
2.74464144883591e-05
3.93039697686913e-05
8.59199132478877e-06
6.60230446184195e-05
1.49232399558157e-05
5.90266550785345e-05
4.21635927809674e-05
3.4889133012161e-05
-7.71477223767599e-06
1.33673058207032e-05
4.51559418507003e-05
7.49504022269498e-05
3.26842821339499e-05
1.54802591783583e-05
4.93327945272816e-05
6.5834948672593e-05
1.08516196534019e-05
-1.25965621989549e-05
6.53235476807253e-05
6.36621010566094e-05
3.78711962853541e-05
4.24951865460394e-05
5.1327320362546e-05
2.51157948495379e-05
2.81777576477245e-05
1.79383176353413e-05
3.42940552608659e-05
2.55261510887043e-05
5.74730347837349e-05
5.54053868138897e-05
2.29513302844083e-05
1.28308296005561e-05
4.98965302577003e-05
7.81559781799054e-05
6.26445300746793e-05
3.06673265940031e-05
5.8965758104449e-05
6.42218650439518e-05
5.63082393473814e-05
5.98014914067267e-05
1.96598215284873e-05
-1.51898622177195e-05
-2.51068868988229e-06
3.82381008896611e-05
9.20308357886353e-05
2.50850009723163e-05
9.45750007659956e-05
2.63417069366952e-05
9.3000086631019e-06
5.16146991618889e-05
4.68909227693051e-05
6.13658057668534e-05
2.00522709409405e-05
2.20684838298522e-05
1.74850619620377e-05
8.9777275264234e-05
3.93490064727375e-05
1.99161339660839e-05
3.87923802911754e-05
-2.30612701680214e-05
4.44468947269075e-06
2.4254387534799e-05
4.33625934442757e-05
1.43113500960231e-05
2.68860591828476e-05
4.19191878593772e-05
4.1836065923878e-05
6.50403389287033e-05
7.22719197808555e-05
5.62133065645417e-05
5.17810383791169e-05
1.21120581711415e-05
7.92257432782042e-05
4.40800015787996e-05
-5.42034360472442e-06
2.9107627289819e-05
6.60021416826486e-05
7.64946031980781e-05
7.3258983337316e-05
3.76176435242947e-05
2.31589250750163e-05
-1.06322279129555e-05
2.31248958255244e-05
6.24780140913485e-05
2.15603920030709e-05
3.94041182200472e-05
5.15675553841678e-05
4.44469703021934e-05
3.83889781144673e-05
3.43153064818186e-05
6.4092987115847e-06
3.90491390199985e-05
5.92701593954046e-05
1.58457095154839e-05
3.21807846346143e-05
4.85564712537883e-05
-1.26457311024948e-06
-5.96291949641995e-07
4.23027687348533e-06
3.21899805893483e-05
7.07798596238957e-05
1.71328539037418e-05
1.13453521803745e-05
4.42526826986178e-05
3.83119363535585e-05
3.13186632062406e-05
4.21698755545733e-05
3.64596039959465e-05
6.90919570144797e-05
3.53895988192288e-05
2.44737737804616e-05
1.78929214982778e-05
3.92972433107028e-05
7.38933058223303e-05
4.88264043190204e-05
-1.56416041318373e-06
2.66865994281137e-05
2.00647730421779e-05
5.74886460486923e-05
5.92672114802038e-05
5.43654057905214e-06
9.22097142089424e-05
8.80584370446569e-07
8.34480657981683e-06
5.03234834566092e-05
7.97495159925494e-06
3.52523362725082e-05
7.1327134486221e-05
3.8420967297295e-05
4.81924278830947e-05
5.26187098880924e-05
4.56690865538551e-05
6.03157828247603e-05
5.77098454248064e-05
3.98986548110872e-05
6.26103392345924e-05
2.84387937651711e-05
1.60585751608545e-05
2.19333001289743e-05
3.64609598207141e-05
2.95242331294574e-05
4.14562969761938e-05
3.96886925678216e-05
5.04501457073105e-05
3.28972153496781e-05
6.48617013057811e-05
4.49803027528298e-05
5.38937664574765e-05
1.00190750009217e-05
3.43992727763218e-05
1.20244495951627e-05
3.26000440601013e-05
5.92592532921755e-05
1.97735468412624e-05
3.19146859561521e-05
4.48392205345167e-05
6.18339156044089e-05
2.67246097152432e-05
2.8100625443343e-05
1.84047499359115e-05
7.37396633960996e-05
2.81482393771068e-05
5.41867998145439e-05
4.03579983333742e-06
5.63811157908034e-05
5.26759582614122e-05
9.65138711671307e-05
1.00383777345894e-05
7.45874778390469e-05
4.5168964507881e-05
3.42402843069213e-05
3.63975280372556e-05
3.53269812329205e-05
4.83666129079162e-05
4.88036141422083e-05
6.96334131061785e-05
7.72481898633792e-05
1.61426418618695e-06
6.61228041733031e-05
-2.93646955068666e-06
3.44731407418026e-05
3.00903362129062e-05
6.04517777517953e-05
3.54278596926248e-05
6.89196023419339e-05
1.76728982984432e-05
7.83281694521375e-05
-1.75730045308044e-05
2.46975156344921e-05
1.28816500676364e-05
4.77315527090467e-05
-2.29401260068029e-05
5.23537135837021e-06
6.663715411991e-05
1.13491384263194e-05
1.22918807842076e-05
5.25819813060057e-05
5.43365440414731e-05
3.22716618108882e-05
5.748592292786e-05
5.41345931971132e-05
4.23663375779009e-05
4.74590191431963e-05
4.49446692163483e-05
3.60238264599178e-05
3.30945209786007e-05
1.98666854162606e-05
1.27103492611571e-05
3.05170030016923e-05
4.08989410032453e-05
2.35579549487262e-05
4.218073080593e-05
2.96672849445494e-05
5.56006745024517e-05
7.21217245561362e-05
1.62624547563672e-05
6.31174107508658e-05
4.77904138948848e-05
4.31029166328642e-05
3.02327395593547e-05
5.62901910935584e-05
2.31619398447051e-05
2.02545769772071e-05
3.57957083417001e-05
5.99880377948554e-05
5.81163171493607e-05
2.45764017644022e-05
3.58865166461185e-05
1.34960649659387e-05
3.75381605639141e-05
3.95307805118072e-05
1.3066723654938e-05
3.10962514600979e-05
3.75316706924303e-05
1.24302498353698e-05
7.80239837984572e-05
7.18325859855328e-06
2.55562083928044e-05
5.08179629331824e-05
5.23291785668055e-05
5.02262737707009e-05
4.63865085093085e-06
5.63986891518309e-05
2.08482285953954e-05
2.67690428033631e-05
2.51407667894692e-05
4.37212846981292e-06
6.27920926746152e-05
1.04317217297391e-05
5.50563996848818e-05
4.08860095653151e-05
4.50721152482882e-05
4.89413260519056e-05
3.03111319438234e-05
4.97712700251129e-05
4.2549260044408e-05
5.09791615207777e-05
7.82187171651823e-05
2.97579452713616e-05
4.80478140872637e-05
2.56486035731976e-05
-1.49732815398029e-05
2.58996945570974e-05
-1.46632613827473e-06
4.80265732374389e-05
6.86419628136519e-05
7.38863229423983e-07
2.41078946128301e-05
5.08651448646044e-05
5.64370877214015e-05
4.43186109679745e-05
-1.37055668190395e-05
8.37097289892228e-06
2.2142004954005e-05
3.82712420366274e-05
6.29275838848792e-05
4.77918239226832e-05
1.47979332291251e-05
3.5124630255233e-05
5.25108360569416e-05
3.20468833309852e-05
-8.05645782303368e-07
6.64403349546083e-05
1.44824708299908e-05
6.12156213223139e-05
4.6656817885165e-05
5.25565239950797e-05
1.85171880661757e-05
3.12480698991522e-05
5.93858500375918e-05
4.3676238957627e-05
2.54452655671788e-05
3.53403411628684e-05
4.95531475260434e-05
4.67288383097764e-05
7.22957095984187e-05
-5.73494440570507e-07
7.39487907735704e-05
5.41460904811251e-05
4.2694361587998e-05
6.07252844275338e-05
3.7907342600014e-05
5.51674214737285e-05
4.86533024687733e-05
5.17405015517931e-05
4.27478620183112e-05
5.53467743293187e-05
2.73674442128962e-05
7.70543348263852e-05
3.55889457150675e-05
3.97752099032705e-05
7.66668366471973e-05
9.02005355801028e-05
5.47103427867134e-05
1.56447272762051e-05
7.90942322554241e-05
5.04674178860262e-05
1.71254447121728e-05
5.88781687200979e-06
6.85168587681672e-05
4.94835287511891e-05
1.54996205858585e-05
5.59726056569692e-05
7.88192807932779e-05
3.41130310180188e-05
3.28803740303812e-05
3.28760945840199e-05
1.99529893325153e-05
2.5883496184852e-05
4.8044621343284e-05
3.08277291252635e-05
4.16436989106548e-05
3.2706408863029e-05
9.70353021923888e-05
4.71375767349178e-05
4.6722160450217e-05
5.26860919572163e-05
3.96599370857792e-06
8.03715057507453e-05
5.37807435207324e-06
5.00599579615729e-05
1.93121124967716e-05
2.34392073995811e-05
4.0798217347655e-05
7.94733546485896e-05
4.77673039457572e-05
3.87956430780307e-05
-4.83817780441141e-06
2.21567851028273e-05
1.92920786796101e-05
4.32466912062807e-05
3.99501241862007e-05
1.55087244321292e-05
4.61850681799092e-05
4.90892910875774e-05
3.14251108673214e-05
3.56554214853056e-05
3.88573981816733e-05
-2.66605252758185e-05
6.44422756387124e-05
3.00478155142801e-05
8.57829447848714e-05
6.89490565356156e-05
1.4467278879784e-05
4.62141769617188e-05
5.71847771661981e-05
-7.23270746971685e-06
5.31713238063431e-05
3.76957343174042e-05
6.38237244024165e-05
2.69940436694471e-05
4.7314612994503e-05
2.73413843724812e-05
2.26618794220473e-05
6.61868798066427e-06
1.78421613135238e-05
3.23039073336016e-05
2.13302883386446e-05
2.03794547137942e-05
3.86612784067371e-05
1.53937602849969e-05
4.87325401001722e-05
4.73892679560526e-05
7.8464466403968e-05
-1.95639715956241e-06
9.92547410764911e-06
-1.15101846757509e-06
1.68125318052593e-05
3.25234331960323e-05
-5.9578012062335e-06
7.75085307482657e-05
4.60705605958157e-05
1.70831333359475e-05
2.8081286082477e-05
3.29019136669416e-05
1.62659023186414e-05
5.10202955120769e-05
4.20387595245265e-05
3.18376664478368e-05
1.6707913272667e-05
2.36984377988719e-05
5.27831089364233e-05
9.57035526025347e-05
8.10152167005013e-05
3.04976273208936e-05
7.42141059026805e-05
1.70049579399227e-05
4.9221904216441e-05
3.53843471835795e-05
4.63171006309526e-05
6.58231168678777e-05
5.05602587068348e-05
2.04384392798336e-05
3.79816328853102e-05
6.39053711227028e-05
6.5207373379309e-05
3.73311554408204e-05
2.47788165969827e-05
2.5118913072174e-05
2.38960968817864e-05
8.16622398155939e-06
-4.33310872717092e-06
5.22868002022032e-05
4.98579692623723e-05
2.59681574703574e-05
6.63978878106663e-05
1.86773635419353e-05
3.58351802178321e-05
2.31270775376075e-05
2.06912444456373e-05
-2.25123574715257e-05
1.42183205458954e-05
4.87466905564107e-05
3.75409886174205e-05
6.91616440250237e-05
3.84836975608365e-05
4.10267386791415e-05
4.79150669470227e-05
1.98375021545366e-05
1.5129334679763e-05
6.38449786711542e-05
3.34682098742547e-05
2.20105236682371e-05
4.33460517366877e-05
5.37855924037042e-05
3.34450440224718e-05
4.63682719472669e-05
5.54975013098944e-05
8.14778098697137e-05
4.10000219400973e-05
4.09323606723159e-05
1.2577850073095e-05
5.32008893510842e-05
4.0031610810484e-05
9.37521304212835e-05
3.65028260351159e-05
5.75669265089547e-05
2.78576284615135e-05
4.84557738248317e-05
-2.7324337985198e-06
7.17376564017245e-05
-3.6866153475624e-06
1.35635206619229e-05
7.45160151091839e-05
1.30206225074395e-05
-2.14479988026889e-06
4.01196137632165e-05
2.53716397655506e-05
1.90964686879528e-05
1.12735099762989e-05
3.32527324323299e-05
5.50774502826704e-06
1.70825765426464e-05
2.63824272847797e-05
3.36819717295896e-05
3.01951892888524e-05
3.09956758891705e-05
7.88554079999232e-06
2.9109367972444e-05
2.35173513973938e-05
9.61507920159388e-05
1.61912674838323e-05
7.9517766241542e-05
5.91944144686367e-05
7.22875329150652e-05
3.9114229372329e-06
4.75645462745684e-05
3.49027045004371e-05
9.34870790567009e-05
2.37980846557174e-05
7.59480554164131e-06
7.4688500975135e-05
4.58328058668767e-05
5.59598119672274e-05
5.84105062821811e-05
3.01835301474993e-05
-4.64946154164595e-06
3.73432909852175e-05
3.70923001866427e-06
2.64160902140438e-05
4.13173127738614e-05
1.78890508796214e-05
6.82262580295614e-05
3.87319614242852e-05
6.58797113474638e-05
3.83938577725788e-05
5.09559798494021e-05
2.56088417860982e-05
6.43055120465353e-05
3.80723689743532e-05
4.2270521337626e-05
3.26969593765508e-05
3.40189148445097e-05
3.92560250256138e-05
3.67840735952324e-05
1.98619038674938e-05
3.40890235179015e-05
-3.19421620242504e-06
-4.63177942920285e-07
-5.36026831189319e-07
6.56146600126298e-05
1.42520272301567e-05
3.30122794681889e-05
4.37407359909095e-05
2.98365076712656e-05
3.75198471196311e-05
3.14559610316607e-05
6.20770314036506e-05
6.95906940888077e-05
7.66582935786111e-05
4.72094061279286e-05
3.65411826147726e-05
2.84458884812719e-05
1.09528059460277e-05
4.06663624390246e-05
7.4216272446664e-05
4.71594506424217e-05
2.63993447865209e-05
5.07234581393776e-05
5.2610570412663e-05
8.81827341429743e-05
1.29092970720871e-05
5.91416133456886e-05
3.0267354402986e-05
3.37229524125079e-05
2.86171584975133e-05
5.93531030150281e-05
4.68188920884127e-05
5.85423364669924e-05
5.38042519130246e-05
6.2501699876076e-05
1.52643913671739e-05
5.46829922378614e-05
2.92155340071036e-05
5.49476461742355e-05
4.19495436805383e-05
4.67591318778121e-05
4.06582768843876e-05
4.43944143679749e-05
1.68473169872395e-05
4.6050646874851e-05
4.46207548410981e-05
8.46093632809317e-05
1.96883310420903e-05
3.32274203079277e-05
4.55194475704289e-05
5.37659013314262e-05
7.84313259040957e-05
7.53268874770312e-05
4.11443034001362e-05
1.81047291366281e-05
3.60868837547657e-05
5.2789090009719e-05
-4.46833726193261e-06
9.626090347812e-07
3.57024802139083e-05
4.23832569785648e-05
9.30193010225973e-05
5.21094447972275e-05
1.31143173678138e-05
3.71354720712391e-05
2.84570422826452e-05
3.65393057568628e-05
5.15658460368488e-05
3.52398593292687e-05
1.62958737822925e-05
1.59541250718869e-05
4.84909518810527e-05
2.74054310547221e-05
3.45245458937476e-05
2.47125782688791e-05
2.19577292198579e-05
4.9214827154225e-05
1.59793672928503e-05
-1.2946551752274e-06
6.44279122714451e-05
5.67064113320467e-05
7.6319693652366e-05
5.68011830574933e-05
2.0048255326336e-05
4.06961890803755e-05
-3.70511446654041e-06
1.97829784398332e-05
4.26570371616104e-05
4.91324723878186e-05
3.27525600876317e-05
2.34875789877053e-05
-2.6765955662348e-05
7.33557927307782e-05
1.39029607744094e-05
6.7447333863773e-05
4.7772468746515e-05
9.36045434213367e-06
5.8518673305898e-05
-9.16711812428598e-06
3.04643023801595e-05
1.57078636590435e-06
2.11372780292556e-05
7.5630649998757e-06
1.14787237531079e-05
5.00438464345235e-05
6.51227265880529e-05
2.14501773308619e-05
4.71982318998671e-05
5.37425376708275e-05
8.16722770997116e-05
5.27586900982674e-05
5.75862747949548e-05
6.96041020034068e-05
7.03332137216663e-05
4.1924705834888e-05
1.08849448525062e-05
2.24283317287067e-05
6.37277451552897e-05
2.55491298132033e-05
4.06784693915103e-06
3.68085631269392e-05
3.17175078708802e-05
6.25692227394261e-05
3.91897428444957e-05
3.66478119102971e-05
1.88027836474659e-05
1.0065837339603e-05
4.35445904818239e-05
2.87625016393825e-05
1.56021559146588e-05
4.12074549658924e-05
1.67437882587419e-05
4.11236600735197e-05
5.65953631239234e-05
5.93528151402877e-05
6.34241825591227e-06
3.06675019426661e-05
4.02696652643522e-05
2.05627273602279e-05
4.26123855529029e-05
8.20152144085557e-05
2.73259026473487e-05
3.11649272416697e-05
3.88784379282015e-05
4.11713702689472e-05
8.79445731027934e-05
3.84297763066916e-05
4.58178139924498e-05
4.57761328396173e-05
0.000100682298434371
2.90814870780344e-05
7.95032814092423e-05
3.82049192511109e-05
4.28602724352087e-05
4.2268903370689e-05
5.5515443588705e-05
3.44678326735023e-05
5.383062329703e-05
2.2561875288141e-05
5.68545587971763e-05
-1.96988109422644e-06
3.95811047499403e-05
4.87279896865596e-05
3.91875830273341e-05
2.54697892696768e-05
6.68436218139763e-05
5.25819724742302e-05
7.0640043324901e-05
4.73082552888689e-05
4.64077907783696e-05
2.96155636432494e-06
5.57414086685443e-05
4.54696308954862e-05
5.87835413638031e-05
9.75655490361883e-05
7.41461744677313e-05
2.86063622027002e-05
3.88552886338805e-05
-6.15163294913378e-07
8.21698050947789e-05
4.16334589167452e-05
5.04129273310313e-05
6.54486485979445e-05
8.69670378142443e-06
5.12158613101707e-05
1.81109011960945e-06
9.13717466711819e-06
4.77836547974304e-05
1.49802883300494e-05
2.4229961085395e-05
3.66647541653269e-05
2.3881924664014e-05
3.29440057123639e-05
5.51129046741263e-05
5.75547568982156e-05
3.17069373040539e-05
3.18020152241217e-05
7.21216596072162e-06
-1.73016498636506e-05
7.91804496528198e-06
4.72150815593074e-05
3.9216304796527e-05
4.52159244395839e-05
3.20137133644074e-05
2.95021258529048e-05
5.87144526409514e-05
2.63813154077935e-05
9.38987187751178e-07
-1.19162989885988e-05
3.96825833388169e-05
3.17947867689396e-05
1.7440374524583e-05
4.80655194005684e-05
9.78728593072058e-05
7.91428099646148e-05
3.71430403100487e-05
7.61506037072691e-05
3.21728944585383e-05
5.4826807106855e-05
3.37571827173731e-05
4.0422872071196e-05
1.95135986956435e-05
4.46959370794209e-05
2.68538121770592e-05
2.26627860395905e-05
9.05165310556298e-05
8.33874445750129e-06
7.27275405119908e-05
-3.84876544481594e-06
9.8823287399994e-06
1.78575337070555e-05
2.10336456785099e-05
4.31358784668319e-05
4.81345597369099e-05
2.63896552149974e-05
2.03111470919644e-05
3.39107927840305e-05
6.446692613639e-05
2.15845784639411e-05
8.27882140083051e-06
3.59918324869166e-05
2.67884806475517e-05
8.55960928167424e-05
2.85404281369378e-06
6.33898785537372e-05
2.0835195546957e-05
3.89186440152667e-05
6.12181329235069e-06
4.80440627354542e-05
1.60048369331472e-05
7.07073744098105e-05
3.32096126015378e-05
2.91701123659741e-05
4.37972358324995e-05
3.0423456638591e-05
6.43288690172672e-05
4.14715259273809e-05
3.89636090675595e-05
0.00010428659003383
7.09764005349765e-05
4.38796251022876e-05
5.14290935870926e-05
4.05693944503307e-05
1.65308708851244e-05
-1.36257265177849e-05
2.77789023557306e-05
1.23137529080439e-05
8.58059355227706e-06
-1.21328509634067e-06
6.86215805560189e-05
2.05533515294726e-05
6.84399879806777e-06
1.60936013848966e-05
8.41302830277043e-05
3.75769056765934e-05
3.00137025377998e-05
3.32950407148744e-05
7.48614220830791e-05
3.5532752805907e-05
6.18452537465179e-05
6.23165729252498e-05
1.13622095795602e-05
6.51359350137472e-05
4.67198761569758e-05
1.36402858532898e-06
2.83582491656512e-05
2.04954448763299e-05
5.12002555257766e-05
6.54905956143425e-05
3.15067805170368e-05
7.17818537846154e-05
6.50410294109893e-05
8.09481081382396e-05
2.74331990497486e-05
3.33729875681704e-05
4.83470069700497e-05
2.44578994153037e-06
4.84737977322319e-05
5.55400434237792e-05
4.95782457098923e-05
4.67129818718007e-05
1.7466511519556e-05
5.83038419142457e-05
4.48521256186957e-05
5.17838633970656e-05
3.46648455023211e-05
5.77987047657437e-05
3.58122267369143e-05
2.15778860570848e-05
4.52602708268402e-05
8.15034951123091e-05
3.91113377109101e-05
3.91276768510708e-05
1.3015880662999e-05
1.44545953461075e-05
2.18352043685493e-05
2.24704243519374e-05
4.4985596098764e-05
-1.55872820478583e-05
4.52700594441125e-05
5.05279301775303e-05
3.52284403146561e-05
7.03987824282102e-05
3.42979680704928e-05
2.14851798787933e-05
6.0937173011079e-05
6.31317683279837e-05
3.45799728566541e-05
4.10288798204079e-05
1.54879398048448e-05
2.19946527521179e-05
6.39761440713408e-05
2.78688513944854e-05
4.64064241675289e-05
1.75828490144001e-05
1.49992315958278e-05
4.39712734643183e-05
3.34026853097625e-05
2.46546428056713e-05
4.87469310976193e-05
6.72258714829939e-05
6.33029962232717e-05
5.54128494120982e-05
4.41719285177943e-05
4.91601204352627e-05
1.63163424222587e-05
5.1514290695203e-05
-3.1870299729708e-07
3.66423960540024e-05
1.72450912081774e-05
1.65512472739941e-05
5.21962767388931e-05
6.95496988074549e-05
4.05080158157066e-05
5.30098889863842e-05
5.75146036057429e-05
2.93695903994186e-05
8.73049912774e-05
5.46663772838432e-05
5.23848221515191e-05
3.8610698762034e-05
5.60416821482323e-05
2.66045678902252e-05
6.12171015464318e-06
5.10234728920343e-05
1.58167906329486e-05
8.00461876447363e-06
-1.8144332649263e-05
2.32898020796382e-05
7.21527423458388e-06
2.53824072876983e-05
1.59853950954874e-05
2.64988874118107e-05
3.13104712612153e-05
1.75236473807019e-05
2.64663128250043e-06
5.30925653579737e-05
3.65606204242025e-05
3.51595241736728e-05
5.64888175627197e-05
3.01887604711028e-05
2.72210500399632e-05
3.5825415639068e-05
5.2065096182114e-05
1.12028860610425e-06
4.92658477461801e-05
1.28624315463245e-05
3.75014467283021e-05
6.50913539918969e-05
1.73533779655785e-05
8.39828503117808e-05
6.18785586254035e-05
7.19191627127099e-05
4.18094555762534e-05
4.24255137786401e-05
5.30984408241909e-05
0.000111940036062447
6.17295677311133e-05
6.58420274964528e-05
4.77565837923247e-05
3.10431999734901e-05
2.94833511871215e-05
7.96833946507901e-06
5.23376948087193e-05
4.11874486142217e-05
2.15288534400692e-05
3.51640816336351e-05
3.09510692194268e-05
6.25364849072417e-05
4.72159896681205e-05
1.28235518962778e-06
4.89009932215e-05
4.22667242268566e-05
5.95199275779784e-05
3.92875210360492e-05
-1.18224972894559e-05
1.2643327201254e-05
-5.15211118955291e-06
1.30835619154658e-05
2.70616097159342e-05
3.05674679097709e-05
2.24097015220624e-05
3.14893583212876e-05
6.93879152115679e-06
6.07090879798624e-05
6.04999712736467e-05
6.78053444463736e-05
9.3313842100385e-06
3.78168452452964e-05
4.69824504711391e-05
8.11551485788582e-05
5.82039590677647e-05
9.05372703613493e-05
7.51226272682081e-05
4.12850156098794e-05
4.87077060586068e-05
3.75790723130065e-05
7.33797237024346e-05
8.7846276154969e-05
7.54738001896924e-05
4.62389585410807e-05
5.41236479727776e-05
5.05443860087203e-05
5.97928821514565e-05
7.3309602045686e-05
2.18354720633156e-05
5.46026561557228e-05
-5.84711047719032e-06
2.61826151407013e-05
-1.63187744558918e-05
1.18585478851287e-05
3.06364499756211e-05
5.01375954648406e-06
-4.38019798927484e-06
2.09617829881774e-05
3.33402852818363e-05
3.51179118649926e-05
2.07087866773956e-05
3.76931200651465e-05
-4.06821855532485e-06
1.86457034557864e-05
2.181488758609e-05
4.31107846805114e-05
5.09687953452419e-05
8.29767300404605e-06
1.44222936717507e-05
4.48977297454945e-05
3.38248538017134e-05
2.57268790464781e-05
3.29019138093564e-05
2.7647648716095e-05
6.17323655712749e-05
6.20366474580218e-05
7.55902871882227e-05
8.14015474080535e-05
-5.36534279347428e-06
6.40136756290803e-05
2.44998997385148e-05
3.72011915849309e-05
8.63992310191842e-05
5.53120975708213e-05
4.91590504462996e-05
5.42015149778092e-05
4.18244134568111e-05
1.94728776249839e-05
-8.63516674018257e-06
2.75155905547795e-05
1.0358792594723e-05
4.44177481132982e-05
3.56078999696137e-05
3.08635414583885e-05
2.10936143811437e-05
9.28428009817837e-05
1.28276917024551e-05
3.87973932904294e-05
2.18046387181422e-05
2.13843165510102e-05
3.91815975119527e-05
3.97381259592044e-05
3.85465513369834e-05
3.73783045053399e-05
5.02483178886192e-05
5.62288518800048e-05
3.39120653171834e-05
5.75172477467784e-05
3.75971640730367e-05
5.78152765653805e-05
6.18751133905787e-05
2.3416944058144e-05
4.8054050998927e-05
5.33104549761244e-05
2.7293216799723e-05
1.90406343657358e-05
4.06857246434214e-05
4.60353179497385e-05
4.1291666421534e-05
5.28618255018872e-05
1.71800705753184e-05
5.9685028481388e-05
3.09510258794528e-05
5.70531845154684e-05
4.64628395503653e-05
5.57211940838629e-05
8.76811220168292e-05
1.30072446990361e-05
1.00484060839404e-05
1.19793336053985e-05
4.78118944109358e-05
5.41665078057177e-05
4.03879435658273e-05
6.19677705998735e-05
4.83330093409248e-06
1.17269627587304e-05
4.63454970067894e-05
4.94294442668167e-05
2.29384806614562e-05
2.42540591473195e-05
6.25998623683594e-05
3.43675920583056e-05
6.1092846915842e-05
5.63200944088772e-05
6.79597683607313e-05
1.80822359367288e-05
5.76366332344613e-05
4.57708127296413e-05
4.33127376010905e-06
2.67995623443064e-05
4.96242966806601e-05
6.24313474913196e-05
2.12981319175392e-06
1.1305451221529e-05
1.66708079706392e-05
0.000104471787630432
5.31150146853328e-05
2.85998539068467e-05
3.72183203138981e-05
4.39343692522885e-05
3.18517930585282e-05
6.99693014948771e-05
1.4913649326701e-05
4.15451836651707e-05
4.18799201353772e-05
2.67567888190471e-05
6.61527749831256e-05
6.38301985915893e-05
2.70640512048087e-05
5.88045779459492e-05
2.03288110460151e-05
3.74717284236383e-05
3.88217551597118e-05
4.63523627412694e-05
5.99648012710611e-05
5.4078611341474e-05
3.67444562066092e-05
5.60124752713817e-05
5.6896606115611e-05
2.60309270464891e-06
3.97632463738334e-05
4.09194016304209e-05
4.56094969161929e-05
7.30320345772542e-05
4.57732811220164e-05
5.03198753343862e-05
2.56381832784592e-05
5.0152037646168e-05
7.50744689103657e-05
4.11994426137681e-05
2.30618942324987e-05
6.85267574401882e-05
4.32327701152905e-05
5.32544732369129e-05
4.7846326018869e-05
-8.73704701626991e-06
5.49077783683099e-06
2.14065766006168e-05
1.47562820748859e-06
5.49574615846521e-05
7.4265773122644e-05
1.65097600094771e-05
3.38946177314484e-05
4.96067721279514e-05
4.31801185540431e-05
4.43398275526679e-05
6.8768153860295e-05
3.25757156459604e-05
4.50067844539816e-05
5.34038850348388e-05
5.25414527904686e-05
4.49005405715039e-05
-9.75743647597304e-06
3.95771819063389e-05
6.6794207344211e-05
2.34023726082091e-05
2.42867079373526e-06
4.5157408476894e-05
2.05749353815791e-05
1.44261225702505e-05
5.11331193559082e-05
4.71349106540549e-05
2.44689408235508e-05
4.24546371095235e-05
8.15525909019245e-06
2.83129612944972e-05
7.71628027071971e-05
3.93872009190892e-05
4.70682256909696e-05
2.03494418370101e-05
6.11355693136644e-05
1.7952946381704e-05
5.85095732923729e-06
3.46419741033537e-05
7.36805780356648e-07
1.3729453339627e-05
1.47623028331354e-05
4.35735797484887e-05
6.06022966995747e-05
6.16838941233559e-05
3.08185916127178e-05
1.98831510209201e-05
3.02158773693178e-05
2.56088877338052e-05
4.6207925048372e-05
5.75142339367686e-05
3.13922181674894e-05
2.44996165974268e-05
7.48047416104903e-05
4.99856482575448e-05
2.47385609614043e-05
3.75877989316075e-05
6.43475674247698e-05
3.43877721906546e-05
3.61254097391635e-05
4.39489661678905e-05
8.80941200598445e-05
3.33554900147752e-05
5.78752860363971e-05
3.27565592615621e-05
6.30033420265695e-05
4.58845367978462e-05
7.12497091193245e-05
7.98983842133164e-05
6.75439783003451e-05
7.5899242246787e-05
2.63953079725345e-06
1.92361194165957e-05
8.58706994804862e-05
7.53875564982282e-05
4.60122360831635e-05
-1.80837348865875e-06
4.4569094090204e-05
7.58144876159058e-05
1.47868786851571e-05
4.53423986891793e-05
6.09652371421881e-05
4.18539212429286e-05
1.26587294035175e-05
3.31332486923863e-05
8.24259798421726e-07
4.71562823615723e-05
2.27878322821411e-05
4.65052414238765e-05
7.33270259625855e-05
4.18984575368192e-05
5.10821193110647e-05
3.33421163928137e-05
3.61749334703523e-05
1.88285446555902e-05
8.40027667608441e-05
4.45470255529621e-05
2.52546897241447e-05
6.3231512391732e-05
2.92703957911579e-05
9.65121629595337e-05
2.78080806408554e-05
7.77692549229548e-05
2.42552389992e-05
-7.45502350012868e-06
2.12068129244719e-06
4.98473363688666e-05
4.12722235428193e-05
4.73622450306539e-05
3.42844391141908e-05
4.11255105580747e-05
4.90735183699327e-05
2.96647109499865e-05
2.25713607487876e-05
2.98859739759339e-05
6.26523977808363e-05
3.34082688004968e-05
2.61597835937222e-05
3.02113800773445e-05
2.32902012106427e-05
7.59931088269507e-05
-2.14114710619821e-05
4.57394264999321e-05
3.77152703579712e-05
6.5880643613955e-06
6.69817422574094e-05
7.22357853211407e-06
4.55629122637164e-05
4.3053747866251e-05
6.08064882305382e-05
2.06544079766026e-05
6.05839495651925e-05
7.826709630209e-05
3.30160255586784e-05
3.39070973877561e-05
4.91569314636853e-05
8.37249730984779e-05
4.44695002307616e-05
4.50881670745387e-05
5.14616722623632e-05
1.32184775715401e-05
6.05295106777922e-05
7.17474600757633e-05
7.9254247458693e-05
-6.51564581766856e-06
3.77939493983863e-05
2.03721954006641e-05
4.35376025253864e-05
1.8249570064952e-05
8.34630733034506e-05
3.14865381058268e-05
2.17945771596917e-05
3.17318760890538e-05
1.57374642465942e-05
4.83705134098339e-05
2.35951629015304e-05
2.75957207593554e-05
5.84483306811414e-05
3.24176795440988e-05
5.11290385498039e-05
5.45516075799641e-05
4.68903001136226e-05
2.41931002691592e-05
6.78952405541906e-05
5.36045483262412e-05
7.92391442785642e-05
1.9343864410482e-05
2.97771079348487e-05
4.48773324919354e-05
4.65631447272797e-05
3.33726266470699e-05
3.13982884525569e-05
2.06458401767733e-05
4.01437240831214e-05
7.91763041354986e-05
6.35392264270664e-05
4.92580973188021e-05
1.65346350215145e-06
2.25550042404891e-05
4.77149906333905e-05
2.82342461384582e-05
3.6732159671415e-05
2.82705222361474e-05
3.34225570742883e-05
2.65533421080257e-05
2.70348139126408e-05
9.5649848994913e-05
4.59929354095795e-05
3.93104704326955e-05
3.11155101179397e-05
1.91353755408096e-05
2.12576808585736e-05
2.57115011331034e-05
2.33900609646907e-05
5.34836225617149e-05
2.74870856720514e-05
-7.85082484358218e-07
-1.1467419991223e-05
5.77480404177553e-05
5.12355748782363e-06
4.10597666016354e-05
6.64964213496464e-05
5.87149134948424e-06
2.20563731807806e-05
4.11683729300761e-05
1.23231164170496e-05
2.44612354224383e-05
6.54056867244432e-05
3.88346089726854e-05
2.3646694016198e-05
3.30558254417323e-05
1.98535793034965e-05
6.35974827432514e-05
5.26677636958123e-05
8.51387315027551e-05
3.6303342357325e-05
4.79996509105455e-05
1.04716322257203e-05
2.3690184589416e-05
3.22575023940499e-07
-8.07790963713832e-07
5.59979418089447e-05
2.75491540893987e-05
6.97765779817122e-06
3.05913904164337e-05
6.01320044436575e-05
9.03617285092085e-05
1.15037428060239e-09
0.000105235846847344
3.51566209534004e-05
7.06516961730465e-05
4.39712251989912e-05
-5.18852918612817e-06
2.44850700166182e-05
3.60598589293686e-05
4.5882629815087e-05
4.21837787675589e-05
-1.73017266151871e-06
4.7132327928025e-05
5.83558563012409e-05
1.59712583133352e-06
2.81422082660092e-05
4.63539052383748e-05
5.87482793830575e-05
2.55459898629174e-05
3.14245294952972e-05
4.42266244511518e-05
4.4090285854027e-05
2.41648483488502e-05
9.73877296488975e-05
7.07123106944017e-05
4.06778730938437e-05
4.82241867543383e-05
7.62090202502577e-05
7.57323344777678e-05
4.5751324692926e-05
4.07059498221033e-05
5.4955890144227e-05
6.23588485514029e-06
3.58351051967809e-05
6.48410939871396e-05
4.47466008056329e-05
3.8233167151415e-05
4.33917886573994e-05
1.90173652552652e-06
2.94172276426149e-05
4.75431773225841e-05
5.56806656499551e-05
4.61190611037329e-05
3.29829688655821e-05
-7.58405586087132e-06
5.02644988586909e-05
4.79659784364367e-06
-5.39506426383535e-06
1.80166033688653e-05
3.95658560661902e-05
5.38938148052893e-05
4.55431473612976e-05
3.49097037778423e-05
1.97829621976009e-05
5.05146447256199e-05
5.9485946038307e-05
8.15641955146274e-06
2.39252206385825e-05
5.95672389540217e-05
5.63922638696475e-05
4.04154664857609e-05
3.35652076046032e-05
4.98686113430361e-05
1.28165820585081e-05
1.93481135094181e-05
5.74307725037531e-05
7.89025304784682e-05
5.10677143833589e-05
5.23747399342425e-05
5.45998776915289e-05
4.36514645154221e-05
7.92596920829758e-05
6.48365021233173e-05
3.42882290291209e-05
3.74484162888262e-05
1.23264715028607e-05
4.79119406928655e-05
5.65047980798703e-05
7.75867264969555e-05
4.53000120462012e-06
6.61800770814656e-05
4.99464269768375e-05
3.73024650775271e-06
-5.36388514838339e-09
-1.68763605048471e-05
4.38572196971133e-05
2.49327174706056e-05
2.62861670804158e-05
5.05405490295887e-05
2.42832910533898e-05
2.01093195878267e-05
3.53511855165673e-05
3.75791195860054e-05
8.17579007766734e-05
1.39581905389588e-05
5.88349977059729e-05
1.37982737290166e-05
1.49881338724336e-05
6.64907642887235e-05
4.77559885693027e-05
5.07958613528268e-05
3.63265626541912e-05
4.695773152359e-05
2.33317732523716e-06
2.47439159573702e-05
4.94285068059196e-05
6.47483022282284e-05
4.61473488761935e-05
5.90481348864327e-05
5.27410538327143e-05
-7.21977608151355e-06
5.46958089406006e-05
1.6427722736317e-06
2.39622367462524e-05
2.91203863742729e-05
5.72624424204391e-05
1.91078425572082e-05
5.59465482291648e-05
2.11484795671937e-06
5.86735559256424e-05
6.32032732101837e-05
7.09362309618862e-05
3.63876940640652e-05
7.96520369711633e-05
1.35414260304887e-05
4.42727805195546e-05
6.23582377812522e-05
3.70695058621341e-05
3.99167456465589e-05
6.40024359300955e-05
2.91321760808258e-05
1.9956425067681e-05
4.3856242114606e-05
3.48294798131846e-05
3.02180236187937e-05
4.9758971471298e-05
9.34250514681442e-06
4.42860165674562e-06
2.70317311213239e-05
1.70226646306965e-05
1.70275962882327e-05
1.62956411237592e-05
2.9425067787525e-05
7.4149474138552e-05
4.79199953632068e-05
3.71466936555739e-05
2.68698168458337e-05
3.54186088859721e-05
1.57143700189703e-05
-9.3465943946382e-06
7.87727588142651e-05
5.1763837507117e-05
4.476731136725e-05
6.57004653518361e-05
7.35370304270933e-05
6.31225513112635e-05
7.32192777063295e-05
6.301116980983e-05
5.54152370698139e-05
4.16736549756355e-05
5.65252426774872e-05
1.86884488510633e-05
7.24166645626304e-05
1.52694101408992e-05
5.92183259953867e-05
2.93929171890858e-05
3.71487624901098e-05
7.1908446364731e-05
3.0676236608343e-05
6.24343679028963e-05
4.80050459858831e-05
6.86468496166745e-05
1.76548729249147e-05
4.65258558761046e-05
6.23601177875537e-05
7.76203052797825e-05
6.30263703211047e-05
1.87048854215608e-05
2.91701028431208e-05
2.41030364609912e-05
7.30684273050046e-05
4.08350104432772e-05
5.70048088360457e-05
1.87274658940077e-05
-5.54319138608356e-06
-1.54561790278427e-05
1.25686317079162e-05
4.98552077796884e-05
5.82525245970228e-05
5.04276868873009e-05
1.82351262162818e-06
4.42447549600024e-05
3.29446411338933e-05
3.51963748465276e-06
6.1202519276416e-05
1.20912783268164e-05
6.25044981357333e-05
1.2206768790288e-06
-7.72518603387333e-06
1.69952300215544e-05
5.3702958447937e-05
6.032055439951e-05
3.52898807588234e-05
4.38293084034869e-05
1.99209845757702e-05
5.06926797610863e-05
3.37095941978598e-05
6.63383402899002e-05
4.50226491184977e-05
5.54426894673432e-05
3.78744728477953e-05
7.51132341706103e-05
5.21010853372271e-05
2.41745164673609e-05
5.74677829313964e-05
4.48482242092665e-05
3.66366934255479e-05
1.23943434609887e-05
6.6356844156841e-05
5.09179815758876e-05
3.84207141981745e-05
7.69478953840644e-05
1.7417529324541e-05
2.91245227264229e-05
5.23428324157265e-05
3.24659955167738e-05
-1.21706842047079e-05
7.00463700128939e-05
1.26043735013755e-05
1.1743072221851e-05
4.21154699492803e-05
5.9903644213533e-05
6.50147666984581e-06
4.65741636817717e-05
-7.96574446245228e-07
3.58582784104907e-05
3.16426314089038e-05
7.48794810910816e-06
1.59267365933364e-05
2.53863107146696e-05
5.01070693582316e-05
6.33836499206613e-05
1.11368401933792e-05
6.50971085035839e-05
1.51699012811565e-05
5.5853755458835e-05
2.85413780492103e-05
4.8880406247682e-05
9.44173360943499e-05
5.6665552805217e-05
3.6928518748896e-05
2.22695134279519e-05
3.85167637767348e-05
2.13605502121109e-05
7.44184232080861e-06
3.52771859615356e-05
4.03352827041128e-05
5.49616862393661e-05
3.89539931032551e-05
4.26047210953599e-05
5.63993280661923e-05
3.35579897076435e-05
4.35452740484795e-05
4.70255538115767e-05
5.38647534283235e-05
4.88613429899189e-05
5.19396201601785e-05
6.38671714202903e-05
6.09306534304792e-05
3.13871554925257e-05
3.23954015396297e-05
4.19784874285052e-05
0.000103396371701271
3.51873898696858e-05
4.33231911771298e-05
4.19169747452093e-05
6.08298790183521e-05
4.11648866065742e-05
2.76360944695229e-05
1.84356542109997e-05
3.03221197283511e-05
4.71940397494092e-05
4.23063152839106e-05
6.23135498223851e-07
4.11391592962714e-05
4.28253445924289e-05
2.49979667599869e-05
3.61997445546605e-05
1.01333614886277e-05
3.74514999912194e-05
2.3807805680621e-05
5.18935258006838e-05
4.09593261905041e-05
1.90756113083641e-05
6.68535239599416e-05
1.89157868906287e-05
5.12334177234286e-05
3.65762161167136e-05
1.43322854897935e-06
2.76317499940211e-05
3.97174324861691e-05
1.71774547218958e-05
5.82360259144514e-05
2.74199813364638e-05
6.78317647938311e-05
2.51648089877151e-05
5.29149536339251e-05
5.54248595892003e-05
3.37495003539704e-05
1.84947289654625e-05
3.54928336759596e-05
3.27898088762192e-05
6.13307560800655e-05
5.8935848328289e-05
2.75732198241701e-05
5.25088443664534e-05
5.9934284910277e-05
5.11278783659174e-05
3.02753292617651e-05
5.96684459991466e-05
1.82514658367283e-05
2.89068661351047e-05
5.80989001816142e-05
4.19738768233358e-05
2.91562362823525e-05
2.43562271551975e-05
4.198115451663e-05
4.33142468425555e-05
5.43218989570103e-05
4.67638675501613e-05
5.08354636791135e-06
1.90363090746351e-05
2.78334253046402e-05
3.19925896793223e-05
3.82564978809056e-05
3.89988896502581e-06
5.2303634335664e-05
2.73229089665009e-05
3.42680225651929e-05
3.05334462292999e-05
7.24037088183066e-05
8.96094063153196e-06
6.83734761266455e-05
3.03643712637951e-05
3.83856989782308e-05
3.58826692950833e-05
1.4348061996977e-05
4.83362515764556e-05
9.8718498850561e-06
6.70265487485711e-06
-7.08428236595903e-06
2.80651947396184e-05
3.60058164406789e-05
5.79452606826112e-05
7.03726894737481e-05
3.52876097024309e-05
6.19339793878545e-05
4.60475981990521e-05
2.71591379418782e-05
2.10782010631309e-05
5.5466676085676e-05
5.70971964702395e-05
6.95546546913305e-05
3.2500045918869e-05
2.71846669752222e-05
6.05525119260255e-05
1.74472816980237e-05
2.66719130681121e-05
3.06726902071897e-05
6.5590398437872e-05
4.69674502542367e-05
4.64265306726093e-05
3.87511516137283e-05
1.74407445115578e-05
2.76216894442549e-05
5.28480191847065e-05
5.95603133203984e-05
8.35625607385687e-05
4.27537527568878e-05
4.29767600490473e-05
2.50888019887154e-05
9.2427976968727e-06
4.4894375429307e-05
-9.65130061288694e-06
-1.5816564965343e-05
2.92284326905343e-05
3.85351104908662e-05
-4.30192298542033e-05
5.84532874420386e-05
4.45207314120758e-05
3.74197891221078e-05
3.27223906217926e-05
9.94885915603482e-06
4.23716676298189e-05
3.53329438239823e-05
1.10743936567288e-05
3.46200248279549e-05
8.57535461649126e-05
2.87137618761923e-05
8.63578248628828e-05
1.95557388547929e-05
2.04350548752182e-05
2.02464391437566e-05
8.12778688529043e-05
8.19386310430078e-05
2.83625884757611e-05
6.06758301160874e-05
3.30771314105561e-05
4.4174027506339e-05
6.7423755980725e-05
2.72247139905365e-05
2.46977930086016e-05
4.67577101717425e-05
4.08051896547901e-05
3.75138053025479e-05
8.7625522483698e-05
2.75085873335294e-05
1.52585802185407e-05
6.64086788768421e-05
5.86865986581769e-05
8.65007234761978e-06
-2.41676446779151e-06
2.00209161711043e-05
5.04270232774759e-05
-4.45225225270552e-06
4.06338664220797e-05
4.53986306348517e-06
-1.07635893343361e-05
1.45589760538843e-05
6.73517662016233e-06
9.58601575498999e-05
4.59336162774657e-05
2.40694104081701e-05
1.1427582474181e-05
5.26827010770077e-05
3.24506201496836e-05
6.60198073267636e-05
9.57216661194982e-05
1.47296127945896e-06
2.7599971184446e-05
4.41532055354239e-05
2.0562844029254e-05
5.30412787662434e-05
8.30696476699247e-05
4.54848538251009e-05
4.40370879676644e-06
1.7037913483979e-05
7.97827721312675e-05
2.80920686465769e-05
2.98792821302426e-05
3.49306404682979e-05
4.2883952071731e-06
3.5864256913979e-05
3.92909702369202e-05
6.46689747790271e-05
1.13167617611175e-05
2.04619318647123e-05
2.0685879078871e-05
2.5094247832153e-05
4.32266767110365e-05
3.01468957061529e-05
2.94601656096648e-06
3.48756118407099e-05
2.97652516359863e-05
2.94604114064313e-05
-5.23992351302449e-06
8.55752829020746e-05
4.57082038296843e-05
4.51533135386666e-05
5.12830791811554e-05
7.53620541844751e-05
3.37129436931208e-05
1.6129052630158e-05
4.5112102101199e-05
5.64811585677163e-05
2.26090339552053e-05
5.15698801010113e-05
5.31647828530643e-06
5.52695696239552e-05
4.89853612954099e-05
3.40962573245192e-05
6.59723500617644e-06
4.56568703960543e-05
3.925349718554e-05
4.6038612511558e-05
5.25790523602431e-05
1.45007610706385e-05
4.73969444402471e-05
2.94493681072157e-05
4.06399609003036e-05
2.34645991822888e-05
2.09196282388166e-05
4.77665096223439e-05
9.3428492931695e-05
5.05044724747139e-05
5.32720117111169e-05
4.88983577446518e-05
0.000108145534266061
3.74943573726481e-05
5.63397152747455e-05
2.08967427813208e-05
-4.35522516049207e-06
4.28738029301306e-05
4.67719772798847e-05
4.39021252221273e-05
-1.17350350727573e-06
5.73218267525043e-05
1.59309675678763e-05
5.60788113295448e-05
1.82696475834725e-05
5.46292153851856e-05
-3.5475440420681e-06
3.23346955766573e-06
4.23608132587268e-05
-2.78473672469009e-06
5.00084272789696e-05
1.09913834035273e-05
3.5905402722604e-06
7.40210365213573e-06
2.18391831281077e-05
1.30842863481433e-05
3.67766781159263e-05
6.87365254324939e-06
-1.97587384445916e-05
3.42367477390196e-05
4.76842957734125e-05
5.82183056886002e-05
3.03741775053687e-05
2.95747238842272e-05
6.98091709922676e-05
6.09923566503586e-05
4.84887439149882e-05
7.61534741850832e-05
5.08581305573815e-05
2.96956085841076e-05
5.26582726238641e-05
6.07557455105207e-05
2.59336950526221e-05
2.3148563908396e-05
6.28996909452137e-06
3.06467605177621e-05
1.84264780111603e-05
5.1406602671993e-05
8.2643029452122e-05
6.39234367072983e-05
4.29749188880174e-05
7.22106222396998e-05
0.000113188206691928
3.52701997971149e-05
3.23390566360364e-05
6.54313752499234e-05
5.20037754778357e-05
7.2220827152036e-05
7.73550112277365e-06
1.94660431138676e-05
3.39212436254959e-05
2.61120513661714e-05
4.03895206446877e-05
5.19401178333614e-05
2.00038772474687e-05
2.29716486562564e-05
4.22934810409478e-05
8.20755398567167e-05
4.33759363169092e-05
2.6078583660869e-05
5.29199908897865e-05
5.77226178329136e-05
6.29843049787523e-05
5.08516115190569e-05
3.74021627995585e-05
6.70983894905156e-05
4.58863896627122e-05
3.49224173648515e-05
6.74213089232416e-05
2.93497208160635e-05
1.24798397830742e-05
6.46795187702831e-05
6.00681647970374e-05
6.31602962348277e-05
6.35324185490536e-05
3.93853019768999e-05
9.71735308770629e-06
3.79269336391403e-05
3.90319459241218e-05
7.98591226622896e-05
7.72106346268554e-05
2.91925055721879e-05
1.57954833808368e-05
3.02153155583142e-05
5.9942415799109e-05
5.45288339461569e-05
7.362494030175e-05
4.73858979623697e-05
6.98049852915097e-05
3.79702160245917e-05
7.24627824343795e-05
-1.07459577773865e-05
1.14009404695461e-06
3.6884829847561e-05
2.03811758176847e-05
6.50623332832435e-05
1.39805789277674e-05
3.26543660596619e-05
3.68331555731972e-05
4.58654522126609e-05
5.78005643304818e-05
4.48590813043417e-05
4.53212019032026e-05
2.25016260048177e-05
4.60572416612002e-05
3.88133099319905e-05
3.37752943405408e-05
9.49656918608241e-05
4.55557300759713e-05
9.08942070118718e-05
1.15055413570533e-05
4.65404649808426e-05
4.49574541757893e-05
4.98156732924748e-05
5.83903578256883e-05
3.53799903581819e-05
7.65118417697539e-05
3.41607108344986e-05
7.17755372198533e-05
0.000103803514628886
6.36734103384068e-05
2.66077167005721e-05
7.81145660083284e-05
4.68593297403565e-05
3.25046667138258e-05
8.54851576785428e-06
-1.08798323925592e-07
1.63060544025857e-05
4.41961988947571e-05
4.69467065008701e-05
1.98903411087315e-05
5.9096564805117e-05
3.30992908354938e-05
2.51581525515761e-05
5.39670979465534e-05
4.23404117163269e-05
5.90661161004077e-05
5.1652145706202e-05
5.35078432440402e-05
4.91502960021953e-05
5.49995858498511e-05
4.31808186558382e-05
5.85046771271824e-05
6.95092430522209e-05
5.00565100996943e-05
3.64415077813812e-05
2.39512835874352e-05
4.89740912325623e-05
5.66407985908899e-05
3.75836739571037e-05
5.5395216363965e-05
6.52109088565359e-05
1.96619204693072e-05
4.62755994167586e-05
4.7739527559107e-05
2.17084759422358e-05
1.89717339201435e-05
5.04281766377137e-05
3.1538889637907e-05
-4.64835984124981e-05
4.39886105879426e-05
4.50856041281984e-05
4.53693896196862e-05
1.99267277528222e-05
5.83106588589399e-05
1.7863993504249e-05
4.69437396119321e-05
5.78528108226401e-05
-1.4773041142908e-05
8.25142983658413e-06
3.17104751409219e-05
7.27964125383827e-05
3.02359892177341e-05
-1.1373971226909e-05
6.6244738311472e-05
3.35132362103509e-05
2.44719070412794e-05
2.91922520015553e-05
4.05282017838249e-05
1.93594145522264e-05
4.50511281872578e-05
3.88607583093303e-05
5.11749162240905e-05
4.81592837446155e-05
4.46046132997379e-05
6.98576533116188e-05
5.98476757237078e-05
4.09213814839361e-05
5.51323681139991e-05
2.40692484886813e-06
2.74077092199219e-05
4.81602762839573e-05
2.86032051932708e-05
7.20364674990294e-05
7.45808911201525e-05
5.81058953975601e-05
7.28208461913119e-06
3.37645566051957e-05
6.85795686673456e-05
2.55984211686177e-05
1.71141091035803e-05
4.19120324061851e-05
3.64171297273833e-05
3.90098816056914e-05
2.20370522042463e-05
1.78798912160067e-05
6.07892558048829e-05
1.97855275449395e-05
2.35673014723204e-05
2.67440780421876e-05
-3.47214443193158e-06
7.69409297763258e-06
2.24946343146899e-05
4.88752346024551e-05
6.31367740341057e-05
1.10199141572236e-05
-9.47760790195046e-06
2.18781218428783e-05
2.91890914672118e-05
4.10368365095603e-05
8.05428912841977e-05
5.99815666574859e-05
4.52273503896166e-05
1.91471447662517e-05
5.85694190439486e-05
6.05897068152492e-05
6.01851316687161e-05
1.87516797929291e-05
2.08423580555075e-05
3.58772666930584e-05
6.91893834000589e-05
8.1289089114972e-05
6.45291943655545e-05
7.07564663738436e-05
5.87436772686658e-05
5.59939945067177e-05
6.25258418382507e-05
1.74593934890834e-05
7.90444716569467e-05
2.99570709210968e-05
3.06049934995391e-05
2.21798101621528e-05
5.58010965214976e-05
5.48495233485393e-05
6.75134260757421e-05
5.02336770542347e-05
5.28341373851586e-05
2.68409753744738e-05
5.67678265848907e-05
4.56065573316689e-05
5.43605728726421e-05
1.02370370265746e-05
1.54024387339749e-05
3.10555191840623e-05
3.64004031587403e-05
4.42451542553805e-05
8.7253895330543e-06
3.70260070416998e-05
2.5461512716046e-05
1.7874603227011e-05
3.87242367188347e-05
3.0254596350538e-05
3.91417871946342e-05
2.83749730876727e-05
1.31815527221475e-05
6.36735951500623e-05
2.62087631882453e-05
4.2533938469085e-05
6.66759374084461e-05
3.42559099840959e-05
5.09989931595812e-06
1.21196308128089e-05
5.20716158905378e-05
3.94951426790954e-05
5.81008429129198e-05
6.70236610154455e-05
2.11558327695766e-05
3.79345006677401e-05
2.24963091557694e-05
4.93921127288639e-05
3.25985883788861e-05
5.30244084549171e-05
4.13910950600034e-05
5.69937201071085e-05
2.87609516644946e-05
6.07834254109225e-05
5.7380057840955e-05
3.65388054900619e-05
8.12023370105865e-05
2.46492086916739e-05
3.69884264703124e-05
8.26877110456115e-05
6.72107652822285e-05
2.50806633023303e-05
6.20766760902665e-05
2.25490184925405e-05
3.90331402741056e-05
2.8336624701437e-05
5.94940600735224e-05
4.09338726923435e-05
4.27149429472272e-06
2.80107382805907e-05
7.62388477941817e-05
2.56254362685345e-05
1.59608681859221e-05
2.43998841057376e-05
2.86305962934182e-05
3.0958302475165e-05
3.59455228679172e-06
3.96842118553174e-05
2.9991242172465e-05
1.83073299535905e-06
3.17830868002409e-05
3.06464982013995e-05
4.20773666131295e-05
7.69195113979414e-06
6.42459633520114e-06
3.93234389551917e-05
3.94338970481134e-05
5.88618114295929e-05
3.62297487002633e-05
6.0837459628277e-05
8.10281825821138e-05
5.67677556721612e-05
3.56425760420275e-05
4.60638577623782e-05
2.52501738783682e-05
7.54993184838038e-05
9.54086198316877e-05
5.40323176771594e-05
6.10339069095638e-05
6.58485329234214e-05
4.36760991000895e-05
5.88499063832486e-05
5.13207340783608e-05
2.03780642195049e-05
2.61799932283938e-05
8.1079204004093e-05
3.52636997255149e-05
1.47247483880732e-05
6.53810836382553e-05
1.62029315246046e-05
7.05439643773249e-05
2.43726318127243e-06
5.93145645559656e-05
2.14329288125508e-05
3.70048198393634e-05
1.47201387445557e-05
-7.47657397209799e-06
2.17305950663403e-05
5.69794362562966e-05
4.05881661684553e-05
4.01277489843465e-05
5.048931200802e-06
4.42235993057849e-05
5.1707178196449e-05
1.21843098994456e-05
-7.60228816432316e-06
-3.01526803601106e-05
5.43047922001404e-05
7.77447956415683e-06
4.56731424019733e-05
3.32618731649353e-05
2.19974002597534e-05
5.54460060550635e-05
9.37652545404313e-05
8.47290103912883e-05
4.72655701211943e-05
3.45832003992009e-05
6.45679927344913e-05
6.09565416597763e-05
6.68405429509457e-05
5.2179744093736e-05
4.15553873916855e-05
8.7024741173636e-05
6.03546133445729e-05
2.89946143327534e-05
-8.67814142398345e-06
5.9104033844913e-05
4.17389477511991e-05
1.00455417003405e-06
6.06107450357733e-05
3.61718931344156e-05
5.55900938633517e-05
1.1575315049622e-05
2.89566440323065e-05
-1.12502571461727e-05
6.42879975627691e-05
2.01563605969661e-07
4.9531160320441e-05
5.68013229497493e-05
5.64919548601452e-05
3.15980151198834e-06
8.74023427000581e-05
6.57580879984282e-06
4.55648221380771e-05
4.30285899632309e-05
4.71412185720208e-06
2.56043035689754e-05
2.04878506218461e-05
5.49327182997345e-05
4.91636171665904e-05
4.01107937057535e-05
8.48156642803616e-05
4.49439530551477e-05
3.97616340446995e-05
3.56473463080857e-05
5.07007476442808e-05
1.87189183499376e-05
5.31516791787773e-05
4.44047508002072e-05
5.7686996131549e-05
2.89195459939862e-05
1.52237774315395e-05
6.1270269717868e-05
4.73185291059982e-05
5.19163286223763e-05
1.68952925901735e-05
3.16876390359299e-05
4.27239880313769e-05
2.98078117779938e-05
3.1649994304848e-05
5.85148952340266e-05
2.96811942584986e-05
3.2358974962737e-05
1.99735749975287e-05
5.36735271960151e-05
4.47163463014584e-05
6.56568671490511e-05
7.36780082171611e-05
8.37557818810188e-06
2.03754464225786e-05
4.68424950009476e-05
4.38699085475093e-05
7.22859660276335e-05
4.45212325520842e-05
-3.44532677735702e-06
3.82141884794713e-05
4.36766277648033e-05
6.18861087305829e-05
2.41662404203396e-05
3.43205225365002e-05
9.33327297721393e-05
4.1449406474853e-05
1.76095552458295e-05
3.83028443424279e-05
6.93689449861157e-05
2.48796147688675e-05
2.05676694634469e-05
1.69703901062955e-05
5.97140622443797e-05
3.41101234287739e-05
4.55386717637448e-05
2.61101018857263e-05
5.2437019729832e-05
3.3948292559043e-05
9.87106929243752e-07
3.44165574238908e-05
-1.94253146183095e-06
1.28612028967205e-05
-6.01229582318139e-07
2.01659710405265e-05
4.95221886198704e-05
6.01047145661189e-05
2.48516380459921e-06
4.46233942674573e-05
3.841433509163e-05
5.16996790892957e-05
5.05601197580154e-05
4.09507524236164e-05
4.38565020894775e-05
5.51315768573718e-05
5.63080265243311e-05
5.87276236922493e-05
1.9807260510452e-05
8.0481526936453e-05
3.85306425321742e-05
6.73758113109531e-05
4.98238924892377e-05
5.01623726094079e-05
5.61222667297105e-05
7.13494841430891e-05
3.91696168506718e-05
4.19577636136698e-05
2.7186213258944e-05
3.28390882926955e-05
8.67396783188236e-05
3.92550932922188e-05
5.31448300532577e-05
2.76707185811239e-05
5.35484814493331e-05
6.77754223996065e-05
3.91788567131657e-05
1.57076773582756e-05
4.34799404192838e-05
3.39441233626348e-05
4.43560839909642e-05
4.69035967431515e-05
3.49183982905286e-06
2.70273039953826e-05
3.03270794374935e-05
1.48592956721062e-05
4.45935783937322e-05
4.18220710438851e-05
6.39609904069581e-05
1.96733032521589e-05
3.11491919676813e-05
3.73281541905527e-05
1.30338816708944e-05
3.14057139251157e-05
2.7553306082552e-05
5.5168088917117e-05
4.95523560501054e-05
4.63861413202319e-05
3.28899926252137e-05
7.50878512455075e-05
5.95019797506247e-05
6.98414401841906e-05
2.588109030815e-05
5.45564519970103e-05
8.32033328839676e-05
4.59600588659839e-05
5.0996241766417e-05
7.54528023524286e-05
6.24678253356286e-05
7.1069175174267e-05
1.47748330117286e-05
4.39098503356009e-05
1.13045917844572e-05
5.99021040481536e-05
2.35896140884347e-05
2.02358893338808e-05
3.43249783448636e-05
1.38561572305295e-05
3.01408611655897e-05
3.8679793072727e-06
7.35756532385614e-06
4.60300376625723e-05
4.65623331564337e-05
2.91286845136545e-06
2.21452958066397e-05
6.92583139850453e-05
2.60756590403759e-05
7.52474008328292e-06
7.43536727572674e-05
3.51467912048193e-05
1.11950997308789e-05
3.61626304753141e-05
-1.60299639819574e-05
4.74848611851639e-05
8.631682950393e-06
4.88539391125995e-05
6.57442061596151e-05
4.18819945493202e-05
8.51359877379782e-06
5.64410411025081e-05
1.52888589363066e-05
3.10762514602467e-05
4.66778570170777e-05
3.51639111966761e-05
3.92082767283166e-05
5.32960168843696e-05
8.36807435859709e-05
4.80864629713218e-05
3.22353189373739e-05
2.07582106497097e-05
-2.01885144338188e-06
6.06839154703663e-05
4.8256594330205e-05
6.99903461589859e-05
6.65638529285658e-05
4.2721021300365e-05
4.85149429015649e-05
6.3424055661772e-05
8.88175477888147e-05
4.15325193480424e-05
1.81047658216602e-05
1.27637704256119e-05
1.09372666554997e-05
3.10715007548116e-05
1.65672389805759e-05
3.23913446206155e-05
4.19206887465416e-06
9.10036405520789e-07
1.16021113115646e-05
-8.18941051442673e-06
2.55513357997892e-05
1.43990621363059e-05
-1.17253454430746e-05
4.86041115584679e-06
1.31327714214677e-05
3.60236882400602e-05
2.48313281763355e-05
2.50411530333816e-05
5.68787573644241e-05
2.74518912688931e-05
3.389279342795e-05
5.98559849729186e-05
4.82830726691977e-05
3.54181435854302e-05
1.64112633240999e-05
8.46071671950947e-05
1.48472541920496e-05
5.19812052706411e-05
3.85966809173637e-05
5.13969141681601e-05
0.000105490061550828
5.95645958932889e-05
4.18792030894491e-05
5.32554711711233e-05
5.12154092282734e-05
6.23106485007853e-05
8.37190639910965e-05
7.56001569400677e-05
9.49801098248466e-05
4.50615382467562e-05
5.43346744072232e-05
2.88609540702448e-05
3.26430723814599e-05
2.70238330860871e-05
-6.55835693994053e-06
-1.01101636344011e-05
7.10679852600715e-06
4.91070650894318e-06
1.55431589386981e-05
-1.69018062401728e-05
4.81210104557813e-05
2.98230098887259e-05
4.06478091431355e-05
3.81486888330593e-05
3.35318030561863e-06
-4.85369775173009e-06
2.12192529123192e-05
4.8491562759383e-05
-8.65447625067085e-06
6.00878602476189e-05
2.7063996008988e-05
2.36164686649357e-05
1.84129050239635e-05
3.3894225685833e-05
1.22467878357393e-05
1.92950013407222e-05
8.59049855583577e-06
9.03494065726268e-05
-6.8506385138638e-06
8.03175968443103e-05
4.08182669942457e-05
5.95259459327223e-05
7.99436883962893e-05
4.19217700980002e-05
6.36975678362935e-05
8.89184371110114e-05
5.1514831765641e-05
4.03583553189062e-05
4.23351979683145e-05
7.86652584496274e-05
3.98110254125799e-05
3.82007789699282e-05
4.82294438299023e-05
3.57898820388824e-05
4.25671173730763e-05
-5.30432407165042e-06
4.83383033632908e-05
4.81200138466032e-05
6.0897492964232e-05
4.95712350158568e-05
2.67744410123475e-05
3.5696353383548e-05
2.66312900171308e-06
-4.61419871703348e-07
3.87580415640814e-05
7.16073320770258e-05
1.81500819797221e-05
6.71803060277486e-05
-2.66814140169777e-05
2.46637729745733e-05
5.65145078999183e-06
8.47872322451142e-06
2.81863543473289e-05
3.54415004562446e-05
2.97416903861096e-05
8.39870512240659e-06
1.54817084238406e-05
3.64692612137847e-05
2.53703968905562e-05
-2.30282316689059e-05
4.33735075645711e-05
6.71767332567726e-05
6.03952900146444e-05
1.79748483568998e-05
2.61786775485993e-05
2.78314945954138e-05
6.80148771356014e-05
4.10014577770548e-05
2.31547964985697e-05
2.74208774604841e-05
2.13665901767865e-05
3.4497404568243e-05
3.9957004024903e-05
5.52905489861266e-05
3.05952467160959e-05
2.58893088827715e-05
7.59121462548788e-05
5.28097946198759e-05
1.84587199151265e-05
5.2234304476784e-05
4.1513286299088e-05
5.72988528962011e-05
2.47414631796238e-05
5.01049311753496e-05
-3.39219331476599e-06
6.38238178481972e-05
3.30795835371285e-05
7.97353190470087e-05
5.6475746475043e-05
3.02915647356221e-05
6.32743671799394e-05
-2.9638579261699e-06
6.01963212820529e-05
5.6973360099048e-05
4.20120369512459e-05
2.39255536828513e-05
3.3004151919329e-05
2.12921347427183e-05
4.08317857153302e-05
5.65256093418439e-05
1.35841073748547e-05
2.47896159451544e-05
6.85786316684135e-06
9.19018451531836e-06
5.92892163042852e-05
7.28169737921396e-05
7.39996246228017e-05
3.13398708820685e-05
2.004498644821e-05
3.04156848626271e-05
-4.07545355850673e-05
4.104095413865e-05
3.66596193342814e-05
2.2613272397048e-05
7.06287959975883e-05
2.33145838249055e-05
3.38397970243962e-05
9.35850070305098e-06
2.37092960853013e-06
4.52219029436277e-05
1.55605612856902e-05
6.45216203326409e-06
2.54402803993065e-05
2.67706950518269e-05
2.38896732264638e-05
2.12464101866849e-05
3.95161482214728e-05
7.14381729932958e-05
3.49237382066231e-05
2.01484971751456e-05
8.05704833028033e-05
3.69866191958649e-05
6.51398875941392e-05
2.86376561310706e-05
7.79260235667292e-05
6.09948348237949e-05
4.11227368612306e-05
5.25045811413913e-05
7.96240263845991e-05
5.55969667820933e-05
3.52298629215785e-05
2.40455148481414e-05
9.621817443824e-05
2.28609388977088e-05
3.48682852234454e-05
4.68786348250408e-05
2.26133126613259e-05
4.81176657934763e-05
4.9999743388191e-05
6.54693028197317e-06
4.69370381086478e-05
4.62536053760944e-05
4.74772312154264e-05
-2.4349644545282e-06
6.40978256109102e-05
2.46073404572137e-05
1.4718562079997e-05
2.14205775961661e-05
5.05661612784211e-05
2.22906375920203e-05
5.38735116385174e-05
2.1541491983546e-05
1.31420197744738e-05
3.14737697961861e-05
1.53181914222919e-05
4.2361403257806e-05
2.47303773695607e-05
1.05788823341385e-05
1.50463648393255e-05
5.48894761636849e-05
5.36167432938854e-05
6.97270886768416e-05
1.94600903384599e-05
2.73741909501623e-05
3.52460456279047e-05
2.55093868919568e-05
4.21897452410757e-05
3.02164180948456e-05
4.04447604310139e-05
1.5032753280041e-05
2.40692971218641e-05
4.58089089157414e-05
8.01160492411652e-05
4.24063675154212e-05
5.38496946513307e-05
3.4153171595746e-05
7.54464863813533e-05
4.05737042693015e-05
5.34928525725224e-05
8.17806906684437e-05
4.30147908965249e-05
2.4031273208274e-05
5.47231023792518e-05
3.32168065040061e-05
2.85384079391159e-05
7.7659159996664e-05
4.61503183933539e-05
5.64744446537728e-05
3.99818731740026e-05
6.51867467587215e-05
3.53392825325688e-05
1.96576748612501e-05
6.033952422042e-05
3.58769818268391e-05
2.48844585858758e-05
1.12645839025181e-05
3.5750950629641e-05
2.86506726303602e-05
5.3084701326438e-05
2.3359924411421e-05
4.82611086308253e-05
3.1221821359245e-05
3.07642679138264e-05
2.39366397904478e-05
2.88323695730652e-05
4.83662535598828e-05
1.38829738126333e-05
4.3537550996701e-05
5.09059680781756e-05
5.01984276766719e-05
5.25336397318653e-05
1.97389583335946e-05
2.78732855507186e-05
1.22650443602521e-05
3.6527334902123e-05
6.17150562904608e-05
1.9608781094259e-05
5.34893040259211e-05
4.21524824250989e-05
2.73255502034561e-05
3.00987087705155e-05
1.55731300967091e-05
3.96176006755841e-05
6.1260842936343e-05
4.99823884718392e-05
1.105424915341e-05
3.89727724829829e-05
2.85120446767124e-05
3.40673847931409e-05
3.10174379494536e-05
5.00676397259725e-05
4.00994408271751e-05
5.17187291842404e-06
2.0320230174873e-05
7.58164531317103e-05
4.80218085323935e-05
-8.58135520770928e-06
1.44489881490432e-05
6.63569002324096e-05
5.35301892778786e-05
1.68005920769299e-05
6.82773541616409e-05
4.0312623559217e-05
5.29276551599287e-05
4.81116376432955e-05
1.39675672461104e-05
1.37738789317117e-05
5.06573980668538e-05
4.52194739935082e-05
2.67149171949854e-05
8.00274984929987e-05
3.63132708358383e-05
0.000103719918640146
6.57013212563163e-05
7.19376851829249e-06
2.95264374865536e-05
3.65730146912274e-05
5.40846247590843e-05
-3.71519826812965e-06
2.87805530394425e-05
5.51562300701275e-05
5.93404193553203e-06
7.23368301547486e-05
4.82178386535277e-05
3.00623365011587e-05
2.7705487234542e-05
2.53644585967754e-06
1.93764671021115e-05
4.51574197869622e-06
1.11205106194033e-05
5.05362575270589e-05
6.96051780543273e-05
3.75417824385354e-05
-1.44360195748021e-06
4.5252780559048e-05
5.2309793804185e-06
1.71141289466484e-05
1.92658617312575e-05
1.67100921654484e-08
-2.3910219036164e-05
4.53019082197463e-05
-1.67156549628843e-05
4.85332254872373e-05
6.46070221429388e-05
6.66541282513789e-05
8.84109286534272e-06
7.60502480684934e-05
2.54127899583114e-05
4.27246691468695e-05
5.27442712651531e-05
1.82202230237611e-05
4.69562125246157e-05
2.07561499045464e-05
4.55533717815281e-05
4.51143659014779e-05
2.62426268403502e-05
3.66766549302132e-05
6.49639963001042e-05
0.000109276838743816
4.95421453467824e-05
6.0355212416916e-05
3.48943484659495e-05
4.44222828979167e-05
5.19744898656096e-05
9.16859785735379e-06
3.65543988050149e-05
5.19217969702088e-05
7.40841234943119e-05
6.48547654917404e-05
6.00453533084963e-05
4.19151398879058e-05
2.35151056285943e-05
1.20795636709976e-05
4.36013713340015e-05
4.62319632561074e-05
3.27289471762189e-05
5.09407420243954e-05
5.44967413044071e-05
-3.97548881159426e-08
4.29038335918969e-05
3.98515094484692e-05
5.03226491931015e-05
2.41006156556548e-05
4.31967520026762e-05
2.41099969993613e-05
6.46307335164897e-06
2.33458874965348e-05
7.8042348378605e-05
2.82991167687081e-05
2.25408256361362e-05
4.74502728853513e-05
5.01400745227824e-05
5.15951471615991e-05
