# Supplementary material for: Research on computational propagation and identification of mine microseismic signals based on deep learning
Source: PLoS One. 2025 Oct 22;20(10):e0334641. doi: 10.1371/journal.pone.0334641 (PMC12543183; doi:10.1371/journal.pone.0334641)
Supplement: S4 Data — (ZIP) [file pone.0334641.s004.zip › 000100700001698.xlsx_0.txt_24.txt.txt]

3.52570570919051e-05
2.48187628101225e-05
1.99316403935205e-05
2.36863545366593e-05
2.29463323558806e-05
1.19437442046846e-05
4.09562279929367e-05
4.78889703050977e-05
3.73217868721401e-05
3.05899072976617e-05
1.59953812734265e-05
2.91001487595142e-05
6.88220555412261e-05
1.34509879075e-05
2.10642112115379e-05
3.4697803295162e-05
4.71180671126356e-05
8.54117466044137e-06
5.19835043820912e-05
4.24428232598825e-05
6.98563981965078e-05
2.58633559840627e-05
2.76575715210095e-05
5.00621307791846e-05
7.1237705128316e-05
4.17842966690777e-05
7.0510837454926e-05
5.91725267652492e-05
2.20246779497907e-05
1.83801758627533e-05
8.08902442121715e-05
3.91695182375351e-05
7.50887166668265e-05
1.59807569776429e-05
2.7354264952066e-05
5.48510292054964e-05
3.19784586135076e-05
2.47422961836561e-05
5.75829439036203e-05
3.17823955990337e-05
3.5000243647296e-05
-1.24260367203457e-05
2.65304599956105e-05
2.37833916291493e-05
1.32888084923345e-05
2.30662506892307e-05
4.73035377638788e-05
3.24388298594215e-05
1.88168656477396e-05
3.09150878830013e-05
3.28356839490785e-05
4.97505723806025e-07
1.88935516178769e-05
4.85502899220572e-05
3.43232034153323e-05
2.59758571668425e-05
3.76089647922134e-05
3.64755260329015e-05
3.66292118966077e-05
4.20749355047996e-05
5.02613895609065e-06
5.57613287556762e-05
4.20277965363778e-05
7.34391174046613e-05
5.19558230954762e-05
2.27162064683409e-05
4.06014212944083e-05
1.42630015285231e-05
1.85997111580453e-05
1.51023608739047e-05
5.86392243805032e-06
4.83984866944995e-05
6.82217022282218e-05
5.79198799056449e-05
9.06001104692497e-06
4.65829630884939e-05
2.5253248754558e-05
-1.17158063800615e-06
4.01372548124387e-05
3.51291356493605e-05
3.98126484025693e-05
5.25747803185499e-06
5.93495073553588e-05
1.15458478078391e-05
7.83379955631624e-05
8.48541839390818e-05
5.8067273643098e-05
4.63210596048396e-05
-2.49519510671609e-06
6.5044483551095e-05
1.52949758562075e-05
6.30456490733586e-05
8.32120035752399e-05
4.46531197566549e-05
4.46240373616553e-05
6.64397530459257e-05
4.37927060481511e-06
6.54892191549577e-05
7.85964758990417e-05
4.78253232748286e-05
3.31393736689598e-05
-1.07860377970847e-05
4.81938105219331e-05
4.82418068638894e-05
3.15933709459391e-05
5.91472828504037e-05
6.11353878115302e-05
5.37093360781181e-05
5.90175066701666e-05
5.98907098831625e-05
4.733686624504e-05
3.73196460721232e-05
1.26743972771153e-05
3.96656735067877e-05
4.22175923181965e-05
6.40840385675962e-05
3.5042842913931e-05
1.75454624738176e-05
2.33817534867411e-05
2.67443597253392e-05
5.15258572178754e-05
6.13957128956576e-05
3.96253804177198e-05
2.85848696753086e-05
5.23244750109049e-05
1.81812553089664e-05
2.13273553482466e-05
1.90367910110032e-05
2.48546988207865e-05
3.26492134748013e-05
6.1551099735188e-05
1.97758448482088e-05
1.31365856623934e-05
5.74330442714297e-05
8.49578592573674e-05
1.91120012538135e-05
2.38346291391392e-05
-1.27315899731621e-06
6.05533460781276e-05
-2.41858676959294e-05
1.12216578399869e-07
9.61061653141482e-06
3.39697714849898e-05
6.06571148511139e-05
3.9896610024628e-05
2.50153550271547e-05
7.79923909881687e-05
3.22360975372949e-05
3.1278260875878e-06
1.15354186144866e-05
5.43118410850764e-05
3.95381000401638e-05
2.10290311697543e-05
1.09037778102451e-05
7.22246373825157e-05
5.33308907259055e-05
3.15377732196075e-05
4.84635422089391e-05
8.73729402310441e-05
4.65369951698393e-05
4.61902901406911e-05
3.64434974574436e-05
3.80965425406316e-05
1.61043029879529e-05
1.56740644346608e-05
1.05891006797393e-05
5.00890451219047e-05
5.01872140674101e-05
2.94566815955859e-05
4.76127031067305e-05
5.74140583822792e-05
-2.5328305112782e-05
3.4262263879463e-05
4.03958789924831e-05
5.81009621562929e-05
2.145452060704e-06
2.40503603636651e-05
9.32349601278698e-06
5.56782669642621e-05
3.82375680100449e-05
2.86046056302443e-05
5.69557732452836e-05
7.54823757168956e-05
3.41580340230602e-05
4.46840770739136e-05
4.61518002850944e-05
3.21336273719305e-05
2.15539866427002e-05
3.54963370618031e-05
4.41447332809418e-05
3.91525768745771e-05
6.01967216400621e-05
4.03459367937276e-05
-8.92001660631712e-06
3.05144235198965e-05
4.80140519161752e-05
4.5990161911368e-05
7.71398032268929e-05
3.99788491907432e-05
-1.61157135889804e-07
3.17883794761589e-05
-8.69337518686164e-06
3.79940306304434e-05
3.02825364789849e-05
-8.85403425345955e-07
4.41756792333328e-05
1.96486259665279e-05
2.21947437762387e-06
1.3008898518274e-05
3.89140446039202e-05
2.63775150175917e-05
1.58019067343081e-05
1.01654436852019e-05
2.42904161466652e-05
4.33800815368361e-05
5.20080579152622e-05
4.70442783177126e-05
2.70899871290813e-05
1.8818922947517e-05
5.72014897163275e-05
4.62968322632177e-05
7.15780399594702e-05
3.98879804019932e-05
6.04205742890202e-05
7.129463371825e-05
6.54208911823404e-05
5.72961272142254e-05
8.40910118422279e-05
1.37826805159978e-05
5.52761452950134e-05
3.00141946835931e-05
4.38277992730718e-05
6.01485293046975e-05
2.42196019623146e-05
5.18707536098002e-05
2.98304866068784e-05
3.30470610956761e-05
5.99321720738464e-05
9.56721302987944e-06
1.78784212950453e-05
6.93548318358756e-05
4.5190397324029e-05
2.8299072388469e-05
-2.24306674594024e-05
3.64551511239262e-05
6.38330394718398e-05
6.95794124625477e-05
2.32027769365669e-05
8.86020285546064e-06
3.05476134504224e-05
1.39295924929139e-05
3.37205616223452e-05
3.72793552421024e-05
4.97185111527434e-05
4.40364639609178e-05
3.05018878708247e-05
2.96599860138872e-05
2.5571775244604e-05
2.39835730129451e-05
4.23589294665828e-05
3.36069050612804e-05
4.4327604693912e-05
7.43501035244852e-05
8.04538685925938e-05
4.39521245650835e-05
5.8998398668299e-05
4.92881439806337e-05
4.39451061188751e-05
5.08501433661177e-05
5.77052692806556e-05
4.3644220424536e-05
4.00361927247583e-05
2.35597883798001e-05
2.47628103175299e-05
9.96568932002546e-06
7.70229855941741e-05
2.69789590699465e-05
3.72048499779573e-05
3.5007413127188e-05
7.62450708849081e-05
5.81769151057971e-05
1.26451735684881e-05
6.30772887817702e-05
9.6766793273814e-05
-1.89272376178416e-06
3.06359329674054e-05
4.42928490564532e-05
1.95566820130271e-05
3.27844785200134e-05
5.45200035221024e-05
9.45526216477359e-06
9.57913842962282e-06
1.29773153475578e-05
6.36589049517829e-05
4.17438586296355e-05
-7.98463997312664e-06
3.72146395577017e-05
7.59894036445415e-06
-1.53426059942462e-05
3.09513575820261e-05
3.10795312301242e-05
6.43144483314301e-05
2.66327691567156e-05
5.20458321065285e-05
5.78986764159101e-05
7.40103439409031e-05
2.76138603433507e-05
9.5356372974686e-05
-8.5928736136817e-06
3.15264578139068e-05
5.90701790762544e-05
6.58224238348041e-05
6.19916414817261e-05
6.65711678413846e-05
6.61372245205749e-05
5.68768266527882e-05
3.477642103327e-05
5.97063156658658e-05
5.51083235923982e-05
0.000101005738655182
6.61184111136888e-05
1.90135008764336e-05
9.81340443357272e-05
3.78314981597556e-05
3.04265326900554e-05
4.70491760568038e-05
9.79475807156922e-06
3.78844320575968e-05
4.34219384125743e-05
2.40356967186433e-05
-7.45242769966046e-06
2.48048916149737e-05
-2.16589428320353e-05
9.79972962213148e-06
6.84885458270106e-05
-1.02534860269828e-05
4.129082259013e-05
-3.13455967543028e-06
5.20695364328571e-05
6.00293744564126e-05
3.78484529609545e-05
2.44386558017259e-05
2.86649215094708e-05
2.83936136632849e-05
3.98858537863163e-05
4.13087947203081e-05
7.85870920069508e-05
6.47859961802788e-05
1.06353934103005e-05
5.28856739376469e-05
4.4886188035339e-05
3.42081319798478e-05
7.18855723975715e-05
6.86110383081085e-05
5.04528482983914e-05
-1.0939150066293e-06
2.57902380406261e-05
6.33558896924281e-05
3.57468470748546e-05
6.99480320903456e-05
4.81298708565413e-06
3.19618186335195e-05
2.90462551960609e-05
2.68630063918596e-05
3.9968856704778e-05
7.2545347578711e-07
4.33102118154728e-05
4.15600342321916e-05
1.8591293744968e-05
2.35821698997994e-05
7.92201018615017e-06
3.92022232109159e-05
1.67762048420395e-05
3.51267724035223e-05
2.7354264142667e-05
2.40454790518803e-05
2.30331989175552e-05
5.2470906711353e-06
6.10478677458978e-05
2.71606529598258e-05
3.72170557831717e-05
2.81118708109404e-05
4.66850153993546e-05
3.6719776178374e-05
-1.66220030298125e-06
3.18138334845042e-05
1.30760838085775e-05
3.47609710439867e-05
4.15992515374395e-05
8.78364929271906e-05
2.90080897650509e-05
6.40016815461892e-05
6.03443313830301e-05
8.35984244190462e-05
2.87362005661678e-05
6.15105317372148e-05
3.48249566282886e-05
3.34301774691652e-06
6.28537090199859e-05
8.66903481211753e-06
3.00743095961821e-05
5.66152580217635e-05
-2.05565369061111e-05
5.11725870614459e-05
5.67243781639472e-05
5.79513280611546e-05
2.99701636389471e-05
7.47455876164254e-05
-5.35969274726622e-06
3.22904419880933e-05
3.8074268061631e-05
1.79722233696922e-05
3.03476097345051e-05
-6.90778279934704e-06
3.97060583611358e-05
5.99628768072674e-05
2.67844000802109e-05
8.9324346967649e-06
2.81942902369032e-05
-6.16810312520922e-07
4.47692774791635e-05
4.17516192416951e-05
5.03028587864836e-05
1.99082760286567e-05
3.50818939636857e-05
3.56576185165958e-05
4.51949034164268e-05
7.58744190302273e-05
3.84203877102742e-05
1.69617446381678e-05
2.06831948313307e-05
5.59172213227177e-05
1.59374858026841e-05
7.23969654700258e-05
2.65282223916541e-05
2.89098668828435e-05
1.49664490374131e-05
3.59416380447138e-05
1.76958569729782e-05
4.79496324420195e-05
1.3056333447487e-05
6.71678052785627e-05
6.05910991918888e-05
2.92632293308092e-05
3.17045949697273e-05
1.17743674050271e-05
4.7410367724209e-05
1.32775801337932e-05
2.66777066382924e-05
-1.13424767404486e-05
4.52120370614351e-05
8.33118378472073e-05
1.33564068238443e-05
1.60151241319148e-05
2.62960014117475e-05
1.90849655178737e-05
4.42162468376881e-05
3.35483793718497e-05
2.37913394214873e-05
5.38952706935145e-05
-6.17158896738654e-06
3.26159646165534e-05
3.65937295541335e-05
1.13173220914174e-06
2.64537386844712e-05
4.45375521316015e-05
6.23874996132496e-05
5.02781033404349e-05
2.59905410176722e-05
7.4603113374143e-05
6.25410665889088e-05
4.63173573617419e-05
2.14270179354912e-05
5.70048427453204e-05
-1.52529665132955e-05
4.38289675424534e-05
-2.85283238222381e-07
5.36221082459162e-05
2.34857226342064e-06
2.46892380058418e-05
5.54594606379929e-05
7.6756578209312e-06
2.51481451532045e-05
3.68311959323246e-05
6.79004666971425e-05
6.95688107121223e-05
6.01422518141839e-06
4.25194320659722e-05
5.84177453320354e-05
3.13587970211226e-05
8.19130013573168e-05
6.39461992588807e-05
1.49570269609674e-05
9.24427509442084e-06
5.14557369131081e-05
3.93531244311545e-05
4.94641131238086e-05
5.06206991803208e-05
3.17584641194135e-05
6.33716456787234e-05
3.32430318099956e-05
4.41933953981265e-05
4.27367071809953e-05
5.76996560981208e-05
6.1018534669669e-05
4.50287643581496e-05
5.02275216486684e-05
6.08047205761937e-05
4.70892052215032e-05
3.13999574306204e-05
4.91476346426227e-05
1.19788659665771e-06
3.56205188267095e-05
2.06742333705793e-05
4.58301059096054e-05
3.40216698437618e-05
4.09435515641935e-05
4.98407463726098e-05
3.57909509572451e-05
2.2349592355025e-05
4.56582073552445e-05
4.85879500495752e-05
3.85912084009705e-05
-2.59393092939045e-06
3.15109479495315e-05
2.71942676502198e-05
4.40486411243753e-05
2.77813011420844e-06
1.91939481436993e-05
2.59993356066282e-05
1.89207291180089e-05
6.63896278331573e-05
1.62263043324654e-05
7.20352797550481e-05
4.85626233146173e-05
7.40445496310265e-05
2.3731650305741e-05
4.60753605987463e-05
7.72910644377727e-05
5.39478437810663e-05
5.00913434067442e-05
6.91183009421002e-05
5.85393542847623e-05
2.33389163075429e-05
1.50551084804708e-05
4.03969923577463e-05
1.46907172082933e-05
4.29259890271568e-05
5.88048707675413e-05
3.302399005743e-05
4.67983108805347e-05
4.36016172569563e-05
6.483119415902e-05
4.29705987616673e-05
-6.87643925504886e-07
2.87490910886451e-05
4.43926257249397e-05
-1.05017642186718e-05
4.30030267700874e-05
2.70010674871431e-05
2.04303829812892e-05
3.76111154445761e-05
1.48799252050504e-05
3.21140494748798e-05
2.61264866718017e-05
8.56945021283288e-05
3.53290329447132e-05
6.95574547146808e-05
4.86278981271087e-05
7.19146255478927e-05
4.39066418899278e-05
2.60783010160626e-05
5.26296280320462e-05
-1.21823206829321e-06
5.11749618034395e-05
3.45876166270073e-05
4.34905942561809e-05
5.58917024826729e-05
6.64254076114457e-05
5.48914518023966e-05
3.50511225068723e-05
6.2722264517738e-05
5.05344334700754e-05
3.78117151909611e-05
5.73894422018252e-05
5.21451141715818e-05
5.59792719318582e-05
4.60909689217072e-05
2.27996811012392e-05
4.01175257083235e-05
5.79313936887323e-05
1.13395494325254e-05
1.64236567012327e-05
3.96656618453201e-05
3.86522551054474e-05
3.29900902029624e-05
2.87251089023796e-06
4.67999886091502e-05
8.59574288922281e-07
1.33768893931159e-05
6.76932989932703e-05
3.58113390105452e-05
6.6227885964729e-05
1.68182640109349e-05
2.45613736510958e-05
5.00994597455614e-06
1.4790450934905e-05
1.31105592435419e-05
4.92645753044528e-05
8.5859681851204e-05
2.65608842945264e-05
4.99282917610509e-05
1.83320727814147e-05
4.21505529807245e-05
4.13589143334116e-05
4.74885740898062e-06
4.81984164441181e-05
2.15987087632417e-05
3.37308603253351e-05
4.88402699032041e-05
8.77915800916776e-05
3.39095069844142e-05
3.76666505729968e-05
8.02034057047103e-05
5.21401362395621e-05
4.68380577398076e-05
5.08768443815671e-05
1.68022703114715e-05
9.93754413116732e-06
2.66828856159861e-05
4.35530221109e-05
5.63231606778102e-05
7.76464040545251e-05
2.94250939826607e-05
2.43646239092183e-05
5.36292793481768e-05
6.76336267658397e-07
7.24957928722892e-05
7.18299137633588e-05
4.82898526746075e-05
4.89553263664835e-05
5.32123557841064e-05
2.12945142381343e-05
8.2934096354817e-05
2.62788436284026e-05
4.52064352615727e-05
4.00117132547755e-05
3.57004526880962e-05
2.22470631143014e-05
8.14450766658106e-05
7.88829365895382e-05
7.01655043464826e-05
9.38767571864953e-05
7.43367036154996e-05
3.23173351465453e-05
2.82180729898909e-05
7.56488545354569e-05
3.04825579653077e-05
5.80976425586899e-05
7.29529747427083e-05
8.56170140544099e-05
8.1970885324671e-05
5.81030570789824e-05
4.37681286750195e-05
8.67014532714418e-06
3.96725935979728e-05
2.40837720958162e-05
9.96406181392317e-06
5.34602235585837e-05
3.80092838581295e-05
4.37729494698101e-05
8.37939305451155e-05
7.71939949470765e-05
3.38300194785012e-06
2.74023024641329e-05
6.62717608577989e-05
6.3138863173644e-05
4.78125372151229e-06
2.01768481934172e-05
2.02428923009266e-05
3.05844259020604e-05
6.15047915748102e-05
2.42126967894415e-05
2.9689627085866e-05
4.51002117385288e-05
1.83028848322829e-05
3.6828342729679e-05
2.04683322061169e-05
3.06993310286814e-05
3.32299737258228e-05
1.87519677783421e-05
9.06316985460728e-05
4.94252642539303e-05
3.15543059988562e-05
5.51294177535687e-05
4.9828449326534e-05
5.6822902295529e-05
3.46210719479724e-05
6.97897534373771e-05
3.54867822065874e-05
2.41916203557836e-05
6.2639551758802e-05
4.35907258177773e-05
1.08647916038857e-05
4.70828932333805e-05
2.99144020450973e-05
1.47458850646618e-05
6.86827627489375e-05
2.32538150185192e-05
2.74045340236544e-05
2.05380382962527e-05
1.91605365235628e-05
8.8747863338197e-06
7.77659553881834e-05
3.49218794627825e-05
5.72202983455756e-05
1.18421607249163e-05
2.29684576422536e-05
4.72372088629824e-05
4.43549533715271e-05
2.53444715012471e-05
2.69022597859081e-05
3.28517070703007e-05
4.23898330199869e-05
2.98605898374489e-05
5.3714796234879e-05
6.45542768769475e-05
4.70354595335022e-05
4.05451213426826e-05
2.76650561145731e-05
2.9282734467139e-05
1.39162458305603e-05
3.65154293230831e-05
4.36651939280359e-05
3.01108987999733e-05
9.26257114630793e-05
4.60039759120356e-05
6.13529513252377e-05
4.87738697797408e-05
4.53413222152238e-05
3.12510527466942e-05
8.01460516415345e-05
6.09776872206041e-05
9.785886068514e-05
6.81931147204537e-05
4.99902674452036e-06
4.11534051480096e-05
2.33944491731351e-05
-1.08571104941336e-05
8.48006739813374e-06
5.10249567198907e-05
3.53571943622832e-05
-1.07602490964357e-05
1.37399452175469e-05
3.04573988714732e-05
2.26581355578883e-05
1.10438645726654e-05
5.37926489864971e-06
3.70418961306808e-05
3.43867969358583e-05
6.77518112419226e-06
6.42722042648053e-05
3.26243642026418e-05
2.68537385235338e-05
5.07862462108763e-05
5.31717066474039e-05
5.04666654789372e-05
2.76340781924968e-05
8.041181626258e-05
3.82329700973623e-05
6.60769852452486e-05
5.81516140578821e-05
9.87098963607618e-05
7.69046587988785e-05
5.54013289768628e-05
5.36287280484265e-05
4.84153818983278e-05
0.000123894602521632
5.58329628886631e-05
4.80352312122214e-05
4.52609728938941e-05
4.32790868246648e-05
7.19993545679525e-05
3.74150405151148e-05
4.83154532028823e-05
3.77716652683489e-05
4.39531398458499e-05
-2.99200959310194e-06
5.40329506964285e-05
3.7047582825362e-05
4.63866944472062e-05
3.77744648490891e-05
3.75791864528856e-05
3.82319491450345e-05
0.000111455691903545
3.02582357911265e-05
6.30072194625325e-05
5.87183221226767e-05
5.08495137501661e-05
1.22357101168552e-05
3.00007829672216e-05
4.87917362321031e-05
6.2269632530227e-05
4.78080931753808e-05
4.34390504164089e-05
5.21497629028505e-05
8.13472975067996e-06
4.77408983700119e-05
4.49418256147515e-05
-1.09991407907901e-05
5.21184086020672e-05
3.9265385281444e-05
5.27108713569325e-05
3.18002487684065e-05
3.8344993696e-05
2.79203183642774e-05
2.766139840505e-05
3.12764168654409e-05
5.85895225608414e-05
6.41140714175297e-05
2.18575553850619e-05
2.01554064858671e-05
5.44208476760045e-05
3.0657916974455e-05
4.01079920204762e-05
2.61693120538578e-05
3.8010494105937e-05
4.76172156460559e-05
3.02818056050638e-05
1.91718669980816e-05
-6.75522932918359e-07
4.31312084399642e-05
4.75190250050697e-05
4.64263594846598e-05
2.65751600874584e-05
4.17217001181614e-05
2.05665544295192e-06
5.6344266566515e-05
6.97797627072138e-05
3.18585543726086e-05
-9.35364724086982e-06
1.79936121355437e-05
4.18658769358117e-05
5.48034454550333e-05
1.76334393262215e-05
4.69662767248196e-05
7.99869509152756e-05
6.64405480585619e-05
6.34524996629088e-05
4.27504656815936e-05
5.76567031794062e-05
-7.58495748476513e-07
3.77019709162321e-05
-2.27992703187033e-05
2.92023992597991e-05
5.14396946612305e-05
3.70168356177424e-05
5.72800758243579e-05
6.5160828611785e-05
3.09858450124966e-05
3.7428366899677e-05
4.67230115011236e-05
7.05582257757693e-05
2.03338550307633e-05
5.56105315631839e-05
-2.07757231740837e-06
8.54959830404398e-05
7.08119967251207e-05
3.74761000339903e-05
-6.0972621759801e-06
2.08281940481953e-05
7.06265472414644e-05
5.45574889933478e-05
3.2519473438986e-05
5.10961595669967e-05
-1.67289576194654e-06
2.08317460974484e-05
5.70861934437441e-05
5.13304074600295e-05
1.68177740009441e-05
2.55771765344513e-05
4.44693051355438e-05
6.14578562017283e-05
6.30998621374148e-05
6.95802968937849e-05
5.60817103385283e-05
4.46413301914815e-05
4.96425988797416e-05
3.80219387737716e-05
4.16067350037487e-05
2.54722789576041e-05
2.96012812050118e-05
5.13794632476121e-05
5.1089451613551e-05
3.41674320615385e-05
5.69682326216321e-05
5.95344331648906e-05
3.70970316653285e-05
5.3680770163241e-05
5.8402179043993e-05
3.22045185564128e-05
3.81722604816268e-05
1.13432460589368e-05
1.27464431819319e-05
3.01160559861737e-05
6.5666686994721e-05
2.53177225426408e-05
3.53722055141892e-05
4.8200465867144e-06
4.2477339507187e-05
6.64996151137568e-05
2.49719125331436e-05
5.8680054268131e-05
1.54614364948114e-05
-1.53553034208742e-05
6.57920011545485e-05
2.5304600423119e-05
4.22288010348242e-05
-1.99477355812214e-05
6.08903493357889e-05
5.21672612857672e-05
1.85770110093966e-05
6.13647013545703e-05
5.38100619794382e-05
6.15772941683143e-05
4.59054285632271e-05
4.60008087034697e-05
6.84381028820737e-05
1.41461665690128e-05
6.09387486332465e-05
3.02821524210155e-05
4.93295484145988e-05
2.12162412308506e-05
1.98041788714728e-05
-1.83546417294756e-05
4.03196037533565e-05
1.05611357906929e-05
4.68187631367699e-05
3.22880193264346e-05
3.44703768957659e-05
5.75325646260984e-05
9.06461071219525e-05
3.22543009245586e-05
6.43356371321307e-05
2.67474514767181e-05
5.26829020445207e-05
1.84353691543352e-05
2.61190311904992e-05
1.5601407730266e-05
1.68835519547844e-05
4.94960291861458e-05
6.44362610183655e-05
4.87283716701592e-05
5.4212935149459e-05
2.94394734279048e-06
2.60250728835937e-05
4.60262816437977e-05
4.67471282886424e-05
4.08114649955554e-05
-5.8122722268423e-06
1.361022825361e-05
6.23024907139373e-05
5.65121712181923e-05
6.10782710607473e-05
1.99778190901117e-05
4.62946816484442e-05
7.04201132308784e-05
5.75543903026563e-05
1.57093337059999e-05
1.42303381648111e-05
4.9357471831899e-05
1.8671721857055e-05
2.21380455854666e-05
1.27450651465444e-05
6.70392020282584e-05
2.53448580795203e-05
5.78402667883824e-05
2.12948821466841e-05
9.82002571582941e-06
7.71159693865827e-05
-2.42149684612964e-06
4.75988809335245e-05
3.94674227418554e-05
4.36813197457055e-05
6.62314907473834e-05
5.95753665418003e-05
1.56157877066039e-05
3.53474578113951e-05
9.3009000633169e-06
1.93702581429586e-05
4.28964270959489e-05
3.75294935474439e-05
3.08525732334247e-05
7.28634165600723e-05
1.97656602638799e-05
4.56674183176147e-05
3.43727239000601e-05
5.37857444215604e-05
6.1913475147328e-05
5.67581352970665e-05
3.26736323080699e-05
8.01971641019495e-07
5.8821532912664e-05
2.52975741474318e-05
4.03816213065314e-05
1.55511268130366e-05
-1.41159290656333e-05
3.39461161333684e-05
4.25624327743797e-05
2.73893914940813e-05
5.87904863527161e-05
2.88458963307162e-05
4.47467800263602e-05
2.46073119222111e-05
5.55976854424718e-05
9.73256042202943e-06
3.93948540686506e-05
1.25093145280103e-05
5.24971319522416e-05
2.02356876157939e-05
6.61356747004012e-05
4.12282243069554e-05
3.17096329533842e-05
7.61354491326853e-05
2.80329576330013e-05
3.00068645280858e-05
3.58453616066477e-05
6.30505279538484e-05
1.7152664266208e-05
4.88076001006705e-05
1.59876284855707e-05
3.97105792859507e-05
3.38997720532161e-05
2.98389933281365e-05
1.34380226429041e-05
4.44991233011947e-05
3.92254881075713e-05
3.27266055645568e-05
3.9144317057785e-05
6.97534896707755e-05
7.61887260049157e-05
3.23848290998665e-05
7.21345528879723e-05
4.38847145428013e-05
8.02100273072079e-05
3.64734030600889e-05
6.94867389154321e-05
3.586058691951e-05
4.48651865908601e-05
6.5651872767325e-05
3.03896271737349e-07
-3.42336744596199e-06
2.01351303654288e-05
1.3100453667258e-05
5.77411916758344e-05
3.06973954247118e-05
5.94378512203189e-05
4.5712916361852e-05
-2.377729450862e-06
5.52511071603746e-05
4.93573183169986e-05
9.27383253342545e-06
7.21314274729455e-05
2.32668270875975e-05
2.37839578215324e-05
7.11627911696414e-05
1.57649461314522e-05
4.59000820022686e-05
5.74315135205426e-05
3.43948611491582e-05
5.4200200169533e-05
4.62068508401266e-05
-2.15513947716313e-05
1.76804472949063e-05
5.7726320806633e-05
5.90971359754679e-05
4.88095637925951e-05
6.10049031836095e-05
5.57722675110586e-05
4.56867185230651e-05
3.89683257831163e-05
4.50681604795532e-05
5.00287180215587e-05
4.14827910736059e-05
2.87558581751184e-05
9.38206354538084e-05
3.57740332566387e-05
-1.01044822578177e-06
2.14234480667705e-05
-1.45844506785239e-05
1.91988615137463e-05
2.15083873631442e-05
6.35582088258428e-05
5.56617515861511e-05
-6.86759059504398e-06
1.55634935409284e-05
2.77204690371871e-05
3.77303109497697e-05
3.37674838333519e-05
5.30340019420219e-05
4.27983454768447e-05
6.43181399069987e-05
2.97728084083393e-05
2.4187949136531e-05
5.25923267068702e-05
1.40160482129574e-05
1.67652986270645e-05
5.38647103562557e-05
4.61240921695207e-05
2.02354395333153e-05
5.62614037638367e-05
7.15839225449281e-05
4.92889423024467e-05
5.72544225275086e-05
3.71631548754845e-05
2.4725533794038e-05
4.79315735839131e-05
4.75774426834524e-05
4.65105492525835e-05
3.6836559727123e-05
4.39155568819929e-05
4.63518480609017e-05
3.94999293220162e-05
7.71549011822722e-06
3.96074531035066e-05
1.06189917008298e-05
1.88715460427717e-05
8.50402536069823e-06
6.12288524256561e-05
-1.27476085392284e-05
6.16798864975816e-05
-3.21661192356673e-05
1.57126106154796e-05
3.68267360018175e-05
-1.07556413779273e-05
4.97205839451159e-05
3.68235867315322e-05
4.37336647411079e-05
7.34970725531922e-06
7.82581928747341e-05
2.57782688107342e-05
6.53250581282364e-05
4.47015041548447e-05
5.39337733118865e-05
4.90082373717802e-05
7.67413160111041e-05
4.71379119246333e-05
4.14353640361584e-05
7.39344046262364e-05
6.39149865650272e-05
4.46602509081023e-05
5.03678517363313e-05
4.95901113773457e-05
3.20658493176462e-05
4.09954789077171e-05
2.25075646262076e-05
4.27939341815338e-05
2.81038431942344e-06
5.79559629753086e-05
1.93695202082646e-05
4.16892041744351e-05
4.09058553684542e-05
-1.84713198499963e-06
7.1485642148985e-05
3.28905652310933e-05
5.71262889699581e-06
6.13332779446061e-05
2.916154090179e-05
4.85460593282717e-06
6.19674727931987e-06
3.5057430911598e-05
-1.664584602924e-05
1.59705407310749e-05
-1.52917862599455e-05
4.06201642825883e-05
7.2861355706464e-06
-3.41254813963245e-06
-2.64446972296336e-07
8.60167614866635e-06
5.50027669230067e-05
5.37650941272929e-05
3.89727900812694e-05
3.85180395135634e-05
3.64027138850578e-05
5.27507808256281e-05
7.64678084378919e-05
4.2436443302459e-05
2.767871077024e-05
6.05465283946391e-05
3.47744514900901e-05
3.39211483760819e-05
2.55491429948512e-06
4.94897123432453e-05
8.04351489833277e-05
5.02668288650032e-05
4.43134470247757e-05
5.32718496179267e-05
3.06868879390388e-05
5.80963877643094e-05
9.26930327252758e-06
2.86671927612692e-05
2.7613782298868e-05
6.26122786859742e-05
3.92611219315502e-05
4.69666886958479e-06
-1.51598813048833e-06
6.16326128327872e-05
3.50472460149141e-05
2.35180339184698e-05
2.53148905681311e-05
3.06030123088337e-05
6.400708862279e-05
5.9359736008386e-05
1.08483534277431e-05
2.43851165480968e-05
1.38934684002279e-05
4.43842988148575e-05
4.66494323583109e-05
-8.0188801378563e-06
6.44794365103617e-05
8.50325298231769e-05
6.24649622975599e-05
5.76346591462512e-05
5.00014327742766e-05
0.000108158918180999
6.17665872466788e-05
5.68735266876407e-05
5.26937286367966e-05
5.85955876559066e-05
8.1378431199306e-05
3.23076307522206e-05
4.22072464652884e-05
3.27783304701831e-05
6.65782205144601e-05
6.87037348120736e-05
3.46895818370604e-05
2.15282257467993e-05
1.7518508048252e-06
3.64709565350763e-05
2.68923643156747e-05
5.03724920341626e-05
3.6427798735381e-05
3.36469701021142e-05
3.66499772578284e-05
4.82167631339468e-05
3.77361442710335e-05
2.08365954996685e-05
2.26603020349908e-05
3.79648047467237e-05
5.77295772766855e-05
3.05195042264587e-05
5.48506237285232e-05
1.16130147069705e-05
2.51136600265241e-05
1.79404763585377e-06
1.89286956542037e-05
2.26873632953987e-05
-5.22617947810976e-07
6.12182753440779e-05
2.9277993120819e-05
5.98507911621163e-05
9.58155416328596e-05
5.84672259686967e-05
5.29073250227005e-05
8.26371009519484e-05
2.92745271871236e-05
5.79973044313636e-05
8.34909101645328e-05
4.17315407723157e-05
6.52548740644332e-06
6.8447603361107e-05
3.69716529962608e-05
6.09304495314607e-05
4.62286587129604e-05
4.98774747852161e-05
4.41745806744075e-05
5.99404620980376e-06
4.16647972063651e-05
6.49850604705501e-05
2.89909589341407e-05
1.15993427815542e-05
3.2538418722659e-05
6.05247595673612e-05
7.69169886442955e-07
2.54911976398279e-05
2.06665732156029e-05
2.12710414571506e-05
-3.73538166000452e-06
4.02024189908597e-05
3.50140758468026e-05
6.0429251408241e-05
2.92907305121073e-05
3.22936478638969e-05
2.37458702513722e-05
1.48507967961308e-05
7.14331197369172e-05
3.62681644974094e-05
4.56765760303828e-05
2.83180801339337e-05
6.18144496583185e-05
5.92106083962444e-05
4.40095894435182e-05
2.59697735854979e-05
5.72344303039612e-05
1.36539571190755e-05
8.95227829057062e-06
5.72161301580021e-05
2.15695562030118e-05
4.49152522060818e-05
4.5246938501083e-05
1.88649981443792e-05
2.14776165539993e-05
6.06231702483866e-05
4.65959435727753e-05
4.0386602375289e-05
2.30023452929982e-05
3.52337527596267e-05
2.75340458142617e-05
4.06684800423122e-05
3.80541553603848e-05
1.35442372838644e-05
5.79606224384828e-05
-1.71827630100791e-05
3.20323687892729e-05
6.10879787818362e-06
-8.36174169494425e-06
6.27583282228072e-05
4.38006065249882e-05
7.40172181385994e-05
7.35828195984004e-05
3.81806495769193e-05
6.03141004263699e-05
2.61610608619929e-05
3.11654858172112e-05
5.93050730727705e-05
2.55215181417188e-05
2.08611937025249e-05
2.02561756968291e-05
3.78955511584322e-05
4.70718589447644e-05
6.33997518232645e-05
3.18425498471033e-05
3.84977201086921e-05
4.78088056597199e-05
3.42484460294375e-05
4.37273199737612e-05
2.37610968327747e-05
7.21579292399874e-05
4.24191269250772e-05
3.980107597309e-05
5.65647621440362e-05
5.04517680419819e-05
3.12439842028145e-05
6.62362244362352e-05
-8.11840331874256e-06
8.13767220539311e-07
3.71488075453418e-05
4.67683693198624e-05
4.78153668540652e-05
4.1773049965273e-05
6.7560680886561e-06
5.30569364663503e-05
3.73732457058573e-05
2.32375184755175e-05
5.53120746184829e-06
3.75718532165569e-05
9.54957988230259e-06
5.92544064461569e-05
6.24998818812567e-05
2.53733976902343e-05
5.11299688519897e-05
1.95759902547346e-05
6.71632339742649e-05
7.37838575669619e-05
3.42885117185194e-05
4.59125544961443e-05
9.21820394592969e-05
7.56343115785671e-05
3.59554087387051e-05
3.51168831376391e-05
4.38307205727767e-05
1.96692282684251e-06
1.53474281001165e-05
2.39979350939753e-05
7.09173719601483e-05
5.0782148387289e-05
7.16593087903251e-05
2.67935686601498e-05
3.16428543865337e-05
7.85056152990184e-06
8.83371957535356e-06
2.75034564103103e-05
5.35758625521468e-05
2.20046866985662e-05
9.78751336819384e-06
1.36556154243365e-05
3.0025450061523e-05
6.29372982962071e-05
3.83289797018951e-05
5.38236205905536e-05
3.24122665644091e-05
1.42362792879347e-05
5.72328571674317e-05
1.99460855510339e-05
4.30809073013639e-05
1.86338988635434e-05
2.18342991684093e-06
5.85732808167004e-05
8.40666371862061e-06
1.33963682458526e-05
6.5573828886511e-05
2.03410349816547e-05
6.21936503636387e-05
8.66951408482164e-05
3.67467466018546e-05
3.41795193214913e-05
6.60934997793451e-05
1.54926797291278e-05
3.48811552883541e-05
1.18812646907196e-05
4.48643678652202e-05
2.81307679965005e-05
4.56497597222458e-05
5.40071876432538e-05
7.31860520006957e-05
4.33317800414369e-05
8.81691447739972e-05
1.55717238532912e-05
7.7903033462143e-05
3.94093027065688e-05
4.09852329795461e-05
6.33135418643832e-05
3.64797484615103e-05
2.56909342700604e-05
1.49363160321346e-05
2.45698449812773e-05
5.58336708029349e-05
3.71360242191713e-05
3.14454093807288e-05
9.5135102883489e-06
3.95194244709968e-05
-2.02548399721855e-05
6.44950789815856e-05
-8.07320251406987e-06
2.87182002900558e-05
1.99301852827413e-05
1.79037329672167e-05
3.83781700706012e-05
3.96494928053236e-05
3.93801514294739e-05
3.47079334539447e-05
-1.39120816195978e-05
2.41955822132392e-05
3.52227137699132e-05
4.67229932028228e-06
8.02288677589042e-05
4.64615009645252e-05
3.71598829620566e-05
6.82862957733368e-05
5.57221440552854e-05
2.74329893030598e-05
5.31280882835735e-05
7.94373649348388e-05
6.75431008152868e-05
2.10709963918587e-05
5.98985046001687e-05
1.40371512665785e-05
4.90402230884579e-05
6.59163164477535e-05
6.81148447880529e-05
7.13513742435333e-05
3.78497953605113e-05
3.81317964329653e-05
1.97484494516265e-05
6.60819078203219e-05
3.65923994735103e-05
5.96785818690295e-05
6.29623548553429e-05
7.8697758457724e-05
4.39167369951127e-05
3.55629085562844e-05
-1.35767120792528e-05
3.28012430532289e-05
3.75206948684341e-05
2.70565035296647e-05
3.14706198599121e-05
1.40082804712538e-05
1.34461387001628e-05
4.11533710773488e-05
2.65431068851787e-05
3.5879247785692e-05
8.28733638461124e-07
-9.00006222478216e-07
7.24214170595244e-06
5.42044909494027e-05
7.87037583218661e-05
3.52987418634797e-05
4.40234106448286e-05
6.98571363981553e-05
3.02453915118448e-05
6.56923649562576e-05
5.36680142495396e-05
3.15412222262513e-05
5.27661999924754e-05
5.16612063801318e-05
3.90265815398642e-05
5.270076965082e-05
4.3369309471065e-05
5.22101289731724e-05
5.26584403691547e-05
2.49646259768061e-05
4.70988324111449e-05
5.58237487097533e-05
3.49965739830511e-05
9.16896480254186e-05
3.04732965286405e-05
2.69679105770077e-05
1.94138284246864e-05
3.37102757980489e-05
6.25840050847341e-05
4.90260013672305e-05
3.11474161724675e-05
6.81857361881172e-05
3.24910068807879e-05
4.96992241291327e-05
-8.11851096985454e-06
7.48344387013236e-05
3.1721305670129e-05
1.31614939489733e-05
1.58194962275782e-05
2.30948749018567e-05
2.73383689960887e-05
5.51086803866853e-05
3.524340016415e-05
5.4687884077702e-05
3.97593793367897e-05
1.64518608957355e-05
6.22866915066984e-05
3.88272922965162e-05
1.29637498521023e-05
3.95821019662239e-05
-4.77735987283726e-06
2.40315630421694e-05
1.62794341964209e-05
4.79128485250083e-05
3.49738375330562e-05
1.60978678581126e-05
4.92717890930788e-05
7.34714065239966e-06
2.18147066418473e-05
5.183812413184e-05
6.14181742741184e-05
4.24443195503143e-05
1.8696567364665e-05
8.59437690363134e-06
7.62232336709036e-05
4.52520470528893e-05
4.27281313689399e-05
5.15120595803385e-05
4.90448019106954e-05
5.49109757000696e-05
5.53314372827541e-05
6.32874069238423e-05
2.43668260315785e-05
2.05496823862938e-05
9.65441939178005e-05
-9.8178516250062e-06
2.41835314439565e-06
6.93680784811818e-05
6.05757782046576e-07
6.82853471200194e-06
2.99752968404753e-05
8.8629279034294e-06
-1.18689487961307e-06
4.32664207553439e-05
4.59079214538827e-05
5.6233789022265e-05
5.3456716477677e-05
5.71430387266573e-05
6.4059365390719e-05
3.50308761503641e-05
3.01870563311797e-05
1.81468390882276e-05
3.37484587638326e-05
4.6154944769781e-05
2.52559794598073e-05
8.98667754682819e-05
4.37559459721942e-05
5.80053604758659e-05
2.79077535205617e-05
9.3139872218024e-05
-1.10766365658924e-05
8.01042185104878e-05
4.77392170670357e-05
3.30992449647238e-05
3.43816225914743e-05
2.83473988413158e-05
8.06165394768822e-05
2.59509225622306e-05
3.27230068395776e-05
5.51565931134167e-05
1.82905349944294e-05
8.94044504048897e-05
5.84686300669463e-05
7.10418232983968e-05
3.28897852244348e-05
-3.80790373695731e-06
6.38088691225696e-05
1.72896294393529e-05
4.68885431525841e-05
1.25744878593039e-05
3.65313313354185e-05
9.04644336558247e-05
1.16329086236609e-05
2.95612225768013e-05
2.17452578546752e-05
4.97789153489005e-05
2.73641712544058e-05
2.24662860020765e-05
-4.60459306545521e-07
-1.60663119859268e-06
4.87176675599689e-05
2.86536274695171e-05
7.0832452835691e-06
-2.85011664531866e-06
-3.62515574492476e-07
6.40372127871984e-05
6.17664625880939e-05
4.87134434713546e-05
1.43516889781993e-06
3.32443064125061e-05
2.65654461753895e-05
4.87629276884908e-05
3.96373816309247e-05
3.44630607033546e-05
3.77297665325655e-05
6.12406138143731e-05
5.84243298048189e-05
2.94932879206454e-05
3.58397704032451e-05
6.10313089553768e-05
4.98170235711079e-05
4.67539698881104e-05
3.65188355126082e-05
1.13216699945965e-06
2.37012774486539e-06
7.51574534639524e-06
3.9030558238037e-05
3.34929593393909e-06
2.53298890780203e-05
3.46210418755724e-05
3.12254085619659e-05
2.85961501819981e-05
4.38585202990419e-05
5.12935906142652e-05
3.92018148930829e-05
2.0187659008388e-05
3.64957264296608e-05
1.05121377515083e-05
-3.5347609871044e-06
2.44857708871637e-05
5.02877689357979e-05
7.75879020315121e-06
3.72949552612637e-05
2.03173831257397e-05
5.25798128603094e-05
2.89560817397977e-05
1.59521814127453e-05
7.94464437069637e-05
4.95128879637009e-05
4.37096730100809e-05
4.40106922706796e-06
7.2976029782446e-05
2.62585097008969e-06
1.12327351047387e-05
9.90929952722414e-06
7.28043674385613e-05
6.81345803185788e-05
6.31954779979839e-05
6.07636924264065e-05
5.94998185293661e-05
-5.37897837287787e-06
2.49194991657915e-05
3.27148103962561e-05
5.02821961910259e-05
4.80421682702869e-05
6.26916062198457e-05
4.39435148585541e-05
2.72357310658429e-05
5.35037079607691e-05
2.48671503146141e-06
5.01162914985e-05
3.78903892247824e-05
-1.56662415803539e-06
9.31516453439337e-06
4.96911358622219e-05
-1.36071380665535e-06
6.63774679820186e-05
3.49591712219794e-05
-3.62863691967972e-06
5.8233390148204e-05
2.15149827257076e-05
3.13827988249432e-05
3.59812249521752e-06
3.66063450030952e-05
2.00581338344056e-05
5.61736681975021e-05
5.94904250099581e-05
5.34020869654344e-05
2.79448282452258e-05
2.68508116441167e-05
2.00862652002879e-05
-3.97824767372396e-07
-6.3372006201102e-07
4.87057961824069e-05
4.33678207448058e-05
2.89846157551435e-05
3.60960639392666e-05
1.08028254975745e-05
5.75346161424867e-05
2.74959802639266e-05
3.18192286244994e-05
4.8529094301087e-05
2.95976630249293e-05
1.13440273315303e-05
3.4457610127821e-05
4.0510324932201e-05
-8.84921107854094e-07
3.82305618285644e-05
5.31585187689673e-05
-1.06300635302888e-05
2.01714939141898e-05
3.52975832631366e-05
3.1922323516595e-05
1.31551152557403e-05
-2.65261087726755e-06
4.21822181244741e-05
5.31154787556391e-06
3.0280712239837e-05
1.85898557397123e-05
2.40056082966307e-05
-1.29888829758834e-05
5.1715432757309e-05
6.23241778531306e-05
2.61335734064097e-05
3.45041808719712e-05
5.9853225456935e-05
4.40297985350995e-05
7.47491400088594e-05
5.74352553851711e-05
4.53916494050169e-05
5.75257554244957e-05
6.02673707938069e-05
4.80252621321516e-05
5.7173623342039e-05
4.79220123386723e-05
6.64105562476941e-05
3.25327690927592e-05
2.97478738856763e-05
4.20032437806003e-05
2.80302687864377e-05
5.10548653879918e-05
5.52786510004738e-05
6.18404619925632e-05
3.22350668662891e-05
1.16175570940162e-05
3.88898542940745e-05
5.0615593869323e-05
5.47082433343631e-05
2.70548202665275e-05
5.67903389311042e-05
2.21926005355396e-05
1.6082464806983e-05
2.55587890318174e-05
4.0608426959198e-05
2.67084436719172e-05
4.61372635909538e-05
4.082215929139e-05
4.08990592490574e-05
9.49327104464967e-06
3.19486150040828e-05
3.34929958115732e-05
7.34858315400898e-05
5.4525326712892e-05
4.81072238741902e-05
4.25575531234155e-05
6.52412772837743e-05
6.50546657546298e-05
5.23059361382076e-05
4.51934031740439e-05
4.40292199696299e-05
6.50168508733036e-05
6.44367748877718e-05
2.68118635053821e-05
3.89314698598945e-05
3.30570922066587e-05
4.69936498027496e-05
1.03688101873434e-05
2.68921622883836e-05
7.44328935539014e-05
3.94320640479722e-05
4.3100523485546e-05
7.40832661940587e-05
5.36389052959982e-05
4.93231181999204e-05
1.8201429102185e-05
7.24246922251873e-05
3.23447996040997e-05
5.53859579062705e-05
2.17011323225042e-05
4.48019399740119e-05
4.76576713432762e-05
3.35191281632618e-05
4.42714163244747e-05
2.37407665472445e-05
4.82657280299049e-05
3.65024000828703e-05
4.56796493597487e-05
3.47381487146258e-05
-1.83546910456895e-06
3.53094757194701e-05
6.13273992430838e-05
6.17916824752672e-05
2.75144516407687e-05
2.98065522780876e-05
3.88183657540297e-05
5.68879954441697e-05
5.89732424025118e-05
3.60397149164838e-05
5.7788961008919e-05
3.80269097007444e-05
5.25261265639687e-05
4.39270827058092e-05
6.19118615058814e-05
4.45726451084966e-05
6.79417772039156e-05
6.34063196968322e-05
3.99164908782601e-05
4.05556573262261e-05
5.02979347291031e-05
5.69445315926464e-05
1.19733813063101e-05
2.88164972235255e-05
7.91598229690413e-05
4.16641583643798e-06
2.58969783749916e-05
5.48096072724545e-05
-5.11525540967626e-06
4.49003494305579e-05
3.96597498586198e-05
4.69308302284938e-05
1.9460181334283e-05
6.54700616749231e-05
1.6899608031038e-05
3.15593439528674e-05
6.62760495468324e-05
-7.88958964937737e-06
7.56997192606246e-05
2.09664412576857e-05
5.47363504247257e-05
7.06398159875356e-06
2.58873014379915e-05
2.62431384445152e-05
6.46935469856615e-05
5.04215400867582e-05
-2.40795068222143e-05
3.7281071125355e-05
2.45923646280703e-05
2.30772470017362e-05
9.68470627742759e-06
1.93673007213828e-05
6.09686160090153e-05
4.49010757788816e-06
3.60060848601938e-05
1.73632325154192e-05
4.56481218127715e-05
2.24441121790109e-05
5.20610527948392e-05
1.87670493745643e-05
2.05677413242426e-05
2.53120298288928e-05
8.64122692760033e-05
7.1411460300889e-05
2.05307836992443e-05
4.05529780926497e-05
-5.47650850641583e-07
3.03434410557093e-05
3.96355197720614e-05
3.37340728930155e-05
3.87751303586168e-05
4.54182646574801e-05
5.95123987543429e-05
3.82183418130121e-05
5.26565658821616e-05
5.48150112426085e-05
6.01585051659138e-06
5.1297370746362e-05
3.21656066808106e-05
2.96917364093779e-06
3.22187093818582e-05
5.49776597595267e-05
3.24755592034713e-05
3.79190486902122e-05
4.66860622243013e-05
2.38762736058273e-05
5.34017376434077e-05
2.75180412818108e-05
4.08968764435489e-05
5.19444566517677e-05
6.21892946827227e-05
6.48146812067093e-05
3.75232220327002e-05
6.80416752501608e-05
3.13928802945779e-05
2.6427542294535e-05
7.96532408405602e-05
4.74448046645518e-05
6.67324976504951e-05
5.54822429528354e-05
8.65879498009204e-05
3.64911820984003e-05
7.85328944811675e-05
5.30650521156518e-05
3.95238963223257e-05
2.9909847003489e-05
7.70886195706696e-05
-1.0004148634454e-05
3.25209230714556e-05
6.11967328803901e-05
4.06589944186205e-05
2.56864114687088e-05
3.26152376901841e-05
3.58739587800463e-05
6.26959829686564e-05
5.76487012627426e-05
5.68093459032907e-05
2.94634127116639e-05
3.39337580223687e-05
4.86863420299609e-05
5.05507344781733e-05
4.79688901557442e-05
4.59477489500765e-05
6.46946338795396e-05
2.13407925124337e-05
4.88009068186044e-05
5.71275686009456e-05
6.15788771704726e-06
5.81802754950408e-05
3.82478220074694e-05
2.04419055666244e-05
4.25964216329655e-05
5.60734016510461e-06
3.12611000492685e-05
8.46397559476485e-05
5.28945171263703e-05
5.30773413025076e-05
5.90915128321974e-05
9.42867557893496e-05
4.17327401690462e-05
6.88034154156234e-05
2.95126705537131e-05
3.1690914574358e-05
7.91167336653927e-05
9.08298049828009e-05
2.55401301924652e-06
5.06413760445715e-05
6.63836793304564e-05
5.01562683168324e-05
4.68281240739712e-05
4.04363031023567e-05
4.48848937785332e-05
3.87685233709682e-05
4.6822665755482e-05
4.75392750286039e-05
4.57730700474372e-05
4.08184263858501e-05
3.89396636368383e-05
2.10124949002838e-05
7.84677374341451e-05
4.45254393985094e-05
1.79029570163344e-05
3.40697712655744e-05
4.26233821185362e-05
5.00162218448709e-05
5.52931564481401e-05
5.11728038807064e-05
1.03885459985535e-05
1.23800569565435e-05
1.52169314436177e-06
3.4567949671989e-05
3.36891821793449e-05
2.44121953108984e-05
-4.12805554254243e-06
2.89391519435986e-05
4.54470532030738e-05
7.3344422799682e-05
4.81150625441288e-06
2.02796067137835e-05
2.85262461552794e-05
7.77547888340163e-05
5.73470559402374e-05
5.01774269475014e-05
3.10645601008189e-05
2.41867467234388e-05
3.83554435851718e-05
3.29340315076515e-05
4.27477527619874e-05
1.73875311355097e-05
1.57416955392777e-05
6.09313428605457e-05
4.74760245540389e-05
-5.05573392104666e-06
4.91767822623336e-05
4.90908753222126e-05
0.000105072627749876
3.17564008048705e-05
8.42969805892261e-05
4.77103950512874e-05
4.2788659534579e-05
4.68938056719172e-05
9.57909682390513e-06
3.36581748529043e-05
3.94271056195463e-05
7.72475681592777e-05
-2.46857035367903e-05
1.30313043043189e-05
1.48431756155517e-05
4.66770726440454e-05
7.27378125494371e-05
6.95721745453346e-05
3.55019549230778e-05
4.79466881839634e-05
3.82956331549675e-05
3.12377951163052e-05
3.85497120502365e-05
6.97056744832448e-05
5.17379218450917e-05
4.0084907984323e-05
5.21708489901107e-05
1.57192121401049e-05
7.10097546357019e-05
4.81749452722e-05
2.64746526475684e-05
5.66218296374492e-05
3.23088501354057e-05
1.13478054414627e-05
-4.74882451502814e-06
3.86957128402351e-05
4.30368979238712e-05
4.68087271499654e-05
9.04616213641493e-06
-1.63177972375309e-05
-3.79165954318828e-06
3.05236920798085e-05
4.80051135986753e-05
2.41000612982383e-05
3.41640316679283e-05
5.36563776380713e-05
1.14602851461202e-05
2.43778660015101e-06
6.84209384109927e-05
2.55267397525606e-05
2.16629863994692e-06
5.71835508534499e-05
7.52953405440707e-05
3.79533092052844e-05
3.91717059430977e-05
4.82581867314223e-05
5.12649005871179e-05
5.42209000636683e-05
3.27206705376688e-05
2.83244882848664e-05
3.93619554560944e-05
4.3564061110655e-05
8.73210695522835e-06
6.20371549987753e-05
6.60406744958122e-05
2.42461307003505e-05
2.22312372308163e-05
1.53069147404844e-05
7.3330591515305e-05
9.24695136975606e-05
4.83756744923047e-05
4.19783667676422e-05
6.15760343996264e-05
1.97847676659195e-05
3.95053766776334e-05
1.99881837873338e-05
1.39336202788096e-05
3.27647890469955e-05
4.13092153166589e-05
7.28344584814317e-05
4.71735580356995e-05
4.22754991057718e-05
3.04940853670144e-05
2.26725284889469e-05
5.27157562741022e-06
3.43683575990757e-05
2.89039842251263e-05
2.79291719834605e-05
1.31706221410144e-05
0.000103899529262785
3.29979974727417e-05
3.90873431037618e-05
4.72402326269592e-05
5.58293658334564e-05
4.66881584097397e-05
5.9180932834973e-05
3.50149463559895e-05
4.69658378816957e-05
6.82829841253309e-06
3.14501155788858e-05
6.9589216634067e-05
3.97947186867788e-05
6.35217706069921e-05
3.51112038565809e-05
2.76840404076948e-05
3.07084462836651e-05
6.95007310797027e-05
5.88748597658822e-05
4.83020467918797e-05
2.56428299629906e-05
9.35611609453467e-06
-1.12706635125842e-06
4.39513299996885e-05
4.90796804383711e-05
5.76401328051203e-05
4.03665633141187e-05
1.16672105918158e-07
2.4890471566758e-05
5.40773629973185e-05
4.46935312531723e-05
2.51610201325278e-05
1.25868057334325e-05
3.9503613987971e-05
2.21221993833567e-05
4.57187173185746e-05
2.44358114439867e-05
3.18331997025815e-05
6.5734326801164e-05
2.73817069966555e-05
2.44348470360652e-05
3.69318618315828e-05
1.50575304960295e-05
7.49538743563458e-06
3.2759677430258e-05
6.30475835287463e-05
-3.10078558884365e-05
1.8968185797219e-06
3.38610210252832e-05
4.20351436020874e-05
3.55147039740708e-05
2.9772110927052e-05
5.30226259881055e-05
1.84149857512347e-05
5.59298525791277e-05
3.46205918802619e-05
3.2349006189848e-05
5.46205010888494e-05
2.98375768241565e-05
2.48955417726084e-05
8.12725456169491e-05
1.87467447248285e-05
4.38461716794794e-05
7.80880420659586e-05
6.06058774171728e-05
4.60537220658029e-05
3.78975460387659e-05
7.89432865767282e-05
5.06964489649753e-05
4.01423309268111e-05
4.00191492383766e-05
1.79467371395938e-05
3.27388014637317e-05
4.9473554582932e-05
4.27690546529394e-05
1.91619180194812e-05
3.48555238140429e-05
5.75722174373245e-05
8.96000303811203e-05
2.57843287173885e-05
9.2358938956108e-05
4.14663279579064e-05
1.30691442893957e-05
3.70299001925567e-05
2.19039167862974e-05
1.50376127017643e-05
2.93491213553769e-05
3.86551621862658e-05
3.74604232101474e-05
8.46042479908836e-05
3.61803966721931e-05
2.14552454301169e-05
3.52502523207065e-05
1.73133037432279e-05
2.34007686625372e-05
3.33607627825288e-05
1.2626439614386e-05
5.75226104592493e-05
2.3379333683686e-05
1.04310502408806e-05
5.31669810213727e-05
-1.39206520721511e-05
3.08172935326009e-05
-1.77342810869412e-05
3.47991359171059e-05
8.36455235414252e-06
4.744555026475e-05
4.34285293675946e-05
2.70795588364154e-05
2.27678286275518e-05
5.69800340323824e-05
1.23907336593381e-05
4.72680861483596e-05
3.6758822634381e-05
5.47109794447591e-05
3.97578562323428e-05
8.7980708371121e-05
7.61633480164605e-05
7.78829286321487e-05
3.01414745917491e-05
7.99296885239571e-05
5.32921176852753e-05
7.67426848632278e-05
7.12110660026367e-05
8.11860102853318e-05
2.60217635102452e-05
8.36123121087648e-05
3.81481099878791e-05
2.46933650813609e-05
-3.1262863503879e-05
2.85086889168754e-05
5.24860459451962e-05
3.05055625861218e-05
2.38088931869553e-05
7.11815811523629e-05
1.883529579872e-05
2.08016730989878e-05
4.92694055490734e-05
6.40792285363571e-05
9.87992160933524e-05
3.71441717023403e-05
1.35167097520877e-05
5.82690971741857e-05
5.3680559339584e-05
4.96390490344388e-06
5.63960880558088e-05
2.87469134676595e-05
3.23112961982498e-05
4.80720485560825e-05
3.44582978500777e-06
5.066936769368e-05
7.08700143451336e-05
2.95277184583086e-05
8.89307272092093e-05
5.91147113965814e-05
2.99267166863418e-05
4.09988174665202e-05
4.77822215404959e-05
5.64576912068196e-05
1.45400154336453e-05
5.93391520527624e-05
6.85047094035121e-05
6.45082941806788e-05
4.73325176810159e-05
8.50775243838984e-05
2.65122119884969e-05
6.19250853826462e-05
2.51881984102075e-05
5.26363394868676e-05
7.04730348312985e-05
4.01378618540641e-05
6.90465195664606e-05
5.86707226583668e-05
1.64872628057766e-05
-5.39271062320575e-06
4.73282748667577e-06
4.23407497267707e-05
-2.13152556702663e-06
5.848094468152e-05
4.48070535254325e-05
5.54740602318126e-05
6.84034602159439e-05
3.20733238741357e-05
4.24878617753475e-05
-3.81363616363077e-06
3.9656826096853e-05
8.32006453283356e-05
3.35196529421045e-06
-2.11369339935976e-05
3.72019924230339e-05
2.38877378050248e-05
5.91477475911813e-05
2.40655106810238e-05
2.08358526130154e-05
8.66425373979226e-06
1.68836621305919e-05
2.42312337930538e-05
9.16244833130356e-06
3.64964006722936e-05
5.44448643884939e-05
4.28421133240287e-05
2.9338155421504e-05
5.09809227540305e-06
3.70068724118481e-05
8.08681906278675e-05
1.97606998477752e-05
5.02229407482129e-06
7.23361397178145e-05
3.38235551203884e-05
4.13814650263383e-05
5.58779628853439e-05
5.14438280798079e-05
4.66156457819036e-05
4.09845302274753e-05
6.46111827647494e-05
1.52146052200942e-05
2.35864880068004e-05
5.17140520340096e-05
2.13028007209011e-05
4.61448597928379e-05
3.22105871980067e-05
-8.09314620370637e-06
7.76748330204836e-05
3.78553948621595e-05
3.38406905553265e-05
6.68651390917437e-05
4.72670430090141e-05
1.86618921320098e-05
2.48470606501948e-05
3.87879158142157e-05
9.46155508509046e-06
-5.19210473860953e-06
3.59291822486862e-05
3.89368592380782e-05
1.63121097586245e-06
3.49718180538227e-05
-3.85895988778602e-05
4.10891605338315e-05
2.51640407988863e-05
1.10841659610066e-05
5.44433281979769e-05
1.52814924307989e-05
9.71335166219694e-06
-7.17415622006409e-07
4.05562136184154e-05
4.2912145093602e-05
5.60336793981939e-05
2.91881410078092e-05
5.49826639149553e-05
2.07732506648825e-05
3.02593651140183e-05
5.39682304662334e-05
6.98214338414246e-05
2.99884140622745e-05
5.37586438992352e-05
6.26301744269009e-05
3.37987636541674e-05
4.02382351763133e-05
1.42853198579131e-05
5.5167045940833e-05
5.5773257539717e-05
3.19193797925337e-05
7.3839645956373e-05
2.78749871201047e-05
4.48917248194673e-05
6.19087027761497e-05
7.5218799306265e-05
3.97109992881835e-05
4.67765328236065e-05
2.5444658884701e-05
7.39245595202756e-05
3.29001773922742e-05
7.59032673831259e-05
1.53971110387281e-05
6.1160567079759e-06
1.58827466877993e-05
5.68967595649771e-06
3.15860998227251e-05
1.05248478864791e-05
4.37920124202264e-05
3.13185854815512e-05
1.68648643520848e-05
2.27044619891053e-05
6.18040665210091e-05
4.28493587081313e-05
3.27599626583115e-05
8.29230800869535e-06
1.49850826667853e-05
2.41594717034487e-05
6.1312927075034e-05
1.28879471937195e-05
4.60334887933446e-05
6.07043604913652e-06
4.9721097221295e-05
7.52245090370843e-05
6.10813777381671e-05
7.08774877182789e-05
2.97718365068788e-05
4.21473895808107e-05
5.70918943205826e-05
2.51608602344555e-05
8.71687639112509e-05
2.62220556946349e-05
5.75341952555325e-05
3.07535569804303e-05
5.01250773782249e-05
7.17526196332326e-05
8.75779251808262e-06
5.65392482823466e-05
2.80808447977673e-05
4.18648026181196e-05
4.33043184664609e-05
4.86990100566422e-05
7.77537097727424e-05
4.64054815680448e-05
2.54937045083558e-05
4.38808280551502e-05
3.05252829709582e-05
4.48576095973638e-05
3.71167127627769e-05
-4.47894085302322e-06
7.85751410823418e-05
3.10153998194572e-05
9.23009986900511e-05
6.59777576420983e-06
3.48815200424621e-05
6.48154009432037e-05
5.97409160249204e-05
6.35970826074491e-05
7.38434065777932e-05
9.08727065692993e-05
3.7109141923607e-05
2.27647246875696e-05
-6.78592673244921e-06
4.31835004190013e-05
3.04090365232663e-05
2.82833302208669e-05
4.39408719745558e-05
4.80087089021329e-05
4.74626660115254e-05
2.9933084060034e-05
5.88933965658406e-05
3.60744407135968e-05
-3.84671133353998e-06
7.98475836680612e-05
3.56483929903817e-05
6.04731162483873e-05
5.44583212850446e-05
3.16232582403207e-05
3.26522376935784e-05
3.74197017547848e-05
7.30906800741199e-05
6.84581140500971e-05
4.44278406315205e-05
4.43297152510445e-05
5.91166509553112e-05
6.33924941289663e-05
2.67018758347831e-05
4.83957746727356e-05
1.21328258329845e-05
5.65256036324869e-05
5.5209814339741e-05
5.16134755679678e-05
4.17549078269132e-05
5.91765002940381e-05
-3.84030755460185e-05
2.92001058379847e-05
2.33114494660042e-05
3.55813691270015e-05
5.54633963831251e-05
3.03703679217588e-05
3.95115456773781e-05
6.4759142677735e-05
-7.16400978145031e-06
3.1626297454431e-05
5.39365123025833e-06
2.2876896295567e-05
6.47437781644496e-05
3.24557696356413e-05
4.24550762691365e-05
2.23814687358454e-06
2.63797528385311e-05
4.19477122001415e-05
-5.52315075605202e-06
2.44570923805065e-05
6.43550414340032e-05
3.27137744788843e-05
3.54966898366738e-05
4.35204472056504e-05
4.49727818476416e-05
4.64194056699482e-05
4.72457127950494e-05
2.29811510202465e-05
6.7451251354039e-05
6.3881953024707e-05
3.94113603197408e-05
9.42044698165979e-05
5.65131288836301e-05
2.16074900286405e-05
5.88190671389418e-05
1.53288915378377e-06
7.06787788384699e-05
4.12051324997153e-05
3.47694933228622e-05
7.77197836293534e-05
6.35190004165201e-05
4.10486315167458e-05
5.37865138777915e-05
3.82920702951699e-05
6.76408763477802e-05
3.39534477233781e-05
5.69386321336346e-05
6.68943225515609e-05
2.88590862102253e-05
4.34361936704529e-05
4.36992951221991e-05
5.19500825887789e-05
8.45237874121383e-05
5.25015679691442e-05
7.47843310684188e-05
4.34773958714065e-05
3.28287310562008e-05
7.74827413172517e-06
4.49258213949648e-05
5.7416538264618e-05
6.35659896358812e-05
4.35336141748915e-05
2.794339953899e-05
3.09185272336092e-05
4.16384741615373e-05
3.97580020467914e-05
7.89811481735586e-05
2.21330565033227e-05
8.38175849331361e-05
-1.33392943030455e-05
3.72724721012402e-05
-1.40547000615746e-06
4.20434469850911e-06
0.000100017220409278
3.54255551138278e-05
3.0797541521253e-05
-2.95845324353533e-06
1.53321824659897e-05
-2.85721561463241e-05
1.51367676577927e-05
3.47819097480438e-05
9.12794198316361e-05
4.88516446372529e-05
3.33681284634997e-05
-3.71860801832785e-06
8.54153879033091e-05
4.92177607656642e-05
3.79578327062165e-05
1.67201609960364e-05
4.65889107960327e-05
-2.58503098838082e-05
3.55647739447654e-05
2.325602973133e-05
2.34472012621309e-05
3.79841872965186e-05
2.87493022507425e-05
6.47145652734487e-05
5.11317413195805e-05
3.66117209093509e-06
-6.38931355465101e-06
3.34747089105932e-05
6.36680249121166e-05
7.61915745377151e-05
2.9988334894956e-05
1.57542028439291e-05
-1.23870261813446e-05
4.91799878106351e-05
2.37314091612628e-05
1.80907960289032e-05
6.3740041066116e-05
4.27952031033262e-05
3.23601621635216e-05
3.77952244321606e-05
-1.42994796845747e-05
6.99363435862532e-05
3.74567524347153e-05
7.24456474665208e-06
2.79405854370022e-05
2.42830234254729e-05
3.31225894501991e-05
1.67690454542322e-05
4.13919486916261e-05
4.76443450919564e-05
4.49725940166479e-05
3.72199779888951e-05
5.63377599782299e-05
5.01825533677716e-05
6.07359387683369e-05
3.16942019785082e-05
4.5982406903173e-05
4.31447119503246e-05
3.16202844744268e-05
6.39622870872623e-05
7.29836942378525e-06
3.71492363995852e-05
5.48622988651121e-06
-9.26408383920972e-06
1.29159934100828e-05
5.31932551358978e-05
3.24130338053844e-05
7.02326402472769e-05
5.7755818041892e-05
5.65871451483618e-05
6.79260568813182e-05
-4.67340835499039e-08
3.98748379283399e-05
7.32317198723602e-05
1.85815811503669e-05
2.42830258694824e-05
2.06247127039535e-05
3.75159385867338e-05
6.94102945688219e-05
2.86394515282489e-05
-4.80811267675702e-06
4.89995994518268e-05
3.01015875650399e-05
4.24409860104971e-05
3.34468433724212e-05
5.86317441353393e-05
1.70761940921708e-05
1.23860618652443e-05
4.0064684590518e-05
2.09706623531296e-05
6.93122584289641e-05
1.53216973683122e-05
4.30701941886797e-05
5.75240093344907e-05
9.52823825530577e-06
1.20062510404564e-05
7.72182548474206e-05
2.94325958611045e-05
-3.89263845507342e-06
4.95893962693474e-05
4.50615715747528e-05
3.63830231297263e-05
6.41363318642117e-05
4.50627828775568e-05
3.06592035884393e-05
6.85556012849618e-05
1.54857066620789e-05
1.79399248714189e-06
6.17455914689541e-05
7.3174080844663e-06
1.29941592210932e-05
5.44404636723258e-05
4.33350358439237e-05
6.24564585521055e-05
3.03492153144567e-05
3.77161574335962e-05
3.0460767703356e-05
7.0556838665693e-05
4.67061925185009e-05
5.6100999760118e-05
-4.18142481770497e-07
3.03947044265173e-05
5.78494323215409e-05
3.76778317032414e-05
1.25372218475064e-05
7.94308497779069e-05
6.77320101860359e-05
2.38109798370055e-05
2.04149279142477e-05
4.88150053211473e-05
9.05813556695186e-06
8.50156337133766e-05
5.08622612325618e-05
3.11552901318174e-05
8.32808590014205e-06
-6.39972839704169e-06
2.639085706192e-05
1.02218516802815e-05
6.35044265958655e-06
5.16588008203195e-05
4.22787027888998e-05
2.57263096978263e-05
5.02878640272449e-05
2.38649639228111e-05
6.64863710406283e-05
5.3073449868617e-05
5.01613103865143e-05
2.95440253949476e-05
2.80744979983875e-05
2.61764980014362e-05
7.94688519836043e-05
6.84898202183894e-05
5.64561873504582e-05
5.16034987804268e-05
4.91227518082994e-05
1.74660468692011e-05
-2.2445752909218e-05
5.46848159318454e-06
3.4286869120653e-05
2.64051483790802e-05
3.07425070769331e-05
1.25106569254259e-05
4.72896416859008e-05
6.55895748373446e-05
1.25780978183216e-05
3.15819809255565e-05
2.41144656428332e-05
3.03123405667161e-05
2.00584940225674e-05
3.01960190320716e-05
5.31931588374374e-05
-9.16298438610347e-06
6.59269875478701e-06
1.95473094933089e-05
6.78254842408536e-05
3.76519118017027e-05
1.91967039149784e-06
0.000103242548184367
1.55856509686549e-05
8.40880535188584e-05
3.5649386929358e-05
1.57227093391184e-05
3.98991582638305e-05
1.93543989922717e-05
4.33878485303546e-05
4.28113981536849e-05
1.50550911701977e-05
2.97072462065689e-05
4.90101911016609e-05
4.15989766972279e-05
2.13283780056571e-05
2.81009327704291e-05
6.42455385585585e-05
2.78339265718972e-05
2.5832167297793e-05
4.33735893065046e-05
6.84825209007988e-05
4.8408010334725e-05
3.43483693953331e-05
9.26441222245118e-06
1.53958700876381e-05
4.63166028404129e-05
6.78458501407724e-05
4.72535317784054e-05
6.71025874142439e-05
4.1245193830659e-05
5.40673449417886e-05
3.49147631968415e-05
3.58768990428523e-05
2.27032164703259e-05
4.13330099674546e-05
5.63682194580273e-05
2.61930878772602e-05
2.85245761927983e-05
6.88213994499291e-05
5.36642566398681e-05
5.1737580032252e-05
4.21465301478354e-05
5.13378200040316e-05
-3.66943738326219e-06
-5.97377199703437e-05
-6.77943388146897e-06
3.41081321212186e-05
8.0493518453471e-05
4.81753257293126e-05
2.52977900649724e-05
9.00723313296147e-06
6.23542821061154e-05
4.08363668388396e-05
2.59737908104191e-05
2.13462505909053e-05
1.13863860471612e-05
3.00419423367502e-05
4.06995965140338e-05
7.39110293306076e-05
2.39697569551561e-05
2.83905779338756e-05
4.81158926354773e-05
3.08374789605163e-05
4.87403606169558e-05
5.3985490814284e-05
5.81381715446747e-05
3.48381518816779e-05
2.76131350061694e-05
4.26692818920674e-05
7.67881951633341e-05
4.72986761280916e-05
1.24219808319072e-05
3.77810158269417e-05
1.65822590904084e-05
6.13283522872468e-05
3.21256210178634e-05
4.24956331694106e-05
3.34230927476079e-05
5.28730921502339e-05
5.85943536305552e-05
2.16360388220388e-05
4.91738707747072e-05
4.46709711971315e-05
2.01496179331309e-05
4.00999712960985e-05
4.76730615982351e-05
1.74599237494633e-05
3.0896989434735e-05
5.91213203557307e-05
3.87146103269833e-05
1.62686627413105e-05
6.04247785298287e-05
4.33915612530448e-05
5.10183276178235e-05
5.7865599927276e-05
4.34891529580807e-05
-3.71114098790299e-07
5.92818124456497e-05
5.67164025896105e-05
6.91717970100765e-05
3.92281203499838e-05
1.9446036704406e-05
4.85936130903847e-05
6.61279779422998e-05
9.40425222431224e-05
2.55681773569176e-05
2.26843553291074e-05
6.10107367462948e-05
9.54608527516537e-05
2.92212874609201e-05
8.67576257683218e-06
6.72443015785508e-05
6.73537250261712e-05
2.04558193081075e-05
3.17313189419007e-05
5.09188490631453e-05
2.69766288609658e-05
2.38740731824209e-05
1.17301066863528e-05
4.00511027761157e-05
2.07658703279883e-05
4.16277389582812e-05
7.4100669997402e-05
4.1851057295361e-05
3.72395925195947e-05
4.35287368449183e-05
3.76394223185339e-05
3.4909944203009e-05
2.58822747300182e-05
5.04001078473245e-06
3.15211609643913e-05
3.95259674406998e-05
5.03792403174916e-05
3.70437448053931e-05
4.63892740889211e-06
5.9560954187096e-07
2.69282687465298e-05
3.88455694797394e-05
4.48630439745577e-05
4.04457635409775e-05
4.19272658223834e-06
4.57150014878081e-06
2.1958457440194e-05
3.69311160418808e-05
3.02404817772324e-05
3.49779404302682e-05
5.55816295342614e-05
5.33820407414007e-05
3.58769816326196e-05
5.5916520034111e-05
7.36859640701555e-05
5.92808197998746e-05
9.21917756210098e-06
7.23143479052695e-05
4.62247411277224e-05
2.81460320623773e-05
4.11221861556937e-05
4.96276270089729e-05
6.51407590850161e-05
6.29365065525306e-05
5.40985068708803e-05
5.80147645757297e-05
4.82326942961038e-05
7.54589649164013e-05
1.82081486465062e-05
3.44814604278709e-05
1.66976465011202e-05
3.3799659940417e-05
1.88096534495595e-05
2.30576811734916e-05
1.78100063201783e-05
3.07633243344554e-05
5.65735450822554e-05
5.5724295776368e-05
6.07821318957704e-05
7.89566380484191e-05
2.10248143844622e-05
3.2749886121465e-05
3.92130071238461e-05
4.50552033309292e-05
5.23418820673322e-05
3.82175103928343e-05
6.50451374908691e-05
4.75407902285804e-05
8.93493046822056e-06
9.2793068406547e-06
6.13157727842984e-05
1.96486675869848e-05
6.39920111290067e-05
6.87562457508379e-05
6.42438450758469e-05
1.63858037231591e-06
4.65001367160269e-05
4.01290561756624e-05
4.17532005654872e-05
2.99565213629286e-05
2.95259296808817e-06
4.84371192107807e-05
3.66005000743162e-05
1.58295821776554e-05
2.11092983162484e-05
3.74399085070707e-05
3.09588583821167e-05
4.99054021507663e-05
5.73649166300282e-05
3.19600477611383e-05
7.54128669736852e-05
4.73655473018712e-05
1.24262063582524e-05
9.78925309171758e-05
6.10550257750121e-05
2.83906827806991e-05
5.51015960165249e-05
0.000105696753192008
1.47803819107659e-05
4.72001549672131e-05
2.05309682690145e-05
4.58400867561095e-05
8.52595078991424e-05
4.15595312273829e-05
4.51752016753407e-05
4.46431955305169e-05
5.85384153713804e-05
2.54007218841008e-05
2.50712256374577e-05
5.1984516409484e-05
5.46106274168507e-05
2.81551596119508e-05
5.70539168521661e-05
1.00223308302808e-05
8.01338309015791e-05
2.54542624951992e-05
4.400810835493e-05
4.01931778224095e-06
5.68080737090765e-05
1.89212078995944e-05
4.44792750942008e-05
6.20756371231142e-05
6.91451662084238e-05
7.51502780086734e-05
2.86643522984269e-05
4.88092344695844e-06
4.51156217871366e-05
5.0775187358243e-05
4.03849045048755e-05
8.57134227905336e-05
5.7869891934914e-05
-1.24074186808805e-05
5.00478111058154e-05
4.82554286240739e-05
4.60279399662294e-05
0.00010795272871041
8.68049892462377e-05
2.7826230943327e-05
4.78513254771967e-05
2.66171847904483e-05
5.36801222325506e-05
4.83924318381601e-05
5.79062727618609e-05
5.51734355457204e-05
2.7343184072567e-05
3.44447891795917e-05
7.38313121306114e-05
7.52681308107201e-05
7.26104050607334e-05
2.32229032736417e-05
4.36164531214938e-05
-1.28500415713717e-05
3.48227101155938e-05
7.28060897528403e-05
3.48969865154204e-05
5.35299764830235e-05
5.60317955701219e-05
2.91605783956267e-05
1.21081015174e-05
4.29279335092575e-05
4.77764551916838e-05
4.8816429034118e-05
2.60035527346328e-05
1.33546911926283e-05
4.88984041074645e-07
-3.36142338652963e-06
2.51798987813276e-05
3.77720204339838e-05
-3.70240491298474e-06
2.17569677330659e-05
4.10726421940752e-05
1.07738958318113e-05
6.95971474993389e-06
2.2542398350682e-05
-4.83400225422585e-06
4.39387804046353e-05
3.64845047381961e-05
4.98067773476095e-06
5.75455125314706e-05
1.48865658322045e-05
3.97277882699697e-05
9.62762987301598e-06
2.67241950905984e-05
3.25769620914807e-05
-7.10449723049874e-06
6.38315180301665e-05
2.94241799522157e-05
6.20886897603776e-05
2.53115888698049e-05
1.31610341292458e-05
8.74112880082902e-06
4.28491627067716e-05
7.03675180726262e-05
1.57151051399989e-05
5.80679481434029e-05
4.48172586361087e-05
5.73696131441709e-05
5.69909953395592e-05
2.4226304623184e-05
3.62437809409275e-05
6.38293130879481e-05
2.85869597834969e-05
-1.56031828168772e-05
3.69519530469497e-05
4.00027923545436e-05
3.50508669400339e-05
2.64936525578359e-05
3.06062402687856e-05
3.36913024714417e-05
2.79582347340453e-05
3.58607398994169e-05
3.81548428211705e-05
3.84893015673061e-05
5.05155260323217e-06
4.55387376588749e-05
7.44429869025884e-05
8.49028136467354e-06
7.71281866423443e-05
2.55209055606201e-05
6.04473791019137e-05
3.40551104818084e-05
1.74536591123312e-05
2.46669343941182e-05
2.82745223651568e-05
2.41760549481132e-06
6.59926851497367e-05
3.23727477187898e-05
5.31495192045591e-05
5.82979254943298e-06
2.93892421871505e-05
5.00045217298703e-05
5.27043517437074e-05
5.61272350505779e-05
3.62735942426694e-05
5.83856757433868e-05
3.12876656765879e-05
6.65623602279776e-05
4.57688610931934e-05
7.45279061810027e-05
5.47426553340314e-05
7.74841383346185e-05
5.65400735326486e-05
1.76731373239372e-05
5.57079621523107e-05
4.62975794120852e-05
5.48315819871211e-05
4.88305103679527e-05
4.54258763299685e-05
2.85879405301714e-05
3.86218517707404e-05
3.39886595603313e-05
6.05624612440248e-05
5.33168284769418e-05
3.81085104862903e-05
6.0942813341254e-05
1.06161725752829e-05
3.85626918550282e-05
9.19333387995227e-05
2.23361983666255e-05
2.89869949498553e-05
3.07894473450961e-05
7.0568026535019e-05
9.29009707009096e-06
4.57703766872938e-05
5.01268314937206e-05
6.15156782088261e-05
6.9349326595517e-05
6.25605409160858e-05
4.24443483915167e-05
6.21795546784368e-05
3.74323179559251e-05
3.54919468019426e-05
2.18425402143461e-05
4.97341593278216e-05
4.95136143249953e-05
4.5099466461939e-05
3.94086840801749e-05
3.00077221703382e-05
1.82189683515083e-05
3.86379429790193e-05
6.09297113882678e-05
1.86709803424504e-05
3.35925242207881e-05
5.04885026470827e-05
7.63375677402982e-05
2.95154330428948e-05
2.78378884821997e-05
6.70432485708213e-05
1.76653188983519e-05
1.33138508503345e-05
9.05282801840362e-05
5.49646767584374e-05
4.52954391831599e-05
5.7619575984303e-05
4.18275192216193e-05
6.41096431456734e-05
7.44066896785643e-05
2.76077507407909e-05
-2.36818934155476e-06
5.37136263130785e-05
6.66275093659443e-05
3.71953211809362e-05
0.00010239503264754
2.26664352456954e-05
2.25101874511123e-05
5.3194104553164e-05
4.78295217960877e-06
1.21467165175325e-05
1.36984614531445e-05
1.11472456638528e-05
1.23531603945705e-05
5.07315042112023e-05
3.05340206762485e-05
7.3114510264872e-05
1.15942687871206e-05
3.73830774406171e-05
1.30748339736094e-05
1.25380905266559e-05
2.53169742933909e-05
4.23230997382791e-05
1.17703819917318e-05
2.44259872475625e-05
3.19881040619498e-05
5.12504573228929e-05
1.45452715472255e-05
5.77016178205881e-05
1.75113941979104e-05
-4.39240730162929e-06
1.90109185864614e-05
9.02299322866169e-05
5.89928507322037e-05
2.09566188139219e-05
4.40921376421819e-05
3.78938446499626e-05
3.99597948229153e-05
3.16214861625061e-05
8.07590474551283e-05
1.81378145909126e-05
6.86939157427621e-06
4.09307966588052e-05
5.2910730203559e-05
5.07395863338966e-05
4.68831665471966e-05
3.59063441533137e-05
4.64053291601094e-05
1.98255868582144e-05
7.51677207495681e-05
6.634612888018e-05
2.61566164899174e-05
6.8268410803163e-05
3.33940924303651e-05
7.53082182709735e-05
3.12877885218269e-05
-2.51912523161134e-05
3.67057508387413e-05
5.61749475194288e-05
4.0990535747595e-05
-5.41132149755248e-06
1.77397664784722e-05
3.26781558355842e-05
4.06338398969974e-05
6.58779865867952e-05
2.10028960905093e-05
4.02493227115403e-05
5.80175950459809e-06
4.94004681084998e-05
4.11982752147203e-05
3.3086616480957e-05
3.94883688462697e-05
3.55435927574024e-05
3.40407068590947e-05
1.87317083522751e-05
-2.12051548467984e-05
1.82211105636826e-05
1.44659621362541e-05
2.50003334401535e-05
2.84066952518824e-05
4.6170158156482e-05
3.73021182333031e-05
2.25712635354169e-05
5.34668872092499e-05
2.48226927740422e-05
1.75913507878644e-05
3.36721942676232e-05
7.85949962894335e-06
5.42107943032154e-05
7.36951025019174e-05
2.2205396564691e-05
1.45541544143395e-05
5.18228852378778e-05
4.10811207575871e-05
5.8512054396451e-05
2.86067832342839e-05
4.85914474583159e-06
6.27062442977598e-05
6.42862340143457e-05
3.36877741426728e-05
4.16393053222807e-05
5.98552689766607e-05
4.38073668688661e-05
4.69420891619158e-05
6.00897269674527e-05
1.23536027848401e-05
6.07728279382987e-05
-2.6433709201441e-06
2.00001147745357e-05
3.44064826482529e-05
2.61044084372044e-05
6.29925305690861e-05
3.46434779336113e-05
-1.41279268986718e-05
5.49604867534729e-05
1.80770503482998e-05
3.00125450084807e-05
2.1482010970305e-05
4.36742789829715e-05
1.52537672063251e-05
2.40790927373821e-05
4.40165481107932e-05
4.12587883874504e-05
2.93104943213917e-05
3.04590424265502e-05
5.06888520922888e-05
-1.15266297396084e-06
8.15985048747968e-05
4.48519769214166e-05
3.63838973482919e-05
4.04476187665648e-05
4.16121345452933e-05
2.79631790500274e-05
5.63863526565766e-05
1.89553327857427e-05
6.15704856052405e-05
4.55217938284827e-05
3.6743483504035e-05
4.31898530874883e-05
7.73460011356577e-05
0.000104784776813298
2.61689250423662e-05
3.05700667119961e-05
4.83415430347994e-05
3.87891906625797e-05
4.5198343810254e-05
4.19289958811345e-05
2.88376714918572e-05
5.47845477375712e-05
4.24498457860561e-05
1.33333631407697e-05
3.19582884296187e-05
4.19474459431034e-05
3.7925814604893e-05
1.38066407587703e-05
-7.5436192077296e-07
7.50414891450003e-05
4.53283056163973e-05
7.63586231114335e-05
-4.94299922744523e-07
1.27189888375453e-05
2.58579946798974e-05
6.92748680142207e-05
1.23483619593102e-05
-3.22190550938773e-06
4.61500635248184e-05
5.63940324262482e-05
4.7415283851527e-05
5.60116422930257e-05
7.53608419927797e-05
1.77796042688496e-05
7.02874789171888e-05
1.05996963697169e-05
3.88653908144903e-05
9.60914577107481e-06
3.41723769482246e-05
5.15567084433078e-06
7.68913087822242e-05
6.77160573524518e-05
5.84107214610825e-05
6.04865487772728e-05
8.52775328269399e-05
4.65971431063972e-05
1.30162075703337e-05
6.57623026089846e-05
1.36834823170557e-06
7.6706000017044e-05
1.46812584473101e-05
3.31284094460486e-05
3.66638619339872e-05
0.000105674211930092
2.67039743069075e-05
2.99942389890614e-05
5.83029504872065e-05
1.97250827495096e-05
7.16927360120094e-05
1.78560541662641e-05
1.4562723540183e-05
2.90236030534728e-05
2.42716458376473e-05
4.84334221734401e-05
-6.66805383149332e-06
6.5352174834687e-05
3.70990308765578e-05
3.97285953248123e-05
7.37488160093486e-06
4.45211002577325e-05
2.35295384564604e-05
2.39939239789197e-05
2.4028258644175e-05
2.26903092738009e-05
5.13122342848165e-05
2.08056297157989e-05
6.99498255811971e-05
2.25434438079784e-05
-6.2324214634888e-06
2.8185430018566e-05
4.14644020992468e-05
6.06870837562212e-05
2.82582758481855e-05
2.74353027303025e-05
9.21239785307526e-06
1.16874354646264e-05
6.84175494578864e-05
1.557390710852e-06
2.45557337310174e-05
5.30502461906362e-05
1.98760908574889e-05
4.52653376545877e-05
5.98061667921027e-05
3.20034492375585e-05
4.34841839709113e-05
3.85720167951609e-05
6.6581179027787e-05
3.90362739878889e-05
5.00471196702803e-05
4.40722181702216e-05
6.29607917513606e-05
1.78287299386819e-05
1.40164415522635e-06
5.74692649402203e-05
3.36563703823036e-05
-4.28063598007096e-06
3.8619674401863e-05
7.44298618385179e-05
2.61969348740146e-05
3.55455249355475e-05
3.90657935357789e-05
9.97168009159592e-05
-8.49066819506853e-06
6.78299908455614e-05
2.67849468098365e-05
4.41528511634416e-05
4.45585915359093e-05
5.10984405386534e-06
2.58883118821864e-05
2.79079767711613e-05
-1.09104973406223e-05
5.33798643346655e-05
4.59047217354196e-05
4.46926008062013e-05
3.71581919830029e-05
1.78020932258202e-05
2.86235642900696e-05
8.7290290903078e-06
4.24430772651995e-05
1.6266088627778e-05
2.99825231487488e-05
8.50804850378954e-06
6.36352650552367e-05
5.77700492753775e-05
4.20246703097669e-05
4.93765884991247e-05
1.87345325563042e-05
6.593659892236e-05
3.39906846831115e-05
5.71256894667735e-05
4.57481992651992e-05
4.68799029303196e-05
6.83005184120644e-05
6.13738121287913e-05
3.11835474190501e-05
5.29894870289508e-05
5.84332267006838e-05
8.08514519191297e-05
2.66815150678346e-05
5.74213115132866e-05
4.93253699953395e-05
2.33574922888273e-05
5.39968882137437e-05
1.12742758483259e-05
8.09314079275479e-06
5.24416639886762e-05
4.62867679751613e-05
5.11753070685545e-05
1.49051084749543e-05
8.33624140380569e-05
-1.15348546206705e-05
7.19360964523402e-05
5.82699720098358e-05
2.27199289525246e-05
6.73562814572916e-05
1.79603956499495e-05
3.75253372924198e-05
2.76390725209624e-05
2.21526631082759e-05
3.09551747186084e-05
4.44714449259121e-05
7.06522809142859e-06
4.19595116884058e-05
3.54896492898572e-05
2.7101079289e-05
5.62744293066019e-05
7.23201785560267e-05
5.58775995992933e-05
3.88038828110608e-05
4.80878351442405e-05
4.3957765265448e-05
5.85109797742904e-05
5.91532032057241e-06
3.41944376041097e-05
4.96883367547395e-05
2.61219404047901e-05
3.08835319016475e-05
7.36673022000393e-05
4.44092742265947e-05
7.68624646382941e-05
-2.01037842492792e-05
3.25248531459888e-05
2.42121497922171e-05
3.10372759551172e-05
-2.39474523763946e-06
5.2476385807381e-05
1.75533771354531e-05
0.000102338356369627
8.17949106396366e-05
5.84606325532189e-05
3.03913409285412e-05
3.12938973308679e-05
6.20898044746663e-05
-1.32922809010696e-07
4.03907872483954e-05
6.18687196379736e-05
5.66211074328543e-05
-2.19808822753884e-05
4.19690487864289e-05
7.95768428960269e-05
3.93287851533596e-05
5.9108226414139e-05
9.60496620525757e-05
-1.73549721587641e-05
3.57152614005515e-05
2.36655126266189e-05
-2.63682689921294e-05
7.20574840360412e-05
4.03775207512761e-05
2.94550690151565e-05
5.31271994163228e-05
2.81645804979308e-05
4.10194046204926e-05
6.09392013594696e-05
5.81560215864652e-05
4.62717442357584e-05
1.58176916041614e-05
1.75417494814266e-05
0.000102780862105171
7.69171946602392e-05
3.27263789805375e-05
3.19868380962209e-05
3.52177796419303e-05
4.42572190150936e-05
4.67254139607801e-05
3.75894869645879e-05
5.23740617697075e-06
2.88103140942566e-05
4.07732986568571e-05
3.48014289736159e-05
5.53892033953637e-05
3.0158702382934e-05
6.0947132957753e-05
7.9824248863916e-05
4.3179288838057e-05
4.39232608735995e-05
5.06723617714209e-05
5.44808105919652e-05
6.85639966227771e-05
5.42854078162788e-05
2.82636381090435e-05
1.5192390129554e-05
2.13500677421457e-05
7.38302894371086e-05
7.14821067979202e-05
3.90042616154861e-05
4.94766712787981e-05
5.42014732946913e-05
3.75827012550714e-05
2.20157085331732e-05
5.93638758772732e-05
-5.25446390973361e-06
7.01478650231717e-05
8.57534053943846e-05
2.17530772832611e-05
3.57989187897727e-05
7.70006354778483e-05
4.10069754928202e-05
1.95218433393703e-05
2.77624590783649e-05
3.55066535575491e-05
3.11266257974742e-05
6.3902273726844e-05
4.96825755817074e-05
5.33017959210811e-05
6.13719042392282e-05
3.75592538648206e-05
3.88921431947107e-05
6.20193538710253e-05
4.90882843699566e-05
1.0951618668893e-05
4.03096731083864e-05
2.85764594224504e-05
4.75276886316684e-05
3.955233484028e-05
9.62838659865526e-05
5.30741985741591e-05
3.69714798740121e-05
1.59263428955281e-05
-9.20395331152077e-06
2.39438916081291e-05
3.71024481516394e-05
5.41684193782745e-05
6.66395178291119e-05
5.00927062631152e-05
1.11511280923643e-05
3.11769566807296e-05
5.3068745024308e-05
1.69122418795816e-05
2.49773423829543e-05
6.39355603538339e-05
3.97091367156086e-05
3.57056782407076e-06
3.71756786435976e-05
3.54107193856024e-05
2.65458551354784e-05
-8.34773306122237e-06
4.26649311635314e-05
5.09326635790458e-05
4.38172470758171e-05
4.86785178919257e-05
4.23089369047236e-05
3.29807387617297e-05
7.28784057309181e-06
1.34305864201312e-08
3.80481977422069e-06
4.16188525779749e-05
6.45443714867579e-05
4.00782754227882e-05
5.25577785074771e-05
5.99068662422562e-07
4.41510588549483e-05
6.38396884594593e-05
2.06209993921191e-05
9.58839602532307e-06
1.62902505294802e-05
6.59200495816842e-05
4.2232500626664e-05
8.31380567920877e-05
2.31882491902967e-05
4.56980808621038e-05
3.37179527149572e-05
-3.34315646548379e-06
4.10075865166733e-05
1.53580489742235e-05
4.74239642894004e-05
6.85167263329706e-05
1.56234857545309e-06
9.25646914565083e-06
5.68060612265436e-05
-4.80760624827143e-06
5.27886052717812e-05
-5.37253778873642e-06
5.6239047563965e-05
4.40104208966837e-05
2.14069543347322e-05
5.23063135753134e-05
3.11269475492438e-05
6.3385260770862e-05
2.79970367080468e-05
1.31362113186233e-05
3.41631488522631e-05
2.21943212905083e-05
5.90295951512914e-05
2.8739605496472e-05
1.44257269152692e-05
6.43008289554228e-05
3.90870611160874e-05
7.89488139994333e-05
3.97496892227804e-05
4.5602608585775e-05
2.96084148481869e-05
2.3122404972543e-05
6.05098199047117e-05
3.18431746314278e-05
4.54004675057448e-05
7.14592358899407e-05
7.85713140192538e-05
6.23575427368394e-05
2.48009346262645e-05
4.35245594771782e-05
3.65919898692455e-05
3.67367897850737e-05
8.04505117885097e-05
2.03735225001969e-05
4.04024648596812e-05
9.57322181689921e-07
3.22080658948904e-05
4.61986336244896e-05
-5.10899554983223e-07
6.17772697427359e-05
1.20439725381684e-05
3.69456951775007e-05
3.37333376682111e-05
4.37955568429388e-05
6.4949751739166e-05
-2.65783314262096e-06
-1.36689915795913e-05
6.47725892562169e-06
2.39629902531167e-05
3.66552772359399e-05
1.09910876183468e-05
1.60269850433141e-05
4.07856258685225e-05
-7.78149747352044e-06
1.07786763094599e-05
3.56439112474581e-05
6.79832459981844e-05
4.73481484240452e-05
4.25104411430494e-07
6.20791761776299e-05
6.74456038217062e-05
7.42036197954256e-05
4.92105650771487e-05
4.06508919118894e-05
5.93163642972459e-05
2.54404330876153e-05
4.92828673092021e-05
5.48640752787242e-05
6.7740796346128e-05
2.34768499156139e-05
5.04901407897213e-05
7.7466167789693e-05
2.73169171103201e-05
3.88346663856213e-05
-5.10232391389996e-06
2.7101496259581e-05
4.57510445741435e-05
2.77213278216709e-05
8.39939484021417e-05
3.23681545422835e-05
1.89344000484924e-05
5.95018717878681e-05
2.62027329650664e-05
3.78061354849516e-05
4.68824355082943e-05
5.36823746691123e-06
4.63540989964826e-05
5.45212907620072e-05
2.45697918782591e-05
5.55825177465469e-05
-1.81130589208524e-05
8.95232352245679e-06
3.72101935233477e-05
2.2686368641266e-05
4.4549797689172e-05
4.02795024089693e-05
4.58487554369506e-05
-2.40544287414202e-07
5.72361288774623e-05
2.32826556150024e-05
5.00827955488065e-05
5.57241838044815e-05
6.78743935572018e-05
5.5251548478105e-05
4.2493192236839e-06
7.17938615976187e-05
3.74907601272713e-05
3.1760814737753e-05
6.45004303065626e-05
2.63404692122396e-05
4.39326637788673e-05
3.78501339896295e-05
1.6142627931698e-05
2.67692565157821e-05
4.0875368025545e-05
5.66039425541885e-05
3.60577222397217e-05
7.10406577695059e-05
1.62688021855183e-05
6.44466925827235e-05
4.73372848932668e-05
7.27006268957982e-05
2.72862548601862e-05
6.58681486126785e-05
5.01017398052853e-05
1.53751422852383e-05
6.76061219562844e-05
6.63539443779293e-05
1.70567663086967e-05
3.09102216831811e-05
7.07720924041094e-05
7.83566984063e-05
1.60890912452398e-08
4.11610381666593e-05
-3.35090365174204e-06
4.14768091619766e-05
5.39369513693363e-05
5.16279465114918e-05
5.8425507379218e-06
4.45506058699522e-05
2.5439650233529e-05
3.42458687137473e-05
3.56780220530001e-05
4.95005072663891e-05
3.02237594500941e-05
4.2774907833229e-05
5.40117129305892e-05
6.08170114975003e-05
4.66300917534019e-05
2.99045869547159e-05
4.97755408336424e-05
1.00029064722733e-06
1.45306685135739e-05
3.50119720473202e-05
1.80908735550915e-05
8.69710113396746e-06
3.10954456436171e-05
1.82878489473978e-05
1.28890581876415e-05
2.4117124866621e-05
5.98304623570439e-05
3.20198523120811e-05
6.95099604414625e-05
5.34308139766082e-05
4.18444371837319e-05
-1.85841487347141e-06
5.01260543647804e-05
4.10068929292499e-05
3.00727421786817e-05
7.23417419392829e-05
3.46174813328586e-05
4.75123164063751e-05
5.79500290188989e-05
4.76328594845718e-05
5.29680749488409e-05
2.46556002341747e-05
5.83931480177354e-05
2.68634403343814e-05
4.44874836522264e-05
6.89683878613846e-05
-1.26989341647309e-05
2.64282798409e-05
1.5123628188956e-05
1.26686435331364e-05
8.09266557541876e-05
2.24623353644298e-05
4.75589767114877e-05
2.08022359157336e-05
4.71264771940643e-05
4.2014973123727e-05
1.50078091814129e-05
-5.76823790455694e-06
1.85394922904398e-05
4.06852274016997e-05
5.32988020556441e-05
-1.35181348346034e-05
8.04161478416224e-05
2.91771338944665e-05
-1.6561266499628e-07
6.1319135043975e-06
3.46957004931069e-05
-1.4326117990574e-05
5.42954466878454e-05
8.97207260887806e-06
9.78770440138521e-06
2.60185122871008e-05
2.35775193718736e-05
5.05431204284548e-05
2.66177787771956e-05
5.16019907076639e-05
5.74868539429213e-05
-1.05836360291237e-05
3.13403034152208e-05
3.48765041785076e-05
7.84362447104381e-05
2.92789212914133e-05
6.45496790608676e-05
1.36035234466885e-05
3.74474200176181e-05
3.39185475796677e-05
2.89679166674457e-05
4.43814029358433e-05
5.89580288501551e-05
2.99124786829774e-05
6.13909802568808e-05
5.51643265617437e-05
2.19805451037437e-05
2.7574763090778e-05
6.65712825927617e-05
6.65665359632394e-05
5.1299699341368e-05
6.62647804230699e-05
4.62055751932219e-05
3.94047243463628e-05
4.76701585443493e-05
8.47432133901164e-05
4.42929788958743e-05
3.76898467631884e-05
2.39978327141192e-05
3.97582184563762e-05
6.63784199535532e-05
6.04073615455079e-05
2.09954795822696e-05
5.96047667376317e-05
6.79354403789358e-05
7.67431266430265e-05
6.64162088063081e-05
8.46951825995909e-05
1.28728061425597e-05
7.51369127072359e-05
4.25660363489141e-05
2.05177583987605e-05
2.63232118893892e-05
5.13665488616577e-05
3.91120883927938e-05
4.38740844079295e-05
4.45284985565928e-05
5.35115068067803e-05
6.98180546704759e-05
6.29842686990103e-05
7.2664393189564e-05
4.09369776510694e-05
3.95578993203949e-05
5.95411989116232e-05
1.63452701086805e-05
3.37213790800968e-05
5.80881765292923e-05
-8.78207944662435e-06
6.25870738907315e-05
4.58245332971163e-05
3.73401082204666e-05
1.38675470338332e-05
8.40021049120775e-05
2.94766796631264e-05
1.43899244468131e-05
1.08622847971508e-05
3.64838805184559e-05
4.01651290145914e-05
3.01847052182384e-05
3.9886943231997e-05
6.2854742040127e-05
3.31336030784936e-05
4.01359263619927e-05
2.0290841508865e-05
3.50911401181765e-05
7.41249201544326e-05
5.06232522492847e-05
3.70991158359981e-05
5.16311328614621e-05
1.64423063128284e-05
7.2058267259441e-05
8.91684828441673e-05
1.20360349214673e-05
2.95345128082538e-05
3.67007056111389e-05
-5.89010356360233e-06
5.71681418067729e-05
6.83771076477895e-05
1.33449925535103e-05
0.000100215747836155
3.36367829731363e-05
9.9504251930545e-06
4.28098581852995e-05
6.19696436826886e-05
4.13737726808277e-05
1.63300581113008e-05
3.0516113398813e-05
1.88087165932919e-05
1.67414615118705e-05
1.66946243705902e-05
6.04629437458995e-06
1.69099291555415e-05
3.41066505673584e-05
3.80328763433948e-05
5.02889275240155e-05
1.78364799269324e-05
1.76342817498753e-06
5.00417003816031e-05
5.3164302314021e-05
4.16740512505344e-05
4.14135229672956e-05
5.59141768565627e-05
1.07965853686665e-05
4.73288278054173e-05
6.02327263705227e-05
4.2777454550618e-05
7.54336600367147e-05
4.21993157641064e-05
6.96621577140351e-05
5.18740770971599e-05
3.24360650607452e-05
3.2249280829791e-05
5.73628220674356e-05
5.88201601937018e-05
5.75446367385636e-05
2.84972224314737e-05
9.9879875166814e-05
6.74724701521742e-05
5.63265802959174e-05
9.27476841134209e-05
4.12150663762605e-05
3.97344634610269e-05
3.12255597312643e-05
1.79467456921503e-05
3.86345056003805e-05
3.33138376237984e-05
2.73681992405584e-05
3.35070294589179e-05
6.63782307837657e-05
2.55130729290899e-05
6.42987862093081e-05
5.58762919002913e-05
4.23458116449701e-05
6.41796568278495e-05
2.0036533986257e-05
7.71805153718127e-06
1.77266536144412e-05
1.95886659077192e-05
6.67443533386799e-05
4.2285261564975e-05
2.59023978626574e-05
1.1797533537957e-05
-1.41099912089288e-05
3.50535448545488e-05
5.55599433642743e-05
8.1429994459477e-05
4.52940832680126e-05
6.89192113703577e-06
4.50560477196879e-05
7.03081912918757e-05
4.90583454974328e-05
2.7089328679014e-05
1.55589124794093e-05
3.31642651376805e-05
3.10635456979238e-05
3.03547202413257e-05
8.21079451444522e-05
2.65858104349051e-05
3.36889121971091e-05
5.55351498518347e-05
3.50127205370748e-05
4.22643726177731e-05
2.53867614942274e-05
3.19302478578043e-05
3.20442173565244e-05
4.8998661290269e-05
2.33352037480278e-05
7.34556711406796e-05
5.25038073438125e-05
6.54911640438682e-05
5.98834410332297e-05
3.32186617390626e-05
4.32562705427278e-05
5.18143981298876e-05
6.99357015386422e-05
5.38521512192917e-05
5.43278412213705e-05
1.48924957156915e-05
4.03689901284073e-05
5.92330938168507e-05
3.82211933768515e-05
5.83819413383582e-05
6.18961341661875e-05
4.16881305126836e-05
3.37664281871208e-05
1.08163368003525e-05
2.8476966891568e-05
1.94713861620938e-05
2.55837942467893e-05
4.42535708504915e-05
2.9921259821574e-05
3.87439506076148e-05
2.83751855255499e-05
2.53652396578465e-05
5.7736011792641e-05
2.99694525611497e-05
4.70856411167284e-05
5.64156756042713e-06
4.4098540171592e-05
6.92861377425786e-06
8.09779035779817e-05
4.18435724885209e-05
3.72942073663281e-05
8.70690439526897e-05
6.28196996913194e-05
6.5382726573888e-05
5.07234019160384e-05
1.11518510709084e-05
-9.59166087006455e-06
2.08012514786619e-05
8.53587984755009e-06
3.51776463972259e-05
3.61167799414592e-05
3.69137941598498e-05
3.58014258861348e-05
2.30787199195921e-05
4.17458798514758e-05
4.30967169287904e-05
4.8943743937639e-05
8.67336885077223e-05
8.31093977016668e-06
4.63606850319873e-05
4.88180915268523e-05
2.8711656932279e-05
4.52959197071358e-05
5.9284260425014e-05
3.15758838521225e-05
4.07084035259154e-05
4.25011088471261e-05
6.32349335655107e-05
5.69506895757032e-05
5.46585990842736e-05
5.24768910480469e-05
-5.77847359455306e-07
1.46169917384187e-05
2.40194712842209e-05
1.11976467116632e-05
4.87235074044214e-05
5.34583259387618e-05
5.1261703980298e-05
7.89211944269522e-06
4.5064305915032e-05
-4.27856621936523e-06
5.71564197578618e-05
5.67931581487533e-05
3.89360902676134e-05
4.87116845515316e-05
3.46890004706008e-05
5.48959736796635e-06
4.16905655906798e-05
6.85623260954936e-05
5.30253630679908e-05
4.70453637276865e-05
1.84021615388914e-05
1.58748643879859e-05
1.57080416615602e-05
7.6235965264241e-05
8.33878932333656e-05
4.14909217734903e-05
3.22765883305854e-05
3.64959279674006e-05
4.82440532892061e-05
6.91957949782746e-05
6.19633879716617e-05
3.28949955460872e-05
5.96580492788001e-05
1.96225050965327e-05
7.0372499281203e-05
6.48817686117667e-05
2.91179905018934e-06
3.18306315915347e-05
-4.41105770975863e-06
3.67493726657844e-05
4.8561367912492e-05
2.58931898838093e-05
6.1784733526425e-05
5.58218872212076e-05
5.59899061040071e-05
4.03791038230556e-05
3.55923388252784e-05
4.9397749931503e-06
2.78767759435622e-05
4.38348500367281e-05
2.60900681413915e-05
4.11640247296423e-05
5.18750641052145e-05
2.59448506308222e-05
4.7012559333151e-05
2.92702196695743e-05
5.50903728755312e-05
2.40791322767045e-05
3.18774356882069e-05
8.72798924755119e-05
1.49136604195004e-05
-1.05443263067856e-06
6.93425777262127e-05
5.6003797284042e-05
-3.20328465897841e-06
3.36434941123117e-05
2.11176665374475e-05
7.52488645223738e-05
4.31061465856779e-05
3.67205726714621e-05
4.58690661470704e-05
2.89903262763134e-05
7.25281042743743e-05
9.95447237279583e-05
6.01873174832576e-05
3.19265479601905e-05
0.000130567254269723
7.18800595476147e-05
4.51092906470338e-05
2.05780339971283e-05
5.13329217258678e-05
4.16278096698731e-05
4.14855799035316e-07
9.6410165526884e-06
1.68811676358014e-05
2.70944937900596e-05
8.49523099196921e-05
2.73053737745155e-06
-1.46469819403184e-06
4.39057484213426e-05
2.51485925995498e-05
-4.19411856742078e-06
6.94938455455342e-05
2.65037103259587e-05
7.11271579814267e-05
1.04713573315074e-05
2.62397524601817e-05
1.9257398000001e-05
1.75361087554442e-05
2.69978879782629e-05
3.73211802157183e-05
1.31966160618994e-05
8.09412003484983e-05
2.49355050944442e-05
2.74698702036851e-05
7.37613592826669e-06
5.14750098026166e-05
2.16869010282613e-05
3.47153292561597e-05
5.38387768691408e-05
2.89960623169999e-05
3.2530195694122e-05
2.08316282208415e-05
5.50270970104399e-05
5.13585565645479e-05
8.18644307174596e-05
3.16452695102581e-05
5.04837078266277e-05
5.73788541399426e-05
5.92744814244101e-05
6.59838159042623e-05
2.06020607312924e-05
1.9875163150711e-05
3.71464830696544e-05
3.22274810737278e-05
-1.26680414864892e-05
4.12636772991605e-05
2.97234269751753e-05
5.69952294301385e-05
2.7207083561514e-05
1.59171928611342e-05
3.82936893235274e-05
6.05974913272608e-05
6.51246008824984e-05
-3.05628346120016e-06
-2.8934895145145e-05
1.77609460060478e-05
3.59191812846805e-05
1.98723659364299e-05
2.35894877615492e-05
6.63466368640818e-05
4.20040076381914e-05
3.56015654750613e-06
9.32617163160796e-06
9.93616187522218e-05
6.11552056944832e-05
2.86975261728201e-05
6.90928744565228e-05
5.48921998870428e-05
5.83779984591956e-05
2.32070794611852e-05
4.75853747267585e-05
2.2176529672586e-05
8.72296304774349e-05
3.10343110503653e-05
-1.80357223698831e-05
3.47243903365778e-05
3.14024060240628e-05
5.50433328001703e-05
3.52240030533741e-05
9.50435034520041e-06
5.67354860033601e-06
6.34612368775959e-05
1.88533673330796e-05
5.56836817612067e-05
7.01374066761035e-05
6.89599608859643e-05
6.18106252331195e-05
-1.62906906290019e-05
2.6682314966473e-05
5.00811245996805e-05
3.42324482138153e-05
4.66955486860643e-05
2.33283202314729e-05
2.86240186895505e-05
4.96659228045536e-05
7.12338613177492e-06
3.61377084329669e-05
-5.81604149195635e-06
7.40216408763974e-05
2.85315397258237e-05
7.3603235269116e-06
3.45972458050596e-05
3.52806615319424e-05
5.63070929414697e-05
5.67632510529091e-05
4.78329463694815e-05
2.02637687834801e-05
4.97704934889561e-05
1.13068970136958e-05
3.20632736002304e-05
3.63475931609303e-05
6.49893748253854e-05
7.80038894349807e-06
1.27142847441422e-05
6.80550347374755e-05
2.80357942447079e-05
6.96591655796486e-05
5.89969950370987e-05
2.4425687625737e-05
5.97946286670032e-05
2.56371383391981e-05
3.27706582753198e-05
3.6935368413309e-05
5.50748424221322e-05
3.89192047722109e-05
1.34536194436629e-05
2.99478293524702e-05
2.9760859033346e-05
6.26752361640228e-05
6.07435588409713e-05
7.58430963451835e-05
5.09918434717994e-05
-6.61491030391841e-06
3.50962626762983e-05
4.97726746501885e-05
2.14931378136235e-05
4.86352704167901e-05
6.18494939315372e-05
5.96715979253271e-05
1.89351544410975e-05
5.53216468381268e-05
5.43640006032245e-05
3.7669196236412e-05
2.47026814503954e-05
6.77217667467294e-05
2.19423692136167e-05
6.62164218307364e-05
4.84090692961749e-05
5.07670901834921e-05
3.44933127647056e-05
7.57307770466518e-05
3.5755523985291e-05
7.86148349983885e-05
5.33966220394004e-05
4.7784872779361e-05
2.66732628762026e-05
2.54425052416217e-05
2.6633409487326e-05
7.4278529734197e-05
4.16533752106504e-05
6.75555396840987e-05
1.85399933697032e-05
3.35937630481773e-05
-1.27570546782621e-05
4.30733305839217e-05
4.01650959464613e-05
3.92941149247147e-07
3.39890558094054e-05
7.16992025385121e-05
3.12322638354228e-05
1.8313487654112e-05
9.81331823830341e-05
3.59598955855229e-05
2.59035586514106e-05
4.88053497426535e-05
1.98168072003614e-05
3.7273783383428e-05
7.44219703266657e-05
1.39969991880181e-05
3.57839066551449e-05
4.27145180702444e-05
6.30398620710182e-05
7.19248482867294e-05
4.3882908696438e-05
1.19872476744444e-05
3.37278133763777e-05
3.737369730273e-05
1.86794142632407e-05
5.97323007570096e-05
1.72975002285275e-05
3.94470123443373e-05
3.0161715870927e-05
6.48429457660149e-05
4.388992862659e-05
2.77900766758395e-05
2.45659796810835e-05
3.05523632821901e-05
7.71613220432753e-05
6.59074631051098e-05
3.10098133472967e-05
2.68427140531087e-07
9.31115615766319e-06
5.75775251433944e-05
2.77830904823611e-05
6.82377219618281e-05
4.22741222864002e-05
1.28377346369761e-05
5.57178033703591e-05
1.86336306436163e-05
4.43857663253386e-05
6.12846948407849e-05
3.5528060801759e-05
4.07072372292663e-05
4.01137490982926e-05
3.55628082684709e-05
1.45808041770461e-05
-3.42221685310916e-06
4.10504134207365e-05
2.12096904545843e-05
8.46337223932858e-07
2.92966228883656e-05
3.3027834064815e-05
3.74633116841113e-05
1.51778280677191e-05
4.70392042849102e-05
7.27748831066138e-05
8.50760522718381e-05
5.31016620817181e-05
7.31953877421357e-05
4.56405955386646e-05
6.59713880229166e-05
6.4856582720618e-06
4.01260954587734e-05
1.65711599907857e-05
5.71800641565528e-05
5.01330920094046e-05
2.79940851145206e-05
4.64228674996237e-05
2.23740908917181e-05
1.75030960559633e-05
6.18101086970106e-05
4.47726443554469e-05
5.25055558020206e-05
3.66173060792454e-05
5.2414063178561e-05
2.97590948887473e-05
2.20237172915443e-05
6.75815155982223e-05
-1.52840396016158e-05
2.36966113876036e-05
2.91106478071889e-05
8.96874302832126e-06
2.65423018415668e-05
-2.3762897170656e-06
6.14008034106978e-05
-1.79327436114516e-06
1.72159286471004e-05
1.5528108164939e-05
2.81386944078933e-05
5.71725349520949e-05
-6.02665399240312e-06
-1.2374307744722e-06
5.7634822248045e-05
4.7566327638996e-05
5.52061240864962e-05
5.36271845733308e-05
1.55740622533401e-05
1.38645884533269e-05
5.52545155058781e-05
3.82148035878927e-05
8.71635730012253e-05
4.39185326692432e-05
3.67167553170597e-05
3.20140963159561e-05
8.50358962521054e-05
7.60049812687065e-05
5.404051115417e-05
7.03891694661871e-05
5.66935371390408e-05
3.07893337097266e-05
6.91303187189292e-05
2.00209128902947e-05
3.27726065748731e-05
7.21247726683152e-05
1.18146143178357e-05
3.47965278552049e-05
7.99315582879836e-05
3.50818704512631e-05
4.9560232520692e-05
3.6274936426739e-05
1.3767732729015e-05
6.18896972022315e-05
2.0210621041644e-05
2.95388697776033e-05
-2.56704736028118e-06
2.20726617915707e-05
1.16889040543543e-05
2.13008224413143e-05
7.7127140973254e-05
4.76031025775819e-05
1.52419823452961e-05
5.94096015662029e-05
6.35976897800485e-06
4.52535711023632e-05
3.29340646037449e-05
3.26786882996298e-05
3.20061360505167e-05
2.65434753735864e-05
7.12939797426671e-05
4.79944864555657e-05
6.61211037670485e-05
7.83074242205014e-05
4.19909922322029e-05
9.50130082883236e-05
3.33911433560245e-05
6.99317194947813e-05
9.58020181759475e-06
7.5060554669504e-05
3.50725402403537e-05
5.17678614968468e-05
2.18235496797697e-05
8.26939804493456e-05
4.34786448114238e-05
2.04710764224503e-05
9.35921281709592e-05
6.34440927778558e-05
5.63645685238456e-05
4.4154345714539e-05
5.36346805458211e-05
3.53155894938189e-05
2.32848304591217e-05
4.92395160404647e-05
7.37606710355581e-05
1.04355965304045e-05
8.19261438750385e-05
6.98074395306508e-05
3.34303705841641e-05
-1.03894774226695e-05
-4.63456993634371e-06
1.9669640397444e-05
1.45857108901632e-05
3.4141228382539e-05
4.36238784644329e-05
2.21807352138806e-05
2.7008107696521e-05
3.58035643793728e-05
3.69481581784171e-05
3.33803945893101e-05
2.478542989869e-05
9.54471744876286e-05
6.67293335264379e-05
4.4892714621717e-05
6.3821866798404e-06
5.7088823099654e-05
2.5220493453719e-05
4.69731207801666e-05
2.18125596936971e-05
6.73907505817709e-05
2.3399602189106e-05
9.96334400548028e-06
5.68330398921103e-05
6.08990458837545e-05
6.09980414859645e-05
3.39782484856787e-05
4.91965360820978e-05
6.04867089271622e-05
4.69116777368262e-05
3.13860034832699e-05
5.04760239851174e-05
1.91991363325993e-05
6.0866583263062e-05
2.66781133440718e-05
-1.32181809592526e-07
4.27048006628088e-05
3.57625152960082e-05
2.87759692407623e-05
3.5062775713765e-05
5.5130007608906e-05
4.15613901050193e-05
4.57350680875472e-05
4.1999365407729e-05
1.7270821198254e-05
1.11000370148143e-05
2.67482479194681e-05
-1.68429093251648e-05
4.47876045253666e-05
6.68539141149637e-05
5.40358270324759e-05
2.7640065486984e-05
1.1229478875511e-05
3.17469790950985e-05
2.12748603720865e-05
-3.55666586681454e-05
3.82674795503765e-05
3.90701719402624e-05
3.76257802084182e-05
4.66019365203777e-05
1.13262311628331e-05
5.67378500980289e-05
4.22386869774913e-05
2.8745488081894e-05
1.18984269515452e-05
5.9360614313222e-05
1.28880378928161e-07
5.45152952542674e-05
4.07700421600559e-05
4.78987606895839e-05
4.17000522200423e-05
1.81361311805737e-05
7.4117573637241e-05
5.10876116582298e-05
6.44799094199525e-05
4.18163268856748e-05
2.61705461294705e-05
2.42320020570834e-05
6.4258836383615e-05
5.78355055245647e-05
7.9501159050125e-05
5.55057524415079e-05
5.24745475909035e-05
3.32560194116823e-05
3.38561010791209e-05
1.18320655156848e-05
4.42397188291999e-05
2.63493650214721e-05
6.88234947688324e-06
2.78274204154166e-05
3.0115467469452e-05
6.55766981667912e-05
3.00366484790208e-05
4.28697450728604e-05
3.20694961587939e-05
4.00440773586676e-05
5.67848021124074e-05
6.10449493087641e-05
2.98879383397636e-05
7.3490416698161e-05
3.18262531931502e-05
1.8812792475117e-05
2.96485718733945e-05
5.89822887387498e-05
1.14694769664511e-05
2.04925180175908e-05
3.62402805413806e-05
4.78750748308439e-05
-6.58319649503428e-06
2.12395081954884e-05
4.36510690450446e-05
1.6743843130739e-05
3.27826600259896e-05
3.18447399999381e-05
2.87503843143699e-05
4.35778487072503e-05
3.66093192249908e-05
2.00557053010353e-05
4.72996830492087e-05
3.82449323287104e-05
2.4718841031181e-05
5.39601607682621e-05
3.76021553739069e-05
6.41047234517112e-05
1.69582490006582e-05
6.20556061781072e-05
4.85912481025059e-05
2.9209186074449e-05
3.93518781270418e-05
7.37035534265926e-05
2.18055876074767e-05
7.6940705389717e-05
5.81673951081163e-05
4.32376348844545e-05
7.34221743868359e-05
3.73694184044466e-05
2.79332270740792e-05
3.35558940533347e-05
5.01329380098781e-05
1.46593522357764e-05
5.17768832820027e-05
6.62169205186954e-05
4.50876242867302e-05
2.64055326672696e-06
1.82064046777763e-05
3.13207181692245e-06
4.92442855774634e-05
4.21970987175995e-05
6.32352980918317e-05
2.16375575542965e-05
7.39500366098792e-05
3.14746951507544e-05
4.4381007735038e-05
4.16535401106367e-05
6.86139527493874e-05
6.73089786284262e-05
5.05839029975382e-05
3.94582433988907e-05
5.3061111659438e-05
5.31266159871411e-05
4.16682575021136e-05
3.85141981781502e-05
1.53526291368515e-05
3.08683856061678e-05
4.50539931422608e-05
-9.48300536730805e-06
4.26186161431514e-05
3.29793292583831e-05
3.1134782076034e-05
1.90437158701673e-05
5.25679531516887e-05
5.43580534497847e-05
5.22389228922697e-05
4.43893269197602e-05
5.72458198991784e-05
1.28430706635582e-05
-1.09472354444387e-05
5.0941406010197e-05
3.07126040730337e-05
6.29362822862907e-05
1.78678110483822e-05
5.73371143778127e-05
0.000100601789186082
7.79620841732105e-05
1.88741858721262e-05
4.07523848116806e-05
1.43896210404883e-05
4.85595269888986e-05
2.67375175108139e-05
0.000110938450934216
5.24672120910643e-05
3.78054852663891e-05
8.05735021683896e-05
5.12205719006677e-05
6.40297690453324e-05
7.96637568399369e-05
4.11577437246222e-05
9.80640144418395e-06
1.71092795512857e-05
1.92053274338125e-05
6.90595764837907e-05
4.95034021538794e-05
6.51105020631559e-05
1.14713332320226e-05
-2.22637027003488e-06
2.57145472535717e-05
6.59258491405033e-05
2.89999600925892e-05
6.12498173639262e-05
5.45833894240395e-05
5.55990808557689e-05
4.17095684909854e-05
5.66446938548698e-05
3.45252642953861e-05
4.29490449541691e-05
2.61135461264075e-05
1.70296450240483e-05
5.40582020642288e-05
6.41900531117743e-05
5.45712989136074e-05
1.00414958697008e-05
3.28920685584316e-05
7.16485582421381e-05
1.00847487693251e-06
4.85619029611883e-05
6.95549235521757e-05
1.77603115633354e-05
3.67224435915778e-05
4.14822185123335e-05
3.3607283120817e-05
3.10702272353849e-05
8.3023630021462e-05
8.27985723432701e-05
6.45728829132081e-05
4.1528537340169e-05
7.55326119700499e-05
3.57129743390993e-05
2.17484507262491e-05
4.8009416363989e-05
3.89621148220176e-05
8.5667264365704e-05
6.03544602348972e-05
4.10536255129208e-05
1.39432835550008e-05
-7.23637749914946e-06
7.64078628954225e-05
6.68546936889626e-05
2.23528046052071e-05
1.77557191477071e-05
6.05829482290645e-05
5.97011707302169e-05
2.07287560802975e-05
2.22159970349902e-05
1.35584125442636e-05
1.78759754483459e-05
5.00204381837782e-05
8.10539946989731e-06
3.40997232091915e-05
1.4364288505637e-05
1.83456140145281e-05
2.81800961382782e-05
4.50288447170243e-05
3.86779386716934e-05
2.5649436423034e-05
3.32270076956345e-05
7.20436912088834e-05
-7.69321111657883e-06
2.97379202991287e-05
1.49089562777296e-05
3.5533611181364e-05
6.44092700863172e-05
1.76528236242172e-05
5.07201679099023e-05
4.20291569135039e-05
1.79876108332306e-05
6.05293620262934e-05
3.71907981307977e-05
2.51773061965979e-05
4.3999293664903e-05
5.49505004551386e-05
6.02903692170893e-05
8.13234796486308e-05
5.086178830001e-05
4.3282212993576e-05
5.53292627747673e-05
8.45912867872948e-05
2.70921886275175e-05
3.95470868163641e-05
1.62837189667872e-05
5.44018033911915e-05
4.99261632398739e-06
6.66304492333049e-06
3.73371327421248e-05
3.63359521338714e-05
1.54904112562604e-05
4.59759458421817e-05
-1.00952797370869e-05
1.57416670488613e-06
3.926340705528e-05
3.69634696918925e-05
2.82496266613646e-05
4.0279168344121e-05
4.22522651012795e-05
3.18014652631879e-05
6.33095540789278e-06
7.2926842877198e-05
7.01282088721823e-05
3.01999375210798e-05
3.42131275936693e-05
6.10928352555645e-05
5.83130714886182e-05
5.54187104997109e-05
4.62962479242513e-05
2.59227466155222e-05
6.14010912624645e-05
6.52757150314166e-05
3.30675390699828e-05
4.24252771346321e-05
4.62822538235181e-05
2.14568169563101e-05
5.55819110273399e-05
2.27878061189884e-05
5.05957919454747e-05
2.62193243273412e-05
8.99274090430735e-05
7.05318257173615e-05
-2.03315651793899e-07
3.60994993916528e-05
3.1459048663381e-05
4.66505407124871e-05
1.23593601166255e-05
1.24560600274014e-05
2.39982070289305e-05
5.824402903797e-05
1.01318740247739e-05
1.71732576911252e-05
2.83249809816507e-07
5.16148488180821e-05
5.91647495881004e-05
3.73866315198111e-05
4.76866060520465e-05
3.31230437354881e-05
2.51638874061052e-05
0.000104665291832216
1.88055233663055e-05
-1.16491171328708e-05
3.61299980586327e-05
7.31858754012292e-05
4.38952432573391e-05
5.02574715395372e-05
7.09348334508041e-05
2.30278043430568e-05
6.86878373829318e-05
4.73891580264068e-05
8.54382013302757e-05
8.39287912296577e-05
6.24730210573255e-05
8.0831581325498e-05
5.2067600131833e-06
2.18601513710216e-05
7.83411698041609e-05
2.62510243211555e-05
-9.65667175512518e-07
4.0597106549829e-05
4.76259078793244e-05
5.64558114156109e-05
4.02247429747274e-05
7.3040816011729e-05
-1.72758858279587e-05
3.4008285873128e-05
5.16080003046376e-05
4.32196996506779e-05
2.15318745906597e-05
4.99120096294272e-05
8.38219647386451e-05
6.91212800711386e-05
3.89516974217784e-05
3.81255795997067e-05
6.846024879978e-05
2.60165771260238e-05
9.24557017750608e-05
4.43861791665615e-05
9.51753435522608e-06
5.48857199387844e-05
5.29460053181089e-05
-5.47995543473319e-06
4.57252863697851e-05
4.17208402611173e-05
4.41462000664175e-05
2.87841968310732e-05
3.25737997150412e-05
1.47185148942189e-05
1.20053474092384e-05
5.87213045711427e-05
3.98996665800571e-05
2.00315734455445e-05
3.51678743996988e-05
1.13520225898258e-05
9.11821568530735e-05
5.40365915302108e-05
8.42061349409186e-06
3.54830996452678e-05
5.86410888446575e-05
2.63324300427398e-05
4.91977391003976e-05
5.70711472661294e-05
3.8031384648087e-05
5.1188425808797e-05
7.13550618322667e-05
3.36773000436879e-05
2.04753839869355e-05
6.90300300388761e-05
3.15109549975613e-05
7.6757052173382e-05
7.523642817844e-05
5.20281148336924e-05
7.8513385410803e-05
5.85836391232711e-05
6.99075043931581e-05
3.08470001492173e-05
4.21876431777441e-05
5.75252225537164e-05
2.46604241652963e-05
1.26499971557682e-05
5.74088233309019e-05
7.88123866062914e-05
4.73119051550401e-05
4.47220514522053e-05
1.94198249834931e-05
4.72128994060648e-05
5.9112670799844e-05
3.40630793207132e-05
5.35072757133301e-05
3.06457564714425e-05
1.94787746937644e-06
4.15724974719223e-05
3.86839864147778e-05
1.53237729134905e-05
4.61256186395664e-05
6.82737573039655e-05
1.44298165831511e-05
1.78476567721416e-05
-2.94406529916584e-05
3.60884192886929e-05
-1.92090303224294e-05
4.67306554038484e-05
4.25392637053048e-05
3.78563149812916e-05
6.95281650163733e-05
1.8891798582974e-05
4.0582850608122e-05
6.25335982306121e-05
5.09966240263455e-05
1.85425303025255e-06
2.02972592510333e-05
1.5057393365617e-05
7.58181084701498e-05
2.63593623450961e-05
7.1588016216522e-07
2.83927331758349e-05
7.85211864594738e-05
5.74980604811803e-05
7.56670361986328e-05
6.25181549134566e-05
3.40690118232667e-05
2.26208923431466e-05
5.65782094432638e-05
0.000103130540553402
2.24729467412424e-05
2.84039587904588e-05
1.65257821463949e-05
4.36970795753734e-05
4.58156358110657e-05
7.34875682034874e-05
3.56638226881273e-05
2.0165964579673e-05
2.72652329224639e-05
2.48681673031815e-05
4.83587188529704e-05
2.73524772783668e-05
5.72559092504998e-05
2.9958823273958e-05
6.7538925369678e-05
7.81080592862211e-06
3.00443089741312e-05
7.56436960901321e-06
1.62765536216196e-05
0.000100763594991607
5.1582264346004e-05
3.41409973466832e-05
3.56427246952612e-05
4.22421787778901e-05
-6.6873425462352e-06
4.46019407167819e-05
2.99629958661115e-05
7.50210869032175e-05
3.88168414775878e-05
2.80815142108021e-05
2.85951407112839e-05
6.96791385784375e-05
5.04860725335059e-05
3.1369929612903e-05
5.47850526037156e-05
7.17012763507646e-05
1.71351356605282e-05
4.2934667364385e-05
5.03038538063376e-05
5.02907929400614e-05
3.46239942861455e-05
4.66244817365808e-05
8.17336614100656e-05
6.58736187802738e-05
2.13870521538154e-05
3.37294631339847e-05
7.53497596665025e-05
3.10691102202701e-05
4.30140909439463e-05
3.23583246102969e-05
5.2904067822462e-05
-6.87879968349112e-06
6.10356743505939e-05
3.63464060210139e-05
7.00194377390579e-05
