# Supplementary material for: Research on computational propagation and identification of mine microseismic signals based on deep learning
Source: PLoS One. 2025 Oct 22;20(10):e0334641. doi: 10.1371/journal.pone.0334641 (PMC12543183; doi:10.1371/journal.pone.0334641)
Supplement: S4 Data — (ZIP) [file pone.0334641.s004.zip › 000100700001699.xlsx_0.txt_24.txt.txt]

3.67616241356741e-05
4.26685304884015e-05
2.90047239835638e-05
1.59202710467483e-05
2.67103781938903e-05
5.57145679614803e-05
6.67014816591155e-05
2.59705568757753e-05
2.38240899453124e-05
2.37752887266473e-05
3.65567051426649e-05
2.02967341500403e-05
2.74470715904254e-05
3.14787949244532e-05
4.98934205601611e-05
7.26482609512726e-05
1.64120190988442e-05
8.83987930165033e-06
2.9408932852389e-05
7.60289208203387e-05
1.94905097772636e-05
4.77844936854678e-05
4.0114081537804e-05
6.304130371509e-05
6.25062899601358e-05
4.73975671211564e-05
5.72553365741749e-05
1.75309435702162e-05
1.109182591044e-05
9.65036835286757e-06
5.09511811245721e-05
1.96228291766419e-05
3.99614061359088e-05
4.98737850551215e-05
6.33164838403364e-05
5.12284608726428e-05
6.30875843000196e-05
5.20575568905843e-05
2.91705252046974e-05
4.08877943623269e-05
5.60304871066317e-05
1.89341378627172e-05
3.13744624294172e-05
2.73836236521079e-05
2.46374802342139e-05
1.53894850470706e-05
1.57468990500005e-05
6.36888283225116e-05
4.99561745745885e-05
1.75760914763988e-05
1.90821769514488e-05
5.82894008844233e-05
1.36370173046953e-05
4.73279611490889e-05
6.94309687158463e-05
5.75008476504237e-05
4.98285807841014e-06
3.47970606121881e-05
2.79225215153496e-05
1.82831908902153e-05
1.00462435670512e-05
5.63989474197652e-05
1.64279245244797e-05
2.2341313090209e-06
4.02002518515546e-05
3.89753330234153e-05
3.50639391707651e-05
7.25069216609647e-05
4.10296342236082e-06
4.46013400839732e-05
3.38506592700917e-05
1.92094850026118e-05
2.81022833657042e-05
2.78652871675871e-05
1.17401775570907e-05
6.35738756365153e-07
2.70735100358979e-05
2.63652564376438e-05
1.47194885156628e-05
3.71291687120265e-05
5.46714610908828e-05
1.76080204408054e-05
5.26858258882279e-05
1.89258232576163e-05
2.48511159203745e-05
2.42620176541484e-05
5.284626115122e-05
5.91567974712422e-05
4.8594073899108e-05
4.33240223388301e-05
1.38135362912082e-05
3.19511448649589e-05
6.02415172092336e-05
7.37514436254187e-05
5.45689940589916e-05
5.15892524589587e-05
4.87757558800739e-05
5.55152018972741e-05
4.97291086483936e-05
5.18661856154709e-05
6.56558461850647e-05
8.56849180224297e-05
5.25656800229921e-05
5.67902667738137e-05
1.70388410365553e-05
2.9118922590673e-05
5.95504991789509e-05
3.43441747783583e-05
2.21724707940793e-05
4.30933544620011e-05
1.31509514532113e-05
2.9086425695896e-05
4.98855706169551e-05
6.51900591092146e-05
3.11354875850317e-05
1.96663345337417e-05
4.06356851611502e-05
9.65016190383424e-05
5.73192950044054e-07
2.38260424805771e-05
4.77006444792808e-05
-1.44645615772648e-05
3.53690254370109e-05
4.53552551365906e-05
5.53414497376621e-05
2.8460875990091e-05
2.46369992252658e-05
5.15836496836118e-05
4.83242886538858e-05
3.5167018810932e-05
3.68327307346558e-05
7.39175953331306e-05
6.07035460335507e-05
6.2610384220566e-05
5.91783086251053e-05
4.28857535040888e-05
3.39921977265289e-05
8.02617255623522e-05
6.11004338493466e-05
2.51568049177078e-05
2.37421747947627e-05
4.94309378082316e-05
1.118398083647e-05
5.63589767799528e-05
5.03016412107754e-05
2.69794227545799e-05
4.02437588785564e-05
7.13055321141965e-05
5.99184406497673e-05
-4.0295378788331e-06
2.85590776196285e-05
1.69166356182792e-06
4.42414243306015e-05
4.51478893669849e-05
7.09169612972387e-06
5.80523844360352e-05
2.00689097037546e-05
5.20924462789732e-05
3.36573101340819e-05
4.83841566719115e-05
7.67921940520802e-05
8.46166179220533e-05
6.26269434896566e-05
4.75802696205265e-05
2.80181729256311e-05
4.30115775790281e-05
2.21647069617794e-05
3.3368984297429e-05
3.21434376329899e-05
3.89891213899083e-05
-4.0757710018247e-06
2.08862266553117e-05
3.80227148394211e-05
6.00977773645498e-05
5.39084037617667e-05
-4.27084368893761e-06
3.86543994605507e-05
3.09164444870618e-05
1.3803478736929e-05
4.77188515168318e-05
3.68553775891529e-05
1.79609651799978e-05
3.70526921201176e-05
5.21070027140431e-05
4.71482426471642e-05
5.09985540564808e-05
4.27094920165122e-05
2.34758155807175e-05
5.32729327013898e-05
3.99178102546347e-05
4.01596856559967e-05
2.51068803237369e-05
5.05711567437315e-05
2.87174598345222e-05
5.4485577272552e-05
4.92743763188387e-06
2.51273976478303e-05
1.41807558238326e-05
4.85834581092462e-05
5.54921234571702e-05
5.44477557029851e-05
1.85222971376962e-05
1.7061256313569e-05
4.91930856285388e-05
3.18874825041639e-06
5.5101602191439e-05
2.18573677028055e-05
4.51136199394713e-05
4.32795632414613e-05
1.14567052491165e-05
3.05778970217935e-05
7.38237831984418e-05
6.37140569824668e-05
6.35585709496511e-05
4.94398245833358e-05
3.63292421399406e-05
3.86143050468472e-05
3.91163388485361e-05
4.34780038499732e-06
6.69819895065163e-05
2.44106097703593e-05
4.12128642827061e-05
5.01376022242384e-05
3.23672613599199e-05
6.10842452457678e-05
1.82605189166627e-05
0.000118422985752636
6.4246222919903e-05
7.55647362923318e-05
4.1351531846941e-05
1.06796987730444e-05
1.68893560825539e-05
3.730322322356e-05
1.57247515712079e-05
6.37799166148679e-05
1.7817870718053e-05
4.40383665765158e-05
4.09871975279634e-05
1.09575190571016e-05
9.04249644888741e-06
2.73844744362894e-05
5.90117761590205e-05
3.62998471425026e-05
3.91976291483481e-05
6.75501408135788e-06
5.08558519346963e-05
6.02222493810971e-05
1.43371985364164e-05
2.5202756213792e-05
4.96500392616003e-05
3.72908674082637e-05
1.38949075500014e-05
2.2728491031093e-05
4.66773202644484e-05
1.77143062712329e-05
2.36265460207948e-05
3.75202634440073e-05
5.395911832754e-06
4.18876057951791e-05
5.35876623955738e-05
7.638620639764e-05
6.73737284874833e-05
8.4425445436047e-05
2.37282931253576e-05
8.05989292007283e-05
1.96796031744057e-05
2.72136974287587e-05
5.42167678853948e-05
6.76752922814499e-05
3.32111431638541e-05
2.67153666448509e-05
2.39772098850194e-05
1.90893978679656e-05
3.79403474887385e-06
3.71538367195118e-05
-3.58916132148557e-05
2.31582533086931e-05
4.75240365303094e-05
1.17781419161681e-05
2.00883962276351e-05
6.24808549475596e-05
4.43683402634533e-06
3.17952549712918e-05
2.05763787895727e-05
1.75674849695525e-05
5.6005430745117e-05
5.02394580599468e-05
7.09056681238505e-05
6.18751112266653e-05
3.97584889228377e-05
4.28942328332409e-05
3.69719673502369e-05
4.4941561417079e-05
1.98642726373722e-05
5.69786820997436e-05
5.20805349742704e-05
6.83280576670305e-05
3.47707962445226e-05
3.21743798307544e-05
5.90603048293017e-05
4.69089531973109e-05
5.38756499529173e-05
5.27187948657991e-05
4.58622785304866e-05
1.60950746854998e-05
2.83614633142675e-05
6.14612781797951e-05
5.01669533000414e-05
2.06886834881954e-05
6.39297667746532e-05
2.51616033699791e-05
6.26149019132087e-05
7.5491303473344e-05
3.23138684348238e-05
3.42790451518775e-05
4.65488341430027e-05
5.83066992750124e-06
6.85971031410722e-05
5.37918092112778e-05
5.50566720987892e-05
3.12544509516421e-05
6.39807780546008e-05
1.65653403431895e-05
4.92342362542759e-05
8.09451013145206e-05
5.08879991278745e-05
2.46348593055047e-05
-3.45890502274224e-05
4.0107266401024e-05
4.58047595925699e-05
2.54524843003864e-05
1.77485467974939e-05
4.88331364520333e-05
3.85508786251664e-06
5.16366579784619e-05
7.56061157046378e-05
3.63245708376684e-05
6.38663165758177e-05
4.88118305408303e-05
5.68094014380177e-05
6.61672747235449e-05
4.09796257120409e-05
3.65010377768732e-05
6.24539995394995e-05
1.80696150459189e-05
2.15745438785722e-05
5.82481480683228e-05
6.34044467227473e-05
4.03453660483649e-05
2.75772094777388e-05
3.79404256254742e-05
4.61735316723673e-05
4.71974401397824e-05
1.30883274260131e-05
3.32373490057591e-05
4.15952088858507e-05
3.68387926453012e-05
2.80231970570497e-06
2.4735612426761e-05
3.79820237000422e-05
2.45242399450633e-05
2.12595223653934e-05
4.13880861865808e-05
2.47874246051508e-05
1.50482382766936e-05
3.43741466361434e-05
8.10348355151316e-06
3.24193446323312e-05
2.77384436138578e-05
5.34202766588964e-05
2.73393712274462e-05
7.75459657330516e-05
3.3123874910463e-05
3.93078017482513e-05
4.81755242792298e-05
3.87825017052534e-06
2.25975289837622e-05
3.5746458228486e-05
2.09125713745243e-05
4.65149522353599e-05
5.14635965158532e-05
8.58714671544826e-06
6.10027014240866e-05
2.83321595592013e-05
5.03469413185269e-05
6.2683175689007e-05
6.84426652800095e-05
5.22039268006003e-05
8.26911318079066e-06
2.40691168686536e-05
4.33882563312376e-05
7.70850811914111e-05
4.51016762657166e-05
5.57569226223079e-05
-6.52672701099754e-06
5.85139941939905e-05
2.6915893227825e-05
4.75856321465864e-05
3.60138625017718e-05
2.96089135248321e-05
3.29185287324714e-05
4.91167506502773e-05
4.68805169162616e-05
5.03907209198367e-05
4.97201505429926e-05
2.72674410740528e-05
6.54568480728148e-05
4.01652127078802e-05
8.44463019439586e-06
2.76501907780685e-05
3.59508270172829e-05
4.05552603753664e-05
6.80462278749159e-05
4.51730101499591e-05
4.80705350853549e-05
2.13769578166198e-05
5.50297199806569e-05
3.19850704545363e-05
3.26880118090433e-05
3.41991937153102e-05
2.3960465997458e-05
7.3547502973897e-05
3.41477744679825e-05
9.65499357430322e-05
1.87844538461062e-05
1.74618740909777e-05
2.72343081451931e-05
2.79886997516734e-05
3.56273438636657e-05
3.17164723092126e-05
3.75746124962124e-05
6.16335286317258e-05
4.11208264151659e-05
4.07515383763147e-05
2.12757336420857e-05
3.06574886237171e-05
1.70654957494188e-05
-2.45441293474513e-06
-4.87453394929244e-07
2.73360513285132e-05
2.13597826047343e-05
5.11311928196032e-05
3.91672121410565e-05
5.59470612498965e-05
1.92319478681653e-06
7.624291778439e-05
5.94617522227416e-05
4.70714998902903e-05
3.13484865101832e-05
6.9498069024117e-05
1.96301893469793e-05
5.72477275801607e-05
4.41701262798153e-05
3.24364257242735e-05
4.00379248054958e-05
2.80273134688904e-05
2.5385733036203e-05
4.51434134843164e-05
6.93878678973667e-05
3.91729168065342e-05
4.75017153816402e-05
4.41811327912398e-05
1.9736354753302e-05
4.61690593987886e-05
3.57171743758148e-05
3.62376995947836e-05
4.99623186311451e-05
6.19380156505872e-05
2.60019370376467e-06
7.2456591120943e-05
1.26902960865999e-05
3.14315934246416e-05
7.10657018692066e-05
2.85617423330704e-05
3.28145851333928e-05
3.2464019267396e-05
2.48125583398014e-05
3.29559991065545e-05
3.88565960071962e-05
1.96578141011994e-05
2.40924504426852e-05
5.52030157991861e-05
1.78475355378733e-05
1.92211219832153e-05
5.0061786893009e-05
4.40816453176176e-05
8.34848738491189e-05
2.99400548731658e-05
3.89138796752354e-05
6.62198595753326e-05
6.47120692829942e-05
4.57902757490338e-05
3.74007444317344e-05
8.26473330773249e-05
1.71739350246491e-05
3.78537258355415e-05
5.00494947378687e-05
4.24345995806895e-05
2.14493080685525e-05
2.34079476634614e-05
6.8287537105615e-05
3.13370206285962e-05
2.08618641086657e-05
4.1334838398255e-05
4.44954720332436e-05
3.49794241921932e-05
2.26848727655262e-05
3.06456754951174e-05
6.29972578112798e-05
4.30623787520568e-05
2.36812325190753e-05
3.66826909623507e-05
1.35817447093336e-05
-2.76861725669951e-06
3.78426753137896e-05
6.79848540194193e-07
4.2950508432312e-05
2.728182249408e-05
8.17625204994134e-05
4.9974601175645e-05
3.0851242636033e-06
5.48523711416335e-05
7.02140537010641e-05
4.36440718102375e-05
5.44713949481316e-05
3.61552254999231e-05
6.75701905440567e-05
7.04568286371412e-05
3.23478183372406e-05
5.02200180149135e-05
1.93208194952695e-05
9.93009745134388e-05
2.82249425848788e-05
3.3463587239526e-05
2.78820826502457e-05
4.94662088840682e-05
8.42672173376531e-05
5.88237253860648e-05
3.37541384176489e-05
-6.99309395022875e-06
6.70149132677483e-05
6.6862527218651e-05
5.31424295570092e-05
2.85943615267111e-05
-1.23963866184842e-05
5.05631575873082e-05
3.8792794331607e-05
-1.37100960387971e-06
5.65554461439822e-05
9.85259052180487e-06
3.45700907559833e-05
3.79266687823747e-05
3.75837666791784e-05
4.93562366046471e-05
3.83654931744389e-05
6.08422547914905e-05
4.60500434186842e-05
4.18326231294178e-05
2.24552059573093e-05
4.60732400841178e-05
6.16288114047572e-05
6.25669541700668e-05
5.14902617231038e-05
5.65108316143686e-05
3.02160890060264e-05
7.65926455134851e-05
6.87423441400365e-05
3.18552592016403e-05
3.67969753230063e-05
3.60830176370951e-05
4.74644159263896e-05
6.88933919420805e-05
3.90735538464262e-05
4.95687453800203e-05
4.59708192931867e-05
6.13927918711424e-05
2.93046327805105e-05
-3.81459258213917e-06
4.04373507936843e-05
8.61936304713184e-06
3.43720772802293e-05
5.15318000803464e-05
6.50144053045561e-05
4.45917707132129e-05
2.72873593193256e-05
5.46229587507064e-05
7.77653833502371e-05
4.4902430393773e-05
7.50295927856175e-05
6.95814815344246e-05
3.26063469182833e-05
4.41585240367525e-06
5.22552899004548e-05
1.85080220935752e-05
5.9784654354095e-05
4.73802024955751e-05
3.71093959397305e-05
5.24013666730621e-05
6.53027232677467e-05
3.53425537561419e-05
3.07732935333842e-05
7.42862381139525e-05
9.73709909251641e-06
3.7152869162781e-05
2.83680118744524e-05
7.18245643276727e-05
1.03789130969273e-05
6.25760524169481e-05
2.28102543657512e-05
4.38685941480518e-05
8.00933134222127e-06
-2.67362820198011e-06
2.47629684853606e-05
2.05161725764125e-05
4.11018722497191e-05
4.03684235769157e-05
1.66980002558499e-05
-3.27723010093189e-05
4.08486569594125e-05
3.90360580316867e-05
6.16024723193841e-05
3.87442333773439e-05
1.95287854313293e-05
7.10570340659223e-05
6.89826423923145e-05
3.25343388994327e-05
2.30090616184952e-05
6.70870951492835e-05
3.48371262724946e-05
4.93287063084588e-05
7.95460959183859e-05
6.55424140921421e-05
5.13964093789527e-05
2.57723278037356e-05
0.000118062085654282
6.39834429775243e-05
6.61446900705256e-05
4.18308440873762e-05
5.866865429252e-05
3.60857538902361e-05
7.92986850755645e-05
5.68470187628581e-05
3.03582877463582e-05
3.36764092065928e-05
7.1183405547624e-05
1.85886964992624e-05
4.58251113838483e-05
1.27129221065444e-05
4.73507774514077e-05
3.61387868227742e-05
8.70932910581947e-05
3.43546801685505e-05
4.90151367579114e-05
2.48666973427119e-05
-4.27517834616522e-06
7.86847431727774e-05
5.66959490137154e-05
3.41048003781043e-05
3.05722380824079e-05
6.73505460894847e-05
2.70484383662329e-05
3.61428477085768e-05
5.53086348640047e-05
4.33178311868895e-05
3.81003300112647e-05
6.04450473915627e-05
4.71772658465998e-05
5.08574157282893e-05
5.185464075172e-05
5.36140188526928e-05
4.97209839290582e-05
2.75123663211139e-05
3.6970376288879e-05
6.20780594405391e-05
1.07947196193317e-06
4.5698739395834e-05
3.45784385288412e-05
6.00607516456692e-05
4.2000918266416e-05
5.14020759130174e-05
6.51903555046158e-05
1.72677913411246e-05
2.47174417725432e-05
3.17511677734617e-05
2.45494228912038e-06
6.2391139221375e-05
6.69055920770114e-05
1.4978534021353e-05
6.17571146302037e-05
3.52555644594185e-05
4.9271031044909e-05
4.31255255834725e-05
6.76568866055978e-05
1.96037384314901e-05
1.07949905087901e-05
4.44218087870769e-05
4.1525447479321e-05
3.13863907737044e-05
2.92966832882743e-05
3.2749059688095e-05
9.57966211943485e-05
5.20558119960583e-06
2.38026149422517e-05
4.75756885533947e-05
3.87923182700088e-05
8.55568916486204e-05
6.57996383314353e-05
4.81190748763269e-05
3.90408147513483e-05
9.2462051975914e-05
3.47390066696684e-05
3.90441521130906e-05
4.95221397082442e-05
3.2187671672479e-05
6.18126848900678e-05
6.88008176055788e-05
3.67830357031318e-05
2.9931594086535e-05
3.30612012490923e-05
7.735372204588e-05
4.07306939025339e-05
1.01351232576531e-05
0.000103296086181215
5.99495156464356e-05
3.2188925851577e-05
5.78858965251702e-05
4.64160495102295e-05
5.60589815478172e-05
3.65189117909621e-05
6.06652392156497e-05
7.19638162434054e-06
2.90075821706114e-05
2.5315841156669e-05
4.13688834705265e-05
6.55106219261801e-05
1.39913719429527e-05
4.7220176459746e-05
4.93311773877304e-05
4.55554225814877e-05
6.11301605626244e-05
6.5615085672061e-05
4.99732059429911e-06
5.79691957745715e-05
1.51061064341812e-05
1.01096206242993e-05
5.60346961883742e-05
5.24529348688541e-05
8.56175497134649e-05
8.78742804317075e-05
5.37860126336478e-05
5.71912718838209e-05
6.60355255996011e-05
6.19909866258254e-05
6.23968972890492e-05
8.58871231781893e-05
6.13084181966646e-05
7.25156777043426e-05
2.13463435463119e-05
3.91218166020139e-05
3.45609168835173e-05
6.80202197964036e-05
4.80616095056727e-05
8.17328714689969e-05
6.61901597920561e-05
6.02421484357153e-05
5.56844892916509e-05
1.85228156011357e-05
7.52529733795256e-06
1.73245597045289e-05
2.35910846491847e-06
5.26759714176823e-05
3.44019217390203e-05
4.43715689113519e-05
3.27216839854566e-05
2.86603857813327e-05
3.6132890687259e-05
3.56447820687489e-05
2.48175580746716e-05
-1.73585855869333e-05
1.67283983516365e-05
3.32929034106545e-05
1.82391940108765e-05
4.58101983074741e-05
6.64917871119151e-05
2.61238461464281e-05
6.40498135964464e-05
3.87089657420295e-05
6.34270383756378e-05
7.44503723351514e-05
1.34866275963757e-05
6.29680448586588e-05
2.62467778775921e-05
6.34102434649905e-05
7.71726485499632e-05
7.31777217220947e-05
6.40935890605559e-05
8.39800822621003e-05
5.13666852591772e-05
2.38173955908009e-05
1.48765363900062e-05
3.84463187443443e-05
1.69788346811091e-05
3.53196645412091e-05
1.16611610138381e-05
3.02321314579857e-05
5.13954919951541e-05
6.28857949154832e-05
2.91569893488732e-05
3.51235732000931e-05
9.38370409430679e-06
5.170976367178e-05
6.31211479327058e-05
4.08930965513638e-05
3.57283840649188e-05
6.26598624939914e-05
2.32634357023092e-05
-5.20206504788465e-06
4.7260592456668e-05
6.17805279623018e-05
5.1657038255879e-05
5.10139748397618e-05
4.40316499385678e-05
8.30466042427086e-05
3.6430297668133e-05
6.39939944800991e-05
3.34719038741178e-05
5.12893281977824e-05
4.19577573452946e-05
6.04952297585892e-06
3.89335792408763e-05
2.3061421359868e-05
5.94749320596635e-05
5.88625553083816e-05
5.10603558140257e-05
5.11745417320335e-05
-3.20984829241452e-06
3.88617618817103e-06
9.07624321665421e-08
1.00683561107366e-05
5.94452326189648e-05
5.34141736305876e-05
3.17556259239475e-05
3.14754073567615e-05
2.07590488901848e-05
4.10503943778283e-05
5.5108476905957e-05
-7.42700275666684e-06
-6.52478699821209e-06
1.46794139316441e-05
1.88076098478737e-05
3.12805254396739e-05
3.61803351259106e-05
2.17918290213991e-05
2.98313595531905e-05
2.73547185933473e-05
3.34088535955901e-05
8.6334865753357e-05
3.4321475507966e-05
4.8947341042036e-05
6.64309291329357e-05
4.86093950257821e-05
2.16607815831739e-05
4.89942983446404e-05
5.18626038926405e-05
4.66399799242103e-05
3.55898728957708e-05
7.04366645050488e-05
3.62650784259451e-05
1.61915918635939e-05
3.67404135157575e-05
7.25290925908096e-05
1.71910478350599e-05
3.41409949161147e-05
5.65049646540708e-05
7.08327798582458e-05
5.90735603627569e-05
1.03225472344994e-05
5.40660276529263e-05
2.54537646108634e-05
5.6524102549932e-05
3.80559188750665e-05
5.70740744757033e-06
1.80819341019651e-05
4.07977734521362e-05
3.63802536015332e-05
3.11048302528463e-05
5.39923038829065e-05
3.13441094241404e-05
3.56924868909313e-05
5.48557711287155e-05
3.40534401168996e-05
1.76653691282503e-05
5.0900575378804e-05
5.31205958820912e-05
5.43146319387958e-05
6.48011113827373e-05
2.25796927583485e-05
3.84319163548566e-05
2.28819740599665e-05
0.00010307938672986
5.4663702276188e-05
2.8307712956965e-05
3.04739276365448e-05
6.10603576589795e-05
4.4626938959915e-05
6.78714123416867e-05
7.8996197198486e-05
9.91322108012113e-06
3.56718395309077e-05
2.46290471579966e-05
6.38482625406917e-05
4.84274591684745e-05
3.05122429482794e-05
4.62665983170782e-05
-3.54085862857389e-07
1.23486944762807e-05
3.37145341366566e-05
3.83496881409117e-05
2.93088714949939e-05
7.52431526997378e-05
4.92785001321463e-05
7.52603994638779e-05
2.97099973934632e-05
3.19592099957609e-05
2.68637658859375e-05
4.31489110794266e-06
3.68194970426368e-05
3.98953186729851e-05
7.87303093005835e-06
2.05786296897986e-05
1.67079664218789e-05
5.36774901483481e-05
2.0135525604674e-05
2.57565269596291e-05
2.04773474408876e-05
5.47783807718269e-05
7.16573503497031e-05
5.23592678901714e-05
1.06038861771908e-05
2.50457404035824e-05
3.8011029743507e-05
2.73632778375629e-05
3.00872110066297e-05
2.80295396067368e-05
4.80510529961429e-05
7.51193669640868e-06
1.77090339863192e-05
2.96833099557998e-05
4.71945136672331e-05
1.17083068822931e-05
2.26688346092753e-05
4.88035012121443e-05
6.41879331866158e-05
6.32685668805731e-05
1.29747070121256e-05
3.04498064069913e-05
2.6040769478351e-05
3.98330679511551e-05
2.93012361381114e-05
4.22733872450688e-05
5.24742313353914e-05
2.02635725077968e-05
3.37734275258688e-05
3.17417792878993e-05
3.76784939086866e-05
4.22618009968966e-05
5.26268657612729e-05
3.7948958777041e-05
2.76192143419044e-05
1.95504977226552e-05
5.71009139127506e-05
3.53029743766125e-05
-3.86675043152289e-07
4.10048099691592e-05
5.32112242685605e-05
6.28963865346934e-05
2.80129644079652e-05
-7.38659104006785e-06
7.23590651721655e-05
6.74276024726054e-05
2.32376665449001e-05
2.96676674692798e-05
7.00758900212618e-05
3.30965215835478e-05
6.74447328678777e-06
2.03957071560345e-05
2.97997082031309e-05
3.89343465456646e-05
2.47095929313024e-05
8.88562312165008e-06
7.46581412906624e-05
7.25599757400525e-05
4.44275906542613e-05
5.26571495903291e-05
6.71623130237659e-05
6.47068797083496e-05
1.30138501540192e-05
4.62421755447809e-05
2.31389648532004e-05
2.70335976761981e-05
1.93340748729167e-05
4.19231165349609e-05
1.16047166421621e-05
5.64978221361772e-05
5.64277306259691e-05
2.38695451256667e-05
5.02683630265376e-05
2.25570778067509e-05
4.59862194907224e-05
5.4752091319456e-05
1.72137023328678e-05
4.11285915343475e-05
1.9399113522874e-05
3.19099668955125e-05
3.89600124643317e-05
4.68666469800311e-05
5.51755982656724e-06
1.76318176095651e-05
6.36116974052022e-06
2.23197395816293e-05
3.5907513453628e-05
4.202818446323e-05
5.35505612963912e-05
4.82027964474328e-05
4.16563926838702e-05
2.11019895203922e-05
2.38915208848752e-05
4.42061149049778e-05
4.11854029726458e-05
1.51366831162259e-05
6.34311867369127e-05
7.47510808547932e-05
2.50236454363919e-05
1.1109395319374e-05
4.67306602489795e-05
3.05097931014336e-05
5.43634097359169e-05
6.15026553136858e-05
1.73652732002072e-05
6.27189862715404e-05
8.24559451167467e-05
4.06986550896437e-05
3.25880993041384e-05
3.34310384263589e-05
2.49615745913158e-05
7.43000055504294e-05
3.29315724988145e-05
6.65508803680132e-05
5.43055961679348e-05
4.22170483169085e-05
7.07951135287e-05
2.77098856452102e-05
6.46653628148334e-05
3.06679115200755e-05
4.18909915228246e-05
3.7228516876857e-05
1.0267148192922e-05
2.84380937237416e-05
5.36039596076314e-05
-4.81325225322879e-06
4.06836780204551e-05
2.20863293642335e-05
4.40260713941143e-05
-1.22469647751049e-06
5.48388355582587e-05
4.0445459294401e-05
3.27934330813265e-05
6.98181142297633e-07
3.49332206001089e-05
3.62353225732936e-05
1.60186688777574e-05
6.84983161560118e-05
1.73039482413882e-05
4.89219730848152e-05
5.7741993836606e-06
3.25565298239867e-05
5.08154608494273e-05
6.6312827404821e-05
-1.35746304002538e-05
6.80214545581949e-05
5.85583819990181e-05
4.79094259169719e-05
5.22050777510973e-05
3.34915376632787e-05
3.90047794113619e-05
6.23674922865896e-05
3.3908530131832e-05
4.24790449296286e-05
1.50820394916024e-05
5.8831289001933e-05
4.4276648584053e-06
1.95512883001142e-05
3.7071035716264e-05
2.32815164914371e-05
1.55087081891529e-05
7.96328953431776e-06
-1.37410824454878e-05
3.42393405027318e-05
1.59265387172121e-05
3.87633011813306e-05
2.9823964047969e-05
6.50265505279059e-05
3.68697380277655e-05
5.13505450999343e-05
3.81322039337622e-05
3.8318463500659e-05
1.94683044033284e-05
4.15192162881996e-05
1.97890573403393e-05
3.21864879984792e-05
2.2278602284932e-05
4.79897562838716e-05
3.07708218779462e-05
3.4352965442064e-05
5.14990144317428e-05
3.25896417004394e-05
2.58621206246797e-05
1.91478570237048e-05
4.15103072223596e-05
1.81986256442969e-05
4.38371074683302e-05
4.57553262151159e-05
4.62702137918593e-05
6.25065987261647e-05
7.5237678288382e-05
1.35448701691464e-05
2.42297827786239e-05
6.74396680244039e-05
4.66917370574608e-05
5.43975638682051e-05
6.0005936804924e-05
3.73021449015709e-05
4.72342496802269e-05
3.72503590012588e-05
3.48866481449633e-05
3.20268151373001e-05
4.65261721979378e-05
5.97990700101502e-06
8.57536546893435e-05
-1.68549059384805e-06
4.54430456773741e-05
6.35111548359259e-05
3.88451729301367e-05
1.95729192657626e-05
2.79566953361664e-05
7.11397140681854e-05
1.70811968978137e-05
3.0499591874596e-05
5.73515496144098e-05
1.38349893853754e-06
6.34535139848209e-05
1.9096246666002e-05
4.6367994894771e-05
1.55089774634974e-05
7.3425242526511e-05
2.56946759756255e-05
3.10547332964415e-05
1.81710036977343e-05
6.84934904646688e-05
-2.20036931531439e-05
4.94593995420427e-05
4.61509534782474e-05
6.07138394821415e-06
-1.20214988951208e-06
3.1579428348398e-05
3.22714227159698e-05
2.15435437566104e-05
3.566053460608e-05
5.47073512539144e-05
8.80752381683989e-06
2.56765910776755e-05
1.18940570907318e-05
5.71222327598009e-05
7.23890711841175e-05
2.96054003150956e-05
3.93034318741231e-05
2.59220217669497e-05
3.2463400179513e-05
7.63222985256691e-05
6.06085665345257e-05
7.97531437839088e-05
3.19998717678121e-05
8.46197963917239e-05
4.24445608642896e-05
9.0626030548705e-06
5.22623790916247e-05
2.01563041333233e-05
3.96462776264631e-05
3.30879764964871e-05
4.4210325115005e-05
6.06153536720825e-05
-1.6860517463528e-06
2.76992385338447e-05
5.37818899503954e-05
1.41663804339411e-05
3.07920595973978e-05
3.35731637355768e-05
1.03113439233183e-05
4.28643135637899e-05
-1.41130024467041e-05
3.16904355575845e-05
2.49693189569634e-05
2.0681830228141e-05
7.89649410662037e-05
4.72527609785009e-05
3.64727071970503e-05
6.14820887671532e-05
5.75452843048842e-05
2.39873098371065e-05
1.8844252218764e-05
4.47673922498344e-05
5.3449160205437e-05
2.3653371405776e-05
5.39521165992941e-05
8.30047976114708e-06
9.09969492410861e-05
5.80005855944337e-05
4.62830515810256e-05
5.26458400336658e-05
2.73853236047335e-05
3.82975448524747e-05
5.2896464141074e-05
2.36344057568999e-05
2.6563415580684e-05
2.73905241821413e-05
7.38084045765325e-05
7.0736358244168e-05
4.03713139190573e-05
6.60659646186287e-05
4.3561122231692e-05
6.05398154630406e-05
2.53216603611712e-05
2.56175649662323e-05
2.91383902972537e-05
3.77186255969363e-05
4.41913674920208e-05
3.28753858209876e-05
9.35804406177111e-05
3.11041379699228e-05
3.94715350596839e-05
1.90446916447018e-05
5.24308157923387e-05
5.46127470013123e-05
6.28134176750118e-05
4.36852034483774e-05
2.16784481894054e-05
5.88475644330256e-05
6.43020545240517e-05
2.12716705591623e-05
3.92300322825609e-05
5.31669014132563e-05
3.60052115310315e-05
1.56536491156861e-05
2.95894779953478e-05
6.20474067594371e-05
3.32091735741152e-05
1.11855926635986e-05
7.53898309488648e-05
4.89300222006051e-05
5.47894842145441e-05
5.40094536344131e-05
1.57287774366285e-05
5.2834836594348e-05
7.32053332869268e-05
5.33470726497876e-05
4.43929492943108e-05
5.37357980948494e-05
4.26626545421708e-05
-1.54914633551334e-06
3.31479258148333e-05
3.41871450761523e-05
3.49049484066994e-05
3.90794933530828e-05
6.15305259310783e-05
3.33516715907701e-05
5.42864324967488e-05
5.19732137196532e-05
4.09829798145667e-05
3.61167395436243e-05
9.09948152936705e-05
1.91955367348305e-05
2.3621525409959e-05
1.86016895507496e-05
2.3629213238812e-05
2.21388304293731e-05
3.58442012450036e-05
2.62534116920699e-05
1.16032510603706e-05
5.60315265909663e-05
3.79891465232414e-05
3.84191332901743e-05
9.49489745461228e-05
5.56915906335588e-05
5.8129578929995e-05
8.65648317003607e-05
3.0611749776523e-05
5.54172992684885e-05
3.92646023285953e-05
3.59455137210247e-05
3.21094762015751e-05
5.54320759343565e-05
3.4508172012856e-05
3.98696233096124e-05
5.9668453245398e-05
3.54784334929258e-05
3.04121685651944e-06
3.08975986089093e-05
5.99624901442925e-05
4.16553680786852e-05
6.47517064029713e-05
3.40869479997476e-05
5.13318916327758e-05
6.09713960708471e-05
2.87748141557399e-05
2.7289189489014e-05
-1.17303560336259e-05
1.60086565696324e-05
5.97237012322764e-05
2.31468636993933e-05
3.10551942677934e-05
2.81075831783275e-05
5.37467841782344e-05
9.01682725388196e-06
2.6891391279176e-05
9.13192099508339e-06
3.41274675479563e-05
2.25024011316206e-05
1.94436178982143e-05
2.64265813107395e-05
5.21208934110623e-05
3.43988648366138e-05
1.86911011356223e-05
3.29601793094287e-05
3.39268554458951e-05
1.15692103248744e-05
6.45933522749591e-05
7.03655402720227e-05
5.64666075150177e-05
3.85065725618648e-05
3.38889098210344e-05
5.88217044216234e-05
4.93669354168058e-05
6.65615978263041e-05
-1.55366229678573e-06
8.16149477945271e-05
4.31952083582647e-05
4.64684821620449e-05
8.46657248636069e-06
3.74056397141688e-05
5.12253235042059e-05
5.51685137627479e-05
2.9850783212765e-05
1.99486629868025e-05
2.95848932989386e-05
2.56918153462675e-05
5.25607736396179e-05
8.53468397391501e-06
-3.78387153506363e-06
4.14216560651253e-05
6.35974381615541e-05
4.97933537715619e-05
3.0784314759314e-05
6.81122347118231e-05
4.28076848231145e-05
3.54222282580917e-05
3.75396557855514e-05
3.57511934326381e-05
-5.1212879315071e-06
7.03151800517936e-06
4.32830076435298e-05
4.45905525481949e-05
6.82768349594857e-05
6.87077403445507e-05
5.49770785244679e-05
2.65735482248066e-05
4.54540876956493e-05
2.32931432063062e-05
6.86657575198523e-05
3.58690400631605e-05
4.25783097320106e-05
7.16557595020979e-05
4.4904858043759e-05
3.73602177145818e-05
6.26027154508126e-05
4.06715919129806e-05
5.64343380098419e-06
3.38658672253255e-05
9.01393452453988e-06
6.2538767269959e-05
3.90253044747483e-05
1.68584743208774e-05
5.59733592229246e-05
5.42949119145509e-05
3.21193569731182e-05
5.85138115283671e-05
1.70480334182219e-05
3.98773231484444e-05
2.86675645859644e-05
2.27750110663575e-05
6.27586331911884e-05
5.47972147467138e-05
3.18632582994605e-05
3.1773064191444e-05
3.65893651207773e-05
2.3449779691259e-05
6.92713057237396e-05
5.62702590962626e-06
3.73014512981228e-05
3.34709226373956e-05
1.57012419616467e-06
1.99189900307238e-05
-2.14532523506285e-06
4.34952189136381e-05
3.1963950336725e-05
1.39368076859258e-05
4.77992835710664e-05
4.30447526124939e-05
7.73534515580777e-06
2.02433695482267e-05
-5.4792989128102e-06
5.4886782045695e-06
1.36393093701926e-05
-3.01325896791921e-05
2.87604120061964e-05
4.8087626087629e-06
3.61867775330422e-05
5.741053904509e-05
9.01751662406191e-06
5.04506511597323e-05
2.64455754031117e-05
2.50925680236825e-05
4.80635115901576e-05
2.89830040188301e-05
4.84706987084271e-05
5.00669500467378e-05
2.19914082773746e-06
5.22411894365816e-05
1.88379589091576e-05
4.84384158546022e-05
6.52836466668583e-05
2.10101836256456e-05
2.99221032175478e-05
4.34453381604728e-05
3.84553888513395e-05
3.63033538329615e-05
5.63715395123654e-05
6.24866042319632e-05
1.44129234744936e-05
3.53609729566173e-05
3.53195236317262e-05
3.4337142232928e-05
4.01986674186592e-05
2.312590192026e-05
1.59207630829724e-05
3.1254535254045e-05
6.2001703572645e-05
1.54546981600582e-05
2.86254673203823e-05
2.46086989251104e-05
3.61962870889252e-05
3.42861206507043e-06
2.87631451211372e-05
6.47178372103528e-06
5.42177746349147e-05
-1.67412362663725e-05
-1.19220046043503e-05
2.88864187616817e-05
2.14041909145408e-06
3.99883518556982e-05
3.62680963176631e-05
1.623805733557e-05
5.7915105214816e-05
8.77835329129593e-05
2.59127958145805e-05
2.95889628085972e-05
3.36222903504424e-05
2.07184817194085e-05
7.27065342455204e-05
5.93581686631871e-05
4.94242915732267e-05
9.24370278879937e-06
4.22485749519798e-05
6.34984334236265e-05
1.55528399826539e-05
5.23484676536998e-05
2.94544935243758e-05
5.68167062956823e-05
1.60910504099221e-05
4.28386121860668e-05
4.40398227845341e-05
5.11088649655383e-05
4.99465284966971e-05
7.03585876190662e-05
4.4282840862115e-05
1.84140532251877e-05
4.54827236009286e-05
-7.77740297829653e-06
6.24895115822552e-05
4.13019981044226e-05
3.11274435280333e-06
4.64531273413853e-05
4.30120859747769e-05
3.30837466400856e-05
2.83406744410782e-05
2.59160287391293e-05
5.83923519639034e-05
6.25275874751713e-05
6.90277183846871e-05
3.61875247543902e-05
7.66768264086667e-06
4.9616138855822e-05
2.71366832201909e-05
3.99142955119725e-05
7.89592042848327e-06
5.55829309678014e-05
2.98141109084645e-05
4.40134247005648e-05
3.48171426054584e-05
3.91338498007057e-06
7.65926130225825e-05
3.80190489274007e-05
4.84571521420721e-05
5.45464522141717e-05
6.13574029625847e-05
3.91693200740749e-05
5.66385582715706e-05
2.23810278770842e-05
3.75104564216719e-05
4.02569308692359e-05
1.91344174439849e-05
2.14474201967372e-05
2.34314903691461e-05
2.68118821189418e-05
3.21727503604943e-05
5.34590930187018e-05
2.47913277718869e-05
3.49114346541253e-05
4.18619067440714e-05
3.4332907069492e-05
-4.17830723523898e-06
3.54565704000597e-05
1.38059892358742e-05
3.02997370217053e-07
2.88827731417587e-05
2.3652434087148e-05
4.18546549078451e-05
3.34697399826019e-05
2.02526849392378e-05
5.5290101118506e-05
4.90302695491298e-05
3.73743966041628e-05
1.10406960953525e-05
5.19884005372998e-05
2.445051645391e-05
2.75761846612122e-05
5.78078135255096e-05
1.15839499103477e-05
1.83391172288365e-05
3.46581895990106e-05
3.54546579913498e-05
6.02806954937246e-05
3.22334150030793e-05
5.78385231256372e-05
5.71892964253754e-05
5.19223393356064e-05
3.02247513363394e-05
2.29176679700177e-05
4.606004597054e-05
2.78914562116164e-05
4.23050326922323e-05
5.39862943380894e-05
4.75167033066375e-05
2.5199447397144e-05
2.298610851084e-05
2.28698735310974e-05
4.14661599105136e-05
3.72014546745736e-06
2.40507448186766e-05
5.81760641030965e-05
2.24328072939386e-05
3.58825736662409e-05
4.2401610099117e-05
7.62387802609698e-06
1.81824629060054e-05
3.80168953311549e-05
5.26108262856111e-05
3.73395358168627e-05
2.15665952741434e-05
9.6582136770959e-05
-8.26271820940208e-06
4.83518551675113e-05
3.7440158193927e-05
3.72175221946328e-05
6.09094820550921e-05
2.83226154401509e-05
4.18102406323066e-05
8.41545851119738e-05
2.19571165309162e-05
2.94613123898136e-05
1.70033686609428e-05
2.4440862755099e-05
3.81639296993127e-05
5.0187109992263e-05
6.23152339956615e-05
1.21541833068263e-05
4.27849360071712e-05
4.87383399528703e-05
1.76995250366885e-05
8.39763011184289e-05
5.40167391388517e-05
3.70795477208355e-05
-3.12360292655013e-06
1.60204552877533e-05
5.62162407083896e-05
4.04581088888798e-05
5.35205096330304e-05
-2.55889529670321e-06
6.8300788991727e-06
4.47899171088075e-05
1.38076063906414e-05
2.95492195091109e-05
3.95086115079106e-05
3.30468181820243e-05
3.53552807923841e-05
5.22779983756828e-05
4.20328480416431e-05
2.79806858944757e-05
4.43648742030491e-05
4.78108039263772e-05
5.69168962640245e-06
-1.92527177103348e-05
2.53921442423439e-05
3.23446765539729e-05
3.25318891258731e-05
5.02375383158524e-05
4.17635380873962e-05
2.59421987192038e-05
3.30810589660176e-05
2.98626439076275e-05
-1.12401481019701e-05
3.323261207644e-05
5.0183219796294e-05
1.62891992050157e-05
3.48560431362415e-05
3.78693282622368e-05
4.69646131439764e-05
3.66054390067625e-05
4.82411472844424e-05
3.50330622206398e-05
5.92699079967418e-05
4.02931094114235e-05
3.09391803410176e-05
2.14735026097572e-05
2.12686741938001e-05
9.17205624764186e-05
5.72023621512914e-05
-1.67645231580895e-05
4.83386227720028e-05
4.28979242861125e-06
4.37259389670397e-05
2.35090609941037e-05
3.71104480433485e-05
5.08245067132967e-06
4.96458340912467e-05
3.10654847598179e-05
2.73033128032144e-05
4.78094134952979e-05
3.05197538307758e-05
3.42027459012116e-05
1.83463531639007e-05
3.01072889043288e-05
3.0786590509015e-05
2.11298517321852e-05
3.369372028362e-05
2.32375928400352e-05
5.07341992581145e-05
7.17613701834433e-05
2.60804214110325e-05
2.01621008581474e-05
5.5258624969906e-05
4.39337574022551e-05
8.68888394787016e-06
4.26096568256444e-05
1.03790769701577e-05
2.68082917838914e-05
4.05906832605251e-05
5.59944601171045e-05
7.9724942382702e-05
3.36574923564062e-05
5.73281676208101e-05
6.71789980238981e-05
2.93430282447414e-05
2.71247901926255e-05
1.94194450374661e-05
6.41901034537766e-05
7.58556508932067e-05
4.85014803727593e-05
4.10767250533534e-05
3.43864920418642e-05
5.2386988116497e-05
2.82143747989651e-05
4.19004394347316e-05
3.07317900169253e-05
4.67836949058158e-05
3.80318081617994e-05
7.08843566182848e-05
3.20465652251645e-05
4.57907358553512e-05
3.92630707671137e-05
3.97115073156955e-05
9.78136613580208e-06
7.15261705478838e-05
3.56043346770231e-05
2.36547742636504e-05
6.02577110344096e-05
3.03156744375318e-05
5.60270608876788e-05
3.79058050697795e-05
6.43518550093973e-05
3.84890473014402e-06
2.44274668258859e-05
5.46624026851131e-05
3.34532644305669e-05
2.47916447481049e-05
8.03235745867714e-06
3.92553057352158e-05
6.4163861962586e-05
6.00549198579069e-05
2.71777844433587e-05
1.23233926434082e-05
3.01723279200604e-05
3.61120886838479e-05
1.27418773928978e-06
4.31699513390901e-05
5.42896708712682e-06
-1.51984690383138e-05
2.65052561662835e-05
2.85271249563948e-05
3.24210714896718e-05
7.46274729939162e-05
1.97578392791416e-05
3.41419302291284e-05
5.8087649220295e-05
5.05252061906145e-05
1.48013479822113e-06
1.15545056959196e-05
6.31566277360391e-05
1.61283459605726e-05
2.12081663652288e-05
2.9714133162741e-05
6.42589489782175e-05
4.63474143153256e-05
3.00867653551668e-05
2.99062395697163e-05
4.82628416257971e-05
3.65400291498911e-05
1.41839875696379e-05
2.55332330009506e-05
4.31335964240795e-05
3.47050616922711e-05
1.39407506903734e-05
1.74842414398388e-05
3.72465040429106e-05
3.95041309281461e-05
5.31660807678466e-05
3.02519351310885e-05
2.54332601368973e-05
1.88073560218467e-05
1.53868354926629e-05
5.34282595333028e-06
1.38236343666352e-05
3.4979411985903e-05
3.92460665743975e-05
5.22852330982427e-05
1.45297251931702e-05
2.70168767774494e-05
3.34398238091288e-05
1.70282093125461e-05
2.95141901537963e-05
8.43637236520257e-05
5.69149919652664e-05
7.56827447896608e-05
5.13084826700978e-05
-1.68564003417069e-05
4.84390469405056e-05
4.59162033223552e-05
4.64558472584805e-05
5.89028555266671e-05
7.49993402708526e-05
-1.52221233214791e-06
3.81943465673555e-05
4.39374246570321e-05
1.29029500577352e-05
1.95432958836531e-05
-1.65849312651465e-05
8.53717543738845e-05
6.88231651385091e-05
4.8154985295725e-05
-1.82335055102425e-06
5.15520446177747e-05
2.10185780578608e-05
5.99412123573007e-05
1.71524063816385e-05
3.60638309833725e-05
3.81177910508944e-05
3.58531076224633e-05
1.89884827795002e-05
6.72103748800219e-06
4.28911366165533e-05
3.38755692767963e-05
1.51979254487969e-05
3.63349301581207e-05
3.56258692917929e-05
4.61308969837103e-05
3.05813616668204e-05
2.97794739163425e-05
2.9706812068305e-05
6.64333401820581e-05
1.70049295888202e-05
2.50258943398524e-05
4.20421786882417e-05
4.72780154392934e-05
3.70394550558493e-05
1.7055632368774e-05
3.07037453252558e-05
5.1335441951062e-05
3.45948545148799e-05
6.78264181310459e-05
2.87447750522326e-06
2.29785657400468e-05
2.82585495738767e-05
2.85137155261667e-05
2.536422667372e-05
1.06587505120301e-05
3.00899485202297e-05
7.44724423470513e-05
3.55881603740401e-05
1.99924583585598e-05
4.05863876336295e-05
2.81221826299769e-05
2.20724432903061e-05
4.57854242148872e-05
1.4982255184811e-05
3.62683168295655e-05
4.40541984305981e-05
4.03960872081248e-05
3.40288389622647e-05
1.51139868209955e-05
2.10005443093881e-05
1.83837584896713e-05
4.58982070814636e-05
4.14808821755345e-05
2.65323937698392e-05
6.91709368314406e-05
4.22416583857013e-05
4.9201681428905e-05
2.54996986104847e-05
3.28243387959085e-05
4.49155049350023e-05
4.04235064931867e-06
2.92985241841971e-05
4.24832133887794e-05
1.98513383984831e-05
3.12793107472024e-05
3.81314757512748e-05
2.05213301612196e-05
5.89355978554774e-05
6.8481274857376e-05
3.1064440503475e-05
9.84889249765594e-06
5.97231878927954e-05
-6.55634560938065e-06
5.85399135294708e-05
-8.66479744170606e-07
4.91636400831569e-05
1.92215043878244e-05
6.12733249613557e-05
4.07391161867933e-05
2.80466773751067e-05
6.75942646469912e-05
4.24655230619867e-05
4.70743800187692e-05
1.16283106747124e-05
-1.411992398871e-05
3.04153879842041e-05
5.82324366495835e-05
3.39941508832128e-05
7.46959012145992e-05
1.64596065289804e-05
5.12649278671216e-05
7.70394792956221e-08
2.38519431960993e-06
-4.3282086127007e-06
2.9832851614047e-05
4.73829316521246e-05
2.11131514060219e-05
2.58283417429802e-05
1.88799531472975e-05
5.61009309113747e-05
8.52187470600333e-06
2.14014626290496e-05
6.01037954164953e-05
2.30602681300311e-05
-3.48152359756146e-06
4.86663989281605e-05
3.76665013943633e-05
2.31281916068176e-05
4.71090697293664e-05
5.88060214987325e-05
4.01852468232832e-05
4.57130831327912e-06
4.81267251872165e-05
5.04387361206693e-06
3.26357390346501e-05
1.12578913327655e-05
3.24450466064171e-05
3.11340794558527e-05
3.05016547402506e-05
3.94713305983241e-05
2.30451969470208e-05
5.35040201830282e-05
4.1667772993395e-05
3.09614220517319e-05
3.99233746316815e-05
3.78524241414863e-05
6.51309054102946e-05
4.36441427084238e-05
4.70584724891375e-05
3.16781394230958e-05
5.37380336968658e-05
3.50281624592944e-05
3.76367349296836e-05
5.60220059525357e-05
5.33331181934372e-05
5.26066162644423e-05
7.1007080104408e-05
5.04585383243671e-05
3.17857584404719e-06
5.7841350675821e-05
-4.48181153714123e-06
1.48001445246149e-05
3.85990972868834e-05
2.52105946407213e-05
4.10954766422917e-06
2.93059429476597e-05
7.36883540571923e-05
2.76487329648011e-05
-5.44044166197722e-06
5.77990010887652e-05
1.42112710937683e-05
7.00916337941344e-05
2.73674332970198e-05
6.69037792350351e-06
2.77066702212476e-05
2.06448801762266e-05
4.23995552831513e-05
4.94196078369994e-05
-1.43844138698293e-05
5.73188243519547e-05
5.28392598574596e-05
2.97638144753196e-05
4.43222553570604e-05
2.97614968960912e-05
4.67666653077988e-05
2.04748471515985e-05
5.6750045266496e-05
4.81518699545605e-05
1.35269238499782e-05
-2.36953020495418e-06
1.12353949235237e-05
2.16224669187528e-05
3.18702022372352e-05
3.80688033339327e-05
4.0892759001967e-05
1.28668231329345e-05
3.2601281532755e-05
-3.71497399511721e-06
4.81097831179883e-05
4.61984661192754e-05
6.10946863957535e-05
3.154830474401e-06
6.12402295998422e-05
2.0774708700552e-05
6.39857687442109e-05
8.70621483034041e-06
3.26627224478919e-05
3.46080707575484e-05
1.99535697779357e-05
2.40804287444397e-05
2.34315455058649e-05
9.29048812220571e-05
6.63608668801355e-05
4.02759976812503e-05
7.24390694755519e-05
1.67510247478767e-05
3.07944650416623e-05
1.89189228346663e-05
7.61196708233169e-05
4.75836573067358e-05
8.43773142502586e-05
7.0935456646315e-06
3.21807839505207e-05
3.44871304381764e-05
4.25063852751636e-05
2.34352292170845e-05
5.96736099190313e-05
4.52301811226449e-05
3.58116915864447e-05
4.31009381655837e-05
2.92589451061857e-05
1.87342573701856e-05
5.01709300652215e-05
3.99637578819307e-05
2.91104513460773e-05
5.92388123596638e-06
8.99232875036459e-06
5.10802931187644e-05
1.43402473077142e-05
1.62646823586516e-05
4.52493705940736e-05
4.72337376627411e-05
5.31893998101564e-06
6.11550256347648e-05
3.02643035663845e-05
1.35543224365185e-05
4.47216150681497e-05
1.86520828491271e-05
7.0137507357149e-05
4.80078050255832e-05
2.87991569122724e-05
2.37152777464767e-05
2.95631737512618e-05
4.49680746498075e-05
1.30145508159374e-05
1.94949920511341e-05
3.43856696343488e-05
3.5236909784938e-05
3.24016826451397e-05
3.12463156921744e-05
2.84419028635176e-05
3.93946049831171e-05
-1.8835749284754e-05
1.53809282376081e-05
5.31158907408885e-05
4.28259114870048e-05
2.70793121329328e-05
3.71365031860723e-05
4.6102838503839e-05
1.51131476275144e-05
4.29165238327702e-05
5.54565351551503e-05
6.8017180616817e-05
1.3223135721068e-05
6.22867695184261e-05
4.19255587759669e-05
4.02224262223573e-05
5.62246962028635e-06
4.42247419376094e-05
5.81328873190982e-05
5.10567717837685e-05
2.50671998214393e-05
1.63058536395503e-05
3.70954048521812e-05
5.75545158303598e-05
3.03342930741303e-05
3.02451935375328e-05
3.05465014261169e-05
9.048278246334e-06
2.78872794987225e-05
-1.46432882250956e-05
4.2410823827384e-05
4.71699589543632e-05
4.53131911319162e-05
5.06904665464934e-05
4.98494923709076e-05
2.0186717069039e-05
2.44201400094684e-05
6.25375648005127e-05
4.30165291073038e-05
4.96792303516629e-05
1.06365122626006e-05
5.8783053510848e-05
3.19911284368402e-05
5.70118599169141e-05
1.90532702498153e-05
4.00820386162147e-05
1.75595502384817e-05
6.88575639616763e-05
3.64932681530471e-05
4.07679614437715e-05
2.92946963273734e-05
6.10980863392234e-05
4.98441286337867e-05
9.5112997053015e-06
3.61884744338794e-05
3.66893430224111e-05
3.53621797197617e-05
2.34539586030925e-05
1.81637074682914e-06
2.71810104753333e-05
4.17796861290647e-05
5.32305502957748e-05
2.51827751811438e-05
2.79959983793193e-05
3.02065871265633e-05
8.04470779906724e-06
3.43988935060136e-05
1.42643194929018e-05
6.70352840858867e-05
1.77395394950841e-05
6.33371931880005e-05
5.91995523132325e-05
5.83269587750568e-05
6.48438294584666e-05
1.23219641712713e-05
1.05425480473809e-05
5.88069928911221e-05
3.46299387801941e-05
4.28954118337813e-05
1.63342929336206e-05
2.76844575105806e-05
1.79466870239025e-05
2.18300664291383e-05
2.76760103186585e-05
1.5607991325246e-05
3.11066631849413e-05
1.83535368623248e-05
1.54322810339973e-05
2.88401504997862e-05
2.46805977450338e-05
2.55080545371886e-05
3.380332507661e-05
1.70344233761457e-05
4.52028926176331e-05
6.66104493291509e-05
-1.22599956059082e-05
5.31639998867519e-05
5.78625220775996e-05
2.76633506261583e-05
2.98685840511289e-05
5.71487366330103e-05
5.06340778417921e-05
5.14981810987599e-05
1.75469648798593e-05
2.64466587241541e-05
-2.60701464548165e-05
2.48239788971937e-05
3.62807635007475e-05
6.44545341609226e-05
4.57510588283042e-05
-9.17260901584472e-06
5.76958152329065e-05
4.65169730775046e-05
7.19940337239847e-05
1.26970298006122e-05
7.73142158168889e-05
3.36560077058294e-05
5.97221900812686e-05
4.2944060777984e-05
2.86970278988844e-05
2.90712745787519e-05
1.84837833980447e-05
7.25241398325482e-05
4.20432045033757e-05
3.8871430958616e-05
9.3325395165299e-06
5.87114120854175e-05
5.43197054853207e-05
1.9179470662911e-05
2.38802273926272e-05
1.06732739461457e-05
6.69659846581901e-05
4.28184819920797e-05
6.70923239281528e-05
2.2256356076288e-05
5.3241845134268e-05
4.22995669396029e-05
3.44803724625874e-05
5.23245096491505e-05
1.190935771137e-05
6.83428994303642e-05
5.67767091385688e-05
3.75819802475767e-05
3.24237763336486e-05
-6.20353374216374e-07
4.24262462737111e-05
2.75416240028036e-05
3.58809063530315e-05
4.06060235205537e-05
6.52948664119878e-05
6.61780628602751e-05
3.15059187194854e-05
3.62157649478701e-05
1.20521901558196e-05
1.37107129038927e-05
2.72354325368084e-06
3.60947009925704e-05
5.59704759605796e-05
5.16114427600801e-05
5.03910513967193e-05
1.99051971844494e-05
4.64408446009344e-05
3.08322027275875e-05
3.93250795942426e-05
2.08691972819852e-05
5.52033128568361e-05
4.15076272264452e-05
4.06842087485556e-05
2.61014051220379e-05
5.43720674171559e-05
1.27869067602717e-05
1.37945505067111e-05
4.57901232424534e-05
1.91276387043215e-05
4.03265148136387e-06
2.54852606137121e-05
-1.13241012057903e-06
3.37877654819626e-05
-3.96161862624309e-06
2.34173240575704e-05
2.16864557235052e-05
4.62029835269587e-05
3.35689204258032e-05
-5.63261127531153e-06
3.12070247343667e-05
5.02279183580369e-05
4.23550057043214e-05
4.19020647075859e-05
3.71177888765093e-05
3.48221869171657e-05
6.46296051986766e-05
4.32149346850917e-05
9.01044043938185e-06
8.89273740542859e-06
4.9539734978707e-05
9.41217041928484e-06
3.59027883034782e-05
4.8669483432722e-05
3.57966604673135e-05
4.63412235131168e-05
6.66123478820398e-05
3.84194640122312e-05
4.53202041036606e-05
4.22810113247454e-05
3.52940929928836e-05
4.78855230781146e-05
4.34254742658255e-05
4.58433482497631e-05
7.50499692226657e-05
5.67409159385532e-05
2.26176696225206e-05
5.42134990905298e-05
3.25827981701011e-05
2.55483562337161e-05
2.03207959919555e-05
3.99134261945291e-05
4.31052265522122e-05
1.50301290207219e-05
5.22428691508705e-06
1.32645432634501e-05
2.91312502731364e-05
2.5567221754757e-05
1.73497358894549e-05
-9.9042137389089e-06
2.46893475515878e-05
-5.10638299967045e-06
2.29191596098629e-05
5.23136655884388e-05
4.9351998766648e-05
5.24706177744506e-06
1.14561434409975e-05
5.8881139423295e-05
5.19483903462141e-05
5.35076885158009e-05
2.80000450846881e-05
3.7041589769444e-05
3.85944590180671e-05
-1.69834778556082e-05
7.44770854866137e-05
6.8010452435392e-05
5.66150340814923e-05
3.59643058738599e-05
3.1065826098968e-05
-2.07628206211037e-05
4.44746123085107e-07
9.2427979001227e-06
4.52174887075054e-05
4.31377121865268e-05
2.73320549442719e-05
4.11073018802284e-05
2.21303731734774e-05
1.82880973473966e-05
-1.59711475114563e-05
3.33494059428998e-05
4.90175483866946e-05
4.39275284231512e-05
4.67949672172141e-05
5.53873788942231e-06
1.81248451231752e-05
2.65467106868894e-05
-1.20421205729403e-05
5.6002403269527e-06
7.73295507261803e-05
4.87185155710217e-05
4.45566766916123e-05
2.51478177461638e-05
6.40632725586063e-05
4.60500574881557e-05
3.00981523046463e-05
2.54687110656078e-05
1.77680950561634e-05
2.98679136088141e-05
3.19609376841537e-05
1.2506668440425e-05
2.79503746673409e-05
3.48818261811189e-05
4.79036199702795e-05
3.54227757035554e-05
2.41455394023209e-05
3.88209194902653e-05
2.9277444537238e-05
2.28988011851532e-05
3.88497986047983e-05
4.56002875901568e-05
1.53058445664265e-05
4.48720066367958e-05
6.10150770593207e-05
5.21281239650978e-05
5.0883725693683e-05
8.0861179279284e-05
1.22049703548055e-05
4.7355667467531e-05
4.41979853875771e-05
6.15186272709365e-05
5.4726992418767e-05
4.03605825854679e-05
3.80015508193712e-05
1.92430737179133e-05
4.05249050590869e-05
5.77228810276474e-05
3.1712144603325e-05
2.50373372248026e-05
4.37060554314219e-05
5.09506164970065e-05
6.2317255026251e-05
2.66837824803455e-05
4.44949251058721e-05
1.21832469673915e-05
6.51800118167363e-05
5.00799071461513e-05
2.23700830887929e-05
1.69680870493446e-05
5.69641785809196e-05
4.81518557409839e-05
4.52999759959472e-05
2.22962232604359e-05
2.67839226389387e-05
1.74020503212516e-05
1.69391287807396e-05
1.70516467057101e-05
5.53692625616884e-05
-1.4415671032636e-05
2.77498369092677e-05
4.87850272008446e-05
1.98279976337831e-05
1.22372718302813e-05
1.84618753699355e-05
6.20139566447451e-05
1.04899199015238e-05
3.30295517811097e-05
2.92467447545509e-05
4.14324198333472e-05
5.20035706573207e-05
1.30799633007762e-05
4.11153899006352e-05
3.71937917069882e-05
5.80030306441065e-05
5.12458971798028e-05
5.72369082667588e-05
4.74414405753056e-05
2.36720374422725e-05
2.8010014438925e-05
4.21963396418061e-05
3.91891542046887e-05
4.19057666675864e-05
7.21020941800032e-05
2.64202483723594e-05
4.19459248526436e-05
3.79767543526754e-05
3.80234577366891e-06
2.87125008223428e-05
5.09101637565951e-05
3.71449751774407e-05
2.57793611561021e-05
8.22632237091364e-05
3.64710907024681e-05
4.93334624321352e-05
2.69869820727921e-05
3.48515347653986e-05
3.79696564459077e-05
-8.24918671682498e-06
3.92529024104174e-05
7.20705383258837e-06
2.13834779634465e-05
3.72175948044211e-05
3.45328365202689e-05
6.38019721470187e-05
5.69588710814679e-06
4.03315729207065e-06
4.83755697424313e-05
3.83625522269932e-05
3.43245453735009e-05
6.47294092819508e-05
5.65061626391437e-05
5.19978136891973e-05
3.06018458040581e-05
3.8335227024143e-05
5.08288220030718e-05
4.66357954218688e-05
4.90586608294189e-05
1.64077147534935e-05
2.74537472784366e-05
-1.85641238714284e-06
7.01993582417284e-06
3.77799698547891e-05
5.38513722899861e-05
8.79319648264917e-05
3.1597854321055e-05
1.85908626079167e-05
6.4084399006342e-05
6.97566332994184e-05
9.7975269648303e-05
2.65539879544155e-05
2.18361069035035e-05
5.1033219976535e-05
1.59478040194678e-05
5.78500569765727e-05
1.75665180004898e-05
1.55427390042803e-05
3.89113519349674e-05
3.39673051615072e-05
3.92750567288376e-05
2.01690920033774e-05
2.17689273512728e-05
4.01673448648332e-05
7.63899654790814e-05
2.49342477561778e-05
-1.56662173884761e-05
2.36973031224538e-05
2.01163663289829e-05
3.65288563757671e-05
1.95806542011419e-05
-1.76784275361143e-05
9.09554526984164e-05
6.54384272933737e-05
4.02811057198264e-05
1.55158766880591e-05
2.58902336706013e-05
2.58919971137535e-05
3.15163912980112e-05
2.55463205229146e-05
8.85285864797285e-05
2.71019593481758e-05
1.31924371863493e-05
1.99886302332757e-05
2.69600072012549e-05
3.4455203732856e-05
7.30179078894736e-05
5.00200555604812e-05
-6.67213195774215e-06
2.93045177609636e-05
4.52603020496663e-05
1.13507047872627e-05
2.72862638791141e-05
5.32882912895712e-05
5.41976961210045e-05
1.25174943426873e-05
7.14910774567814e-05
5.79572248755516e-05
4.42442723473652e-05
4.80866923382285e-05
-9.33694771562797e-07
5.09622117710251e-05
1.23693471809179e-05
7.05909414692363e-05
5.43730205948163e-05
-5.11165351824177e-06
4.36830177443741e-05
2.63632255287834e-05
1.8948430616125e-05
4.04743634022556e-05
1.37896064936616e-05
4.73613485050254e-05
1.0209485029811e-05
2.59859646596928e-05
6.90169469496495e-05
1.62689301870034e-05
9.82134566543743e-06
2.22704220774073e-05
2.38548582222051e-05
9.19648947453176e-05
7.90047748436109e-05
3.32795801705322e-05
1.74834281057491e-05
2.75433713239043e-05
2.73811098649973e-05
4.16344355550208e-05
3.80619749068851e-05
4.12546326925924e-05
2.79025644374375e-05
4.1711865220019e-05
-3.57305835852683e-06
6.6799065450639e-05
6.62887891677029e-05
5.06818767627602e-05
2.17491565668917e-05
3.93670744363352e-05
5.26808945682393e-05
3.31225528503472e-05
-3.54044973631241e-08
4.42535952140646e-05
2.55237372830098e-05
3.97408041338249e-05
4.51149534709299e-05
5.96611114581066e-05
5.39508220858532e-05
5.54847378681997e-05
7.18531166558245e-05
3.98195211560146e-05
4.1605096143567e-05
2.40298168730911e-05
3.46116810809299e-05
-2.37599325236262e-06
3.5339212136106e-05
6.91637874635126e-05
1.28232391752781e-05
-8.37002042562153e-06
3.21011956977441e-05
4.02423501574067e-05
-2.22763131878468e-06
3.58851096335398e-05
4.30116271990373e-05
4.52709966903574e-05
5.77157246603128e-05
3.49618387517471e-05
2.18521498625159e-05
3.69083694886427e-05
2.38675666626948e-05
8.66551803593099e-06
6.36582552127726e-05
2.48932101825876e-05
2.6911942278733e-05
5.35934812216543e-05
-1.96254949880579e-05
3.00032678096998e-05
5.21008819298503e-05
2.98758460092331e-05
4.28467720183258e-05
4.30950407832095e-05
7.69615559850886e-06
3.60554395749106e-05
5.3753673673773e-05
6.87674571394139e-05
4.2016786789314e-06
4.79121904618513e-05
6.98737482429397e-05
2.97605160310519e-05
3.52582744167786e-05
5.71373606719554e-05
4.21718105961828e-07
9.63399644261868e-06
-5.96516494573046e-06
2.36116994353201e-05
2.83494166960682e-05
3.86029620650423e-05
3.44996741372756e-05
-4.52469359709489e-06
3.37518642166217e-05
4.61516585729043e-05
2.9960086964925e-05
3.9391570330855e-05
4.69297893506142e-05
5.65035402223203e-06
6.11996774285555e-05
5.8585033751798e-06
5.79507807705151e-05
1.78904425871673e-05
4.08728023857809e-05
4.35209619733181e-05
1.27195518487519e-05
5.40130464797018e-06
3.35621954554938e-05
3.66792197896925e-05
4.66442026957558e-05
4.61072941911635e-05
1.9786025997444e-06
4.16242899645235e-05
3.03643293550131e-05
7.25765047897094e-05
7.9761499050073e-06
3.73529089510091e-05
4.46232595666911e-05
4.00033429973942e-05
2.39073832669994e-05
2.24173368124462e-05
2.69411717132641e-05
1.69829184421339e-05
4.47859556014954e-06
-1.25545560638368e-05
3.68851785983564e-05
2.56175363027619e-05
1.23886973225813e-05
3.50880254513157e-05
4.27042908624546e-05
4.94677105269902e-05
5.23205351528557e-05
4.19895874200395e-05
6.44189485724151e-05
2.68387796722228e-05
5.31724642476217e-05
3.62726631759231e-05
5.56646031787214e-05
4.44788759148782e-05
5.30573874871125e-05
7.28445940937773e-06
5.70086157191339e-05
1.73177368444037e-05
7.93740664542814e-05
3.72328663591478e-05
1.64447442998902e-05
7.10771575900739e-06
1.56129775401376e-05
3.869545382836e-05
1.63023878563558e-06
4.11600935056128e-05
3.34567485433916e-05
2.03393520777544e-05
1.1642678244271e-05
1.9406561967473e-05
1.03300310184284e-05
6.61789234526629e-06
1.29747455120541e-05
3.2128887570673e-05
6.24184647136122e-05
5.57293199763002e-05
2.02412509851897e-05
2.47078005381168e-05
3.5973128991224e-05
5.86884118717981e-05
3.60184791750223e-05
-1.03221109993609e-05
3.10078992418753e-05
7.75523277007999e-05
4.59589180386397e-05
3.61998725261684e-05
3.98451121233029e-05
6.34176969881495e-05
6.23975687719693e-05
2.94674554176229e-05
2.30279341076407e-05
6.55854375348476e-05
8.68485821442468e-06
6.84569804932246e-05
3.99918102068984e-05
8.93721091897121e-06
4.21303754053794e-05
7.24767160254062e-05
4.2454147738918e-05
6.9788731675199e-05
7.01554828087443e-05
2.39358007347463e-05
3.56877474443957e-05
4.41336493466561e-05
2.93209714519331e-05
2.95286810600117e-05
5.47516716243731e-05
2.2259190040676e-05
1.67737954835709e-05
6.10238141645252e-06
-1.32210151193592e-05
-2.6164303340812e-07
1.62206795727937e-05
2.49350541378392e-05
7.52897523884556e-05
4.43523239715485e-05
1.58467323496067e-05
4.90131700505501e-05
2.41429632156067e-05
1.54705273491116e-05
1.66595796082513e-05
1.50884345849964e-05
-4.34429514671199e-06
2.28402870270288e-05
4.32338451854798e-05
6.47178144234185e-05
5.14641267066688e-05
2.22216859689809e-05
3.80967805508195e-05
4.18274026943543e-05
3.19135748264529e-06
6.27344722167348e-05
5.85368865539808e-05
-1.99233451353927e-07
3.68700339035531e-05
2.0501043448056e-05
5.42046144548011e-05
4.95876951671714e-05
6.98080893158864e-05
5.6707903169055e-05
5.66990069653918e-05
1.29953027180208e-05
6.33708930533597e-05
6.43448240447645e-05
3.59581545057237e-05
3.12790259951834e-05
4.10758591197623e-05
7.2498349341373e-05
-7.74224170653565e-06
2.53689213751238e-05
2.7203911221523e-05
6.29507964295569e-05
2.05343965748591e-05
5.61508577897789e-05
1.34993590080101e-05
7.60524297423865e-06
5.77325389021095e-05
3.01985841173766e-05
2.76663050267379e-05
5.27343588343832e-05
2.95156679145062e-05
6.50912517017444e-05
6.42930593120226e-05
-1.29179937765737e-06
6.28778699511836e-06
2.56690099927033e-05
-1.56703265128891e-05
4.72190003849241e-05
1.07025078583125e-05
2.25244293256785e-07
4.23851016993517e-05
2.60217839220754e-05
4.90562080957239e-05
-1.18429475838734e-05
2.50622471086888e-05
2.49710678497644e-05
5.47916430419713e-05
3.42405484949011e-05
3.27622185592082e-05
-1.62271880219349e-05
2.77810888896796e-05
3.92231301946244e-05
2.19656266135132e-05
4.0762157832983e-05
7.58089698717956e-05
6.95435392522689e-05
3.15013360902674e-05
3.00758014797156e-05
2.00065000138255e-05
3.37965339756797e-05
4.67840232856644e-05
1.30781539638956e-05
1.68823985569667e-05
4.59319045154755e-05
1.05151229642066e-05
2.50005249524829e-05
2.31022201999983e-05
5.00984244173729e-05
2.87729186794592e-05
2.69789333115056e-05
1.59025844412831e-05
4.42280450131305e-05
1.70807968703842e-05
3.7507372487893e-05
1.09124273740272e-05
4.05189472211909e-05
4.17427143510307e-05
3.86629561318823e-05
2.68308894878836e-05
4.28418993341718e-05
4.15442633641716e-05
1.72043978146782e-05
5.88327771307434e-05
3.57391502516386e-05
5.31071546065225e-05
4.41666601278344e-05
4.31687747907851e-06
2.08368580665335e-05
2.49784953166701e-05
3.38667222809811e-05
5.30823094790005e-05
3.84525467821087e-05
3.84359817216574e-05
3.58452081043921e-05
2.49075740279912e-05
7.37267423268428e-06
6.21749647551301e-05
3.05237493437182e-05
3.65241062316124e-05
-7.32453276408044e-06
-3.6502823914837e-05
5.93298995243156e-05
1.55109021429505e-06
3.93907197178269e-05
3.15295234204688e-05
3.97057771412672e-05
1.91257957453565e-05
7.15731287117906e-05
2.97927123283535e-05
3.68615762523421e-05
2.50133665307527e-05
1.87709173139365e-06
2.0112140874649e-05
4.48551154603006e-05
4.03378846456832e-05
-2.03528827817006e-06
2.94879475207432e-05
5.08285126057973e-05
5.29054282152858e-05
2.46644565491522e-05
4.91421030982085e-05
5.34090095330209e-05
3.35730843797252e-05
6.50307887667121e-05
4.70536094893776e-05
2.27918531707017e-05
1.45874181157293e-05
6.5916775708232e-05
5.09705637123924e-05
5.50884494348034e-05
1.22145361239172e-05
4.01857150274925e-05
3.8935021199058e-05
5.57446021330036e-05
3.30252680115796e-05
6.20725388871395e-05
3.20295055363819e-05
4.89606091462869e-05
3.13772361453879e-05
3.05259905066076e-05
1.29083554025607e-05
3.66044288508532e-05
2.29222937911101e-05
5.55027826698862e-05
3.66695626091208e-05
3.07722788804795e-05
1.70733241262101e-05
2.84433147628375e-05
1.39940403441081e-05
2.44974368564799e-05
4.1738715448985e-05
2.00060902559588e-05
1.40313659152515e-05
6.60850838785965e-05
1.45605176136293e-05
3.06422685095753e-05
5.43605866708137e-05
2.71195737328741e-05
3.10080935628802e-05
3.35923450602566e-05
3.9108488814225e-05
3.54496759057193e-05
5.0294689285938e-05
3.12659611583624e-05
-7.63508292099186e-06
5.28004982008635e-05
5.73059916073034e-05
5.10768602042337e-05
4.71948950154332e-05
3.95437986210014e-05
3.09829124160312e-05
5.03441320268269e-05
5.22173058285207e-05
1.1402804102203e-05
1.89105485683349e-05
5.01817608276415e-05
4.91785698997708e-05
3.7039793831813e-05
4.47973525595289e-05
-4.15768042898337e-06
1.08539100453944e-05
3.3351403842272e-05
7.36593533559521e-05
5.56505799209448e-05
1.54524150189722e-05
1.28823009207998e-06
3.89674432585888e-05
-2.5557545435281e-05
3.19927054410713e-05
1.06519401097751e-05
2.8028207496801e-05
2.59246428110101e-05
1.74783229250927e-05
2.1418564658015e-05
1.25918990186361e-05
5.66084901758587e-05
3.11703977119e-05
-7.13978055409569e-06
3.76474947932755e-05
7.77620274238628e-05
4.31080491356996e-05
2.89229439032857e-05
2.61674275534208e-05
3.43574512294416e-05
1.69561115792603e-05
3.01225363584224e-06
5.67878916951521e-06
5.30848062959814e-05
2.36078358372726e-05
7.20693077859561e-06
4.29705145839822e-05
7.62688743838608e-06
5.20355183776028e-05
-8.91847079608719e-06
1.2202686710337e-05
3.35316454175057e-05
2.84815122033661e-05
4.05467856845129e-05
4.82776204197294e-05
5.49596505306091e-05
3.8246854763197e-05
1.80632888892328e-05
3.6381325236768e-05
8.44457288118329e-05
2.63676917913189e-05
2.83205028322907e-05
3.82177093285079e-05
2.49111673021494e-05
1.78382512507372e-05
-1.11145826027744e-05
5.8589057192391e-05
3.30114751304216e-05
4.84174180377653e-05
1.94235173007123e-05
5.55266315018943e-05
2.99235438252095e-05
8.75248988682101e-06
1.4970744071794e-05
8.01699005821909e-06
2.66363908189131e-05
4.11607792586548e-05
5.30369297836426e-06
2.09556814920784e-05
1.50419880322698e-05
3.15807186937399e-05
1.96959431445949e-05
8.28957166247487e-06
-2.25942746824809e-05
-3.29705412971369e-05
4.96986067220175e-05
2.43345165122673e-05
1.44908279217668e-05
-2.06314944400907e-06
1.89761059618229e-05
1.84119160565003e-06
4.57749797056905e-05
1.89650166294299e-05
2.72021680001721e-05
2.15500685989559e-05
5.89138338108683e-05
4.46394717224517e-05
5.27440666569747e-05
3.57019043661084e-05
4.10595169135313e-05
2.73401434841602e-05
5.3259952856167e-05
6.88916465223461e-05
3.7677327795907e-05
2.84713337986546e-05
5.03977601448364e-05
5.24877952152199e-05
2.6355522670021e-05
7.81065146312773e-05
4.51857859996487e-05
3.2281859189707e-05
1.67024044896805e-05
1.69187591770704e-05
3.47783932017705e-05
8.08563246432889e-06
3.2482957744254e-05
2.66236896933177e-05
2.789243370263e-05
6.42579611628221e-06
6.50366168581686e-05
1.10012100720664e-05
3.02624070864529e-05
2.60419400442832e-05
3.75234135659515e-05
6.10431355440491e-05
1.66333337658511e-05
3.80379638146278e-05
4.24978634571412e-05
6.14379387649446e-05
2.58270825537842e-05
4.10391647172295e-05
4.0955133565067e-05
4.06254264833517e-05
1.80837514651269e-05
3.12986002628836e-05
1.91205704017574e-05
2.20394246825446e-05
6.01365432455359e-05
6.04313410218501e-05
1.18744057339707e-05
5.18454356649906e-05
1.84618543773386e-05
1.1158478187627e-05
2.0485440283794e-05
1.97818556355265e-05
6.20115835039498e-05
6.49562387265504e-05
3.54984916393682e-05
-1.32437483377754e-06
4.12908223289351e-05
5.90831289309603e-05
4.75778300201143e-06
4.552794583684e-05
2.49051986163066e-05
4.39793474541765e-05
4.00420538256063e-05
3.1730162605866e-05
3.53644978076426e-05
1.52738509084529e-05
3.93708952304972e-05
3.00311380271693e-05
2.82568919211636e-05
3.85673890707932e-05
4.69854206387259e-05
4.02768768230852e-05
2.15333298370931e-05
3.76461152173467e-05
7.13518044113102e-05
-3.39305379078035e-06
3.32546642869214e-05
3.40794164151067e-05
3.2526978728627e-05
6.07608492114645e-05
-2.84274541033613e-05
3.98169111909464e-05
4.53847033112195e-06
1.86059449913225e-05
4.54484749357427e-05
4.20059880055235e-05
1.57129501295327e-05
2.5810939398451e-05
4.53956183040868e-05
3.8706962663446e-05
-1.06825625158974e-05
5.16035361161217e-07
3.50637511628612e-05
2.27756658919396e-06
2.87641863160743e-05
6.13506267558818e-06
2.61123354657711e-05
3.3277134189493e-06
5.99585569957087e-05
2.43023934222708e-05
4.81884267903336e-05
4.66112468239358e-05
1.9974964691546e-05
4.4759743832147e-05
4.67758801418633e-05
3.87740035092081e-05
5.42918495468068e-05
4.3832567794633e-05
5.15928180174852e-05
2.12176246089803e-05
-1.63372316023086e-06
6.3149249387038e-05
2.89947524974763e-05
6.03508592832364e-05
6.98470582509026e-05
6.03014198272743e-05
3.14579940967518e-05
5.17374663817583e-05
2.47687403779089e-05
2.48071296758589e-05
4.78774925983599e-05
2.95082619537479e-05
4.44849391251369e-05
3.81338345002851e-05
3.62397464351943e-05
4.35920952301007e-05
-8.91495713850912e-06
3.10570486797641e-05
1.04464358300117e-05
4.77485868503566e-05
3.02857617213787e-05
4.66613882341484e-05
1.30227863312274e-05
-7.64596989867877e-06
1.58346994926536e-05
3.83323898474453e-05
4.03797499167402e-06
-2.84574197995473e-05
-1.33169537198853e-05
3.5328948009849e-05
8.01397344308726e-07
3.99115298840064e-05
2.29814583910107e-05
2.79874279421604e-05
3.72633335169307e-06
1.63691094564576e-05
3.21248891073319e-05
4.13191393025888e-05
5.08119031502903e-05
6.89076769575024e-05
1.97174107631299e-05
1.22542526328801e-05
5.6938901009936e-05
2.85675896781742e-05
3.0327072887057e-05
4.21856136102864e-05
5.67734925965663e-05
2.24541640065298e-05
7.34494689982853e-05
6.70902458670037e-05
4.35970777383295e-05
4.95386622897268e-05
6.94556676446254e-05
4.2970135032132e-05
7.12814427392682e-05
5.82925358130235e-05
4.14866171459397e-05
4.45239109158084e-05
2.44468788664355e-05
2.1610055029083e-05
6.77062236498962e-05
-2.31139479244707e-06
5.53840543901942e-05
5.28479848400674e-05
1.80836742946146e-05
8.8397683823907e-06
2.12698522416286e-05
3.95099593744207e-05
4.45619716789561e-06
6.29985661818118e-05
-5.27647963999204e-06
1.87875974019148e-05
4.54867668785335e-05
2.94586124271644e-05
1.86697352545447e-05
9.31843350935526e-06
2.87238553638287e-05
3.72663983892175e-06
2.1401746551891e-05
4.83303867968349e-05
3.17496842684903e-05
4.39226647384241e-05
3.19768765607761e-05
1.89173587198658e-05
4.60328577895311e-05
2.74144453869301e-05
4.9616401884137e-05
7.67870697823189e-05
8.377448253136e-06
6.25570902070799e-05
4.54965285344514e-05
2.78447860872849e-05
1.76872281750124e-05
2.18896301205198e-05
9.18495697000024e-05
4.44048352731888e-05
5.14602901720457e-05
1.09901093160589e-05
3.73018717461243e-05
5.64804456121928e-05
6.6667314591445e-05
-4.96268334994326e-05
-8.33234179992254e-06
2.37074059853953e-05
3.28845268629691e-05
3.85556259688074e-05
4.67238901560862e-05
7.95675912387124e-06
3.00812906739897e-05
-1.87628976236716e-06
3.432173100981e-05
2.52570024896086e-05
-1.67398261590111e-05
5.45236214811476e-06
1.03258266253436e-05
1.89524719998235e-05
4.28159728489053e-05
3.31502554362179e-05
2.20992303756398e-05
3.79455837582468e-05
9.99962568988789e-06
4.64783704517785e-05
3.39923635015094e-05
6.99560864887098e-05
4.99577404682853e-05
4.25352434261841e-05
4.21216574912678e-05
1.83312680923315e-05
6.14425220814651e-06
2.81388474868241e-05
3.11937943097648e-05
7.20718803350997e-05
5.57249568592529e-05
1.03956528615929e-05
1.76369291300625e-05
4.57713553711591e-05
2.71015963921994e-05
1.17013987098499e-05
5.04407894897829e-05
2.76702336771715e-05
6.47078167845456e-05
7.16312264075087e-05
2.52011126203792e-05
5.65732565776524e-06
2.28636372434319e-05
3.87685831022784e-05
-5.30334178457905e-06
1.72875134148326e-05
4.74432636328298e-05
2.60571943717676e-05
3.54601421774361e-05
5.77060033609363e-05
7.30538380836953e-05
2.76672895134967e-05
5.7157096761864e-06
2.22885596397889e-05
4.08827037862176e-05
2.48527510402229e-05
5.03294351037766e-05
3.89348169911978e-05
2.11486674355061e-05
6.73842736641526e-05
3.44260559677703e-05
3.48983943599121e-05
9.31139321984159e-05
6.14370029727804e-05
-7.2792269369261e-06
1.37770423924394e-05
1.91405990680479e-05
3.00846821299247e-05
1.04175541396673e-05
8.83489683106533e-06
3.57821334165079e-05
2.33546858959643e-05
1.06704615981936e-05
6.58465773122336e-05
1.91664364602966e-05
4.49452682849323e-05
3.88599571180429e-05
5.29781297318303e-05
1.93489021136667e-05
4.47252092164314e-05
6.11074749014962e-06
2.42332747006224e-05
2.49940178420965e-05
3.7572717894767e-06
4.55420633949097e-05
3.02685511546523e-05
-2.77785747011555e-05
3.86916919418435e-05
4.76341510307723e-06
1.98116429272832e-05
4.52908438403176e-05
1.54372186780215e-05
4.28493786219949e-05
2.94994545340899e-05
3.55931511895117e-05
2.95791381353827e-05
2.28263144355921e-05
3.98126618814243e-05
6.49752249975113e-05
3.3998000982727e-05
3.87923167895556e-05
8.40007265696302e-06
2.01774985358345e-06
1.93185191466363e-05
3.64780793100759e-05
2.09289586496549e-06
7.59061526558197e-05
5.5024685220686e-05
3.88734537459058e-05
2.63110223411778e-05
3.25959489205538e-05
2.31717724805385e-05
3.67653436214273e-05
6.58859196534782e-05
6.35908008905531e-05
5.30821250717323e-05
5.33629025050083e-05
2.08447688337841e-05
5.715536758853e-06
4.83701660346038e-05
4.80927369131243e-05
2.95484263811805e-05
8.44451175844366e-05
1.20390940349207e-05
2.3780974756828e-05
-4.51667383040121e-07
2.05770248186354e-05
3.71604329186561e-05
4.34878965599712e-05
6.88342592263771e-05
3.14884446697975e-05
3.5305359374058e-05
-1.80767835257189e-05
4.62717502542682e-05
3.78588527358188e-05
4.69565048411397e-05
1.5469809788913e-05
4.1030699017314e-05
4.07652481569379e-05
2.38519144931229e-05
1.71890844883677e-05
5.07930735722202e-05
1.77671781931275e-05
7.06667692959621e-05
4.16107672758052e-05
-5.57145571661019e-06
-1.9921111992654e-06
5.44300747205041e-05
4.41511013670392e-05
4.47317486348028e-05
2.94598432546558e-05
-5.50552179907623e-06
1.45728156516734e-05
3.34346268752945e-05
2.44609676369188e-05
5.74786004266467e-05
1.09120124857912e-05
6.50593188057243e-06
3.55795287292327e-05
3.39870306630736e-05
4.58555950544908e-05
2.3299908187684e-05
7.58114293588249e-05
5.50119161168318e-05
5.99083499181777e-05
-1.54856141866326e-05
5.14553335206061e-05
1.38098705928051e-05
7.04703938705111e-06
3.43416907654513e-05
1.56392321386356e-05
4.26175895315504e-05
3.17372169709806e-05
4.07166862369302e-05
3.02585780753123e-05
5.67833806075152e-05
-5.31980354518441e-06
1.66880646760626e-05
1.31215686672102e-05
4.29494737809616e-05
2.291126847477e-05
3.1952094795915e-05
1.45541794828401e-05
5.08837024033999e-05
1.828850404055e-05
4.34025105491978e-05
3.75784029179397e-05
1.9316639297805e-05
5.74135054248701e-05
4.62787984966944e-05
6.14152170654366e-05
5.40990587295898e-05
3.33405287642469e-05
5.56719183490175e-05
5.74702703425677e-05
2.95058669315478e-05
7.09785558198293e-05
6.6397886070187e-05
1.53777453417248e-05
4.53674277532704e-05
2.29943996744198e-05
2.58624605309369e-05
4.04120184487228e-05
5.27791061037586e-05
1.56198354201527e-05
4.73441247998191e-05
4.57192033478351e-05
9.74610576612471e-06
2.05150230385411e-05
5.69034527362838e-05
4.40382609499352e-05
2.69641296990667e-05
7.70537937388704e-05
2.71054559853412e-05
2.3521765845817e-05
1.92088662195616e-05
2.29471006519075e-05
3.8607244135809e-05
4.15920195066692e-05
1.86309515315872e-05
3.36476638415456e-05
4.43558634878207e-05
7.17977896282199e-05
6.24658214606558e-05
5.67866436845938e-05
6.72696975524905e-05
1.09036896368681e-05
2.48406642566584e-05
1.03896583771388e-05
4.85902077626841e-05
5.14612393117245e-05
-3.12924861359347e-06
4.11067840691399e-05
1.19502260342087e-05
1.74461375131243e-05
2.54869077077297e-05
2.97626886847648e-05
3.0596240328206e-05
4.40713687432105e-05
4.13419692190012e-05
7.49038891530619e-05
1.42116491479237e-05
2.99155822370359e-05
3.45136716296707e-05
1.75204323534886e-05
3.01377781952378e-05
3.17582799697899e-05
2.34860614082888e-05
3.86256355498044e-05
4.2878816762568e-05
1.68349431081234e-06
4.92070552924611e-05
-1.9866556284824e-05
5.99380008187694e-05
7.66268171569358e-05
2.05106855196603e-05
3.3502284079686e-05
3.69381925619665e-05
5.15946730106966e-05
4.8530272917984e-05
4.47308574834755e-05
1.4392222209054e-05
7.22394090780495e-05
-8.08354016235203e-06
3.92813640978618e-05
1.77537359700323e-05
-4.0945437644174e-05
1.35445208216022e-05
5.86170303503508e-05
2.02125837891661e-05
7.06534944337751e-05
3.04593430499385e-05
3.11893656077626e-05
1.75020846150411e-05
5.77178957373134e-05
3.62081585166812e-05
5.4512181665948e-05
1.03366546168598e-05
4.71238166245804e-05
5.89856075464885e-05
3.25721530933656e-05
9.56044479416253e-07
3.82017259546826e-05
1.38026477542972e-05
2.10043530903385e-05
1.29283833726315e-05
3.09286073490918e-05
3.98707596060201e-05
1.41098555746201e-05
3.0997188216522e-05
2.808877935812e-05
3.56350087047836e-05
2.01406425832227e-05
3.71548932010322e-05
3.57918505312378e-05
6.35192335318783e-05
5.22173478705141e-05
7.60494165933824e-06
3.50231526758322e-05
4.29078193864921e-05
5.38398774767506e-05
8.87923327379023e-06
6.07818714248032e-05
1.69836233676631e-05
2.37879440273551e-05
3.60173745295854e-05
7.00427933782717e-05
8.90509447787299e-06
3.18240243513145e-05
3.70074754392572e-05
6.27594899241831e-05
-1.21599923620243e-07
6.82659419896753e-05
7.49018274455484e-05
1.5668693049798e-05
6.95837988528993e-05
4.55191519296174e-05
3.61028421496077e-05
-4.7653040997418e-06
2.66453309054646e-05
6.57611817405507e-05
5.36318579301223e-05
3.51040515202584e-05
1.42484850154513e-05
8.32627799670896e-06
-1.27864454606213e-05
1.27501871317121e-05
4.50337192630453e-05
5.24243313860232e-05
1.55237360761551e-05
2.58360115303277e-05
2.34488373023515e-05
5.15559547186854e-06
3.63019799052499e-05
3.22493105024428e-05
3.18571867188494e-05
3.12014755020212e-05
1.85098381252515e-06
1.66469783199147e-05
-1.90701956548103e-05
2.00152801691978e-05
2.85068564848785e-05
4.71486959159914e-05
1.03274641195239e-05
3.91716606641625e-05
5.29837743554242e-05
3.13073212959077e-05
1.98531555657803e-05
6.91719114609468e-05
5.11583412120743e-05
4.15083365380478e-05
4.20243245333185e-05
3.10181722180314e-05
4.01418199866827e-05
5.63212482888643e-05
4.1053372423232e-05
4.7727895099927e-05
3.13631786767979e-05
6.3939537421565e-05
4.64855094648467e-05
7.28598669548567e-05
5.88224434740034e-05
6.67250067911135e-05
3.20286117987631e-05
3.70192078749419e-05
4.30838037241121e-05
5.74652468235303e-05
1.43613392950798e-06
5.24720432998718e-05
5.66812971971753e-07
4.66959119623794e-05
4.85226778589544e-05
7.3055559987293e-05
-5.96196825398406e-06
-3.50585236939945e-06
5.63387314903087e-06
3.24352404796472e-05
1.78167885409354e-05
-7.77922961301441e-06
1.55949586125496e-05
3.4131523435693e-05
4.15436807537496e-05
3.76553220930779e-05
3.76948286431595e-05
4.99667453994873e-05
4.09318117013316e-05
2.21797940258757e-05
2.77967532296838e-05
4.38047123974526e-05
3.2152416574368e-05
2.3206769730639e-05
2.94062874412938e-05
4.20053636155951e-05
-1.67961335830696e-05
5.16166273580451e-05
2.9076717883128e-06
5.93068133787649e-06
5.60068970789687e-05
1.31138710677833e-05
3.62858162636445e-05
5.74849721717089e-05
-2.80099617192942e-06
2.66450378298501e-05
3.05977503676118e-05
3.37054527796269e-05
4.72050244467957e-05
2.75121474275841e-05
1.41928024925396e-05
2.35882106872771e-05
6.12499795892739e-05
5.37692327894141e-05
5.10973146109612e-05
6.2600279489735e-05
2.75836506471422e-05
2.08118822772328e-05
1.55673448635576e-05
5.4674753167898e-05
2.01673126341999e-05
4.73192252781344e-05
-5.49826014233734e-06
2.31171260291744e-05
3.97358433010315e-05
8.99649133243796e-06
4.33317116862137e-05
5.81261551461573e-05
2.50509205212131e-05
7.01696757259465e-05
5.50050769260903e-05
4.36033214418839e-05
4.27696834532518e-05
4.05074236851388e-05
5.99310287294754e-05
4.37404988242853e-05
8.45136321943979e-05
4.29487367609074e-05
4.7853397027882e-05
3.53459664125265e-05
4.17078569187727e-05
3.55268163472136e-05
4.8463027614622e-05
5.99786829664489e-05
5.06969203913412e-05
2.87877449703405e-05
7.16394066188787e-07
-5.01995841880354e-06
3.69196276942707e-05
4.71536912256865e-05
1.21075976303761e-07
3.74759077706736e-05
3.35421007652807e-05
5.23407059838816e-05
5.68691925014251e-05
5.14274996580219e-06
3.55279343757094e-05
3.8645435910142e-05
-3.62086359292139e-06
9.85312184260049e-07
2.75121173444312e-05
3.20507078986485e-05
1.39073471100098e-05
2.18088378456659e-05
1.28266516757048e-05
5.32459517982095e-05
3.53946376498623e-05
4.64292556313538e-05
3.57133764663757e-05
5.08712962181844e-05
2.38738737493997e-06
5.3916167503028e-05
1.28588211281751e-05
2.83397253092091e-05
6.05774524239033e-05
3.16455553067618e-05
3.79637555521614e-05
4.5941719370434e-05
5.50713969492192e-06
9.120579518127e-06
6.43670380696002e-05
2.40673239990431e-05
2.84369085582689e-05
5.15089986288891e-05
3.63551975160654e-05
3.14539179067617e-05
4.90130971476372e-05
3.12381005333069e-05
3.85582115198825e-05
3.90785889263478e-05
2.63033483863416e-05
3.95881043827118e-05
3.26651062280622e-05
3.75778237348809e-05
4.21998093518642e-05
4.7996342264336e-05
-1.8422131690706e-05
-1.56876767541539e-05
3.01907718320523e-05
4.46172237944861e-05
8.09503391961419e-05
3.35279189372514e-05
1.14308211327781e-05
3.08044344153102e-05
-1.6271476802749e-07
2.12363170957155e-06
6.08448548067141e-05
4.2682101957765e-05
4.36153934148462e-05
6.46554013841266e-05
6.10945729600315e-05
-6.19343344803071e-09
2.84808206608764e-05
1.49262156434352e-05
3.35514081406734e-05
4.02726442159698e-05
2.61567493387669e-05
1.711914977869e-05
5.66381536499568e-05
2.19444795520763e-05
4.69464390332774e-05
2.62541895164601e-05
4.10177620126921e-05
4.04162791911685e-05
4.21490433734968e-05
6.83905061028507e-05
2.01228247918839e-05
6.74635030029004e-05
5.22061248311171e-05
-2.23894765971603e-06
3.62770219370109e-05
4.92342930818342e-05
3.19272036764207e-05
2.47079028001553e-05
5.35543470352645e-05
4.33419740437727e-05
3.88951984329959e-05
4.45879330298442e-05
3.57822623759885e-05
7.93698596605522e-06
-1.40160253219732e-05
5.02415496034292e-05
2.21928109120116e-05
3.12615980224232e-05
4.19549100348606e-05
-4.58713245232931e-06
3.3873885730352e-05
4.15752233078384e-05
3.19552851408592e-05
8.62412749608002e-05
3.7987224409365e-05
1.79030655526696e-05
4.04476867692453e-05
2.8761610680391e-05
4.96004795309765e-05
3.61793266090664e-05
3.54215903403973e-05
2.80703323908738e-05
2.64237143691696e-05
3.98485396884221e-05
3.86134282186318e-05
2.54046731816327e-05
-5.84693197204728e-06
3.23455609303109e-06
6.15020358160832e-06
6.77685160486746e-05
3.03233203820183e-05
2.37871568530674e-05
3.34199609666459e-06
4.23116359832148e-05
4.48094473570892e-05
6.49821782484539e-05
2.02240495242378e-05
4.49026517170865e-05
5.92110365407611e-05
2.17129509653562e-05
2.31705035097569e-05
6.69387333940923e-05
4.80279214945814e-05
5.81512883628264e-05
5.65117434614544e-05
6.53642848807913e-05
4.18192578831138e-05
3.59649561409314e-05
3.04747238493285e-05
4.16128664518116e-05
4.05192358662122e-05
2.47650954649911e-05
2.17655389682347e-05
-1.25471762733394e-05
1.41875159796305e-05
3.02347166876134e-05
3.01027576493821e-05
2.29376833700726e-05
3.04054626486352e-05
4.81248000729826e-05
-1.3034702790025e-05
2.93505640177327e-05
6.42583104128929e-05
3.25972655554695e-05
3.14658109775476e-05
4.95299199379535e-05
1.13605200170623e-05
1.69171723578987e-05
3.7250598388642e-05
2.78549991441887e-05
-6.50776917619462e-06
2.74627530440397e-05
3.13180825696036e-05
2.04641800055584e-05
1.72680229935566e-05
1.4610108793136e-05
5.01847032346331e-05
6.92873047747535e-06
4.17029910622405e-05
4.85655572215053e-05
2.44692536719619e-05
2.28535070781588e-05
3.42573771809314e-05
3.46111010385545e-05
3.96269961777392e-05
7.52676703889901e-05
2.68909204030043e-05
8.97345849991524e-05
2.71936658670019e-06
4.65253601455522e-05
5.21019516168471e-05
3.16764996705227e-05
7.16673593626988e-05
2.63612313180458e-05
4.97341963285239e-05
6.28796569794288e-05
4.93599608287103e-05
3.7754921375829e-05
2.27648760167721e-05
5.96027607347041e-05
4.6348576603242e-05
2.31693672346331e-05
2.07967555555627e-05
2.08524441737888e-05
5.28004424865192e-05
5.09035599542027e-05
4.25503066630272e-05
1.21282883916879e-05
3.97423866229475e-05
2.34405142433792e-05
3.26121029302181e-05
7.89496216155665e-07
2.62964475557574e-05
-1.25578291927818e-05
4.18539897780178e-05
4.59491207884319e-05
2.37907561118861e-05
1.45704209217416e-05
3.34755916244711e-05
6.27394565563798e-05
1.57000931779333e-05
1.39452867224376e-05
3.65965838856123e-05
3.20582433244324e-05
2.30274455545264e-05
4.39674573370311e-05
5.12429603856325e-05
8.90685013022181e-05
3.22180728155059e-05
4.4309653304198e-05
3.90790623998804e-05
3.39658428355978e-05
6.2744418982721e-05
1.47490694208908e-05
3.2215399143839e-05
3.06004933656726e-05
6.35832299077635e-05
4.8220228045545e-05
1.92783583372978e-05
5.77197639121017e-05
4.61752189442261e-05
2.58960275712221e-05
5.61948653566562e-05
2.17696907691604e-05
3.42653661777327e-05
5.16547730427556e-05
9.46792072262866e-06
3.7021387966251e-05
1.90930103162846e-05
3.88464954287484e-05
3.87896936464054e-05
3.44856152081179e-05
4.27522257796051e-05
6.41818089357517e-06
2.54661097822846e-05
2.2860347871281e-05
4.6916973165733e-05
5.30576679532262e-05
4.26023671490123e-05
5.07087043804514e-05
3.01476797970976e-05
3.12489645352253e-05
2.58795406815582e-05
4.95812095664126e-05
3.91402044313242e-05
4.34359069036797e-05
2.62585663449178e-05
2.68583208589672e-05
2.43545385991082e-05
3.16158763880797e-06
3.51843640515314e-05
9.82601091222006e-06
5.02380954437992e-05
1.9580275318387e-05
4.04515385432281e-05
2.91550273620744e-05
4.22956700835783e-05
3.66794123787864e-05
3.75687672228792e-05
4.14291232999267e-05
3.41449204737625e-05
4.23679714760178e-05
5.85723073138219e-05
1.91843330232726e-05
1.65520611071397e-05
4.33221904874392e-05
3.33139454805982e-05
4.55774174304573e-05
4.91339627670098e-05
3.14894501229009e-05
3.18805868064186e-05
3.3986799769635e-05
6.62488829859003e-06
9.02315830708457e-06
8.99278028886352e-05
4.83998983037679e-05
2.78226069332861e-05
2.45650546315985e-05
1.03305352284614e-05
4.8635346234764e-06
4.26626938900297e-05
4.69036347596869e-05
3.35626165902366e-05
3.40792388906148e-05
1.95432928544192e-05
2.01608560440371e-05
2.94120962110244e-05
9.77506159059299e-05
5.8619405545965e-05
2.19578835243418e-05
2.03130380557767e-05
8.21692332454088e-05
6.13804993917917e-05
1.6391082204383e-05
3.4557181252125e-05
3.79638879863819e-05
7.05332673163805e-05
2.56536033561151e-05
3.91472013654962e-05
3.37269945062849e-05
4.6472304763586e-05
2.98204661302684e-05
7.49016658692437e-06
8.93109347347356e-06
2.36928559574635e-05
2.93652351416045e-05
6.4774115352678e-06
6.15813121113429e-05
1.16321034411416e-05
1.96394383799145e-05
2.03752921486243e-06
3.71157771462145e-05
3.16911412831521e-05
2.81511368851756e-05
3.18773613568478e-05
2.6554227164404e-05
4.14696036627039e-05
3.16447916325936e-05
4.21231137113405e-05
1.42322315464495e-05
3.53215803797935e-05
2.7034638152751e-05
1.5196682377688e-05
1.66558923291015e-05
1.66240046381648e-05
4.69911305373259e-05
6.47919578787666e-05
4.16419350428873e-05
1.90756126405147e-05
1.46987882188455e-05
9.53118016305665e-06
7.42687610722625e-06
5.22034001131037e-05
4.64639938509669e-05
5.50149147686372e-05
2.75459955926827e-05
-1.39646774116939e-05
9.45603314178344e-06
5.7100120923528e-05
5.54673602262446e-05
4.60631162096897e-05
4.19589401945142e-05
4.67414335887249e-05
3.38593285891567e-05
2.38378741681921e-05
4.69897009675578e-05
6.05823421834958e-05
5.08248313808486e-05
3.34909798121995e-05
3.14783574233226e-05
4.13670515719648e-05
7.95016665944302e-05
3.50218221087953e-05
4.55785081497051e-05
-1.37921184739423e-05
4.0004049325296e-05
-2.57323109039637e-05
4.46128137686067e-05
2.457498513294e-05
5.79117011527004e-05
5.50463482805771e-05
4.24954413547193e-05
2.85607138287797e-05
-1.35718914351849e-05
5.09721640591579e-05
5.37634707354341e-05
5.30741739453278e-06
-2.06612177544033e-05
4.55250151787868e-05
1.72008225188493e-05
2.19399541077397e-05
1.9860406380946e-05
4.5552170530717e-05
4.07020536663192e-05
7.1629948623734e-05
2.79244973332421e-05
5.86322686365911e-05
1.22520268791139e-05
2.3087726630258e-05
4.39450521394387e-05
3.47872066722287e-05
3.43641686407093e-05
3.27865833022091e-05
1.89051312453182e-05
5.09136672268208e-05
2.68110555065439e-05
3.02995274699974e-05
7.12330435695359e-05
1.10834248915063e-05
4.04884201221298e-05
4.8670537828724e-05
1.17497631275094e-05
3.73973671315137e-05
1.87234855752273e-05
3.3104625292675e-05
6.39467005830608e-05
3.29132658771212e-05
6.65356601652838e-06
3.59872838168724e-05
5.80786887190836e-05
4.08404494105923e-05
4.67805698233728e-05
2.12353466332539e-05
3.83669596068774e-05
2.89566289447876e-05
3.73082201401347e-05
4.83687116316302e-05
4.49546434097087e-05
2.8191238283551e-05
6.34361542122625e-05
4.15633630685045e-05
8.24172649183596e-07
3.17854264398443e-05
3.0082115103582e-05
5.55079707137406e-05
5.59573169561104e-05
5.31204080316119e-05
-8.2548543742743e-06
-2.68445221470806e-06
2.62192904118056e-05
8.64120991155686e-06
-3.28807199950972e-07
2.69220267811252e-05
4.94803290911189e-05
4.3142788856754e-06
5.37755470132529e-05
1.67819986481111e-05
1.00263765195766e-05
9.56572732745922e-06
2.91364643021143e-05
2.72187898184404e-05
1.2394711127276e-05
5.91462712250647e-06
1.6687550413075e-05
5.13052202953091e-05
-7.27474444107221e-06
3.24518520699658e-05
2.75140351697966e-05
4.63628728243974e-05
4.46000689530841e-05
3.60029815518257e-05
1.27845615796651e-05
4.40736407651577e-05
4.91437323894399e-05
5.11117649576007e-05
4.66113903503453e-05
5.30051972713191e-05
4.01378444652681e-05
3.41465940350312e-05
1.07512947590969e-05
3.25822097913757e-05
3.67283402846851e-05
5.02685653050776e-05
4.29001563060841e-05
3.81253464184063e-05
9.77242224949827e-05
2.63808844926783e-05
4.98056401008723e-05
6.75902712261021e-06
6.22326699618716e-05
3.94451442279806e-05
6.52832846132282e-05
3.11597583606234e-05
2.7644820079507e-05
1.12517644774569e-05
1.60967520010227e-05
2.95786021061305e-05
4.10089051339236e-05
3.03039727503578e-05
-1.49788493076181e-05
3.44152237997843e-06
1.36067333284942e-05
5.19508164362589e-05
7.25111676248057e-05
1.34789981857418e-05
3.74424384320889e-05
4.4749141197304e-05
1.61133443667218e-05
7.60576065647607e-05
-1.19375221725786e-06
1.9171838711034e-05
2.26616397435828e-05
7.14263477761703e-05
4.37711382965389e-05
1.7403376589449e-05
3.49567310435518e-05
7.25126144131562e-05
9.35188891556301e-06
6.31958728559774e-06
2.92676714354131e-05
3.7512444760633e-05
2.53630078731118e-05
2.05095909146111e-05
3.28994764354133e-05
3.64593674070546e-05
3.234619514941e-05
1.93954382235698e-05
3.48212147684611e-05
2.54495562393337e-05
5.99470781356093e-05
3.75272975250647e-05
2.07772473714765e-05
4.45077207403348e-05
2.43782731756572e-05
6.00794960976968e-05
4.46838904148827e-05
-3.91556118942717e-06
4.8566687813967e-05
2.63379095755951e-05
5.76400539739733e-05
3.10848250336838e-05
3.2195471899574e-05
1.95104645408237e-05
2.21478486343301e-05
2.88631072774026e-05
1.67028841057813e-05
5.53276797051941e-05
7.51095249744774e-05
4.56833766000953e-05
2.91375569551975e-05
3.89420287432843e-05
7.16694236339229e-05
6.55933479088438e-05
7.13236928597577e-05
3.61840855676257e-05
2.46605258532989e-05
5.22036005441746e-05
7.25987221883953e-05
3.69406717534499e-05
2.29203233880877e-05
1.88010037027914e-05
2.76873331250504e-05
4.52585663584525e-05
4.28003996399997e-05
3.47660240589914e-05
3.5317485068642e-05
3.23875737233634e-06
2.09115839213389e-05
4.76558816469498e-05
4.63922382792296e-06
2.11909398250279e-05
5.27264767862769e-06
4.0463738538909e-05
3.45762746297862e-05
4.57168722771575e-05
7.05642160028542e-06
4.28081973039697e-05
8.52785468357918e-05
-5.82649792250381e-07
2.96584482968723e-05
3.87017463453006e-05
5.09124809477463e-06
6.05478019696178e-05
1.31286843579611e-05
3.56866230090357e-05
1.74153323389304e-05
5.5740254980584e-05
4.26123743968615e-05
4.17139260895074e-05
5.01937072431055e-05
1.60623001319751e-05
5.714278826318e-05
5.21661008065667e-05
5.93829746128693e-05
6.71068249268475e-05
6.39590591208519e-05
3.97249718334322e-05
4.8120617111433e-05
7.60949684598917e-05
2.84374088562305e-05
1.60590119307732e-05
3.51822273725839e-05
1.19620227087058e-05
2.62369689407044e-05
2.0838883816177e-05
4.23521838849327e-05
8.42163673335776e-05
2.43622120558865e-05
3.35282993449292e-05
4.16839147116647e-05
2.5100369632503e-05
4.60052342950506e-05
4.07627283903584e-05
4.48722511708556e-05
4.17762637013084e-05
1.3645972946386e-05
2.73144991535751e-05
1.2553383150072e-05
3.44970355647269e-06
-8.1098260429009e-06
5.18478892004595e-05
2.89670035928023e-05
5.49122094776393e-05
4.51463595704327e-05
6.6717086394691e-05
7.1978446915868e-05
-9.46784955893288e-08
2.40022046008648e-05
4.9540775159315e-05
6.15774664224708e-05
-1.11334067467786e-05
9.01268736555669e-05
5.5679612000751e-05
4.28796835292461e-05
5.77612816544364e-05
2.57467142990155e-05
4.97241842590731e-05
3.36931628912694e-05
4.5587100027857e-05
3.46932910981215e-05
4.12900013588778e-05
3.07460982512029e-05
8.0386757215392e-06
4.02682398065845e-05
2.27081555387544e-05
3.02976550727284e-05
4.96529606238658e-05
4.75987557508242e-05
6.71298340246627e-05
5.95543033630313e-05
3.321745306664e-05
3.13536687954941e-05
3.19005460196918e-05
1.6381422561833e-05
1.30191521050741e-05
8.80497826007137e-06
-8.12742078939934e-06
2.25759935819856e-06
-1.74340334737992e-05
2.24169388532841e-05
4.7191508114581e-05
4.42269987909476e-05
6.82841949458424e-06
2.77533577993745e-05
5.43753082248733e-05
5.66069176908145e-05
2.51658079708265e-05
-5.39951943353276e-06
-1.42388022072399e-08
4.63300293793417e-05
3.8341704253388e-05
5.66089427157409e-05
2.17218435597809e-05
2.93452343601089e-05
4.97711899946874e-05
5.57533095962211e-05
5.27032030638296e-05
4.43595338892378e-05
6.71939738596388e-05
5.1220887582622e-05
1.04502190440195e-05
4.12389146731492e-05
3.35443848807662e-05
9.66012607898887e-06
3.24306927402234e-05
3.6267293413401e-05
4.60106397356404e-05
3.39343584533986e-05
3.11639633501415e-05
2.96511335173188e-05
2.27836619182988e-05
-1.46946222999162e-05
6.10123763405898e-05
3.7938821395193e-05
-2.68605473218745e-05
-9.34034320104923e-07
2.4319747245985e-05
3.65943296148426e-06
2.84697619551464e-05
3.32554633072819e-05
5.53660986140679e-07
1.96298272325448e-05
2.8208891331989e-05
5.15286674708931e-05
4.73345665567283e-05
-5.12638421544313e-06
1.40340216187886e-05
5.72323657056181e-05
3.55798238721816e-05
4.08734561399231e-05
2.30152594092356e-05
4.11695887036217e-05
5.95940573070903e-05
-2.72048199157167e-06
1.05240478061337e-05
4.60955756314204e-05
3.10434159197182e-05
1.77183694020748e-05
3.16485040577317e-05
5.61889660391384e-05
2.85348988331014e-05
4.00257646923525e-05
4.6751978297541e-05
4.08747910777346e-05
-1.5709906241292e-06
2.65845147677396e-06
3.61539778752418e-05
5.74758455397356e-05
7.50263383236263e-06
3.96611602986982e-05
3.37937754084555e-05
3.45240774635915e-05
-1.47032038953373e-05
3.2072089769019e-05
1.58954623075268e-05
4.42411047716542e-05
2.93734995551689e-05
3.37374914408812e-05
3.42807069632288e-05
7.36615351931448e-05
6.17978117230636e-05
1.10082830958038e-05
3.22214769091664e-05
9.69862382932194e-06
9.62078116915679e-07
-1.10715897475311e-05
3.5131551636385e-05
3.78287329242393e-05
2.99404829996387e-05
5.39045131004974e-05
7.95755587701634e-05
2.42792821385032e-05
5.84587992813929e-06
4.26538298034778e-05
4.27487995976013e-05
5.78226458616486e-05
4.01768505255982e-05
6.67509499130337e-05
2.8630948793886e-05
2.46025932943209e-05
4.76686923721155e-05
4.76216192610363e-05
1.90505828976962e-05
2.39129988275417e-05
4.84052290412022e-05
4.16895913734049e-05
3.27091053213791e-05
3.08174621392592e-05
4.21037055988327e-05
6.09502167142112e-05
4.7323814316343e-05
2.7272273267207e-05
2.31847116396646e-05
3.71561328554193e-05
-5.13355934224053e-06
5.43828933107846e-05
3.84640488504129e-05
9.68760894744414e-06
3.48792287794967e-06
3.89516512743896e-05
1.48677663868667e-05
2.03785821902959e-06
6.78043529250959e-06
2.35785796448819e-05
1.86685730703068e-05
4.59547771529572e-05
3.67768602946303e-05
2.51689579852948e-05
3.7307288585166e-05
4.02145808348211e-05
3.1262091008718e-05
4.3302673257758e-05
2.40296920472902e-05
-4.77125065380329e-07
1.86184658700458e-05
4.99156023397772e-05
5.12931237257112e-05
6.2172249758048e-05
5.66234443467398e-05
2.94973886098399e-05
1.72725240870664e-05
5.44362893176964e-05
4.68409600141135e-05
3.84545965223288e-05
3.51246677030621e-05
-6.17051183524567e-06
5.83477560228433e-05
2.50727633459574e-05
2.30255761634017e-05
-2.07655713438914e-05
4.39693198936382e-05
2.05613826590347e-05
5.59111085808053e-05
3.10717117124108e-05
1.39208200291949e-05
3.9116340852642e-05
2.11047667875669e-05
3.50040888024443e-05
1.95256229963769e-05
3.27449691161805e-05
1.52695445529571e-05
5.11997306403844e-05
3.3564646681551e-05
2.18293611766778e-05
4.2302893363415e-05
4.15486669298401e-05
5.05725959087986e-05
3.72796308732343e-05
4.40986582729864e-05
1.53185855234369e-05
6.20721393248414e-05
4.35375498976746e-05
1.05013863312003e-05
2.62272170185841e-05
5.66718755949432e-05
1.69059113124302e-05
3.08255135316516e-05
1.72707328455353e-05
4.99842889736438e-05
8.9999263332052e-06
6.0445993730649e-05
2.25355429696998e-05
2.70378548706452e-05
-5.83545511865243e-06
3.42408847918617e-05
6.66567642280357e-05
1.81258683078877e-06
6.28888983800091e-05
9.10893991964934e-06
2.66680948318665e-05
3.13539311930801e-05
5.19669813182752e-05
3.11819423958695e-05
6.26520812279796e-06
3.89993827206205e-05
1.06008915324884e-05
4.49736391844306e-05
1.38360013614454e-05
4.34388419273304e-05
3.27880990048342e-05
2.80813072195452e-05
3.83072253919726e-05
2.25397780639363e-05
1.49035011569667e-05
2.91732075764373e-05
1.55298865312401e-05
2.32500821122665e-05
2.93576303020938e-05
2.42512211962071e-05
2.52020349096592e-05
3.73155061293842e-05
8.12626494891693e-06
1.38146715976367e-05
4.96205393397737e-05
8.56117141740825e-05
2.50357179328182e-05
4.97616441595131e-05
4.11875798152946e-05
4.43902251520149e-05
6.43137910750559e-05
6.79263405412281e-05
6.03222358862958e-05
4.47932121628195e-05
5.30470869038252e-05
1.92589422618976e-05
-6.96027488225991e-06
3.24192488090425e-05
4.26340925649217e-05
4.17134742531794e-05
1.89719127294726e-05
4.46645717928776e-05
3.4901477161149e-05
4.78039215029962e-05
2.90319265233013e-05
4.88177607718215e-05
1.79594631624216e-05
-4.3962711355742e-06
2.55999360689398e-05
1.7695090824761e-05
3.92447221076339e-05
4.41260930483964e-05
5.15619259833121e-05
7.69708167426955e-06
2.5185976763932e-05
9.65920799356812e-05
3.68856277478059e-05
1.70781190187413e-05
6.34313309656347e-05
3.3811142098078e-05
4.36376685633922e-05
4.24879388437327e-05
4.47099823191556e-05
2.24039590560088e-05
2.86748983867338e-05
5.73039649060261e-06
4.45793022645864e-05
6.64195851077622e-05
4.93026208095282e-05
-2.56953774196888e-05
4.084103282121e-05
4.80026262188306e-05
1.66231710814886e-05
2.90686740722817e-05
4.79739010929057e-05
3.85978890759134e-05
3.99340990240852e-05
4.14505600551781e-05
4.31027543260065e-05
2.42054260532923e-05
4.64020255568795e-05
3.15455781648569e-05
1.04645020310015e-05
3.61890104277007e-05
3.62502976812722e-05
5.27376761806718e-05
1.46894722817834e-05
4.49528944067134e-05
1.55082835466556e-05
2.03242277587953e-05
3.35230768029944e-05
2.96049731836822e-05
5.31950644860001e-05
1.34370158652229e-05
4.16224099373114e-05
5.66585606417793e-05
4.08458772967556e-05
8.45148445295404e-06
-1.69404676201391e-05
3.41364616771666e-05
3.04818031018619e-05
4.58820630614893e-05
6.41824715764305e-05
6.17660330773855e-05
2.72943064285189e-05
1.63598353975479e-05
4.38231695326743e-05
1.64593238209366e-05
2.9408802538663e-05
4.80317258701287e-05
1.00959001255282e-05
7.14308255490895e-05
2.23897037817726e-05
3.81371072568805e-05
6.3896192124935e-06
-3.51151840629811e-06
5.74998451823495e-05
2.79633854048802e-05
3.90482164698504e-05
4.46917625892944e-05
3.63893209235302e-05
4.78723983121878e-05
5.48240585426548e-06
2.04961811402949e-05
1.65585508736104e-06
-1.86596855798912e-05
-5.49771618432278e-06
5.0019164543979e-05
2.29446749985894e-05
-9.17703433374856e-06
4.32259253430161e-05
1.11566066320547e-05
4.27362990961623e-05
3.76329681905331e-05
3.31090892383238e-05
5.71050203071164e-06
1.10251836149552e-05
3.97888657838506e-05
3.83458903807329e-05
1.43995183081573e-05
4.0161254407533e-05
2.96152380643877e-05
2.80504375433376e-05
6.97715265964147e-05
5.47890970906578e-05
5.05810228805179e-05
4.726687296039e-05
1.37420549259837e-05
1.80527071362382e-05
4.57070884561131e-05
-5.45855660156428e-06
4.86568929745931e-05
5.45791601655661e-05
3.96623961847522e-05
5.6102503996723e-05
4.48517874119009e-05
6.15709902363514e-05
1.48812832205294e-05
-2.97629371998691e-08
6.11550658636941e-05
3.97281002620266e-05
6.34504985722329e-05
1.92005549530496e-05
3.70481996092202e-05
3.65122650614711e-05
3.64882008397502e-05
2.12758044748173e-05
3.77741778696901e-05
-3.83306521898959e-06
1.21362853592665e-05
3.79543794863208e-05
1.91410767985585e-05
2.4938080950267e-05
4.84781081283254e-05
4.61272576536076e-05
1.38297933648094e-05
4.35082908158101e-05
3.25536349780219e-05
1.8543759716163e-05
1.99777992065358e-05
4.58557218177338e-05
2.91794964825177e-05
3.05776665644986e-05
3.04081463289501e-05
1.3555226299594e-05
5.10541485203784e-05
1.23374806956234e-05
6.48823145057035e-05
3.27100236863535e-05
1.67032827938702e-05
3.3184459442884e-05
2.72937703901069e-06
2.66262309906049e-05
5.54778511204554e-05
5.81007018732058e-05
5.90805036785434e-05
2.01161433067682e-05
3.10798719251029e-05
3.44860256676141e-05
1.29583958835515e-05
8.10977832386212e-05
2.04038238114505e-05
-1.17730964618029e-05
3.12702608269388e-05
5.6662722554206e-05
1.71032049181199e-05
2.09614095012051e-05
2.36443688042783e-05
5.97888194276654e-05
3.083646807165e-05
4.84023491837587e-05
4.05873213508435e-05
6.59613085544254e-05
4.80366862049695e-05
-1.34075312640852e-06
4.09534651813171e-05
2.27245369121363e-05
5.70419750952892e-05
2.53837358560518e-05
3.5404594191626e-05
5.331848705131e-05
3.19759149874187e-05
5.33133955002141e-05
2.69097744930825e-05
4.48513248173397e-05
6.88775078514913e-05
5.12251484845272e-05
5.8551547563495e-05
5.23938410162487e-05
6.91853927563042e-05
2.01025198230736e-05
2.67169724196196e-05
3.48024930553586e-05
3.11633040830384e-05
3.87966606696266e-05
3.72237997164335e-05
3.53978972355168e-05
4.2341654179464e-05
1.10231874532221e-05
5.02107869820306e-05
4.97836142014873e-05
7.10672864184742e-05
1.45296498635805e-05
1.95580642429784e-05
-5.69768460032853e-06
3.05529967066211e-05
3.34121926474449e-05
3.93602830455846e-05
2.6069134685993e-05
-1.20810277973105e-06
4.75761136824932e-05
1.54560055753617e-05
3.64732274790727e-05
5.17437348410342e-05
6.27446423471715e-05
-1.71475425782299e-06
2.53483541036385e-05
1.24282840154868e-05
3.48243570577645e-05
4.44770090111321e-05
7.18122687169644e-05
1.01950479923234e-05
6.57618214779062e-05
5.25298618106879e-05
1.9874800828617e-05
2.86597693525708e-05
-4.72970282558846e-07
1.24503060088328e-05
1.22746456398186e-05
8.06674423448178e-05
3.25629933950834e-05
8.78475895150017e-05
4.28062618266306e-05
4.46493483212808e-05
6.35596134339293e-05
2.15245694792779e-05
2.51575362171561e-05
2.03386850511423e-06
1.62800485451036e-05
5.98363844963095e-05
3.35281080696529e-05
5.45296291678216e-05
2.49923869203399e-05
4.47580749502696e-05
5.76323318799705e-05
5.00739586765846e-05
3.56848075336707e-05
2.85399184868491e-06
2.9040046477002e-05
5.62830764690876e-05
3.23662046616884e-05
3.3599791777347e-05
3.34984639386704e-05
3.03448737342259e-05
8.42804793452844e-05
6.14257391126825e-05
5.042743871683e-05
1.65457991183831e-05
1.66319503995458e-05
2.49495357766227e-05
5.10546546067565e-05
2.48179076432364e-05
5.74603663181004e-05
7.5829136756786e-05
4.0781088889914e-05
6.25369703390709e-05
1.63736452928069e-05
3.09310335221375e-05
1.69921229787763e-05
9.51221949025636e-06
3.48614326320232e-05
-2.18249184756356e-05
1.26674994027216e-05
2.34180704838888e-05
4.27906597884048e-05
4.47115473067866e-05
1.87979645332316e-05
3.83847503846629e-05
7.77426600998571e-05
2.86421203199961e-05
4.33901402715004e-05
5.25950214352277e-05
4.44870280276092e-05
4.18035151538159e-05
3.06645008244538e-05
7.6554732970049e-05
5.36748664031385e-05
4.61482883738146e-05
5.68622916685141e-05
3.31571148865731e-05
3.41580595859732e-05
1.87183659134761e-05
1.71576798201624e-05
4.44558421620171e-06
-4.01288133537971e-06
4.54122955036853e-05
5.69516594009075e-05
1.58821620644253e-05
6.35753758312654e-06
2.77607784129669e-05
3.55128892084369e-05
1.35852575069004e-05
4.40031200988085e-05
2.91900581201944e-05
3.2319320479475e-05
4.11753944260895e-05
6.55747855703912e-05
3.25908174772094e-05
4.10029101907158e-05
5.39943369293771e-05
6.4542383851327e-05
5.74234835695248e-05
3.01797500971828e-05
3.73382342238424e-06
4.35672575149706e-05
3.8231057852369e-05
1.31775705596954e-05
5.13616721707067e-05
3.4169011341286e-05
1.71654721767904e-05
8.20686431234174e-05
3.25631692069355e-05
9.19703799429519e-06
3.61681252560959e-05
5.31861264028963e-05
6.01652531386175e-05
1.74052989921188e-05
2.34879166782075e-05
3.35171942508408e-05
4.65300843229567e-06
5.32716362059122e-06
4.05504297032858e-05
1.83149136689562e-05
3.80407558554605e-05
4.68784600856315e-05
5.46917981555429e-05
3.8835449396919e-05
8.10803293440323e-06
3.92353091735743e-05
6.00229124675804e-05
6.37681472499576e-06
3.81017260855644e-05
3.81156192615202e-05
4.82318322865574e-05
6.66520180722642e-06
-3.21216033412138e-06
6.23430842124739e-05
5.09816513260169e-05
5.90782230748064e-05
4.57542076596637e-05
2.32952843459681e-05
3.11306965363067e-05
4.77579780161498e-05
7.80238247187118e-07
3.76528983749399e-05
3.11360731860491e-05
5.15672025990325e-05
1.85242924953567e-05
1.63887384054672e-05
4.17922555277521e-05
3.7456928863618e-05
4.20142743813123e-05
4.29125813054669e-05
3.16142033644608e-05
3.99095099323087e-05
3.7859854010503e-05
8.18638794115769e-05
2.53462633738942e-05
2.46182303539344e-05
3.08644178436899e-05
7.01705593062821e-05
7.19059049330989e-05
1.02625373179659e-05
1.04619850595052e-05
2.72446183161177e-05
2.19925088147065e-05
5.95015176019633e-05
1.78241539579515e-05
3.23490800870447e-05
4.34379527339887e-06
-4.4792442756327e-07
3.13082422143595e-05
2.0055413613907e-05
2.23917251249109e-05
3.07859734531805e-05
1.32231886758167e-05
5.90518551176478e-05
7.3373466958302e-05
1.56354897314247e-05
6.0584379783222e-05
2.42891909045655e-05
2.13775437678276e-05
6.14443113336746e-06
1.72041033175857e-05
3.47293464023334e-05
1.90580071748262e-05
5.22846167671705e-05
3.74507034063315e-05
2.29855437518045e-05
6.82868209150186e-05
6.62785289656347e-05
4.98904778296196e-05
-5.54962611991888e-06
1.89478846109338e-05
-7.53507650678583e-06
5.82385720665795e-05
6.57884298899523e-05
3.43932752538178e-05
6.62905256496561e-05
1.69972883357988e-05
2.18554191828918e-05
5.27669355019161e-05
3.3334686415666e-05
2.66450922093077e-05
3.71476841515815e-05
7.01153208491454e-05
2.63095371635604e-05
2.67158298920562e-05
1.03102750477694e-05
8.33214293513766e-06
4.00175151820518e-05
1.63344143295802e-05
4.73829010111473e-05
4.0996189208124e-05
-5.40775135500821e-07
3.07925491041028e-05
7.31662841886407e-05
3.74956741396346e-05
3.81158439654972e-05
-2.87368943934995e-06
6.48445154319571e-05
3.11529766273042e-05
4.42391292149317e-05
5.18767760673662e-05
4.31441335448482e-05
3.60979497925535e-05
3.0251385746187e-05
7.86623011163633e-07
6.58270314918089e-05
4.58714486914876e-05
4.96299234920679e-05
2.96524660068475e-05
2.67550579585273e-05
2.14204232390151e-05
4.44122932084068e-05
5.40525224048831e-05
5.27983791449311e-05
5.90912552319237e-05
2.95611175070147e-05
-1.07645951828059e-05
2.88694674614632e-05
4.33274013050425e-05
2.71284256256804e-05
3.39723514723949e-05
1.85508557879774e-05
6.38548455730698e-05
-2.11686334445756e-05
3.55107044956336e-05
3.27883951721055e-05
2.59333490446732e-05
2.25147987618715e-05
3.40728284190519e-05
2.1690185254627e-05
6.76318435097486e-05
2.62464905117929e-05
2.26633209177885e-05
5.82316050920735e-05
5.60311204535605e-05
5.10196124071838e-05
6.89145235848011e-06
3.2387017884963e-05
4.94634861119064e-05
4.56920328271514e-05
6.94338426729946e-05
3.4217684794057e-05
5.24159752103095e-05
3.18567480321051e-05
7.16623247322505e-05
4.45028075080711e-05
5.96251993518696e-05
5.44077761698994e-05
8.95974603571408e-06
4.8159938829345e-05
3.71941741315245e-05
2.13708778487172e-05
1.94206900409224e-05
2.19967415374833e-05
4.19442593400302e-05
6.3067609868994e-05
3.83883021190433e-05
2.49212363938929e-05
3.27364346540129e-05
2.52826736253348e-05
-1.40533616221468e-05
3.73665804210332e-05
2.78009165427189e-05
-3.86221232494405e-06
1.74373731129804e-05
3.95186924360315e-05
-1.94735955974785e-05
6.01318798102499e-05
2.82238484504108e-05
-1.06453237928427e-05
2.89690901875697e-06
2.07899548813784e-05
3.60429888501698e-05
4.12234484418189e-06
-8.4935771032985e-06
2.89629117216248e-05
3.13498611072568e-05
2.24368713033559e-05
6.63317053782173e-05
2.62540451324869e-05
6.75698886687476e-05
5.68846466693603e-05
3.57487063179515e-05
3.3242807251068e-05
5.16038563049898e-05
4.26950433784737e-05
2.70834561963845e-05
