# Supplementary material for: Research on computational propagation and identification of mine microseismic signals based on deep learning
Source: PLoS One. 2025 Oct 22;20(10):e0334641. doi: 10.1371/journal.pone.0334641 (PMC12543183; doi:10.1371/journal.pone.0334641)
Supplement: S4 Data — (ZIP) [file pone.0334641.s004.zip › 000100700001705.xlsx_0.txt_24.txt.txt]

3.26633544796265e-05
3.13714277697505e-05
8.1286804584416e-06
4.58857757074212e-06
3.32111844031235e-05
3.61056355506418e-05
1.81232525106482e-05
5.27343772806541e-05
3.11378927416071e-05
4.5577773485114e-05
5.38270239670783e-05
4.34713539154622e-05
3.86103976900986e-05
5.42505696115054e-06
2.65133514675249e-05
1.68868451988724e-05
6.07537326933439e-05
8.28440115030509e-06
2.42598817083723e-05
1.47788513244062e-05
5.33479075167558e-05
6.1489316281272e-05
4.51725590455143e-05
5.90164980549906e-05
4.19684373810652e-05
2.29453517147879e-05
5.04943172838401e-05
6.52556622965859e-05
2.92790156443407e-06
2.62809891211117e-05
7.7798317835702e-06
7.60121028109982e-06
5.41372021430029e-05
2.72268636071816e-05
6.37048340846495e-05
4.48155111663491e-05
2.27103182572886e-05
3.34647394317003e-05
2.30676747849353e-05
5.6821689025806e-05
1.65220174425665e-05
6.09583527926932e-05
8.86522625857604e-06
7.84195754459085e-05
3.68848169157562e-05
5.27806297947415e-05
4.53065343591614e-05
4.02674746553609e-05
3.33197848941604e-05
8.93713036396719e-06
2.41545656084728e-05
4.70263559833142e-05
4.01055371371425e-05
5.66319188425657e-05
-9.63163908231973e-06
6.16955101201766e-05
3.10985499145779e-05
7.26266855664774e-05
1.88185225731494e-05
2.69655437954634e-05
8.5620962836869e-06
2.58694373897875e-05
-1.35036370677967e-05
-1.93821679863402e-06
3.36148968796485e-05
4.04141321876561e-05
-2.12490309621354e-05
4.64949996441674e-05
5.43187469342881e-05
3.19035295943897e-05
4.50047977487342e-05
2.59144917734859e-05
1.98184965223667e-05
3.14156861777789e-05
2.52656838280014e-05
4.37574005434487e-05
2.08173281646938e-05
5.73383235044163e-05
2.96086598091967e-05
6.27166438823519e-06
4.67498868706416e-05
2.76955874190993e-05
2.4007770657556e-05
1.97008803258802e-05
2.31421587829381e-05
1.92409025706549e-05
3.49265272315046e-06
5.37529896204313e-05
6.29675400140024e-05
4.70711999143362e-05
4.40000940873435e-05
6.03665441443048e-05
5.31502179975119e-05
1.68638470704349e-05
1.80230360606039e-05
1.69336257201098e-05
7.55151932535441e-05
7.3017161311982e-05
8.10451804636465e-05
4.3366527850823e-05
5.899338530287e-05
4.43854154327455e-05
1.77408349162381e-05
1.1529550309708e-05
5.05899471677055e-05
6.78018147876685e-05
4.07655075156131e-05
3.7001040378942e-05
-8.70813442956042e-06
4.95577395376965e-05
1.4395199451166e-05
4.52219669060902e-05
1.80815399453382e-05
2.12885074555142e-05
4.47596059484611e-05
3.34302804826726e-05
3.61821468901386e-05
5.47262027369582e-05
4.77540083549386e-05
1.74267376724286e-05
3.94754064897504e-05
2.53125533413034e-05
-6.09235687293859e-06
4.19406129082355e-05
5.20407089702202e-05
3.27607701437445e-05
4.02511102437304e-05
2.16423194934483e-05
1.90562701395351e-05
7.52752751673414e-05
3.19206375850862e-05
-6.69634240336631e-06
5.66338760785388e-05
5.47894664659563e-05
8.41880859378485e-05
4.95719698015989e-05
5.20337466673402e-05
3.13990114162943e-05
1.89628440782529e-05
2.94666137635612e-05
3.04706156102591e-05
1.91415535511378e-05
1.44581098969508e-05
4.57921476321498e-05
4.06909554286522e-05
4.92708846864054e-05
1.6213102655797e-05
2.00102789349337e-05
2.03949211006239e-05
-1.30129890162838e-05
1.22840136295436e-05
1.90287796214741e-05
3.98007709336475e-05
3.37235057329806e-05
4.21846489200035e-05
3.00636604587367e-05
3.11713199091556e-05
2.85858488552489e-05
1.77650834313118e-05
2.89789000208504e-05
4.83109437479502e-05
4.0295935357489e-05
5.40782269345866e-05
3.02825151641898e-05
1.98623053034219e-05
3.18110603687123e-05
4.51941502238175e-05
3.93467590269139e-05
8.57370202740946e-05
5.58944868847305e-05
3.21107922725867e-05
4.20235931470678e-05
4.89227788251956e-05
7.10226688402979e-05
3.46656749220904e-07
-1.59978171884362e-07
2.78620731145104e-05
7.71947601522901e-05
0.000106513504073936
4.28576881226664e-05
1.45610199654169e-05
1.90161630291329e-05
3.2313041228306e-06
4.53698613743425e-05
3.46144303026351e-05
3.93481349910029e-05
4.41797465764882e-05
5.29384812754939e-05
4.89561741337009e-05
-8.34720038499965e-06
1.41486695450882e-05
2.4095963012497e-05
3.00989461855688e-05
3.76866815828165e-05
5.17892141261473e-05
1.26463363468351e-05
4.92022638738352e-05
8.35183061700162e-06
1.62597149054476e-05
2.06679457792919e-05
5.08522853685522e-05
2.25783195269491e-05
4.54347879113396e-05
5.37269331410106e-05
4.6609284814675e-05
5.7923481720261e-05
4.59575696820596e-05
1.09722619833866e-05
6.63208242249392e-05
4.20948046315682e-05
7.62776380648836e-05
6.36843016224485e-05
2.14964491252864e-05
3.60879959827335e-05
6.33381552109659e-05
3.06207144976918e-05
4.16857137967503e-05
5.52339720289181e-05
3.73693130707197e-05
4.76414597930926e-05
9.80287515937267e-06
3.92444423476819e-05
3.87066888935386e-05
1.93633034569763e-05
-1.17181784621447e-06
2.72865747776551e-05
3.05895169928136e-06
2.5866979776594e-05
3.90320543198574e-05
3.52241164481305e-05
3.97705168906197e-05
1.66726819088892e-05
1.70666115458742e-05
5.03066520338412e-05
9.79545378360259e-06
4.15110286263833e-05
3.41958258665876e-05
6.25392134362747e-05
4.18789235067041e-05
6.34016719569479e-07
7.93544386460534e-05
5.72489844485047e-06
4.28142491857873e-05
6.05235508786248e-05
6.53296715890885e-06
4.9538705170981e-05
3.7279722993494e-05
4.4205748378198e-05
3.97985599000067e-05
3.9796597922959e-05
5.23742958808239e-05
9.87029998202904e-05
2.78528480964262e-05
5.23304443110184e-05
2.17633249820344e-05
4.27271073418535e-05
2.4990007528223e-05
3.43145317457118e-05
2.40738039413906e-05
2.71964451718962e-05
5.3272796278528e-05
1.3042312325172e-05
2.83290725902448e-05
6.37918378940143e-05
1.64694358332429e-05
4.17348414786461e-06
4.20836943249995e-05
6.99373461516696e-05
2.04889249168284e-05
2.26764173935738e-05
5.22346381915552e-05
8.97284002457379e-06
4.88175892550473e-05
4.27535547005696e-05
4.03837531324128e-05
3.68057196330027e-05
4.36429918853798e-05
-3.22334206343759e-06
5.91667955291676e-05
3.81253496177569e-05
3.83627184524405e-05
3.86071713302835e-05
4.27833554147332e-05
6.10406177124199e-05
4.50841035335952e-05
3.29366219293963e-05
2.72303578637598e-05
3.60677070635263e-05
4.50482906852133e-05
4.62039350760225e-05
-1.49329768449659e-06
3.8359739865326e-05
7.2340213085629e-05
6.15924256241901e-05
3.46420404425602e-05
3.18838012898866e-05
-4.84724274858611e-08
2.78000319844517e-05
-1.59579758321167e-05
2.73368516866749e-05
2.76918242686625e-05
7.51216407087739e-05
4.10402155398332e-05
3.12953484198602e-05
1.84785814385101e-05
-1.42176040800348e-05
-1.53531385408478e-05
1.09724692022034e-05
1.71374232347296e-05
3.25637123703554e-05
4.71759935304913e-05
2.77057365433452e-05
6.03996088565347e-05
3.27240079809034e-05
2.71123117356996e-05
-6.44611201934661e-08
5.83551330431799e-05
7.84093166794127e-05
2.56231697037e-05
5.1372800837042e-06
-2.33821488099563e-06
2.70290446973697e-05
8.67286944529446e-05
4.90565883280356e-05
4.57758632411971e-05
8.46083431409935e-05
3.4293713665564e-05
7.59144249952798e-05
6.06115275769122e-05
1.47453150630103e-05
1.45057086764893e-05
2.69291540212455e-05
-9.25658201795578e-06
5.27184062553816e-05
4.99934244544996e-05
6.88119685435797e-05
5.59525873437377e-05
2.34403974796626e-05
3.77780610693271e-05
8.1185198067033e-05
2.21309640309393e-05
5.71141394455338e-05
1.17578588657736e-05
5.53213461843843e-05
2.84684332220431e-05
6.92066707359519e-05
5.84249083090407e-05
5.13918001396713e-05
3.23210715086851e-05
1.62050267618143e-05
4.23217101560651e-05
-1.90105521410478e-05
5.81636277417633e-05
3.8517069210493e-05
2.69182001727796e-05
5.9564291921051e-05
2.17303155305541e-05
5.09543654593623e-05
4.27402993033049e-05
1.86832269528133e-05
3.14813560087923e-05
5.4655275126568e-05
3.47876634180398e-05
2.6074220379516e-05
1.28309926255862e-05
3.35196223455025e-05
7.24793986045385e-05
3.21801759258204e-05
7.05963372369774e-05
5.58706143880434e-05
3.19213741167911e-05
4.32015371259461e-05
5.23688148040467e-05
1.9458677603813e-05
3.83173418013381e-05
3.88880965712817e-05
3.85718441961259e-05
3.09590368141896e-05
3.5032818467226e-05
3.16044482423845e-05
1.41377664096562e-05
9.31280410245325e-05
4.86869001509983e-05
3.39972264346111e-05
1.51657294699131e-05
2.43847830531352e-05
1.17297126300609e-05
4.53261341771564e-05
1.47905408486482e-05
3.10072569072982e-05
2.59509817199194e-05
3.25224836631552e-05
4.8284629920022e-05
6.00787554552844e-06
2.23512338922067e-05
1.06235629316013e-05
3.90695322877632e-05
4.30317854953554e-05
2.421620875946e-05
3.34160539027298e-05
6.26866655102931e-05
2.19051223232434e-05
3.52215851229443e-05
-1.19234645092552e-05
7.25478741048294e-07
7.18771539988652e-05
4.50643032250545e-05
3.25546103157559e-05
6.56483399785105e-05
3.82715128709256e-05
-3.19066048890777e-06
1.48516807617238e-05
1.61665057385109e-05
2.92358762838857e-05
3.54479604291477e-05
7.11973772283708e-05
2.95290957729257e-05
3.54794917241244e-05
4.74874152771556e-05
4.95519404023816e-05
4.47206614877649e-05
2.3759047540824e-05
6.06845675306237e-05
6.35161221186159e-05
8.43581206395854e-05
4.47409013846215e-05
2.91818757689703e-05
4.00245221756239e-05
3.10722350150864e-05
5.2386001298635e-05
6.30200280309173e-05
9.77405060535184e-06
1.18412093978795e-07
1.87751688559252e-05
-3.5249306474799e-05
6.79042387200413e-06
9.26439364998527e-06
6.85365931667696e-07
3.28622168517033e-05
4.27310974629428e-05
3.91344659160824e-05
7.84009458012565e-05
2.49411459248673e-05
2.99138529513684e-05
9.97200576992054e-06
3.03456099899516e-05
5.35390552569417e-05
2.30732431432225e-05
3.76583769238504e-05
1.44862525208718e-05
8.38291958345786e-05
3.17169801119508e-05
6.67156982849035e-05
3.16489831921811e-05
1.30645855529813e-05
6.20596145652597e-05
4.6887555327322e-05
7.38990663899518e-05
3.5821463301265e-05
3.69093468072882e-05
3.27630685358453e-05
4.74185611233768e-05
3.28650906428396e-05
2.07222832012074e-05
9.98473193448105e-06
2.594420780889e-05
2.02616283369131e-05
3.5122135624795e-05
1.79487669548927e-05
2.16549622562233e-05
-4.93181612318027e-06
1.91285563264466e-05
2.85635369599753e-05
2.89503054484141e-05
2.7441395415126e-05
4.54086545010752e-05
3.01985647665228e-05
4.73762685990019e-05
3.6353996072995e-05
4.62216663689237e-05
6.18766814175443e-05
3.95473838095757e-05
3.46827402841526e-05
3.80114751676754e-05
3.91414351348075e-05
3.97820031414975e-05
2.672105579466e-05
8.27214007357495e-05
3.8920519929363e-05
3.35140929960244e-05
5.87727526176317e-05
2.69920153831434e-05
4.91200778417189e-05
3.14554982921478e-05
5.51461464036442e-05
8.10129084735122e-05
4.32433425546201e-05
2.42935650749688e-06
0.000110066753269407
4.76049086039079e-05
1.08347648997935e-05
4.44316254096475e-05
6.67707596203816e-05
4.94895221583183e-05
3.23917322121344e-05
6.20308533148627e-05
3.28142077330046e-05
3.08404500506909e-05
1.50686292002375e-05
3.75686426989557e-05
3.43693601252351e-05
2.25800172209171e-05
3.96458093104625e-05
3.40744964138275e-05
1.51021802872709e-05
5.38094736636692e-05
4.26108662442809e-05
4.4133841752746e-05
5.39984717776881e-06
2.6897382670104e-05
4.45635329082155e-05
5.71992597654898e-05
5.91909468280236e-05
3.14183481876295e-05
6.40863106591093e-05
4.91248050498667e-05
6.49414319066418e-05
5.27369395955599e-05
5.27968143439922e-05
3.78335155670722e-05
4.75917289221363e-05
3.72760841609145e-05
5.10655139168136e-05
1.90444559811663e-05
3.80960298373295e-05
6.75078016883769e-05
3.43298025739079e-05
4.54604026800072e-05
4.00798398895688e-05
6.04895827559675e-05
5.07631277400607e-05
1.07333005016109e-05
2.48006526253027e-06
1.19190270601486e-05
7.36326062127994e-05
3.03746831053731e-05
2.82669121267299e-05
1.29029497367038e-05
2.66896129413624e-05
3.15958054225728e-05
1.91518242336993e-05
3.11790052366211e-05
3.21337276996471e-05
-2.22131599472997e-06
5.34379802631229e-05
2.21091375854945e-05
3.72607073829917e-05
3.9002903119127e-05
1.00475309882452e-05
1.78232378625274e-05
5.15955534818625e-05
3.62786861883049e-05
1.22772214430932e-05
5.33726968663508e-05
2.46067481518376e-05
7.53389034948197e-05
5.42380504104567e-05
8.15368222544773e-05
4.61834385009863e-05
3.04954615004051e-05
4.04164094410371e-05
3.49089293504733e-05
1.15777837242544e-05
1.76910859760105e-05
1.3900294005194e-05
4.82158650593328e-05
4.44704805029401e-05
4.49541215806411e-05
3.595407130919e-05
3.81664625440398e-05
6.48931945519287e-05
2.33097223472921e-05
4.24251191309698e-05
1.35493449413534e-05
2.37197065553496e-05
5.18274686748113e-05
2.27509672601918e-05
2.54666173152019e-05
-5.09135946249184e-06
4.24005768426539e-05
7.00205021986402e-06
-8.64059651553507e-06
4.60284298598834e-05
3.36912524914691e-05
2.28447115839338e-05
2.95799235674699e-05
3.15405991133528e-05
3.09024385263505e-05
3.46636133347208e-05
2.01772008346231e-05
5.60803881523398e-05
4.29145902699458e-05
-1.97765956565935e-06
2.57298137054732e-05
1.39523428390261e-05
2.91904025782846e-05
4.36816419274255e-05
1.42609101857835e-05
8.86345078459436e-06
2.45562977212968e-05
5.86793468053538e-05
2.90338072722569e-05
2.35254430120099e-05
6.89299838264238e-05
-2.70722191327397e-06
6.41332569628413e-05
2.27910437914545e-05
2.12061961989115e-05
4.86985092860704e-05
1.56861914806305e-05
4.45871434516493e-05
2.36306349938147e-05
5.4487895151944e-05
2.30999256237e-05
3.73310596721928e-05
4.2634609063699e-05
2.84559359013635e-05
4.10531630968643e-05
3.17275019422924e-05
5.71354233369556e-05
-6.05709555298449e-06
1.69149784359602e-05
3.35478027005591e-05
5.00283246075434e-05
2.28027086663075e-05
4.54962109870838e-06
3.68469035957157e-05
3.76408341607886e-05
6.51436429943711e-05
-2.24471296190257e-06
2.66688184519164e-05
5.26235167149408e-05
5.27794864006082e-05
3.6659226774416e-05
1.67196576324425e-05
4.38474316486177e-05
3.80838738176445e-05
2.04331767498983e-05
2.56659814564005e-05
2.60343659559639e-05
8.96492198258243e-05
2.29781914269031e-05
2.60775576322421e-05
2.74859333409906e-05
1.75435572775374e-05
3.39107115473039e-05
2.52851090396704e-05
7.33402267241139e-05
5.1160370390835e-05
1.9703763605495e-05
5.61060317831581e-05
5.71196104558069e-05
3.69349830213374e-05
7.05417206695689e-05
4.98992970763862e-05
1.88115247405981e-05
5.78774437211647e-06
1.37260639035355e-05
3.44522116351969e-05
6.99737247129851e-05
2.64743817397672e-05
-8.08501449059531e-06
4.35967230773296e-05
3.83930255529093e-05
1.01916817163666e-05
-9.85436949883096e-06
3.15079559222913e-05
4.70423301075797e-05
6.10622376363284e-05
3.83016074501134e-05
5.9107626879864e-05
5.12908932797151e-05
6.34543482174803e-05
5.49807191352685e-05
5.33116193203506e-05
5.27746742362628e-05
9.96680744238081e-05
3.57177922596463e-05
7.1368219016555e-05
4.35704490230533e-05
4.81497613160606e-05
7.10791909917584e-05
2.66768423909452e-06
3.35983233622372e-05
5.67839369663997e-05
8.41410531785224e-05
5.44499069204141e-05
2.31871903877134e-05
4.69999223615475e-05
1.40192980368144e-05
1.86768445075818e-05
3.71176613058101e-05
8.87728438417675e-05
2.01196508387432e-05
1.78468540981441e-05
1.54477195705618e-05
1.53291840702285e-05
4.41871428045467e-05
7.5495465091854e-06
3.12539254724615e-05
2.05430274233418e-05
3.87442800288494e-05
1.57376323250278e-05
5.45723064141525e-05
1.39511407907981e-05
2.86108066669727e-05
3.5716477226077e-05
3.90092733199128e-05
5.68236962777124e-05
5.08830066980992e-05
2.01757582836685e-05
5.06501983897583e-05
1.04503549805375e-05
4.16025782434938e-05
6.05056968603341e-05
4.36218314811749e-05
1.43248094177755e-05
3.22057061889745e-05
3.81788656977068e-05
4.78687187262054e-05
5.57791894298201e-05
4.84537989432354e-05
6.9454391202676e-06
4.73878572225105e-05
3.54433142138433e-05
3.64905649442e-05
5.90463909068468e-05
1.20351474400746e-05
5.23578241780095e-05
3.57605570440258e-05
3.64498346106336e-05
4.8586203069723e-05
3.28243836697615e-05
3.25964670693697e-05
4.13660597476867e-05
5.12857931060966e-05
2.7744376787056e-05
4.54997241666256e-05
2.00404475173513e-05
2.10369276457897e-05
2.51884145827579e-05
-5.59813207762632e-06
2.76273299479183e-06
-1.11796048640198e-05
6.35261860484328e-05
3.15825726711261e-05
3.79349355972202e-06
2.95061078711531e-05
3.95376533482793e-05
4.75242638376089e-05
-7.35342083698805e-06
2.60891213697503e-05
4.79433753946804e-05
5.97229752218721e-05
3.93604238757146e-05
2.62131639481588e-05
5.21080200961787e-05
3.53885712241769e-05
5.95350376904726e-05
3.06879767386006e-05
1.74309784399593e-05
8.75356360918447e-06
5.39958623903299e-05
4.86531495417089e-05
4.5636701774356e-05
1.25236716805729e-06
3.16778155331119e-05
2.38876422923251e-05
4.0225547798584e-05
1.63817685134282e-05
1.73611626605358e-05
1.80065046250199e-05
4.02186046213648e-05
3.0276208121336e-05
1.30184672111919e-06
2.38176895230358e-05
4.91466412690574e-05
-8.96515355745973e-06
3.20346778093182e-05
-1.59450975955817e-05
4.53746185486045e-05
3.65194041880443e-05
7.00485142140909e-05
3.08304349612757e-05
1.81848354281827e-05
1.05640514419688e-05
-1.18405342836149e-05
2.48672942059712e-05
3.73446865523171e-05
1.71751772023982e-05
2.32520871874913e-05
3.97770695509118e-05
4.68900666153609e-05
2.28583536034599e-05
5.8178370843474e-05
3.60588624020484e-05
2.70235965759129e-05
2.46041721578228e-05
4.44340026051848e-05
2.41486346145932e-05
4.38352663093391e-05
2.93144656190251e-05
3.27219207208705e-05
1.29882608857433e-05
4.8470225607016e-05
4.93566045428562e-05
7.74316366640048e-05
3.54190470262285e-05
6.83636065221092e-05
5.01366712365129e-05
2.40073567298624e-05
5.33840402671766e-05
4.69223329041482e-05
3.41967651913189e-05
2.16074774669207e-05
3.32653560062625e-05
4.97248333363442e-05
3.43792847173293e-05
-1.16322139977753e-06
5.16154160166129e-05
2.20514711962468e-05
-1.76706691457471e-06
1.0825330486107e-05
4.14680484640035e-05
3.79934747722126e-05
5.5474767783099e-06
2.28392792714666e-05
1.26698614897506e-05
2.96034647539971e-05
2.13617223916786e-05
-2.3864574161528e-05
4.96939259635542e-05
2.94823850307345e-05
3.12269916078039e-05
2.64678634982323e-05
1.16641826510788e-05
4.95637234092329e-05
5.61629243022342e-05
1.87798682659261e-05
4.11343630157565e-06
5.14940995907595e-05
3.65418004038498e-05
2.92281697059196e-05
6.39904069488277e-05
4.76517200379602e-05
2.90664566847521e-05
3.40663339381709e-05
2.18323368965836e-05
4.49670408086652e-05
4.42530435152715e-05
4.03693094644806e-05
3.88807099499588e-05
4.80761533171069e-05
1.10649942443291e-05
1.52108337373051e-05
3.38314156637768e-05
4.25952842161454e-05
1.89397131958754e-05
4.79264416955803e-05
3.31907506403961e-05
-5.71837679340669e-06
4.71463757462242e-05
6.55107909286545e-06
3.44260466564009e-07
1.76372932090491e-05
3.50083088933706e-05
2.80543476848887e-05
5.26616414824794e-05
3.69522954790677e-05
2.54601544222579e-05
4.79827622117239e-05
-4.5478148483551e-06
2.85491198813639e-05
5.75140649281022e-05
2.07140219644549e-05
3.65087610650758e-05
3.32534886423829e-05
1.42875634446745e-05
3.84614171886888e-05
5.79106644196323e-05
2.01824321711714e-05
3.3349776359174e-05
3.28696699730199e-05
9.46668796771797e-06
2.13585932617813e-05
5.19768453091035e-05
8.34589639310937e-05
4.75093615125438e-05
7.07676664113864e-05
1.46677897507204e-05
5.47239207957577e-05
2.50957057227777e-05
4.09475072153214e-05
3.37045217622218e-05
5.04730854452792e-05
-4.80894174675054e-07
4.79878621042295e-05
1.14300548751362e-05
4.3096197616369e-05
5.2510160660242e-05
2.80228059366169e-05
3.62549936394072e-05
-1.02698243686892e-06
1.6311590608303e-05
2.60220065742307e-05
1.89269584590779e-05
3.49922950705798e-05
3.28725932448897e-05
2.3388916222215e-05
5.63204275343435e-05
5.38137358339802e-05
5.05225812315578e-05
-2.46903768262729e-06
3.93069575372229e-05
4.13518318129701e-05
4.11381729177051e-05
1.48911465835798e-05
3.48016978646434e-05
3.98211584003447e-06
3.72591729136883e-05
6.69491439964829e-05
-3.18800593321137e-06
1.56468726720811e-05
5.64331338689297e-05
5.35052111569863e-05
1.62528924596549e-05
2.40549594136794e-05
5.71037978963627e-05
5.49794445479961e-05
2.42367469085558e-05
7.06175299701136e-05
5.03030878568393e-05
1.17068684830905e-05
1.51291064228388e-05
1.79392448165703e-05
1.65844716049156e-05
2.77476215249781e-05
3.2023714444482e-05
5.97599497448381e-05
2.85500771145444e-05
5.38617194863586e-05
4.02773467000534e-06
6.16418960164633e-06
6.45299833685959e-05
-1.94791014294609e-06
6.1214654194615e-05
-1.03062155467261e-06
5.86877289184613e-05
2.41252391361731e-05
2.23900499341885e-05
2.82674112404898e-05
1.92755365027878e-05
2.0319614579222e-05
4.99627865158563e-05
3.01665399988652e-05
3.56988160627917e-05
4.8380467179892e-05
3.67199320858423e-05
3.23990758141701e-05
5.54951508838598e-05
5.49370429218618e-05
2.14162400826684e-06
8.59499384597598e-05
4.38859179110206e-05
6.71761791658557e-05
5.16953925755591e-05
2.36550669066721e-05
9.23944220408098e-06
5.30574691778843e-06
1.69744246379409e-05
5.20465760424804e-05
1.70784754934918e-05
3.19900189389611e-05
2.12660384670345e-05
2.93467092626254e-05
3.01655835752197e-05
-3.70571243452929e-08
6.41045849470426e-05
2.16238486377121e-05
5.37135130844897e-05
2.05017848435013e-05
3.85531648457907e-05
4.70967094221015e-05
3.37721303449238e-07
6.45071288582367e-06
-3.20008393129667e-07
5.44649821672608e-05
3.00197980600682e-05
3.84676501342113e-05
1.2550483992295e-05
5.71337454757673e-05
3.84153379039874e-05
4.13358275602691e-05
3.31490836605468e-05
5.02745650864557e-05
2.13784510478421e-05
5.97137413975232e-05
3.05316740807231e-05
5.21919442564794e-05
5.4181584805423e-05
5.47854917288339e-05
4.07323292503324e-05
4.3985917571107e-05
5.73550267950308e-05
4.67124616447908e-05
3.03182595165533e-05
5.43989126231606e-06
5.00459673011187e-05
4.35542223975786e-05
3.443572613262e-05
2.67892656992531e-05
1.74376778377042e-05
2.38960982990449e-05
2.90926864564602e-05
3.12923936640161e-05
5.96760947816661e-05
4.74484985976518e-05
2.37689145031448e-05
2.94482340930621e-05
1.993893405882e-05
-6.37707730963117e-06
2.11743955554892e-05
3.5113940006161e-05
4.66804790116804e-05
4.18761107612948e-05
2.09504464705548e-05
1.72865351521418e-05
-2.32960487533859e-05
3.77312820638265e-05
3.86322436033197e-05
6.10985171338763e-05
2.86558017986416e-05
3.8395375701544e-05
5.04487454532465e-05
4.99927024638761e-05
7.04661252566495e-05
5.10479355584137e-05
5.42434043712456e-05
4.02131754004029e-05
2.82362056422849e-05
4.46165438469717e-05
7.39244653156937e-05
2.54164046232694e-05
7.84569200580475e-05
5.81773269569769e-05
5.22770277081324e-05
5.53968500563093e-05
5.65816259666211e-05
3.86730292150789e-05
7.98257977659734e-05
2.40168272689038e-05
4.32218615172703e-05
2.09163183691359e-05
2.28218339721024e-05
4.58526946281094e-05
2.70964322676257e-05
4.46080513948515e-05
2.81617311730969e-05
3.39045130357807e-05
2.64455628386366e-05
7.0943972562483e-05
-1.70467066034756e-05
3.36702007622317e-06
5.2365636504191e-05
5.47348784866009e-05
3.02178257912362e-05
4.31419513470933e-05
1.79196349561345e-05
-2.36869979894254e-05
2.81457756862732e-05
1.66432529063043e-05
5.51296113320293e-05
3.26308475723369e-05
1.49906441312905e-05
7.70771008445042e-05
3.32812046952306e-05
3.97313407381511e-05
3.02979807492867e-05
2.3338689494065e-05
3.27106199286696e-05
4.38998164844129e-05
2.96321453839596e-05
2.49414322470479e-05
1.48977308165965e-05
7.30590274666334e-05
2.83113910967186e-05
4.95763062686588e-05
6.45344454852024e-05
2.53273415029648e-05
1.20955527794189e-05
2.42468114146754e-05
2.79572185687201e-05
2.01646265177864e-05
2.84211363450905e-05
3.57899467680262e-05
3.85192757878003e-05
4.4507273757148e-05
3.39477771134288e-06
2.85240961962285e-05
7.63809771484019e-05
2.89318925492551e-05
3.24974468473593e-05
-1.65381210886737e-05
3.13823119349187e-05
3.95626368366478e-05
2.97016807641599e-05
1.69158363031397e-06
6.00027469875285e-05
5.18833300055352e-05
5.65163942975639e-07
2.95108326019367e-05
1.77765319460511e-05
7.2827640441053e-05
-1.24505283282083e-06
6.3904788745245e-05
5.93888253961165e-05
5.31539409190738e-05
3.20982778871483e-05
3.20783640098141e-05
1.6580876644497e-05
4.26075986333879e-05
7.02267033995055e-05
6.01890770145654e-05
5.11635657213753e-05
6.55190786432325e-05
5.06689985778856e-05
5.45496891777322e-05
4.49668429396923e-05
3.58825720124006e-05
5.32673044316884e-05
3.78153520076432e-05
7.09835037199337e-05
5.41309277817281e-05
9.60400815690049e-06
2.03151483544808e-05
3.4173543494333e-05
5.8363687238052e-05
5.54842541396821e-05
3.31165013590427e-05
7.27536575172097e-05
2.65125783835564e-05
3.68086992821841e-05
3.45403093053998e-06
5.89772639686964e-05
3.01872307103324e-05
1.99907506727075e-05
6.19717039819017e-05
9.26859778363932e-06
1.40828307716504e-05
2.54245415347448e-05
2.24182147849784e-05
1.44730046718519e-05
1.18144423972461e-05
5.24763692110986e-05
1.51348571582966e-05
2.13633029931643e-05
5.42108010443945e-05
4.76397160047098e-07
1.43405639533936e-05
-1.44275636190418e-06
6.08715024700122e-06
4.5331389722653e-05
4.88086960055356e-05
5.0751048080928e-05
4.17439995074105e-05
7.02042177924426e-05
6.02220049013722e-05
7.50812066373571e-05
3.62634178601537e-05
3.21271374302518e-05
5.04395362549252e-05
3.3636025154648e-05
2.8818757130589e-05
3.12557934755854e-05
2.81839486642913e-05
1.79096995353756e-05
3.11280151353684e-06
3.86060487796311e-05
4.79384033708146e-05
1.87835666594293e-05
5.81475946799813e-05
4.79997050276167e-05
2.15292060239551e-05
3.86745067710221e-05
-8.90628354569055e-06
4.25242318005336e-05
4.92684106865676e-05
1.71683784119655e-05
1.92333038766993e-05
1.47071583595432e-05
8.24395727285486e-06
8.71129968234402e-05
1.86905739756759e-05
5.5569081007458e-05
1.15766515587436e-05
-3.65867517669e-06
5.57617172266534e-05
6.75397782488466e-05
2.71024048644306e-05
4.05896424280687e-05
1.58440575408245e-05
1.90020889862971e-05
5.26289205875608e-05
2.08621880328055e-05
6.10781451206428e-05
8.24873745224883e-06
6.41482110479322e-05
5.90693861456778e-05
6.38370799524443e-05
5.49631786996272e-05
8.34260328989527e-05
4.85723073367642e-05
6.81258640166647e-05
5.44863401725244e-05
2.49454527518486e-05
4.54338400427864e-05
6.7083147886305e-05
4.7074462482672e-05
2.76893109675204e-05
7.76464624836806e-06
4.62460075651902e-05
5.88462300493414e-06
6.03072474270875e-05
2.11843952954573e-05
4.17026063580975e-05
1.18310457991279e-05
3.0874901276459e-05
5.99571880461025e-06
3.44384061503866e-05
-3.63527603348163e-06
2.29433547511598e-05
2.64470192426581e-05
-1.50791718381877e-05
4.42851233955361e-05
5.8723193492153e-05
1.72148726713993e-05
4.31707298104842e-05
4.84526267097026e-05
6.58119756583416e-05
6.06896120993163e-05
4.75997812084795e-05
5.20836002841278e-05
5.7182581023163e-05
3.92680258653059e-05
-3.83629887653452e-06
3.19366647184399e-05
6.352865623182e-05
3.21401581356779e-05
3.62944152978829e-05
4.35884172255661e-05
2.22521322133339e-05
6.844145659948e-05
4.6562826901074e-05
5.60455590560788e-05
4.57617604760124e-05
-4.24081572291993e-06
4.28966902500244e-05
3.98547795357996e-05
3.45715739675024e-05
3.64483490005302e-05
4.64628217062249e-05
1.07312376617112e-05
7.01716111256557e-05
3.56151507474641e-05
2.09470398275361e-05
5.40568278280682e-05
3.87658210767504e-05
4.24423686729643e-05
1.33713138687754e-05
9.48297287403321e-06
4.75741693070384e-05
3.59852912177042e-05
3.98219374752633e-05
4.61778246664064e-05
4.80701376735827e-05
8.8077714827553e-06
2.39266089385452e-05
2.5015799214392e-05
4.36943074257645e-05
4.97052661239114e-05
3.33657914299731e-05
3.46509648861482e-05
4.17994448429034e-05
6.06376953375141e-05
2.49038169885819e-05
2.70940133621461e-05
5.77286155760545e-05
4.32418903314448e-05
1.90153998639814e-05
3.61706333150348e-05
1.35048570971316e-06
2.93827744215572e-05
5.70758919034514e-05
5.37799041978773e-05
4.82030609546469e-05
-7.05676630552342e-06
2.95281754047524e-05
4.9047213011659e-05
4.66890128182785e-05
-4.87770692475769e-06
2.86538152379531e-05
-1.46142924626847e-06
4.7919325579505e-05
2.51788807050698e-05
1.50652967552748e-05
6.06718987928528e-05
1.49017971030896e-05
1.05325043709661e-05
-1.93773789084581e-06
8.79726999446045e-06
5.00488320958777e-05
2.44522355399624e-05
1.79326759540285e-05
2.79194637791821e-05
7.85250197380167e-06
5.08631011665427e-05
1.95932058772334e-05
2.52907782287697e-05
4.10545556679098e-05
3.73904938563983e-05
4.28328426476729e-05
2.94063066618982e-05
1.22135436235806e-05
4.9082756532676e-05
4.87461204512789e-05
3.24257056009733e-05
8.0279186746365e-05
3.3120132164434e-05
2.05817141513427e-05
6.11037705954925e-05
3.920005686209e-05
5.97378493111872e-05
6.2161595920792e-05
3.54802903290585e-06
6.28900352804801e-05
3.03435980667232e-05
6.22186970473098e-05
2.2159783378199e-05
2.46535605712193e-05
1.30506766727499e-05
-9.13603678812704e-06
1.49800234822246e-05
3.06999331746549e-05
7.58854929250797e-05
7.65067329045007e-05
1.82214727050253e-05
4.26652937533348e-05
2.23015331564357e-05
2.84386892023671e-05
-1.54618379124352e-06
3.58540089765041e-05
2.837659260244e-05
2.25856235285848e-05
4.11331624375535e-05
3.71681249078568e-05
1.81705777407901e-05
4.23608822801165e-05
4.49999307900111e-05
6.88422546967387e-05
1.58193179211632e-05
4.02257737017782e-05
6.93538505138764e-05
2.45450425225581e-05
5.09679194945375e-05
6.12705198841238e-05
8.33986440779431e-05
4.93910664304325e-05
5.76137498014491e-05
4.94146361384652e-05
-5.68399234768558e-06
6.96319416279434e-06
1.89115837083078e-05
2.41720631529891e-05
5.85291920890437e-05
2.35849852531123e-05
2.64123326889091e-05
-3.90587887501378e-06
5.05392304938085e-05
9.70453112214975e-06
9.77210139868679e-06
-2.31443025250945e-06
2.67593862527518e-05
5.39482666502088e-05
3.84100584623441e-05
-1.05047801919544e-05
2.27035116911969e-05
9.24810305308684e-06
6.98600863921394e-06
1.90926624361321e-05
2.44856430916441e-05
2.80973259854685e-05
4.7734214329062e-06
1.40125840163809e-05
4.64157945365596e-05
4.46458379599279e-05
-1.81593454438804e-05
3.78596544705415e-05
3.76974006902502e-05
5.66559822967883e-05
5.1664636119771e-05
2.66798588003806e-05
2.00035880912229e-05
-1.84021606754118e-06
2.8886423784885e-05
2.75215845911284e-06
1.85161008457034e-05
1.34240494380624e-05
3.83051917437995e-05
7.49531447903658e-05
7.87384827543057e-05
4.47749962329508e-05
1.60393757020415e-05
1.41631038225298e-05
3.09422801069712e-05
1.9457230096887e-05
2.08250395424215e-05
5.20418680090431e-05
5.21417699131145e-05
4.03124406622175e-05
1.9836940953647e-05
4.36457334897717e-05
6.42293386486803e-05
7.6569786827818e-05
5.18648297162609e-05
4.54260133125049e-05
2.74055405339423e-05
4.13821734165739e-05
1.94472549807851e-05
3.98317064130751e-05
3.63463812424981e-05
4.17178239956133e-05
1.35049578415354e-05
7.53915259425493e-06
2.04287200598257e-05
1.17069719122826e-05
1.00380818094119e-05
6.30169329806753e-05
2.45299577066457e-05
5.46395516875313e-05
4.9875054557839e-05
-1.30696412799803e-05
1.58103718066101e-05
4.44020487528388e-06
2.46868586286646e-05
4.04834705491607e-05
3.18109227231739e-05
6.31367746166765e-05
2.27174624600923e-05
3.73172219035484e-05
5.82704585662359e-05
5.32018486501079e-05
5.82567858735195e-05
3.22491938597921e-05
2.24511037084341e-05
5.44002598564099e-06
4.13211698133538e-05
-5.52958398485117e-07
-7.97199751157975e-06
1.00597092303066e-07
2.89706073133301e-05
3.77987146335408e-05
4.52731324905392e-05
1.11366272234183e-05
4.91720190510115e-05
7.44436992408942e-05
3.40500575954788e-05
5.34415198282633e-05
4.73830986322464e-05
2.50496071813221e-06
2.33427829088458e-05
1.44227873371423e-05
4.47490431427187e-05
4.62497674547024e-05
2.50201221886357e-05
4.67932564736985e-05
4.81769569678526e-05
4.67102080933639e-05
1.06922521291643e-05
2.59259460309249e-05
5.18274002336506e-05
4.39713425744499e-05
3.14217028057985e-05
2.66480961143563e-05
1.44795516456976e-05
2.48212714517833e-05
1.65914462733769e-05
1.66681938851595e-06
3.62214042040993e-05
2.95298952086208e-05
2.06063948755013e-05
6.88444625767897e-05
4.70975374696914e-05
4.66589530708083e-05
3.72954934422161e-06
3.2836669243611e-05
8.00002094641509e-06
3.49697998079969e-05
2.3867876460961e-05
5.86203255824891e-05
3.19042709595012e-05
1.5394738047347e-05
4.78764892454679e-05
1.49348312088913e-05
1.08706114909425e-05
2.58778935218058e-05
2.62338896067483e-05
5.29816875961699e-06
8.19964000781484e-06
1.28056775142366e-05
1.37955002523123e-05
5.00116780376703e-05
4.11012236896242e-05
2.04704282741805e-05
4.14894213437259e-05
5.82221916231282e-05
3.72847397326845e-05
6.15423970790681e-05
3.00053171332275e-05
1.97595325286119e-05
2.00651485498006e-05
1.50421142510894e-05
4.55078091986419e-05
4.15189959020399e-05
8.60146003596407e-05
6.27408899026346e-05
4.76480592036336e-05
2.971070284991e-05
5.22597132538651e-05
3.2395712511683e-05
6.05240418993883e-05
5.95033123702001e-05
8.81542410953257e-05
5.13613104410524e-05
6.5134980810667e-05
3.54216468971468e-05
8.43254872753533e-06
2.79779121134704e-05
8.38667341342633e-06
2.66883975045992e-05
4.35453213161844e-05
3.25180399911062e-05
6.05985081261948e-05
3.43222094801715e-05
3.84067876395608e-05
-2.80334242263796e-06
3.63686390343e-06
2.3173935287034e-05
4.46609905806445e-05
1.1438469543765e-05
-1.38848655152011e-05
4.49730524431528e-05
5.55800762559145e-05
3.42646115410618e-05
3.2801971105868e-05
1.18518725509884e-05
3.18104350568466e-05
1.96303163071145e-05
1.99005187334277e-05
4.68922989234669e-05
-3.30577416073509e-06
3.88279571978862e-05
4.98353600103541e-05
3.7127017431847e-05
1.3917643257086e-05
4.20046190546343e-05
2.72046925490928e-05
7.00935237934929e-05
4.07473862341696e-05
8.08337975757977e-05
3.87786339850135e-05
4.06007051993972e-05
4.18407246732915e-05
1.53989864029275e-05
2.87460777093846e-05
6.17594192695594e-05
3.16981827284832e-05
1.5913136144799e-05
2.81557781558423e-05
2.73318006100848e-05
5.73096543209832e-05
1.6735120153345e-05
2.91161360217915e-05
2.39386318744186e-05
1.12547478248341e-05
-1.89069023438057e-06
3.60011512043141e-05
-3.79128364890724e-06
2.76384899096153e-05
1.01405746186212e-05
4.79672863363795e-07
1.58435991344391e-05
5.76436422290453e-05
2.34868894751421e-05
3.45837241506359e-05
7.97016029049597e-06
1.61312424218427e-05
8.79174850853792e-06
2.16427909027001e-05
1.7483564171179e-05
4.11911260369259e-05
6.0948586389234e-05
3.14787016952643e-05
2.66847256436167e-05
5.47645857952611e-05
5.63746023490019e-05
8.14937146710648e-06
1.87930471097619e-05
5.54952255844349e-05
6.48038177086641e-05
2.13006200325759e-05
4.2210546943652e-05
7.25527318735024e-05
4.18105954667208e-05
5.47624932701988e-05
6.70705800431954e-05
4.24466288026756e-05
1.73542903699182e-05
-8.85940591335111e-06
2.46804752698287e-05
6.40104032490712e-05
-7.28282292787742e-06
9.58514198306631e-06
3.66075070329253e-05
3.07613667017728e-05
5.15111349636601e-05
8.51161438064443e-06
1.66518437561836e-05
2.58328902925665e-05
1.50312947626784e-05
8.79584193629515e-06
1.44928707869401e-05
5.61382301949763e-05
4.2802905228045e-06
2.90888869250028e-05
4.32136554944697e-05
4.97978319967198e-05
2.52811866336858e-05
1.57760902752585e-05
-3.04009014281381e-06
2.53112948204585e-05
4.87558405028613e-06
1.98789966469063e-05
8.95898660302726e-06
7.38567046349251e-05
5.31843284681554e-05
5.72954006711121e-05
4.22719866151145e-05
2.87565384729515e-05
8.17450269675835e-05
2.91202563659825e-05
1.76685162368922e-05
2.80240424513696e-06
5.89913443807191e-05
1.65501370255039e-05
4.10848266232479e-05
2.64828429082667e-05
4.93569384838629e-05
3.94043956655821e-05
1.60398483967731e-05
5.72660861644295e-05
2.26970494606237e-05
2.75509545255317e-05
4.41368705724677e-05
8.54885509990287e-06
1.32825946843185e-05
2.30220084748728e-05
2.23632702206994e-05
5.75715171129696e-06
2.99575975897513e-05
1.20588645777964e-05
-3.00199792631929e-06
4.02506216497645e-05
3.51518521534716e-05
4.55173612249119e-05
7.24275967603214e-05
1.94937346430385e-05
1.98549274322237e-05
9.53216537934711e-06
3.52093522138259e-05
4.33466631899934e-05
5.60303585914491e-05
5.2298738072834e-06
3.67018234650847e-05
7.14105571179745e-05
7.49487457405868e-05
2.06861147079861e-05
2.23453395263287e-06
1.30310419246357e-05
2.53997121026464e-05
5.01312243218032e-05
2.66426427093547e-05
4.98865853488813e-05
3.87861016415132e-05
5.97820989939307e-05
2.53847801167773e-05
-6.95198824381018e-06
5.63397568128385e-05
2.79936475692163e-06
4.04998515275249e-05
2.42457479075352e-05
5.9415863725402e-05
3.0211950678144e-05
4.72314652254139e-05
3.71447333628112e-05
4.73607835323961e-05
6.68284279076437e-05
4.89844151609106e-05
2.07873300661444e-05
4.4415605371259e-05
6.76693502320754e-05
5.26100953025636e-05
4.59529209067446e-05
5.56574471117971e-05
4.15731000490279e-05
2.60567297324776e-05
6.63397058452832e-05
3.26448501849005e-05
4.52683787361117e-05
3.34796784821492e-05
6.34931049843653e-05
-6.81426781187508e-06
2.85638113618686e-05
-2.78218985373706e-06
8.48228951816233e-05
2.26366560539465e-05
-7.88111099873001e-06
1.59332419061626e-05
-1.99915990372212e-06
3.31195652282566e-05
4.42251526902018e-05
5.40220722872504e-05
1.67841466525088e-05
1.0872442334906e-05
2.8042721660446e-05
1.5216932944455e-05
2.11724954875488e-05
7.00115120184992e-05
5.01468734220042e-05
2.69209025481238e-05
4.72096751998041e-05
4.34392875540533e-05
8.14925167727449e-05
-6.22080859335182e-06
6.63455613367463e-05
3.80382074998523e-05
6.72537133177292e-05
6.88778632769709e-06
4.23388684557251e-05
4.19274999423969e-05
3.18321738239432e-05
5.5077964460253e-05
2.01476787157221e-05
3.72870605707733e-05
1.70836951217202e-05
3.2026792774868e-05
7.36662983897903e-05
2.82807155367687e-05
6.4696690819716e-06
2.81377939652732e-05
7.44125196459947e-05
3.11260091367625e-05
3.07967975279513e-05
4.19335436302358e-05
4.6686315753085e-05
-8.07857378155861e-06
3.74334579222143e-05
4.15617579869831e-05
-1.2852243454307e-05
2.64555770507138e-05
2.32547997479803e-05
2.96347047591219e-05
1.92548553229882e-05
-2.81679994549878e-06
1.23901244672091e-05
6.09874098769958e-05
2.82871716157868e-05
2.26995214150506e-05
5.52856523041113e-05
4.19282325944859e-05
2.94879327918596e-05
-1.43641097928943e-05
2.04156204769191e-05
5.12523415413178e-05
4.13652971601144e-05
6.39372245631945e-05
5.5295952931457e-05
1.19306715886154e-05
5.45850056426154e-05
-3.92841675046552e-06
7.83508422808737e-05
4.47423437970687e-05
4.11669519490903e-05
3.54252944566242e-05
5.93378086311325e-05
4.82206792922298e-05
-5.21867343524128e-07
4.48661596834327e-05
5.30532925232088e-05
4.45649893897592e-05
2.17986912446982e-05
4.52054216274904e-05
1.99214888786475e-05
2.48764415183582e-05
6.03794950167483e-05
5.43282590568072e-05
1.25011996381791e-05
4.01566907393199e-05
2.31095569180773e-05
1.97959498878842e-05
5.77805526110892e-05
3.24017872420421e-05
1.63313344194268e-05
1.87851535141889e-05
4.0099994952951e-05
2.01541910204853e-05
1.87544487364605e-05
5.20660707513801e-05
2.54984018671498e-05
-8.82648220605622e-06
1.99726683459362e-05
2.28244435921664e-05
3.91803283571692e-05
3.29507318308737e-05
3.53786021636464e-05
3.92794786719155e-05
3.44818109262709e-05
4.45711591258401e-05
4.35020162448642e-05
6.1571144375698e-05
4.37771232867848e-05
4.39790157867123e-05
4.93755776899306e-06
1.12992163979982e-05
5.47141234535189e-05
4.38806222181299e-05
5.20787435830123e-05
2.32557817055279e-05
1.48347425394958e-05
6.28885490220115e-05
8.0857442250205e-05
4.06002186630637e-05
4.39515733293701e-05
3.07714938827422e-05
4.27159107934706e-05
3.01472244005477e-05
1.56757989396205e-06
4.16075546438203e-05
4.81923689152308e-05
-1.0600742541301e-05
2.25692295992666e-05
6.0385101203732e-06
2.94838790842144e-05
3.75418387789513e-05
3.27176985374657e-05
-1.15522909679881e-05
6.5248566121453e-06
2.58567330097847e-05
5.01170412095294e-05
5.14853453190157e-05
2.59866100039553e-05
2.10191152638001e-05
4.32625695044479e-05
5.42389987244453e-05
4.49258631904607e-05
2.11251143041186e-05
6.44491349976417e-05
3.7796767325719e-05
3.43644230685334e-05
4.7909817581769e-05
2.38552061745515e-05
8.92431612496191e-06
3.67238825424831e-05
5.34348697264985e-05
4.8683646787097e-05
4.57382053867805e-05
3.89085483844878e-05
-3.34798485483874e-06
8.55320396215584e-05
6.04091488667029e-05
7.52357227939072e-05
2.29055365089867e-05
4.5483007956812e-05
3.07835518993114e-05
5.22174025872629e-05
6.1711028814317e-05
3.86500730205226e-05
-1.0690132480756e-06
2.29262847913589e-05
3.12352952260493e-06
3.18334345772605e-05
1.29907605624068e-05
1.5948802546319e-05
6.34322876316806e-06
2.94380388606555e-05
4.12842623897961e-05
4.74208055343766e-05
1.38272356855779e-05
1.20750266880134e-05
-1.35866736585646e-05
3.76670058481378e-05
3.4967243592026e-05
2.86765718434484e-05
3.70611646874171e-05
3.4842172229163e-05
1.82144816338741e-05
3.63975433937493e-05
3.69906361510255e-05
3.04238194033797e-05
2.9438531572995e-05
4.45378389680539e-05
1.04103872482519e-05
6.716441761105e-05
5.97604611938183e-05
2.76254504966333e-06
5.97357617098068e-05
7.08147918294854e-05
4.94178463419106e-05
3.94634836312058e-05
2.51200926482923e-05
4.88865895680575e-05
3.4612697028301e-05
5.57482551319423e-05
2.89310147865356e-05
5.19783208928274e-05
1.41662973239694e-05
6.06887438461605e-06
6.10089036714733e-06
5.56402254178277e-05
5.65179988342248e-05
4.42686195261414e-05
3.11444354921638e-05
2.87802981722531e-05
6.82730830900089e-05
3.63627080354741e-05
1.2753880354316e-06
-9.75556228906106e-06
1.7507110577689e-05
5.76783891041435e-05
3.52906341993316e-05
2.07559591644123e-05
2.11523824713064e-05
2.37704510665862e-05
2.45708949826145e-05
1.39462514560102e-05
-1.29670851376669e-05
2.47192878873509e-05
2.03466667685445e-05
4.75928635888117e-05
3.43043849366354e-05
3.66546161985792e-05
-5.88823365166188e-06
2.57386304364746e-05
2.28151331056587e-05
2.59442877370565e-05
5.01303102010464e-05
4.62774562577487e-05
4.57360357713895e-05
6.93884761046351e-05
4.08728218596819e-05
6.63946346020503e-05
7.23914246445675e-05
2.78757657931326e-05
7.10790327912058e-05
5.47072968016987e-05
4.67173431915223e-05
3.02520877222508e-05
4.27924725929225e-05
6.26067118433532e-05
2.6672015122522e-05
6.23757078839247e-05
-5.63994728644983e-06
2.65589888706191e-05
2.3294071595706e-05
5.9748019340192e-05
4.42414693480158e-05
2.27113085721491e-05
3.69553083958822e-06
6.02892340629241e-05
8.42651668504528e-07
3.52644242575265e-05
6.0045649544446e-05
5.47418421692873e-05
2.80056718567867e-05
2.62918965404592e-05
2.16685467701911e-05
4.81646026733734e-05
5.60219971553603e-05
2.65517851533361e-05
4.26243202508072e-05
2.04874617644935e-05
2.29063183966556e-05
2.73738370172026e-05
5.10989901532265e-05
4.08722299455521e-05
6.26702752256645e-05
5.85814273843364e-05
6.02374694208818e-05
-2.85870397849181e-06
5.50090641969318e-05
3.90847118695157e-05
5.97412900184984e-05
9.81722109103629e-06
6.62088135345897e-05
8.41209338470142e-05
5.41448725257355e-05
2.40205614822881e-05
7.22913489963974e-05
4.82950332453967e-05
2.59099744201053e-05
7.16345119827867e-05
3.12739700650744e-06
2.51796625604361e-05
1.43557843032988e-05
1.75565615624633e-05
5.07807810453945e-05
3.2437571148501e-05
1.47585945790132e-05
6.73176826249067e-05
-2.39552564718055e-05
1.29388283290696e-05
-1.566871909285e-05
2.19245441897271e-05
6.10556430929845e-05
5.72918684799323e-05
3.92467659932788e-05
3.41874433260885e-05
2.79540859405605e-05
4.44046207750943e-05
2.2880480989879e-05
1.5663719272918e-05
6.89075020765842e-05
6.56655127649775e-05
5.09740478723093e-05
1.45179957139418e-05
5.02404454890608e-05
3.67199537916137e-05
3.48234048560357e-05
1.08056716759667e-05
8.44723179847224e-06
5.24064161405281e-06
3.14618188150918e-05
-2.54707454036046e-06
3.00656775690013e-05
5.36370959576419e-05
4.17426489471298e-05
2.10188874635609e-05
5.28989383352033e-05
1.17625004201898e-05
6.75183535233483e-05
1.54359699131011e-05
2.25786656234364e-05
3.23340138831194e-05
6.2632023210359e-05
2.6367917098816e-05
3.53642767303981e-05
5.92464913985992e-05
2.46114435519558e-05
2.30402050193623e-05
5.90473402106638e-05
3.04052648446167e-05
1.25069093455713e-05
1.19860941707674e-05
5.84482765225384e-05
2.34261493693652e-05
3.03523454947389e-05
1.1551298435454e-05
8.54686168991994e-05
5.34758392948465e-05
6.28903107226618e-05
2.63411565516011e-05
-3.2029402013759e-06
6.51598096387725e-05
4.63891624128963e-05
5.91236992555117e-05
3.61428726251361e-05
2.81352877985758e-05
5.22748185994758e-05
2.18415453869167e-05
-1.32913910403731e-05
1.94465335880947e-05
9.85040139403087e-06
2.98707285906435e-05
4.65880470684209e-05
5.34973462305237e-05
1.688158990457e-05
3.34389071837405e-05
1.14530941428563e-05
3.23432633211e-06
2.68979783238683e-06
1.55676972307819e-06
3.10654623572692e-05
3.59776443697782e-05
3.28367529140266e-05
-2.07369679394294e-06
1.97304720270991e-05
2.38164723093399e-05
2.8137227314438e-05
1.29050928642023e-05
3.0603321965758e-05
5.95976856446739e-05
6.28795069973919e-05
6.07413651276501e-05
9.30724033541277e-05
8.01420964304151e-05
3.13965125136908e-05
3.75367566806645e-05
6.12531606557243e-05
6.54420767716365e-05
6.26857729353414e-05
1.25842798629106e-05
4.30636352182705e-05
7.03401671174267e-05
2.48841784272434e-05
5.88508890861232e-05
3.09493094894738e-05
7.15482859488527e-05
-4.27862843347488e-06
5.65035154102679e-05
2.36977111764994e-05
2.15139897809133e-05
3.76359386497786e-05
3.89370536694973e-05
2.12040281941239e-05
6.97601982253283e-05
-7.90597547230362e-06
3.04685123716659e-07
2.80028152997945e-05
3.37189948634234e-05
3.79387729621771e-05
1.3112047275771e-05
3.98330148525257e-05
2.23822915517355e-05
3.63319852740205e-05
2.87488963133432e-05
7.46641305375658e-06
1.73106134925688e-05
5.48259095729867e-05
2.35976924024311e-05
1.12769725048268e-05
6.15172414402392e-05
1.34289205618478e-05
2.68976274867893e-05
4.77440224714386e-05
1.24969531270225e-05
3.39931758439371e-05
4.28797828245797e-05
-2.28297188649642e-06
1.95446171284283e-05
4.87355219953962e-05
3.6294067844376e-05
4.86360819257605e-05
3.32261859516745e-05
1.14377431005181e-05
6.51220543347959e-05
6.46989704210713e-05
2.79621648851538e-05
7.48373746930158e-05
5.56032340273784e-05
5.13170484587581e-05
3.25218518911797e-05
2.49515926882798e-05
2.46272014375915e-05
6.42618693327654e-05
7.5924765153059e-05
3.61113471133038e-05
4.45801661756846e-05
5.5634306556188e-05
4.60247800585173e-05
3.63288555088192e-05
2.98619646722988e-05
6.28620036046717e-05
2.61029813781671e-05
4.65983431835618e-05
3.73753571551816e-05
5.40449693270318e-05
5.6916012858641e-07
2.12710204708072e-05
4.36978074343634e-05
6.54958119760261e-05
5.13892058474566e-05
1.56699791937339e-05
4.35939319190945e-05
8.15125916259386e-05
1.49856061165402e-05
5.34420704737418e-05
2.58973330213497e-05
3.48936359505552e-05
2.48401931441388e-06
2.9049037673664e-05
-7.94938657429321e-06
3.93097944869593e-05
7.73784424479751e-06
1.92258425352346e-05
3.00647515387343e-05
3.57479005577455e-05
2.62603419979364e-05
3.07708828115044e-05
4.73161816189067e-06
-7.9904856572024e-06
2.9497728746295e-05
1.7987005916406e-05
2.71692708646186e-05
4.53189697359807e-05
4.7741865203114e-05
2.03625134090334e-05
2.72081182745189e-05
4.01876246880044e-05
3.04009839819595e-05
2.80880354595315e-05
5.13287963558327e-05
2.45133908342301e-05
1.98100147322896e-05
8.69782524725505e-05
-1.7624745586797e-06
7.63517549349959e-05
4.88005587314198e-05
1.61737038968638e-05
5.00800093385675e-05
4.58649734576457e-05
5.37734715422853e-05
2.59339585233787e-05
3.54316968172265e-05
3.47057489333003e-05
4.73164311301248e-05
-6.55105491225652e-07
1.39520930374858e-05
4.88301770679903e-05
9.02441074816082e-06
3.28244072557821e-05
2.64766731155776e-05
5.77965573834611e-05
7.36444506346008e-06
4.71912514464931e-05
6.80399376198762e-05
1.52202294169907e-05
3.86523554059395e-05
1.78701786362247e-05
-7.29252581121579e-06
7.74768297851262e-06
3.31273432572901e-05
4.54809291307845e-05
3.60322823939645e-05
1.11178215668947e-06
3.99166033982174e-05
2.94146490137192e-05
2.87023658123145e-05
2.34275161332269e-05
2.48897952939383e-05
9.37591908835151e-06
3.22559074153032e-05
7.78930987733479e-05
3.56619569093937e-05
3.7321909070602e-05
6.01726039323535e-05
2.60478501634649e-05
4.64812107378713e-05
4.2023070279664e-05
5.74957491503657e-05
2.00969961900369e-05
1.8727549508848e-05
4.73532272649679e-05
2.82962450800627e-05
7.40542122915448e-05
5.01586546372227e-05
4.28414461806265e-05
1.65280151799092e-05
4.45307253400186e-05
5.62168754467307e-05
4.41342726380017e-05
1.59502821853485e-05
3.67009131194546e-05
3.05061385873691e-05
4.66829397059328e-05
3.84629622015383e-05
1.64573051237308e-05
6.15310518754497e-05
2.01259431946436e-05
3.64216554112565e-05
-1.03950924352199e-05
2.40741332642197e-05
6.30260854753575e-05
-9.9445373756696e-06
2.06233231048178e-05
3.65387880819331e-05
7.8916564307492e-06
4.14307941974259e-05
2.25484994377834e-05
3.0855833213631e-05
3.54334120404852e-05
2.06095011216467e-05
2.70656567339104e-05
5.29420093822816e-05
3.38344651957815e-05
-2.64168758338205e-07
5.05511808406082e-05
4.99485629298049e-05
3.04257323393139e-05
7.48074896830273e-06
3.50442425215785e-06
2.11141804358087e-05
3.32995812680619e-05
5.52909821021597e-05
4.66513108830125e-05
1.19657160427667e-05
3.14201568940027e-05
5.10089584485458e-05
2.02900092646307e-05
1.66606355496583e-05
2.39510681739685e-05
2.59700263679658e-05
5.21558898154173e-05
2.30696886990606e-05
4.51742029133163e-05
4.26678832635e-05
2.87726102868783e-05
2.5110004169346e-05
7.13961005332143e-05
2.00911676923432e-05
5.85206829655668e-05
2.80350602731369e-05
2.05962270590196e-05
4.85005297843387e-05
1.05805764083597e-05
4.06117608281826e-05
3.04376424721688e-05
4.0450633480932e-05
3.12193363891022e-05
3.81934749970635e-05
3.17119165451314e-05
6.35810581606999e-05
2.36554281032236e-05
1.75204498560527e-06
2.58693362701909e-05
2.33004444241432e-05
3.33032336196052e-05
5.10285082305512e-05
4.155845771541e-05
4.14504644456734e-05
6.77153133866189e-05
1.70676782249425e-05
1.56381912505382e-05
2.78120275281324e-05
3.50008956589735e-05
2.77521806818021e-05
6.22853920678507e-05
3.67148968777274e-05
2.52999488223736e-05
3.17821021022774e-05
3.65489457908895e-06
2.88558116420148e-05
5.39136938824192e-05
6.21351995160242e-05
9.0096954624325e-06
2.25694581806725e-05
4.30827387732703e-05
6.44273455782264e-05
5.0714346673903e-05
7.43597809230994e-05
5.85743393673759e-05
5.44179698497731e-05
1.77684968011179e-05
5.85277770065934e-05
4.24512774213848e-05
5.76533808545348e-05
2.087224716073e-05
2.87125902562163e-05
2.19359881750036e-05
5.45631185407856e-05
3.57272702197469e-05
3.16193169491883e-05
2.73444963915613e-05
1.83601293409867e-05
2.11026191915002e-05
4.99804950943808e-06
4.82004956177256e-05
2.43337627881551e-05
2.31060933708305e-05
3.1817581926232e-05
2.16522716707626e-05
3.15848091758118e-05
3.04977341635347e-05
2.94093174415292e-05
3.20456335561807e-05
2.0120374382484e-05
6.22105527054543e-05
2.70024374770195e-05
4.63241089518834e-05
-1.10899430421508e-05
2.34805247862066e-05
3.28585225267786e-05
5.29266231097237e-05
4.88030312177113e-05
5.48153098181325e-05
1.92954076612439e-05
5.54200354386188e-05
4.75949785700197e-05
7.09627799411292e-06
1.94023149677216e-05
-1.22630850441447e-05
3.91146102429408e-05
6.64972811268669e-05
1.68379385009877e-05
4.87292553394975e-05
2.05653821619452e-05
3.15422162105426e-05
3.20405529468344e-05
5.1827246374209e-05
4.37803869606071e-05
5.4083272690793e-05
1.58594030907303e-05
-2.07961577259244e-06
2.58414182409277e-05
-1.73484300350831e-06
4.07019231782232e-05
3.55622951943336e-05
2.35850210351219e-05
1.19545501561055e-05
7.5247927424931e-05
1.61520212252976e-05
3.52484699960967e-05
3.26668988584965e-05
-3.8695285690594e-06
2.84706292055667e-05
2.90746901363279e-05
2.2712148038702e-05
6.04551733094951e-05
3.64771865533724e-05
7.37498583437678e-05
3.16660519477581e-05
4.52063421046556e-05
3.60005452727648e-05
2.80189939218929e-05
1.01829817694483e-05
5.24953572583664e-05
7.61292106372915e-05
5.76972909281812e-05
4.00287935206668e-05
3.82054149271927e-05
3.57033388028602e-05
8.21559158525225e-05
3.12652647576087e-05
6.52399066977534e-06
3.19801390880238e-05
5.46750999786429e-05
2.08890702770856e-05
5.79612572034272e-05
2.20150333616359e-06
5.03388689135868e-05
4.712625827071e-05
3.49039839159626e-07
-4.05790981771673e-06
1.26752043747814e-06
2.63266134618974e-05
1.83314142445211e-05
-1.15421693267152e-05
1.43782018880284e-05
3.54384039401719e-05
4.59262957417807e-05
4.00450106555932e-05
-1.08100471300824e-05
1.66291618574932e-05
4.91702020335133e-05
7.13297395038908e-07
4.28680966363029e-05
-4.15579361865817e-07
3.2998058636281e-05
3.72852909269369e-05
4.77231368263852e-05
4.05381287491396e-05
1.69759559621399e-05
4.88898259879269e-05
5.80224718559514e-05
7.12775961569408e-05
5.48308034954853e-05
5.60141994131725e-05
7.81279311193731e-05
4.56841326205125e-05
4.9117186505867e-05
6.58113492600761e-06
4.6413486429531e-05
3.28139113393865e-05
7.80548384123101e-05
2.81471947919798e-05
2.63154790856408e-05
5.05652223469019e-05
5.12532843094827e-05
5.6556204443136e-05
5.51265686415068e-05
3.31609772469173e-05
2.57350771767342e-05
5.64086877851181e-05
3.92298688657213e-05
1.07646142428371e-05
3.01598134572968e-05
3.20912057889818e-05
-4.28816451616652e-06
6.16830162077067e-05
1.35665128489995e-05
2.40410918808351e-05
1.47615959197916e-05
9.98019653992796e-06
1.32306008764006e-06
2.1654504565566e-05
1.68646366819129e-05
3.49048625181246e-05
2.50700004842823e-05
4.08267858342958e-05
3.85983095294314e-05
4.11384554790916e-05
2.81854496314078e-05
4.07157874050821e-05
1.55164069705177e-05
5.25292032736285e-05
3.59490187576516e-05
3.87057608458243e-05
3.04279286409464e-05
2.87083850126681e-05
5.10522492269182e-05
5.91394677816661e-05
3.9520965055629e-05
6.13313417532693e-05
2.92942848726643e-05
2.90289761857305e-05
3.46353406707361e-05
4.87406815888854e-05
3.37116649123993e-05
9.1323882941056e-07
7.21191832507749e-05
2.52344091283381e-05
4.25170752863588e-05
4.73829715063163e-05
2.52963485808651e-05
1.8247393722464e-05
2.36678575209543e-05
1.91564045067275e-05
6.04984665902709e-05
-1.69796688628875e-05
1.13192816015001e-06
6.84377950151655e-05
5.80984225875148e-05
4.74020928848886e-05
1.84658761634376e-05
2.91208764294019e-05
-5.16918931381167e-06
3.03154055782121e-05
6.88434719387988e-05
2.50072337053336e-05
2.2209969564157e-05
4.6798565425902e-05
4.609193247118e-05
6.14990910750765e-05
5.7179843086723e-05
3.94018302104457e-05
4.04729709306719e-05
3.84778072230714e-05
2.51675053648832e-05
6.83220731976108e-05
5.71778326737137e-05
4.65699733311841e-05
5.32020460357877e-05
7.99433728470282e-05
1.73616645466202e-05
2.98993457059695e-05
5.21747579971011e-05
4.93952502152452e-05
6.25007022636631e-05
3.68140619555725e-05
-1.59414678542015e-05
-1.95933880573075e-06
2.31075675865848e-05
5.39139784685798e-05
4.28946053232174e-05
4.0398212310418e-05
4.12019686151398e-05
3.82849574562114e-05
2.88842886426952e-05
1.67097587666726e-05
2.21293774462043e-05
5.37907758686387e-05
2.72749534825262e-05
1.74862225145461e-05
5.10335543603333e-05
4.73395122294802e-05
5.2005172706423e-05
3.68729249945863e-05
4.47789763677274e-05
4.21916308545538e-05
3.09729431716068e-05
6.95653053219425e-05
4.24785207634764e-05
2.66724058676651e-05
2.78383473631969e-05
3.27910870495137e-05
5.03916354696828e-05
3.43619247845661e-05
2.57611717087454e-05
3.37558087433317e-06
4.0988083646954e-05
5.15485486925545e-05
2.73873650367977e-05
3.26391963302588e-05
3.65558248973246e-05
1.52752766057384e-05
3.37594875826187e-05
6.55310340512362e-05
3.52977971074763e-05
5.04754509987351e-05
3.7627592591204e-05
2.81586763149573e-05
1.96048219157645e-06
-2.06865016377698e-07
3.06696098188641e-05
4.35816826112107e-05
-1.78657535895271e-05
-1.69673247968244e-06
4.62814984268448e-05
3.72196198737393e-05
6.21849760988605e-05
4.86070172756323e-05
3.43454636876827e-05
8.12178911626455e-05
3.28692374500447e-05
4.23183402108288e-05
5.70842662713244e-05
2.7722329188227e-05
2.81837667533321e-05
2.43508090075166e-05
2.32661369489227e-05
3.50170177199674e-05
3.70197055890902e-05
-7.81250178361876e-06
4.86236677541722e-05
2.22825683458796e-05
3.27491696065476e-05
3.13570486601158e-05
3.09517902834017e-05
3.29857154766452e-05
3.09008453030803e-05
1.88468255227434e-05
2.77141309212875e-05
2.27212578210923e-05
2.08498160668966e-05
3.96356365854279e-05
6.95056242933027e-05
4.99083759135137e-05
2.62768580820953e-05
6.03636350244083e-05
2.69126524882774e-05
3.36191233310166e-05
4.75708637791153e-05
2.13583945972094e-05
4.21159497538624e-05
2.36928101067731e-05
4.10946655239742e-05
5.65519884097957e-05
5.63130912282376e-05
4.07702338778391e-05
4.17772673783067e-05
2.13064366185706e-05
2.68057526841828e-05
3.61995063964943e-05
7.20631725972748e-05
4.79812205053338e-05
1.23803818769788e-05
7.92415885466713e-05
2.22388665538024e-05
2.02298920744225e-05
5.42959802501864e-05
2.87454337316007e-05
3.79980086102318e-05
2.05570198610161e-05
5.38742755759048e-05
5.14273311519172e-05
3.19887717391952e-05
4.66861838577641e-05
3.18096272502038e-05
1.96006409894377e-05
5.67891701630368e-05
2.29426285258837e-05
3.55153696734328e-06
4.17278527380354e-05
3.5468510896255e-05
3.6882024576423e-06
2.531550490374e-05
4.07793489619688e-05
3.2440921531676e-05
4.01594383703598e-05
-1.28964144672767e-05
3.94733793489008e-05
1.27012124203211e-05
-1.24638673676921e-05
3.95376188775891e-05
4.34563435322757e-05
1.51439955265664e-05
3.20888134055294e-05
1.39884580594966e-05
2.69232097445743e-05
4.84021667098443e-05
4.74903632987348e-05
5.81840699675014e-05
1.9005843544139e-05
4.33668100324789e-05
3.99657706187106e-05
6.14680487673403e-05
-6.11367997815169e-06
1.02511935735768e-05
9.65646376595688e-06
8.74027586034781e-06
4.65537213993069e-05
5.13801317396865e-05
-5.51643024441494e-06
-1.14705991339652e-06
7.97334474972579e-06
3.81610530971791e-05
2.01580073152296e-05
6.74256140689599e-05
1.89472717786375e-05
4.33503469704695e-05
4.20842392319522e-05
4.44156688477695e-05
2.19266713484424e-05
3.10366990237964e-05
3.27505750605278e-05
3.83727013784728e-05
1.52072055422121e-05
-1.41423529638681e-05
2.34633816037236e-05
2.40380655403505e-05
2.05775760502791e-05
2.07077888817165e-05
-4.84124695017002e-06
-4.02721273926764e-06
5.08100000815799e-05
4.93411977270097e-05
3.32383717677563e-05
3.87350262749012e-05
3.42625843818659e-06
4.98518864692356e-05
3.61463623023635e-05
4.86954669153067e-05
6.64606497000559e-05
3.53696786128324e-05
6.45542373535579e-05
3.09124499683897e-05
5.97149005273718e-05
1.91660356256885e-05
4.36468230172694e-05
6.94508951100585e-05
5.335202058041e-05
4.82096209385416e-06
4.75019955392233e-05
6.06155837499818e-05
6.12498382606653e-05
2.9535170518133e-05
3.07642837100369e-05
4.86586684478864e-05
4.98123475737743e-05
4.73426453654009e-05
7.73963628832283e-06
-5.71069360105692e-06
1.7659531870992e-05
3.85309212567153e-05
4.45149605551612e-05
1.73170826769279e-06
8.65922057592565e-06
-6.24126928988327e-06
5.25032104938315e-05
7.50437243104496e-06
3.08321865505588e-05
2.80129342464541e-05
-1.10730838929431e-05
4.27407243781709e-05
1.43151585953459e-05
3.90807767399191e-05
5.17210181551804e-05
2.62096965508171e-05
7.37998535903901e-06
4.43923497036812e-05
5.40984646744324e-05
2.12561747565804e-05
3.16955620395485e-05
2.29306591946135e-05
-1.29250103653571e-06
4.7173491434278e-06
2.02140021301331e-05
3.29176415520071e-05
3.26778345904522e-06
1.13404148993168e-05
1.29812231542063e-05
2.47004097097417e-06
5.49644343774137e-05
6.95609643885182e-05
3.1710621328109e-05
1.79709590464487e-05
2.97979372493685e-05
5.47400103611121e-05
4.26867772809798e-05
4.07404514990336e-05
3.77232996951374e-05
2.26702631083069e-05
6.47970329291725e-05
4.36716433934568e-05
3.18191526293813e-05
6.63469695779876e-05
3.63932555801439e-05
6.24315298265765e-05
2.50807446755247e-05
4.03753632986226e-05
3.76240366983137e-05
4.65888777184442e-05
3.53678328014306e-05
3.75678154651547e-05
1.56519368662527e-05
4.03999366660783e-05
6.38736788445549e-06
2.83048622905151e-05
2.86148270407383e-05
2.16475255062839e-07
1.51686480316853e-05
3.15440884595172e-05
3.43174546597175e-05
1.78601586537141e-05
2.20027790604568e-05
1.07075152792214e-05
3.45290650562026e-05
3.70089978923092e-06
1.84368253779076e-06
4.70635097746182e-05
1.9872551631742e-05
3.3917101229288e-05
3.12821699670155e-05
2.28517786674964e-05
4.86706273929843e-05
2.90326365767344e-05
7.49904989294341e-05
5.10367948937046e-05
3.27659280891934e-05
2.88444767852796e-05
3.87868810557023e-05
5.74851097465649e-05
4.96050133578298e-05
7.9906340137278e-05
5.91385349699958e-05
5.10890325558582e-05
5.49029475027811e-05
6.41622950047198e-05
6.13736686158483e-05
7.17320259586814e-06
3.20859066550673e-05
3.35328038820621e-05
4.6062060047738e-05
4.30738485717206e-05
4.17425258252924e-05
4.21109531660127e-05
-1.02670896047773e-05
1.92566121008678e-05
-6.15794605735404e-08
4.54239121115065e-05
7.02387666011439e-07
5.44397884386239e-05
5.70361526968356e-05
7.57605570149984e-05
1.93551748111371e-05
3.39475449382483e-05
1.01536107952665e-05
1.10552152148568e-05
2.60483154191171e-05
3.27452691068685e-05
4.17351689961945e-05
4.0903077161982e-05
1.83559991282914e-05
6.60592604937581e-05
4.94403329988817e-05
2.79794140853166e-05
4.69415547014136e-05
2.89206629360121e-05
3.43408560796111e-05
4.34271418877163e-05
6.05787208845627e-05
3.18728688848474e-05
2.44397702263519e-05
2.60728081261915e-05
4.02174843788029e-05
5.31374935354873e-05
6.98806675010069e-05
6.41738580095395e-05
3.73805869920522e-05
5.08072018928408e-05
3.27683078759531e-05
6.72137959070595e-05
3.09989882866725e-05
3.19930386055596e-05
2.08169573147332e-05
7.01453258320168e-05
4.05138544966994e-05
4.7296751728669e-05
2.69528805820373e-05
2.55839329120517e-06
5.19006764294326e-05
6.65193936126139e-05
6.07117023591439e-05
2.31091395380256e-05
5.93626110652118e-05
1.41913752783523e-05
5.81649743332415e-05
1.70182036522148e-05
4.35611285089358e-05
7.25192657184316e-06
3.42999406018108e-05
2.84864147448773e-05
1.49468224039465e-05
5.30509933015035e-05
1.06876649669916e-05
3.97225496985484e-05
3.98958508678417e-05
5.06702768979841e-05
1.70375513539287e-05
4.60082621018336e-05
4.39355380130275e-05
7.72539599130854e-06
1.38985707913438e-05
2.82621709475139e-05
3.07129644350633e-05
1.56467879023493e-05
6.88340554176786e-05
2.45231919564075e-05
4.46880404748149e-05
5.21791788252638e-05
6.81844751388559e-05
9.98574620833379e-06
6.86170332072138e-05
5.9537554282798e-05
3.43111790659718e-05
6.13742198072885e-05
5.01333702569912e-05
1.99764128080294e-05
2.84040468500558e-05
4.26559100972719e-05
-1.13734030475729e-07
8.8568730604639e-06
3.24550455782306e-06
-1.59099862554467e-06
1.12544108058536e-05
2.46711363263658e-05
2.75189598818039e-05
3.04054367607005e-05
4.67936751945495e-05
3.8670349438429e-05
7.58928617607336e-05
4.07026114958491e-05
4.76615178883325e-05
5.92291849982913e-05
4.01835889262576e-05
3.16764697082874e-05
7.45063487118613e-05
2.35758107045925e-05
6.21690168280335e-05
5.44984728943981e-05
1.25810952175713e-05
4.79486510877903e-05
1.54115288503597e-05
6.0331935236836e-06
2.05043819333055e-05
1.21254444978419e-05
6.5205821983355e-05
3.24915540819301e-05
4.5794615914134e-05
6.27844155578894e-05
1.84150384514952e-05
3.0923560945453e-05
2.66518185298866e-05
4.09739477109663e-05
5.96971742306006e-05
3.95092284426559e-05
4.78608352251015e-05
4.20558572584403e-05
3.59731774067388e-05
3.42836458887727e-05
4.38128815752166e-05
3.25871248657292e-05
5.84462258604935e-05
1.05190326826235e-05
4.47032841512769e-05
5.6516148468521e-05
6.45053489990315e-05
7.07319074527109e-05
1.96333372632263e-05
4.75179194585066e-06
5.80502758258237e-05
1.18908279683256e-05
1.81036281408982e-05
1.40108987412593e-05
2.5016229407613e-05
2.23518811421333e-06
4.01172009498039e-05
2.47639312367258e-05
4.64027519586578e-05
2.31300381905687e-05
5.33679249136905e-05
4.31184254455831e-05
5.10196906091068e-05
3.44077324824735e-05
2.44971632967445e-05
2.24465132904372e-05
6.75557119109072e-05
1.67755916148588e-05
1.29364894482774e-05
1.83598422650698e-05
9.42021702529738e-06
3.31961155125106e-05
3.82687443130684e-05
7.46026195093162e-05
4.97773525806524e-05
4.39902805045992e-05
2.00199824125064e-05
5.74112143738364e-05
4.3784405460031e-05
4.72101950488504e-05
1.34448140809611e-06
3.06540342241926e-05
4.03606767570591e-05
6.11627918057273e-05
3.75178164213349e-05
2.91025899261835e-05
2.82633535246404e-05
3.45221397576787e-05
2.20707088940432e-05
9.87638259513633e-06
4.27217162341232e-05
4.58257242197678e-05
2.89376507711588e-05
6.71950998478551e-05
5.46281763859374e-05
2.14733770394441e-05
4.93941084184743e-05
2.53887526538836e-05
3.74886452750197e-05
-1.15221384374194e-05
4.63075852263284e-05
2.20868871202891e-05
6.65031645788798e-05
3.00266308263698e-05
5.81840821735077e-05
5.30102202466162e-05
2.00499346139593e-05
4.40818890037988e-06
2.98473788573414e-05
6.51406044927339e-05
4.07356368838486e-05
6.50899464965685e-05
3.90763199557655e-05
3.21817413915732e-05
6.41666980700595e-05
2.87178156284207e-05
4.1135416750803e-05
6.14590147351699e-05
4.59919337541526e-05
3.04301551543369e-05
4.24458146981091e-05
3.34170370173012e-05
5.90559518503539e-05
3.17906011926705e-05
-3.09569675324861e-06
8.59536393273023e-05
1.2712483028657e-05
2.91944152017979e-05
4.04794893487529e-05
3.9401460116746e-05
7.9205729807608e-05
6.36385739227569e-05
7.44933164769173e-05
2.28445714228575e-05
6.59470366890778e-05
2.6136760645088e-05
4.42084582041618e-05
3.61566426454045e-05
1.34826406635445e-05
8.1237185461764e-06
4.73668348535027e-05
2.39956778355488e-05
7.2149136891326e-05
5.8909538227148e-05
-5.46271422150396e-06
2.68643124233867e-05
8.14102754486878e-07
4.03705402282332e-05
1.92478587539939e-05
2.24487747409302e-05
2.08184176356412e-05
5.12246338644435e-05
3.38324055674574e-05
4.25952386705406e-05
3.5712489804356e-05
2.85754251985021e-05
4.41735188723883e-06
2.75942330558546e-05
5.9545390076985e-06
3.13881757433972e-05
2.71016161030698e-05
2.25972923408902e-05
4.23413841230568e-05
2.04830619973151e-05
3.57348036989396e-05
1.91990218128949e-05
6.29573790182233e-05
7.49072740937177e-05
4.76516473801604e-05
4.70930820921448e-05
2.02136237859478e-05
6.55671608668447e-05
5.33070821703795e-05
-1.26048679394328e-05
1.08180044668995e-05
6.18547377824803e-05
1.15735347406085e-06
8.42971266365302e-05
3.72529546464907e-05
7.04780268194056e-05
1.83872437301385e-05
1.17836751824133e-05
4.68172359754442e-05
3.85471452269825e-05
5.66444623659035e-06
4.90870604697707e-05
2.65741900505874e-05
3.52028154001538e-05
4.58110400093754e-05
1.72470002233689e-05
4.66841219571636e-05
4.23204146784833e-05
1.44257879129224e-05
3.30138151790235e-05
5.86400687358267e-05
5.05014860322597e-05
3.47958689217135e-05
4.80103807378325e-05
3.3546000453375e-05
4.69296624807366e-05
3.13039396273659e-05
6.15571370828531e-05
3.77743671455314e-05
3.19438116769614e-05
5.0232534220047e-05
1.62108278331457e-05
6.10782513574117e-05
4.46036560647074e-05
2.41182325966717e-05
2.86966251649855e-05
3.91536728566519e-05
4.22619280763675e-05
2.33354370342749e-05
3.61578194928406e-05
2.91687972965147e-05
4.25706229430192e-06
3.89038350957792e-05
1.04244319377327e-05
1.05818735882935e-05
2.47743094283581e-05
3.6843473194734e-05
5.34035342068347e-05
-2.94365995434562e-07
2.50385894728595e-05
4.16144457406131e-05
5.27953122142794e-05
2.05774030130929e-05
3.20069923714053e-05
2.91031454241818e-05
8.87736683632318e-06
3.20356840222412e-05
-6.6403574425618e-06
6.83197569413479e-05
2.94115161955737e-05
3.78562288942859e-06
4.6557846013727e-05
7.26005907232961e-05
4.56219365003961e-05
4.25195773221799e-05
-5.18574338882766e-06
3.48223170642823e-05
1.7646224616308e-05
4.13220975837903e-06
3.20363612930323e-05
3.79471949577058e-05
4.06332143400895e-05
8.48476866572072e-05
5.12352352722543e-05
-4.40784294681599e-06
6.86924127514402e-05
1.36557752742255e-05
4.77364353228546e-05
4.6998387847383e-05
1.29165816547672e-05
1.38101830946393e-05
6.47312820028142e-05
6.39499416732077e-06
4.99221532046546e-05
3.69805353742794e-05
5.29067535491793e-05
1.10829842948963e-05
3.64386327547142e-05
5.4392012032255e-05
3.606256775355e-05
3.13703049855631e-05
8.30696488739759e-06
1.42133456456587e-05
3.62937255933391e-05
2.37984773975761e-05
6.49236808899512e-05
4.6789982165214e-05
5.2337379599411e-05
3.6816291977892e-05
-7.25573842840687e-06
4.65754162130988e-05
2.7236944433697e-05
1.57093264419467e-05
1.12153796614171e-05
2.14750635391661e-05
3.81643866479619e-05
1.20551131278398e-05
3.14810873590078e-05
1.44588364562161e-05
2.25276124704795e-05
3.4721184453584e-05
5.78313108583234e-06
-3.58523832782821e-06
-7.39031609671377e-06
2.12393709178888e-05
3.41446602360753e-05
5.57713145400082e-05
6.54841497802275e-05
3.69436082146792e-05
6.36484004970252e-05
5.91098176211213e-06
6.51436204911382e-07
1.40860799035058e-05
5.0071554662343e-05
4.89200118965923e-05
5.63153627889998e-05
5.82103820529386e-05
5.74676468301797e-05
7.50320259442624e-05
5.29102307702783e-05
2.94711473822257e-05
2.73122356090395e-05
4.93539190937766e-06
2.93908651514859e-05
2.30373930531975e-05
3.57298478356921e-05
3.53666481773255e-05
2.35833447506212e-05
8.3825531973053e-06
5.11333327959019e-05
2.99802716282328e-05
7.40542204798734e-05
1.06192035498148e-05
3.15326165784355e-05
4.20544788741674e-05
2.09296403673728e-05
2.32382821156014e-05
3.19801947227851e-05
4.86869544668196e-05
4.15295866089359e-05
2.69793317758609e-05
5.43876159785118e-05
5.62225377303253e-05
2.60340522614736e-05
3.92168652480604e-05
3.77913117735289e-05
7.12125417157655e-05
3.99426120933982e-05
1.98972798321469e-05
4.33663936805468e-05
6.55701813613638e-05
2.67509528668376e-05
3.96198989464903e-05
4.80830970708901e-05
3.22726383977908e-05
3.51210449190436e-05
4.28400168223197e-05
4.22016622847904e-05
6.66127928729486e-05
3.34075466214817e-05
1.07073975435309e-05
4.25357804471042e-05
3.73979007484105e-05
3.53173875898967e-05
3.41364868126897e-05
5.16443357888211e-05
6.05517679655185e-05
4.34997317562329e-05
3.40488571367299e-05
1.7420859475931e-05
3.23749758316198e-05
2.90591447596455e-05
3.83360187691725e-05
2.14703295382614e-05
4.79745393144864e-05
2.80071580844903e-05
4.93391045409309e-06
2.41270074768489e-05
4.17245679273551e-05
6.5152395249253e-05
3.57251960373703e-05
2.2905550411797e-05
1.12861778912203e-05
3.2567616913579e-05
2.76030206309301e-05
-4.07677071818154e-06
6.34280918257507e-05
4.48563867512986e-06
7.05963129130218e-06
1.67457871362943e-05
2.70215025240182e-06
2.41504840314395e-05
5.10409775816509e-05
5.89733789612099e-05
4.46387243330847e-05
2.03837018140725e-05
3.79342015752711e-05
5.54743644908927e-06
3.53588900525019e-05
5.20417358877571e-05
1.22108367684279e-05
9.21956064345528e-06
4.34955374170892e-05
2.64987374259706e-05
6.32271108770357e-05
3.29223317641265e-05
5.67589138446159e-05
3.2512108023543e-05
2.68462667937228e-05
4.93798992505501e-05
1.3437298579852e-05
1.38279715480165e-05
2.54937261220165e-05
2.78032612853758e-05
5.07604797316225e-05
6.767276397357e-05
3.40477399446332e-05
1.16556826512503e-05
1.62659106758967e-05
1.38686061499365e-05
2.62611893959668e-05
8.89011262605634e-05
3.65746666100828e-05
2.24533632220016e-05
2.27443870917538e-06
1.06886670000098e-05
4.04665033458306e-05
3.22481993959064e-05
4.90429327390447e-05
4.89604540082304e-05
3.54336739287472e-05
5.64691667376227e-05
4.80365976401653e-05
7.0528514981236e-05
2.2945928477061e-05
3.13946267859714e-05
5.15372454560675e-05
1.26671220282853e-05
6.1428267921572e-05
4.27684816889467e-05
6.11639218559535e-05
4.16375335668959e-05
-1.02431126785481e-05
2.60641288615415e-05
8.28795647484824e-05
1.26009078028423e-05
1.08974359774747e-05
6.4857669222873e-05
6.03956489540667e-05
2.8795614808823e-05
4.07271350987309e-05
4.08181251830714e-05
7.01395857806843e-05
5.19441667698128e-05
7.04131299698007e-05
6.54012111710401e-05
6.088545925494e-05
3.58986975049016e-05
4.73350358621919e-05
2.22501816377669e-05
6.91045247608063e-05
2.86823665826034e-05
2.99455704616236e-05
2.85026583499047e-05
4.73428605532745e-05
5.76025953345679e-05
3.74364423701029e-06
1.85530486705633e-05
8.37167601987949e-05
5.41011424589936e-05
8.62076378869439e-06
6.31199918032344e-05
1.12686711964495e-05
2.06138824322656e-05
1.23434575159585e-05
7.22147433505746e-06
3.52471787710786e-05
8.7203235036932e-06
2.87850472674443e-06
3.56081812249473e-05
5.6045897615477e-06
2.76044075770573e-05
1.65126779211161e-05
2.73726368763878e-05
2.20119892878128e-05
2.20721216963442e-05
2.33140361367454e-05
4.26602550243296e-05
5.19295796881069e-05
4.04889304540451e-05
1.24477394664178e-05
3.44279947912045e-05
2.98306001176447e-05
3.61870981311093e-05
2.20130068944109e-05
1.52149284048535e-05
5.18834412865533e-05
3.57823034437208e-05
5.93206839027872e-05
4.48966773411931e-06
3.75583286696855e-05
1.06519421363716e-05
5.32379351278708e-05
7.37805523533113e-05
5.71120376444949e-05
5.12009683251915e-05
4.283396572775e-05
5.35648070625483e-05
4.3142770210308e-05
2.65462099368999e-05
2.71149665308719e-05
1.39637017601995e-05
5.89197037431078e-05
3.44874136133633e-05
1.7841675575609e-05
2.71565189183312e-05
6.47580369568682e-05
2.72731986844572e-05
3.60605153441597e-05
6.33169673304875e-05
7.87056243907655e-05
2.80869288542019e-05
2.22862506177203e-05
3.99212058844906e-05
2.19034819904249e-05
1.99559787361056e-05
2.9285472869199e-05
4.25790283826581e-05
3.81698733847137e-05
6.87523096864132e-06
2.20340386859294e-05
5.99355046323038e-05
5.31205966740431e-05
4.00732825011059e-05
-3.47119359461973e-09
4.58181453694289e-05
5.76606626007777e-05
2.7005084919537e-05
3.57210473028975e-05
4.07544090434465e-05
4.04160088374485e-05
4.07351145058696e-05
4.94995847379991e-05
-1.31268018639239e-06
2.44939470151801e-05
3.4163334286202e-05
4.94994330777286e-05
1.40953492807293e-05
2.44200498779993e-05
2.94845976592305e-05
5.56195034929266e-05
5.38331826886831e-05
4.93011377255907e-05
2.22686761047729e-05
1.5763997880757e-05
4.63140129367573e-05
2.58328932344764e-05
1.37059515939872e-06
3.07871014241139e-05
2.90385710291767e-05
3.68696406815222e-05
9.06246796389976e-06
1.96207763264717e-05
4.06436246777018e-05
2.29619682986496e-06
1.95667819860196e-05
5.68139088879415e-05
4.43251266423588e-05
2.6818491896302e-05
1.24127662055141e-05
2.36712622505124e-05
2.4417015935735e-05
4.51024882327236e-05
1.05560770256922e-05
3.78284106949756e-05
5.93491657874878e-05
5.95591565801294e-05
-1.31190466586479e-05
1.65430110166397e-05
1.82558437115808e-05
4.65957339947834e-05
4.96546209547959e-05
2.90636346985306e-05
3.78395775211349e-05
2.47115534314894e-05
6.85062078200336e-05
3.11685889866672e-05
2.83034354622664e-05
3.26645423697718e-05
1.78460454259207e-05
4.2931571365115e-05
5.26900584890887e-05
4.38193918243585e-05
8.27668755095753e-06
4.79789398344498e-05
4.83606646643578e-05
4.52049956061309e-05
3.73760727185947e-05
3.52496732018861e-05
6.08568957526354e-05
3.64712634832596e-05
5.542958437304e-05
7.41077279643625e-05
9.38610882349891e-06
4.54099019821228e-05
2.92364074634029e-05
1.71714051671895e-05
2.67988196326942e-06
1.99557498112337e-05
4.50250477080084e-05
3.52913461203926e-05
5.17985218701581e-05
4.33178891438074e-05
4.13227582890205e-05
4.96577468249624e-05
7.02659969841278e-05
9.01495691858225e-06
7.3512231865488e-05
1.4398071355307e-06
0.000108769429850142
2.10644837129748e-05
3.41045682531325e-05
5.96336148333719e-05
2.65043678612211e-05
1.49981496427847e-05
6.0025863757172e-05
2.17500948974676e-05
1.85437872489387e-05
2.05235921758591e-05
6.0819804654545e-05
2.91833465703237e-05
9.27271451676954e-05
4.90414343200501e-05
-1.0080464497031e-05
4.40730283987708e-05
4.3377901418375e-05
1.95136550654958e-05
7.5583139759008e-05
2.85404979837917e-05
2.58865254662434e-05
5.71902416302002e-05
9.14541466745247e-06
3.62794509697924e-05
-1.43813174819043e-05
1.16875181450968e-06
1.80326055464588e-05
3.07229745282835e-05
4.60901985873077e-05
3.18216055748741e-05
2.8175116747119e-05
2.36448258300457e-05
3.13208274644044e-05
1.19343092807767e-05
3.22159802450483e-05
-5.8627324412591e-06
1.67741962065295e-05
8.54392012892588e-05
3.68271733693938e-05
5.00518973890396e-05
7.82673578198099e-06
2.63556783713616e-05
3.27829527233016e-05
3.16794195137965e-05
3.6183761822428e-05
4.35519434132652e-05
3.44536387384284e-05
6.88530171373299e-05
2.00979078170125e-05
4.27076857938796e-05
5.44293027349259e-05
4.1623645927039e-05
3.73816559106295e-05
4.92130437318109e-05
3.44263341058535e-05
6.37320110229221e-05
6.20687239959317e-05
6.46117859095645e-05
4.26872411285005e-05
4.64781415617914e-05
6.83977892997951e-05
2.26338734145417e-05
5.17434312804608e-05
4.43691225010166e-05
1.78993983676034e-06
5.24237500619769e-05
4.01866671565433e-05
4.07818372173306e-05
2.187822611138e-05
4.65196744800896e-05
7.59003835096708e-05
3.58491378242672e-05
1.58725664854508e-05
2.38181454490336e-05
1.6511539975078e-05
3.8062969700014e-05
4.93685839620886e-05
3.67297635110679e-05
6.09134487622888e-05
4.73995778361252e-05
4.03561766723324e-05
3.85782821336796e-05
5.30461769485826e-05
4.88065204943011e-05
8.95904115922171e-05
4.77846381981211e-05
7.95370551045121e-06
4.98477050042633e-05
6.10424156824781e-05
8.02942439290701e-05
9.1634693807888e-06
4.67758012379058e-05
1.6815608181127e-05
5.83582179826943e-05
3.94623748016802e-05
5.37593448371705e-05
3.60862007540321e-05
3.36562967973973e-05
4.02360476680278e-05
2.49454260384156e-05
3.39463204724522e-05
1.77068386276958e-05
6.35214996708824e-06
3.18640646086862e-05
4.72010860371114e-05
1.4904303693933e-05
3.69110869041041e-05
5.93973677263933e-05
7.24153348842793e-05
2.07321085216901e-05
4.88893662505774e-05
1.86662847915211e-05
2.68290633851076e-05
3.63645355737631e-05
2.82436264381531e-05
1.65628757957321e-05
3.06271557537453e-05
5.44157504745638e-05
5.42736344271311e-06
3.40169552961144e-06
1.09894742445651e-05
4.23513736318824e-06
3.59026031752636e-05
4.91737877760376e-05
4.57656815766922e-05
4.08601020395085e-05
1.004952254246e-05
-2.4983594960883e-05
4.20185247164819e-05
5.60998024997525e-05
1.00178259503477e-05
7.34872564467247e-05
3.40431679881579e-05
3.00140655703436e-05
1.92382662020718e-05
5.17394713793359e-05
1.48091872703615e-05
5.58077269291847e-05
4.54910633284209e-05
5.03880919018549e-05
2.25947598835396e-05
2.76080576673465e-05
1.26917083905894e-06
1.67177775741844e-05
4.06492857638652e-05
2.49764851967198e-05
4.46995849797428e-05
2.71679300559482e-05
4.92382397700814e-05
2.52364179107504e-05
4.06689687817301e-05
2.35106924452005e-05
6.74465355939753e-05
4.62884667313665e-05
3.9649369602246e-05
3.65943582731503e-05
1.19895725223692e-05
1.28054132562735e-05
4.30148800328525e-05
5.13632765649053e-05
5.69250570460023e-05
6.6666820083298e-05
7.4203878740203e-05
3.49219974790925e-05
-8.68786841220068e-07
5.96871737868751e-05
3.82727105609895e-05
4.53882837435727e-05
5.14473073589483e-05
3.20325415493549e-05
6.73055733900907e-05
2.78095275515386e-05
3.38735986949365e-05
4.0741628131564e-05
2.73078659708808e-05
5.97191573541638e-05
4.49978539480086e-05
-8.25293331698254e-06
-1.00210400662354e-05
4.14048121810939e-05
4.37567793970518e-05
1.85888298328735e-05
1.87549425012412e-05
-2.44771420586343e-05
2.7152450421028e-05
3.57528052795679e-05
9.91450525104475e-06
7.2304181172188e-05
1.82488549673964e-05
6.34444772999209e-06
3.62892599894975e-05
2.2021626081016e-05
2.24711155541728e-05
4.25677099867653e-05
2.09826419651675e-05
4.94236205386749e-05
5.79468086250361e-05
2.48799664472793e-05
2.99697038301405e-05
2.69439590622294e-05
5.30557788239769e-05
5.4865908567495e-05
4.63229182321245e-05
5.81238148515438e-05
1.21646244433493e-05
5.25989933153199e-05
2.07235399340485e-05
2.73555124356249e-05
3.70594377075937e-05
4.58087146030531e-05
1.29163304420002e-05
1.48228985869481e-05
7.06964582737269e-05
-1.85950215690483e-05
2.44519593894515e-05
2.95007453489477e-05
3.79816240558237e-05
2.92787969655422e-05
3.57077871364106e-05
3.91320845057096e-05
4.25403930182644e-05
-6.44098591330652e-07
3.70442225914772e-05
4.80131913352049e-05
-4.46060623915275e-06
2.8710134656627e-05
1.10415978341523e-05
2.65349350956762e-05
3.5046156817086e-05
-8.6304607497286e-06
5.07737943997314e-05
3.43446940037537e-05
3.57662121765065e-05
-9.8328914061217e-07
4.00568740367935e-05
3.26803348622001e-05
7.03867025309236e-05
2.50259511932904e-05
5.73204448504925e-05
7.5623106434368e-05
2.37751025393474e-05
3.17042104392663e-05
4.59676020234451e-05
-3.16947509629053e-06
4.01268529706288e-05
1.79346817566391e-05
4.94738956506672e-05
3.34977459115865e-05
2.75297592747507e-05
5.56357836664447e-05
6.28511588596096e-05
2.3153258828871e-05
3.20277671977067e-05
6.89503151762537e-05
4.80278436131784e-05
3.49384295196972e-05
1.68543338547855e-05
6.18813518087154e-05
5.46274856446842e-05
5.7632034055942e-05
4.33048718863134e-05
4.88845384543157e-05
5.99120176906966e-05
3.85134028849493e-05
7.93142006226825e-05
1.61750479317448e-05
2.88996558938722e-05
4.18265761751637e-05
4.2535035938383e-05
4.8751666268817e-06
3.78467960630872e-05
1.397893353656e-05
5.38632860523448e-05
7.41177888297197e-06
7.30062729804903e-05
1.85238081919015e-05
4.25353409609768e-05
-1.60210829210138e-06
1.87138941772161e-05
3.50556296534874e-05
5.55555853409904e-05
3.31228360457932e-05
1.78280879257256e-05
2.7405618235866e-05
6.44214124665534e-05
2.97552032124982e-05
4.5917351946353e-05
4.7491104562243e-06
3.2279180574351e-05
1.64466558872667e-05
2.32953520870271e-05
1.27967092538529e-05
2.58144579474552e-05
7.04274293406581e-05
6.02328754939728e-05
3.81786190401164e-05
3.80227179273642e-05
7.0179610646804e-05
5.25703938448888e-05
5.31623337834201e-05
4.26642524219403e-05
4.77147056068649e-05
1.5193631807875e-05
3.21621404545038e-05
3.04999388296132e-05
8.13086605203066e-05
7.93204318476819e-05
2.18349509204244e-05
3.58268329131234e-05
6.54431834397424e-05
4.73556864988045e-05
5.2715822059676e-05
3.59116113998913e-05
4.02934650692298e-05
2.50295111018109e-05
6.13233875929053e-05
8.915719417467e-06
4.95590655586296e-05
5.71880262412485e-05
4.01983433326172e-05
2.57747444204178e-05
2.03246648248889e-05
3.65701546637515e-05
5.86994575955801e-05
3.78817886147089e-06
3.4687913792941e-05
1.5087197103161e-05
2.6561191997279e-05
3.56379241150993e-05
3.08281730198165e-05
1.70262068956548e-05
1.1075486597577e-05
1.43581342389995e-05
7.46873895072007e-05
4.26583222170133e-05
1.12849643723253e-05
2.56053721613904e-05
3.92371190234919e-05
2.55080213389254e-05
4.66479774409703e-05
4.84803183884722e-06
3.26356561394932e-05
3.71710308355129e-05
-1.36894633692953e-07
3.30024106411468e-05
6.97750021783522e-05
7.39027828216178e-06
5.84036014212306e-05
4.80620978255828e-05
2.2305823198231e-05
9.21361786452833e-06
4.54814237261201e-05
3.02211772487184e-05
6.94820934045229e-05
3.31402489740548e-05
1.52539662041585e-05
-1.65821265190861e-06
1.75537612908248e-05
3.77804859862715e-05
3.8164315949027e-05
6.83599436248126e-05
3.25629255554273e-05
1.7261501942964e-05
4.08755913804146e-05
3.97877001540742e-05
2.5624992847254e-06
-1.29468842323487e-05
4.28582597777912e-05
3.88240903362648e-05
5.23090768938582e-05
5.28356904316533e-05
3.46870718149134e-05
2.18006586049741e-05
2.83121168811627e-05
3.03569866650316e-05
2.28664782499397e-05
1.48717634207511e-05
3.6866783493071e-05
2.48916145144689e-05
-1.44146085202349e-05
6.64971985143814e-05
8.50392674641677e-06
2.89330089692953e-05
1.54594527733824e-05
2.20985396546889e-05
4.67410662046723e-05
5.23177779369232e-05
6.07455081541817e-05
4.88161732170896e-06
2.56404176704984e-05
7.15608524383276e-05
3.40837530374817e-05
-4.70915554150146e-06
2.10597101351151e-05
3.73157118738707e-05
2.39799514600963e-05
1.0361595494782e-05
4.69506614901283e-05
2.62269768906483e-05
5.58069607971666e-05
2.58586009880611e-05
2.69227395940407e-05
2.73745412043444e-05
1.1737315146557e-05
9.88171989761842e-06
-2.26823200529277e-05
4.50470744272922e-05
6.59943929460523e-05
2.77149302822862e-05
3.35348550371188e-05
7.03056755472983e-05
3.49006344883139e-05
3.41983588632103e-05
5.13921015339304e-05
6.5343771998164e-05
5.48871132135415e-05
-1.35855393300031e-06
3.33921649754086e-05
4.39718815082802e-05
3.50219093063416e-05
1.35565355284598e-05
2.94673371770049e-05
5.12806621238434e-05
3.11953969494863e-05
-6.36705127727877e-06
5.12775072301065e-05
3.39295926887441e-05
4.72005085550671e-05
8.0309036541128e-06
3.45432904476096e-05
6.73439222300077e-05
2.32650155078398e-05
1.87404324248881e-05
3.51836702059418e-05
2.46035918432659e-06
1.31321621678061e-05
3.48743462551772e-05
2.2351021094002e-05
6.02487364911511e-05
4.0077921917163e-05
3.20602443921554e-05
1.49292208466088e-05
1.30929240069067e-05
2.18485311804016e-05
3.13734692183355e-05
1.07277342770056e-05
7.06898014150141e-05
6.64864950410414e-05
4.05345546990147e-05
1.33522808596822e-05
3.4080149293976e-05
8.04809950163352e-06
3.88440185694994e-05
9.23144066381813e-05
-1.72274007810406e-05
4.40610552892172e-05
5.73487218469311e-05
6.7315361645898e-05
3.01892986354445e-05
2.38098564927308e-05
3.11513888303803e-05
6.72016849517828e-05
4.92346193988119e-05
4.38554262219632e-05
5.06429876488584e-05
-5.57582872187913e-06
2.03315918793865e-05
3.41100721882054e-05
-1.59383914016221e-05
-2.73755249745519e-06
2.96340931157241e-05
4.8215991343061e-05
3.30367864018656e-05
4.76268954981726e-06
4.87537050411355e-05
2.80075989869829e-05
2.84296286488718e-05
4.57331627023531e-05
4.0370278441052e-05
1.67426100095056e-05
3.08819481023851e-05
5.89042474868243e-05
1.34801917752952e-05
2.2349842904849e-05
6.88527012948714e-05
1.17473168381908e-05
2.90152390552706e-05
3.93040892174224e-05
3.16099359693248e-05
6.59966066666587e-05
4.79456763491704e-05
6.43276476017783e-05
6.32826643259548e-05
6.32115295201872e-05
4.1448234775176e-05
6.79377750681569e-05
-7.2080153690599e-06
5.32217357040872e-05
3.33882449345966e-05
2.77027273468109e-05
6.28962061896205e-05
4.09592343867613e-05
5.01628150271625e-05
4.19575000851674e-05
4.75720878045411e-05
-1.08167276329473e-05
3.97124944227601e-05
3.53819796750909e-05
3.33070075230905e-05
4.4955216272463e-05
8.96327832427834e-06
6.01304134782126e-05
-3.47627697071512e-06
2.31877463502498e-05
7.09145953139674e-05
-1.64595517547128e-05
4.62150699194422e-05
2.50318546776829e-05
5.92230525332614e-05
2.69870559774658e-05
3.39268717253816e-05
3.21051515650392e-05
3.36936699967801e-05
5.18273621972584e-05
3.36485893219893e-05
2.52850074480303e-05
4.31046496178114e-05
4.98412574717248e-05
6.65073033360506e-05
2.94351441430437e-05
2.71885528964919e-05
7.23502906486215e-05
5.00638003763147e-05
2.75436263705605e-06
3.0861896041499e-05
6.01485838989352e-05
-3.96401757827074e-07
3.57505612142007e-05
3.77796438489334e-05
2.91146798843191e-05
2.19168109437115e-05
4.43745426455756e-05
1.90576494090723e-05
4.90698928261422e-05
3.31018956231346e-05
6.09845208555791e-05
2.5547118242417e-05
2.05207559240755e-05
5.25407537333472e-05
4.85608989918312e-05
4.14889051826586e-05
4.50131997300178e-05
3.6543888832119e-05
2.05045228216922e-05
4.60017717133355e-05
4.91652720271578e-05
5.97354002992171e-05
2.45172534430696e-05
3.67961274863624e-05
4.25368252441444e-05
2.6886410239195e-05
2.84644533986904e-05
-2.97689317696074e-06
6.29561785491942e-05
3.76374084360086e-05
6.35969238099851e-05
3.20886346440228e-05
7.0780604594328e-05
8.3292906276e-05
9.65201615872108e-06
1.47567180066524e-05
3.26887743821691e-05
3.58758222414123e-05
3.46976855810542e-05
5.9048736454818e-05
2.15887281265249e-05
1.15328625113757e-05
2.04081605684527e-05
5.90393356068165e-05
3.49110650810828e-05
1.5985592369778e-05
3.27412042553666e-05
3.81280969592461e-05
5.54141794511976e-05
4.05117829562176e-05
2.04090647898105e-05
3.71315870212712e-05
2.53063699391485e-05
2.85428614612434e-05
4.50416666649501e-05
4.0595957683914e-05
4.92712535178745e-05
4.51543851695332e-05
2.09681239570723e-05
6.736536995362e-06
3.41103706899938e-05
2.53350905681242e-05
2.53209486111373e-05
4.40868870477834e-06
3.7331663064957e-05
4.26563074963167e-05
2.66113308271431e-06
5.64902125185094e-05
4.01173733205301e-05
5.19351535793637e-05
5.14294332201824e-05
4.20218478701134e-05
5.18003686538088e-05
5.28451705660219e-05
2.35362324581572e-05
2.67255504203175e-05
1.5574539661144e-05
4.45945590371872e-05
-1.2530364043729e-05
3.08800524637376e-05
2.00096289908936e-05
1.04392843899299e-05
3.26960122051423e-05
2.41364207272224e-05
6.2363487816342e-05
2.77119024743414e-05
3.17197661601962e-05
5.95454113001387e-05
3.37555580834054e-05
5.54152161862466e-05
6.93758508167863e-05
4.42617733036664e-05
1.57539392257774e-05
1.25534369956799e-05
4.54663828158898e-05
4.73769804774934e-06
8.74933337136331e-06
4.05416074546284e-05
6.59876676639316e-05
-5.41293262974364e-07
1.34612899485706e-05
1.73025992584056e-05
8.24843558071676e-06
1.81537352483991e-05
4.99126962314844e-05
2.89196486722712e-05
4.45671879895158e-05
6.33563747390317e-05
5.48208389825563e-05
2.72729282468631e-05
3.32088107531502e-05
2.04856077534302e-05
8.9517903370656e-05
7.30320941108483e-05
4.94158343302042e-05
3.77279418577389e-05
1.90470823193352e-05
5.56429086591933e-05
3.04579124725972e-05
2.45193123737267e-05
4.6171412750159e-05
7.70649737468844e-05
4.04068154570144e-05
3.15964762098563e-05
1.65403146608338e-05
1.60741593055238e-05
4.05559067892882e-05
5.62056474171282e-05
4.96025874561545e-05
3.96731743066333e-05
5.26955043358224e-05
4.78525129847281e-05
8.28445911283104e-06
5.05715943948766e-05
2.25326054747677e-05
2.36532732091329e-05
5.76646228091393e-06
2.70994029299293e-05
2.09001628770364e-05
-2.01705577979604e-05
5.72537009184878e-05
7.66970815304259e-05
2.90850546947234e-05
8.29571786985195e-06
6.73655782505836e-05
2.87279371786862e-06
4.47707970809439e-05
3.49090355313232e-05
2.68721908699401e-05
6.56494318146777e-05
5.07140296117281e-05
1.53732119165635e-05
1.55722200163048e-05
3.84188466707628e-05
1.26977264355432e-05
3.78108355931023e-05
-3.86327365891866e-06
2.50559419933489e-05
2.55912989043592e-05
5.38755854498066e-05
1.47202144271532e-05
3.13604351077898e-05
3.36115137016329e-05
9.72554537958509e-06
4.04737999953508e-05
-8.58231778543864e-06
1.37838957910033e-05
5.83842184313034e-05
2.28751549657486e-05
1.67697196361728e-05
1.7420174165247e-05
3.76048045920779e-05
5.90794953544015e-07
-1.81077518886108e-05
6.03261879563372e-05
6.60288120223699e-05
2.94987378020719e-06
4.62803035359611e-05
5.34288014278348e-05
3.59404008242645e-05
3.01862964827909e-05
8.49691888662794e-05
2.6268634238602e-05
6.91186170086301e-05
5.04228483457366e-05
4.9231295797106e-05
5.35411250280369e-05
4.42279140234334e-05
2.94346937018882e-05
5.00187816260421e-05
4.84543016923766e-05
6.81276026398391e-05
8.11622165546355e-05
3.70948135766568e-05
5.37703570155789e-05
3.43351116441665e-05
2.60392576330651e-05
3.22785909717495e-05
2.63585798205507e-05
4.17882326426283e-05
6.06645845745471e-05
2.78109298176654e-05
4.36926747575241e-05
-5.41596744501074e-06
4.52018846524897e-06
-8.95058469097121e-06
-1.01079618840161e-05
-2.35650703164403e-06
2.95484998839116e-05
2.89051056390067e-05
-2.14312571018752e-07
-3.99494957257457e-06
2.36154628148917e-05
3.5459746804273e-05
-5.72774291091571e-06
6.42723857916894e-05
1.73570589320508e-05
3.79046770064781e-05
-2.6550597544488e-06
4.93174638461655e-05
1.50730924957866e-05
1.19801239488752e-05
1.90126756087435e-05
4.58975235457698e-05
6.97485511631835e-06
6.8723967659227e-05
7.59756117597195e-05
1.83953421420703e-05
3.91712118070505e-05
3.62928762523349e-05
2.43482523370494e-05
7.40398718795066e-05
7.80548140503383e-05
6.33901625643808e-05
4.74056335743936e-05
3.64859292428194e-05
4.64325455736224e-05
3.66266075926931e-05
5.86741906295052e-05
2.38573898451658e-05
6.06792172270186e-05
2.57567831274084e-05
4.65081161001373e-05
4.30094166246844e-05
2.26121723912953e-05
2.01529667550146e-05
4.05606972312464e-05
1.67065256244561e-05
3.98407600773709e-05
4.99166558958197e-05
-5.42712505312018e-06
5.0838511642584e-06
4.4086717785122e-05
6.47412328680308e-06
-5.00286697757198e-06
4.44491919321617e-06
4.04415659095961e-05
1.81987116412599e-05
2.70107778521696e-05
1.56743286078053e-05
1.14081206980416e-07
5.4054287707318e-05
3.50350367582624e-05
9.04801145529222e-05
1.1401801186114e-05
4.01466740300476e-05
5.01896954749538e-05
2.14779577475257e-05
5.06001957918946e-05
3.57760782470264e-05
2.32783115850789e-05
6.67225145090142e-05
7.44356752039921e-05
4.55794235402695e-05
7.44587269977715e-05
1.65346162628507e-05
7.64104404294468e-05
2.53693766632963e-05
4.69758728461206e-06
7.95800720452389e-05
3.82543094090333e-05
5.93883331688139e-05
3.8292950341217e-05
6.30701726701152e-05
3.98941430944524e-05
-1.06768691329019e-05
2.77850944904371e-05
3.85365600491087e-05
6.80923694333278e-06
3.34615636530628e-05
7.99537062476758e-06
4.27566939599002e-05
1.80179438692496e-05
3.64597065378083e-05
2.6552588998446e-05
6.58625887197882e-05
2.50295228565651e-05
5.08618790046494e-05
2.5893395994556e-05
1.00674418293462e-05
4.62613776484232e-05
3.71345599542832e-05
3.21427919367469e-05
5.42471955014214e-05
4.2117600359906e-05
1.28280971717811e-05
5.06266838354192e-05
1.56848265346713e-05
2.35947085603947e-05
2.94684265032242e-05
3.67069320678065e-05
1.83362382031465e-05
5.55496567475603e-05
5.54692332279384e-05
6.64482681541186e-05
4.33948731192567e-05
2.09147361655712e-05
6.87370087655872e-05
2.8055810986382e-05
4.06550465110413e-05
2.67677309413466e-05
3.47636989425201e-05
3.50110000307256e-05
5.49593473899435e-05
4.13927572319479e-05
3.038671351271e-05
2.40825417362749e-05
4.11705420901985e-05
1.58606525461882e-05
4.17001982444708e-05
4.95876469704886e-05
2.28141235549843e-05
3.4667339372442e-05
2.85545782147071e-05
1.18286639663416e-05
2.47058996373703e-05
9.24677035234783e-06
2.12401779810755e-05
3.42823933754185e-05
1.40148926223204e-05
3.59075451719844e-05
2.88595258378872e-05
6.57033774547333e-05
4.11712240995571e-05
4.47978551800732e-05
1.6516998478687e-05
1.17232269198291e-05
4.96359957925655e-05
6.79736312208945e-05
1.13600984475222e-05
-7.01926967451747e-07
3.8489602199245e-05
-7.42055105262717e-06
2.56786617360657e-05
3.31709056026407e-05
2.34861392692828e-05
3.18814542006324e-05
5.27387498193195e-05
2.61731288741376e-05
6.84625742238065e-05
4.04536021472634e-05
3.50783566374904e-05
1.74865579487819e-05
7.16974976665721e-05
3.52155832673677e-05
2.90029803322728e-05
2.78899331945538e-05
2.4257906808969e-05
7.00585043975654e-05
3.24707259592629e-05
2.80765070360981e-05
3.50356149363648e-05
6.40154556304522e-05
2.81053657198298e-05
2.55248316930173e-05
3.07026854451716e-05
1.16082419541513e-05
2.07121032322107e-05
8.19790605908672e-05
2.84505312980564e-05
7.04268564193069e-05
4.24022338587044e-05
1.7175206308147e-05
2.54371040526353e-05
4.16003086943284e-05
3.2514065068687e-05
2.74744929746037e-05
4.11349957972138e-05
2.0749014292186e-05
-1.27188051849124e-05
1.72533852635712e-05
3.14431498157862e-05
4.41287122805694e-05
6.1082830079378e-05
1.51654846928866e-05
7.48094484138087e-05
1.97302894810932e-05
3.70346464380429e-05
-9.66926212996696e-06
2.30420896151214e-06
6.02975251485716e-05
2.86436154576466e-05
-6.94481678020564e-06
1.14552601538938e-05
3.19857006289496e-05
3.04644690901335e-05
1.8068676968234e-05
-1.47244612778878e-05
2.97415592898504e-05
1.31831880409467e-05
3.49176398612293e-05
4.65332134046377e-05
2.38736387261518e-05
6.01498296326808e-05
5.48427803923658e-05
4.02234266272832e-05
8.56640083575396e-05
3.28194669187555e-05
4.33285275638383e-05
6.95851441432607e-05
6.46763187079666e-05
2.75366597476272e-05
6.7597738128493e-05
3.27545212845752e-05
2.43936125905418e-05
4.20526069077987e-05
5.83679825791058e-05
3.66941344504338e-05
5.7845588795048e-05
4.00004443437296e-05
3.47762724425043e-05
1.91958562729167e-05
1.68527339912365e-05
4.11038777608215e-05
1.81268764963811e-05
-1.44097270982828e-05
2.08718306120819e-05
1.28245390681332e-05
3.80430846514803e-05
3.25789257050821e-05
2.65958830143148e-05
2.66607183389566e-05
4.2420630560651e-05
-1.96600813442458e-05
4.43337588263952e-05
4.90624022233858e-05
6.27680245352672e-05
-4.5845052501569e-06
2.91348886132496e-05
1.2906973455619e-05
9.90000996356501e-06
6.88896984902542e-06
3.56400859038208e-06
2.64202247492824e-05
3.05847013384498e-05
3.21394841797944e-05
2.81159610480835e-05
1.02369842459835e-05
-2.32809152673081e-07
2.81723149888689e-05
6.09891625354515e-05
3.50704369086736e-05
5.64089575695165e-05
-4.14715683105076e-06
3.76321604443162e-05
4.08463704782431e-05
1.52531150794802e-05
6.73415832645682e-05
5.72229525429852e-05
5.42810998766989e-05
5.19657638100111e-05
6.74280943801985e-05
5.02387225618407e-05
3.56276179113389e-05
7.88577209425577e-05
2.00556358455522e-05
2.98685870199546e-05
2.03418153870417e-05
3.52157652574874e-05
5.89144687428539e-05
4.55552687800506e-05
9.58997525070292e-06
1.86117681423263e-05
5.5667231304023e-05
4.10366690724326e-05
4.18069394277377e-05
7.65574459684876e-05
1.08601656659186e-05
6.4605477791054e-05
5.45442741901367e-05
6.96234059486173e-05
3.39388402729425e-05
4.81135670389036e-05
2.31667059896954e-05
9.52467983167011e-06
3.30926846468901e-05
5.16005445392368e-05
5.68391504817164e-05
3.69669219996474e-06
1.67119112742654e-05
4.74150233598662e-05
3.18019355194533e-05
1.41359515972977e-05
3.17736217979638e-05
5.11388329166308e-05
2.38819348537924e-05
3.34765472972309e-05
2.2867882371433e-05
3.53369413826e-05
1.89075010688216e-05
4.9553385910399e-05
6.48791221099293e-05
2.4414176679191e-05
3.86566478007985e-05
6.06982228955161e-05
6.99663246532316e-05
5.28849823017092e-05
6.37992361767653e-05
6.45300325234035e-05
2.7001246263492e-05
2.946272965501e-05
2.53824167815042e-05
6.00017672878363e-05
1.13951435303984e-05
2.24814613585774e-06
1.16490702718865e-06
5.31915453309467e-06
3.47495922397457e-05
3.84824759078078e-05
4.15107212297186e-05
-4.50747716085254e-06
3.22599224442156e-05
1.98596053795018e-05
3.63719675459894e-05
1.99042089494651e-05
3.48342911030196e-05
6.34213897753118e-05
-4.42717616203339e-06
8.13760703577504e-06
7.80498378866108e-06
4.69781023831062e-05
2.71907014920233e-05
2.2385442301658e-05
2.98452674779214e-05
1.58344524784186e-05
3.86384568700806e-05
1.58106752379647e-05
1.7646509022614e-06
3.7310517952025e-05
4.96955655432325e-05
4.86731956126308e-05
3.7595784194915e-05
6.1335886150037e-05
5.5214230068784e-05
1.15920211798834e-05
1.77376602582179e-05
3.1248874693871e-05
5.24626625255799e-05
6.38432601798979e-05
2.8552010828866e-05
7.34222212110057e-05
8.58724419573898e-05
3.26156327865826e-05
-1.31526482768521e-05
5.05820867014019e-05
3.15420644037837e-05
1.80926887123367e-05
2.73059047231161e-05
1.39223848456208e-05
5.53793402360497e-05
2.08512846523746e-06
4.87728748730923e-05
3.55771438173043e-05
2.31888026226037e-05
4.38684925432719e-05
2.24228585551651e-05
4.27896725552492e-05
3.38616263969744e-05
2.4902619700873e-05
6.94549159975635e-05
1.75908786390025e-05
-5.22658042522698e-06
8.15944947964162e-05
1.9910750507764e-06
2.53975424405911e-05
5.90738387479441e-05
4.01348201771612e-05
2.51095342981325e-05
1.5585962569711e-05
3.30661690813099e-05
1.44928785128877e-05
5.12292977486061e-05
2.2036125346144e-05
2.00053024943984e-05
2.14544705209228e-05
7.99937643307998e-05
6.31654775085225e-05
4.01547381195151e-05
6.48694718643733e-05
1.78010307839062e-05
3.45186901995448e-06
2.34314026311169e-05
5.18881801416668e-05
3.91010245079958e-05
5.04768941360616e-05
4.35806362103768e-05
3.70488032385735e-05
6.04395975739352e-05
4.71113215026617e-05
6.40268665462498e-05
7.8218179148612e-05
3.41139301898455e-05
3.54111788814614e-05
3.67816586169108e-05
5.43303771047578e-05
7.51777337622588e-05
4.7838339264254e-05
3.29034490793321e-05
7.39979534865322e-05
2.92453829589956e-06
7.24224194057177e-05
-6.90369298823685e-06
3.02083359114976e-05
5.2374520144194e-05
1.05193787216364e-05
5.60789162439297e-05
2.13520352368259e-05
3.71559884539337e-05
5.12378371408435e-05
3.29728721514328e-05
4.00771979231565e-05
5.09133013869877e-05
5.04946016778128e-05
4.04236849177433e-05
4.78032588281007e-05
5.06147482460232e-06
6.08098322022574e-05
5.41817070848694e-05
3.71605787866695e-05
4.51167997511764e-05
4.88919108002622e-05
6.35265316768474e-05
1.61988390185652e-05
4.92459288676856e-05
2.31190794152907e-05
1.14961276254425e-05
4.39020891090234e-05
2.59669343707553e-05
3.47791429704636e-05
5.74021023096061e-05
5.23700041699849e-05
4.89387231854979e-05
2.27151864727627e-05
7.09896627522235e-05
4.10510997790203e-05
5.15844211906045e-05
3.60981879346555e-05
2.35466946355139e-05
1.9839922337031e-05
7.30815117641081e-05
4.73419624265449e-05
2.08339077405475e-05
3.36698607598357e-05
1.30960890464369e-05
4.92573943293893e-05
5.45436264850388e-05
1.26288445826963e-05
5.92526479923517e-05
3.8933791703576e-05
5.01407480347338e-05
5.82881163912152e-05
3.69551315848351e-05
2.54729745551556e-06
4.18102166647574e-05
-1.34048232039557e-05
4.78537805817313e-05
3.94865171689345e-05
6.56045865803066e-05
3.40870787633884e-05
6.64788088620894e-05
6.66749791374727e-05
6.05671419569632e-05
4.23731401660984e-05
4.21699816863985e-05
1.30566335686501e-05
2.93252385481651e-05
3.93661441370369e-05
8.59569330151881e-06
1.87527319943989e-05
-5.02008269533577e-06
9.31489386181225e-06
2.6591202709692e-05
7.84394719047352e-05
3.60830304946942e-05
1.33986296361831e-05
3.85153781970361e-05
2.46206652628625e-05
3.8077456858341e-05
3.04153503401434e-05
5.92961113936971e-05
4.11941467151306e-05
-8.19878311165823e-06
6.42273529415922e-05
2.13629266416062e-05
5.3525306914485e-05
5.91401117728063e-05
5.99866994201789e-05
1.32850389752616e-05
4.61779370553427e-05
1.75096886350843e-05
2.97246780560782e-05
4.30918043331538e-05
5.37070229053123e-05
7.68381654137214e-05
6.44429621748074e-05
2.79795855007704e-05
2.56530214629877e-06
4.24759549348379e-05
6.11870385714794e-05
2.69953595220108e-05
3.73472223021951e-05
4.4458344360687e-05
4.51232687865618e-05
4.95774710806187e-05
-2.08158141186893e-06
1.06621426326652e-05
7.76772349764576e-05
3.22544277878185e-05
3.68609500300611e-05
5.24480719601848e-05
4.46738037393289e-05
5.43786287009391e-05
1.72070088582514e-06
3.51322738327256e-05
4.59565370650821e-05
2.04869975412284e-05
2.48460773459585e-05
2.62268446917495e-05
3.88226831610863e-06
3.26264884012434e-05
5.71611049231125e-05
-2.03594331962299e-06
6.86352022847605e-05
3.14582606514685e-05
5.02937642945303e-05
1.28130586473442e-05
6.11390750854138e-05
5.00834635889377e-05
5.21497550461322e-05
5.9879910211002e-05
2.59532496429305e-05
5.78550051572652e-05
4.87115360329879e-05
5.26582831644137e-05
6.0489339048398e-05
2.97225548145824e-05
4.53111067045965e-05
4.72898955103711e-05
3.09794537473798e-05
4.55516568215566e-05
-1.11510759215586e-05
6.13016970014015e-05
2.48235172234873e-05
2.86076209295766e-05
7.05378970177618e-05
4.73881991295581e-05
5.34036413501298e-05
5.47757030161158e-05
4.5436444712074e-05
1.53348683845258e-05
4.22750272729642e-05
4.64452339796347e-05
5.14164629587874e-05
3.19929473498832e-05
3.54941101525186e-05
4.72751168440052e-05
5.92109228982827e-05
5.06241609472261e-05
1.48695863222182e-05
5.68650642798447e-06
3.91294050213133e-05
4.17399421753017e-05
5.82983998775558e-05
-3.47207405887582e-07
1.92609618846721e-05
1.38037445691102e-05
6.89992508863292e-05
5.13762895509057e-05
8.07840023612417e-06
1.29285228506988e-05
2.47146993049563e-05
2.36598286328564e-05
7.88021628242111e-05
4.20064109324817e-05
1.84508924632904e-05
3.84402146730176e-05
2.30756165937986e-06
4.12841663366478e-05
2.15192546254614e-05
2.57664137167885e-05
4.33857336866075e-05
6.46741389237208e-05
4.69815620458857e-05
2.97178227532635e-05
6.9643428318076e-05
6.61239246285506e-05
4.5514158520062e-05
5.96377929658033e-05
3.85012035933763e-05
6.30255653969888e-05
6.24531430868658e-05
4.84257440905694e-05
6.64947447892783e-05
2.56147755621662e-05
2.71962271200509e-05
4.92610608207753e-05
2.99300248296678e-05
4.34265401270886e-05
1.8849367471346e-05
2.71669754478021e-05
-3.29272281365484e-07
9.75651128998474e-06
3.11911072429049e-05
3.32124935487235e-05
6.325356249757e-05
2.28252058996572e-05
2.18249544768343e-05
3.53027298177248e-05
3.39517726502364e-05
2.87877044385778e-05
2.76173990451574e-05
1.853375741431e-05
2.87483262474025e-05
3.34150230357675e-05
1.92734647417634e-05
3.10733200591274e-05
3.09230475212174e-05
6.13443736473765e-05
6.75004045046968e-05
4.259138206226e-05
5.68501361596837e-05
3.09680565456405e-05
7.89886479702272e-05
6.28153652184662e-05
9.70848627250189e-06
5.13320376046364e-05
2.72769712308479e-05
4.03564745693289e-05
5.04129605286403e-05
5.08488194402453e-05
0.000107035460081499
2.46645424409117e-06
2.41838770320297e-05
4.71962852623145e-05
5.7594543720651e-05
4.91532197444345e-05
5.5073413026231e-05
5.5645881021993e-05
1.25566468985397e-05
1.80341152343722e-05
1.3595292054279e-05
2.2921710194537e-05
5.93484021311695e-05
1.58054387469971e-05
3.35125176504718e-05
3.40943272663468e-05
3.36743910306828e-05
4.09262311332321e-05
4.36574180876263e-05
1.95341992397021e-05
8.87938773198169e-06
2.97370203542721e-05
1.71118048314923e-05
6.0422214609037e-05
-1.49214332616623e-05
2.94736587372125e-05
1.41830780640264e-05
4.57597288494227e-06
4.45848002053587e-05
6.49645146753362e-05
3.44481222412079e-05
3.64619865886023e-05
1.40449814400143e-05
3.62221851525288e-05
7.11946553070233e-05
5.58644179660906e-05
4.71044510307811e-05
3.97179908611373e-05
4.47494307704068e-05
5.69869147827391e-05
4.30491439765611e-05
3.96429987007935e-05
-1.57284516208581e-05
-1.82319681619275e-06
4.24396489509434e-05
3.79893445327225e-05
2.24962298306974e-05
4.31597839029718e-05
-1.07803124768532e-06
5.13537271729598e-05
4.17419471123908e-05
4.61790050965332e-06
1.83029353573485e-05
-1.17625170944159e-06
2.19019454829437e-05
4.17483384567346e-05
3.52451595262878e-05
2.41231683685585e-05
5.83588402317515e-05
4.50271089262311e-05
5.72496344551875e-05
4.46705034192673e-05
3.90036611289668e-05
8.22281114162468e-06
