# Supplementary material for: Research on computational propagation and identification of mine microseismic signals based on deep learning
Source: PLoS One. 2025 Oct 22;20(10):e0334641. doi: 10.1371/journal.pone.0334641 (PMC12543183; doi:10.1371/journal.pone.0334641)
Supplement: S4 Data — (ZIP) [file pone.0334641.s004.zip › 000100700001709.xlsx_0.txt_24.txt.txt]

2.63436884557935e-05
3.24304649850528e-05
-8.08106644781817e-06
9.41327188060275e-07
4.84720804508573e-07
2.38787814246454e-05
3.26618171964809e-05
-2.08961401949969e-05
2.10236923740529e-05
3.65153252598326e-06
4.83900989038889e-05
1.33435406796831e-05
-5.14082162141736e-06
1.30343653371123e-05
1.97654638725766e-05
2.59229471530824e-05
3.5801937793491e-05
1.59098392566392e-05
4.89088590952364e-05
2.07368021376881e-05
1.18754120167853e-05
1.66153103666888e-05
4.64648961268687e-05
2.9456338653612e-05
1.62235762888244e-05
2.91562166717242e-05
4.64626396968546e-05
2.17828704585832e-05
3.1182005831945e-05
1.32224054340847e-05
4.87938485860127e-05
3.70593045368837e-05
5.19235615098576e-05
3.73207846809695e-05
2.25938554843112e-06
2.52580891963136e-05
3.07197230661859e-05
4.24617357779673e-05
3.6753448265241e-06
2.55177375057587e-05
2.0184351510409e-05
1.62519023492904e-05
2.1126966305557e-05
3.5830942169915e-05
8.59811282991474e-06
1.86315498959107e-05
2.18693261091618e-05
9.50724679666123e-06
5.15615992801411e-05
8.20690810938783e-06
-9.97673042756121e-08
5.78606640709403e-06
3.61246880458555e-05
3.02680804054543e-05
5.0452061092726e-05
1.57368904069737e-05
3.62590512995601e-05
1.42919042188299e-05
7.66337538298886e-06
1.77745660240418e-05
-9.64234151316507e-06
-3.74222657919677e-06
4.59757874043924e-05
2.33575903208919e-05
1.54379712737843e-05
3.32193600251626e-05
2.01848403351481e-05
2.15434751574895e-05
1.97368206569795e-05
4.10325149444614e-05
1.41254765496572e-05
3.97199228690385e-05
2.64979513963922e-05
3.38807016669152e-05
2.53035245666892e-05
4.49681460224064e-06
1.42745349183597e-05
3.63287795985686e-05
3.0049497675508e-05
2.82596595484816e-05
1.02535143647094e-06
1.30360949390275e-05
4.73079297903899e-05
1.87434715460825e-05
2.4224189108177e-05
1.79995283010386e-05
2.62581040740787e-05
1.31080126268747e-05
1.82944731212789e-05
4.12050870762475e-05
5.44532705339247e-05
4.41936504416156e-05
1.58402088185805e-05
1.45697527150298e-05
1.44391950302603e-06
1.56949114318515e-05
2.07990789806053e-05
1.64991674757284e-05
-3.18968921967384e-06
2.58126482575317e-05
1.28414601106307e-05
1.01867633290126e-05
-1.93584608566406e-06
9.83711398695085e-06
4.79214068031943e-05
1.53874256979445e-05
3.89115219523621e-05
3.91075942898294e-05
1.10426092641037e-05
4.71749489115258e-05
2.44878692029024e-05
4.50901074776308e-05
2.03512453181031e-05
1.17308884077474e-05
2.11817950990028e-05
2.35406886360241e-05
1.50024981755e-05
1.25125419153738e-05
2.13552510030564e-05
2.50902208527891e-05
1.58525262062743e-05
5.74188518934283e-05
5.08450096772341e-05
2.85756691281895e-05
6.46250941766115e-05
1.78861597886545e-05
2.43264918200594e-05
3.24556565148808e-05
3.00135709357658e-05
3.9859443512959e-05
4.82590406409494e-05
3.76485116034835e-05
1.14919957103147e-05
-2.84894288940322e-06
1.50640124155005e-05
8.30766789661861e-06
2.4724162924585e-05
8.13343092404356e-06
3.72393036284796e-05
-1.03981834445128e-05
-2.30025390671786e-06
-4.13366417227149e-06
4.68943440250529e-06
3.84730182953276e-05
1.61678393599828e-05
1.86572662210333e-05
2.82161545286549e-05
-1.07737977687516e-06
2.10198032736634e-05
4.24729740787276e-05
3.23643691685288e-05
1.29171450428252e-05
2.85000907155901e-05
2.00148662603485e-05
-9.90380970628599e-06
2.04559465563416e-05
3.8980008268649e-05
2.99613524132469e-05
1.61200138656691e-05
2.2560529006898e-05
4.21510687566455e-05
3.91232487845341e-06
-9.11205283142099e-06
3.28562592818336e-05
-5.630944091069e-06
4.83575516968281e-05
3.39975733482675e-05
2.70763329538911e-05
3.00821905631021e-05
1.63597781490297e-05
1.8703099003983e-05
2.14590252904531e-05
3.21885782909281e-05
5.54797700431233e-05
2.49915685009123e-05
1.4161591890503e-05
4.57810845242993e-05
1.69263214930879e-05
2.95839730664237e-05
3.65914629552864e-05
3.33923498338017e-05
5.09532078969164e-05
3.77095426152115e-05
-7.57854490789326e-06
1.32519389490183e-05
7.97143989233963e-06
2.95337996465717e-05
4.23896234713777e-06
6.0733526443186e-06
8.54228647583221e-06
3.70050196128941e-05
1.1274305852434e-05
1.4042118020242e-05
-1.81386835041444e-08
1.85178525676289e-06
2.78246365226441e-05
3.12354769142172e-05
9.66367915039314e-06
-1.54759039299901e-05
3.10465548084489e-05
4.41044261482418e-05
-1.15377034293482e-05
1.05914220994088e-05
2.13713775317444e-05
3.95343808219429e-05
1.40511879413693e-05
4.00543865583809e-05
1.11262800497077e-05
2.57773626209854e-05
5.33980879400543e-05
4.85789988953469e-05
4.87657855498583e-05
1.46691203313473e-05
4.36074323909822e-05
6.63703986588393e-05
5.19547435143402e-05
4.87866205809941e-05
2.37369584616602e-05
1.6415264733629e-05
2.79402529817376e-05
5.64975366117359e-05
1.46877218831875e-05
3.85185611412424e-05
5.23598162999821e-05
3.76869062719964e-05
2.69328413578285e-05
8.35789423795462e-06
1.66460882133054e-05
3.46464191030059e-05
1.36776599063252e-06
1.38644565468408e-05
3.88728115794718e-05
1.78819989316171e-05
-8.98205606882637e-06
1.96615581632302e-05
-7.98098158384824e-06
9.34454327546866e-06
3.99923802731772e-05
1.84198542257641e-05
-9.13657023826877e-06
2.30519553182097e-05
-1.60637570616624e-05
4.68642090012703e-05
-1.92087676430455e-07
1.86830611522828e-05
6.05768134218818e-05
2.43846911865259e-05
8.05730868622577e-06
2.36652811512957e-05
3.09172659744005e-05
5.11064025666603e-05
3.39622069931189e-05
3.81502813119812e-05
1.45906271991986e-05
3.12061358907688e-05
5.80382825670658e-05
4.45020142325042e-05
4.76472864317799e-05
2.63534680571506e-05
4.29482888341502e-05
2.04145389944633e-05
2.86590742512776e-05
5.07737632051034e-05
2.49908158845179e-05
5.00401270790155e-05
3.12583819987454e-05
9.89042577527738e-06
8.14431253901302e-06
2.02088488159493e-05
3.72524265203144e-05
4.97286963926608e-05
3.64856322247387e-05
1.33409454723654e-05
5.74654881842281e-05
3.80061126569349e-05
3.22841478281156e-06
3.5042825209424e-05
3.23309870994081e-05
4.93717311570795e-05
3.2110949962185e-05
1.11668898418729e-05
-1.84084882826506e-06
2.65546614821443e-05
2.95579345033037e-05
9.3001012096202e-06
4.94550400948224e-05
2.50772916000783e-05
4.78998971055584e-05
2.17884967283499e-05
2.22312713899024e-05
4.77589757850081e-05
4.29609275511032e-05
2.31408755784824e-05
7.51145342197227e-06
8.62898991384879e-06
3.71281192472463e-05
3.97753510714903e-05
2.37025215150171e-05
3.2397088097662e-05
4.11692835235369e-05
1.50740293569465e-05
1.90479801941459e-05
3.2316243209301e-05
1.93950315660526e-05
3.02335663951087e-06
3.31848994874557e-05
2.53747308134989e-05
3.00328532562695e-05
3.41812153328158e-05
2.38605718130384e-05
4.34491048736491e-05
2.64766518529476e-05
1.64414243388139e-05
9.05564235217741e-06
1.34026722563652e-05
3.52912653373164e-05
9.36334211012161e-06
5.05678031420483e-05
2.7482246962819e-05
3.06404219083064e-05
3.24466958061144e-05
2.11651470977866e-05
3.31386322251064e-05
2.10608603715142e-05
8.80792309081349e-06
1.49861032852655e-05
8.05375638475423e-06
1.33577590503837e-05
4.71879423041442e-05
1.66579600664007e-05
5.22386370192141e-05
3.23217705854102e-06
2.98260191606041e-05
4.07101673936843e-05
2.02684808322392e-05
3.19090574243845e-05
3.81724729454074e-05
4.31543660011281e-05
5.04975780549371e-05
3.42644198658974e-05
1.81610146605348e-05
2.23149572601008e-05
3.90718746979419e-05
2.79315495874196e-05
1.52678485078372e-05
4.26428402444496e-05
3.07028013640549e-05
6.92306003566598e-05
3.23623752645772e-05
1.16026480540034e-05
3.08228145404436e-05
4.13930659221611e-05
2.58211407761854e-05
3.29761933525412e-05
2.44356009891875e-05
3.34245561144715e-05
6.93058384292701e-06
1.31237375157525e-05
1.8463875761321e-05
2.16844489025541e-05
2.47254159203109e-05
1.79410877670595e-05
1.48481391142552e-05
2.15443810023516e-05
2.56656417880634e-05
9.15677335952093e-06
2.75488980402209e-05
5.17799457691039e-05
4.23209967251405e-05
1.89220725105996e-05
4.4510388088258e-05
1.84872882003843e-05
2.63780849096473e-05
3.83080298526181e-05
3.44233047570177e-05
2.14836122331247e-05
1.12948823953954e-05
2.40797828322794e-05
2.52983475759658e-05
4.02838296547716e-05
2.08566278796286e-05
1.8277020366504e-05
2.29835249821614e-05
3.2802054671951e-05
2.48432570585213e-05
4.70779760752504e-05
1.85174309758923e-05
1.21757702666784e-05
2.21002738996074e-05
1.46170797445266e-05
3.88876468007666e-05
1.0453398667697e-05
5.23719728286573e-05
3.77101252245868e-05
3.50792654029902e-05
2.38835388845092e-05
3.73526528107835e-05
1.1869872081381e-05
4.19845965430978e-05
2.24299426320471e-05
4.61613426243216e-05
2.59704114733587e-05
5.97263237649255e-06
-1.24826402429424e-05
1.65137941639135e-05
3.02523465652888e-05
3.93209363473147e-05
3.45384766133524e-06
-3.57222718187365e-06
2.78119680760338e-05
1.44660626012136e-05
5.17599305817571e-05
3.77165748152248e-05
1.89111181927743e-05
2.28705637856104e-05
3.33740715552772e-05
1.34354680790818e-05
2.43131123785966e-05
4.51846146055559e-05
1.2441494165964e-05
4.05322478829678e-05
5.03948566662719e-05
3.06848691507299e-05
2.74931568406592e-05
2.61409394798407e-05
4.41164148676824e-05
2.18046041320081e-05
4.10605954178047e-05
2.45422800332804e-05
3.25471847030091e-05
4.55748884677456e-05
4.12602208880437e-05
9.14910861629081e-08
3.59925163802207e-05
3.86787322242366e-05
1.27883410598106e-05
2.68678358968959e-05
3.08726272943928e-05
4.22144195269427e-05
2.55549540984576e-05
4.59026181108282e-05
2.77005280169749e-05
2.83628755607326e-05
9.93492306004318e-06
2.06403317318663e-05
3.23019685735944e-05
2.36600331494977e-05
2.02029765503965e-05
3.75106083021472e-05
3.84139174169398e-05
1.51523265779892e-05
-1.27562666907351e-05
2.80646975548939e-05
2.21464659687268e-05
2.92475565588043e-05
1.27284732719838e-05
4.11267053311693e-05
3.22755880176436e-05
4.14997998380433e-05
2.2150234860403e-05
3.61658113161014e-05
-8.68769120959652e-07
7.1362317447179e-06
2.00905277442167e-05
3.48678973439628e-05
4.15593537036872e-05
3.07074253862786e-05
-6.84116921557467e-06
1.3835651768911e-05
2.35862894309212e-05
2.76396335494576e-05
2.33710651728875e-05
2.37323806263432e-05
2.60994127517924e-05
-1.28134047235107e-05
3.4229315921136e-05
-4.67051048228904e-07
2.34244427823612e-05
1.11018132107347e-05
1.55399330374401e-05
3.69662194634213e-05
1.93597238643425e-05
1.48040953525e-05
-7.82772784361961e-06
1.0726900456323e-05
8.98289550246824e-06
2.90741362323854e-05
2.49993590721386e-05
2.60517119224706e-05
6.10643691073535e-05
3.63561562802365e-05
3.68651846402486e-05
3.59976679693404e-05
9.16539353805795e-06
2.44079393480036e-05
6.13702152723364e-06
4.25845595071268e-05
1.17328043346718e-05
3.65564415144846e-05
2.14519285108602e-05
3.28153745329674e-05
6.20736953326255e-05
2.49521367864034e-05
3.0201270542833e-05
2.48317761410709e-05
4.96516357927977e-05
4.09209494306496e-05
2.62532555303921e-05
6.1477328811757e-06
3.01956010474006e-05
2.94023921175107e-05
-1.88993426586121e-05
3.63868016549562e-05
2.87849507705027e-05
3.05345621534965e-05
7.41538775177555e-06
1.08785699439885e-05
2.20757709639282e-05
8.44967969887806e-06
2.11171976270233e-05
4.19448609773104e-05
2.88643346758045e-05
1.20605479492995e-05
5.17762074239863e-06
4.45051646458268e-05
7.45723079974964e-06
2.21083133956154e-05
3.78796507924226e-05
1.52627339002098e-05
2.48907579236016e-05
4.70031834912922e-05
2.97738751216778e-05
2.86338098711553e-05
3.94751186754007e-05
1.35687466220021e-05
5.82831855091998e-06
2.43804754128357e-05
1.12327233075497e-05
3.44389748051007e-05
5.16971133092186e-05
4.85321122038846e-05
4.05379148993986e-05
3.30340831787745e-05
3.72336695557012e-05
5.08509448425312e-05
3.96332490517916e-05
2.76482913919689e-05
1.21031633136843e-06
2.8279040739106e-05
3.9816498905268e-05
2.56494764322044e-05
9.04982868687253e-06
3.40056575972425e-05
3.19093635253556e-06
1.00073401461415e-05
2.6405175861673e-05
-4.51198356337519e-07
1.94554667708783e-05
3.30158201536879e-05
1.63922782830312e-05
1.06246759690048e-05
-2.75344667230503e-06
1.86006776566279e-05
-2.69178660178269e-06
-2.32841460649731e-06
2.44463673465197e-06
1.72493926297256e-05
1.05766575815417e-05
3.60734184812874e-06
1.51316780934425e-05
-1.57431669819605e-06
4.55209588558367e-05
1.8734001443534e-05
5.69661307611101e-05
4.52805645660367e-05
2.35142080680107e-05
3.0875286203014e-05
3.17920941271157e-05
2.46655023440141e-05
3.40478035600037e-05
4.86268726495199e-05
2.42650117152728e-05
6.2994613032034e-05
4.02448463707566e-05
3.09060144428914e-05
3.1278578910041e-05
5.86495297508045e-05
2.853004742173e-05
5.17880639616696e-06
5.53978552934287e-05
3.2155932256786e-05
4.14165280885253e-05
2.67040081515436e-05
1.67550960087582e-05
2.57505023431038e-05
2.66566322677837e-05
5.04575624786929e-05
1.89950735399164e-05
1.26939565035588e-05
3.8520882936349e-05
4.84409599976486e-05
2.40718975546991e-05
1.79653041839314e-05
4.75287545150214e-06
4.40016497537816e-06
2.99221644535989e-05
-1.24421150653008e-05
9.51506496308566e-07
3.11430563072178e-05
5.49834883298896e-06
3.24946138656048e-05
2.08194956719898e-05
8.22999575114746e-06
9.94415915925036e-06
4.34264791321122e-05
1.80090030364374e-05
1.43986952367495e-05
1.72890967731355e-05
3.50697087689317e-05
1.59339246274517e-05
2.59090211601817e-05
-8.8919505725048e-06
2.94250056520667e-05
1.9136100065362e-05
3.66736478056117e-05
3.31045711615601e-05
3.00437825089507e-05
1.85895181447033e-05
2.803219577008e-05
3.53410410344367e-05
1.53629105657187e-05
1.44508990549829e-05
3.05728981467475e-05
5.97439800541576e-05
4.19653893430196e-05
3.22798750981955e-05
1.43099113749506e-05
2.2085941042774e-05
3.54204774559305e-05
3.95463800957474e-05
4.75232911322557e-05
-1.2799651410777e-05
1.94052044771182e-05
2.8115773205355e-05
3.69546156461489e-05
1.30750542208057e-05
1.67964910405986e-05
6.61015054182424e-06
2.96414969771882e-05
-1.88368149991538e-06
3.9717144866465e-05
3.03931247184464e-05
2.75039398843435e-05
9.58567943509338e-06
3.66522615284797e-05
3.72796918126904e-05
2.13218283352403e-05
1.32937900480624e-05
4.25462505284442e-05
1.53832423071739e-05
1.69379602171685e-05
4.85318897498513e-05
1.22733899501044e-05
1.57536408765422e-05
2.71880789610262e-05
3.3769765877912e-05
2.23714174428055e-05
3.15890437810568e-05
4.8429548955518e-05
3.53057014442478e-05
2.5475293092411e-05
3.38996804561057e-05
1.16320505702564e-05
5.21066233803935e-05
-5.79711272554296e-06
1.43064395898437e-05
3.56668871923051e-05
3.17390500572827e-05
2.46829709934702e-05
3.69296049217425e-05
-6.63915113744962e-06
2.2988105558312e-05
-3.93851637287859e-06
5.08865778855807e-05
5.03354718023764e-05
3.43540162147566e-05
3.38623888227641e-05
3.70644766761939e-05
2.1177890417701e-05
2.8446300993828e-05
2.68797955404894e-05
2.24574030326376e-05
4.00264092962683e-05
2.98410072765733e-05
2.40269369814884e-05
3.71097405074564e-05
9.15056643011641e-06
4.40046898918852e-05
3.32888328595341e-05
1.77535851354796e-05
4.85612359669026e-05
5.40852351246351e-05
3.92924706478266e-05
3.06889665603663e-05
5.00827698405559e-05
5.21492821616295e-05
-4.88119914967099e-06
3.73910519638005e-05
2.33307247838882e-05
3.21436922803136e-05
9.72645094134706e-06
1.73547819072347e-05
8.98427635620737e-06
2.34584795413057e-05
1.89194720512765e-05
1.31713604969851e-05
-1.0003846319687e-05
3.26372087346451e-05
3.95026773681742e-05
2.66798484767592e-05
1.18242931146895e-05
-1.55319867717804e-07
4.42036084796041e-05
1.00800970142319e-05
2.35883304393615e-05
2.40877712993177e-05
1.63719124902353e-05
-1.01646202156727e-05
-4.3303368318996e-06
2.52529508699675e-05
3.93267518435964e-06
2.4292797899921e-05
3.33748492251216e-05
-1.68106122986878e-05
1.40184083493697e-05
3.02592441903412e-05
1.66267496723201e-05
2.14867967326986e-05
1.51666712558971e-05
2.48503255264811e-05
3.9350527763878e-05
4.74767843363184e-05
5.70508307497591e-06
2.91256781856791e-05
4.82185366531784e-05
2.24330949476165e-05
3.48420545658292e-05
3.68660254478879e-05
2.62021342855303e-05
4.39166156792248e-05
3.48276068674382e-05
3.57186973022647e-05
3.26852324968759e-05
1.61184048540537e-05
4.94764226977107e-05
2.33861677258636e-05
-1.94189546064036e-06
2.13112627034602e-05
3.70548429034428e-06
5.45593811575001e-05
1.25917978198967e-05
5.40515343512544e-06
1.06929025224711e-05
7.89689474850178e-06
2.11740396309854e-05
-1.80717071146495e-07
2.0893693826303e-05
2.95731397742614e-05
4.25801820484004e-05
1.14067508193752e-05
1.6527748608712e-05
2.03999400045147e-05
9.64470643814607e-06
3.82589744539394e-06
2.28381989388237e-05
4.54302548810295e-05
3.95657616071746e-05
2.53791850200681e-05
3.8199755126533e-05
3.27462648313326e-05
5.64407770189374e-05
2.6344591309156e-06
4.36241774292682e-06
4.97772194831089e-05
2.81550474113854e-05
3.41599481378565e-05
5.9977556294095e-05
4.46260625270328e-05
4.27854162839449e-05
3.50658576731571e-05
-1.06670224033829e-05
3.47087476896082e-05
1.18552066549875e-05
1.25009828788447e-05
2.04224717871155e-05
3.08581312790285e-05
5.17068765705084e-05
2.30242916738494e-05
9.62425303107358e-06
2.62969591796525e-05
1.53340665457938e-05
3.30027112322205e-06
1.28448093531512e-06
2.45384488066331e-05
-6.59275141988545e-06
1.31676918951685e-05
2.10593199969246e-05
4.60092580612948e-06
4.4707142454736e-06
-3.87973384173751e-06
-2.44085613108662e-05
3.73906039358525e-05
2.20061696750818e-05
1.13024485390386e-05
2.01742665649533e-05
2.10756445987353e-06
4.8778825267215e-05
6.88124488548215e-06
-3.98634026498653e-06
5.06853999701319e-05
2.29639986962272e-05
4.32840637083668e-05
4.23347076736845e-05
4.27922218463618e-05
3.1173523346674e-05
2.15449373648307e-05
3.85387899438093e-05
1.02297016507966e-05
3.18999619517008e-05
3.7983268207241e-05
3.1505024127405e-05
2.48798157197679e-05
6.24718226642113e-06
3.97404024156919e-05
3.16645967478258e-05
3.83635959496611e-05
2.11236591667131e-05
1.8187775212001e-05
1.67929139978526e-05
3.93245919266482e-05
2.66344892743119e-05
3.32334885872585e-05
2.97756144266552e-05
3.51048760512141e-05
4.57336325731652e-05
1.85826766970111e-05
6.2006011067247e-06
3.09861193490141e-05
4.20490249951059e-06
4.74829074749965e-05
2.23304162798113e-05
3.54865791683313e-05
2.25203851506211e-06
3.11160538500563e-05
4.32213772536381e-06
4.45824858512838e-05
2.70575444609597e-05
2.49853862074023e-05
5.65997679691205e-05
2.89170612386645e-05
1.93538804217925e-05
4.47861935995524e-05
4.1603194091732e-05
3.18572039200385e-05
1.84695049381369e-05
3.75524576304342e-05
3.0241189424265e-05
2.04614048037443e-05
8.00676742263291e-06
3.44798964178703e-05
2.64875265131768e-05
3.68186961089826e-05
7.30698188816719e-06
9.25363136042594e-06
7.53007125466881e-07
2.50154191003868e-05
5.60141737663019e-06
2.47497942082928e-05
8.02359594970792e-06
1.12076661357442e-05
4.55605933587194e-06
4.12152824838075e-05
2.35779830199741e-05
2.91155290898645e-05
1.76691730451841e-05
3.19007772892404e-05
8.20852266451734e-06
2.24210937431277e-05
3.99232482282175e-05
4.66639378873764e-05
1.26707355455603e-05
3.66251757468388e-05
2.58344153537723e-05
4.37008206962092e-05
3.61052740958576e-05
3.49600786703341e-05
4.03273754648879e-06
4.70905708324157e-05
2.67417034581782e-05
1.33527155069063e-05
5.12378409084616e-05
4.95542346727326e-05
3.81946541513613e-05
1.6903263859092e-05
1.01740248522011e-05
4.74389826617406e-05
3.10982000366498e-05
2.29281536250569e-05
2.25989917373726e-05
6.84864436653581e-05
4.21289085968528e-05
4.10741013340749e-05
1.55610902276445e-05
6.70162724658537e-05
2.64333836183671e-05
-1.86644373923485e-06
9.78642728313007e-06
4.35325770586328e-05
5.95643291289776e-06
3.79651158901264e-05
1.65005051560761e-05
3.20221734925762e-05
2.9286830290571e-06
2.72727663545946e-05
4.06068454215825e-05
3.02207741947565e-05
1.4882035127248e-05
4.56897817777208e-05
5.31431843051543e-05
1.67698786439526e-05
3.65263017698258e-05
5.08392017777438e-06
3.63181387271282e-05
6.35186355792163e-05
5.5067548414625e-05
1.68759946619035e-05
3.09917152834898e-05
4.15973966107115e-05
3.46323970619217e-05
1.98709687781626e-05
2.52368709823974e-05
2.74915404668008e-05
1.57536672008049e-05
3.75376875321389e-05
1.91791610834188e-05
1.17433322719029e-05
1.70268614254518e-05
-7.76839865482005e-06
1.2952071589909e-05
2.14786303260579e-05
6.6058921749555e-06
1.50643777838216e-05
2.5624534204027e-05
2.56318646301671e-05
1.25095683154943e-05
-1.11543125753341e-06
-1.1259219939645e-05
1.04633599345095e-05
-9.17973018890045e-06
4.95776787153436e-05
7.66887399145306e-06
2.05937870194251e-05
8.45797187358265e-06
7.95726603909388e-05
5.31686045548492e-06
3.52439449737725e-05
1.97217992698063e-05
1.10284703146288e-05
2.59368638425974e-05
1.53570243459575e-05
2.26637801147616e-05
5.30253577833331e-05
4.79580626557725e-05
4.55868931575101e-05
4.38215285953753e-05
6.00341650614556e-05
3.75546791006125e-05
4.42320113313511e-05
3.21889143909245e-05
7.50773786483414e-06
2.02570810245801e-05
4.71248046466779e-05
4.54367913098788e-05
1.96231854138204e-05
5.45314341633057e-05
2.14361705523718e-05
-4.91595431193831e-07
2.45507628409222e-05
3.07552163151086e-05
4.39489271544947e-05
4.45198387185119e-05
4.1604125628801e-05
1.25920919458397e-05
1.460569938789e-05
3.38765195290739e-05
6.1210153044258e-05
1.18888855826509e-05
3.4994370081569e-05
1.13402085740327e-05
2.84090793520574e-05
-6.03678839834866e-06
2.07052070933601e-05
1.19878563224698e-05
1.89321913096878e-05
3.11173177203188e-06
2.30015029783967e-05
1.98383495432102e-05
2.90205307087113e-05
-1.25439944482338e-05
1.19831497226669e-05
2.43670971045413e-05
1.18578027194694e-05
-9.12870687719414e-06
4.02758333372931e-05
2.52853849174689e-05
3.1471708117159e-05
4.33762695366021e-05
2.00984821706017e-05
3.71711501560146e-05
5.67011708550659e-05
2.4158511877751e-05
4.05671210481502e-05
3.90911669018464e-05
1.41147278172478e-05
3.08563715843335e-05
3.03438620086637e-06
1.42088215139915e-05
3.85123684035266e-05
3.48113396779e-05
4.54728203113738e-05
1.40929416284042e-05
4.54840954743639e-05
2.41687088332163e-05
5.83256274401712e-05
5.07882148726395e-05
-2.33430701386577e-06
1.84999497098685e-05
1.80534364085749e-05
1.52324419971078e-05
4.15865732305052e-05
1.85819078735795e-05
5.5183052240549e-06
2.60355515864538e-05
3.6068959283782e-05
1.30441008871404e-05
-6.67843300958664e-06
2.48199622315089e-05
3.19034438704183e-06
1.95500394124978e-05
3.17825219872643e-05
3.31272986448637e-05
-1.41637725030671e-05
1.13480712526648e-05
3.08912063434995e-05
3.93938421541911e-05
2.59519413889116e-05
2.27793895602077e-05
1.4070962396649e-05
1.53072833659361e-05
2.37253537401864e-05
1.02303966245016e-05
1.21186924975713e-05
4.85228088411472e-05
5.02888061392296e-05
2.69248928586562e-05
-1.1377990051323e-05
2.08707635580172e-05
4.21420632187062e-05
4.93528957999108e-05
3.69630125040779e-05
1.0141031781104e-05
9.79219522986122e-06
2.9056290864132e-05
3.91032243007598e-05
4.29789484238495e-05
4.40946661714137e-05
2.46161344242585e-05
1.59410465352978e-05
4.30495292992086e-05
2.87537687856802e-05
1.38735638015703e-05
2.19412593054701e-05
5.35608026608435e-05
6.64203287922429e-05
3.45396256796295e-05
4.64479776008544e-05
1.58212103344418e-05
2.44431669973731e-05
3.40785456468392e-05
2.92483025725683e-05
1.46472057496969e-05
4.63006310658612e-05
1.01933354800966e-05
2.24708543072207e-05
2.3278372738675e-05
3.50426068827105e-05
6.64671476883121e-05
2.82913326171143e-05
1.98202692005038e-05
3.82602715831314e-05
-7.2867872828465e-06
5.28362059647226e-05
2.55905901401288e-05
1.54943034329905e-05
2.68862915702085e-05
2.84413668389686e-05
-1.72345958904279e-05
1.15619021206277e-05
3.51052897603027e-05
2.52316715482823e-05
3.08463934002162e-05
3.71697236544853e-05
-1.26117965869907e-05
1.1154565420857e-05
9.47189447447503e-06
1.6165362477986e-06
2.92557783021052e-05
4.32420158875119e-05
3.60215177263828e-05
2.40182907233134e-05
2.60772108123104e-05
2.48557085232245e-05
2.58020977711641e-06
3.22720739611743e-05
3.79612526967952e-05
2.80756073711887e-05
4.16820533514459e-05
2.46749513742806e-05
4.27026619355345e-05
4.07352439347991e-05
1.15713161244302e-05
5.02246731128594e-05
5.42587261555091e-05
5.14346509944302e-05
4.91860662316703e-05
2.17694069735369e-05
4.64324531630739e-05
2.16878199146863e-05
2.54358844930821e-05
4.51536080611992e-05
4.00033197333003e-05
2.98546073159787e-05
1.92520658508813e-05
2.06609442637274e-05
1.80879760241742e-05
-1.64580551065993e-05
4.89091234952572e-05
3.86083702189884e-05
-7.27954490105982e-06
1.65709221893673e-05
6.29181689566501e-06
1.36315470005285e-05
1.04343315534082e-05
1.87961681414564e-06
4.49093684543983e-05
1.88229826768064e-05
2.31204815639622e-05
2.94872336359804e-05
1.83361004193994e-06
3.97283542394652e-05
5.47989029308784e-05
4.08683068716171e-05
1.83324823349225e-05
4.26561304798175e-05
-9.53718142451518e-06
3.34492306205966e-05
5.1596064261433e-05
4.97768160975475e-05
3.12122827222378e-05
2.13730940714964e-05
3.80664206146847e-05
1.48615213511378e-05
2.71214672851559e-05
2.3737019166179e-05
4.76911149328839e-05
1.74391982287144e-05
3.09443606838116e-05
3.06195133683108e-05
3.85147032245808e-05
1.59318522422486e-05
2.61916471711404e-05
1.22321669932039e-05
4.44893682557331e-05
1.63617561690013e-05
2.60940709059009e-05
7.51898091838122e-06
1.59314063531247e-05
3.2635125913924e-05
5.98720306075463e-06
1.08365668867184e-05
2.42683301851682e-05
2.64178744524426e-05
3.02714892645815e-05
3.71732176087737e-07
2.56426762485829e-05
2.78533742118861e-05
1.72273215968872e-05
-7.92660538099433e-06
-5.7883756607013e-07
2.22394935262874e-05
4.87663156085703e-05
3.04727628334934e-05
2.45307520673384e-05
5.8272987919521e-06
-2.55290106875806e-06
3.46977945357308e-05
1.75239679881962e-05
1.41700120811166e-05
1.06374103075241e-05
2.53394831828277e-05
3.10052384039678e-06
4.13371003820379e-05
4.11117143628165e-05
9.39470331331948e-06
1.84060538108043e-05
3.04621045309946e-05
3.2164045702172e-05
4.23575252415208e-05
3.25378898916572e-05
3.09928216878674e-05
5.33850330902693e-05
-6.02867979258818e-06
2.5438329602524e-05
4.72718712153498e-05
4.10911064648332e-05
1.60794454739603e-05
3.35352774484388e-05
5.64143221829907e-05
-4.9021359631483e-06
2.19303222898656e-05
4.41939496718237e-05
2.20428267598843e-05
3.91749445372571e-05
2.13482467573668e-05
2.61513041327487e-05
2.77128848976807e-06
3.52192775021227e-05
4.23286730439159e-05
1.44074620730881e-05
2.0019506926772e-05
6.07888811279506e-05
2.11690716916291e-05
-2.03255915397387e-05
3.01491444402879e-05
1.69927468448429e-06
1.74630633952063e-05
-5.34176380987574e-06
9.2085560489675e-06
2.72762846462387e-05
2.30677639304905e-06
-1.32516412203812e-05
1.11576035591512e-05
-2.12749345802322e-05
1.83689992710919e-05
2.89900463765772e-05
1.60027075388476e-05
3.92224363567284e-05
-1.54006982791906e-05
4.32717240419233e-05
3.40757291434516e-05
1.13048560609804e-05
2.30818153729069e-05
2.91629683570206e-05
4.81555009295144e-05
6.16751078719335e-05
1.98197015198276e-05
7.40026885416282e-05
4.79412642188897e-05
3.2448513821849e-05
1.38081311507896e-05
4.44160319501545e-05
3.69890594919691e-05
3.81846824558933e-05
3.07699305245748e-05
5.18217860625407e-05
3.54423009811153e-05
2.05254044660962e-05
-2.3531489550859e-06
1.73837222782742e-05
2.81169848970098e-05
2.39484589294387e-05
8.49609619279296e-06
9.19842849952189e-06
4.06401830133517e-05
7.64647547037065e-06
1.83466091268977e-05
1.1893306531963e-05
2.00503727715202e-05
6.69665634171859e-07
-5.73179295700701e-07
-2.14810829721953e-05
2.6690631994938e-05
2.16259031667361e-05
2.28354184663799e-07
1.30403915989034e-05
2.9674851709806e-05
3.12384901490158e-05
-5.89198412595746e-06
1.20890730992864e-05
1.8669725975409e-05
-1.89961597090967e-06
2.0921303222985e-05
4.19430583048194e-05
-6.45827109759178e-06
1.94093826372113e-05
3.20048287866201e-05
5.02899435313338e-05
4.19841224576147e-05
3.59490123070004e-05
2.30586762280582e-05
5.38476909171275e-05
4.83721729982513e-05
5.37716100118316e-05
3.12701930943551e-05
3.75235883916585e-05
4.06846196537705e-05
4.48326679554518e-05
4.607510086998e-05
4.08078451400509e-05
2.49130201372759e-05
3.33670822407929e-05
4.67537388136813e-05
1.40251760418224e-05
4.28115803242954e-05
6.39558696944041e-05
2.94743406176529e-05
9.05726405723925e-06
1.29737014717216e-05
5.69294126523396e-06
2.92294057585517e-05
2.44624579725526e-07
1.24426411068686e-05
2.25883945107082e-05
5.46121017648156e-07
-5.54282346650053e-07
4.52385285320135e-05
9.29515184257058e-06
1.58624626410538e-05
2.74225931530424e-05
3.28260777542728e-05
2.86974329285008e-05
3.25737186165603e-06
1.12588604315401e-05
1.08366916064685e-05
2.6794305892032e-05
1.60924732361277e-05
3.12695654879493e-05
2.97548567898562e-05
1.62341484610112e-05
3.80176352705609e-05
2.42324232681539e-05
4.97054709883549e-05
5.60902341117887e-06
3.98187288661591e-05
2.21825833260521e-05
-7.3694306153727e-06
6.52897715006449e-05
1.41562332986006e-05
3.27365161287642e-05
2.71861533641644e-05
3.22396779242718e-05
2.52243111535111e-05
4.21393251834624e-05
2.677501336904e-05
1.58987131931563e-05
3.2617328121871e-05
3.30012338568059e-05
4.59943963942605e-05
2.89397852389366e-05
5.13707951616027e-05
2.75245921415457e-05
6.67776259576039e-06
2.05206231527663e-05
1.40131710740083e-05
1.53122621512732e-05
2.84005454851044e-05
-7.39602110333667e-06
3.56362596731759e-05
1.70659947475551e-05
-8.73412879326953e-06
5.59291206611494e-06
1.63433036732492e-05
2.74021493318199e-05
2.41680679357526e-05
3.12317657810754e-05
1.2500716404222e-05
2.99362590334075e-05
3.24926317794013e-05
2.22909905146285e-05
1.19547946740574e-05
3.30415477593494e-05
4.00146717143059e-05
4.37912320466676e-06
2.70587880632696e-05
1.59971277507202e-05
2.07830409521486e-05
1.60853122927229e-05
1.67161373028939e-05
1.99637328433769e-05
2.44434588082215e-05
7.63442897839063e-06
2.68955841148082e-05
3.0920890204141e-05
1.07889087807833e-05
4.80572447489761e-05
2.59511965345443e-05
3.16013874571859e-05
-1.69144145719752e-06
1.38750514594873e-05
1.65946946094008e-05
3.19574402278316e-05
3.89537175682989e-05
5.89502071391706e-05
3.00491424848872e-05
3.1027150776096e-05
8.74860873785873e-06
2.68202807512401e-05
1.24546556752451e-05
3.22481116091648e-05
-9.18190390836835e-07
1.80218299418976e-05
1.48100526064343e-05
-1.43183268463579e-05
1.99958261845295e-05
2.5201480621535e-05
2.04758048963311e-06
8.24977677259528e-07
-7.04690852578039e-07
1.61075507823225e-05
1.30601898783283e-05
2.35486198700806e-05
-8.38024220812596e-07
-6.87652245115565e-07
9.88969811646301e-06
2.87432516260884e-05
2.84598573606298e-05
1.80988244700895e-05
3.68609294490309e-05
2.31693891519259e-05
3.35533547111003e-05
5.55799622988598e-05
3.27707120522875e-05
2.61658606493729e-05
4.0069571842886e-05
3.91461157692784e-05
6.06106645885143e-05
2.40131608798074e-05
3.57803089599659e-05
3.8444496726419e-05
4.22280999571475e-05
3.03230855346219e-05
3.08889452978013e-05
1.64714101525077e-05
2.79657008320843e-05
1.02406026305977e-05
3.84588285665411e-05
4.87393585177213e-05
3.90352464466563e-05
2.66699161355791e-05
1.91673234683234e-05
-1.35559278916649e-05
3.60936919432767e-05
1.75485945090916e-05
3.77076357932867e-05
3.67150795452897e-05
1.00934670397383e-07
-3.06051070671767e-06
1.18926793329395e-05
1.33838520419287e-05
4.58927874567862e-05
1.41401397233491e-05
2.07857958723405e-06
7.08581065131651e-06
1.78907364900071e-05
7.29929180687927e-06
2.05996364073727e-05
4.00658525755739e-05
3.25627300630075e-05
6.38052928763636e-05
4.24252050739965e-05
5.30672921978082e-06
1.45990577506643e-05
1.5024395264191e-05
8.47942936601731e-06
2.09669096575122e-05
2.84780139786545e-05
1.1922021974578e-05
-3.19115552600695e-06
5.45795153104444e-05
4.37737108822851e-05
2.19187184606009e-05
3.45274893726357e-06
3.2218114269497e-05
1.26429158680878e-05
3.29494595051323e-05
2.1176134837029e-05
2.62265309202275e-05
3.13242741128683e-05
1.86715197957709e-05
3.59383989359259e-05
1.35964855168737e-05
1.61836842199169e-05
2.23639349733599e-05
3.55522949418705e-05
1.90162243660663e-05
2.36374558389386e-05
4.4132076914805e-05
3.44527928663434e-05
2.19920556538043e-05
1.82212339661658e-05
3.13988987795199e-05
1.37611108359725e-05
5.59497915287074e-06
4.36626451819418e-05
3.72507750161311e-05
1.53441862108174e-06
-1.24094169286638e-06
-1.96327745373979e-06
4.72449644630655e-05
9.30088298274956e-06
7.37501008884474e-05
4.18176454099578e-05
2.89183573597087e-05
1.38747858006056e-05
3.41866539207142e-05
2.24511329356659e-05
2.35487908159441e-06
1.05099755371382e-05
4.11832807744613e-06
8.1900174382872e-06
3.74565781466404e-05
1.58313681049422e-05
-6.3439878750457e-06
6.15193746046831e-06
-1.43229624273345e-06
3.54664276743365e-05
8.26989256321256e-06
1.48968510495551e-05
-1.74457120672248e-05
4.12350576088179e-05
1.65659340947356e-05
2.20194329724829e-05
4.81380355493238e-05
2.13686469019176e-05
4.67426780495646e-06
1.24930425101744e-05
5.35691890526549e-05
2.07373723568699e-05
2.40700730305807e-05
5.73776239391003e-05
3.88795172543304e-05
2.00898478994473e-05
3.45066133659565e-05
3.90182232454455e-05
2.48697592456121e-05
2.83329382677378e-05
5.32397687219656e-05
3.33833397222359e-05
2.86719745937396e-05
5.95299266386183e-05
3.67249804522181e-05
1.68148427740257e-05
2.81276680877938e-05
2.56550508798723e-05
2.60641721694606e-05
1.83143369422646e-05
2.18072052538894e-05
2.45993025522487e-05
-1.767153312664e-06
3.44638768123566e-05
-2.68868669088578e-06
2.63122714546895e-05
-9.73731561831801e-06
1.31293828919449e-05
3.50367633468892e-05
1.28819012032038e-05
1.18816309793916e-05
1.05797874087892e-05
3.19519702499147e-05
2.65872831330396e-05
-1.71243339364926e-07
3.36766480441379e-05
4.54049732782174e-05
1.52171849400229e-05
1.8431551186959e-05
2.41054816952888e-05
2.5220080402906e-05
3.14795633320617e-05
3.96687193221998e-05
-3.38704834568381e-07
1.17499214192969e-05
5.11225456143954e-05
3.3386740599711e-05
3.90960386249868e-05
2.85098876084023e-05
5.4892465565264e-05
1.10513327209379e-05
3.31645571959245e-05
3.61423978025086e-05
3.52143448419946e-05
3.7913695677287e-05
-1.28872714810846e-05
1.85190642667698e-05
4.90513538511393e-06
1.71470575567103e-06
2.0712927075119e-06
4.03441217301923e-06
3.58318227516474e-06
4.20243827061812e-05
6.2953652733442e-06
1.09917110459249e-06
1.95408492526127e-05
1.02539043989611e-05
2.66984234631866e-05
2.89382045438314e-05
3.04750872096081e-05
2.57015978845091e-05
2.41576124083184e-05
2.88684122945427e-05
2.397255813596e-05
2.85299791886631e-05
4.2072931254007e-05
1.99677136589329e-05
1.55911096233156e-05
1.33501617997542e-05
1.44488460744293e-06
3.67003900143407e-05
3.45111359263907e-05
1.86362947590443e-05
-5.77813692533514e-06
1.71371939702102e-05
3.61404219738155e-05
3.92072444020329e-05
4.68824135751581e-05
1.76166896977558e-05
3.24583836928416e-05
2.04506025609802e-05
3.56655559740941e-05
1.25568960548309e-05
2.73048295160142e-05
1.66921984002277e-05
6.82229245729077e-07
3.28213175353435e-05
3.27077044646083e-05
1.35635441757585e-05
6.51754600902586e-06
2.77177095665742e-05
2.40687834456606e-07
2.05571671139809e-05
2.67256569219729e-05
2.46260658974872e-05
3.22252713807148e-05
2.5797213049433e-05
1.912806048899e-05
3.83644900014704e-05
2.97640690383477e-05
2.89036255771243e-05
1.8785837145532e-05
6.2562319052405e-05
4.10671608520112e-05
2.28048664430947e-05
1.26487943353255e-05
3.68864500334623e-05
5.16052815100863e-05
3.90709254425476e-05
4.01254453927271e-05
3.37523370689568e-05
4.06621313792095e-05
1.68577856269572e-05
4.78359257111282e-05
2.34054757713734e-05
3.28453415754579e-05
3.73716675024564e-05
4.58302573141575e-05
1.05084549133651e-05
1.96709618971015e-05
2.17576913902497e-05
1.13113624131293e-05
1.25804873814706e-05
1.03525245935444e-05
2.21419711749816e-05
3.82028371137568e-05
6.81246735632757e-06
-3.59526629643771e-06
1.19485598115972e-05
2.90879265632326e-05
8.34467779560081e-06
1.09652917427933e-05
4.60779359770973e-06
1.97773958189112e-05
2.16941930225485e-05
5.84685748560319e-05
1.94904066434673e-05
1.50899056534662e-05
2.82183342022122e-05
2.95328633140898e-05
3.05185879416214e-05
1.01829845102511e-05
1.1405067252871e-05
-2.76220145628539e-06
2.84390401810879e-05
2.79317256176165e-05
1.63092993050006e-05
5.8651743136239e-05
3.48468858712336e-05
3.26805251930929e-05
4.08372856583361e-05
2.15748267539718e-05
2.65485634597977e-05
5.37984398874983e-05
3.37510149471561e-05
6.08101341574452e-05
2.11748152520623e-05
4.49380189074766e-05
5.17209208904389e-05
3.73702372300792e-05
2.54266356375105e-05
5.24405931918479e-05
1.91287463360303e-05
5.08047276904059e-05
2.14916516574583e-05
2.87567684958864e-05
2.25883602291969e-05
3.31723631753176e-06
1.81483601526619e-05
1.86921825845998e-05
1.5377366914193e-05
-6.19345591178391e-07
1.16735157885865e-05
2.80353700446252e-06
2.86282295261997e-05
2.11361560051718e-05
1.76635707791789e-05
5.03330757234127e-06
9.42466496188461e-06
3.70196770256867e-05
2.9482844234541e-05
2.88361523388444e-05
4.80251935513044e-05
5.28753175902275e-05
2.28030591934573e-05
2.87957851048579e-05
2.82724153221209e-05
4.60261206100198e-05
3.46526020809069e-06
2.13181377427754e-05
2.00231594311771e-05
2.07550253435595e-05
1.1475404041706e-05
4.18347504265981e-05
5.21017218405775e-05
3.42091598190638e-05
5.65566450987568e-05
4.71703713598229e-05
3.80276063249932e-05
3.19595381880196e-05
2.83499298964782e-05
4.77024506743162e-05
6.72242923992095e-05
4.06007605343649e-05
1.82895321935406e-05
-1.41100679257494e-07
3.24646309325216e-05
2.22896492194408e-05
3.89265354335569e-05
6.53372269006555e-06
1.70897389230017e-05
2.48512126981214e-05
4.06585499002039e-05
2.16050710345212e-05
5.64326863904913e-06
6.13938507913178e-06
5.30447628884823e-05
1.74373262552385e-05
2.11483385255489e-05
2.79188608927746e-06
3.20132957629504e-05
2.44985248537686e-05
3.63934343226316e-05
3.69299672343463e-05
2.67699432912734e-05
5.81946560730416e-06
3.17577810895322e-05
2.48648717989431e-05
2.97024944206296e-05
5.08291366418783e-05
-9.03066286302363e-08
3.00707632660127e-05
4.00678570381486e-05
3.70335758275795e-05
3.64517648741258e-05
4.70130539446999e-05
4.89982161014183e-05
3.82929499404014e-05
4.05653595738859e-05
1.85784774145625e-05
2.83385177370655e-06
4.93802747476146e-05
2.84762923465213e-05
2.28078332870439e-05
2.28211670419129e-05
2.88754588613313e-05
1.81876097009153e-05
2.80497882128784e-05
1.70362322545486e-05
3.6813189604158e-05
5.04207746465562e-05
2.53420408686318e-05
2.43516370985949e-05
-5.38306770480153e-06
5.23159930915798e-06
-2.31114818390962e-06
-1.44902794633399e-06
1.62802253523299e-05
8.04703825531298e-06
-9.50605962146809e-06
2.74701437578621e-05
6.84763010725264e-06
1.52573787791641e-05
1.96430452813462e-05
1.01343915598423e-05
2.30186327855667e-05
1.57426058734123e-05
2.09142936960312e-05
2.14643160803498e-05
1.91447856360132e-05
2.69643122044895e-05
3.50196543185943e-05
2.05768254762395e-05
3.361760502782e-05
2.30954102190934e-05
1.609259850141e-05
5.16670823360749e-05
4.22151942772704e-05
4.58724725849701e-06
4.22529011279736e-05
2.16688490249406e-05
3.39783070093211e-05
3.95405679063626e-05
2.92899856747375e-05
4.9003660025452e-05
4.02723427842393e-05
3.60304555929591e-05
-9.42295680291241e-06
2.44069180676566e-05
2.28837560485069e-05
1.67839443865681e-05
2.4142174131974e-05
5.39159258499223e-05
2.76206054762166e-05
2.45920327772509e-05
4.30914548954197e-05
3.43700317632112e-05
1.83686296119745e-05
3.26277528820135e-05
4.32173284899206e-06
1.07326989515179e-05
4.52011744073422e-05
2.89070472469467e-07
2.95536013500348e-05
3.94611254085546e-05
-7.21429741722224e-07
6.85535515291044e-06
8.39890168931385e-06
-1.03090309182211e-05
1.48393531079121e-05
4.69949183963114e-05
1.31691379387341e-05
3.03348293928179e-05
2.57658974941821e-05
3.76841856327883e-06
2.57635766207773e-05
3.83096457724843e-05
3.54348165959334e-05
3.545003601955e-05
3.07682645294012e-05
3.28445936523173e-05
4.9904409724351e-05
1.52792531472742e-05
3.67994430518438e-05
2.20962936341054e-05
4.22798385845772e-05
4.58607152061153e-05
4.14106854070472e-05
3.31286222998021e-05
6.64627377378132e-05
5.44730148758333e-05
3.76750163393341e-05
3.69632015095048e-05
2.72883515863099e-05
2.22902463281958e-05
1.21321213976791e-05
4.26524800903776e-05
3.40410631743633e-05
3.23268229266317e-05
1.24879363518335e-05
3.14650334556424e-05
2.55739267901881e-05
1.38838702912795e-05
7.32112123843018e-06
9.80020679675207e-06
3.30138246055269e-05
-2.19261337698674e-05
-2.85708042384068e-05
3.40135419538669e-06
6.90904896885846e-06
-1.00117542360402e-05
4.40603732864923e-06
1.45815219547226e-05
1.25636843427904e-05
1.04156938506794e-07
8.32885316599147e-06
3.41430528031919e-05
2.87744326756453e-05
5.81664542507109e-05
3.70595406579267e-05
3.34628147766107e-05
2.2874190512287e-05
4.51932023979785e-05
1.5978777120299e-06
3.61131008939988e-05
1.66969580295795e-05
5.14312523198838e-05
2.65875206932414e-06
3.90565275051588e-05
3.35216582166543e-05
3.11675599704504e-05
1.4389546197157e-05
2.12021901501497e-05
2.94639434716299e-06
3.61561024473637e-05
-1.11149970992653e-06
3.1043108900489e-06
3.12884252588673e-05
8.14503388805737e-06
1.25848845106027e-06
2.11255500255771e-05
-1.30722283140585e-05
3.63957017276984e-05
2.71077454846846e-05
3.95719033234739e-07
2.2060451037825e-05
4.02484041916073e-05
1.91815444855673e-05
4.68170771785548e-06
2.26490864637766e-05
2.52239891269416e-05
3.52866128542515e-05
3.2497986259578e-05
4.70959774480803e-05
2.91278675444765e-05
4.94054102761065e-05
8.62795790073199e-06
2.46450168459495e-05
4.65476006028229e-05
2.46369453791663e-05
3.16878439670756e-05
2.42421873385798e-05
2.93651476563473e-05
2.51312999876915e-05
1.86803765499171e-05
3.7619312181225e-05
2.05696895260294e-05
9.57722708109357e-06
3.37000615191655e-05
1.23766805762709e-05
3.0628543926509e-05
2.27778606359622e-05
9.92063747031024e-06
1.8959782625596e-05
2.63638767057226e-05
2.17969550885735e-05
1.87817294477965e-05
1.46851465166044e-06
2.28634025777123e-05
-1.40283503010646e-05
-3.18234019918313e-06
1.85469629800786e-05
1.36522051134494e-05
2.05708041308734e-05
-4.9335228004133e-06
-9.49778090886977e-06
6.45623436341426e-05
2.27457317383828e-05
3.49082944106883e-05
3.80991319793287e-05
2.90654465561232e-05
3.64593404552609e-05
3.44978017404163e-05
3.04714894507403e-05
4.5144062777842e-05
4.01694192266266e-05
4.77356838747011e-05
2.25444808995426e-05
2.4299437188558e-06
3.80464955283625e-05
3.23383337546903e-05
2.01205762147983e-05
6.35134886346659e-05
4.75944229872758e-05
9.33433381480061e-06
1.45427822196125e-05
2.68292734013865e-05
5.25265143250005e-06
5.39215490669231e-05
-9.45765877570851e-06
1.79404819828685e-05
3.77499839938875e-05
2.79831816643189e-05
6.73607140142499e-06
-4.75424372856612e-07
3.50410276954977e-06
-7.03065451782045e-06
-1.19960178113932e-05
2.52630591566202e-05
1.05325095902012e-06
-6.91640703662348e-06
1.60553257636512e-05
1.11233974988729e-05
1.41810261046145e-05
1.89989080887146e-05
2.5321103817966e-05
3.2456469107339e-05
7.04514775735862e-06
1.32133606246611e-05
2.59554049168379e-05
4.15496811430809e-05
3.72444614727083e-05
4.08818412412261e-05
3.57002636013424e-05
3.29810355642511e-05
1.62168628372226e-05
2.80921591790718e-05
6.2186937212392e-05
4.80712669411896e-05
6.42104234749425e-05
4.41166830291339e-05
2.58928340291931e-05
4.77962309525111e-05
2.52898165423431e-05
1.06995715298043e-05
4.00300092343089e-05
5.61288501192209e-05
5.2622406131248e-05
3.86043782292285e-05
1.52629897456626e-05
2.02187268298791e-05
1.20472431993199e-05
1.20179619134758e-05
2.47181484597006e-06
2.28880329888373e-05
3.28423284510659e-05
-6.34376695042046e-07
3.76968659049156e-05
1.32945322733966e-05
3.65466382960262e-06
-3.61964167932617e-06
6.27624645877084e-06
6.00326800708764e-06
7.50536582727707e-06
1.74589596095823e-05
2.85426214957052e-05
4.22961498336799e-05
2.16209542577249e-05
8.22959727873812e-06
5.14598694856592e-06
1.16160075062747e-05
2.16803408464261e-05
4.07415979201003e-05
3.59548084171995e-05
1.83402955917175e-05
2.46759616928149e-05
-1.05149296318037e-05
7.40930042996675e-06
1.64202663847726e-05
5.40206623022752e-05
4.02179008539825e-05
5.52767709792139e-05
5.61147361409138e-05
4.17851671907083e-05
4.53367724091715e-05
5.03357385668996e-05
3.33164592486932e-05
1.83049969561935e-05
2.80067336337633e-05
2.83930123352451e-05
4.02232100388556e-05
4.09478019539148e-05
2.18294739414124e-05
1.31236893296401e-05
6.4541061649501e-06
1.95347331277644e-05
4.3005682201188e-05
2.52646400955922e-05
3.10721308304178e-05
3.2970316618608e-05
2.41287995073219e-05
3.46459639799813e-05
5.11280818707547e-06
7.62585642472807e-06
2.25776661661342e-05
1.34024811393097e-05
2.3635353380986e-05
1.76528679436725e-05
2.59555432316708e-05
2.25939311064287e-05
2.09241465802422e-05
-6.3061607030887e-06
1.4336715470316e-05
5.94254989684669e-05
1.51452606098341e-05
5.29802218155558e-05
3.74649394830153e-05
1.60141997130764e-05
3.25700552372675e-05
3.58307756922005e-06
3.7269439870749e-05
2.76349811512883e-05
3.52254755258823e-05
5.13846629923635e-05
3.48436793980001e-05
3.09672811266966e-05
3.70187527733264e-05
5.34411801564951e-05
2.73528596999899e-05
7.58285298849855e-05
4.60531723651546e-05
3.98439789186637e-05
2.66144590823857e-05
3.83745320934985e-05
6.18921191049419e-05
4.26056130914005e-05
1.69399988424771e-05
3.11560903791638e-05
4.2068038065352e-05
2.56404224693955e-05
2.23496079986956e-05
3.96597136397219e-05
2.59909085509725e-05
2.38553085834431e-05
1.45298795791904e-07
2.4848983837562e-05
4.41611956449595e-05
2.1379871480713e-06
-5.0005576393571e-06
9.50801935618167e-06
4.13032287905913e-06
3.87314882650714e-05
2.82598750657884e-05
2.84281960050697e-05
9.85353631628178e-06
-5.11696188592542e-06
9.00508318110786e-06
-1.26506494410713e-06
2.89191363036098e-05
3.33774354086145e-05
3.19258674675882e-05
4.79485503719401e-06
2.76590454052218e-05
1.41163000356245e-05
6.46892434718815e-05
4.04763793304633e-05
2.85771446759825e-05
1.84291069399288e-05
2.52927208148881e-05
3.39240064300006e-05
4.04765454828529e-05
-7.02191627919842e-07
4.3009285404255e-05
5.10927981692114e-05
3.72407734192316e-05
3.12410627479896e-05
5.26497468746956e-05
3.08085294185489e-05
3.30069221754406e-05
3.59014345804778e-05
1.05704600399824e-05
6.98622042750054e-06
5.43816548989936e-05
3.60864142933809e-06
2.27087114262735e-05
4.1187631259807e-05
3.99362491306751e-05
3.7795591407211e-05
2.49362171367177e-06
2.86295396018026e-05
2.72383265060543e-05
2.68809536367812e-05
2.14402851700637e-05
1.46205873757094e-05
3.72267954776342e-05
2.93799430403916e-05
2.95077489251132e-05
4.93911177187386e-05
9.08856379831265e-06
3.65286614862245e-05
1.4126895167813e-05
3.92540603854196e-05
2.28557478393214e-05
2.59831397746101e-05
3.45001451890347e-05
3.16093040216242e-05
5.54022306052887e-06
2.99330677457971e-05
3.9648132151397e-05
3.66407893910717e-05
3.86723880152119e-05
1.96473296795083e-05
1.94444106744509e-05
8.63576134704546e-06
4.6505755581374e-05
2.71646219515461e-05
3.54686290182505e-05
4.07651443479625e-05
1.73761124426237e-05
5.27129544524048e-05
-1.49644349905693e-05
1.17762899444197e-05
1.77421525345591e-05
2.25733753794282e-05
2.01749243687464e-06
1.12555043314717e-07
4.54847859520768e-06
1.65943212361687e-05
3.38084127009096e-05
-4.79020516761571e-06
1.31383098230508e-05
1.00059954653457e-05
2.69098790559739e-05
-3.40396948404179e-05
1.21855538390465e-05
2.62563132222577e-05
4.58812292729212e-05
3.87348919602249e-05
3.27661724573709e-05
5.30965892005188e-05
3.16617530806994e-05
3.58033703687084e-05
3.33574535927888e-05
1.19109361738114e-05
2.37681176775809e-05
3.83577225413104e-05
2.37821033240055e-05
2.94403335418705e-05
2.50870888510064e-05
2.84931607368938e-05
2.47791825470348e-05
6.0245647427349e-05
1.47579446419791e-05
1.33224265662822e-05
2.41798830924708e-05
2.97951481245462e-05
4.85796757584371e-05
5.70672194962864e-06
1.11043028489594e-05
3.65014040836845e-05
4.3963925623855e-05
2.39358733730086e-05
2.21392923401156e-05
1.92183435187301e-06
1.30238485855452e-05
4.34362825827844e-06
-2.73600439816559e-06
2.98228940120946e-05
1.36913391414409e-05
-2.86688635963389e-05
-8.00133802788733e-06
1.25849445676868e-05
2.24949393745362e-05
3.1376857990078e-05
4.25107661492002e-05
1.26679813885063e-05
3.36829942813919e-05
3.0169549709311e-05
3.20265804524218e-05
3.12747664489911e-06
3.74386246520657e-05
7.77204970975819e-06
2.16745222301205e-05
4.46103511830014e-05
1.87609441452934e-05
4.67108931608932e-05
3.63268170794901e-05
4.84708080017696e-05
2.63042248931499e-05
4.99392382691877e-05
3.39978654863737e-05
2.13629869772168e-05
4.56000891030442e-05
4.71743655432655e-05
4.05201590055447e-05
3.70655442559512e-05
3.5792631744112e-05
3.70160684412002e-05
4.11633456914015e-05
2.75172261052732e-05
3.28038077822906e-05
2.43092621291211e-05
4.70482248555552e-05
4.57023743424693e-05
3.52327758672095e-05
2.59777970827503e-05
2.79345672490863e-05
2.47584218012509e-05
4.93752942114925e-05
1.64555803127018e-05
1.61930192118715e-05
2.99453226867481e-05
1.91403894439598e-05
4.7830208885533e-05
-1.09473418224239e-05
2.77776161426812e-05
2.63278503336342e-05
1.28610310572184e-05
4.40854733459118e-05
2.71134096484974e-05
6.41048040794619e-06
1.76756637376774e-05
1.43195754549553e-05
3.53096248912013e-05
2.67389528848764e-05
7.81859820769464e-06
-3.41705902110171e-06
3.13518616271058e-05
4.8006250269721e-06
9.83573401807837e-06
4.46101205130375e-05
2.24085674253063e-05
1.78415338355365e-06
1.62346875444433e-05
1.44106434293474e-05
1.27782192600617e-05
1.57946593321071e-05
1.22213725130639e-05
4.74158459485369e-06
3.78649309865358e-05
3.2991384068152e-05
1.99553508267721e-05
3.98698602440204e-05
4.55889222380744e-05
1.96014178426495e-05
3.31035449902775e-06
3.80595636573157e-05
2.32213627948129e-05
3.3704640333297e-06
1.73388443778147e-05
3.08809588879566e-05
1.83254807063994e-05
5.29501311715349e-05
2.45858361989876e-05
1.49155420921466e-05
5.63556712162564e-05
3.90275472749038e-05
2.43294059546441e-05
2.1760936309953e-05
9.20892844488686e-06
1.7056274471032e-05
1.99122598020547e-05
1.33932358660871e-05
2.65787150360116e-05
1.77987809838464e-05
2.3269364212404e-05
2.95666507771235e-05
1.17857648791119e-05
1.74804701811863e-05
1.6324056139981e-05
1.29312196061038e-05
-8.80187698359918e-06
-1.09819611503789e-05
5.2816329884114e-05
2.82862275293823e-06
5.04095098406354e-05
3.14491109614877e-05
3.76213973959555e-05
2.02283962726377e-05
3.43435145216841e-05
1.6190859590488e-05
2.15657140642339e-05
-6.93511481912984e-06
3.14763163294998e-05
1.18660585487474e-05
3.45482596832926e-05
3.30265857782918e-05
2.94904403179833e-05
3.98040438989182e-05
2.37450488060551e-05
1.41489377546702e-05
2.82478037352451e-05
1.99413721357954e-05
1.30705612024204e-05
1.94812674870799e-05
3.79618137859552e-05
1.91891201606783e-05
1.41926520602124e-05
1.21948794742822e-05
7.8699996585133e-06
2.39556489242057e-05
2.38406286249462e-05
2.50918293949229e-05
1.41774343809613e-05
2.92129003660681e-05
3.35336741537973e-05
1.25023857784729e-05
3.69107953843089e-05
2.67549265274435e-05
1.00466551462227e-05
4.34492538267006e-05
1.22434204004754e-05
-4.1122642921294e-06
2.25490722674695e-05
3.79937346476049e-05
1.14162147184405e-05
2.77316465686591e-05
2.19125485624983e-05
2.9629699127584e-05
-1.89566367183814e-06
3.84678731623156e-05
1.54595509293806e-05
-1.37456561792178e-05
9.96901460971218e-06
4.45522598432949e-05
1.96135892693619e-05
4.867923087218e-05
1.62489994959016e-05
2.93381399921065e-05
5.59073162130508e-05
4.05366262878101e-05
1.41178707921607e-05
1.50949171219659e-05
3.04773885550767e-05
2.03253485457563e-05
2.75272148870566e-05
-1.12258995024366e-05
4.56119160998423e-05
3.24652032716492e-05
2.87574283132864e-05
3.75375202861154e-05
2.00818108589541e-05
1.76248816133606e-05
3.26335002581549e-05
1.49131713833761e-05
3.87587702131925e-05
4.70254761870544e-05
2.25858248204099e-05
4.63190398070125e-05
2.6127021060068e-05
1.3871271832872e-05
2.49205241146791e-05
3.23511650911312e-05
4.96121780063424e-05
3.12192064062842e-05
2.33294825412533e-05
7.9466594442511e-06
2.62838964764571e-05
1.51419392460292e-05
2.24751136562068e-05
3.95296878488279e-05
3.23671318041599e-05
8.85823319628139e-06
1.97084086113608e-05
3.52801921530047e-05
1.21358863120916e-05
2.32645797344813e-05
1.05220508593317e-05
2.83383807835338e-05
-1.29783177837331e-05
2.74237765858821e-05
1.49393082660533e-05
3.43232199791193e-05
3.25243067098033e-05
3.56919325780483e-05
4.37920346803639e-05
3.82531487993925e-05
1.72559983728417e-05
6.54977085116905e-05
2.73695748273372e-05
2.83271320371715e-05
3.02030619149225e-05
2.11394785914461e-05
4.24432018898066e-05
2.62657286234665e-05
2.828426531812e-05
2.25079138395522e-07
1.17599656498843e-05
2.32451075759149e-05
-1.44836654811663e-06
1.07715972409225e-06
1.4277109677409e-05
2.22510876877137e-05
1.25199554022975e-05
1.2551637828484e-05
4.05552135190983e-05
1.25628868319327e-06
1.04072504553626e-05
1.68652181712479e-05
8.90638475074396e-06
1.41459323961981e-05
3.28470138533145e-05
3.77423543378443e-05
4.86915039293409e-05
1.75400964883789e-05
1.55243519780839e-05
1.7779460471288e-05
2.2188570297535e-05
3.24123308975559e-05
3.03852899842672e-05
3.74621586984537e-05
3.43695829379494e-05
3.10121669163687e-05
5.74648204499647e-05
1.94254474520764e-05
4.23167611261063e-05
2.23217923148323e-05
4.15940274195583e-05
1.61082530688129e-07
1.40530492268053e-05
3.50079563266217e-05
3.73181339006238e-05
4.02044396865898e-05
3.91436936585095e-05
3.52962298764197e-05
2.35023626452723e-05
3.00686949371781e-05
1.30297822086442e-05
1.7893563072402e-05
1.11416875582756e-05
2.55189926122536e-05
4.67778984428898e-05
2.56279035707935e-06
9.67877129007435e-06
1.7898515690053e-05
3.31426613494466e-05
3.31423702309597e-05
5.69914857207524e-05
2.95661566419979e-05
2.87853289639435e-05
1.28973036351328e-05
2.55586859828163e-05
-2.36998410123897e-06
2.74132306689336e-05
1.60087816533632e-05
1.39169964694385e-05
3.62565221870721e-05
4.46118578085491e-05
1.69692554655063e-05
3.83210236013671e-05
2.13017658313932e-05
2.62681837631663e-05
1.1177163206933e-05
3.13240118033675e-05
1.44738311206499e-05
2.62963364605385e-05
4.52834144700181e-05
1.00580568776921e-05
3.64039382167678e-05
2.4632562225243e-05
3.09008133848568e-05
2.70734906966616e-05
2.00995584415245e-05
3.91445165988426e-05
-5.19446548943706e-06
4.09021782521681e-05
9.14104542313368e-06
3.23608238959625e-05
3.70957832853423e-05
2.15260492640632e-05
4.06048985994967e-06
2.32497181742672e-05
4.61969869147068e-05
5.96198372578607e-06
1.31830500473704e-05
2.96213466871002e-05
3.17600224595326e-05
6.87091188364166e-06
3.35317199890881e-05
-1.32867522566687e-06
4.53635738982744e-05
2.58950148000785e-05
4.05332306482457e-05
4.0416572505523e-05
3.44694683030372e-05
3.6392366663442e-05
3.7312898148478e-05
3.50493704515978e-05
6.66481189416021e-05
3.48278214331383e-05
2.08863632820142e-05
4.04773183798381e-05
2.96688603997097e-05
2.27995617403538e-05
2.92282154234972e-05
2.61820987474154e-05
1.1479806554459e-05
1.92506095190089e-05
3.39197733001061e-05
1.7027445293323e-06
2.63740836286137e-05
3.59643075065076e-05
3.92592666928056e-06
1.56422569558116e-05
1.3227993512257e-05
5.94460675116344e-06
1.36465148743041e-05
4.35688742060469e-05
3.20860133660179e-05
2.69042826980238e-05
3.53211882261198e-05
2.18798165654997e-05
1.91757166151504e-05
1.55066914570289e-05
6.62571776664067e-06
1.82671998496039e-05
2.94243197893762e-05
2.55846951379702e-05
2.36736859768564e-05
2.11013753961538e-05
1.89938037033987e-05
3.41976302073414e-05
4.53264120257584e-05
2.53779944405168e-05
5.58140768301677e-05
6.01171574178169e-05
6.96609206676223e-05
5.29555148825072e-05
4.55920965340354e-05
5.11891376707394e-05
4.98605833276322e-05
2.6667860876808e-05
2.53045187953323e-05
8.29210314009338e-06
2.88736185790021e-05
9.72033452252226e-06
4.14153956446384e-05
4.00421140380536e-05
3.48832481242756e-05
1.74436286834824e-05
-9.92361292317075e-08
1.12865042018784e-05
2.1504713778817e-05
4.29627033636833e-05
2.29753933655415e-05
2.07764207561956e-05
-3.31382791119428e-06
5.30567204566994e-07
-1.52216585543866e-06
-2.26631251428462e-06
4.30777134306196e-05
1.66819480072456e-05
2.77952427228573e-05
1.80255727792327e-05
1.16656823566891e-05
4.06444037252578e-05
4.31491816992464e-06
4.70288258807405e-05
1.81665223746712e-05
2.18513685276144e-05
2.13226370459575e-05
2.7988163750888e-05
4.56721666783143e-05
5.54548126977822e-05
5.04948645145085e-05
2.69050182201799e-05
7.42629180712238e-05
4.51757166614923e-05
4.88199619736077e-05
2.68369154952704e-05
5.65669525911565e-05
3.52329083169341e-05
2.79117364995556e-05
3.12496222835657e-05
5.35516894170607e-05
6.34471023549446e-05
3.0429464159938e-05
3.06954057375766e-05
2.01855017886125e-05
9.82331942934486e-06
3.97191889946673e-05
2.3457638627829e-05
2.96240569452998e-05
9.42953454234644e-06
1.24802380622977e-05
4.10037251393874e-05
1.33900095101154e-05
2.15835157646412e-05
1.20246947890124e-05
1.86613895133993e-05
3.33742840574269e-05
6.20526096624844e-06
1.99926839511981e-05
1.79437730577721e-05
3.88371525774008e-05
1.70474572919923e-05
1.31238333556517e-05
2.44908343190243e-05
-1.09383034256604e-05
2.36520520919846e-05
3.58164801886895e-05
1.71624556737755e-05
3.05331177404336e-05
1.90935002024241e-05
2.19057705102284e-05
5.26699306031667e-05
5.03809981004014e-05
2.90439496342334e-05
3.76647570066067e-05
3.43465798286957e-05
2.43436418211312e-05
8.65375113036315e-06
3.45010475147013e-05
2.48153967666997e-05
3.42546803633239e-05
2.28891441823861e-05
6.03810456712048e-05
4.64985905853557e-05
1.50439888486301e-05
3.16981161179238e-05
1.16736116323163e-05
3.07366351219408e-05
-1.63649220463695e-06
2.75165580740968e-05
2.85833213027317e-05
3.29481036751196e-05
2.04748490154825e-06
2.96651349833559e-05
1.57824163301249e-05
2.00850105073865e-05
1.52789564035807e-05
1.19225268578037e-05
2.30141134301945e-05
3.28636127773676e-05
-1.5240915743497e-07
2.77002509052205e-05
3.41048277480229e-05
5.64760840787138e-06
-2.76772699805428e-05
2.35111495463202e-05
7.04998277423757e-06
1.58181615918766e-05
1.0365954758103e-05
1.93803613345156e-05
4.62180356783751e-06
2.76727971729467e-05
9.08445672880165e-06
3.41543625080548e-05
2.15965127863508e-05
2.02257739446959e-05
3.51698907134992e-05
2.45216576914547e-05
2.80581612181091e-05
3.61954150141499e-05
5.56098977981658e-06
3.26390062970501e-05
3.64639771076456e-05
1.46043175868874e-05
4.03155944173124e-05
2.82162454017536e-05
5.75824587091048e-05
4.15532587769464e-05
4.86504544021922e-05
3.01900143112282e-05
3.01550492771783e-05
4.57437977038439e-05
1.87637648869251e-05
3.47196984232489e-05
4.20056841086309e-05
1.24054494206658e-05
3.62244068756519e-05
3.66929504718668e-05
2.21070289270675e-05
3.8634850710817e-05
2.16441426930677e-05
2.31407825410053e-05
2.75436292146936e-05
2.70849257578442e-05
1.03683716635192e-05
3.12843286156732e-05
2.41396014446272e-05
5.74937531270934e-06
2.11301668931655e-05
1.09872703619457e-05
-6.88590469679456e-06
2.51848053234251e-05
4.5257546414597e-05
8.51287630664697e-06
2.71243183001537e-06
1.6922415495093e-05
2.94630751113371e-05
3.86061383004196e-05
2.48763997956325e-05
3.7219122931254e-06
2.42607396687112e-05
3.3168573847836e-05
4.43728909942182e-05
3.27097635383737e-05
-1.93338148286835e-06
4.07372944122479e-05
4.54985501864227e-05
2.16532834717587e-05
3.706501440154e-05
1.60941475182689e-05
1.57398176422334e-05
2.81075314383798e-05
3.81771022583622e-05
4.15475500950096e-05
4.27330385988595e-05
1.37317460918086e-05
-4.09328773544017e-06
2.25841176233218e-05
3.02287076097031e-05
3.45622601215246e-05
3.3396984100024e-05
1.85297851853107e-05
2.99688235678743e-05
3.5503863623046e-05
2.57892725328153e-05
4.20536243850457e-05
1.23200955065757e-05
3.19081801349572e-05
1.81756179413093e-05
8.94841146541188e-06
2.56857938644791e-05
2.92996431410418e-05
-1.38179101456307e-05
3.20746692471231e-05
2.5818130422697e-05
1.04861566319704e-05
3.76887440016803e-05
1.49273176391259e-05
1.99112436495507e-05
2.04196081050316e-05
1.66859617836579e-05
4.20153717396776e-05
3.6969599896605e-05
4.07672075870018e-05
2.5677052397279e-05
3.72520096074507e-05
2.55054477019433e-05
3.23437356160979e-06
1.13107989285976e-05
1.50078590973504e-05
5.57626964024348e-05
6.88843639152476e-06
1.87224949938222e-05
4.63135331595795e-05
2.47873549271147e-05
5.62561870322612e-05
5.27664788517162e-05
5.75306371485821e-05
6.50563442113855e-05
5.37976776663382e-05
1.68546016415608e-05
1.50606885148328e-05
2.69810490693426e-05
-8.7348812171063e-07
1.05416907131552e-05
3.96782289875937e-06
7.17412482666116e-06
-9.95762080090182e-06
1.28256559021741e-05
1.21136802327599e-06
1.44425427912541e-05
1.86708622718647e-05
-1.3322154808496e-06
9.67275978075939e-06
1.21308695289826e-05
4.89024994364429e-06
2.24872156803728e-05
1.15461127050808e-05
2.61142529920868e-05
6.66531136206722e-07
9.55311282378577e-06
3.91292183200317e-05
7.89968340331578e-06
3.029505005782e-05
4.62821491777188e-05
7.11418364402706e-05
6.09853045971539e-05
1.87756889850846e-05
3.65365326944628e-05
3.41375356229163e-05
4.39954969079936e-05
4.24550760998938e-05
5.04997559035225e-05
3.3652534814458e-05
2.7332851472964e-05
9.00964028712825e-06
5.26680972855218e-05
2.17138345382389e-05
1.65137059169678e-05
4.92828187055552e-05
2.22340134810156e-05
1.50155680413591e-06
2.73830073058004e-05
1.98125283589369e-05
2.8820259924983e-05
2.82664151737221e-05
-1.66332958825077e-08
1.45266797164531e-05
4.26198175145678e-05
1.38870104782908e-05
4.2001961797207e-06
3.44727180742848e-05
2.30010772960443e-05
6.28746547538798e-06
4.16292038651535e-05
1.1127100758728e-05
2.03719850734568e-05
1.88958926211793e-05
3.17369284675146e-05
1.96388095655603e-05
5.84704247008952e-05
9.82933437670725e-06
2.73639011162665e-05
2.58754848642046e-05
3.7615514509146e-05
4.8668936770008e-05
3.9113663518007e-05
3.28688732053744e-05
4.70273250569176e-06
5.70798408624442e-05
1.33857918663426e-05
8.322751953471e-06
3.05348693999379e-05
-2.54979918704463e-07
4.5864010915365e-05
2.76043294398352e-05
3.61500928352341e-05
2.70758460468692e-05
1.40914204907732e-05
7.04513843272831e-06
1.82581316467485e-05
2.58234413976311e-05
-1.62616216382697e-05
6.04263292848622e-07
4.4406094634083e-06
2.43524698767738e-05
3.37230438334248e-05
-5.31770743955899e-06
4.50276811934161e-05
2.13543792193658e-05
1.13753179376879e-05
1.35276920864119e-05
4.09401122757095e-05
2.15409864847654e-05
2.82817934805127e-05
4.76828786058821e-05
4.24074789723354e-05
2.53237459543667e-05
1.43702149722239e-05
3.14195781695908e-05
2.37647463602305e-05
3.07584811606238e-05
3.08479706013972e-05
5.87048043413929e-05
5.65044709691155e-05
4.27855011091337e-05
7.45041791914475e-05
4.47961367583554e-05
5.23996624940212e-05
3.65494907881019e-05
4.3416757903569e-05
5.37891337244548e-05
4.62096958229636e-05
5.81487267531692e-06
1.78588485961112e-05
3.30997530430524e-05
7.77084790872629e-06
2.3967245935723e-05
4.09183224608291e-05
1.56286392574203e-05
-5.89018385426785e-06
1.1900711391065e-05
1.16968785175525e-05
-7.6320855287328e-06
1.63141585503099e-05
2.32123585498838e-05
2.24804990293815e-05
1.25664001460683e-05
-2.60802267315494e-05
7.72933838674091e-06
4.17034324184104e-06
-7.44795470266072e-06
8.87763887098246e-06
1.57528305026238e-05
2.79034505888751e-05
1.04388352952801e-05
3.95688783099009e-05
1.99294365275022e-05
3.18904916418427e-06
3.7349876489128e-05
2.48675639412892e-05
5.10709158781864e-05
2.74900964306227e-05
3.89911841504809e-05
2.97956283575264e-05
4.82081837353679e-05
2.91148111854913e-05
3.70052017423998e-05
4.02125825232725e-05
5.98439461063719e-05
2.45512283734085e-05
4.51168156886529e-05
3.14847548191748e-05
3.41935991457037e-05
4.5149891599389e-05
2.37445193883882e-05
4.91056735473421e-05
1.9943739066338e-05
3.06922309084029e-05
2.98103335436338e-05
2.89519860998732e-05
3.83081343624629e-05
1.71488600999277e-05
3.39379975280296e-05
1.82614899358242e-05
3.13072275417095e-05
1.1143996387119e-05
1.42245431230768e-05
1.3701511052072e-05
1.99594620339743e-05
3.92139540773267e-05
4.06837133303609e-05
1.52323856951341e-05
2.7082793680248e-05
5.19285243838215e-06
2.97132007275904e-05
1.8045657670164e-05
1.09541675590573e-05
4.16522185161331e-05
2.56404219402277e-05
4.24741352477261e-05
1.30871398621904e-05
4.04750185572239e-05
2.36242101424826e-05
2.91604819240732e-05
2.14441250523446e-05
1.80673435595096e-05
5.7122351988967e-06
2.56324754514125e-05
2.51906850862267e-05
3.20721074000759e-05
4.29854181139867e-05
3.22561405304562e-05
2.55363354023854e-05
2.45696044770879e-05
1.30391659883034e-05
4.37315951423871e-05
2.96378017701699e-05
3.732370806486e-05
8.6287228831777e-06
3.308369759231e-05
2.44101470961299e-05
2.29460234386275e-05
3.45907342363967e-05
3.15892165039006e-05
1.23728785577637e-05
2.86522308948298e-05
5.5195770129877e-05
3.41189904863651e-05
3.46694684286151e-05
3.0370660895202e-05
2.45261134081786e-05
2.51459985070943e-05
1.37810344812177e-05
-2.47956044878501e-06
2.54158164945946e-05
2.21749694913402e-05
2.16312876147584e-05
3.2396675261403e-05
2.77557693139008e-05
1.30883151144026e-05
3.72071617063811e-05
1.11033604031278e-05
2.37729158333055e-05
3.81748505536917e-05
1.69583683258823e-05
1.24037593018006e-05
5.10102313104134e-05
1.78342671850187e-05
1.66762978205121e-05
3.64410877778986e-05
1.58212030268352e-05
1.24370610461951e-05
2.90043751431225e-05
4.31344881734308e-05
-5.8735654967738e-06
7.03005457280391e-06
2.84018508265598e-05
1.34487860127167e-05
1.74546099491434e-05
8.0989654015001e-07
4.31416143535058e-05
1.58530074896125e-05
1.555247158215e-05
1.37700348354856e-05
3.20906674512465e-05
-2.5555251296064e-06
4.43519989995812e-05
3.1316552023256e-05
2.27811052246455e-05
4.61194562061509e-06
7.6545288856297e-05
4.42125730551398e-05
5.22907131848075e-05
4.47133396595261e-05
1.29488069790375e-05
5.87280582521299e-05
1.52978627306539e-05
5.56053874471208e-06
1.48997299520669e-05
9.27286952124775e-06
3.32302684624727e-05
4.83920610017483e-05
1.64385685608454e-05
5.20443169788179e-05
4.55064175070155e-05
3.3164781222783e-05
3.09240239803135e-05
1.66795667222371e-05
3.00287612020701e-05
1.01144985989349e-05
1.856171961939e-05
3.09770373527923e-05
1.68336967986233e-05
2.33601210898768e-05
-1.53653913437004e-06
1.8787214686774e-05
1.94104999082291e-05
-8.81747626265483e-06
4.18931136169457e-05
1.35937362248224e-05
1.85565419967588e-05
4.49919050682624e-05
2.4589789778728e-05
3.21093573351523e-05
4.25485865629398e-05
3.5351973030694e-05
1.30168463580967e-05
9.3898893494394e-06
1.10050732240807e-05
3.9128054879659e-06
-3.81073001200048e-06
2.86815404556569e-05
4.69532874767849e-05
2.89330313724827e-05
1.87764687350384e-05
1.36301505598045e-05
-2.42455740860587e-06
2.14444316420836e-05
1.63241197753662e-05
2.05017279854395e-05
4.06193427874048e-05
2.55435285311181e-05
4.08721618742771e-05
1.62280572280526e-05
4.56691470256844e-05
4.52766043156539e-05
4.10594365675027e-05
2.42398466718932e-06
3.25361885878321e-05
1.20589664447809e-05
5.47358544744324e-05
1.81156981369188e-06
2.95757129926251e-05
2.15860235608267e-05
2.97555882094097e-05
1.92454465214296e-05
6.83252269343636e-06
2.7137008045362e-05
2.20806959304647e-05
2.84015864620301e-05
4.19444664438042e-05
3.16060486967075e-05
3.41985390155785e-05
2.60554662411587e-05
1.64365883511328e-05
2.48184743202539e-05
2.36699007298625e-06
-4.05242623228272e-06
2.92862451359644e-05
2.37124212068381e-05
3.69846844996852e-05
2.78882294207704e-05
2.00888551780466e-05
-1.23098630170223e-05
1.44723394413629e-05
4.5670664493965e-05
2.31709349816268e-05
4.59823609999391e-05
4.48222777795761e-05
1.01995755008266e-05
6.66022213406403e-06
2.49126743783913e-05
8.37200864213937e-06
9.84390672313222e-06
5.03054062937443e-05
-8.83745952265438e-06
9.93366852087007e-06
2.47807506344453e-05
3.37818713658334e-05
4.79802443634942e-05
5.66231108397436e-05
6.0340621888833e-05
5.32014883441123e-05
4.03936698402607e-05
3.73072033178427e-05
3.94500236658717e-05
1.34252998612181e-05
5.37122348841092e-06
4.35636224195505e-05
4.23420435296792e-05
4.038359965871e-05
2.09346101319943e-05
1.775954165393e-05
3.59531185639426e-05
3.60377792173108e-06
1.84103591013554e-05
4.53060725435399e-05
1.63776833415094e-05
4.83210989935771e-05
2.47092424094372e-06
9.17764536295042e-06
3.53086062935798e-05
2.82807882016912e-05
2.17377721327454e-05
1.69490567273179e-05
7.27777253630316e-06
3.97109158588832e-05
7.72687617411802e-06
4.2285121652623e-05
2.30886742543787e-05
7.40764750629656e-06
1.65399493034817e-05
4.86123905735639e-05
8.67190468159445e-06
1.08568714071177e-05
3.73189815841122e-05
1.33818621470686e-05
6.54180582164144e-05
2.37638096439856e-05
3.88023082611003e-05
3.19397278489402e-05
1.14581721696703e-05
2.10491945099574e-05
1.72684550782629e-05
5.21631198452907e-05
4.0568015869663e-05
1.74694680024341e-05
8.07533250298574e-06
2.74627047608332e-05
3.96078682044606e-05
3.17960617960945e-05
2.49127945435936e-05
2.43324815739519e-05
3.00363376637792e-05
3.53241621059096e-05
2.27811548942397e-07
3.92583784847084e-05
1.46928933069137e-05
3.39767759247092e-05
3.22725480659916e-05
8.8161468557925e-06
2.32024774165486e-05
4.73484359988715e-05
9.59406453725977e-06
1.1182524396767e-05
6.18858064716581e-05
5.09204612972724e-05
3.37988331888586e-05
3.14700177436002e-05
2.05144451585071e-05
3.94398420531208e-05
2.91595808775667e-05
3.58823492176063e-05
2.99266559179487e-05
3.34341781092837e-05
2.93245585516249e-05
3.49713171120928e-05
5.73632305017385e-05
5.55011599126158e-06
2.97121777902087e-05
3.67029322637946e-05
2.01046569312448e-06
2.09237920857274e-06
4.0526865193296e-05
-6.62115346146279e-06
1.26382066590317e-05
1.44563220183232e-05
-2.37063423400883e-06
3.49040394358341e-05
1.22549827721144e-05
2.8915119380898e-05
1.35520570346985e-05
6.02288851816361e-05
1.98654473850334e-05
2.94891114736097e-05
7.8892161903744e-05
6.22252153929508e-05
4.41987765247651e-05
2.54990775281641e-05
3.4864221297502e-05
5.91361386169884e-06
1.49854544071638e-05
4.52208934229361e-05
5.65499807776283e-05
3.2003905549795e-05
1.98981454901183e-05
1.80926650866712e-05
-7.38542645236292e-06
3.26729119557595e-05
3.82363546183616e-05
4.55553055843931e-06
2.99076425717605e-05
3.24327621080238e-05
4.85925600380415e-05
-4.00999364820958e-06
3.34760238733524e-05
1.34851735936669e-05
-1.37897612103541e-06
3.10665461722446e-06
2.55891725391549e-05
-3.70919635323999e-06
1.38046527831161e-05
1.97972943764216e-05
3.05221612112281e-05
1.03062084376998e-05
2.74321143027728e-05
3.54349233236841e-05
1.70493568812682e-05
3.6786266894092e-05
1.92707216732746e-05
3.20524603940446e-05
4.67014053924416e-06
1.88644299383834e-05
3.96250721913393e-05
3.6935688407716e-05
1.52757523449454e-05
4.44806445074413e-05
3.98215334404462e-05
3.63807043003187e-05
1.62794895585612e-05
2.80988348314893e-05
4.19717211296581e-05
5.38536001035891e-05
5.69227913976151e-05
-7.28833439733687e-06
3.34316516629149e-05
1.00440386735941e-05
3.7341534875753e-05
3.6860790628479e-05
3.89249438514696e-05
1.14481190895047e-06
7.75141939291782e-06
2.70878296331586e-05
3.2824380643139e-05
1.70481990572269e-05
3.01310187487975e-05
1.44162164884345e-05
1.33123973103179e-05
1.15703650960568e-05
1.06544178750682e-05
1.70137716712741e-05
1.41429759508359e-05
4.42578028599571e-05
3.61546269476778e-05
3.60425497501713e-05
5.3937816424957e-05
3.83094042433938e-05
1.01382443966261e-05
1.53914602783664e-05
3.62847034495511e-05
3.06346457100792e-05
1.94161465384193e-05
3.83295933393636e-05
2.72795423361145e-05
1.58705907946268e-05
4.35286585144672e-06
3.37244987220163e-05
4.29840116826844e-05
4.28587996197656e-05
3.84183174528925e-05
1.65832685263871e-05
9.65796341721729e-06
3.73563026515498e-05
5.37542635484583e-05
5.85312920182018e-05
1.43468043777271e-05
2.70611288183931e-05
1.17298725091604e-06
2.98806188855339e-05
4.32594362475727e-06
4.40589975921277e-05
4.22918218311097e-05
-3.95856285493653e-06
1.98840664015009e-05
-2.912878360392e-06
4.2027209872811e-05
5.46917211147992e-06
1.45835044995697e-05
3.21135677278573e-06
5.58199952425501e-07
3.29374044874175e-05
3.65766428459124e-05
2.53177465600896e-05
-1.79187444471072e-05
2.19347097293887e-05
3.89940561561145e-05
3.37757973834464e-05
2.26611125298606e-05
-3.832580656777e-06
3.64246544289035e-05
2.11499792281308e-05
1.86407342995354e-05
2.40457919214453e-05
2.15913945440449e-05
2.69378685865975e-05
2.37634412304803e-05
2.08364832187339e-05
4.14600165047356e-05
1.63246170514645e-05
3.79885373441506e-05
3.38035297807587e-05
4.33577331855321e-05
3.91733049343634e-05
2.83955187138486e-05
1.30690985377651e-05
2.35284574503677e-05
3.94372429575645e-05
2.38975748144944e-05
4.19280446030556e-05
3.0959654494797e-05
2.50169732519381e-05
3.25199179967265e-05
4.37472916288348e-05
3.63695391664845e-05
3.36591516757255e-05
1.77871031357309e-05
4.38795406250468e-05
2.19958729710169e-05
3.87423924372523e-06
2.53355775868951e-05
1.86976287231998e-05
1.52831253431509e-06
3.11906881112851e-05
2.45385090967217e-05
1.6400530611175e-05
1.20737322687371e-05
3.23160608398712e-05
5.22237112467132e-05
1.3219946725018e-05
3.5609596241407e-05
3.16757763359346e-05
2.00166357087029e-05
2.11026234823424e-05
3.21638459075391e-05
4.43995139673291e-05
4.92869271418628e-05
5.90335335379416e-06
6.90021424347071e-06
2.20050315749068e-05
1.17659469135328e-05
3.8144292372332e-05
2.84258768898669e-05
1.51747206022018e-05
1.19653782741948e-05
1.80861129617788e-06
2.6188169803344e-05
1.73825009626842e-05
2.51364259551824e-05
2.03912858944694e-05
1.79865599409306e-05
4.00133633517793e-05
1.14048503580989e-06
1.87213448628875e-05
1.49712481963504e-05
4.4134604589166e-07
3.90609272814143e-05
2.88680602588284e-05
7.68914557002878e-06
1.35599442994107e-05
8.48010811432271e-06
1.71700401187454e-05
3.86479407386336e-05
2.56977113630088e-05
2.51448804419038e-05
2.85466639810302e-05
1.21492216285235e-05
5.05175367802397e-05
3.47622869629682e-05
2.88903111517406e-05
3.10201968756449e-05
5.77784785797336e-05
-1.05446592295741e-05
1.21618569358604e-05
2.55792079830442e-05
4.63347423957416e-05
1.7067052033211e-05
8.52964328766621e-06
8.18537683876146e-06
4.26283583904396e-05
2.28801090375087e-05
4.03070382090799e-05
1.82170529073996e-05
3.19930331471491e-05
1.05004917601141e-05
-1.89371322328892e-06
2.08363053855565e-05
5.86848221521035e-05
-1.15502478855798e-05
5.28132606951616e-05
4.67183014596265e-06
-3.9161588583534e-06
1.6587345705717e-05
3.19273660338093e-05
2.73881800871483e-07
-8.81583055289491e-06
4.90567192468106e-07
1.51601299412359e-05
5.75358613986486e-05
2.64483804301978e-05
2.36465479287845e-05
1.03701064548704e-05
4.98147774875869e-05
2.13979060183992e-05
3.71679308757211e-05
2.86433581077058e-05
4.1987495090872e-05
3.18768038415843e-05
2.06638122540054e-05
1.9250578204373e-05
4.45865502308172e-05
3.78700468787446e-05
2.88685341082792e-05
1.22682039858594e-05
3.98153160234274e-05
3.88781023027591e-05
1.44196130109466e-05
3.18076361012785e-05
-3.79409267434203e-07
2.61491136535794e-05
2.63347644228434e-05
2.89775497834047e-05
3.39237017427068e-05
3.65426093403862e-05
4.00100558739052e-05
8.61999193683229e-06
3.36284577580612e-05
1.77538348641718e-05
3.59548257830445e-05
5.02803551656205e-06
4.03887184508694e-05
3.46406471491776e-05
2.79472977186024e-05
1.35400534703169e-06
7.97826496988896e-06
3.2587752721851e-05
2.73733838925832e-05
3.1563214076654e-05
1.6063445627845e-05
3.77839700179201e-05
2.50041008893502e-05
6.40560342489304e-05
1.84354863439708e-05
7.09412623593802e-06
2.06590905254152e-05
1.3398606814631e-05
4.69711586544701e-05
3.43224227229518e-05
6.20307414634455e-05
1.21324822732645e-05
2.8452809151375e-05
5.73653778163688e-05
4.00985786816942e-05
3.28143998934145e-05
3.88991858759794e-05
7.18266139527471e-05
5.06544997828097e-05
4.35953307119817e-05
3.58949118711652e-05
3.32175539464518e-05
3.2004273492178e-05
3.41989109212018e-05
2.01612990713789e-05
2.91006353537266e-05
3.16205876228154e-05
7.11612793384605e-05
5.02263164022951e-05
4.30405887498179e-05
2.72087949155275e-05
2.12026098073166e-05
4.70497129171303e-05
8.20064506231241e-06
1.93801168369351e-05
8.91266997221353e-06
-4.76425828971347e-06
5.88109702514101e-06
3.57845640437111e-05
1.65826584474058e-06
4.93768933588155e-05
2.00249850817604e-05
2.299150011462e-05
1.32742268812297e-05
3.90894082990552e-05
2.54035243441021e-05
4.45740790976087e-06
3.2198551083275e-06
3.0942563567132e-05
1.61069838729139e-05
2.51395357563061e-05
3.42250223102247e-05
2.71618906723758e-05
1.52413775867971e-05
1.39796681651448e-05
3.81751543235059e-05
5.48230842418804e-05
2.16187162075855e-05
3.00537584245422e-05
3.88806105779771e-05
5.66772351550319e-05
1.64487749737888e-05
-7.29583292648468e-07
1.10065873928027e-05
9.03905942899557e-06
3.84235603759555e-05
3.28366813612859e-05
3.43136390490215e-05
2.95352060662378e-05
3.04509074554587e-05
3.44591232476813e-05
6.05085752216118e-06
4.40451943849375e-05
4.15206879339749e-05
4.68540613436831e-05
3.99749015751368e-05
1.86375356857051e-05
2.50226785778746e-05
4.10655932945763e-05
1.72714768174817e-05
5.01232582746992e-05
-2.53845066301731e-06
2.03691485237754e-05
1.10839526244279e-05
4.1954580853061e-05
4.19584540070981e-05
1.01396198446314e-05
2.73497296531886e-05
1.23314958663615e-05
9.14761420955243e-06
1.12469687092492e-05
3.19366466052768e-05
2.24809588133851e-05
3.55837030290691e-05
4.06813922311699e-05
2.44202552610123e-05
3.69185303542268e-05
6.3188819542282e-06
1.17689694240729e-05
4.88360012180769e-05
4.56477069066661e-05
-1.34325878034845e-05
3.98220019865391e-05
1.41283990787179e-06
5.51961986441431e-05
1.44566599443153e-05
3.5085271280922e-05
1.330865902716e-05
3.57744367340041e-05
3.08582194088072e-05
2.54341789572279e-05
3.57701964503297e-05
3.33626782383963e-05
3.36685780637979e-05
1.96990154302175e-05
3.32734289298493e-05
4.69720134245465e-05
1.31247567095754e-05
2.82690503224141e-06
2.41719179546795e-05
2.06098350883537e-05
4.3303978864173e-05
3.56508472440243e-05
3.01472827217401e-05
1.75581679330116e-05
3.61052872739115e-05
1.98779492272478e-06
-8.45970515648891e-07
5.01147373714815e-05
4.48835132969402e-06
8.90585890499715e-06
8.56255342936039e-06
-1.08860597454469e-05
1.67646558876687e-05
4.87171035762993e-05
1.87646448799505e-05
4.63112691875494e-06
1.11710717237017e-05
3.38136861342895e-05
1.90313234770612e-05
1.84178562501132e-05
3.91624847314576e-05
1.39341694750146e-05
6.51369165172454e-06
2.6324687460381e-05
2.33370698333686e-06
5.79458971083833e-06
7.10994792125635e-06
6.04632290107269e-05
2.38800736009177e-05
2.02133144763644e-05
4.00983081801236e-05
5.40532907739217e-05
2.90259878378876e-05
2.36798779078479e-05
3.02854245895347e-05
3.2477486576996e-05
4.70453827490318e-05
6.23836976597494e-05
6.01720242171562e-06
1.98107787783499e-05
4.35487401568743e-05
-7.35872182586476e-06
3.86699382781465e-05
5.30588254690299e-05
2.03150946878456e-05
2.37612737494254e-05
3.68547276988833e-06
-3.29118788102146e-06
2.37441013266499e-05
2.60215821368473e-05
2.08510441619363e-06
-2.46131572362934e-06
2.88982891121389e-05
2.41564609510128e-05
3.18781298434667e-05
2.44542048278439e-05
3.16836146346454e-05
2.00043508922514e-05
1.84551426638905e-05
-4.63380056100873e-06
3.71062483665739e-05
2.18131958274319e-05
2.91984360923168e-05
9.41874530505034e-06
4.12612592204003e-05
2.51437814398423e-05
4.77585879559231e-05
4.32537916552541e-05
3.09232867841872e-05
3.02105584936524e-05
4.06889798250965e-05
4.43279593853226e-05
2.558664214749e-05
1.11548067506171e-05
3.15779951931649e-05
3.10724911066171e-05
2.55780007452867e-05
1.74882498947716e-05
1.59057655802483e-05
2.37079581787707e-05
1.15193066014157e-05
8.90478431599013e-06
2.81904899614522e-05
-1.13651163999585e-05
3.03797737942009e-05
5.13261765341007e-05
-3.03859676365575e-06
3.57003277058089e-06
-4.60396109169183e-06
4.35871503765823e-05
4.35906837329193e-06
1.52311276438953e-06
4.29424857208294e-05
4.70293929773442e-06
-2.98160618263808e-05
1.40634134985304e-05
-2.65274936412331e-06
1.96763190954839e-05
1.96016615310402e-05
2.15317336787597e-05
1.53297414380865e-05
2.77346664992566e-05
1.41874764539306e-05
1.9687401211214e-05
4.30587679052049e-05
1.35021966202387e-05
3.80651346082605e-05
2.9945375701606e-05
3.33454218462034e-05
5.46922104635555e-05
2.01042528513971e-05
1.2219129725043e-05
3.2274496852408e-05
1.33811151243719e-05
2.27295482623393e-05
1.45211316316936e-05
2.04774403527946e-05
3.80649407150533e-05
-7.92169363571239e-06
4.15274877195658e-05
2.48930684934339e-05
-1.52154165667799e-05
2.46828593914119e-05
4.53311387405981e-06
3.48985859840233e-05
2.41527562921318e-05
-2.76859914143007e-05
8.19349205736575e-06
2.75386464808471e-05
-1.12430976325242e-05
2.85226760570552e-05
-1.27043146520558e-06
-7.11017832314078e-06
1.09320874933747e-05
1.81570184867478e-05
3.21659223405592e-05
2.57380917491442e-05
-9.92886134848275e-06
3.74066313266378e-05
3.10410442369964e-05
1.34906228696572e-05
2.83890016711198e-05
1.49708312598518e-05
3.65178337341044e-05
2.20516251028097e-05
2.24285971807203e-05
2.72678390799251e-05
9.52547481215675e-06
3.90939377965623e-05
3.57058850198767e-05
3.54570279568537e-05
2.13460962813869e-05
3.99360780693862e-05
6.41537507779534e-05
4.58518599371082e-05
2.40628175981057e-05
1.04660569106204e-05
4.75222618807288e-05
-5.16687689242027e-06
2.26308370551901e-05
3.40638680274855e-05
9.67626527692581e-06
1.73471550914735e-05
4.16114425079874e-05
2.57134914912221e-05
-1.15740527367643e-05
2.85629417852618e-05
1.71044609536458e-06
2.74397292984852e-05
6.32954231291699e-06
2.1153167542284e-05
3.07594646285571e-06
1.22631587245201e-05
1.94171486912534e-05
-1.20209662126394e-06
1.48738644492288e-05
2.89805492058552e-05
8.40315088362654e-06
1.49560577998888e-05
2.2107956760521e-05
6.154358021041e-09
4.61134932216688e-05
2.28868364635364e-05
2.1925889605841e-05
2.80276967275837e-05
2.80219866845688e-05
4.84658668869774e-05
3.47091015800014e-05
3.99667406487787e-05
3.02557434916507e-05
2.81723544833561e-05
4.83916621213875e-06
3.46221976808504e-05
4.67524377246603e-05
1.44807711660698e-05
3.46089805887357e-05
3.18280182824936e-05
1.29649237614898e-05
1.57053423240283e-05
5.15465185408676e-05
2.26195419328233e-05
2.02474639843821e-05
2.56956934483459e-05
9.69216714072165e-06
2.47658185864398e-05
3.08647935412392e-05
1.48333171111554e-06
2.47427647671862e-06
2.38938835404535e-05
2.91627480648091e-05
2.97393079720616e-05
-7.21075557028432e-06
3.13882393538901e-05
1.56641431031855e-05
4.11056253432705e-05
3.11997113162055e-05
2.02231589449581e-05
3.71737058225466e-05
1.96340002424281e-05
3.36422015309369e-05
3.19671098003108e-05
1.87720163771742e-05
2.97181028513773e-05
-2.38112823644856e-08
3.38428030597404e-05
4.35228894608591e-05
-9.66890828467699e-06
3.65324951042512e-05
2.99656487152881e-05
3.18792246686955e-05
4.29455920067855e-05
3.11306521628958e-05
6.31459389167069e-07
2.16361788959772e-05
4.34677129161699e-05
6.06473934666502e-05
3.50277902416067e-05
4.32457254362996e-05
1.19498765960423e-05
4.10237185505047e-05
2.88588943117636e-05
4.90828180813573e-06
1.63458282763529e-05
4.94421699282508e-05
1.74681850057257e-05
1.99503118638242e-05
8.1525765405534e-07
6.70047682551743e-06
1.01958976194405e-05
5.6436948843864e-06
-9.45600276716798e-06
2.47839721200736e-05
1.02231123763485e-05
-1.51287373871586e-06
3.30490839675222e-05
3.22343436544112e-05
1.71701779029223e-06
5.74838768421707e-05
1.86767284423934e-05
2.48596596311686e-05
1.08075001124571e-05
3.00749490014267e-05
2.91646339310593e-05
2.34474934416061e-05
9.38434315916166e-06
3.97283505410872e-05
3.43500742256657e-05
7.46656377117288e-06
4.99814163208822e-05
2.71825004725022e-05
4.9153491205007e-05
3.04345958669586e-05
2.23938735025647e-05
5.05048001659518e-05
5.61308794654897e-06
3.70118241912308e-05
2.90346672153054e-05
2.9137340858513e-05
-9.73174084363955e-06
2.58088283299916e-05
1.34665928181662e-05
1.33494099582892e-06
2.76012591816101e-05
1.84164227299034e-05
3.906456441619e-05
3.25457528264005e-05
6.69351299938526e-06
2.10841391296107e-05
-9.23040122360247e-06
9.10958578237111e-06
-9.05106827850279e-06
2.30845788313762e-05
-4.51343739355736e-06
3.35469645656533e-06
1.49402975563616e-05
5.49858338308254e-05
2.42657638573112e-05
2.03712864459236e-05
4.169883531039e-05
4.30290914238787e-05
4.1404915704874e-05
3.41170866980505e-05
4.1138634159719e-06
2.00173108382896e-05
3.36820448757766e-05
1.30146797592069e-05
3.27219475935108e-05
4.64734608263635e-05
1.75630815121555e-05
3.56307142014724e-05
2.30257594375392e-05
1.27040306514655e-05
3.20100254613777e-05
5.19460848810448e-06
3.39176526035185e-05
3.62243197411883e-06
1.03769769856704e-05
3.364843422104e-05
2.03614223214014e-05
2.06441453386295e-05
3.75426193793501e-05
-1.69353789238171e-06
3.29275662453276e-05
2.2135719804572e-06
-2.27816302888538e-06
1.27000613785476e-05
1.81034987003997e-05
1.59961698172594e-05
1.7703186750435e-05
2.59231776264165e-05
1.47908814947937e-05
-4.20237524609831e-06
1.78082270332039e-05
2.98107068966487e-05
1.74010614920044e-05
-1.34178372879886e-05
1.56220983862743e-05
3.42829993897323e-05
4.24168422553496e-06
4.88183056174232e-05
-2.70604662033685e-07
4.5157693128963e-05
6.0716661892351e-05
3.72060712103277e-05
2.34092609473931e-05
3.61803533640745e-05
2.53451157729613e-05
4.99025320248309e-05
1.86961497358808e-05
1.27788373637176e-05
2.85457425149492e-05
3.93171988532072e-05
5.50110845854938e-05
-1.51097192774336e-05
1.64421268589397e-05
3.62853370187077e-06
3.41862796619746e-05
3.32054338428662e-05
2.56586324850008e-05
6.11678272440959e-05
6.42937140019631e-06
2.16644603356821e-05
2.4560298516205e-05
3.40516908698953e-06
1.70138987510206e-05
2.49075945206331e-05
3.44678135776075e-05
1.10352684877465e-05
-2.04393975813466e-06
2.71220519488206e-05
2.89342298064267e-06
2.47394659144795e-05
4.85513255537968e-06
2.8766570118713e-05
3.48777437952644e-05
9.99348311426497e-06
2.5781514125587e-05
2.05817649536308e-05
1.124184014123e-05
4.9773175277636e-05
1.10819036469164e-05
1.99606841636524e-05
4.20943308637109e-05
1.00331071145779e-05
4.19509078095181e-05
3.90477128561045e-05
6.38314877548376e-05
1.74851070959241e-05
4.29749086582795e-05
2.9655404256181e-05
4.30865433432268e-05
2.8935715319523e-05
5.94251280776518e-05
3.59571507690784e-05
1.29547700649855e-05
1.48518772879639e-05
2.41941572473873e-05
1.15849441084332e-05
2.78588725246909e-05
1.66324896943713e-05
3.42740492965772e-05
4.92669708621022e-05
4.21074596704267e-05
4.44750713677914e-05
2.09024124038955e-05
3.24338430886847e-05
1.34046832744994e-05
9.80306578288812e-06
3.9433621804346e-05
2.20891822044111e-05
1.29327095493126e-05
2.59639076610131e-05
2.62027667078723e-05
4.6617641438881e-05
8.7697066747954e-06
2.47868019637793e-05
2.72535740497703e-05
2.2562048413531e-05
3.38370561739829e-05
2.45613892624799e-05
4.52552892766591e-05
3.25970985093711e-05
2.77548858026602e-05
4.94120434824496e-05
5.21932727088307e-05
2.37019816659653e-05
3.05149752796378e-05
4.34347012956172e-05
2.54531405067343e-05
1.12665158500022e-05
2.5094233900412e-05
4.36180351927231e-05
4.20604593443886e-05
3.71826914131085e-05
2.30343221806854e-05
2.91133242632089e-05
1.24506770609466e-05
1.07271879142873e-05
3.65214990623138e-05
3.6936542555845e-05
3.89033989195552e-05
2.60390565285507e-05
1.1265474080167e-05
4.20962406021931e-05
3.61671233358289e-05
2.83434389887176e-05
2.50331939522935e-06
3.4135662897525e-05
1.90504999111867e-05
1.74966422197545e-05
3.27324167772622e-05
1.2724080085687e-05
4.28288655186865e-05
1.71980439253495e-05
4.66179527445986e-05
2.70209581858472e-05
1.71521814888504e-05
4.12052943656725e-05
3.36251022229543e-05
1.9848158483769e-05
4.5866665198054e-05
-1.18112378944831e-05
7.22100781519297e-05
7.1841707135338e-06
1.98748771132467e-05
2.82915930908677e-05
1.73705808889317e-05
5.94612550982028e-05
3.21210174387539e-05
4.65850735600176e-05
2.06596215173252e-05
4.79262544905402e-05
2.48121071337697e-05
3.69063580389984e-05
1.73634770027858e-05
2.53761340414546e-05
2.17396302926646e-05
1.9369405983162e-05
-7.30709065406172e-06
4.20094626932439e-05
5.74991730918555e-05
5.3138564428039e-05
2.28173424642201e-05
9.01308006973813e-06
2.73288049256979e-05
2.73602812625681e-05
4.55983635949411e-05
2.48962905836742e-05
3.5526142822991e-05
5.34966997044855e-05
7.74253730028314e-06
2.72368887821423e-05
3.23435993874135e-05
3.99089188200086e-05
1.67606215629009e-05
1.40146578274522e-05
1.1064810955184e-05
3.83020136562017e-06
1.98657431203036e-05
3.61032675460069e-05
2.72397551712766e-05
3.30884716841791e-05
2.86172732314409e-05
2.10973151357173e-05
1.64959770730577e-05
4.10499653013465e-05
1.37215522572331e-05
3.39806198140098e-05
2.57166037844853e-06
2.79331498040116e-05
1.69053077823075e-05
1.59382792139619e-05
3.24147640881292e-05
1.15060311074645e-05
7.7429717427979e-06
3.23956104215287e-05
2.25645266187369e-05
3.48021467849612e-05
2.32115478123672e-05
4.08585929076778e-05
3.40482836830573e-05
2.45584048093198e-05
5.29760027032362e-05
2.23181134445625e-05
1.746438640016e-05
3.51175250554372e-05
3.21616948688454e-06
1.57141893997889e-05
3.49378418881765e-05
1.69457800627389e-05
-1.58691593389828e-05
2.46783235258893e-05
1.55360678373079e-05
3.12322811599135e-05
2.67133355711207e-05
3.42396677478659e-05
3.32480383072742e-05
1.36875428958766e-05
2.97782071836496e-05
4.02278990295317e-05
8.61694478210947e-06
3.64614182085338e-05
3.6564958031084e-05
1.1350371384699e-05
3.58145436612978e-05
2.99807386350394e-05
1.3435543459318e-05
4.98098343433848e-05
3.06115888390009e-05
3.24857182844327e-05
5.21677971523622e-05
2.51788514437208e-05
6.07999724507144e-05
5.33032122596201e-05
4.11551739014812e-05
3.47066161428542e-05
3.59726845232428e-05
5.13080417055052e-05
3.69867270555805e-05
2.48424741426074e-05
2.78768013737579e-05
3.1988317458263e-05
3.75911961033482e-06
3.78106773437384e-06
3.13782141335905e-05
2.41531177667702e-05
7.2388823407695e-06
9.22883431590422e-06
3.94563453353595e-06
8.37696503484341e-06
2.34143140654358e-05
2.09403762315726e-05
3.94926628938873e-07
-6.58993107786502e-06
1.56718560483497e-05
9.70566975066994e-06
1.22013755842589e-05
2.13040243090326e-05
2.84755444451784e-05
2.05491099540405e-06
4.34015979856198e-06
1.72312287280555e-05
2.95158492845555e-06
3.20311860824534e-05
3.09190243226534e-05
3.48418123788831e-05
3.05911669348265e-05
2.85079991980162e-05
2.19448730242864e-05
1.48636036201215e-05
3.66366736210839e-05
4.48608385603652e-05
2.14966971365612e-05
4.01959722498947e-05
4.64378360567501e-05
2.78526933717597e-05
4.47297437674856e-05
2.98720141533185e-05
1.50500810539761e-05
1.46284630306653e-05
4.87413688566455e-06
5.85443619152975e-06
2.85099512567269e-05
3.71791120433207e-05
6.86751505639089e-06
1.08534876366193e-05
-1.28907835494014e-06
-4.3976406424589e-06
4.13590712182211e-05
7.08829891031376e-06
3.27863906829408e-05
2.26704186244726e-05
2.30659278290244e-05
3.89329973276912e-05
2.43348597921662e-05
2.78618445918435e-05
-1.66557652248386e-06
-1.06439503061575e-05
2.64080856626894e-05
2.33180999844707e-05
7.19806139831137e-06
1.78930997308746e-05
3.05945957472732e-05
2.54103908267911e-05
3.22353055771889e-05
3.72892385542894e-05
2.40943305547096e-05
2.3516342162682e-05
3.09911109178512e-05
1.76298276476612e-05
2.61246653762265e-05
2.32037291738939e-05
1.69618746570044e-05
3.30453531931591e-05
3.22549150058649e-05
4.92541672887482e-05
4.82235299553195e-05
1.19071992750368e-05
2.8527896916734e-05
2.15659738435923e-05
3.11992189263823e-05
1.10581574214894e-05
1.08695298229826e-05
2.15117905783087e-05
1.99501805571099e-05
6.94326155456159e-06
2.64086753479565e-05
5.64271632636783e-06
1.37378884774715e-05
2.9284713895297e-06
8.93286938622036e-06
2.82781778102301e-05
-1.75044832715074e-06
3.11324528291589e-06
-5.20723069059453e-06
2.89352562997288e-05
3.68363432910357e-06
2.47078284461723e-05
2.24319962433689e-05
1.24199774817612e-05
1.17456072046699e-05
3.81287881705432e-05
2.6502095550159e-05
1.25428245130065e-05
1.05862678335249e-05
2.81419192908071e-05
1.28579001144243e-05
1.96110160857083e-05
3.95500795283065e-05
4.25100077048886e-05
3.50922833301848e-05
1.62836205601026e-05
2.12338296288162e-05
5.15347815214328e-05
2.14750798041881e-05
1.84195804128086e-05
-2.64880612054341e-06
4.48359174433068e-06
7.12201825423373e-06
3.32399571402133e-05
1.49581358968702e-05
2.78630845177163e-05
2.56085598280326e-05
4.14943016489918e-05
1.3901385493728e-05
3.24905556167531e-05
-1.07282658307892e-05
2.59657922943887e-05
6.14600239903053e-06
1.21253383300516e-05
4.8830864745113e-05
1.96344904424764e-05
2.00900415965318e-05
1.2616702134273e-05
3.94250489598369e-05
5.53414451718458e-05
2.24109981944294e-05
1.94904413545608e-05
1.20371590401432e-05
4.34960543070484e-05
7.9172513356602e-06
3.44604870467791e-06
1.45247836737755e-05
9.93038417088404e-06
3.02127704293451e-05
1.58860526336502e-05
3.23338659429185e-05
1.60721432914411e-05
2.52521008074871e-05
1.53000060254795e-05
3.05285858660999e-05
4.7207113611221e-06
2.7014076239508e-05
8.64983041841703e-06
4.60380219336965e-05
1.90540599456019e-05
1.70579622255301e-05
1.13803014107144e-05
4.41728014798131e-05
8.89266975849195e-06
8.87743413500117e-06
5.25705377583451e-05
3.8243106563242e-05
2.54045532161826e-05
3.19701082964985e-05
3.77261052170193e-05
-1.84196477846298e-05
2.68468556210251e-05
3.51153462291807e-05
3.55946488701679e-05
3.09863992249279e-05
3.85423689276459e-05
1.19910935267319e-05
2.51186922703484e-05
2.25022167742402e-05
2.27595845172928e-05
1.50936414918213e-05
8.13772831859863e-06
2.58404285253387e-05
3.44792323456244e-05
2.56444134422396e-05
3.18865702475271e-05
-4.61707560610863e-06
4.17985493566585e-05
2.32107652547458e-05
3.1851381305388e-05
4.4876798425254e-07
3.38349814244591e-05
2.58907652135035e-05
1.55974500552268e-05
4.722228743927e-05
5.13637221758248e-05
3.46545198313951e-05
1.75879511986617e-05
1.08950047347873e-05
4.00347689738066e-05
4.00146910858393e-05
4.73523066160268e-05
1.85962285248877e-05
2.50242051239999e-05
2.82998081840625e-05
6.56930221635423e-05
3.36772105347011e-05
4.51156184958966e-05
3.93736552302253e-05
3.42437762796457e-05
-1.07654472233299e-07
3.00303849690078e-05
4.07624797657722e-05
2.50879539324744e-05
1.98218568219747e-05
4.99438568048891e-05
3.08573776919186e-05
3.19603903583274e-05
3.1868468187392e-05
1.20638664211031e-05
2.46503902570615e-05
2.90421167602526e-05
6.64358897173195e-06
3.92940013288472e-05
-1.09433654753096e-05
8.71089192182054e-06
2.1389653443397e-05
1.40829836420594e-05
1.86945462307215e-05
1.80090535149526e-05
2.86037070870681e-05
2.7772643585872e-05
3.25090153605756e-05
1.93849959060537e-05
7.55894997120577e-06
1.58007380272357e-05
9.70365477700052e-06
5.48129353712949e-05
3.24019679795141e-05
2.74614873860719e-05
5.25049696263156e-05
4.70082903131379e-06
2.72018204296196e-05
6.05573238053556e-05
4.61693847099582e-05
5.59358143871891e-05
3.22959226748817e-05
5.1587669467872e-05
3.25821351709241e-05
2.84455579276798e-05
4.64933527036355e-06
2.34011973861716e-05
3.26227182414767e-05
2.99720497433183e-05
1.7949582283505e-05
1.87933989789921e-05
3.83792249661231e-05
1.76718460479017e-05
1.109510617049e-05
5.55494451916301e-05
2.45912175264649e-05
1.84480969951818e-05
2.92554985074522e-05
3.35606529156802e-05
3.20314039024733e-05
3.68441912959533e-05
3.05969115347566e-05
3.67373039067055e-05
2.25318652692315e-05
3.29467451886156e-05
3.27962959035833e-05
3.34582689217967e-05
4.08960833064281e-05
2.35355971272591e-05
4.9233547942191e-05
1.29554484852437e-05
1.89754178495789e-05
1.80556898461324e-05
1.6486068371073e-05
7.56889044563126e-06
3.81069685374362e-05
3.85272765503546e-05
1.20256417175017e-05
1.66194829525356e-05
1.74044254328328e-05
3.20296785224454e-05
1.49350232627235e-05
2.72418980663165e-05
1.66543839285787e-05
5.30833616533139e-05
3.54550612929201e-05
3.63006314046001e-05
2.95102970298262e-05
3.68087920389591e-05
2.4621985715792e-05
2.89475630951582e-05
2.97584643839409e-05
3.55495035385818e-05
3.88176841473812e-05
3.35618867423007e-05
5.77887777754755e-05
4.00939677019664e-05
2.66607589024782e-05
3.45260877634853e-05
2.18521818396043e-05
1.7569760145005e-05
3.13543466865229e-05
3.35406159730212e-05
1.70842524295137e-05
2.33311313482322e-05
3.39437345780953e-05
2.36994120407897e-05
1.9913616978161e-05
1.22853400065932e-05
2.69407514885843e-05
3.2792657186155e-05
1.02843785617462e-05
2.6098131259258e-05
2.89842128916428e-05
1.38001626337262e-05
1.97278311084819e-05
5.09070406041782e-05
5.40285810380128e-06
1.57158021181933e-05
3.69566368053405e-05
1.75189310707121e-05
2.11354312294979e-05
1.26593433386578e-05
2.90409701578688e-05
1.81401817105172e-05
2.71268584851553e-05
3.29208434967659e-05
1.12322405849639e-05
1.0106251390545e-05
7.20352738681685e-06
2.76158357774908e-05
2.5118752229708e-05
4.14968987827033e-05
4.21299525694795e-05
4.82488514102682e-05
7.45706572912298e-06
4.47565783775028e-05
4.84693681406797e-05
4.0148102815138e-05
1.66201953758126e-05
3.49005463385086e-05
4.29263733773454e-05
4.43344304515881e-06
2.35050629410164e-06
-1.14763510694666e-06
3.94053103015885e-05
3.11986736662331e-05
2.73401222860002e-07
2.71732865735414e-05
2.97144907559552e-05
5.87271720857652e-05
2.5814395215171e-05
1.32769123025911e-05
3.2181061072274e-05
4.69423007593594e-05
-1.51349048098158e-06
9.83611298887678e-06
2.22986802063346e-05
1.29156693278807e-06
3.83756183169378e-05
2.3405093374271e-05
2.78401898072984e-05
1.46362557385605e-05
1.11211497670054e-05
2.85976250900701e-05
5.51771902248402e-05
2.00892811426716e-05
3.71019650878314e-05
3.59223700606049e-05
5.24112360011542e-05
3.1361624739119e-05
3.2748739758021e-05
1.52008721482412e-05
4.12964784463806e-06
2.04247467530323e-05
2.35975210965522e-05
2.5807597679512e-05
1.06593177942594e-05
2.09857238796687e-05
7.71846404195837e-06
6.08906018305349e-06
3.62691749184839e-05
-7.80580975929532e-06
2.2221507087116e-05
4.34858476099334e-06
1.22002264081844e-05
3.14614223234578e-05
3.75579068369423e-05
2.46872565068412e-05
3.08158597172907e-06
1.46948262230039e-05
-9.30605909277133e-06
3.76676744981369e-05
1.6596649485883e-05
2.13447046722292e-05
-2.19253266175125e-06
2.56007409984165e-05
6.72664939986141e-06
2.31825356935174e-05
4.23116938756205e-05
3.69583694797507e-05
5.56335435089031e-05
2.43530023634058e-05
2.73138347008559e-05
3.54825901025268e-05
2.04933921775315e-06
5.07020890957877e-05
5.74879391039655e-05
1.74952916766695e-05
3.92480326519191e-05
2.46114286926201e-05
-6.76303024841504e-06
5.84648635535401e-05
1.39046301138058e-05
3.97477106278621e-06
2.38893434393249e-05
9.30724356916986e-06
2.12816393915985e-05
3.26107222734913e-05
4.59181603021023e-06
7.54723160550339e-07
4.51703646301207e-05
4.10871805733144e-05
2.73029352501479e-05
1.27229277128548e-05
1.27389819392721e-05
2.38511117438231e-05
1.2275848367609e-05
2.12316238150265e-05
2.12832956322582e-05
9.80295766692331e-06
-1.85721918194897e-05
1.1258705911156e-05
3.26326711531772e-05
-1.0013946072498e-07
2.19382692880388e-05
3.37919526175517e-06
3.45313532512492e-05
6.40921423995211e-06
2.30020582261371e-05
2.97479262180433e-05
1.45750596192674e-05
4.14626025485541e-05
1.67110712811729e-05
4.92259695244689e-05
2.9848392782637e-05
4.4818575446508e-05
5.38201598709327e-05
2.291941972043e-05
7.7032325715406e-05
2.92515798562865e-05
5.74277779588618e-05
4.92485714836114e-05
5.67879367309611e-05
3.44727892608602e-05
4.74191025348491e-05
1.78772059045999e-05
1.94507694883484e-05
5.59852214243682e-05
2.04029010304019e-05
3.04499107880195e-05
1.93423518824835e-05
2.12354561589075e-05
9.66841455608548e-06
1.37661314757107e-05
3.31881536325317e-05
7.36103670515792e-06
3.04184809412267e-06
3.0413434005783e-05
2.87353333801788e-05
1.96157440813983e-05
2.03252752790861e-05
9.81997246297854e-06
3.88635725460643e-05
1.51705336328874e-05
1.20419603184545e-05
2.69253246819841e-05
1.97600417558188e-05
2.3088126015993e-05
3.39158506304296e-05
3.93783476362417e-05
9.52385969321615e-06
2.10382794906928e-05
2.22232117669002e-05
4.20235305987677e-05
4.27713440568467e-06
2.10169730784919e-05
5.40282737356809e-05
3.13587792789288e-05
5.13966466674275e-05
4.88936512255274e-06
4.1244903857114e-05
5.77242993452174e-05
3.46336881099122e-05
3.34102388815782e-05
5.41024050523128e-05
2.79575200064557e-05
1.45117610160477e-05
3.5550401917338e-05
3.0141367135682e-05
2.37095501377062e-05
3.04371874914367e-05
8.73338145951218e-07
-8.72413675789642e-06
6.19094515466584e-06
1.82217649901691e-05
3.78830576242014e-06
7.56000501936225e-06
1.54784410432054e-06
-3.04322107770302e-06
9.37782624789967e-06
-1.45510064136089e-06
1.81376586707279e-05
2.04187313184185e-05
9.84252902253337e-06
1.95184940929404e-05
4.0992337223811e-05
2.56923316370877e-05
7.36400164013783e-06
2.68143593149066e-05
1.87468379995982e-05
3.29319799253125e-05
3.25211339376289e-05
1.94873497163609e-05
1.99311055147337e-05
6.85441883170205e-05
2.95540963218099e-05
5.98398660249388e-05
1.61614624494847e-05
1.51464310896391e-05
5.65282341639757e-05
2.71358842909485e-05
3.77421894048662e-05
3.25425403545404e-05
3.16060214862821e-05
3.25230347057581e-05
3.2284937872469e-05
4.7641033481902e-05
3.65491157069293e-05
1.4140430731592e-05
1.85407760641619e-05
5.12389472474351e-05
2.95720193285913e-05
-4.49666043902762e-06
1.72190501691317e-05
1.32804564205298e-05
2.34642160885659e-05
1.06704585325594e-05
4.53106813499619e-06
-1.95235741588185e-05
-1.07447728328619e-07
4.57825447841678e-06
3.0244132869227e-05
1.75881801406545e-05
1.27628288843269e-05
-1.7740699155311e-06
1.40411636013442e-05
-8.46809427495066e-06
1.69155483944169e-05
-1.53280684249815e-06
1.76667234828832e-05
1.88341273697053e-05
3.56115982270929e-05
1.89223938755095e-05
3.14851379264358e-05
4.83163243002224e-06
2.99312041423396e-05
3.76272895258777e-05
2.34862810473806e-05
2.98888496669718e-05
4.57795338607342e-05
1.28048427609133e-05
2.98898385994852e-05
1.88904427210131e-05
7.21237776460871e-06
3.15176117452752e-05
2.24088825282269e-05
3.7121600702949e-05
3.18089339043167e-05
4.40979938442068e-05
3.05716952236493e-05
4.59526552674884e-05
3.93375214777986e-05
8.03151253013036e-05
3.01564194846745e-05
2.65882438893388e-05
1.95355248394516e-05
5.67841751635895e-05
3.89342576086583e-05
5.07817096082349e-05
1.70289329910324e-05
3.44492734871022e-05
2.88084954475481e-05
6.14224958949932e-06
2.24170008313508e-05
1.69744115271322e-05
2.42145468159791e-05
2.93420231533626e-05
2.21419791581445e-05
4.06065402528587e-05
-1.05817704015227e-06
2.17687821756406e-05
2.19952790872443e-05
3.04031551398901e-05
2.79118019438638e-05
3.63681912628412e-05
2.13765598134825e-05
-1.34076810112159e-06
1.69825953767383e-05
3.98383567041708e-05
2.10351691193806e-05
5.28910412331145e-05
2.31588457994078e-05
1.32890376267242e-05
2.75978069352135e-05
2.46812481948651e-05
1.52216545360663e-05
3.35240816180887e-05
-3.60207443986544e-06
4.94396020753702e-05
3.0054836073794e-05
5.16013559906296e-05
5.75334821379352e-05
2.98511489662057e-05
6.859397701107e-05
2.09566750706377e-05
3.93313839434555e-06
1.7475386120702e-05
1.89451639130942e-05
1.47959234637336e-05
1.72750329196024e-05
2.62276543200847e-05
9.93776221593958e-07
1.17841949830405e-05
-9.6950456449238e-06
1.29979010127728e-05
2.93597378026537e-05
6.30906393570421e-08
1.92463389273036e-05
8.39272527458509e-06
2.19569423226008e-05
2.92566232828946e-06
4.53986759639006e-05
3.74615361851717e-05
3.58889728302095e-05
1.21866970480652e-05
6.52789664701409e-06
1.0355228579512e-05
3.73121218667838e-05
1.81407889032536e-05
6.23640340440328e-06
1.52819739697072e-05
3.97880452102462e-05
3.56114860969585e-05
3.69047913986221e-06
2.27519015015102e-05
6.38930717014247e-06
3.97314334705262e-05
5.19508635679782e-05
3.24780883121703e-05
3.82216574969353e-05
4.40141052963014e-05
5.00392747948314e-05
2.2868655911154e-05
1.94827951305286e-05
3.59728987636559e-05
2.69288183060024e-05
3.6157235444482e-05
3.65647496982022e-05
2.45935913015285e-05
5.87700793543547e-05
1.96566865798388e-05
2.69415769034626e-05
1.23863983988302e-05
3.9549773471652e-05
2.67626841346978e-05
2.4913692095553e-05
5.00311848585855e-05
3.38133085552139e-05
1.26864200065052e-05
3.56789166903455e-05
3.77142787038063e-05
2.69766660015839e-05
3.75906091186218e-05
9.84091077786927e-06
3.44060400011564e-05
2.92082753975905e-05
3.32746868006701e-05
4.82930938469998e-05
1.54893620839181e-05
2.00153363875193e-05
2.07303913950502e-05
1.74878506729633e-05
3.52604420350246e-05
1.83891186697755e-05
4.14155756271871e-05
2.87682766755062e-05
2.81504525193568e-05
3.41873561419534e-05
1.34269048056907e-05
1.88529938867451e-05
2.868171791935e-05
-1.49048178387567e-05
3.6576360583582e-05
8.92020373367642e-06
5.55514269259624e-06
3.67221489828934e-05
5.38910358601891e-05
-1.39517159422514e-05
2.45270533478136e-05
2.67579293900169e-05
1.94781748593232e-05
4.50888537753465e-05
3.05343875609263e-05
1.96920610746826e-05
1.49871778864043e-05
3.47518668903514e-05
4.22556946737132e-05
2.06107062609609e-05
3.58950247103647e-05
5.50324616397649e-06
3.93123354928492e-05
1.69791453189592e-05
2.80393815501657e-08
1.86406628258258e-05
1.71375289974957e-05
1.84864758844987e-05
4.88656089392998e-05
1.51330029200394e-05
1.2381987714309e-06
2.65107505678031e-05
1.24089042208373e-06
1.05778834015779e-05
4.24868241751469e-06
1.35529821421338e-05
3.30074827727752e-05
2.55965059015727e-05
4.12690171524204e-05
1.27464357870634e-05
2.45699138417284e-05
3.22986022443346e-06
-4.3508264279904e-06
3.84708468105777e-05
1.93239496618887e-05
1.81444157195704e-05
9.61270749190429e-06
2.81805917980984e-05
4.35100875901754e-05
4.10205690416888e-05
2.44059445145963e-05
4.06692491001384e-05
1.34657712429783e-05
4.97417090478223e-05
2.15788258257634e-05
-4.98464449947635e-06
2.0291366664222e-05
5.41834636620872e-05
6.17345576951502e-05
6.12156175959752e-05
2.7255942186723e-05
