# Supplementary material for: Research on computational propagation and identification of mine microseismic signals based on deep learning
Source: PLoS One. 2025 Oct 22;20(10):e0334641. doi: 10.1371/journal.pone.0334641 (PMC12543183; doi:10.1371/journal.pone.0334641)
Supplement: S4 Data — (ZIP) [file pone.0334641.s004.zip › 000100700001710.xlsx_0.txt_24.txt.txt]

4.0860907411495e-05
1.42189818766006e-05
1.46301906295592e-05
5.48621973796826e-06
2.07949501058164e-05
3.59203142627059e-05
-6.67336341962874e-06
-5.68939668865486e-06
7.57405916575656e-06
4.07270134639589e-06
3.20597209840559e-05
2.00573979692366e-05
-2.24750252836195e-07
1.20793626893656e-05
4.30056925907235e-05
1.73244162835865e-05
1.33174874197824e-05
5.33254686621812e-08
2.51350351138349e-05
4.08629308112148e-05
-1.07987529800565e-05
2.07413740824006e-05
3.87089104782182e-05
3.12273396795152e-05
2.04518732487022e-05
5.32330819027508e-05
4.90901666441036e-05
4.4962987883036e-05
6.00786262059294e-05
5.27830606719011e-05
2.72871476449229e-05
3.29736102334231e-05
3.55054007117092e-05
2.50255098492553e-05
1.90704103954589e-05
3.82903151941598e-05
1.86893824244612e-05
5.40995869152447e-06
1.70173249292845e-05
1.90599778237103e-05
2.75152136966422e-05
6.77486696256797e-06
2.3783842830987e-05
1.82869333890891e-05
1.32213849474768e-05
3.45008081737822e-05
1.71140634740771e-05
3.64675435223109e-06
3.06197989246283e-05
-1.50674758151291e-06
-2.46170116633683e-06
3.8661986439948e-06
3.17031662438497e-05
2.17338622995343e-05
3.47581001540247e-05
1.41753527952364e-05
7.90314287575876e-06
2.4946708100171e-05
3.58107486890297e-05
4.758262157014e-05
3.27071629081761e-05
4.07208771922584e-05
5.83133759858232e-05
2.0385539455619e-05
4.70745288616385e-05
4.94553327204164e-05
3.87576597812909e-05
3.38008547984704e-05
1.57926558736235e-05
3.02388274423717e-05
3.66423851397177e-05
4.19274893195491e-05
6.28619534623029e-06
2.89318735260609e-05
2.87602853415205e-05
1.25924642229418e-05
2.0553002515209e-05
2.3390077287191e-05
1.0632979357689e-05
-3.46053786865513e-06
2.37338100207404e-05
1.62908372277387e-05
2.91248834195724e-05
1.9563554665407e-05
4.9586709881694e-07
2.00636549362187e-05
2.63248057399e-06
7.41122306772161e-06
1.46163968918552e-05
4.1156606013308e-05
2.7785779608174e-05
2.07913613801828e-05
3.43404324097002e-05
1.63551595362263e-05
1.2355412479216e-05
1.39985440728817e-05
4.64470652576703e-05
2.84278019905918e-05
5.39280023346298e-05
3.88974869559666e-05
4.86595062981918e-05
2.9961373671252e-05
2.3171048106072e-05
1.90281001126948e-05
4.36210351979827e-05
5.3305815155917e-05
1.37323897760558e-05
4.60358577860228e-05
2.78974451349309e-05
4.13120255931752e-05
5.40894190343112e-05
2.53783196219879e-05
2.35339339010945e-05
4.87841978331529e-05
3.19726538638037e-05
5.65624281282104e-05
5.22950080852033e-06
1.4830444879086e-05
3.81514948265571e-05
2.39508874133963e-05
2.51461233591435e-05
3.21392862900141e-05
3.47483613779971e-05
2.993120212588e-05
7.6253864024104e-06
2.59468417048209e-05
2.97513998059852e-05
6.47723391343642e-06
2.0970275978097e-05
1.2013669500866e-05
2.518642256615e-05
5.13851227847439e-08
3.43934362659409e-05
3.81179308854742e-05
1.39694201733011e-05
1.63496354672042e-05
2.58403725607444e-05
5.0921365290482e-05
2.60637916047439e-05
2.58683855646617e-05
1.92801283652706e-05
8.8666827774713e-06
2.37874678651428e-05
1.92639794728907e-05
3.04084052651048e-05
2.24310935929438e-05
4.24969534687197e-06
1.9029950977956e-05
3.53198208420814e-05
3.12265823460382e-05
2.17420083514266e-05
4.45147977507114e-06
4.01148693936185e-05
4.54304630012648e-05
3.6741004144072e-05
-5.82254309151305e-06
-7.98926177451943e-07
3.11847231873938e-05
1.64602237260798e-05
3.20444020369618e-05
1.74452252751807e-05
3.91467258156734e-05
3.85432927797927e-05
5.00262729829888e-05
2.84365799413418e-05
2.07445735149195e-05
1.07984817664007e-05
1.65352446257587e-05
4.04700111930316e-05
2.35286719793009e-05
3.02873693492363e-05
1.20762460422565e-05
1.48782062204948e-05
2.33171810436496e-05
3.2035034217751e-05
6.76594281911625e-06
5.15248519258837e-06
1.55949583423917e-05
4.20643654778039e-05
3.11220885083298e-05
2.26121565519925e-05
2.05725433495307e-05
1.08275421384188e-05
4.97703556156441e-06
2.61056087388345e-05
-7.66875961394277e-06
3.04630216520184e-05
3.78192337340218e-05
1.40166432599531e-06
5.75083747428115e-05
7.67745085939163e-06
3.39600605458288e-05
3.96526072934377e-05
4.06941933884037e-05
2.65253069394789e-05
5.90430967115717e-06
3.68894552859677e-05
3.57880495294026e-05
2.05226071545638e-05
1.05477469476403e-05
2.51057239335375e-05
3.55926568171597e-05
1.99126090264474e-05
2.87547024495047e-05
4.10478704509237e-05
2.66577623953959e-05
3.64810432519465e-05
2.63665984758676e-05
5.24727350355604e-05
1.43419070150464e-05
5.47437223322207e-05
3.83603687486274e-05
1.81383917961393e-05
2.1630066428902e-05
2.93987645856632e-05
2.63461544489779e-06
-7.81550445402718e-06
3.55387624246297e-05
2.38569126638777e-05
3.90509939745207e-05
3.39720336707215e-05
2.77762638210557e-05
2.03341112193257e-05
2.71535136427732e-05
2.23313926207178e-05
3.34762174763748e-05
3.96187290384141e-05
2.28362557877384e-05
-2.3773840866596e-07
1.67363960658814e-05
1.60301268937146e-05
5.00347040394383e-05
-3.86231434478378e-06
2.03903708726502e-05
2.77135163311402e-05
5.2087312187182e-05
1.82867796804867e-05
3.85558673183614e-05
1.25850630574999e-05
1.54953122540808e-05
2.28201332540771e-06
2.16323523605006e-05
2.31985113120742e-05
1.35098836995314e-05
3.7238393559297e-05
6.36171381761645e-06
-1.02983723653814e-05
1.99838303447549e-05
2.7111882080442e-05
2.78250423444761e-05
1.20624271048695e-05
2.35078809055801e-05
1.06564298473128e-05
2.27736141952091e-05
-1.04471711860988e-05
4.36792073380676e-05
3.68795672344353e-05
3.62567685717023e-05
2.72518926748205e-05
2.40177870248463e-05
3.75275721709549e-05
2.40413990630927e-05
3.82829023960643e-05
4.15667050137327e-05
4.52258769853432e-05
5.71602752507263e-05
3.23200852241897e-05
2.41056741763055e-05
3.27417745148633e-05
2.16766156218453e-05
6.67200096907854e-06
7.73099036539263e-05
2.55344997916767e-05
1.05860396814912e-05
2.14033222693967e-05
3.31389711613597e-05
2.19389915273982e-05
-7.01157981555184e-06
2.10327303470337e-05
1.27091217201121e-05
9.6349638017819e-06
3.45556523520649e-05
-6.27221733368101e-06
2.23453496694537e-05
1.41818450840654e-05
1.48969489572926e-05
2.59897133741888e-05
-6.18171601770826e-06
-3.18736239556316e-06
2.22706075961304e-05
1.90381161569605e-05
-5.85075519828695e-06
3.74212206205228e-05
5.01713664978235e-05
4.40058907821803e-05
5.56710001536653e-05
2.25677488148125e-05
4.03157827386934e-06
7.25269920370087e-06
5.28483172949368e-05
3.26804463987794e-05
4.57161514139431e-05
4.42031686435395e-05
1.93267657480757e-05
4.09352020275621e-05
5.36167415407118e-05
4.66568161471515e-05
5.45445587928637e-05
3.81078332963986e-05
3.20850282476787e-05
3.1331966728853e-05
9.59525338830941e-06
3.78392729014243e-05
2.55536415227586e-05
3.36045341201855e-05
6.25133388337677e-05
2.45644250932341e-05
1.92250025337234e-06
2.83162092963461e-05
6.91039983184365e-06
9.18978409543012e-06
1.38344082065572e-05
-5.18553797238295e-06
-1.51654990070638e-05
1.55329572077548e-05
9.85634426986411e-06
9.71925990786277e-06
3.44241952269161e-05
-1.64201051462091e-05
1.24233384410715e-05
5.35346653550362e-07
1.85837051922209e-05
5.54134533345543e-06
8.83065689954686e-06
1.49201917591529e-05
3.56179548149602e-05
-1.52316837160286e-06
3.78506133350687e-05
3.13388965409425e-05
6.05342092905236e-05
2.61332849932755e-05
4.9783006704634e-05
4.9279259773826e-05
4.88853854294556e-05
3.18270450067217e-05
1.74092414871923e-05
7.49499934894525e-05
2.80507189477305e-05
2.18746218272843e-05
2.44482809385662e-05
3.21752940124059e-05
1.54431503518436e-05
4.2782953687102e-05
1.21976825452882e-05
4.02299530447791e-05
4.14890419008115e-05
8.72562111858185e-06
2.11369530123051e-05
1.96427770924543e-05
3.57177933703149e-05
1.14536049595272e-05
3.42558131730051e-05
4.2016751201591e-05
2.18279347464442e-05
4.69064975329934e-06
4.69749631260524e-06
-5.08428607908129e-06
3.73103096377331e-05
1.98570436805828e-05
-6.005224202878e-06
1.6903663550243e-05
5.79812932770126e-06
2.52505563553751e-05
1.91231075942179e-05
2.57499413654618e-06
7.1061842677675e-06
1.07003641382318e-05
3.80328650774438e-05
1.41121790641925e-05
3.21403819791349e-05
5.09398564842965e-05
3.12548858495381e-05
4.87069630871894e-05
3.28879444106484e-05
2.90788151398861e-05
4.43818824659612e-05
4.49813926454227e-05
5.34608365696238e-05
5.26748189714417e-05
2.14889069879284e-05
5.71293912154464e-05
2.3391698512136e-05
3.30082370489572e-05
5.65933389009243e-05
3.29777648736793e-05
5.60597594083311e-05
4.46729895885571e-05
2.2863401621741e-05
2.33679458303044e-05
-3.64672221505052e-06
9.41791588722293e-06
1.44715903133889e-05
2.26750705474848e-06
2.76040453568317e-05
1.72931796712088e-05
-7.80400211823094e-06
-1.75400020898803e-05
-4.82759305413546e-06
-4.41615239995485e-07
1.31387264996307e-05
1.578463017939e-05
6.88168757630075e-06
3.48184351772787e-05
2.77296827983405e-05
1.94579532350886e-05
1.93587048666987e-05
3.32412053981602e-06
2.76756786194001e-05
7.01724492907068e-06
7.13859516167554e-06
2.38846050793965e-05
4.89511206094917e-05
6.39251197727959e-05
3.14983026394349e-05
3.48763889047288e-05
6.59775910205054e-05
5.42935343553033e-05
2.62152206397588e-05
5.83169054265807e-05
3.52307097906082e-05
3.53193976830586e-05
5.85839286761557e-05
4.5258614932138e-05
5.77411542925052e-05
2.76887258025617e-05
2.73940380526563e-05
2.3784385115952e-05
1.91080049843585e-05
2.61536560270131e-05
5.48437222905478e-05
2.36295613843866e-05
1.61593888510656e-05
2.73677573175255e-05
6.36867910032917e-06
-3.64434166962454e-06
3.87134238528743e-05
1.71557425754423e-05
8.14521126606504e-06
6.34220820844521e-06
1.52935362187823e-05
-1.81499216326299e-05
1.89727850047945e-05
2.89238538925414e-05
1.07170512036622e-05
-4.44070160556363e-06
-2.93580741963235e-06
2.1465211898535e-05
1.00691957311301e-05
2.68470966801191e-05
1.51358916198764e-05
1.40784172506488e-05
6.61803675826942e-06
2.53828751226777e-05
2.55197464810781e-05
2.46769450876625e-05
3.21029319065865e-05
1.45278060838568e-05
3.50082313360384e-05
1.12868191722007e-05
4.18335389589993e-05
2.24377876174776e-05
4.04092527747772e-05
1.46063355171685e-05
1.67455429553537e-05
2.55959788829573e-05
4.86127705590551e-05
5.4904429509253e-05
2.76305093182686e-05
3.6311737365947e-05
2.35970819165326e-05
1.36434174275403e-05
-1.14693606925327e-05
2.58675175604255e-05
-2.03876302597204e-06
2.00424784137778e-05
6.91254827637682e-06
2.46247313237674e-05
1.06609671343725e-05
-1.21050616713979e-06
2.51342088934012e-05
-8.43669467695181e-06
1.30392677442103e-05
-1.03290491642106e-07
2.07162314011983e-05
1.18109497919264e-05
1.84118836959627e-05
4.34947291328975e-05
6.76668347143273e-06
3.41183678118374e-05
4.73107094165495e-05
1.45367020483248e-05
-1.11638012058638e-05
1.4162917592061e-05
1.36794201072468e-05
3.22843151698711e-05
3.65585070313368e-06
2.45432196095261e-05
2.23813664179586e-05
5.39475689260957e-06
2.96039395497044e-05
5.03093577307183e-05
2.28407143214341e-05
4.64672574701645e-05
4.63155903967652e-05
5.18130485083392e-05
3.60296521382165e-05
5.72013324099377e-05
1.94488908086821e-05
2.51536116067343e-05
5.9126092720387e-05
1.50852358781867e-05
1.3743526110513e-05
1.44163264736433e-05
3.58070487283084e-05
1.66523856094698e-05
4.96446498525199e-06
2.26191678605073e-05
3.01143499586945e-05
9.59042811872694e-06
2.01954051357532e-05
2.1712478981389e-05
2.85703561973122e-05
5.67260202701008e-06
2.32808186926321e-05
-6.72746251680171e-06
5.27539762301374e-06
6.89058201026099e-06
-4.8463636352207e-06
3.91692553052202e-05
-9.06229217179364e-07
3.69546764527088e-05
2.66533566189856e-05
2.19676964269527e-05
1.17568232163909e-05
4.70226761992832e-06
1.96751185880997e-05
1.98729538460701e-05
3.06163517688099e-05
3.35047773238931e-05
2.36446865600219e-05
4.37218916980536e-05
2.48903590629348e-05
1.79366466244436e-05
-3.11694865554292e-06
3.05327168341244e-05
3.09280855921853e-05
2.02714465785742e-05
-7.21128773658893e-07
1.49487763350851e-05
-2.52075194487858e-06
1.07585525578283e-05
2.0300918377996e-05
7.53358485305515e-06
4.03601725253872e-05
-2.1784604911035e-06
-4.8888216509818e-06
1.47418905445764e-05
3.73628049243253e-05
3.51156879818945e-05
1.95827280860797e-05
3.48666682530102e-05
-1.87716628095423e-06
2.50760192222244e-05
4.48380818211211e-05
6.75867742831371e-06
2.38423688141765e-05
4.41521458516533e-05
2.81980687174262e-05
3.72536373355854e-05
5.26759662449945e-05
2.6111812426592e-05
2.11007208862904e-05
4.84959166891861e-05
3.33126178056579e-05
5.11178798905759e-05
1.57314405813974e-05
3.5773080927128e-05
4.70891043892888e-05
1.98451416307431e-05
4.20828470340395e-05
3.6450572811847e-05
2.36492419994068e-05
5.95416473458385e-05
3.34834047387608e-06
2.5925896984311e-05
2.63347844326067e-05
1.26223515499451e-05
-4.70479680628646e-06
-1.79698227296565e-05
1.20367322100898e-05
4.28281758394903e-05
-2.18067067626545e-06
1.08878864839986e-05
2.69475046159287e-05
1.94583616407735e-06
1.44154108803906e-06
7.08563745412045e-06
1.28557984039218e-05
3.23499725656673e-05
-5.46977546016702e-06
1.46819788401787e-05
3.09973363153781e-06
8.79938039973334e-06
1.93213698691782e-05
2.60177900984829e-05
5.4778495610996e-06
1.68379064004001e-05
4.2542480036705e-05
4.23007054962294e-05
3.80545323765722e-05
1.94038592410138e-05
3.24391066982594e-05
2.25800161094996e-05
3.84773259797024e-05
3.71831218748662e-05
5.7383853235906e-05
5.49263264486978e-05
4.02496718265668e-05
3.58032817774541e-05
3.61725220157839e-05
1.83660818932272e-05
1.16900309407363e-05
3.46225144512763e-05
3.87955258875212e-05
2.06861563640583e-06
1.35253558765006e-05
3.11716696159761e-05
3.10729691540335e-05
3.30343147852584e-05
4.01738844528151e-05
1.3091837021131e-05
1.38640318114246e-05
2.77089250524385e-05
1.04149884066436e-05
1.49234912631828e-05
-7.1625323896094e-06
2.10826761943732e-05
5.10698334146913e-06
9.14551878006882e-06
1.49916504047559e-05
1.49310449746233e-05
5.61276257112377e-05
1.15762437047613e-05
1.42983533329861e-05
2.06705323243365e-05
7.27062060449872e-06
1.27440002785547e-05
1.77063621349441e-05
1.77769698185374e-06
2.56875457119917e-05
1.20135946075883e-05
-3.43151010783163e-06
3.21148086730433e-05
2.95766002574136e-05
2.10650049466411e-06
4.46464832335485e-05
3.4507851636593e-05
2.64045871288638e-05
3.41053425084059e-05
3.82767223349485e-05
6.20473770338798e-05
3.44897893530538e-05
3.40982668011079e-05
4.40150912743682e-05
3.58912389266815e-05
3.12410616105925e-05
2.87449465115098e-05
2.08882566293314e-05
1.40079400992783e-05
1.36590209461222e-05
9.72752590337425e-06
2.98853363884446e-05
2.97898639507494e-05
2.66171565375188e-05
1.41755631549612e-05
2.47253698406632e-05
2.88519372749786e-05
3.44942684622537e-05
1.20638361602947e-06
1.68948093777563e-05
2.09939165667982e-05
2.04397812990497e-05
2.25349659521751e-05
1.3556520429831e-05
2.82054727263415e-05
3.63158599404592e-05
-9.00046313092524e-06
2.30524706500114e-05
2.92097690479541e-05
2.82203649219975e-05
-4.99154574441102e-06
5.17622676748535e-05
2.45678952660074e-05
5.06261115615319e-05
2.47362058661494e-05
1.97266807112915e-05
2.94261643733329e-05
3.6115189427092e-05
4.85984665170476e-06
1.49419170000089e-05
3.35043568243768e-05
3.29277175260756e-05
3.30818407282075e-05
2.44289482307906e-05
5.13706021905808e-05
1.86514689042612e-05
3.17967400937835e-05
3.93272798641765e-05
3.15333313495313e-05
4.56538268580118e-05
2.22038235375662e-05
5.67202589639634e-06
1.73560088717213e-05
2.82588798582481e-05
8.48990161617579e-06
-6.2874566917588e-06
2.19143417305455e-06
3.29022769704956e-05
1.17242968907428e-05
4.49577529398912e-05
3.11372949235805e-05
3.15446487762091e-05
3.27412477449966e-05
8.95008254692139e-06
9.44955344658994e-06
1.36606770882946e-05
2.35210612787157e-05
-2.71991346478191e-06
1.95570373203488e-05
2.02627697415608e-05
-8.26419793195145e-06
2.20450704307914e-05
2.21889121541061e-05
-2.5151883469034e-05
2.16071957199242e-05
-1.0896591367922e-05
-1.29615248984726e-05
3.51414966457011e-05
3.59107711541153e-05
-1.50482650974506e-05
4.00873035155026e-05
3.44828369088302e-05
7.03521527546567e-06
1.9400359921357e-05
2.80708317673815e-05
5.2516419184571e-05
4.86651937695296e-05
2.32713031818064e-05
3.1872517653868e-05
3.86825506515182e-05
5.0586807207758e-05
2.19420846736126e-05
4.22520443509517e-05
4.72269886702157e-05
4.16246786140471e-05
1.27217164273215e-05
2.59053839071041e-05
5.1444129240609e-05
4.24218092319823e-05
3.6205969151369e-06
2.32376855569083e-05
1.23827963776376e-05
1.63457832353286e-05
1.97297947337531e-05
3.102382661813e-05
2.67797733550117e-05
4.43296032140923e-05
1.7864528764344e-05
3.99489255702946e-06
4.95161265310617e-05
-2.86491397691223e-05
1.39211056886572e-05
1.28806667951569e-05
1.08367846377905e-06
4.03040880886624e-05
3.66863685397632e-06
3.00242406097801e-05
3.69967404545011e-05
5.25961810165296e-05
8.68206482642519e-06
4.47268611995912e-05
8.69704082737142e-06
2.5357566981268e-05
1.89435530106184e-05
2.49846384970699e-05
4.62884086025583e-06
3.47229671424635e-05
1.89967416604992e-05
-1.10153260890373e-05
3.48026035932849e-05
-4.62045964969219e-06
4.1946701278852e-05
3.47653374118411e-05
2.37526408206997e-05
1.48533339362803e-05
3.13968212560888e-05
3.70131339895759e-05
-1.06776348213094e-06
3.11262700386198e-05
1.39733758758921e-05
2.00178265943369e-05
-9.07345963531409e-06
-6.36844168611801e-06
1.44422694485176e-05
4.23261534444624e-06
1.86006343107785e-05
5.85709597916776e-06
1.81076250205049e-05
8.75137886137818e-07
-3.3886127871479e-06
1.45239225112133e-06
2.52708451334623e-05
3.79208685157786e-05
1.38472344119147e-05
-2.51248002828802e-06
3.16393920704664e-05
1.99777867882081e-05
3.77248872422807e-05
2.06160046081254e-05
1.56549473789149e-05
2.31569157018068e-05
4.95284939813234e-05
2.6851285290324e-05
-1.2985632631268e-05
6.6606236034037e-06
3.09124486396203e-05
2.5166078225706e-05
3.87254093799552e-05
2.41075918199448e-05
6.48958977736601e-05
3.73446741638989e-05
7.8401986059779e-06
1.85153606316595e-05
1.36977975229833e-05
1.37233462006359e-05
3.67458799710963e-05
1.902891987372e-07
-1.56742462115936e-06
9.46013388145308e-06
2.74776616685924e-05
4.74074533574158e-06
2.41959073146218e-05
1.28876085767163e-05
4.5748335079008e-05
3.00318652858973e-05
3.23422635879883e-05
1.6480592891838e-06
7.33454498876336e-06
1.7645077178139e-05
1.29581020132202e-06
6.27930176177552e-06
1.93161226751913e-05
4.31203681980679e-05
3.31987351804112e-05
4.56569341376792e-05
4.51776382602101e-06
1.89434175520966e-05
1.63770931151676e-05
3.98193816291569e-05
9.71787888842966e-06
5.09855806690564e-05
3.35119718066467e-05
2.87194930094596e-05
4.39254764416216e-05
3.66557307428745e-05
4.21827557837127e-05
2.1233083970993e-05
2.66588655459489e-05
2.68380377467218e-05
1.96504201584096e-05
1.21144181632404e-05
1.27566958220216e-05
2.76349452482281e-05
2.64203428657239e-05
2.46072580632243e-05
3.93825560528587e-06
3.84043531596154e-05
2.64231981339321e-05
1.87104881824451e-05
2.4184176802004e-06
1.21136411181684e-05
3.25181123787974e-05
-9.04437999521878e-06
2.02553624748043e-05
7.08013583525641e-06
3.82586935531082e-05
-3.70510665374111e-06
2.1381884673494e-05
1.80221529459033e-05
2.61289612424627e-05
1.79462580895395e-05
3.7886043901121e-05
3.09561530085918e-05
5.21509049130082e-06
8.00310475783748e-06
4.55678922237673e-05
5.15239957708233e-05
7.17129087856713e-05
3.17551074915131e-05
3.23141498330287e-05
3.43785646161093e-05
3.70158589640622e-05
2.47572052917762e-05
3.98326111776966e-05
3.05328926459089e-05
3.30717940225406e-05
3.77024399888484e-05
5.13538076874619e-05
2.44268740778194e-05
3.68623225073049e-05
4.30290431498741e-05
4.44454456394195e-05
3.33553610218357e-05
3.3467046309134e-05
3.47796826611766e-05
1.66508145538646e-05
2.50969209376947e-05
4.7408815894068e-05
3.03236402813114e-05
-3.70957830390157e-07
6.08906016160627e-06
1.95060659317e-05
3.49029931443162e-05
1.12035770785244e-05
2.35654439624462e-05
7.61744875478175e-06
7.07748990973384e-08
-2.8567925934972e-06
3.26218431476262e-05
1.61372582187694e-06
6.65078908021855e-07
4.40265275764987e-06
3.75208342715306e-05
3.288937365767e-05
4.50273882536906e-05
2.69048881940606e-05
2.64999738526889e-05
3.97901383434852e-05
4.38871762428889e-05
3.18247790308867e-05
1.13716372264209e-05
1.68463303712403e-05
1.30155465691848e-05
1.49566834577624e-05
1.891753314151e-05
3.37229336736894e-05
2.68454976640901e-06
1.0862454331299e-05
3.64740328426017e-05
4.57893946728144e-05
2.52227855024357e-05
5.19564415282435e-05
8.16634730481327e-06
3.2471830916478e-05
3.55190134601428e-05
3.1780622376259e-05
7.02492122679464e-06
1.44033435124414e-05
4.23321950484028e-05
3.35354654095121e-05
3.34443638281263e-05
3.10764022709414e-05
-5.95404367043257e-06
-1.5887020912314e-05
3.56117131230153e-05
2.78355234804319e-06
1.0458465477281e-05
1.81641008493419e-05
1.32534143645822e-05
-3.75017780554877e-06
2.96602512919266e-05
1.45299583247783e-05
1.62247032404104e-05
1.5740575625873e-05
2.01602855118632e-05
2.0097454338359e-05
3.0734647571995e-05
1.95327298696084e-05
3.1491418935558e-05
3.87607176040597e-05
2.9714093713787e-05
5.88609305265599e-06
4.72473922054666e-05
1.25429817840341e-05
2.43273622086601e-05
1.4765571236054e-05
2.19415072933468e-05
3.77636227232993e-05
5.80775581987848e-06
4.98747717875364e-05
3.63912997365303e-05
2.93963019697448e-05
6.05132631605111e-05
4.01761850507002e-05
2.9727208118666e-05
2.11533669464094e-05
4.36347407935042e-05
4.53396979055357e-05
3.76943592180038e-05
4.14034958566981e-05
4.80988522368858e-05
2.65498843604855e-05
5.57056276725709e-05
9.99521486009192e-06
4.32681257592783e-05
2.34371135951169e-05
2.61140446274468e-05
1.84942609000814e-05
3.02356449980029e-05
3.39937015512358e-05
2.25225990859399e-05
3.56197919221094e-05
2.52397628491e-05
3.08546032760776e-05
2.63904112181567e-05
3.09208262398084e-05
3.40804624892974e-05
-6.86351922340283e-06
1.68484484014633e-05
3.74372887086199e-05
1.20850441904331e-05
3.01224722122259e-05
7.27324504643934e-06
7.55389545039266e-06
5.3558945298141e-06
3.8554278193868e-05
8.6714631304213e-06
2.33052040633531e-05
2.38909964784286e-05
4.91909686902694e-06
-5.96610489944168e-06
1.52496967141155e-05
1.86482103481788e-06
1.61752615696894e-05
2.77769347811222e-05
7.47238691882857e-06
2.65847617902817e-05
3.76746356975872e-05
2.68268567192301e-05
4.06122462448222e-05
2.57594831525342e-05
3.9053165149247e-05
2.40020314048583e-05
5.6066969339057e-06
3.35973875577079e-05
3.44285687590452e-05
5.50652139068216e-05
5.07756473983527e-05
3.04362765407785e-05
4.04404548111426e-05
4.62954236100337e-05
3.13342301053982e-05
3.79465507227877e-05
-1.88851903911819e-06
3.38941533627026e-05
2.84589760004288e-05
3.60176361514946e-05
2.5302574461338e-05
2.29452661845841e-05
9.31773139979731e-06
1.46414197056478e-05
2.7153813040336e-05
1.80245145372162e-06
1.05262483176514e-05
2.89455197959923e-06
2.95933368219213e-05
1.86967935683583e-05
2.27411646998857e-05
1.07205708865455e-05
7.64008677718309e-06
1.99468248998711e-06
1.11570768724617e-05
5.51318846153872e-05
9.21766198885711e-06
1.31468663734981e-05
-1.22691065287249e-05
1.4110045953711e-05
2.19946591473387e-05
2.03162954807125e-05
3.55465426350145e-05
2.19189396625863e-05
4.41229960663267e-05
3.18565712711842e-05
1.53147575392e-05
4.38347594687516e-05
-2.66363817957255e-06
1.03745853881189e-05
2.69769517228768e-05
4.35097255032696e-06
2.29639716913026e-05
3.14998056537475e-05
2.9820551703733e-05
2.88701010536548e-05
1.1435847286129e-05
3.77515523637739e-05
1.18013995134674e-06
3.15585677228621e-05
3.0093808789439e-05
2.08352635095266e-05
4.17580842443866e-05
2.38469554869704e-05
2.68554564551793e-05
2.84590216198325e-05
-1.12706054287888e-05
1.95083318279891e-05
-2.08347805738173e-06
2.83600544916678e-05
1.72099316720451e-05
4.21723209264814e-05
3.04023417723523e-05
4.78568096467164e-05
-2.73697117600986e-06
1.63226656436751e-05
1.11093927321803e-05
1.32418900944925e-05
4.97568341613652e-05
1.93296854775592e-05
1.93763015018757e-05
3.33174132045026e-05
1.85253245600707e-05
3.91865565003853e-05
-1.19456260747048e-05
4.37903512827573e-06
1.18805904002276e-05
1.88345590325677e-05
3.02188097948286e-05
4.43585866413581e-05
1.05134481294222e-05
1.32950519396349e-05
1.55752144560241e-05
2.42017459345058e-05
3.31260430669823e-05
1.09967138279573e-05
3.07969686925687e-05
1.40610196795672e-05
3.06638266665508e-05
1.30384531093959e-05
3.62246259937102e-05
8.75733608632635e-06
3.93812701789772e-05
1.47209232080805e-05
1.89288926965342e-05
5.61133475487281e-05
7.2023843385452e-06
2.35069398801701e-05
2.02429153012255e-05
-1.05289041329044e-05
4.55599420815804e-05
-6.86841041603132e-07
4.52040181777703e-05
3.2289729825806e-05
5.1450103779114e-05
2.88696920406804e-05
4.64464636896802e-05
2.75027435217014e-05
3.11803612879963e-05
3.10202073595802e-05
1.2260657973297e-05
1.08327193128916e-05
2.56444137814096e-05
1.33713969185129e-05
1.60492669371791e-05
9.59867631382636e-06
1.696249606286e-05
3.64435220461597e-05
3.0756042185452e-05
2.78970012465157e-05
2.37378218784985e-05
5.04115356231573e-05
4.9978106655806e-05
2.40967983531397e-05
2.4096102127582e-05
2.39272743680765e-05
4.17791370236754e-05
4.0553864470027e-05
3.45648963996471e-05
3.48189123186368e-05
2.56739807994876e-05
3.00808814938613e-05
4.10424244610001e-05
1.14970048932942e-05
-9.2745619597985e-06
3.75982691053343e-05
2.77564529117329e-05
2.41658706829179e-05
2.43471320306102e-05
3.25809861889066e-06
1.20317622943225e-05
1.02866677671407e-05
1.31175478005133e-05
3.39847003890937e-05
3.8256938741674e-05
-5.29167894083417e-06
2.68318828874146e-05
1.86274193729186e-05
-5.39865271313754e-06
3.51589513947801e-05
9.05274972110064e-06
1.88616216592349e-05
2.18044228052453e-05
-4.57699948695107e-07
4.33455649069553e-05
-3.09042462749432e-06
1.57081733335297e-05
4.62877295269121e-06
2.21281009608963e-05
2.63177776728926e-05
4.40556041258491e-05
5.43396695486081e-06
2.30257848351645e-05
1.91985295871561e-05
1.62104064687837e-05
3.58574851204998e-05
4.81337027207536e-05
1.87322981221744e-05
2.17170820149441e-05
1.7601146303654e-05
4.49091768167176e-05
2.59329052799531e-05
4.75227574028026e-05
6.18755261021714e-06
4.11887020298915e-05
1.64660487979949e-05
5.7869625631219e-06
1.33543259371608e-05
3.64042441238458e-05
3.80228434162839e-05
2.78042661862749e-05
4.02885021256661e-05
1.64635689981867e-05
1.75194121593045e-05
1.27213165520233e-05
1.30270865210328e-05
2.86462784153012e-05
2.71920894156133e-05
4.66323750268554e-05
1.6630556785356e-07
5.18470495441931e-05
5.7968313857985e-05
2.57787158267419e-05
2.17725919136734e-05
1.0285492014487e-05
1.63167453503574e-05
7.39771031691055e-06
1.75038965990964e-05
8.71866507644889e-06
3.14197488888584e-05
1.93716723785325e-05
3.97961191343505e-05
3.4941629188643e-05
5.68289933269134e-05
1.17140445146663e-05
1.79128108797457e-05
2.77598607566273e-05
3.97030163659653e-05
2.7924014749212e-05
3.64756883736266e-05
2.00040707493805e-05
2.68651515108058e-05
3.84902593259761e-05
1.67380597985345e-05
2.70476552512926e-05
1.92013308082545e-05
1.62992715848079e-05
1.24228780647276e-05
3.83669551382544e-06
5.94914298783469e-06
1.69604380902973e-05
3.95137231639112e-06
9.98989717087885e-06
2.08576040563092e-05
2.23879106119522e-05
1.1807570992679e-05
5.0167627671259e-05
6.13715690878768e-06
2.60863163628659e-05
1.66528820025871e-05
3.13378001529809e-05
1.32607273732116e-05
5.38947938663026e-06
1.42842725918044e-05
2.25574274178721e-05
7.06183558785807e-05
2.06303144756533e-05
2.93509771374477e-05
4.04303160529425e-05
3.73539936856039e-05
1.4838397796469e-05
3.29984859081248e-05
1.8745776224871e-05
4.20038630598783e-05
3.92383369136135e-05
4.86714466815749e-05
3.37690432701486e-05
3.25213853516228e-05
3.68186969063536e-05
3.61701158077797e-05
2.68136748246926e-05
3.80103850673191e-05
2.02941156884065e-05
1.20607844026898e-06
1.68645011814074e-05
2.94090087401345e-05
-1.60853302718783e-06
-1.91808498690409e-07
2.33061916861197e-05
2.7696676037261e-05
1.03102075302306e-05
3.02769454812726e-05
4.79038047172126e-05
-1.21258958948359e-05
2.68816325628475e-05
2.62960958009833e-05
3.75416647463939e-05
2.26613549703906e-05
1.84963713162401e-05
3.47478784290252e-07
2.2319652403344e-05
2.9497645635897e-05
3.77543292340355e-05
-8.03906344667156e-06
3.63707907810405e-05
2.22591857204176e-05
3.46722073485387e-05
9.39067093349666e-06
1.17301888984009e-05
3.81048276804963e-05
3.84571409213707e-05
9.21999922222248e-06
1.92953077091867e-05
3.32943940508757e-05
2.14325593554432e-05
3.33705159240543e-05
3.32655241425273e-05
1.55876774842838e-05
1.26808991873994e-05
2.46999787636362e-05
1.42270868575167e-05
1.59230508748971e-05
3.47845168806586e-05
2.78214905859076e-05
2.17403001843452e-05
1.93216209076708e-05
3.36270052524116e-05
1.62826278003356e-05
4.34821682714503e-05
3.10941542152088e-05
1.12968379632561e-05
4.21171621680573e-05
3.49794434278956e-05
3.1628579775112e-05
2.33027613162634e-06
-8.40910239120902e-07
4.11388142673733e-05
1.71762730859858e-05
2.80228878405485e-05
4.50539966113672e-06
1.73337421835793e-05
7.02655295583518e-06
-4.41678218676482e-06
-3.58310553666377e-06
5.04139206525619e-05
2.02550462604417e-05
1.15401011583055e-05
2.48784642426559e-05
3.15416309131466e-06
3.79903537549887e-05
1.98739841667194e-05
3.35814786093853e-05
3.88208050100517e-05
2.93497058164227e-05
2.35645103144521e-05
3.3136442348335e-06
3.29573218086593e-05
8.32874378544566e-06
1.34959760239538e-05
4.9956037092687e-05
4.17010019186042e-05
4.47135190829244e-05
3.23198491934121e-05
3.77084915751221e-05
3.6185663066472e-05
2.35810176654493e-05
3.28635293244867e-05
2.86108033147192e-05
3.04402713038544e-05
4.15612429977483e-05
3.78652175009466e-05
3.56140391828362e-05
2.16823903619868e-05
4.08055693265569e-05
-4.11826771802711e-06
3.35986168955308e-05
3.39517713063735e-05
3.59955314262245e-05
1.85122276570879e-05
-5.84563027719888e-06
1.94912726288253e-06
3.82727915377345e-05
4.24553696471225e-06
9.93997204803504e-06
2.63047110576943e-05
2.89572941826691e-05
9.25248446727872e-06
2.42964720221991e-06
6.60017947091668e-06
8.15823369408804e-06
2.48955345739378e-05
5.08338305725601e-06
2.18633664207593e-05
2.17569832667608e-05
5.66540700172252e-05
1.40327270648706e-05
3.39531249706391e-05
5.03718685991812e-05
7.66074003043922e-06
3.75843269538466e-05
2.36625311404035e-05
2.41263233712508e-05
4.6256801851151e-05
3.66042003354266e-05
4.61655261209458e-05
1.59757847620119e-05
2.39544389983411e-05
4.84582032877247e-05
3.24648881529366e-05
3.10961700539941e-05
3.60258755468936e-05
2.10398010548324e-05
2.26817002479588e-05
3.22127638396969e-05
4.00653417557719e-05
2.4761037192268e-05
2.40448186492537e-05
5.01724484243875e-05
2.31839640184201e-05
2.79941549082905e-05
2.88210362734502e-06
-1.96370981081139e-05
9.96597553437632e-06
3.46282016002139e-05
3.15007934667964e-05
2.77608443920587e-05
4.28252893579395e-06
1.22797276876549e-05
1.90150345615973e-05
1.40612758920546e-05
-1.02446725683399e-05
-1.40235153882469e-07
3.76691953122466e-05
1.78553983537386e-05
3.34212476755078e-05
1.55870950085423e-06
3.51697534527976e-05
1.998144180426e-05
1.40478411317338e-05
4.4477866280683e-05
1.095208468443e-05
-4.92128095895907e-06
6.12033406140861e-05
3.69117100883102e-05
-2.2840374715547e-06
2.14554888402183e-07
3.55746604160996e-05
4.85065857224174e-05
5.33245551356471e-05
3.5765984400185e-05
8.80389409309565e-06
4.88673636210771e-05
3.38689369873039e-05
1.99649151755752e-05
2.60741661685889e-05
3.07938193909249e-05
7.28141502349173e-05
5.03510094763819e-05
2.97088554279168e-05
2.53094499618177e-05
1.68957259975644e-06
2.63818364301161e-05
3.19975166399541e-05
7.88703648596691e-06
1.30418177341277e-05
3.36542955925074e-05
2.58668312422825e-05
1.49866281437266e-05
5.63176501331553e-06
3.07978776917624e-05
3.16436772611716e-05
2.32382557739308e-05
9.46472441443043e-06
4.80501848256751e-05
3.06757679418376e-05
2.46287906772217e-05
4.50449498934798e-06
1.70208408399929e-05
2.53403604353058e-05
2.58661248882206e-05
2.94645616126416e-05
3.1936588435108e-05
4.54352533082197e-05
4.37595404911401e-05
9.02225252796627e-06
3.74367098225642e-05
3.51814197753863e-05
-4.48347226988779e-08
1.21510557214303e-05
3.84701946813218e-05
1.28267112247256e-05
9.15842490739182e-06
-1.10164453200722e-05
2.07408840195012e-05
3.07017076286715e-05
2.16063773450371e-05
2.82143912183041e-05
2.85684573451181e-05
4.01871192536976e-05
2.44078827242182e-05
2.46047368522507e-06
3.03126158611007e-05
2.89379638350654e-05
1.59614144837145e-05
1.23914856350214e-05
4.25047251711614e-06
2.7900129174643e-05
8.63226313354527e-06
2.90501440793093e-05
5.4163426689888e-05
2.2692061080328e-05
4.41152549994775e-05
1.54423211300648e-05
3.62722884523451e-05
4.64947797265166e-05
4.64546100433281e-05
3.98759491585333e-05
4.94877021277492e-05
4.90366988146424e-05
1.3757706557616e-05
1.54161649554004e-05
-1.6828956700466e-06
2.53405061611065e-05
1.90414596092255e-05
1.95335560076233e-05
2.76688756916372e-05
-6.24541286337546e-06
2.63480992045664e-05
1.24537080022177e-06
4.36568244340351e-05
2.35285612397336e-05
1.16204942947156e-05
3.49766625938703e-05
2.0016574371946e-05
2.93305426522901e-05
2.97067158291451e-05
9.08102120827535e-06
8.67770115131563e-06
1.41177734412053e-06
2.61118728471822e-05
7.8702356633972e-06
2.06638113231444e-05
1.36778931005514e-05
1.67141882318976e-05
3.1697412976804e-05
3.03869517361432e-05
-8.36782938562167e-06
2.18352650613437e-05
1.16283870455624e-05
4.24899616909391e-05
1.81125979979166e-05
2.74954098008935e-05
1.15163491478035e-05
1.3728513015163e-05
1.02447812729084e-05
1.8290587936414e-05
1.14400863303657e-05
1.28068249685992e-05
3.65374588269576e-05
3.20186427335068e-05
3.18581363710563e-05
6.55065882217999e-06
9.02805309043071e-06
2.09627413498662e-05
1.81381254137932e-05
3.46481738749412e-05
-1.9392415484277e-06
2.80704570329045e-05
1.95634571183133e-05
2.43080187363059e-05
2.73783132087307e-05
2.05648769034236e-05
1.56790662087385e-05
2.11533513641682e-05
3.74420072719591e-05
1.05000494704582e-05
4.41276814218516e-05
1.73046090409335e-05
4.06240407835535e-05
3.30838753866969e-05
1.09308961056835e-05
3.78014058218666e-05
4.03720075835523e-05
6.67501196053097e-06
3.48462651076267e-05
1.45306137014167e-05
4.29969711736618e-05
7.76277625953104e-06
2.48985929890079e-05
2.34171921599331e-05
4.12796678638881e-05
1.30055975648205e-05
2.68249482904651e-06
2.73790697272947e-05
1.77205265345728e-05
7.77241369354248e-06
1.43518654404454e-05
2.69964339080564e-05
3.56982205339108e-05
3.07029086760722e-05
3.41646477098669e-05
8.51071017136743e-06
1.82308994919097e-05
5.0773331244203e-05
2.32903062429135e-05
8.91773930838424e-06
3.10680471068061e-05
1.2969687775414e-07
2.50185745101756e-05
1.78704765067075e-05
1.47831576167666e-05
4.57671450465817e-05
2.90621049684942e-05
5.52244326116991e-05
3.82775261846112e-05
3.85855169596181e-05
3.72057206152551e-05
4.78050289122384e-05
2.6049799546254e-05
2.88187184455585e-05
5.40922867721405e-05
3.30455122615376e-05
6.66567660709913e-05
5.67748112782121e-05
2.15937472078981e-05
3.54695385940245e-05
3.41124303744258e-05
1.7542564847179e-05
3.23888824809394e-05
2.75674921906743e-05
2.39826025008798e-05
1.94968752638086e-05
2.65970902225063e-05
2.55762026640988e-05
5.63709416876145e-06
1.86308776851228e-05
-4.17009964867434e-06
4.36918247754042e-05
2.87557964503011e-05
2.29518978903136e-05
7.69453692653024e-06
1.29365920060146e-05
5.21217735942245e-06
1.48630312904336e-05
7.47533903927594e-06
-2.69986548974366e-06
7.20613698773912e-06
4.67114056149747e-06
1.26591616477713e-05
3.42486345170081e-05
3.38513372383174e-05
1.83155075129009e-05
1.26473113958124e-05
-2.04668601860698e-07
2.09217223205641e-05
4.67756629997054e-05
1.98908812241928e-05
3.32449928091549e-05
3.38403536731215e-05
4.22257255873741e-05
3.30834587067717e-05
2.82843436013573e-05
3.38880782481423e-05
4.79492624326127e-05
3.38409558005064e-05
4.56424433219573e-05
4.30281457191972e-05
2.76097405857192e-05
2.99247923545282e-05
4.37648468399085e-05
2.19491225761278e-05
3.61324576467433e-05
2.10645415664294e-05
2.53394043859091e-05
3.10408224383409e-05
4.2519450016456e-05
2.59594601193322e-05
2.38149434013837e-05
1.13203500780087e-05
-1.18389768277162e-05
1.72827866943584e-05
2.67019837854268e-05
3.60337746550823e-05
-6.33334850500083e-06
2.35145012360451e-05
2.44638546797839e-05
2.89359252803028e-05
3.15720808863928e-05
3.34105831724514e-05
1.96532858157807e-05
1.55129010253422e-05
4.01028488838311e-05
1.40339833710583e-05
1.6973365320631e-05
4.2399431037745e-05
2.25705176378845e-05
2.17236678570996e-05
2.95077474625537e-05
2.42387186262393e-05
3.39478054639859e-05
5.08737413201084e-05
2.7837348397854e-05
2.45294273512395e-05
5.38842545171519e-05
2.59636846445842e-05
3.07487883302423e-05
9.0775922467256e-06
5.12889907788646e-05
1.2460106144993e-05
4.06529827608997e-05
1.55739247986574e-05
2.53432653053157e-05
3.39575216783245e-05
3.17307828206918e-05
3.6427144977104e-05
4.12003448807767e-05
2.40467176436731e-05
2.99283553789944e-05
1.63374417110204e-05
1.43935759730023e-05
1.82001278832914e-05
1.44315064522524e-05
-5.00776398461974e-06
2.51454301457059e-05
2.85234275659414e-05
1.10065012303236e-05
2.44399985626721e-05
-3.71667405834182e-06
-3.05154851459896e-05
3.03416483314565e-05
2.15931955211424e-05
6.21090333644036e-06
4.52257422365559e-05
3.85202255861513e-06
-5.8562413272093e-06
2.44368674808268e-05
2.05780720781055e-05
1.82227361123176e-05
4.71389459739486e-05
2.1005912505961e-05
4.39623562364227e-05
2.32482389559352e-05
1.54952018486307e-05
4.27706991259521e-05
3.80467319961769e-05
1.06851857677375e-05
5.05283926964484e-06
4.66923530249665e-05
-1.70033058930232e-06
3.46257401095571e-05
3.58213963680749e-05
2.01527113003354e-05
5.24672373513687e-05
1.96152406244398e-05
9.18190890434514e-06
2.89602231231582e-05
4.68884734651411e-05
5.03424796367807e-05
3.90612017290288e-05
2.3023887819352e-05
1.05508667018346e-05
2.4570334476979e-05
2.39591568476447e-05
3.22590098367765e-05
2.42970474415252e-05
5.44432062440281e-06
1.49278013941196e-05
3.19576473903366e-05
-1.49900300505981e-05
3.33650838747131e-05
-9.13607901380543e-06
5.42001609443431e-05
3.15676875281758e-05
2.00750674877586e-05
3.81886665445834e-05
1.13941714130917e-05
3.02850810372409e-05
3.70921520567467e-05
5.85946103735468e-05
1.86992035926291e-05
3.14582089586582e-05
2.30766795017089e-05
4.83947357463031e-05
4.11793744781731e-05
4.39778743837702e-05
3.09250129308138e-05
2.79310371691371e-05
5.44045465145048e-05
4.08504973112764e-05
3.19480739156908e-05
2.78632591961335e-05
2.88091689571682e-05
2.41723181047187e-05
9.76455279498848e-06
3.62448752046046e-05
3.50199023184219e-05
2.74793135748162e-05
4.6782867266051e-06
5.12514621976025e-05
2.47657291709208e-05
1.57750248482691e-05
-1.45298964444918e-06
2.04935259650808e-05
1.94852778696915e-05
1.47404114504806e-05
2.22133891124948e-05
3.0126496112138e-05
4.9521008162963e-05
2.51756057735838e-05
3.18778770174195e-05
3.13525506820641e-05
-6.26935631797896e-06
5.08696798179312e-06
3.12236614747926e-05
-1.45742942835503e-05
3.27181624640571e-05
-1.45688311800726e-06
5.01199604084022e-05
1.75335019451229e-05
4.53856344317404e-05
3.56209057642999e-05
3.96470723536744e-05
2.76782843425214e-05
1.69286978272074e-06
1.37195951714854e-05
3.60299229263267e-05
1.1841176843703e-05
8.56480721663907e-06
2.76816714744357e-05
8.89019456483282e-06
8.2289732848437e-06
1.18503501082491e-05
3.88643003668185e-05
1.99326914041408e-05
3.58267378964403e-05
2.0459593376917e-05
2.00867308073695e-05
2.22753210695003e-05
3.22548435595834e-05
-6.10462141270892e-06
2.25279339677435e-05
7.72656842201076e-06
5.08481052066836e-05
2.87420279418577e-05
3.52230717861102e-05
2.56403408419816e-05
1.85962051098001e-05
4.52291290890524e-05
1.78554611232985e-05
8.71034100155516e-06
1.99607582017523e-05
2.30570474630778e-05
1.43791164009101e-05
3.04588488545889e-05
2.22138997706957e-05
2.22247098834754e-05
7.90855048685739e-06
1.33659804546932e-05
1.97661022773184e-05
-3.11314424639865e-06
2.87059771496267e-05
5.16363579058618e-05
4.67678776395207e-05
1.95984038899678e-05
3.5512281705082e-05
2.14522625275071e-05
2.48117833198202e-05
4.36066850055584e-05
2.18032719185464e-05
2.68414265733007e-05
1.98947468803256e-05
2.40623935691794e-05
5.63377883236573e-05
2.68760068039114e-05
2.99723161203168e-06
3.41571631986963e-05
2.77644656640758e-05
1.22681601528067e-05
3.22328708249268e-05
5.82037268932114e-05
9.10739789536411e-06
1.598209545841e-05
1.85265396626386e-05
2.77247793679098e-06
3.17301895501722e-05
2.42910990679073e-05
4.01267045618833e-05
-7.43166216422075e-07
8.35739543014633e-06
8.54571014495087e-06
2.90789744768692e-05
8.45288846602213e-06
1.32580474588869e-05
7.13115613103734e-06
2.78576086599403e-05
6.49627926812655e-06
1.86786306014464e-05
-1.50443692120694e-05
2.51166100861091e-05
2.14791521066828e-05
2.77896038801147e-05
2.57204998755236e-05
-8.91696344412089e-06
1.86585585433228e-05
6.227840848169e-05
2.25377400651137e-05
3.4857146648524e-05
4.1684724031711e-05
7.82387337002646e-06
1.32533138441911e-05
7.66726040598271e-07
3.95876897255832e-05
3.42417144427494e-05
8.97589852848009e-06
4.15288853188982e-05
2.6313318867774e-05
2.70807771675123e-05
6.79843558411432e-05
1.07246793071125e-06
2.53026981296203e-05
2.53483780209609e-05
4.16838980443684e-05
2.42896516203149e-05
4.57736733708967e-05
3.11168294079018e-05
1.88817312366031e-05
5.01832168507897e-05
3.01204186589442e-05
2.81761057874328e-06
8.21844155704444e-06
2.77403077768361e-06
4.66869734934556e-05
3.27447768701758e-05
6.55874479112226e-05
2.33643436377284e-05
2.73958159693067e-05
1.69634169367562e-05
1.44667846412261e-05
3.99555475589156e-05
1.46823668956167e-05
3.27761922732976e-05
3.99911060594073e-05
3.66516741073108e-05
8.16929095452699e-06
2.70489118120007e-05
5.2318845660178e-05
4.38400498541271e-05
-1.72912015593955e-05
1.19409872192354e-05
2.49511214434974e-05
5.11993589908307e-05
3.32732372091882e-06
2.43720966497294e-05
2.84987943701844e-05
1.38506918462341e-05
2.3986160882651e-05
1.85911952374159e-05
-9.77675653057559e-06
4.72157148659593e-05
4.93391208626216e-06
1.04837830641309e-05
2.756028243658e-05
3.60261145066685e-05
6.19009582436396e-06
2.23042032718791e-05
-1.40278337799542e-05
3.12012165214006e-05
3.07477237975725e-06
2.6218374278041e-05
2.0725305822968e-05
2.34717588024547e-05
2.93556208192473e-05
3.34705594021535e-05
1.89664271117718e-05
3.48034701259849e-05
4.86659437683339e-05
4.60705327756262e-05
5.40571714688713e-05
3.20239012784962e-05
2.97319220083005e-05
3.39601707264755e-05
4.22572868661627e-05
3.57000695959119e-05
3.39267107852678e-05
5.17474634601141e-05
2.76039375079712e-05
5.70943892261388e-05
1.32701847260923e-05
2.22334039831407e-05
4.98248455733216e-06
8.44191980886992e-06
2.17603622109468e-05
4.51575013428993e-05
4.7453917083054e-07
6.89188201288459e-06
5.18402727888973e-05
2.99992668691521e-05
-9.26073533467278e-07
3.43751445263659e-05
3.2602483913096e-05
2.10619314997312e-05
3.63974678337989e-06
2.04355943931138e-05
1.67388210689605e-05
1.90263783698804e-05
9.18411248421746e-06
3.47806642117119e-05
-3.10355052686886e-06
3.68160176847163e-06
2.66850932528092e-05
5.65437823986442e-07
2.49790863950803e-06
2.68988146362792e-05
1.79613974495645e-05
3.53308351539365e-05
5.39349994928479e-05
2.86109644876279e-05
5.65852825438709e-05
1.71061938699697e-05
4.22416980281612e-05
5.00750993228405e-05
2.97958869222716e-05
3.57385967825488e-05
1.26151078238755e-05
6.66575701311386e-05
3.73559011579631e-05
7.86609654111793e-05
4.49608462478672e-05
6.41607842659162e-05
2.88136330568752e-05
3.05717688358871e-05
5.49020060343797e-05
3.0409229332947e-05
5.53221042132495e-05
3.86194764380633e-05
4.34458742245486e-05
1.37153587407028e-05
8.97548447046887e-06
3.81647427006555e-05
1.77157102313992e-05
2.42253618120782e-05
2.13155245289601e-05
4.77110664235316e-06
2.47895517181888e-05
7.72021451919434e-06
5.39679369368822e-06
1.48631103734454e-05
-1.53906157070385e-05
9.34230811160688e-06
2.85210817271297e-05
2.34363678598758e-05
2.05416132309411e-05
-9.44010196478895e-06
2.35007592975299e-05
-5.45472971867684e-06
-1.29024112868875e-05
2.09634228167588e-05
-7.04533782830501e-06
2.30385122564192e-05
2.8313169040677e-05
3.78275475920791e-05
-7.06156728937593e-06
1.11400742539499e-05
2.70136918417793e-05
4.79363232055379e-05
1.80432544084112e-05
4.23216400662825e-05
2.35502434828586e-05
3.36450764954931e-05
1.13849749343248e-05
3.99404134871315e-05
1.78165813894121e-05
2.19305943842308e-05
4.4729452168201e-06
1.64728999251299e-05
2.22960384908339e-05
3.00439042393551e-05
3.94172546695506e-05
3.76334727908185e-05
9.43526777137837e-06
2.79988482059076e-05
3.1696264087443e-05
2.01146555190288e-05
6.56587804373065e-06
2.70655453411509e-05
4.92472137942307e-05
1.58362681932614e-06
5.69970159393921e-06
8.34015008772936e-06
1.78827228929371e-05
1.75095765625822e-05
3.52520039915407e-05
1.48029121748743e-05
3.14864255848438e-05
2.77212843382309e-05
2.47611633902424e-05
1.75719701341807e-05
1.06272069184944e-05
3.43345993417597e-05
2.29636416137394e-05
2.83100738522941e-05
6.37801789337736e-05
3.10372156214143e-05
3.39992241692129e-05
3.89037327993396e-05
3.14317404439029e-05
1.78295060839455e-05
9.14018484973421e-06
4.94598725005765e-05
1.30995772287078e-05
5.66027940813954e-06
2.26553738679778e-05
3.14808506193642e-05
-8.53510680374689e-06
3.5651633452516e-05
4.1891542983214e-06
4.80392272468177e-05
-3.64621285411074e-06
9.14348016609524e-06
1.71949201149478e-05
1.49656624719474e-05
2.63454266519856e-05
1.78803778003724e-05
1.14653924714653e-05
3.43303210605494e-05
-1.48453463327499e-05
1.56289011969321e-05
5.60126243558689e-05
2.62605875418047e-05
2.32532405651085e-05
4.01166812361573e-05
4.49328498740907e-05
2.43676840998207e-05
4.00855373219496e-05
1.45083065828041e-05
-1.48308661515729e-06
3.93651494780377e-05
4.13725265885599e-05
1.22453442539753e-05
3.14654652587993e-05
1.87876311955872e-05
2.90696091338402e-05
4.73651961776263e-06
5.35755118600421e-06
4.83511307036258e-05
-1.10698651912891e-06
1.19023353485859e-05
3.59980641826236e-05
4.80472332097352e-05
2.24898095394924e-05
3.08735391660176e-05
1.370906186088e-05
-8.72976289361846e-06
3.26658944556166e-05
4.83947894992311e-05
1.11763362921456e-05
-2.36041774969554e-06
2.23599359960197e-05
2.8108796108472e-05
4.18196408175992e-05
2.04768240633188e-05
2.54877280165703e-05
1.44969374556348e-05
5.83154435185424e-06
2.09426612282382e-05
2.14206431986563e-05
1.25818954930468e-05
3.01277601232405e-05
9.67073259077465e-06
5.22942474858846e-05
4.29986145892936e-05
4.32354168118626e-05
5.14827200550813e-05
3.28341831534297e-05
3.53807920607018e-05
2.79428686190597e-05
6.95983993576854e-06
2.16080085355702e-05
2.91624188399301e-05
4.08554462125492e-05
2.67181192868242e-05
2.33610637827679e-05
4.98824180382934e-05
2.80961399880531e-05
2.47208805041164e-05
3.44400112703055e-06
2.2544624927261e-05
3.09584298223337e-05
2.41813788158902e-05
1.84811700567382e-05
2.1010856835761e-05
3.02131492970964e-05
3.35762082841324e-05
3.30912893307958e-05
5.12984578832181e-05
2.43200192019399e-05
5.49123393282628e-05
2.93187136578639e-05
1.94828143132599e-05
1.45234558112665e-05
3.48664474837372e-05
3.16378092375755e-05
3.53469529357863e-05
1.67111808514913e-05
3.94452780717849e-05
1.25129490459596e-05
6.14753737926699e-05
1.80912770903075e-05
3.04925643213944e-05
2.32819213140683e-05
2.96414407558813e-05
3.53711405584339e-05
3.32774273174195e-05
5.21893843859122e-05
2.69729069391502e-05
1.32660834610565e-05
-7.86854730346255e-06
2.70049488203359e-05
3.20815914824058e-05
1.914902134536e-05
2.54497732718695e-05
1.9266581692265e-05
9.84867817069639e-06
9.63949192048912e-06
1.89355262314393e-05
2.18654668646672e-05
3.08587138124381e-05
3.09111033457135e-06
2.39655913492267e-05
1.74588580901593e-05
3.84166593623773e-05
1.57320618161023e-05
1.57240567572626e-05
3.49395320763051e-05
1.97582348159377e-05
4.54057486691964e-05
3.69263742569319e-05
9.92937283252015e-07
8.81352622852317e-06
2.25979009152951e-05
2.35509455730543e-05
3.9917097094954e-05
3.16486521950141e-05
3.38758150043068e-05
3.31204580723609e-05
4.41618184666804e-05
5.60598917488541e-05
6.77602634572315e-05
2.79203680303983e-05
3.47290040526142e-05
1.26119613304643e-05
3.03823857151218e-05
4.38628588437703e-05
3.35396435979477e-05
5.39000444762323e-05
2.66776534531415e-05
5.72743359765782e-05
2.80047947534458e-05
2.11249638945588e-05
3.00094923480472e-05
-1.77772094157628e-05
1.84021297902664e-05
3.04443657384737e-05
2.49711030570729e-05
2.52430037866339e-05
1.83489467708592e-05
1.37765462871459e-05
1.16930916709521e-06
1.84794803477682e-05
6.81759652904582e-06
9.3561797529911e-06
2.81884970896296e-05
2.86164203040737e-05
2.77005215365445e-05
2.74124255150615e-05
2.35870375533412e-05
2.71268066052571e-05
2.88787298708051e-05
1.34613139894469e-05
-3.14459632223776e-06
1.60055977679471e-05
1.71038465509138e-05
2.76455755400126e-05
1.89600268940344e-05
5.89802756638301e-05
5.53325810072054e-05
3.38821455824267e-05
2.27564537244856e-06
2.80639508095213e-05
3.02192329454316e-05
4.75293504741625e-05
1.37623909454067e-05
3.4177434450918e-05
1.62453889727516e-05
1.3927358350481e-05
3.04047421157132e-05
3.3252784591259e-05
2.5697465229744e-05
4.85698812384157e-06
3.18867885041825e-05
5.24314580143738e-05
9.51237520456135e-06
2.17213901495289e-05
2.19427024990378e-05
3.40796950386304e-05
2.91048588123521e-05
2.12744827434719e-05
-6.93883229034091e-06
1.37560502487202e-05
3.64831395723215e-05
4.06647533897231e-05
3.53143992399515e-05
2.14428734504348e-05
1.42403675859509e-05
1.96723431585833e-05
4.35823101532412e-06
4.19395854969859e-05
2.63166775473509e-05
2.34568389392251e-05
2.98754995228632e-05
5.48502607484441e-05
3.32392823983186e-05
4.25165153883679e-06
3.1369123550813e-05
1.83505577233924e-05
3.32945180654149e-05
1.69515538656508e-05
5.7034243781494e-06
4.21295796604741e-05
5.9912760492964e-06
-1.68803588164326e-06
4.59221855624299e-05
3.22380684604035e-05
4.03261431893209e-05
4.71067135765402e-05
9.01546604425142e-06
1.9857314498189e-05
1.39721434273811e-05
1.89363077178112e-05
3.17881209397771e-05
2.02605903851704e-05
3.77808937533903e-05
1.04057008061351e-05
4.40923857901367e-05
2.46399573000862e-06
1.06749831066211e-05
5.41836227525875e-05
1.95878438482839e-05
2.08945398712445e-05
1.57027738107265e-05
3.03527970829242e-05
2.90381147452569e-05
5.72456896279772e-05
1.70986616241463e-05
-1.50998408987221e-05
3.80491233898004e-05
4.63890183004237e-05
2.53040694276956e-05
5.34829869743063e-05
4.45028593705352e-05
3.40311352673813e-05
1.96704738263769e-05
3.16248235794161e-05
2.34557368730409e-05
2.23727926164446e-05
2.97964579973726e-05
3.09820869558607e-05
3.7111650136203e-06
2.44703767529749e-05
2.23146517996372e-05
3.90990331172375e-05
-6.55181627779483e-07
6.51245733495791e-06
2.51797078378491e-05
-7.82851000371383e-06
4.05669907508042e-06
1.0435737880713e-05
-7.85132926409189e-06
4.69583876749408e-06
4.00574540462123e-05
1.05545154413321e-05
1.48379400193918e-05
2.23739234425293e-05
2.10669191287453e-05
2.48600922722695e-05
3.48662144673812e-05
3.40845681656059e-05
3.96819494210377e-05
3.33899249662976e-05
1.49976827689018e-05
2.53643798538311e-05
4.54976864433719e-05
7.09096072522775e-06
3.1396790699806e-05
4.00007683322463e-05
4.05716352281008e-05
4.57792350600237e-05
2.98916974056755e-05
3.82589231429668e-05
2.48412145734845e-05
-5.78944032303321e-06
3.83815065113751e-05
4.05950136004555e-05
1.93465001601982e-05
3.30899075920152e-05
2.14047080335974e-05
3.89969864050038e-05
2.60207690391305e-05
8.14010131007521e-06
2.75843095288014e-05
2.27367815066584e-05
-5.21435167482746e-06
1.13807205794778e-05
1.66509581509222e-05
5.91736798596049e-07
2.18387152823337e-05
1.62250466522587e-05
2.97554689288446e-05
2.41447124104016e-05
2.7567540575114e-05
3.32714374228962e-05
2.06196535997611e-05
4.61895547377397e-05
2.19975663977026e-05
1.63758383617487e-05
4.53348163216644e-05
2.63469442524631e-05
2.56022401035262e-05
2.87770033428894e-05
1.43472169549202e-05
3.63905183425366e-05
4.37280053514837e-05
2.5217943776024e-05
2.37667928286353e-05
4.63891581294015e-05
4.42268813983638e-05
-8.07018516265409e-07
9.99902734031192e-07
2.23691204112428e-05
1.10832396911504e-05
-9.5402608733839e-07
5.38288959384483e-05
2.04206281554215e-05
3.92894882670781e-06
2.97912703610608e-05
4.61878744490761e-05
4.59918657046022e-06
1.60803840394947e-05
1.42807922841339e-05
2.32833344479394e-05
-7.33021880777874e-06
1.03101887135135e-05
-1.77752027095199e-07
1.39857627778472e-05
2.71294606694487e-05
1.46291744863086e-05
4.11818977181506e-05
3.09682073377449e-05
3.09266402882246e-05
3.35217143459836e-05
3.75900375298515e-05
2.3864091886008e-05
8.05868036408957e-06
1.98597824201646e-05
4.9087769671663e-05
1.63811833334153e-05
3.87846138667232e-05
2.10751629057976e-05
4.05987271297692e-05
2.28469017228253e-05
7.47492058007694e-06
3.70416822020538e-05
3.435201906433e-05
1.99919107389596e-05
2.77501361569505e-06
3.63947224510394e-05
2.96399040666732e-05
4.5730533720045e-05
2.64409338723071e-05
4.21886183592894e-05
3.49804425067575e-05
2.79697987367512e-05
3.33235738583384e-05
-3.06565389192068e-06
1.1981244286379e-05
1.38224391255551e-05
9.09818874397819e-06
3.56974324374566e-05
3.89617905247017e-05
4.11731168376162e-05
-1.00413432445564e-06
-2.82615329003232e-06
6.47039343612199e-06
1.43070126153106e-05
1.73264106231053e-05
3.88193214298715e-05
2.19407264976494e-05
2.20244113537998e-05
2.2358032953156e-05
1.29795040090573e-05
4.16140473179754e-05
1.24667565873146e-05
3.63389103639256e-05
4.22603537922549e-05
2.05061238001607e-05
3.2374444126865e-05
5.36281722467441e-06
2.11133319263388e-05
2.65082751305523e-05
2.88348327761448e-05
3.62723176641352e-05
1.01174289118759e-05
2.78770981596483e-05
4.09380713246812e-05
3.08005497310941e-05
2.45835887889648e-05
2.86767892680901e-05
9.16547154872276e-06
-4.22231815563556e-06
4.44626534018319e-05
1.90689775676795e-05
4.52502347177606e-05
3.89161386731899e-06
1.29533982330531e-05
4.09691529176922e-05
2.37948041509557e-05
4.81030001005414e-06
1.90743984835772e-05
4.32881261368473e-06
2.58387676293758e-05
-2.59013363231795e-06
-5.18201274810621e-07
1.79683800257647e-05
6.29498530718854e-06
2.44201549503228e-05
3.7851753701338e-05
4.7578923958089e-05
4.58535528830905e-05
2.05898006953988e-05
2.69311790400517e-05
3.39392428342302e-05
3.14745578559206e-05
2.25983328745071e-05
8.14384100713885e-06
2.23544729723549e-05
2.77147984783617e-05
-4.68451880722087e-07
1.7035910502737e-05
1.42937274510418e-05
7.76111911814578e-06
-5.51432515784837e-07
3.19296425637812e-05
3.7938204167936e-05
-3.12384811780315e-06
2.14460339556974e-05
2.05129790260754e-05
1.46080167502358e-05
1.6631007487128e-05
5.69269390606272e-06
3.51955457230455e-05
2.21604412130146e-05
2.65476589053019e-05
1.19660037437053e-05
8.61346062135334e-06
7.08767967505726e-05
5.03266252806954e-05
1.53525420872396e-05
1.40043233443921e-05
6.77129337678677e-06
1.54359885464551e-05
1.94792707224579e-05
4.36929299873526e-05
3.85756101908918e-05
4.17637434833261e-05
3.24062794326292e-05
1.76102801500191e-05
2.49895296090665e-05
1.74202958021975e-05
4.20814263177752e-05
4.43452357861648e-05
4.46428751633437e-05
3.52108052385374e-05
3.4717380714869e-05
3.37592156947231e-05
2.35561322056399e-05
1.14207863407934e-05
-6.00470413615668e-06
4.01571723093659e-05
3.51432522462589e-05
2.19657303940584e-05
4.24511532951532e-06
4.97957575270625e-07
3.54286835307814e-05
2.70201262383583e-05
2.67882990478906e-05
3.31172343920184e-05
-2.72009238827661e-06
3.77547157234966e-05
2.28697829242032e-05
3.4919290392309e-05
5.60140022740472e-05
3.17594402993005e-05
2.91010659435623e-06
1.82958283617905e-05
4.05704601555551e-05
3.64539616759379e-05
8.03751632593225e-06
2.45014032651722e-05
1.54989928454007e-05
3.7052308600321e-05
1.8165554673205e-05
2.23469846196241e-05
3.69526543794304e-05
5.23904489337596e-05
3.41795428487078e-05
2.59042157107414e-05
3.08217412320383e-05
1.40906874180945e-05
2.87795390338277e-05
1.23657243819732e-05
2.11068878903577e-05
1.6631219333518e-05
2.182862351306e-05
1.28696416709183e-05
-7.76196782137994e-06
2.64352066588065e-05
2.03387442828029e-07
3.66140031276358e-05
1.90621587246404e-05
1.54022608496176e-05
2.83291394548616e-06
5.52467025790971e-06
3.12172440573102e-05
3.06954933953408e-05
2.92118761403939e-05
2.76653992736358e-05
3.29929697454304e-05
1.67021056076619e-05
3.35825558855944e-05
4.66769806973147e-05
1.19086278585294e-05
1.93246345346296e-05
-4.01631153462615e-06
2.745956054474e-05
2.72101135189462e-05
2.59951030352716e-05
4.29379528694125e-05
3.90745853471339e-05
2.94807783361602e-05
3.14423618078674e-05
4.35959133553249e-05
4.72742230734913e-05
4.9946239848183e-05
3.70398972688558e-05
2.94247447272013e-05
3.94937068340377e-05
1.69663738809419e-05
-1.07004803875666e-05
1.49436743822828e-05
1.28278357138906e-05
2.89082847500574e-05
2.20330535435428e-05
4.21589295347968e-05
-5.73711190413452e-06
4.24745578834664e-06
6.85568707289458e-06
-4.34377923435703e-06
1.75959416489862e-05
1.20831885521173e-05
3.35311882523995e-05
3.3764761617539e-05
2.61716763383039e-05
2.13582233897408e-05
4.68859732804579e-05
2.69836351196515e-05
1.79598667444805e-05
1.95934803731886e-05
2.0405971860551e-05
4.6126887237212e-05
1.12962778127158e-05
3.21717329186819e-05
5.43774085701703e-05
4.5824581647976e-05
7.31548781150413e-05
2.83955075027861e-05
3.4675782565635e-05
1.39481209388809e-05
4.21710268962042e-05
-1.77567598453603e-06
4.09418399089033e-05
1.31503039468595e-05
2.71869614737193e-05
1.80808370360735e-05
1.58060699289737e-05
2.61574937991521e-05
-1.43972367672982e-05
9.88852444630742e-06
1.82963337518358e-05
2.43559613167147e-05
1.25898307920158e-05
3.84192982420448e-05
2.98121033081782e-05
6.63781776679896e-06
4.05461683460839e-05
3.68527414223524e-06
3.43878759871669e-05
1.12658374646212e-05
4.34356870234125e-06
1.49634406470738e-05
2.40767917713385e-05
2.57706998505404e-05
4.19343790461228e-05
3.17560848303745e-05
3.9905688650103e-05
3.19950899228171e-05
1.1732599773548e-05
2.64125166457555e-05
2.92820946665594e-05
3.25375230989626e-05
5.37655547301796e-05
2.98770759747095e-05
2.85128017717496e-05
2.98764954843247e-05
5.42380947514322e-05
1.33731288663361e-05
3.82971260093424e-05
3.74350330124108e-05
1.65525671083084e-05
3.247061813787e-05
3.44047804466983e-05
2.47959696021169e-05
2.40176723437366e-05
1.82685785504924e-05
1.80715020965469e-05
4.49195335363173e-05
3.19901698382873e-05
1.37062979309791e-05
-9.90689891411446e-06
3.54135215445268e-05
3.90927642570762e-05
2.25027185208585e-05
2.43536695167583e-05
1.61165640455835e-05
1.20279479044058e-05
2.48445858091776e-05
2.66332553510468e-05
2.45137343814055e-05
-1.44361285434924e-06
2.40038312323553e-05
2.27914437028493e-05
2.68509427402597e-05
-5.118828769735e-06
2.0380886483442e-05
2.40992855790111e-05
3.24816115783568e-05
9.57808480854083e-06
2.97455796684669e-05
-3.16882241190761e-06
2.99034803722832e-05
4.04688789998441e-05
2.16591655798571e-05
2.78975437654998e-05
1.25661577593222e-05
9.26869250249144e-06
3.27217146210939e-05
6.202679070137e-05
1.6994365607527e-05
4.27058031028224e-05
5.34871409565203e-05
-7.00699900195373e-06
1.7171175609329e-05
4.40681471024561e-05
1.55911652179201e-05
1.84734693796534e-05
2.21291127328268e-05
2.28553499613222e-06
9.07073341923177e-06
9.73311610172394e-06
-2.81651919663407e-05
2.983004334057e-05
3.66520599144596e-05
3.29869875564688e-05
1.41782833578216e-05
3.26584700239858e-05
1.7579854194132e-05
2.1565946461731e-05
5.13981127721306e-05
1.12218372294452e-05
4.67959107937632e-05
2.52219213097432e-05
3.52897401242024e-05
1.60001039367692e-05
3.20421746823798e-05
2.37673595368445e-05
-1.29652827352481e-05
1.43144554420054e-05
2.86690234152215e-05
4.36796417906242e-05
3.06666894177324e-05
3.09021602219547e-05
1.32055224230359e-05
2.68720997267589e-05
1.16012844324551e-05
4.87962620396248e-05
3.88069089384173e-05
3.626104830661e-05
5.68850711874653e-05
3.41146554209044e-05
3.37454260971506e-05
3.44311218131675e-05
4.89540183315667e-06
1.65761226273541e-05
1.7908373769336e-05
4.4336722558032e-05
1.29942558220457e-05
2.18956575159555e-05
2.94709941396532e-05
3.76751758561664e-05
2.90815757048648e-05
3.58851744169283e-05
1.75541062347765e-05
5.08217071519027e-05
5.21584445768276e-05
3.74839254803756e-05
3.67284042518876e-05
2.68417240001601e-05
3.08099573486275e-05
1.88284677785025e-05
1.78331792381165e-05
3.08285499463357e-05
1.20651668391964e-05
2.50870657607232e-05
3.9206105955756e-05
5.08374770234176e-05
1.95972505371942e-05
2.15758588950259e-05
4.33315139488875e-05
6.32276322877242e-05
3.58749990853345e-05
2.39371119042245e-05
2.46840488427696e-05
1.80065506926354e-05
4.01243279458822e-05
5.82280826370272e-06
1.08749584699754e-05
-1.32465102535207e-05
2.46505178658885e-05
4.63657326691293e-06
-9.57577502162326e-06
3.08791462742605e-05
-5.67404409989858e-06
2.13001931393453e-05
-1.04543387221396e-05
2.88360653234246e-05
2.19073120946795e-05
1.62681702510806e-05
7.12073481295377e-06
3.01619575507916e-05
1.25747483743857e-05
1.62156472516792e-05
2.62341786281429e-05
3.17124023330125e-06
7.06347437502353e-06
3.33387979911548e-05
1.90876510388839e-05
2.50754198272769e-05
2.44719275025728e-05
1.89277866739146e-05
5.48918916766093e-05
2.21746040540096e-05
1.60472690118385e-05
3.77202246620696e-05
2.46335376254237e-05
5.57203505577107e-05
3.60998959637992e-05
2.86650061550642e-05
1.51304100605635e-05
2.78522950988537e-06
4.1478033218685e-06
1.36721257356972e-05
4.59424232432307e-05
-8.51207925474902e-06
4.09064829069528e-05
2.83820405698376e-05
2.49250771549716e-05
2.6253889437036e-05
-3.1054782185344e-06
3.3846724467811e-05
1.73218143279321e-05
4.79871006472259e-05
3.31399464874249e-05
2.86338453429461e-05
2.40242124401005e-05
7.28792676651429e-06
2.01448448200576e-05
2.79556603155608e-05
1.9240912585989e-05
2.77490634742649e-05
2.69050867576003e-05
2.34812446723118e-05
1.96227977408124e-05
2.26503876847192e-05
8.46616597511632e-06
2.5916120137182e-05
1.72749127042872e-05
3.60316523301464e-05
3.92794365279943e-05
1.72461532162271e-05
2.3842594224365e-05
2.74914556826841e-05
1.55990863845031e-05
5.26185407043639e-05
2.88700786290314e-05
1.97820950233767e-05
5.15563075011273e-05
3.50308556842281e-05
2.01461597195359e-05
2.29922351522529e-05
2.17770263319909e-05
1.85176376208847e-05
9.49281439214539e-06
1.53416740228959e-05
3.34294456850998e-05
1.85433453112919e-05
2.14599231457308e-05
2.81715001857146e-05
3.14491405484601e-05
3.39257892053799e-05
3.82346833397901e-05
4.34896874600029e-05
3.96036885806226e-05
3.90809673680845e-05
1.64378585803952e-05
4.09035027735237e-05
-1.12306649787928e-06
3.85130359498243e-05
5.91962383431522e-05
4.9963194108733e-05
1.75126168549266e-05
2.98349652431532e-05
1.01242250839084e-06
2.05435303927081e-05
6.12868729170851e-06
3.65461696272642e-05
1.65492685890928e-05
2.30782390006936e-05
1.55483222871336e-05
2.02188519735261e-05
9.8074384805445e-06
3.81063948492414e-05
3.06443302252359e-05
-7.0682680967423e-06
2.04655283115187e-05
2.24098087908796e-05
4.44928699190697e-05
3.32487882684378e-06
4.08569934027483e-05
1.3552903509955e-05
-4.25342840550477e-06
2.25248741104313e-05
2.63672485661305e-05
2.59493303036203e-05
2.36999628482849e-05
2.00869323907821e-05
4.36221351650747e-05
4.3534165632248e-05
2.2503329158891e-05
1.36498287561592e-05
3.35244658163847e-05
3.55946748567045e-05
-3.19255421718932e-06
3.4427992331288e-05
5.20364464789278e-05
1.61926324528139e-05
4.49917908665952e-05
5.77151937004394e-05
3.56436898902575e-05
4.47197473184806e-05
3.28629325477765e-05
1.73561714389396e-05
2.3189962732895e-05
3.98491723434179e-05
2.99159753513905e-05
4.13389609395727e-05
3.3686757492412e-05
1.58496832944244e-05
2.14164911736156e-05
3.60020228534552e-05
1.00813412455009e-05
8.54102199693798e-06
9.13686496902478e-06
4.54500263139898e-05
3.59099499838511e-05
1.41594920483988e-05
2.25967015016673e-05
3.31530410969024e-05
3.0671624685873e-05
3.34922097784919e-05
8.68442756829122e-06
1.2148151166074e-05
1.0492040580875e-05
3.59111179566027e-05
3.44042760137528e-05
2.7315225322612e-05
2.46248301300706e-05
2.79782506007513e-05
3.07706900339024e-05
2.2189750378123e-05
2.93723009099445e-05
1.57037731744997e-05
7.45016845514793e-06
3.11439677707488e-05
3.36861229832822e-05
3.78831760763734e-05
3.43060346369252e-05
2.57573330508802e-05
1.62372928468154e-05
2.62732750355463e-05
1.93272220107851e-05
3.33605923866283e-05
5.61449328298172e-05
3.81059742322532e-05
2.13675617263162e-05
2.10044691832997e-05
4.16893232220763e-05
4.80052321563686e-05
1.82801608059176e-05
2.30740045357331e-05
1.68188356403321e-05
5.73685840103295e-06
2.0063540686675e-05
5.94132865938271e-06
-1.0473801646653e-06
2.76867214491643e-05
3.71490028525166e-05
2.73047731157797e-05
1.32225722523745e-05
1.85397967511609e-05
4.65360104128508e-05
-1.5459011750209e-05
3.15522870964545e-05
2.70369902934067e-05
3.25859952160813e-06
-6.86060629380083e-06
3.87538630203159e-05
2.81413253779377e-05
3.84072338160547e-05
2.05332524590323e-05
2.23743796316039e-05
3.71885246857241e-05
1.56853186943913e-05
1.12565373579825e-05
5.21590426419675e-06
4.10001570245784e-05
4.68386894911092e-05
2.05975125819286e-05
3.82003394285074e-05
2.87058235988741e-05
5.4600609639072e-05
1.7543541338949e-05
4.93374956732784e-05
2.37830641891346e-05
4.21130100371398e-05
3.11451933174934e-05
6.80218993499414e-06
4.53151341225477e-05
3.15454677932914e-05
1.47163515555458e-05
1.66896466191498e-05
-3.64290741411838e-06
1.78096004599723e-05
4.76587071367119e-05
2.56688165976998e-05
3.63535604997589e-05
3.23662738517318e-05
4.28492549178909e-05
-8.81441371260183e-06
-1.17152132633008e-06
3.26701254487017e-05
1.43596938847829e-05
1.12493757235511e-05
2.37385739248905e-05
2.68028450928835e-05
1.49811774336965e-05
5.31003677233285e-06
3.50171741906736e-05
-5.82140744842124e-07
2.57055816006341e-05
7.46205367411062e-06
1.51309582072694e-05
3.03129599035917e-05
2.40105741763942e-05
2.93813041740458e-05
1.41874453466452e-05
2.88688122655281e-05
2.06632653968949e-05
7.77168503254889e-06
5.22964520757267e-05
1.88887314100917e-07
4.6876945795782e-05
1.82487755027333e-05
2.90352516863528e-05
2.37869637951401e-05
5.2051875996756e-05
5.13222017101489e-05
2.14381650215943e-05
1.00391142759231e-05
1.18252073938405e-05
-9.06135894276021e-06
5.14492265466679e-06
2.74029152364582e-05
3.98122562116303e-06
1.71046090141401e-05
1.41449707090534e-05
3.50294446579588e-05
2.93048953650055e-05
3.60567089425117e-05
1.72802670312687e-05
5.44634603080053e-05
1.66287729290698e-05
3.54162112895919e-05
-1.60138657566899e-05
2.60780818360833e-05
2.77119310601735e-05
2.47580576856112e-05
2.67238707736774e-05
8.31832617545279e-06
-1.19598796893586e-06
1.9840639122988e-05
2.71891377346879e-05
5.22986604293413e-05
2.5793559648597e-05
2.68707811794205e-05
4.32076339580986e-05
1.05542211066226e-05
2.94445875593814e-05
4.22641299338708e-05
2.90299400048788e-05
5.20230200678047e-05
5.44330096728966e-06
4.10678837306333e-05
4.23148552217796e-05
3.09727985152649e-05
2.72601783957453e-05
4.64097846181835e-05
3.10303038437927e-05
4.65627169036314e-05
3.31053416398616e-05
4.05423809400393e-05
4.59562784884108e-05
4.41145684796768e-05
4.07868195299728e-05
3.15618281261226e-05
3.19953642338113e-05
7.35750708887444e-05
5.47785727744977e-05
4.38437892290582e-05
2.7914029614914e-05
2.9745546452564e-05
3.47202126525402e-05
2.43019915031959e-05
3.05921058899617e-05
4.48958957704487e-05
3.89256764134053e-05
3.53095770889035e-05
2.08068983172164e-05
2.47155901712732e-05
1.8598262657139e-05
9.90256088844406e-07
3.20556835486368e-06
3.56955720141799e-05
2.93508935693458e-06
1.47666316429052e-05
5.86050576664079e-06
1.53383168934865e-05
7.15741564035647e-06
-1.4181645384265e-05
5.63816930717493e-06
3.38274496126856e-05
2.25364366544489e-05
2.52670859107196e-06
4.51011252899603e-06
1.64370678860642e-05
-5.37448065034469e-06
3.37307993486212e-05
2.11176690433148e-05
3.34800655086445e-05
3.79246598583085e-05
5.74617191002893e-05
2.86533247992238e-05
3.33269239289083e-05
3.18258656281055e-05
3.3440376869245e-05
2.16651506097613e-05
5.8158539348391e-05
4.77473329837902e-05
5.87433184476881e-05
2.65247605590423e-05
1.93210590308552e-05
2.30797166719679e-05
4.88649077465006e-05
3.08148886226815e-05
1.99759749468144e-05
6.08000033630705e-06
7.14237841232716e-06
1.75144876294966e-07
2.51103417342532e-05
4.55415174448746e-05
5.92185155313987e-06
1.82256911570709e-05
3.75842787140993e-05
3.96872577388583e-05
9.88832694014553e-06
2.00153196723511e-06
3.80638453787969e-05
2.01021595012176e-05
3.45517471359914e-05
2.6530382965456e-05
4.46545956271589e-05
1.57707321197256e-06
3.42668461088825e-05
4.16056968261434e-05
1.74460706860167e-05
1.58169916673614e-05
4.53798761061522e-05
2.16275669028312e-05
2.49357227834669e-06
-2.97211946192368e-06
7.62727260703683e-06
-2.19957953806694e-05
4.34082681543606e-05
3.14867973122207e-05
1.80764096926634e-05
3.77353813679505e-05
2.48949510429935e-05
2.67723585074673e-05
2.17554337756678e-05
6.01814355135003e-05
3.12291736008739e-05
4.0327458277866e-05
1.11938127512187e-05
1.69800180705944e-05
1.26278233817239e-06
3.36151875156634e-05
2.67548119480745e-05
1.59596407892861e-06
3.99149987452849e-05
1.93483899008717e-05
2.88188236076957e-05
1.93892263032005e-05
1.43414112013045e-05
2.19298828335088e-05
4.21742511272604e-05
4.00629119822883e-05
4.2536949682118e-05
1.08067677348523e-05
3.15160530330484e-05
1.32049421982502e-05
4.57524733053804e-06
-1.89663324326013e-06
1.55679571335498e-05
9.96547126404526e-06
3.95044427267707e-05
6.99002060929138e-06
8.31248032995164e-06
1.12800687016136e-05
-2.06000831746862e-05
-7.77493557466992e-06
2.81621368721575e-05
2.30488063356293e-05
1.03794340502142e-05
4.62588879977509e-05
1.84446792812718e-05
2.24470058298029e-05
1.11420556234169e-05
4.20714469150608e-05
3.28058481479963e-05
2.9787577309076e-05
1.3363008356308e-05
3.78247920361801e-05
1.24200936176576e-05
3.29592223972081e-05
4.45096516340715e-05
4.65965771457502e-05
2.53357024932537e-05
2.74521478444741e-05
1.98635579342261e-05
3.3618260923735e-05
3.59534913357891e-05
4.20057249853766e-05
4.50647902888731e-05
5.8888568365383e-05
2.36061686575341e-05
2.53577415925077e-05
3.70652015007283e-05
7.41306434563709e-06
3.9887187366917e-05
4.11372217005899e-05
3.60092964117636e-05
5.00668785027931e-05
7.77897808634686e-06
3.77400722810397e-05
5.0274137218045e-05
1.62276041101576e-05
4.30320394717673e-05
4.39909786916167e-05
3.84583773136208e-05
2.42323158747752e-05
2.90129745536352e-05
2.54848206461569e-05
2.63466567066709e-05
-1.04451008464931e-05
3.41525203650153e-05
3.61263189677455e-05
5.06948720434402e-05
7.7781740361208e-06
3.44528917961069e-05
-4.83282599668222e-06
3.40229043495291e-05
2.77222600426234e-05
3.27781819656218e-05
4.07200118276439e-05
1.43483671909431e-05
3.721962067897e-05
4.50807083318789e-05
2.22878252091524e-05
3.67294645872655e-05
1.82192106921088e-05
3.1490036749031e-05
1.75572734233616e-05
3.21309618580766e-05
3.7285352778991e-05
2.68127146438123e-05
1.82138752984153e-05
1.6322061717309e-05
3.12918415007568e-05
2.36206850581562e-05
3.2864013581085e-05
4.08579450665574e-05
1.50603790208662e-05
3.21179196286925e-05
2.81712952902611e-05
2.50366271504461e-05
1.80224789855439e-05
2.12516833267576e-05
3.82235753585003e-05
3.89466310330579e-05
3.29925431177844e-05
2.26973169827438e-05
2.07649700387383e-05
6.20314418149831e-05
4.45159947474422e-05
3.97761984143811e-05
2.7091063192411e-05
4.89741577009524e-05
4.68191686708848e-05
2.01954198585923e-06
4.05131653169575e-05
1.2889959213642e-06
2.13917321814568e-05
1.21187836582454e-05
1.95361021514236e-05
1.16240117150867e-05
6.71261906389514e-05
2.45843649533417e-05
6.18857230311717e-05
4.48715176968586e-05
1.54953062167679e-05
4.24292078540042e-05
3.89875612807324e-05
2.81928860880045e-05
2.63801604846982e-05
6.54016142397636e-06
2.10643902565827e-05
3.32984663615624e-05
4.5740490449979e-05
3.01681961916759e-05
1.80295938665935e-05
-5.01964501146421e-06
3.12777385676224e-05
2.9017785148819e-05
1.40805337231156e-05
1.66420611775303e-05
6.35123233439371e-06
8.32950061851492e-06
5.87944273534455e-05
1.79816860045363e-05
-3.08589678000646e-06
5.23094537374019e-06
4.38169050833053e-05
4.61458991693065e-05
2.40444176438864e-05
4.06771424983665e-05
3.31972435616317e-06
4.98609978282535e-05
4.3925688853385e-05
1.22907633390556e-05
3.8543834062708e-05
2.33799367621728e-05
4.81079475545038e-05
3.04680859109905e-05
1.46463844689298e-05
3.08472815662865e-05
-6.9116988656221e-06
-3.09633006120939e-06
1.32226338695834e-05
5.69111894667288e-05
3.16480944828062e-05
-1.3797844624405e-06
6.98944374253247e-06
5.65283566900789e-05
2.3960878587369e-05
2.49676891561317e-05
2.46574072333543e-05
-1.94775827069389e-05
2.30660890822514e-05
2.37478488049707e-06
1.51204675532398e-05
2.89029887021258e-05
1.20174427345225e-05
1.08258106790939e-05
3.49273884333868e-05
3.36741678830129e-05
1.78149453156103e-05
5.16738505077482e-05
5.91546993669061e-06
2.91700695370454e-05
5.07565174506205e-06
1.18532846007999e-05
3.11579114839987e-05
3.15930826407793e-05
-1.18627274434284e-05
7.34826507642466e-06
2.33659522807556e-05
2.68063305631518e-05
2.70868716215911e-05
3.22559943560987e-05
7.28080470150493e-06
4.16089307459838e-05
1.93214373304408e-05
1.30897767280637e-05
-4.79470398638044e-07
1.33342091463201e-05
4.51657414165878e-05
2.82546457437592e-05
3.45609628898169e-05
4.61105340497423e-05
5.76354300561649e-05
3.43610097218661e-05
2.24832879334619e-05
3.12179911889051e-05
1.86990942625832e-05
4.91434248284856e-05
3.57404256565647e-05
6.50857198300994e-05
1.42974213258977e-05
1.38043530178923e-05
2.78162937841868e-05
5.20526128884483e-05
4.67621894255254e-05
3.95150401195774e-05
2.23011228809953e-06
8.25675458413937e-06
3.45502848069914e-05
3.03791459472368e-05
3.75386854579759e-05
2.22085134961679e-05
1.7989150691687e-05
3.79888261183229e-05
2.61012178731933e-05
2.45103158473109e-05
6.26412195669562e-06
8.48433112674279e-06
2.84606111465468e-05
1.40123355696175e-05
2.49208420256846e-05
7.8863932544642e-06
2.93483516068779e-05
1.66527871782789e-05
1.96365818012345e-05
1.65790367223714e-05
1.52771619672029e-05
2.22138161482175e-06
3.4792719984834e-05
8.36617864242923e-07
2.90846176524173e-05
2.39610003569043e-05
1.6351974209972e-05
3.65711944214407e-05
4.68402674337137e-06
1.1190997070618e-05
1.06990386749192e-05
4.35542900930648e-05
4.40461578512548e-05
3.7915010290448e-05
2.53809796302849e-05
3.87869172211812e-05
2.21525392542544e-05
1.12445717022266e-05
5.07982306768627e-05
1.15415165715599e-05
1.25629828605067e-05
-1.03728187829769e-06
2.41141977784022e-05
1.61378887845241e-05
2.86473762108216e-05
3.12106154998838e-05
1.63116650976406e-07
9.01941382587067e-06
-6.36917686237707e-06
2.43251318337902e-05
1.53151349580573e-05
2.07584691055515e-06
2.07989116447348e-05
7.93218425174902e-06
5.36837444550242e-05
5.61581052692894e-06
1.89607784783189e-05
1.25580830100863e-05
6.90576628804473e-06
7.26421100895937e-07
1.82014187527629e-05
3.37655698781468e-05
2.99014777576388e-05
1.32398992666811e-05
3.45672918134597e-05
1.53109186314278e-05
3.53326605831943e-05
3.09556116467584e-05
1.28440597067343e-05
3.18951140346571e-05
4.06408767350671e-05
2.9886449927908e-05
5.04127709718893e-05
1.00046376127492e-05
2.58249697769858e-05
4.70757274212265e-05
2.19984695213585e-05
2.09426263005175e-05
4.02823462860262e-05
2.4173159831511e-05
2.852448548702e-05
2.19092863403551e-05
1.44085047816595e-05
1.8945442902109e-06
1.32411371693691e-05
1.68050740407756e-05
2.35183833465587e-05
2.00672987577717e-05
2.27601869166307e-05
2.45685198669566e-05
9.8509635059794e-06
3.56471960429227e-05
5.0685137274202e-05
1.19730291827875e-05
-2.3191318691546e-06
2.22436687403133e-05
4.32930007007961e-05
2.66767285368318e-05
1.23931196027106e-05
4.06750141217477e-05
3.33040463307573e-05
1.11546652395942e-05
2.34092710444882e-05
-6.0108181421609e-06
7.92929714844757e-06
3.99255675306454e-06
2.25208724683747e-05
3.4948901482153e-05
1.8931284214471e-05
3.87611839912781e-05
2.1948372019853e-05
2.72592178984475e-05
3.71511347159729e-05
2.80645783703293e-05
1.04900841952708e-05
8.63559158803198e-07
2.92066261130826e-05
3.82195639038939e-05
2.33107425306135e-05
2.49208261149324e-05
7.4021029659478e-06
4.76839884050294e-05
3.07851683655186e-05
2.94369107226071e-05
3.79099657886698e-05
2.54390651687572e-05
9.55139410031368e-06
3.34696829070697e-05
2.16012964295112e-05
-1.58426109972958e-05
2.92990132701277e-05
2.3256547134279e-05
-2.3546274851967e-06
1.71295961431862e-05
1.50633364772558e-05
3.61787503641998e-06
1.60135684116637e-05
3.99834069576903e-05
2.40152626646896e-05
2.63035269986636e-05
1.78464969909402e-05
4.3994366117858e-05
4.51539097173715e-05
4.02754557922267e-05
5.57106629346449e-05
1.31241463433266e-05
4.06525024855051e-05
3.13598698996885e-05
3.05766541409205e-05
4.84339720920714e-05
4.13251004829701e-05
2.67676163306353e-05
3.41916440828938e-05
4.67001286801167e-05
2.32242858495181e-05
2.21151313950182e-05
2.91031995909238e-05
4.15572129576573e-05
3.82439098990738e-05
4.79122201785843e-05
8.51508413852118e-06
3.448419670145e-05
4.38426707600804e-06
1.92795632052769e-05
1.27196620724274e-05
5.45430806413582e-06
2.36875056544142e-05
1.39195443886683e-05
1.47026848936738e-05
2.23072070571113e-05
-7.89310989157319e-06
2.35679363159905e-05
2.46671255417415e-06
1.11927349871664e-05
2.43825205894726e-05
9.5590328969546e-06
-3.7088309425249e-06
3.40728292782225e-05
1.96722912108418e-05
4.60945348847746e-05
2.86380815092881e-05
3.83321278478116e-06
2.55688483849538e-05
1.78253959290588e-05
2.3882551938459e-05
2.81299987372651e-05
7.41675947692798e-05
2.48441935882189e-05
4.39697754230143e-06
1.80456538677014e-05
1.44259807920557e-05
4.09267992278221e-05
3.70131312643476e-05
3.40899457847646e-05
1.35916377885454e-05
-7.37234791183045e-06
1.3895193533113e-05
8.83251910523687e-06
4.24588319103494e-05
3.57033855990996e-05
2.42049293028315e-05
-2.11920009701226e-06
9.44099693834148e-06
4.85019439692213e-08
4.18906939961665e-05
1.52768204175248e-05
3.45042079134112e-05
8.19690493190996e-06
-1.49644696309806e-06
4.48583757886047e-05
2.64279112778022e-05
2.05805967020104e-05
2.059963731327e-05
2.51641481975604e-05
2.78972436007261e-05
-1.40771587820008e-05
4.71669463359538e-05
1.28872583819559e-05
1.34876947904565e-05
4.16930018117045e-05
2.59146582579485e-05
4.79580040573994e-05
2.25609499339105e-05
3.89250823698207e-05
4.74968007058771e-05
6.42382065906944e-05
3.15608880369826e-05
3.24479033530932e-05
4.77518286083111e-05
3.8876887576303e-05
4.97535857909991e-05
1.36920719474359e-06
5.51090329122384e-05
2.43695262456947e-05
4.02201250853931e-06
2.05953458327437e-05
3.58652104394518e-05
1.97009610481841e-05
2.76192105935123e-05
1.01622560211018e-05
1.75051177879215e-05
2.44199166513657e-05
3.50292882425222e-05
3.14746568788732e-05
4.28847843885316e-05
1.65005731201648e-05
3.59289780058183e-05
1.49257508646797e-05
1.77448852943277e-05
1.33351729856973e-05
1.99113571916715e-05
3.75698934729735e-05
2.1684932780742e-05
2.79893556273546e-05
2.22030295340304e-05
1.85498762608555e-05
3.71540279025978e-05
1.16493388257871e-05
1.56794362080899e-05
4.24926677723856e-05
2.43494740043089e-05
4.09003801419999e-05
3.72265632178622e-05
4.29528244635473e-05
2.25306955916545e-05
3.95865500602926e-05
1.4750575013203e-05
1.46051440126043e-05
2.65206994364633e-05
4.68539792486883e-05
4.2140092315477e-05
2.64934637262342e-05
2.65763525551444e-05
2.07952691773734e-05
3.41777955180645e-05
3.69374229357754e-05
7.99196503562896e-07
4.6446070373851e-05
4.15056573844087e-05
3.4975138528948e-05
4.04846996926386e-05
2.80809022422775e-05
2.75862876686158e-05
1.14661135348448e-05
3.21244420245898e-05
1.91894707268658e-05
1.98698032087694e-05
2.03156226841676e-07
-8.91882228348651e-07
1.71770904797932e-06
1.88082195264378e-05
2.90290346285163e-05
3.99095796399378e-05
1.36846021330536e-05
1.14258254876779e-05
4.82897924240581e-06
3.75352511869373e-05
2.97171480279864e-05
4.04358571734291e-05
2.99132548593548e-05
2.2685029154334e-05
2.20016180090549e-05
1.48259676956788e-05
2.29464595827289e-05
2.71597235723113e-05
2.63911929158835e-05
3.8252819696469e-05
4.43667984700107e-05
3.46399388147913e-05
5.42817350069174e-05
1.49198631304217e-05
7.76769107454107e-06
4.61761868617646e-05
5.51863541364463e-05
3.34085442114046e-05
6.67393449413841e-05
3.94384518647833e-05
6.15580953433679e-05
-1.37936905969256e-06
4.07540475807972e-05
1.23978989350622e-05
4.39829939427046e-05
3.26357591815803e-05
3.45903037660294e-05
3.33503219304187e-05
3.48745711563854e-05
4.23859257967071e-05
6.10694852906958e-05
1.95956136445295e-05
1.54794367612242e-05
3.02148552552467e-05
3.0153389131848e-05
1.45329216925529e-05
2.89517315852939e-05
2.1793492135957e-05
-5.135234864693e-06
1.38445126767041e-05
2.4153008287535e-05
-2.92063631326156e-06
3.05132901201672e-05
-3.41013059308771e-06
1.97953863187571e-05
5.06230770482479e-06
1.53758550846068e-05
9.49779398640229e-06
3.47666160814735e-05
1.59642101161561e-05
-5.74648428783157e-06
2.43183095096225e-05
3.06699489720457e-05
1.56622305302571e-05
-3.30842498710368e-07
5.03080632421756e-05
7.61878724111821e-07
4.75250916258599e-05
4.72133050641715e-05
2.9723419688274e-05
5.94861962090031e-05
3.04482105820149e-05
8.35434179811655e-06
1.45762668053452e-05
5.37453792510647e-05
3.36135219485061e-05
3.6250703499883e-05
4.84127746785371e-05
2.62982006126156e-05
4.82655426994785e-05
7.59713945432898e-05
2.22522716062208e-05
2.91550278453032e-05
1.32095707834271e-05
3.8310848069917e-05
4.66946821712583e-05
2.60434901221614e-05
2.84854187089046e-05
3.28210282303134e-05
1.93067411590272e-06
7.59353882423203e-06
8.11655559330935e-06
4.15861893170858e-05
3.35613940886745e-05
2.20557548734846e-05
2.23039058109169e-05
4.05820000327323e-05
3.56448220036942e-05
2.97002989245573e-05
1.59250962953397e-05
7.176875730923e-06
1.69154115427622e-05
-9.94014821008443e-06
4.60777844583103e-05
4.57595857404769e-05
4.40865309544217e-05
1.76022291850734e-05
1.6211297109237e-05
4.91040010226495e-05
2.77367518617529e-05
1.64642061245468e-05
4.22251583878206e-05
4.49983863126916e-05
2.19791626352945e-05
2.12263166650589e-05
3.71831576697244e-05
-1.21859287158255e-06
4.77290751449786e-05
4.55640748581131e-05
4.53905097010326e-06
1.25749999975045e-05
2.69159906170616e-05
2.88483712933213e-05
4.26730774470111e-05
2.06287911718179e-05
5.25622131086503e-05
7.3297446810824e-06
1.05151885859863e-05
4.05776287630823e-05
2.60579719935434e-05
4.32327958087973e-05
1.35907386914069e-05
2.37299083893238e-05
2.00065670105018e-05
1.56122230498115e-05
2.98880427886634e-05
1.86276135619377e-05
1.91647003715367e-05
2.10473683969374e-05
2.3995367597232e-05
1.31292559757106e-05
2.33532201439711e-05
1.98025927453535e-05
4.96825169342405e-05
2.54001859555126e-05
3.28088337406659e-05
4.36032227571147e-05
1.68403681982808e-05
4.56691161039787e-05
8.92233579887009e-06
1.13679872152673e-05
2.03033897364551e-05
2.65301236899147e-05
3.20830500832401e-06
2.15327927985639e-05
4.07042251954712e-05
9.73896134395195e-06
-6.51570840643403e-06
1.78566744961577e-05
2.91991916133965e-05
3.82765060771736e-05
1.13526384975653e-05
1.48116810754659e-05
7.19950469179271e-06
3.40440542445113e-05
2.86158070711391e-05
4.50480197163179e-05
9.49917970542e-06
1.85249314843445e-05
3.6844836178941e-05
2.02295048156053e-05
2.24372208607567e-05
3.73174151990596e-05
4.40050742108122e-05
5.16335692051591e-05
7.47591836906999e-06
1.6043372569448e-05
2.9650440359469e-05
4.41768383595521e-05
3.39913306750833e-05
6.14709011966187e-05
3.12596567780955e-06
2.27105165148124e-05
3.48915783548017e-06
4.0135251897696e-05
4.53453519079226e-05
3.99324747597885e-05
4.78478069885509e-05
5.16433035942721e-06
3.42285679687578e-05
4.70128645572505e-05
2.59968178905294e-05
4.88613759776519e-06
3.38255047508316e-05
9.33798317572737e-06
-1.98256340833456e-05
4.05677524325699e-05
4.66589376601349e-05
2.83482170658776e-05
1.00737065821729e-05
-2.60463815989604e-06
8.40356734929442e-06
6.76514205974954e-06
1.07800555341766e-05
4.76366166709555e-05
8.92093383932119e-06
3.31191335459123e-06
1.68956891241507e-05
2.16360505770452e-05
3.73162127784232e-05
1.46346366877743e-05
3.9795758864964e-05
3.32249150535964e-05
4.2746419740517e-05
1.61083903801431e-05
2.86098026964331e-05
3.65269031292151e-05
1.21606708919507e-05
3.24308739687349e-05
2.10381738133748e-05
2.49798249146679e-05
1.69593188728459e-05
1.27498856932429e-05
2.91477416068863e-05
4.66378960443987e-05
-8.12819628977841e-06
3.38625798857793e-05
-4.74901525959995e-06
7.61365905612624e-06
5.34244535244866e-05
3.92380894892109e-05
2.15942400488527e-05
2.25321856235592e-05
4.76471288394414e-05
2.88480593913219e-05
9.38261653766336e-06
9.74215139389949e-06
1.78832048818703e-05
9.31799789822562e-06
4.46999212722834e-06
2.92423668157932e-05
3.10001133808762e-05
5.77449076115515e-05
4.29697029929673e-05
2.95020527223159e-05
3.00375490164576e-05
3.74389912442762e-05
3.30582428423471e-05
2.34171505855726e-05
1.42456983291183e-05
3.17789149344934e-05
2.34324192552074e-05
9.50929630571476e-06
3.70977003423772e-05
3.56097056337161e-05
5.51059617241781e-06
2.59164584496954e-05
5.00668743338014e-05
1.90988949220498e-05
-1.25892111368007e-06
1.2898267312668e-05
3.05067935609304e-05
6.04194001559034e-06
1.73663141973328e-05
3.63392194271865e-05
1.050504312013e-05
1.11454887152375e-05
2.69367558429181e-05
2.88334751572306e-05
8.08777876059637e-06
3.57947615737412e-06
2.02309480068951e-05
3.95884018636763e-05
2.56746632360932e-05
2.10774766780354e-05
4.51787734578108e-05
4.82474233353304e-05
4.38073079489616e-05
5.2788382726335e-06
2.06989157752009e-05
3.67423149550269e-05
2.26899675892994e-05
6.88269541316635e-06
1.86811161249216e-05
1.51522861246223e-05
3.56772902703938e-05
4.76461999008771e-05
2.80680387625282e-05
4.35689477725658e-05
2.00948757775576e-05
1.19584118397215e-05
3.58051075749544e-05
1.84429919307971e-05
-7.72999913583405e-06
4.31164899636796e-05
2.57875304500828e-05
-8.92608893926699e-06
1.21384558605347e-05
3.62390883899378e-05
5.7434813845989e-06
-5.57838474587434e-06
-1.31110191595429e-06
-8.26617903405355e-06
2.9129450339807e-05
1.53960908647685e-05
1.93512356769991e-05
1.84717679571732e-05
3.35815355652527e-05
3.95420369684921e-05
5.57052257145417e-07
1.09720949118879e-05
3.98779536256599e-05
2.89380512384167e-05
3.86689762100323e-05
3.41565914703061e-05
3.86722549131981e-05
1.46109452029434e-05
2.12864994180821e-05
4.90443552899017e-05
-4.41254450531085e-06
3.0854280998081e-05
3.37969047331706e-05
2.65745121820533e-05
6.00272984944991e-05
5.23932021688262e-05
3.64601142227855e-05
4.89128744907507e-05
3.65831829602007e-05
4.33118922057761e-05
5.50112418773361e-05
5.58652253108499e-05
1.72775305017774e-05
3.66081650386943e-05
3.04999578235594e-05
4.85113387718104e-05
-4.20097503574367e-07
2.95052157984136e-05
2.15500164140249e-05
3.11195349200912e-05
3.3324308954319e-05
2.45130628954979e-05
2.86534154878607e-05
4.65326862495688e-05
1.08306491145978e-05
4.06454902062897e-06
1.66986889722728e-05
-9.40310562066624e-06
-2.83328468396337e-06
3.56429314265993e-05
2.61296725138168e-05
1.03645282665933e-05
3.26471886591161e-05
1.77860923583334e-05
4.12195311935367e-05
1.07351630368348e-05
1.95143983114515e-05
2.29352911376504e-05
3.21226152962168e-05
2.26247222828223e-05
3.78558883517864e-05
5.08109181470487e-05
2.03084156702723e-05
4.49335026328601e-05
4.95241893994007e-05
1.1755739863007e-05
5.23401142967309e-05
4.03744739031803e-05
3.91463667651221e-05
3.27798597749411e-05
4.66649189053648e-05
3.88317582809281e-05
1.83633543569145e-05
8.15731031988623e-06
2.4310220716206e-05
3.20574281291815e-05
3.53720703938263e-05
1.88550721912971e-05
3.68513401738556e-05
1.83813971417802e-05
6.15174412633629e-06
2.9159851347749e-05
3.19608831350027e-05
1.99896125037841e-05
-2.23509326508033e-06
5.22584338759491e-06
1.45021148180422e-05
1.0550313088681e-05
3.17826191422083e-05
-1.42109811462187e-05
2.00824696466046e-05
-1.668790687714e-06
3.49528799131913e-05
8.19473533579116e-06
5.7230530901467e-06
1.24598916871915e-05
3.51364436813568e-05
2.8987124916326e-05
1.13651985700906e-05
2.57917102730256e-05
2.40845533066483e-05
2.72808244079722e-05
3.85262340144383e-05
2.33977200905495e-05
5.13913024761867e-05
4.32740087409271e-05
1.64785291899058e-05
2.31214246415963e-05
1.69813153404824e-05
7.20743511792551e-06
3.33725977554365e-05
4.74411002664845e-05
1.97571139694828e-05
-1.05516690129208e-05
4.94813036553357e-05
2.11980064171018e-05
3.91390208052527e-05
3.91583478575576e-05
1.53585247934984e-05
3.39959622089125e-05
-5.52846345971636e-06
2.94774875772079e-05
5.87224095024493e-05
1.52187468805186e-05
1.6793035897104e-05
2.92714160836327e-05
-1.76907958706e-06
3.81432449084033e-05
3.65576926044967e-05
1.8548184887796e-05
3.72223925879231e-05
2.48864320736175e-05
5.48573225303469e-05
-1.92662972637319e-06
2.47519261259028e-05
7.21187772727885e-06
1.16863979836874e-05
3.47480190919107e-05
1.95633270750195e-05
2.27325996074494e-05
1.82171455066647e-05
2.21960496747847e-05
1.82209621922317e-05
2.25405557927535e-05
3.16378480211502e-05
2.69722698071783e-05
2.75221688636807e-05
9.71969095529774e-06
1.99499775223725e-05
4.51854060633002e-05
3.32436103395438e-05
2.68122698795842e-05
4.05632473948572e-05
-1.38144674065298e-05
1.34608384884e-05
4.48727896801753e-05
3.84023124741305e-05
1.67482661289764e-05
2.81693702035049e-05
1.65798381673509e-05
4.56102206674162e-05
4.92852801566269e-05
1.28967500297624e-05
1.90331983365068e-05
5.39334543868721e-06
-7.49433903946934e-06
3.16868770026564e-05
-5.36573158862981e-06
4.14442760846892e-05
1.37066037369994e-05
1.78556456973792e-05
1.28623297643809e-05
2.12669428950496e-05
5.69107658903047e-07
1.89124670859154e-05
6.17590910543026e-05
2.7797801867205e-05
4.62306298476221e-05
5.03243433782629e-05
4.20224381501954e-05
5.1067256146742e-05
3.15437464813513e-05
1.74444021701275e-05
2.71613997450072e-05
4.03252451348786e-05
2.58144558740922e-05
4.11524924365549e-05
4.14313654226467e-05
4.88701686399321e-05
2.26185465293635e-05
1.76043625146778e-05
4.48062822136619e-05
2.39379251981175e-05
2.76361174655529e-05
3.1870624076064e-06
2.674889699618e-05
1.70161510399776e-06
1.54875523153076e-05
-7.50538065622796e-06
4.60525350888493e-05
4.279925181591e-05
1.75178530628291e-05
3.36792806892784e-05
2.33194703681393e-05
1.86167739975952e-06
7.60217806160957e-06
3.73063987471053e-05
6.00550834772461e-06
4.53573273606194e-06
2.42860253584083e-05
3.53145185588366e-05
4.10614108478653e-05
5.4966183689212e-06
3.37870345888922e-05
3.10675136265512e-05
1.50152339992217e-05
4.51246420343004e-05
4.74442420700054e-05
1.82088877008249e-05
4.76901652704624e-05
2.95380715564341e-05
2.13043246012891e-05
4.3795023867563e-05
2.83939069090293e-05
1.73204590860561e-05
5.64681003041685e-05
4.52220259668612e-05
4.90438410293626e-05
1.91570148091944e-05
3.58613016079217e-05
1.87689164595585e-05
1.68456644352139e-05
9.90378456474996e-06
2.67899326256977e-05
4.38088204464889e-05
4.8920213209603e-05
1.57193731278994e-05
1.61328910252576e-05
1.75531830917412e-05
2.10813057758325e-05
1.97387484584431e-05
1.76066779786161e-05
1.85090520834114e-05
8.61885263059945e-06
2.31414913936915e-06
2.11538628030214e-05
1.20262581879983e-05
5.04516578869123e-06
-5.6857072237882e-06
1.13787660819687e-05
1.38090891090374e-05
-4.64053787180638e-06
9.50450472789505e-06
1.45443968958414e-06
-1.17943651952176e-06
3.01737098307463e-05
-1.21503575965668e-06
3.31175716694155e-05
3.3151196065082e-06
1.66788881609251e-05
3.93774496039637e-05
-3.80761594757681e-06
3.93826821474883e-06
2.36931934856155e-05
2.42030518107039e-05
2.06343022800635e-05
1.26134652276344e-05
2.57881095681756e-05
4.07087971401374e-05
4.04601845636734e-05
6.22137297089213e-05
1.12465754807959e-05
1.81309440151975e-05
1.45555249585374e-05
4.7286446016552e-05
4.43911713982263e-05
3.27661800884214e-05
4.12121008910013e-05
1.51074991188344e-05
2.64895729584657e-05
2.56484276585002e-05
5.25307718593787e-05
3.92915084851155e-05
5.02882770008848e-05
2.48888954318215e-05
2.74107347865847e-05
2.94002572653287e-05
2.47860710476223e-05
5.65009338100885e-05
1.75911027866596e-05
2.62238462946294e-05
1.72089919093238e-05
3.87870110939292e-05
-6.82817397564922e-07
1.81061007772828e-05
-7.11702786579998e-06
3.13780894456052e-05
2.84782129650596e-05
4.19135586593065e-05
9.22390951359978e-06
-2.25118473926338e-06
2.38048713176079e-05
3.28763293273385e-05
3.77215113460082e-05
4.23434219023286e-05
7.44937887274851e-06
2.07508510310573e-05
6.24480247000876e-06
1.37139931697197e-05
-3.35107345459331e-06
2.4754495289949e-05
3.86667289499871e-05
2.88354530719015e-05
-7.91273030565787e-07
3.01300684581191e-05
3.70620547604153e-05
2.05429787446145e-05
4.08650295146473e-05
1.09331654427163e-05
1.35833025791103e-05
1.53292948002016e-05
1.28125916869007e-05
1.07458250353896e-05
-7.68981517371265e-06
1.88875321384304e-05
2.79411911875297e-05
2.71273324174113e-07
4.89174530088658e-05
1.24069256050027e-05
1.52440858455613e-05
2.63008809381205e-05
1.97890016720173e-05
7.22471587400332e-06
5.43531975603117e-05
1.90217882803032e-05
1.69505475210426e-05
1.88347672538896e-05
3.58614798809746e-05
2.60062655263564e-05
8.48496511770488e-06
2.7119783472424e-05
3.35572545691492e-05
2.82014845588704e-05
1.29152493069687e-05
2.84809360200323e-05
2.4607788571358e-05
5.28204254102809e-05
1.1035036904603e-05
3.50764187005162e-05
1.0194300130319e-05
3.65161922027005e-05
1.28188997350019e-05
3.3267397908062e-06
1.8933754370227e-05
1.42350922271135e-05
2.94147577544697e-05
3.00619847155615e-05
3.44222571473847e-05
1.4733868789101e-06
1.88755568327202e-05
3.55701790392729e-05
-1.42309892847812e-05
2.44474872453922e-05
1.30526605215007e-05
2.15191637763931e-05
-1.56998044314316e-05
5.21003034129362e-06
7.98426660442183e-06
3.61783328144381e-05
2.49191428545259e-05
1.39553755881486e-05
5.57394407711813e-05
5.0050861928035e-05
9.04194309465248e-06
2.19174682065831e-05
3.03337384664859e-05
1.90876986069718e-06
2.57984349207704e-05
3.50782180837961e-05
2.92342479776824e-05
2.82369669853279e-05
4.11357000952097e-05
1.06500581451859e-05
2.31643573591508e-05
2.19599320849834e-05
4.97446563173172e-05
-4.86059065299588e-06
3.40625038757216e-05
6.10317561959389e-05
3.88170497120915e-05
4.82082435163109e-06
2.79713522516974e-05
8.06582262558097e-06
1.35574606139929e-05
2.80319641177962e-05
2.49036711081154e-05
4.93702843495548e-05
2.4297959585374e-05
3.41567923016236e-05
3.2368414013928e-05
1.64133535736035e-05
2.10463381257942e-05
1.55581994655816e-05
3.31112452229899e-05
-5.28077906670622e-07
3.54109451348577e-05
1.91679631354306e-05
1.71703373200418e-05
3.92960200735758e-06
2.71775604460903e-05
2.10336858117308e-05
3.1336335474867e-05
1.47116360603094e-05
2.36824673569947e-05
2.6961984695521e-05
1.85920284162846e-05
2.16011882258582e-05
1.78420342248116e-05
2.78456722933691e-05
4.75758802618144e-05
1.55626274302859e-05
2.00790992929753e-05
1.55863610936079e-05
4.6556645397862e-05
3.65812736222643e-05
3.08824749429816e-05
8.58846160527121e-06
2.83840850452794e-05
2.23961543374941e-05
4.48948243441359e-05
1.62148198731963e-05
4.65997950909791e-05
2.24037236719126e-05
2.30938948985805e-05
1.9603593755351e-05
3.21796365586767e-05
4.47157806852956e-05
2.58072315027639e-05
2.7152555184458e-05
2.32455231014469e-05
1.95119759250008e-05
-6.6553567257751e-06
1.96618388607988e-05
1.85971180149928e-05
4.84942855176735e-05
3.65568332591309e-05
2.60305586354277e-05
1.66416911077188e-05
3.32913633034372e-05
5.47476601567113e-05
3.17795768056303e-05
1.20149357867283e-05
2.41277105507037e-05
4.18518492039474e-05
1.27378886775494e-05
3.34286852502434e-05
3.06434471681348e-05
2.20911915829132e-05
3.25968782189245e-05
2.51901144403784e-05
8.19272130356213e-07
2.54788539931063e-05
4.21285263196153e-05
3.1271693604423e-05
2.5246335550611e-05
4.73946664230151e-06
3.73324708796408e-05
1.98008806980921e-05
1.94018296334449e-05
3.09227164171838e-05
3.96357734874463e-05
4.70768977297794e-05
1.63188630720946e-05
3.30505978132465e-05
1.79909466198164e-05
9.87367537486893e-06
2.31152461561744e-05
2.42315521769611e-05
3.13391129014226e-05
4.40622958794904e-05
3.3241015798138e-05
4.63760156340297e-06
2.60603309902908e-05
2.74330826902027e-05
2.82635420656343e-05
2.07785030312483e-05
1.98815740651553e-05
1.77295458196392e-05
3.99632152267593e-05
2.93903633830016e-05
2.49516389446542e-05
3.56495362315618e-05
3.15578920223762e-05
2.98467526186416e-05
2.40016655752721e-05
1.77213285838959e-05
1.98698124659849e-05
6.16562289802266e-06
2.88539736496069e-05
1.73772662753769e-05
1.17145892011269e-05
2.85773538413251e-05
4.16355330823923e-05
3.48315251980074e-05
3.70846792864553e-05
1.94629307440062e-05
2.7370233118747e-05
2.8774264168179e-05
4.47135861597604e-05
2.32789856264059e-05
2.94553936363615e-05
5.8677230125934e-05
5.94154941769122e-05
4.3246172840319e-05
4.50738942584868e-05
4.54264589011014e-05
4.22694711782693e-05
2.13979009586287e-05
4.25057414807528e-05
4.92600595301308e-05
2.64193075369611e-05
6.2853471206319e-06
4.71629303961126e-05
8.95501597165404e-06
5.38129513337079e-05
1.78323955987477e-05
3.51052629730051e-05
1.17834612314973e-05
2.44931241050242e-05
2.44442714079094e-05
3.7203817293831e-05
1.01428742300617e-05
4.34422510850982e-05
1.1244892807851e-05
4.52322965099885e-05
1.7727501823746e-05
3.62525886090178e-05
1.31668167255246e-05
-2.1181203939596e-06
3.31281912230341e-05
2.93062601845505e-05
1.76667164405369e-05
1.76423302955962e-05
1.00851812191417e-05
1.91765073004426e-05
-1.25223398426568e-05
1.72379921935537e-05
5.0395332652293e-05
2.91793677905835e-05
1.60264760597647e-05
2.17792986906884e-05
2.68571786802134e-05
1.51536017095797e-05
1.65017321063601e-05
5.05383516720599e-05
2.8066505117554e-05
2.42527223293326e-05
4.9113498255563e-05
6.340697695575e-05
3.48314620195958e-05
6.46826879924658e-05
3.56883723253296e-05
5.39019751595686e-05
2.43556630085342e-05
3.34383513488785e-05
2.9839863387465e-05
3.93914822960679e-05
1.39774166445603e-05
3.0465850452294e-05
2.32600995438826e-05
3.44695232538842e-05
3.57069499995993e-05
2.26508701382291e-05
1.86592126162821e-05
2.82547043918429e-05
2.64461699628111e-05
3.56691670811048e-05
-4.78425020045407e-06
2.15816319046048e-05
7.54599413906432e-06
2.93124932578579e-05
2.04618380023313e-05
-1.35149926593196e-06
4.75627904829591e-05
2.26040893993624e-05
2.5378271844319e-05
1.00570339191834e-05
3.4066594531624e-05
1.25011957655339e-05
2.50849805510364e-05
2.4176002400597e-05
3.76454847145609e-05
3.74056690484142e-05
3.87524843778553e-05
5.39051546504344e-05
3.04629433542219e-06
2.52237523141095e-05
3.20942844582272e-05
2.43491233665374e-05
2.10858676263373e-05
3.05481976517522e-05
2.19093162161353e-05
3.41806882341472e-05
4.34525238748828e-05
7.61179815097746e-06
4.40193596974985e-05
2.18502808192644e-05
3.89038743385155e-05
2.8096437865678e-05
3.64345488405325e-05
3.33124056611603e-05
3.50525898620421e-05
3.80375928219747e-05
2.20874176513502e-05
1.5275490090512e-05
3.60878910670912e-05
3.43527128912892e-05
1.31451773390924e-05
1.62172593712359e-05
5.49681781402823e-06
2.5988005345189e-05
4.01445978627135e-05
-1.30945108722043e-06
3.7154463850057e-05
4.03299260700215e-05
9.1229376836501e-06
1.60708277057491e-05
1.36275484370734e-05
2.78107207598814e-05
5.57505157880722e-06
-2.32278092755669e-06
5.40183139325182e-05
3.38116468531199e-05
2.90818260389966e-05
4.17715563553133e-05
3.26419382958527e-05
3.80027888262688e-05
2.08878428621791e-05
2.05798891449153e-05
1.47905489856881e-05
2.61897620912682e-05
6.57083718849014e-05
2.71842946230501e-05
3.06971289079307e-05
2.33221760403633e-05
2.4810235676519e-05
3.14827216610917e-05
4.07169462328324e-05
4.95309705765251e-05
4.16705300311006e-05
-1.36671168370673e-06
3.52787657640564e-05
2.16660758923446e-05
2.86779916590083e-05
4.83842310275477e-05
2.93781089962576e-06
6.81280795322627e-06
2.13036814334959e-05
7.48284614068831e-06
5.06645333010542e-05
1.88629007567749e-05
1.12356538694605e-05
2.97552466316198e-05
4.57545284425294e-05
1.89007395664439e-05
1.25099870247923e-05
7.44316151760189e-06
2.7093943583878e-05
3.61484315673511e-05
1.49468168274848e-06
3.28704059443241e-05
1.34631806223154e-05
2.28798307741494e-05
1.42687716139309e-05
1.01081295194206e-05
2.96688354278316e-05
4.06178524978863e-05
4.00551234949655e-05
2.93786538185408e-05
1.62362899304431e-05
-4.98492186077133e-06
4.23652572654985e-05
3.04323577430564e-05
2.49854801435726e-05
4.63954278682354e-05
2.78404329758495e-05
3.5346310779562e-05
2.64197854297097e-05
7.9462075711801e-06
2.5585275411631e-05
1.05810992915663e-05
4.02476206960984e-05
4.03705459680322e-05
4.59990792237773e-05
2.80838623654066e-05
4.69376847340155e-06
2.63287634208225e-05
4.38879619712603e-05
2.72323320477582e-05
1.7928421267193e-05
2.74556845512508e-05
2.79915454358206e-05
4.70820279608762e-05
3.61038632110519e-05
1.27889012554471e-05
2.27194146348074e-05
8.1109558598529e-06
1.1645986664939e-05
3.21110211895469e-05
2.74525272794535e-05
5.35853477308511e-06
9.73349602278294e-06
3.18851770882789e-05
9.63111167794117e-06
3.47909241064829e-05
4.51032647419083e-05
3.68405566255947e-06
7.56366860030117e-06
1.46818716360435e-05
1.05428194119168e-05
1.74745223662457e-05
-6.91585071807357e-06
3.51030371923542e-05
3.9809022751586e-06
1.74281941449513e-05
3.38641026338338e-05
2.24177833496518e-05
2.2558200526344e-05
3.03832651202593e-05
4.99306172963444e-06
2.01564867195837e-05
2.10286150764045e-05
3.90247014963976e-05
4.29565720364461e-05
1.96849061386655e-05
1.68452769888799e-05
3.98484852858892e-05
1.99510143850108e-05
1.24014165469884e-05
2.5778941102076e-05
3.32401711380615e-05
7.90926095369122e-06
6.37602227530971e-06
4.43964893334287e-05
3.52965211502263e-05
1.8173186452466e-06
2.61672910930038e-05
3.08664134520229e-05
2.34820225380739e-05
4.0029978995547e-05
9.0738959652035e-06
5.18881691478204e-05
3.44168898404458e-05
3.41452779370259e-05
2.30397252262075e-05
5.59635285948654e-05
3.59190270035179e-05
4.45870773869498e-05
6.92165792971764e-05
2.75531553028915e-05
2.75314793858237e-05
1.78569565928784e-05
3.44361767423967e-05
3.31973594762311e-05
2.66691794853411e-05
3.28291039518779e-05
5.09692767638034e-05
4.58624032634896e-05
3.96194223106761e-06
1.47167956098052e-05
3.45620153330029e-05
2.01401484658606e-05
1.03314757641116e-05
6.71021294365775e-06
1.00954730928254e-05
5.11303660995806e-06
1.07067489819617e-05
3.04856959901349e-05
2.89550398575455e-05
1.70294843932539e-05
1.67612292779146e-05
1.36646664334e-05
1.51043118341414e-05
2.97086651153692e-05
1.65779086771099e-05
2.38717511686025e-05
9.78045104540636e-06
3.78113408812614e-05
2.06000660624594e-05
1.3460993981889e-05
2.61678362449878e-05
2.96457587605301e-05
4.20249352536926e-05
5.42341106287483e-05
3.72172121854615e-05
4.17621832229349e-05
6.16188556113947e-06
5.34694058449204e-05
1.63615822295408e-05
6.5382741207203e-05
6.85122903798002e-05
3.9814360756132e-05
2.37230109349578e-05
2.30636404860726e-05
4.80902925009224e-05
5.21637051944808e-05
2.00900057289331e-05
2.06005693285345e-05
1.55367864119202e-06
1.80597990099633e-05
-1.19175767089637e-05
1.39361904133329e-05
-7.27459801185012e-06
3.14272418139699e-05
2.50283476141736e-05
-9.09450379648926e-06
9.43169351048919e-06
2.24461031944088e-06
9.23644227452841e-06
2.14974462960786e-05
6.00834258630538e-06
1.83370077886544e-05
4.06157227263769e-05
2.04076137489636e-05
3.17236001234749e-05
1.6762439039175e-05
3.03572564949984e-05
7.83704663199256e-06
3.87262891466135e-05
5.6411118544977e-05
1.54055556613364e-05
7.20385720561744e-06
4.77944645773038e-05
1.46579240638834e-05
2.79572544447076e-05
2.93562570506437e-05
2.68925017096969e-05
3.94871027071485e-05
6.52302152266634e-05
4.81754527392438e-05
4.3817649717267e-05
2.06141210584937e-05
4.33833934755802e-05
1.49715102751675e-05
2.26040207333186e-05
1.55703545975491e-05
2.60129758405111e-05
2.34804575223237e-05
1.9118777129242e-05
1.98812607857031e-05
2.44010343366421e-05
2.01183229798221e-05
1.82997899048034e-05
7.71233367648375e-06
3.02352232643464e-05
1.13296005640292e-05
3.55158266511814e-05
-1.83054237081866e-05
-4.95898549764628e-06
1.63253757266322e-05
2.42506187983706e-05
2.3375415129374e-05
3.63617286708607e-05
1.00874773581949e-05
7.03327917345497e-06
-1.7921356948778e-05
2.23998419607932e-05
1.32446495290529e-05
4.95999672463206e-05
1.62520293537906e-05
1.91673443104843e-05
5.56071874450773e-05
1.98934110773359e-05
3.62613563266605e-05
8.27224386366101e-06
1.34819795041274e-05
1.47884366938443e-05
8.80188234968483e-06
4.25896008529443e-05
3.21271995375668e-05
5.12455194206908e-06
2.34346469214204e-05
2.47596395335454e-05
1.71520630327749e-05
2.16220206006738e-05
2.35679863094263e-05
5.93342599996954e-05
4.50452192365867e-05
2.71529655838913e-05
3.88972062571669e-05
2.17631690708271e-05
4.1313016252421e-05
3.84728998951391e-05
7.868407491513e-06
2.29472993186442e-05
2.49838476661738e-06
4.7955390404611e-06
-7.82525549596323e-06
1.97534164374991e-05
2.67206047716087e-05
1.15647709253998e-05
3.00744266725283e-05
2.80065876985427e-05
2.62301980115793e-05
-1.37245026088722e-05
2.08127192318465e-05
2.50910556664619e-05
2.75138091141479e-05
3.59071856385982e-05
2.59726614776752e-05
5.95536111153347e-06
1.09540668787685e-05
1.24520512405932e-05
1.11273187660605e-05
2.10755414502793e-05
1.98334113868404e-05
1.80886253514881e-05
2.25527267329701e-05
3.45692065271414e-05
-2.79308896859551e-06
2.57341348509505e-05
3.82251008897859e-05
2.29548779633029e-05
3.11092259057453e-05
2.04663339217244e-05
3.65510080458287e-05
