# Supplementary material for: Research on computational propagation and identification of mine microseismic signals based on deep learning
Source: PLoS One. 2025 Oct 22;20(10):e0334641. doi: 10.1371/journal.pone.0334641 (PMC12543183; doi:10.1371/journal.pone.0334641)
Supplement: S4 Data — (ZIP) [file pone.0334641.s004.zip › 000100700001716.xlsx_0.txt_24.txt.txt]

0.000104332010920541
7.12565407465771e-05
9.31708417398026e-05
7.41406996571e-05
9.57419472572841e-05
0.000167280144989025
0.000174388273186498
0.000119429155977999
0.000106892407553546
7.02301575648656e-05
7.96908798362012e-06
-2.38765950428596e-05
-8.73429841886468e-05
-6.90874584845914e-05
-0.000108871488892037
-7.55995819452532e-06
1.24130197318764e-05
-5.86227643290425e-06
2.91786905590348e-06
-2.20201985659837e-05
-1.05668328617465e-05
0.000106460500118388
-3.76860626948749e-05
-0.000111280205024356
-0.000109926727282341
-2.50701981625498e-05
-3.6541452612926e-05
-4.67473858440009e-05
2.86154299010303e-05
3.88044825702441e-05
7.19067827098705e-05
4.95109255178541e-05
0.000101265736868945
3.58790011528206e-05
8.711244220113e-05
0.000108521322540053
-6.01525426603392e-06
0.000114015099939119
0.000155085808003721
0.000131708690112679
0.000164812446558688
0.000178788849414164
9.12245864987146e-05
4.58306053069639e-05
4.32253817274019e-05
6.84621824818234e-05
3.07665861101181e-05
2.32063966922397e-07
5.57003601538377e-05
3.44445373049908e-05
2.67135344857614e-05
0.000119505398157928
4.16185059770755e-05
1.57454814088137e-05
7.72756389764862e-06
-5.00451253155776e-05
-1.29700552042543e-05
-5.41783002422182e-05
-2.81080234330888e-05
-0.000101813314266503
-8.48480639378823e-05
5.42025061182954e-06
1.71670798084922e-06
3.53530752538762e-05
2.61978510673774e-05
4.32772280690311e-05
-2.44448373515077e-05
2.16591093112134e-05
-1.08642787301723e-05
1.82338644508692e-05
1.7331897573333e-05
-6.92406760852229e-05
-2.81679335750497e-05
1.91226108026566e-05
-1.65379283287647e-05
2.88645680902816e-05
1.19712914684123e-05
3.70106775424684e-05
6.08910046780248e-05
1.27015839993917e-05
7.54804788308806e-05
6.9920087623824e-05
0.000152491909281437
0.000153165321584519
0.000110267495155028
8.86035997672192e-05
0.00010300598941782
5.00657019127313e-05
8.08393458003107e-05
1.15217460002793e-05
5.1047783318037e-05
7.45824228262472e-05
1.74366729702305e-05
0.000109286529750683
2.21045378612863e-05
9.93606050794099e-05
9.27742362125973e-05
0.000162310838763416
5.72073381406851e-05
7.40640086769457e-05
3.21168361407494e-05
-3.35427383391002e-05
-1.25634585521284e-05
-9.20957110542565e-06
-5.62400358687374e-05
3.20366263290882e-05
-9.63676076992091e-05
-5.73934511949642e-05
-2.66675468336565e-05
1.5779963928361e-05
8.48274603234237e-06
-2.25335716982171e-05
1.21710874325754e-05
3.80041242406688e-05
4.21843613062351e-06
-7.05668670717843e-08
-4.17285916262259e-05
-6.22367502369454e-05
-3.31340118215408e-06
-9.95487548482082e-06
4.30711117265267e-05
5.89548529400982e-05
0.000165224272726588
0.000135930297957777
3.39896078926768e-05
0.000112144602829404
0.000127023990231324
0.000127420670884304
5.30147628997795e-05
0.000116425541384347
0.000113203328137124
9.46398450041248e-05
7.31869624319581e-05
8.2096012881119e-05
9.309375459105e-05
6.54793365713416e-06
5.68071969584427e-05
4.21097547561508e-05
4.83010362430738e-05
1.41822408701747e-05
-3.07767432252188e-05
3.91199076968247e-05
-7.9732707819804e-05
-8.33362498733539e-06
2.0477773527448e-05
3.67349502945339e-05
5.31941429986606e-05
5.68590167200382e-05
6.82823720951944e-05
4.56082640136605e-05
5.84528490770825e-05
3.22832664824917e-05
8.18924307460306e-05
4.5992926762387e-05
-1.78966333025572e-05
2.99276195576794e-05
-2.20408760569265e-07
5.67982639669729e-05
3.4809866607024e-05
2.21907245715637e-05
1.53710740225594e-05
-4.39551705138482e-06
2.60289882311024e-05
4.79213515444058e-05
-9.18629107272245e-07
9.41774332153981e-05
7.63528954987336e-05
8.09711909374426e-05
0.000125610799945589
0.000129895121458223
2.25631027122983e-05
-1.18615579453372e-05
-3.45514710147124e-05
1.63214385479947e-05
6.16166441299459e-05
-4.84512803305321e-05
-4.53360489369357e-05
3.20146855233968e-05
-4.10749053592839e-05
-7.3353177956467e-05
-1.42645979935876e-05
8.51770865747526e-05
1.87420932541358e-05
3.33613893538139e-05
8.75472370701402e-05
2.82067021329636e-05
-1.73680271801365e-05
-7.48445998011505e-05
0.00010428786605929
8.14804747198439e-05
0.000107429739956163
4.82413023191415e-05
0.00014371971103041
0.000128852269962898
0.000112925545688806
8.83015468274306e-05
0.000143763134969427
1.20688366050621e-05
0.00014522292751871
0.000116202787683198
2.75445511867549e-06
3.11791674679719e-05
-7.38038578310725e-05
-7.26426069340204e-05
-4.23395168654704e-05
-5.85354216467891e-05
-5.55813411581308e-05
3.56093710753407e-05
3.37715591005271e-05
3.80030203839251e-05
4.73168267428848e-05
5.62350890040357e-05
6.56485587665012e-05
-2.15162846378853e-05
4.0697030149478e-05
-2.83201237729729e-05
-1.3585693026306e-05
-8.27714468208095e-05
-8.31620471870754e-05
4.07050918045548e-06
1.48771153794341e-05
-2.14654442652014e-05
-1.66561126476408e-05
7.27683339617903e-05
5.11363054540879e-05
9.95524547171752e-05
3.98821202428057e-05
9.74402189703206e-05
0.000112282297138482
0.00013214104598071
3.09806537764683e-05
0.000103998872960434
-3.96232274042437e-06
4.15167041438232e-05
6.51180353344952e-05
0.000114487109271544
3.98614132239442e-05
9.86918388296983e-05
2.38325521889624e-05
5.86694786110848e-05
3.61097915138398e-05
7.17512826398745e-05
7.72964140525671e-05
7.12711205612528e-05
6.03122517132985e-05
-3.55785746050496e-06
2.51380468325358e-05
4.89596551450839e-06
-6.68203247999902e-05
-2.94668154130999e-05
-2.28828911197402e-05
6.56142576188088e-05
2.74876672064047e-05
4.26444613730991e-06
-4.03010486372842e-05
2.13246935127791e-05
-7.60667445028781e-05
-4.37035194688405e-05
9.46381644902325e-05
-4.13763783481084e-07
2.62729718856264e-05
7.80419408496988e-07
-4.61288403374614e-06
-5.22893379493999e-05
3.94970368991361e-05
-5.30199379687046e-05
-4.10909928770305e-05
0.000101579183214627
8.96587601262174e-05
7.74125540559039e-05
0.0001127883151973
8.42082024247769e-05
0.000104333499006318
0.00010671917803862
0.000141864583303967
0.000100575693692117
-8.25384408344564e-06
3.35465514152855e-05
-9.38366639485688e-05
-0.0001096344203566
-7.23729551298844e-05
-4.77144716435577e-07
3.34802102186874e-05
8.96725849009038e-05
0.000121116663599531
3.11112615559604e-05
8.83599964572842e-05
4.79983285422892e-05
4.06470842104839e-05
6.92688768977595e-05
2.67056751019517e-05
-7.94132570048356e-05
-5.30384048017406e-06
-4.73381664702696e-05
8.43042092804089e-05
4.4179035613552e-05
0.000101986602990875
8.6578843936146e-05
5.67611294044688e-05
9.447457293872e-05
0.000108473264157016
-3.01934901819158e-05
2.23036681575481e-05
5.78168847649011e-05
6.91926627841563e-05
7.30360760331223e-05
1.14739857588837e-05
2.12351062808462e-05
4.18558069993088e-05
4.20791692899853e-05
8.86830038479992e-05
-0.000115188803639559
-3.88858507945394e-05
-8.28449753241288e-05
-0.0001459327082458
-8.4173862700893e-05
-5.0992826778451e-05
1.30805655220086e-05
-1.03558568644875e-05
2.63762774765435e-05
0.000125178597743096
0.000141619117956241
7.43446844710791e-05
4.79935871989481e-05
0.000120817633562194
5.4407584553391e-05
1.95055120470417e-05
2.65589789141192e-05
8.22411305016003e-05
9.27186100867837e-05
6.42516646960021e-05
0.000129571587907747
0.000162553306040157
0.000209181700179345
0.000128643462782721
0.000168147758183828
5.89869549129701e-05
1.96605651187532e-05
1.8873398017124e-05
-4.55889673223089e-05
-5.10220015031099e-05
-4.82282802993545e-05
-0.000104323135508037
2.95806168114575e-06
-4.47885158123851e-05
-4.93412722171354e-05
-1.17012037412981e-05
-5.21176536948673e-05
2.66729104282683e-05
-2.9765190716148e-05
-1.12156177968939e-05
-1.0030041440992e-05
-4.84524427007837e-05
1.23948639112018e-05
-5.04687516742091e-05
-2.54225284157812e-05
7.59095457334326e-05
-2.37677962209227e-05
4.99365580804577e-05
1.81549251736704e-05
5.54488334516234e-05
7.74997889642789e-05
8.76915711540746e-06
9.55335141099147e-05
0.000112432361339672
5.5165036452029e-05
6.91229455075685e-05
0.00012526030285867
8.42658747067636e-05
1.59696089398101e-06
6.88865442430473e-05
5.88597173828712e-05
7.47349262311298e-05
0.000183562296975571
9.70027606975892e-05
8.83196362977914e-05
0.000152633042760364
8.89410376197389e-05
0.000106987102284111
-1.24454464227972e-05
-1.92723970056951e-05
2.79560658423908e-05
-0.000104925550734137
-9.43798726466319e-05
-5.56108492650075e-05
3.44894111802931e-05
6.81222794483308e-05
-5.92519054396088e-05
2.15998842600795e-05
6.09221203666758e-05
-7.00759776393352e-07
1.04840454653923e-05
-2.11637930491952e-05
-5.40125795872999e-05
-2.76418263500767e-05
-7.40005957251402e-06
8.28545186125365e-06
0.00010222497864125
7.84254356061724e-05
2.31775362313706e-05
4.86863581225333e-06
3.69421660441091e-05
6.10815231081119e-06
6.9760722989549e-05
6.96412076854317e-05
0.000116878134129814
0.000105032683002177
0.000119626387670817
-1.94995741242986e-05
-6.51509645891853e-06
-1.16100870961844e-05
-7.72251310177393e-05
-2.24416637046594e-05
-4.25089935361318e-05
4.94754869398242e-05
7.09544914742318e-05
0.000149845280429318
0.000188933359313965
0.000135706130550945
0.000138271288018182
0.000147854777342893
0.00014799036168333
1.41626834908173e-05
6.93851936350105e-05
7.89664635089447e-05
-1.6604538640669e-05
-3.05172275145897e-05
-3.5945304397582e-05
-9.90617317133559e-05
-4.21668975362556e-05
2.6601192794413e-07
5.69892830567617e-05
0.000108168484709463
6.37551584152709e-05
0.00012521112971693
3.0896502491165e-05
8.95920918911342e-05
-3.89592068793799e-05
1.27428481696482e-05
-0.000135210914137026
2.9887473680562e-05
5.0867879019358e-06
7.83166028656901e-06
-2.7771818325083e-05
6.17411671677342e-05
7.35223270902542e-06
2.77595697696742e-05
4.4325017707054e-05
8.53055700382352e-06
0.0001052041680624
0.000127742317652353
8.91172491686092e-05
0.000100702554054154
9.02552920841184e-05
-9.48609195587765e-05
3.93970228559421e-05
-1.2244031657448e-05
-6.59697316158438e-06
3.08286132007494e-05
6.14872020046595e-05
9.44282617858318e-05
0.000139895454926709
9.64550247900719e-05
0.000115556869237449
0.000128209245178638
0.00013053070137806
0.000136189347903129
0.000101581886610554
9.55645722864546e-05
-2.89723755821578e-05
-8.90529976142555e-05
-0.000104557304880663
-3.1064754669919e-06
-9.56218585251762e-07
-6.47190177643069e-06
-1.23501609285061e-05
-4.0784993858339e-05
-4.28183645657314e-05
3.04197224127604e-05
-5.24035897873303e-05
3.24509467229482e-05
-2.06563343217214e-05
5.84487871757856e-05
2.90507749938924e-05
8.02879128171938e-05
5.42277595435692e-06
7.66699697662744e-05
0.000102789695566729
1.53001840372741e-05
9.47829486974147e-05
0.000109147921479083
3.67209207311836e-05
2.55353451853349e-05
5.84774842547875e-05
-2.32051112957638e-05
-6.23196133756016e-06
-8.2186053680175e-06
1.34572354955407e-05
-2.15632841621698e-05
4.84598253770472e-05
8.84980504991464e-05
3.10321439674432e-05
0.000113543402783126
3.75126194358205e-05
1.42912687583917e-05
5.05074520556664e-05
2.8885217429623e-05
0.000102716473509428
5.17531338325397e-05
7.4900751797765e-05
8.89341783727868e-05
1.59091498617925e-05
-3.24642601053386e-05
4.59580945254866e-05
-8.55264070828996e-05
5.88044679596925e-05
-1.5860924939531e-05
-2.03726584659709e-05
-2.96159701257918e-05
-7.7942831876565e-05
8.29272013901436e-05
6.15199921846465e-05
7.37673325226413e-05
7.47308710926431e-06
9.43956966751634e-05
5.73996113096968e-05
8.80462745535348e-05
-2.98866929895453e-05
-1.53754829739252e-05
8.6213860323182e-05
0.000121535949503315
7.73233211563562e-05
6.33720618391945e-05
6.55320744518946e-05
8.68581502907811e-05
3.01393582244954e-05
3.93971396579795e-05
-1.15920679046581e-06
3.1825916971331e-05
8.29930923469995e-05
-4.75399697170612e-05
4.12869573232019e-05
4.28862532487237e-05
8.38374202803316e-05
9.4715392068216e-05
3.56733321133137e-05
8.56508061239235e-05
7.88834821211783e-05
-6.05283768463564e-06
4.48534910304363e-05
-2.29910639732951e-05
-9.21490957088343e-05
-0.000100215656569079
-3.16461285865679e-05
-8.83366839169866e-05
9.36682295474404e-07
-1.45507185197151e-05
-6.3013668435661e-05
-0.000106434021433421
-5.37267259901278e-06
3.49396601432347e-05
7.59441521202729e-05
0.000104135098246833
0.000143193229732072
0.000130597038571442
0.000187188759152452
0.000102591131602726
0.000110347369900045
4.89281490863137e-05
-5.05718330698305e-06
-2.74567701453154e-05
3.05831536067296e-05
5.79886576497736e-06
-2.26428092238137e-05
2.35579428116784e-05
6.52052010586197e-05
-2.97448462461973e-05
-3.81140300370639e-05
-5.45795260723131e-06
-7.39972178956435e-05
-4.31191925098492e-05
7.90559993344326e-05
4.95485867616289e-05
4.37644601710669e-05
0.000126894168112953
0.000163434856262996
0.000141823922847906
0.00013028827095992
0.000145146430049671
0.000119993735056788
5.15845015928233e-05
-3.30736247756526e-05
4.04828867442833e-05
-5.86831962831477e-05
-1.04579195408868e-05
-1.25413889411018e-05
-0.000122563938044884
-7.22526200977052e-05
-5.8925256864785e-05
-9.89044580174314e-05
-0.000171348340439349
-2.22516593740579e-05
-7.8511856428637e-05
1.44710572960186e-05
3.92100343215254e-05
-1.58342920299265e-05
0.000129198105710831
0.000141557209536776
0.00013539753000331
7.34071267591193e-05
5.66795242205226e-05
4.98815062161943e-05
0.000108232488085577
5.11492331308646e-05
2.3369873340511e-05
4.5671194728856e-05
9.21363865043392e-05
7.91674353107096e-05
7.48802086050406e-05
0.000131813611101057
6.11941900532347e-05
6.89625379860752e-05
1.55447064821461e-05
4.25056647250296e-05
9.45719796623871e-05
1.91037316345978e-05
0.000116266910113037
0.00012196319699187
0.000157091545973971
0.000130250514494615
6.01255684779599e-05
3.11796264228092e-05
5.78276132425428e-05
-2.94888258207008e-05
-0.00012888655417183
-0.00012587726693737
-0.00012950475428389
-5.26202323184978e-05
-7.29316907446626e-05
5.87230759331852e-05
-1.76021817362539e-05
7.07601309514922e-05
2.91983486918184e-05
3.84284966942603e-05
-1.33894300145726e-05
9.26781948192537e-05
4.7768924726787e-05
0.000108551656240529
6.25917223668875e-05
3.06344098358167e-05
8.03623793348649e-05
5.32133009631739e-05
5.6000380037575e-05
-1.06487953577255e-05
6.23490758925681e-05
-4.47879558266847e-05
7.38779262708635e-06
1.34050129468155e-05
5.87150482237563e-05
4.67579191912382e-06
0.00013522147008221
7.70125163603908e-05
0.000110235166860389
2.3715632819207e-05
7.28842171885213e-05
6.74452078226158e-05
7.29142769425879e-05
8.56263932596696e-05
-1.15196424627792e-05
-2.65661189366007e-05
0.000130262413944268
3.01704159417093e-05
4.69130432542632e-05
1.14728762714445e-05
-2.43819856574959e-05
-1.26818291519522e-05
-3.44784479828036e-05
-6.43871516091678e-05
-5.16208643108165e-05
-2.33452799285688e-05
-4.48726218741692e-05
8.76847776205772e-05
0.000100247509295677
7.5970144201187e-05
7.365162732815e-05
0.000142340549709411
8.30662665522712e-05
7.38766879086914e-05
2.33859807635911e-05
-3.62857686822033e-05
-3.96455881007766e-05
4.12554849760174e-06
6.992339533838e-05
6.02215530630777e-05
8.74165634948055e-06
-8.42950662578548e-06
1.54310519184291e-05
8.56777872037509e-05
-0.000102434516254251
-6.63691955054276e-05
-5.34976679383366e-05
-6.32650413366044e-05
-5.66107221708574e-05
5.73060048944701e-05
-9.17429548439691e-05
5.64729174962077e-05
9.86037960877702e-05
9.733445349514e-05
0.000102153944189786
0.000166344104321403
8.72967233975567e-05
0.000198124012783274
1.06062915264953e-05
-3.45828914639563e-05
-6.70474805643571e-05
-2.60834552108862e-05
6.24017454547782e-05
5.48111820330934e-05
3.3312017959359e-05
-6.96799216398384e-05
4.58042845579147e-05
2.83551344727075e-05
1.04482520424719e-05
3.06478090492943e-05
2.31955547506718e-05
0.000136361604285184
0.000141227198252756
9.85214116369709e-05
0.000151158343803584
6.48041212100967e-05
2.7345236421252e-05
1.41843236896827e-05
-9.70138007733252e-05
-1.78413131072665e-05
-7.83268629168411e-06
5.71838478554953e-05
6.64493332336666e-06
-7.27442772170422e-06
0.000114833848514968
0.000103839196250868
8.23408331933907e-05
0.000122115521795408
5.75223051402087e-05
5.29306860862688e-05
-3.87752751673253e-06
3.39952658859039e-05
-3.5337099182032e-05
-5.43103543067359e-05
-2.04991846611642e-05
1.06036247333493e-05
4.21615333754816e-05
-4.85490970691239e-05
7.2895865858518e-05
8.68810087181641e-05
0.000112464798607528
7.06940141398052e-05
-1.02662660121339e-06
2.9208352392131e-05
7.82380241511954e-05
-6.05078462909002e-06
-1.5515414556707e-05
-5.46714466428119e-05
-1.76394862730107e-06
3.11270069089428e-05
4.52090877979302e-05
-3.50820296202067e-05
4.84149408975542e-05
4.80659246458971e-05
0.000113325423510286
0.000157497203426543
0.000110375382615294
0.000170366413508429
9.91820971545131e-05
0.000121217404746882
7.30384990118189e-05
8.89957304117694e-05
1.5306667322963e-05
-6.07658501398209e-05
-6.51237019540486e-05
-3.34448649392142e-05
-5.77204751284103e-05
-0.00011451108062929
-7.42116594925504e-05
3.70174690362185e-05
1.65815883098736e-05
7.77316024955221e-05
7.97652947529735e-05
0.000139747553925928
0.000125148876919731
0.000112070151851834
8.26233565273935e-05
7.46478617219535e-05
8.84792779696992e-05
0.000102237838693443
0.000108430635190424
8.67550508622312e-05
2.0736007632795e-05
4.17770339649542e-05
-2.77035482527068e-05
-3.69972212769532e-05
-5.52955250871739e-05
-3.62388392723234e-05
-5.29057711860626e-05
-8.41130556532368e-05
-5.57592748758185e-05
-4.33253577144098e-05
6.22896537752447e-05
1.57849215427868e-05
0.00014345136336637
0.000147590426264274
8.33058974230936e-05
0.000215300404690637
0.000148042066264942
0.000211329718995393
0.00017279689939674
0.000113420821873727
0.00011349007903415
0.000110448783358581
2.00436886877727e-05
-8.52179715578518e-06
-2.82726956610821e-05
8.94318278024019e-06
-4.40641749762595e-05
-3.47559086341891e-05
-4.37550123900655e-05
-6.63756756124898e-06
4.25363347382188e-05
-4.78818791212455e-06
-2.05505280097249e-05
6.13423040188772e-05
9.10790057776085e-05
8.57599146462073e-05
6.48805709485131e-05
7.24302292351564e-05
0.000119959029102322
2.34748451865723e-05
7.99471663466663e-05
5.71233929750345e-05
-7.89726939020016e-05
-2.58758759083332e-06
-1.57126279914978e-05
-1.9710911235391e-05
8.27845852209814e-05
4.84598622551313e-05
7.66226571788341e-05
1.64640311821095e-05
5.50348013228041e-05
7.51267324949152e-06
-2.7649782401893e-05
4.67968181454166e-05
2.86064952591556e-05
-3.56053238001375e-05
-4.65540013876113e-05
2.70791282884742e-05
1.2720641483713e-06
9.06869496851998e-06
5.0703529116322e-05
0.000120872668785963
0.000161453041601885
0.000113649459213866
5.69401755872449e-05
-7.46441993197898e-05
-1.03594104369762e-05
-1.66326775124953e-05
8.35027599012691e-06
8.54128206236092e-06
1.3934086576075e-05
3.56631395159419e-06
3.75679792512307e-05
0.000112722971462558
9.47189498423926e-05
5.06271185635022e-05
1.33958539032512e-06
5.19132211100266e-05
1.06531074408518e-05
-9.91712654404709e-05
-2.46609395802358e-05
-8.34028557430544e-06
-3.13549280516142e-05
-7.16369412392828e-06
0.000105597162915915
0.000105017303156366
7.53830363760857e-05
7.48360150059805e-05
0.000152461196845494
0.000107530666383827
9.66377900278825e-05
8.43983568403186e-05
0.000129871791404196
6.52020424953051e-05
4.52098540608572e-05
6.29050332784947e-05
7.29749202109762e-05
-2.92895848886983e-05
-1.17176791247012e-05
-5.60607682279556e-05
-5.6405203940729e-05
-0.000143142567133604
-8.09355088098344e-05
-0.000128317705566821
-6.50422723600338e-05
7.04601801190304e-07
-7.94397231717534e-05
-6.63313210894971e-06
-8.84598455832084e-06
0.000100077664530185
3.30778644726354e-05
1.55484611363423e-05
-1.36348159131137e-05
7.67089587226753e-05
9.75559159195372e-05
9.70110862463133e-05
0.000146870981975254
5.68310163985789e-05
0.000124511948681617
8.70703457436796e-05
2.76319821006291e-05
6.19996167790384e-05
1.6563310709664e-05
6.75748624171349e-05
9.31865268015857e-05
1.48871092770965e-05
3.62712479672445e-05
1.48132310050738e-05
2.64829095176611e-05
1.81978547012304e-05
-1.0071466883432e-05
3.91995386495649e-05
-4.52045977967374e-05
7.32129508425771e-05
1.94865377367246e-05
0.00010028710684931
7.04771636869091e-05
5.06630874856928e-05
2.30596810650616e-05
0.000125154735936009
8.20452834761197e-05
6.83484205207919e-05
-1.97168363445667e-05
2.16503230213273e-05
-8.39338275146717e-05
-8.77129960976596e-05
-5.7693312621375e-05
-7.78373569760174e-05
-0.000177547014068031
-2.74634503425694e-05
-7.77514003763085e-06
7.44485676502934e-05
0.000146356735200221
0.000147407987485417
0.0001702537616179
0.000143767555348967
8.39377883540595e-05
6.33852415919312e-05
5.01240665412871e-05
2.11093143853528e-05
9.63124262747819e-06
-6.22718499619382e-06
-4.01128939203019e-05
3.36255350659242e-05
7.11052074162875e-05
0.000118347409015325
0.000162878897275481
0.000172407822984488
0.000176644762766602
0.000114291261872807
0.000147635913979808
6.65959034124158e-05
0.000115673682744917
-4.82537519431633e-05
8.38604941093513e-06
-0.000115623152113677
-1.88998564888252e-05
-6.26336722225723e-05
-6.12824633853411e-05
-3.18125938201857e-05
3.19191443971764e-05
4.07708742494092e-06
2.3392893123144e-05
0.000108646178573824
4.86853953388996e-05
0.000147047037061813
5.40098031549891e-05
3.37545211812202e-05
-4.3029917006316e-05
-8.26624511753777e-05
2.35683714675234e-05
-9.57745128543407e-05
-1.32437636083731e-05
1.99337672767711e-06
2.642539880716e-05
8.0812253488514e-05
7.80985613582648e-05
7.2478755478174e-05
0.000111327005909271
0.000158548107444289
2.35464543421163e-05
9.87865888895227e-05
7.27225542178165e-05
5.55054578783366e-05
6.95465285523956e-05
-3.02029675468556e-06
9.91416334650395e-05
0.000144139194981833
0.000186101599867913
0.00011492895998616
8.97554921750337e-05
2.67922260989034e-05
8.75862408584623e-05
-5.48593823058128e-05
-1.68642522203675e-06
-2.12532396772519e-05
-1.05838626624121e-05
5.33953222915547e-06
-3.94336474701229e-07
6.24843276370657e-05
-5.72128429751074e-05
3.95115902422762e-05
2.45223670296299e-05
-1.38529603965402e-05
0.000116381988895159
4.75842665777078e-05
1.70555634980851e-05
0.000104174164098448
8.23787192864662e-05
2.50771514454043e-05
2.10294062994105e-05
2.64690253843772e-05
-6.48429633024383e-05
6.05537170731916e-05
6.402696385456e-05
3.68742463307427e-05
2.27189561201015e-05
0.000132155808297307
7.28155922828445e-05
0.000120161015601299
0.000152021751601775
0.000162233065223954
0.00015064063686634
3.05555009391531e-05
3.08169538601088e-05
5.33096417273957e-05
-3.44567418163254e-06
9.05402711383242e-06
1.48549664162942e-05
3.38158474832278e-05
-2.66736000380728e-05
7.18021257763187e-05
2.68286388668124e-05
-1.25656379274042e-05
6.00373364308563e-05
-3.85357873844299e-05
-2.01065831735891e-05
-4.19872517429707e-05
-4.97633166222006e-05
-8.56898609918488e-05
-5.64069719247231e-05
-9.07455266722196e-06
-1.24551589831118e-05
-6.36956114719424e-05
-2.38855242891857e-06
-2.22982813590422e-05
2.67703424271782e-07
5.64308529649673e-05
7.58491407692721e-05
3.74435439768051e-05
1.78878907476659e-05
0.000119836052401855
3.37690513170513e-05
-7.01541373895219e-05
1.47159970645974e-05
-4.13001135276635e-05
-5.47464768825773e-05
-3.06727850745368e-05
6.15559164519071e-05
4.90017277754743e-05
8.12281474754459e-05
0.000211509546972589
0.000263234730371616
0.000175974962377897
0.00013379077782558
0.000203363958634672
6.49163651574647e-05
-5.24540112661989e-05
-3.10654328002258e-05
-2.38358538832338e-05
-3.92695166730434e-05
9.19144295385581e-06
4.35167706123934e-05
3.35716834335433e-06
3.94803174677217e-05
4.18568265314707e-05
-3.75490282420721e-06
-5.57438249368169e-05
-7.57269200294422e-05
-0.000115618391434556
-0.000141183208984426
-0.000159100783841903
-5.69763577625117e-05
-6.96331686369548e-05
-6.64736238926422e-05
3.43921076380787e-05
3.24857713129653e-05
8.39773933347595e-07
0.000135402824505944
5.75610630790697e-05
8.14936064360049e-05
0.000115785727818839
0.000110240714781379
6.10232814030472e-05
4.59574125652707e-05
2.34798363582059e-05
9.79273809193257e-05
0.000109201194353975
7.49564886632462e-05
2.30955411939259e-05
9.18293208280715e-05
9.04519896195598e-05
9.86643202698324e-05
7.81840122408552e-05
0.000144758297857678
7.23601948502667e-05
8.79791774679701e-05
5.9067449153952e-05
7.82097391494384e-05
5.0814531800268e-05
6.45772469076849e-05
-6.73215241697496e-05
-2.54148885299327e-05
6.8975903374124e-06
8.97596772733493e-05
-2.2611930167469e-05
-3.63866613480158e-07
2.79860460165191e-05
-5.76676681943109e-05
2.16329174335967e-05
-9.0738977384745e-05
-0.000136315396723802
-9.47330331116107e-05
-8.46390090311232e-05
-7.61575607885376e-05
-8.08108665628103e-05
-1.62045104430367e-05
-4.17067808018982e-05
8.24821137744536e-06
-1.80700678594354e-05
-5.35615507604098e-05
1.49989832085698e-05
-3.36478674344601e-05
-3.49510365996502e-06
-2.34696259039073e-05
0.000113942984221688
-4.92210776458086e-06
9.8041114124029e-05
0.000179001676608191
0.00014300871176228
9.40663497936561e-05
0.000163644359331313
0.000105767865410774
0.000224859041007145
9.05199389570591e-05
0.000168050543405778
7.3780670861418e-05
7.46279218697517e-05
4.7060535056334e-05
6.83424974232727e-05
-2.61080451854377e-06
3.58044058786681e-05
-2.91078524894331e-06
-1.26215145198569e-05
-6.71397433761521e-05
-3.91322063927279e-05
-4.83270628843152e-05
-3.4504592309579e-05
-2.65525398641495e-06
9.65124258897622e-06
8.90375284017946e-05
-2.60382829059712e-05
-2.43417537511018e-05
2.29937264981861e-05
-2.72028247438976e-05
-3.13181770976936e-05
-6.97748720798614e-05
-3.48670185416864e-05
-2.27563381720699e-05
0.000122916034388135
5.39639750206081e-05
1.51020837847845e-05
7.78382343654178e-05
4.2719926861287e-05
0.000101200197495094
0.000138182941420855
9.23583056015246e-05
3.79206429087754e-05
7.84981638049508e-05
3.11742589927327e-05
5.57647600502722e-05
-2.27327192533487e-05
8.69840153922594e-05
5.54451384686384e-05
2.97530517082646e-05
0.000129021389324619
0.000109182544155866
0.000130961395923454
0.000130812382336699
0.000117988685533958
8.10154985231429e-05
4.59042498496068e-05
3.22070413913449e-05
1.89699673552807e-05
5.20405627893934e-05
4.15583594453221e-05
-3.44164779461142e-05
-1.43072259536633e-05
1.64848817791538e-05
-3.63511079431368e-05
-3.53370388990759e-05
-1.52249760264327e-05
7.65337935258185e-05
-9.30957998426626e-06
-1.77766711507095e-05
-7.80259214771306e-05
-1.27366784006757e-05
6.49130097980707e-05
-7.71772224278047e-05
5.60658573211493e-05
2.96123579563711e-05
5.53740834598743e-05
0.000106532305116413
0.0001811849914405
0.000157159521763966
8.02973956808849e-05
2.25100479101428e-05
5.50500842436744e-05
7.5831844297585e-05
9.84732066330911e-07
3.11666965381159e-05
4.67474151056775e-05
2.03186211572756e-06
4.0269618247327e-05
4.03347981982611e-05
2.16017053344019e-05
-7.91185076511598e-06
-3.84379106082701e-05
-1.04716037143034e-05
-6.78871141702551e-05
-4.35697230040069e-05
4.61200236680578e-05
-2.49712684920726e-05
-3.07670096782322e-05
8.44638190074868e-06
2.2884838457543e-05
2.11145666809368e-06
3.56041916179748e-05
8.16769883682393e-05
9.95711280827549e-05
0.000175398580579801
0.000100598420155845
0.000152107166770663
9.05468206624846e-05
0.000112686918910876
0.000107754165852675
5.13370168790676e-05
-3.42636386777721e-05
-5.51263364968568e-05
-6.5704806907089e-05
-6.49365305895485e-05
-5.31542133497241e-05
-1.8728851997577e-05
-4.68230782056967e-05
1.66896548352757e-06
3.15301747343211e-05
6.99919877608249e-05
7.75781531084383e-05
9.01459416091554e-05
0.000115936414756267
3.46092890003579e-05
-7.04547781590993e-06
-2.87695860649288e-05
-2.48576289009804e-05
-3.74744723366778e-05
-6.40838823693619e-05
-3.56181437930625e-06
2.81346758872066e-05
2.91711787632097e-05
1.00235377709522e-05
9.04988263368439e-05
0.000108748684138707
4.39052739731634e-05
6.23387012050877e-05
-8.6584085919241e-05
-1.57709475606174e-05
-1.29170955920957e-05
-0.000152900597972044
-8.00381754971341e-05
-8.56258949052725e-05
-9.6785799197127e-05
-2.63103405150115e-05
-8.43387206082145e-06
1.09224085772884e-05
4.88026238847554e-05
4.85968180541297e-05
2.41122623959794e-05
0.000121146874759751
0.000190252957856444
0.000188254288150565
0.000113130444654048
0.000180661071227975
0.000138076236704967
6.49227765156585e-05
5.65403011043528e-05
4.30932124748677e-05
5.25616031978196e-05
0.000116263782906854
0.000125464763225205
4.9560311822594e-05
6.18507499586337e-05
0.000115794152912189
5.81600254650005e-05
7.95209543031557e-05
-0.000102114331894613
-5.45983440512669e-05
-5.12783824695813e-05
-0.000111458996635162
-0.000156683347788571
-5.20228413213231e-05
-6.82479725885848e-05
-0.000116271058594642
3.71105956084847e-05
5.04880752374479e-05
0.000160057694241282
9.48242453316728e-05
2.11370919505878e-05
-5.09134423688144e-05
-6.51890488851025e-05
-4.07861033138037e-05
-5.05560573972832e-05
-5.65924460558783e-05
-2.97319929419934e-05
-1.22782008124049e-05
5.37267028819101e-05
0.000100382226760665
9.54995840363103e-05
0.000131330550862361
0.000104284343397837
0.000106784585199643
0.000164927843533272
6.76597861428442e-05
9.99361023641925e-05
7.85811679472024e-05
0.000120554806577702
2.40857156612326e-05
5.38087856629751e-05
5.50938645269992e-05
0.000130034533466211
8.35380593356944e-05
8.2067767472574e-05
0.000178703590451549
0.000178435511476947
0.000136507603912769
8.28233536831203e-05
9.67701576184864e-05
7.86696998573612e-06
8.1102569298862e-05
-3.74735942085928e-05
-3.46406317749526e-05
-7.60572527243237e-05
-4.62840415531489e-05
-3.22767342375447e-05
-6.1320810119105e-05
-5.68803358931786e-06
1.52295328246783e-06
-1.25658243639691e-07
-3.28782130075552e-05
-1.22204542649008e-05
-8.78780699529731e-06
-2.36317268446115e-05
-2.1882493268773e-05
-1.15349539825272e-05
-5.44666723748552e-05
2.29611596251347e-05
-0.000128941496572279
-5.09007533623244e-05
-3.87074398958761e-06
4.69654048637347e-06
3.720019294076e-05
1.30310722370407e-05
0.000122702659442735
0.000124915198677087
0.000107203516579347
7.7448193967773e-05
0.000180456003995076
0.000100931710421025
0.000120858555186123
0.000128444910669296
1.83205286659119e-05
3.80722836220345e-05
2.02597200429602e-05
-3.19167467026295e-06
3.00340555613023e-06
2.10506790129155e-06
7.59190928868193e-05
5.75466038811331e-05
0.000107337356326367
0.000130439883926225
0.000121571488485826
9.03506656725637e-05
8.78741215370865e-05
4.46101266718756e-05
5.01197200175487e-05
-4.86672088796167e-05
8.79574661273033e-05
5.92159733748386e-05
4.71735187914665e-05
-4.16076919305947e-06
-3.43852920632852e-05
5.84650344480155e-05
-2.9171030193613e-05
-0.000117515004243788
-4.22170086534522e-05
-6.01151693609636e-05
-7.39045845681871e-05
-8.91401341639603e-05
-0.000164873357672647
-7.97185859280665e-05
-5.99675636062088e-05
-9.82430079970646e-05
-1.72247778151658e-05
-3.4270338427318e-05
-5.93303023623709e-05
4.0382835092625e-05
-1.66874556798121e-06
5.01249967482563e-05
5.0142597016321e-05
0.00014960282539578
0.000173481778798515
0.000210032414706052
0.00020354097895955
0.000171947268721388
0.000166273473832134
0.000173275770023495
0.00014346790476231
0.000138523827516188
0.000107445194509114
7.39027455861986e-05
2.38334089166422e-05
5.90070404163306e-05
2.91145618398284e-05
2.47220073540258e-05
-2.35866959390565e-05
-2.91983268487774e-05
-4.80301953977136e-05
-0.000128361154930179
-7.24480571730381e-05
-3.70593126303038e-05
-9.31113004128396e-05
-2.24232546517407e-05
3.24696742497452e-05
-1.60181213020195e-05
2.00466885009771e-05
4.66981150968887e-05
6.57617914996697e-05
4.63423206166656e-05
0.000148433239583695
1.54824690862183e-05
2.09199464794497e-05
1.71360058634565e-05
0.000130207760751019
1.51467997695072e-05
-4.99712084356205e-05
-3.06494617219927e-05
-1.09705425690252e-05
-6.00152200310109e-05
-1.52399071222671e-05
4.0290930343716e-06
2.76738700002414e-05
6.46411333248346e-05
6.26276091973216e-05
6.95348568379031e-05
9.6166663825632e-05
9.77903204630618e-05
8.22241992096643e-05
0.000123472689192505
4.9694496730588e-05
6.18063469692803e-05
4.6277133296376e-05
8.50195380879113e-05
6.02679363044723e-05
9.67166933512077e-05
1.18068116248781e-05
2.70674916387474e-05
3.76573557926976e-05
-1.29643368845282e-05
8.72900291396233e-05
2.92580393046751e-05
3.53864864923354e-05
9.91511938866111e-05
0.000134344679853527
7.78139206879552e-05
0.000184146971497197
7.34120858645355e-05
2.77133294637056e-05
7.96783223224944e-05
2.26850046867134e-05
-3.07744752610591e-05
-2.07849682291166e-05
-3.91256487073801e-05
-4.80791322574141e-05
-4.9943158882028e-05
-5.25488197607361e-05
-8.71274027859772e-06
-1.92847664749751e-05
-1.89384401766612e-05
5.35427478746787e-05
4.73514585773667e-05
9.35516107418047e-06
-3.31097641974872e-05
4.89932874931956e-05
3.63534014373181e-07
3.16013090565127e-05
1.52330485748737e-05
7.07272217624424e-05
8.7712888098998e-05
5.08990650598296e-05
6.98799029394532e-05
2.26680549645711e-05
8.34829762840507e-05
4.1837527537272e-05
9.30088727679734e-05
-1.92753003367338e-05
1.92806458554703e-05
-4.58516467347084e-07
-2.06980371786191e-06
5.55166481906498e-06
2.61457611770736e-05
0.000114682100084955
6.73104283597236e-05
4.71372976388554e-05
1.18406192663788e-05
7.86802457499132e-05
0.000139372863138644
4.49738589754597e-05
4.19243162339719e-05
-1.10364389282067e-05
6.2023302620528e-05
3.16507689502189e-05
6.38208098149131e-05
8.54736098805193e-05
0.000210680375819111
0.000103435438253827
9.8657796019888e-05
1.77459167366059e-05
9.88108482688517e-06
-3.69339667038984e-05
-9.17515039230392e-05
-3.9327247934178e-05
4.63882021785257e-06
-1.92130362735306e-05
4.40574052188486e-05
7.34499396725471e-05
2.82832155428262e-05
0.000101216400385959
9.65036450261284e-05
3.31195579668989e-05
-3.84062194168205e-05
3.79790243180919e-05
6.15681619984647e-06
6.83525043973415e-05
3.17868422550562e-05
2.99143914706775e-05
4.69521004391632e-06
-5.43956542573338e-05
5.3466517103103e-05
1.30493545433289e-05
6.45001270585665e-05
7.99031293157782e-05
2.40208475930159e-05
5.09204498408035e-05
4.96441479400004e-05
0.000106941297820004
0.000113814673779692
0.000194775310530773
4.32281734229024e-05
7.50555508231374e-05
5.86726378280612e-05
5.58852141104169e-07
-5.96017392166622e-05
1.2058111230681e-05
-1.23097381775866e-05
3.24984486993026e-05
3.57302019582155e-05
3.88311224323546e-05
0.000149955407596672
0.000113689058333662
3.47296346283277e-05
0.000120261068266594
0.00010742022677864
2.30420458171122e-05
2.8379184834038e-05
2.32623763662349e-05
-3.6521329361754e-05
-4.22945611274144e-05
-7.55300022153174e-05
4.59445743319305e-05
3.71719596474439e-05
7.815426119265e-05
-1.01763163638198e-05
-9.34225660672913e-06
2.11856988858299e-05
4.60118243958181e-05
-1.90329530825924e-05
5.64345637912624e-05
-2.35828764772285e-05
-5.80635671301537e-07
4.9666981887208e-05
9.91559277262249e-06
-2.73900927291648e-05
3.39679937870878e-05
-8.78003709815318e-05
-6.83112788576615e-05
-2.39536750547074e-05
-7.71466252684412e-05
-9.23719985907083e-05
3.20176725582177e-05
-1.67398295411087e-05
7.79570136354626e-06
3.43986611261913e-05
0.000110731503290743
5.68489589037526e-05
0.000141693507018592
2.55640398617531e-05
7.90442419452039e-05
0.000106441709128619
9.51082497750074e-05
-5.92639235011158e-05
-3.87619872828882e-05
-4.69337792332844e-05
1.57239613119768e-05
3.1323521323573e-05
2.59834456698508e-05
0.000100717785694819
0.000168825566176859
0.000135578939185587
0.000106775704344377
0.00010621652919003
7.2388245130027e-05
2.99723358501858e-05
3.42547855808535e-05
-0.000102294844322477
-8.15167065452685e-05
-4.43568295002856e-05
-1.64353277633669e-05
-3.91626180073675e-05
1.56406241340996e-05
-2.32331801225432e-05
6.3439727986424e-05
-1.71756967685486e-05
-1.10678491670341e-05
-1.73951803476144e-05
2.2851305612497e-05
-1.4669048241134e-05
-3.20596295746629e-05
-2.16152394398785e-06
-1.27715215529738e-05
-3.97499758763832e-05
3.92252962296282e-05
3.60171430065665e-05
5.32758315260312e-05
2.16039136319461e-05
5.77372236113684e-05
8.89100831347807e-05
0.000141689912656261
0.000120955846348887
9.17984447245103e-05
0.000180045948580584
0.000135879349960529
7.1908733488962e-05
0.00014422850882116
1.16800815064995e-05
4.57994101777053e-05
1.85589643969049e-05
4.97937207606459e-05
-6.88582784777582e-05
0.000107735094592937
5.11117039432437e-05
7.10749778397794e-05
7.42526058457378e-05
-3.46194064163055e-05
-1.58905557220497e-05
8.31743656928836e-06
-2.83852113401999e-05
5.65621773949588e-05
-2.01643066125361e-05
-2.69169868307914e-05
-2.61040077763627e-05
-5.92218305918815e-05
-9.25726619452899e-05
-6.46563458481554e-05
-7.30812520204951e-05
3.06937269572479e-05
5.13387221235101e-05
2.43758362039018e-05
-2.58081717910006e-05
-3.13330347771893e-05
9.48514901085587e-05
6.81168199453218e-05
4.14081551467632e-05
8.97719840535145e-05
7.92855552028337e-05
7.77319473320671e-05
1.00482772409423e-05
4.55993863957439e-07
1.79723462373205e-05
-1.71791391296879e-05
-9.38721418638937e-05
-6.41712434439309e-05
-5.112717492984e-05
-4.62828534044422e-05
6.88402986349808e-05
7.83488249940338e-05
0.000192486828849952
9.8468757007646e-05
0.000139571667361013
0.0001921310760915
0.000134290075197956
0.000162442312004843
0.000118205109532574
6.66958949928433e-05
4.10918923887962e-05
-1.96243301825276e-06
-1.01142924579059e-05
1.4949692301697e-05
4.33688639950063e-05
2.07529624672536e-05
4.3147860951626e-05
0.000131502222647676
3.95892105005103e-05
3.36326853403532e-05
-2.81211737765642e-06
-2.65605725726764e-05
-3.70686480497253e-05
-5.99061348087377e-05
-8.01519196720086e-05
8.54898178170683e-06
-3.88009993326202e-05
-6.33640512722193e-05
5.81087878588157e-06
3.13906419948488e-05
-0.000131098157928857
-2.15719035277769e-05
2.01492482744512e-06
-1.78594388740368e-05
-7.56906606011971e-05
-7.09176669904046e-06
1.30650730601766e-05
1.24694276994278e-05
7.90351770491774e-06
6.70545845620439e-05
6.77677010203441e-05
6.60645638701435e-05
0.000128433359555273
0.000111619111983019
0.000161879042749966
0.000126886670871732
4.22600966286495e-05
7.78668203865057e-05
0.000107305916060173
0.000101435574955809
0.000113478381513534
3.02767639213259e-05
6.47386847990571e-05
5.05296302778224e-05
3.00128585355311e-05
-5.31377869274057e-06
-3.22699873369309e-05
-9.72613569377908e-05
-8.65352615196828e-06
-3.42842465411058e-05
2.25655982880257e-05
5.40356492859015e-05
-1.32757117916797e-05
-2.316567821448e-05
2.90416301107148e-05
-1.94413207054651e-05
5.41844529144255e-05
4.47773010536775e-05
2.46212452288675e-05
-1.54437579407295e-05
-7.22401886628435e-05
4.17524850947924e-05
-8.78022629531173e-05
-1.84238736833816e-05
2.76959007725317e-05
7.94533050861173e-05
1.90530056860262e-05
0.000129783182878801
-1.18905296620523e-06
7.68523767748521e-05
-1.06276355211315e-05
2.40759289217752e-05
4.96368822865846e-05
7.23666472253403e-05
4.17967335522576e-05
1.41120282512181e-05
8.74224621073867e-05
3.43477572244877e-05
7.5469763965595e-05
7.27524962174074e-05
0.000163621391392495
7.29227791023183e-05
0.00012736413976802
0.000179036628781797
0.000150879406523457
5.76557910734168e-05
6.19456341057634e-05
-3.63919531513737e-05
-0.000109231038477384
-0.000116366786684154
-6.97082441677935e-05
-8.74057170072788e-05
-0.000102848973063221
-7.67879962655723e-05
-6.558872149059e-05
7.28540158072217e-07
3.80224489462972e-05
1.94291091048563e-05
5.3137591300503e-05
4.42947570647667e-05
-1.49673298960752e-05
2.80258382261929e-05
1.80230491931198e-05
4.33610756128828e-05
7.58278897562143e-05
5.39350659570024e-05
6.63031116511678e-06
9.95641745092913e-05
4.65162510244498e-05
0.000111849333680846
4.93288188289948e-05
0.000109120370389695
8.62754320431971e-05
5.64708342647336e-05
-1.96032136304748e-05
-1.54741347053169e-07
-3.72780308546631e-06
-4.2648399074218e-05
-1.46789308592768e-05
3.59677621061784e-05
6.17844453295033e-05
-1.58985768705768e-05
6.97910357798765e-05
3.00681220586058e-05
6.35001934520758e-05
0.000108279051594514
3.50694190831179e-05
-1.54961502729307e-05
1.72538016973827e-05
1.238565645975e-05
6.27722456351191e-06
1.20008375248851e-05
-2.45637761645301e-05
-2.15716171850463e-05
1.55475872466524e-05
2.20467794341217e-05
1.04183797044622e-05
-5.7314147956656e-05
4.3841545082198e-05
3.34256978261199e-06
5.88469447118507e-05
5.8259690545741e-05
8.93087022307817e-05
2.13810285579465e-05
8.70212539241229e-06
3.92484034919153e-05
9.92431593407913e-06
3.36040451441879e-05
2.85210412536006e-05
-1.80559395957031e-05
4.80686111501963e-05
6.61341449613648e-05
5.67669823559183e-05
0.000149186256743026
0.000165528353776845
0.000102594711893674
0.000166448634710342
3.73927198390553e-05
-3.85351832297741e-05
5.79415068108342e-05
4.14820972080666e-05
-3.74993295725692e-05
-9.43531101826095e-06
2.72914828813094e-05
-3.5703147420108e-05
0.000122849230048096
0.000115270576986801
7.15252842884918e-05
2.21395709657657e-05
-1.53370623831382e-05
-1.05042981837284e-05
-0.000153798450309297
-0.000135269678670621
-0.000134714657912336
-0.000105971354490995
-8.57865139919073e-05
-4.77981649002455e-05
-1.67219846841285e-05
7.25576809075469e-05
9.27872828683017e-05
3.76308491351331e-05
6.94217840663923e-05
0.000143268772329316
0.000171774696823478
0.000130573545754579
9.43622587106153e-05
5.08449301148843e-05
5.83088083628692e-05
0.000113921571701356
5.54406944259531e-05
2.16757379011047e-05
7.00253106995e-05
8.82423905295741e-06
5.61260690111423e-05
1.90864552260104e-05
2.35572917356875e-05
5.23150917760962e-05
-4.00738267197961e-05
4.71378403667234e-05
7.95301496397274e-05
1.31756225057321e-05
0.000122319912303152
9.51455357435671e-05
-1.65974671813194e-05
5.76930439940772e-05
5.44221211620627e-05
3.23956129305102e-05
-5.81948110239655e-05
2.46420051313777e-05
-2.24621090367593e-05
3.89246695237663e-05
-1.67109762887566e-05
0.000120171978670647
9.429759196742e-05
0.000101400380163056
1.3125490146545e-05
3.8131383813137e-05
-8.98774000595825e-05
-3.07389091783548e-05
-5.58853756396221e-05
-3.66036747848899e-05
-3.02775925833404e-05
3.01910830204023e-05
-7.38738556136418e-05
8.02760725376314e-05
2.74486051446043e-05
8.28733013506017e-05
8.66522404457923e-05
0.000144906321679861
0.000124079820512293
6.6050139578341e-05
0.00012573741930931
-3.3557274286322e-05
2.15889444509397e-05
2.39901586898778e-05
1.59330426125326e-05
1.90209473298848e-05
4.0887725055593e-05
5.44932624788531e-05
0.000144292192865534
6.96574821260012e-05
3.10257585350018e-07
5.7843486870785e-05
9.65423567197335e-05
8.47441959744208e-06
0.000114564660722733
7.69033060672589e-05
0.000125462575594306
3.68237489165443e-05
3.96590661476725e-05
-1.52319765867589e-05
-1.8190253449899e-05
-4.64789880252303e-05
-3.06671423493271e-05
-5.41135457894927e-05
-0.000106039675857498
-0.000184072408058071
-0.000125658085276157
-0.000101701184693499
3.05311123656512e-05
5.88548161155175e-05
2.50178929728548e-06
9.34037795363126e-05
6.34830760435195e-05
0.000172813123306953
0.000109014518313924
5.25327376811137e-05
8.67127083155861e-05
5.88961212864202e-05
2.27750006712862e-05
0.000138253585357923
3.72412359507786e-05
7.55662060563023e-05
7.90377261643684e-05
8.71966577825676e-05
1.68653248351271e-06
1.23150803809389e-05
7.62375568495824e-05
-1.69407910487889e-06
2.24305305475429e-05
-4.95416865467013e-05
-3.94428316278663e-05
-7.80772728584276e-05
-2.32124726106628e-05
-1.44720493807175e-05
-3.77661385253279e-05
4.33675825630901e-05
6.71610057534899e-05
0.000100283728725828
0.00014056016833633
0.000126544445057499
4.43314284466317e-05
5.72292483054226e-05
3.32862745525445e-05
5.00884624722573e-05
2.92216175937521e-05
4.1623870806684e-05
-4.72395160438793e-05
-1.90000160857678e-06
-3.80087919338828e-05
-3.45727932487199e-05
2.1378091034503e-05
3.56731100156302e-05
0.000149072957510525
0.000134354986710818
0.000110643346136869
0.000113290414742582
0.000107647018376561
-1.57590625453158e-05
-4.77569200510771e-05
2.21950436635191e-05
-1.26963830861833e-06
6.84262951805979e-05
9.90526745247995e-05
4.27731920000253e-05
3.7667040831396e-05
6.66644384558075e-05
0.000164748324069164
7.98879981655986e-05
-2.24800418859329e-05
-8.17622422353007e-06
3.73699371370746e-05
0.000100819258131783
-7.16312115522948e-05
-5.49949900493038e-05
-4.21563000604044e-05
-0.000109267423593503
-6.82956107039032e-05
1.8002290821113e-05
-2.55336839604004e-05
2.15178443932506e-05
9.19123497096733e-05
7.55814048915113e-05
3.72851918429412e-05
3.32568055200828e-05
2.35968216455471e-05
2.12225641629159e-05
4.16376170211484e-05
4.0489322482439e-05
3.54912168360901e-05
9.88518788542833e-05
9.07902963766169e-05
3.76980348524472e-05
0.00013336611998675
0.000235213352337449
0.00018129671330404
0.000160795118073153
0.000123464622175596
9.66597387797671e-05
7.8698891389326e-05
1.5381985362066e-05
5.03295633507278e-05
4.71116283903742e-05
-3.14117455284192e-05
2.04674114315588e-05
3.9163669827338e-06
2.48681894745691e-05
4.68257213718458e-06
3.0690522254631e-06
-2.64685369584885e-05
2.75707027023464e-06
-8.49760421496239e-06
6.9179518103102e-05
-1.62842278554731e-05
-7.86769243054774e-06
-8.89322093917701e-05
-4.82170468938993e-05
1.50439511144312e-05
-1.699591895283e-05
1.32489625086541e-05
4.35037360341426e-05
8.38071746205651e-05
9.75184090561576e-05
0.000102117279855571
6.65436645394541e-05
9.35304617346212e-05
0.000123478995033401
-2.72718212890728e-06
1.35745416370767e-05
-7.7343379269936e-05
-1.34849263305697e-05
2.73414365893273e-05
-4.99314342479455e-05
1.93445716177942e-06
0.000131304949004957
0.000106342819257397
8.9366959966066e-05
0.000205721972933
0.000111267735352296
0.00011627681497482
0.000116699806595513
0.000165854581738474
5.06621455292405e-05
3.13377038821072e-05
1.84275857340929e-05
8.77900369342606e-06
3.47197857088756e-05
2.67300990234721e-05
-4.62932138731397e-05
2.03997379938496e-05
6.83244739041276e-05
7.12885516406546e-05
-6.62965074984862e-05
-1.98315322171495e-05
-4.78458993886174e-05
6.31426462660202e-06
2.54112899559687e-05
-7.16693063014259e-05
1.76841387279581e-07
-3.66547721682486e-05
-2.37320915575898e-05
-1.03343368267763e-05
-4.23613413909815e-05
1.78034280573734e-05
-3.61469273445428e-06
-3.99222652451459e-05
7.02355012505338e-05
3.28648278458338e-05
-4.93441546412676e-05
7.95713841655858e-05
5.85211429004585e-05
6.90404321310689e-05
9.82982417726173e-05
8.05000140093392e-05
0.000152738682291462
0.000138101593373541
0.000134122260719734
0.00015920497258381
7.72328604878524e-05
0.000142549291473096
2.76430693860568e-05
4.51895512656773e-05
1.35137916913178e-05
2.95538318381051e-05
8.55873080147009e-05
3.47679370619757e-05
2.35912178571356e-07
5.38343546465285e-05
-2.523028781455e-05
-2.33908542498632e-05
3.61673364264796e-06
-5.48471014745847e-05
5.52397009027575e-06
-4.94228137306995e-05
-0.000131586006470845
-2.69375183444864e-05
-3.92641797287176e-05
1.42989783728742e-05
2.32158768399649e-05
3.78154972053335e-05
6.28549549238026e-05
7.08475238165131e-05
0.000132260494970625
4.85145425396669e-05
4.23697508372812e-05
5.91083479230511e-05
-3.5206321087132e-05
-5.65459654951009e-06
-2.48324040654876e-05
-6.87592288424813e-05
1.52003016129761e-05
-1.02930761590174e-05
-2.11915893547765e-05
-2.9674566257526e-05
-2.4188491770556e-05
-3.56409307203236e-06
1.81452361773783e-05
0.000110574149797695
9.00294736703397e-05
8.19332049987413e-05
7.75785027700447e-05
2.8868116257429e-06
3.09483442457377e-05
-9.47056928284382e-06
4.12651140126274e-05
3.73041177329858e-05
-2.60519198337885e-05
2.39101820118117e-05
4.82273942455169e-05
5.16639766421367e-05
0.000124818797841335
0.000150599584205048
0.000105623104148437
9.02220036683884e-05
6.01020984245856e-05
3.76356749697906e-05
3.7381469542944e-05
-1.33263248908046e-05
-8.19123745517734e-05
1.21472446695509e-05
2.87076595802534e-05
-3.75454745931442e-05
1.4476708411979e-05
7.19661077256517e-05
-2.210603328559e-05
1.65604751394052e-05
7.03108151512895e-06
8.34380448073203e-05
6.24323100525671e-05
4.00076298075912e-05
9.18811820372923e-05
6.02986840892318e-05
-5.66781786128231e-05
1.95874142147587e-05
-8.59141551990748e-05
9.21603757662429e-07
-7.41758006204666e-05
-3.20474354330824e-05
3.12485793629379e-05
-5.88355637884777e-05
4.07110539749742e-05
1.91440717358967e-05
5.72549316591366e-06
1.74493220315428e-05
-3.69453313591196e-05
-1.61299677734765e-05
-3.67525598325546e-05
-3.98548852045825e-06
-3.28783845594192e-05
2.59245917219808e-05
2.30187220219886e-05
7.95788234954655e-05
7.8657108882489e-05
0.000129944153466285
0.000161309862373023
0.000119418257204674
0.000201909459399052
0.000182169863056326
0.000139912347770911
0.000127801690194656
6.91762961039529e-05
8.49255203345086e-05
7.98489258679394e-05
7.23231417804472e-05
8.54015403883309e-05
8.55563379813879e-05
1.51254871233497e-05
-2.85028009851475e-05
3.63287396057819e-06
-3.38677349803307e-05
-1.52924075378817e-05
-0.00010222384983456
-6.75300515969892e-05
-3.55632458614067e-05
-9.16114864140992e-05
1.52145950129278e-05
1.39805257681815e-05
-3.53628328833723e-05
-3.82755193958069e-05
3.75210876535422e-06
-1.92529882982846e-05
5.81813915281078e-05
4.16013767774443e-05
-4.20691043056528e-06
2.11846754484342e-05
-5.40434136933015e-07
3.82180692784383e-05
-7.61275278549868e-06
3.61410123457846e-05
8.77991301382925e-05
0.000156462536962378
3.21352405962215e-05
6.42304567890495e-05
2.54752107007919e-05
3.98538359574667e-06
4.01761217955283e-05
2.01931578478951e-05
1.61038989184527e-05
6.9363731318485e-05
1.50430883413384e-05
5.50496947229854e-05
6.92950358103781e-05
3.00092476318495e-05
0.000133072008019826
3.34706471398017e-05
-5.42303642019046e-06
2.00938381613913e-05
5.41420038111747e-05
0.000170022301979333
0.000121661885797826
5.66017297017256e-05
0.000136625780632021
9.1476657674201e-05
1.69134919482865e-05
6.53911475653083e-05
-2.77354244237927e-05
3.884720090438e-05
9.26557728935038e-06
6.50025668882314e-05
8.21153816246261e-06
-3.6198268945804e-06
8.72535118428883e-05
8.8877951865625e-06
-5.38653606110143e-05
-3.38370746171549e-05
-7.72435590622911e-05
-0.000113057985931804
-2.37228006055685e-05
-4.86018859152999e-05
-3.71453750356657e-05
-1.99152563248101e-05
6.07052159905957e-05
7.1361050405302e-05
0.000113901712638063
8.98419345238579e-05
0.000129539633597841
2.5629147445749e-05
-3.34299696537575e-05
1.31237581527493e-05
-5.77471263928567e-05
3.19310014518024e-05
3.18123981294577e-05
9.47495968093126e-05
0.000126494677995795
0.000120427875729028
0.000121690359196364
8.22970942634058e-05
5.64070490842551e-05
0.000103226504181486
-1.4212715945273e-05
2.22236503897842e-06
4.44493827703022e-05
-2.628563018687e-05
7.4225200273671e-05
2.86677478715267e-05
4.57667300690769e-05
2.40579964445019e-05
9.76892413891528e-05
7.69953421707452e-05
6.45395838102644e-05
8.50712061016217e-05
4.90823966006152e-05
-6.28820226056969e-05
-4.21981778271448e-05
-7.57910390652704e-06
1.18317403243066e-05
0.000136108960609811
6.31314408295075e-05
9.10775583990806e-05
0.000180008531833177
5.58563573650754e-05
-0.000103265789306284
-8.5311714759081e-05
-2.5755777176598e-05
-8.30615209859551e-05
-0.000163714931352762
-3.52178108715454e-05
-1.61673916954531e-05
9.66346454435839e-06
-2.7005951154085e-05
9.19655614975357e-06
4.37872100739505e-05
-3.32723024971625e-05
8.7223774419549e-05
3.1529968692912e-05
-3.24167352410595e-07
-1.26368951242978e-05
4.01620773623125e-05
3.77422399133832e-06
0.000118487306346685
0.000167391894485528
0.00015661967294303
0.000205820779045093
0.000151406414564969
0.000241751661955208
9.57440061283443e-05
0.000143841241198313
8.61489623169355e-05
5.37907351284031e-06
7.60415239578916e-05
2.14197188838811e-05
5.23302775155233e-05
0.000106451543273382
4.25041151123921e-05
6.72909867662069e-05
4.1319786380529e-05
5.32661211997462e-05
8.16418563167648e-05
-3.54126153326197e-05
9.84460571341605e-05
-3.13234050027936e-05
-7.05640013772057e-05
-8.84566158125344e-06
3.37976978005485e-06
1.82388948654451e-05
-2.01918606339512e-05
-3.65186558081904e-05
-4.91146314971998e-05
-4.57244670924655e-05
6.05928518902566e-05
-3.86963138863234e-05
1.58378707111588e-05
-7.28650530587452e-05
-6.3828924926606e-05
-1.18398269525719e-05
-6.84129416516635e-06
4.83491876750642e-05
4.99676632534567e-05
6.43094430260862e-05
9.48815869377527e-05
-6.61061517365369e-05
7.03402689967061e-05
1.5882925992073e-06
9.7137548067929e-05
0.00013446616351755
0.000104172505712034
0.000190848775366806
0.000160975258790859
0.000153892703440964
9.2863083003818e-05
3.12987658523165e-05
0.000110491801560377
4.12695808871118e-05
7.02227345940563e-05
1.02818445201895e-05
1.61715481368073e-05
6.34920013280903e-05
5.52284931114881e-05
0.000101840356741339
1.08037004524626e-05
7.20188526358203e-05
-6.89765733609461e-05
-7.75897633282134e-05
3.78606511020753e-05
-0.000127881154352833
-3.99783847400696e-05
-5.49889880811963e-05
-1.73298966912008e-05
5.82452429672376e-05
9.35284827558555e-05
5.26172903278564e-05
0.000156887772465785
7.68356212108797e-05
-2.95265252455512e-05
-9.28742484810365e-05
7.97726521947704e-06
-2.83013420640663e-05
-1.80530090256293e-05
1.95726492034314e-05
-3.55612066556427e-05
3.30752065643285e-05
-1.54604770532168e-05
6.4551837980104e-05
-7.01239623796013e-05
6.18471535353546e-05
7.78300661736211e-05
5.19857425299346e-05
7.07320807451497e-05
2.28681406345863e-05
2.48530391462112e-05
-5.1251564357305e-05
4.6438350557143e-05
2.07935858681342e-05
6.26287366160842e-05
5.61715631516459e-05
8.4806797490844e-05
0.000131858106376788
6.96029055838374e-05
0.000136744623609364
0.00019817923045464
3.21527012922152e-05
0.000161007256730415
6.00750976000909e-05
2.56960048744788e-05
1.54399204329147e-05
-5.97512954584936e-05
-2.06092538235637e-05
7.88426320935429e-07
-4.10274019818624e-05
1.77153636178285e-05
-2.64547020055159e-05
3.1200159790445e-05
2.0860727253193e-05
7.03343868383515e-05
-7.7947930672646e-05
-8.47130882251457e-05
-6.6312586369992e-05
-0.000133941971660001
-0.000189231108085748
-0.000160046441672523
-4.92195233752658e-05
-5.10582332894179e-05
7.99845414168024e-07
6.67153762159923e-05
6.80857500734644e-05
0.000101909208823308
0.000105150441151355
0.000115175337596785
0.000122837582047308
0.000106707834014777
6.417992262503e-05
3.59111732836347e-05
-3.20406231156513e-05
9.24311492027776e-05
3.27026484681315e-05
6.55090635833428e-05
2.92723111379042e-05
7.45150432753404e-05
3.95773283816827e-05
8.01021885009934e-05
9.91124735314565e-06
8.82497508874902e-05
3.81423031952528e-05
6.97635368911587e-05
1.95277227875401e-05
-5.0094300515691e-05
-5.30036979786839e-05
1.45467159786573e-05
2.61200814763075e-05
7.07268614042161e-05
7.42942337409931e-05
0.000109927645169002
8.30026597709637e-05
0.000190757648198271
0.000145770536793156
0.000186259195798918
0.000130454988422782
6.86583941614627e-06
4.39810256239427e-06
-8.22091358781566e-05
-4.01709910098475e-05
-5.29576772939791e-05
-5.24911359381767e-05
3.55886192926013e-05
4.23964648598865e-05
2.76195424640183e-06
6.87203323351503e-05
-2.92808100173507e-05
9.99728912854224e-05
-3.30433879703342e-05
-6.09710782816486e-06
6.20580537052707e-05
-4.6321155248568e-06
-4.91040309998866e-06
6.27043921598959e-05
2.12675242394949e-05
-2.88453459183307e-05
-2.97984947822202e-06
0.000123590826711058
3.20731652546012e-05
-1.48112226543876e-05
6.57294890459675e-05
8.50025800820484e-05
1.54221896508788e-06
-6.92429735595363e-06
4.12868800772011e-05
2.01728950914569e-06
9.15704154393588e-05
0.000107393755906248
0.000119708944892041
8.77154424274737e-05
4.67216043793852e-05
2.78286466994688e-05
1.08719084532701e-05
2.68638371821829e-05
1.63689149129484e-06
5.40033280715665e-05
-3.88083487818183e-05
4.66663136010925e-05
6.2405708715909e-05
2.88100117230078e-05
3.61239140295319e-05
0.000118120771547305
0.000110864264964265
0.00011697495226605
9.1252402236408e-05
8.77901447960649e-05
5.93015215791348e-05
2.24445481030708e-05
0.000158003494976671
5.36168465280033e-05
4.22280731085475e-05
-9.32180563966339e-05
-3.74862385134826e-05
-2.32726567112612e-05
3.43580982733581e-05
-4.93040072862808e-05
-5.36370288806331e-05
-3.36569785708829e-05
2.38640243278667e-05
6.59096068364063e-05
-1.6611700077123e-05
1.28500905468883e-05
1.70770002679694e-05
2.87595401422723e-05
-2.12725577504223e-05
-4.29101704811012e-05
-8.4438953123033e-05
-1.48545886739262e-05
-5.75964753722469e-05
-3.1821296736469e-05
9.30393331548204e-05
6.8076206463752e-05
0.000114974038366445
0.000113447092433762
4.30090743415718e-05
0.000182199341853831
0.000112925374579678
4.96613369813815e-05
0.000162075104219026
7.62518717669903e-05
5.07921515336213e-05
3.23670802285087e-05
3.18129339915968e-05
3.78067363475017e-05
2.16941494730097e-05
-4.74701143060568e-05
8.2481423129066e-05
5.97663600171319e-05
5.33499010469807e-05
8.15577797002935e-05
-2.14314017332832e-05
1.63151318851475e-06
-8.57390651087064e-06
1.42100522313504e-05
-3.91264588932454e-05
8.56803784265596e-05
-4.28904743844717e-05
4.42464625930969e-05
-5.25828023464507e-05
9.00951205622612e-05
0.000104120636573317
0.000130074733351534
6.0275050479757e-05
2.92842019235348e-05
5.93108223044456e-05
-3.35900953530349e-05
-1.94448607132496e-05
-3.63813236287177e-05
-3.94776854244339e-05
-9.33209660379262e-05
-3.63681650793955e-05
-0.000189494053219333
-2.33377263909508e-05
-3.34210866875203e-05
-3.57698660672555e-05
7.51321441608412e-05
8.4337606993965e-05
9.84795055408821e-05
0.000167808429449524
4.85761366700192e-05
9.78316801869963e-05
3.39803212332256e-05
-4.25603407646864e-05
1.33389137743172e-05
6.32639366519227e-05
5.49888939414108e-05
0.000143496491770116
0.000116803701555359
0.000154638066987351
0.000126634052170072
0.00010148000685299
0.000111295029693503
-1.23171528373336e-06
3.05481675442651e-05
-1.19387970268386e-05
-1.89917012428392e-05
-4.02523661022982e-06
-1.89765927591953e-05
-1.23072055881495e-05
3.785252857168e-05
-2.44299517864593e-05
-4.87315963808685e-06
1.78358084322957e-05
-1.77915821364454e-05
2.67013755608537e-05
5.55434507209037e-05
-2.84891819432364e-06
3.80447314650715e-05
-0.000147266311184282
-5.96810249286509e-05
1.68241494561687e-05
-9.04574349414513e-05
-1.53913452193748e-05
9.93239239142607e-06
-8.39812379419549e-05
7.18871538709456e-05
7.19710981348016e-05
9.35894866862066e-05
9.87232219787533e-05
2.20839828982539e-05
-1.0680624979185e-05
9.88668351074276e-06
7.51722106593528e-05
7.78129245464227e-05
1.34153279417286e-05
9.76954285288114e-05
4.80518587983486e-05
5.31006284919288e-05
0.000115788715922016
0.000110261310304259
9.84010835095103e-05
0.000111603903763099
0.000170548545038094
0.000106973364453902
0.000121957437255005
4.02842881073872e-05
7.54801412490363e-06
6.55684350014811e-05
-2.81081646351119e-05
-1.54155910710521e-05
4.69158821667806e-05
-6.02233397264844e-05
-2.43657304274618e-05
5.16016881396999e-05
7.37099456999484e-05
2.84642908926674e-05
2.10124134825693e-05
5.50416476145134e-05
-1.30499532765979e-05
-4.1567488023021e-05
-7.6358528361186e-05
-9.08296639414589e-05
-0.000149345664100943
-0.000167426984476485
-7.16884041174431e-05
-1.04567015292078e-05
3.72594385963223e-05
8.5510822995712e-05
7.63187529626895e-05
0.000133059966692339
6.37768439930628e-05
5.98790019080253e-05
8.75427087096134e-05
4.74412645495428e-05
8.0541519616534e-05
5.53607265504299e-05
3.21315482550343e-05
6.3074744683271e-05
4.14615940731967e-05
5.45505024940503e-05
8.73294792231697e-05
0.000132020274580064
0.000172553922314999
0.000236821162107446
0.000139584621112601
0.000161487412624623
0.000131408834271081
6.90471508988872e-05
4.50587925847769e-05
3.52214499768408e-05
-8.87721863433973e-06
-2.02028701446244e-05
-3.09317121257572e-05
-5.32350691160761e-06
-6.64655840626679e-05
-6.94251968586332e-05
-3.92228206771048e-05
-2.26130873518181e-05
-7.95566127945474e-06
6.62395092982575e-06
-4.48090246101244e-06
4.83177648452322e-05
1.52885075689102e-05
7.12125488599097e-05
3.51081898369733e-05
3.06629788545661e-05
-5.85882916124729e-05
7.45493794541501e-05
-3.98977408893129e-05
5.53587909395515e-05
9.8698754283932e-05
3.880651804148e-05
0.000106055881583087
5.74759683594709e-05
4.89063252803024e-05
-2.91816789263143e-06
5.50737797211007e-06
6.95712495105118e-05
5.58408735543972e-05
5.7415587347882e-05
2.66450707158397e-06
4.62135533306254e-05
3.2262609758789e-05
-3.88534219368359e-06
9.55129408109336e-05
4.99121529815905e-05
-9.56188128586152e-06
6.62308725237712e-05
-8.03007514809551e-06
-2.96783448526386e-05
-2.21226513866428e-05
-2.49777900583974e-05
-3.20991135177209e-05
2.61467899320233e-05
-8.59309809370181e-07
1.97581896071706e-05
-2.97736013803567e-06
9.2431731690169e-06
2.27540833798591e-05
-2.0747247048655e-05
-7.67333152059625e-05
-5.48191959043327e-05
-5.98480291513774e-05
-9.9046609500789e-06
-2.42113866208424e-05
3.30293399665701e-05
0.00013343764914954
0.000127272639359397
0.000137108559980842
0.00013329847950256
0.000168887606418402
0.000177833980459004
8.51292590298361e-05
0.000167364643479564
0.000133001009813607
-4.04740732113466e-05
-1.53817846055405e-06
-3.30102506994048e-05
-6.65522441834139e-05
-4.81322177472198e-05
-9.04383859047316e-05
-2.58425512757187e-05
-3.51483125808808e-05
-8.96554947298926e-06
-8.84075588223407e-06
2.65860720650944e-05
7.76276211300433e-05
5.23760302363099e-05
4.027651420323e-05
0.000104302847280798
2.28591304956149e-05
-5.89599365727111e-05
6.60338602043701e-05
-5.33891149779295e-05
2.49941505005655e-05
5.05328985849343e-05
9.78155471966316e-05
9.21293417658851e-05
0.000112388755239557
0.000112012755338243
9.56028308099736e-05
8.01177662363392e-05
7.50674228361869e-05
0.000132726253232303
0.000140152931079497
9.43425872517337e-05
2.78208213958281e-05
-1.62768022313013e-05
6.58569633799818e-05
-7.65388461838963e-05
2.5130077458545e-06
4.86955874244898e-05
8.50624500645026e-05
4.32489304939764e-06
5.33370242974365e-05
2.95147359481184e-05
6.40224231577252e-05
-2.14545021255259e-06
5.39799919119409e-05
-2.60022937719157e-05
-5.7023609204057e-06
-9.39252087262324e-06
1.73149256820793e-05
7.97018214175834e-05
1.19043903601722e-06
5.25746246564094e-05
8.66811885640773e-05
7.15476117015623e-05
-2.34417754428379e-05
-6.30471124685714e-05
-3.01892603069552e-05
1.80918176107989e-05
6.9371607405612e-06
3.58720883009858e-05
6.107110661951e-05
3.14634384453264e-05
2.22010351169973e-05
6.96106883751775e-05
0.000131419215248097
9.53542522035592e-05
0.000111025059471862
8.1481875376564e-05
8.91844944830162e-05
0.000110668841953813
7.27918623787766e-06
1.81037750905375e-05
8.89488605931972e-05
2.97491884049766e-05
-1.74285127754799e-06
5.50387478297843e-05
1.38221944784969e-05
0.00010320116387148
1.95423478670448e-06
0.000145430654005275
6.0882891651365e-05
4.05582528028406e-05
4.04862547897447e-05
3.54695327958977e-06
8.27533804451688e-05
-6.41495976976309e-05
3.81825726113794e-05
-0.000100549452277349
-7.35726429666539e-05
-7.91948698798988e-05
-0.00011182253124937
2.36141648814097e-05
-6.18838167185139e-05
1.56517232662793e-05
3.16436491047268e-06
4.20675756235197e-05
6.74715969543747e-05
7.9558053034246e-05
5.68936616527101e-05
0.000102609812813375
0.000107333173344048
8.44027318976538e-05
0.000134930887834912
6.75524563310355e-05
5.36491073493292e-05
8.29520483135593e-05
-7.36328605310482e-06
7.40789433471333e-05
-2.27277646547758e-05
-3.68782429060665e-05
-4.36748039370832e-05
-2.31268708232842e-05
6.53054784608456e-05
-2.856935603783e-05
4.63892370890574e-05
-3.70409066922709e-05
6.08783822214828e-05
-5.94858087837952e-06
-4.81907263169493e-05
8.51082816333738e-05
7.40984903399033e-06
1.78936349815944e-05
7.4890451161895e-05
5.17894158874513e-05
4.93430007608791e-05
5.06804050530065e-05
3.13932464765744e-05
7.1557509349214e-05
8.18057929111417e-05
-2.93154713042111e-05
4.4567714006173e-05
3.79467581107147e-05
-3.04509477780004e-05
0.000103667882582096
0.000115540105427307
9.77928828973301e-05
0.000139640936019328
0.000111186611851712
4.6971476439103e-05
1.16596835277165e-05
-7.09572962712617e-05
-8.75291085036923e-05
-6.70548775912291e-05
-8.11827988278718e-05
-5.03797526679658e-05
-3.57034835762467e-05
-1.82954918255775e-05
-4.40410864503009e-05
3.33986646178908e-05
3.88954631644027e-05
5.02426527378318e-05
7.31566347777262e-05
2.31667238341248e-05
0.00014668347780201
0.000107760925126523
9.32389325110004e-05
7.39209650625618e-05
0.000120787930788093
9.09360675666666e-05
3.16342031454252e-05
6.93730645157581e-05
6.85578324039869e-05
3.51777501174308e-06
1.12831777784066e-05
7.81981882929505e-06
1.45930119852618e-05
6.44840360603942e-05
7.20679072531312e-06
-2.66981772359097e-05
-9.56355792314454e-05
-7.36369867013968e-05
-8.19433285110238e-05
-6.62623560198053e-05
-3.90826678616755e-05
3.1745999860387e-05
5.72909602111106e-05
-2.68323024289738e-05
4.74329153651226e-05
0.000109239658611467
4.74456256999169e-05
5.77265555962508e-05
8.96083106000722e-05
0.000131429971181509
5.36203706524305e-05
5.52077103538194e-05
8.40383896188003e-05
0.00015353997508376
4.38330883192879e-05
5.85840746516185e-05
3.4052295859651e-05
5.28531913456902e-05
7.82414898678395e-05
-2.14311874994844e-05
4.27419932958062e-05
1.04426470105869e-05
9.28631379386126e-05
3.15233419230536e-07
2.25064016696071e-05
-7.67317473557013e-06
3.35372299130304e-05
9.02822250744701e-06
0.000101597777147645
2.45787920110717e-05
3.26717605724664e-05
0.000115148839327406
0.000105911584664288
1.5623469533544e-05
7.09772180348491e-05
-3.69274511842496e-05
-3.2224968402031e-06
3.59455053646987e-05
-7.03838699629136e-05
-5.40713704321444e-05
-5.09128688251296e-05
-0.000115968783899661
-7.68896774116906e-06
4.95945741279044e-05
2.55604467679386e-05
6.76640037878221e-05
3.44583499793331e-05
6.47710059490322e-05
-7.39087396209126e-06
4.21035747436414e-05
3.17635065346677e-05
9.53383278541029e-05
-5.2670192314387e-05
5.17970201438577e-05
7.79287702782943e-05
6.24642249949998e-05
-4.21463053903588e-06
1.20070653178972e-05
3.66688886223978e-05
7.02026604393613e-05
8.92655010178971e-05
4.25446878211626e-05
0.00010075172004725
0.000120210046661376
0.00021383381432629
8.76863980299645e-05
0.000101621647662011
7.4098806243523e-05
-5.16522360925001e-05
-7.12065694085738e-06
-0.000157469514458408
-8.7167963457741e-05
-0.000116445775718541
-2.37215227319572e-05
1.51514771436081e-05
-2.78656742484621e-05
2.95882801119231e-05
-7.87528613168048e-05
7.07766487743483e-05
0.000128650883742662
-4.88228367416096e-06
7.23367393430393e-05
1.63885015461145e-05
-2.50022446606701e-05
2.89976048691718e-05
-5.48307278480036e-05
4.23555192384059e-05
6.4641280940052e-05
6.90150133392477e-05
0.000101634686652929
5.25766552874071e-05
0.000104220116332009
8.27126665143187e-05
8.6511911688041e-05
0.000119960197987956
8.95210431594285e-05
0.000204475341984078
5.41562840277828e-05
0.000116142626612319
-1.60429979029712e-05
0.000102073873717191
-8.98747016993698e-06
-0.000110651344681187
-7.39604031569832e-05
-6.02357977273513e-05
3.06152459612442e-05
-6.7608599038201e-06
2.77662770425472e-05
8.14221821061693e-05
2.41381747235577e-05
3.68134441313695e-05
-1.66902606361524e-05
4.08227322940404e-05
1.57743423677113e-05
-2.65180215325447e-05
-2.72423959655752e-05
-9.67513219207175e-05
-3.0586210146085e-05
6.18526111999026e-05
4.62601711096461e-05
7.56199458857202e-05
3.34888340944717e-05
0.000127808956203643
0.000135451215798064
2.40734658561471e-05
5.16732771395827e-05
2.09800553685312e-05
9.55444209310482e-05
4.03655461887508e-05
7.72477112786795e-05
0.000131270146141331
9.08753667056258e-05
0.000105603858543658
0.000155138659738774
5.91086042312145e-05
6.69952773842645e-05
1.55814276050633e-05
2.47593619346909e-05
0.000128775734731547
3.92447988318899e-05
-6.14769927411566e-05
4.8324545842209e-05
7.30290844119636e-05
-2.60168676794915e-05
-7.60952224833775e-05
-9.3058143861883e-05
-1.84356276227063e-05
-0.0001176271207894
8.06193667627684e-07
2.94213426378168e-05
2.74226582561123e-05
0.000112555409072965
0.000107833957219182
5.15236857702061e-05
3.78024971420591e-05
7.72125349238784e-05
5.25698078683579e-05
2.09655635692737e-05
-9.03880232808941e-06
2.80410309089934e-05
-2.30925170091915e-05
-2.25056790765232e-05
2.31881236130694e-05
5.57812855503194e-05
4.0843706268565e-05
5.36667591944431e-05
0.000151486907862971
6.460733219637e-05
0.000130708691293663
4.63952621624981e-05
5.59323243832847e-05
8.98090546682407e-05
7.06660141537227e-05
2.2160191858908e-05
4.2640501107382e-05
4.01238001630494e-07
-4.67207929329699e-05
-3.05915048444922e-07
-5.69802962056719e-05
-4.38197244536753e-05
-2.5361782816848e-05
-2.18558682206723e-05
-0.000107898730134592
1.4522756654274e-05
-5.47408459050061e-05
-5.19549759136392e-05
-1.75123641460926e-05
-1.08963209921019e-05
-2.20195994738678e-06
7.93826155433617e-05
7.76562327604038e-05
6.04529442037178e-05
8.23985588217088e-05
6.11001645613365e-05
-1.32872323491248e-05
2.37532798629172e-05
5.23485367014897e-05
-9.68102641469938e-06
2.87234475491526e-05
6.55567682227383e-05
5.13520582098784e-05
7.39821480204849e-05
6.68050320978369e-05
0.000156717113130419
0.000119222950237463
0.000107432318346951
0.000203046536220713
8.48721127721227e-05
0.000103043617922913
5.54148267716427e-05
0.00010447466253475
2.40802917342101e-05
4.40919802662434e-05
9.27553720570065e-06
4.13315451646194e-05
0.000101229599061012
-8.18661745587368e-06
3.15880773245063e-05
8.68354315381495e-05
7.04912119036242e-05
6.42960256388625e-06
-1.64608816407425e-05
-6.46304916537102e-05
-7.38389866448979e-05
-0.000131640585671591
-9.75164807560463e-05
-0.000152857558619597
-0.00012839561500225
-4.42560272848134e-05
-0.000158643565987072
-0.000119150966255256
-1.53593417102546e-05
0.000124508168605994
0.000104590894388514
3.57410149829988e-05
9.51265108281581e-05
0.000109256184543535
2.45751259987807e-05
8.52173188459521e-05
0.000115281622213999
0.000119858861051034
0.000133829319263435
0.000203206415719381
0.000205946803546611
0.000225283860548088
0.000223421183733729
0.000137103061074834
9.02330761804228e-05
9.91019685796938e-05
8.49460963174656e-05
7.7087430261939e-05
-2.73354040456075e-05
-1.56270906869718e-06
-4.38302505659633e-05
3.33982640517534e-05
-3.00510640608423e-05
3.5373151919334e-05
-7.97418917865716e-05
1.65236169874131e-05
-4.76415949633088e-05
6.38904537031803e-05
-2.66393865016578e-05
-6.07501122784772e-05
-5.38111365425937e-05
-4.64225109446917e-05
-6.9738690019915e-05
1.37048935509539e-06
-1.05151365060719e-05
2.23533104206827e-05
-4.07207687830908e-05
-3.23924113056532e-05
-3.43261796770424e-05
1.23822333949936e-05
9.72854887012771e-05
7.95458655420957e-05
9.86649351517384e-05
0.000133531934161314
9.84891469636679e-05
7.17194090184725e-05
-2.41108804634971e-05
6.61725056416908e-05
7.62424333587771e-05
0.000107022353531405
-1.37094170708356e-05
4.40168252465316e-05
3.08802544792492e-05
7.04687048193779e-05
9.97193870767734e-05
6.81279803718864e-05
0.000120040530103741
0.000135971690925617
0.000105139475973269
4.99771594630534e-05
8.8029957328587e-05
0.000119402494281363
9.96436685755792e-05
9.79305688950722e-05
0.000140596028663934
8.55445185989902e-05
2.19632267581394e-06
3.17624014940651e-05
-1.31246090660358e-05
7.77468674885496e-06
-5.53115675848989e-06
4.93490163754712e-05
-8.18417242185794e-06
-6.82766867590125e-06
-5.47383135647293e-05
-7.92081056778866e-05
-7.49867992351875e-05
-0.000106836928196708
-6.98871162773139e-05
-0.000176679243931583
-4.29747118562059e-06
7.01762278550916e-05
5.88313970527754e-05
0.000107889169098813
0.000150590821729242
0.000152686181075945
0.000166378277120264
3.79478917070896e-05
6.9436257176602e-05
-4.21761456275077e-05
2.55867274141035e-05
5.00001128822208e-05
0.000102451778329699
5.32999656453881e-05
0.000116374607450267
7.75140114291811e-05
0.000110221959774514
0.000129213697843666
8.00974628427198e-05
-2.04220032849865e-06
-8.93158725615916e-05
-8.24522717039192e-05
-8.22358843711299e-05
-6.15500940857867e-05
-7.22824366170374e-05
1.62873420055088e-05
3.51549096780485e-05
5.62478075131266e-05
0.000107446123476229
0.000136936473665907
0.000130628429344873
4.86410298598935e-05
4.98595982030967e-05
2.62449427988654e-05
5.54805383966395e-05
1.55522733301382e-05
7.00127555611947e-05
-9.76290499140002e-06
7.67676637588863e-05
2.5360318119683e-05
6.71571105621987e-06
4.20710847280268e-05
6.23729232944123e-05
1.93664776599266e-05
6.57506130114254e-05
2.96026103656008e-06
6.9372551726388e-05
7.41416572889241e-05
-6.55873313972612e-06
-3.8130641438648e-05
-3.41509706443448e-05
5.19907436024798e-05
-1.03608203678747e-05
4.68569586317933e-05
1.28074439346899e-05
2.97405315987189e-05
1.44322018860925e-05
1.01985384067803e-05
-3.4145657401954e-05
5.80623591254763e-05
7.70050533161295e-05
5.03445443239906e-05
1.18719395998844e-05
8.68930273413655e-05
0.00012564287455902
5.65672437776733e-05
0.000166455081321454
7.26769803461678e-05
1.11172734892964e-05
-7.95444044672899e-06
3.43283790775971e-05
6.31247974278356e-05
-5.81012600696887e-05
2.18673208105228e-05
-6.31599616122433e-05
-1.58312207199241e-05
1.44182505938459e-05
-7.37183581971128e-06
-3.28137561957631e-05
1.20910471063856e-05
4.95748176317059e-05
4.05279825824927e-05
6.03454194645014e-05
0.000111269559418737
0.000119064440309493
0.000143158523666528
0.000207499621257722
0.000162858076109096
0.000200743688752744
0.000164216470349891
6.75078906344126e-05
5.34071452903505e-05
9.62681997749558e-05
4.33471437051372e-05
-5.83699139056196e-06
5.66081106859139e-06
5.65017313095519e-05
1.20716038623811e-05
2.96595341809898e-05
2.85719867934967e-05
-6.26172375933482e-05
1.53259837852384e-05
-7.71726740010753e-05
-8.46060980166187e-08
-0.000118095938677812
-3.71413146049055e-05
-4.75107698800076e-05
-4.00193031938164e-05
3.10744639751614e-05
3.2966739989229e-05
8.99627384175715e-05
6.66103460004281e-05
0.0001642584466859
8.5403673260685e-05
0.000125397921724496
0.000172465547319845
0.000113745712745621
5.95639558215635e-05
-2.47446334068107e-05
-2.88248737469009e-05
-9.31994013456557e-06
-6.90166875141171e-05
4.40495198212451e-05
8.41672771674976e-06
4.51658433089082e-05
6.30918629010008e-06
6.29744772882489e-05
0.000134205886764446
0.000109720662332179
0.000164873555713769
0.000146991297225871
0.000129492014614682
5.24625855885672e-05
3.69272672866654e-05
-4.83338685559114e-05
8.25565572661314e-06
-1.30775885514807e-05
3.3903872255604e-06
-4.26886816063247e-06
2.50343804308317e-05
5.67133132890779e-05
0.000119818994552441
5.85085917363632e-05
0.000110082571939265
6.42356260569613e-05
1.74641505579692e-05
4.5947171126523e-05
5.6400622147752e-05
-6.64849113707549e-05
-4.97172871201411e-05
-6.73293063837647e-05
2.34373866694908e-06
-2.52098666520085e-05
-1.28793282223202e-05
-1.16444716432418e-05
-5.12351894465147e-05
1.15608507992485e-05
-3.83023701188574e-05
-0.000136164016823544
-4.5710820179671e-05
-4.67812390458079e-06
-0.00010185657355082
-1.72154236678368e-06
1.03693858390011e-05
8.58010225325328e-05
0.000116450721446302
0.000168581404597185
0.000111933189208522
5.73669837330742e-05
4.64505981555116e-05
6.49511482103878e-05
3.69726075531219e-05
7.22357450217868e-05
5.2721146193587e-05
6.89154837709579e-05
0.000149111866956102
5.8646484667729e-05
6.4278164516491e-05
4.33011107982001e-05
4.69524502285371e-06
3.35595684815062e-05
3.98318011257927e-05
6.66633722969103e-05
4.58516667564668e-05
7.51462446636012e-05
3.55285535403509e-05
5.29256003993389e-07
5.06967867617061e-05
7.49763372738311e-05
2.24826571039089e-07
0.000106824901186874
1.01006567640923e-05
4.40974310604258e-05
4.67980544783965e-05
7.52775340350298e-05
-1.47915618957489e-05
9.0755728085927e-05
5.53822192242362e-05
1.21274267051044e-05
6.01684464054725e-05
4.52742045524694e-05
1.05392069679038e-05
-2.86611638906807e-05
-8.40205406063486e-05
-9.41816569606678e-05
-9.75442179902826e-05
-3.72388922329031e-05
5.99540257485973e-05
1.18792130152394e-07
6.02276581583176e-05
8.07473203367737e-05
0.00015569264213307
5.3337293805496e-05
7.88453926630201e-05
8.78838977865844e-05
4.72351583115505e-05
0.000117580500439366
-1.70494412420557e-05
1.18467769560658e-05
5.37972827674108e-06
-5.69260082500323e-05
-1.42107373790141e-05
8.92851300114194e-05
6.23915803473611e-05
0.000228699475714528
0.000104833738729317
8.64862552465194e-05
6.75109733623569e-05
-5.28085134532664e-06
1.56818646638966e-05
-6.69785437439843e-05
3.7545412274311e-05
-5.88667753958076e-07
-3.67636121203636e-05
2.64682078368121e-05
3.75504197859642e-05
6.17144112458143e-05
9.55028020395511e-05
8.39128226200777e-05
4.44111228971183e-05
7.15283144706359e-05
9.36045098607816e-05
4.95906806428382e-05
-6.19319632886396e-05
-2.12232625125564e-05
-6.21986059851211e-05
-6.29845591554098e-05
-8.97294021689629e-05
-3.32479324809528e-05
-4.54891600180732e-05
-5.71969079975095e-06
4.06832907061509e-05
2.87402778451527e-05
9.18380551418045e-05
0.000111777678488
0.000101559188462732
7.02854107548617e-07
7.00267906461227e-05
-1.35654718635634e-05
1.72909968905702e-05
-2.86658612540309e-05
-8.32604834912149e-05
0.000124397555917385
-6.86484364274311e-06
4.1301505566525e-05
6.80066063824948e-05
0.000106472932116896
4.92727029598014e-05
1.55430273643055e-05
3.08567429680208e-05
8.95285613778463e-05
1.22265011252962e-05
5.9344005922795e-05
2.18012841217654e-05
7.6281509621592e-05
8.98047031559045e-05
0.000114004701672446
0.000156945296538639
7.9587554434033e-05
7.97582927487501e-05
8.59906399429035e-05
5.84652468692523e-05
1.28524796065029e-05
4.50185894341266e-05
-2.15395590279395e-05
-2.16277951374591e-05
3.64080176854474e-05
-3.49694385400506e-05
-7.62564628438774e-05
-1.71774359077929e-05
7.70162951916613e-05
7.7424127840032e-05
2.39137422721756e-05
0.000206233817702741
4.15763922271745e-05
4.01543355204647e-05
-8.34114632078742e-05
-6.60988996372125e-05
-5.92924938898428e-05
-7.98736616378332e-05
-0.000114168180286984
-7.85253760192624e-05
-2.40217943202926e-05
8.47806769552723e-05
0.000166810483279823
0.00010424491199774
2.19976405227549e-05
0.000135049808540652
3.27851922282723e-05
9.24305854365189e-05
1.64771110804185e-05
4.08610426396334e-05
-4.35531836347115e-05
-9.73930069339864e-05
-5.87728823719371e-05
-2.4435697510403e-05
-6.65138168247651e-05
-9.37441687770302e-05
2.87604610273155e-05
4.17340228762705e-05
0.000110823419079455
0.000120081896478558
0.000199140743839716
0.000170639442015694
0.000128219239232942
0.000136364041591005
0.000121800821946505
0.000111085823486295
5.74363626378856e-05
2.25722683766863e-06
-0.000154033842095705
-4.30523392944744e-05
-1.76563575472749e-05
6.40673285260834e-06
0.000112759851079433
0.000131926835026258
0.000182893438833701
0.000105154219283628
0.000128249320293503
9.17423112824675e-05
8.46649861230355e-05
2.80800242056772e-05
1.24616539790715e-05
-4.2353730314822e-05
-9.36345241802857e-05
-1.10096256213682e-05
1.70469326587063e-05
0.000103558502206077
0.000143492897405958
0.000115879543530839
0.000132052627465171
7.54935659479029e-05
6.34561356984772e-06
2.00828763065961e-05
-2.02443926779682e-05
-4.15664212569617e-05
-0.000164110880233906
-9.82190585477043e-05
-6.37670992767713e-05
-2.35268156074552e-05
3.96520768454264e-05
1.75436556853808e-05
5.63034893781738e-05
2.36312417867168e-06
6.33132063516614e-05
4.3981360469979e-05
8.80773905135474e-05
0.000104014845259334
-1.7940951569972e-05
0.000131683041962446
0.000114382504046164
0.000104850808019052
0.00011795511171966
0.000233512242693112
0.00010368358729891
0.000119081820987556
7.70828962416058e-05
3.23705710272929e-05
7.39534761327595e-06
3.9268761656175e-05
-6.63293778618539e-05
3.38065669786011e-05
3.09654105445514e-05
6.32150243337769e-05
2.85360415447949e-05
7.80691093660513e-05
6.42317644069572e-05
3.72027285243023e-06
5.36458193159471e-05
-3.51994100591194e-05
-3.30477124143073e-05
-0.000107755744108719
-0.000126062067822343
-0.000142219452813669
-6.06803982714152e-05
-5.96021285569365e-05
-4.21689349594835e-05
-3.77924145626804e-05
-5.12478122339436e-05
1.12943335885094e-05
-1.29624421936877e-05
4.45255886836374e-05
3.82814236154727e-05
5.48993174596185e-05
0.000165157027276799
0.000102031997143541
8.95495985902577e-05
1.4440643121913e-05
2.12686765266499e-05
-4.17839216865252e-05
-5.29136371044151e-05
-8.87346224734038e-06
-4.83418160908684e-06
2.11672326347762e-05
3.62638669161991e-05
2.12907617445381e-05
9.51866048684409e-05
6.97756105155795e-05
0.000131416570135079
0.000195947024737389
7.62979342680813e-05
0.000179274442694363
0.00017025330011828
0.000140058493133102
0.000133711774446996
5.27461612095962e-05
5.30652219943654e-05
9.47905763727428e-05
5.95214687725753e-05
5.43291267950936e-05
-2.66890072461574e-05
6.15091573531406e-05
8.30699569690564e-05
0.000101946911187809
0.000131331690897471
6.07025491359423e-05
-4.42702547715037e-06
-0.000115713447268885
-0.000162738326506109
-0.000123026038179835
-0.000194459075642458
-0.000130793684018563
-0.000116434709877618
-7.00068128006521e-05
-2.3556249057945e-06
-0.000100653434053919
-1.76845484313094e-05
7.91096432715442e-05
3.31811158398833e-05
2.22568965082386e-05
-1.40302396873307e-05
6.46632699162576e-05
-2.60979878172324e-05
0.000116402158829581
1.74706038169529e-05
8.05743619993192e-05
8.86170153471289e-05
7.54799804355467e-05
0.000141977874018591
0.00011403580795753
0.000115547087511071
0.000165566942776785
0.000189764930260017
0.000174437163556434
0.000181322040057802
0.000189925003982237
0.00015696392843387
0.000175816714036234
0.000132537758886277
6.50649615364016e-05
2.31161840803656e-05
8.84478638845407e-05
5.13403869568376e-06
-2.73172886954455e-05
-2.88790688436025e-05
-8.98655589017764e-05
-7.72829741356546e-05
-6.22855861974307e-05
-4.00008247624228e-05
-7.38870577674909e-05
-5.4664818497459e-05
-8.26249611839684e-06
-8.0152524563475e-06
5.55267892593108e-05
0.000134401475973573
0.000136654453697643
5.59763015821144e-05
5.15551413959469e-05
1.42844431182504e-05
-5.46304187170061e-05
-1.36066610231213e-05
-0.000103469933366035
-0.000169714761136476
-5.9422062462416e-05
-6.72250670613523e-05
-1.84512979182117e-05
5.0382364049061e-05
3.41396348742872e-05
0.000124272916691942
0.000127011680982472
8.59408552540409e-05
0.000113774865811645
2.98935703328294e-05
-1.8428789231543e-05
6.19090208042507e-05
-6.87874169493831e-05
-4.58934502411402e-05
-2.43056272518751e-05
-2.41484162884901e-05
7.52326247627545e-05
0.000162178898070447
0.000114651284813428
9.95498512043687e-05
0.000115542045767056
0.000100009520758485
0.000119302184200105
1.02614404642785e-05
9.91136179266697e-06
5.38556975226384e-05
4.05295390041743e-05
2.0024358747481e-05
1.80243811997646e-05
0.000106528482598369
5.19680207746562e-05
3.93314346690993e-05
5.76137015623736e-05
3.30865631971816e-05
2.82584358993242e-05
0.000158414940922657
6.17758836411212e-05
5.4592459047949e-05
2.37326791041144e-05
4.56301775359071e-05
-5.57436726579558e-05
-5.79546643742834e-05
-3.24843121915687e-05
-1.0577804657864e-05
-8.94765144241161e-05
-6.53331668665745e-05
-0.000121099190038678
-3.41291915356456e-05
-7.36596226692922e-05
-6.71407217426666e-05
-3.81608841370308e-05
-1.71489475118872e-05
3.79326000368655e-05
5.92592605335263e-05
4.39431405091386e-06
-3.41504902295486e-05
-0.000126339676189971
-5.75135014865669e-05
-9.80712412654986e-05
3.5027220328125e-05
5.92881065926284e-05
0.000104326618569646
0.000143809883405293
0.000204556445880243
0.000252039471703086
0.000144806300994077
0.000154175051575582
0.000168551690024268
0.000136641493636577
0.000129556346822916
7.11230315895175e-05
0.000121990903948386
2.61870166341141e-05
7.30856901834691e-05
4.54618459058257e-05
0.000167781389065452
3.6779431854476e-05
0.000126669978914544
8.3386398911601e-05
1.42707754103477e-06
1.88277716851528e-05
-4.75133072113514e-05
-6.95894970684732e-05
-6.18513051932985e-05
-0.000104025320659327
-4.70380091064609e-05
-9.26419426164443e-05
-4.7799787263621e-05
-0.000110012870651248
-0.000108538325203868
-3.15023777900783e-05
-8.65319564937968e-05
-6.61458069312089e-05
-8.6791750208693e-05
-8.83127130983744e-05
-1.27358653832956e-05
5.00148557416275e-06
3.00268278653175e-05
1.39928198465151e-05
9.62522312174076e-05
0.000137704343981824
7.14123305741042e-05
0.00013144559493775
2.40746971630083e-05
0.000175149989840848
0.000156830185948126
0.000156539336133732
0.000205054561398172
0.000207492966482528
0.000151009943903012
6.07526996723531e-05
5.22957733527004e-05
0.000157993605244965
9.76661499405301e-05
5.3480069863607e-05
0.000145793235398058
5.35934440712305e-05
8.45416213928085e-05
1.79326542299871e-05
5.22479407015632e-05
0.000109668346995996
0.000122555371115585
0.000124244975447258
8.32543604568156e-05
3.29121766461706e-05
1.81221010436113e-05
-2.24627434199686e-05
1.27918676719861e-05
-4.53065266231706e-05
-6.82385863442111e-05
-8.00478954743958e-05
-5.72039295494733e-05
-8.53810395237968e-05
4.69686945862742e-05
-0.000120039621588107
-7.82357092784861e-05
-3.22243326010307e-05
-1.9403395291074e-06
4.2665155601792e-05
3.70413071214547e-05
-6.99680938175895e-05
4.35107244976881e-05
-2.86982292535825e-05
-5.28331824044158e-05
-2.54515435355263e-05
1.45543677794163e-05
7.58507718988117e-05
-3.91393179558187e-06
0.000109418324200147
4.33673177654903e-05
8.7944622122241e-05
0.000146233051112507
0.000155380475158831
0.000150774661631084
0.000147215172692154
0.000122124409618699
0.000156608689006167
5.87650679588706e-05
7.88120806881641e-05
-5.26974168288197e-05
7.63998847552702e-05
4.16086787384536e-05
6.11855443230571e-05
0.000122143146370605
0.000116027362571766
9.21103120893725e-05
0.000114877891200934
4.96818868269195e-05
8.61827376237897e-05
3.50960649845486e-05
-7.68465863115971e-05
-9.31204592803166e-06
-5.87254323646711e-06
-2.29160441704982e-05
-1.34450236604649e-05
3.94378498879356e-05
3.01585819728337e-05
0.000114796046622756
8.35092763471195e-05
2.96268230280699e-05
-6.91848265929583e-06
2.57169376094621e-05
3.62970700908911e-05
1.37872090651161e-06
1.37747808817965e-05
-5.24800167270301e-05
-2.02506702414053e-05
-0.000133277572726159
-5.90389844359627e-05
-0.000106655774383903
-7.8974863618197e-05
-8.39889577130822e-05
-3.28304586241582e-05
4.98628315835009e-05
3.63778571968149e-05
2.57731113274328e-05
3.50124370103577e-05
-4.1200436905423e-06
-1.20728626104998e-06
5.48879166481407e-05
4.88576832019296e-05
8.03842687889251e-05
7.45046607525288e-05
0.000112124953669348
0.000141257023231609
0.000153950918293628
0.000143138535184731
0.00018358897483452
0.000173808490884167
0.000152118631283242
9.7923774388059e-05
0.00012029311687927
3.518709043824e-05
0.000122774294821795
1.63425516908902e-05
6.02787833675529e-05
3.09543363058022e-05
8.68364454762234e-05
3.3731226552584e-06
2.13281302547222e-05
-1.49258212239818e-05
-0.000113349230470248
-0.000110566888780741
1.96230369572606e-05
-6.18247540383291e-05
-4.95530437644102e-05
-1.87030705131442e-05
6.56276530289203e-05
8.18058949557728e-05
6.91779644503521e-05
-4.06808104612254e-05
-9.76554399775937e-05
-6.640225058764e-05
-5.95837867764885e-05
2.59868022697989e-07
-4.80579032316927e-05
-6.61508673870701e-05
-4.21298755081614e-06
-2.66692082932526e-05
-3.61087061329141e-05
7.63055062980599e-05
-2.66375027645076e-06
4.42484509440596e-05
4.15352942700984e-06
2.81236321300294e-05
4.87568892005948e-05
3.25152292968793e-05
0.000111586860935497
0.000204293046638363
0.000186420980496023
0.000143879894931852
0.000130416010075874
9.22004923590276e-05
0.000119753636581787
0.000122295784500541
0.000113473332436142
5.18387353755363e-05
6.21931150490174e-05
0.000102983710218478
0.000136055440201646
0.000105945713024704
3.88181724195006e-05
4.54790854141574e-05
-1.49653471160553e-07
-4.04439461501376e-06
-1.86956620498183e-05
3.99453231530466e-05
3.98598734772769e-05
-1.37787749016356e-06
1.51574830848852e-05
4.27450510570328e-05
1.58608371078635e-05
8.98712190197194e-05
6.76521436029445e-05
3.69488891187591e-05
2.33347831690357e-05
2.60180881343589e-06
-8.52110587064494e-05
-5.44074158369017e-05
-5.99494736845662e-05
-1.55132339162576e-05
-1.7773199267649e-05
-0.000119213319927319
-6.62404416886856e-05
-0.000117510595402329
-3.85410392847982e-05
-7.08149173761106e-05
-5.96586519748595e-05
-3.46971885377275e-05
2.82720418270645e-05
3.60893728794315e-05
4.6921172637605e-05
7.76732831036433e-05
7.87496634861209e-05
8.94253728908279e-05
5.85709042096516e-05
9.37493351029696e-05
0.00013605945769582
0.000141283797908632
0.000184664966887216
0.000193256783890805
0.000152192692930812
0.000145702613605916
0.00016303484544746
8.42490443195241e-05
0.000165483956839038
0.000111457118915307
8.32392777061574e-05
8.22988297486419e-05
7.62238705831382e-05
8.88561112219083e-05
3.7041326828874e-05
-8.40686209131314e-06
1.69596902080383e-05
-8.75568806577311e-06
-0.000154951134172969
-2.16408772022894e-05
-8.47765537776084e-05
-0.000122426008842865
-2.37386963239006e-05
-6.59582098682715e-05
-7.02927879062954e-05
-6.32764646171587e-05
-4.19107859417314e-05
-8.61623316102027e-05
3.48658218017229e-05
7.86665371465378e-05
-1.95735841135096e-05
5.92788788692497e-05
3.36890863319553e-05
3.18772880168356e-05
-8.61489917232228e-06
0.000110295102343699
0.000124247611232568
0.000119383399760919
0.000134443454038041
-9.11769389399566e-06
-3.47786798186159e-05
1.5229997411314e-05
5.786367823878e-06
-3.38411658758587e-05
8.04935275636479e-05
3.97233680817932e-05
0.000161612822866498
0.000150767698730195
0.000184788702403577
0.000112289558496394
0.000182523124590414
0.000229730331895388
0.000139747077639796
8.2046408705125e-05
8.75862920534231e-05
4.21553776015569e-05
8.34669918180752e-05
5.28674988112003e-05
1.7900175747808e-05
8.83949524910848e-05
4.61268670831295e-05
6.52420764463724e-05
9.71271540205724e-05
5.63264606558645e-05
5.50366690859165e-05
8.76612728550362e-07
3.84239617726906e-05
6.08180100605313e-06
-3.58738454922514e-05
-1.62254077027506e-05
-1.05742872400064e-06
-6.73559431748009e-05
-5.53663389754766e-05
-8.94578670670146e-05
-9.87664500854998e-05
-9.86438263764501e-05
-4.18710689601963e-05
-4.29278029458775e-05
-3.34815581193076e-05
-4.56697419089748e-05
7.94593906026064e-05
3.1091767582181e-05
8.88850887118729e-05
3.91631876275833e-05
-2.52068725370373e-05
7.79689241010737e-05
-3.38343597451401e-05
0.000106036729637297
3.00802153860965e-05
3.23910667635593e-05
0.000114365533537729
8.59910143297077e-05
4.1492661559511e-05
9.49940812010493e-06
4.91518341524749e-06
5.27615169970763e-05
7.2346390480556e-05
-2.79621074963616e-06
8.02686221580033e-05
-4.00706999638758e-05
5.7932790445816e-05
5.76395109200367e-05
6.12006798716435e-05
0.000112392625746045
4.43344043413623e-05
9.88754901235923e-05
0.000157076054923637
0.000123036873287521
0.000225631257620806
0.000157671230743125
0.000113397558086477
2.57105873367184e-06
-6.08638216766656e-05
3.96521937319466e-05
2.45898977134454e-05
-1.61309693135922e-06
1.80617494582683e-05
3.50920969190728e-05
7.99276749976504e-05
4.65275212757963e-06
-1.40272311216987e-05
-6.5371216130624e-05
-0.000115354273548724
-0.00013450150140412
-0.000146457198138422
-0.000185166669108541
-0.000128757971368098
-0.000145629235125728
-1.14165828590752e-05
-2.16358444450004e-05
0.000122574309473456
8.97978724410168e-05
0.000168097812060427
9.64398319304738e-05
9.31446326459284e-05
0.000153858464297434
0.000106228841616317
0.000112674224729479
9.17522356264411e-05
3.87802715671924e-05
0.000151986093016808
7.88816727959638e-05
0.00011859782986869
0.000166535590501362
9.51133249150419e-05
0.000113910554029047
5.8061107328309e-05
8.81955020130965e-05
0.000122182695666025
7.28080108467058e-05
6.39880598219768e-05
1.88751491996257e-05
4.89510772636243e-05
-4.71757861688593e-06
-8.39452345809427e-05
-5.81698770207949e-05
-5.97722951508514e-05
-4.26629570191882e-05
5.82523078144871e-05
9.10162316410587e-07
3.8188248135081e-05
4.23461319421538e-05
2.06308675797148e-05
-8.64938238301978e-06
-1.12864886172841e-05
6.98684566555618e-05
9.56607366965158e-05
1.8306323844986e-05
1.06551615328341e-05
-5.22573416687184e-05
1.2997051655644e-05
6.19566595007961e-05
5.08829829295288e-05
9.17231502209646e-05
6.90056902144016e-05
8.96404624388938e-05
0.000113080529698646
4.29364704927831e-05
8.37850232499976e-05
2.94475583648105e-05
8.15706068244976e-05
4.10610027898197e-05
-6.73207668690678e-05
-7.78432238575329e-05
-9.03117560465671e-05
-7.98590890430566e-05
-3.38267980935013e-05
-4.03452087809543e-05
3.19389877334842e-05
4.99064617678847e-05
8.73274385299602e-05
0.000106365829003291
0.000218363343736414
0.000126758045636119
9.49402828753471e-05
5.49101275782881e-05
-1.25772123717295e-05
3.40190573333201e-05
-5.91952420941412e-05
2.68170690521844e-05
-2.55494932322572e-06
6.25842048210555e-05
5.66940701519929e-05
4.76644779228471e-05
0.000178270525112327
0.000126726017107648
0.0001951832498106
0.000176144464891412
7.99412720790664e-05
3.67692063294418e-05
-8.86436349709223e-05
8.46844717771212e-06
-4.50328613655056e-06
-1.89079905722278e-05
1.78317480427515e-05
-1.6596776467371e-06
0.000101047905274805
7.23487890009545e-05
4.46429779754518e-05
3.95628992894459e-05
-1.65806599248636e-05
-1.0200787181679e-05
5.02230445930363e-05
1.93634577961546e-05
-5.15761414721014e-05
-8.97703461273722e-05
-6.40353534261192e-05
-5.09382546300627e-05
1.58752041831247e-05
-4.18809852492277e-05
6.44260824118306e-05
4.06968488670005e-06
-3.17403188716485e-06
-4.77085003533815e-05
5.28679205544689e-05
5.74594962371248e-05
-8.71009195672693e-06
7.27204484043426e-05
6.42956985718574e-05
8.8111520548122e-05
0.000104925756742368
9.52997999636154e-05
9.4168913332182e-05
0.000146163308768564
0.000166224670979764
0.00015477888595068
0.000191173500966367
0.000179807562241323
0.000142947530286827
0.000116473139723707
0.000141627037371674
0.000100659907893691
-1.57470585312868e-05
7.52829557833713e-05
-3.68474440983946e-05
2.00813113673758e-05
7.05011150721345e-05
1.89803574100327e-05
5.0603612924724e-05
2.75371611110092e-05
-2.01712544457373e-05
-4.86639323559301e-05
-3.4726465488676e-05
-9.68146809007236e-05
-0.000135154495901903
-0.000138767488912159
-0.000108581699643812
-5.09042976676868e-05
-5.21411156836031e-05
-5.0811331091987e-05
1.57702719880795e-05
2.8703223390544e-05
-1.1511916576776e-05
5.36520859304304e-05
5.31573534739488e-05
8.26970277972124e-05
8.59345513487869e-05
9.17858986997256e-05
8.05749224724852e-05
5.61115089379972e-05
0.000155420767605349
5.32860900623247e-05
6.67507983830425e-05
6.56397549513645e-05
0.00010659923724156
8.65347263053866e-05
8.9316414873149e-05
3.33170368781502e-05
0.000109462446828742
5.77039676551589e-05
0.000118520909886985
0.000104366780368491
9.61907877088899e-05
0.00011639494747185
6.44548256688737e-05
7.61927988860847e-05
6.05790702736071e-05
7.64520435423327e-05
0.000127059140261693
4.5554108946242e-05
4.38653280969417e-05
6.72755312578717e-05
2.43626263443779e-05
-2.17135738185048e-05
-1.03219793992219e-05
-9.08136557286557e-06
-4.1141187399731e-07
-5.79208169614774e-05
3.73157512816566e-05
7.31617257312299e-05
4.59591839002102e-05
0.000118377864607179
7.48220635948679e-05
0.000119548950455004
5.25614944508724e-06
1.77575731203178e-05
-2.71785849434149e-05
1.44284653861964e-05
-2.90170555948768e-05
-4.3083029817293e-05
-7.53712704057086e-05
-0.000157121424669835
-2.4636945520067e-05
-2.11089100533733e-05
-3.23902387200282e-05
8.56877070532556e-05
0.000106201583822194
0.000114425328658548
0.000118993590269969
0.000138652685440703
6.13380662304512e-06
4.50339909067784e-05
1.08568182116922e-05
-1.92887504651592e-05
7.20844258621774e-05
6.33686196747267e-05
0.000122546726568361
0.000185624511694543
0.000179145698631577
0.000152386153599389
0.00013588880776204
1.35056136028393e-05
2.29053412959316e-05
5.41626838431424e-05
2.93123372043732e-05
6.87456277791458e-05
2.90883411285269e-05
7.59416675784452e-05
-4.24334307159245e-06
3.96285045311965e-05
1.06441530135705e-05
6.70996882360069e-05
6.6680292023172e-05
5.66060845189708e-05
2.02823752661287e-05
5.53062193712287e-05
4.66582312030873e-06
4.87056560415469e-05
-6.26556159828045e-05
-6.08774066123466e-05
-7.08006633367977e-06
-4.08090368058841e-07
4.66249823993061e-05
9.70399975190637e-05
5.49742098922724e-05
2.66790651856769e-05
6.45227050793599e-05
8.42291082347956e-05
9.83408755482895e-05
7.75477021112349e-05
-9.52522788185381e-06
6.72596374552571e-05
3.07492167105731e-05
-4.76426427355947e-05
-5.51333777643944e-05
-8.64031155211718e-05
4.81282099597945e-07
9.79143023046532e-06
3.70192597163172e-05
1.50334396129265e-05
1.17587061225322e-05
5.66022767116787e-05
1.60699339612926e-05
-3.81733675232536e-05
2.64447635021681e-05
3.53056645405836e-06
5.30892603590328e-05
1.94768661741744e-05
1.67888750894484e-05
7.5440166175354e-06
1.01644398657865e-05
-2.32162271353698e-05
2.76637414553922e-05
6.04257496379361e-05
0.00012979608582524
0.000122604125681277
0.000121121276849966
0.000214831639694249
0.000202168301138934
0.000301871295497072
0.000193242504435151
0.000156524006382071
0.000116803717273236
6.695475885085e-05
-5.80324891230308e-05
2.64513314852936e-05
-2.52283075032303e-05
-8.65843243777914e-05
-4.12355296571924e-05
1.39865539375244e-05
-0.000129294135165792
-5.50433582509775e-05
-5.56933594893381e-05
-1.24587565831685e-05
-8.03382897581054e-05
-2.46312119982549e-05
-3.73054883053505e-05
-3.21127479733981e-05
-2.63360741268864e-05
-5.74092127960854e-05
-8.50986831158783e-05
-5.59488566999777e-05
-1.90379435232826e-06
2.49044724617742e-06
4.7684933931208e-05
4.75459658798273e-05
-1.52487626722447e-05
7.53257475451019e-05
2.62719468239317e-05
5.70091951445284e-05
8.69161599852146e-05
0.000136588924112833
0.000152595006123125
0.000196804552787649
0.000202199247314455
0.000161321241967957
0.000145420755884577
0.00017480457326625
0.000104683676216631
7.36909215600839e-05
0.000176398301158531
-2.65916684914346e-05
0.000108880630138675
0.00010653927309203
2.03266762843882e-05
-7.46842648821017e-05
-2.51408650641281e-06
-4.05186725168252e-05
-6.41979174850533e-05
9.01167401299981e-06
-2.66469813440627e-05
-9.334131442202e-05
-1.06939841505883e-05
4.52808575594806e-05
1.65875826999067e-05
2.53058879473963e-05
3.48725604421598e-05
-5.34213726350198e-07
-1.33655838356502e-05
-3.4050316880691e-05
-0.000119916383371722
-0.000107768440119306
-0.000111405253574539
-2.47217363667396e-05
-9.20420703911554e-05
0.000101945313832086
-6.01973799538534e-06
8.74699348052497e-06
9.90889421092604e-05
8.89535003942767e-05
6.37799659574591e-06
0.000138071176940039
7.9112207210275e-05
8.81467164492671e-05
9.14480634937689e-05
0.000134969040047288
6.53272368555808e-05
0.000185724112070886
5.50327846406785e-05
0.000157587482411118
8.37551166428916e-05
0.00016509663369832
0.000204479151188824
0.000187381686974319
0.000108234846346423
8.42418308169421e-05
7.56808636189747e-05
6.7351353712258e-05
6.38942639023713e-05
-1.77316915865026e-06
-3.77763084850876e-05
-6.19370989814399e-05
-3.81803364304179e-05
-7.8276300603061e-05
-0.000100609950142847
-9.51196216611409e-05
-1.01862003745865e-05
-4.65382356351251e-05
-1.1606580657568e-05
-1.66388120468112e-05
-1.68619109448623e-05
3.45601332169892e-05
1.76858891131848e-05
1.17027990559935e-05
2.09658271178484e-05
3.55243357377549e-05
1.43303866874546e-05
4.78441078374136e-05
7.40703733854508e-06
-2.05966484391805e-05
-2.09368927164592e-05
-2.56994844024036e-05
-2.0548607311466e-05
-1.58556848001212e-05
8.80861846359528e-05
7.52254713895323e-05
0.000129162002010609
0.000136915454574382
0.000157370991123059
0.000155650700601632
8.01571688990446e-05
0.000154955322674134
0.000135287429509706
0.000129962369446051
0.000191542760077255
4.52085497319283e-05
5.33676455343727e-05
1.75253072970719e-05
9.01320178092819e-05
4.56897692352554e-05
2.34679804518394e-05
-1.65744216160805e-05
1.81052882879514e-05
3.50453121120972e-05
-4.26920031979179e-05
7.99927972357261e-05
7.05338660214016e-05
8.74235913053637e-05
9.48552843397038e-05
6.29820650216235e-06
-5.85824440428703e-05
-8.93638483277679e-05
-4.29004686316324e-05
-5.93514885607476e-05
-5.00134464906357e-05
-8.1703259041396e-05
-7.31112264658078e-05
-4.50314223830726e-05
4.17366648677142e-05
-1.56487295808969e-05
4.46739248306692e-05
4.01542725819962e-07
2.82958476373815e-05
-3.33185348668171e-05
-2.85003570369247e-05
-1.17336923338532e-05
0.000142481896054469
5.60791827138433e-05
0.000136033867961994
0.000148999286926211
0.00015313882270301
0.000166577914823719
0.000222826594233888
0.000150379013042096
-8.2349458204577e-06
4.99531705818925e-05
8.27986350091836e-05
-0.00012970397683095
-6.86245718938299e-05
-5.72014315325802e-05
1.15010752707074e-05
-9.19557958628182e-05
2.48641326622509e-05
1.0666890472827e-05
9.87037445219413e-05
9.83644381161181e-05
1.83555545510024e-06
1.79809202348475e-05
6.75659965798032e-06
-6.67694382548435e-05
7.92528746141676e-06
7.02608720567651e-06
-4.25897819633725e-05
4.78907180181476e-05
3.90523914831273e-05
4.76019330039973e-05
3.70595316162322e-05
6.73951281899171e-05
0.000165397110824471
5.75298008110676e-05
0.000102155284524808
0.000280389271464634
0.000172881321945508
6.39320891127097e-05
3.16814098679399e-05
0.000105430986693047
-5.56871071902524e-05
-0.000108076603943937
-8.68162509927606e-05
-6.56793301925569e-05
-4.84210509238156e-05
-0.000102542737607113
-0.000113172245886989
-3.86389125148435e-05
3.35585751995212e-05
9.71628475396563e-05
5.95900711868241e-05
0.000112583107842582
0.000106340782317423
6.26893727313802e-05
-2.25648615868771e-05
1.06226882187514e-06
5.07531762920806e-05
-0.000108493599123016
2.97499263925317e-05
6.18731924038227e-05
4.29044461132608e-05
5.15965331198769e-05
2.09991398801931e-06
9.04425537073779e-06
3.67919907763512e-05
4.28167601946935e-05
8.91692193124167e-06
-8.67784379916155e-06
-3.89111121284407e-05
-2.63061084681248e-05
8.42623381106813e-05
0.000106433808907751
0.000138077353755849
0.000203537479746478
0.000182177217873405
0.000135312153984625
6.36194829129438e-05
6.78893211990258e-05
0.000109237495658424
8.20135668751967e-05
-2.88779692622835e-05
-1.71837341264448e-05
3.27472056443696e-05
7.42906582101928e-05
8.77490020541659e-05
3.71647977604837e-06
6.23325447336611e-05
7.01317797941847e-05
-5.45871148370546e-06
-3.68653425293594e-05
-0.000135643447516483
-0.000133187593199656
-0.000153935776636721
-0.000125289388033298
-9.00116626867422e-05
-2.73902104582673e-05
9.95250705394191e-06
1.98304271282711e-05
1.99445202978256e-06
6.70110882503937e-05
5.04269430721845e-05
1.27468964877621e-05
-8.31279602737763e-05
1.36574030919596e-05
1.0530168595028e-05
5.539831801761e-05
5.9068094261887e-05
7.03924394812406e-05
0.000135009220018413
0.000173980337607509
0.000238834287457102
0.0002248987047823
0.000238490554613419
0.000144642686670196
0.000236831642872832
0.000193430046601833
0.000151142425608183
8.00860240711126e-05
5.71006911758659e-05
2.65300155853056e-05
-3.78258131118969e-05
4.90668213196882e-05
-7.96683846421484e-05
4.37234834557207e-06
3.26774249770709e-05
3.99631849651988e-05
-3.0634653813769e-05
-5.69952458855893e-05
1.50191437492051e-05
-5.08563579332356e-05
2.09968022566408e-05
-0.00010556816562652
-2.0415236158334e-05
-0.000102739221303189
-4.01464048181508e-05
-5.27868821763249e-05
-2.83816161941281e-05
1.85123531660245e-05
3.80305085281793e-05
7.96713361217322e-05
3.9272840870095e-05
8.31578492946211e-05
2.12388186990351e-05
-1.77672668201068e-05
3.80594598926327e-05
0.000108361439426496
2.58922889905334e-05
3.99680999983021e-05
2.51028204625305e-05
-6.46208358823937e-05
-3.46183792857333e-05
-6.86160974311055e-06
-2.76471050934338e-05
0.000118430864425812
0.000168576244307914
0.000109593385043685
0.000196981725320445
0.000259672303334586
0.000195780474714112
0.000186761228693218
0.00019744209974281
0.000192918061447256
0.000154945114211207
4.79445559171521e-05
-1.30713121582411e-05
2.09482305505502e-05
4.99790491394135e-05
2.47248948816509e-05
2.61691729041109e-05
0.000113710554342739
-2.19104875806921e-05
6.15546408196452e-05
-3.85464597700141e-05
-8.38330909514962e-05
-0.000153743888006611
-0.000113855691985446
-8.13956451755191e-05
-0.000119734535564982
-9.57138370877607e-05
-4.15808826109003e-05
4.78346635999589e-05
2.34814891137756e-05
3.77363171378919e-05
3.63430649283382e-05
2.30922134641549e-05
-1.9974896617556e-05
-5.83802868283233e-05
-4.42130707927266e-05
-1.16121609691464e-05
3.3358405640619e-05
-1.57583227860603e-05
9.74166437986801e-05
8.63068120892141e-05
9.50713217809776e-05
9.82764952650289e-05
4.28926339229852e-05
8.9235034491561e-05
1.97465216994477e-05
3.22410720201137e-05
-2.60411299908632e-05
-1.70011301034784e-05
1.99666293213845e-05
2.7814936649848e-05
3.92385357236168e-05
3.60268130976831e-05
0.000133776916814824
0.000102990200784652
0.000128029405356887
0.000168191565677317
0.000103287641105411
9.86721781502872e-05
0.000123242362376135
8.60033960700509e-05
6.03205650308272e-05
5.39392931931529e-06
5.5106783919617e-05
-3.79239934975419e-05
-3.82401817105226e-05
-3.65246916093015e-05
-3.63143081820324e-05
-4.85019411200668e-05
-2.18612306916778e-05
-6.14209499073645e-05
-4.06304432875292e-05
-8.31897814516431e-05
1.92971765533152e-05
-6.23612827216798e-05
-2.80210763032474e-05
-1.34455895489152e-05
-3.63025294666535e-05
8.5849166643241e-05
8.59239929507271e-05
2.95113667703769e-05
9.91679789661728e-05
1.26639338872918e-08
5.33209503361423e-05
4.57763338625219e-05
5.42289823303044e-05
9.28523873266947e-05
0.000112157192030415
-2.48136657544721e-05
0.000132795246321812
8.70002511760315e-05
6.84189190987557e-05
-4.77034791486795e-05
1.33283818092603e-06
-4.67703293733614e-06
1.16802813223608e-06
-0.000121033300017099
-4.65867522470425e-05
-4.96261230980514e-06
-1.24189839964975e-05
1.54516903040153e-05
3.10755096171449e-05
5.35778132677743e-05
1.51123878930347e-06
8.42561727659949e-05
7.0483159809208e-05
0.000103920775541792
0.000130717802071032
0.000138311277343917
0.000122626522383309
0.000187056301499465
0.000131336158910371
9.96657631000774e-05
9.88581632838286e-05
5.98620458715309e-05
6.51104369740722e-05
-2.0779958461318e-05
-4.20433944053521e-08
-4.22446673870239e-05
-1.61934057760898e-05
-5.04606548968119e-05
-7.39653289079649e-05
-6.68870822953341e-05
-8.72684718455332e-05
-3.98536436003492e-05
-5.28781110314245e-05
-2.50358938212813e-05
-8.75314211755142e-06
4.96430684814181e-05
9.00034627831895e-05
0.000167274357488236
0.000170843592567941
0.000145904975538453
0.000173695282994256
0.000116872569784596
9.77406443874868e-05
-1.22530681242391e-05
1.93683894085153e-06
-5.18414249903247e-05
-4.07915625747242e-05
2.39842577657094e-06
-2.04807765536042e-05
4.22214247975738e-05
3.83148941691389e-05
3.62178866557227e-05
-1.32807951258099e-05
0.000137051514223361
-4.47975103074056e-05
9.46600109960424e-05
6.03811669209437e-05
5.53897855666905e-05
4.87760456915376e-05
0.000114761480493859
3.72307087222451e-05
0.000146823744253404
8.11077904384736e-05
4.08503440517936e-05
-3.37962857690206e-05
9.75823420342154e-05
4.96911273470871e-05
0.000101029774070244
8.70710179659481e-05
0.000124204632275437
0.000121550059806943
0.000175332795015542
0.000154111471200142
0.00011199254696865
0.000112817534319089
4.85355757979035e-05
1.57160905746597e-05
6.0888864080446e-05
-7.63146312221647e-05
-9.1706690265661e-05
-2.85595694825739e-05
-6.84957841130545e-05
-0.000156843158515046
-9.69379526002646e-05
-0.000107186932622476
-7.76140888205452e-05
-2.26553762455252e-05
-4.0651737418093e-05
1.26364113264956e-05
9.98525133908948e-06
