# Supplementary material for: Research on computational propagation and identification of mine microseismic signals based on deep learning
Source: PLoS One. 2025 Oct 22;20(10):e0334641. doi: 10.1371/journal.pone.0334641 (PMC12543183; doi:10.1371/journal.pone.0334641)
Supplement: S4 Data — (ZIP) [file pone.0334641.s004.zip › 000100700001719.xlsx_0.txt_24.txt.txt]

4.1911828870422e-06
3.68835120872236e-05
2.05775255595413e-05
-7.36130476042584e-06
-7.52127655437599e-05
-6.2534983564332e-05
-4.97217979474505e-05
4.48362711570711e-06
-6.03964840323928e-05
3.83942620103822e-05
-5.05356160562129e-06
3.39100466153246e-05
8.89288454776774e-05
2.31520623974487e-05
5.85266712057105e-05
1.58700966827924e-05
-2.28720500770446e-05
-5.7520702349011e-05
-2.68469806557865e-05
4.94790460032292e-06
-5.185869867492e-05
-5.72124484966756e-05
7.82996606870214e-05
0.000113442444541927
0.000129714239160742
0.000216751833760199
0.000154249944406721
0.000201431667667956
0.000179182032472807
0.000126249132005251
2.97222083445989e-05
6.7643706800807e-05
2.21400996614374e-05
5.81396260506329e-05
4.23509615058294e-05
2.91771527987336e-05
9.70127389730494e-05
0.000139373377963702
-5.23164442319589e-06
-4.03896767341659e-05
9.04050509912978e-06
-2.55857980566617e-05
-6.10544663464012e-05
-0.000138739669160041
-7.01966534670397e-05
-0.000105681012072169
-6.97028475740141e-05
-0.000126120367008992
-6.67318578814735e-05
-0.000115566977864602
-6.67222964364432e-05
-8.47150653814724e-05
-1.21238719944639e-05
1.82825812602338e-05
1.19106862688659e-06
1.25293881346907e-05
0.000116351353572707
0.000119557834589253
8.74220842155333e-05
8.08450522633803e-05
7.30675746921809e-05
7.51501456791043e-05
2.56498224470778e-05
6.09423141482747e-05
5.75692318733264e-05
9.08055968421062e-05
4.53212446301289e-05
0.000134238217985439
5.56077311535575e-05
1.85104145747616e-05
0.000114844623520232
0.000123836449246927
8.60101449515394e-05
4.74999215427136e-05
8.04530761038138e-05
0.000193545656788004
7.39623121602529e-05
5.8657189674902e-05
9.38545740102553e-05
8.22479261140914e-05
6.79099317272937e-05
0.000101395451028877
0.000132763840060085
2.07059270836378e-06
1.07333932064867e-05
-4.37493354050613e-05
-4.05037798430381e-05
-4.69424832210371e-05
-5.70764753849008e-05
-7.49704821523287e-05
-5.39187125509255e-05
-1.88723882281559e-05
1.69211888226769e-05
-9.36758345862178e-05
-2.28186825192718e-05
1.91916902803582e-05
-1.58032723440961e-05
2.80615352583322e-05
8.30360409793203e-06
-1.45891659568762e-05
-1.78528287157254e-05
-5.8800902583421e-05
-2.87462557854606e-05
-3.82472815739858e-05
3.60107551781422e-05
8.73879264996805e-05
0.000166415764040119
0.000179859945886295
0.000144527390753163
0.000192131614334379
0.000129690056081968
0.000133861131065995
0.000140579375643458
9.26092712734143e-05
9.69043410679394e-05
0.000154374887633346
0.000141025028563458
0.0002089849572195
0.00018589944374379
7.85925650611234e-05
8.46949913027994e-05
8.01653358331512e-05
2.61004179738202e-05
-2.88423711984289e-05
-5.79654105229656e-06
-7.35995515043524e-05
-7.66194505345238e-05
-0.000157641205659168
-0.000138949637378952
-0.000153154326138316
-0.000116267299729345
-1.29791097458445e-05
8.21218901453885e-06
5.72675344927842e-06
8.22669458362505e-06
0.000111360565521866
8.23971061988233e-05
8.83152550247746e-06
9.76651843783102e-05
5.42907157518629e-05
7.3861111170206e-05
2.36910097532025e-05
4.48069951228373e-05
7.80179794673569e-05
2.58151706777974e-05
4.14906667112553e-05
1.98158984626991e-05
-2.20053757848606e-05
-3.46772688406485e-05
1.0462046952334e-05
5.83968213250886e-05
3.90424226460957e-05
5.3377813836194e-05
5.98471713874418e-05
6.83552462260231e-05
3.37130337237127e-05
0.000119403958904743
6.33240657413057e-05
8.72129875486572e-05
6.20883168276644e-05
9.4207965489855e-05
0.000114940423745716
0.000139782068642515
0.000104104871032868
8.84450106121036e-05
6.78996321761349e-05
0.000121013250206067
2.54386725579127e-05
4.53284151586634e-05
1.21264726399808e-05
-1.82908910142264e-06
-3.76093335900892e-05
-4.65149372731203e-05
-3.50482157111307e-05
-3.83704836719562e-05
2.59377474638913e-05
-4.87721485174366e-05
1.54410738447642e-05
-9.93870837203872e-05
-1.66474093506975e-05
-3.24250040050542e-05
1.96458725309648e-05
1.6262257831482e-05
-2.62531366199355e-05
7.77921389593456e-05
3.79106884915158e-05
2.43264193505816e-05
1.01966629180849e-05
8.96523936717432e-05
5.66647838536725e-05
1.66813471779698e-05
8.06895390979401e-06
1.80457049639318e-05
1.30104972597056e-05
6.71210976013922e-05
7.48211121497204e-05
4.51555114570206e-05
0.000120688630708673
4.26650355811167e-05
0.000114621624479696
0.000213285196821849
0.000133630597653532
2.04486720134895e-05
5.38412749215267e-05
3.6069090239316e-05
-4.77031504656993e-05
-5.57576746409137e-05
-0.000119903575044946
-3.11175445095117e-05
-0.000108625629451139
1.78048962332717e-05
-2.35454485902537e-05
3.20221947449467e-05
1.58622684103806e-06
-8.17872910870613e-06
-4.68004833647366e-05
4.21621221162684e-05
2.89888910692617e-05
-7.99346107175399e-06
9.11488633783134e-05
0.000128172590219025
0.0001117537238244
0.000191548494037988
0.000171787804176331
0.000151834635987597
0.000125538061888725
5.52094313781887e-05
5.42867315463254e-05
9.44404831210814e-06
4.24682372198491e-05
2.06863029910939e-05
5.09302289119432e-05
7.3610900057561e-05
5.77453827461913e-05
5.39892730616462e-05
1.83136245405078e-05
3.40227818182824e-05
2.55601302663668e-05
-3.25022210440886e-05
-4.00033250549694e-05
-3.57347219865184e-05
-3.51662500418828e-05
1.75243293093124e-05
-1.29789641146475e-05
7.05326612105526e-06
6.19543249149268e-05
1.48484854664141e-05
0.000143416375304266
7.66025359420815e-05
6.92683253123919e-05
4.41282065681134e-05
0.000100544909092283
-7.12320448207574e-05
1.30306087064479e-05
-8.54359041731963e-05
-0.000107529718868934
-6.60332817628732e-05
6.51244039305891e-06
-7.5417168648561e-06
7.98567878177043e-05
1.04727795854233e-05
9.83354917374491e-05
0.000133328949633398
0.000132733679183138
8.38421770294805e-05
7.29488630300393e-05
7.82482649544747e-05
3.13492999535071e-05
8.44926801469282e-05
6.21822023568803e-05
7.61358212136898e-06
5.27072619349114e-05
5.21440122144676e-05
5.32085850928664e-05
1.9479923862547e-05
4.81806959537402e-05
4.63839368399508e-05
5.39879345371763e-05
7.47638155637677e-05
7.5688490991788e-05
3.79494223406916e-05
3.59533862451522e-05
4.44409289203201e-05
3.39408517028134e-05
0.000102081674025375
4.56557575694491e-05
8.17068744278228e-05
6.53409731646056e-05
-1.30550054327528e-05
-3.57190915870392e-05
-5.82482203117975e-05
-6.44759463845673e-06
2.22708630435977e-05
1.92462130469377e-05
-1.63850165559773e-05
2.97318192447253e-05
-2.56714545769966e-05
6.52683922640993e-06
-2.11679208086922e-05
-1.1682900300421e-05
1.49329050508648e-05
5.57331732794207e-05
-1.55860290075528e-05
2.90102001477746e-05
0.000103861630317739
8.18226728275715e-05
9.85709491411529e-05
0.000157234268169357
4.20141855046755e-05
0.000104587359688992
0.000122230258867921
0.000139393393639217
1.8407273437964e-05
7.58463788333362e-05
4.81758924120276e-05
1.93217374097348e-05
7.0238635990884e-05
2.44742270406549e-05
-6.24937220947207e-06
2.22573302240337e-05
4.52462027918011e-05
-2.67814002579798e-05
5.89744827477017e-05
6.03969534799435e-05
3.16779688262416e-06
-5.48866425760736e-08
3.29530178836827e-05
5.96439629480223e-05
-2.02915866887782e-06
8.14481270985962e-06
-2.22370184278386e-06
-4.25730338773689e-05
-7.39174798432546e-05
-2.65992784675381e-06
-7.10419351884488e-05
-5.53860286864221e-05
-6.58805631197409e-05
-8.21112059892366e-05
-2.75399373195804e-05
6.91721368054756e-05
-9.5155371405517e-05
-3.09738609374506e-05
2.38234600921389e-06
2.86014326437151e-05
3.54959106204297e-06
9.50601762849079e-06
8.24756944093102e-05
8.85025123727038e-05
0.000113012383241444
6.64184587207771e-05
0.000110760428243081
3.38059929400064e-05
9.50647275765553e-05
2.12841328889006e-05
8.52730441088733e-06
5.13116255655065e-05
6.76774474689079e-06
2.17329290446157e-05
7.28570134057439e-05
2.79508916313905e-05
4.75767087336624e-05
4.20728674469552e-05
5.14036311217004e-06
1.16269417951795e-06
2.71708772200974e-05
5.7628260151563e-06
0.000103468783094718
4.53806998736966e-05
9.89180796706557e-05
6.27417691746748e-05
0.00011385298845359
0.000120827506620205
2.61546759760755e-06
3.20613131091275e-05
4.87553092086231e-05
-0.000106480865882218
6.93964768254731e-06
-3.56936050049411e-05
-0.000129336570474472
-0.00014381354602645
-0.000128841282579095
-6.84831149880005e-05
-8.6847306564549e-05
-7.18186089548971e-05
-8.70060247037729e-05
2.59174648267377e-05
4.58265542761879e-05
5.39617715604225e-05
0.000125025540896077
8.77108770568511e-05
0.000183431271267784
0.000134513789915258
8.44615691670922e-05
0.000136689584049989
-1.87735684721246e-05
3.13946250505618e-05
3.74344123317614e-05
1.78832304600087e-05
0.000129058816021888
6.5530733256603e-05
6.6988469005339e-05
9.89046316914643e-05
9.1130750739508e-05
8.34227497361522e-05
0.000116266810545361
0.000145637502860564
4.67409060142122e-05
-1.90349852680192e-05
2.95544845161076e-05
-2.4203414413729e-05
-5.64557094514697e-06
-9.29508748175683e-05
-7.60711804758302e-05
-2.22327674477843e-05
1.48497015350612e-05
-3.10085221912572e-05
-3.35691954434626e-05
1.91311613605647e-05
1.38401683460701e-05
-1.7766773566792e-05
4.87771773088507e-05
5.03960744198573e-05
-3.59063097786558e-05
-2.51216194905147e-05
5.86132609067526e-05
2.70701198338714e-05
0.000139835662204993
6.67215429691368e-05
0.000135226556522983
0.000121176742616088
0.000115879807106917
6.89496244824804e-05
7.35530806454199e-05
6.84371999951072e-05
-4.06877268881304e-05
-1.34842312413261e-06
-6.93163331765328e-05
-1.93278528352575e-05
-8.76917092707166e-06
-1.83007552539429e-06
3.37076723186452e-05
-3.0309272575605e-05
-4.01279836905482e-07
3.65109304557062e-05
1.74568539205844e-05
5.68069544309725e-05
4.54595935992042e-05
3.02526899819369e-06
9.48369319354009e-05
2.23756198588646e-05
5.76054212992861e-05
0.000139364312342439
4.64992265110191e-05
0.000162739156173077
0.000139245776141802
0.000137093152026514
5.98682801355146e-05
0.000107033016879235
6.04318367219083e-05
2.19590358103382e-05
-1.55975674873674e-06
6.41711103917176e-05
-1.25689289360239e-05
2.28519941609439e-05
-9.84966074469576e-06
-4.30196892037327e-05
1.59510688154409e-06
-5.73568804666212e-05
3.19026129917926e-05
4.17894790387984e-06
4.08318614668654e-05
3.65971410893294e-06
7.85718462795305e-05
8.49311420725579e-05
6.19451747672419e-05
9.64966562608116e-05
-6.05332243045812e-06
1.36763746615061e-05
-1.84047936291829e-05
5.27452035647644e-05
1.45863221428317e-05
4.37702151563973e-05
5.63543882619552e-05
9.02478841141571e-05
4.8270590181003e-05
4.80729285928203e-05
6.00198239875757e-05
1.27046149072806e-06
-7.08970889743847e-05
-9.65784581632294e-05
-1.79813141599443e-05
-4.98045306320553e-06
2.0954027889838e-05
-3.07678999586664e-05
6.18248926302165e-05
8.46227081153579e-05
9.57200468669494e-05
0.000151958628384492
3.88442408157749e-05
2.9756867869836e-05
2.2530994493248e-05
3.24229334837967e-05
4.49429734587011e-05
3.62817502560463e-05
8.04245571444843e-05
6.9442406608845e-05
-5.32151188073833e-06
8.61474082641116e-05
0.000100538910117064
7.70261252500338e-05
4.75297407973592e-05
7.89848034901926e-05
8.45561172388288e-05
2.25546918082416e-05
6.41340106695301e-05
2.067153740318e-05
2.68981864102643e-05
-5.13449156277542e-05
2.00906299525701e-05
-4.75618226943085e-05
-3.29502890499255e-05
-2.36989546152576e-05
3.29123231948627e-06
2.45725559155224e-05
-2.60366977466944e-05
-1.39381055311389e-05
-7.95181115251197e-06
-1.97158236270585e-05
-2.069920283064e-05
7.21506016273842e-05
-9.4655288252909e-06
6.69086722406634e-05
0.000102337798772866
3.69261727158353e-05
8.73911515293578e-05
0.000111345271559032
0.000108730385924844
5.31409016404485e-05
7.21055554538622e-05
6.24914448599086e-05
0.00010859960819902
5.94909753148629e-05
-7.92352413929028e-06
-5.83637975485678e-05
-5.3902067559691e-05
-1.0661678506588e-05
-6.34565048956753e-05
5.39733770957091e-05
2.75801139038812e-05
3.69076757520647e-05
-3.73811747269267e-05
6.13596845128815e-05
2.70623234786311e-05
1.83461328480171e-05
5.69235655390547e-06
4.00056963255389e-05
2.74013853028331e-05
2.66416115322506e-05
4.81557644388847e-06
1.76221953360405e-05
4.02635669448345e-05
1.3225848077544e-05
5.86227653014996e-05
4.52361448203076e-05
2.4594642326961e-05
6.78860615144473e-05
6.73154278057268e-05
5.61304395478344e-05
1.945207436505e-05
9.6494043921886e-05
8.6965740711272e-06
2.19878864820736e-05
1.56318074781644e-05
8.56258507042349e-06
-2.44938840084993e-05
-8.18333401721888e-05
-1.68476782294307e-05
1.30197684708998e-05
3.30333743601616e-05
5.12568222577855e-05
2.59170943160971e-05
-4.01629508545023e-05
-2.08719233373735e-05
-4.09908998875273e-06
1.35478734606889e-05
4.70470578114005e-06
3.38362437710762e-05
4.06953779917895e-05
2.67785905350486e-06
6.74097691100804e-05
4.71326863876119e-05
4.06418576066657e-05
7.79880177579784e-05
-1.2007497087118e-05
6.40279538038823e-05
2.19114319972853e-05
4.34261058644573e-05
5.71768869926417e-05
9.26109054088755e-05
6.48928470121456e-05
0.000159651483282775
8.80793662832273e-05
7.84272866441871e-05
3.24642798189202e-05
2.38525133473745e-05
4.75336149610898e-07
5.76855445073449e-05
-3.38411097166691e-05
1.41453017360962e-05
3.52245019288054e-05
-4.1709231385302e-07
3.8686344348526e-05
3.62356705027309e-05
0.000121468736470769
0.00012200043560637
0.000128155567972732
6.6830744367935e-05
6.01993352979504e-05
6.73630733308134e-05
0.000102356150020746
1.15526382333544e-05
1.3556475447735e-05
-1.8592502713556e-06
-4.05116395938635e-05
2.63844749284416e-05
6.55408586460843e-05
-3.03825782959961e-05
-2.4119929183903e-05
-0.000119051224500823
-8.47090577657214e-05
-9.03381359825724e-05
-4.37731027854316e-05
-7.53048910286899e-06
1.29412163162778e-05
0.000128109485325883
0.000187173631992629
0.000214458783823793
0.000160570033249859
0.000203463406336452
0.000183965111320002
0.000109661931938724
9.45484298235881e-05
5.75673283272177e-05
0.000112622385381323
8.87752562619254e-05
4.64052139466512e-05
5.95924875691773e-05
7.78215376576286e-05
3.8409439548381e-06
6.10442237222134e-05
8.50692889859711e-05
1.02109544189767e-06
-9.8284393003787e-06
-5.78880782650209e-05
-9.65184396336661e-05
-9.24074274321754e-05
-5.04060523821555e-05
-2.16772710509648e-05
-2.50672850691817e-05
2.77765102913249e-05
6.62035791533178e-06
-5.22257341161036e-05
0.000105680110108576
1.72690708373898e-05
2.38116148344409e-05
3.53655261333843e-05
-3.44851371095411e-05
-3.9576592029242e-05
-1.45639655809415e-05
2.85224611191687e-05
-4.10597743268015e-05
6.20775820758788e-05
3.23062023592231e-05
8.20080855457512e-05
6.4689998894902e-05
0.000104917562428567
6.43204847547972e-05
8.65248775607696e-05
8.23436229899271e-05
6.6106401809194e-05
8.34945772377958e-05
0.00011199190712533
0.00012016356738595
6.95364203211534e-05
3.81836165851619e-05
3.9224925289334e-05
7.74513044280687e-05
3.97881830863183e-05
5.85411725225988e-05
5.26695366980026e-05
6.44513031583985e-05
7.25186976962267e-05
-3.4982711206789e-05
2.8547006349999e-05
5.75441683438582e-05
-1.63650001580964e-05
9.8162235345479e-06
2.70260340887075e-07
8.03007594478621e-05
5.93960241317592e-05
-1.90094257441673e-05
4.50815886464648e-05
-3.4419950260879e-05
4.46613202931135e-05
7.83418267005538e-05
5.6504367860595e-05
0.000108227244198026
0.000124547126130659
8.54871413856247e-05
4.56304753838875e-05
-1.6370219577134e-05
-1.55528335075779e-05
-5.78934911691442e-05
-7.77582764275079e-06
-2.81429581973476e-05
-0.000114188630270681
-0.00012174107187434
-5.33682792255932e-06
7.38725017469713e-05
5.05237290485599e-05
4.89136219558304e-05
8.49279915946577e-05
0.000145271572563092
0.000124695270114415
6.10430574169007e-05
3.63525990877081e-05
9.03071425972279e-05
2.44123970476263e-05
6.91767319837799e-05
4.22448872659667e-06
3.16103894521489e-05
5.9293133867381e-05
7.19327600686965e-05
8.98890287238801e-05
9.76575567468687e-05
1.88973178288951e-05
7.22812253996224e-05
6.8159364877966e-06
2.9335756243277e-05
1.85405197527812e-05
-7.64287682564268e-06
2.72470089206995e-05
6.08616845425724e-05
8.89766372452745e-05
7.0430351304073e-05
6.62052161400763e-05
3.48783737237022e-05
2.23393561265729e-05
1.00060076365012e-05
-4.62153999458647e-05
-7.2180217987561e-05
-9.47802958066737e-05
-0.000133716429292407
-4.55248205703344e-05
-0.000171419377478919
-5.51451759660856e-05
-6.05608717471368e-06
1.03897182463798e-05
7.21328717096636e-05
9.32722402317441e-05
0.000112414884525095
0.000106464980002363
0.000130635509955754
3.69811596046872e-05
9.06613115711782e-05
8.6925018996235e-05
9.74553053649777e-06
1.7033644694128e-05
0.000104100704481568
3.78795586590256e-05
2.36847643525628e-05
4.24971860599569e-05
0.000125906426757572
0.00010546492613828
0.000111424846278804
6.06277823516072e-05
-4.65010139648266e-06
1.84378877063939e-05
-8.30127983192488e-05
-0.00010169325595668
-8.27339163938667e-05
-9.36344810048149e-05
-7.05103258367138e-05
-1.56315220506019e-05
7.62984724006745e-06
2.6428547894438e-05
3.21141191013402e-05
2.37404091893395e-05
6.54246892523948e-05
9.459851056796e-05
-1.1317084570101e-05
-5.20484309478339e-06
-1.43691453760779e-05
3.8154854166888e-05
6.31321413024155e-05
6.22710108442786e-05
5.54546335499278e-05
5.79396303932829e-05
6.4865067930258e-05
3.09480832908162e-05
1.65067923347172e-05
-1.84992588727679e-05
7.30926591543518e-06
2.42487419446903e-05
7.17127567611627e-05
2.49293325019689e-05
8.15223782883704e-05
0.000100136307741974
3.33707687849225e-05
0.000131158406355105
4.08694140996935e-05
9.08192957308981e-05
8.95896538916743e-05
1.66235512815693e-05
9.97469467905193e-05
9.99518208049367e-05
3.42209346505797e-05
5.47975526064069e-05
5.59273655547164e-06
-2.5523490056428e-05
-2.34327501688175e-05
-7.35785195006553e-05
-3.82390701012774e-06
-1.96582287982359e-05
-4.58306829852956e-06
6.87802157368292e-05
3.67408500568321e-05
8.70310929017991e-05
1.39531362525537e-05
4.73671081499344e-05
5.15223096469331e-05
-3.28769945148296e-06
1.56754000910756e-05
2.24124982114308e-05
1.59230511733452e-05
1.62099829048399e-05
5.34665126922383e-06
7.03857621815877e-05
4.51000437703028e-05
7.87329065468348e-05
0.000157120894231315
0.000169691439144724
0.000233635777131791
3.72515510875923e-05
0.000151659742970327
0.000106686970298244
7.6202821542476e-05
8.68732152558117e-05
4.93589306787756e-05
1.35369871811797e-05
-2.50227711983563e-05
-0.000112682902381803
-6.77618258561413e-05
-4.56308231390954e-05
-3.29805374937058e-05
8.17835242770796e-05
1.54633114015488e-05
-2.04649844721316e-05
8.41273242520193e-05
4.17108553240725e-05
1.6865356787265e-05
-1.49199821918086e-05
-6.08836819835081e-05
-8.21596075282247e-05
-8.24763827150216e-05
4.60989817107027e-05
-1.6017557758932e-05
-7.92602819358691e-06
7.49630057508611e-05
6.86055497806835e-05
0.000113809862841352
7.96861387387068e-05
0.000149767132679606
0.000172184861639519
0.000109899006970753
7.71936186408323e-05
6.57838228775247e-05
-2.48776556124627e-05
3.29604330381489e-05
4.38868261093482e-06
6.69836512820152e-05
8.26831244478467e-05
1.29398486161997e-05
3.07719775356847e-05
6.4301307671952e-05
1.77971339891602e-05
0.000129314832056918
8.28995941098122e-05
7.12178172186624e-05
4.59013682216137e-05
-4.10483527396645e-05
-2.01622612002837e-05
-7.92763996741664e-05
-9.05473574673343e-05
1.54619270527779e-06
-2.68903574629081e-05
1.86653407409129e-05
8.02811885491922e-05
0.000122648361987946
1.39850667060582e-06
-7.57285341518019e-06
-1.40279576535295e-05
-5.45733912685405e-06
-9.12638754481209e-06
-2.71695437017003e-05
-6.38198826090429e-05
-7.95424105054654e-05
8.52517776835582e-06
2.96928561837294e-05
2.0604191954524e-05
6.80286773783505e-05
1.17309965320112e-05
4.40782326723528e-05
2.51835242307991e-05
4.29816787006284e-05
3.80604248702817e-05
6.25147583696673e-05
7.13710493904334e-05
0.000114236881494367
0.000106172642439133
0.00013388248024195
0.000144497107103099
0.000121549492253638
0.000138759837888043
2.09531914779813e-05
5.14572223763788e-05
1.32212166930462e-05
-5.28346370681081e-05
2.23086814315888e-05
5.99049171210277e-05
6.5628729951814e-05
5.7280892456512e-05
6.74439571417117e-05
4.47623056571542e-05
3.14117417136842e-05
-4.64962300344336e-05
-2.73551816492504e-05
-6.5238788694611e-05
-0.0001456181353796
-7.77884210852051e-05
-9.27104509686786e-06
-9.39958211438124e-05
-3.24885037550178e-06
-7.69690703478913e-05
-4.70517844992442e-05
2.02969669886272e-05
1.46509584002538e-05
2.28653600692041e-05
4.67214699337761e-05
0.000126688560462864
6.41779859438e-05
8.75975515466421e-05
1.52635426507521e-05
0.000104835258209382
6.92635155604544e-05
0.000124467794605137
7.18821655330231e-05
8.00919616130593e-06
-1.32009485938667e-05
-1.44319037966988e-05
-3.67637746779911e-05
-2.56592212964525e-05
-3.69565818174849e-06
2.51762315195977e-05
3.13347656000716e-05
2.60023198973178e-05
8.20545958416318e-05
0.000129507497154934
0.000104191199816621
0.000146698898966241
0.000122516644226518
5.11193445977125e-05
4.48519316486592e-05
4.43330588292779e-05
5.80064366419322e-05
0.000101864275186965
4.63955483965336e-06
-4.03772660678334e-06
2.62441943207283e-05
9.98560992186355e-05
2.20256385860667e-05
5.214060996796e-06
1.61781580654404e-05
-5.31762333212533e-06
-4.64038245282646e-06
-6.41141780920564e-05
-0.000143118161631075
-9.45287563210983e-05
-5.67107016787761e-05
-1.03457481651366e-05
8.13663578124403e-05
5.28147737703435e-05
0.000128462340452255
5.59669125755022e-05
5.68041990192387e-05
0.00012728822282108
-1.14505086568717e-05
7.5115709763408e-05
6.13771459217842e-06
3.09458616919946e-06
4.33668369169274e-05
4.60413172251211e-05
6.0965436076295e-05
1.28598352432498e-05
4.28791014384068e-05
7.10996420275963e-05
0.000138591729861721
0.000121385444772147
0.00012406649734421
8.09298601867367e-05
1.89230196955581e-05
8.63646016701482e-05
6.41108088618178e-05
7.60623708951088e-05
8.04745868364386e-05
5.07687702816005e-05
0.000111307165007681
-1.75388266426112e-06
7.76531350230993e-05
-4.13856519321901e-05
-6.61410493988285e-05
-5.76195630843825e-05
-0.000112862531099435
-3.92915930353211e-05
-8.20642722356321e-05
-7.35956681090855e-06
8.08777875452833e-06
-5.51612951688459e-06
8.14553277043786e-06
7.50543776900762e-05
5.74857832262489e-05
4.23767423062527e-05
8.80260153244065e-05
6.87552696372718e-05
9.08184299070939e-05
8.39040025792726e-05
1.83879930318219e-05
5.73635108721863e-05
6.53523628597815e-05
-3.51002967283051e-05
3.22225822468655e-05
8.20790850655715e-05
5.20482516340044e-05
9.47195571650662e-05
3.35710470031635e-05
2.92577486724794e-05
-6.72483329174433e-05
-8.65874648705389e-05
-5.37752936678463e-05
-9.37594369526187e-06
-2.48941734937484e-05
7.4193776049706e-05
4.67414040378981e-06
4.32507391240899e-05
9.03843529767081e-05
0.000177692654949703
0.000108405122250613
0.000131304866910028
0.000110432969482964
0.000186363250851404
9.66402826486232e-05
4.41844821061299e-05
-1.38870315026703e-05
-6.76580916424945e-05
-1.82274484141429e-05
-4.86497930027265e-05
-2.26567799203828e-06
-1.61198517023005e-05
7.01937072688857e-05
2.48569171921224e-05
-1.60058216884563e-05
-7.67005573071348e-06
-4.55854174014058e-05
4.19202783617727e-05
7.34141509439629e-05
0.000124395701631252
0.000135019467840987
0.000127327267756363
0.0001419345978206
0.00011000622189327
9.66822185377923e-05
1.25777737317617e-05
-1.12995660271807e-05
4.50616669356649e-05
8.3724065062035e-05
-7.15499108570356e-05
-8.34830961068904e-05
-6.93036391632754e-05
-6.44042559760877e-05
-4.57305847139054e-06
-1.142964374057e-05
7.41617857921257e-07
2.22026928721835e-05
1.09612355643602e-05
1.18415044276914e-05
-8.77176883519919e-06
6.33622083863151e-05
1.61013060185338e-05
4.63683084930022e-05
3.64765884515099e-05
2.67863213159155e-05
3.54872685834258e-05
4.18669112591181e-05
6.57062835691785e-05
2.96339635592018e-05
6.32947467117609e-05
7.02933981389214e-05
5.6928606341816e-05
0.000101970821581604
6.1522179574148e-05
9.75029909478191e-05
3.45102911854975e-05
1.40039906003084e-05
4.98084155373962e-05
-1.86948785244239e-05
-6.78699799037664e-05
2.35362137514175e-05
3.00886739036325e-05
2.90056065581515e-05
0.000145526205865119
8.120780953823e-05
0.000100627434201047
7.75316287972639e-05
9.21959951303412e-05
3.93923687260368e-05
-1.42199742757371e-05
2.36731626655784e-05
-1.09878351522329e-07
-1.66935779352251e-05
-4.61801632506788e-06
-6.8682956722559e-05
1.44849235285683e-06
6.64133263007814e-05
1.14338318054685e-05
7.29015558720106e-05
6.048739880696e-05
6.32031093101233e-05
6.73908939674563e-06
5.85872795220337e-05
4.81688976840945e-05
3.38852077812021e-05
7.86167233636864e-05
5.11541506015029e-05
-2.22252565529592e-05
-3.55629089658455e-05
-2.82262365419846e-06
-5.9566741915672e-05
4.80094768994962e-05
-5.52803932310208e-05
1.80251702724628e-05
5.03092739445033e-05
3.01892843891163e-05
-3.92980302659234e-06
9.61962361627993e-05
2.82101132464588e-05
0.000162677049273348
0.000102072086542169
0.000128525165337181
0.000138254297890864
0.000174505863586826
0.000141780616368836
0.000134093679397373
8.74965361149571e-05
0.000132729438041405
3.16714933110954e-06
6.11324183476532e-05
4.91576689958557e-05
-9.16311403118369e-06
-3.7156170007402e-06
-1.60325173495215e-05
1.66020213649154e-05
-8.28831412624419e-05
5.21426534026165e-06
-2.72274906833939e-05
-6.82280740847375e-05
-6.86683299430221e-05
-7.77938121675316e-05
-8.26200484667276e-05
5.02159689894628e-05
1.94013089001308e-05
2.90224195633131e-05
7.30395909584936e-05
0.000133422631174003
1.5001251813885e-05
3.46686181185909e-05
7.56726434656196e-05
3.22177587153799e-05
4.51469918909006e-05
-7.77632398558518e-06
-3.43072229094887e-05
-8.30379879489133e-06
3.53978715259412e-05
8.08899070716983e-05
1.52795206518975e-05
6.94099093227654e-05
0.000110199718104553
0.000101895418117783
5.20557699566915e-05
7.56806985918636e-05
6.34234781783445e-05
5.53641606156224e-05
2.55210411171978e-05
7.21490120284376e-05
-2.05082982347702e-06
1.2319630913388e-05
5.8405535036175e-05
8.88578845247666e-05
-1.79304416468331e-07
-4.98062761097017e-06
3.54974360758526e-06
1.58414908974597e-06
-7.86516650579927e-06
7.61059725090932e-05
0.000138642768700547
7.42813192053926e-05
0.000112084466314363
7.13875688495767e-05
0.000100278446671696
7.82185657763558e-05
5.28327055955562e-05
0.000102480125171722
2.91514208679433e-05
4.04104572829767e-05
-4.71638272616852e-05
-5.31510468886598e-05
-4.35591016578617e-05
-3.20835015838585e-05
-3.46069139636207e-05
3.09417680575423e-05
-3.40111182637586e-06
-3.71949859785672e-06
7.36950775272583e-05
9.39659257596524e-05
4.46968434698954e-05
7.12045039349153e-05
7.71522428442484e-05
4.65437818182559e-06
3.63346607294182e-05
-9.42609671383649e-06
6.10678525879403e-05
7.65788303954397e-05
8.17279869903287e-05
8.95313099374277e-05
4.19977596150595e-05
7.92851983168033e-05
-3.56879312542693e-05
-5.27004321813886e-05
-3.95502802200065e-05
-3.99333021516548e-05
-8.5688221308313e-05
-8.14276507901077e-05
-4.83535690467911e-05
6.61645922768511e-05
7.85047566003517e-05
0.000139554723681405
5.31800316551684e-05
0.000100569907217669
4.23960844835368e-05
8.66971556670002e-05
7.07328238583289e-05
2.73208620995564e-05
3.24067796008651e-05
8.54869273412293e-05
0.000145886023455683
0.000192917085666633
0.000119551562759649
0.000148001755335508
0.000141194171205042
0.000119563286117619
6.7923924517743e-05
1.29500174479208e-05
5.70797444927923e-05
7.52433552385573e-06
-1.11797934394675e-05
-2.21079753309428e-05
-2.69407880758075e-05
-5.60393368661605e-05
-9.86188376921219e-05
-1.51933350376626e-05
-3.75924662718456e-05
-3.53230751085205e-05
-1.22362632639555e-05
-6.33585522782804e-05
2.11891119018405e-05
-2.82311510512363e-05
6.97901172585954e-05
2.26628010086928e-06
-3.67752714817025e-05
5.87582615428368e-05
6.59345951048614e-06
4.5283361726305e-05
-1.91159225957499e-05
-6.63004614718135e-05
-1.16400194489315e-05
-2.91547284984963e-05
-1.8616465524584e-05
8.35959711628e-05
7.48538285577385e-05
0.000102678995482275
0.000106796439917539
0.000116658345451217
9.50979655009923e-05
4.57359617480208e-05
0.00015564869908768
2.06119234193789e-05
8.43925687992014e-05
2.23121831803622e-05
0.00011645360775882
1.17296249954085e-07
5.51172908623043e-05
-8.8163039852551e-06
4.3642136076794e-05
1.29092449562265e-05
8.96710494476153e-05
8.86249381860552e-05
-7.60059568923404e-06
4.18419602885146e-05
6.39328427074858e-05
0.000140362198523863
8.31707171229487e-05
3.42781575121928e-05
2.48730456865927e-05
2.38290895803851e-05
1.90661322272779e-05
4.13490068563059e-05
7.54294100314699e-05
1.0786802358789e-05
1.6711229961888e-05
-4.91404834967378e-06
-2.28762811349361e-05
2.34965663688284e-05
6.53606031529848e-05
-4.75297064693992e-05
1.76027969394711e-05
-1.90264463395381e-05
-7.11955482410715e-05
-4.9426818838538e-05
-5.29126198051251e-05
-9.30398093338307e-05
2.40161662847371e-05
6.70491059701631e-05
5.32082923143236e-05
6.79695586324512e-05
2.01690101496248e-05
2.99589430562053e-05
1.31084729682664e-05
3.17783804155793e-05
0.000124262742256737
2.10897165718062e-05
0.00010759566749539
3.61854645386954e-05
3.65066911505805e-05
8.15707417229164e-05
0.000102214020405248
0.000174193672203456
8.70778731954744e-06
8.90396304617037e-05
4.3729169717344e-05
8.91754051157983e-06
1.91066909420505e-05
5.42262359702731e-05
-1.18231907027159e-05
1.33766991582864e-05
9.73180097122602e-05
8.48806393342583e-06
3.2557033742055e-05
9.14438691052574e-05
0.000151779290125084
0.000103696224849358
0.000125388894073779
9.55662502999558e-05
9.21900181160556e-05
1.9086619063377e-05
-4.92869728518827e-05
8.09857484075523e-06
-2.55641392604313e-05
-3.54800227851854e-05
-9.75369027760638e-05
-9.96208264491039e-05
-5.63958948182985e-05
1.11016401195336e-05
-2.82076584601145e-05
-5.42342354383395e-05
-2.43770248690365e-05
-4.78129963149714e-05
-1.6540791180858e-05
-3.8136424351821e-05
-4.04615644573036e-05
-3.19719249221213e-05
3.96524714803747e-06
5.69144560566379e-05
3.88821527306601e-05
5.07422375357682e-05
4.20940979717099e-05
8.82983121668482e-05
-2.70290770685133e-05
-2.65643365858782e-06
5.19487812862407e-05
5.41874470253547e-05
5.54558354131491e-05
0.000101299673813842
0.000118329860945085
8.87983515850038e-05
0.000173271169126737
0.000138012681672107
0.000135300196131916
9.7003745213371e-05
8.4869312403656e-05
5.45450527438558e-05
7.86365995522398e-05
-2.63176836810201e-05
7.94154128288258e-05
2.4478088790111e-05
7.32005227317352e-05
0.000130293668197042
0.000172317827051147
0.000129882084338813
4.79798209173113e-05
2.49109349412533e-05
-1.53886350271682e-05
-1.42301292329936e-06
-8.62306529619933e-05
-3.83646357877381e-05
-2.43661138916556e-05
-7.17346408288408e-05
-7.92213823285023e-05
1.25624144459092e-05
-4.45357557769863e-05
5.57148293759776e-05
-2.46980178713926e-05
-3.38669254480761e-05
2.53455405491857e-05
3.72902804143292e-05
-7.69673340345724e-06
7.65996753916071e-06
2.14501107953024e-05
3.9251176095495e-05
4.091313551396e-05
1.07488686690838e-05
4.77708035202196e-06
6.77050841977766e-05
3.10739861319448e-05
5.41282763359504e-05
7.44111538537244e-05
8.08927226113741e-05
9.90386575456741e-05
8.38071380293985e-05
0.000177363288406455
8.73934594393813e-05
0.000114914724457287
0.000130133679240492
7.15198349115839e-05
9.67181451993106e-05
0.000100387288675051
-1.95808909215077e-06
7.43425201745069e-05
6.07982874800039e-05
3.23770036736912e-05
2.38449190622091e-05
2.32275285833498e-05
0.000115623996190098
7.94147851861115e-05
2.6281341051556e-05
5.50974154456322e-05
-5.95737716638484e-06
-1.82788171910767e-05
4.04604497732138e-06
-1.13456352371833e-05
-9.81084669009788e-05
-3.0395832751752e-06
-6.30855425747994e-05
-5.91042413998422e-05
-5.69694183260291e-05
-2.89413923658918e-05
3.0025238124264e-06
-4.13999841891293e-05
7.12878004145701e-05
6.04416101481931e-05
6.51318317007686e-05
-1.06259851310634e-06
5.08728864750999e-05
8.14196662586252e-06
1.92895317751495e-05
2.4006572645493e-06
7.83393360615315e-05
2.05847173733474e-06
7.37007142512204e-06
3.06991239599053e-05
7.78483991911585e-06
1.86982108959373e-05
3.2821526936822e-05
8.71086107056169e-05
0.000123475564335538
8.44792014840953e-05
0.000117126681221677
0.000162341078349635
6.99077159710432e-05
0.000147988506450596
7.71145104754851e-05
3.75369190331298e-05
2.95373751411912e-05
7.71522334357368e-05
-7.29549441976471e-06
7.06704730822271e-06
2.79388893234311e-05
5.92083800782166e-05
5.28866154937916e-05
7.16802629256163e-05
0.000149402121697611
6.88272455774538e-05
0.000117996310000406
3.22210742154456e-05
3.17325980127676e-05
-1.10276524764581e-05
-2.91697446111104e-05
3.79775945766267e-05
-2.27034407646232e-05
4.49043161120451e-05
4.90290256514864e-05
2.07156959855434e-05
1.1021286083447e-05
2.14727960047781e-05
-8.44901852871872e-06
-2.60411819094638e-05
-9.42972747624043e-05
-8.51823530462901e-05
-6.30940876245153e-05
-1.24944714918391e-05
-5.20161487905964e-05
4.86589715231235e-05
5.40229889102086e-05
2.20367073897301e-05
5.61818695967453e-05
5.48087542073719e-05
4.08192661709269e-05
6.52472649426469e-05
2.35153937623972e-06
2.87768934205781e-05
8.03487983349446e-05
0.000109210346592279
7.04539703224317e-05
7.28670331127903e-05
4.81110652186978e-05
7.14421505559827e-05
8.81803089863283e-05
3.28689138418648e-05
0.000103638195483862
2.28129997748127e-05
0.000134672860278357
0.000101886990686323
-9.46642561328043e-06
3.71832781024506e-05
9.2088612423816e-05
5.10007986498093e-05
4.90328984018173e-05
4.26388954557053e-05
1.59653280373684e-05
-2.84489038839109e-06
-2.64657361905205e-06
3.63842546913835e-05
-7.72151854621243e-05
0.000120829798392379
-4.96184986694396e-05
-5.57077790718929e-07
-3.63761633736014e-05
-1.42681883839948e-05
-7.1326179171553e-05
-2.89057241911626e-05
2.94508354553156e-05
1.59799074014938e-05
-9.06764458503927e-06
4.94222083988871e-05
8.86526027016496e-05
0.000104231393491073
8.51322854139712e-05
0.000118278793221705
0.000154550736575985
0.000139178470486371
4.90642704445894e-05
5.54324621337848e-06
6.1282160574911e-05
-6.29239827350984e-06
-1.56838614367854e-05
-2.01666080203219e-07
-5.7039642327828e-06
-5.90341987300216e-06
1.39794009293478e-05
-4.74212088352502e-05
-7.74009060877187e-06
5.45248362960958e-05
1.39270792872496e-05
1.52785262194098e-05
3.24663524989622e-05
4.35505848368767e-05
0.000128281341689749
-4.32914498923591e-06
4.18216820387463e-05
2.6248042290118e-05
0.000112561684917096
9.60727455114653e-05
0.000110808324304797
8.48357059660404e-05
0.000102795612530826
0.000109305913950141
0.000137493528912457
5.3452728285726e-05
9.0184292212831e-05
8.39371585929118e-05
0.000138429661856543
3.25530747487073e-05
1.85433999326409e-05
-2.31345615631692e-05
-6.67443704915902e-05
-9.46262146337626e-05
-0.00011173957713165
-3.88431988243349e-05
5.64943358492359e-05
-8.92190977536741e-07
-1.89134820165141e-05
1.1560916372646e-05
3.74064125254905e-05
1.56759043494954e-06
8.32617440119047e-07
7.76293873399904e-05
4.2838086765727e-05
-5.56933269446684e-05
3.07407693204562e-05
3.36359263003737e-05
2.29760408099628e-05
-2.93277671036491e-05
2.70376636986104e-05
4.45853605818709e-05
0.000118930869221703
3.6873220469843e-05
2.96039821328346e-05
0.000116427135781755
0.000118074630686815
8.96700584625281e-05
0.000104005640627923
6.39248592620036e-05
5.73628796339461e-05
-2.04611263842669e-05
3.20528718878873e-05
6.43675358136106e-05
7.96605558313355e-06
2.62292414858527e-05
4.1157104183226e-05
0.000131360272326044
1.67470823897527e-05
8.55937219250943e-05
2.18226253454929e-05
6.16681375071384e-05
3.91831950324503e-05
-2.55477344945648e-05
9.44291300709418e-07
1.12480867056786e-05
3.88516213800213e-05
6.51044807880875e-06
3.83043842851334e-05
6.9126965743629e-05
6.0670141306801e-05
6.43298658069092e-05
-8.76902368202997e-05
-4.67943760072661e-05
-2.18058693132304e-06
-8.8864349563167e-05
-4.78546395204082e-05
1.13753178056165e-05
9.39242896964506e-05
1.82908880761135e-05
-5.02068621008999e-06
0.000101060619967283
3.91497222963896e-05
-1.92069732922502e-06
-2.64407708335663e-05
2.88566795131114e-05
2.56535877832326e-05
0.00010147087402918
8.16180292977898e-05
0.000126448370054747
0.000103180051210737
0.000116608992524804
9.3514597737355e-05
8.99740185590653e-05
9.64359351982191e-05
5.43892321244518e-05
5.79674028123101e-05
8.19568828478654e-05
4.90782981825342e-05
0.000125552794538927
0.000124828023411798
4.78385057859192e-05
4.35129048276933e-05
3.18081990229323e-05
3.96043537865792e-06
-0.000107897505300674
-0.000102847825959824
-0.000144769024585448
-7.78662122432414e-05
-4.43139759765438e-05
-2.46965375304111e-05
4.99212180127147e-05
8.5362532581736e-05
0.000113627943976248
-1.68583861104216e-06
8.29802801091715e-05
-5.83895627303609e-05
-2.39577651924537e-05
-2.28653052778017e-05
-9.49935987709964e-05
-7.03994468697342e-05
-8.38778829836364e-05
1.56686211245718e-05
6.23983228108611e-05
0.000142131569162995
0.000238952096472088
0.000266781982332234
0.000156378479708488
0.000158404447728481
0.000131403605410314
-8.91455449900271e-06
3.40265815096131e-05
-2.66421416884495e-05
-8.62773642709061e-05
-6.41604175959346e-05
2.79191117498473e-05
1.20130636634797e-05
8.56022828528464e-05
7.43324075910487e-05
7.22999130663907e-05
7.87737481955285e-05
2.04799169414863e-05
7.83908028487462e-05
8.96527476737528e-05
8.04860465844729e-05
3.67813753601491e-05
8.99803732798186e-05
0.00013123734519459
0.000155108422325485
7.91793110915893e-05
9.42950810603846e-05
0.00014976524599666
4.82138857301585e-05
5.66926815126586e-05
-4.64952833322385e-06
-5.90666478563544e-05
-8.74630767135999e-05
-0.000111948736755023
-0.000154824153639658
-0.000189378465268381
-0.000146339183360971
-0.000118467618965636
-7.59857458399176e-05
7.43894816746965e-06
6.6749305897226e-05
0.000141549249965722
0.000174008107637204
0.000163980314686461
0.000125298529295426
0.000199569417368273
9.23734463665558e-05
9.2628656769685e-05
8.88301217132606e-05
4.95611895193579e-05
3.15407175188024e-05
-2.3407438830608e-06
1.40379928009813e-05
2.80469193283634e-05
2.74834822550733e-05
2.32319004107197e-05
4.48968907262293e-05
8.01046164195628e-05
5.54883334312964e-05
5.82306619103098e-05
1.77974741601628e-05
-8.18701155705792e-05
-4.70582658618777e-05
1.40710151321099e-05
3.72971991995689e-05
1.8659493782417e-05
1.18529880064193e-05
-3.11674420782684e-05
8.6076851857018e-05
8.1120565903424e-05
5.7815311368507e-05
7.87612648882466e-05
3.9600349793956e-05
8.18118448550097e-05
3.56792197769264e-05
-6.87360371799081e-06
0.000122767191709401
2.93249412302441e-05
6.95614520372827e-05
6.47109117032906e-05
2.78163541367724e-05
3.7744529449407e-05
3.26301000122724e-05
-1.07743518755501e-05
6.81224347213457e-05
4.96533396522658e-06
-2.00055845719209e-05
-3.46122610219968e-05
2.60788324122257e-05
8.15487546703388e-05
2.47833990167831e-05
-1.21197491832172e-05
8.91890934146512e-06
3.75051208156391e-05
-5.64161344683196e-05
-6.67347268382437e-05
-3.16904239817986e-05
2.95620235171151e-05
5.44606584986025e-05
1.58406292058478e-05
7.88334151692244e-05
4.75599616158504e-05
0.000122000195807193
0.0001735977093042
8.76737759015195e-05
2.51656836454847e-05
2.13114165727072e-05
2.57977207286662e-06
4.36162774556316e-05
6.44717388306361e-05
8.0423259772246e-05
4.93664107256141e-05
0.000118024042773403
8.69866713159742e-05
0.000103683335592269
4.01976025607634e-05
-1.4289629906038e-05
1.89714841664614e-05
-6.12015074456547e-05
-0.000105963889223777
-4.45921631588984e-05
-6.33403601719252e-05
-3.42279086379141e-06
-4.8830145225517e-06
8.74923046409961e-05
2.39703015851695e-05
9.43083677328798e-05
7.22723348575059e-05
5.00083237672665e-05
0.000117858204482831
5.83253176857055e-05
-4.41484187477186e-07
-5.59396886016195e-06
-2.88575108276105e-05
-6.81596578774491e-06
-2.96274461906168e-05
-2.75700300076833e-05
-1.71991644332459e-05
4.53428624234109e-05
1.01072739127744e-05
-1.97385122850147e-05
-1.2041116448052e-05
1.28327131555761e-05
4.22481243266354e-05
7.49351752865817e-05
-2.21982136781868e-05
5.93584784718046e-05
4.81180914272986e-05
4.63082337836349e-05
0.000136720051602379
0.000104467642989139
3.77929011197411e-05
5.52072993700949e-05
2.73546670031463e-05
2.23372070299629e-05
9.61620205637305e-05
7.50560223649453e-05
3.3882387012222e-06
0.000121110127569387
9.7891302280272e-05
7.92399735836962e-05
0.000108568611991067
1.02554488680115e-05
1.11702132316307e-05
-6.69468195768347e-06
1.04127537620376e-05
-2.38533022555649e-05
-3.60746409865931e-05
-3.10030321672028e-05
1.8040950216765e-06
-4.7378685259569e-05
3.87416288160088e-05
0.000109035640680103
2.71833701227492e-05
9.06945489961608e-06
4.11770457100957e-06
0.00011418781186376
7.9709927479326e-05
0.00011931518499114
7.90768029979603e-05
0.000166771266649362
8.01450772811522e-05
8.49499794376442e-05
2.82055361408428e-05
-1.61295907486925e-05
-3.12728154999181e-05
1.2322090812893e-05
-8.08982360408333e-05
-4.30528426266349e-05
-7.95852708542541e-05
-4.17200257822501e-05
-2.1037212288241e-05
-4.15457794180751e-05
3.7505597807462e-05
1.81894601643281e-05
1.93581829813079e-05
4.36447572868069e-05
7.07526334518051e-05
4.53611885942177e-05
6.62570349287731e-05
0.000110961732093516
0.00014916845835798
0.000156920930579465
0.000136461704707636
0.000125754201657285
0.000137922395922461
9.08154836307471e-05
0.00011059061440925
0.000127979278496685
0.000138563884578348
8.06552778244153e-05
5.61779346151957e-05
9.96790604393467e-05
4.25857792902584e-05
-4.53040517431432e-06
-6.28462741004306e-05
-6.56491957817185e-05
-1.49575941086165e-05
-5.15260503991684e-05
-5.62962776804976e-05
-3.77003624371302e-05
-3.17327094819628e-05
-3.50165708115003e-05
1.02867645180533e-05
-3.18876071260373e-05
1.72731856627636e-06
-1.53917689637716e-05
2.23316988422973e-05
5.24344941222822e-05
7.11726632696482e-05
3.12099543847165e-05
5.84115003111119e-05
5.18264888635948e-05
6.49859208371304e-05
0.00011847339936482
6.41487242950787e-05
1.73813446179113e-05
5.85494912535485e-06
-4.02031996151208e-05
-7.0557526100236e-05
-8.23479332365557e-05
-7.57375431531123e-05
-2.38325672561253e-05
4.85166141301407e-05
9.71299297267802e-06
6.50090155497885e-05
0.000143831238735806
0.000107333189759592
0.000114754798938711
0.00023794102909791
0.000198796025427486
0.000194050247059491
0.000221799491033258
8.8229390207662e-05
2.24371658252301e-05
-6.13681642486138e-05
1.33924222282674e-06
1.92337721142307e-05
2.9177064765131e-05
-1.52423912410448e-05
7.57942646608731e-06
-4.09751287876734e-05
-3.30776489085286e-06
-1.42352876532817e-05
-6.79900698355162e-05
-4.87345211107524e-05
4.51866880031828e-07
-6.74723760015341e-05
-3.47212059712098e-06
5.48230997352955e-05
1.45105967356542e-05
0.000167162609627486
6.8049985593359e-05
7.67398858539355e-05
7.4972164410498e-05
4.91562085547267e-05
6.49846809263766e-05
-1.29226553252816e-05
-4.74187033962089e-06
5.25572484840404e-05
9.79443397392562e-05
5.54186386019099e-05
-3.60125793200705e-05
-2.82529423254125e-05
7.26268716720926e-05
3.71498009433979e-05
2.11207403960633e-05
3.25438617007842e-05
8.19833148961086e-05
0.000110835057924489
0.000113122989899816
0.000176402209684301
9.8761820933784e-05
0.000126005372357426
-3.0770172464035e-05
-3.29403176322081e-05
-1.18052428819186e-05
-5.70544244188577e-05
-6.14097889724923e-06
-6.5881864564866e-05
-3.53949375451964e-05
-5.81287819344429e-05
-1.58132078634397e-05
-5.14286381812474e-05
5.29012602059802e-05
4.70600316202724e-05
-2.25375307490162e-05
3.77340082984195e-05
1.98697800854281e-05
0.000118432225287317
4.23320532543362e-05
9.3817759913762e-05
5.22612836889257e-06
0.00011545841508715
3.74922423503808e-05
0.000135334990558441
0.000165327426675246
0.000101089888056644
8.34113091678076e-05
5.51211965570176e-05
6.24067194837389e-06
-1.2676003068652e-05
-6.30757166095544e-05
-5.79838279218014e-05
-2.891773650301e-05
-2.50405666812661e-05
-5.88121266170828e-05
-1.04075344712084e-05
1.38063731315991e-05
6.54340269237664e-05
0.000102444171383952
7.01970443096835e-05
9.03372638754489e-05
6.36069705445594e-05
-2.54487893288247e-05
3.64239385313905e-05
-1.05503280733957e-05
3.78441879221061e-05
8.58358499327859e-06
5.95233844677079e-05
3.01160850222136e-05
3.51193077923463e-05
1.70597729555944e-05
3.99196519336546e-05
5.92609462612469e-05
6.01671051441601e-05
3.2768248564888e-05
2.89530421707644e-05
5.66174099870303e-05
5.41429051019498e-05
8.68829348292186e-05
5.65848455552374e-05
7.52571786127282e-06
4.24759063016274e-05
-6.28613511294098e-06
-3.55719129361788e-05
5.18197325940225e-05
3.64114306164139e-05
1.17946358292627e-05
1.96210314650687e-05
4.61880401595058e-05
-6.88086109339858e-06
-4.63110386542093e-06
-4.27829178642966e-06
-5.40882656555683e-06
8.86641144930795e-05
-1.97508146673104e-05
8.40466085038054e-05
0.00013235001501676
8.06633803142354e-05
9.66542561040009e-05
0.000130026366990422
0.000133633482171305
5.57495937595161e-05
1.43453215873919e-05
2.36000159226922e-05
3.32695524938263e-05
-2.58026812262843e-05
5.80326239107276e-05
-2.4870460448918e-05
-6.97940071113361e-05
-4.89082862572242e-05
-1.31403432130097e-05
-4.25329418231455e-05
-6.03271629663575e-05
-2.71460511264818e-05
-0.000102804033944464
-4.91443051147665e-05
-1.99469621984097e-06
-3.72953205001307e-05
0.000110631324294489
0.000109539097614175
0.000109592193819948
6.60000489218314e-05
7.39703470672106e-06
-1.66248020535559e-05
-4.52363292718385e-05
1.16038283370423e-05
8.06747329983462e-06
-2.86185914424859e-05
5.57578003570722e-05
0.000105529349811324
5.96812651148982e-05
0.000168167879665654
5.76352916400086e-05
0.000114794481225313
0.000105771311950168
6.09353531732127e-05
5.55243853908289e-05
3.4011191690177e-05
6.79948232670831e-05
1.61568091104157e-05
5.37585538442659e-05
1.1688122443054e-05
5.64636868190582e-05
1.34608147132787e-05
9.55182243816072e-05
0.000123250880673698
0.000125386755144831
1.33801557876749e-05
7.27625007478218e-05
2.75040230589811e-05
1.21210105520077e-05
-1.09296101227252e-05
9.37688135358333e-06
5.13387584418379e-05
3.45767100106003e-05
-6.26086127440397e-05
2.38668229209313e-05
-4.64176939946851e-05
-2.45065127936012e-05
-4.94848791980975e-05
6.15887205409969e-05
1.15377801210838e-05
6.47702248383478e-05
2.81804521820086e-05
2.09276564761646e-05
-2.15086989718793e-05
1.60539612200961e-05
5.35813807612241e-05
1.9394800136534e-05
1.47611515859706e-05
3.5245405795722e-05
9.36730502190416e-05
9.10620918818629e-05
7.08427277629333e-05
0.000123859034262167
0.000114396853157525
0.000149091828515238
8.51145890142626e-05
9.02429960924631e-05
0.000122345497078065
8.73326752063731e-05
7.47006711635323e-05
2.04964505984795e-05
3.08330895470847e-06
1.92648105137631e-05
4.44489719029958e-05
5.21153803377603e-05
-9.03430237701989e-06
1.26229406603725e-05
2.58656672605057e-05
-8.12192633449496e-06
1.0474113947894e-05
-2.89965042436444e-05
-7.48607723006046e-05
7.51164334349393e-06
1.04574788225704e-06
4.48396994676438e-05
4.7295151392975e-05
5.66058256263795e-05
4.92339883436566e-05
8.23854300569827e-05
-1.33059574274979e-05
-2.33993439707903e-05
-4.7519409369916e-05
-5.67424360427343e-06
7.38584717151855e-06
6.13529912452891e-05
3.79790298447268e-05
2.11390380138794e-05
2.59300543051328e-05
6.90507602913554e-05
7.15336567665655e-05
5.64951466550336e-05
-2.13072917196421e-05
5.81107771386285e-05
1.82066269134307e-05
2.69488544962389e-05
1.73265978852671e-05
-4.18428227051861e-05
4.78698137794925e-05
2.34701808536819e-05
0.000104646709453527
9.91568460600281e-05
0.000177943367229996
8.07780009117403e-05
0.000113024784723528
7.68024696753208e-05
5.56381930351659e-05
8.70836216791845e-05
-7.42492082070392e-06
1.78950176692172e-05
-6.47425446508767e-06
-4.674694740854e-05
-4.47346667158127e-05
-8.46752752069984e-05
-1.669838329491e-05
-4.1869869803567e-05
-2.88521257574723e-05
-2.46588464804573e-05
2.30158155562554e-05
3.7528282085079e-05
0.000133428477300504
9.78645891740112e-05
4.49662353525932e-05
5.67791531031001e-05
3.14007928615988e-05
1.89458505161897e-05
-7.05103310738419e-05
-6.24707111963807e-05
-6.99457782666063e-05
2.04633663455712e-05
6.38847397760891e-05
3.20215230291306e-05
6.24564518690497e-05
0.000131040386075255
0.000163656358473223
0.000123125306542762
0.000109082760988757
6.88526556932426e-05
-5.97806329764257e-05
-5.45640841414076e-05
-9.29105145727767e-05
-9.41800021119943e-05
-6.9619597667906e-05
-7.12265156448707e-05
-4.88680480854281e-07
0.000100522131091913
2.69109602098135e-05
0.000100577346693287
0.00012442334929029
7.7425091436766e-05
9.53605687781883e-05
4.12313898025389e-05
-8.33694835251269e-06
-8.89184757115569e-06
1.29762934479504e-05
-1.73414993928339e-06
8.62536182142806e-07
5.42550053041878e-05
8.29556370060401e-05
4.16051518591352e-05
7.24871848589387e-05
-2.73680097690346e-05
6.82257584512573e-06
6.27415396134724e-06
1.83470295748256e-05
-4.06235670915327e-05
3.42628602982429e-05
2.4719262172639e-05
4.89965917795017e-05
1.77796014090318e-05
0.000109070196262146
3.2156631956864e-05
6.9077562176384e-05
2.82205018973543e-05
-3.2077594631484e-06
1.83377406981369e-06
1.34258421501023e-05
1.96211692751186e-05
6.70438252329748e-05
4.35251972655657e-05
0.000124202238533621
6.73072014875837e-05
8.62520462444336e-05
6.28520495155635e-05
-1.92417387644745e-07
1.30569734970976e-05
-5.63490730505989e-07
-2.47847120132325e-05
-8.38652592561693e-05
2.46766334791773e-05
-4.89393728060248e-05
-0.000109830371510311
-7.5495740695495e-05
-4.478889368652e-05
-0.000103837015876233
5.15120090995393e-05
3.0492317101718e-05
8.1037486321751e-05
4.65733624893508e-05
0.0001342168269162
0.000104726597409005
0.00010608285198746
9.49926008242992e-05
4.62934010466576e-05
7.6687301515017e-05
9.64987235519369e-05
0.000129467791984246
0.000114951523316016
2.70982296807751e-05
-1.89405020172722e-05
-3.50024665685199e-05
9.08890440616989e-06
-2.48227204568376e-05
-6.0288959927296e-05
-1.37595063085028e-05
6.41365800467916e-05
0.000122551609692714
6.14500032218621e-05
8.41962918807791e-05
4.49102933216648e-05
9.60764343542614e-05
1.48226568221776e-05
5.81212705063756e-05
6.75450402365553e-05
-6.33222617130449e-05
-4.20139218263373e-05
-3.92986809152386e-05
4.40161413072906e-06
3.14304522800333e-05
2.34806532344074e-05
3.66849398170652e-05
5.80807105468793e-05
3.13637824190192e-05
-6.50889156442042e-05
2.79177617101652e-05
-2.16621026111792e-05
-3.01440530950176e-05
-2.54266276279061e-05
-8.29816313228185e-05
-1.83928735801283e-06
-7.16519109543672e-08
5.09853610413015e-05
1.19918485172801e-05
7.14506834820275e-05
2.64982800470443e-06
0.000129606279863297
3.40594471925619e-05
4.06424940758551e-05
-2.68091039084692e-05
9.68678364196501e-05
3.41833170131568e-05
6.49243748050161e-05
0.000159610589915664
0.000156426275864925
0.000118185012081194
0.000158180824871472
0.000184267693693794
0.000158911876150308
9.97074765649645e-05
9.05376169349517e-05
0.00011697702943445
0.000100483708526801
4.8564365335622e-05
4.98343941491923e-05
3.62330733462603e-05
5.55325373899482e-06
2.56898000994296e-05
-2.99547149571106e-05
-5.99368238414355e-05
1.09524155202072e-05
-2.78184274170978e-05
-7.57591239972125e-05
-2.24272724893116e-05
-6.84212050974603e-05
2.96915672485743e-05
8.37520600017757e-06
0.00010897727087577
6.53123286308462e-05
2.95859031375674e-05
3.94207774828328e-05
7.63196434501085e-05
3.59637950974731e-05
-8.19703101869544e-06
7.22775221219016e-05
3.61022237291207e-05
0.000148308667590601
4.48648327105668e-05
7.46556708313986e-05
6.98524728189532e-05
6.6576257922404e-05
5.65620141342837e-05
6.27123892152417e-05
-3.40652028176528e-05
-5.6072080690772e-05
-5.61626597423376e-05
-3.44904241367377e-05
-3.70798044025329e-05
-2.2054064540722e-05
9.1511204546337e-05
5.9472639545352e-05
0.000132214721509751
0.000184679610530646
0.000155264619783344
0.000167221362691378
0.000169201332794732
0.000135168709816706
0.000100071713710515
7.77451763536903e-05
5.03041356707847e-05
0.000115075047589085
3.08975942325252e-05
-1.25729448578991e-05
6.36320521882782e-05
-6.58656890169648e-05
-1.76940836490365e-05
-8.76076597813247e-05
-0.000102010431335543
-0.000103769825268505
-7.36500074027451e-05
-7.19305172349343e-05
-4.14925431873231e-05
-4.32811522336007e-05
-2.76507420529308e-05
-8.33312687969821e-05
-4.15482387816066e-05
0.000124375072904852
5.52644750384172e-05
6.90146846464527e-05
4.29830014262777e-05
0.000144919121083863
3.21869035703589e-05
4.54322282507506e-05
0.000116535412868036
6.82423312314671e-05
7.95025946235757e-05
9.69045926532672e-05
0.000145235924846938
0.000124784868931999
4.80108436871134e-05
0.000127894766506855
3.33373012120406e-05
7.37011693521495e-05
2.28710764572076e-06
7.7510672565847e-05
4.23483177519672e-05
9.09233274790312e-06
-3.19014988568492e-05
-7.57483213104135e-06
6.82362734536066e-06
-6.55333281323141e-05
5.50584395798952e-05
5.75911574676349e-06
5.72956044509771e-07
4.28263145004893e-05
7.93593656180602e-05
3.0394592539768e-05
3.56674455441262e-05
0.000107206452520116
-4.26357930082853e-06
4.64591644981367e-05
3.45944223120102e-05
2.66773414429884e-05
2.77357703148648e-05
-1.61918894962346e-05
2.9287247167855e-05
0.000112763756358166
0.000119068140018099
0.000122331554175839
0.000131182091039956
8.40091933399049e-05
0.000183828574202191
6.94999499533469e-05
0.000137857649119285
5.86519841563716e-05
5.06815991252278e-06
7.97425765595163e-05
-2.41477953335583e-05
1.06643460179527e-05
1.24489052900724e-05
2.29466817383447e-05
-1.95312671426975e-05
2.69792231287967e-05
3.57592673569113e-05
-6.03583654470975e-05
-1.99523637793788e-05
-3.53185012764643e-05
2.14346206389821e-05
6.46444105676691e-05
8.84661567322934e-05
3.80561751159073e-05
0.000109472137842945
8.03979875126402e-05
8.36611523508791e-05
-1.07728094587243e-05
2.89357619219122e-05
1.79216883292389e-05
-2.06725773553569e-05
-4.90593778343368e-05
-3.1524166935534e-06
5.90954306498884e-05
0.000155250292014281
5.58670554993264e-05
5.31510808060444e-05
1.959062234417e-05
9.74263847078036e-05
8.87111687949189e-05
0.000103763870915913
-4.68785033667532e-06
-8.56417633830717e-05
5.18091995646688e-05
2.04374427385031e-05
3.33857869104285e-05
9.0661625908314e-05
8.4068920350027e-05
4.75692672296379e-05
4.48827574848856e-05
7.36504588536167e-05
0.000117220359074208
6.68358769792941e-05
7.90320936326538e-05
5.69033145968768e-05
4.9191941828865e-05
1.90520339365462e-06
3.49626666646519e-05
5.54143641074676e-05
3.70902218852922e-05
-4.05573833810631e-05
-0.0001090282765068
-8.3125988482753e-05
-0.000119620933967409
-0.000126689116561341
-0.000124809893789102
-8.14166045230412e-05
-6.01125537238729e-05
-2.03873575240626e-05
4.55206497058718e-05
-3.28250048358265e-05
5.23520531537688e-05
4.80208062806074e-05
0.000100569728141461
0.000123431053498197
0.000144657612698607
0.000141355373478999
0.00010703427682971
0.000143302713529986
0.000130679206344886
0.000108838208512978
5.99094174006221e-06
5.18929173081134e-05
0.000137612430836013
9.19542286382589e-05
8.5132499631693e-05
8.55461188219178e-05
7.72107247778665e-05
5.39087973430814e-05
0.000120663606568136
6.64437787345666e-05
9.64180866164098e-05
1.49971211559624e-05
8.69701145421839e-05
2.07492050324876e-05
4.07659312810693e-05
4.6100825928841e-05
2.15974774883295e-05
6.67549223358562e-05
-4.32978533279124e-05
6.0802393825401e-05
-7.89261726757928e-05
-4.74222628581561e-05
-4.53650775351594e-05
-7.7874616788115e-05
-2.08887598489977e-05
-7.25930638834957e-06
3.76731977128533e-05
9.65262347814808e-05
3.59597411000733e-05
-3.6564503175202e-05
4.74926533803916e-05
-1.61749153841138e-05
8.78853410890323e-05
-3.63058064563173e-05
2.18019682929669e-05
2.74202115832787e-06
6.02010360746959e-05
3.04451241245811e-05
0.000151710546829534
9.89962161002236e-05
0.000138659226704573
4.81082308869932e-05
0.000119087390988849
3.05996562749511e-05
3.19464430193121e-05
-5.49821357284336e-06
3.34105658705389e-05
-2.09320608263766e-05
-3.5325584814309e-06
8.50031048266344e-05
0.000100818042129787
0.000110762836787641
0.000174022046182555
0.000185664746654192
0.000145636112777738
0.000192656796532656
0.000171996451007232
0.000170397920735533
0.000140377750917126
3.68282608690353e-05
4.48830941047955e-05
2.5052251288648e-05
-4.16935502824038e-07
-0.000124713962957474
-6.94482130534359e-05
-9.39434621742565e-05
-7.20869087152471e-05
-9.78246227749842e-05
-8.69940478523955e-05
-9.40706896008865e-05
-6.8294738699847e-05
-9.91747114879185e-05
-9.0554750084528e-05
-8.22660521909035e-05
-3.17804499706871e-05
-0.000117867061612559
-7.59435293516026e-06
6.82034495810065e-06
3.50095979647566e-05
4.66072390545904e-05
0.000140530796708558
0.000174839599293877
0.00017575044892602
0.000178148167436791
0.000145854134192884
0.000209923141132292
0.0002336200032493
0.000151258651954836
7.52608023035208e-05
2.8457573652737e-05
5.46905923993734e-05
2.64677294763825e-05
2.8836010292347e-05
2.23163439959285e-05
-2.17782631045466e-05
-7.04394567241009e-05
-1.28957233606942e-05
-0.000113055777797634
-7.40747418362791e-06
-1.91138197417844e-05
1.88277119031735e-05
4.72245770214736e-05
6.12887493136832e-05
3.00146047884797e-06
-3.17426912565634e-06
-3.1124580703917e-05
-6.38878113726215e-06
6.16777826101763e-06
4.32215158475442e-05
3.08785510867906e-05
9.2843331118385e-06
3.99347381397072e-05
3.22442254082223e-05
4.75263818861296e-05
8.92943789856765e-05
6.89976716797964e-05
0.00011096439654637
0.000100849781608353
1.26165863669253e-05
5.06122028883823e-05
-1.45278992817574e-05
3.7916723411536e-05
3.41738745839266e-06
-4.0726248549861e-05
-1.80874953332247e-05
1.28276389125999e-05
5.03489180482856e-05
7.04328444941115e-05
-4.24527842703903e-05
-1.07606533442249e-05
1.16998842070989e-05
1.15438275186998e-05
-7.17489861776181e-05
-5.67625270900634e-05
-0.000134039161597416
-6.57662888042904e-05
-9.10994758730522e-05
-7.65210539715429e-05
-4.83362627629904e-06
8.82598195393438e-06
7.3904123036334e-05
8.26993425037598e-05
0.000162512359818668
0.000229491360982813
0.00014945726335164
0.000105610466609185
0.000129296489638024
8.89602562455536e-05
0.000125971260914662
0.000129731678964744
0.000126395913909564
9.00687968751003e-05
0.00017241250671604
0.000134783097669732
0.00012074886762543
8.93711094926381e-05
0.000149384008738558
3.54631069541101e-05
3.3913193674154e-05
-3.47717482485692e-05
-6.49071427869769e-05
-8.22485113787475e-05
-5.4948698224384e-05
-1.59995488141592e-06
1.58703654742618e-05
-7.36076931463648e-05
1.49407875034761e-05
-8.17755275443291e-05
3.75098228480033e-05
2.63800054643507e-05
9.21943041776403e-06
-3.53795751886904e-05
8.70072258210574e-06
4.1795292236016e-05
1.35890739798672e-05
7.36279292514733e-05
-1.91263345848114e-06
3.54577836360337e-05
-6.96040798893383e-05
-5.33122529940947e-05
-4.37932987709427e-06
-2.67872279112736e-05
8.08152357302748e-05
2.51366490315905e-05
-2.34868226872363e-06
-1.14631771203742e-05
3.83201389523866e-05
4.5832882127599e-05
4.41520079257718e-05
1.60688342489183e-05
3.51994335109278e-06
-1.60365550720511e-06
9.05829312636121e-05
0.000115570470575685
0.000120189753578248
0.000159125579459401
0.000156548159021756
0.000179592245626423
0.000219802249208907
0.000140342959622892
0.000169077009370415
0.000182968998716001
7.49837887029618e-05
0.00016560693741142
8.2936717409607e-05
8.36295056355574e-05
5.34835068971135e-05
2.64576509964423e-06
-8.74559946071467e-05
-8.36935610856059e-05
-5.57245268107972e-05
-6.96240016396999e-05
-0.000129155303452879
-8.05722255902838e-05
-0.000205718614607213
-7.94385621467889e-05
-0.000151815622121618
-8.51285501906797e-05
-0.000125724919621052
-8.60400541771822e-05
-4.34052860540182e-05
-3.67655748309694e-05
7.72594078033113e-06
6.61785389316047e-05
6.28088448293627e-05
0.000116421990228021
0.000101925510697063
9.93754107610708e-05
6.3112133267215e-05
0.000122601173653846
6.02235488345456e-05
0.000104411838725925
0.000171814503728225
0.000134621801542812
0.000126193699189729
0.000176697939990254
0.000167827309783673
0.00017677091934751
0.000169685893234759
8.24009135730419e-05
9.57081473668342e-05
3.36574276620943e-05
6.49414125334319e-05
-5.37859231029359e-05
-2.56372522308378e-05
6.13742363871009e-05
-4.82533122234528e-05
-1.19342704629594e-05
4.85009495865008e-05
1.1106775680366e-05
1.87034021519257e-05
-6.93204486339731e-06
-4.64303495265501e-05
-3.58289763310494e-05
-7.69464929960976e-05
-1.26389982790672e-05
-5.77118490581518e-05
7.4477949775722e-06
1.73484652675405e-05
9.00132768913166e-05
3.92126320515405e-05
1.54290778005144e-05
-1.2462905350905e-05
-8.03704941023856e-06
2.79731873277233e-05
-0.000129869817725548
-9.62933973568382e-05
-4.39566733136256e-06
-2.25514212663695e-05
-3.84208267154742e-05
-4.45283649291179e-05
7.63200380324436e-05
-2.5732021695065e-05
2.52517259266618e-05
0.00011735447320495
9.6265753233823e-05
0.000127610395238118
0.000171194115799977
0.000148744517090267
0.000166615769808742
0.000112974955803662
0.000250068049819554
0.00013972914171799
0.000121976780949988
0.000117821404765284
0.000164341426191743
2.52251287327767e-05
-2.45040661205078e-05
4.75160900316815e-05
-0.00010923307044361
-3.50310118742865e-05
-9.72592254411135e-05
-9.66607463675644e-05
-7.68543809702568e-05
-6.7600414545406e-05
-8.18419689078665e-05
-0.000117374121363443
-7.01094235904028e-05
-4.7869622040099e-05
-1.93254835211487e-05
-3.6024274774127e-05
-7.77895022734197e-05
-8.93569500786609e-05
-1.40157188975062e-05
2.82286404004818e-05
5.05510689972216e-05
3.69849338473684e-05
8.44267248742348e-05
0.00016329120547134
0.000119171143173484
0.000141927226388039
0.000106105610883571
0.000115127114394152
1.62286487400022e-05
0.000105079428323196
0.000119218763273425
0.000110235631730174
3.89861646429329e-05
-8.37485862365184e-06
-4.01323702316806e-05
3.06842598698288e-05
-4.4329585863988e-05
-9.49889518243364e-05
1.53290353997309e-05
-4.94726833016498e-05
-3.35379158503033e-05
8.30221363154732e-05
9.22440708654187e-05
0.00012180327786278
0.000183794903468641
0.000147296702543725
9.83674999201359e-05
8.96418119129709e-05
5.76789666168236e-05
8.28987751579871e-06
1.76435108518021e-06
-1.40790518379078e-05
-5.62427012527556e-06
2.61014317647403e-05
9.17781999521619e-05
2.93789470270327e-05
4.13028066077335e-05
7.98518745733064e-05
-3.99068644793846e-05
0.000116303887228634
3.82759394615715e-05
3.24346681747168e-05
-3.41471096570148e-05
2.01734267004351e-06
1.35111723241497e-05
6.15453391980239e-05
3.44549808014568e-05
4.85073708110074e-05
7.58983644379312e-05
6.01173594981933e-05
-3.12620385440558e-05
2.728113113077e-05
2.94031779981083e-05
0.000145286747856976
6.85705609713022e-05
-4.96376667429598e-06
1.89846186899624e-05
3.77581358350292e-06
-7.47442186767025e-05
-4.06261697307127e-05
9.51636410782926e-06
-5.41355894893231e-05
-1.61136361144349e-05
3.13045057137006e-05
1.69741849480214e-05
5.53352737940794e-05
2.94102178390141e-05
4.12726687126301e-05
6.32786031299454e-05
4.42986906746016e-05
7.80112862944759e-06
0.000123992934517115
4.73720726705378e-05
4.30619318600591e-05
8.87854011025913e-05
0.000113304645366883
0.000107857939762383
4.52726873442015e-05
3.47584476334331e-05
0.000138202760566148
9.73764396203911e-05
7.99577607236374e-05
9.9618359532481e-05
5.43462040557346e-06
8.06568547170147e-05
0.00010912573957254
-2.38819596835367e-05
3.77919073374166e-05
8.49437399783681e-05
-2.07797986488027e-05
-1.17440652103321e-05
-0.000132759970525712
1.35260688793656e-07
-7.0577295875225e-06
-5.85296918890765e-05
1.75059336554713e-05
-1.7148584954008e-05
-4.73754558655589e-05
-3.72538921974146e-05
-0.000128647832234433
-3.19912284684123e-05
-6.3044438504384e-05
-4.58869546076705e-05
-8.0471620150649e-05
-2.41856377774066e-05
-5.09699892433819e-05
-5.24475463672179e-06
3.26173200393706e-05
3.38660345109879e-05
7.09599343441227e-06
6.54962307967257e-05
0.000138994368638825
-8.07091749832407e-06
5.38690740490504e-05
4.80283659195229e-05
6.7335575422783e-05
8.32771893510753e-05
9.32211574385126e-05
0.000194077263972239
0.000144708461160351
0.000182379584760903
0.000199987901626407
0.000191838638511688
0.000185880284684128
0.000146585011671244
5.46529681616235e-05
0.000105526177481025
5.5560427373001e-05
5.69020797920739e-05
4.69455976665802e-05
-5.22278967703604e-05
-1.33356268905675e-05
-4.47205191964316e-05
-7.40557125628927e-06
-2.94902645633768e-06
-1.8735169265011e-05
6.12538498306702e-06
-5.8481248890159e-05
-8.37055352571483e-05
-0.000103002626606413
-9.71910235936116e-05
-0.000101513772499197
-0.00010928881414811
-0.000108757102115272
-5.93439558638218e-05
4.25704686768495e-05
-9.08878814853141e-06
5.0195080206631e-05
5.40449338089735e-05
2.24225550642427e-05
1.03887569396021e-05
5.05764293548626e-05
3.22256702621405e-05
7.23698272762569e-05
8.49310523811978e-05
8.09880544680635e-05
5.44408805503842e-05
5.93010130704743e-05
0.000104716126885391
9.04752194187462e-05
8.36022662974911e-05
0.000143310538066072
0.000116479633573448
0.000145386486219222
0.000120128946648282
0.000180250254978566
0.000179337955306644
0.00014354155844661
0.000106992418974712
6.96355545012712e-05
0.000119492021242703
6.27036628019988e-05
4.71340117750106e-06
4.81539242860263e-05
-0.000112985637768166
1.30358085035027e-05
1.58709659388038e-06
-6.77467164900492e-05
-1.59560239936191e-05
-1.61148368993938e-05
1.12129780335701e-05
-7.48198354775943e-05
-8.25159738019731e-05
-3.8280336147032e-05
-7.72353178183062e-05
-4.43285339124107e-05
-0.000119220981334921
-9.67663312756124e-05
-5.49419969625243e-05
1.5807065450827e-05
-3.00429731232263e-05
2.66865614333325e-07
4.32402093764162e-05
9.61669630415306e-05
-1.90149535017222e-07
5.40758039694826e-05
-3.09290160115341e-05
7.41081333733974e-05
8.6648979815033e-05
0.000128491403859949
0.000133286972233869
0.000162486714954027
0.000153687117765278
0.00023040891796174
0.000182944171717418
0.000176275975529783
0.00011976229166901
0.000192550725053618
0.000155127452885451
0.000128500677648351
9.87411562571357e-05
0.000104914187217142
7.82427098272279e-05
4.43255479117971e-05
8.91046155363818e-07
3.34861541753721e-05
-4.36210253191864e-05
-0.000115035212232909
-9.94382051975364e-05
-6.40017460193437e-05
-0.000127517148967811
-5.61493659221388e-05
2.13315841545973e-05
4.96492630017887e-05
9.18732673738138e-05
4.79768128781068e-05
-1.98605119128465e-05
-4.06700460109585e-05
8.78092199505155e-05
5.77958020785624e-05
-6.24686016259321e-05
1.32446033986727e-05
3.00767659971909e-05
5.99792282268882e-05
7.06763629249948e-05
0.000122854227091771
5.48697734875062e-05
4.08948013684354e-05
-4.80951407519029e-06
1.11407911994983e-05
6.79072665609974e-06
-3.35845463661821e-05
-1.18360921005533e-05
-5.03539384277809e-06
3.61062436383786e-05
6.3186620060874e-05
7.12642057207052e-05
9.26225048169228e-05
9.90651622071683e-05
6.09971705439706e-05
6.79516664684246e-05
8.36420612812733e-05
4.17313706194942e-05
4.45702192843167e-05
0.000120749668485528
0.00014394210319108
4.75348307367138e-05
3.87064216056823e-05
5.15338285570366e-05
6.01045531018325e-05
8.73895898327981e-05
-1.67243538491399e-05
2.00142012894584e-05
-1.53686624622345e-05
6.46322864498248e-05
-5.84681365514645e-06
-4.43850321067263e-06
-9.15453398409313e-06
2.35301460819456e-05
-3.33309275179213e-05
-0.0001117805301875
-5.29486649731015e-05
6.48761585695127e-06
2.81191750660752e-05
0.000118250556350422
2.97573589319238e-05
5.07917935255565e-05
0.000100232127168362
0.000148306080213105
8.04127199444968e-05
5.09089005142668e-05
1.24384489848022e-05
1.36029716623963e-06
4.76541992880852e-05
2.42176158170205e-05
0.000123450664161791
4.78533303243298e-05
6.72430404593549e-05
8.29073417564011e-05
0.000103611840291902
9.17672758138154e-05
5.9165218424212e-05
5.49968450951674e-05
4.98243380204998e-05
-2.09178832161463e-05
-9.12198315463415e-06
-8.90518515526796e-05
-9.6937488543012e-05
-7.92476140400772e-05
-3.14122110649695e-05
-3.07440904623245e-07
-0.000115231199485222
2.79933547960955e-05
3.4636158974405e-05
4.76888776397393e-05
-2.94579328995954e-06
0.000110939957986487
4.01921583541464e-05
2.38036693271421e-05
5.36603916400817e-05
5.43824019037351e-05
3.32354014975936e-05
9.11772691647552e-05
6.96750905233832e-05
9.94268644042255e-05
0.000175473768949856
0.000173218656868495
0.000150458253092678
9.92229242270502e-05
3.71659055453965e-05
6.12364233284142e-05
0.000103407600021555
7.38126101025091e-06
-4.83845372653615e-06
4.16865476764671e-05
-7.73133744678017e-05
-5.50737789048372e-05
-7.23805294824252e-05
-5.71683918872133e-05
-3.04376405215126e-05
-2.20543221798333e-05
4.00010487865061e-05
-3.55423091053937e-05
-1.95220666669829e-05
-4.57755734854836e-05
-0.0001147566367366
4.13452371015872e-05
-0.000127153133188684
-4.24513894980513e-05
-8.35132830031206e-06
8.702527089659e-06
6.80825495481994e-05
0.000117217174380371
0.000110089205209427
0.000141367929143986
8.23085940265424e-05
0.000164070287345949
9.69302668042991e-05
0.00010672011725051
0.000105208941209335
7.79286604760076e-05
0.000103639272691993
0.000123620816252045
0.000156215453932158
0.00014591879217934
0.000107490510386484
0.000142659288506818
0.000158600639729142
0.000113634703065149
6.00123931035949e-05
9.66086769033871e-05
1.58759324477885e-05
-1.28971287258352e-05
-1.61676150470253e-05
2.53962730081886e-06
-2.87802831179963e-05
5.4566519718461e-05
3.98690563012807e-06
1.22440020900787e-05
-3.40506431108634e-06
9.48480977636188e-05
7.73371442598085e-05
0.000101425983591984
7.69885670216499e-05
2.37943328507337e-05
-5.94261413510442e-05
-3.25500722080503e-05
-4.14103201297717e-05
-3.06382650830133e-05
-0.000134286063785099
-7.52171282170124e-05
-0.000132223036958847
-8.31287593309388e-05
-7.49057070498109e-05
-3.25301934796678e-05
1.84320965678794e-05
3.15442904103807e-05
1.0351564817809e-05
0.000136102759901102
8.4994271261453e-05
9.86475313883529e-05
9.58295303268247e-05
8.57079154538033e-05
7.28160469891717e-05
8.2013644037859e-05
0.000124079042157501
8.54952939741065e-05
0.000109864334235535
9.95028807905429e-05
0.000119540075649042
0.000130272041333931
0.000165145936642533
0.000141351352496543
0.000188938976679627
9.00471910694995e-05
0.000127307829151679
4.82339500709961e-05
4.55737386695636e-05
-1.2108944298811e-05
8.76689040038657e-06
4.96917700893276e-05
2.72588954834567e-05
-1.99574040050414e-05
4.85831532661797e-05
-2.25046280945555e-05
-4.14842019354143e-05
-5.94791244769942e-06
-4.06659952039106e-05
-4.26363557889152e-05
-9.61721047464492e-05
-2.44164718358583e-05
3.77618284457542e-05
-1.91820989225822e-05
-4.06193748154755e-05
1.68662685035438e-05
1.26098103388944e-05
5.57327284280893e-05
2.31058004595106e-05
3.68778093690747e-05
8.14272647409324e-05
2.0450534374033e-05
2.99995554531107e-05
9.38003280591457e-05
0.000131821548964428
5.19153312128525e-05
-3.16626197860294e-05
7.89365140141434e-05
0.000100201122464096
8.38283990214528e-05
8.15108245287954e-05
5.4106344874735e-05
0.000126921546558824
8.20289815325019e-05
-7.44125375906548e-07
5.06819652628756e-06
-6.2593021998838e-05
-4.65387783332883e-05
-1.96587660777942e-05
4.90955421765912e-05
1.85149370790135e-05
5.14737296162509e-05
7.18837391979214e-05
9.88067874275686e-05
8.86779863416517e-05
0.000102227915119941
0.000104549442751884
9.42176568110445e-05
0.000174080645782339
4.99414467893825e-05
2.93147031960397e-05
8.76991825902614e-05
1.84184353963644e-05
3.68459144330961e-05
5.22970163956912e-05
7.4488844403233e-05
3.15414701822739e-05
6.88980412696282e-05
4.98849295735579e-05
-5.32660563989758e-05
-2.19131827037332e-05
-3.03766365602621e-05
-2.50878926310569e-06
-7.98667735347304e-06
-5.13594831316736e-05
-2.14873545164204e-05
-2.36902431821154e-05
-5.73201957990269e-05
-5.13211644780401e-05
4.64201034817012e-05
2.79942183649052e-05
3.95742354554999e-05
8.10134125077851e-05
8.75044136831447e-05
0.000122362909969119
0.000110184363846846
0.000125227467464145
0.000170530000777985
0.000162460968701825
9.68914294261844e-05
0.000125870056390732
1.88840458996661e-06
1.34000821964607e-06
-4.29364342133393e-05
-6.68358315096458e-05
-9.46561448719724e-05
3.26049224290536e-05
1.38007355255334e-05
6.11524976775984e-05
-5.98795048886805e-06
1.25073199115567e-06
-1.23949256954969e-05
6.57255997057733e-05
5.49379129932932e-05
3.11344068985535e-05
0.000112479815549532
4.72424850503158e-05
4.66761993952159e-05
-2.34594525491056e-05
8.85487872951272e-06
-5.73308878008364e-06
6.91030892340896e-05
0.000143107629591911
0.000155486392183131
0.000197353785203714
0.000146264749532199
0.00012793279663264
1.20364240928924e-05
5.03429324779261e-05
-7.07735533050138e-06
-3.37796924441088e-05
-5.06963033435766e-05
-3.35550908258634e-05
-0.000125909133447527
-2.86298849589337e-05
-8.64873375554265e-05
-6.28385032511038e-05
-5.82030617668246e-05
4.70279434502653e-05
7.05926090894107e-06
6.73604410127258e-05
-4.37974876071932e-06
-3.37545783132702e-05
-7.30285397480354e-05
-5.34126668366729e-06
-5.81851968488736e-05
-3.4451758773524e-05
6.83320317338241e-05
5.21075444905173e-05
0.000147804446482297
0.000157729999938999
0.000143310370239505
0.000184010739024064
0.000204034229821633
0.00017420642478684
0.000161946790124929
6.12538934809938e-05
0.000154203353781537
0.00013916368510527
8.21215011444875e-05
3.06297230226315e-05
-2.47488271118493e-06
-4.77296168096748e-05
-7.24209341491367e-05
9.13768802284574e-06
-1.96772150413284e-05
-8.06858490033231e-05
-6.39430072157898e-05
-6.91281035686651e-05
-4.57543260052048e-05
2.31658648722485e-05
1.38011354996355e-05
-1.33002053394594e-05
9.75030950986319e-06
4.12177396416581e-05
2.66801249481403e-05
1.74110096116487e-05
-2.63817074354788e-06
-2.49791881221418e-06
2.69263657267768e-05
9.3650048907591e-06
-4.21276077699656e-05
9.47839580395493e-06
6.06790030717706e-05
0.000132609849076708
9.04770052762023e-05
0.000161913686712501
0.000147572068533358
0.000149330275466313
8.46932906873821e-05
8.97102229207018e-05
5.94208177871087e-05
3.65799575482484e-06
-2.27123779355986e-05
4.32782706538272e-05
-2.76852134068249e-05
-6.35805424095389e-05
-0.000123789584963673
-0.000123626222581444
-0.000100085954728426
-0.000101712186005201
-4.27556136255598e-05
-2.76762570883013e-06
-5.2251134622521e-05
3.00768821137369e-05
0.000157323831027456
0.000141863273920565
0.000119056562355648
7.00189645548342e-05
0.000148225751239858
2.99473128002176e-05
6.426082696903e-05
3.60289933950361e-06
-5.36342430491209e-05
-2.02643032733423e-05
-4.30577575754539e-05
-6.53927589104171e-06
-1.52208692394827e-05
6.42227866046906e-05
0.00012849254090929
0.000197489695159957
0.000105183679533328
0.000105309095300895
0.000108361374495191
1.69373136646646e-05
1.70309571242793e-05
-1.02265575427925e-05
-6.01835767043112e-05
-8.59909645800272e-05
-6.36973485867051e-05
5.58685609249564e-06
-5.25350351256764e-05
4.85569954991848e-05
-3.25555618789177e-05
6.85682723235528e-05
-5.84163324402894e-05
5.689432087054e-05
9.90127457740587e-06
1.24400623490234e-05
-4.22067162307947e-05
3.96893694269644e-05
-1.09686901504307e-05
-1.8725111478096e-05
4.74711233484285e-05
5.51816270115624e-05
3.18597263244676e-07
3.92696066265102e-05
-2.00850113598607e-05
4.10241415319768e-05
-1.63614247092802e-05
7.10759457501803e-05
6.87269024364797e-05
0.00013229735242018
6.91849329521358e-05
8.02924469358681e-05
0.000101350507948119
7.14512130763157e-05
-2.04862151054718e-05
1.6216404139337e-05
6.96940933002823e-05
-5.3061692855468e-05
-5.9219009432776e-06
-5.18977676493131e-05
-1.76414313705807e-05
8.74821470637479e-05
0.000120948792927664
2.60792062998655e-05
7.09943791217735e-05
4.30646587941759e-05
0.000117152938750928
4.46550551527558e-05
5.57828168466176e-05
4.34116014856736e-05
3.69306448878985e-05
-2.66129293596039e-06
7.20804503736343e-05
8.29241317605371e-05
-2.81157976956681e-05
4.00698962511479e-05
-9.26345685988213e-05
-2.7465802308969e-05
-9.06922387212697e-05
-3.59012076339374e-05
-8.00892831862759e-05
4.32215595222448e-05
2.92494943165338e-05
1.51135961302161e-05
-2.60155434106575e-06
8.17527486302079e-05
2.87475932045231e-05
7.28699756393209e-05
-2.87596881270416e-05
-2.34395005345775e-05
-9.46727875781892e-05
-1.85035357450621e-05
-7.05510075813316e-06
-2.47276988895731e-05
7.01232576427433e-05
0.00015215032031948
0.000119369420449727
0.000138798338885463
0.000138799450656363
0.000129129021402355
0.000131221143333441
0.000140886174642322
2.69125361718502e-05
8.44024959409836e-05
8.22045092721727e-05
3.90846523796748e-05
-3.80729903707029e-06
4.82904481907289e-05
2.20636029944361e-05
3.74445595599252e-05
-2.25803966451863e-05
-7.00462213065402e-06
-9.29103469544722e-05
-3.58405370552542e-05
-5.47151275364563e-05
4.42955259129938e-05
-7.34148873228816e-05
-1.36975983871936e-05
-0.000103348503788157
-2.07936180475533e-05
-4.46333465574047e-05
-3.03427389821359e-05
4.16500747100208e-05
-1.43942266002621e-05
4.7290534397809e-05
6.96372386101362e-05
4.58523038420436e-05
8.93429484281945e-05
7.84543833857552e-05
2.110604774307e-05
-1.4851089456426e-05
3.1901550796906e-05
9.84243246872922e-05
0.000113404337378297
0.000100247537020975
4.48644374444613e-05
4.84219591484593e-05
8.14629444728301e-05
4.6372633253232e-05
6.6727759784266e-05
0.000103337531379862
8.98858867248789e-05
6.58546838212217e-05
4.79116130020397e-05
6.95760141324496e-05
0.000122486106032955
0.000101895492603031
9.80254081040519e-05
9.83507371899983e-05
9.41446047679077e-05
1.71551664886632e-05
-4.07790104793733e-05
-4.09092924864982e-05
-3.0266793486349e-05
-1.95906282887411e-05
-8.75748546006832e-05
-5.4472624697524e-05
5.61318571671479e-05
-4.76355766659487e-05
-4.53648618578518e-05
-1.4114747045071e-05
-4.77430256263485e-05
1.57874686392001e-05
-3.48686261583088e-05
-7.19831740592059e-06
-9.62859846802242e-06
4.33648352412192e-06
-2.90119664270058e-05
-1.01302537337195e-05
6.24727204920096e-05
2.16418246822826e-05
8.10657013874963e-05
6.28803371834696e-05
4.22431477433976e-05
9.48574613971815e-05
8.76405719912676e-05
8.990708504772e-05
0.000154022550562322
3.00155559364518e-05
3.74069682283445e-05
9.54528098778687e-05
0.000104109175315567
6.98095017118632e-05
3.84064100134636e-05
5.11516040207935e-05
1.43774125970386e-05
0.000125980113804132
6.67849418365504e-05
0.000123246938123278
0.000152988265925756
0.000195163585370862
0.000131589419388121
7.84939313027533e-05
3.39489632653368e-05
-4.55134654433031e-05
2.59268514498883e-05
-6.33832788789005e-05
-9.20594578396751e-05
-7.84780266509588e-05
-9.96830612595031e-05
-0.000124800714195295
-0.000136491879249562
-0.000170710915228855
1.9629165415931e-05
-4.78842675641535e-05
-2.53755239880077e-05
-1.41852243827265e-05
5.08968850945291e-06
7.05178143423353e-05
8.08405387801398e-05
3.15085582116682e-06
4.2316584407323e-05
5.3895592287682e-05
0.00010067161790693
7.30693450639358e-05
9.34601888410819e-05
0.000129477014031608
8.05474726005515e-05
3.46379478017721e-05
5.89364816139455e-05
0.000114449857523298
5.61127922206097e-06
5.34893456662149e-05
9.45062675299191e-05
0.000129263315014243
9.5241811470001e-05
0.000135243275822206
9.58370984290601e-05
5.93703979620674e-05
2.3730436271896e-05
-4.06952081618823e-05
-9.72184484119678e-06
-4.12835198745726e-05
-3.43091464129451e-05
-2.50458282012351e-05
7.34427173478468e-06
0.000126092530296259
2.12582478126626e-05
8.59480903640435e-05
2.80569763350838e-05
7.66746320001835e-05
-6.06807926477874e-05
-9.32307853984873e-05
-0.00010426748092865
-8.22982160714574e-05
-0.00011978031186968
-7.16736329805394e-05
-3.18131610700647e-05
2.98487365218433e-05
2.13100835935585e-05
4.28491452980103e-05
0.000151800510465526
0.000106436653981876
8.49249922168401e-05
5.3870146760019e-05
0.000102145280514836
0.000104348948022094
0.000174982210408428
5.40376644648015e-05
0.000136439402560137
0.000121937469529594
7.9786635721105e-05
3.17245216623435e-05
-3.76901210145496e-05
-9.04510206315026e-06
-4.13160668713363e-05
1.5921887328652e-05
-1.61432450371535e-05
-1.02954008807992e-05
-7.75914850984676e-06
-5.90162132085996e-06
8.90586219070992e-05
5.3167850508479e-05
3.37991247890166e-05
9.73788671422341e-06
4.29172500073903e-05
6.20074763138092e-05
-5.86641849217076e-05
1.6606503202195e-05
3.06425259008196e-05
8.32039845806707e-05
6.9553266898003e-05
4.47499303914058e-05
6.40465257417925e-05
5.16654877893244e-05
-1.47088503835859e-05
1.52642825686264e-05
-2.96761989302309e-05
4.04144418227029e-05
-1.22777927257374e-05
2.70064725552252e-05
7.02470805338152e-05
5.82913458253776e-05
6.71188563098433e-05
7.91085634974012e-05
0.000158061678505625
0.000154868074245704
5.06341294966946e-05
-1.58211605612947e-05
4.21739029322967e-05
3.69789851356369e-05
5.41288495456386e-05
6.83203563895054e-05
8.7570107638299e-05
6.77309267210561e-05
-2.96660561116951e-06
1.61572659690943e-05
-5.24717998835322e-06
-1.8461666499849e-05
1.89580286546581e-05
-4.80231400154138e-05
-6.68664649077354e-05
-7.37731123054763e-05
-6.47278216389454e-05
-5.89832500008428e-05
-4.25256054977646e-05
0.000104831547814723
4.937720313025e-05
5.92294954326997e-05
8.37164875326308e-05
9.40562233231328e-05
0.000114900148701167
3.56681398076198e-05
4.07598797097171e-05
-2.47937518004339e-05
-5.14885419513283e-05
4.94639641883129e-06
-2.76334672312615e-05
-1.6157256833487e-05
-2.59618088244897e-05
-6.82091021832835e-06
7.50108752712496e-05
2.79973330861621e-05
0.000129975681881376
0.000163118390969164
0.000161884263209355
0.000135463600037771
0.000109971048093806
9.65510845863376e-05
0.000112411986254682
8.23406305972369e-05
2.63271018856308e-05
5.71055360995698e-05
0.00011969822538554
7.95254935314744e-05
5.91750538459039e-05
4.82366477232526e-05
1.98594652723348e-05
-5.15747497785851e-05
-4.24967644122811e-05
-5.41306819561022e-05
-0.000114908279538097
-5.6385450626934e-05
-9.70135094363585e-05
-0.000121219595488164
-7.34503835389494e-05
-6.55601124975391e-05
-5.70641240370252e-05
-1.05148197155144e-05
-6.32751703513894e-05
3.18425586095119e-05
5.82249328162082e-06
9.61873804893056e-05
1.15172992326764e-05
0.000117365015653078
0.000137446927393661
0.000107802694425544
7.82830648440659e-05
0.000100377696981156
2.86901554279412e-05
8.20224000651101e-05
4.59038002486637e-05
0.000100402965694114
6.33864750109959e-05
0.000132533193958902
0.000115611838293432
6.39226951386275e-05
0.000107821579427007
0.00012741861158357
0.000157822174186281
0.000166957567945499
4.44171377745968e-05
1.18717181829157e-05
1.76233440569522e-05
2.7832568544505e-05
-3.34238368672658e-05
-5.53255488615785e-05
-9.61921890110886e-05
-3.09188680298686e-05
-4.14122394421343e-05
-3.81874871434512e-05
1.48349226941949e-05
1.84952774996283e-05
-1.59971136654908e-07
6.09312480694196e-05
-7.06987535703481e-06
-6.25670920184533e-05
-2.32306970441286e-05
-5.16315196875272e-05
3.57844478971357e-05
9.54527145649884e-06
0.000113075051068168
2.51049642847128e-05
6.54829485944169e-05
7.76771872334793e-05
4.0185325094694e-05
9.83221939591037e-05
6.57124028454853e-05
7.92514572225105e-06
6.11419465208516e-05
8.61493337542369e-05
-1.67940951932865e-05
4.24245836377926e-05
2.94413421142627e-05
5.13214936452843e-05
5.46676617862104e-05
6.20961150527708e-05
7.578671977749e-05
8.60648830373421e-05
3.57220489140334e-05
-1.77245851690511e-05
-3.82137163687436e-06
-5.08548002359166e-05
5.62410467436802e-06
-1.40530361747826e-05
-2.15267876417926e-05
-4.86242287021498e-05
2.68461312787075e-06
-1.00304238844085e-05
7.69349765718019e-05
-1.19371785016688e-05
-1.11508989833019e-05
-8.83561300677138e-05
-1.76460223238538e-05
-4.81042656086617e-05
-5.33800559079506e-05
7.72358710937655e-05
0.000111353020637198
4.3273549317641e-05
6.0195207884439e-05
9.87338409120888e-05
8.2714581456529e-05
9.56242455639009e-05
9.90491245766648e-05
0.000122957196587171
2.40992016411242e-05
7.67961553966916e-05
5.32954245493943e-05
6.33259181737547e-05
0.00011025440974054
1.89705733545654e-05
8.09289963772347e-05
2.50870427817327e-05
-7.41393567196775e-05
2.10900667243379e-06
5.91179935698677e-05
6.47724073777412e-05
-4.28449283906841e-05
1.0805121773837e-05
0.000130850143025326
4.99218196033967e-06
5.78776123064673e-05
3.0961787628424e-05
4.53219594287341e-05
-3.10275302670037e-06
-3.12275203462273e-05
-9.95939033910692e-05
-3.95741871543887e-05
-8.78874800121282e-05
-3.18958269883707e-05
-5.20002894561292e-05
-1.20802817545639e-06
-8.14111069471319e-06
-1.79322631623527e-05
-1.20072501034128e-05
-9.2573383776518e-06
-2.73154741884186e-05
6.09936059137031e-05
5.19090314600124e-05
9.8331994757651e-05
0.00010541995934942
0.000123152253265957
7.76135555306956e-05
8.83000555950336e-05
6.33276599460806e-05
7.78351112116425e-05
0.000125942692634464
0.000118350312997821
0.000113312873336497
8.25236733945829e-05
5.95636272011584e-05
1.02522518184123e-07
3.65179085450049e-05
-4.53698046327731e-05
-4.26305506860277e-05
-3.84483792428648e-05
-4.60486416157836e-05
-1.05096290977657e-05
-9.06908458043717e-05
-5.29510198579753e-05
5.91317058190933e-05
1.35124364726384e-05
0.000109315619676851
0.00019752243050124
0.000157606083736361
0.000128936961660116
8.01031623682232e-05
6.32490075793714e-05
-5.061661109639e-06
-1.61429631925355e-05
-5.31490370656235e-05
-5.86600306849474e-05
7.45246274218108e-06
-2.42240948040456e-05
6.42605297514256e-05
3.46202539947126e-05
4.5255227092694e-05
-1.51284135036327e-05
-1.01066757744282e-05
6.23914442918088e-05
9.62078836574852e-05
9.31065953218414e-05
0.000112796059771852
9.73586542846301e-05
0.000141781784529101
0.000106674607267425
4.00044409819399e-05
9.2155989835579e-05
9.74529433579751e-05
5.59804257519767e-05
9.40289493130653e-05
8.57760659504268e-05
4.78554879195412e-05
-4.60116503467051e-06
-3.27054240444196e-05
3.51440877195972e-06
1.87048526225592e-05
6.79451496353143e-05
6.08494097356049e-05
-5.79298292254801e-06
1.55152924848608e-06
4.06670291070943e-05
-8.60213186078421e-06
-1.15008676309017e-05
5.38622467693319e-05
6.35318022149054e-05
7.664056398202e-05
6.90515866543461e-07
4.3429558768204e-05
6.70312590314699e-06
3.00661896120081e-05
8.49060542551817e-06
1.77781918477045e-05
-5.03349255191526e-05
-4.82890363048e-05
3.6307173728009e-05
-1.2541727775807e-05
3.47395429437112e-05
1.43560625746334e-05
3.03860647910443e-05
1.99382486913257e-05
9.43601130713603e-05
0.000124170762180095
0.000114051764504436
5.13628822638702e-05
1.62666018055549e-05
7.95332161372854e-05
8.94043094272089e-05
5.85986105314737e-05
2.98768575409654e-05
2.83461016898615e-05
8.49636063748258e-06
-5.03690293624096e-06
4.55696761938894e-05
-1.75366489751199e-05
2.03731040414587e-06
-3.72799655583553e-05
1.87773329711119e-05
-1.91776981439638e-05
-1.68760306469851e-05
-5.3444108790313e-05
-1.19054277154416e-06
-1.04881642950933e-05
2.24311957246038e-05
9.23137534935011e-05
5.50761243624961e-05
8.35833055611608e-05
9.21434056060486e-05
0.000177988917930339
8.02152469778703e-05
2.96471006927885e-05
5.23022779645025e-05
-4.6990997619028e-05
-2.98238581575523e-05
-5.72709574373308e-05
-3.77256276770741e-05
-6.73742066963297e-05
7.21512544442675e-05
4.42402402858568e-05
7.42152096225297e-05
6.22296913823821e-05
0.000140632896389484
8.99592593512991e-05
0.000159076718939626
6.79288395201506e-05
2.59461361138715e-05
5.53109640792075e-05
1.73487635979041e-06
-3.6792778915422e-05
-7.85654858766081e-05
-5.99993921833897e-05
-7.51358310757072e-06
-1.35269542356649e-05
4.01037638496144e-05
8.89423947201715e-05
6.33144897540414e-05
-1.72486791517413e-06
-3.8350071349781e-05
1.12452581441781e-05
1.71920425377279e-05
-6.94011297649163e-05
-0.000103354152130871
-4.76999981041397e-05
-5.76691815427814e-06
-7.73346964720311e-06
8.89608890375588e-05
3.07005904775727e-05
9.37595665073683e-05
6.28335524333586e-05
8.81973452439171e-05
0.000104129953515135
2.82246664113474e-05
7.57537881975652e-05
-8.67093618856579e-07
3.25345125060766e-05
-3.86974504544292e-06
-1.41664088637178e-05
6.43499612775277e-05
2.82041462347982e-05
9.09019047567337e-05
2.28790851158689e-05
3.49598747053019e-05
6.8869819416043e-05
0.000100302172154993
6.00879491136815e-05
4.5389216698388e-05
3.53974271428552e-05
5.72176179663322e-05
6.58133855069871e-05
7.40885776525477e-06
-6.57456462133874e-06
1.55423597088308e-05
2.36375390152086e-06
1.85609299369958e-05
-9.55656505390669e-05
-2.90085153916577e-05
-2.48444200677344e-05
6.1597680820928e-05
5.65081077274421e-05
5.85728394844613e-05
7.14186818146537e-05
2.98655539575483e-05
2.79520892942768e-05
-7.25752512373954e-06
6.97053812473428e-05
4.79839289366289e-06
4.39301581454263e-05
3.63199624773866e-05
1.91442059415504e-05
5.18299521217494e-05
5.67653336191406e-05
1.60874754754065e-05
6.76195637167077e-05
0.000101679718634795
0.000137926747222821
0.000127603641564209
6.94249451967777e-05
2.6723607762972e-05
3.06954129217557e-05
7.09894645296878e-05
4.05214738183322e-05
2.11381627347285e-05
3.194882895208e-05
-1.34983296733945e-05
-2.67995171045448e-05
-3.70160892969141e-06
-3.2691057007015e-05
2.2473311001936e-05
1.34865035467213e-05
4.18086876057718e-05
9.27852490037382e-05
2.45545022867359e-05
-1.41479935516379e-05
-2.85188288022778e-05
3.1799225407087e-05
-4.42848950426041e-05
5.27048361266704e-06
2.62439820519909e-06
2.50188230971626e-05
4.19824933051713e-05
1.41871568870209e-05
3.87843149335144e-06
3.08023848572205e-05
3.34283316024558e-05
-1.64297818209601e-05
0.000155145932336934
6.95440513953618e-05
0.000118806004391471
0.000132329232577232
0.000101033524962348
0.000102857508092235
8.7507687151942e-05
5.43032060565614e-05
6.4130152454144e-05
-4.97051686926968e-05
-1.29269210200432e-05
1.7401508846904e-05
1.17697196631087e-05
-9.09205777676846e-05
2.63289817793241e-05
5.30745308275739e-05
6.55651852133043e-05
7.14628988917482e-05
7.79327702332556e-06
1.91022857523537e-05
-2.06159284945642e-05
8.8253053529726e-05
-1.47927017410704e-05
1.54130308509595e-05
7.86315406620737e-05
-1.77264576451064e-05
6.38480736015425e-05
0.000101555537648998
6.67425560359916e-05
5.90054842792744e-05
4.64429012597301e-05
6.22169890310457e-05
-3.22212826116513e-05
-4.04689337388355e-06
0.000140720933805441
9.39453384997772e-06
3.29492440778441e-05
6.65958226893081e-05
-6.27119655421232e-06
-3.05716045099503e-05
-5.3840610579882e-05
-5.42151983507199e-05
-6.47149707302475e-05
-4.34118225525915e-05
-2.06739178263808e-05
2.06578429494e-05
4.06416083181947e-05
0.000105426443227655
6.20292100488108e-05
8.7862305445967e-05
0.000126672989940202
3.68551352345524e-05
7.66760583154278e-05
0.000114365003749924
7.4510399811251e-05
6.13577150007838e-05
4.71394447026047e-05
2.4825454519676e-05
3.81231906332386e-06
5.02599154362164e-05
8.24950403011527e-05
3.71938165729557e-05
7.21992679939742e-05
3.7585330732556e-05
5.46042323681069e-05
4.59333847371114e-06
-3.96545012870096e-05
-4.01073308044785e-05
-1.59583475453818e-05
2.58566988217868e-05
-0.000123380773122858
9.86009883645735e-06
-1.32282999200607e-05
-3.57908650401462e-05
-2.43506848206663e-05
5.00373049336771e-06
-2.01131447308168e-06
2.2692879732391e-05
0.000128765619987685
2.19350905345706e-05
4.39433459447892e-05
9.31321544729054e-05
8.79990661637322e-05
3.02420808221727e-05
5.45923886725627e-05
5.79886196597414e-05
-1.51486880227461e-05
7.95631742758273e-05
7.59132561891601e-05
0.000144464586009503
0.000119798431232861
0.000136166842857317
4.24199990570604e-05
8.06340730497794e-05
7.88705608025955e-05
6.28542548293891e-05
2.26419702705176e-05
-3.29291565983041e-05
-3.2066530179401e-05
-9.17222566677468e-05
-4.72084071381028e-05
-0.000133319537863377
-3.72352901422308e-05
-6.78554410370046e-05
4.23769897537857e-06
1.06052333982571e-05
2.20948439238021e-05
4.81761318633461e-05
3.47273887405717e-06
4.77578611946991e-05
3.68445370158543e-06
1.30723020995534e-05
4.76637592316497e-05
8.65911593828145e-06
3.50173293953561e-05
2.13964451524418e-05
0.000152327402209498
8.88325163325775e-05
9.60247250730633e-05
0.00018300466824397
0.000134717390776689
9.89732699392144e-05
0.000112236357572261
-2.22536163236527e-06
-2.27298231086747e-06
2.61444304648407e-05
2.62882841226377e-05
-6.2939380176747e-05
-6.93912405184427e-05
-0.000128150473187302
-8.05429601154357e-05
6.48294647687909e-05
-9.56622895070398e-06
3.67911360317005e-05
-2.93409644736182e-05
9.76191526919975e-05
8.82908440038393e-05
8.08033115015936e-05
0.000105123807996133
0.000155956515173993
0.000221166258674292
0.000186910451288592
0.000126683975690452
3.65013372863628e-05
4.28313131174095e-05
-1.64494036278553e-05
6.04149538105364e-06
-6.89516713400513e-05
-1.0332332315348e-05
4.12678539333117e-06
-3.3454876227354e-05
-4.05836621121655e-06
-1.98399999601932e-05
-7.67656985575974e-05
-2.28839000162337e-06
-9.02046180579969e-06
8.79055295946359e-06
-1.7535307240442e-05
6.50018288521263e-05
-3.47895201539139e-05
0.000110757178404748
5.20796596249443e-05
0.000105748949905462
7.8716376261792e-05
6.0326195536552e-05
7.54922627238471e-05
-6.0205228701605e-05
-4.86031695136455e-05
-9.40059452889259e-06
-6.97327889964438e-07
7.62918187667164e-06
4.12787196012972e-06
9.63059266112367e-05
4.47105420473693e-05
0.000100796514779427
8.99574116298294e-05
0.000147885539327183
-6.05457158651916e-06
9.33319498242572e-05
6.81714685221971e-05
6.96649426257183e-05
5.28096663145045e-05
9.1450643110708e-06
2.21550345419467e-05
1.51381397385068e-05
-2.35575137088188e-05
-1.68434025672904e-05
2.49104287934748e-05
-2.19768649306079e-05
5.80543125847496e-05
0.000110299028913708
0.000147458805361429
0.000108889077091694
0.000126572184497298
8.99832009927197e-05
5.22373459458008e-05
7.99874080619192e-05
9.30693233004298e-07
-1.27913057946385e-05
-2.49162686059046e-05
2.67965931911563e-06
-4.98285269052175e-05
-1.75933236399672e-05
9.52452233159592e-06
5.38911628230931e-05
-9.24675920035152e-07
-2.13365156166851e-05
-4.40355183073626e-05
-7.03974079423745e-06
-6.21590538625742e-05
-8.35427839135114e-05
-9.09825479365282e-05
-0.000110151860163996
-4.97547695740614e-05
3.54323255185991e-05
2.80077934724652e-05
0.000108774094768656
0.000186814140866612
0.000147464924857129
5.9577907472497e-05
6.54536825054986e-05
0.000124937563692392
9.16339746545876e-05
2.7034378515699e-05
0.000107482537831874
0.000114439763893172
4.13911011643083e-05
7.26413103948214e-05
6.96478319973265e-05
-7.81877783591421e-06
7.03051081478161e-05
-5.0048637312335e-05
-6.62636678530958e-06
7.65648367215452e-05
-2.64756047142213e-05
5.85001193806607e-05
2.36372788546042e-05
5.64796474236111e-05
0.000101566628296694
4.31113227103153e-05
6.92435021547335e-06
9.42445646481953e-06
2.08549564036858e-05
3.87720144044779e-05
2.29481897529628e-05
0.000105365808909393
2.26665970259164e-05
4.97874302498332e-05
7.07736975888277e-05
7.92522279109566e-05
-2.11607230061834e-05
1.0313574454686e-05
-0.000100654591090522
-0.000118133450653994
3.31854830253066e-05
-1.40994891141218e-05
-3.54439390406199e-05
-4.15552721128744e-05
-4.1918405479775e-05
-3.94197054977881e-06
-1.08833405295719e-05
1.26272144546488e-05
-2.92969669020891e-05
-3.07819288697e-05
-7.52980220528267e-05
8.74606938310535e-06
3.57886761486179e-05
0.00012736812376568
0.000152473420182978
0.00014675357999862
4.81679855931165e-05
5.94728282886915e-05
0.000155259528739337
5.27344993208793e-05
7.9471215955545e-05
-1.26547954277871e-05
5.04254606544805e-05
5.76555289960639e-05
9.88344378648162e-05
8.66877901223083e-05
5.50607292622614e-05
0.000116183154398512
3.69360352792202e-05
3.49694888687663e-05
6.3503490919575e-05
3.69430830759015e-05
-3.81997409467015e-05
4.4210534952688e-05
2.56755017391341e-05
3.29734136999831e-05
-3.28581704858014e-05
-4.03917269704162e-05
-1.17414237993661e-05
-5.35749541222904e-05
5.13393927176923e-05
7.17895597884285e-05
4.62530974810126e-05
4.69406388370083e-05
2.17394138657353e-05
3.79303268813575e-05
7.30934409331027e-05
-1.46377090310985e-05
-7.89823257689027e-06
3.39470213569853e-05
-4.09579329904132e-05
-5.12843790552632e-05
-4.85955834116539e-05
-5.41636261339224e-05
-4.41802377756103e-05
1.93559449976354e-05
-4.77434153145514e-06
4.3765791938848e-06
7.53277101981445e-05
9.86095208103053e-05
0.000146655299997524
0.000146133681507756
0.000174673375203109
0.000113308061636506
0.000185848871949307
0.000120591875131761
0.000151018601948364
0.00013295987188098
7.78651109768274e-05
3.53173468563859e-05
2.06377278956032e-05
0.000126041998673221
2.38942745410103e-05
0.000130475601266527
8.39015972596212e-05
0.000118651509434347
3.78029606837966e-05
9.80365318445363e-05
5.05697215170984e-05
-2.50910202081288e-05
4.4803635380597e-05
-3.86881898752281e-05
-6.31198231651187e-05
3.45898188668329e-06
-3.76086271066781e-05
-4.40921068862235e-05
-3.60952945859614e-05
-8.67105239122839e-06
1.29887869676353e-05
-5.33785427778667e-05
2.4682385366751e-05
-1.48930715854907e-05
-2.18405858569512e-05
-4.44077493948569e-05
4.28857800140262e-06
2.98115869731489e-05
-3.76255812020124e-05
1.39228701730923e-05
2.25834673210727e-06
-2.86795405623311e-05
2.21740376533866e-05
-1.81531596230617e-05
4.043072439547e-05
9.25270858110643e-05
0.00010870651507701
9.65921625019293e-05
0.00013501480133531
0.000171178381460163
0.00022301333363211
0.000141522661794159
0.000175898872980069
0.000107225099252267
0.000119826388091924
5.68484003165816e-05
7.37766595065203e-05
4.26498427845412e-05
5.64054764516738e-05
-4.50400738095413e-05
-8.30853080676585e-05
2.42381024661377e-05
-9.60890760158974e-06
-4.80838586571136e-05
-1.95325144560119e-05
3.80667427452045e-06
-1.42566869191397e-05
4.14660637083161e-05
2.22680152607453e-05
6.72709601332811e-05
-7.64851308449197e-06
7.78480900573993e-05
-8.65922509621308e-06
-8.46622305139264e-05
-5.43563729553894e-05
2.22495852623286e-05
1.04656618273056e-05
-7.23217412116523e-06
1.46317560791189e-05
3.14577475377925e-07
4.64091165817304e-05
4.04881771569038e-05
3.60148251107594e-05
4.53234950695506e-07
6.98641762404535e-05
1.94257471913063e-05
0.000104124232065562
0.000124778483040408
7.66949641361736e-05
1.73652620350541e-05
4.6008601815779e-05
7.78184449063499e-05
0.000143835883760224
6.4437528685953e-05
-1.21768065057553e-06
-4.61208257140653e-06
-2.32898136903137e-05
5.01546511223913e-06
1.5262423241902e-05
2.91623687225224e-05
8.07384314124689e-05
0.000120922154237087
7.30576397507513e-05
3.36992145996375e-05
4.12117152840215e-05
1.23821482682289e-05
-6.36583669007452e-05
-3.29498474200702e-05
-1.50983539980021e-05
6.63936900617309e-05
-9.46121860511728e-06
5.41493802864886e-05
0.000107591307031734
7.15793530304948e-05
0.000130597733402647
0.0001072207456066
4.22680479120427e-05
6.29426394779805e-05
-4.33052536744812e-05
-5.29602457706965e-05
-8.34039710407301e-05
-8.48371263090661e-05
-8.59378809195082e-05
2.48747173701457e-05
4.84934181642475e-05
6.6206021655331e-05
8.90903517266714e-06
2.99646822113503e-05
7.29699476083122e-05
6.41352218557337e-05
5.41896637437717e-05
9.62917596665257e-05
7.67490320428566e-05
8.33278685389238e-05
9.58301592449491e-05
0.000152891087144708
3.51336883197698e-05
4.28490219459302e-05
3.48446123534632e-05
2.61681224270024e-05
-1.19692616791998e-06
-2.3044964715485e-05
-1.72031496191305e-05
-3.8553181027438e-05
-0.000123918584921756
-7.68317356448885e-05
-4.26069798521419e-05
3.57674950979097e-05
2.58898263920539e-06
9.9229143383653e-06
3.5840459583151e-05
7.69034571123026e-06
0.000131998671529651
9.67824800836108e-05
0.000120071898333335
-2.00677598059805e-05
2.15998832097262e-05
8.30730495826777e-05
-1.96923387115961e-05
6.09866024799125e-05
9.15498499574606e-05
0.00012944579302576
0.000116193479016552
0.000156024943103138
0.00012402785749116
0.000136111022212455
5.56468946361649e-05
3.0118154956202e-05
-1.90794367086853e-05
-5.87868780507354e-05
-9.33325794660745e-05
-3.46938822647508e-05
3.07207017817461e-05
2.69133422577282e-05
2.69644554852778e-05
7.30186105194423e-05
3.90702380058636e-05
-1.58516343525278e-05
4.17187169585621e-05
8.93780585990541e-06
-6.68559571585115e-05
-7.85243928164842e-05
-6.08727733010269e-05
-1.61023998755267e-06
-6.57233677127748e-05
-4.06136020804633e-07
-4.17600495019597e-05
8.62455767636453e-05
1.56732267784909e-05
6.7165055933792e-06
1.03130983640455e-06
6.81690218481276e-05
0.000141665372562452
0.000140036886891881
8.54602264520515e-05
8.15723902239405e-05
0.000125604346776315
6.22792342599039e-05
0.000111188021607568
6.48701580454767e-05
4.72358493740422e-05
3.10490205700351e-05
6.18857586347698e-05
9.47627527909228e-05
9.02653368395625e-05
3.85724765006903e-05
0.000130559213517936
4.1359243556713e-05
2.8614932141343e-05
8.96755267869697e-06
-1.19256065988809e-05
5.1274860573826e-05
0.000110696130240127
-3.0786061576972e-05
1.08206052324111e-05
2.65299416698009e-05
-5.2470651691485e-06
-3.56081481894417e-05
3.12527307840403e-06
-9.11895646099771e-05
-7.33908117479484e-05
-5.75639673414774e-05
-0.000111730584114401
-3.99390567301373e-05
-8.70601683521523e-05
4.57712284229107e-06
8.24410013980335e-05
3.6410096599987e-05
7.69711244710797e-05
4.23175488984579e-06
-3.73523115734258e-05
2.88848827730061e-05
1.52313309117471e-05
1.8808258905097e-05
0.000106712515211407
0.00011553511262192
0.000104345622308078
0.00013011912126341
0.000181809282290979
0.000109413419863108
6.03640833777935e-05
0.00011971937554402
1.19200575749899e-06
4.58325204377972e-05
9.55124674901158e-05
6.88399564185284e-05
8.79463930399371e-05
9.37437887752449e-05
0.000114519415445354
0.000123974935706561
1.10996339506717e-05
8.17832852844196e-05
4.87862498080154e-05
6.26252897157866e-05
1.24014719795267e-06
6.4201451790545e-05
0.000106513721765823
-4.33988074538215e-06
0.000107745248578971
4.65156259079265e-05
-9.85000159052054e-06
8.28630224639287e-06
-2.17813999466185e-05
-3.2611073394294e-05
-0.000134624476642581
-6.11434456013078e-05
-4.46991336014817e-05
-4.49223098807563e-05
-3.20709715686854e-05
2.27022937570223e-05
3.28753726224139e-05
4.33528760236972e-05
-9.1795083009879e-06
-2.68740840142077e-05
2.21003705508363e-05
6.75525843868885e-05
0.000147367678209138
0.000125117874700991
0.000140523729599407
0.000124551702134218
0.000172768804504861
0.000155656365367591
0.000151837322553291
9.2853387895601e-05
7.96273279110365e-05
0.000132788339244395
6.49046764954626e-05
1.82071093499238e-05
-2.97035133847902e-05
-9.52238700126968e-06
-7.07194502491784e-06
-2.8750956764024e-05
1.821325889484e-05
1.61462726197687e-05
2.0874894790829e-05
9.27315170998063e-05
9.85146402195455e-05
0.000133379606071728
3.78729796392813e-05
1.64931979629864e-05
4.00425183962649e-05
-2.17257231927827e-05
-4.81279909776248e-05
-3.95197733928951e-05
-6.97680544275236e-05
-5.35110262523773e-05
-9.42021408314863e-05
3.32768698241518e-06
3.82394283212769e-05
-9.01704660168777e-06
2.78329479771034e-05
5.94140740577665e-05
-1.58207142631572e-05
1.14161952441174e-05
2.01014370643361e-05
5.22691815575494e-05
5.26653916242766e-05
7.16157280050003e-05
3.28790976709884e-05
7.17140195717466e-05
8.61606678336392e-05
6.87563028831633e-05
8.56953041613369e-05
3.91603328354273e-05
-2.44298063347605e-05
5.79179173883405e-05
3.03711060222887e-05
3.22420831958396e-05
0.000119914374315898
2.42759114409496e-05
6.77026948594956e-05
0.000107928103443848
0.000109813388915957
2.95696612852547e-05
9.72116913915514e-05
6.77334607675201e-05
5.11320233390808e-05
4.15702509085068e-05
2.39669066318944e-05
-1.67515624100538e-06
3.08912276727208e-05
-1.35185092211198e-05
-5.63112167257646e-05
2.67612119033176e-05
3.8783852768851e-05
-3.66725990568792e-05
-5.43570070948879e-05
-4.34844566554117e-05
1.18786439452463e-05
-1.55482984517619e-05
-5.16391974288751e-05
3.85861875866465e-06
-3.9337820164918e-05
-2.26270193343448e-06
3.89572579904768e-05
1.50836958257654e-05
-4.35782321062753e-05
3.63890606331351e-05
9.22729024361877e-05
0.000107337919203757
0.000121175835340884
0.000112738436134411
0.000106587028114792
4.31802784087572e-05
0.000173761960060656
8.12574700313843e-06
2.26881931427715e-05
8.99806673493419e-06
-4.90746282986906e-05
-4.47950855260545e-05
6.57784294967625e-05
0.000101597837878096
2.68199553490537e-05
0.000125084769991403
5.48338979892003e-05
0.000123510596074947
2.67811348514418e-05
-7.92655759412221e-05
-1.70521384027076e-05
-9.04970704771946e-06
-2.82524420328526e-05
-3.43213129163969e-05
-3.05358392771939e-05
-2.06818179540246e-05
3.63036421430099e-05
2.49811354228341e-05
7.34839789577713e-05
6.69522048737313e-05
3.098483268752e-05
2.19839437184348e-05
-8.85405772046588e-05
-8.49827892023113e-06
-4.63958921505852e-05
-4.66568414351204e-05
-5.03487535026051e-05
5.75403669963541e-05
3.06243010531412e-05
9.61878950919819e-05
0.000114305283068993
7.75880901495245e-05
5.26322926005909e-05
3.15728420085557e-05
6.87652726615444e-05
9.88706374903112e-05
8.38788051640424e-05
0.000111513968961754
-3.13906511171158e-06
1.14895241958465e-05
6.44751853874877e-05
2.72010427091592e-05
0.000118503147787012
0.000166953999516741
6.50411409535911e-05
9.82975594596299e-05
0.000112199769069341
6.68786676788373e-05
1.11922146507377e-05
-5.69142844498595e-06
-6.9837339111823e-05
-0.000109681008333087
7.30156695626081e-06
-0.00014709884328256
0.000100306707080654
4.5957939017427e-05
0.000102410983920801
5.19479743455116e-06
0.00011249130572823
9.22298118796298e-05
-4.04340965284435e-06
-1.36342719898021e-05
5.56627799797485e-05
2.85169395880818e-05
-9.40658348704798e-06
-2.27296174138043e-05
4.70353189011302e-05
2.88223243162439e-05
2.77623335101744e-05
5.50396958597271e-05
3.66530656837036e-05
5.28000772846363e-05
2.79940433675318e-05
-2.11228907120904e-05
1.13885098613656e-05
5.44729693681921e-05
5.97829580852071e-06
1.05030681713057e-05
2.79573496432662e-05
-1.92331418004279e-05
-1.93559687274334e-05
-5.40497431422001e-05
-4.36179472896473e-05
8.49941972127404e-05
3.46743817938807e-05
5.44536878893722e-05
3.71829465741108e-05
0.000118161284140249
0.000102871384270059
8.42865146274803e-05
7.23803698828606e-05
4.12280594756163e-05
8.45198159335561e-05
0.000100044147132676
1.87715263604717e-05
3.47651692463127e-06
-4.20374703752188e-05
5.27670556488481e-05
-2.42949242385362e-06
-3.76595783804899e-06
5.72456090569468e-07
4.62342741589182e-06
1.04500348420548e-05
2.52749479017507e-06
1.76764698240115e-05
-4.85929777259493e-05
6.90640324290616e-05
2.17314999834797e-05
9.71219249107998e-05
3.89562371757388e-05
4.40097284240994e-05
0.000126505395973307
0.000124768560838376
3.00552561236927e-06
3.76249572745186e-05
4.1072868304301e-05
3.38531764728514e-05
-2.85746965227858e-05
2.96359493034125e-05
-1.77528104561214e-05
-1.47125249886295e-06
7.30216811315018e-05
1.80886837401631e-05
0.000128109550439453
0.00018343307514173
6.90333769810016e-05
0.00013913814933931
-4.02543489894144e-05
-1.82714516893262e-05
-7.64896082040218e-06
-1.45078612716025e-05
-2.34515751049241e-07
3.45550050238818e-06
7.60320548692132e-05
6.09187725155023e-05
7.09933606467848e-05
0.000130736958796103
8.89685783335121e-05
2.76870636724602e-05
5.11974514302976e-05
8.72432703327953e-07
8.87102152319748e-05
-1.18002669234552e-05
-2.50136736985467e-06
2.72106660568202e-05
4.69577792417412e-05
9.82373417317249e-05
0.000103978158527192
7.82402628076037e-05
0.000190775285088212
8.02401840938683e-05
0.00015998002698835
1.93021244611157e-05
7.67032557153618e-05
1.03281912571039e-06
0.000102203713385125
3.6809324230481e-05
2.07515954448667e-05
-2.43509476998547e-05
6.53422428288142e-06
-4.02729530122587e-05
-3.78669252934003e-05
-1.07057521871126e-05
2.25242867641e-05
