# Supplementary material for: Research on computational propagation and identification of mine microseismic signals based on deep learning
Source: PLoS One. 2025 Oct 22;20(10):e0334641. doi: 10.1371/journal.pone.0334641 (PMC12543183; doi:10.1371/journal.pone.0334641)
Supplement: S4 Data — (ZIP) [file pone.0334641.s004.zip › 000100700001720.xlsx_0.txt_24.txt.txt]

3.98335050463695e-05
5.27280885749457e-05
4.16705281082065e-05
-3.20824724505757e-05
7.89966429484184e-05
3.74582078346251e-05
2.72451745906067e-05
3.71301310564331e-05
6.41141864016033e-05
2.2512160524694e-05
2.46604104231838e-05
5.31288698566484e-05
2.72412459209314e-05
3.4413561947983e-05
-1.95971594123272e-05
-7.19083994716733e-05
4.91307847601332e-05
5.79475409726022e-06
-2.46076990717554e-06
-5.96943651875975e-06
2.73376225934645e-05
3.65770592822071e-05
-1.54988702299391e-05
3.77214282345733e-05
-1.60966896786417e-05
-4.64722735822154e-05
-6.21431478694785e-05
-7.97033591161954e-06
-4.43138304382149e-05
-6.3420131623278e-05
1.38993224859723e-05
0.000123732450464636
0.000107137926089819
7.69496474420078e-05
0.0001180951964893
0.000220877912640197
9.94527944117493e-05
0.000114958764781668
6.08484874290883e-05
-3.51501109633991e-05
8.9837204446607e-05
1.17386478493314e-05
5.884741374116e-06
4.47883053793543e-05
4.66075848073544e-05
8.1441682279271e-06
1.96507408681016e-05
9.10143712060009e-05
8.85544424420228e-05
8.10841630417589e-05
-2.55300853724627e-05
7.78941796500986e-05
-4.61433832467927e-05
2.68393425162864e-05
6.09281175083508e-07
-0.00010633283268881
-8.84997757258154e-05
-3.5800297097382e-05
2.5104346243468e-05
-4.89942747872114e-06
3.34937685735096e-05
1.36588771067939e-05
2.05532530362991e-05
3.68329340115042e-05
8.12338727790584e-05
7.0280246901012e-06
5.89138973016264e-05
-1.13582770345252e-05
-9.83571248252349e-06
5.42405534211129e-05
5.25005529414171e-05
0.000130524268241343
0.000107720593302293
0.00010009097033887
8.534573873108e-05
9.33225110147283e-05
8.90660268224927e-05
0.000141260387048165
8.80900026992236e-05
6.58341548410212e-05
2.47060588959045e-05
4.56528970410843e-05
8.16929992333564e-05
-3.52058796056992e-05
-4.6192797258268e-05
-1.26617379913324e-05
-1.48029618642004e-05
6.50018916960657e-06
8.76386998314518e-06
3.02838622262312e-05
-3.91533124012597e-06
2.28279417379376e-05
9.81418328901091e-07
2.83923398538436e-06
1.11288983216759e-05
-1.26850852356247e-05
-6.44646915591408e-05
-7.52506965446414e-05
-0.000132985316264385
-3.8698470850737e-06
-0.0001369201845155
-2.90072106861406e-05
9.34611848311235e-06
9.95911979467296e-05
0.000137407538281862
0.000203590819578637
0.000342984667452812
0.000203939422323618
0.000101407082137573
9.82018113230305e-05
8.0978779860958e-05
8.98474064094135e-05
6.73772074405549e-05
-7.11652585169368e-06
1.16512177282759e-05
-8.33213187444772e-05
-8.17417928015076e-06
3.81266075187022e-05
2.29749582493837e-05
6.90368495016688e-05
-5.06877852611205e-06
2.59331599654285e-06
-5.07583546463885e-05
-2.80522982536575e-05
-1.54622406314117e-05
-4.39866257791514e-05
-3.44354773282139e-05
-2.6566088142821e-05
2.1722026710289e-05
5.24983464430086e-05
3.18146400295178e-05
6.0734561529772e-05
7.35877933134886e-05
3.3798763065542e-05
-1.55437956032047e-05
-3.01432092759786e-05
-7.18101817740297e-05
1.70584401493481e-05
-8.46321409879621e-05
-7.58789998643319e-05
5.605725858999e-05
6.70114574917926e-05
9.13109212546369e-05
0.000178747948584254
0.000103240712157986
9.94698028639356e-05
9.63560608500375e-05
9.9507708705067e-05
0.000130325700218928
2.72471065436538e-05
4.90223367279397e-06
-1.02746111222626e-05
9.52195163105845e-05
4.4059017307484e-05
7.3479974252893e-05
8.09002869394761e-05
6.74639799860076e-05
0.000125774413366516
0.000140033146495527
0.000111296975017198
0.000124632070109026
0.000186613541300399
-5.21445767915278e-05
-3.49452039103938e-05
-9.78368163053454e-05
-5.34551819833853e-05
-4.1094682348052e-05
1.24387376001491e-05
-4.65621726349018e-05
-3.80289429723118e-05
-6.44269705475994e-06
-8.90813917391922e-05
-7.91617961544284e-05
-2.43071003103444e-05
1.03781693685064e-05
-4.92588789830833e-05
3.19170307664774e-06
-5.21232009796845e-05
7.59936576751287e-05
-3.20946358952648e-05
3.28365042377798e-05
3.58669572272616e-05
2.85848887917797e-05
8.07229424049552e-05
6.12781539790005e-05
-2.01319125121834e-05
8.0517125427316e-05
4.28120104346742e-05
9.15137514217526e-05
3.43265478007813e-05
3.0239593289016e-05
8.91981087822268e-05
0.000194005653191617
6.40463808127642e-05
0.000115432635916889
0.000123115392282198
8.57697641660361e-05
8.44623597406587e-05
0.000123251193415235
8.9001522055007e-05
4.25235779377683e-05
-3.6647294945834e-07
9.00636276544972e-05
-4.48998186601919e-05
-1.72788249708278e-05
-0.000108096986993172
-8.60981174752098e-05
-0.000109139928434076
-7.61224064769739e-05
-9.40708053043119e-05
6.59172857700643e-05
-1.87076480797614e-05
0.000101334156378221
3.85835619124276e-05
-2.50816829676897e-06
3.60525854196176e-05
5.50609630904199e-05
-2.06690948891303e-05
-6.52056394655832e-05
-3.65392789773824e-05
-4.66430328553139e-06
4.03823175221779e-05
5.121339107663e-05
-5.61998880282206e-07
-5.31583821862116e-05
1.22980168769933e-05
-5.07347366708615e-05
2.85621630187436e-05
-2.0638851034894e-05
5.45785354946529e-05
9.94721196972712e-05
0.000142898118767089
0.000142438154194311
0.000100320605227802
0.00015762415555743
6.54622551327391e-05
9.40570556714247e-05
9.12317309139587e-05
9.14943526802332e-05
3.53397319121647e-05
4.49588297148811e-05
4.23355190360311e-05
-1.0248840592636e-05
8.23090445926865e-05
6.59811329163513e-05
6.9015301665649e-07
-2.17390187870418e-05
-1.46023924893295e-05
-9.97692503918618e-05
-8.14288638195561e-05
-7.16809939414152e-05
-1.47458601607524e-05
2.17258602460686e-06
1.12105305763648e-05
-3.38967497566159e-05
3.72595093403474e-05
6.56820482234479e-06
3.93656621479594e-05
2.27390494331386e-05
6.03893329252384e-06
-3.225781484887e-05
3.46969282199718e-05
7.10472840695124e-05
2.23639319418038e-05
1.18140661100652e-05
2.76074079718973e-05
0.00013733750937544
0.000149623261565991
9.404040362331e-05
4.57569775828766e-05
7.20998508048245e-05
7.17995230859741e-05
2.2923144130277e-05
1.89677369064106e-05
-2.1689477991314e-05
4.92020380061767e-05
1.35696926771643e-05
-1.07037691566842e-06
3.92649928466706e-05
2.1414773233733e-06
1.15296792699821e-05
4.37792842330361e-05
7.86633983900384e-06
1.27833366354225e-05
-2.1871363972705e-06
0.000106208901601373
6.59186212086391e-05
7.13910842911039e-06
3.88617184692064e-05
-1.83681009526926e-05
2.00134501952946e-05
-5.5943703006712e-05
-0.000177852443238142
-8.62967668965632e-05
-6.57703533999664e-05
-2.72176804972731e-05
0.000128767974570587
5.28285437530696e-05
0.000105959836867387
0.000152918335802426
6.69850897466876e-05
0.000202415978013661
0.000180766403113698
9.58608236633087e-05
6.20389555497192e-05
3.62699932038049e-05
-6.45668849621506e-07
6.18707735240389e-05
8.25905360935153e-05
0.000140823651001034
7.55081830618535e-05
0.00014045086441223
0.000156152871242452
0.000235718273785748
0.000149299897603423
0.000212495047442863
3.28141295077884e-05
2.44294346256288e-05
-3.47362031937608e-06
-6.96066100590392e-05
-0.000128451746501124
-0.000225999931881119
-0.00013732505343864
-0.000135670014261464
-0.00013843716293466
-0.00016187888699477
-1.90962223230821e-05
-2.12983436592633e-05
5.71874387520288e-05
2.23418758934529e-05
-6.46770339841111e-07
7.88119987904483e-05
8.88028923765886e-05
4.70021431830797e-05
6.16516006512938e-05
0.000106404509212086
-3.72914347603143e-06
3.36885776538202e-05
-9.67125180974981e-06
7.21747985914214e-05
0.000124949052443781
7.362454234226e-05
8.53502224500136e-05
5.30551154625236e-05
0.000120472902892335
0.000159501632015729
0.000173458041837477
0.000117644872675215
4.57902272016773e-05
0.000157852741806601
8.265516806403e-05
0.000157224129311791
4.50267692975388e-05
7.71724297150315e-05
5.46598927360045e-05
7.03573232890093e-05
3.78471942316746e-05
3.02631169611677e-05
4.09804482882072e-05
-5.127283601062e-06
-1.48451148878612e-05
-3.3440290936741e-07
2.50250846570934e-05
-7.52192436175013e-05
-6.61153213297708e-05
-7.16502504048521e-05
-0.000135147525355034
-0.000125879285084585
-3.91225220324421e-05
-7.14931506233375e-05
-2.065191316898e-05
-1.42866413850197e-06
-5.14621872829736e-05
-4.76688053976651e-05
2.43024433826265e-05
7.53166184537356e-05
0.000120116620590318
9.90808656621625e-05
0.000107709599048565
7.88335642656792e-05
8.15554805066362e-05
0.000106533205776843
6.70869092118953e-05
6.19046415117925e-05
5.7188768041933e-05
8.14166034325185e-05
9.31059148568748e-05
9.21059592409244e-05
0.000181904221899823
0.000190965083325713
9.93125778968342e-05
0.000140163349118359
0.000164475650803658
0.000166527220307637
0.000106783541555465
4.09344443750074e-05
0.000123826526740044
7.53126277376309e-05
-6.67645908479374e-05
6.52192462993488e-05
-6.77027015756778e-05
-5.20402174099383e-06
5.50047058006791e-05
-5.14755516989233e-06
-2.34066673102667e-05
-2.0448251684494e-05
-4.06741059333765e-05
-2.17664543681764e-05
-0.000128513250398069
-0.000222192656802549
-0.000126735340754489
-0.000136175890532014
-0.0001156813982863
-3.50038968772717e-06
8.4150511753638e-06
1.44651890942095e-06
0.000138734534416899
0.000140919372467314
0.000167653978102602
0.00017899667675591
0.000175747127719425
0.000225041018128364
0.00020119561783922
0.000117036821370644
0.000141092241125068
1.98465912107874e-05
-2.10463644598875e-06
-2.32240746552984e-06
-2.31998881911195e-06
-4.50617024296362e-06
-4.62506360705579e-05
5.94008379957207e-06
2.3088260484164e-05
3.70461163537707e-05
4.80070014495415e-05
2.19845934878651e-05
4.85354204451671e-05
1.87197491323508e-05
7.58431342378531e-05
9.89124638879027e-05
1.71161233199199e-05
1.36884303222461e-05
3.75522250915072e-05
-5.76193325405099e-05
-3.03582754846854e-05
-5.87206059914225e-05
-2.43190207660702e-06
-1.79574763600806e-05
-4.23185289534088e-05
-3.7860289234583e-05
-7.54385063927401e-06
1.47120077731807e-05
4.47408669789005e-05
3.12744467105907e-05
1.32385972724899e-05
4.91868556618297e-05
0.000105205976330182
7.02334325797044e-05
4.9332962158964e-05
9.65777363162497e-05
0.000135699461997055
5.2812928652997e-05
5.84146532229946e-05
-3.73478456495854e-05
-3.93175789197296e-05
-6.61480260121077e-05
-5.41175664187109e-05
3.38372654257499e-06
9.62493056964079e-05
9.88862803696266e-05
5.56058079008298e-05
9.68649523557678e-05
0.000149683650295503
0.000149698063343805
9.01274666406293e-05
6.68100147635796e-05
1.28220002662484e-05
-5.81672797821274e-05
-4.22029116024169e-05
-6.00783356357681e-05
-4.85031512802052e-05
4.57433909662446e-05
-4.51627393481857e-06
6.28790370922164e-05
2.62238766773079e-05
4.57073461450215e-05
-9.62539707534371e-06
-4.69098171302392e-06
-4.11751637469795e-05
-7.72876318280067e-06
-5.93915136003294e-05
-0.000135722969417811
-3.88085486312512e-05
-9.55826613737229e-05
7.79864040647721e-05
0.000100873566448351
5.63597095705896e-05
0.000100100766796866
0.000162374665668634
7.50027580738937e-05
0.000127480782611801
5.42560378959018e-05
9.24714449944808e-05
6.61995853295124e-05
1.10399487671573e-05
4.89103859455199e-05
2.16878557625997e-05
1.12861763152594e-05
3.46218649093752e-05
2.94102775098526e-05
-4.55101018888408e-05
-8.1393500313774e-05
-5.92840314384546e-05
-2.97038641514753e-05
-7.43894420828905e-06
2.6328634760223e-05
-4.15618444238356e-05
1.79922264278211e-05
2.24283423671808e-05
-1.25948040382602e-05
6.15424005550378e-05
-2.65997873977949e-05
-4.17283473917239e-05
-4.82176408079993e-05
-8.81169678257857e-05
-4.68999169854168e-05
4.11720705815842e-05
2.5549171483893e-05
2.32395252192187e-05
2.03252493644555e-05
9.01191282336976e-05
5.02029510227566e-05
7.01557312929243e-05
0.000141638488210828
9.75640738055025e-05
8.60281473363099e-05
0.00019028905456084
0.000102816157349587
0.000113668143087588
6.22261981066256e-05
0.000133574589670581
5.56756140089729e-05
0.000124354683978893
8.77571214525698e-05
3.9906980989776e-05
4.01378134698865e-06
5.1022671206704e-05
7.1612379558495e-07
6.64043904574809e-05
-8.93117047036639e-06
3.11091099034965e-06
-3.13417658595614e-06
1.10155507256194e-05
2.0814324669853e-05
4.46516214193805e-05
1.38265858298334e-05
-1.71482360626813e-05
2.29157595147161e-05
-2.65147017798071e-05
-5.63850131773664e-06
-2.05727708078859e-05
4.64242243840992e-06
2.39848497166406e-05
8.18541478649095e-05
0.000106485106653755
3.26584603289311e-05
4.05651889067519e-05
-6.96813558885527e-05
-3.63995920320114e-05
-1.001054412372e-06
-0.000125954032705485
-9.02089403241544e-05
-0.000113022231803068
-0.000116086696339223
7.75156757169896e-06
7.20664696273946e-05
9.51814130602561e-05
0.000143903603297736
0.000136698051646633
0.000196002949575045
0.000281786980790621
0.000220551569763984
0.000246555474554337
0.000244209633194274
0.000176844131344318
0.000174810181390914
0.000110138721541211
5.00485445820776e-05
-2.28164815443241e-05
-6.6353694606212e-05
-0.000110417002758081
-9.76984644649018e-07
-7.72874405772649e-05
-0.000145976867742788
-8.65266405172831e-05
-5.68942833746376e-05
-5.92799494330677e-05
-9.04021197869338e-05
-7.96734968988883e-05
-3.48289408117493e-05
-2.52845202969403e-05
-4.09214328340751e-05
-2.0035877334947e-05
1.11016243698354e-05
3.65224363639936e-05
-6.04793782056007e-05
3.53729248028885e-05
3.50428804816792e-05
3.30709023665323e-05
0.000111193904609344
7.6318588539601e-05
7.42150431663155e-05
4.99397864514528e-05
0.000117631769061327
0.000107892970586448
8.70202535150349e-05
-1.04526392323955e-05
5.56738761695183e-05
0.000122638934113877
5.44741722052243e-05
7.77375792810492e-05
1.50183224192808e-05
1.33120710904255e-05
3.07339258948815e-05
0.000116807487884059
6.46306848400882e-05
5.67321041280978e-05
8.11008267745765e-05
0.000139123358566347
0.000197759650923265
0.000168809020121553
8.44605231510083e-05
0.000129411241795732
0.000139626237808649
6.0016785881243e-05
6.36375377829034e-05
9.24237871881027e-06
-1.1351648465391e-05
-8.68859278980253e-05
-0.000149402017484516
-0.000138977864860672
-9.11764481150617e-05
-6.23508157219935e-05
-9.26343097797781e-05
-4.17299301378372e-05
-5.80913288681812e-05
-3.54375284064565e-06
-2.31520078187328e-05
-5.38825848523386e-06
-8.46233957554697e-07
6.72790727642889e-06
1.25584511710456e-05
1.05105170491368e-05
7.18006032107508e-05
4.90369047802671e-05
2.56526837484783e-05
0.00010269953378585
5.04959936845848e-05
0.000109478683354738
0.000135261909610946
0.000171970689121567
0.00014464480539833
9.85342487818155e-05
6.90876297736682e-05
5.58362137996974e-05
7.49215840247302e-05
0.000125920911510473
0.000140821987244252
4.95045237257112e-05
4.74128314301274e-05
4.46724717568361e-05
4.41871103498445e-05
1.1751581674515e-05
1.00945796484428e-05
-7.44610300893344e-07
2.97802577437006e-05
-4.94222251855239e-05
4.66887366843649e-06
2.52753082213792e-05
4.66665689737879e-05
1.57417570010809e-05
1.9792713471933e-05
-3.48669435584915e-06
-3.80202381808042e-05
-0.000110008676224853
-1.39883404746834e-05
-6.72796007378018e-05
-8.66971022727173e-05
-5.49771980967545e-05
-1.83209173833075e-05
0.000172415539823042
8.23646834873311e-05
0.000136809926937744
0.000123800505301272
0.000104333756392661
3.5064588908628e-05
4.96381290708845e-05
1.47508186860172e-05
4.68715436448108e-06
-6.28026499065174e-05
3.86325507704217e-05
5.29209954271336e-05
7.02005586984244e-05
0.000112274240814243
8.37710926010257e-05
0.000106780259431702
0.000144465425305612
6.39198746990295e-05
7.54493696146098e-05
-7.66371403362271e-06
3.0215354117507e-05
2.34443725860372e-05
-9.30811127106629e-05
1.69125608909596e-05
-6.66017119689215e-05
-1.42457768491055e-05
-5.22786354659315e-05
3.09850117452294e-05
4.63836246971175e-05
2.63884859735985e-05
1.77676694685235e-05
1.41639122857371e-05
4.86118520170647e-05
3.29830386115315e-05
6.38803533127197e-05
6.0048687428927e-05
1.3538711042197e-05
7.69865405155612e-05
5.28921984393959e-05
-1.17134444723316e-05
-3.70818082474903e-05
-9.49620479151433e-05
-5.75871149728325e-05
-8.92410923917318e-05
-5.50262349883976e-05
1.21244653599611e-05
7.92402989815982e-05
5.75530693184424e-05
0.000114432107305474
0.000153083634578362
0.000117591635260283
9.97337730820096e-05
5.26473668333726e-05
3.85583820460308e-05
8.99446688166698e-05
4.44940156011885e-05
4.03484159579935e-05
4.91007290632203e-05
-1.2620521321318e-05
8.55962444187865e-05
7.78684171512033e-06
-3.20125672207205e-05
1.01712976447581e-05
-4.19264608667526e-05
-9.97448657796727e-06
-5.37272319959218e-06
7.83966545083602e-06
9.56492858755806e-06
6.94516846135025e-05
0.000102650017770612
0.00010507205634716
5.01744552434511e-05
0.000121691601938308
-1.25867702230604e-05
9.62776093230786e-05
7.94777599045934e-05
2.08938856243025e-05
0.000104951065637552
2.69578318270433e-05
0.000105236169002676
0.000188514859881891
0.000129103880082001
0.000111169365847709
2.04035107616843e-05
1.38872701313929e-05
8.11562773083675e-05
-1.87350876358233e-05
5.20502661951158e-05
-5.42297489759973e-05
1.51089296777412e-05
1.31175289886631e-05
-4.96793150547989e-05
-5.44216093727056e-05
-2.41672377041706e-05
5.00719440342511e-05
8.45874586747288e-05
9.42638531655977e-05
8.91163857534096e-05
7.25687605090701e-05
7.53525265620162e-05
6.55828620001209e-05
0.000103882238473066
3.86889832799937e-05
-3.89032634581106e-05
-0.000109046915755274
-6.01443253799821e-05
-0.000122081913728245
1.1113673401057e-05
-3.3311058500092e-05
-3.64327014841314e-05
2.37621757139019e-05
5.5449197963944e-05
0.000108484637522999
0.000178909567279043
0.000172004796198355
0.000213505091483965
8.49758119355993e-05
0.000101352621425067
5.21205715085624e-05
-1.74752219713566e-05
9.7276277400541e-05
5.52917185950449e-05
6.75837134473072e-06
4.7783170378164e-05
2.12541586358886e-05
-2.30431593202342e-05
-1.03112702825405e-05
2.62039303832883e-05
8.00741652753289e-05
5.6235195019131e-05
8.13480006622026e-06
0.000113304185715571
6.85123184309712e-05
9.50551381002868e-05
-2.00105324558802e-05
2.45967912238884e-05
-5.99999218190597e-06
2.37483990276246e-05
-1.62625514539613e-05
4.47765317762391e-06
5.3695595040866e-07
-6.04488257907545e-06
3.52519889946851e-05
1.81592141012482e-05
-6.74257647298579e-05
3.85579174876463e-05
6.26751695207238e-05
-2.042470697495e-05
-0.000120508113096595
-5.21466958573113e-05
-8.0391349113267e-05
-8.98382246127991e-05
1.34160247960205e-05
7.32544781958947e-05
0.000192973646433754
3.74215416594832e-05
6.43021684658694e-05
6.40416572491294e-05
-6.0357457876371e-06
5.33553672718796e-05
2.30467824146962e-05
0.000141615091047992
0.000107416130208822
6.56039464449691e-05
5.40280138421373e-05
7.33183327298911e-05
0.000122739907666956
0.000112242421955371
0.000135796302289842
7.75447914589614e-05
0.000110334340982518
0.00012321897631453
2.48309128336048e-05
3.73748405665631e-05
3.08323567961551e-05
9.03506101785979e-06
2.00166923695397e-05
6.33315924246396e-06
-2.48634026359073e-05
-1.89216764355495e-06
-7.4752179898406e-05
2.27278494032971e-05
-3.7881350603277e-05
-2.75878418857329e-06
-5.03546663482056e-05
5.6639765940635e-05
1.92417377815722e-05
6.5165703891512e-05
3.02274854874803e-05
-3.55676887500409e-05
1.93511598266917e-05
-0.000117555146610659
-0.000134298894383008
-1.1703654045343e-05
-3.93225550865628e-05
1.28148531126083e-07
4.81628710200445e-05
6.27673203521615e-05
5.36764156757863e-05
8.65792214694144e-05
9.48082234120707e-05
0.000120054571055337
0.000129466842761749
5.26943873235794e-05
2.81280297278867e-05
0.000113800793548103
0.000103902600699412
9.41684749160571e-05
0.000157063080719889
7.21231449825569e-05
7.40740311514937e-05
7.68448700097677e-05
6.48106011486061e-05
-2.1152905889183e-05
2.85134170484901e-05
4.78895259560117e-05
5.20947626076712e-05
-8.4641115236586e-06
3.25571905618759e-05
5.53816491741365e-05
0.000109288929728396
5.12048916154004e-05
0.000119911675629214
8.80772785712507e-06
-7.22511613366944e-05
7.88887077184236e-05
3.5574785604702e-05
-4.84109967828271e-05
-1.4967000063041e-05
-7.30002169820897e-05
3.23851224859166e-05
-6.37346040429395e-06
-2.86631809934223e-05
6.8917680620414e-06
1.40700699674789e-05
2.35845294650663e-05
9.7971206088926e-06
4.11706772942344e-05
3.98612221446267e-05
-1.31731125620059e-05
7.00759736414752e-06
4.15681561740028e-05
-5.36880496351904e-05
-7.5790664981473e-06
-2.46064008085003e-05
-4.79459443787037e-05
5.6782826056413e-05
7.00419941971065e-05
9.96176805591882e-06
4.82343681046808e-05
5.3186297726262e-05
0.000123224442189097
0.00010245635292917
9.40254225671757e-05
2.05610231437968e-05
4.6223359687264e-05
8.69781029269458e-05
0.000115377029907332
7.71202083660662e-05
4.60083975850244e-05
9.97840666098719e-05
0.000106007649940444
6.66748119339825e-05
8.20538053667339e-05
7.87856934188578e-05
0.000127114175004179
4.71146309793825e-07
4.91054124018869e-05
5.75409439086365e-05
0.000123372030915973
3.26303201851057e-05
-5.91083773194052e-06
-5.52961431836424e-05
-1.44725935513431e-05
-0.000100880821787586
-7.40813780454423e-05
-9.48915528763514e-05
-8.19494490434323e-05
3.90555157873372e-05
6.2189605476168e-05
6.52945892205389e-05
6.00416454160527e-05
5.77285090473254e-05
0.000157380937701522
6.36763726269406e-05
5.82738666336984e-05
5.55007151682705e-05
3.49877455375295e-05
1.92346361705663e-05
-3.16257052420668e-05
1.70005939792899e-05
1.69080344028721e-05
1.7709665401963e-05
5.33815359888499e-05
-8.74367260583868e-06
6.43696238672756e-05
-8.1575565294279e-05
9.49352477685814e-06
-4.8191796643454e-05
-4.11472304575086e-05
2.06048608975883e-05
8.06192138384735e-05
5.16374501458613e-05
0.000100761119969139
8.07372904569849e-05
8.70876448226556e-05
8.01955952406665e-05
9.7572781306896e-05
0.000118423493332974
0.00015010285721853
0.000108562261931298
8.86865573772895e-05
0.00012044221935371
0.000121171708541873
0.000163452696263487
-1.1421109326979e-05
0.000120364412312798
1.21493187488662e-06
4.95927567681948e-05
3.52809778768465e-05
5.38671649209139e-05
6.92631492305691e-05
-3.02938884145697e-05
-8.69675916907898e-06
5.96796514061525e-05
1.28025735072356e-06
-6.03541591637494e-05
-1.86784449855612e-05
-4.45204931455477e-05
-9.46946494940241e-05
2.67754818964644e-05
2.66721256921131e-05
5.43026530031971e-06
8.27545041434087e-05
6.85138174952146e-05
0.000126521033444611
0.000104417959892047
0.000104592921329637
3.99866764949745e-05
-8.53015354378161e-06
-3.05338024198539e-05
4.25489916076675e-05
-4.66468946428064e-05
-4.27824832268402e-05
-6.3204464129208e-06
-5.29204451207636e-05
-8.04987518835346e-05
-3.88633511477234e-05
-1.63085425376332e-06
1.24672397847549e-07
7.44476089922614e-05
8.14452052094386e-05
4.12774168380445e-05
0.000125701254487663
0.000116949164054211
0.000142904705500559
0.000153066055027074
0.00011903221498198
6.42455709000399e-05
0.000141074247413382
0.000135252912115553
0.000118466705846224
0.000130169580425786
0.00011778550633767
8.43668433675252e-05
0.000168145284718707
0.000100535768542241
1.58842530891875e-05
2.89979155129909e-05
4.12669075732543e-05
3.03799827729425e-06
-0.000100367906201217
-8.33910075791012e-05
-9.18841247584224e-05
-9.52181323214015e-05
-6.73804349425307e-05
-4.00285396460531e-05
1.19648613561598e-05
1.30752152152932e-05
2.82761218003365e-05
5.88604419963372e-05
1.11592132417744e-05
7.24684118042858e-05
5.82179926408349e-05
-7.60948742185618e-05
-3.91325859705009e-05
7.69598231316036e-07
3.06106469248549e-05
-2.82910913399371e-05
-5.38644310429788e-06
2.58053636531343e-08
1.9468561660627e-05
-4.29868625873205e-06
4.40318822684714e-05
6.32716782434426e-05
7.86063922723368e-05
6.51860433600616e-05
0.000117299347836228
0.000102146282435606
8.31326346449282e-05
0.000105285207352037
5.58634218710095e-05
2.04868394062594e-05
-4.25284066855271e-05
-1.75258546957316e-05
5.6934358652296e-05
-2.4724730994755e-05
1.47417469997423e-05
-1.52928648625665e-05
8.76574393737803e-05
9.79654644726001e-05
8.63426095606297e-05
6.42699344247071e-05
0.000107355059487523
9.22484166611552e-05
0.00018318814093275
0.000115931460860532
0.000182881784418971
0.00014723333104995
0.000129353576749609
0.000167335304477132
0.000105093306507465
-1.8019897031926e-05
-1.42497172047925e-05
-2.52848178478758e-05
-4.66701513966667e-05
-4.15836910777923e-05
-3.64946258891848e-05
-0.000112853893545896
-0.000164484486693446
6.81257271614759e-06
-7.36923016711752e-05
-0.000109880862019612
-3.96966317662425e-05
-1.77003734649576e-05
-6.5875368959267e-05
-4.07333528594004e-05
5.62340088189231e-05
0.000141160527556886
0.000142994664957881
0.000112116879093061
0.000182923586600438
0.000112117636673656
0.000125103941215773
0.000112765071928584
7.90282476213863e-05
3.99496801535305e-05
9.95734176464342e-05
1.41796780648197e-05
8.19951541239979e-06
9.37039747590269e-05
6.88459852010397e-05
5.46558130321003e-05
6.2714197896763e-05
4.62557706021822e-05
0.000146140164776556
2.40054376493796e-05
7.38354906141984e-05
3.7480208971597e-05
2.94480094455973e-05
-8.86693939474058e-06
7.15686682383479e-05
0.00017075504064361
0.000124884889208
0.000184183299840759
0.000133960730536099
8.29052648066514e-05
2.13074147110082e-05
1.07586553161924e-05
3.60040674185244e-05
-3.3132505705064e-05
-9.29624343236509e-05
-7.97660528214892e-05
-6.48366445827536e-05
-1.62930595191331e-05
-8.99973906619509e-05
-7.83694192774124e-05
-7.95647388401e-05
-2.59073877670108e-05
-1.42885705652238e-05
-4.11887127826181e-05
7.04778271394442e-05
6.50031608379716e-05
2.14316154869156e-05
2.40265903874909e-05
1.42056174277619e-05
-1.68383002677895e-05
4.64916879649336e-06
3.03675619275146e-05
-2.22477615686806e-05
4.29897178913766e-05
1.88822371296851e-05
0.000113791370325536
0.0002013308646635
0.000127328835730394
8.99320888447811e-05
0.000157294864289966
0.000100978415632047
9.13411818098006e-05
7.67801663584214e-05
0.000100625761792438
3.99047778915856e-05
1.61948093274967e-05
1.22565661757103e-05
3.37758876136831e-05
5.70554025192193e-05
1.43486814920825e-05
0.00012506638521033
1.9077112117791e-05
7.71919911405516e-05
2.60824228289002e-05
5.21067343785641e-05
-2.75045956172188e-05
-3.01942653704292e-05
1.13834683581043e-05
-3.66560521671168e-05
-1.04121696095468e-05
-1.12139734914221e-05
5.90649414230966e-05
-1.41003068544846e-05
2.6737673567524e-05
0.000125989516223905
7.98453310348694e-05
0.00010240398792864
2.97555357536531e-05
-3.49923109322928e-05
-2.95654051325778e-05
-3.31058588630192e-05
-6.23224676714534e-05
-7.36518008999547e-05
-5.77260853289858e-05
-9.5223047700229e-05
-0.000140612424622197
-8.83409717576142e-05
-7.43156630182383e-05
-6.14629311477559e-05
-5.8415050502685e-05
-7.01933519749583e-06
2.31262618938347e-05
1.07553646769681e-05
3.37669460650006e-06
4.18423605713148e-05
0.00014247495490576
0.000136832108662182
0.000159924687829685
0.000193111104926184
0.00010864454970601
0.000164557187413983
0.000229076297620259
0.000227056629429344
0.000167381034582942
7.33938025088438e-05
0.000142740941910718
7.41144296438476e-05
0.000141908508770738
8.35155403640136e-05
9.64451217371265e-05
2.70819939108315e-05
-4.41193846961079e-05
-7.29822668153723e-05
-1.4506609623891e-05
-3.61808128001619e-05
-4.25002270480463e-05
-4.06413674207306e-06
-5.43550270695105e-05
4.63605157652023e-05
-3.74242645131157e-06
-1.73222230529288e-05
7.83739173302778e-05
7.33543909019398e-05
4.33707820444951e-05
8.71362997990305e-05
2.53649930699583e-05
-2.96261798858058e-05
-2.67330132022083e-05
3.59315076667213e-05
-1.06795029369195e-05
5.81668258361674e-05
1.4179124286919e-05
3.9257673631474e-05
3.7982148156251e-06
-1.76609854021094e-05
-2.40940141656466e-05
-4.96518942376856e-05
-3.92206823276755e-05
9.32073454003744e-06
-3.69534312158401e-05
9.18699023052571e-05
5.92167413513812e-05
2.8815540414433e-05
7.04439215086258e-05
0.000117558217479751
9.46897246502295e-05
5.8708163816283e-05
4.20164627121614e-05
8.72409375753897e-05
2.72353200343619e-05
3.73001137965014e-05
4.45640920792452e-05
5.69210903376309e-05
7.10843508011883e-05
0.000108335140890163
8.6617180826674e-05
4.63141905729535e-05
7.57562774342808e-05
6.35465948209573e-05
3.39349068374372e-05
0.000112637892607624
9.07979417517783e-05
-1.04493133713175e-06
7.30608951847274e-05
3.54734016754594e-05
-3.23341382024978e-05
4.05633438823953e-06
-1.68495252112518e-05
-8.00966134220976e-05
-9.38232281764418e-06
1.73069265173862e-05
-6.75444508788316e-05
-3.27086879395446e-06
5.32536917740813e-05
-1.39752549090989e-05
5.93670428343773e-05
-4.27257855075238e-05
3.24353639731702e-05
-7.82919670038811e-05
-9.09889088192371e-05
-3.80640605392581e-05
-5.99457484755382e-05
-5.65404501168386e-05
2.49713051311804e-05
-6.88931214508088e-06
-5.91693947208117e-05
5.80609451035807e-05
5.52892711511671e-05
0.000161441477378192
7.51847623097548e-05
0.000118221770904732
0.000124635335032055
9.31246231240709e-05
0.000108152138939525
7.99027425455032e-05
0.000138089419156209
4.11441248101074e-05
9.30804165127509e-05
5.24306666756837e-05
3.12606737997307e-05
-1.11756530391119e-05
-8.06336135117632e-05
-8.27197296512503e-05
-1.7202078870196e-05
-7.07806497201116e-05
-1.12238556241927e-05
3.53599807762874e-07
-8.65852533362431e-06
7.63030850497307e-05
9.74473563847319e-05
6.71072963345371e-05
0.000135097983116687
7.57882818143497e-05
9.97075752452098e-05
4.56187973707408e-05
4.26617997403873e-05
3.21078103347782e-05
-3.38757371062255e-05
3.36294013112194e-05
6.99274052716031e-05
-4.65545764177453e-05
1.88719278312647e-05
3.88155996997389e-05
-6.07903202675739e-05
-3.26367709503369e-05
1.49976866145935e-05
-7.14778939243843e-05
8.28187609024073e-06
1.77623148345374e-06
-5.21167383894747e-06
3.39175636898051e-06
-4.50914652068101e-05
-2.12814699813064e-05
2.8412123894103e-08
2.84304872458471e-05
1.86244226067324e-05
8.69307541126448e-05
0.00010762959849687
0.000110933050728461
0.000131755514107954
0.000170216214102507
0.000149465935714313
0.000121975158359716
0.000164054806169951
-2.63467171732436e-05
7.15605143439382e-06
-5.44260181567377e-06
1.32120312379276e-05
2.57732694893415e-05
1.65770037055117e-05
2.66837685263713e-05
-4.77994219616685e-06
5.56288023001901e-05
7.58059787405635e-05
3.90760329647237e-05
3.00841403178834e-05
0.000131139896420119
9.61867764250958e-05
4.94842473072178e-05
9.93813968618904e-05
1.45104085389324e-05
-2.5504721903227e-05
3.18695912893767e-05
-4.48947619790623e-05
-1.14458275940393e-05
-4.85282619976427e-05
-1.22799713405478e-05
3.12210867759698e-06
-5.01693035488953e-05
-6.72033216201782e-05
5.27617741143879e-05
2.90213255978791e-05
-1.3634437677076e-05
-4.4214640871214e-05
-7.02096363603094e-05
4.2556260235709e-07
5.09102926876348e-05
-5.30603133401936e-05
6.82438353967668e-05
8.06463432576623e-05
5.82581255084836e-05
0.000135504918583706
0.00010260027821907
0.000199430810227422
5.85055646196322e-05
0.000115275467826171
6.52566058409308e-05
2.39929173993893e-05
-7.99525482274485e-06
4.31941606062064e-05
2.4717749308182e-05
-3.18662790007852e-05
2.93021906961414e-05
6.10082152753393e-05
6.36853042591769e-05
8.29737376485767e-05
-9.84043586183568e-06
1.80629007892451e-05
4.05171890683253e-05
4.91622260926178e-05
9.05121816711909e-05
7.53815400405566e-05
7.04101581242051e-05
0.000159111604676095
0.00016890355131379
9.72720883144543e-05
0.000160533992185002
0.000144759332879716
9.53345780075927e-05
7.24849741464964e-05
1.88834699941795e-06
-3.50818639938366e-05
-0.000107228534484851
-5.82287212106279e-05
-0.000147854597986158
-0.000139087374427516
-8.16419347327346e-05
-4.78184094688803e-05
-8.75453843430485e-05
-3.68385207502185e-05
-8.11294243570742e-05
-9.16961534011451e-05
1.72189045932942e-05
-4.81784689850597e-05
7.47569017100273e-05
0.000109613672671282
0.000130663105686498
0.000110528779221759
0.000114498631840041
0.000104878789127492
0.000142963140360597
0.000154280148430326
0.000125405173251035
5.53442969137729e-05
0.000104926351467413
5.25103083061222e-05
8.91092204737858e-05
2.17057338836286e-05
-3.79751381758017e-05
-8.58956298547157e-06
-8.96123113034446e-06
6.06092309603997e-06
4.83919264293389e-05
3.48223217724287e-05
7.27146344627052e-06
3.66857348534787e-06
9.98928516342134e-05
3.92267741359589e-05
0.000127185430985296
6.51746319923948e-05
3.63722615362445e-05
2.21462392284281e-05
5.05726203741072e-05
-1.88302082796592e-05
7.13017695523271e-05
1.4045616578073e-05
5.7037529076468e-05
-2.01339457050771e-05
-0.000128869823769529
-9.92741990095588e-05
-6.88744742240614e-05
6.83844900281658e-05
-6.061058408042e-05
7.32444314048434e-05
6.13238833125141e-05
3.1084655387154e-05
4.13281098463484e-05
2.30457677913528e-05
4.48629294408818e-05
1.56269619775687e-05
-2.81218798883276e-05
-4.47991391949335e-05
-6.34369457336098e-05
-1.24149257059649e-05
5.44738525829944e-05
7.83419683300522e-05
0.000124389827904684
0.000105241462170934
0.00011237997303273
0.000144606840134005
9.0923051755344e-05
8.86087689088155e-05
2.92912511952867e-05
-1.30485697891868e-05
3.52584477516292e-05
8.54382552478518e-06
0.000129369437414223
7.37679690421387e-05
0.000102586251542234
3.40525202133395e-05
0.000125997659431655
0.000125189377479142
6.47439684241209e-05
8.8193912515167e-05
3.91620432736874e-05
7.06972400386466e-05
5.69532643875001e-06
-2.26840884249559e-07
-7.10029212502259e-06
-5.00915784898853e-05
-6.07704671694942e-05
-9.96656515867028e-05
-5.45294002157871e-05
-5.69155432009911e-05
-4.87576967523261e-05
-7.92337397179005e-05
-5.63698004358923e-05
-4.04084692709055e-05
-2.68909435206913e-05
6.37595051700253e-05
7.68265187201824e-05
0.000120431730306718
2.34400943651313e-05
0.000119955648335845
9.8899189263151e-05
0.000158594359186535
4.20715615378982e-05
0.000154312975933862
0.000130565294007688
5.31614178846281e-05
0.000136830914057346
7.50646988625052e-05
-2.47228756123937e-06
7.52731555218255e-05
-4.77028356458096e-05
-4.86419621868479e-05
-2.77098632971807e-05
-6.15325981744191e-05
-1.62292335584278e-06
9.63740732306874e-06
5.6288186182485e-05
0.000105727149634508
6.80227487509916e-05
0.000110665080425382
0.000175344081810232
0.000144828057783164
0.000152637697167124
4.39696319323872e-05
7.5781403394156e-05
7.5327953598362e-06
-4.41429159867186e-06
-5.04213697117476e-05
-0.000117415998475118
-5.5120327699593e-05
2.78510642933352e-05
5.69467027997371e-07
5.87307454851864e-05
0.000103950575366493
7.31442086202518e-05
7.00867741562998e-05
9.44805131204883e-05
2.00692779396981e-06
-4.70847142086399e-05
-3.47832427888199e-05
-5.18535655159833e-05
-0.000100360047523835
-8.86091326238746e-05
5.92125669092525e-05
7.40898002276499e-05
4.72739679766644e-05
0.000152094637804155
5.44453572453591e-05
0.000194736417741074
8.20345773363365e-05
0.000175417290114355
9.86377232728617e-05
3.80143554667812e-05
-6.21001789725154e-06
-1.28355107977515e-06
5.55880490061809e-05
8.93673941856586e-07
7.67617059430466e-05
-3.62737794947558e-06
3.05467097255067e-05
-3.01067634122251e-05
1.21563263171619e-05
2.83864395551422e-05
2.76260665450164e-05
-8.96695386047533e-06
1.89560644071566e-05
-5.05564723629145e-05
-4.80720300911207e-05
-5.80731275796149e-05
-2.13806363851667e-05
4.1518847851789e-06
-5.84320821825133e-05
0.000107438720440141
0.000173222750882537
0.000127518508493544
8.8360560927259e-05
9.56217257396143e-05
0.00011605278887892
8.71153691764875e-05
0.000126875457660112
4.7881707497748e-05
-1.32025081608045e-06
1.08181675296386e-05
-1.42299837895247e-05
1.75014528229904e-05
-2.19027557702963e-05
-2.76072122777164e-05
7.95986793164606e-05
3.45618012814829e-05
2.95861046532191e-05
-3.21682254152308e-05
-5.79683073969743e-05
-4.92935003650579e-05
-8.2853742536987e-05
-2.19700522070144e-06
4.31193611082486e-06
3.19037087263277e-05
7.42919732070278e-05
4.29001883006283e-05
2.21423440405067e-05
5.15149927102407e-05
9.90823465363839e-05
5.74358883306771e-05
7.84074444648535e-06
6.49161684202755e-05
-2.33729980573463e-05
6.37985873266194e-05
-5.54579141987605e-05
2.429486754804e-05
2.26888236841762e-05
-2.68467774568613e-06
7.65393284899638e-05
9.61487144646203e-05
4.37788053581231e-05
0.000107444980368673
0.000145179508449824
9.59957014373572e-05
0.00014737229589557
0.000115935014781101
7.67029583488142e-05
0.000143787726362945
0.00020449438892563
0.00014180779431303
6.66636668836341e-05
0.000101412212555141
2.03666198070053e-05
-9.98527922637651e-05
-7.66462728437532e-05
-5.48969018786487e-05
-7.24640972883718e-05
-8.74856782573892e-05
-7.87049396326051e-05
-2.7167390731902e-05
-4.92040482191162e-05
2.72054828308781e-05
3.51289305807919e-06
-3.55549866542425e-05
-4.12958584082413e-05
5.89056629796819e-06
9.98678718027943e-06
6.75883089204062e-05
9.87984075307107e-05
0.000101402972406439
3.90482003479909e-05
0.000178497423215221
6.36551361019345e-05
-6.03283322919304e-06
-4.91850552173143e-05
5.1107804387892e-06
3.28879513109932e-05
-4.92213299461692e-06
7.33072269501973e-05
0.000110413603955538
0.000137600489610256
7.28330148342511e-05
0.000134626254565306
0.000113632807354339
0.000158735913142875
6.71327626694578e-05
0.000111122233978497
7.18780013975661e-05
0.000103147391912611
0.000108484300630592
8.72904123392764e-05
5.19516585421649e-05
-1.76067359513034e-05
5.06587595433934e-05
-9.20599229930544e-05
-1.85154889688332e-05
-5.5354696574923e-05
7.2486769297173e-06
-7.75933139173043e-06
3.1875323442138e-06
-6.01820733983985e-05
1.77577442666533e-05
-1.3405740597284e-05
1.42154250938147e-05
6.01022696968751e-05
3.52252328196376e-05
-2.00305508200542e-05
2.18318864041847e-05
3.78546436827413e-05
-2.12440847116824e-06
3.48973412338732e-05
-1.07609665163986e-05
3.83033946082942e-05
4.20145161794562e-05
6.18830583810319e-05
5.63142462132948e-05
3.94572260527038e-05
0.000129655225860227
4.85755472636267e-05
9.99470597422526e-05
4.98145522862135e-05
9.87037902576601e-05
5.39368579252284e-05
0.000124166023619892
4.73451686052762e-05
8.5163874592002e-05
8.0692818215368e-05
9.84289934665699e-05
0.00012289094022854
0.000157674207375453
0.000115501586768834
2.34044916986105e-05
0.00012563378983036
4.21956691386195e-06
9.8844715894575e-06
6.63420642467669e-05
-5.95320573258993e-05
-9.39882116366227e-05
-1.09496685397124e-05
-6.05868294580874e-05
-5.59529579865878e-05
-4.06765624754623e-05
-2.40343023727016e-05
2.35816841156805e-06
2.04817261594144e-06
8.50845770157921e-06
5.5661679740535e-05
0.000103831907186127
9.01823369206586e-05
7.58354095804164e-05
2.27822670457149e-05
7.65369345306688e-05
6.81358010292579e-05
2.22678680078799e-05
9.03564397298633e-05
2.99752089551994e-05
0.000131265862886509
0.000139824694519357
0.00011666091936459
9.46201967264373e-05
0.000106738297945888
3.83141990991577e-05
3.66490671429448e-05
-4.31316733967659e-06
-3.49131048552461e-06
1.69766990464868e-05
-7.01679977450707e-05
2.65756757592872e-05
1.72621189554865e-05
-9.19489934291467e-06
7.59805985087709e-06
-2.11068242682571e-05
7.90079768792463e-05
-7.08337028743221e-05
-2.41770401179356e-05
-9.71772763632551e-06
4.36327316616184e-06
1.0676449810003e-05
4.35298321316762e-05
0.000115002645849767
0.000102862858874767
0.000118979254186706
0.000122341668827695
7.19405927651388e-05
6.01132799949362e-05
3.92012962270397e-05
4.62135768582258e-05
1.6855612079477e-05
-3.6548695036715e-05
5.05737207136516e-05
-6.86993532451151e-05
-5.82606869205554e-06
4.6446170377329e-05
1.58256011576127e-05
-1.41567751872286e-05
6.40022211663436e-05
8.08280987895378e-06
1.5730096665961e-05
8.24485751916683e-05
-2.98461599657621e-05
-1.33887011080194e-05
-5.50116141106276e-05
2.7481450598906e-05
-1.32889480236582e-05
9.34682313206457e-05
4.33527792720335e-05
9.77902205126976e-05
8.97047890785863e-05
5.2431883038545e-05
4.60936042360393e-05
0.000143025294547603
0.0001109896324297
0.000162548681875479
0.000148847748678165
0.000133945086450755
0.000121624705997972
5.98613497831803e-05
-1.73370678538285e-06
-1.55688936116414e-05
-2.44361905010494e-06
-1.31056912758022e-05
-8.00536307782819e-05
-7.99711458868642e-05
-4.99070467044041e-05
-4.24866479789043e-05
-7.03640910111223e-05
-9.70683748312033e-05
-7.41893607907955e-05
-6.48929920465665e-05
-1.72560998429783e-05
2.01751305327009e-05
0.000119996173127294
8.42912350109737e-05
8.95212593859557e-05
7.80526428348683e-05
9.31580019482667e-05
0.00012907228436
0.000148335718697589
3.51959769782693e-05
7.27703631179366e-05
0.000135119615769036
6.70717723629741e-05
5.09254918181136e-05
2.34677346818862e-05
2.6454597898005e-05
6.60472841333538e-05
4.84355865867582e-05
7.20460140104551e-05
4.71729702794826e-05
6.79940276928056e-05
0.000100887022075214
5.19831257082807e-05
-1.34976432454797e-05
-5.81940278569621e-06
-8.96949797943945e-05
-7.64798757222471e-05
-6.9661921931792e-05
-8.44596051043546e-06
-4.78893304215154e-05
3.60766733893548e-05
-6.25839374037343e-05
6.578458111479e-05
3.61823967291069e-05
7.96294592125677e-05
4.62479186113265e-05
0.000102170724754011
6.66823362127578e-05
2.67825490816074e-05
2.85240972364686e-05
-4.2714887434201e-07
1.41019550566367e-05
2.34979006870409e-05
9.91150890229328e-05
7.78998623098869e-05
4.37344855588325e-05
0.000109834923539149
1.2279029152531e-05
3.67612191636884e-05
-7.07450227704293e-06
4.21711070866846e-05
-7.27738305820009e-07
-8.88754070771405e-05
1.88561036809875e-05
-9.796159903213e-05
-0.000110133821542691
-5.8394676950748e-05
-6.50627670260319e-05
7.77569169359298e-05
2.70671562419621e-05
0.000101054931600245
0.000114297448815981
0.000132001206798457
0.000143390010819829
0.000118698026224839
5.92620448422295e-05
3.97996166333787e-05
3.469342466134e-05
1.05680999761098e-05
7.29168533976334e-07
-1.45815399420274e-05
8.71519936636412e-05
-3.73034749544902e-05
7.43793277318345e-05
6.07854982068028e-05
9.542161035557e-05
0.000132049145629744
8.32106573541458e-05
0.000122634526085321
7.32247809817235e-05
-2.51019035923268e-05
6.74359109870555e-05
-1.4126115194825e-05
5.78690449579289e-05
-4.49305654038163e-05
-8.73283676454496e-05
-3.21229831669687e-05
-7.99653305912227e-05
2.00066095291168e-05
5.52030470041215e-05
6.71088994030668e-05
2.91633438119552e-05
2.46886454941227e-05
4.57185645351266e-05
2.89156543829413e-05
6.31206668947366e-05
5.42737732449916e-05
2.90267124316412e-05
5.17542348425987e-05
5.73143619727291e-05
-3.7929800920825e-05
-5.91598338060917e-05
-5.71102131872129e-05
1.03351775620893e-05
2.39720770885293e-06
4.9174178901445e-05
3.81271776665371e-05
5.42042249865687e-05
-2.10013733867826e-05
1.15988514954326e-05
8.70737097028371e-06
5.31755433200264e-05
5.37919125160417e-05
0.000102237526131331
1.73985558238263e-05
-1.73376337876161e-05
4.36260053405285e-05
6.5902328549503e-05
5.15756909670166e-05
0.000153409052221278
0.000126100610729873
0.000220570011714335
0.000217394271680307
0.000177780945777719
0.000118916884383862
9.58891364667414e-05
6.72200080184762e-05
2.97349054569026e-05
1.40702380240868e-05
2.25983404566423e-05
1.04794290307961e-05
2.89144421412019e-05
6.83335903698147e-06
-3.43883609779812e-05
-0.000109838462133249
-5.16027349846362e-05
-0.00015207658246724
-9.5177108774388e-05
-3.12413427019235e-05
-7.94153807538983e-05
-6.30327167259623e-05
-4.6622419770049e-05
9.74101554238557e-06
6.05085234395608e-05
7.76255629129628e-05
8.94814073947734e-05
7.36606335882637e-05
0.000165054170958871
8.72887054150789e-05
7.11933281541286e-05
8.97837707607471e-05
9.54228053471697e-05
3.51324099336977e-05
3.44949100447327e-05
-1.92232325458114e-05
3.79509862231081e-05
-2.75621411623436e-05
9.09699073066879e-05
5.9051176742325e-05
0.000125373738879653
7.62323388079284e-05
4.08805163074112e-05
-1.71138389888711e-06
-7.44707098952894e-06
6.55736487267617e-06
-1.62855074112706e-05
9.45299259322502e-06
5.30666237055007e-05
1.86602973278937e-05
6.72615725541447e-05
9.29844342744591e-05
2.85731049512725e-06
9.12351542284171e-05
7.620022879268e-05
5.61615972365044e-05
0.000134840493840534
2.85639458502452e-05
9.33704708249427e-05
0.000105866887250234
7.1424055275983e-05
2.76628186280027e-05
-3.90422913697868e-05
1.51006537925203e-05
-6.36146747037771e-05
-6.85086419251292e-05
-4.82964893791253e-05
-9.91348620834148e-05
-7.96151660822043e-05
-3.33285226280606e-05
1.60095635440287e-05
-5.71306120318526e-07
-2.28040292392858e-05
-6.053173624224e-06
-5.26692546971523e-05
-1.98427429646609e-05
-7.71200679193729e-05
-8.51307292631824e-05
-3.67410821756563e-05
-5.49629749291447e-05
5.38170709135843e-05
-4.88539481263224e-06
0.000123807390967902
0.000151507350600425
0.00015150357272968
0.000166000153011861
0.000198058989049889
0.000173004221309166
0.000169646169865568
0.000151760972940607
0.000123493504576352
5.72705177495917e-05
3.00636724575031e-05
1.39313595787698e-05
-3.54810580979682e-05
-2.40222173348134e-06
-4.81784500059787e-05
-3.69180106928703e-05
3.60992252585492e-05
9.36734594391612e-05
0.000105267675526424
6.85649375963242e-05
0.000171335274686603
0.000123931753387977
8.74354407681079e-05
-4.25258152222858e-06
-1.81561326123349e-05
4.7284359781156e-05
1.79695744230687e-05
5.938899015179e-05
-3.70463278739088e-05
5.1069831011037e-06
1.29184013214919e-05
-3.01660952747569e-05
-3.07967744299992e-05
5.99216949296779e-06
-2.71036379464061e-05
1.69080767575786e-05
-1.86788708867666e-06
2.27786491273983e-05
1.01162911612718e-06
3.94501970489654e-05
1.79880342611892e-05
-3.29105432534778e-05
3.85145679712124e-05
9.65053600561794e-06
-1.47399611045876e-05
-2.63410675009676e-05
-4.87217617388803e-05
-7.23266328146074e-05
-1.62332380621113e-05
3.95449466070366e-05
1.87862778240875e-05
5.77235602209402e-05
8.54962478299e-05
0.000145637534204011
0.000123454605231592
0.000175820431320676
0.000197085844744534
0.000130838987174221
0.000128693290603193
5.68867798859186e-05
-2.50920241687698e-05
4.89322497200816e-05
8.52182125520736e-05
0.000100328785201802
6.21108829882706e-05
6.65060613801008e-05
9.63687974479329e-05
6.98704091455186e-05
3.26683770665814e-05
7.5909977159058e-05
5.78275401867098e-05
3.17441096026951e-06
-1.03311974004562e-05
-7.42572247242291e-05
-2.38052677475844e-05
-5.94429158642623e-05
-0.000116072027360072
-8.74077791142807e-05
-4.63200880943121e-05
-4.84703965666975e-05
-9.61110993667872e-05
-0.00011031020296167
3.89182223539334e-06
4.52407244047372e-07
-1.77083403563267e-05
-3.44215413849731e-05
3.97336929885453e-05
-5.71836551728599e-06
6.41178005973076e-05
6.29935654844147e-05
-1.22367081331374e-05
-1.86876531269958e-06
-6.58331952221826e-05
-3.04788172965796e-05
5.17423932566933e-05
5.5548610416232e-06
3.70859106183436e-05
6.85097721881216e-05
0.000106846967106388
0.000129723444396315
0.000123581736606968
0.000235569078623632
0.000190617275133173
0.000187337964424233
0.000244591409017517
9.31012847801224e-05
5.76831200765595e-05
7.78581527964363e-05
2.92376656721524e-05
-5.91674442272841e-06
1.31759159260549e-05
-8.2078431795109e-05
-8.45329016220334e-05
-7.2367200043157e-06
-3.99148709238866e-05
-1.5597335145577e-05
4.76576453513124e-05
2.7042332131088e-05
5.37587741183106e-05
8.57471438189995e-06
-3.03685313102604e-05
-5.16136688105318e-05
-7.21046012974659e-05
-8.19349446093209e-05
-7.60048514954784e-05
-9.02058867920387e-05
-5.3977358818883e-05
-6.4529188773498e-05
-8.70202416466126e-05
-3.51083526629563e-06
4.51677785972397e-05
-5.17734945004402e-06
7.83795939824996e-05
6.87497529530398e-05
6.61068263267827e-05
3.29675477880844e-05
4.82207123052731e-06
3.28800271413235e-05
8.308336535031e-07
-4.9559445538326e-05
-2.89703872613599e-05
5.74184864847872e-05
-1.87831139538934e-05
5.12170993065945e-05
0.000133223675074297
9.69790619462669e-05
0.000226700442045218
0.000190590164089431
0.000141517642827496
0.000178259225775315
0.000143617760027087
0.000131312368975458
0.000103344537462089
8.16286598019226e-05
0.000114461108323987
0.000166167702324749
2.70905411814329e-05
2.5434103340817e-06
-3.05589511991553e-05
-3.11400794491578e-06
-5.05701687848693e-05
-1.87474424597417e-05
-3.75837748162338e-05
-6.62549441939288e-05
-3.42460730392677e-05
5.33702111300718e-05
-2.38367191058127e-05
-3.11421576089867e-05
-0.000108047064787164
-1.21502318858839e-05
6.16964783399785e-05
-6.48889067940381e-05
1.30252274194998e-06
-7.2968046503228e-06
-2.60799302181606e-05
8.437029831367e-05
6.88290861625755e-05
1.71507106016788e-05
-1.13072279617236e-05
1.14848416834805e-05
-4.46628458547782e-05
1.31707588711559e-05
6.43315558990801e-07
5.51232662075272e-05
9.2339489363218e-05
8.31611036881971e-05
3.24412264283629e-05
0.000108443081855488
0.000185334007252144
0.000103532629868001
0.00010756868258697
8.04237999753416e-05
-1.07169308087531e-05
-1.6508344016364e-05
-8.18263465783071e-05
-1.09609530569281e-05
-2.39416439945501e-06
-5.82998529772648e-05
6.31725145709529e-05
0.000180136843323915
0.000140047650004719
0.000181667583012557
0.000194309737061102
0.000117614188687365
9.50579799761964e-05
5.29744930376979e-05
-7.95934760521469e-06
4.97662780127491e-05
6.02771857729513e-05
-3.89386008768036e-06
0.000101931992806403
4.37669713865054e-05
3.99386631593174e-05
-1.22399838039596e-05
2.05023206176302e-05
-4.17204395616803e-05
-3.24076586901921e-05
-8.12930657798378e-05
-0.000134269322946628
-6.52376022669988e-05
-0.000134768245221723
-0.000124031762072728
-8.98764677080235e-05
-5.60077796011044e-05
-1.24610007950053e-05
3.12995647559296e-05
7.91401599120379e-05
3.38554026358784e-05
0.000146050935309368
0.000174731657532596
0.000140890247671719
0.000159641484903754
0.000109642147404375
8.42139366428706e-05
5.24952559371717e-05
3.40139778916426e-05
3.66316068035377e-05
1.09181329972951e-05
-3.05724157475461e-05
7.21092419308969e-05
2.3144084392321e-05
5.38336138163801e-05
6.6899475332417e-05
7.17611924233438e-05
0.00011572568917976
4.60676357033148e-05
6.88014253578042e-05
5.06590250865676e-05
-1.16007959232621e-05
3.2474476850523e-05
9.66172807311638e-06
2.5407539593095e-05
-6.70354481635486e-05
1.79858179691833e-05
7.50935227434236e-05
2.33180302139072e-05
4.91662870439945e-05
9.22338668057931e-05
4.02460180891072e-05
3.72584097272824e-05
-5.52060810834363e-05
-4.59256623721675e-05
-5.76211934435263e-05
-4.24073826128488e-05
-4.64988749353063e-05
-3.96909657710566e-06
-3.86817637269636e-05
4.76673016128013e-05
3.16108391071269e-05
4.33418204067137e-05
8.28706215077653e-05
6.75205355844237e-05
9.47587960061005e-05
5.48191961587059e-05
0.000102652873869233
0.000118601413949016
8.14096837715864e-05
-3.82616021156906e-06
1.40036508669571e-05
1.57769606847019e-05
-1.4845597988476e-05
-5.31241425588413e-05
8.2851051340122e-06
-8.43117501839546e-05
-6.09741032654533e-05
7.16690615900268e-05
4.7696562122667e-05
0.000126512607599554
9.92665193667182e-05
0.000174989030123177
0.000148929319673609
8.5963758005849e-05
9.05162316651453e-05
2.81687298713374e-05
4.25498393220757e-06
4.63217200721355e-05
3.36103466071996e-05
5.51148334742772e-05
8.86556286330072e-05
6.34811528074684e-05
7.06340145267294e-05
1.37963217337313e-05
5.57946962307222e-05
0.000109332105879495
8.80212759864097e-05
9.62653778939443e-05
0.000102716356341522
7.69393206955767e-06
7.70193949466688e-05
8.40046154379907e-05
1.20762982913263e-05
-3.60115280450032e-05
-8.77307032481321e-05
-4.97318477383429e-05
-7.47328823807004e-05
-5.18315333078253e-05
-4.75760442890723e-05
-0.000111731842400664
-6.7128410966111e-05
-2.52072654030788e-05
5.09234185895293e-06
1.32298453265049e-06
1.92508242562898e-05
6.04420059534622e-05
4.53687432603981e-05
9.33721406739499e-05
9.53434207578673e-05
0.000106306129855549
0.000110778177427772
5.14580904818712e-05
0.000171831719317743
0.000101129815029221
7.95776965056185e-05
0.000120949637403993
0.000131242783267307
9.08942255652383e-05
6.40722076032587e-05
0.000110510507574763
6.66714734826751e-05
7.00745595448677e-05
2.9196783576664e-05
5.1136759760462e-05
4.10979140962729e-06
4.64781373343086e-05
7.92022845673613e-05
-7.47186018739555e-05
1.25452644480296e-05
-2.1961870543042e-05
-4.29264458996207e-06
-2.49886223017607e-05
-7.28981671381068e-06
-2.37193181098921e-05
3.63624581745056e-05
-1.61357276663587e-06
-2.96541328007551e-06
8.78969913661631e-05
7.856800156553e-05
-3.64365320230653e-05
3.86301430798982e-05
4.62154279303221e-05
4.3810018362277e-05
-4.67524261289804e-05
-6.07771866782697e-05
-1.40791260528055e-05
-4.1735809537476e-05
-2.86711518208076e-05
-6.89184810500331e-05
-4.55700557389913e-05
-3.69531864117979e-05
-3.36673769997538e-05
-9.46161370022636e-05
-9.08269626675437e-06
-8.01398852462337e-06
5.36040984463613e-05
5.3321908567823e-05
6.84455010952534e-05
1.99437418087075e-05
9.91581663181515e-05
9.22528681600529e-05
0.000156892085271443
0.000131632406614613
0.000140232827218323
0.000143404588789393
0.000246478503886046
0.000153752020244008
0.000101303436243096
0.000102942235640187
-1.55389046740764e-05
7.52059696696621e-05
6.62224158820729e-05
6.95819425978332e-05
-4.44482246677987e-05
-6.8117634679225e-05
2.43588462111985e-05
-6.70405368745233e-05
-0.000100624380737618
-4.461614650249e-05
-8.70460964182609e-05
-0.00023402705042479
-0.00014009919243272
-0.00013309094952622
-0.00015551772008132
-6.59856813333335e-05
9.06424753272107e-07
7.50778897934091e-05
3.98645405471446e-05
0.000107218417315431
8.81059564218847e-05
2.64662155435903e-05
0.00012862474060053
0.000188285037005317
8.78504581384593e-05
0.000164241170587814
7.35915526965546e-05
0.000100044149905389
3.95969379655071e-05
8.7956939628945e-05
9.91378014710176e-05
-4.793328499998e-07
5.1091461131068e-05
0.000125848858301404
5.82727373224772e-05
5.72195431652794e-05
1.08625061184816e-05
7.01518607544578e-06
8.19649755132607e-05
9.60724957788637e-05
3.31363543624853e-05
7.97443326254311e-05
7.16719990654771e-05
1.36375867595196e-06
1.78094839599456e-05
6.81336774835979e-05
-9.2257244153955e-06
5.19655325722613e-05
4.85261304288844e-05
1.50822576571739e-05
9.07153293123391e-05
3.90994281572277e-06
5.03456443479508e-05
2.75711182920629e-05
8.56744894083279e-06
2.16965841050524e-05
-9.34666083604149e-07
-7.3024938193153e-05
-8.40663323818469e-05
-5.70150425046619e-05
-4.06097678025531e-05
-4.04533668132319e-05
6.77011328801881e-06
5.71837169457168e-05
1.97259478491944e-05
1.38562467219714e-05
2.23611717625054e-05
0.000100228473946186
6.66878411080139e-05
0.000104192165738987
-4.28007753487669e-05
3.97687566937976e-05
7.47750036243605e-05
6.18705476294277e-05
-1.67513183361824e-05
-2.45718858915357e-05
6.00133138281366e-05
7.03363393163844e-05
5.49741984395517e-05
5.81476302974249e-05
8.15957213612654e-05
1.27019436854422e-05
-5.89294589298693e-06
2.80727095658598e-05
9.01432803231779e-05
1.66163306707197e-05
5.55451623603132e-06
2.30865534608538e-05
7.92373546388448e-05
0.000145551324283269
7.98996245303218e-05
-2.19384433507105e-05
4.00318374001474e-05
-4.593327127967e-05
-0.000131288512245911
-0.000115245590549058
-3.56766067319075e-05
-4.59267901592754e-05
-1.72734424748404e-05
4.8849115931999e-05
3.39577359686151e-05
0.000136803679946455
1.4986004286411e-05
6.44823090196267e-05
1.31630533310411e-05
6.70782344165881e-05
4.91859071393314e-05
2.62827494764988e-05
1.90561322295846e-05
3.60308522901366e-07
1.45671573090488e-05
6.52993435967801e-06
-3.25796414225043e-05
6.32550333724207e-05
0.000106257195643799
0.000101033331045146
0.000101911345560824
4.19068988480553e-05
7.80909777479922e-05
2.15319745921296e-05
1.08634008195068e-05
4.15966813904269e-05
5.46115633938506e-05
6.73873749354511e-05
1.15953148693314e-05
3.20177324830115e-05
0.000100420653424166
7.75398426278495e-05
2.36534067022859e-06
6.44887078455034e-05
5.18676584096369e-05
-2.01525749617273e-05
2.75906964671655e-05
-2.06055811253424e-05
2.59249914952423e-05
5.47346256008605e-05
2.4986467349089e-05
1.27297054906131e-05
1.74329714920763e-06
-4.77095632691945e-06
4.52782830336719e-05
7.13385825624269e-05
0.000101626509506429
0.000101289523698708
5.77810540313126e-05
0.000139911031416623
0.000103677499455283
6.7856243804634e-05
3.41779930740854e-05
5.34174689174382e-05
2.06353197325866e-05
6.01852374644289e-05
6.20720715715507e-05
5.91562795243297e-05
1.44560251716476e-06
-9.2809206908182e-06
8.92631293685461e-06
3.47037908749617e-05
4.12119372362448e-06
8.66135627506154e-06
2.58728651002264e-05
-3.19406305973305e-05
-1.52744830774305e-06
-1.77796392396232e-05
-6.87816592582333e-05
5.70021501640129e-06
-4.53758202200087e-05
9.01964276067918e-05
-3.02187144422065e-05
7.4683233659296e-05
0.000117440455307624
6.7027671580271e-05
8.86653955226462e-05
1.52049868090096e-06
-1.04581405282686e-05
2.99339599363044e-05
4.72314460334982e-05
4.07541143775697e-05
2.4786987454419e-05
4.95033105006672e-05
0.000141391759055478
0.000188597676673815
0.000181883767782976
7.68108323237973e-05
0.000123619648222731
1.96910084450778e-05
6.97644974258642e-05
4.68083114297401e-05
-2.45598776708241e-05
-1.49193822648972e-05
8.34932078320666e-06
-3.65334530087095e-05
-5.04418344576155e-05
2.97505678597671e-05
-1.70315170836622e-05
3.0648233625568e-05
2.78196861888038e-05
5.94607105906292e-05
6.28367631361909e-05
6.6557408682875e-05
2.90436554137555e-05
-4.50352006754041e-05
2.84147793877299e-05
-3.43856100526664e-05
-2.22987665988078e-05
1.17430116102546e-05
-5.29470540878798e-05
2.25428152925849e-05
6.40144348761228e-05
4.2218108675942e-05
-7.51538262771645e-06
2.80468103661893e-05
-1.32931535229884e-05
9.71106844626983e-05
7.1326271728205e-05
0.00015263575157511
5.07806428440916e-05
5.8370878484055e-06
4.78023533678712e-05
1.48812931704274e-05
2.79893704523847e-05
-4.29865983985482e-05
2.39514313910404e-05
-9.09313262274864e-05
5.87182957486238e-05
7.54646327339834e-05
0.000220069388152971
6.88872890738512e-05
0.0001648776265052
0.000172034714745968
0.000172790808557405
8.55549492771794e-05
7.8323280120287e-05
3.14972609969189e-05
-4.60725907873839e-05
-4.74703575348247e-05
-2.88941210915432e-05
-6.99305982823379e-05
-0.00010267028074679
-1.78371806825464e-05
-7.0267886586935e-05
-3.58370260357613e-05
3.406109298705e-05
5.18208766482581e-05
3.18989018229001e-05
0.000103946420404364
7.79382444708397e-05
7.27640634453889e-05
6.5476622147781e-05
2.51120555980216e-05
3.81516993472781e-05
-0.000125841880389241
-7.24352780856709e-05
2.07905081480739e-05
3.19778394563543e-05
2.62110607072791e-05
0.000106308795188539
7.89641353448531e-05
6.56834260275759e-05
0.000100818749387992
8.30605096976113e-05
9.53024583862398e-05
8.25696156647019e-05
1.83104531291156e-05
7.47007426583084e-05
1.27691261273217e-05
3.33243842547139e-06
5.98445740889812e-05
2.29737987835034e-05
-3.20987202089376e-05
-1.42676597893291e-05
9.13544225759554e-05
5.86913665959749e-05
0.000127040991054284
0.000109115711002832
0.000120694166200501
0.000100299495744372
7.22930877827542e-05
9.75645547448876e-05
7.77729029244393e-05
9.35383007099223e-06
-4.07815147386422e-05
-6.70482206222145e-05
-5.71365279657136e-05
-0.000117583404408694
7.68463329572018e-06
-5.05580154778368e-05
2.88313537543027e-05
-4.27572812693547e-05
8.64350756252673e-05
6.41121025841682e-05
2.48849494715835e-05
2.77812330891535e-05
-3.74378314940749e-05
-7.08723304595857e-05
2.85224767686105e-05
-4.92953999641711e-05
-1.31145413701295e-05
0.000121320599640126
4.078914386225e-05
4.7937438270053e-05
9.9204736297195e-05
9.36793733364946e-05
7.63949282205482e-05
2.32380247143825e-05
9.41920114200444e-05
8.55835674265685e-05
5.79291286273133e-05
8.07982559450456e-05
1.58444744312155e-05
0.000120459537953049
7.43370520264173e-05
-3.75417557102445e-05
1.85709158786815e-05
1.99155589543701e-05
-2.55048014245205e-05
9.60432672365431e-05
2.6065659210949e-06
1.49812359833859e-05
6.6392390154461e-05
7.53011330953242e-05
8.57583179490116e-05
8.96167033695745e-05
8.29028862784976e-05
5.17564477150137e-05
0.000119322256689664
-7.44628165903483e-06
-2.98901630386134e-05
-5.22394390897531e-05
-2.34633451257784e-05
-1.74487125449307e-05
1.57742481596649e-05
2.54489791076129e-05
7.38787209645316e-05
7.13780316347122e-05
-8.49812766788385e-06
6.74176053087007e-05
7.45429904738222e-05
-2.54596042671943e-05
8.05131752584037e-05
6.56276386217174e-05
2.4211610106235e-05
6.01601918859911e-05
2.72854748747275e-05
-1.80411004232904e-05
5.41383409195174e-05
7.60043996038024e-05
7.81824234774466e-05
4.00688141643363e-05
9.32208421308456e-05
2.94559770457411e-05
1.32269769800673e-05
2.39482058714751e-05
2.10115678712692e-06
5.16180750933775e-05
-6.23612890566685e-05
5.95644321304869e-05
2.98516430456673e-07
8.69030274746423e-05
2.57804027151367e-06
2.66332945224986e-05
4.11502091839672e-05
7.61005804921112e-05
4.86082771039528e-05
1.71123563510306e-06
-1.19803456383022e-05
-2.150370529251e-06
6.40333306521221e-05
-3.11475458208504e-05
2.40274024781298e-05
-1.23793707212946e-05
4.99938213414813e-05
4.42689319844815e-05
6.89595750746261e-06
0.00010929399733377
8.94903127588007e-05
5.10219498987349e-05
-5.38361578335251e-05
1.36961845730709e-05
5.55803878787203e-05
1.84883952846606e-06
2.71174660298071e-05
5.22365227794839e-05
7.68919646021299e-05
6.61334123775057e-06
0.000115098838679624
2.80763306683702e-05
1.8727713268806e-05
2.60755602413025e-05
7.26783234993811e-05
0.000107349441077017
7.42260066847771e-05
5.74561422914836e-05
2.01888226723695e-05
-4.25600089215414e-05
-0.000141984763718417
-0.000149450486009401
-0.000163933164903355
-0.000150542820926812
-4.05687765259459e-05
-4.58908869805645e-05
-2.78007161595132e-05
0.000111469042931998
7.01732912620429e-05
5.15599409582885e-05
4.78902211503532e-05
9.74773584300951e-05
8.02888550242132e-05
-1.72420193945463e-05
4.00694137365921e-05
5.86156632611086e-05
2.16178630990632e-05
1.15157322327098e-05
5.53824344437471e-05
8.8142113361534e-05
0.000123591721136409
0.000162334689500704
0.000231396829066569
0.00018184094921916
8.2311811267071e-05
0.000124163951932568
7.83358187904492e-05
1.67349016841864e-05
8.28106441670791e-05
1.32499072139198e-05
-4.28834227199645e-05
8.49685865437653e-05
-1.9253033087161e-05
-5.06868446085505e-05
-5.20460058991889e-05
1.52656531650094e-05
-1.92020799302812e-05
0.000108616469608647
0.000146768815947876
0.000184628140402603
7.38635379335083e-05
9.34421923400518e-05
2.90014748345399e-06
-2.18829615582837e-05
-4.79651538461386e-05
-8.25450425500721e-05
-0.000102678358358964
-1.29246657530173e-06
-3.2714264704868e-05
-3.25171177508101e-05
-1.67693339162744e-06
1.56846437147739e-05
-2.96906843299633e-05
1.38879055235822e-05
-5.45493223262253e-05
3.11666779738101e-05
6.38021713886792e-05
9.78098465592676e-05
0.000146367144709752
0.000101501850693442
0.000168123226708185
0.000113637066643227
0.000109127869283862
7.52569174048357e-05
4.36063898263416e-05
-4.23056248769229e-05
1.1602733952307e-05
-5.36298444901371e-05
-7.20816781129088e-05
-1.27992729622616e-05
8.61830865231528e-05
7.69504079664034e-05
5.55881330912904e-05
8.83495635002397e-05
-2.80811708109482e-05
-4.4350906692555e-05
-8.25507134705159e-05
-9.20606869354306e-05
-9.55890731938508e-05
6.90041496233798e-06
-6.90790285051635e-07
0.000104429392726185
0.000111658611122106
0.000146357119931955
9.19956781087461e-05
0.000105125754382894
-2.38531446577613e-05
6.83604038585518e-06
6.08815840791421e-05
3.47564494855276e-05
2.69934508915715e-05
-5.25419255813768e-05
1.88550495204425e-05
-2.4583328666998e-05
-3.3169135943267e-05
-8.60990721392248e-05
-8.26656462109583e-05
-0.000118559653721348
-5.79243988188885e-05
-3.41476546071598e-05
5.547344872416e-05
5.58891801223355e-05
0.000143160449537788
2.9668087839193e-05
0.000139264326578997
0.000115570953170931
6.24689429200176e-05
-6.34098777315956e-05
-0.000106340367334515
-7.14029757998346e-05
2.0015765249201e-05
-8.0263110546836e-05
6.15454452843664e-05
1.85992728817251e-06
9.86146657926395e-05
0.000106145221241459
0.000137665663223736
0.000193928949248926
0.000177452716852755
0.000137279043763513
0.000132716524059773
0.000198439509314238
9.81435706591262e-05
1.4105945628718e-05
2.29377009353793e-05
2.10909043664501e-05
9.85529252620283e-05
-6.24853428967479e-05
6.43174620397284e-05
-2.57316236142713e-05
-7.19913914498282e-05
2.63704398113321e-05
-7.42109756995545e-05
2.30512305118977e-05
-7.40765883154062e-05
-5.02422617360733e-05
-5.33825447496197e-05
1.17692113549669e-05
-4.37864426300429e-05
-5.9076610614349e-05
-7.17757719258349e-05
-3.10129044038819e-05
-4.70743269478005e-06
5.28008272379738e-05
-7.03253981827258e-06
0.000109761706020023
7.95324679665202e-05
0.000108785027914501
0.00014729032621834
4.97546106913027e-05
1.87861913951666e-05
3.3883064067225e-05
2.10660850763241e-05
2.20920211768999e-05
1.84256599032182e-05
9.82781089228864e-06
3.52946916033657e-05
2.47728102799551e-05
0.000105068550545249
4.57554355356125e-06
-2.97460400817314e-05
3.31439942343113e-05
4.98810053591684e-05
0.000111107045947815
5.93835938975406e-05
9.99586747371926e-05
0.000133586238881024
7.61574925859674e-05
7.23072613049202e-05
0.000110723958779596
0.000111879390269148
9.76642623829827e-05
9.47638879759993e-05
0.000111400505948765
1.79930132675841e-05
7.83207946596728e-05
-9.50882230094454e-06
-4.92787083659416e-05
-2.25806814729859e-05
-9.20949650868841e-05
-3.65448810433781e-05
-2.55580599454146e-05
-2.39957911253383e-05
-9.3676351658479e-06
-7.05074128419958e-05
-5.99766315830903e-05
9.17997973057696e-06
-9.41656711848789e-06
5.6459475140394e-05
2.49733290870881e-06
6.63241250575475e-05
6.18168824531488e-05
8.05754511490871e-05
1.25104619754659e-05
7.1451692596207e-05
-1.59620081144694e-05
8.6922655129983e-06
-3.96292936535747e-05
-3.24444184753188e-05
-6.36202027837122e-05
6.5472098446074e-05
2.51082684489178e-05
0.000135440196650791
0.000130990817267759
0.000115174419701723
0.000119323901008188
8.82998409539908e-05
6.28587948857826e-05
9.2000380734595e-05
5.77168400007091e-05
1.25098658647858e-05
2.82034991834239e-05
5.1671002726301e-05
5.63455561581357e-05
9.80844002110359e-05
6.54970539109569e-05
6.27518399662769e-05
1.32081893616584e-05
0.000100102402885358
0.00012662286728141
4.78916959774214e-05
-2.03980256892628e-05
-2.8699497029025e-05
4.82473885734821e-05
-3.49821047549868e-05
5.90199258005771e-05
1.28417258664916e-05
-3.32822663548347e-05
1.4399811489189e-05
3.71764005413025e-05
-8.27208774164714e-06
-9.62714434814179e-05
4.13211531757964e-06
1.99957625656759e-05
-4.58388801453461e-05
1.99995988269751e-05
6.64074622860247e-05
9.40871675711804e-05
2.87754182313607e-05
3.52596148520829e-05
1.95009854143594e-05
-3.72559662248944e-06
3.24872276829107e-05
2.11148853692027e-05
-2.20070246891807e-05
-5.48368494598031e-07
-5.61283900397669e-05
2.51057983193121e-05
4.45478925558264e-05
-1.78120340790492e-05
-6.53519968437836e-06
2.37707188875875e-05
4.12820904849785e-05
5.73337431302758e-05
-7.78415244866467e-06
7.12167043354297e-05
0.0001558875386242
9.48448754068212e-05
0.000187026388790053
0.000117359487117869
0.000175673703914938
0.000121712594392282
6.74354245883142e-05
0.000124444888558909
1.84208163141822e-05
-4.13112473919243e-05
3.65016284699466e-05
1.90646612019159e-05
-1.26108191976866e-05
0.000125816111500815
2.08882053031731e-05
6.26279698457121e-05
-3.91647341550293e-05
-3.63765959616698e-05
-6.31862252103681e-05
-6.77866004392796e-05
-1.9626766233304e-05
1.05044929659009e-05
2.18033490387553e-05
2.25227839978803e-05
0.000106199673725171
5.84523113317335e-05
9.00998505320675e-05
4.58368847368877e-05
4.68723625988734e-06
-4.30061065587679e-05
-6.86540888082524e-05
-4.31487992639924e-05
-0.00013928517135012
9.70663842142285e-06
2.92853936240822e-06
2.25150148412633e-05
0.000117736620232305
2.72117261401106e-05
6.70432407852212e-05
6.59386900465024e-05
6.81625629597749e-05
-2.42780661502458e-06
-5.34757189435771e-05
1.89499466790273e-05
3.22163539564557e-05
1.12767656417654e-05
9.94872098482373e-06
4.05023128970197e-05
7.44922746838176e-05
6.60814259639628e-05
3.58185394533443e-05
5.29278859665952e-05
6.88621660912636e-05
9.36865714416302e-05
8.43392080186838e-05
0.000102697564705421
3.98746974524191e-05
7.92078388432091e-05
2.26697033128801e-08
-1.44761407279255e-05
3.50823026338191e-05
4.77700620085184e-08
7.95467390282427e-07
2.40154081343615e-05
4.35863297359964e-05
-5.61120243723769e-05
0.000111093370117705
6.40665345773268e-05
0.000200430509541593
0.000101173207696377
9.53238770923861e-05
0.000135739457083675
8.07848423616053e-05
-4.45511879474001e-05
-1.08899924521542e-05
-7.35078717163025e-05
-0.000101032466481909
-8.05858162036857e-05
-6.65379865069378e-05
-5.88301810408412e-05
-0.000102259371749836
-6.87527886237928e-05
-5.9668798194949e-05
-7.14416813980303e-05
3.70328019017694e-05
2.75960960935898e-05
0.000116356308299882
5.11211577355664e-05
3.12091338908424e-05
0.000138027321422412
0.000116871560780838
0.000171216441083478
0.00017050383012707
0.000160358896092215
9.43192064698686e-05
0.000123533872735809
0.000168967868077401
7.53978877462099e-05
9.99292060240691e-05
6.12041910767835e-05
6.76058677889702e-05
7.9135869981688e-05
7.7269019175163e-05
-1.96663886998507e-05
-4.08391912272007e-05
-6.68283187338595e-06
1.11602434448866e-05
2.6723500945539e-05
5.73733035312866e-05
4.19085532352379e-05
8.49034548061776e-05
8.51908373344613e-05
6.00572102399433e-05
2.61369298079086e-05
6.41702361052895e-05
9.95560437288907e-05
2.35924742825707e-05
-2.3615461786506e-05
6.96309197700888e-06
-3.06781076710007e-05
-3.00235047899281e-05
-3.79721312437207e-05
-7.07528727156461e-05
-8.53542917477052e-05
-0.000170007830927388
-0.000186819136613056
-0.000140499704107165
-0.000110904273842793
-0.000124766028919187
-7.52000755588882e-05
-5.84419183470088e-05
3.90963899764727e-05
6.35032450252198e-05
0.000120426777945254
0.000128055619766467
0.00023357271040508
0.000250411990469518
0.000183017803600267
9.45396018173531e-05
0.00010919323841522
9.96416889110413e-05
6.50713746927998e-05
4.07925777527035e-05
6.63741368463604e-05
4.17775869029076e-05
3.07590952391036e-05
1.28935425712536e-05
7.82419455150976e-05
8.63181977627919e-05
-4.23465769615552e-05
3.49208405604867e-05
9.68493934435059e-05
0.000147925278567154
8.46513006370463e-05
6.86394712658823e-05
8.72518354139716e-05
6.43067100294655e-05
3.07482187539665e-05
7.13222102400039e-05
-7.04328363069176e-06
-7.67691252894162e-06
-1.6748805422932e-05
-2.4913673778799e-05
-4.83101335351653e-05
4.72579072515609e-05
1.43816216864583e-05
-2.83791599206494e-05
5.36824531414922e-05
5.93340672050218e-05
9.32500059236071e-05
7.97763502503189e-05
0.000120164394406565
2.89521792343456e-05
-5.37731523959173e-05
-8.31706368216224e-05
2.4318578728619e-06
-7.10637456653056e-05
-5.60431977922882e-05
-6.68370647826054e-06
-5.6229303661932e-05
-5.72591816954574e-05
7.78292987683352e-06
-2.65479330159172e-05
3.61108418133605e-05
6.50637995687953e-05
0.000154374500949047
0.000142872563068791
8.28602019330048e-05
0.000152679927230262
7.78136819080506e-05
0.000141489610910303
6.19086605079406e-05
6.84481539957475e-05
6.68374436003264e-05
0.000121052456259881
6.02312217149763e-05
8.8511123024716e-05
0.000137581649974685
0.000124452392274148
9.81564116678534e-05
0.000108546547652823
0.000119249386300268
7.88638906768228e-05
6.95034594013008e-05
1.15882929310209e-05
1.00920694212484e-05
-5.51726023941215e-05
-4.33789769067073e-05
5.54981129995551e-06
-1.19939783716674e-05
-5.15015586882272e-05
9.85152486247451e-05
4.57708951227051e-05
6.73521144516614e-06
-9.66461136734517e-06
-5.75631772036643e-06
-3.55300086514795e-05
-4.04961520847027e-05
-2.45328146272349e-05
-1.21335527238882e-05
-1.87400151680499e-05
-1.52945342674321e-05
4.55101476319519e-05
1.43384713473766e-06
-3.06325495495545e-05
9.87155846102752e-06
-4.44581098171975e-05
1.17094533372862e-05
5.07512969822324e-05
4.54965016730568e-05
9.70652559798066e-05
0.000160298239396521
0.000221655944818074
0.00014974625270033
0.000130293939726416
0.000129350038231379
-1.20917596720453e-05
8.26176398952666e-05
1.89630717549462e-05
1.30230971662092e-06
3.28071976940486e-06
6.43414453021986e-05
5.86930849625543e-05
5.4468876627284e-05
6.99352717393339e-05
0.000110606278874136
0.000108291394934508
0.000110108218551259
8.08375377565275e-05
8.7123238865729e-05
3.24749476464276e-05
3.34305776163349e-05
1.16198576302402e-06
1.86728099332412e-06
1.83247301105529e-05
8.95317322363022e-05
-3.01609835661442e-06
3.67799278343195e-05
7.25029858164578e-06
-4.62264589324421e-05
-8.40464394391496e-05
-0.000116200984466476
-5.07844377438684e-05
-7.040313765076e-05
8.97544151131862e-06
7.24115072348098e-07
-5.44904652467331e-05
5.63313099418228e-05
3.2048778502036e-05
-5.90345260365507e-06
-1.66934680409323e-05
9.08833264705744e-06
1.44332614120919e-05
7.18234285526726e-05
4.35007343627476e-05
0.000115258667097776
0.000136637618866163
0.000116233698261561
0.00023922556074467
0.000171664241593984
0.000162609502614418
0.000168164997871739
0.000112373260659154
3.89024659178268e-05
-5.51771227247699e-05
-0.000104239469343584
-0.000120459942183482
-5.87728525031973e-06
-3.67302634273026e-05
2.77229213083355e-05
2.32386384235664e-05
2.2304474075437e-05
8.85882387205118e-05
9.81778802027701e-05
0.000138516399777453
5.81847470433596e-05
0.000109991689126706
8.84409570114786e-05
9.33258181899671e-05
5.30530380680386e-05
6.45979675743534e-05
3.54263264363293e-05
3.26114143178318e-05
1.0527996591962e-05
-8.35033066201606e-06
-3.92762411752969e-05
-2.35343009787372e-05
-3.45240789419445e-06
-9.78223268151191e-05
-4.87671885116336e-05
-5.49709782572206e-05
-1.30860310066503e-05
2.87487748828913e-05
1.86950311190583e-05
4.16079533527853e-05
0.000141358395593658
7.52717740653006e-05
5.65424235585459e-05
0.000119146627118475
8.49364012720098e-05
8.48108792110599e-05
5.44884194074742e-05
2.32848617248201e-05
4.74045031503704e-05
4.04865307148655e-06
4.48576041758222e-05
6.53065067664184e-05
3.20030621203031e-05
5.06965825281856e-06
2.4348749167551e-05
1.51840389207799e-05
3.95136054742344e-05
6.45053079055061e-05
-1.13445218490058e-05
-5.81463475159369e-06
-1.26480648556375e-05
-5.50027334613843e-05
-5.31546409969972e-05
-6.35328783833413e-06
5.45287634578257e-05
6.238152332232e-05
5.94705750278907e-05
0.000102562045367501
0.000145804192260857
0.000211746612841957
0.000133027204646434
3.82983090869725e-05
9.13165906195877e-05
2.15018459725959e-05
-4.77516803415391e-05
-6.61565880475931e-05
-4.25868584192139e-05
-0.000135373519749007
-0.000109993465748815
-3.93238086202952e-05
6.34369204450957e-06
3.92865797757152e-06
0.000102503601479367
6.01134153062414e-05
4.53912024661268e-05
6.27025787181839e-05
8.07904554079158e-05
0.000100281074342953
2.42933415686045e-05
-5.6635218964521e-05
2.37458592047311e-05
-0.000116196070918964
-9.49699755026573e-06
-2.10738762993855e-05
4.4330880128916e-05
4.6784873693948e-05
0.000100764653510894
7.18574482072609e-05
6.3342467005693e-05
8.985755813432e-05
7.50610729322357e-05
1.22836936924023e-05
2.74498440328174e-05
-2.29959709437983e-05
5.41977569376176e-05
-1.80759662274279e-05
-2.22274581688487e-06
5.27056425575937e-05
2.15065014036576e-05
3.8377712102123e-05
4.17979948750592e-05
0.000135249114208872
7.92196344364555e-05
9.01234717287964e-05
5.86995716123558e-05
0.000109330197169651
3.47844575534111e-05
-1.96008381897128e-06
1.08763153364271e-05
5.68700637672736e-05
3.84045997223014e-05
-1.97362386876768e-06
4.9500330574465e-06
1.34516090881166e-05
6.29118659760118e-05
1.27801997931789e-05
6.46788040458621e-05
-3.95719229111043e-06
-5.13445399322448e-06
-1.23674613605011e-05
-8.80355586599702e-06
-2.82889859068566e-05
6.74546790364776e-05
4.73438001421569e-05
-6.00523116357664e-05
1.33055466809915e-05
7.23252830514052e-06
1.32120419716694e-06
-2.75139266111361e-06
-4.27290736032424e-05
3.86919206050104e-05
2.0901704840995e-05
3.4807098084552e-05
1.85705619740179e-05
6.27139375016985e-06
1.1761302222478e-05
3.06797834082757e-05
1.17711224020596e-05
-3.5539926937091e-05
7.58498955492757e-06
-8.51866663038438e-05
3.6807016291329e-05
3.41177991921501e-05
6.03933401622083e-05
3.04359158118032e-05
7.42734933871084e-05
0.000109009027682038
8.0211854776985e-05
7.2887574384558e-05
-7.61657732207053e-06
8.3106814669076e-05
-2.19193208479396e-05
0.000106650698058337
0.000102810448336342
9.65676350005937e-05
0.00019413172010217
0.000138048981256976
7.41919550238008e-05
7.45060720036005e-05
2.50602811039071e-05
-3.00123881104258e-05
-8.27117944624265e-05
-5.43559770365044e-05
-0.000102839912307803
-4.10305462884135e-05
-2.15160764072666e-05
6.34874391252341e-07
2.73174089325564e-05
5.8986095176753e-05
4.02098539660177e-05
5.99066064614765e-05
1.45718648692543e-05
1.7285005200609e-05
-4.82752721390361e-05
-1.01196558637305e-05
-2.31793553540136e-05
-6.14249249228681e-07
-5.90297655737381e-05
1.48832863664435e-05
5.8173082407168e-06
-2.02324736095667e-05
6.12984116822262e-05
2.54215502737266e-05
-2.15734411642047e-05
-1.53902208426171e-05
7.95729813515509e-05
-1.34343492595094e-05
5.35053034322195e-05
0.000129047418070429
2.40885919642313e-05
9.88188111085497e-05
0.000180002891139992
0.000118168588895655
8.3059821085206e-05
0.000133037507781387
4.17350093315747e-05
4.65007835279423e-05
6.82740125740024e-05
-9.09022149117753e-07
4.96707703491953e-07
-1.09094958167108e-05
-8.02908805670848e-06
5.32683428480254e-05
8.70364315922667e-05
0.000101211427867447
0.000120957473271483
9.51203239527551e-05
9.71547473160606e-05
6.40546812541763e-05
-2.18795864391034e-05
-1.81146672126127e-05
-7.92293778073502e-05
-2.1117912462644e-05
-2.31800084285614e-05
-2.23549560111156e-05
0.000109170780588285
2.01409114276547e-05
2.86565235876121e-05
8.16453779632445e-05
6.55928642439879e-05
-1.90924646413393e-06
9.1242270575743e-06
-3.02792785453986e-05
-1.74886096043987e-06
-5.28864110075151e-05
-8.15073538986454e-05
-3.96635334820694e-05
3.20882724509953e-05
3.63579799931603e-05
9.86715573836761e-05
0.000105296168876978
0.000124336613912315
2.78000229711658e-05
9.46090409408879e-05
9.00303418192031e-05
4.20073677609221e-05
2.97099739463824e-05
5.04532254486372e-05
1.50969137620223e-05
2.03961852898953e-05
1.31355989135027e-05
1.81204482602187e-05
4.76689685559975e-07
-6.18419945645865e-05
0.000100357037132509
5.72214685782791e-05
7.21467970945292e-05
0.000102434464280524
7.75295851495764e-05
9.06603781606542e-05
5.0296438694009e-05
5.59352743165774e-06
2.99970106342738e-05
3.04238987819137e-05
4.34382428683164e-05
-3.60356261221072e-05
3.43180535309732e-05
3.43481710882456e-05
-3.55404186645695e-05
5.68792091975798e-05
-7.41409577809378e-05
-4.09061522281316e-05
1.1823423130817e-06
8.32387510748736e-05
4.71281222604806e-06
2.48543553516758e-05
-4.10137408074092e-05
2.99616208706556e-05
1.03422700769217e-05
7.8446478187263e-05
4.62648892283101e-05
9.82178240026577e-05
1.0346936219284e-05
1.58786643666677e-05
-5.4300491109302e-05
-2.15209038616563e-05
3.95984406661539e-05
-5.53976811582594e-06
4.0258810116718e-05
0.00016226596022179
7.55748414279942e-05
7.58255316768133e-05
0.000147804999800606
0.000127148525625849
0.000139983418646454
6.99556122520152e-05
1.56023734386838e-05
-4.60245024080973e-05
-3.35742915133248e-05
5.8957669035648e-06
-1.3791630933904e-05
2.47287161244739e-05
-4.45308096205683e-05
5.51301782256503e-05
9.68927109953042e-05
9.36366760189234e-05
0.00011835682321971
0.000102034229229328
7.3886984253155e-05
4.5197769567978e-05
2.19073817725435e-05
3.42008595039142e-05
1.73291697591202e-05
-3.31556241835733e-05
-5.71173131869635e-05
-1.5478889947845e-05
-2.36830286788866e-06
-1.45048204838924e-05
5.28026060861082e-05
3.38583653069369e-05
1.46956221638941e-05
5.77570736340771e-05
-2.80654036473843e-05
3.866741883006e-06
3.61547014464574e-05
2.55540485476328e-05
4.66412916074611e-05
1.74832485835584e-05
-5.06266962185667e-06
3.01618146932038e-06
-4.01039213279498e-05
4.37824834847992e-05
5.62625192162019e-05
5.91540603056699e-06
5.59065186341844e-05
9.12800329681884e-05
9.58057614100486e-05
5.36935172983237e-05
0.000111769945208664
3.26819188912381e-05
6.54554453379221e-05
4.28885405879449e-05
3.93004616209198e-05
5.23708316884033e-05
-3.86152731917393e-06
4.34536853207646e-05
5.86915447870505e-06
7.68822006871641e-05
4.62783488187831e-05
7.32581441027167e-05
-1.59213102995406e-05
-1.45963765002008e-05
2.41458014917125e-05
-1.95917482116448e-05
2.18281601091391e-05
4.59127544307782e-05
-1.27986310951373e-05
6.77661152012216e-05
6.28797571870502e-05
6.74543163734265e-05
-1.28916045226268e-05
6.9344168444405e-05
-6.05872753489028e-05
-2.27378096620103e-06
7.29426596272066e-06
3.19213005171118e-05
-1.75612637216029e-06
1.17750757052903e-05
4.10777958885104e-06
7.14593584911344e-05
6.09726797008322e-05
3.64726983054714e-05
-2.53663923670888e-05
-1.04659423620682e-05
4.69286000185683e-06
1.87877098629732e-08
-6.49551882263131e-05
-3.24260560396792e-05
-1.94718678278039e-05
-4.1465126581876e-05
-8.03470083804429e-05
3.16304557617767e-05
-1.99237514436283e-07
1.6841857772687e-05
-0.000108548329608607
-2.48839235206059e-05
-6.33680843742218e-06
3.98793531189059e-05
5.54506354475485e-05
4.70138668514562e-05
6.52316361359855e-05
7.99987056100587e-05
0.000107892948514718
6.1665317290153e-05
0.000120287240258714
0.000118254300969783
1.27809168581089e-05
-9.91570970662628e-06
5.22182078077923e-05
6.944166886222e-05
4.88885785059081e-05
7.43157846547612e-06
7.89111229990808e-05
5.83605892642286e-05
3.27837062269534e-05
7.83729938462924e-05
2.03766051475575e-07
7.76659272680264e-06
0.000100648362572684
8.18696350053904e-05
0.000105130947940928
2.67823484277155e-05
4.84512828419417e-06
-5.42823820735233e-05
-8.17773270446966e-05
-0.000114029252822964
-0.000122578328964546
-3.77318576349988e-05
-5.66173066032646e-05
-4.78035948266906e-05
2.57607569997573e-06
1.27093485376735e-05
8.22135781306171e-05
0.000104542463487473
0.000149182279142626
9.35304815984203e-05
0.000190816343528985
0.000141621657991631
0.000107250897102549
3.47775187810862e-06
9.08811624035816e-05
2.9215952256519e-05
-7.78590396084968e-05
-6.53706873900164e-05
-3.86277583580878e-05
-7.2789139257562e-05
-4.56014805550307e-05
2.72150572114228e-05
-2.2761982405482e-05
6.39753575590089e-05
5.44712702985006e-05
6.48804073423937e-05
6.13964503279557e-05
0.000110298617786868
4.94305531750151e-05
3.78937651043654e-05
8.48109806793545e-05
0.00010247480236519
0.000149039795349379
0.000160325322278107
8.60226803935444e-05
9.9544361744467e-05
0.000154512488204918
8.15177386432451e-05
2.5589184966397e-05
-4.2671089643184e-06
-1.83353422960472e-05
-7.56965097334351e-05
-8.01469835752042e-05
-9.57753991786089e-05
-0.000133019351240016
-9.26693293847799e-05
-9.98209269823855e-05
-1.90726465888065e-05
2.4091553817558e-05
3.07660894195043e-06
8.67111089852604e-05
0.000125418072456414
2.94914072816424e-05
-9.60356287878697e-06
3.76616191501479e-05
-5.22553451994305e-05
-3.0021497114452e-05
-1.89512623484064e-05
-3.08179865142454e-05
6.8648721954702e-05
8.02256808582486e-05
1.49855059160419e-05
3.0714635674735e-05
-6.89958978305787e-06
9.76249296515602e-05
5.28674310389721e-05
0.000100552354705748
7.43210888187039e-05
0.000183215505261135
8.59187314090145e-05
9.29440318111695e-05
7.1495087655847e-05
0.000114794192358957
9.45814338192266e-05
6.64583282007331e-05
4.3976051255774e-05
6.73761212092841e-05
1.38260312591021e-05
-8.83888745514377e-05
-2.93012499709528e-05
-4.67641462457172e-05
-3.66182977159971e-05
7.16337813821037e-05
0.000128604603649295
8.62556453252806e-05
4.49836001267908e-05
2.55098534804854e-05
7.44981586525148e-05
-5.17186505760051e-05
-6.75126622038736e-05
-0.00015254378779781
-9.04127256046625e-06
-4.12494770827574e-05
7.33860728907059e-06
-4.08238571360866e-06
8.23199434679994e-05
3.25827942283502e-05
0.000140453798035786
7.48145458467342e-05
6.64754106948392e-05
0.000139714514062028
5.42683103328743e-05
7.18553476183629e-05
6.57197369358842e-05
-2.35472087526217e-05
6.55979669855317e-06
-1.38282955788834e-05
5.64699467576861e-05
9.28627656262421e-05
9.06655186823707e-05
2.70404676499379e-05
7.74200934751296e-05
1.96470174073905e-05
3.53583421824798e-05
2.06489987162849e-05
9.64721625376749e-05
7.52326195176281e-05
0.000139054698004594
4.27699830051912e-05
7.71066108695567e-05
6.57795190717346e-05
-4.24840556778781e-05
4.31152181288881e-05
2.71107527642023e-05
-7.14412245623665e-05
2.15813974236545e-05
-3.81077682228472e-05
9.556251929508e-06
4.97034803739707e-05
7.01351363886661e-06
1.66776533150455e-06
1.23509568585712e-05
2.12271891568237e-05
-3.16769349796897e-05
9.34600879356088e-06
-1.4683690305453e-05
2.14129385900176e-05
7.06466446882702e-05
6.3504219713363e-05
2.15264744110237e-05
9.97598447438271e-05
7.7776090648187e-05
3.17053437426848e-05
-4.8144731701502e-06
-6.26414863451235e-06
-1.72110269759576e-05
1.96907177125414e-05
8.17751520369697e-05
9.6724683245195e-05
0.000101655081371592
5.3065276802478e-05
8.80728606813114e-05
0.000156866647153971
4.01670152678018e-05
7.93563624471312e-05
3.78501661999969e-05
-7.37014058949332e-05
-3.78696062060522e-05
-2.58540368542709e-05
-1.50185344044381e-05
-2.50645188150692e-05
5.73940809701646e-05
7.41808255428225e-05
4.79342150501726e-05
8.98785068879044e-05
0.000113022067086224
0.000108686976078197
1.6200590585223e-05
8.30892580798543e-05
2.75845820967549e-05
5.75724488149624e-05
3.74662605967878e-06
-2.53706055500433e-05
4.27339541710953e-05
2.37498189832344e-05
-4.77054193230153e-05
6.20618010293621e-06
2.52307917985791e-05
1.2205196947574e-05
-8.4917490923121e-05
3.81405268648e-05
-3.0042608665561e-05
-2.56597131933952e-06
5.2521782149685e-05
5.69263645129907e-05
6.24240925566604e-06
4.65091183697855e-05
9.00167746683539e-05
1.00723463460369e-05
2.71118754135597e-06
-8.5665554110616e-06
-1.73170139957325e-05
-3.97463997267975e-05
4.71880190716591e-05
8.6286232780065e-05
4.65249356256294e-05
-5.3854760988707e-06
-3.58949495556356e-06
-4.66038771784679e-05
-5.37742455171167e-05
-6.1881331653277e-05
3.03433328240942e-05
-9.52339438761796e-05
-2.12398040812647e-05
3.15671693028018e-05
-1.01781044328509e-05
8.06543252488763e-05
6.56929445340518e-05
4.92641311371139e-05
7.84381527540035e-05
9.84514760416631e-05
9.78094128316899e-05
0.000135410775758938
0.000231125557642946
0.000168593830901985
0.000175825323495628
0.000135862321044419
0.000141865262471136
0.000117765135012745
0.000115180575144012
2.70843552518338e-05
3.23691171674365e-05
2.08745003400139e-05
-0.000105699719193386
-4.37791467779778e-05
-0.000103830835050049
-8.48777338598946e-05
-9.90582906173239e-06
1.66791456325082e-05
-9.07309239032187e-05
-4.59578988397294e-05
-3.12601607526697e-05
7.15863551890167e-05
7.14883239934121e-05
8.9388725074766e-05
6.2793047352203e-05
3.62088101573388e-05
3.4608672608817e-05
6.24569368775045e-05
9.90309932636408e-05
1.81665249934615e-05
5.3214784442475e-05
-5.59398706443706e-05
-1.18939541663055e-05
1.39485848453208e-05
2.43106000995124e-05
4.42665414422553e-05
3.73374079604151e-06
6.2489080431599e-05
4.81777365076807e-05
7.55375383742407e-05
1.69666958223597e-05
1.35887802016973e-05
-3.71745075529139e-05
4.11427290512205e-05
9.97491138911359e-05
0.000142651006053899
7.67362665587071e-05
0.000126361401434862
0.000166034139423917
0.000145091053103067
0.000180230896235854
0.000132436423336856
0.000118494674001192
4.69761975693448e-05
-2.01803782187604e-05
-3.17202958705871e-05
-3.23600870159083e-05
-6.32248898309648e-05
-3.39238315475662e-05
-2.6321649060116e-05
-7.68326908069604e-05
3.15839321367258e-05
6.3285264957064e-05
5.02461694902228e-05
-3.67810703994785e-05
6.75923732834424e-05
5.06035760754688e-05
0.000125888416453561
1.79446257643886e-05
2.57487194543368e-05
3.868135735868e-05
-4.66518891426637e-05
-1.76504744981405e-05
-2.28739367244365e-05
-5.8892143660079e-05
-8.74768362070163e-05
2.01335093526925e-05
1.50264065734161e-05
-1.12147872258645e-05
8.04883100942865e-05
9.35882066592689e-05
0.000157521424328301
0.000100005507991429
0.000138704083978182
0.000177070522552387
0.000109607596179034
8.76527677653368e-05
2.56509873213519e-05
3.30063394725073e-06
-1.694844281697e-05
3.81490841640427e-05
0.000125809178977594
9.41870243677698e-05
6.9505756550135e-05
9.56201372857314e-05
9.93178911689659e-05
3.7095457803435e-05
4.67085268027864e-05
5.96281660819991e-05
3.62490080509053e-05
-6.41378880629081e-05
-2.96190566840156e-06
4.42595130505784e-05
-6.07530436523816e-05
-0.000108180458508105
-2.82370389137655e-05
-1.64301911930389e-05
-4.22942819308759e-05
-2.53533070668287e-05
0.000142468667482425
0.00010762684798373
0.000100668174844967
0.000114325509809466
0.000161487395600135
8.73847271075772e-05
0.000104641924733169
6.19648561189003e-05
4.68963057237468e-05
1.7803710945529e-05
-1.7486006142066e-05
-4.69718050999878e-05
-7.65694404553052e-05
3.59139505188361e-05
1.62760528655079e-05
1.63277433191365e-05
5.76020132188323e-05
6.27413598674797e-05
9.99376760473915e-05
0.000124764601322413
0.000121110276165561
8.66650390538583e-06
-8.0962341115996e-06
0.000108238002809837
-6.0842055368457e-05
-1.80765348987849e-06
-6.44341130964726e-05
-5.77767689354709e-05
-6.97395882489894e-06
6.86069287614462e-05
4.59599322912361e-05
6.57375689141105e-05
2.72613087817911e-05
6.79899874111493e-05
6.0280278574709e-05
5.19346777577898e-05
5.74802008527518e-05
7.80928463968105e-05
0.000114057306957074
6.12644780987528e-05
5.04200801298279e-05
5.29120602070868e-05
-1.99048092558455e-05
-2.60903504859563e-06
4.44728146688593e-05
5.02229407730594e-05
-5.92295722198428e-05
-3.25152259262093e-05
4.64182521305853e-05
6.36831841065713e-05
6.94601142831089e-05
0.000111833650674058
6.10270389840644e-05
0.000128138386010537
0.000102127453459637
7.24570616730435e-05
7.57283193463565e-05
5.22357579421452e-05
1.5253645325691e-05
-0.000109130320278704
2.16077791571155e-05
-3.17803559916404e-05
-6.39682043483401e-05
9.80036647767281e-05
7.43164090115543e-06
1.6719686545733e-05
2.83815362168577e-05
8.70134327386309e-05
4.69667848261158e-05
4.05466170487878e-06
5.17321618581812e-05
2.56086322110532e-05
1.32652634161157e-05
3.69573946942533e-05
2.62257795964454e-05
3.83330770025368e-06
9.41616738678095e-07
2.60930693006998e-05
2.69339403105002e-05
-5.82896536061148e-05
-6.12018638621548e-05
-9.72857108851471e-06
2.32101352565788e-05
3.53811464823714e-05
5.90098795996359e-05
0.000142484467997307
8.13369624152012e-05
0.000104821228458419
1.17731623274919e-05
3.96572843576178e-05
8.94957938442221e-05
2.33094964657116e-05
2.47274778872238e-05
2.36465145749062e-05
7.28940304106071e-05
4.27122047561407e-05
0.000120439326204139
0.000124059380734792
0.000157831501564772
0.000138540539255813
0.000131247452665713
7.61536373974227e-05
6.41260353755605e-05
0.000116170849523839
-2.5792581851499e-05
3.10114745461237e-05
-4.88992205025741e-05
-7.21190000034051e-05
-0.000117204034332385
-6.50577264510304e-05
-0.000118308280017654
-6.47939853551258e-05
-6.19676213592053e-05
-2.01940667210561e-05
1.14903902954752e-05
7.63031495494621e-05
0.000131398640619218
0.000121675686971367
4.4910500700466e-05
0.000118139594647136
6.95957635530458e-05
5.78608172671847e-05
5.11517932162905e-05
-4.56548129801621e-06
-2.68795744476948e-05
2.39434945032019e-05
2.1282556173845e-05
5.29148652742428e-05
4.09422837731531e-05
7.39078457839214e-05
-7.99370108253057e-06
6.57479205187427e-05
6.10348214792405e-05
4.72344728570316e-05
9.45495589788595e-05
9.75430663607659e-05
2.45123929909622e-05
3.43771164201938e-06
4.36328990953638e-05
9.02929408438758e-06
5.99247456641583e-05
0.000132173933354587
5.95888549503933e-05
9.57034653376027e-05
3.09546147329402e-05
-1.94250612072693e-05
0.000122790749457226
7.52014405375535e-05
8.83959834549392e-05
6.04016451542263e-05
4.81729384507425e-05
3.37357191447915e-05
3.38605466159517e-05
1.84516340730487e-05
1.34021739410284e-05
3.05873489834883e-05
-3.25680534677254e-05
-7.87539805841962e-05
-1.51560698287152e-05
-9.58093224608543e-06
-2.16916527618991e-05
4.94008589227795e-05
1.48746899036973e-05
0.000118116360784529
0.000152979009952141
8.86964703521683e-05
7.23275761435428e-05
7.04359993811508e-05
8.38319693006255e-05
2.6684980307406e-05
5.91652203325136e-06
6.68344296342851e-06
1.04708508010676e-05
1.0687501921089e-05
3.32196569706642e-06
-1.02641796688998e-06
6.55371774619222e-05
8.40530524829778e-05
3.28915666745311e-05
0.00013135912815514
0.000207099018921962
6.95201024746986e-05
0.000133358298298939
0.000138153635483663
1.36080697263987e-06
3.45598358100053e-05
4.3996209606578e-05
2.74892400059054e-05
6.25579369662802e-05
3.51687119405349e-05
3.21987421706845e-05
2.97428757268389e-05
8.78223777043519e-05
3.09544110625484e-05
2.44572402841228e-05
-7.54823420302982e-06
3.78390501665398e-05
-5.38887152208619e-05
8.29031728470625e-05
7.8566471108056e-05
3.84218620856913e-05
0.00012061000939038
6.50693516430092e-05
3.66689208387336e-05
-3.14932891843712e-05
-4.41845669037263e-05
-2.19982341132368e-05
-5.95724474851104e-05
0.00010741401713846
6.4356329866463e-05
0.000130624156905837
0.000126901995252411
0.000122010527071189
0.000120140751719269
7.60141237244791e-05
6.49939194606129e-05
-1.18862532681468e-05
3.76640223371071e-05
1.3697120956914e-05
-4.29752928891278e-05
2.42770280288186e-05
2.10254992007014e-05
-4.05636601607756e-05
-2.29275076159154e-05
-0.000109923451765772
2.66275581491862e-05
1.53065527034184e-05
5.79133447782176e-05
4.31638961025414e-05
4.41965940958689e-05
5.99180891508667e-05
-3.28580994848182e-05
0.000112657989246037
0.000129448554832559
5.24511718998032e-06
3.77887498033948e-05
-6.30159558917502e-06
-2.92629076692954e-05
7.88196115567303e-05
3.76080389063549e-05
0.000111303280606648
0.0001471351118086
0.000173082849980558
7.06253907416198e-05
7.36021813728859e-05
0.000116512853854118
0.000109181421184715
4.98135135319225e-05
6.04170593627679e-05
2.82792700965314e-05
5.40249514153059e-07
-4.73059110288718e-05
1.67666999486494e-05
-2.25022827585488e-05
-6.18734706255953e-05
-6.17487363607116e-05
-5.01566589989778e-05
5.2601984157875e-05
4.86964817326809e-05
5.65960457261081e-05
5.35391546916323e-05
8.2438494986167e-05
6.61227214608031e-05
0.000149971571864239
0.000107501258295657
5.58188152809607e-05
-4.12850778821368e-05
3.53083411808281e-05
-3.59799054186167e-05
-3.97914347732132e-06
2.90699657293776e-05
-1.53559316422315e-05
-5.53584205967526e-06
9.06780695419256e-05
8.7026009358865e-05
-4.06499436748926e-06
2.29198105901495e-05
4.1189307089287e-05
9.7126319148564e-05
3.64283099760528e-05
5.76541370774153e-05
-1.18752375387111e-07
3.46261309536865e-05
-3.49013868163997e-05
6.99479083885967e-06
4.83913713600222e-05
2.69859867130352e-05
4.80754100078778e-05
6.36993398342607e-05
2.88761128603549e-05
0.000143602010820096
0.000103523355702898
6.07890140498629e-05
0.000105645612900562
0.000104471797016752
0.000137189242671653
3.9328859240687e-05
0.000105109244781775
-4.9988195442243e-05
-8.93176901249279e-05
-0.000131148803006878
-5.72420870477586e-05
-8.76166942372996e-05
4.65942324466407e-05
-8.4722885141466e-05
7.40184418611905e-05
2.03402376275437e-05
4.90899174908242e-05
5.48221527571918e-05
-3.76650742090115e-06
4.77589232665951e-05
-1.35372430856206e-05
5.57651013187857e-05
-3.88797311648479e-06
-6.48914719633054e-05
-2.05263948775158e-05
-4.02211168366544e-05
5.89606580620963e-05
0.0001123117677978
6.20823438829473e-05
6.28197644666188e-05
9.9442101798476e-05
0.000104120095835973
8.01881157868306e-05
3.48016907380536e-05
0.00014076206258878
5.42807704496741e-05
5.05337862851251e-05
1.30728672603718e-05
9.76824446581422e-05
8.37335654190474e-05
-5.592088304728e-06
-2.47510388578338e-05
-7.66737066569658e-05
5.45283156614281e-05
8.66472235193787e-05
-3.68531266491545e-05
2.92050405696253e-05
3.22638363125942e-05
2.0804321137321e-05
3.64321012222824e-05
4.08866445221293e-05
1.62397743107659e-05
9.80870362918658e-07
-9.58639121584698e-05
-3.0589076335255e-05
-0.000101144541004407
-4.26828340757245e-05
-2.87936645216129e-05
-3.3032745804217e-05
5.11956244839573e-05
0.000114257993062139
3.70314932631851e-05
3.6921481287096e-05
8.81461362813601e-05
0.000126759196371134
0.000172001958383381
0.000102687558369634
0.000117833880934501
0.00011691307304914
6.92291497318016e-05
0.000136930873027294
0.000109595786412676
0.00012916838364684
-6.12353660046969e-05
7.4689744640601e-05
3.68786156713368e-05
2.97260768529904e-05
3.08939029298966e-05
-9.80394951083354e-07
-1.30935576688091e-05
0.000141588083205422
4.91231087107188e-05
0.000117483976609304
3.01970807166743e-05
6.43957418559013e-05
-1.55674668678952e-05
-1.66571665411386e-05
2.1905339527336e-05
1.35852284731927e-05
-1.40389247814308e-05
-8.84163856658804e-05
1.26638024819763e-05
1.00625078026056e-05
5.51867295248653e-05
-3.52315082704748e-05
5.80465101076655e-05
0.000122346163174045
0.000140388127968156
8.35732854776326e-05
0.000111920727349453
9.90920995612352e-05
-3.81365121316504e-05
-3.85280848486889e-05
-3.40132022971542e-05
7.77304788463725e-06
-2.25980598880599e-05
-8.20067346995204e-05
3.74445866443205e-05
4.32243739867625e-05
7.78225084120416e-05
0.000149534411284648
0.000118965326969961
0.000101789253194459
3.29633698636114e-05
0.000164476450859222
4.31511031211173e-05
6.10710239258831e-05
2.82944369367216e-05
2.90485702767334e-05
8.26962386132486e-05
8.273718787734e-05
1.7430902882394e-06
9.41998042429794e-05
-9.06027566144508e-06
2.16725776718405e-05
-3.03670741260369e-05
4.52193788788701e-05
6.12608262009007e-05
6.44261252521193e-05
7.64031502190131e-05
6.50100932535301e-05
-7.94710765132234e-07
-3.89080675618671e-05
-9.55403784665017e-05
-4.82734975983947e-05
-1.98286172621445e-05
-0.00011390237891268
-5.95485774892652e-05
-4.85820470838283e-05
-1.74628733072325e-05
3.81642233864924e-05
-1.28749395912275e-05
7.31479968352504e-05
4.13090934502443e-05
9.60415872335779e-05
3.70725946002366e-05
9.76408326712532e-05
4.30995048855448e-05
6.75480895938261e-05
4.06501490475105e-05
9.46382787945977e-05
8.69528928965737e-05
0.000153309058303358
0.000123316509905637
8.94344442943009e-05
0.000117272706543333
0.000104191106242416
7.5511904744595e-05
6.8500746666208e-06
9.41210318312869e-05
2.95826315958884e-05
4.49699882306003e-05
7.80988254698812e-05
-3.46478814303894e-06
-8.41642015028455e-05
-0.000109786787185523
-6.33242832174406e-05
-0.000145307000716065
-7.00029879451334e-05
-7.88615136727539e-05
-1.4230276710928e-05
4.52143392188342e-05
8.74035345136777e-05
4.73446553727079e-05
9.9469003028351e-05
9.71273336314128e-05
0.000134637440314895
7.33508850290285e-05
6.51461591200836e-05
-8.7858500247936e-06
1.24575596848194e-05
-4.08910490113964e-05
-5.88031984301946e-06
-1.62998651714237e-05
7.11214967646498e-07
0.00010097158610111
3.44729303867696e-06
7.05073556575477e-06
1.34211409098431e-05
-6.72213552709144e-05
2.82099999491487e-05
-1.49115086361294e-05
7.03143924450964e-06
3.04451090121803e-05
7.96059247383339e-05
9.59218107740873e-05
0.000114397335190027
0.000136821482715903
3.82216555339233e-05
0.000138283077429885
6.04756625626781e-05
9.80162015451504e-05
7.47378038283506e-05
-1.14403010721872e-05
-1.79620406606955e-05
-2.26476438986657e-05
-2.01513939271283e-05
-1.92088047280192e-05
3.27242206121181e-05
5.15753250878853e-05
5.99666750708172e-05
8.62200399398669e-05
5.01381382057369e-05
5.40921155599855e-05
-1.19334768691995e-05
1.58758150735861e-05
-4.37249740864019e-05
-3.08439122270577e-05
-7.85459990609228e-05
-1.85518267866905e-05
4.65989314593845e-05
5.10086400107859e-05
6.16702523523708e-05
0.000157951856952885
0.00016324204680924
0.000128117210302211
0.000161852913091966
7.40896290294649e-05
2.00785317308678e-06
5.7277271252367e-05
4.92704137847131e-05
-4.20607614616113e-05
5.26733462899072e-05
3.15359011440228e-05
-9.3280852036177e-06
2.280674129165e-05
0.000110427443059068
7.01802930196111e-05
7.38407614490483e-05
0.000122325616804794
9.84524223091301e-05
0.000163179007435972
3.04020449421599e-05
1.23579601459385e-05
9.53454775454083e-06
-3.02795133975273e-05
5.62205497984965e-05
-1.82154278916061e-06
-3.76114666523058e-05
-9.0985508048618e-05
-7.1250798909717e-05
-8.57774659455052e-05
-0.000111256516086379
1.10201933676577e-05
3.67548448969688e-05
5.10730379968641e-05
0.000121158079720514
5.92769073268537e-05
0.000112620682138405
9.20924606474947e-05
5.49186803901631e-05
-1.25391132886391e-05
6.13606575583893e-05
0.000115333157819637
7.72201906321151e-05
0.000107973458114911
0.000143769492852532
0.000159845716694821
0.000132033437773415
0.000166478840978272
0.000189369618047616
5.68157867179651e-05
4.29993643276102e-05
2.76815718973889e-05
-9.18441974060322e-06
-5.45742511334633e-05
-7.93661632831146e-05
1.46416178393471e-05
-1.86299962737756e-05
-2.70142735606821e-05
-2.22562469385415e-05
-3.43275113294054e-06
-4.90368528533783e-05
2.88472935022058e-08
4.47371222446303e-05
3.60441088211015e-05
4.40065278557464e-05
9.440922973713e-05
2.71644995727453e-05
6.22270681878035e-05
4.48890468666696e-06
-1.23906981393209e-05
-3.5665894869281e-05
-0.000104381812674324
6.90844914006702e-05
-2.95423070087438e-05
2.57349209047378e-05
-5.72295433805275e-05
-1.55487872428562e-05
6.37899920250531e-05
4.2409569820086e-05
9.65170131843601e-05
9.74960068399371e-05
7.71265659581568e-05
0.000128703366612257
8.86572271543095e-05
8.27065829712418e-05
0.000207732440175993
8.31039667249335e-05
0.000180216408783208
0.000111162603684962
4.40796285502453e-05
7.98124802497389e-05
4.92665316300682e-06
5.867487663208e-05
0.000107644068248204
-7.40961135439123e-06
5.91216040653164e-05
6.61849091008046e-05
4.92563832127241e-05
8.23266048137026e-05
4.54511113438328e-05
-2.4495489202464e-05
-2.5714870189905e-05
-1.37530492862401e-05
2.58790482952119e-05
7.39447563514997e-06
-0.000126025576797225
-0.000111266043407525
-5.3405679929747e-05
3.36203981590029e-05
-5.70824449449391e-05
1.69390841150846e-05
1.7808396529755e-06
-9.26232222779198e-05
-7.03991520854399e-05
-1.48297245856354e-05
-7.73327593918323e-05
1.87366459796766e-05
0.000115225676673526
9.44429361764511e-05
8.65985191265364e-05
0.000142848087018966
6.54940844144405e-05
0.000146469631061821
0.000145475591955062
0.000105914575759699
0.000104803403581077
0.000192857918149997
0.000121472098800263
6.92001837763479e-05
0.000144221324210257
2.13848332172844e-05
3.24417976611661e-05
1.14646785450317e-05
8.45782297445134e-05
3.39804516586919e-05
6.35028759003217e-05
6.04721999259204e-05
4.11747038485025e-06
1.54979112856192e-05
1.82526794798469e-05
5.4259310976053e-05
-2.24332248795823e-05
4.61362530140078e-05
-8.50228022441248e-06
-1.37009472830066e-05
-5.26264877970173e-05
2.70474893656612e-05
5.00958136627521e-05
1.57227439484477e-05
-3.26731442987092e-05
-1.15039343376966e-05
1.97619381218708e-05
2.20756774030621e-05
-1.83362688162679e-05
3.22822939975143e-05
5.62762279578007e-05
1.62081754940766e-05
4.782167362804e-05
-2.20726237634483e-05
1.24656317751586e-05
6.16616426171896e-05
1.51046539473141e-05
6.05054023270273e-05
5.18565027176828e-05
2.35795933113338e-05
9.18094015603577e-05
3.80398611773703e-05
-6.80319603518642e-06
8.50435489795972e-05
3.97572492598047e-05
5.91720453270676e-05
9.23713603713341e-05
7.60158273589461e-05
0.000100480386846419
7.10058153093153e-05
9.8919095451054e-05
3.12052841063573e-05
5.23607346267835e-05
7.28715398151874e-05
-4.17879605521674e-05
3.95758663691972e-05
5.07567820997074e-05
4.01553057837358e-05
1.40350100761451e-05
1.94268313148986e-05
4.74892978489786e-05
4.25041170192216e-05
-2.25261935996935e-05
4.99289396516896e-05
-1.15044526925799e-05
-4.79849651005567e-05
1.03211911207545e-06
-3.40124246540117e-05
7.26667831386766e-07
8.40693470223835e-05
7.19003383352645e-05
9.93929432777968e-05
3.74064458219092e-05
9.23712963297214e-05
-8.20645120444492e-06
8.12014626883176e-05
7.75417812941025e-05
4.70540361602628e-05
2.5399566050269e-05
1.95723044578351e-05
1.06990853446348e-05
7.51332222690643e-05
7.28830813234598e-05
3.64044740870931e-05
8.53011350521684e-06
7.25481750158882e-05
2.2477715485915e-05
-3.4647725456379e-05
-8.58654443692901e-05
-6.37284157398235e-05
-2.393693606315e-05
-8.20093414041321e-05
-8.66638260888475e-05
2.75579575340587e-06
9.43080888397152e-05
0.000134705855018954
0.000133606841437011
0.000196528893068081
0.000117172522899954
0.000156532429010356
7.44851499782534e-05
-4.08194980172437e-05
3.79604528494573e-05
5.31381978814861e-05
-1.69027639213562e-06
-4.46364035111837e-06
-1.58109935689724e-05
-4.40797992960892e-05
-0.000103061171248392
3.26791254342568e-05
-5.84327031328469e-06
-5.36741759546414e-06
-7.13254894606057e-05
6.88601469628482e-06
7.14745976645182e-06
-2.6054227541941e-05
-3.03416797236902e-05
1.31185820330349e-05
8.23369428397039e-05
0.000118166570726411
0.000132855071495105
0.000114635553753636
0.000118191691618821
5.60811643316293e-05
2.44711864997627e-06
7.87096868356519e-05
-1.92057247121823e-05
8.05224137229495e-05
-5.04235181480217e-05
-1.18303573534944e-05
2.07949037184932e-05
-1.15791279380343e-05
5.19797973822316e-05
6.32108654616112e-05
-5.37899824303432e-07
-7.86365059418198e-05
-4.25701982926356e-06
-0.000111928941428618
-9.79156052193721e-05
-5.3734363631945e-05
1.53710749985432e-05
0.000136283560161363
0.000105952407587133
0.000151289296744402
0.000149996489999392
9.53082987864758e-05
9.21002110778414e-05
8.57568605185235e-05
-1.67313839250496e-05
1.72274018666002e-06
4.13423281454657e-05
-4.31054602354209e-05
4.68247949618946e-05
4.07142161086891e-05
4.9089221757764e-05
1.89869058215782e-05
9.44142312992614e-05
6.29244437479547e-05
-1.76603690800234e-06
2.39129526634151e-05
-3.97091989399518e-05
2.15343696069759e-05
2.05135216775684e-05
0.000138029777618909
6.25716511509579e-05
7.57081390906669e-05
1.29171014649764e-05
6.79815989675155e-05
1.38989106218044e-05
-2.13293926202391e-05
5.95715617903736e-06
9.75906504435519e-06
-1.55138291093132e-05
-6.29363227200323e-05
-5.26702909737398e-05
-5.05438178168116e-05
-4.13063635043897e-05
1.01243208523968e-05
-2.31885466608915e-05
-2.68232545902371e-05
-1.72671062852277e-06
7.17252942331757e-05
1.97951815306679e-05
0.000125786240681094
0.000116293461795524
0.000116741765936499
0.000111415667229403
6.91624485454817e-05
8.73636357549935e-05
7.09437295600632e-05
3.21748907576702e-05
4.10836700845199e-05
4.36763073091369e-05
3.5499325862252e-05
2.81616306899413e-05
-1.72073995644881e-05
3.39341779454179e-05
-6.60718266153119e-06
-2.46632350442325e-05
-2.99774078739092e-05
2.9835209829659e-05
-2.47829544832489e-05
3.04488513905578e-05
-2.25684779329775e-05
5.22554026345849e-06
9.09129737048869e-05
9.91969869393197e-05
9.38963394158806e-05
0.000115612420076366
0.000116392909035096
3.73347599530152e-05
-1.30494625868165e-05
3.14254870187424e-05
-1.93630259591063e-05
-8.93734515744042e-06
9.75702231910741e-06
7.58773306745089e-05
-3.89643059703523e-05
6.24176157735248e-05
4.75142518328407e-05
4.98580583016801e-05
0.000130528049363547
1.79648727852395e-05
6.8562537319012e-05
0.000124745917224389
2.94259448500295e-06
-2.13366026283129e-05
6.04313091202512e-05
-2.90455137873177e-05
4.58998761843035e-05
3.25229933842405e-05
3.83184485933517e-05
-1.40226828971732e-05
-5.13827723837546e-05
6.28080449390628e-06
-4.86033130742104e-05
-1.2121263184034e-05
-6.6427325135361e-05
-1.03937328275254e-05
-1.32615795194359e-06
0.000106836530585627
0.000123945593660953
5.52059851534795e-05
7.57644680632988e-05
3.65310398901091e-05
5.64840328146391e-05
-3.55763868552595e-06
7.98573144384692e-05
4.16283033980518e-05
4.80141644201722e-05
7.37313933575022e-05
1.37432687441163e-05
6.33337015126789e-05
7.22671096649145e-05
8.83887469038288e-05
0.000106925250906338
5.49918369768734e-05
4.39127225062035e-05
3.58508824357626e-06
