# Supplementary material for: Research on computational propagation and identification of mine microseismic signals based on deep learning
Source: PLoS One. 2025 Oct 22;20(10):e0334641. doi: 10.1371/journal.pone.0334641 (PMC12543183; doi:10.1371/journal.pone.0334641)
Supplement: S4 Data — (ZIP) [file pone.0334641.s004.zip › 000100700001723.xlsx_0.txt_24.txt.txt]

3.87419687535503e-05
0.000169608115761839
0.000153571556666343
0.00020769270859465
0.000181645515880409
0.000135093641708615
0.000125070696925412
6.72692923510074e-05
0.000119073791776887
5.44043237523777e-05
4.44943235839057e-05
0.000102859343398317
-8.72094928291564e-05
3.2243268361212e-05
3.08924841621722e-06
-6.72826232466149e-05
-1.02300322638493e-05
-4.57246142432985e-06
-5.5694550786406e-05
-6.52841889834098e-07
-0.000106243682051263
-0.000124731333377721
-9.37951227894947e-05
-2.82663289857816e-05
-3.5858834095375e-05
-2.28156077786713e-05
-5.86518740302724e-06
1.63944249651432e-05
6.9679333353927e-05
0.000114364635343486
9.49808466242121e-05
0.000113646897214972
7.72327279603697e-05
0.000121707719266397
2.73836821727694e-05
-3.33247720960875e-05
-3.64084217416136e-06
3.3750572084012e-05
8.8941288918923e-05
9.9952146668346e-05
3.96007086074326e-05
0.000140800110458444
4.39251106265501e-05
3.06000634620635e-05
6.01176985055092e-05
0.000120457080114365
0.000123707791460878
5.76444394317691e-05
0.000103603446551962
0.000174881956930101
0.000200180407253913
0.000102665760089342
0.000125020770437305
0.000116086245251822
2.6421428379357e-05
-1.4951625862151e-05
-1.20084836336009e-05
-4.67500097987817e-05
-0.000101658457328855
-0.000124964342632703
-8.32493575325526e-05
-0.000149520972660151
-7.91468099468656e-05
-9.69809130183054e-05
-5.59062782521291e-05
-1.00225470684018e-05
-8.81253458943327e-05
-2.84333127858638e-05
-3.80742586347472e-06
2.76297439106265e-05
0.000117853595311852
5.07285084547458e-05
4.18079530452937e-05
0.000109363391093587
3.24972622398518e-05
0.000113333041433166
0.00015491572285639
7.25599679654106e-05
0.000128408833860073
8.39905259376591e-05
2.61060485198219e-05
5.97960795083071e-05
2.21300308149306e-05
0.00013511406970406
3.41948791807051e-05
5.28275556078831e-05
9.30445254323314e-05
1.41128945750265e-05
5.26618336285326e-05
5.45966654412511e-05
8.15298588188538e-05
0.00010063150255261
0.000147929489423896
9.0073189249772e-05
3.83330995326064e-05
5.2793124642722e-05
0.000113379582666395
7.61285146710537e-05
-9.99702794935628e-06
-5.79830620830758e-05
-6.43888859539755e-05
4.84946205511622e-06
3.52248663088345e-05
-2.65176164049584e-05
3.74886957549804e-05
3.90242048213351e-05
8.52260304647429e-06
2.84700993929317e-05
-1.94695739684063e-05
1.40299263623623e-05
5.376883228143e-05
-1.03441638815217e-05
1.09090399733244e-05
1.12142671810082e-06
-3.36807052023996e-05
-5.75519680719795e-05
5.17016044633676e-06
7.10015718785272e-05
4.05759708669741e-05
2.65493437726564e-05
-9.74717620875246e-06
2.31863333198343e-05
1.1281511380998e-05
3.25619079790222e-05
7.98122958009239e-05
-3.73569708463523e-05
4.66843038942374e-05
-5.721246123644e-06
3.25245509756142e-05
5.40481508098305e-06
4.16403249644086e-05
9.47442024507922e-05
0.000105450338186725
8.38848074592093e-05
9.27758648023134e-05
4.53227202007569e-05
7.3523240645957e-05
0.000130848712984312
8.28335250534693e-05
0.00010559161483364
0.000129641750333161
6.57437348773043e-05
7.22619557363187e-05
-1.01570835335374e-05
-4.92201074848087e-05
-1.77948786815031e-05
-9.99682790101526e-05
-2.5063366694713e-05
-1.73708633389897e-05
-1.79101073137951e-05
3.64036764953325e-05
6.77822181370227e-05
3.83345535055866e-06
8.19109766912824e-05
6.82766155140044e-05
9.74941941353174e-05
9.04157379594594e-05
0.000102180875858884
7.50783181660127e-05
1.52695547095668e-05
3.99975884767089e-05
3.03017836934603e-06
5.06675436028107e-06
-8.31033680676366e-05
-7.8365858045778e-05
5.57883884197896e-06
1.64589485035247e-06
-6.25552688145414e-05
-3.90264078208718e-06
-7.85442858754115e-05
-4.08026942510095e-06
-2.91412593993268e-05
-6.66951959630677e-05
-9.12889153322947e-05
-1.73855713017646e-05
-2.19340266673905e-05
4.86693455966946e-05
0.000163928033825225
0.000151502287336025
0.00021780115883828
0.000247884178135584
0.000187953475623194
0.000151932418220559
0.000100690749532032
8.43795301488562e-05
0.00015193560046999
6.87229930038153e-05
4.73669629024817e-05
2.32992696798828e-05
6.5713358282327e-05
1.55176494786749e-05
4.26418664840985e-05
3.71517002798155e-05
-1.25749008163344e-06
-1.98929210028849e-06
-2.64511677865718e-06
3.93517837071779e-05
-2.54563774373106e-05
-5.81636586816337e-05
8.01364159443985e-06
-5.26855632097049e-05
-5.65202949343248e-06
-5.40147888686415e-05
-2.64710102617521e-05
-3.86855399613479e-05
-8.26522891855178e-05
-2.91945243177205e-05
-3.35764792334502e-05
7.51442418978855e-05
3.98898843355712e-05
9.44201419301135e-05
8.56577581256936e-05
9.99376094089141e-05
7.33080875293349e-05
5.31939725107565e-05
7.79190939552082e-05
3.48039974443477e-05
6.23969870306424e-06
-1.28949019015115e-05
-1.28996185853646e-06
-2.33996118769763e-05
8.61416366856895e-05
0.000114952894206133
4.3239742173571e-05
3.05714609593829e-05
0.000126746471487395
-3.02179135914307e-06
0.000176357412553267
7.32110974836539e-05
6.52880030842759e-05
0.000119207703173316
0.000114217984900804
0.000128165338250478
0.000147670792536381
7.83243901817122e-05
0.000108781671448508
6.09787591323293e-05
0.000105253784297119
8.5403190628503e-05
-2.98339333515564e-05
-2.5279883597875e-05
1.15412241410477e-05
4.46767084896311e-06
-4.39140494421935e-05
2.51847108987515e-05
-1.42543838254255e-05
-8.99118806165898e-05
-2.12694783368761e-06
-6.00369043268554e-05
-0.000103665212335144
-4.43657878364274e-05
-2.4248077690425e-05
2.70767905754235e-05
-2.83814498238374e-05
-3.45423613192486e-05
8.87836771698315e-06
1.79754521429646e-05
4.44086397568142e-05
-2.87673927066679e-05
-5.73935308604247e-05
3.2288543131703e-05
-8.46315941489458e-06
-1.58284933111878e-05
7.1137119315738e-05
1.41828013407583e-05
2.31069868968861e-05
1.03196567681006e-05
1.89512144176995e-05
2.01562746082849e-05
-6.83252817354752e-06
6.83047677728395e-05
0.000122424124872355
0.0001078869470299
0.000129727070346365
0.000184494351661621
0.000229975196292554
0.000125408158425949
0.00026825165718933
0.00015251917868713
0.00015818089219751
0.000170836255181799
0.000123186999970275
7.57292256159888e-05
5.21468115929495e-05
-2.5972517530232e-06
-3.93259172538336e-05
-2.45050772643463e-05
3.23024069287607e-05
8.90936213751434e-06
5.8469946068555e-06
-1.68254655710316e-05
8.17472035093259e-06
-4.56998572465312e-05
-5.23320310563437e-05
-5.87888899781707e-05
-4.11054762023023e-05
-8.63521040122312e-05
-7.96087751515905e-05
-4.73357975195979e-05
-2.60962646550494e-05
-5.42674095602143e-05
-4.50764772246067e-05
-0.000119594554246977
-4.96426210247241e-05
-3.88514620164069e-05
2.67517826523482e-05
-4.29129496341681e-05
4.7789994829219e-05
7.43739569483032e-05
2.29621320873627e-05
9.45625431898907e-05
0.000100044659515661
0.000138196107265887
0.000165691823079733
0.000125518815551445
4.97779540653158e-05
5.65852652179197e-05
0.000109418484465357
5.69522993334831e-05
-2.25178767487844e-06
0.00010131218404491
0.000167725371869231
0.00021608407267538
0.000203870601429048
0.000179353794532349
0.000173219867644494
0.000176515650069929
0.000189457769290536
0.000171006312571922
0.000123860644218693
0.000117650812399149
6.10640974403819e-05
3.91564858800344e-06
-4.29925775014056e-05
-3.31336009293575e-05
-6.02776625200668e-05
-5.84486933503083e-05
-6.41764831587949e-05
-0.000133169288732501
-0.000131841687722652
-8.4011760456623e-05
-0.000110399138403344
-0.000154426575508244
-0.000111286319102462
-0.00011553776147252
-6.52568550240535e-05
-5.14499843335668e-05
-2.23479457918839e-05
-1.36023873250566e-05
-6.86594433571276e-06
3.098162790481e-05
-3.46168727852424e-05
-5.58515391024126e-06
5.98222160607427e-05
1.8075278017818e-05
-1.40202191363448e-05
3.80446037997965e-05
6.38617869221515e-05
0.000161610215181725
0.000129604706832839
0.000190862690050055
0.000201385187296519
0.000205161378827363
0.000232948677794018
0.000187788175672455
0.000127941696094773
0.000173403737815548
0.000161467420277648
0.000136351675436458
0.00010711061819589
8.9202580114305e-05
9.11582806780058e-05
4.18761505196288e-05
1.83118803730743e-05
-5.41011673391597e-05
-9.97402366949827e-06
1.48610835757203e-05
-6.77667233253165e-05
-8.56991940807639e-05
-6.58746660648279e-05
-7.02800711950326e-05
-8.21631516379895e-05
-5.93327008650264e-05
-2.82883239312058e-06
-3.84259683357074e-05
-3.81716247122267e-05
3.09773338674199e-06
4.81685277485162e-05
5.38580233802457e-05
5.92880440443733e-05
0.000146259396365458
0.000144041583723406
8.69297418112719e-05
7.61760258224654e-05
4.1500575706359e-05
2.84304578577545e-06
-3.60803754468891e-05
-7.89771767594177e-05
-0.000102881533820285
-9.2586036923178e-05
-2.67076306665824e-05
5.12325856266267e-05
2.45149511352518e-05
9.58965501140112e-05
7.92776382733409e-05
0.00010867009888097
0.000122387223579199
4.69731505604623e-05
4.59861461963742e-05
0.000110127959179661
7.59354965946968e-05
9.32539012759246e-05
9.22763790766071e-05
0.000127005911584767
0.000177809924028809
0.000129182586176963
0.000156077834389088
7.10727124711758e-05
0.000126814556191706
0.000117925300354176
4.01962882785598e-05
6.82003468575927e-05
8.34459403520951e-05
3.86645663437402e-05
4.07810558125733e-05
5.65345061296495e-05
-2.8542727518827e-05
-4.78329843416843e-05
-5.70057679011152e-05
-2.01778256331995e-05
-3.11158955448928e-06
-4.95924040294391e-05
-1.82242323986022e-05
1.96013204977883e-06
-3.133697750938e-05
-4.50322119350477e-05
1.56093098532882e-05
-5.13934120964641e-06
-1.75195787821889e-05
-8.64244183813944e-05
-8.49477444452987e-05
-2.7491313601715e-05
-7.77332382886774e-05
3.99639165934573e-05
4.48977773806309e-05
7.67303363387552e-05
0.000185918471300612
0.000120842885194226
0.000154943087798753
8.24778778615726e-05
8.08927795295168e-05
9.02821384745742e-05
0.000125327611847059
5.84386590175453e-05
5.38921414617956e-05
7.53406471810784e-05
4.83435590846377e-05
0.000117875059482522
0.000136552819111554
0.000126794153055351
4.49440345691191e-05
0.000172258794863496
0.000104235130488218
0.000126501768100201
6.28565403524706e-05
0.000161943211790934
9.74487052398848e-05
8.86491406441665e-05
3.74187176382228e-05
5.84319905859146e-05
6.52030672800955e-06
4.40560139229171e-05
-4.70640220974698e-05
4.60353603136921e-05
4.23213353303426e-05
-9.39860546160033e-06
-1.90821242256315e-05
-2.84689063941124e-05
-7.88352873325262e-05
-2.09839434165327e-05
-3.36066679616055e-05
-1.66210447049266e-05
-4.69798777747358e-05
-2.03079172074476e-05
-6.65404632975971e-05
-8.38274473321423e-05
-4.28648448001667e-05
-0.000102251273044862
1.52716651864504e-05
-1.57685170546305e-05
2.42602172755789e-05
7.06084820159352e-06
-2.26772310519296e-05
-7.62008590778366e-05
5.20919254224587e-05
5.23161019423365e-05
4.64925879455984e-05
7.58146114941836e-05
0.000100519200847055
7.48944532388114e-05
7.32521976134681e-05
0.000182048797982557
9.77642971802198e-05
6.89695711937594e-05
0.000120770001914403
0.000126493235346741
8.10993979514795e-05
8.7541842183056e-05
8.39103367167524e-05
3.6242256123686e-05
3.54656505144807e-05
2.91065529077311e-05
1.95851780211936e-05
-6.84179583218077e-06
5.36855381395551e-05
5.66002370721242e-05
-7.64547913264949e-06
0.000114970834363321
3.54949276184923e-05
0.00010291733801933
0.0001352288537276
6.45962267945336e-05
1.37679139521823e-05
2.94108499131426e-05
-4.85719411496281e-06
-1.94804234443607e-05
-8.18943958235012e-05
-7.76652223589721e-05
-8.56025222454906e-05
-2.13442250488572e-05
-2.55721826662015e-05
1.29020266189063e-05
3.216856711554e-05
4.81861436212782e-05
1.57836303592937e-05
-3.64764982807444e-06
-4.168826765858e-05
3.2798382237544e-05
-3.05332405679605e-05
-5.24727308364798e-05
1.16009997638724e-05
2.46866179310642e-06
-6.96518744510049e-06
5.42864168481366e-05
7.69217810279858e-05
8.38155156194845e-05
5.89442918919837e-05
0.000152150740606245
9.32765176039225e-05
0.000120066238977514
9.38458035705434e-05
5.65432033988908e-05
0.000105608164571214
0.000142144281240472
0.000138547340502761
8.8619904474824e-05
2.77221284237837e-05
3.98013595867136e-05
9.23465258891935e-05
3.62154372979772e-05
4.53425397227741e-05
0.000174123177389349
0.000154180031093598
9.27858233691382e-05
1.12459946064711e-05
6.05503964627789e-05
-5.73765276210952e-05
-6.22405614818451e-06
5.9962655146101e-06
-6.78819371759817e-05
-4.51269214398588e-05
7.70373281002183e-05
7.17788302203418e-05
3.92045284625958e-05
7.92386188237543e-05
5.04545735764122e-05
1.04302586782835e-05
-7.27401735972847e-05
-3.22277632341293e-05
-2.82740442069967e-05
-0.000101462356041277
-0.000111880630166472
-4.07062076453319e-05
-9.64670094023271e-05
-5.41231337911157e-05
-1.72465855063557e-05
-6.00192431136618e-05
-7.56063444857167e-05
-7.67881788479491e-05
-3.93849803333054e-05
-1.82383800963458e-05
3.99665278550383e-05
0.000156740824664552
0.00017338371892585
0.000175787867253099
0.000188733159969968
0.000159152497324566
0.000199253251962872
0.000204172854085252
7.07549114075207e-05
4.26434251465631e-05
-2.68405871718303e-05
8.74378487847503e-05
8.29563437030713e-05
5.15825271929868e-05
3.12624585693847e-05
2.3482867632041e-05
8.76042500609834e-05
5.65628178624327e-05
2.19535770860198e-05
0.000105911767415442
5.52145746711644e-05
7.21598022675689e-05
2.30831611873073e-05
6.10234294575404e-06
-8.14649558208595e-06
4.51333332615176e-05
-1.88165775086368e-05
7.82543394105865e-05
-3.31255282923146e-05
8.28108627216397e-06
-6.52961913409704e-06
-1.50691898220306e-05
5.73183757811486e-06
7.37000897524459e-05
2.8535663438511e-05
-5.05470595456767e-05
-7.01860411641836e-05
-4.35516142393152e-05
-0.000131379444160473
-0.000154923568809966
-0.000149082357861517
-0.000105383484860945
-4.03218826636969e-05
1.40628685675086e-05
-1.82168642453352e-05
2.74901949668263e-05
1.67433041483541e-05
0.000112775621703016
7.61363784162e-05
0.000113272931795653
0.000115341516653507
8.74786502405037e-05
0.000100043913200678
0.000167585668027238
0.000131902081969239
0.000137096294050037
0.000135649177997077
0.000127089210161806
0.000108939765418237
0.000112129452900339
2.55870972568684e-05
5.73830089736986e-05
0.000106275253956096
1.66795867551307e-05
0.000107651612542227
8.51892008961485e-05
4.3889429215492e-05
3.26997293981076e-05
4.08864134047147e-05
-4.00343487186506e-05
-5.58749441124425e-05
-6.34625375076615e-05
-0.000115832050263306
-5.23630466055768e-05
-5.54020990030094e-05
1.06055752243128e-06
9.07393330002281e-06
-1.34502933008707e-05
1.08263274654501e-05
1.00259012138132e-05
-4.35521875881508e-05
2.28106433696868e-05
-1.01873514990789e-05
2.43104573540951e-05
6.55812567976068e-06
4.94842659803789e-05
5.52166247708215e-05
5.15006763320968e-05
0.000164091689771427
0.000133781106051851
8.0898012658932e-05
9.47601990804115e-05
3.46749378352438e-05
2.46841059864069e-05
1.7712425292087e-05
7.72173170773991e-05
8.9201402604739e-06
-2.52348437659326e-05
-9.99038451242344e-06
4.31216795780384e-05
6.93880126125177e-05
8.8119008442489e-05
-2.24636451501597e-05
1.67446381510325e-05
-2.66054534131932e-05
8.54313405243994e-05
4.85807335544099e-05
0.000129619726798615
0.000172466099818016
0.0001339336539352
0.000196080061589127
0.00014935400322339
9.35549147706932e-05
7.75544314049227e-05
3.16541721289981e-05
1.45841894199561e-05
2.10020315350042e-06
5.46549244959334e-05
5.69741194034904e-05
-9.74345921226245e-05
-6.63609103456986e-06
-1.25515127299979e-05
-3.95928070823907e-06
-5.25651488824759e-05
-5.62737974346085e-05
-7.02947618027627e-05
-1.84337932995654e-05
-5.40437450991017e-05
-4.64355463001441e-05
-2.13056967252566e-05
-2.21793435617891e-05
-5.8695673571985e-05
7.90968973511753e-05
3.74776310340534e-05
6.75090964511728e-05
0.00011315287729069
0.000181037404677479
4.84903404505187e-05
9.3920958469722e-05
3.11790637791223e-05
3.68681473807763e-05
5.36283677173442e-05
1.83619955712507e-05
3.01318106347983e-05
1.16342748738782e-05
-3.2168690028308e-05
5.72181119529627e-05
4.74128193511376e-05
7.43977148522687e-05
9.36818884483576e-05
4.87253824182785e-05
0.000103090577432621
0.000142307822398149
5.86657640359404e-05
0.000105170654570272
8.67034578329765e-05
3.25183508490835e-05
9.35986855228347e-05
7.3924868981816e-05
6.63270470088889e-05
8.95236978211309e-05
3.76525857014188e-05
5.11649825929128e-05
-3.04695201873242e-05
-5.75341878441268e-05
-6.65950565573486e-05
-4.64435686956648e-05
-2.65743472012761e-05
9.69836622338748e-06
1.28755984370417e-05
3.70878059594579e-05
6.70626059582482e-05
1.06605778388122e-05
9.8495987330472e-06
3.05289440917604e-05
2.19030209658704e-05
-1.80795102489913e-05
-1.30131791044228e-05
-2.48401131794449e-05
9.17965029771404e-05
4.59336511603843e-05
5.1666393657775e-05
8.89893706089964e-05
6.86943719833115e-05
8.72533351861694e-05
0.000109984591129653
2.46534813839839e-05
8.99576280491207e-05
3.29231339572368e-05
4.35360011354821e-06
9.19780992021452e-05
4.28514544917613e-05
6.04452431547983e-05
8.14624346491524e-05
7.43197963092584e-05
3.52717203842448e-05
-2.60056528066234e-05
-0.000102351439389616
-6.83658435621378e-05
-0.000132466024621421
-9.78909674703323e-06
1.61904519196188e-05
6.97608465457561e-05
5.74144016052238e-05
0.000124973171724393
6.26004114360004e-05
4.57075273590617e-05
9.31581806033853e-05
7.05567859235403e-06
7.64595635722619e-06
-5.6852597246064e-06
3.43692124587744e-05
3.82080342319942e-05
9.60803355873004e-05
0.000139815435133356
9.33221034202841e-05
5.8370757075199e-05
8.61054426676924e-05
4.23998285237688e-06
5.8138390725884e-05
-0.000126118780438434
-4.17335358688284e-05
-5.83587245714356e-05
-7.20138120015443e-05
-9.99459281097277e-06
2.38250956895152e-05
2.07433793783091e-05
6.99190992751151e-05
2.72143090974945e-05
-1.55414915581766e-05
2.77431930047001e-05
-3.7398020507484e-05
-1.47823091043481e-05
-1.56262500407757e-05
5.24373734426137e-05
3.78558723910546e-05
4.5101670313516e-05
6.34116451342811e-05
6.57693712087646e-05
9.99724027798988e-05
5.60769067198963e-05
1.20567700526505e-05
7.31133421580179e-05
2.86946507256715e-05
3.27493293136149e-05
6.41417251176586e-05
6.91265321737737e-05
2.17744917212743e-05
2.71542654783843e-05
4.47497206643424e-05
1.13546336288258e-06
5.05377101780513e-05
-3.3005321390689e-05
1.03336472515061e-05
-2.17605513382662e-05
-3.06676123655819e-05
1.91978275803131e-05
-7.47960796622046e-06
-2.45735273156713e-05
5.12833397153555e-06
-1.69678093936879e-05
2.46451752430954e-05
4.87370524475804e-05
1.53069140570568e-05
5.57519375641787e-05
3.72067385371608e-05
8.63750432936945e-06
2.48517385925527e-05
-2.0893711386862e-05
2.4455062593868e-05
7.63190057975251e-05
6.77317354958155e-05
0.000123906919178395
0.000168948885135119
0.000139956376080714
0.000133726177970781
8.03901124642586e-05
3.37016889908029e-05
6.83837661161428e-05
-2.64529596446597e-05
1.42496376504316e-06
-5.01514005114982e-07
-2.61077044652644e-05
-6.98252206559785e-05
-3.91705105749283e-05
-2.8205723948192e-05
8.43484974249355e-06
2.93582949077076e-05
-3.60912629108632e-05
-2.41404883195671e-05
-3.99251127386657e-05
-5.04661087660092e-05
-1.2287091463506e-05
5.20295290215065e-05
3.29768450738906e-05
0.000177599474626404
0.000169063395066315
0.000135596518294852
0.000116637854508278
0.000141269191765548
8.38169323926312e-05
6.485619638608e-05
-9.33892999106877e-07
-3.25858091339051e-05
2.64578064513979e-05
-2.76823182775269e-05
-3.72694628208818e-05
-8.0412730031239e-05
-3.27426406168313e-05
-1.81936338867918e-05
-4.68350950016064e-05
-4.34457847541978e-05
0.000133044767000297
6.40040013110972e-05
0.000153310920927815
0.000151219148305257
0.000170039390328449
2.26308968898289e-05
9.15019743786259e-05
8.30033150658505e-05
3.09584361949841e-05
-4.40292964279084e-05
1.06476575747617e-05
-3.87167820627119e-05
3.09329881134389e-05
-3.77375425890019e-06
-5.58918559188561e-05
3.94054157013539e-05
2.66468522916919e-05
9.24508125356588e-05
0.000118189002221041
7.76098275601011e-05
6.62155894046502e-05
-6.78458794501568e-06
1.05244204011398e-05
1.51717773605353e-05
-3.65252859390967e-05
-3.03272720901718e-05
-2.68218654728374e-05
-3.91865259344398e-05
-6.24812187796663e-06
4.02738425606876e-05
-2.1322948040877e-06
8.30254602631646e-05
7.7325740676918e-05
7.80541656771248e-05
7.21274555410966e-05
9.90987972816036e-05
-4.29606800847097e-05
7.50528853057451e-05
-3.29443913690909e-05
-4.71648982414451e-05
3.91646772734236e-05
5.16368953077227e-05
9.93720762521785e-05
0.000103363567533957
0.000134634575758523
0.00010253878772812
0.000186831499871008
8.32982979610578e-05
9.61597262440635e-05
6.33588645739282e-05
4.26186375105695e-05
9.97598622192127e-06
-4.00692149152431e-05
1.58713415021375e-05
5.97175484806043e-06
-6.1773139452514e-05
-7.778232132194e-06
-3.81345348423428e-05
-1.95448496407369e-05
-4.83708546838014e-05
1.06378979633964e-05
4.08677583808535e-05
8.88151085962612e-05
2.09502324836525e-05
6.95749807075323e-05
8.54319125314532e-05
9.55202058624889e-05
3.057649717173e-05
7.88708474540938e-05
2.28015959380122e-05
3.93274621405907e-06
5.63063199748321e-05
2.26302810817258e-05
1.22667073490567e-05
9.64372235184398e-05
7.02774839329605e-05
8.25066477013937e-05
6.18056279466676e-05
5.65122328736509e-05
6.1064409049289e-05
5.67936651875935e-05
7.50353930218331e-05
6.33298301648188e-05
4.6300387989296e-05
2.49158065926715e-05
6.29125891432438e-05
1.12992829183721e-05
1.8429554845263e-06
2.0485209343622e-05
-5.68724069994892e-05
2.0993043750354e-05
-4.02003726405952e-05
-4.98677943434785e-05
-8.50211725889931e-05
-5.83287324998199e-06
-2.35002318309698e-06
-2.34757112192361e-05
6.76301327768245e-05
0.000107983606134692
0.000149813658696894
0.000137898231718074
0.000131844872087391
8.72378620008557e-05
0.000141220871217184
9.5314721102929e-05
6.73562854526101e-05
5.85655502268821e-05
1.68010376041362e-05
-2.68294677195717e-05
1.81343438747846e-05
7.22711579575666e-05
6.5183358882743e-06
-2.846508854301e-05
-6.22338470720643e-05
-5.09525815002318e-05
-7.85974937480423e-05
-5.6774549166481e-05
-5.72821513854113e-05
-1.78850872966406e-05
-5.08826371537532e-05
-1.37087781428855e-05
1.91061667146108e-05
7.84645947078032e-06
4.10419420462587e-05
3.93525235460721e-05
2.11015477703061e-05
0.000138377940610732
0.000109322270657069
7.57205634542315e-05
6.4049796997994e-05
6.5898051023845e-05
0.000108170909350507
9.05200204238592e-05
8.27958881722406e-05
7.21118871342723e-05
9.19442385440933e-05
2.3727620564516e-05
3.32363737136159e-05
9.2743694180079e-05
0.000102426987788681
0.000104986015217405
3.45377386702303e-05
5.02527653466571e-05
3.95647507234044e-05
-1.48999194957175e-05
-1.09083872191337e-05
6.16545086793586e-05
4.50767973023688e-05
1.79152375470099e-05
2.94114462743768e-05
5.39921815537518e-05
1.25882870788641e-05
1.08909549560427e-05
6.56001360595539e-05
5.75430990002503e-06
-9.65049719614746e-06
-5.7172106261454e-05
3.12860299557177e-05
-4.62658450084989e-05
-7.0229430343239e-05
-6.94093738147278e-05
4.0866676775071e-05
5.90565089874987e-06
5.83237408407388e-05
3.66950441726412e-05
0.000106477680806453
5.82197320791308e-05
9.84999753580753e-05
6.64472103614182e-05
4.63748032011352e-05
5.3252104883002e-05
-1.13500661098323e-05
3.41480149982183e-06
-8.89791839528702e-05
-7.5850824321642e-05
-0.000115781672797004
-1.14297713939644e-05
-5.52894078958447e-05
-4.08140960639845e-05
-1.83808623204096e-05
6.70360834514316e-05
2.31271785357271e-05
5.0794215621465e-05
2.71168895262082e-06
2.89237535714186e-05
6.75854150392366e-05
9.99472447355954e-05
5.34162748709604e-05
0.000132015232738751
0.000189038730586841
0.000163076666641752
0.000181257882830155
0.000142728751529943
0.000160321038913711
4.06363920986695e-05
3.54328017943241e-05
8.62777723039487e-06
-3.33006564809841e-05
-0.000104076570726835
-5.73702429357576e-05
-8.92237728592161e-05
-6.86968456410962e-05
3.35031362607897e-05
-6.10840946429489e-05
1.25868459621209e-06
-4.46397993005149e-05
-8.18819785052579e-05
-4.32755107055628e-05
3.176254722701e-05
1.56499045266633e-06
7.11402276474792e-05
2.97461453320831e-05
8.50282865174026e-05
0.000188743149680096
0.000116240229228409
9.74761151552664e-05
0.000108579627037638
0.000112136932273737
1.77134216845185e-05
-1.47442159738127e-05
-7.10796654528241e-05
1.13957516840035e-05
1.90861704751568e-05
-2.10468212620504e-05
8.81861103217097e-06
7.78413114406545e-05
0.000124852543037318
8.93220065515354e-05
0.000101873544408103
0.000102012466162011
0.000123699254611465
2.74981438761239e-05
-2.37551721115321e-05
-4.75398370647925e-05
-1.61894305086006e-05
-4.12117820167008e-05
3.96757086203059e-05
-1.24506585982527e-05
3.04027263242126e-05
9.90272836841344e-05
0.000131442850424668
0.000100048665975763
-8.86900943199881e-06
-2.01339887768867e-05
5.40979340823227e-06
5.05261039544961e-05
8.00270371647812e-05
2.47254497635141e-05
6.31708951845999e-05
3.90894662228497e-05
6.27711517252252e-05
6.02667162969658e-05
0.000132860850622509
9.4530357196335e-05
9.57536545771069e-05
6.13554632125211e-05
9.93164059723655e-05
-1.75849099544834e-05
7.97617089506422e-05
2.13706375054781e-05
-8.75885500194216e-05
-1.59858588308052e-06
-6.28687773653924e-05
-4.70118785550696e-05
-0.000102761362683795
-7.0944044008396e-05
-0.000110596590615887
-4.93091150322456e-05
-5.71081765874304e-05
-3.20597650418238e-05
1.37873155206808e-05
0.000138282715272907
0.00015214398793912
9.6454055402187e-05
0.000140389216609783
9.07283259468978e-05
8.636888216668e-05
4.20930097620033e-05
-4.72960076884829e-07
-4.26485969585895e-05
-8.39161764367931e-06
3.12395672687721e-05
3.6487726531798e-05
5.95809399112126e-05
0.000118668220280628
0.000129759021939418
7.10572482459407e-05
9.69599063399875e-05
7.03394379166679e-05
5.09736316795538e-05
4.38439490548183e-05
5.36946892481685e-05
1.41668910679714e-05
4.69387806057829e-05
-2.90449868793677e-06
0.000103564458324762
0.000123616958827735
4.21865324945362e-05
7.97550985382977e-05
3.01721061627197e-05
8.55892809251167e-05
8.08338601223323e-05
-1.77757922443675e-05
-2.5093926395838e-05
8.29384503121263e-06
-6.588016685765e-05
-2.13506521183888e-05
-1.71976813637451e-05
-1.07158653684482e-05
-4.38502442193906e-05
-0.000143122647925726
-3.39412344149098e-05
-7.10295250011258e-05
-1.15831128283996e-05
-4.57317391534384e-06
8.21756684472668e-05
5.68653928619517e-05
-4.30389715211096e-05
7.52130570854023e-05
-3.80314806458675e-05
7.0516288014631e-05
2.67204334513266e-05
-1.2442978114156e-05
-6.13313288353304e-07
1.02631062060837e-05
-2.7067070369829e-05
2.6945198611165e-05
7.27511725974644e-05
0.000116223542968379
0.000142014288225823
0.000111967453196219
0.000131839039625124
0.000215395715872138
0.000203858649221585
0.000185472125203843
0.000163547587692758
0.000120349547477237
8.80814613972632e-05
0.000124887504473345
0.000100456430990298
4.32059181344495e-05
2.99633368479718e-05
5.36353046471561e-05
4.10400035937558e-06
-4.91839629600936e-05
-8.71076754313322e-05
9.63154105081776e-06
-5.89333775284579e-05
-7.02069555251176e-05
-0.000149263895409948
-0.000168510981830306
-1.85345825263182e-05
-2.06346905361587e-05
-0.000149633561223191
-2.80884396520086e-05
-0.000132738325929724
-1.57147312543405e-06
-6.06575894390566e-06
0.000124095774522715
0.000184763520909749
0.000212223433974986
0.000139757754329191
0.000198897369220291
0.000117061382508719
0.000108829882038065
7.99485652836811e-06
5.866325469339e-05
-6.68491739616999e-06
-2.42795086697765e-05
4.89705188585217e-05
1.62690583101695e-05
0.000112791643608696
0.000105386426168465
8.55067983556018e-05
9.12961348664282e-05
0.000104754569167196
6.9856455748222e-05
7.12353940266953e-05
5.18482460072129e-05
4.3251184342629e-05
5.70636480883902e-05
-1.03385384766527e-05
3.48701691405361e-05
9.03894676859931e-06
-6.60042835550001e-07
1.20888666096789e-05
4.85758843305661e-05
3.86015673884669e-05
-3.11207770287912e-06
1.00297346804423e-05
1.6680528147103e-05
-4.30521497287934e-05
-5.05605977842278e-05
-2.89719187603718e-06
-4.61389473196193e-06
-2.08205346747328e-05
-7.22867001894349e-05
1.50155566662538e-05
-1.91365231870256e-05
5.77321588336865e-05
9.60734554277023e-05
4.56246217204575e-05
7.31110665038336e-05
6.38953566297735e-05
7.27382708538539e-05
8.96768769875892e-06
2.1062012565532e-05
2.32000519328647e-05
1.46977818481474e-05
2.4527546894786e-05
3.21113821564277e-05
8.14459999804442e-05
6.58216874495389e-05
0.000110396007480679
9.61041955707543e-05
0.00011394435743354
3.23582131220733e-05
6.67115457615512e-05
5.8731905253819e-05
9.18998234987539e-05
0.000124701962640143
8.46328259126099e-05
0.000103524550735623
5.68558897807673e-05
0.000112118792313021
2.77540445723917e-05
4.42824573761188e-05
1.17448247713007e-06
7.77292014488263e-06
7.81504168046179e-05
2.04496324142381e-05
-2.81764744817583e-05
1.43153345398736e-05
2.25960152019614e-05
4.07391105488069e-05
3.83218844708621e-05
1.35620466448382e-05
-1.35143172038116e-05
1.25061750544244e-05
-9.08835354823483e-05
-7.07769488061114e-05
-5.61128997061627e-05
-4.91992009477613e-05
-4.95063338205928e-05
7.90575098464759e-05
9.83327153884181e-05
9.73823027621209e-05
7.26236378291086e-05
8.4554835746839e-05
5.25032428203412e-05
-1.51297564993365e-06
6.78720973988565e-05
-3.86349041091644e-05
5.87692188125252e-05
5.2214020055258e-06
-2.65774668014115e-05
6.67737563544358e-05
6.24270518188041e-05
4.08475813250888e-05
6.8852748539848e-05
9.41534026532741e-05
6.57624195338387e-05
0.000141084740594291
9.10544422725255e-06
6.94283863700677e-05
4.33244090653566e-05
1.92210503880792e-05
-2.65780221973375e-05
3.10619393375374e-05
-8.96528332736709e-05
6.45370668035746e-06
-2.29770361895415e-05
-5.05680093334065e-06
4.18646805331231e-05
0.000106893697377056
4.34656248335123e-07
0.000129434494652765
5.75484137735546e-05
9.26387325205048e-05
8.09814491257837e-05
5.38522223198317e-05
6.32244946570316e-05
5.37464368898882e-05
5.24639436231996e-05
-3.26499314772117e-05
-1.30311354260116e-05
1.63214338738018e-05
8.05314199097401e-05
4.80443994497494e-05
0.000114101677314292
2.08500772691942e-05
6.99268816751369e-05
6.52901467985331e-05
5.86709608581104e-05
9.77143740829374e-05
2.72953942361307e-05
7.32773817655868e-05
8.1166390179646e-05
2.93295576236196e-05
-4.94449363881083e-06
3.39316025296519e-05
9.78873971913466e-06
-1.75311654013709e-05
-1.48457366908376e-06
4.18600794980079e-05
7.54898512882849e-05
3.26468714094362e-05
-3.17581208969704e-06
1.82399361416334e-05
8.92021428481222e-05
-1.14598601863378e-05
-6.32128063867879e-05
-4.21034758230088e-05
-3.27255506494482e-05
-2.02335172973549e-05
-5.37496702140142e-05
-0.000107602841316819
-3.38206976274765e-05
5.75856811101077e-05
5.83720333833845e-05
0.000136079293546107
0.000130683739348012
0.000167287258077225
0.000121059816454156
1.02770961398533e-05
0.000105332886688403
1.02558391843778e-05
-2.36003123753508e-05
6.59999100778268e-05
-3.5665249621498e-06
0.000104106233910444
4.5761134415751e-05
4.53169476926918e-06
4.54063693508567e-05
8.44866711606749e-06
4.7392297488793e-05
8.33641596242673e-05
3.00107129474061e-05
3.39283418162137e-05
2.01614134594428e-05
1.17140794680906e-05
-3.2999656592381e-05
-8.62441315546727e-06
2.90402691899458e-05
5.93330227926742e-05
0.000137259499268832
9.50031091292567e-05
4.78867343389301e-05
0.000123717830212571
2.93931365790275e-05
5.55904082299008e-05
5.46058923801786e-05
-2.51682480567854e-05
-4.33526116711402e-05
-3.21141709002726e-05
-2.64360691010655e-05
-8.12535970044298e-05
-5.23171652939237e-05
-6.51790606734799e-06
-1.55133043864597e-06
0.000114117709339995
0.000135518701097349
5.99730789362442e-05
0.00012562079495763
0.00012125138406059
7.59120941455284e-05
9.01327325877309e-05
5.79816991792096e-05
1.6696755860894e-05
1.62549042055341e-05
6.4482579872211e-05
1.54603780755682e-05
-4.17590536651095e-05
-2.24286776075108e-05
-5.92460631728794e-05
-3.50287204059204e-05
7.47469872848576e-06
-2.4837016681591e-05
7.7275290547104e-06
8.88726896065525e-05
0.000140496602438958
0.000105887670942471
4.51187875862776e-05
7.52487849208427e-05
0.000172432739311338
0.000124399263337097
0.00011490090623732
3.16584547862544e-05
2.37988777523076e-05
3.07454555586086e-05
3.81804593147054e-05
-3.00120340567405e-05
-2.10314976449027e-06
-3.01408384889949e-05
-3.38531852316384e-05
-7.41648922212138e-05
-4.15622953782165e-05
-6.57981890182163e-06
-2.13093488599186e-05
-1.41167881090103e-05
1.54525297149911e-05
7.89513083891043e-05
0.000128107997116806
3.55432342767716e-05
0.000102868246918418
0.000219550143743958
0.000213498415375655
8.06786381901644e-05
9.62090840663643e-05
0.00011386293629446
4.57925261335893e-05
1.791715998e-05
6.14735127092103e-06
-2.97716461550912e-05
-3.02108064454042e-05
-2.5844790418248e-05
2.76788056750001e-05
2.99493570753433e-05
7.76512018110305e-05
2.31252127441743e-05
8.44616775128633e-05
2.60424324228619e-05
-2.2364453666936e-05
-5.71655842025518e-05
-2.45874343543025e-05
4.71160977614295e-06
2.29489497873376e-05
7.22562516451701e-06
6.76943678391832e-05
2.35441005850021e-05
0.000110564760617851
6.33036126595644e-05
0.000134154257988441
5.75174389871516e-05
1.50869311949801e-05
8.0851614861829e-05
-3.25346920384504e-05
5.08969826969687e-05
-2.51161112692802e-05
-2.89871711073863e-05
-7.00076413504917e-06
-4.86326792822761e-05
1.50171626524546e-05
1.08459790278669e-06
-4.49969826980629e-05
5.91149162174321e-05
0.000111951079527909
7.28951865473159e-05
0.000128105472994372
0.000109720833083192
9.16090882799932e-05
5.50332965077583e-05
8.49501265190562e-05
-7.19697065364108e-06
1.05364927023199e-05
-3.58194255455695e-05
-4.1814768230353e-05
-2.20482504539451e-05
2.95367240411816e-05
4.78422578225952e-05
3.41078039650578e-06
-5.30310811390419e-05
7.1524254489575e-05
1.13739709615126e-05
5.30079531913435e-05
5.07435368903286e-05
-1.05437406318937e-06
7.75975876947591e-05
9.21766284243546e-05
7.86569338387787e-05
5.55197018287834e-05
2.43220917392988e-05
2.28248304607745e-05
8.22091518811434e-05
3.72865428517036e-05
-6.54257713351772e-05
-7.14341419295729e-05
-3.11879424362955e-05
-1.72600618963345e-05
-2.78383689665379e-05
2.86926710482875e-05
7.4976510636093e-05
4.34324075915076e-05
5.9746610590321e-05
8.6644837309717e-05
7.88726429733682e-05
1.65215739345004e-05
4.28535870627885e-05
5.61637012423998e-05
2.14351971821155e-05
1.78706845935005e-05
4.65393886400442e-05
0.000145735814575072
0.000130199418277533
0.000131999637276958
8.02127564464412e-05
0.000179598337665284
7.24636620994571e-05
9.13297628547617e-07
7.28330689062343e-05
2.60355258118348e-05
-2.29120995962034e-05
-1.24681881190842e-05
8.37731930582506e-06
-3.07283320882781e-05
2.74696869305185e-05
-7.55011600803925e-06
-3.57706817777737e-05
1.83509837597348e-05
1.45089848832421e-05
-2.88839384998122e-05
-1.03698256453954e-05
3.49678506930993e-06
2.72329711468127e-05
1.17693793839597e-05
1.6982980337673e-05
-1.11677762979974e-05
5.35278407938289e-05
3.64078842932072e-05
6.30859412781399e-05
4.26456921773286e-05
6.26163275227771e-05
3.05015203183833e-05
2.53148608115833e-05
1.81579435748086e-05
4.26217647372303e-05
7.6888476615917e-05
8.09986717493863e-06
0.000111615143052944
7.04714859741718e-05
0.000118976186157223
4.99380270812186e-05
0.000120304017860025
5.4973309005522e-05
8.87859660182271e-05
5.35511916847426e-06
-6.09595958704743e-05
-1.11574093051346e-05
-3.51824025587941e-05
8.50968565175255e-06
3.74897883760674e-05
2.31205046875185e-05
7.91241755679292e-05
6.45540323851031e-05
6.37611875789142e-05
2.11865096814338e-05
7.83276992170998e-05
5.37390961277777e-05
4.26628791779125e-05
6.87065812947506e-05
2.54917433992762e-05
-6.38261331912215e-06
-2.90222338750211e-05
5.34055602315169e-05
2.2850332952674e-05
-4.49634280270577e-06
9.8602531820498e-05
-1.15705826083179e-05
5.49238837750868e-06
-3.70236870277057e-05
-6.56113490788534e-05
-7.66024066535062e-05
-7.69975597891735e-05
-0.00013756836810543
-8.37606425180207e-05
-2.24029251015804e-05
1.73324608543572e-05
7.6366086690869e-05
6.87371526714426e-05
8.98940483376865e-05
0.000111953578374434
0.000160942813969587
0.000143350806209382
0.000133627333060832
0.000109683965025016
9.03280530999666e-05
0.000103631836584001
0.000113986320772119
-3.36713895183365e-05
3.06457420243427e-05
7.77121461908521e-06
2.43286114608401e-05
3.6110190473344e-05
6.30054076336847e-05
3.0194559019032e-05
5.79090000472407e-05
5.59538973680243e-05
4.40137167195969e-05
8.57854518019442e-05
4.2564168730599e-05
7.6009674190798e-05
7.91907788390328e-05
4.09455088187373e-05
-1.14992800329051e-05
1.60019667527334e-05
-4.13877903123345e-07
5.72097373878504e-05
-4.19923220396218e-05
-4.48762874258891e-05
-4.05116205894198e-05
2.78678919337915e-05
-2.61164487143393e-05
1.29513604905225e-05
-5.02660305778989e-05
8.73282864699532e-06
1.99473181441724e-05
-3.27066768417422e-05
3.59294391021153e-05
-3.01671794671524e-05
0.000100146479898121
2.64319774147465e-05
7.16879004044049e-05
0.000126419844861207
0.000114703315988948
8.10254712308247e-05
2.97981125228454e-05
-5.93895661356095e-05
-2.99185420485108e-05
-5.0509983815765e-05
-3.03494269407373e-05
1.70407916401536e-05
-1.0928388413485e-05
2.15523902021686e-05
6.40029262491781e-05
0.000110198104911429
0.000122198420048067
0.000117411339156974
0.000159233063856388
0.000117800775223553
0.000136177277136278
2.26248721598037e-05
6.08989844357336e-05
5.13006472308701e-05
7.73493391326307e-05
-4.37366888096372e-06
-1.84323712441157e-07
1.90816950417181e-05
-1.2569836482599e-05
-0.000111452745243375
-5.57924006999343e-06
-2.07983650979904e-05
-4.0126540942384e-05
-1.74832309766128e-06
-4.57286370474343e-05
-3.96447281245987e-05
-2.49764876322749e-05
5.68137758110845e-06
4.51529252909273e-05
4.55104205440986e-05
-3.9648492134757e-05
1.02206183756041e-05
2.92664007601276e-05
-3.89370670600566e-05
4.9380066898684e-05
4.86050840873067e-05
0.000115898093193894
5.26697284134636e-05
0.000124378595048998
0.000139965015110946
0.000191920138626007
8.30042215102353e-05
0.000108904792943697
3.96968536547414e-05
1.53994237854231e-05
-1.52992687311837e-05
-3.2722972261342e-05
6.01994007565843e-05
7.38925048045777e-05
3.64389039884634e-05
0.000116903066321048
5.45335517761458e-05
7.19322627201549e-05
5.22703560614839e-05
6.27573557304304e-05
-1.09986919004811e-05
4.7380646477159e-05
-7.64979097866073e-05
-5.05155571395724e-05
-4.25428260401301e-05
-6.16612004360924e-05
-4.16801392779448e-06
6.90433614101815e-05
-1.79771974105832e-06
-1.8161936322959e-05
5.56772730621029e-05
-6.78184026137638e-06
4.76117188380475e-05
7.85319367642021e-05
7.85356671208932e-05
0.000104399557642833
0.000135547884744517
8.75335206372092e-05
7.15835584607837e-05
9.42215749341986e-06
-4.07491411098703e-06
-7.6304810235733e-05
-7.19242887785273e-05
-7.38687135287093e-05
-9.64142342461453e-06
-0.000100227685339353
1.98625253836762e-05
-1.11975527886261e-06
3.47704337968044e-05
0.000108319825184051
7.89357206381979e-05
2.10690497523775e-05
0.000117577055783963
4.58133319066177e-05
6.40657392906603e-05
6.65466946428727e-05
5.92400020197708e-06
3.2785442412125e-05
4.70807300077894e-06
4.29673417370096e-05
1.06027517927683e-05
6.955511927308e-05
0.000135912248849615
1.97416886211125e-05
6.35374328335914e-05
5.10416703814446e-05
5.58419899201589e-06
9.95201510650255e-05
3.03727882025629e-05
5.41091468301028e-05
2.62830227476577e-05
-1.06921206113899e-05
1.77463052729104e-05
-3.95358195034319e-05
1.38418809414232e-06
-3.02944857754164e-05
-2.89104934368125e-05
1.81537999922936e-05
0.000143757483547588
5.36535226394725e-05
0.000101304718513518
2.59878887053669e-05
9.84509169400648e-05
4.97120072795854e-05
9.23180975990556e-05
4.54322821791132e-05
6.49414120217278e-05
-1.17195035912348e-05
1.09755242368982e-05
3.20704930559481e-05
8.35260368162972e-05
-1.7759143982974e-05
-3.90962805541043e-05
1.11486132160939e-05
6.09357282718714e-05
1.95471876266254e-05
3.13763832287474e-05
4.08602736599329e-05
9.10974415862622e-05
-1.61914592368258e-06
4.15280746123112e-05
-1.82578430035084e-05
-5.62441739830548e-05
-1.56429858599719e-05
-1.29244904772033e-05
-3.58296966311717e-05
4.7461579330075e-05
3.64248764907137e-05
-2.27201627508828e-06
6.15542690925714e-05
-1.43494145935459e-05
-2.23519451476033e-05
3.32100726655551e-05
3.14344323388729e-05
4.72233921614077e-05
1.66515493781407e-05
3.59395194287914e-05
1.36688387752776e-05
6.80660649343039e-05
9.7088255244386e-05
4.55285839074384e-05
8.39805042058199e-05
0.000139168017700729
6.62684319825421e-05
5.40209938986851e-05
2.68368310404522e-06
-3.25465678935685e-06
4.52409075438632e-05
5.87320115653903e-05
3.90284882147104e-05
4.55128284980945e-05
9.24955832617047e-05
6.54160460498142e-05
9.37876140394275e-06
-2.13303603201666e-05
-3.04035484412156e-05
-2.71379862313949e-05
-1.08567599867045e-05
-4.87403427049898e-05
-5.26459995749376e-05
-4.70953204541315e-05
9.35966106041176e-06
6.27881036757504e-05
8.510187161129e-05
9.78415294570496e-05
8.95900368798049e-05
9.78094119861035e-05
0.000163890413892528
3.68584836999969e-05
-4.15291160126305e-05
-1.72904996896484e-05
1.07207076675089e-05
-4.38372951920309e-05
-5.19865614569909e-05
-9.7203478260993e-06
-3.56106645416381e-06
4.66042304664752e-05
7.47649003368078e-05
8.31305487081872e-05
6.34359260772917e-05
5.73973680732445e-05
8.46625051500748e-05
2.62871001819547e-05
9.26401587530113e-05
9.80378865724451e-05
3.45851078137179e-05
5.25407923211576e-05
5.41212339231243e-05
3.48786204909643e-05
-3.30506767723374e-05
-5.40579066864705e-05
-2.00775420842284e-05
-0.00012129565581142
-0.000122391563068977
-8.4930562678523e-05
-4.32322075214674e-05
-6.23554057265919e-05
7.04237295692482e-05
5.83024268710206e-05
6.59008451010877e-05
-1.21823171808976e-05
-4.8321784178128e-06
7.46676481828978e-05
-4.24966822482571e-05
-3.95788394184696e-05
2.11898109440262e-05
2.87520153196788e-05
3.28614357684821e-05
2.08389448488523e-05
9.59271616877383e-06
6.23848432184685e-05
9.94517695778681e-05
5.32118213034888e-05
0.000137133119560345
6.46892048716112e-05
4.46134731936655e-05
-3.38502927640731e-05
2.69158052299823e-05
-4.02178498833595e-05
-1.82905181885332e-05
-1.05864402825159e-05
-6.54768575813472e-05
3.46737382857728e-05
-3.59579568637774e-06
-4.96288880504147e-05
-4.66795288349655e-06
5.72521094957823e-05
2.31926825171256e-05
3.26759500218492e-05
5.65560455634276e-05
8.93123405134958e-05
0.000124812383591796
0.00010098395636271
5.64146613117713e-05
1.52780948507004e-05
-4.64625004163274e-05
-4.85828183827985e-05
-4.9590662364041e-05
-5.2335455543266e-05
-6.1408001953556e-05
1.38567519272054e-05
-1.7151242442086e-05
4.03744974415693e-05
0.000133593510649953
6.56476520023989e-05
6.50189678000641e-05
0.000126461485737395
0.000117574369724178
0.00016182511599786
0.000113218395531791
1.39560946295913e-05
5.28000723316035e-05
-3.06711148317113e-06
-5.27746876480955e-05
1.72617528066726e-05
-8.78352005998073e-05
-4.22354713849955e-05
-2.16749667139063e-05
8.00187052196655e-05
7.71735641466856e-05
0.000134973676349058
0.000181505502688753
0.000131186326980935
0.000157432355569936
5.96825024094741e-05
6.71832056880719e-05
8.10963610148224e-05
-2.47186937615831e-05
-4.45459172765505e-05
-6.17078299847886e-05
-0.000124971636738878
-1.73243041251705e-05
3.39557230159511e-05
1.72765817948608e-06
-1.46616657649765e-05
2.20528953981492e-05
1.70033528029274e-05
7.07739813500866e-05
5.40169985225804e-05
1.21847487018273e-05
4.13009610607093e-06
1.21419496353193e-05
3.77492561622508e-05
1.4889239122816e-05
-8.2639674107911e-06
6.11446656798665e-05
7.82280575794849e-06
5.41419458565015e-05
2.75903497135525e-05
4.18645827580323e-05
0.000114544968397467
5.96743531551544e-05
6.52832574603541e-05
9.2615341838196e-05
7.7768434995904e-05
0.000111164851775091
-9.16726647257364e-06
6.7215498670475e-05
4.4272538409468e-05
-2.16731230246845e-05
-1.44395116452141e-05
2.44642577553133e-05
-1.88350571445867e-06
5.42925619789256e-06
3.12552040855869e-05
9.12583485822164e-06
4.95137756620311e-05
4.72870514904803e-05
8.038602851046e-05
0.00020980119160358
0.000104456426694992
7.04419185592869e-05
0.000117285499759774
5.76582200470831e-05
3.29516103812353e-05
-6.66683043593196e-06
-3.31928718905047e-05
-7.41947776158556e-05
-7.02008719751833e-05
-3.07568605670174e-05
-1.50910691144647e-05
1.11145606044312e-05
6.89713035826537e-05
6.33092568714998e-05
3.66355477320598e-05
7.41242917481329e-05
9.30941872823579e-05
0.000116567309804185
0.000106654499484697
-4.66245316338173e-06
2.32691369004238e-05
4.54696397682164e-05
2.86652724443787e-05
2.5516467723857e-05
5.49501604350293e-06
0.000125843250282283
-1.22887545816211e-05
0.000117049052023924
4.92697428307552e-05
8.54352747671251e-05
6.41641158318182e-05
1.01155882553076e-05
5.21136528581222e-05
2.10609874094768e-05
3.30410355150032e-05
1.69434896185088e-05
7.49372570158789e-06
3.91834507783295e-05
3.07261947652416e-05
5.88175001361323e-07
7.22387756699999e-05
4.70753060943613e-05
0.000100531571713762
-1.03316818429584e-05
0.000159592383591345
0.00017352226910502
0.000126521982086052
0.000139056752664685
0.000116712985325358
2.79909379467356e-05
-2.0112069297696e-05
-2.56428430879528e-05
-5.16005260661606e-05
-0.000110595610626647
-5.29790984577352e-05
-5.88126561749313e-05
-0.000108676368038547
2.67933732751032e-05
-3.89325684907283e-05
-1.2718818280252e-05
3.05276319216816e-05
0.000118031442214678
9.87794292405643e-05
5.21178069699927e-05
7.08748989553143e-05
7.33235429216635e-05
1.55975123670174e-05
1.18606901020998e-05
9.20106694395769e-05
0.000104517450858364
-1.80208320886954e-05
6.38602082125802e-05
9.79201019342473e-06
0.00010941408575727
6.56103997497339e-05
1.25560311892006e-05
7.36649872922964e-05
7.2572318759119e-05
-4.16901694027594e-05
-6.91445604772734e-06
1.17668829058735e-05
-7.27275956136465e-05
-0.000103893607228238
-0.000125375866215084
-8.19402379665197e-05
-6.68381445424707e-05
-5.71190732926377e-05
-3.66027409388204e-05
0.000141776562101263
6.58326490385039e-05
0.000151267280036737
0.000135281446812528
6.30796265318924e-05
0.000140019090755476
8.70106735324207e-05
9.44739411121457e-05
0.000116361023972257
6.20551094987756e-05
0.000105487884864794
6.5152342193052e-05
-4.44858224366327e-06
1.10443226228517e-05
-1.52728296405164e-05
-2.47864666408332e-05
9.82474872234462e-05
-5.27026694230452e-05
-2.93350930406162e-05
-7.44066173055894e-05
9.71816411250209e-06
-3.58139656655075e-05
-8.81875856247468e-05
-7.56881357644676e-05
-5.2742208190774e-06
-3.70530516446373e-05
-5.21988493216044e-05
7.08405254109176e-05
7.30835642878861e-05
0.000120391944373442
9.12907198300099e-05
0.000124118839710435
0.000141840738513627
0.000127008913453935
6.7811581769365e-05
6.35496753838483e-05
0.000153129513756709
7.74840159432158e-05
7.0649253673932e-05
4.54418384212696e-05
5.65719610723725e-05
3.85271825158483e-05
-2.46460528521374e-05
1.47914031686816e-05
-4.70330036845644e-05
-0.000136152215202548
-1.841705407951e-05
-6.32022282466288e-05
1.84422039309242e-05
1.31803887869385e-05
4.32323808571794e-05
8.60006457263849e-05
7.81194597540627e-05
4.84580064012509e-05
0.000117844600149478
1.67420174183223e-05
6.36895913106697e-05
4.17681057284053e-06
2.3388622552658e-06
-8.69952263232334e-06
6.06482737658141e-05
3.97508342459342e-05
4.92846014209681e-05
7.63137111000852e-05
0.000133107948615801
7.36865873501432e-05
0.000109036242923561
0.000112210744475406
8.86132800208485e-05
7.23652110713687e-05
-1.7927107044843e-05
6.47685716400407e-05
5.45868347028646e-06
1.32472654201653e-05
-9.73321331438715e-06
2.31620351295241e-05
-2.0777391929044e-05
-2.88472035170714e-05
2.53591556011519e-05
7.82291022412391e-06
1.73133044844225e-05
2.76530047371933e-05
9.78469356690119e-05
1.445394729056e-05
5.35661783733317e-05
4.37480796981462e-05
7.08360793390882e-05
3.24906493643303e-06
-3.73791027286232e-05
1.94420334846556e-05
-1.50438462737271e-05
3.00834927787174e-05
-3.8525046772589e-06
-8.22340055118946e-05
5.11441112231902e-05
-1.29223997627219e-05
2.4054650038099e-05
0.00013914314639231
0.000101208694657868
7.28197576723455e-05
0.000109459901132332
4.20252560308756e-06
2.07129182402015e-05
9.95381135843981e-06
-5.13884056228346e-05
7.63114382970685e-06
-2.43508855353673e-05
-2.13980172041357e-05
1.30784920485507e-05
4.06016260501958e-05
-9.41070979670039e-06
2.04554518138393e-05
8.23443029450716e-05
8.78551166214553e-05
0.000145593525836897
0.000116453295327712
0.000123560311985607
7.16683393695309e-05
0.000139042287499858
0.000108721510484337
0.000148426793420829
0.000102712913797205
-5.93396854372995e-05
-1.42320902201668e-05
-4.78105610531413e-05
-3.0253983683091e-05
-3.44155184922223e-05
-6.74905566736977e-05
-5.30364887638793e-05
2.6340804195736e-06
-5.14823452917917e-05
3.15842292553199e-05
-8.14040204917471e-05
2.35162848592438e-05
4.8325532305985e-05
7.8847352128343e-05
6.80124806040704e-05
5.856009291176e-05
5.85601969279379e-05
3.57222371079972e-05
6.91212849694049e-05
0.000123117174425774
0.000157377080455512
0.000118763286866088
9.28158645420248e-05
2.97548413011342e-05
5.6795388634883e-05
-1.90981074529737e-06
-2.95892587721655e-05
-0.000100565605657324
-5.94529943671517e-05
-8.94660530316867e-05
-7.93075678716505e-05
-6.88331801459452e-05
1.1714507349674e-05
5.0853517127277e-06
1.10964326098322e-05
2.10210417988821e-05
5.63901286215588e-05
3.75808862649085e-05
6.51615927161914e-05
7.97696917643048e-05
0.000132564207440742
0.000160836569763208
0.00016852078206946
0.000108962522978463
0.000128299013433115
4.37041948791963e-05
4.83446828180483e-05
5.09001591732157e-05
-2.9056049593902e-06
-3.16280159965348e-05
-5.3743645063902e-06
-1.05046761464504e-05
6.20355640271164e-05
1.04220021831344e-05
6.83327374880474e-05
0.000110826283584112
7.28654555445111e-05
0.000100220934651245
0.000113052267271612
7.19690351070298e-05
4.77413040503677e-05
0.000100097582476475
4.95597180595155e-05
6.78596110721315e-05
4.05803658737889e-05
4.21690139499697e-05
9.55457222482552e-07
7.42624286777378e-05
2.52998856838777e-05
4.89163229026688e-05
-0.000128441033086521
-6.0977094566625e-05
-3.47492348620366e-05
-3.82711671523026e-05
8.91193721010439e-06
-6.1619153384197e-05
-3.07810616713452e-05
1.02582511802694e-05
2.58832065037224e-05
5.41162484104716e-05
1.86048920917558e-05
9.58647946899301e-05
5.8912986319304e-06
1.27775252686857e-05
5.41266137167966e-05
1.26559484675515e-05
3.48817531187224e-05
7.86956112032011e-05
3.3464548746594e-05
9.26282248470049e-05
5.65477080011387e-05
5.78261686360994e-05
3.51838775748669e-05
-1.09991914862523e-05
-5.40317812499457e-05
-1.41855152330333e-05
9.87470762983178e-06
1.70644308787101e-05
9.48684474171149e-06
8.69678220310945e-05
-1.91184176249553e-05
0.0001161054933467
-9.21697933979101e-06
8.14441351967491e-05
0.000112018757302355
4.3964991784563e-05
0.000127703246825749
8.16850821567489e-05
0.000138076415164912
8.5707055840997e-05
-4.83786015973963e-08
-5.54785442884081e-06
-4.33071365818526e-05
-5.27864459208098e-05
-0.000112604252386065
-5.30786385506219e-05
-1.64473275680581e-05
-4.70865652824774e-06
-7.82915101624209e-05
-4.95074903768794e-05
3.13305072479146e-05
-5.40304351406168e-05
6.32250873937132e-06
2.92825724418004e-05
-4.05091188766202e-06
-5.04762058658429e-05
2.1922036495959e-05
-2.62945481030461e-05
4.66331857227444e-05
4.42739379298249e-05
9.12891836169647e-05
1.83197726135363e-06
5.41664922152618e-05
6.29198119524445e-05
9.89741152837127e-06
4.27980755569704e-05
1.16743255096255e-05
3.7618284602353e-05
8.46715837005057e-05
9.22601881437478e-05
0.000128051353991825
0.000176142041038486
9.63170382955634e-05
7.65256078363965e-05
6.83110376143827e-05
8.75785581424374e-06
5.46856151701771e-05
6.32240014932533e-07
0.000103018914839239
0.000124882294977116
8.43151912174586e-05
4.70536544608894e-05
6.26047203551867e-05
8.42574300146849e-05
-5.25505637324414e-07
-7.76157323402328e-06
-8.98902048550447e-05
-8.0879007007497e-05
-2.69558918722352e-05
-7.00493966683831e-05
-6.46153893693592e-06
3.35271010361116e-05
5.91575214277672e-05
3.55427001649928e-05
3.60954376276309e-05
1.569131223284e-05
3.01393200504606e-05
1.65605285829449e-05
4.96270749485057e-05
7.39272125705961e-06
2.44233406593892e-06
6.8062618971558e-06
8.1676586173861e-05
0.000100298656142814
8.12986774794674e-05
6.88071300994603e-05
1.84646878753597e-05
5.2515273602195e-05
0.000141533101843866
1.66012999912958e-05
6.68766774497096e-05
4.75404151408856e-05
4.2332778465285e-05
3.55114650248792e-05
3.09817867231382e-05
4.27084167630673e-05
-3.01406888230268e-05
2.10820735188958e-05
1.00065625701326e-05
3.26471082746049e-05
7.4211025680685e-05
4.26377992906417e-07
2.37256281977919e-05
0.000121235923103966
0.000108123541974344
5.84640637621463e-05
-1.24320715161162e-05
5.3966932070483e-05
2.4854083369078e-05
3.95333884326306e-05
0.000110672276655222
3.67449461548435e-05
3.38991656569504e-05
5.50730682186228e-05
9.73506730955474e-05
1.78320593915202e-05
6.73901283111992e-05
5.57997099893036e-05
5.02331845737592e-05
-1.44760535236611e-05
-7.56365342650939e-05
-6.08645200772829e-05
-6.97385566601385e-05
2.36730970995707e-05
-6.9371627542674e-05
1.49118678657078e-05
-6.42054550999164e-05
-2.45259498168523e-05
-3.78909572770886e-05
4.13192414326668e-05
1.71235576920768e-05
2.60897233318383e-05
-5.86816695497876e-05
-1.39420090877731e-05
2.0471302750837e-05
7.75470489362038e-05
6.8580292999108e-05
6.44192634932017e-05
7.32254346769912e-05
5.0865277420877e-05
6.70769606924422e-05
8.64808145809407e-05
6.5086078004127e-05
8.76085321412875e-05
6.59766356582075e-05
7.97740826693335e-05
7.71524751404899e-05
0.000120129628714757
0.000106834503419502
5.14375410403907e-06
1.71335966647102e-05
-4.06334053673653e-05
4.00999321480974e-05
1.22393479790537e-05
4.276557450585e-05
9.2082418079972e-05
5.1783404606417e-05
4.78324640161852e-05
-1.93570835600905e-05
6.23398263620918e-05
2.58865041877487e-05
6.52442506110992e-05
2.14263086950532e-05
6.34634055291086e-05
4.04981330805532e-05
3.20540078201508e-05
2.0999855237673e-05
4.80123632795871e-05
1.4854532270314e-05
-8.42071298545899e-06
-3.02065043927277e-05
2.25010553015456e-05
1.92922263590044e-06
6.32701487233747e-05
8.29017287664964e-05
1.1373441512982e-05
5.06144909613242e-05
8.03911327723141e-06
7.48147446896918e-06
4.51369091240335e-05
6.19692365265333e-05
5.92214119941198e-05
3.30100889052034e-06
-2.91925084693879e-05
-4.5931356189752e-05
-1.57920936896012e-05
-3.34118354103082e-05
3.39628554829295e-07
2.89792388749194e-05
-1.17934633917207e-05
4.48630379191764e-05
-5.75333575236886e-05
1.84548540544206e-06
5.77618043578384e-05
0.000100919137272926
8.68125383905662e-05
0.000153119690828683
0.000172745675534388
0.000193047114089436
0.000140371697335858
9.28669536612497e-05
8.57257387532367e-05
9.07572447942155e-05
9.34025621229327e-05
1.03435426747764e-05
5.2299397243505e-05
1.43662265531211e-05
1.64542888947137e-05
3.96167186541635e-05
-1.43609857214225e-06
3.11205870912246e-05
-2.29456381229245e-06
-9.61698120697567e-05
-1.31968351192915e-05
6.94206734395283e-06
-3.69209037909871e-05
-4.27590506051318e-05
-3.86957340579083e-05
4.56578241271684e-07
1.05031791669251e-05
5.11886129321253e-05
3.8294520297827e-05
1.84290515683041e-05
7.72862894175919e-05
2.72131333921814e-05
6.38203379332601e-05
2.4769765647467e-06
8.49164047050992e-05
5.11496614520446e-05
8.73120414397411e-05
0.000150447394880221
0.000133800509945348
4.50130424516263e-05
9.42619609521109e-05
8.50552816913557e-05
1.94550993294448e-05
-1.6107344966766e-05
6.00421644743804e-05
-4.86443499575227e-05
-9.02709055457645e-06
9.66923208372148e-06
2.9534337325871e-05
3.31271221785372e-05
-7.8791718603618e-06
2.02729581746816e-05
-1.46504411893688e-05
4.59161836016463e-05
0.000108886218763062
8.30593491930986e-05
3.23031960683313e-05
7.71915556307608e-06
2.62712586381026e-05
-3.23671516264711e-05
2.04960721587642e-05
-3.93178748270799e-06
7.90122311995684e-05
-2.00407073267313e-05
5.86451904640792e-05
4.69026659197459e-05
8.21576071293684e-05
6.78629684588915e-05
6.98329858586885e-05
2.8015156982048e-05
4.08012890803936e-05
6.39333480277219e-05
8.90648267524115e-05
-2.97667171955729e-05
3.38813572235856e-05
6.09219341328332e-06
2.98221598822388e-05
3.64900794275744e-05
1.92244420927884e-05
2.72251496835353e-05
8.26086805598333e-05
8.53410689182145e-07
3.62696165960644e-05
3.43053154150301e-07
2.60858469515969e-05
4.82185166036784e-05
9.27377218505485e-05
0.000121228444859658
1.10340801277188e-05
0.000115686685764583
5.17225163816742e-05
8.31927568749557e-05
0.00013919958405965
9.07738164037384e-05
6.44470977835801e-05
0.000107871947381206
9.11291878967675e-05
8.53962776463077e-05
3.59171823535403e-05
4.66840197008619e-05
1.67058101906481e-05
3.75530412253643e-05
-2.21035425548749e-05
-4.75433827302126e-05
-6.05068008296012e-05
-2.18737002064494e-05
-4.61609209324548e-05
-9.4893522452338e-06
2.64999196532067e-06
1.64812717956064e-05
-6.05327066785048e-05
-8.84518435901476e-06
2.40772563060752e-05
3.98220711753765e-05
0.000144731138086178
8.2987573973319e-05
0.000135703075937566
0.000142100240419129
0.000134931559399553
5.14414614918829e-05
0.000114141059454216
6.86017691719861e-05
6.14694963172303e-05
4.67070548799068e-05
-3.14104453379658e-05
-4.17865435681644e-05
1.36633290292884e-05
-4.13295519500098e-05
-8.14004843646075e-05
1.19954795010402e-05
2.09519301530452e-06
7.10538149694793e-05
-9.72799650107027e-06
-2.14593641521114e-05
-1.07850350328398e-05
-1.93166672421471e-05
-2.96471093022414e-05
-9.01405546228834e-06
-5.10272840538854e-06
5.59985685520175e-05
1.64085072814426e-05
1.0094628797883e-05
1.91633415838666e-05
7.63227008126157e-05
1.96936155392947e-05
1.52061053803434e-05
-8.12189995270411e-06
2.32452075711243e-05
5.24933719589189e-05
0.000112903906352527
4.56277982763412e-05
6.97191926098571e-05
5.47036397820072e-05
1.06294850063824e-05
0.000102619333248103
3.78993286762088e-05
4.23098022638389e-05
6.73296867885247e-05
-2.32851937336658e-05
6.60427365173039e-05
7.83706966297524e-05
3.3920688543706e-05
7.97643704196476e-05
0.000105476764913097
0.000130716841462227
6.50969856950142e-05
4.34507564234106e-05
-2.09052038418346e-05
-3.85079950698929e-05
-4.61197176983767e-05
-1.82584682381685e-05
-3.70839935457756e-05
1.24095635062991e-05
-1.18524516943471e-05
7.21197216013226e-05
4.90969160860724e-05
0.000148475031622031
7.32382604880166e-05
0.000105487703430797
5.89085124057812e-05
2.03001039948919e-05
9.03965688846861e-06
-1.23515791010058e-05
6.23402887431315e-05
4.1977500910236e-05
3.06282272137927e-05
-1.76101170128797e-05
2.70299922402542e-05
9.38896353132249e-05
8.75356236942212e-06
8.32525586991788e-05
-2.98988525598478e-05
4.22022784859211e-05
8.53308217141024e-05
6.19457863775449e-06
1.963069078031e-05
-9.04254032726638e-06
-4.36311133450499e-05
-1.18971110011916e-05
-5.15274414207109e-05
6.3225643385356e-05
3.51723488235325e-05
3.31789330376008e-05
2.31171833754467e-05
-3.6261859975387e-05
4.74445492636709e-06
3.37618797347983e-05
6.70887644392575e-05
9.86615311926446e-05
0.000126126139825863
0.000181691624666713
0.00014257471076451
0.000147084679721768
0.0001963671282069
0.000150445993388331
2.47974521743716e-05
-1.4803643522416e-05
5.03759059149701e-07
-7.97821801725198e-05
6.75798057790853e-06
-1.46562942702299e-05
-5.32283206606448e-05
-5.46710527669679e-05
-1.06891852339589e-05
-4.26627607437778e-06
-2.56759576875619e-05
-2.177308704146e-05
2.57659217417591e-05
1.04375037048412e-05
7.84335898850023e-05
6.13325200365801e-05
0.000139723510821873
9.10432462122525e-05
0.000132827010088168
7.7045737293965e-05
4.90247191394722e-05
3.82653801190528e-05
2.13643016231248e-05
-2.8941490006849e-05
-4.56266192539658e-05
-4.90414268610539e-05
3.58557237848911e-05
1.1576088893426e-07
4.79087950231131e-05
1.93221607377251e-05
2.31521453132358e-06
6.43948559289754e-05
3.74249125048805e-05
8.18455867888838e-05
0.00013037801003245
3.73273645209053e-05
5.32356480606841e-06
-2.69434644572645e-06
3.4609273671984e-05
4.9625919766841e-05
3.39136120862253e-05
5.54899114561102e-05
9.62310433313584e-06
-4.70053998335903e-05
2.27043937128147e-05
-8.75832920544406e-06
0.000102888901427644
3.37684851794128e-05
6.20095483441784e-05
6.35350084804936e-05
8.17854310064627e-05
-4.85437647877306e-05
9.87582495718939e-05
-6.63703739055159e-05
-1.05938815012415e-05
-4.31058339605417e-05
-4.8541600801008e-05
2.73056739281258e-05
6.01344861026744e-05
-3.30539217189424e-05
4.87872147239304e-05
8.01128138635738e-05
6.64650680950288e-05
6.11267823764708e-05
7.80299688464718e-05
-1.79893286946784e-05
5.59039812097279e-05
5.21338129382747e-05
0.000124630179637875
1.40016041106694e-05
7.2033049854792e-05
0.00018522169786443
6.04183111672781e-05
4.06207755485909e-05
9.40128392340553e-05
7.61503814189792e-05
3.53577238545613e-06
3.32913744151123e-05
5.36173093461615e-05
-3.85141260158407e-05
4.22817269567564e-05
2.31585961235602e-05
3.59228183419559e-06
6.02445990550522e-06
4.3014866289908e-05
9.17455363400667e-05
2.34260330170786e-05
6.31190537757558e-05
3.10207566171551e-05
-2.44452796638862e-05
-2.96176483487935e-05
-9.35271220552856e-06
-5.51570989859629e-05
-3.92969161530643e-05
-0.000100207916335782
-0.000134712763586695
-0.000102704806794015
-2.06198113822647e-07
-1.25956295286718e-05
6.07159946890194e-05
0.000199934359320795
0.000208064576514182
0.000152936198111355
0.000162115376313732
0.000137077364103018
0.000142996215508831
9.11884784968384e-05
0.000181840235715876
4.08138614067678e-05
0.00010522864438337
1.9769516481722e-05
1.88769902141095e-05
-1.99731881180196e-05
2.85839427974782e-05
-2.95854473711003e-05
-9.05576761334436e-05
-0.000107721690048381
-5.18187450294317e-05
-5.70649238322175e-05
-2.38035508613236e-05
2.73209449074745e-05
1.48308710453414e-05
2.36780467755745e-05
9.57792887854422e-05
5.78605283886653e-05
3.14745624691607e-05
2.02928444871001e-05
6.2571585288718e-05
-6.91805462301377e-06
9.76552466538586e-05
1.23275847972402e-05
0.000140373763291885
0.00013108281863386
0.000133524114383383
6.19834138747495e-05
0.000101171455573381
2.90070953317185e-06
1.35786404102366e-05
9.3695378534881e-06
-4.77453681085579e-05
-0.000128179271665151
-4.34392431405283e-05
-9.24802918753771e-06
-0.000101084828704357
3.37198887480129e-05
3.5734521073356e-05
9.16270811622912e-05
0.000110202143065414
7.93397737863862e-05
9.26450972463347e-05
6.42240215759973e-05
-8.15292424357199e-06
5.28624344686461e-05
0.000110360996129598
0.000103420852635213
0.000102226726609911
4.67909429453468e-05
3.2018544392326e-05
2.89255066414788e-05
1.00414762399172e-06
-2.30903113434789e-05
-7.24634961590984e-05
-5.60605164571537e-05
-1.84843112493994e-05
2.25156581421907e-05
1.62128274685058e-09
5.51174429086197e-05
4.22861883705362e-05
8.86885624091186e-05
9.39683706204484e-05
0.000166385615277618
9.57850565216928e-05
0.00012391617971987
4.25704850830385e-05
7.10263757539093e-05
2.23394938466215e-05
-2.45273386415817e-05
4.96963430634679e-05
8.70593348671244e-05
6.12462998107693e-05
-2.7606908007637e-05
8.12384051136647e-06
-2.025952165403e-06
-1.29944728644291e-05
-6.17896896710983e-05
5.13633639688604e-05
-1.47154256277358e-05
-5.46318825918098e-05
3.89329652132785e-05
-4.7282512065354e-06
2.58210754869711e-05
0.000106439339966162
2.72939848727591e-05
3.9533380076365e-05
6.34946013738032e-05
6.31423934565868e-05
6.49271799768672e-06
1.82642099637807e-05
-3.74657698285581e-05
-4.46596445381344e-05
-2.59852969490335e-05
-1.58885241756358e-05
7.18862610191406e-05
7.31619569856888e-05
8.0131349756863e-05
8.59025573318234e-05
-2.75287292345041e-06
-2.65232677078777e-05
-1.17371506922801e-05
-5.12530581159622e-05
-6.28500706569124e-06
-9.07271873590274e-05
-7.69718139867194e-05
-9.78833925034803e-06
0.000168419527351638
9.47047705263789e-05
0.000177861515281406
7.00111310361208e-05
0.000123445514963194
8.54532238182198e-05
5.66777078937202e-05
6.18918384192845e-05
3.25076283741559e-05
1.44130858449642e-05
-1.09469826542555e-05
2.42964984419261e-05
8.21129410208947e-06
3.9502462347972e-05
-2.23798736781503e-05
2.74825478220934e-05
3.10245985099186e-05
-4.97505142384998e-05
-4.28166081745475e-05
-4.00240736414933e-05
-3.6442633847415e-05
1.72113632212266e-05
2.42337849886184e-05
4.77211779455083e-05
6.61741808996394e-05
0.000100255547243372
9.36792239950747e-05
6.61225630836283e-05
-2.11957963249617e-05
1.31881836315561e-05
2.24213515551631e-05
-2.43178859965177e-05
3.21523355606027e-06
5.44723570720127e-05
3.45487569341008e-05
-3.15362045915939e-06
5.75140560293976e-05
4.16497449031204e-05
-4.01818200580306e-06
4.10776460289523e-05
-5.1026088724457e-06
-0.000114832677853433
4.8294900447839e-05
5.58998179631171e-05
7.92225147004869e-05
0.000109832435954655
3.98101531851326e-05
0.000148362646826529
0.0001575461835418
8.41999463962484e-05
0.000138796012613216
9.12372595877986e-05
9.11224191431308e-05
8.45442246302952e-06
-2.0400143264251e-05
4.39470119229907e-05
2.69386598899802e-05
-3.91389134102479e-05
3.989518279326e-05
-2.48082606966153e-05
-2.48944022580544e-05
7.34770024749881e-05
7.52963861806705e-05
3.74963100749707e-05
0.000181641392543919
7.00445187349349e-05
2.70160831061057e-05
3.00492572908217e-05
5.45774380498317e-05
6.15688127353129e-05
-3.09554730627489e-05
-1.10030071054717e-05
3.14773733708055e-05
-6.65496547732842e-05
-1.76622903362765e-05
-1.58934265597563e-05
-0.000102248896392505
-1.90347355833494e-05
-1.51437599312293e-05
-3.25665438389441e-05
-2.70243369281361e-05
-3.21416363591838e-05
-7.86523229033182e-06
-3.5850274432981e-05
0.00010687841604094
3.1185270298244e-06
7.04399103000755e-05
4.7566322947964e-05
2.67368447104964e-05
3.35903470624845e-05
-1.95781199300483e-05
2.87259491312619e-05
3.83043383276127e-05
8.354105518574e-05
0.000116216000460632
0.000188437172531244
0.000127568730950501
0.000182341537159896
0.000206974356302791
9.70870316166465e-05
6.59576869741173e-05
6.10736604512251e-05
5.74000200136974e-05
7.96566035727667e-05
9.81723176258444e-06
-4.71370971713403e-05
4.54349564704454e-06
6.58355459747741e-06
-7.91550494684986e-05
-2.34615966624232e-05
-1.87462951610521e-05
-7.84739120737793e-05
-3.61565518695348e-05
-4.84392873538428e-05
-6.01098493707058e-05
-1.76054777125845e-05
1.4574979828055e-05
-1.88118013112828e-05
2.26947426398093e-05
4.24481828035089e-05
-2.81025300889314e-05
1.29696513479965e-06
5.38371009734317e-05
0.000105024829989271
3.95768779261936e-05
8.1233859024171e-05
8.43342519248507e-05
0.000165528071445772
0.000165707675697333
0.000108737847446191
4.686716199669e-05
4.89414310828695e-05
-2.67756674792006e-05
-5.78236384781846e-05
-8.42162364827757e-06
-5.26135021046904e-05
1.96289673576426e-05
0.000104837108880892
0.000168797546258405
8.15492125769136e-05
7.74331199552378e-05
0.000137821658070546
2.47183479293469e-05
5.53857339743561e-05
8.17267647281885e-05
4.8940614036717e-05
7.14190736401136e-05
9.25804168213436e-05
9.24418246042576e-05
8.73161368437659e-05
4.36285224627004e-05
-1.40619668079331e-05
2.01299997045434e-05
-4.44591255576363e-05
-5.87398898194247e-05
-9.84659193918645e-05
-4.27398434194044e-05
-8.44715819969422e-05
-3.63797388867072e-05
5.13861389136227e-06
2.99393828326184e-05
6.27054536771084e-05
0.000145954545344789
0.000134450953707835
5.62084416554372e-05
4.5151826048296e-05
-3.08295813667423e-07
2.98765129895807e-05
-4.15900760374241e-06
-4.19368554144786e-05
-5.33925072509968e-05
1.20315032147226e-05
-2.9194701258033e-05
-4.97326796369632e-06
1.89766885930959e-05
-2.61433542802622e-05
-1.98080970319157e-06
6.02920173887167e-05
3.02298942268419e-07
5.75398495072717e-05
5.76068404253283e-05
6.98627982538981e-05
5.98367862431813e-05
0.00021010230989734
0.000120605631526939
6.87286320799469e-05
0.000152054176641159
7.25216567734197e-05
5.96219682229678e-05
3.02544768933249e-06
-2.50633507943836e-05
-5.14626517272685e-05
3.23001187212346e-05
-5.01899477444899e-05
3.01728046160197e-05
3.12129958395474e-05
1.71832907241379e-05
3.83414713503477e-05
-3.44312498157505e-05
9.73689467431096e-05
6.0394154809029e-05
-8.98936236640262e-06
6.17953257074679e-05
6.85468584471107e-05
-2.95251081253109e-05
2.4111287026536e-05
2.84577375017033e-05
9.45827220270435e-05
6.9515254929409e-05
3.03696186971967e-06
9.13098838960335e-05
7.87993931962698e-05
9.37624614887051e-05
6.05879902670476e-05
2.70666169563323e-05
-7.93437406161969e-05
9.61038875348805e-05
-3.83994470929347e-05
-3.32428323060643e-05
-3.82282935705761e-05
-5.89307452917435e-06
-3.01938003586596e-06
1.94430913355024e-05
-4.37262277780971e-07
7.28407326396357e-07
6.85324169067632e-05
6.16910210556923e-05
5.39733887318453e-05
0.000117684945312013
0.000142803145331619
0.000123753569463446
0.00016992906364608
9.0638386426252e-05
0.000130320750521931
0.000115691442100602
7.42616594315785e-05
2.40825109429433e-05
-1.40506107068499e-05
-4.42473989425807e-05
-0.000109736480902481
-4.80506951450242e-05
-0.000100064706467299
-4.03813873237167e-05
6.4886946178689e-06
4.83569474727763e-05
2.01887526789523e-05
1.55676122281665e-05
7.48483829703062e-05
5.12821425435763e-05
8.73822250763985e-05
2.21953665874021e-05
-1.26621735875993e-05
0.000100429510967063
2.49633879259084e-05
3.48289074277981e-05
-1.94922745260646e-05
2.92610291613772e-05
9.53159425394327e-06
-3.84341944863914e-05
-2.96810828234217e-05
-1.44264809676208e-05
4.07126601004435e-05
1.20958558686468e-05
4.96600003852198e-05
7.48323542593942e-06
2.49346719558359e-05
8.21836078915705e-05
0.000109525581137151
2.23374870199623e-05
0.000104728269743838
0.000100849584817649
4.52100009349196e-05
9.07183798185807e-05
3.15223332212958e-05
6.04978650785221e-05
-4.5149359771682e-06
4.77016365997728e-05
-1.09359360604616e-05
5.34803714941671e-05
5.59653490939522e-05
2.16278696433914e-05
7.96796057063929e-05
1.1376887301131e-05
4.00306806899353e-05
5.24561289523425e-05
3.76049595722998e-05
5.65404281196141e-05
2.88651411164111e-05
4.41689185639916e-06
-1.49343068174589e-05
3.29441710476348e-05
0.000127431694700209
-5.46228237497785e-06
5.2920219357434e-05
-1.18031266778406e-05
4.07101594194658e-05
1.19458468320386e-05
-4.81735381935891e-05
5.46481926941149e-06
-1.67568637211451e-05
5.64051704645145e-05
0.000136201603936533
0.000122792029401779
0.000162299585261857
0.000181411632123196
0.000207416049139566
0.000203739505645472
0.000131887052291844
0.000125091023510232
5.88407568352007e-05
2.73274103055066e-06
6.8448205251245e-05
2.31097116979153e-05
3.79655631342593e-05
3.61525080629637e-05
5.70925070465884e-05
-2.93139639548664e-05
2.61791607898684e-05
7.33266658494124e-05
-7.69239204612291e-05
-5.77531808946971e-05
-7.17047814474869e-05
-0.000108194889422203
-6.70570548206516e-05
-0.000111983577956585
-7.1838989260545e-05
1.68914555272356e-05
4.88811354050992e-05
1.42134439603338e-05
9.44090722115294e-05
6.32052828614958e-05
3.3878908709413e-05
2.72138018177956e-05
5.69794192694075e-05
4.50664887469827e-05
1.25507023840719e-05
-7.98869155250773e-06
-1.13532373887792e-06
0.000126073276230885
6.5297079206262e-05
8.32674340941356e-05
6.93105813706438e-05
0.000128447313092454
0.000130469257693285
5.96255416692365e-05
5.21631045818705e-05
4.24504652390549e-05
-3.86730859824719e-05
0.000109995475450356
0.000117243941467298
5.23866157762023e-05
6.66484047908678e-06
1.64314844300115e-05
-8.65820101568883e-06
1.17308796123632e-05
5.27922672198143e-06
1.43185896768752e-05
-3.55186481976598e-05
-5.57070012182942e-05
4.29926483066615e-05
-1.08500793968651e-05
7.54401507493367e-06
-1.71942979942702e-05
-4.53077195388256e-05
-8.07371355584263e-05
1.14086549802414e-05
7.50285471621557e-05
3.31929611871765e-06
0.000107426274038023
2.28320416843342e-07
2.02894643730497e-05
-2.70991255079717e-07
1.90729938403304e-05
5.96481606842962e-05
0.000103682638259171
8.72039451207904e-05
5.36327001213116e-05
3.08719221769287e-05
4.28185044077737e-05
7.43533560544974e-05
5.30075223681227e-05
7.59758662943847e-05
5.89547926171327e-05
9.54398119543533e-05
6.40163949857417e-05
0.000116083036242849
8.24018337881905e-05
0.000103387274225029
0.000146504552513901
8.28984927258681e-05
0.000124655927091923
5.16275993702999e-05
5.82914533708656e-05
1.38439002680411e-05
8.02486620711182e-06
-1.29301285588365e-05
-6.83278659866423e-05
-6.34755613696416e-06
8.80516026548659e-07
-2.37766138903398e-05
-9.23767184974545e-06
-3.9779887414935e-05
-7.79450417813502e-05
-1.81655251365201e-05
-2.55227153851535e-05
7.35893880115197e-05
-1.40915254731713e-05
-3.46584994942022e-05
-6.37834662798147e-05
1.35289350133103e-05
4.97032358860404e-06
7.04852193496141e-05
2.54328310570244e-05
5.32183562280168e-05
2.83568797026158e-05
6.39892104955072e-05
0.000114271305152966
0.00011821520717039
0.000104683451478979
8.29921010612352e-05
-9.45115161444e-06
2.90350862822965e-05
4.39619878578948e-05
1.95876738129414e-05
8.83823911870074e-06
6.32231830624402e-05
2.74180258166498e-05
-5.27273165426068e-06
-5.74410057965885e-06
5.74150820730082e-05
0.000100958691230135
0.000136695888853316
0.000140650619439889
0.000138923996508073
0.000125558129435344
2.81027768022142e-05
3.02301424612446e-05
3.6708167654552e-05
3.83196252686649e-05
-7.20217193353905e-05
-1.2663691593341e-05
-4.16749870643115e-05
3.94777437706857e-05
-1.89406104675831e-05
1.59805663870403e-06
4.00098400304465e-06
-3.3120712349226e-05
-3.10555366135155e-05
-4.79331186997357e-05
4.55501829460468e-06
-3.33656608845539e-05
-3.73645345939423e-05
8.98224176893423e-05
1.04853146063248e-05
2.16816539725224e-05
6.08427961886382e-05
0.000103956787182713
0.00018472879163069
0.000231930014328848
0.000201864478238372
0.000203776842913031
0.000163966941890078
0.000139664391252433
4.17016965917273e-05
8.0062022916162e-05
4.94143440230826e-05
7.19888666027704e-05
2.08885151044096e-06
1.05639482895619e-05
-2.47861595410057e-05
-4.76310413801949e-06
-2.84828809032802e-05
-2.68440453274881e-05
-1.21681604643498e-05
-2.47654756305123e-05
7.9095375651975e-07
-4.37708817436284e-05
-6.38806527819512e-05
-2.26982550085382e-05
2.71277137954478e-05
-1.17681061030386e-05
8.97798441412197e-06
-5.29538127187434e-05
4.16187084871315e-05
2.41917974539646e-05
6.78900520075142e-05
4.52967174394524e-05
9.96301771767513e-06
8.0295334600664e-05
2.62547974074725e-05
6.91621463901994e-05
9.42019312837004e-05
5.75558680219933e-05
2.77022978564849e-05
2.34735637419877e-05
5.93293586820066e-05
8.96683188187884e-05
0.000104705959400229
5.71032511853246e-05
0.000103743732773223
0.000117067073136169
3.03768349587288e-05
4.69768552835264e-05
9.6399671641899e-05
1.96691636356448e-05
5.41557080306177e-05
-5.59634505659361e-05
-4.39918807732869e-05
-1.89565608744352e-05
4.47328015653271e-05
0.000170379166125415
0.000171827190667541
0.000117466926144698
0.000104912902810584
1.03424143596183e-05
6.84261346031051e-05
4.34803473981907e-05
-4.84579102689865e-05
-4.68088859974619e-05
-5.69155777091849e-05
-7.43462707167652e-05
-2.13665952041202e-05
-4.53922181920236e-05
-4.93142661028553e-05
-2.58173912708445e-05
-6.57171168472039e-05
1.57384846222653e-05
3.27439917886757e-05
-6.33465794203449e-05
-1.81301807441804e-05
-2.09892053388077e-06
-6.76019568092614e-05
7.23368053645548e-05
4.99932705584287e-05
1.60337896926592e-05
2.98957756019915e-05
6.44683409213388e-05
0.000122148888732746
8.44518696760879e-05
0.000132526605545738
0.000209118549280999
0.000122273861714153
0.000185109241834842
0.000187218917350739
0.000195794283965665
0.000194975779718769
0.000143450153147232
2.18776348331215e-05
5.37594551013757e-05
4.66877041009822e-05
9.17534322228781e-05
4.34285964741773e-05
1.2398427321284e-05
5.02258148490891e-05
-2.21697197499319e-05
-5.5486948491438e-05
5.73248663405285e-05
-5.55599376930737e-05
-8.57446869881306e-05
-6.27941278476298e-05
-7.24541074801032e-05
-0.000142246637180346
-3.48258258837309e-05
-8.28593470610595e-05
-7.30022939354758e-06
-4.00498770195813e-05
-4.86165469250036e-05
5.02377573353571e-05
-3.09771766601316e-05
3.11991199437936e-05
1.34171405969543e-06
-8.04871481906804e-05
2.40299860080676e-05
7.86306875666002e-05
4.56166815283759e-05
6.46277472486858e-05
0.000104440590286828
0.000110481113165364
0.00010202592008181
3.66081957709521e-05
0.00010655359552719
3.80249659832492e-05
1.88168540021701e-05
9.03795283978853e-05
1.15531600234795e-05
8.24797560100276e-06
2.91336102453946e-06
5.93910593866112e-05
4.2891259722346e-05
8.83576667530416e-05
1.34781057608733e-05
8.97561984340894e-05
1.07596436770856e-05
3.04181823580005e-05
5.88568386227664e-05
-5.70413555753578e-06
-2.43241601403545e-05
6.05560903878777e-05
7.49832747744156e-05
7.34981801956204e-05
-5.3083215448295e-06
5.27997048420303e-06
4.30344571198909e-05
1.1859176972486e-05
4.9263882084155e-05
3.27683646370517e-05
4.57333639434962e-05
9.11838390422611e-05
4.41733399520862e-05
3.21099320940873e-05
-1.91561497218754e-05
0.000107545747042624
3.00026932731572e-05
6.21564516713557e-06
1.60509968862405e-05
1.97027310994613e-05
-1.93873628574629e-06
4.77430208631362e-05
3.47035414048936e-05
1.93117770173212e-05
3.8354904385145e-05
2.93457283770068e-05
5.93381911349627e-05
7.87675054303845e-05
0.000125030918460538
4.73490538898403e-05
-2.23945894470363e-05
9.67112775649553e-05
-1.74324904042994e-05
-9.64729023565968e-06
-4.0762844333573e-06
5.89186500346995e-05
3.98955737734011e-05
6.00914626302574e-05
2.17479391230039e-05
2.24944619149703e-05
-7.52868140085237e-05
7.27712371641657e-06
3.83917593782905e-05
6.03961629964162e-05
7.88097061350944e-05
9.65906902305962e-05
0.000122755268188261
0.000107374626438321
9.33199462413188e-05
0.000107359579151334
0.000106324169488199
0.00011976908606777
0.00013356472142661
6.69946821228406e-05
5.99542602349008e-05
5.95289577748835e-05
8.22795144530879e-05
7.95892436127415e-05
3.59101957640828e-05
6.6561897445866e-05
-6.53130846835599e-06
-1.14915657554525e-05
5.01616408482721e-05
2.86306982101004e-05
5.67399712343144e-05
-3.17237358986644e-05
-5.54614849125224e-05
5.03638235362055e-05
-4.51630518698968e-05
8.29015863549175e-05
2.69385650822585e-05
1.73618564131304e-06
-5.98620579973714e-05
-4.85028962496772e-05
-0.000102895105495266
-5.9827858324576e-05
-6.62860774937431e-05
-7.92373318900294e-05
-5.588880467486e-05
-7.64009567567922e-05
-3.33518323530639e-05
1.1158582520072e-05
6.48980888964318e-05
0.000145444348693605
0.000110367598843096
9.66967068154947e-05
0.000115963775123629
0.000165873737143739
8.10689999518517e-05
0.00012040423312869
0.000181788845856878
0.000118720274600759
0.000141995534486435
5.91971044728236e-05
0.000106907039505783
0.000116433672705942
3.8068086041083e-05
6.83921669344496e-05
7.19280991672608e-05
9.15007986707748e-05
-1.37876353426258e-05
4.14859861956825e-05
1.86215718333659e-05
-1.90747138189223e-05
-3.6333119809742e-05
2.84177031826212e-05
0.000106709367525861
4.17071812484977e-05
3.44411362953879e-05
9.84753126825177e-05
7.41737033747197e-05
8.99372548004709e-05
4.87544819379311e-05
-1.67433948229648e-05
-7.70010437286606e-05
-9.01022253823092e-05
-6.744221991251e-05
-0.000105790669428144
-0.000110226252670203
-0.000122322177810837
-3.46382407790703e-05
-2.13477452673833e-05
-5.67069892444342e-05
6.36905818529513e-05
5.18305955980539e-05
6.05684934225303e-05
5.83894297941995e-05
1.7042687199756e-05
1.36559335909069e-05
5.71813242895818e-05
2.16984722269035e-05
5.3174009173715e-05
5.47391493420057e-05
8.67554832214091e-05
0.000105318450307057
9.38670840033355e-05
0.000145785484879681
0.000157717066511319
0.000130265492455501
0.000165792122657096
8.01816937387005e-05
0.000110709443106503
0.000105391924967543
6.94948523206447e-05
9.42263654165672e-05
1.4077354459757e-06
9.73337423530372e-06
-5.06862902433694e-05
4.92104443540146e-05
-3.60693992273943e-06
3.91904790464279e-05
1.63148685672834e-05
6.38903005463203e-05
2.74000921136146e-05
9.50956929078935e-05
-5.72095038866128e-05
4.64765505262687e-05
3.90546768581158e-05
-3.24989899411088e-05
-3.21355390346602e-05
-9.27208879984593e-06
-3.14616004123747e-05
-0.000125835250758941
-6.6706296687865e-05
-5.34568187392329e-06
2.27430171020165e-05
3.48159838655799e-05
9.3443152640881e-05
7.09120417240325e-05
4.72669695348838e-05
1.8785994889322e-05
-5.64546865842457e-06
2.71985107877451e-05
7.15516087689819e-05
0.000104002736160732
9.11974304026226e-05
0.000156851901624115
0.000166690575755708
0.000168393742794424
0.000151928770865772
0.000185247604400635
0.000123044351683053
8.86035645723122e-05
9.84612529700411e-05
7.06017901252028e-05
6.37222166689897e-05
1.58597316001546e-05
-1.40037441053351e-05
-4.12787588312849e-05
1.97248489764188e-05
5.39439546031035e-05
5.45817076638226e-05
-3.97501792859878e-05
4.88954030897647e-05
3.02652597930033e-05
-2.4878978195504e-05
-2.01410545514836e-05
2.51501454364745e-05
4.18803281918622e-05
8.54527638166685e-05
1.23947523383513e-05
0.000113638391875143
7.57015621995643e-05
7.92374615519714e-05
-1.09705391578785e-05
-4.89672519075454e-05
-1.39613338486554e-05
1.62577157380741e-05
-1.13049534439732e-05
1.29093392280916e-05
4.92688955402028e-05
5.70155738912046e-05
4.55029024327931e-05
3.90581174585742e-05
1.26463662632055e-05
8.43540446296776e-05
-2.03752454870007e-05
8.62932383038434e-05
6.58577624388059e-06
4.37847795767526e-05
5.97510457686099e-05
9.1974902361301e-05
7.20078037728928e-07
0.000131505924686094
4.0062852000056e-05
1.48416861707353e-05
4.76075246596783e-05
1.1312788676987e-05
3.75622728438969e-05
1.8885947358783e-05
3.2439276027071e-05
-6.22821975819291e-06
7.36501585822404e-05
0.000130609268502061
7.83979803618287e-05
0.000134515485736858
0.000102556777886853
6.82769852673195e-05
1.7964913813247e-05
3.51588766276068e-05
-1.26290136768926e-05
-6.13664101214444e-06
-8.47017700793555e-05
-4.1591797578036e-05
-3.68146038976026e-05
-5.89730492166688e-05
1.57694688911553e-06
1.22654196197602e-05
-1.09668438564841e-05
2.86783534889746e-05
4.11800041184886e-05
5.69034905285459e-05
8.82255352748337e-06
1.82762154998565e-05
5.47011713689752e-05
7.06649785965568e-05
0.000113369109397918
8.20717491402517e-05
9.34074796533966e-05
0.000120093217503432
5.96060589917292e-05
5.45141420130411e-05
-2.44629977643958e-05
-1.03405537034265e-05
1.15145718741565e-05
3.16435771492146e-05
-3.23472418247849e-05
-3.50142954123265e-06
2.86860052831074e-05
2.91006532972929e-05
6.01433967189064e-06
-2.46149466756769e-07
2.28550035356107e-05
9.69046124829726e-05
7.99233306170055e-05
9.83284465876818e-05
0.000106679486849592
0.000132399103272311
9.11180054817335e-05
9.5313985988116e-05
8.03620377525861e-05
0.000103317303765571
0.000105670255970311
4.98251427731005e-05
2.60786325875143e-05
6.16633814456859e-05
3.3897737867668e-05
-4.17719008695383e-05
2.94932927012321e-06
2.95882290026763e-05
9.22633947801139e-05
5.50201937615956e-05
9.35488355783953e-05
0.00011776143845306
6.17515091051853e-05
7.6498971758925e-05
4.13804826774093e-06
-3.74695838386053e-05
-0.000122321643011
-6.61469781124005e-05
-6.71121809418489e-05
-4.72043559401072e-06
-6.92428616891851e-05
-3.70633237562625e-05
7.87194964848926e-06
2.58022718667426e-05
2.80383103853033e-06
4.22968947074908e-05
-3.87278709532038e-05
-2.39872257974189e-05
1.78855914632215e-05
0.000108798155784639
0.000106790302612102
0.000108909331211872
0.00010898884807235
9.73051858382879e-05
3.604134337674e-05
5.56197313264084e-05
-7.45836797250495e-06
6.43602263468673e-05
2.97818461369117e-05
6.27899506652813e-05
6.52485392954881e-05
6.78496196111991e-05
0.000117436036296197
5.74743596403298e-05
0.000131862536337392
1.62947414344842e-05
4.6217025782018e-05
-1.22329809979675e-05
-2.6834388551732e-05
-4.62673430146741e-05
-3.80989002538551e-07
-3.00870369612805e-05
4.2997808291119e-05
0.000143241661243257
3.97065644654109e-05
7.01688793608095e-05
8.77542449098465e-05
6.04122672118979e-05
1.91395628137788e-05
5.15896130993866e-05
9.17661167204628e-06
5.83142310369465e-05
3.83664711712984e-05
6.37769345969153e-05
3.91683488737983e-05
4.71890910438482e-05
1.32693429416014e-05
-4.08373961481321e-05
-5.09599772662638e-06
-3.920292681815e-05
-1.23338739313756e-05
-8.34078232074933e-05
-0.000105453160813363
2.20584797084802e-05
1.44194566426827e-05
2.04719454283336e-05
7.982538988626e-05
6.79518659018397e-05
4.56404518769138e-05
6.78948440520646e-05
0.000106682019852986
9.89129861615901e-05
0.000111359528067922
8.70368142887285e-05
9.03622326846199e-05
0.000106692172862309
2.33254052244589e-05
4.65581343137137e-05
3.46527987551104e-05
1.23574695463704e-05
6.88214918786876e-05
6.68436885328193e-05
-2.05987295866959e-06
7.62852206355418e-05
5.63266482911462e-05
9.57681282534082e-06
6.11921275172233e-05
8.7591923465096e-06
1.99026717743786e-05
-1.25377681482532e-05
-2.39742990558698e-05
2.56070799649797e-05
6.41274308766571e-05
2.49577132804263e-05
-8.12777159313053e-06
6.84675421173188e-05
-1.46517077749267e-05
2.13990510499508e-05
1.13166124052861e-05
-1.69699661700542e-06
-8.00379200895058e-05
-1.93574398014443e-05
-6.08553256946859e-05
2.7521225380284e-05
-6.46520418317956e-05
3.57022674459182e-06
3.73657658787497e-05
-1.105029734135e-05
2.14962247433933e-05
6.43738498890583e-05
9.07299486089032e-05
8.17143233769644e-05
9.6020492215568e-05
7.33232951678767e-05
6.33569054580058e-05
5.0095491754868e-05
0.000119423998591427
2.49399864192829e-05
5.35260905575462e-05
0.000114253713346668
7.93351697372199e-05
3.86782410211534e-05
7.83374806302804e-05
-3.69990344713492e-05
2.00516972131413e-05
6.03730575420713e-05
4.38636025458271e-05
4.57642676800182e-05
0.00013198415815198
2.24913886553368e-06
5.34799913517153e-05
8.22813380788593e-05
6.3691610335016e-05
-5.05905967463744e-05
-0.000124114490625699
-3.16587525762664e-05
-6.01035909779018e-05
-1.28297470432361e-05
-1.10125114096283e-05
-1.90415471532571e-05
6.18799850996621e-05
3.76712552255014e-05
6.18168515579228e-05
5.09925725630947e-05
-6.26383933369956e-06
3.81634034503217e-05
-8.10297741702669e-05
3.99991554146818e-05
1.24264039237917e-05
2.420941819928e-05
-1.28996376984124e-06
5.15525357353121e-05
8.59498023503603e-05
1.99086797216064e-05
7.86259788718894e-05
9.01504042051349e-05
8.81170704796355e-05
5.54582897860273e-05
5.63634678334638e-05
5.56020604034635e-05
3.85226384881564e-05
5.36840765632524e-05
4.36472161114193e-05
3.10914912476297e-05
5.56764915685595e-06
6.88052670651799e-05
0.000108153725233973
8.05571323854441e-05
6.25029394274181e-05
0.000140623087785408
5.48242647564067e-05
7.43622659238302e-05
-1.19332374288322e-06
-5.13470301091386e-07
1.0852941515976e-05
-6.22204938945641e-05
-8.24263058355871e-06
-2.913468877401e-05
6.11447063094028e-05
2.29935146946377e-05
5.69270526363699e-05
3.67884649269202e-05
7.86976715352744e-05
4.30340214071495e-07
2.70417698860309e-05
-1.32912582901085e-05
-1.84605411530176e-05
-3.36748712350743e-05
-2.79287297755196e-05
2.97111472525526e-05
-1.256734501857e-05
-5.99172486915533e-06
1.96355367024343e-05
6.91456978911269e-05
1.60767167895187e-05
7.58780466414103e-05
2.72250819525095e-05
-1.730102242843e-05
3.28696218236021e-05
7.08242900976103e-05
1.57617059706324e-05
4.43546041827384e-05
1.21020205731605e-05
-3.33522498771622e-05
-3.54774317837528e-05
-5.22244128654434e-05
1.0549902453521e-06
4.81682196371463e-05
3.95498339126161e-05
0.000116065412791865
8.17941070360405e-05
7.14868250536339e-05
7.42438592411934e-05
1.60192169298466e-05
3.05173193007077e-05
-2.50359502029984e-05
-1.91592949431131e-05
6.67995152102237e-05
3.23345570678749e-05
1.79776532617287e-05
7.99314380000125e-05
0.00010059882048315
7.64022848596835e-05
0.000161479568046661
0.000145575341527573
8.17787551938311e-05
6.56379508906245e-05
1.81970035626213e-05
-1.54360156102059e-05
-1.57822010782265e-05
6.62534357841915e-05
2.67007502793438e-05
6.15503510175973e-05
3.82688925722776e-05
5.97818701807986e-05
-3.5416794332527e-05
-7.54486474404087e-06
-1.92938448734807e-05
-4.54546439249617e-05
-1.363999084655e-05
2.32365046455221e-05
2.96050077343253e-05
-2.65210179139174e-05
8.50975754689975e-06
3.72620606897152e-05
-7.11045500608806e-06
-5.40527071589271e-05
-9.79649108540073e-05
-8.01137474147467e-05
-5.66094106373156e-05
-2.11602642887049e-05
-6.08215038487221e-06
5.53973126328482e-05
0.000138456939850729
0.000131319515510125
0.000156043785177706
0.000139064657738809
0.000157202785747142
7.09864664775232e-05
4.75204142411068e-05
-1.53067160564573e-05
1.82722396670668e-05
4.0303519222756e-05
7.74888451712601e-06
0.000112239577347538
4.08845371660703e-06
6.06063102673373e-06
2.7003850556849e-05
0.000100042039137539
-1.02116039658541e-05
5.95986946316447e-05
4.09635064520038e-05
7.79822605037639e-05
8.03244668651062e-05
5.91789061255889e-05
0.000106382196237602
0.000123680942688937
0.00011395107209189
1.64954157554424e-05
4.39806555683202e-05
-2.82154018576373e-06
5.07951568649074e-05
-3.5984787386032e-05
-6.8800356809393e-05
2.45532441273708e-05
5.98454440741952e-05
4.14483095319802e-05
6.32799512899094e-05
1.14438473227913e-05
-1.120336673693e-05
4.17542889162413e-05
-3.82972423657498e-05
-5.06084038181543e-05
-4.3451541478853e-05
-4.67469973401862e-05
-4.72738928015397e-05
-5.19753137651271e-05
1.29790802289887e-05
-1.95066672811351e-05
5.55204826839567e-05
5.87912994791077e-05
0.000124276408011197
1.19614154252568e-06
5.02224195947278e-05
8.12045432467435e-05
4.2078795387695e-05
-1.01263055272197e-05
7.12014635730894e-05
5.62873506747393e-05
-7.28701859391409e-06
-1.02719809160413e-05
3.94223007781149e-05
-2.04113404257394e-05
-2.0683539772719e-05
6.23158117129872e-05
0.000121500352643443
7.6896285549865e-05
8.61967652194113e-05
0.000110518172383705
0.000111377843769657
7.57602889790999e-05
2.79458776228096e-07
7.32715399378127e-05
-2.39588957997946e-05
-1.83729691895981e-05
1.88281238484698e-05
3.37485871516187e-06
-1.56351635755891e-05
1.76918476354149e-05
-4.80221783056775e-05
-1.22579238079978e-05
-3.62649861746732e-05
8.21981350232941e-05
5.21382117779086e-05
6.59857786103937e-05
4.32236772378735e-05
0.000128260703640393
1.54339605047392e-05
7.70693312498412e-05
0.000137483530531233
-4.96254172113408e-06
-4.6098129189477e-05
4.59598332070396e-06
-4.99658421678441e-05
2.96023699577707e-05
-0.000115794548397139
-5.39364307152646e-05
8.28901971337376e-06
-3.15367518958746e-05
7.20745141593997e-05
9.30532124449411e-05
9.39747984532027e-05
0.000140147449915969
0.000145063630871
6.52463550537884e-05
0.000107122680734017
0.000118260916121444
7.75301617513585e-05
9.36876757655741e-05
2.43206801497403e-05
4.04581755133506e-05
0.000107860009932715
6.86614008141847e-05
-1.63271590575048e-06
4.57206923515834e-05
6.40770268924843e-05
4.62028625177004e-05
5.49899069543883e-05
6.90063513849714e-05
9.46135399634175e-05
4.3415635696583e-05
1.00227703714635e-06
6.09612550411751e-06
-5.4762184079659e-05
-9.42905864024155e-05
-6.60092516675241e-05
-3.21416192893661e-05
4.31572252730826e-05
0.000131395329009894
4.75435687998678e-05
4.99273289455147e-05
0.000105376496310766
6.54618855593896e-05
-2.09330749964385e-05
-2.40372409771695e-05
-2.56189099824672e-05
3.93029601364542e-05
1.14979180520067e-05
2.7035994668078e-05
5.83041290782687e-05
0.000140187835445066
8.3387691915705e-05
5.34055693184172e-05
6.07498314543685e-05
3.94668183176109e-05
5.42925914414688e-05
-1.93088595369814e-05
-7.36106206810456e-06
-4.19488019134249e-05
-2.52529501816213e-05
-1.38236144016959e-05
6.91688741817103e-06
6.23161668699728e-05
0.000134082039432516
2.28523203318145e-05
3.41556709505645e-05
4.851442840952e-05
4.54372987349897e-05
9.25842035239105e-05
3.4882133793299e-05
-1.34605396209375e-05
-4.79556514889516e-05
4.11664957473654e-05
8.78761647944777e-05
2.7506194201258e-05
4.54940301175801e-05
6.43493902664553e-05
0.000132973338875083
7.06560444105151e-05
0.000138222021569092
9.16306704042726e-05
7.90004160890419e-05
6.41887589405184e-05
1.23332076413301e-05
7.58813838934416e-06
-3.63469787553263e-05
-8.21749192840681e-05
-0.000131917860149221
-1.95981729099231e-05
-2.76211754564219e-05
-2.91041453800454e-05
-9.22399603895174e-06
-6.34942609366294e-05
8.55951903096265e-07
6.11971189138821e-05
4.668888346379e-05
5.5439415784669e-05
1.20646898875791e-05
3.13363138520953e-05
-1.44432304201697e-05
3.9310200218967e-06
-4.57217437509748e-05
3.33427612810606e-05
6.74335086223779e-05
2.32078659077892e-05
0.000135913333666075
0.000149862277940727
0.000102286815583488
0.000162366317613837
1.28874246008262e-06
7.78661889199633e-05
6.28071724030688e-06
-0.0001150734881981
-6.96135758101963e-05
-8.75154018933336e-05
-1.4186658094086e-05
3.86117287928667e-05
-4.94744778902871e-05
6.50133910170208e-06
7.81277947713188e-05
0.000181965107747841
5.77769965827332e-05
0.000145511380906212
0.000161319653018196
0.000113144640209903
7.64144972351352e-05
7.75154732113074e-05
-9.46463077965675e-06
2.30916283325153e-05
1.54945654571398e-05
-3.63832988263332e-05
-2.70712933763553e-05
-1.37256010815533e-05
4.215828571258e-05
5.41601294894159e-05
7.68046298185419e-05
1.44677837464777e-05
-1.65069494511699e-05
1.13094992070277e-05
3.57758109934174e-06
-2.52994285686889e-05
4.89757427321377e-06
5.55347255574149e-05
3.88159413279724e-05
8.5534536890174e-05
7.34347609218776e-05
4.92157591659398e-05
2.93734765426753e-05
4.58143055061762e-05
4.49905331558282e-05
9.32646149975507e-05
-1.46563226851464e-05
-7.21776556508121e-05
-1.57921376143702e-05
-8.07287025279174e-05
-4.99312222570552e-05
1.72020083759468e-05
2.06611535028838e-05
2.89905536732918e-05
5.32774437401669e-05
5.79383032466863e-05
1.82560975905113e-05
2.42828463480267e-05
3.13255692119411e-06
2.16089784418547e-05
8.26653396111967e-05
0.000102517938978489
7.14406650697618e-05
7.5656578220254e-05
0.000106354897163146
7.02086963774311e-05
1.0224931036998e-05
3.87501485336941e-05
-1.8322913293828e-06
-3.07605047481197e-06
3.98661856735812e-05
4.69672816499046e-05
3.42687648465157e-05
-7.92510111580531e-06
2.01804064314905e-05
1.57867909835182e-05
7.24961542289053e-06
7.30003008194325e-05
9.27503830282713e-05
5.59960343341687e-05
9.49482156508053e-05
2.43359163787717e-05
4.13542429566006e-05
1.98392109020073e-05
-4.56818236222839e-05
-2.7192695021197e-05
5.10136876968759e-05
2.75647412932807e-05
1.55536489880131e-05
1.65785381730058e-05
7.65209658941409e-05
4.80683704729853e-05
6.61908871865273e-05
8.73194159148486e-05
3.63152177573321e-05
6.39801459059489e-05
2.55251701987511e-05
4.66005315326062e-05
-8.197990519037e-06
1.20844323578592e-06
2.89411557359618e-05
4.18188593113478e-05
-2.07335329578595e-05
3.67748768188669e-05
4.70651593342231e-05
2.47914155989138e-05
4.24827111591062e-07
-3.8672587476282e-05
3.05097523616204e-05
3.70837397298948e-05
4.59157573721947e-05
1.91382277704571e-05
7.11087449333917e-05
3.95274337506e-05
3.16352030982449e-05
0.0001138217575956
0.000111694841345806
4.8428840286976e-05
6.21272370399041e-05
0.000106413084787338
0.000132757786494447
0.000136584596354009
1.55580125606743e-05
6.78436169730535e-05
4.31517970240939e-05
-5.77579698155303e-05
-4.33982667671317e-05
-3.59290107340763e-05
-3.21670993333403e-05
-3.17612643456012e-06
3.16214459270899e-05
8.78900365465317e-05
5.23172071388203e-06
4.32797887965509e-05
7.96945353304274e-05
7.26333195268192e-05
-1.0862363206216e-05
7.32905302178214e-05
4.72819372751991e-05
0.000120033643093861
4.99773886892399e-05
0.000111754169338339
7.67787038463612e-05
0.000109416866127165
4.83802642146963e-05
1.12805765207881e-06
-2.16115387106473e-05
-0.000124463288535991
1.06912497275092e-05
-6.29870980994457e-05
-8.96051403585162e-05
-0.000112427127464315
-6.34010262510537e-05
-4.14516070225963e-05
-5.67816322633778e-05
-1.76699549798137e-06
7.59108494938832e-05
0.00017759223755309
0.000106694772569478
0.000154746864139675
2.26905216350316e-05
8.58304445661022e-05
7.18428662000571e-05
1.72262908876907e-05
4.08577688807899e-05
6.17272314042611e-05
3.07919984543423e-05
4.27337735791464e-05
9.48135632502926e-05
8.748481743584e-05
0.000120181171958606
4.59871335238842e-05
9.14268961511454e-05
7.31668850956711e-05
0.000113453945209354
1.16650099528932e-05
-4.71135569562255e-06
-7.75030702834073e-06
-1.74021326362523e-06
-8.26841703058587e-06
1.64794414917202e-06
5.85313631888542e-05
-9.98539552666243e-06
1.8249762384138e-05
-4.84395237433835e-06
-6.04629346682654e-05
-4.18950670209862e-05
-6.27871829605049e-05
-1.47192437384279e-05
-0.000100416678441991
-4.78843175649029e-05
-0.00012311823820336
-7.09410759662987e-05
-1.97574491630806e-05
-6.03974686308099e-06
1.23406642160509e-05
9.32905622132538e-06
0.000114495607935502
0.000104081720755866
0.000136339744850978
0.000163869625513932
0.000109206595683265
7.25757876293785e-05
0.000130807127483216
0.000108993200426968
8.48740344633386e-05
6.25389756174393e-05
9.78180140362742e-05
7.04045088320985e-05
6.23906194322827e-05
7.0172126998381e-05
9.48899344129733e-05
5.24053837269571e-05
6.98643095340826e-06
-2.11590963624913e-06
6.05313958601884e-05
5.57939777585178e-05
-7.98249648666521e-05
-7.24575518556877e-05
-3.13609502002392e-05
-7.28588710543114e-07
3.03433547357506e-06
-1.27593812081248e-05
5.1848582887543e-05
-1.01191766761379e-06
9.63806838264444e-05
-3.34532372337828e-05
3.13589040818233e-05
-6.16675220138765e-05
-3.84355481701752e-05
-1.6444291522235e-05
-1.66066728825226e-05
-7.30239907516482e-05
-8.29394549641166e-06
-2.78457478583358e-05
4.62644497161391e-05
-1.11362089270924e-05
-8.31260105660368e-07
6.66316709070125e-05
3.16140759596525e-05
0.000117838633845361
5.13255065723038e-05
1.80151671426784e-05
0.000123983247977094
0.000144561233910712
0.000227382084722075
0.000144156467097018
0.000178261860833506
0.00012273022848173
5.17514061171466e-05
7.33409848176345e-05
-4.80534646414824e-06
2.00285990353356e-05
1.26236982212731e-05
-6.84950793723909e-05
2.77166747202247e-05
6.87008335947442e-05
7.41897599856999e-05
7.70316018602918e-05
0.000111053616738351
7.09207564314272e-05
5.47008206707237e-05
2.41854009436189e-05
-3.16483990734503e-05
5.24112654339118e-05
1.41837191738934e-05
1.89280334783609e-05
-5.278403924965e-05
4.72476759378868e-05
1.67030825530942e-05
-3.53953207913464e-05
1.4583237294837e-06
1.07121284871809e-05
-3.93754189396762e-05
-1.16748192484393e-05
1.10862737578741e-05
-2.97847478491774e-05
5.82528214086993e-05
4.92128403653291e-06
2.19970397940151e-05
9.61960518140899e-06
6.77354970151208e-06
2.64404478107897e-05
8.13414290362121e-05
0.000105218287510802
4.89382228501488e-05
0.000189525581932151
0.000168657124204702
0.00015310042556482
0.000127222440012119
7.86259257023101e-05
0.000109283606246123
-3.51426640641777e-06
2.78682070755462e-05
2.82214649715744e-05
2.74337686034178e-05
6.43921005053419e-05
0.000116577954399455
6.95374366815945e-05
5.85068248332773e-05
3.19807024674295e-05
5.07982607402996e-05
4.97794122939621e-05
-0.00011416126234532
-0.000118100582372838
-7.16933373688623e-05
-0.00011843080656813
-6.47145866247507e-05
-5.73259361193588e-05
-2.44110648438673e-05
1.61230281256248e-05
7.31951400447252e-07
3.87014326472197e-05
9.44439463769268e-05
3.70952339652503e-05
6.54527165468688e-05
1.39986669689668e-05
0.000142220446963519
2.13203166019803e-05
-3.67908300539355e-05
6.34528796734523e-05
2.47911648963447e-05
2.88141864552318e-05
0.000112825015038751
7.45081655110365e-05
0.000175107565707634
0.000133251022103502
0.000156434130948833
0.000121483137767038
0.000101715232295705
7.74805695727862e-05
1.55860735438638e-05
-1.36473370399802e-05
-6.10855886776227e-05
-3.73853552802221e-05
-0.000113490342874387
-5.01736393142464e-05
-0.000116324759085947
1.42405991683017e-06
-1.72656040416962e-05
7.33359729211741e-05
-2.02038585432502e-05
7.75151599928812e-05
8.43477541608732e-05
5.15432160469124e-05
6.04472899001392e-05
4.88128350278779e-05
-7.60336915934946e-06
-4.99992580440295e-05
1.95283874054235e-05
0.000116992879053833
6.82616728496225e-05
8.3295456106051e-05
0.000121500070195447
5.87156511540237e-05
7.68780648875389e-05
6.55395023607199e-05
0.000106659688499374
2.35568473369454e-05
6.36140739377379e-05
8.18996545015253e-05
2.59315851547124e-05
1.34692629148803e-05
3.1196813193612e-05
5.43425991882192e-05
0.000116772709791759
0.000111335937534828
1.35832632975749e-05
4.74007952445022e-05
4.23434511965778e-05
3.77144755227793e-05
3.09635199093948e-05
-4.98408315847606e-05
-3.40416853841901e-05
-4.35094980571699e-05
-5.98476128865985e-05
1.50534438771848e-05
-1.66106649383577e-05
-6.11000690238246e-07
-8.23644961518114e-06
4.66659043291994e-05
3.41271853730764e-05
0.000129812243959572
2.24414802730979e-05
7.44137396694736e-05
4.34992835701609e-05
7.7326126617587e-05
1.34169983669597e-05
-9.53360853405502e-05
-5.97439322185905e-06
2.2849350544947e-05
3.22398494109729e-06
8.5214443174861e-05
8.10842745666599e-05
0.000165452611857245
0.000126099772970262
0.000116913085251308
0.000122263606737323
-3.30386413383153e-06
-1.11088306191677e-05
-6.95168224656297e-06
3.34404141494448e-06
-7.37213692563154e-05
3.90316302432674e-05
0.00010125820954972
0.000101695998619774
6.13346530908682e-05
9.88421426590256e-05
0.000120974511669568
0.000131605629958034
4.38210774670946e-05
6.2751062068977e-05
-3.78285625132953e-05
-1.89325956514377e-05
-3.06240684875927e-05
-4.45151911365456e-05
-8.4849340678111e-05
2.57256612698963e-05
6.3989869222419e-06
7.23171996537247e-05
1.37436549888884e-05
1.92682500517866e-05
0.000101498732368665
3.07960130169079e-05
7.96013590257656e-05
1.29854793290774e-05
4.41542604364642e-05
8.03742337072372e-06
-4.06916893925008e-05
-1.21056179275622e-05
3.61986245963145e-06
2.60355677824606e-05
7.04947394763783e-06
4.89045777831111e-05
5.4308459083204e-05
2.22731931837688e-05
6.39693121291158e-05
6.63131700735571e-05
0.000118599127013717
1.93634828325774e-05
5.7947111050594e-05
5.47594233287555e-05
1.11879619527104e-05
0.000102095209783555
4.68785073557231e-05
-9.07852602551933e-06
-2.06233666519227e-05
-9.98360424989782e-06
9.07877117084486e-07
2.07703903196394e-05
-5.1423469312492e-05
-2.05035456783831e-06
6.84399870870047e-05
3.59304151926822e-05
0.000113180822411595
8.82997678632762e-05
4.48448454760848e-05
5.89052710744128e-05
0.000103278443377375
-3.65130652135506e-05
1.54317792427226e-05
2.47144010498021e-05
-6.70793084489342e-05
-7.12292337769642e-06
-0.000107493697985309
-8.90736675791261e-05
-1.42342473811686e-05
-7.99076750053862e-05
-1.9409669986953e-05
3.10241787225126e-05
2.29668259441032e-05
8.60176716990068e-05
5.07523080471047e-05
0.000119419482061343
1.19702290267541e-05
0.000143059653130227
3.83731514072583e-05
9.11036404420946e-05
0.000109419115991584
0.000111055902984664
9.27087796749896e-05
5.77834081941632e-05
4.85825116273877e-05
4.96292693304753e-05
1.00146238377887e-06
-4.32575395210944e-05
-2.36741711870405e-05
5.1111214017525e-06
9.43812416836296e-07
-2.17547590866859e-05
7.77626571368418e-05
3.6486461966956e-05
3.7062071855852e-06
2.74088865143225e-05
3.45593737452054e-05
0.000101113375426121
4.12026588215515e-05
5.31509086978876e-05
5.02351733595925e-05
-4.27292090942069e-05
3.30994724721484e-05
5.72197033094178e-05
-9.7951537863336e-06
3.71694480735378e-05
8.48340232158811e-06
3.28930536274367e-05
6.59239913325408e-05
7.75991904101765e-05
3.11028781385783e-05
0.000109114807544816
0.000112976127743778
2.12611777197366e-05
-2.79456203531255e-05
8.49062264458085e-05
1.24129663464159e-05
1.63488032531568e-05
-4.71299782442514e-05
-2.91005775569193e-05
4.3400841896049e-05
3.48667085973495e-05
2.36659901353994e-05
6.06469952391276e-05
8.8451193133198e-05
0.000125067873917404
4.75277334237775e-05
8.7680595472754e-05
-4.72308218544283e-06
2.27517119943919e-05
9.56629413889856e-06
-2.10286260521532e-05
1.38110985363714e-05
5.39761849895897e-05
2.37026650383955e-05
4.1045333494133e-05
2.43196661940559e-05
0.000132801615179762
8.04108270222377e-05
0.000128041632595551
4.73497906962918e-05
-5.54445618443131e-07
7.90338860336137e-05
2.48702355757569e-06
4.42092536901815e-05
-9.47160610499452e-05
1.35155388821952e-05
4.95218549070952e-05
3.44743727389729e-05
5.14216925776127e-05
6.53894397979445e-05
0.000135040674273528
8.59226676235027e-05
7.32716471164432e-05
6.65107734132323e-05
2.99685823054016e-06
3.00302893659422e-05
5.68477785455696e-05
7.24581001764195e-06
2.13920788184173e-05
2.84934253366182e-05
4.5445836704875e-05
6.13378926172123e-05
3.81676602031001e-05
3.09360992874403e-05
2.0478216693613e-05
-2.36804779283122e-05
8.7647032967591e-05
7.90405660194264e-05
3.47094098556827e-05
-1.9435005903951e-05
-3.33491947985647e-05
3.76807098147722e-05
2.23774038058801e-05
-9.42077516061678e-06
2.90727744494421e-05
3.86960892513444e-05
1.00030597033609e-05
8.18549374666376e-05
1.92238915925959e-05
7.92578727569104e-05
0.000118477386975889
0.000128861659756997
0.000118643070266491
0.000120082624842828
7.90328336053455e-05
7.78556661001084e-05
0.000130703887538686
6.96548082631089e-05
1.68098750699675e-05
9.10907250476779e-06
2.57043409837241e-05
-5.65926989810125e-05
4.94073472162178e-05
-4.8885979287754e-05
3.44390549950805e-06
-7.47484126056256e-05
-2.00432522770097e-05
2.32233157407895e-05
-5.47146075145379e-05
-2.34719306466758e-06
4.96240351076241e-05
0.000103173304129566
7.87535444075945e-05
7.64512099539335e-05
3.67598181442763e-05
-4.02774740259882e-05
3.03004002961358e-05
5.53634877981037e-05
-5.4619711005072e-05
-5.54618267711234e-05
-5.33326732625416e-05
1.36774294257833e-05
6.01685639422318e-05
3.97311864417665e-05
0.000100727298139521
8.46935064338201e-05
8.63631089580121e-05
0.000140725466275195
0.000132851763906174
5.02466628906742e-05
8.42239727463886e-05
9.84147271667442e-05
5.09298797753561e-05
3.46094449744295e-06
-2.50215040919658e-05
-6.56699378605893e-05
-2.96908732399454e-05
3.17888730398204e-05
-2.96332142017487e-05
1.82032537876865e-05
2.3120963559914e-06
4.47722933175637e-05
6.02133839303872e-05
5.61157376162464e-05
-1.01155531411849e-05
0.000101214368720555
4.02662943101733e-05
5.24807743801559e-05
5.91191153669245e-05
4.65526685724097e-05
2.15680977396091e-05
3.96567313119112e-06
-7.81839861705824e-05
4.56113763673498e-05
-6.88028232555963e-06
-5.58023970825765e-05
-1.33008173603897e-05
-5.12660236932694e-06
-8.63472496699219e-05
-2.3773852972979e-05
1.25993941194518e-05
2.00781307303316e-05
-3.35065536109542e-05
1.64044767555068e-05
4.19898605230065e-06
1.75783177259258e-05
4.55487460504297e-05
9.5763964045612e-05
0.000154868418278912
0.000118336956775814
0.000184867745086827
0.000203849558969134
9.7073372757112e-05
9.7885424480735e-05
0.000147024311682005
0.000104892082203632
6.49231957820114e-05
5.1367901509875e-05
3.50563761008161e-05
3.33461140362177e-05
2.6663756137046e-05
-1.35287946930003e-05
-7.26148629842887e-06
3.22355497113875e-05
1.53220523080315e-05
-7.85742700562028e-06
3.53692160023322e-05
-5.12276122732559e-06
3.09801347036312e-05
-3.3871473853541e-05
-9.36294735654188e-06
4.62559295507949e-06
2.59181499243904e-06
1.22354735511402e-05
6.78406935597202e-05
9.59993371198422e-06
1.13337193646062e-05
4.81139525324931e-05
4.45218608614398e-05
1.69035455459302e-05
-7.12633128562704e-06
-1.65617805194857e-05
4.88067175848541e-05
9.36191104900679e-06
-3.41617049109861e-05
7.35640404341438e-05
-3.00783383420702e-05
-3.76860679491518e-06
9.53023058977407e-06
