# Supplementary material for: Research on computational propagation and identification of mine microseismic signals based on deep learning
Source: PLoS One. 2025 Oct 22;20(10):e0334641. doi: 10.1371/journal.pone.0334641 (PMC12543183; doi:10.1371/journal.pone.0334641)
Supplement: S4 Data — (ZIP) [file pone.0334641.s004.zip › 000100700001724.xlsx_0.txt_24.txt.txt]

6.60433191312684e-05
5.00500995423427e-05
4.79056782879731e-05
-8.03364420060844e-06
-5.99393370971853e-05
-7.94783285912538e-05
7.89139359033194e-06
-6.15213287272783e-05
-0.00010571826612108
-0.00018276560755473
-9.75457172692284e-05
-7.64587402980402e-05
-4.48368356082674e-05
-3.39299830824094e-05
3.3135533461527e-05
5.54583001109379e-05
5.75552535078379e-05
0.00015463471328896
0.000129485800039509
0.000144270515884311
0.000155640770804189
8.67256828108516e-05
0.000175143285529105
0.000138643171611839
5.88206602234875e-05
3.89146954637033e-05
2.95290168836385e-05
8.69935952559457e-05
2.08061588729852e-05
3.23227419806589e-05
1.1938739430551e-06
3.29776150768212e-05
-5.93458494680495e-05
-5.67780725312044e-05
1.44605946950404e-05
5.03950697819607e-05
4.73505073763245e-05
8.72380432615772e-05
2.73566975823889e-05
2.3336649485327e-05
9.53991974233908e-05
7.21347208801172e-05
6.36846223359186e-05
3.43700647703673e-06
-5.91671749431017e-05
-0.000112652579689082
-0.000125768570448093
-4.22046473160245e-05
-3.18295780378907e-05
9.51594624856269e-06
1.68555694321574e-05
0.000104876347535846
0.000162951498921294
7.70340684584347e-05
9.20648028087244e-07
4.97516796250844e-05
-3.53994578115378e-05
2.05953166892026e-05
2.63525844790747e-05
4.6361998300517e-05
7.87417497996492e-05
2.66863451051636e-05
0.000106453918809935
8.8799600818628e-05
0.000129425045601319
0.000134709401797673
0.000115114370802398
1.06839014477385e-05
5.52821216913283e-05
0.000120795943797636
4.16237869077046e-05
6.71635212475603e-05
-1.87526510492829e-05
-8.2071438641851e-07
7.06219671451841e-06
-7.94581583260436e-06
3.23150576002574e-05
6.12611423210284e-05
-3.18741053167659e-05
7.04435444823905e-06
-2.80055907908155e-05
4.57144507639362e-05
-6.1017036494357e-05
-1.50822609906747e-05
-8.93560500158632e-05
-2.51316871029905e-05
-2.30009361161091e-05
5.76934077891016e-06
-7.8960993499248e-05
1.94539720816124e-05
8.81231570779126e-05
-2.55001135715056e-05
7.25849502402165e-05
2.70568157265314e-05
4.5571062667151e-05
7.53643874517499e-05
2.65331755107696e-05
7.48955947723421e-05
2.10440899446152e-05
-2.55885098451947e-05
0.000173173567970621
0.000111896076369424
9.46564283496999e-05
0.000191384512465588
0.000147857109638313
0.000101916924947705
0.00012736656311179
3.52188081196718e-05
4.3395126559691e-05
-1.51911225465739e-05
-2.44943800378761e-05
2.78116426509918e-05
4.05162455093528e-05
-4.61593874790166e-05
1.4031055547863e-05
2.59228261652416e-05
-1.66229588725267e-05
4.15704548146905e-05
-9.9239231870288e-06
1.22387188026436e-05
-6.98954365263939e-05
1.27437797662001e-05
-3.79087888658587e-05
-6.23824085911684e-05
-4.35145386615519e-05
-5.9459229571889e-05
-3.34115627688161e-05
-2.83678989787098e-05
3.56053141515518e-05
-1.85705626510246e-06
1.25298867672852e-05
4.30608525609393e-05
0.000106117802030728
9.8790833306926e-05
0.000166924241308344
0.000178417659776434
0.000119169761831317
0.000107607194943346
0.000183316030991647
4.57754893907322e-05
3.21804818349376e-05
1.13886233561005e-05
-7.83520982477364e-06
5.03203003052651e-06
6.06587373689308e-05
2.43880803521453e-05
2.61441854616109e-05
2.64147364444491e-05
3.26518560594614e-05
3.420619989991e-05
4.10292953481159e-05
3.74494459843915e-06
1.51712982336246e-05
5.83742048861845e-05
1.43556571076767e-05
1.53481691376705e-06
-1.61100059236196e-05
-5.73307750535914e-05
-3.86369454277918e-05
-9.72066377563891e-05
-6.31614296595092e-05
-5.21871976242896e-05
5.32647053661872e-06
9.88030940624277e-05
9.51999172001014e-05
0.000130725356098864
0.000181592692788599
6.51628365726995e-05
0.000104269614327568
9.34526597497639e-05
7.73095845645788e-05
-1.89698197516915e-06
-2.96502529934541e-06
5.80019114169088e-05
3.94594104095821e-08
-9.68830089193726e-06
-2.51191856486325e-05
-6.82852237753651e-05
0.000119697064593555
0.00013958108864467
0.000156961641553482
0.000149167526334092
8.00936409764127e-05
7.93760692277951e-05
4.69167534328531e-05
1.24296799122082e-05
1.77897884978729e-05
4.33790793810917e-06
4.23384597330101e-05
4.87004025956121e-05
5.91793984557661e-05
6.74252651166037e-05
9.49622147905909e-05
1.62667801394348e-05
2.28193638550607e-06
3.70547462923144e-05
5.72817642901137e-05
4.59274746878721e-05
4.64762078125666e-05
-7.60740561739472e-06
-6.22823639722005e-05
-3.44840111232097e-05
-0.000102737153349266
-8.1404380091907e-05
-6.7523358066538e-05
-4.20488894306806e-05
1.93423822991587e-05
2.67120187664634e-05
0.00014758304233947
0.000150438823633862
0.000139135703401596
7.93398975559858e-05
5.42331865616212e-06
5.09500914709405e-05
-3.07700601022613e-05
-2.50168464810063e-05
-5.84476817401241e-05
-3.35865453826954e-05
1.9105514762827e-05
2.45788820810343e-05
3.47387089297837e-05
4.16964717567289e-05
5.47220661359624e-05
2.52266499794177e-05
0.000126388114526824
6.64808464257319e-05
3.44442274012393e-05
4.23992337808006e-05
5.13711425861805e-05
0.00010513715905924
7.77898967877604e-05
5.53688685250641e-05
6.17817671344429e-05
5.102919648923e-05
3.74614596966924e-05
-7.36524663931341e-05
-2.70765023840417e-05
-2.3777777881297e-05
-9.35770400290432e-06
-7.39095909006242e-06
9.28893222061464e-05
0.000110957829863964
8.97140972884533e-05
7.58992517987694e-05
8.98198338152487e-05
0.000149271339804055
4.96406035514048e-05
9.15920684365446e-05
1.13145142840783e-05
-6.71690816840979e-05
-5.80383756679924e-06
-1.46693925787625e-05
-3.33720324134331e-05
-5.12888808527984e-05
9.66903259398121e-06
5.15037160692029e-05
-9.94016491229938e-06
7.64044627633514e-05
5.61171433807459e-05
9.25169058244344e-05
5.17582644751387e-05
4.13322244414731e-05
0.000127575550864266
-7.00448994609703e-06
4.85224632601278e-05
-1.50784227535493e-05
-2.01068789657157e-05
-3.05946905708919e-05
9.2339067403214e-06
-1.29728289083018e-05
0.0001179054054192
0.000114757932870044
0.000170025652278547
3.21959792485635e-05
8.20345423258234e-06
1.27209012738226e-05
7.77313671168254e-06
-6.99507756104584e-05
-8.04499390171144e-05
-9.48025320126895e-05
-6.48399582182241e-05
-3.30313191787524e-05
3.04519924988674e-05
-1.86165041590985e-05
5.77970078119785e-05
8.39560296525637e-05
0.000176942819528512
0.000158274920940903
0.000110444936177379
0.000110372719898694
0.000136292933273675
0.000115261698965034
0.000160686453387897
0.000104463765620512
3.50731310155171e-05
8.02152807834349e-05
7.06464571952559e-05
-2.68005276212591e-05
2.81476625598292e-05
-7.66965484186869e-05
4.36080407498018e-05
1.67665092573459e-05
-3.19582166697692e-05
-0.000101640261910682
-0.000110317324318518
-6.34437881619773e-05
-7.55537661500456e-05
-3.73239775233774e-05
-0.000118355150967958
-2.07810880035053e-05
3.32063182706842e-05
3.00594923478565e-05
1.5509012115435e-05
8.18525956288067e-05
0.00010028458207136
-2.5952974661848e-05
-1.01211357817052e-05
2.7869721490725e-05
3.29860295701614e-05
7.16855711037246e-05
8.92502607383092e-05
9.60222422464097e-05
9.79401471828303e-05
0.00019295125467552
0.000128079001371166
0.000171088306381864
0.000139985978208704
0.000148072806937709
0.000108190759083573
8.83426696441356e-05
8.58243751213612e-05
4.29152676073474e-06
-2.19189769349196e-05
-9.72664656525754e-05
-5.37082123509312e-06
-2.02274997826159e-05
-1.26547310978653e-05
2.11353263241911e-05
-1.23730235956162e-05
4.90474613602044e-05
7.25809666966457e-05
-7.58709001624317e-06
4.6911197001987e-05
5.16927858606431e-06
-3.34780864567648e-05
-7.11810644432164e-05
-2.98667544997567e-06
-0.000124588404122862
-0.000127788383793517
-0.00013956957379651
-9.39211771758908e-05
2.80382183538861e-05
0.000105093459443779
0.000139084608155919
0.000143236042292717
0.000117211972981865
9.04533922817731e-05
9.48365406562042e-05
0.000102906468046828
8.88768554565828e-06
6.6291813104568e-05
1.49469639928977e-05
-5.42400371051132e-05
-5.93825612460499e-05
2.88483032471522e-05
7.87551002336148e-06
1.89576132173668e-05
6.40563986055276e-05
4.41301800912187e-05
7.87455608175313e-05
0.000116856981891292
0.000103942510427796
9.05621621349583e-05
0.000181636700566065
8.77924411882312e-05
7.22048339801551e-05
9.29172755277354e-05
7.88365893907019e-05
5.74375112052518e-05
9.26439025681626e-06
4.66976281764282e-06
1.80418692718823e-05
-1.83048451849826e-05
5.02458921382629e-06
-7.34492980619501e-06
2.74432141646849e-05
5.74885858459731e-05
7.00653497996335e-05
8.93746944593388e-05
-3.36715170621932e-05
1.54174863769227e-05
-1.72772921544955e-05
-3.73506616917808e-05
-6.46436804442735e-05
-6.6337794949762e-05
-5.56683776422858e-05
-0.000124148578350072
-4.1247577427658e-05
3.64391739254105e-05
4.83415615317568e-05
4.79229295814283e-05
4.50975260746166e-05
0.000126987540210293
0.000191419434971174
0.000123543127290561
0.000214098634141497
0.00017435235351467
0.000111176691542859
0.000141308380111291
4.70380824783429e-05
7.52445992043541e-05
9.24154928870169e-05
9.68200802328379e-05
2.73229955925376e-05
9.80043979192844e-05
6.67280580200999e-05
9.98498795177503e-05
7.4431466307723e-05
4.09443932545288e-05
8.95231629340227e-05
1.68845513067596e-05
9.93276531375745e-06
-5.31962776861603e-05
-7.6590363053946e-05
-8.85295578335432e-05
-5.31240844242376e-05
-5.8002998868232e-05
-9.62347454793299e-05
-2.35134046945423e-05
-1.10377630221269e-05
7.48267086712641e-05
-3.58371917327889e-06
8.18111883395936e-05
2.03205255012618e-05
2.06968897371072e-05
0.000105302956620861
8.97620445846737e-05
8.15474804521507e-05
1.2938067975644e-05
8.48264496544896e-05
6.18399053737103e-05
4.71874764018257e-05
7.23321673700998e-06
3.47121592350998e-05
4.16301234555099e-07
0.000103049834051489
4.46196551658271e-05
7.39408599733433e-05
8.32376029531857e-05
5.83802951073642e-05
8.07008230789441e-05
0.000113726700572338
7.38475057209581e-05
0.000122339272898237
6.20735124276506e-05
1.71472015237093e-05
-1.09771560030585e-05
-6.44926572195671e-05
-7.86728955441963e-06
-0.000102371586884369
-4.18454106953603e-05
-7.49187768911318e-05
2.55968751970732e-05
-2.44933063724267e-05
5.8096131502159e-05
-6.94412288699539e-05
-1.49787940723547e-05
0.000123235340358744
4.30004409394906e-05
3.97716746226858e-05
0.000140522748344576
-3.18387138746081e-05
6.70182242636598e-05
-4.72000453689047e-05
4.24433289673997e-05
-6.29719056357121e-06
-2.60619350994458e-05
-1.24575364208382e-05
-2.27151242941143e-05
1.18838227904051e-06
-3.53384196770881e-05
-2.63852246930516e-06
6.58320168225007e-05
2.29405156488691e-05
1.50381620977106e-05
4.78644812604418e-07
-7.04714867025813e-06
3.31474184297749e-05
1.42695239898024e-05
4.99873723369075e-05
0.000135339724488837
6.68134479861687e-05
0.000127782497263627
0.000141142430820892
9.40044552550112e-05
5.33951556787716e-05
2.74927853054075e-05
2.99689782374207e-05
4.78852502276199e-06
-7.99103853236856e-05
2.75652234780563e-05
-4.19677037821061e-05
-4.66722896404126e-05
-4.37543657131245e-05
-0.000135596362128362
-0.000110455844947648
-7.3526348470238e-05
-0.000169104799564397
-0.000106182123658759
-4.26978129476575e-05
-4.80118281352166e-05
-1.52791595956868e-05
-4.10862846782023e-05
-8.14938438945303e-06
8.24982452071439e-05
6.78447344772807e-05
0.000100824290290372
0.000118831510633392
0.000125372956169749
0.000163480437240088
0.000158553285748367
0.000138228401829432
7.87117242981203e-05
6.73455014699154e-05
0.000123889287262326
0.000169490590764381
5.9749913821182e-05
6.65259022609841e-05
0.000105650385132408
1.18281186131409e-05
8.28706291595402e-05
-8.34874055375393e-06
0.000109006851190612
-5.1544376824213e-05
-5.50238701111509e-05
-0.000101940653443299
-8.06494839165735e-05
-0.000103231780404517
-1.89321388105771e-05
-0.000161517578109142
-0.00014836177025046
-2.31366387172265e-05
-5.7775455942916e-05
-3.06450312507795e-05
-6.45288349947915e-05
2.79212454833953e-05
0.000121813379503162
2.17264822911859e-05
3.7032020405037e-05
0.000170681782515366
0.000109169487612451
0.000168700953755659
9.64877358715259e-05
2.40048240656518e-05
3.20828952252209e-06
2.67500861655214e-05
2.8474854582541e-05
-5.78298535082321e-05
2.73286965825962e-06
4.79599476982141e-05
6.01036604305083e-05
6.67442475007691e-05
7.63385006799878e-05
6.34187764424866e-05
5.13896044513775e-05
8.14913245030014e-05
5.15682888632795e-05
-3.0139461961748e-05
2.77046887753746e-05
-1.93391316611937e-05
-4.82610682248111e-06
6.11553183085818e-05
8.85055976200342e-06
3.99480942254822e-05
0.000123653060177688
0.000100767679705477
4.27179533021719e-05
3.89812269475748e-05
3.98644225273265e-05
7.3998458849811e-05
5.78635527555223e-05
4.23307981094657e-05
5.30446568843487e-05
2.42432596497709e-05
-4.90621384375328e-05
-3.97021771988242e-05
-2.43698334096372e-05
-0.000107599986935444
-3.33160206970331e-05
-2.73350344503418e-05
-0.000112033126500957
-0.000100175445377248
-8.64474401809245e-05
2.52705735975873e-05
-1.42301417763991e-06
1.7095185077761e-05
-1.85262127573002e-06
0.000105020091210129
6.22311276744499e-05
0.000158416725936148
0.000130630597446908
0.000112874157863484
8.84455068882972e-05
0.000118260812946098
0.000172443017324368
0.000107842190267675
8.76224306172306e-05
6.46567449056563e-05
4.33477764350907e-05
9.20246989503018e-05
0.000117471862309303
4.37591345146688e-05
7.1888296727062e-05
2.89572700801994e-05
8.46307911562671e-05
0.000105881055095478
9.17224632299391e-05
-3.31798166371771e-06
3.02865804070098e-05
-4.55582141196483e-05
-4.00151135386441e-05
-6.95774888723189e-05
-6.34979778802114e-05
-0.000104301996667636
-9.73871643341004e-05
-3.93438694600279e-05
7.14312127485394e-05
2.31173184984248e-05
6.53148697208511e-06
-7.42658018834293e-05
-1.70619593969472e-05
-1.91836263145893e-05
-3.78533639628834e-05
5.91327664032005e-05
5.16809978676424e-05
2.34844373080319e-05
3.03684811702025e-05
7.32602658646822e-05
0.000109876933295771
0.000145420223663831
0.000104321141119845
3.87488503776435e-05
3.556854568006e-05
7.17155381768461e-05
2.34666204483884e-05
4.38583383189096e-05
0.000136289066702196
0.000107309818593656
7.00260348146999e-05
0.000110176190013531
0.000105307395436887
0.000109084905186468
9.72522979822258e-05
5.24364922740249e-05
6.76759716275497e-05
4.77822606843956e-05
2.51130313238376e-05
-2.36942625546356e-05
-1.42234610776533e-05
7.77160701209181e-06
-4.63278839617628e-05
-7.28899459565424e-05
-0.000110776611420604
-1.05349092707049e-05
-6.96153270866734e-05
-7.87428187347748e-06
-1.01936432270069e-05
9.55027892175593e-05
7.23070691793226e-05
8.22016953314626e-05
-7.77361694740872e-07
0.000109623214386933
-2.41828023582108e-05
4.59364709164986e-05
-1.26662661688343e-05
-1.95646437106023e-05
2.22411127991919e-05
4.85679565947151e-05
9.50484120549364e-05
0.000118268950833641
7.43563666890216e-05
2.32460083970363e-05
0.000110199974122549
0.000141465074126053
0.000157434155969453
0.000110620592796546
-7.55925872997371e-06
3.21716568138168e-05
2.78587660406523e-05
7.29812726532956e-05
-8.16488386182246e-06
2.10359806106081e-05
-1.83368039137504e-05
3.46327369095276e-05
3.71730600376541e-05
0.000106578536252316
7.08789104748274e-05
9.7834191676331e-06
8.18355031007537e-05
5.95227120525146e-05
1.60913382836341e-05
-3.8790608231716e-05
-2.49253513731645e-05
-2.7270348371273e-05
-3.04420271154218e-05
-3.9045379287472e-05
-9.43232292917866e-05
-8.07680886551255e-05
-4.18034444641781e-05
4.51097607029594e-05
3.57393521542105e-05
4.75949742112721e-06
0.000120064030610099
-6.40933545369785e-05
9.67375822599335e-05
0.000101754647909816
2.92637005492432e-05
5.47330487046032e-05
6.38733581531712e-05
9.99470211798207e-05
7.80047909573531e-05
2.8165965468397e-05
4.57985113740639e-05
7.58378113558638e-05
0.000116420282853994
4.03296513289492e-05
0.000101639002151347
0.000100693283819142
4.80198006752236e-05
-3.15303117458676e-05
3.5015578043148e-05
-5.20576235378831e-05
1.62030839885478e-05
2.99957841084297e-05
9.44484976923042e-05
7.70318435234853e-05
-6.39960916569415e-06
4.02106070002363e-05
6.16178946287642e-05
-5.66706057962975e-05
-1.18382833902182e-05
-1.70475978108636e-05
-6.83332985567982e-06
-9.57434252589984e-07
-1.5684977602974e-05
-5.5357754114769e-05
-5.0266232372483e-05
-5.19943059168068e-05
-1.75522446708122e-05
2.16404073724658e-05
2.92003472098944e-05
0.000104386135747505
0.000162485816204069
1.94016933985475e-05
5.06873557780475e-05
0.000133028016532833
9.67953168293267e-05
3.40112493215956e-05
3.37466623010345e-05
2.71703367152354e-05
4.09686266387519e-05
5.92258242345316e-05
3.7337034639444e-05
5.56526569701585e-05
6.41557333178511e-05
6.56053237159271e-05
3.54691778127559e-05
5.13559848593481e-05
0.000115964998234842
0.000101959032480673
0.000113953210654875
2.17332798158062e-05
1.75755414482613e-05
-9.98630921736805e-06
3.68213051581389e-05
-6.53238326074007e-05
4.20810990849223e-05
5.40710588118288e-05
8.9449980931048e-05
7.68173670669552e-05
6.65801910059013e-05
7.88320668750927e-05
8.85861855853706e-05
9.61232287230271e-05
0.000118903441429424
5.46269170524377e-05
-4.74955371707038e-05
-7.66460895324518e-05
-7.85383012742063e-05
-3.59717852302895e-05
-4.3164287368017e-05
-0.00010982953648332
-6.89246196638883e-05
-4.79332336872791e-05
6.3585716920803e-05
-5.77684073427295e-06
7.27692658618406e-05
3.71715881676904e-06
1.03206917450519e-06
1.38242523541103e-05
-0.000105542021975738
0.000129950405398557
0.000111798595020622
0.000133413077688884
0.00015130639104703
0.000144417957414071
0.000183245311101859
0.000177411223374657
5.74088510522026e-05
0.000151042779092822
0.00011712198864624
3.8261296401449e-05
5.71177003397581e-05
-3.85957490628694e-05
-8.76701821324573e-05
-3.54121749016707e-05
1.91108103706655e-06
-5.19103880426158e-05
-4.26269996293825e-05
-8.05409742323475e-05
-6.30082778579514e-05
9.54046629251016e-06
-3.09850654145916e-05
3.17132129726152e-05
2.88431971300837e-05
7.0238124878367e-05
0.000111442951185766
5.15271120687404e-05
6.33809354857372e-05
-1.23330936156745e-05
1.69624489714617e-05
3.77475019743876e-05
2.72257123440511e-06
-9.41585764737492e-06
4.88858750999664e-05
4.22956507678917e-05
4.98452336763846e-05
-2.39303062110812e-05
2.91913338866227e-05
2.57863967881012e-06
5.20814927283643e-06
3.09860290680941e-05
2.8500329402442e-05
-2.79802201504712e-05
-2.25757188552859e-05
2.65690217527827e-05
1.95969511429445e-05
8.65070617248556e-05
0.000126239261748959
0.000140904803978008
7.72614540744658e-05
8.7651482127131e-05
8.80645674852297e-05
8.96117388801885e-05
0.000100152954489921
0.000113837117771341
9.0894916887101e-05
0.000140238336372292
6.32323946559719e-05
9.22294744970921e-05
0.000109240595248929
6.42363710726311e-05
4.67477273520918e-05
2.598267647987e-05
-3.41032524874554e-05
3.39569667817237e-05
-1.07276039507839e-05
-9.74242133927664e-05
-2.88848305681006e-05
-3.1372190013186e-05
5.84081458602757e-05
8.91198005861885e-06
2.06660701203996e-05
-1.98954293945051e-05
7.80868982399517e-05
3.0992844532972e-05
-5.7192068875702e-07
2.59796434307637e-05
-1.76051285370556e-05
1.86323339111229e-05
7.07055812410311e-05
8.68747416610202e-05
-4.34044300866586e-06
6.85050634088124e-05
4.39318827541259e-05
7.0639046205577e-05
9.41468014982975e-05
4.78780339710689e-05
4.05202881941332e-05
6.47314760401425e-05
3.82980869754412e-05
5.07433323955677e-05
6.51138855000038e-06
1.55768678716635e-05
7.66187345004199e-05
2.80322619496166e-05
-4.41174468192136e-06
7.70431813897705e-05
6.25105926929738e-05
3.9543262820704e-05
1.81416686134529e-05
3.51846789025045e-05
1.71716176906924e-05
-4.49929045195952e-05
2.1024046089871e-05
7.88020982866516e-05
2.53261557357435e-05
4.58784164512792e-05
0.000134513203602199
0.00011265596264172
0.000113297603667535
0.000138858090180792
2.86006130151661e-05
4.02204705363107e-05
5.55563471993254e-05
1.17338768966534e-05
4.84566402345201e-06
1.01707968548939e-05
-5.95062292073701e-05
-2.16608450393782e-05
-2.47445141122008e-05
-8.30874597900222e-05
-6.17348855254108e-05
-2.78535261658589e-05
-9.75582215496569e-05
-2.78300755187842e-05
-5.75284409596612e-05
-0.000116053965434802
-5.97846188587968e-06
7.48841592844292e-06
-1.04753853807532e-05
0.000120715099326104
8.95558675147259e-05
0.00015857664159906
0.000193032212070235
7.40844972992654e-07
8.04426808004561e-05
-8.28077671035729e-06
3.36669248487539e-05
7.39274197772867e-05
-3.9098719612725e-05
3.64690717212599e-05
1.11114906311484e-05
5.86321301472974e-05
7.09726349713812e-05
-8.02587724748064e-05
3.98932739741887e-05
4.549625178262e-05
2.33291191683994e-05
5.4352105429991e-05
9.42739612452972e-05
3.6875970582494e-05
9.72061324295734e-05
9.09444514302619e-05
9.25699390204376e-05
5.12117930439391e-05
0.000105872755249223
1.60405659587783e-05
3.28366168187651e-05
8.49822002179721e-05
3.68743036790217e-05
9.99195669506128e-05
4.64561203297588e-05
0.000102098949426678
9.57908902674547e-05
0.000127343145759444
1.38897716981992e-06
-1.85155276342664e-05
5.4044472340741e-06
1.23532143143098e-05
-6.63629557695527e-05
-0.000104845719211338
-2.31383515994643e-05
-4.88670064494148e-05
3.49770386427941e-06
-5.62137649627734e-05
-5.54734538359981e-05
-1.60487389347012e-05
-0.000101781650403521
1.71633705631968e-05
-2.99584751394616e-05
6.39752250700262e-05
4.29780442578156e-06
4.67792443593327e-05
2.89587550146947e-05
0.000130561835741341
0.000151694956730151
0.000173979629256717
0.000180649930250411
0.000178362653597549
6.49423801768726e-05
8.76455903192975e-05
6.72925703877185e-05
6.74199981636866e-05
1.91264796918833e-05
6.61472765279274e-06
0.000128829215210423
0.000119501270737905
0.000105980011333707
9.13882246279994e-05
2.4006383617139e-05
0.000127209588360669
-1.22407643748298e-05
-3.90472802820154e-05
-3.47985914341534e-05
-9.08229357673811e-06
2.27761626828126e-05
-1.71820090956639e-05
-4.24373793874673e-05
-1.24613351210734e-05
8.18749350414722e-05
0.000135387804365889
7.1427364151771e-05
9.40015466303925e-05
8.55476927472528e-05
2.52290709746049e-05
-6.55542919825787e-06
2.96790212920592e-05
3.75040122648482e-05
6.67619979223941e-05
-2.94758050625525e-05
3.03216053688832e-05
3.73265749036506e-05
1.06208638515958e-05
1.4986659764122e-05
7.81482323883509e-06
-1.95174225665921e-05
-7.78740167093185e-05
-6.60338432759492e-06
-2.60603193275499e-05
-3.23346988333155e-05
9.91503157565026e-05
0.00013742814459807
7.91532206239248e-05
-6.08758051625458e-06
-1.96645925279459e-07
-2.05777198112824e-05
-2.69401448396728e-05
-4.55483825518145e-06
-4.08832337779228e-05
4.11553534288027e-08
4.65257601237464e-06
-1.63725066631449e-05
2.72290412820035e-05
8.53855502729815e-05
0.000108487511769239
0.00013889933097396
9.38025786549143e-05
8.72912882154291e-05
8.9667494527058e-05
7.69399929479397e-05
0.000158489543140846
0.000115416095120849
0.000123648108336447
0.000133848454908973
7.19468443016643e-05
-8.56001114496431e-06
-1.48045669353191e-05
2.94590431256679e-05
7.25974484969378e-06
1.84402197872481e-05
-8.79345657367446e-06
-1.82326348450988e-05
-1.25309533171166e-06
-2.04812885553554e-05
-8.64090292629077e-05
-3.59805628421841e-05
8.37149524885413e-07
1.71551862119368e-05
5.58794011364731e-05
3.29820083104884e-05
7.54320085250004e-05
-1.88463283458394e-05
2.08725757199592e-05
4.94857943588254e-05
-1.99312043288061e-05
3.98695929290179e-06
1.40064637301142e-06
5.03850289880701e-05
-6.2050361598059e-06
-1.08121780340123e-05
8.92807085669466e-05
3.86023839143492e-05
0.000109269717916896
6.95471782111082e-05
6.59433166160375e-05
0.000119732563695898
4.76046437275593e-05
8.67423309805007e-05
6.5102384224734e-05
8.78248280818906e-05
4.55743609917812e-05
7.96541551394201e-05
9.36420377324002e-05
2.10723500215985e-05
3.8839072667993e-05
4.89142416490521e-05
7.52451548864779e-05
4.61634788371627e-05
2.38398583555719e-05
3.9749532926865e-05
8.32651492873328e-05
3.71096091939271e-05
0.000123551528170225
0.000145657601544112
5.53409191559949e-05
3.96782748343722e-07
7.46796892720071e-05
0.000132858975591557
6.86836875070893e-07
-1.44501695113776e-05
-2.84730871652316e-05
-3.89880731194037e-05
-6.45400887124672e-05
-9.35260796351618e-05
-0.000121805699244381
-7.73368754320618e-05
-2.94887646590408e-06
-3.03814042554815e-05
-5.15077765547006e-05
-6.01091865515943e-05
3.04009031938197e-05
1.54954254349164e-05
6.984774903326e-06
-7.51310505701087e-05
2.59051739517479e-05
4.09805982005753e-05
3.56211004451904e-05
7.30863867996108e-06
3.34216874861907e-05
3.89629333819766e-05
0.00012938652507298
8.27761467999248e-05
7.02795860182169e-05
0.000130036268908932
5.93457934479628e-05
0.000103792148488691
9.12802341812444e-05
7.83801884535782e-05
0.000125480815827836
7.37419192313345e-05
0.000120174127639745
0.000184296253667645
0.000159512410331383
0.000105426717091444
6.15674469961661e-05
9.64190133626671e-06
2.47963262808414e-05
-4.53358021236716e-05
-7.93402932614067e-05
-8.01741943870349e-05
-6.96238319121271e-05
-1.86335994350799e-05
-3.30401249018834e-05
7.65267503693365e-06
-5.05899944353756e-05
-6.64634341562622e-06
-4.08786150094679e-05
-0.000119292076562256
-7.45512678218068e-05
-0.000150257806800358
-0.000105442905767245
-8.83397534205984e-05
1.4210343822237e-05
-3.79888781065962e-05
-5.49982446435451e-05
5.26121956127546e-05
5.1775136266807e-05
0.000126057784351425
0.00013007556914296
9.32613546162543e-05
0.000143101739751404
0.000217267076473521
0.000181361653191053
0.000135681196713402
0.000160150143724457
4.9805172932529e-05
6.64433892699446e-05
6.9034349065147e-05
8.20404278425561e-05
5.99985635018276e-05
1.18355053724241e-05
5.50656030276416e-05
5.04944816852251e-05
-4.22883846247785e-06
0.000130631221934479
8.08331418724675e-05
6.40152446338246e-05
8.39969168530897e-05
0.000148680726362505
1.40739015252384e-05
1.17053825285448e-05
3.92721166696217e-05
-5.6988355071332e-05
4.35102018483372e-05
9.4834370069457e-06
-7.39724421876181e-06
2.37083362236406e-05
-8.27776863340838e-06
-2.51246207420941e-05
4.42126880100033e-05
-0.000122183272478408
-7.04582669509609e-05
-8.90227509181198e-05
-2.15329141181644e-05
-9.88656486221504e-05
3.1332336500423e-05
2.01126344797152e-05
2.10395244362657e-05
4.02452796540046e-06
0.000102016738809706
-2.39717830297007e-05
7.0261605936933e-05
1.73703523828803e-05
0.000111781027504461
0.00010015502481563
0.000102064502713304
0.000170661314545324
0.000163919168218939
0.000184820454760309
0.000138902597984607
0.000150075232329801
9.97734970540175e-05
9.58316212424067e-05
7.68824605849391e-05
7.6082404498688e-05
0.000125944531404553
1.84769143504187e-05
4.29686326242898e-05
0.000112674857594911
0.0001107259021541
8.36909047763752e-05
9.5762903697527e-05
9.85044496828397e-07
-6.76373461796766e-05
-7.32333172705653e-05
-8.23004094177331e-05
-9.67195069070706e-05
-0.000111341441494371
-0.000199791103482309
-5.54876756917376e-05
4.23263846985112e-07
-2.08028754137539e-06
1.58773964678402e-05
-1.18830048143867e-05
5.38984273723919e-05
1.58373842807789e-06
3.63284905539131e-05
1.02070273533354e-05
6.68755335439531e-05
2.92521186692471e-05
2.55682410134737e-05
8.80965392843789e-05
9.64557352703329e-05
0.000115396234742967
0.000105322060148013
8.96377987537805e-05
6.40345407621243e-05
9.90047863444719e-05
6.20584075074329e-05
9.71388182317963e-06
-2.35041929140875e-05
0.000133215845438521
4.15135108955013e-06
-2.63728165247588e-05
-3.37974728154586e-05
-2.52259896252814e-05
3.69224442276458e-05
-1.06150524065834e-05
-0.000101808666924819
9.23644188049439e-05
9.25524106342e-05
6.66529544969657e-05
9.69550502571492e-05
0.000105355283480788
0.000101747865580554
6.46453925719425e-05
2.45946108356555e-05
7.27071739701426e-05
7.60030347715691e-05
5.04823803949947e-05
2.53220120625129e-06
-3.25685943838407e-06
-4.99874667806389e-05
-1.48407312336201e-05
1.47155376538096e-05
6.18760179562045e-05
-8.43252009503212e-06
-3.62832995697566e-05
4.70941389649261e-05
1.4811857043084e-05
-2.24123355452398e-05
-9.91088208298532e-05
4.98274473996728e-06
-1.09661413215876e-05
1.39434727858938e-05
5.86596976756649e-05
5.99631249319079e-05
8.24398720047395e-05
1.34818923153514e-05
0.000100012091150415
1.37361119472544e-05
1.10827562969091e-06
1.81520370380135e-05
7.20835455975783e-05
0.000109594651534019
7.31336679400386e-07
3.02910468983453e-05
8.32577746042886e-05
0.000176007905605468
8.8796737034063e-05
0.000168701941549751
0.000141698278775377
0.00013662133801445
7.62646664371116e-05
7.73389499510629e-05
3.01186947311755e-05
-1.94069131763312e-06
2.34049778793215e-06
2.40629191360136e-05
-5.7626121611596e-05
2.63818585424466e-06
-3.86625937576022e-06
3.06574433711895e-05
-1.99619417563857e-05
0.000132273698038556
0.000127942536625527
2.23698781999322e-05
-2.84712236840142e-06
8.70160076778339e-05
0.00011891964404637
8.30673742510473e-05
7.82745547519368e-05
9.24176309719918e-05
7.66765429244664e-05
4.9600177636883e-05
9.82258221898767e-06
4.25851491862049e-05
1.52093785948259e-05
7.32835902144052e-06
1.60601271642214e-05
2.20131134272984e-05
-1.88746628867201e-05
-1.32337720739405e-05
-2.1799421152472e-06
-6.45614800209222e-06
1.52296104175824e-05
2.06385906379852e-05
0.000122741910515479
2.12547097871095e-05
5.18916758973676e-05
3.15229301332915e-05
7.71330542488682e-05
9.11064113924014e-05
3.19194592551227e-05
1.38626554198374e-05
3.42580668316804e-05
-5.09818754379321e-05
-1.63131258610901e-05
-4.29269093094612e-05
-5.99723401935363e-05
-3.4587884723082e-06
2.92666180982728e-05
7.07769674068163e-05
2.80933841748502e-05
4.14525297982673e-05
0.000121733103158946
0.000103894611648913
0.000123289018369755
0.000126983107596479
8.34058022212175e-05
0.000152545232923486
0.000111944665233532
0.000108938337545423
0.000115601783645019
9.06379202533427e-05
0.000105521127088075
8.15230415829864e-05
0.000112528263458253
9.36081406761796e-06
5.92450417286369e-05
-4.94238865585467e-06
6.72226080468809e-05
4.69526909270165e-05
-8.31982080648293e-05
1.06855217043348e-06
-0.0001310617802209
-5.24856224328826e-05
-0.000144557576683868
-0.000129176511136101
-0.00018227365107623
-9.54371405607168e-05
-9.58525201299233e-06
1.82987736481422e-05
2.20497095427841e-05
6.87264076842606e-06
6.92612486823839e-05
0.000144336334324408
9.18804016234361e-05
2.02023997537719e-05
4.07459225801354e-05
-3.84354594231265e-06
1.07389515387601e-05
4.09090190935811e-05
5.51341481293548e-05
2.59872375065303e-05
6.94173577878074e-05
6.71532769988709e-05
8.85570368974968e-05
0.000164059576297574
0.000186136252289115
0.000106640376854751
0.000131956537582023
0.000118302149389242
0.000186446095973392
0.000240892343295508
0.000147196417473569
0.000107670720670784
3.80913016892844e-05
7.71358379008612e-05
4.42027675568815e-05
4.81928299016146e-05
-3.72669610721877e-05
-2.1399344308316e-06
-1.51335277719889e-05
1.78735892385355e-05
-6.88386701368402e-05
-0.000138911235004747
-2.68348021081509e-05
-1.85521601737923e-05
-6.44742111523561e-05
-0.000178633770390384
-0.000117049035138387
-4.9366209743501e-05
-0.000103456257250489
-5.53674492815942e-05
1.7952618981438e-05
3.13831464758813e-05
0.000145874309003697
8.59272272088722e-05
8.60188580021978e-05
3.4111076938356e-05
-6.03306160564056e-05
-3.32712393032143e-05
8.54284185746962e-06
-6.83789582404953e-05
-2.17747658817951e-05
-2.64330409613928e-05
8.15347899508742e-05
9.56002485367961e-05
8.27801083368631e-05
0.000133180903854925
7.21718588547285e-05
0.00016422514331519
0.000108339652135897
0.000206153637323939
0.000236742828698321
0.000127477516861255
0.000157763489670709
0.000121833981303366
0.000155060340663261
0.000142532441779116
0.000135265970702646
0.000130649847151954
7.4419120382343e-05
7.37695708653815e-05
8.00282825694891e-05
-4.91670976584681e-05
-5.51336334932981e-05
3.63181640972694e-06
-7.98593985379091e-05
-4.76318603583989e-05
-0.00012358878516213
-6.68130709117653e-05
-9.0585491948088e-05
-5.87819027148345e-05
-4.20183923183052e-05
-1.7027396187268e-05
-5.34703607206237e-05
-5.46096792555547e-05
8.66183363119655e-06
1.77393326272522e-05
2.29351057917923e-05
1.30050501258537e-05
-7.60678859114509e-05
-6.60885808338198e-06
-4.63920785068989e-05
6.2312507129078e-05
1.98267873834005e-05
1.85754083765244e-05
3.40547452609677e-05
3.18100637323355e-05
0.000175647847219307
0.000117088166951119
0.000161496211752441
0.000153598447744771
0.000194613384333746
0.000201523865433542
0.000100704188623633
8.54714000963807e-05
2.50136274347753e-05
6.1078928874798e-05
5.6513308689943e-05
3.72244956824648e-05
7.08078139156481e-05
5.97597853541696e-05
0.000113036478763825
0.000180399392706312
6.69782557939928e-05
6.34059065668855e-05
7.35652469303089e-05
4.55309953370834e-05
-1.53880218376586e-05
-5.44839116091169e-05
-1.55214449292218e-07
-3.52162212235566e-05
5.32002976494699e-06
8.56147913918537e-05
-3.74457665156785e-05
-9.86426672317463e-05
1.79258751022762e-05
-4.82604217182164e-06
-2.87548957725494e-05
-5.55794025881921e-05
-5.16521560333727e-05
-4.59132357580828e-05
-3.55779025875453e-05
-0.000131356521258102
-8.18409064436935e-05
-8.52555999108308e-05
-4.97445648868088e-05
1.38539007456054e-05
0.000118816171610709
0.000131365804202405
0.000112178452289242
0.000133455057675987
0.000199444536025335
0.000226931936662371
7.61259590672762e-05
6.54068426665387e-05
0.000153735090143925
9.14277363047644e-05
0.000146688502890672
7.94122016910646e-05
8.4081042642857e-05
0.000126384579562841
0.000117398137166527
0.000201052967731905
7.33482677036038e-05
0.000115758279290403
3.04555140798058e-05
4.82987083307159e-05
-4.05947078580431e-05
9.94193679680007e-06
-9.64249561301743e-06
-3.0072375950107e-05
3.1982903220085e-05
2.39139217519015e-06
4.74779132571974e-05
8.15207376857747e-05
7.63231339218607e-05
-7.62530035568652e-05
3.22799915390942e-05
-2.0598526956864e-05
-3.60019107827675e-05
1.27436977867745e-05
6.47483589916438e-06
5.8717243290931e-06
8.53678055376646e-05
5.53101687898225e-05
6.60093399306113e-05
5.83375195958918e-05
7.79480289859818e-05
-9.92972342871603e-06
-1.54549953622408e-05
1.74987997431288e-05
3.1357003988491e-05
-3.61433925093074e-06
-2.55564285180572e-05
-5.40562914434931e-05
2.9896367597246e-05
4.22593549965427e-05
3.42271478746392e-05
5.68981452834779e-05
4.23073971522603e-05
9.0297785500885e-05
4.66650308073107e-05
-1.51212018270859e-05
3.1860422979373e-05
9.44529366130266e-05
6.88486895287073e-05
0.000131704354685193
7.91696910669879e-05
0.000131840360012922
4.80802633849061e-05
0.000116994629160424
4.50801758643412e-05
0.000161194279023207
9.76310824550761e-05
4.25727107775882e-05
3.84545394600652e-05
3.1161581909338e-05
2.72537095692904e-05
3.31387878470155e-05
1.87668011867066e-05
1.94094902025225e-05
-3.81783853259443e-06
4.21244952696924e-05
4.07051180813386e-05
2.49774381522153e-05
3.84713920417822e-05
3.30812845455096e-05
3.38006466951083e-05
4.63148852794342e-05
8.51064392930643e-05
4.69713554071666e-05
9.08488294658216e-05
2.30303052023946e-06
7.53338528167593e-06
-1.91118992353512e-06
-2.07086210052064e-05
-0.000137002298797576
-2.36210343422885e-05
-3.84932977166053e-06
-9.69805386052317e-05
-3.64103457711083e-05
3.07477362523409e-05
-4.35990654562988e-05
2.08009855728762e-05
6.17978439385206e-05
6.8729755428692e-05
0.000108915865603681
0.000100838569037036
0.000110698412112529
-1.03975770557317e-06
4.80920238301408e-05
1.70007379028443e-05
-2.227932462346e-05
2.46429933487938e-05
4.67148314483156e-05
0.000130621319856499
0.000163864731548684
0.00016718522773321
0.000210474528010288
0.000277175518012354
0.000145570948285263
0.000216388654245288
0.000112356328600265
-2.16759212398314e-05
5.5530991989863e-05
1.11558303613593e-05
-1.84413831061077e-05
-6.45570921534149e-05
-4.0702513225216e-06
-6.16997809629152e-05
4.27013672355803e-05
8.11440988143802e-05
-6.14613587223599e-06
9.04446530700577e-06
-7.95748030684559e-06
4.44261923639663e-05
-1.81475920083969e-05
9.15070541236207e-05
-2.93407423277995e-05
-8.99067976343398e-06
4.82273647022447e-05
-3.40391102743717e-05
-6.96163816057012e-05
-9.80910156509419e-06
-3.04785758531909e-05
2.23784851497651e-05
0.000128611809016024
0.000148386545167737
0.000103219980016103
0.000141452091976394
7.22536395465473e-05
9.08803370826716e-05
3.63342721990987e-05
5.0475498904201e-05
2.11992905887069e-05
2.53583988951804e-05
1.45471717147263e-05
3.55563295312522e-05
-4.16008769421416e-05
7.92252724077513e-06
3.9743272654821e-05
-4.74133462257998e-06
9.05808652152621e-05
4.3702425620826e-05
9.57997921542796e-05
0.000135488522684483
9.09782874297195e-05
0.000180054967140073
0.000111195876234572
0.000108405835098179
0.000179021179115604
0.000105973882760218
8.45656472314954e-05
2.85029495488639e-05
4.56622763041588e-05
3.21865827117807e-05
4.42644339258123e-05
3.52475195273973e-05
4.56901042911795e-07
-3.14705988407477e-05
-4.97519752712342e-05
-0.0001180860831381
-0.000133377669938937
-0.000110830987634791
-9.67860961507247e-05
-2.5609156071162e-05
-1.96616965011352e-05
5.01606393946206e-05
-8.67825480767915e-05
5.50809970121364e-05
8.30068046368253e-05
3.84203922451235e-05
2.97466253846948e-05
0.000102254754599442
5.7091861988979e-05
4.25678959464778e-05
8.88960075919307e-06
6.68591784877052e-05
7.35943727026404e-05
5.79750028517585e-05
5.7226815532453e-05
5.36946909457637e-05
0.000105275066869169
0.000136333182667075
9.96625760402142e-05
5.76723609229152e-05
8.97285541611292e-05
-3.65318580341223e-06
4.73079888623271e-05
5.73783527344303e-05
5.51338131572441e-05
3.14189240479093e-05
7.35244381565511e-05
3.48317720277373e-05
0.000133957575657711
0.000134823852842328
8.0906481112404e-05
6.7516846627421e-05
0.000108094692773164
6.08484495605939e-05
7.98432570963429e-05
6.14936708967989e-05
8.21921369687801e-05
2.67586257801239e-06
-6.34966181482188e-05
-2.22756017705608e-05
-5.54117077556124e-05
-2.54418161590814e-05
4.03521251512144e-06
-6.68356174977115e-05
-4.83674715329287e-05
-4.47305910432262e-05
9.94225633560738e-06
5.47570898520454e-07
-2.22533920199959e-05
-6.44929136798761e-05
3.49128557522698e-05
-6.36616835042332e-06
6.67917055763095e-05
3.63253462117655e-06
-8.40090306472977e-06
-1.34068048860899e-06
4.34018319637325e-05
-2.91048549604333e-05
7.62001779645519e-05
7.9586217569208e-05
6.84432749056479e-05
9.30822117139444e-05
0.000119555805036944
8.95029634596208e-05
8.51726288859205e-05
9.38549181364444e-05
0.000130624034218436
0.000148902555282609
0.000172740089105911
8.1997414846023e-05
0.000123478843435947
6.85708176580787e-05
5.40322550534014e-05
3.31077179285413e-05
6.09154838764568e-05
-0.000108792277386057
-2.96581505106502e-05
8.54059558288072e-06
1.67824018788759e-05
8.27602492206927e-05
4.97178138592011e-05
6.61102395771692e-05
8.05428332531887e-05
5.41277029259473e-05
-1.0551481735215e-05
-1.19177152918482e-05
-1.37460748548266e-05
-9.71222090950991e-05
4.10942060322849e-05
-1.56172036825437e-05
-8.6837913696098e-05
-6.4520726671971e-05
-0.000125397188714649
-8.62373324360772e-05
-1.42963795743831e-05
-1.85121414454061e-05
1.98671840822768e-05
-4.04094956042256e-06
5.63152913640628e-05
0.00010902982291151
8.64479023190145e-05
1.87823004838423e-05
8.57475668274647e-05
5.92728234620254e-05
3.44928831308095e-05
0.000148353532528557
3.68544823369102e-05
4.79228772910809e-05
8.81149675507327e-05
0.000114946476046274
-1.46595664758321e-05
5.80998429727892e-05
0.000107599832829639
8.4977993107344e-05
3.11119504754752e-05
-5.10897600052248e-05
4.9354604279946e-05
1.61641021030013e-05
4.30125790608611e-06
0.000130265279127229
2.4864536187318e-05
7.01081944303259e-05
0.00015250693374799
0.000101931801441807
0.000111456677223588
0.00014402848885987
0.000118776181815866
7.46205264103728e-05
4.94620936742326e-05
-2.226583170157e-06
6.72527283182416e-05
0.000117023462087615
2.14211421553797e-05
-3.89137269152389e-05
-0.000103859358424356
-6.77962139250716e-05
-9.07117943071795e-05
-2.85515475083302e-05
3.28339555365601e-05
-6.33886394652723e-05
2.02055626136657e-05
-1.48197710341511e-05
-5.6291928374797e-05
5.34158323695685e-05
3.51816431278474e-05
-2.07067148565854e-05
-7.93649096506111e-07
-3.26274362811255e-05
-2.58495260928637e-05
1.06612301046652e-06
-2.43254677150288e-05
3.24984400416265e-06
-1.59003850629626e-05
1.73171128000301e-05
9.59030119414458e-05
5.77433443173256e-05
8.96392601422529e-05
6.05191081928391e-05
0.000132386836286892
0.000135016090679765
0.000153529202591552
0.000110513818240673
0.000133499188513158
0.000154851809362212
0.000130324855602522
0.000200679425221068
8.14241409512588e-05
5.95774803871277e-05
2.23388327473719e-05
2.64537109987805e-05
-9.94081582396338e-06
-1.54695448333325e-05
-0.000117144835097422
-7.856939904763e-05
-0.000115212458425146
-5.97644963004816e-05
1.79251453037119e-05
-6.80659203740106e-05
-4.33736629951838e-05
-8.61207943522219e-06
-4.90693091024687e-05
-0.000104256941378329
1.86269223053351e-05
-1.41132106025916e-05
-8.00713327091665e-05
3.15704637734172e-06
-4.1949560268203e-05
1.84069285114615e-05
2.44204206686554e-05
6.04683240031054e-05
7.09240330829755e-05
4.75865105428877e-05
0.000100895319658317
-9.2318337458304e-07
-2.66362153754254e-05
2.21322570578787e-05
-8.91855829287137e-06
-6.98456052904892e-05
-4.1833602145433e-05
8.81394841568101e-05
-4.65940327809536e-05
1.62709736595532e-05
1.31108117525901e-05
2.79054232634719e-05
6.5814412264743e-05
0.000107689608544256
0.00021646083434815
7.75879893135496e-05
0.000146252627917402
0.00015867299570569
0.000152250150862996
0.000101320112005224
0.00014434528497109
5.5980082028246e-05
7.39972152047943e-05
1.52827596654985e-05
1.94411889354088e-05
1.56830972473641e-05
-5.78376040936878e-05
-2.28600345806621e-05
-9.0897079865679e-05
-7.30556474392537e-06
-5.33701411063939e-05
-6.54171245758204e-05
-6.34869262589097e-05
-9.18360586302951e-05
-3.40446516122272e-05
-1.17864599495617e-05
5.69535250838249e-05
-1.67708175610597e-05
1.33128473009613e-05
-3.67374166622639e-05
-2.86701459294329e-05
-5.05635518663462e-05
-2.56497867346042e-05
-5.14142529405786e-05
1.04397236264337e-05
8.17479033577083e-05
9.53244185083926e-05
6.81665307529268e-05
0.000131188818107175
7.74862328716067e-05
9.85342017522458e-05
0.000152262183486476
0.000147527370361972
0.000133660048189411
0.000178272885451026
0.000151901955331226
0.000143181688142112
9.10876668631193e-05
0.000156375958510054
0.000120276632267034
9.28080634703082e-05
6.53723253212634e-05
-2.78152292011152e-05
-3.0997347774822e-05
-9.93106658855721e-05
-2.21828483324946e-05
7.7141373501565e-06
-1.25625472838092e-05
-3.3400535835936e-05
2.30400110216229e-05
3.32134091034704e-05
-3.53961868160697e-05
-3.92307466345759e-05
-6.70789209689192e-05
-3.96834519684356e-05
-1.33905756935121e-05
-8.1450521218645e-05
1.0191613755587e-05
5.78803375572544e-05
0.000100140992788574
9.563650954989e-05
7.98932295090198e-05
0.000108012567384604
9.5465951463275e-05
5.14793122346068e-05
5.85198069256255e-06
9.73583204882509e-05
-3.35187301701596e-05
1.39484059134643e-05
-2.04162067013138e-06
-3.61652540566004e-05
9.45965003409425e-05
1.48824340043047e-05
-4.9119050357325e-05
5.02024599363255e-05
3.82854418937895e-05
8.82708611971552e-05
9.2180483772467e-06
5.70325096885372e-05
0.000125170395359144
-5.22237202132761e-06
9.74627839968381e-05
6.3491389081887e-05
7.1311901514885e-05
-2.36020796860403e-05
7.32148594826036e-05
1.53390062090958e-05
1.825423677371e-06
1.44175932717323e-05
3.38419733230347e-05
4.65369999175493e-05
2.95484609564777e-05
2.65839356121768e-06
3.45262775790763e-05
1.17136570308458e-06
-5.29768926603845e-05
1.49405301812265e-05
-4.45647212858607e-05
1.16033547131956e-05
2.24829983991387e-05
5.57982295210682e-05
7.28246130101859e-05
1.52561951564615e-05
6.14871154572589e-05
0.00015027045906516
4.63619067493857e-05
6.82286300773929e-06
-4.18350204677128e-05
3.56830880692423e-05
8.03639897272241e-05
7.63944085986821e-05
1.21744443825614e-05
7.09172742864491e-05
3.58142099415707e-05
1.39838954117695e-05
0.000116443799356642
7.31919068798128e-05
0.000100527627678989
0.000127144634776015
9.09749991411248e-07
5.95303984907335e-05
9.24438710928739e-05
4.67331559198636e-05
7.16854286171635e-05
5.03850718533304e-05
-7.93910428625782e-06
-0.000188991274331505
-0.000129667728261266
-7.26838549826291e-05
-3.39204855768232e-05
-5.34718847021899e-05
2.87561252754478e-05
6.66311707658123e-05
0.000154056213746729
9.73891023737793e-05
0.000141819725916718
4.5681923399777e-05
3.54030526252142e-05
7.94825547614722e-05
6.37388457744512e-05
2.8040361745974e-05
1.59564927704238e-05
0.000147460390484046
4.37682370491944e-05
3.61663261675276e-05
5.83368965690882e-05
6.34316108089316e-05
3.90419559726905e-05
0.000159827318345893
0.000123446982160389
6.58444981701247e-05
-3.5132587933384e-05
5.04139981579141e-05
3.498938936765e-05
1.60896278561115e-05
-6.245080004827e-05
5.19095033480255e-06
3.3895545500098e-05
3.39686530103249e-05
-1.10862608656744e-05
3.7845232025552e-06
2.81702900858968e-05
-2.10913404585688e-06
-0.000141170125255939
2.63118784516995e-05
1.68729336078985e-05
-9.99940690989992e-05
-4.16129314320732e-05
-9.31112373866e-06
-5.34773152733555e-05
2.15101413516396e-05
8.94219416077141e-06
0.000115879616677558
0.000108424095775521
0.000165614242282852
0.000136473989094925
0.000100428188115655
0.000111360242560538
5.19995422031873e-05
3.52706328461846e-05
7.46712824238734e-05
2.03751757616769e-06
1.33845375729924e-05
1.80555714462523e-05
7.6115174508323e-05
9.69614024545802e-05
8.91466006101216e-05
6.35315020760707e-05
9.88232443506737e-05
0.000134589749495435
7.08076953510665e-05
0.000102173173440119
4.03505920889451e-05
1.45959814719911e-06
3.25850639549814e-05
7.4457807480729e-06
5.21762445961676e-05
5.67459649307007e-05
9.50056755588371e-05
5.83759599481851e-05
-5.47031941004613e-06
-5.21341855058673e-06
0.000109030381897969
1.11536118402064e-05
-3.95971565002445e-05
-5.11576537981047e-05
-5.51856949934749e-05
-8.11523375553212e-05
-3.38655304623909e-05
-0.000103013431692974
-3.44523782618235e-05
-7.4603477179563e-05
-7.34320692556987e-05
-3.23022056677255e-05
-2.13295786158123e-05
1.62748151059992e-05
-4.35828738400286e-05
1.81258833492e-05
0.00011654664511703
0.000159350597199663
7.28880381984555e-05
0.000250005872725768
0.000204191990610243
0.000102784372121668
0.000208314488908163
0.000115527526933314
0.00014573405141842
0.000183946792688597
9.52250850805164e-05
9.25254203731034e-05
0.00013950430094163
-6.03473285466745e-06
2.56111548207905e-05
-4.11553257505629e-05
3.56993035557361e-05
-4.10770285492709e-06
-8.57570942162593e-05
-1.54610220156333e-05
-4.09046936235931e-05
1.12128339815132e-05
5.33088364442561e-05
8.06689505727358e-05
6.62377116422895e-05
9.21023092784491e-05
4.45639074082415e-05
6.89791879625773e-05
5.31806825887647e-05
-8.28032537997385e-06
-0.000119708722539021
-0.000126254220324006
-0.000124204489364289
-9.27277865883391e-05
-9.16072648066621e-05
-9.65205332410391e-05
2.1837553917235e-05
-2.91030606401708e-05
9.37655582067336e-05
4.94469238602492e-05
0.000103153348509611
6.20769836658602e-05
0.0001441449386261
0.000131368740394062
0.000129402572527044
0.000122106674418865
0.000115403528077038
0.000164121837837502
8.45358679914883e-05
0.000117412065227903
0.000145789276420704
0.000102467604692758
0.000115811541352587
6.88697659821696e-05
0.000103819407102261
3.14329939145858e-05
-4.72297791883456e-05
-2.54560614077867e-05
-3.77090362459284e-05
-2.95563339797522e-06
4.81861959578669e-05
9.05400883051715e-06
4.41882244363804e-06
-1.27998985141819e-05
1.79397014473596e-05
5.53483596858159e-05
9.34335983541437e-05
-2.38767155424579e-05
1.61500788478075e-05
-4.19339010638598e-05
-8.13575293781812e-05
-5.27309429197664e-05
1.28227656628433e-05
-7.48715581857197e-05
-9.22891652782954e-05
-0.000135220178456021
-8.376684627486e-05
-4.47861049463505e-05
6.68646139002717e-05
3.30381304632844e-05
0.000123326679215831
0.000140390486743331
5.46811883571155e-05
0.000174531318789019
0.00017143901649505
0.000177386528488951
0.000134345923074678
0.000134318943418996
6.00469736174224e-05
0.000147066087772311
0.000156318047630664
4.05663614951207e-05
2.71925333571562e-05
3.63849931637053e-05
7.31389839763587e-06
-5.94483237899906e-05
-3.44431637798911e-05
-0.000140475823812823
-0.000142228186644421
-0.000128117961338258
-8.56827655258981e-05
-5.50794754898964e-05
-8.56347414464165e-05
-5.83653934819353e-05
-7.02170589365251e-06
5.07314748555939e-05
1.24603233447454e-05
8.007151099416e-05
3.23918748675955e-05
0.000189834284188717
0.000106728397600031
7.89826772948137e-05
0.000117930111347541
2.08219004211849e-05
1.25547081878721e-05
1.94175728512991e-05
-1.87607103787959e-05
-3.03070012396148e-05
4.16126748342875e-05
6.99964831639979e-05
5.46367120238198e-05
0.000134747184567737
0.000132715471978871
8.73102826627699e-05
3.02746882247807e-05
9.50472340652674e-05
2.92191376138321e-05
4.70618163758284e-05
-3.03177953395474e-05
2.85632580734018e-06
-1.4853011589047e-05
4.38369988074318e-06
1.90446546977076e-06
6.51613186101927e-06
8.35983332053074e-07
2.63391019325551e-05
8.23081790024812e-05
-8.08553300988783e-06
2.89298184339358e-05
5.51341593265858e-06
-2.9273626633291e-05
-4.28048852921815e-06
-5.55693066709134e-05
-3.27317333345755e-05
7.30764573852872e-05
2.90710275707215e-05
2.52432406931479e-05
0.000112287414938269
3.44622619456385e-05
8.0592519218744e-05
6.52620005582403e-05
9.24307117542479e-05
6.12541307162419e-05
5.75995311072195e-05
4.16817961919013e-05
-5.75106870913184e-05
-4.77727995318943e-05
-5.68090947680914e-05
-2.28753452680114e-05
-1.89359633250625e-05
-3.43507727361824e-05
-3.8785387772114e-05
5.42356058634356e-05
6.90892329993969e-05
0.000115632193204278
0.000159314155000973
0.000142819519101625
0.000146149555402887
0.00014327017702624
0.000131664670137733
8.75620779791025e-05
7.15649452913602e-05
4.536061222199e-05
7.24445904428478e-05
2.55806854737146e-05
-3.37604867867926e-06
-1.53670418843569e-05
-6.87249445300435e-05
-2.74758403253271e-05
-4.38880330010798e-05
-1.43389366345164e-05
2.2690787770513e-05
-3.62781932997474e-05
2.278425833096e-05
-3.41523720647409e-05
-6.42721436406873e-05
6.9434802964102e-05
4.6529538002936e-05
5.87598913170622e-05
3.88022206675074e-05
8.35944915880958e-05
9.10540472310172e-05
0.000112448281273883
0.000106871020755653
5.89388829278275e-05
9.48840299244493e-05
0.00014765026518658
0.000144623276613451
9.45748388818417e-05
6.55953038781005e-05
2.09313899235977e-05
3.22978767473771e-05
-4.36330060273434e-05
-6.63499550720003e-05
2.19475629729999e-05
-1.66916858565823e-05
-3.06871083754304e-05
3.92457246054306e-05
-1.65314097476032e-05
7.64820803528378e-05
-3.73920732469473e-05
1.95329581222864e-05
-4.81671947804509e-05
-4.40618960185557e-05
6.89096689548303e-05
5.6789592071481e-05
6.65304500311593e-05
9.11488912979687e-05
-5.24502677840991e-05
4.52488905014579e-05
0.000126979216992437
-0.000108219820960083
-4.06160729294879e-05
-5.67621752575704e-05
-1.00331627128098e-05
-1.80487375795303e-05
6.53302456793376e-05
0.000138118574447294
4.76215493942963e-05
9.79438832779792e-05
7.34771318005795e-05
8.84577595930503e-05
0.000117518780082178
0.000121473846905752
0.000124393043645864
0.00011792382313896
5.28820700767512e-05
-2.42401834892767e-05
3.73436892971065e-05
-4.26534554361481e-07
5.04745952097881e-05
2.25387125972622e-05
-2.9851560471587e-06
2.22961250099025e-05
4.07099859261776e-05
3.36583644216093e-05
7.98838078849211e-05
-4.10647777430474e-05
-3.03309304430606e-05
7.05834198870221e-05
8.13851072423048e-05
-3.4571023518648e-05
5.5959037841669e-06
6.14417474132788e-05
8.89000279191002e-06
-1.33573485672378e-05
-4.32214495791258e-05
5.04234919292279e-05
5.23094899284938e-05
3.11084468276945e-05
-1.27950168179577e-05
1.89041076834392e-05
5.91924202883e-06
3.61028813643649e-05
3.07582000802328e-07
-4.72272279436278e-05
2.93192888581207e-05
-2.42491464993183e-05
4.73857238587858e-05
4.77797284936867e-05
8.39427991738128e-05
0.000154429410852688
0.00017635978525559
9.15446245675994e-05
9.27233774822739e-05
0.000186113296958035
0.000125608136282545
0.000123559950968196
0.00013336756752643
8.41728965654713e-05
9.76664052951105e-05
8.06218281240104e-05
8.54945790752507e-05
5.70000919663521e-05
8.91952375179137e-05
7.59319080193069e-05
4.10864315989151e-06
-3.02641242373902e-06
-3.25439011683763e-05
1.49907759541837e-06
-1.44938374759954e-05
-2.18526208452653e-05
-9.90524747153409e-05
-7.24421636019935e-05
-0.000102470021096977
-7.26880287605012e-05
-0.000143568513576503
8.29804408849472e-06
-0.000114678587814963
-7.62859016960653e-05
-3.56712827789992e-05
1.90044322573258e-05
5.70360937022309e-05
1.15115798799548e-06
6.68215420871227e-05
1.10715492718025e-05
7.13166444028766e-05
1.83409286353447e-05
5.03806305529714e-05
0.000109976853343166
9.19677354982106e-05
6.9715224382267e-05
7.52037133215768e-05
0.000135397357711853
0.000211208805961535
0.000136037584032619
0.000189978017336734
3.37137153363607e-05
4.19305287596523e-05
2.46901185681283e-05
-2.47965938751273e-05
1.83057764300228e-05
7.24321509927473e-05
-3.67942360915578e-05
-6.21567425998199e-05
-4.97842736786099e-05
-2.56981120206717e-05
4.42977389605416e-05
-1.65354549332777e-05
2.49232363785572e-05
2.73950478471688e-05
5.94586494091398e-05
9.82132074296023e-05
1.86314384970138e-05
3.04233302609198e-05
5.20790054286916e-05
-6.09272338982897e-05
2.35228713361512e-05
3.59672679787507e-05
5.53852904854694e-05
2.56878020008625e-05
8.59814092482637e-05
2.72923617237483e-05
-1.86191802123549e-06
3.32967239514597e-05
-4.89450537937147e-05
-3.75184100782394e-05
-5.90959018402477e-05
-7.46016091438971e-05
2.79228937669425e-05
1.21863678828344e-05
-2.76404916525599e-05
-2.42670608731304e-05
-2.26024601270446e-05
0.000117358607147163
0.000100020896818695
0.000106902127157223
0.000149541827950703
8.86146493628464e-05
8.71414545740106e-05
7.975686528937e-05
0.000116005263836506
6.32104912681758e-05
3.28251710129279e-05
4.35452577357707e-05
4.95533812311912e-05
-3.38379996827464e-06
3.52733985764826e-05
2.64965280212814e-05
-1.86709727398397e-05
-1.16899480219913e-05
-5.06198502719481e-05
1.09953310825374e-05
2.65916721777217e-06
-5.64438476859966e-05
-8.28953174613033e-05
-2.18552051549107e-05
-1.12791007574333e-05
-2.38475490962143e-05
-4.16398389625657e-05
2.86628999179295e-06
-2.86081504509012e-06
2.3191128125943e-05
2.13423682969112e-05
6.11041236687858e-05
-1.03531075153179e-05
2.02917892698806e-05
6.11629197596107e-05
6.94219845374553e-05
2.47143950978355e-05
0.000106788845415931
7.86193440672569e-05
0.000111877511065226
9.91114443175567e-05
0.000172293645991871
0.00013584243926086
0.000156712772985678
0.000171689867184815
0.000155811754157978
3.78373776114886e-05
2.29797557403628e-06
-3.15948071792647e-05
-8.57629442222553e-05
-7.19620973250239e-05
-2.18735281717733e-05
-9.02757602755247e-05
-1.64237619952325e-05
-8.99992320146324e-05
-1.42989198256769e-05
-6.64053222010884e-05
1.26384559507733e-06
8.21224431566846e-06
-2.22692516404466e-05
7.96969172743597e-06
9.32525944817747e-05
7.50744378077199e-05
0.000190036181331797
0.000217815930757177
0.000111669050550519
0.000146926570428197
0.000147211375805347
1.70183987984994e-05
-1.17148263785544e-05
6.9688076999749e-06
3.27473760345085e-05
2.77096552748185e-05
1.0344493220961e-05
1.92767995686117e-05
5.50649434379945e-05
3.69529334515498e-05
6.62438208036392e-05
2.95477257865005e-05
-1.43820982856375e-05
-5.77972673368952e-05
4.41914828757522e-05
-3.45582532389806e-05
1.82980223271046e-05
7.04365228374433e-05
0.000128556303744678
3.95173087417166e-05
0.000198828841603431
9.70828387146105e-06
3.90444611392404e-05
2.55985524058583e-05
1.82025191988836e-05
5.12306753543829e-06
2.52266621407001e-07
-1.4095051261245e-05
3.84859825859005e-05
4.76961203068693e-05
0.000111342300457911
4.19853595627116e-05
2.99471630876486e-05
-2.29391435643511e-05
1.57193078797863e-05
3.58773541715601e-05
-4.7966127805521e-06
8.94853572791383e-05
-4.01897111882495e-06
-3.32494731319521e-06
8.94101278329047e-05
0.00010995048876176
7.61815524760032e-05
5.25182771398445e-05
1.34708507533035e-05
1.10268435319285e-07
-4.12371645084167e-05
-3.22914914931779e-05
-8.93764268018638e-06
-4.60885982146809e-05
-4.93261718498086e-05
-5.16960892593263e-05
-3.45655799974915e-05
-1.22473939952868e-05
5.36488722959329e-05
5.57746363531062e-05
0.000120922356804419
9.81320048051289e-05
0.000108059000696579
0.000158198826572507
0.00020731833284472
0.000152531304950474
0.000127510248098924
6.68629135278131e-05
4.4951711545882e-05
-2.13722255714723e-05
-9.37107115662485e-05
-6.25018020637191e-05
-0.000137904938245255
-0.000135094829381378
-3.438258437831e-05
2.83189575303141e-05
9.54834374528762e-06
4.52539415124776e-06
0.000139457007456956
9.89440212440778e-05
0.000117669452698217
8.9135550797762e-06
7.50623125504907e-05
7.02539587298264e-05
3.71994995485508e-05
1.41038942695684e-05
2.74939682304131e-05
-2.09221949072093e-05
0.000148213915874953
4.94884259257392e-05
9.1518396728187e-05
0.000100791013996528
8.15356794331025e-05
2.87091445784984e-05
1.66868500750081e-05
5.66570416321924e-06
-3.36996583530122e-05
-1.61990188726073e-06
-4.60345677107144e-05
-0.000128219685259726
-3.28105661153016e-05
-5.09324550640991e-05
-6.90478058939327e-07
4.31711024272841e-06
-3.31251167345398e-05
6.91421961452786e-06
1.54116240715828e-05
0.000118498358058327
0.00014614816438215
3.94590402624079e-05
0.000115650637637731
1.91817754657132e-05
5.39863927742173e-05
5.80650664275159e-05
9.40804595793073e-06
5.95800914907736e-05
6.07861836235746e-05
0.00010186653525215
9.50666838397209e-05
8.99815495575863e-05
0.000188915087244198
0.000166296323291413
0.000203271927182626
0.00011692247143492
0.000189647475764912
8.05109866138047e-05
7.95028747551973e-05
6.15240472321541e-05
6.71573963026343e-05
1.64013637068487e-05
4.05578290239196e-05
4.13182872130433e-05
-3.32173933388022e-05
-4.81986352111768e-05
-0.000117457889051106
-0.000124329269296458
-0.000142957380697154
-6.69696153832987e-05
-3.84457545750092e-05
3.93345440574447e-05
5.70652075574454e-05
1.65491173032371e-05
-1.12708224403348e-05
3.24252127999887e-05
0.000106551083667674
9.19897602588221e-05
4.30972471485777e-05
6.65976640946443e-05
3.34248575662688e-05
6.95815963516746e-05
3.05584432524215e-05
5.9252892147591e-05
1.82696933771955e-05
-2.68483139564929e-05
8.33533888957168e-05
7.80104923807499e-05
7.94255787322894e-05
6.17813865340345e-05
9.56995051404527e-05
4.34671595378495e-05
0.000116053435097324
8.98585049968549e-05
0.000100555112132176
5.13969099687404e-05
3.01756753900652e-05
-3.17988816857091e-05
1.10787972201045e-05
-2.06494229241063e-05
2.36270734014724e-06
2.33269203464581e-05
-1.37509767042599e-07
6.03469585556798e-05
8.80310534530365e-05
0.000185328467513832
0.000110326329909985
9.88322382577906e-07
2.35491072808799e-05
-1.57613254279393e-05
-9.34086661256103e-05
-0.000108988622768555
-0.000142256328791722
-7.08186513527232e-05
-2.39187512054405e-05
-3.45709806023225e-05
-4.4256418033191e-05
8.84878905590729e-05
3.6962245326323e-05
-3.47763427297713e-05
9.79455583881865e-05
6.95946424475739e-05
7.48272865038568e-05
4.87973018408718e-07
-2.14599626827307e-06
-8.28410456951038e-05
-4.37622632772012e-05
-0.000101644540402616
2.2122516974537e-05
1.64440114629645e-05
7.21506517653967e-05
1.54898846738642e-05
0.000141810324989244
0.000159145410479761
0.000155809243808408
0.000171721262592558
0.000200269019503804
0.000167432086062534
0.000111357848930619
0.000121661306518892
2.27857190596838e-05
0.000127798807150393
5.59303121164356e-05
1.68475797030015e-05
8.61019105290338e-05
7.11594995155886e-06
3.06221239807323e-05
-8.02282755151709e-05
-9.26448924585251e-05
-0.000104924136976486
-9.14114645484931e-05
-3.9909297093809e-05
-8.38507034602357e-05
-8.91152536037171e-05
-0.000153697548873742
-2.54666016778531e-05
9.66580855929325e-06
8.9477745911732e-07
3.95528840126615e-05
5.01797718340908e-05
1.67625068136397e-07
0.000123529648730752
9.80232685305862e-05
0.000154044722726957
0.000134360682095953
0.000126996212486452
7.98302394740762e-05
4.40729516460252e-05
0.000121345240573984
5.99687197676286e-05
6.91367379344395e-05
8.55230839319053e-05
3.2982013307898e-05
2.93657331628859e-05
1.68349715467921e-05
-7.22270638984481e-05
5.43515796079392e-05
4.34288563492075e-06
3.01478085749715e-05
-7.19785849122496e-05
-4.27584050188659e-05
3.58411174434157e-05
5.60620789320996e-05
3.33991217680422e-06
5.19493658289147e-05
8.9561966039263e-05
-2.83554353663582e-06
7.6163770022368e-05
7.96514103439849e-05
2.33058853087439e-05
3.30894922166882e-05
4.46526881900886e-07
-3.15284896162103e-05
-8.27626234582428e-06
7.9854123487177e-05
8.22632845527458e-05
0.000105072255842255
0.000130347384095994
0.000131680679189899
0.000139704483247786
6.81621283933967e-05
0.000132456583265936
2.84530611366166e-05
7.9913784241195e-05
1.99004803092078e-05
-9.51104304279946e-06
4.67779150717136e-05
-5.53582758743733e-07
-1.08732639160956e-05
-3.50166736009071e-05
-0.000110232308344339
-6.40904535474022e-05
-9.25559952482249e-05
-2.57960216670585e-05
-5.46629179908272e-05
0.000122035712007482
8.80435283921362e-05
4.42242226522024e-05
9.4454423797561e-05
5.39649109086028e-05
0.000128161189585987
6.8694967384851e-05
6.64025079031478e-05
6.00840585453983e-05
2.35264648847234e-05
7.61938895586181e-06
-5.92743386088081e-05
-8.22266631810722e-05
-3.88473562703691e-05
2.8806786026338e-05
8.57326469800158e-05
-2.59696214860388e-05
-2.80603243374703e-05
-5.20157149512586e-06
8.68590370036568e-05
1.34368437114307e-05
-8.30835332835911e-06
2.73375740900596e-05
-5.91238851442927e-06
6.36574498794262e-05
6.92042908346181e-05
8.03848234738336e-05
3.54997954362442e-05
5.1042375687685e-05
8.5858932164058e-05
0.000151710657907763
7.32117077977916e-05
0.000103101010793497
0.000172155454564317
6.8122883079057e-05
9.03705641795409e-05
0.000135618437155233
5.70016804305328e-05
3.43248288516104e-05
-6.29866663458633e-05
-4.36053392442299e-05
-1.01534184822542e-05
3.63821314926299e-05
-8.40316242850518e-06
-1.66428847063222e-05
-7.08681979291137e-05
-5.08632020122946e-05
-8.20066038412532e-05
-0.000114503283100205
-8.96402402624831e-05
-8.36989609811935e-05
-1.39515899000268e-05
2.12883969290283e-05
6.45919676847882e-05
4.70580968499556e-05
7.7086681352662e-05
6.46604238990973e-06
-2.57156345407924e-06
7.84457763947281e-05
2.63357354897918e-05
6.8879407477442e-06
-5.9867853349274e-05
6.1983090540463e-05
-3.19575303269749e-06
1.9116319152135e-05
0.00016039241989503
0.000135971074083627
0.000121484984732483
0.000109981627818336
0.000188030157306467
0.000154454493813248
6.90172095569152e-05
0.000122365072678761
0.000109750598645558
4.6448450898191e-05
3.03006515577233e-05
5.90488037968201e-05
4.53855292774768e-05
-1.14787926508851e-05
0.000103252273321707
-6.11778346195817e-06
2.80665806091403e-05
-1.77111093636332e-05
2.95931099377917e-05
5.85695837465179e-06
-2.13381075027345e-05
-2.41668622501514e-05
-2.1993491989268e-05
3.36916731063282e-05
4.29701508394228e-06
4.04172631765886e-05
1.43673638029295e-05
-3.67239203924255e-05
-6.61535904154301e-05
-8.1973492818102e-05
-3.19333092061964e-05
-3.20409422096736e-05
1.61501254001886e-05
-3.16343144911873e-05
-1.3678498011596e-05
2.58353475714819e-05
-6.78304345559854e-06
-6.87127443960053e-05
-2.09762896560878e-05
3.0636931970967e-05
-2.10343341207747e-05
7.64144483690966e-05
7.45625982017768e-05
0.00010760972915485
0.000153888688702308
0.000147499181532099
0.000202942857589717
0.000237637298792171
0.000166246383250446
0.000248348655326419
0.000116799149204024
0.00013451961380293
0.000116094719579348
3.69173933149395e-05
1.30567557272312e-05
2.05298228875158e-05
-3.99949987516086e-05
-9.44603688793061e-06
-3.09625282479058e-05
-3.21948792362859e-05
-3.44172113811714e-05
3.02017929788263e-05
-4.80623020053448e-05
-2.13749934795493e-05
-3.16854664491642e-05
-3.39992757028475e-05
-4.19627473170461e-05
-2.32882836184839e-05
5.7586578299173e-05
-2.14721469217545e-05
-1.14454013006013e-05
1.64789470594026e-05
-1.48812990012889e-05
3.38038616189838e-05
6.82368889071446e-05
4.9303648716581e-05
-1.97607312634359e-05
9.58475381570958e-06
7.6209747167625e-05
-5.35821519751447e-05
-1.39201035865745e-05
-7.28243423841505e-06
1.91648950711462e-05
6.08094171091506e-06
2.34708057902884e-05
4.97404180385749e-05
2.54415127847851e-05
5.252041545366e-05
0.000185187106624671
0.000178683695867418
0.000105388252841046
7.80351866255746e-05
9.42936161128952e-05
6.2133841422188e-05
0.000143559992667582
8.40756657162479e-05
3.02434455560538e-05
9.82836738308491e-06
0.000117914616849495
6.42690350673864e-05
-6.09466242078694e-05
8.95883298115941e-06
-3.41897828774964e-05
8.30209290103971e-06
5.85034633784827e-05
2.91794354427861e-05
-1.28127536628043e-05
3.5734415158617e-05
5.03984694130551e-05
0.000121502485091736
9.26929947286605e-05
4.20837852833832e-05
5.58596036933714e-05
9.46613403404734e-05
2.07889947262737e-05
4.3625456901033e-05
1.23761155126905e-05
-6.90487417165457e-05
-7.72465451787986e-05
-0.00010623068583239
-0.000121363946577467
-0.000162214321653728
-9.31494953470569e-06
-4.42625765307899e-05
2.235783679975e-05
3.11993332296048e-05
9.69711248188219e-05
0.000145383779553621
0.000115271141265422
5.50425882857972e-05
0.00016581071546757
3.57863266767847e-05
7.14884741467734e-05
0.000110765362489701
7.9154342169773e-05
0.000104615348463997
-6.37137207009443e-06
3.76594365548061e-05
8.11055725606726e-05
2.84960801125711e-05
3.97586052957332e-05
2.8326379421289e-06
4.54542039118979e-05
6.21443381840614e-05
-1.41481888369052e-06
2.63593998725477e-05
9.24040403282868e-05
-3.96896037820485e-06
2.7976245087024e-05
1.43036402095105e-05
-3.74806752628931e-05
1.96090230432534e-05
8.57383097705514e-05
2.377313884833e-05
2.34011278049603e-05
4.21895520461641e-05
-4.16854604662615e-07
8.28191277270574e-06
-1.58463396208089e-05
2.76798372208749e-05
3.93650305538443e-05
5.07888604204621e-05
5.47938814057069e-05
-3.46557863112317e-05
9.78080799119729e-05
-1.22338855756044e-05
2.07406142279907e-05
-3.41029846792568e-05
6.46569163928702e-05
3.43940865060794e-05
5.80918320406841e-05
7.43573553398899e-05
8.99175449583115e-05
8.32194103153192e-05
5.02848041483523e-06
1.41987832158193e-05
3.06645713656837e-05
-6.35985165390662e-05
-4.50970786807244e-06
-2.90735917960329e-05
-4.42197548431708e-05
-2.86489535036145e-05
-1.33295560528295e-05
4.27452841758412e-05
-2.32675821511085e-05
0.000106318893027866
0.000121738958223466
0.000151526576007441
9.42738453345422e-05
8.61401865085806e-05
6.1658106811689e-05
6.87822813856697e-05
0.000106078039550453
-1.16964679633876e-05
2.77200152357004e-05
4.57745917557986e-05
2.13271851694934e-05
2.56644739248734e-06
4.33272619485251e-06
-9.97166470377159e-06
-0.000116964626286248
1.47267196611838e-05
-2.93018309738418e-05
2.17843596244377e-05
-5.20850288604141e-05
2.3410467853123e-05
-1.29299176409324e-05
6.00748317155263e-06
2.63720443092738e-05
7.84261937405608e-05
9.76776622975075e-05
0.000102434820651946
0.000107512823746769
4.9508282499904e-05
-3.07417346646183e-07
7.89626797872821e-05
-2.30002636669535e-05
6.98054556513033e-05
1.13644476371022e-05
2.87284361228055e-05
-2.068972567156e-05
-2.27291045852936e-05
3.31091105626763e-05
-3.91848550016714e-05
-2.76114763133258e-05
7.90447496692964e-05
-3.86395187645222e-05
-1.16092013049535e-05
4.73390711082043e-05
-2.72447391155211e-05
5.37662848720805e-06
3.78263008874144e-05
3.07126359152412e-05
0.000101517630999958
8.45943233426561e-06
1.59323849708747e-05
5.65657377045154e-05
9.35192922397955e-05
-5.66408212451147e-05
8.33156325260752e-05
-1.36669204214504e-05
7.0511935364519e-05
5.5352422212825e-05
0.000105523128658493
8.16570984022653e-05
7.91089017904876e-05
0.000127653672096444
0.000126075055648016
0.000138993226836072
5.14713078898913e-05
0.000115308001815313
0.000146462715894171
7.40419469111763e-05
3.49225633559984e-05
-1.16205519849779e-05
2.20464585667396e-05
-1.50807034625221e-05
2.39523548020282e-05
-3.86797387700051e-05
-1.32178931529932e-05
-5.30890195544016e-05
5.09044477408541e-06
-2.40569951924458e-05
6.09229008736074e-05
-4.21784581735438e-05
-3.86091212518958e-05
-5.83572304395188e-05
-1.39082822596968e-05
6.49499182741074e-05
-5.06283026273605e-06
2.01200339977417e-05
6.11853044718161e-05
9.45915102988986e-05
6.13752186157373e-05
9.80481977802307e-05
3.64498799980299e-05
2.80726914681707e-05
-6.43103342917802e-06
1.93507329407893e-05
-2.37752471072458e-05
-3.61869845467458e-05
-7.95825502761032e-05
5.51864877989857e-05
4.87559660344855e-05
3.18892585007395e-05
-2.45885459898681e-05
1.83006067489369e-05
-3.65284655017104e-05
3.05853982765649e-05
4.37606949449767e-05
4.12751602387171e-05
7.25250413091691e-05
9.11527931073592e-05
0.000186337768918553
0.000164519566852138
9.13955787389277e-05
9.59809595723215e-05
0.000186685081116887
0.000102452942602233
3.09322215676299e-05
1.3053506711935e-05
-5.8298051401824e-05
-4.3804192974754e-05
-0.00011574367577964
-2.53605882181277e-05
-3.12036144450907e-05
-8.4501661691182e-05
-7.83790630888051e-05
5.46849117645435e-06
-5.98440091806292e-05
6.17133851168562e-05
-3.49853717323439e-05
-1.59710757543784e-06
8.06901665346201e-05
5.52493772025575e-05
0.000114239288320149
0.000131380206052839
0.000115585729259314
0.00012412707298061
7.5964559412032e-05
3.74923601517651e-05
3.95441207762325e-05
3.08121303783625e-05
-6.85297889506938e-05
-5.95437441726482e-05
1.65117236290719e-05
7.92861522250242e-06
3.1566268101699e-07
2.10393489612046e-05
4.62131993872849e-05
2.26062141011118e-05
4.52234445449489e-05
-2.40538027663457e-05
7.43308828963402e-05
0.000172376590722104
8.06298982240036e-05
7.93749972116789e-05
0.000118786879426881
0.000139253901650325
0.000139826291752627
5.85625077214913e-05
8.78473747132176e-05
4.30503279443557e-05
1.72343507567405e-05
2.81729489339694e-05
4.56402590455776e-05
1.22706571833824e-05
-6.16335778759322e-05
-2.13506406648565e-05
-7.64535629158521e-05
-3.03829935416849e-06
-8.94953820449815e-06
7.39851766329181e-06
3.39436922093248e-05
1.20905571888154e-05
1.68840128746789e-06
9.17863578731963e-05
6.50900956629858e-05
6.67861159618308e-05
6.53182130968671e-05
4.37455370642351e-06
8.8911565399313e-05
5.55527566312155e-05
0.000148667692535784
8.26580183174548e-05
6.82145476653206e-05
3.54850847479786e-05
7.6237513535337e-05
9.59510810348948e-05
4.08252820673404e-05
6.45388425167968e-05
-2.30828074761383e-05
3.26360687369248e-05
2.43023057640035e-05
-6.75944389530585e-05
-4.89628135512006e-06
3.55542929011846e-05
-1.37980318609972e-05
-6.94914817506348e-06
-1.3664456968946e-05
-2.93972916374084e-05
9.96405440485928e-07
-7.8663939580283e-06
-1.6804873739353e-05
7.2770798015022e-05
8.05080711026386e-06
3.32564463732227e-05
0.000109860833039489
3.97652554299685e-05
2.55674484807176e-05
2.02561039902083e-05
4.08644764816795e-05
0.000102442620117386
8.14114759837155e-05
3.52940463341482e-05
0.000122230366016379
-1.22435700637747e-05
9.08976839045069e-05
6.26006895145368e-05
9.59144002072634e-05
0.000111451219750048
6.19712397013894e-05
2.62488993960821e-05
3.58181248380516e-05
6.78156596415192e-05
3.97529052531513e-05
0.000113038908854679
-8.03540466348085e-06
-9.52492545996755e-06
5.78691817816946e-06
-1.89411494273983e-05
1.11061227214341e-05
-4.52093340762372e-05
-1.49525311707608e-05
1.10182371519254e-05
4.43843633947211e-05
8.01866355717931e-06
9.59573476352434e-05
4.87164120232343e-05
2.45946999283759e-05
6.61938300845457e-05
4.06350341299114e-05
8.39909151825914e-05
-9.59832926423747e-05
-2.89683753073245e-05
-1.31098060045664e-06
-3.41684507283907e-05
-2.18628178989781e-05
-1.94981928390216e-05
2.43829033755574e-05
9.46335053467355e-06
8.79121595364102e-05
0.000112084347323919
0.000120783748230531
0.000122525303860593
0.000199201603714313
0.000114765156775648
8.16881949689961e-05
2.21054172815427e-05
9.95935858306926e-05
5.03219076320206e-05
0.000107495305504091
-4.4113865505745e-06
7.47061309255217e-05
6.08652272979211e-05
0.000127265109479263
6.50830123476283e-05
4.48596067548657e-05
-1.66348860100591e-05
-3.08906638900416e-05
1.56911775266253e-05
-1.19620937432157e-05
4.00766050946898e-05
8.73967296918144e-06
5.90530456026551e-05
-1.52860182972118e-05
-1.80113240214908e-05
-5.93981383073801e-05
-1.23246173641326e-05
-5.73777782817762e-05
-0.000120660031587499
-6.68832971543691e-05
-5.392284852023e-05
-3.41242609260351e-05
-2.51973717927978e-05
8.33564160922559e-05
6.8613145552338e-05
2.62904704080251e-05
9.00976729554525e-05
6.83626123298204e-05
2.66021062585734e-05
7.7448592531439e-05
1.37670130894536e-05
1.56933477578926e-05
7.47101515342011e-05
-3.88339511910247e-06
0.000104736522528271
3.86102966848831e-05
0.000128534547522623
4.1344389076123e-05
3.20499528815054e-05
5.2373773895752e-05
-7.31946086570351e-06
3.86380782461539e-05
1.14692293063642e-05
8.39834748933576e-06
-3.8418240682809e-06
7.02843703598152e-05
5.11516719250982e-05
2.11557648658898e-05
5.90251041013303e-05
-5.10478135359984e-05
7.01685674574565e-05
-3.41378192739012e-05
2.26515436250215e-05
-3.10857370281554e-05
7.03723345278653e-05
6.83445829003759e-05
7.43144014323315e-05
8.56044287698488e-05
5.01382826289762e-05
-2.51551386954896e-05
-1.63409237690695e-05
-1.84056461490412e-05
-5.72554375105146e-05
-5.21271218290091e-05
2.21830992908056e-05
-2.27790734333575e-05
1.18883693392767e-05
3.79169366888514e-05
4.62044221396212e-06
8.73825244749523e-05
4.13708316886465e-05
0.00010177755066604
9.7023785528274e-05
-7.8888773043131e-06
4.07734961765883e-05
3.45041266678895e-05
7.33263211595441e-05
0.000163056601130966
0.000154533985851376
0.000167369987510166
0.000174679222674981
0.000162547456530936
0.000102473680398976
0.000193917094016526
3.77959074030658e-05
3.78414679172334e-05
7.23287055766278e-05
-1.14687851957879e-05
-9.20667012215307e-05
-4.1689745107194e-05
-4.77905933062599e-05
-9.75550836616173e-05
-7.96716870012072e-05
-8.22552248343973e-05
-3.6538811448015e-05
-6.75969839608001e-05
-9.93023951647414e-05
1.5673876144347e-05
-4.84621997343202e-05
-3.73312868161437e-05
7.72121969159076e-05
3.94640912716264e-05
-2.88023808613714e-05
0.000106077995610334
3.18543169278332e-05
7.25343224114007e-05
7.73389058588126e-05
0.000100389116644904
0.000125475795325632
8.39943800948961e-05
0.000191099766574211
9.72117641068846e-05
0.000116163819346909
7.50038120380263e-05
1.59906350613839e-05
9.05855709177854e-05
5.38609438489653e-05
-1.81970024411944e-05
2.79114273479385e-05
7.41814752078933e-05
-2.92927488433883e-05
3.77310616190754e-06
-7.77398879192715e-06
1.11112552425018e-05
-1.72691044425201e-05
-6.84706076737238e-05
-3.17551070280394e-05
-4.22844596912996e-05
-4.77992743913886e-05
-1.52031062687783e-05
-4.28358329712653e-05
-2.08039146290228e-05
4.4863990296716e-05
9.236273868518e-05
0.000159171325466002
7.52852360844552e-05
7.69298876094693e-05
0.000162781242511514
0.000110416131494605
3.74185981425027e-05
9.83354567647592e-05
1.86299498281884e-05
6.6278610863872e-05
0.000120194084496345
5.77863760845562e-05
0.000116994214468243
8.44724455863427e-05
5.73712121249471e-05
6.83052917778131e-05
2.29130949787173e-05
8.97073843335518e-05
2.3609855622294e-05
2.91908760998206e-05
7.36471284018067e-05
7.22973424834441e-05
5.65782902666902e-06
7.40064266006276e-05
7.81650329235675e-05
9.43931310186048e-05
2.86405174872191e-05
8.08013630931882e-05
7.48092614846318e-05
6.04979882147442e-05
9.61658970839815e-05
4.62722534472455e-05
-1.30987077386816e-05
8.12360698974917e-06
1.12789418836592e-05
-3.23724387743117e-05
-5.75316391367503e-05
-1.17859044795886e-05
1.98783869417261e-05
-8.37747505026978e-05
1.76040654618011e-05
-4.15485804308815e-05
-7.64541908014748e-06
3.368330633589e-05
6.11679353962489e-05
1.23041063544893e-05
-5.42372734396507e-05
7.61354578220397e-05
7.16724150263262e-05
4.8463277526991e-07
0.000102531785805264
2.80639075996769e-05
0.000147562135500554
0.000131926826168974
0.000190289413779538
0.000197915064639094
0.000167453112862111
0.00011437747794797
0.000146511471510993
0.000128411367693056
0.000122431111200349
8.88077236410651e-05
8.16360704191224e-05
2.1057140283647e-06
-7.33269069661253e-05
2.06537207159049e-05
-1.05749117222165e-05
-2.50476264413814e-05
5.71034877402132e-05
-5.47525698285963e-05
5.07750595212365e-06
-6.73699415400028e-05
-0.000101408980337579
-0.000111048504763615
-3.60131755716444e-05
-4.30364717418213e-05
6.27168517892605e-05
1.1012583902025e-05
6.51276953063098e-05
5.86356837226875e-05
8.46886534221785e-06
-5.15572829162482e-05
-7.85221958602022e-06
1.05323868655857e-05
-7.46609167783732e-06
4.29835988353811e-05
0.000125777859649039
0.000162902654021627
8.57674685758568e-05
0.000165215165930152
0.000143430655147368
0.000117235308300703
0.000159548150180273
6.2465117365219e-05
6.31898396938609e-05
7.99430249467902e-05
7.89953304641187e-05
7.70099665826047e-05
4.72432273765126e-05
0.000112234673568477
8.05774156664091e-05
8.13724053242101e-05
7.12766612442952e-05
1.27922927017569e-05
-6.10578453956875e-05
5.40690291705772e-05
1.69308597110962e-05
-3.42659272267675e-05
-7.01453797537659e-05
-7.0889620790299e-05
-5.0898016724543e-06
4.52484446188665e-06
2.08852290845747e-05
-1.35793050305088e-05
5.81935431207497e-06
-2.46791593816599e-05
-2.30986375104266e-05
3.44707633191073e-05
1.71410852803048e-05
-4.21440612203554e-05
-4.30717279670726e-05
-6.19402728133243e-05
3.82407025851409e-05
1.32461214914665e-05
2.64258890054248e-05
2.79258431941178e-05
0.000128617064081117
4.04672626631966e-05
4.87348797243986e-05
5.05270566899425e-05
0.000159338543461462
8.8704038588074e-05
0.000114118612183984
0.000131953985676649
0.000122723102839186
0.000136396560749283
8.05678874254907e-05
9.56454893943274e-05
2.27400569434563e-05
3.29650552773925e-05
-9.64038169320474e-07
-1.07596516642711e-05
4.60368391688526e-05
3.67076372730068e-05
-2.62590213738303e-05
-2.31615666921942e-05
-2.69426388780161e-05
-0.000116953402534587
-8.16186577545745e-05
-7.60883161832583e-05
-5.59043222156836e-05
-5.31351867111498e-05
-4.62048989201896e-05
1.4845090218478e-05
7.97587121180019e-05
0.000137052231227798
0.000106463749219226
0.000127457923630111
7.996075345998e-05
4.60735786147995e-05
-2.09053286193113e-05
1.9319789583372e-06
-3.67660300785302e-05
-4.34501180737879e-05
-9.42616072182422e-05
1.0550622913924e-05
3.14991485280158e-05
-3.29964142813841e-05
2.6536897948634e-05
0.00011628988635737
4.08445257338439e-05
9.74459617626383e-05
9.12731638613615e-05
0.000152428625503626
0.000146818316048837
7.25533222784103e-05
0.0001320599860917
7.46204915350565e-05
0.000158544232091152
0.000121655711714091
7.35358732487048e-05
2.80644365245105e-05
4.35757435069727e-06
4.18682211622572e-06
-1.2388244760895e-05
-3.04642490094283e-05
-9.24956066002216e-05
-2.0110870800786e-05
-8.98742876390072e-05
-7.8088893654458e-05
-4.14257566875855e-05
-5.94110345627942e-05
-8.76317397643749e-05
-5.4746124519497e-05
3.78385806797212e-05
4.83153824996497e-05
9.7973330757146e-05
0.000123122595814566
5.24246879135461e-05
9.68219342740702e-05
0.000151177808024004
2.04243865095391e-05
9.15581733969257e-06
5.1115408730059e-05
2.65881729056838e-05
4.22110416499883e-05
0.000111696295652277
8.43906724364638e-05
0.000147161436108369
0.000190102858916898
9.33799347622748e-05
5.93763458735845e-05
3.42863909710911e-05
5.65586754688316e-05
-2.77405595908024e-05
-5.33014136953912e-06
-5.47500304028833e-05
-2.75915735139626e-05
-1.63118334117706e-05
4.4089981917884e-05
5.04329834541309e-05
2.01889443875413e-05
2.29553716034859e-05
2.83408016686153e-05
-5.57071508267135e-06
3.88037919448464e-05
-4.76240342263389e-06
-5.82220537665236e-05
-0.000113846401581634
-7.30418966177807e-05
-2.25584953841234e-05
-6.48368911544513e-05
6.27523387031292e-07
1.91870050733413e-05
4.19495151093256e-05
2.66573370639516e-05
8.8546289447751e-05
3.68776336869423e-05
9.56357364325505e-05
0.00013443751109017
0.000161210806979351
0.000190368546377248
8.26861778064128e-05
6.62667000393784e-05
1.05647827729948e-05
5.69262014507411e-05
5.79515203501621e-05
0.000102358335821492
6.97155740700238e-05
6.81781420562486e-05
8.21721752685115e-05
0.000118992567750959
-9.3266608597521e-06
5.01103020825007e-05
-5.35113480170626e-06
5.36108039740529e-05
-3.84757847390065e-05
3.6242003565664e-05
-1.35606733605518e-05
-9.70986265852167e-05
1.22695025801661e-05
-2.70748436163164e-05
-2.64226064037926e-05
-7.1381543079034e-05
6.8198333520021e-05
-6.38816615702192e-05
-6.23204977694476e-05
-5.18041429699731e-05
-2.64319298123157e-05
-1.82551134109873e-05
6.40918390818997e-06
-5.48676816803782e-05
2.17909160964414e-05
3.69987089749918e-05
2.65230802350531e-05
0.000122227906290185
0.000133438230280182
9.13586099780159e-05
0.000101824842257318
7.24578939190554e-05
0.00011182708966942
0.000126357153837157
0.000160140517471703
0.000154515964047044
0.0001301685178088
0.000206519376600026
0.000148321631682597
0.000106115325089932
0.000117538931650854
5.24691961255492e-05
1.2899728838667e-05
1.17459626963635e-05
-6.20522897215567e-05
-7.60350678716994e-05
1.64057567910597e-05
-3.35750574246357e-06
3.00091873593438e-05
-3.023456490854e-05
-9.90685346763213e-06
-0.000123187092286792
-7.06167788912148e-05
-8.82283128275435e-05
-2.84473542294978e-05
-1.39578345765939e-05
-3.89986589499643e-05
-3.53496202672753e-05
7.54308341144732e-05
-0.000105672273897394
-1.46643353373446e-05
-2.63440222291052e-07
-5.49758599202881e-05
-4.20814931974535e-05
2.7100123432159e-05
7.32228147271183e-05
0.000102810061768526
3.13541544382205e-05
6.41258433929498e-05
4.42400055980555e-05
0.000133234190899986
0.000149368009215634
0.00010131549632384
0.000122816052613751
0.000120908704337097
0.000117803201367805
0.000122378628850193
0.000119396699702303
0.000118149985712356
6.86387720902191e-05
0.000152667566602901
7.61030760010395e-05
-2.3138328876183e-05
3.23697190908844e-05
-5.48770484133881e-05
-0.000100039478732809
-6.32422240450249e-05
-4.63717665540558e-05
-1.61743000583281e-05
-4.42598374196854e-05
-6.40713060275436e-05
-6.392556352671e-06
1.12343511433528e-05
-1.75765835104575e-05
2.35941157364828e-05
-6.53459483828366e-05
-9.23103069835793e-07
-5.53622051293505e-05
-2.17828233996116e-05
-4.41040532329301e-05
-5.7364132667481e-05
-2.28627929248056e-06
1.9726422598782e-05
-7.49313775454303e-05
1.15967034327491e-05
3.67664220721274e-05
-9.30186294924503e-06
3.38241738396512e-05
6.71127565535027e-05
0.000108559508501873
0.000147722835119752
9.84560524008984e-05
0.0001129081493577
8.97301380006965e-05
0.000128372742383421
6.26652441007128e-05
0.000103135077850338
0.000128838663023228
8.96395023445334e-05
0.000136959427591192
0.000145250022121209
8.02006462526397e-05
-2.68090143686776e-05
-2.85293324000377e-05
-6.59425884031453e-05
-7.02057335208296e-05
-6.2326116641868e-05
1.86357153854406e-05
-7.75612319672891e-06
-7.88756546858829e-05
-3.23161283572598e-05
6.10546831779285e-05
5.88363466254946e-05
4.07125785017253e-05
5.70657038353269e-05
-3.55782364874282e-05
5.47248254887789e-06
-4.66604838273724e-05
-0.000160060609278587
-0.000121857217883892
-0.000105962428838826
-0.000100018834583962
-8.54215104529909e-05
-6.35950963669185e-05
-8.45756412344169e-05
8.52622269623308e-06
5.01163535260599e-05
0.000120140325544878
5.76808741488465e-05
0.000152266519210789
0.000169022358506914
0.000241767317865132
0.00022068974468999
0.000196435374018507
0.000214285257074812
0.000137751687616153
0.000205222139335839
0.000115321539113845
0.000154807192959148
0.000111317923978161
3.74146600548936e-05
3.72405015859266e-07
-1.49379436293934e-05
-7.98915937148487e-05
-4.79506976293574e-05
-9.06442250976063e-05
-0.000133789656048554
-0.000110172033257326
-2.19808004279723e-05
-0.000102473996246613
-7.40843110409729e-05
-1.41388742781377e-05
8.80848348059296e-05
-1.64191525201423e-05
4.33415012483248e-05
-4.24480858762434e-05
5.34765429099407e-05
-1.72576962321598e-05
6.60010805038654e-05
6.87586257859705e-05
5.00251428991973e-05
7.85647638849191e-05
3.17339166410471e-05
5.42072434450021e-05
2.51030720919507e-06
6.83123150966691e-05
1.8764781424811e-05
7.12842997295277e-06
8.13615701665928e-07
6.88862492677962e-05
0.000112164984633155
2.6536538434471e-05
9.29109974183051e-05
2.48009789641413e-05
5.98840423201281e-05
0.000110689679260318
6.83173805257057e-06
3.98975264485997e-05
4.84056312609767e-05
-1.84489954710621e-05
4.32741237477676e-05
-6.65349219307329e-06
5.71394690402463e-05
0.00016413078073111
3.02425981302596e-05
4.93774724064706e-05
7.45929145631391e-06
-2.200069983896e-05
-8.1586456628187e-05
-4.70825246627573e-05
-6.75446168601513e-05
1.58362736012079e-07
9.61595481429604e-05
2.99313245883571e-05
2.09757812230497e-05
6.17516511687958e-05
1.24400529662047e-06
1.2372989212077e-06
5.2870744895919e-05
5.20839169712716e-05
-7.66759227734337e-05
-5.67286744899188e-05
-3.16206976128369e-05
-6.06026784354038e-05
2.05237701704478e-05
5.92824356087734e-05
1.43656623116728e-05
3.71489913790359e-05
0.000114361381152206
0.000189791890452544
0.000117569127311349
0.00012341117914167
0.000108944033938587
0.00015476299147867
0.000112182064954529
7.0806909701735e-05
2.83586461154471e-05
6.25972822067243e-05
5.30335952467831e-05
2.90090128071323e-05
3.59886530118452e-05
9.04583104673462e-05
4.42193614802665e-05
2.54567475130302e-05
-3.22182203324613e-05
-2.90550441592196e-06
4.82469202845205e-05
-3.92115896584268e-05
4.48604240350266e-05
-3.04843783684581e-05
-7.41021893135591e-05
-3.46200837951644e-05
-0.000136510976037478
-4.02070007559796e-05
8.36972649676939e-05
9.62849516310073e-05
0.00014463088073387
0.000138626823063587
0.000164513312457109
9.43321139554238e-05
8.53280484423812e-05
0.00017922023903495
6.12147115499837e-05
5.09632063244762e-05
6.34747039120411e-05
5.96301236508871e-05
8.49121955751996e-05
8.46865178577551e-05
8.27980190650573e-05
6.21356040488957e-05
6.40720436847106e-05
5.50548908922684e-05
3.44114634122964e-06
7.00781454002457e-05
1.35081465563555e-05
-1.45813401611219e-05
-9.59672854882686e-06
-4.90816045517528e-05
-1.10827752910717e-05
-6.19008418396882e-05
3.7923771358058e-06
1.26275956410374e-05
8.34207745965885e-06
1.00322581670896e-05
2.70785282642732e-05
5.78926934398566e-05
0.000120300964468821
6.04914503521437e-05
3.61613684984301e-05
1.48249871230551e-05
3.52674693346026e-05
2.42827292389818e-05
3.02996837992014e-05
2.30553387130443e-05
-2.28365633316556e-05
-2.31382227266166e-05
-6.89883679016237e-06
3.84914522816429e-05
7.8814350506551e-05
2.76580012669372e-05
0.000103865990834162
0.00010818614805884
0.00011688924957898
0.000155225734674608
0.000147587691433738
8.54548735672831e-05
1.25790659507443e-05
-3.71932311507731e-05
6.36614647319077e-06
-7.28490862789833e-05
-1.36770657248627e-05
4.02957516412301e-05
2.34950539914909e-05
2.02540629533816e-05
1.93514288180772e-05
0.000108259678031428
5.17497762374785e-05
0.00010764406261858
0.000108959382308381
7.62084042579419e-06
5.6035468677128e-05
-2.28878948101141e-05
-8.12341356604832e-05
1.53628777097865e-05
-1.0172620630242e-05
2.80102852058907e-06
9.70228933337706e-05
5.96061197455806e-05
5.02731923783932e-05
-1.84424821128874e-05
-7.06876395691488e-07
2.30180176453279e-05
-3.52898860039982e-05
-8.67668370154786e-05
1.61683478765309e-05
3.2673831551158e-05
4.61311801149734e-05
0.000103003440405814
0.000129724000530841
0.000115926369024955
6.24640430463934e-05
0.00010095832302782
9.09263068544526e-05
0.00015355106800128
0.00016373104509829
0.000107245069031239
6.86823306606831e-05
0.000109546497726531
-3.22890686467921e-05
4.07834228397191e-05
-6.93277251996873e-05
1.29712758355057e-05
-2.48358666244288e-05
1.19646367278006e-05
4.70012908814104e-05
0.000100203417917689
5.83658863152564e-05
0.00010473664758072
6.46396774096446e-05
5.73278648904319e-05
0.000104569104872923
5.44844868109704e-05
-5.49192132922626e-05
-5.47015639456084e-06
-5.05094404218372e-05
-4.31245453332301e-05
-6.67869157655284e-05
-3.60380640241855e-05
-1.37694984643865e-05
-1.05581982991462e-05
2.01832843633445e-05
4.48458279083657e-05
8.62093516928158e-05
3.77909212682901e-05
2.29811235306097e-05
0.00010803091688608
4.19223366172414e-05
7.35956224989688e-05
4.06999967212239e-05
4.84483821747571e-05
8.86763707883631e-05
2.69131464191703e-05
4.838998841891e-05
3.20784861324807e-05
0.000102958697931196
0.000102518444399679
9.26223398532149e-05
8.14976404973239e-05
2.40193147940121e-06
4.07099603126198e-05
3.91268004804134e-05
1.03087331086434e-05
7.40392875290815e-05
1.39583162426296e-05
2.90837035814811e-05
-2.10337539184787e-05
-3.31622189750647e-05
-4.71117950307882e-05
1.70442334173045e-05
3.48360282799202e-05
-1.38331884900527e-05
5.71763086993118e-05
-7.43258774392377e-06
1.22129987959652e-06
1.85776248926719e-05
4.99667181961031e-05
6.75262046343422e-05
6.99626706532176e-05
5.54753261139458e-05
0.000139083713933476
9.92384138241814e-05
0.000100165641297151
6.92604196859752e-05
7.47781047937098e-05
1.40112321158879e-05
-1.52095778588035e-05
-2.41009154865393e-06
-2.91058928394672e-05
-5.94837311749214e-05
-7.35436919018306e-05
-7.77448796250081e-05
-7.37286147289949e-05
2.2465775454531e-05
1.75168560727857e-05
0.000107729963592055
6.79943715931541e-05
0.000124600180294535
4.54796749251637e-09
5.72176449355649e-05
1.14807848772008e-05
2.82071550907248e-05
7.98902901466543e-05
5.82296113827667e-05
-4.48721027883607e-05
9.90993662247051e-05
6.86177285945564e-05
2.56582443840355e-05
6.21386630717088e-05
3.36202815537417e-05
9.48912799548361e-05
3.15897268819642e-05
0.000103354707510888
2.3933714713213e-06
5.82190401386591e-05
2.49090594969872e-05
4.49455661763508e-05
1.24030866959599e-05
5.38062699600839e-05
1.29913357377472e-05
5.2180799395149e-05
5.23234173355006e-05
5.14929664833179e-05
6.72217512796793e-05
0.000129151463193429
4.07456250136822e-05
3.28763924156578e-05
3.6775871556473e-05
4.67486638741699e-05
2.12967764204006e-05
2.72647344582816e-05
3.56019016268338e-05
7.05397631110044e-05
7.79070309732564e-06
2.5421951293484e-05
3.34507477825955e-05
-4.11416799297365e-06
1.2774234560053e-05
-1.97712417523501e-05
-2.59894102930551e-05
-1.39967038338802e-05
-8.35663227299534e-06
8.47494813130215e-05
-2.15437996951319e-05
-4.43502712744521e-05
9.09073490702868e-05
4.94367610556754e-05
1.28838362662717e-05
1.46001404867398e-05
9.11488810358387e-05
5.05946835679909e-06
-2.58922444802213e-05
-4.57025598057968e-06
-8.65864134903754e-05
-2.53213826012452e-05
8.04216232396687e-06
-4.86023339375907e-05
-3.48272322816227e-05
6.53556652606933e-05
8.47682523673723e-05
6.56092473675772e-05
0.000139048362139578
0.000124815333101254
0.000142675872134589
0.000197782920264657
0.000206190030597851
9.7137348892574e-05
0.000118728515619912
9.15362490745335e-05
8.33542452460033e-06
-7.65546834626142e-06
1.81595908484664e-05
6.03276029073502e-06
-3.89042103972761e-05
-1.31480630674618e-05
-9.90040754496269e-06
-2.80121720041042e-05
2.4635654612619e-05
5.92801466500912e-05
7.49274897151833e-05
3.9166904621896e-05
7.08936547517076e-05
-2.64056964761075e-05
3.41688223751937e-05
4.52819045034803e-06
1.6071148180355e-05
5.53529532931947e-05
1.75406518183438e-05
-6.14230973462264e-05
-1.82197665674572e-05
6.96383756734407e-05
0.000104391633915514
9.98501112117643e-05
8.38713718256955e-05
0.00012245308541048
0.000120794357651985
2.87515929185674e-05
-3.65264889061132e-06
1.42141070020556e-05
-9.84177379245813e-06
-4.53278625907995e-05
-7.70727412468684e-05
-3.25667580963023e-05
-4.82738281524001e-05
3.85493559244849e-05
9.66180225199744e-05
4.37375430329378e-05
9.51907612292472e-05
0.000126063037133436
3.49309426171162e-06
7.55148664912084e-05
3.85969649649477e-05
5.85702087775857e-06
-7.99022784592046e-05
-4.10754582703663e-05
-7.72524310941135e-05
2.70940147662884e-05
-3.79412372510085e-06
6.82009606842256e-05
1.4172261894925e-06
5.59216895406777e-05
4.14991030691218e-05
0.000117170364550414
0.000161434772379454
0.000111146208357687
4.6119736709513e-05
4.58392114017603e-05
5.16769359483137e-05
-9.01321572638528e-05
-2.43976432436109e-05
6.85328545904242e-06
-6.20372846570104e-05
-2.91276178510665e-05
6.50236491801753e-06
0.000102101054176873
0.000100322222195551
9.54116549566661e-05
0.000124426258799757
2.17616832372136e-05
4.70930399333094e-05
5.99533009343894e-06
-3.11709744131424e-05
-7.82123392541768e-05
-7.39722203891786e-05
-3.84825507091636e-05
5.14216531524687e-05
6.28190503098756e-05
9.95974707129626e-05
0.000106714676809442
0.000143464919587664
1.64647979502123e-05
2.73507574418742e-05
3.80055026310907e-05
4.78527589514823e-06
-5.13196250018368e-05
-1.45839040645206e-05
-0.000108945858979631
-5.33726895832723e-05
1.84400648336277e-05
-2.5830898122042e-05
-6.87631752497869e-05
-4.54319454646643e-05
3.25423106765655e-06
-2.26256360551714e-05
-4.72402537044073e-05
8.48695851177707e-05
9.9767754959047e-05
0.000109760425653174
0.000104827293837429
0.000134556063328611
0.000159471768073536
0.000192503401909599
0.00013297699326359
0.000198879559646592
0.000157900244778978
9.21099125059973e-05
0.000170546698539905
7.4430055695794e-05
2.22789486160741e-05
3.22251650953812e-05
-3.40745129255799e-05
-2.46182035651312e-06
-6.76325536886626e-05
-2.45236306870463e-05
-3.08041005178583e-05
3.87056708959732e-06
-2.41617031130952e-05
-7.54880966984983e-05
-3.19564849436289e-05
6.98879422975647e-05
4.80620625943718e-05
-1.34356341996306e-05
4.35328301881159e-05
7.72970104782841e-06
5.11238846258372e-05
-4.54797619845705e-05
-8.15911430208325e-06
2.35803806666457e-06
-7.95087543298299e-05
-7.24747237974625e-05
-1.58920388820818e-05
4.08568464267541e-05
0.000133087368246106
7.47284427724988e-05
0.000132210448965871
0.000144213802532932
0.000162519989522719
8.67461362884349e-05
0.000105975900164249
4.70260925113128e-05
2.43630966353987e-05
4.78494161923731e-05
-2.89174495723116e-05
1.50689689110441e-05
4.42493467773616e-05
8.3961994502286e-06
0.000126871973405213
0.000149361016841203
0.000142787517099872
-2.61689623181434e-06
4.10028257445688e-05
5.04698388244396e-05
0.000116275865372268
-6.96986487701392e-06
2.13094838288266e-05
-1.80527096802433e-06
-3.04443966868512e-05
-7.82983154342424e-06
-5.59625107743831e-05
2.30241457383195e-05
-5.15672459191314e-05
-4.15119067999771e-05
-4.95667470304548e-05
-6.12605060091224e-05
-5.74260563375771e-05
-3.09426137338659e-05
-3.15120523843647e-06
-4.04488563337812e-06
-6.73207815290184e-05
-5.56576898206657e-05
-6.64162158635672e-05
-4.25313635042962e-05
1.02946695607347e-05
8.03752933802507e-05
4.65481764903519e-05
0.00014342038134783
0.0001476548270046
0.0001605341067691
0.000140101125044397
0.00018730004139507
0.000177109041953983
7.64534097459878e-05
7.70629709981535e-05
5.46843277944769e-05
9.36601760403255e-05
8.51886460570838e-05
-2.98665551987044e-06
9.38677126980369e-05
3.79054044373707e-05
9.50696223578325e-06
8.69779269690546e-07
-8.12399721698423e-05
-6.06449540452058e-05
-5.93500329089335e-05
-8.44096493671662e-05
-7.72519732278245e-06
-2.47462908450233e-05
3.24811627310992e-05
-1.71532219267027e-05
5.33295612741299e-05
2.85565258425679e-05
9.75209020080545e-05
1.56732449456327e-06
7.77881819088868e-05
-2.54959191503294e-05
3.75228075305462e-05
5.1680738653946e-05
-4.0336235689533e-05
-4.46785383117654e-06
-5.41443875684988e-05
-8.00573239653577e-05
-5.69595567125638e-05
3.13826303138535e-05
1.23416026598934e-05
7.73271520236335e-05
9.89429290326195e-05
0.000135857198203938
4.4828297669138e-05
0.000142151012127749
9.43961032282216e-05
2.2746476931991e-05
1.04418185693268e-05
-6.12667765034153e-05
5.8275824387661e-08
-6.68584249671021e-05
3.10916132963168e-06
-7.63089982695304e-07
5.87742375122297e-06
2.959593847449e-06
0.000105004320810677
7.19537603009598e-05
5.52711696082892e-05
9.48734945202076e-05
1.37903720142449e-05
-8.84256888032109e-06
-1.58712500174217e-05
-4.24320365339699e-05
2.02472993991196e-05
-7.35837299906937e-05
-0.000114152302613498
-1.23324496996874e-05
4.70622077985682e-05
6.01774710727169e-05
6.89382500936024e-05
0.000126989730119244
9.47791597076377e-05
5.00331075725483e-05
0.000110513919384631
0.000122899029641608
9.23254551445492e-05
9.73621026267144e-05
7.49922491664595e-05
0.000104709044572687
0.000128501089768002
6.65427899274344e-05
0.000115648687005971
9.63288926464923e-05
0.000152947378132963
6.76458365173506e-05
5.62624991928691e-05
0.000120006861121189
9.50694996138983e-05
5.895811314854e-06
9.56626967081706e-05
6.87723071306024e-05
-8.10096229639729e-05
-9.64289457194154e-05
-0.000135895194338996
-7.24360019489593e-05
-9.84924027711446e-05
-0.000111519965032042
-0.000146852587631374
-9.67865524614442e-05
0.000100883587785191
9.07795853300478e-05
4.13947162575754e-05
5.54632994963e-05
9.1448597306921e-05
-6.05019878085425e-06
2.25093749702539e-05
-1.30476576714559e-05
-6.90940398141747e-05
-2.47411381807937e-05
-6.4222518097538e-05
2.03033177827546e-05
6.11199922893628e-05
8.77568107928494e-05
0.000147958943830708
0.00018556382895108
0.000144706257137533
0.000147724460306808
0.000141333289528973
4.30517925173399e-05
9.42576524772921e-05
0.000101720599876508
9.04121277532281e-05
0.000113773885618723
9.94588396480219e-05
7.14360102027492e-05
8.16723009641208e-05
3.19780712163114e-05
7.78314282255902e-05
1.05369191232456e-05
-2.88746267586507e-05
7.49721815568892e-05
-0.000107228000367032
4.08047348453156e-05
-8.07991174262863e-06
1.56690462855663e-05
-2.08715609271632e-05
-1.09040005889844e-05
-5.76068575139998e-07
5.83953114976263e-06
-1.52864590138652e-05
1.74094478727572e-05
-1.37161565962946e-07
6.39030547326599e-05
-5.80646290819957e-05
-1.01706462182451e-06
2.78632943789686e-05
9.46353494829253e-06
-3.049464313784e-05
-2.87227641659598e-05
-2.79784948978139e-05
-5.41011902306789e-05
-0.000178050750016186
-4.99869142306662e-06
5.76207446621556e-05
2.24743162838442e-05
0.000103166166676708
8.01401414811637e-05
2.00190297599035e-05
0.00012561471480867
7.21756574488392e-05
0.000168414155708268
0.000170386845165077
0.000155417673405644
0.000144232561203452
0.000114676792942393
9.24075037180505e-05
0.000175295858351298
0.00013951602579675
0.000155497346992594
0.000178566375970503
9.3270556940595e-05
0.000110428791762656
6.03286640766654e-05
4.49828545857154e-06
-2.6537703028901e-05
-6.88553059516543e-05
-0.000106080844840222
-7.91445003931056e-05
-0.000117946281289934
-0.000100799874330842
-0.0001511538582793
-0.000150114763714827
-0.000100152319332765
-2.51547590828498e-05
3.05464209119712e-05
-4.86305201687798e-05
-5.17697732764687e-06
1.72682859038368e-05
-6.74477666533729e-05
3.75932092724744e-05
-2.84708718974482e-05
3.59693198964035e-05
3.00348133291185e-05
-3.38674446225866e-05
6.59488980869033e-05
6.56365557917135e-05
5.83845564218443e-05
9.67805878819828e-05
0.000113807587170455
0.000139099472430074
0.000164660715752387
9.18474743102658e-05
0.000198703536734362
0.000162383073335084
0.000141886178159495
0.000126460016353104
7.38940067088213e-05
7.17226043850177e-05
8.71499862173533e-05
5.26416391067332e-05
5.47825684122528e-05
6.06029988316797e-05
7.70184491035984e-05
6.64657746963468e-06
7.38217255557989e-05
8.12948830444009e-05
3.05742089072806e-05
4.81035699408036e-05
6.95003349330324e-05
1.93975298648773e-05
9.02220462010658e-06
-5.94458198255255e-05
-5.31785725902972e-05
-1.77289018969135e-05
-3.74474247437788e-05
-6.48590241536879e-06
-3.8474248189874e-05
-7.08165902505607e-05
-4.08066307132549e-06
-1.48084234615209e-05
4.31743054938978e-05
4.85631154067472e-05
4.24438212293136e-05
2.37406037718833e-05
3.76394538370645e-05
8.97242807136336e-06
0.000121019096710952
4.68024980882965e-05
0.00016642668090674
4.02194029370301e-05
0.000158211851751884
0.00011496298708007
0.000120150368431761
0.000123365394202936
2.77333863085736e-05
3.79716790220522e-05
4.71525455244137e-05
8.53813777643791e-05
9.35138464803287e-05
7.69609587383249e-05
0.000168281251051975
8.64316530271391e-05
7.80124345508036e-05
-1.771197826516e-05
-5.87286318501634e-05
-8.42395089508276e-06
-0.000116377424211267
-9.16045505742861e-05
-4.07400509348224e-05
-1.71771143623405e-05
-1.86915638164757e-08
9.12580867763713e-06
9.83743810036877e-05
6.77762135060602e-05
8.8857692200292e-05
0.000111298898402182
6.42221506921493e-05
-1.68698880687231e-05
2.8271995574902e-05
9.23059548323917e-05
7.77134561981259e-06
0.000104877188602694
2.95112692312868e-05
6.36916491044231e-05
0.000141439656048935
8.45939929706854e-05
8.60843013896643e-06
7.87801843885953e-05
-2.63683808449955e-05
-1.13439098027421e-05
-4.83212344949009e-06
-2.35776824562745e-05
-2.27387136203621e-05
5.5633648994819e-05
2.30992925374154e-05
1.57425483899109e-05
8.28766991330774e-05
6.96342884775802e-05
-2.78670532731133e-05
-2.00676535995058e-05
5.97087440001466e-06
2.00296993316808e-05
1.59348847931488e-05
2.38372285926654e-05
8.31707368880887e-05
6.16707729761317e-05
1.00043809437154e-05
0.000132285452947111
4.63576836394857e-05
0.000136571243077461
4.73461806362652e-05
8.34952861596681e-05
8.75412881623825e-05
7.17289292060435e-05
4.5461516744105e-05
0.000142850878633563
8.1178427203669e-06
1.3515287977609e-05
-2.71842587938651e-05
-2.78623997935809e-05
9.53897959632713e-05
7.38990983136465e-05
3.50744645478708e-05
6.67221687815015e-05
2.35007826830235e-06
-2.3386552165852e-05
2.04365823406381e-06
4.55840880482114e-05
3.79734448033939e-05
7.49244130813763e-05
0.000169834709177811
0.000200598605018482
0.000216833047883573
0.000183035845371495
0.000226305191960743
7.6528757121644e-05
2.66148696280836e-05
4.8863888017946e-05
-5.22610490372141e-05
6.73984107837406e-05
-2.4546078648909e-05
-0.000103705028796988
-5.7561228445256e-05
-8.23202532503497e-05
-0.000165573014617036
-5.84281912124408e-05
-0.000109624342738876
-0.000112095647269781
-0.000129927318539453
-7.87256500936539e-05
8.54967949996972e-07
-5.08820695157525e-05
3.48464575448733e-05
2.52390739629131e-05
0.000113148264748338
0.000191993501222096
0.00017202043789001
0.000149514430084461
0.000199634712908289
0.000178471095227541
0.000173574866569682
0.000111755526063123
8.52574621070007e-05
2.67147439263353e-05
1.59061262937739e-05
-3.97795005266564e-06
5.91785479552392e-05
2.95211385431752e-05
3.90575136181168e-05
5.00346950488559e-05
5.50522684984639e-05
3.18809777473507e-05
9.51643208869501e-05
9.22189128369453e-05
1.68665055416212e-05
2.62759695886868e-05
4.31936783375984e-05
1.69883685012433e-05
8.31471246086244e-06
-5.3095150302225e-05
5.73509223715354e-05
4.9280035704969e-05
5.24586217545586e-05
1.93819962751238e-05
2.618735544401e-05
-4.6348032867986e-05
-2.54054075655425e-05
-2.58276691059139e-05
7.47817617245756e-06
-1.11345083832361e-05
3.06651651862822e-05
-5.8801781886642e-06
7.04717374268969e-05
3.1948103688008e-05
8.88047609340541e-06
4.86391730540841e-05
-4.83051936781983e-06
-1.81973250556937e-05
5.08632233237646e-05
1.40379491196354e-05
2.63020431993741e-05
0.00015410441782273
6.30943405834749e-05
0.000135785953413647
0.000100583951818934
7.34591904350522e-05
0.000168564164910404
0.000133429544793139
5.58935002904896e-05
7.73168547721793e-05
8.83265632884317e-05
5.16510182156788e-06
6.75524987556676e-05
-2.60819187935937e-05
3.81298204098728e-05
7.1060908496746e-05
0.000146464306016175
0.00017223192261028
7.83419664272925e-05
0.000109455734379199
0.000149783701678945
0.000132730161434951
7.16273613079424e-05
7.54065618381203e-05
1.54049409632631e-05
2.75484260149175e-05
-8.69154478559263e-05
-4.74717977119175e-05
-0.000115230270955403
-7.56927121198233e-05
-0.000105586214530126
-8.23916933455441e-05
-6.13743550522422e-05
-6.71695148474259e-05
-5.29775284392705e-05
1.05441750536942e-06
-3.41378229243369e-05
-1.69428792692449e-05
2.54173586313742e-06
3.41275439653967e-07
1.82734528433402e-05
6.40561426298453e-05
6.10682193569999e-05
3.40812357485821e-05
9.79412347842108e-05
4.89386321142588e-06
0.000166234448161149
7.64343997336809e-05
0.000132741589374197
4.77558727895128e-05
5.76183837263011e-05
7.83263462796503e-05
-1.30099856571936e-05
3.28743817084237e-05
-2.6562217198145e-05
8.90392130744646e-05
0.000121927289872416
7.91896549544652e-05
0.000103907542490307
8.22125408904926e-05
6.91019388977511e-05
9.15119752989539e-05
6.33949533218496e-05
3.61588149226971e-05
-3.15569941419709e-05
-1.11328892911259e-05
3.10155190617e-05
6.4554299757033e-05
-2.51254635072659e-05
3.34465609011661e-05
3.39194292647376e-05
-8.54999123082492e-06
-3.27782493124087e-05
-1.52111016630717e-06
-9.39443575497489e-05
-2.18029797976533e-05
-5.2641989490902e-05
0.000103417866192998
2.36432099852779e-05
3.5096694003883e-05
2.77065203944311e-05
6.38313088313093e-05
6.44977626210998e-05
3.76902203805443e-05
2.4161378265008e-05
-6.6774830023209e-05
3.5424879856274e-05
0.000101211979588171
2.75705054377387e-05
-3.0883822355151e-05
8.13536423479682e-05
7.33930041534575e-05
1.91935565340701e-05
-2.34614452413326e-05
-1.13845469232875e-05
3.66368931251519e-06
-4.68965822293116e-05
-3.77893451896709e-05
-8.28215367221231e-05
7.13109047137445e-05
4.85574127842486e-05
0.00010376940607437
0.000143772892462108
0.000193052574312749
0.000118197885400461
0.000116241982486742
9.75078009490592e-05
0.000121404148476113
6.81552112631887e-05
5.90635584022996e-05
4.94480095558909e-05
5.02573028306199e-06
1.63547386426547e-05
1.97308388812526e-05
9.63699538772159e-05
5.37183434839531e-05
4.64176967065211e-05
2.00937248173638e-05
7.45153603504966e-05
2.05178071229518e-05
1.56042775203861e-05
-4.35518751062716e-05
-4.42877270542394e-05
-0.000114751872720642
-8.15847811497033e-05
-8.39447253715163e-05
-8.1567942677544e-06
-1.71226062113064e-05
1.44268693412401e-06
-5.01413081720297e-05
7.91964306211735e-05
4.58506991681265e-05
8.26218009255115e-05
7.90884271071615e-05
8.19630826062148e-05
0.000109185074060122
2.54640502135479e-05
-3.16872248888497e-05
2.24177890681536e-05
3.7174249121763e-05
2.70040148383542e-05
2.72428455462248e-06
0.000106039421474701
4.59684213497208e-05
4.18982175685428e-05
8.47359185574662e-06
3.49863358128677e-05
5.76220470867401e-05
-1.66284456542838e-05
2.32942276599902e-05
-3.3885257713011e-05
-4.95490212212632e-06
-2.26108224154196e-05
1.01695437713514e-05
8.91080935090435e-05
9.47919591443994e-05
7.67326340981478e-05
4.21894039316319e-05
3.21707237088944e-05
7.65326182219469e-05
5.78250275670274e-05
4.60148525991405e-05
3.45374714146068e-05
7.18116744961946e-05
2.46910773590034e-05
2.86484694985611e-06
0.000135179289112598
5.98845828456068e-05
8.75200363170258e-05
4.58692502169768e-05
7.90503301892765e-05
-9.2472486899301e-05
2.31021943955289e-05
-3.07135837890399e-05
-7.08438280373096e-05
-3.97701919985025e-05
-4.5651849415572e-05
-7.09460188063616e-05
-4.69767261966435e-05
-3.52234276979116e-05
6.03978184392834e-05
-2.51188323734204e-05
1.48874594507072e-05
2.19388521796671e-05
-3.33037645937394e-05
-4.47494940394976e-05
3.19218667642971e-05
7.4878031711233e-05
1.78842589209575e-05
5.78819616772783e-05
0.000137385185148708
5.58207874835555e-05
0.00015532249856591
8.35039216303302e-05
0.000117808153213889
8.76408221892021e-05
4.36890622516977e-05
5.4355752050985e-05
4.88484231637849e-05
9.97827398817615e-05
0.000111084723798481
4.91303308731174e-05
6.17558810233651e-05
5.60416944967124e-05
7.50537385552207e-06
1.35889067222014e-05
-1.20433283922695e-05
-5.58453718471835e-05
6.11148558782346e-05
