# Supplementary material for: Research on computational propagation and identification of mine microseismic signals based on deep learning
Source: PLoS One. 2025 Oct 22;20(10):e0334641. doi: 10.1371/journal.pone.0334641 (PMC12543183; doi:10.1371/journal.pone.0334641)
Supplement: S4 Data — (ZIP) [file pone.0334641.s004.zip › 000100700001727.xlsx_0.txt_24.txt.txt]

5.26239675874704e-05
2.60498780497573e-05
3.87450127804608e-05
6.03063791307106e-05
5.32993447661786e-05
4.73713183771351e-05
9.73278795160037e-05
0.000157450995510588
0.000111740250062781
0.000169911177832792
7.99282769701155e-05
4.67843533356336e-05
1.06610920284077e-05
-8.38086535158772e-05
-0.000125223397912443
-0.000145886140565727
-0.000104355307366194
-0.000174394182250058
-0.000138256964638876
-4.07025056216535e-05
-6.15669109110252e-05
-4.27558606045814e-05
-1.92096596633196e-05
3.35178473625236e-06
-4.24207280853113e-05
-5.2785964689653e-05
-2.427522537167e-05
-4.3158265643139e-05
8.35140299715982e-05
-1.8857234575555e-05
0.000104451817771568
0.000127786134588685
9.81645737639828e-05
0.000162925209754283
3.48107923377398e-05
0.000102628047585413
0.000151820516079383
8.72398415917412e-05
8.09237535113574e-05
3.56171915557716e-05
1.94021257560588e-05
4.13703610168062e-05
4.09551412371285e-05
9.30926084313779e-05
-2.89735338173645e-05
4.15981533558273e-05
1.2089561201076e-05
-1.48156716757912e-05
7.80775655285716e-05
7.37936844297207e-05
4.61369171400058e-05
4.79742093649421e-05
4.38492238858079e-05
9.22805618949279e-05
4.46460110167347e-05
0.000125173872962928
5.29841145899288e-05
1.83945272828759e-05
3.31306257017551e-05
-3.5355795402547e-05
1.0230209650383e-05
-1.07331282076572e-05
-3.15557203864804e-05
-6.75497520874751e-05
-1.5426642390366e-05
-9.57703111537013e-06
1.291444362501e-05
-8.72597000198641e-05
-3.87801580508335e-05
-0.000107291609508965
-3.99920252532823e-05
-8.22438275808236e-05
-1.63427058030579e-05
4.63484246092807e-05
1.54558040295052e-05
-1.05003662562165e-05
4.98477568119368e-05
0.000119481741098621
0.000100190388657034
0.000133226100510593
9.0309931405903e-05
0.000132929488057302
0.000159244364197422
0.000108574990077711
8.44814829902699e-05
0.000139929824356959
0.000159244493532877
0.000155815243248548
0.000201951658560028
0.000193958407785602
0.00012088520388599
0.000147410095788185
7.03788630968894e-05
5.91661584421085e-05
9.06022386865716e-05
3.89858168804741e-06
1.1356368061089e-05
1.11507371533887e-05
-4.01614704863479e-05
2.9859546896482e-06
3.26646782434418e-05
1.48304803113898e-05
-1.96178553315117e-05
-4.33675693193547e-05
2.08865561494173e-05
-3.60239338844158e-05
-5.86904582710474e-05
2.36356329969841e-05
1.3036651382393e-05
-4.18537691039619e-06
2.6330001126523e-05
2.17631376784832e-06
8.12256514628783e-06
-1.44103576277275e-06
-6.19154126379399e-06
6.73897984306612e-05
-1.78165695043067e-05
2.33857747878419e-05
3.42071650256187e-05
8.95368563850255e-05
4.15734412518778e-05
9.42932181444271e-05
8.98921719513585e-05
0.000127678041405454
1.22607287434685e-05
7.74678800991842e-05
7.94828915754804e-05
2.14542504737929e-06
6.33659060694456e-05
0.000131400843277937
8.87655445736078e-05
0.000126625149181899
3.88162017702665e-05
2.14884604757944e-05
0.000153059618810989
1.62852975953777e-05
9.37335377717399e-05
9.36162756941118e-05
6.58273343804029e-05
-1.71290268735801e-05
9.66747858420212e-05
5.04267456576874e-05
7.04715078362496e-05
6.85688238764266e-05
0.000138110034691142
3.9555553260501e-05
5.99187793480636e-05
3.94693147799532e-05
-6.89940274614169e-05
-4.16394894591877e-05
-0.000107849004325364
-6.91857114114233e-05
-0.000100943004222875
-1.81646389254861e-06
1.543891859415e-05
3.57476293621581e-05
6.54459061842989e-05
5.94378838686691e-05
-2.00408704788841e-05
3.84059247536925e-05
1.94573568038248e-05
3.34454731325731e-05
3.0439705367047e-05
2.67591165655374e-05
4.03501775167066e-05
6.76251426955476e-05
1.86938223273288e-05
2.6849280306287e-05
5.74504551507077e-05
7.5377779294381e-05
9.94415659144116e-05
4.22781477138522e-05
3.28429029984573e-05
5.23095319962871e-05
8.61617615159833e-05
6.33665989940171e-05
-7.41264531360127e-05
1.76759430304429e-05
-3.82578738119718e-05
3.87240887518059e-06
-4.0743630397939e-07
4.06178432766771e-05
6.06100962100002e-05
-2.45347870407096e-05
0.000137504015610707
4.99192503443732e-05
5.06700699652836e-05
8.30999654583432e-05
0.000132671673500356
5.19476136886936e-05
3.19457457516256e-05
8.62280621283669e-05
0.0001049040524888
0.000106515409906808
0.000143552112859943
9.90159750210008e-05
0.00011048394963436
-1.75887604538007e-05
4.09755813753415e-05
4.97171182290514e-05
-1.42072507195216e-06
-1.4370205790131e-06
-3.66688462870659e-05
-2.83906373849396e-05
-1.76055695647122e-05
-4.91925563359954e-05
-3.1863249806991e-05
-8.28450888179996e-05
1.75525204741617e-05
-9.06598239685347e-06
-9.52208212807231e-05
-4.7028186503447e-05
-5.96282144397851e-05
2.65961462674681e-05
7.01290073268494e-05
7.48717501406247e-05
0.000107443198030512
0.00011745385242487
4.14998856568829e-05
5.61040910702123e-05
1.41194537569545e-05
1.72119975983241e-05
-2.76505289826837e-05
-5.58024986029957e-05
5.59343038370561e-05
3.04612668973804e-05
5.90182533607693e-06
4.33737416785841e-05
2.03398380598913e-05
9.41402775920658e-05
7.6928459158012e-05
0.000202558198541734
0.00010885124710648
0.000102160677718218
8.46147224061321e-05
0.000173077820331226
8.78903711369928e-05
3.91489248700568e-05
3.92003204195371e-05
6.0715664909225e-05
3.90295079721181e-05
9.5227863970351e-05
0.000103808721073342
8.22438076068489e-05
0.000107810873650459
4.74683343342858e-05
3.22861644107798e-05
7.27346496582855e-05
-5.0035389173837e-05
-3.07392156910066e-05
-9.58441199033272e-05
-4.93922450630845e-05
-9.08585675293022e-05
-7.23206680744229e-05
-6.51030772707617e-05
-0.00015963863754473
-7.16885729646464e-05
-9.66350437577363e-06
-9.22638797847589e-05
-7.69246726541879e-05
-6.09656352089465e-05
5.85131385474589e-05
7.54751023299297e-05
7.35395530868944e-05
0.000101621645619652
2.6697132869969e-05
9.43085681747443e-05
0.000103096628057837
1.31853968771144e-05
-9.30746176289999e-06
5.80620133901941e-05
6.48808807642653e-05
1.48328570792832e-05
6.5426589951831e-05
5.70908033757954e-05
0.00012571357746792
0.000143873720671087
7.68416421297443e-05
6.62892522098582e-05
0.000129370935330731
9.25571300246053e-05
0.000139636005405918
0.000155512650099639
0.000111027057925968
0.000203244105308722
9.0694223161288e-05
0.000167686475272619
5.92387655269455e-05
1.00337361905543e-05
2.61590236520684e-06
-3.17750082810727e-05
-4.99638842254213e-05
-4.26848223731724e-05
-0.000132058511020525
-0.000105816722861073
-3.40020680898747e-05
-0.000107500696562553
7.6098285818173e-06
-6.23979649161424e-05
-1.69414180723886e-05
-5.50975757489707e-05
-5.21802935228495e-05
-9.9665216613142e-05
-8.66444652621859e-05
-4.71078855242244e-05
-4.58141288408791e-05
-6.07702068808389e-05
4.27278976709978e-05
6.38644357280453e-06
5.664106358829e-05
0.000174279924685542
0.000129434174095679
0.000133497441718998
0.000157683548613298
9.35319495214519e-05
0.00012401916168475
0.000120210272981275
0.000115491465418549
0.000103896296060356
6.12346093370658e-05
0.000124216369136283
8.54715172120517e-05
3.52213761977101e-05
6.17034315055251e-05
0.000124604488488198
4.51771476305368e-05
4.36705803371259e-05
2.32182242178381e-05
4.54543478194067e-05
0.00014391188003859
5.39835504218492e-05
0.000148527106810022
8.66077425208226e-05
3.30989324584185e-05
7.04023745228339e-06
-2.38877198673215e-06
-7.58931011895711e-05
-7.10830545236278e-05
-9.57247820061238e-05
-9.86625741123294e-05
-9.06885421532102e-05
-8.23085972683556e-05
-6.91397018926988e-05
-2.75734261875102e-05
-2.30968203131513e-05
-2.95306979480012e-05
5.26066962529293e-05
1.40479623032282e-05
3.07680150298854e-05
2.19550048793179e-05
8.5415601319827e-05
3.47330215451308e-05
4.67775580312122e-05
0.000178858780780374
8.88477708124924e-05
4.66742416162971e-05
6.67971079582501e-05
7.55419238578584e-06
-2.81646413379733e-05
6.06641808616732e-05
6.31838509682063e-05
2.5370323037274e-05
7.00435322446036e-05
0.000132164856041266
0.000141963080961208
8.3524614151348e-06
7.49242770286524e-05
6.64880580365723e-05
8.36429541685651e-05
4.0636050585501e-05
1.18593780941599e-05
9.80139714581261e-05
3.91489117442507e-05
0.000100239018689433
3.76607639206899e-05
-2.75978536782022e-05
1.17036609607555e-05
6.50985830834166e-05
-1.16311637809294e-05
-4.19680904347081e-05
-1.4162611749984e-05
-4.28030785064332e-05
-2.68612344439357e-06
-1.18373788092367e-05
-2.99912704886197e-05
-2.87464549662282e-05
5.413893443096e-05
1.26965969686101e-05
-1.54008609853453e-05
-8.33406007190312e-06
1.52818833143778e-05
1.01183505100512e-05
-4.10973455520893e-05
-2.21990020775739e-05
-4.34108309268013e-06
1.68974020459668e-05
7.19835220014755e-05
4.79974178499015e-05
1.02532711448897e-05
9.29380842768142e-05
6.95488534141452e-05
7.77728159641904e-05
0.000130453276192372
4.89478300769896e-07
3.23103851078396e-05
2.42554798315062e-05
-3.37287127704244e-05
-3.08266929029894e-05
-5.93768834216484e-05
-4.82661782911252e-05
-3.17608221134718e-05
2.39412852222436e-05
5.10348112228731e-05
-5.76417998239331e-05
4.54542521568727e-05
2.75828868859725e-05
4.93646666096169e-05
8.44934673672515e-05
8.38251975111492e-05
4.7641857582875e-05
0.000120595964950939
8.01503427707302e-05
0.000138523253636371
0.000154896886605165
0.00014123908698776
0.000122661673888841
3.99566639899751e-05
2.90766812603519e-05
-2.72211531819875e-05
1.681939920331e-05
-1.23708597604202e-05
5.21923586866249e-05
-1.20585383788811e-05
1.72826145780133e-06
-1.30405874655571e-06
-1.64535267774765e-05
-2.14268071138332e-05
1.86577360776468e-06
1.27800034051994e-05
-8.32437252428438e-06
3.07440978383124e-05
-2.03059429520635e-05
1.78561235383343e-05
2.12189391869729e-05
9.14326740476266e-05
1.81833724270377e-05
-5.85847284124969e-05
-7.5399634721955e-05
-0.000106535914443013
-1.8003532682396e-07
-9.55167693724385e-05
-8.52409676691578e-05
-5.00149342358993e-05
-3.00994003789941e-05
4.69132926717276e-05
0.000124440062804964
7.6578382031431e-05
0.000101431702926
9.40926367989263e-05
9.73608826467993e-05
0.000152065892684863
0.000119569624278275
0.000112356140269102
0.000176130693382566
0.000142277026927484
8.88683680919793e-05
0.000105355461565643
6.50556986620895e-05
0.000138161143299579
0.000179200713851331
0.000117904088559753
7.46117378612105e-05
8.8836566192056e-05
0.000141080840606847
8.73745493235554e-05
2.02274083490341e-05
4.55900246882231e-05
2.41724298984729e-05
-8.32375419802466e-05
-4.50595939457963e-05
-8.15645969731683e-05
6.13995604902332e-06
-2.00277929102974e-05
1.45176116295892e-05
-7.64289998253637e-06
2.84590319209869e-05
2.38028792006783e-07
7.20721414989729e-05
3.03831603838799e-06
0.00011577510126487
-0.000109198920237896
-6.46433364240416e-05
-3.66295675320612e-05
-1.09471089985882e-05
-1.40408321593812e-06
-1.89696188037817e-05
1.6777151144265e-05
6.72665097004018e-05
5.33081221135034e-05
4.36908705949899e-05
6.08829632608482e-05
2.12817259324311e-05
5.04431058112458e-05
4.7337058716246e-05
7.56355319776958e-05
4.39648678724803e-07
0.000117382474272404
0.000137139131637446
0.000138544932533642
9.44688792063419e-05
0.000102144103098921
0.000126962545781307
8.28864410416044e-05
9.11096986865969e-05
6.35506642137021e-05
-2.18834318211034e-05
0.000104654298601087
-1.21376315605342e-05
3.41693328316467e-05
5.60474522817098e-05
-2.91911327898051e-05
3.38762318908611e-05
7.67723333702587e-05
7.13286909357359e-05
1.18467353060329e-05
-1.62544626511524e-05
-4.29950365477999e-05
-6.53180551018853e-06
-8.36212315028157e-05
-1.84379206291728e-06
1.07791215633581e-05
7.01332774868137e-06
5.09025663365056e-05
7.08831148249702e-05
6.61303596088206e-05
-1.09862578085042e-05
4.32410837698958e-06
-2.07800542611478e-05
-2.88803929212053e-05
-3.02871101278954e-05
-7.21238540912017e-05
3.88509804789851e-05
4.66571207183352e-05
8.6203936733705e-05
6.98782867686565e-05
4.03820041695881e-05
4.26685654466034e-05
7.67158134113707e-05
2.65794096448055e-05
1.73642659156482e-05
0.000100282465517552
8.399911321475e-05
3.29171705214068e-05
3.40784238156633e-05
6.24942819724825e-05
3.9905723501387e-05
9.90136059475027e-06
5.17008818632071e-05
0.000142628032395449
3.99391432192541e-05
1.47153716551696e-05
-9.23943766015849e-06
1.12412089939552e-05
9.08081607619005e-05
7.95901979108118e-05
0.000110547162376117
6.21251661358859e-05
0.00012873491956895
9.73669889485164e-05
0.000158905973435939
9.54439103787177e-05
0.000115117454256628
0.000106962252125291
-3.0839861229424e-05
-2.5491813811074e-05
-8.74668008382782e-05
-8.46978013922002e-05
-2.77919667499942e-05
-8.99774679134472e-05
1.48165577377145e-06
-4.37310465962006e-05
-2.83656133614465e-05
2.85974249496486e-05
-3.4264095447287e-05
8.0703321217136e-05
-7.34412725354404e-05
4.87583780613356e-05
4.33853043242389e-05
-2.45653008614157e-05
3.17510036751752e-05
3.33385987631307e-05
3.46115539730522e-05
9.15290026641455e-05
8.11106363614272e-05
9.88230170498255e-05
-4.78389064867593e-05
5.63806195953086e-05
3.7471259723409e-05
9.97457116939614e-05
7.08768005569297e-05
5.86870791238653e-05
8.24487027872518e-05
0.00010948363724664
0.000104363198713641
6.0371763227417e-05
5.24707324236255e-05
6.71648500003253e-05
1.9699318414402e-06
5.88922335630863e-05
4.51753398551606e-05
0.000101793117863729
0.000137504605689913
0.000131853315936706
0.00015247906282061
0.000170318336469532
4.42706002002849e-05
5.31728233471559e-06
-6.34421067386542e-05
2.73886875094634e-05
3.9076823633512e-05
-2.04497795441379e-05
5.53326277109186e-05
7.6767216367751e-05
6.60247575249873e-05
1.83595768594688e-05
3.96377606650094e-05
2.30623694771685e-05
3.10470416521405e-05
-4.16412392841476e-05
-6.08336403168923e-05
-1.04560551982791e-05
-6.21775774351169e-05
-0.000103345326134262
-7.45135500726799e-05
-6.140199131801e-05
-0.00011324062515798
-6.01842538675116e-05
-6.80161798931057e-05
3.21807254174979e-05
1.09385441679724e-06
-3.16542615228638e-05
7.73533822824742e-06
3.01189095273479e-05
3.74593807091694e-05
0.000102401469502103
0.000109560832378853
0.00013271132628157
0.000133424113756307
0.000184715649272202
0.000141232574247251
0.000128459243953274
0.000147539496884213
0.000155064960626753
0.000114030480709899
0.000182302776842357
0.000178985996464054
0.000117771652219054
0.000118897932826383
9.32265664896896e-05
-1.18000179887238e-05
-1.67684875692698e-05
-3.64781116829801e-05
1.06143919426556e-05
-3.75071378378568e-05
6.66437881733424e-05
8.28959957955857e-06
-5.1355212010468e-06
1.71370250081116e-05
5.05635815203732e-06
2.49330114551378e-05
-8.15528832226611e-05
6.77129067823888e-05
-2.41817256855179e-05
-2.50827612705971e-05
1.28697593139619e-05
-2.95777479799465e-05
-6.55022414796038e-05
-1.60870312713674e-05
4.34947776122824e-05
4.26859721469949e-05
2.82335778990474e-05
2.69211995927704e-05
4.12288639431791e-06
-2.18638828011924e-05
-1.42712207587393e-05
6.17857212697136e-05
4.62684670577409e-05
7.31686573254973e-05
3.23566096583417e-05
6.29992251420846e-05
8.83101474984325e-05
0.000162233402455674
0.000133502353915366
0.000237048538490003
0.000238779723628981
0.000183955804049258
0.000117102011141911
0.000121445750647293
8.8730091639093e-05
0.0001237963107292
5.81758349070501e-05
-1.79001209632903e-05
-4.1965521063879e-05
-6.62300498860718e-05
-6.6255744660321e-05
-5.26682667583658e-05
3.54580449470721e-06
-4.22277935920344e-05
5.2602793520383e-05
9.50018188439057e-05
8.03927551512025e-05
-9.86367173686733e-06
1.2379641172273e-05
8.75906179941927e-06
3.64096229526051e-05
2.48812061218437e-05
4.39381419435935e-05
-6.15449296855271e-05
-4.47633536710298e-05
-2.09878201882108e-05
-8.03259870210871e-05
2.43367899447816e-05
-1.65566050555792e-05
-3.28405234275835e-05
-4.72937644492496e-05
-7.30878606411561e-06
3.72859296781887e-05
-1.37050771040192e-05
-1.91168891362176e-05
7.26967645187567e-05
0.000128851323915814
0.000134291316590656
0.00012562848497802
0.000130452294366364
4.24634411522398e-05
1.89206132527476e-05
5.29574033324794e-05
2.02167055548353e-05
-1.16948184158341e-05
1.57045875055417e-05
9.4422295268897e-05
3.05455789788949e-05
6.80563746626996e-05
-9.52984015162649e-06
9.77063059648408e-05
-6.25141238860086e-05
-6.4368314953223e-06
1.09702863861709e-06
-3.95340648109868e-05
-2.34297390900348e-05
-2.35565169911036e-05
2.2587214834177e-05
1.21418207438736e-05
-1.4970594248899e-05
2.78010146127443e-05
0.000104519184543295
6.98798302652431e-05
4.07982240677216e-05
6.96192091596074e-05
-4.08738847209646e-05
-2.71422184481871e-05
9.20931846183518e-07
5.16517739679798e-05
2.72644946292895e-05
-2.82613356395739e-05
-4.47028842377347e-05
6.26509996742562e-05
9.15826977099106e-05
8.78102221231514e-05
0.000125838210063195
0.00015976624322512
0.00017230287534093
0.000107481544823517
0.000144500062111754
2.32341655133551e-05
5.63724425722672e-05
8.27302991155357e-05
6.78905912043524e-05
4.59470916559109e-05
6.00372220081255e-05
-4.49234777957544e-06
-4.97046266553301e-06
-1.28037914412785e-05
-1.55887298287327e-05
1.40915184310058e-05
4.55851621793095e-05
-1.56420459278557e-05
-2.37084406206528e-05
-3.251985324486e-05
-4.60350839546443e-05
1.04110924531702e-05
-6.34734662169919e-05
-2.828978309404e-05
-4.77684081205926e-05
3.8949677539202e-05
2.87397708573163e-05
7.82727191419703e-06
8.49071462981555e-05
7.97197439130668e-05
5.48384327933572e-05
9.27252242595732e-05
9.78051103057675e-05
6.65532707413782e-05
1.66087435063138e-05
1.80887218493895e-05
-1.07574715698796e-05
5.93398343951673e-05
3.96162094907024e-05
8.53342531281196e-05
6.35496134861263e-05
-1.28418511097692e-06
8.3294764061027e-05
5.97970627697134e-05
4.06856749730821e-05
0.000134909480677689
0.000116759346417135
8.62947904022826e-06
7.16368736276271e-05
0.000157815241489137
6.0539100067822e-05
0.000104173267948834
8.4262727278961e-05
0.000164462477757533
5.0107564777781e-05
-4.91308118438923e-05
-2.65170591320328e-05
2.05321392856676e-05
1.84350447221638e-05
-2.81232827215804e-05
5.53728843682675e-06
-5.41586813067242e-05
-2.14431824165694e-05
-2.69862342362826e-05
-7.71271068531014e-05
-8.23644791026891e-05
-0.000103883471888825
-1.13135585818451e-05
-7.59452107355231e-05
-5.34003019622541e-05
-3.04788934438301e-05
-4.3547300008572e-05
7.30240115593402e-05
6.98644117234303e-05
2.5744950979836e-05
6.35409446736296e-05
6.24426209532622e-05
0.000122188652520401
7.74526080725129e-05
7.80864707449854e-05
3.17321414883705e-05
7.09833312828511e-05
0.000164453410658475
0.000176737575724483
0.000186143700764276
0.000180975343886983
0.000177194333713361
0.000159433298327646
0.000227695820514323
6.35337870248577e-05
0.000130880727190505
0.000122778109642229
7.95059870536261e-05
8.16088362003695e-05
-8.40678020822089e-06
-5.91277628287049e-06
5.29876179317347e-05
4.76845924980694e-05
6.34601869725579e-06
2.85618112100485e-05
0.000116882697475072
-3.55335690672089e-06
9.92907164259106e-06
-9.07597056760461e-05
-1.24376313477722e-06
1.06555927352744e-05
-2.21515198843747e-05
-8.90972776595245e-05
3.32173360170359e-05
5.38736690343875e-05
-1.757771488389e-05
-2.01741618453498e-05
9.87775337376162e-06
-7.67780994698019e-06
-2.20223859450909e-05
1.19575918772002e-06
5.03703705943922e-05
-8.40139521125859e-06
-2.18483882711538e-05
-4.76649039196794e-06
5.46812145871961e-05
9.39078930217541e-06
-3.49025177312051e-05
8.86255695583562e-06
3.96166162680183e-05
0.000102882916929695
1.3946390564417e-05
3.68444883202684e-05
7.8108746827739e-05
5.83982911259631e-05
0.000104592747223179
0.000207408554648849
0.000131502468553325
0.000182436657272764
0.000226917659308174
0.00023556090293347
0.000184667554841125
0.000199327450519271
0.000170937297664334
0.00016080025456096
0.000119872244647934
-1.65115845387201e-05
-9.27035107027804e-05
-0.000154228964197557
-9.42190400000313e-05
-0.000143391677849
-8.89923015173258e-05
-0.000111160722461086
5.88981927639485e-06
-5.15290772286909e-05
-5.58678523347263e-05
-5.29812875451954e-05
4.32403283361074e-05
-9.33360350275187e-05
-1.4372611884569e-05
-7.68132983338244e-05
4.70030966556138e-05
-1.8902697556323e-05
5.74757497551388e-05
-3.08437450385791e-05
7.35678611934333e-07
1.34966652605711e-05
2.85417578070877e-05
2.05686117861074e-05
-2.5088364955958e-06
-2.69604640781888e-05
2.01563718504661e-05
7.7657246984466e-05
5.69330931825535e-05
-7.32828794386506e-06
0.000107095827228648
9.44980416176004e-05
7.67389595046051e-05
0.000116084422711763
0.00010571536397179
8.80285517278123e-05
8.38281616180675e-05
7.17937765721977e-05
6.147460998549e-05
3.96090917036191e-05
0.000140173430118815
8.20447981350325e-05
0.000136053200574013
0.000132915548377938
0.000164501929868405
0.000208104902717584
0.000147029740092561
0.000115659854345681
6.71338978686602e-05
8.8674678903464e-05
6.65392247917302e-05
2.01573518442579e-05
5.97616883712331e-05
4.50395283155667e-05
4.54324768385703e-05
6.81726995701642e-05
5.92599595594648e-05
-6.77055427989634e-05
4.48935549684414e-07
-9.85931937656262e-05
-5.06296088300306e-05
-0.000138504168157245
-0.000172529535734416
-6.97227081418742e-05
-0.000176369618692715
-0.000167581698126995
-0.000103789140675139
-4.6771851761707e-05
-0.000123390477566132
4.32311052649774e-05
4.27275965731229e-05
0.000154447692355116
0.000114898801777755
0.000104792095478953
9.81787244077907e-05
0.000155509716091288
0.000127197352982255
9.6860263417033e-05
0.00013218086721507
0.000197698195025057
0.00016820717644941
0.000155316079648882
0.000179412903442825
0.000130770456714593
6.95483855854824e-05
7.54016452596006e-05
4.60800181124245e-05
-4.34943727831512e-05
3.83543579957187e-05
-7.17933604574092e-05
-5.60850683042216e-05
-3.19688942560075e-05
-3.55807885115801e-05
2.56327411793135e-05
5.55771789643233e-05
5.13684291184232e-05
9.89605571514861e-05
9.9680494301837e-05
9.67766652135375e-05
-4.67682886071776e-06
3.96057757536517e-05
-1.54775096100384e-05
-7.92261953665625e-06
-2.86220464008817e-05
-3.95296744700779e-05
-3.19342512683152e-05
-6.10325754684522e-05
-1.19989684504846e-05
3.18269618969621e-05
0.000138922771705444
5.30233989257984e-05
0.000101809870413934
1.20364832275356e-05
-5.54052793153623e-05
4.77685613996233e-05
-2.69436140040688e-05
-0.000104574907523119
-2.78657135945003e-05
-1.3067243697025e-06
-7.60629086911642e-05
1.7315978771573e-06
1.7389590410606e-05
4.28760711784516e-05
5.77237329689324e-05
2.56620500239103e-05
-6.88130108759612e-05
2.74615734432019e-06
4.99564945700372e-05
4.18582033535552e-05
8.06807508779823e-05
5.58722608124078e-05
8.43691016291341e-05
0.000168413711000069
0.000131581233483605
2.44317162295639e-05
3.61213063353269e-05
0.000147237361289313
6.28304838033484e-05
0.000102410464787447
2.18911363840651e-05
5.93825695441988e-05
8.20513539988703e-05
5.81296328852038e-05
9.06118677272964e-06
-1.57677644976334e-05
-6.77744833929879e-05
2.74517057208676e-05
-7.83160393204869e-05
-2.0933031855529e-05
9.4164144629191e-05
1.62460366592137e-05
1.19223463524802e-05
5.80495941945513e-06
2.37811390809163e-05
2.16562100797592e-05
5.26644421724364e-05
9.01403205880504e-05
2.43226858037986e-05
1.42435536748897e-05
4.1374163362906e-05
-1.42208573337959e-05
4.82308522289087e-05
-1.70119814785225e-05
-1.48352459719591e-05
1.85387658738616e-05
-2.71422739693872e-05
-1.01176618619256e-05
3.50579355742993e-05
-9.15017377882037e-07
-6.83983571804304e-05
-1.98705596205639e-05
6.8329301043956e-06
-5.41094158778749e-05
5.14915156377593e-05
-3.08446580733921e-05
9.1379283879689e-06
-2.98621604659233e-05
8.39922191845666e-05
5.43659646134088e-05
-2.53829808006705e-05
3.04372139660382e-05
-1.08344789482361e-05
3.83454256487361e-05
4.90236210852944e-05
0.000122482238552999
0.000129443478014104
0.000160594724168027
0.00020888063169424
0.000193268781786532
0.000157788928862597
0.000107551536281614
0.000113908539763463
9.58100749791923e-05
9.17165156083332e-05
2.72344676331739e-05
7.75633423527041e-05
-6.41856122611976e-05
-1.64036301105927e-05
1.72440564065184e-05
-4.68687944691429e-06
2.20759955969261e-05
-5.53750260312814e-05
-7.74122539408317e-06
-6.80207757223547e-05
1.34731572365725e-05
-7.91890018868396e-05
-0.000153389644618129
-0.000141291371280004
-9.39994696085454e-05
-7.63330215960115e-05
-6.71414141358739e-05
-0.00011254659846262
-3.08517011055036e-05
-4.23866035984939e-05
3.71392048519177e-05
7.82040632735577e-05
9.23627468968321e-05
0.000136025256282946
7.45710157512738e-05
8.66730836453995e-05
0.000131764796413944
5.72516072017859e-05
0.000110693688897276
9.90247006317112e-05
0.00015377629029584
9.47478800092794e-05
7.79549605438589e-05
5.86376023817603e-05
0.000126894237998176
0.000100932637856719
7.43223430024301e-05
4.13528502221226e-05
4.62340520606502e-05
5.88432291449931e-05
4.55517521391836e-05
9.2398949648748e-05
0.000131260641631392
0.00016273633084198
3.54321373830489e-05
6.08536930476689e-05
0.000128376835482016
0.000101842387078515
1.95684517160213e-05
5.79643933063993e-05
3.97451919821047e-05
6.94939770933635e-05
-7.27867000287683e-05
-4.0449844368056e-05
-8.83038079133769e-05
-5.48068330636054e-05
-0.000139950667015119
-6.19674405310207e-05
-9.03965812527109e-05
-5.1049037200917e-05
-9.77721659167976e-05
2.49635258919807e-06
4.92370382090277e-05
2.00433166024368e-05
5.24166245973825e-05
8.73699639842305e-05
4.12350122733329e-05
5.96775731716326e-05
-4.87806285762668e-05
2.85494643066582e-05
-6.48130381424705e-05
1.2529853170892e-05
-1.75455524858357e-05
-3.51562350047812e-05
9.34575196716158e-05
0.000107737236214674
0.000136321592412295
0.000186809046093015
0.000162406696882676
0.000200064708556216
0.000233444429630372
0.000194781441541714
0.00018958565166939
5.92748309410728e-05
1.58203733507363e-05
2.88325610238422e-05
1.62770178385798e-05
8.09747615166448e-05
1.90320158903551e-05
4.86539105531156e-05
8.68146466465383e-05
2.13959784114659e-05
0.000148503570308882
1.8406418465301e-05
5.80547512200996e-05
-3.35231734806477e-05
-8.8725815376897e-05
-0.000138353844528561
-0.000105997406204067
-0.000182461215374255
-0.000197389149247544
-0.00017695148508163
-8.70161698768448e-05
-9.871670221774e-06
-5.65826215321274e-06
0.000104512865878765
4.22078956557249e-05
7.81638794853694e-05
0.000112457124665038
0.000115244168245575
6.96127102567789e-05
5.40903108382349e-05
3.21465253104108e-05
5.01514217388765e-05
5.36349083255548e-05
0.000182644007505627
-4.32988722662654e-05
4.19501999241727e-05
6.91944487408177e-05
6.97092494242245e-05
7.26333150752361e-05
3.51711711239882e-05
7.81594894394423e-05
7.33621823359913e-05
8.70085793473898e-05
7.07318176579743e-05
7.55303883960642e-05
9.5272739462808e-05
6.14071214638616e-05
3.65533842855572e-05
6.87808896660219e-05
2.40914059469356e-05
1.11891242220061e-05
1.60595705418797e-05
6.42610461096727e-05
8.65331342331076e-05
8.74349605579098e-05
9.2793034728765e-05
0.000120307333214968
0.000122139127674861
-1.44639086176651e-05
1.60132333857544e-05
-5.91819331996162e-05
-2.80302822105497e-05
-7.27952507912075e-05
-5.46084820891121e-05
-2.17669876846966e-05
-1.91952639731276e-06
4.75389031559258e-05
-1.15993651782064e-05
4.03574202549646e-05
5.19416254774537e-05
-3.83913698316626e-06
-7.01873502183891e-05
-1.16475352117002e-05
-5.80742237048203e-05
-6.92107802311916e-05
-4.34438573109396e-05
-7.59976117716606e-06
-3.89284610583389e-05
6.3424401236265e-05
4.77137158604979e-05
6.28438956768726e-05
9.28938359774115e-05
2.0860443011169e-05
8.82544481614814e-05
0.000109975758065547
0.000102154901064198
0.00011032511480296
5.81390009552118e-05
0.000129083534682117
0.000132469602944085
0.00015643551112072
0.000149743914763905
6.2842870688929e-05
3.50722692640843e-06
8.24027333348822e-05
7.98903791452464e-05
5.29356753571687e-06
9.26149212855039e-05
8.57633300661832e-05
-4.01167916617975e-05
-5.44294673203529e-05
-2.11962587814141e-05
-7.66383988667314e-05
-9.84033496541936e-05
-7.99164851640506e-05
-2.66602358134887e-05
-3.87896207280344e-05
-8.26687611541062e-07
3.62694606956302e-05
-2.77806513518863e-05
7.50780492581697e-05
6.58291565532861e-05
4.7513929756533e-05
5.80643737006512e-05
-1.07157418405795e-05
3.36718616862056e-05
-2.51849625923645e-05
6.10823868261408e-05
3.34233592651911e-05
2.6854266466367e-05
-6.58895754823509e-06
3.43506422289152e-05
-7.06040932215786e-06
3.29460258484238e-05
2.626515601368e-05
9.15349703373439e-06
2.73049885281817e-05
9.06639365868797e-05
4.69191065342452e-05
-4.13182852013003e-05
4.4231665634346e-05
5.8894351788559e-05
5.54576194721422e-05
7.20634843596321e-05
0.000119277238106662
8.32732234879471e-05
7.98399120618135e-05
-4.70519366184595e-06
9.79898501029089e-05
7.91777137914851e-05
0.000111338444066451
0.00014429183849979
0.00018637481738172
0.000123250229548839
0.000132893979925997
9.12928173946615e-05
8.16482908802443e-05
4.37800615054275e-05
1.48952596765404e-05
-0.000139395283688612
-2.62554854171249e-05
-8.4076632067083e-05
-0.0001096178626015
-9.06531397244042e-05
-7.01899249534372e-05
-5.03293937433327e-05
-1.11801019628008e-05
-2.24157838197523e-05
6.9870926334851e-05
5.69335674242056e-05
5.22905592750801e-05
6.29277690475685e-05
7.50090894038209e-06
4.77790230667318e-06
1.37327179223047e-05
0.000108942707891265
8.02934854331735e-05
3.24743893625551e-05
0.000132479518034868
6.19490407496431e-05
9.96301051562957e-05
6.56400670335295e-05
0.000158778646951703
8.70406234078935e-05
0.000116155910983538
4.68909665844957e-05
7.64530524978949e-05
-2.57445887546484e-05
-8.01716754414223e-06
-3.75257747610447e-05
-7.13547448212303e-05
-1.54954751156989e-05
-1.30331166295579e-05
-9.67430180762532e-06
-2.12827828887151e-05
2.49845070320254e-05
3.24698991785299e-05
6.66296999187546e-05
6.80077704539184e-05
7.83346944805596e-05
6.49758763433811e-05
0.000115521309167455
-1.01351866332063e-05
-4.35953867948573e-06
1.01923065028215e-05
-5.4166454430669e-05
-6.71442209268885e-06
-3.26787480517573e-05
-8.29363713513857e-05
-2.34481871515134e-05
5.67177217060111e-06
1.96768189728641e-05
1.55159032995956e-05
0.000142111393397765
0.000111266014150614
0.000142262930796613
4.45708933441935e-05
7.72157624723917e-05
8.67239165156963e-06
5.76889495626919e-05
7.98640671107574e-05
-1.42927028178325e-06
7.63105079680242e-06
-1.72859161641531e-05
2.02501226585257e-05
-9.44319446680676e-06
-2.56437031826077e-05
-1.68194969257705e-05
3.9324003515945e-05
6.63668261184721e-05
8.95973153220476e-05
2.82698801003335e-05
0.000114179783678389
0.000150739232481021
6.14493898885984e-05
5.41774361934565e-05
2.30690816251119e-05
-3.2574728731883e-05
8.12211695534004e-06
-9.73434395566623e-06
5.3673598308537e-06
7.1918031657129e-05
3.56119529129428e-05
7.79979529587252e-05
2.69196557500124e-05
5.60427071491642e-06
-3.79114804731246e-05
3.4139125768607e-05
-1.69284269434034e-05
1.37537059223337e-05
4.73646419975308e-06
-5.06175416876551e-05
-9.15757352426065e-05
1.10927681534376e-05
-3.91640625972569e-05
5.17051185621483e-05
-4.02303795827581e-05
0.000104365780232791
4.11555686984557e-05
0.000100111675754505
5.30522109020765e-05
7.90479619186264e-05
8.11951934027967e-05
0.000122421437391448
6.63632606693608e-05
6.71414312157101e-05
0.000148782468342786
5.50976409987457e-05
4.28699714643924e-05
-2.73318721695097e-06
7.97785914128406e-06
-0.000111884786959704
-4.98351207201645e-05
-1.71374660366329e-05
-3.47136955488072e-05
-7.31320798764699e-05
1.56305458655461e-05
-1.37429900575002e-05
2.8568333831957e-05
7.3143985986077e-05
7.35958707766653e-05
0.000103194277211835
7.48164440142462e-05
-7.6726300693653e-06
0.000111639423443931
3.36032388639848e-05
-3.74300414984698e-05
2.33997409782718e-06
-2.67057576205626e-05
-1.45381119761314e-05
4.45668508181578e-05
2.39221987211693e-05
2.73750024280569e-05
-3.13356143646102e-05
1.07431231962131e-05
3.407936060403e-05
2.86663108055947e-05
6.09364309354237e-05
8.95444730285594e-05
7.69514464330359e-05
0.000124073907003074
0.000160710126987955
5.00305515101629e-05
0.000135555266496568
7.40440901479579e-05
7.89943519010349e-05
0.000111716566572843
2.4187706077365e-05
-3.98511924823263e-06
-1.24518156550154e-05
-4.23566646517625e-05
-5.20711676543064e-05
-2.7241618602078e-05
5.02983086022328e-05
1.64002038930507e-05
5.89054043078891e-05
2.72816798014343e-05
2.57964360416153e-06
-4.22760391328487e-05
-6.39714467729081e-05
-3.24661259854187e-05
-2.90063136705953e-05
2.83340202327564e-05
2.98774159797723e-05
6.5045898227915e-05
6.95744763960217e-05
7.34614810382682e-05
7.85717647370239e-05
8.67175587901826e-05
7.70879312996358e-05
2.79624712062751e-05
4.60527300598817e-06
-5.42653768753795e-05
-2.31460774201753e-05
1.83439414277951e-05
-3.25925381768422e-05
0.000101999803553691
7.46224523845027e-05
8.82665475201973e-05
0.000141031362870006
0.000148645184929738
0.000144542800118033
0.00011417734270916
0.00012986815547109
0.000183004770615837
0.000162485288854918
0.000169024254822064
0.000101939734820276
4.74380391258216e-05
-3.64907539092722e-05
3.99893071523048e-06
-4.75100318183346e-05
-3.38665672698545e-05
5.95264845944238e-06
-5.41915066024633e-05
-1.21952270178694e-05
2.98120154656613e-06
6.99611255659154e-06
-1.20952832818121e-05
-3.19552671792029e-05
-3.3030933664613e-06
-6.81679335705653e-05
-8.01684122806611e-05
-6.17411136507412e-05
-6.39253862296106e-05
-2.65751430284331e-05
-0.000115317703239785
-3.42591903073083e-05
-4.7279323240127e-05
-6.37679205480094e-05
1.98084974601624e-05
1.96134518701085e-05
5.01108425198403e-05
6.82715654659784e-05
0.000220175450522559
0.000148515077607353
0.000137873744838261
0.000195633696767845
0.000202828629068258
0.00019220428580824
0.000195436508195806
7.98310895582156e-05
9.59095021094775e-05
7.8063389934236e-05
1.90819923639556e-05
2.21698513933006e-05
-5.22921575379577e-05
4.22660019266714e-05
6.47806249670982e-05
5.264319084202e-05
-7.13838943208621e-05
-0.000112124065826914
-6.95003330852082e-05
-1.76245244317548e-05
-1.06420688455584e-05
-1.11592844532314e-05
-8.56999529656754e-05
-7.5517400390263e-05
-1.88437386414662e-05
-9.32098480501346e-05
-1.29956924358189e-05
-5.05334729040663e-05
2.56636934083065e-05
7.58847123723107e-05
3.87515282453874e-05
7.01675218706464e-05
6.09486042774435e-05
0.00013093118270325
0.000146815645185711
7.18132158051354e-05
0.00011292228784458
0.000104582301792678
9.89034981488008e-05
4.9770114841492e-05
9.65195292420271e-05
8.95077085192555e-05
1.5107186610036e-05
4.56202844044985e-05
-2.73814314943483e-06
5.63710594021494e-05
9.02896573495636e-05
-7.66961445405e-06
-6.75184923011773e-05
-8.90793351558477e-06
-1.49186641159358e-05
1.68514874845565e-05
9.84841686282179e-05
-8.45623821588376e-07
2.59078603201533e-05
3.76864056587575e-05
6.14250532018409e-06
2.90990228848808e-05
-5.60213832223445e-05
-2.02510351382096e-05
1.18744115040533e-05
-1.24190042377538e-05
5.78408583494232e-05
0.000118487426143935
0.000134848027362619
8.23216620861616e-05
5.67827518204149e-05
8.57202841830036e-05
2.77910409583202e-05
1.23180721956992e-05
-8.2369385398495e-05
-0.000123268394049805
-0.000120562203329027
-2.32558298448659e-05
-5.81538395421563e-05
-4.60524513607453e-05
4.40081479729413e-05
4.9053354012724e-05
6.64756476743607e-05
0.000100647196835367
9.90121389958984e-05
1.5791702516818e-05
0.000120203627726198
0.000107320098903232
0.000195548471973176
0.000127241466509333
0.000125558587040738
0.000123844493778959
6.67966551191203e-05
7.39033039622137e-05
1.30877807292605e-05
1.0860069223891e-05
3.29949306659344e-05
2.49044352971158e-05
0.000134348992834663
9.13375704256342e-05
-4.12298622884104e-05
1.10662738389183e-05
2.49234140881726e-05
-2.79531162761739e-05
-1.85859390780452e-08
-1.82671685222316e-05
7.69089584352054e-05
-2.79566289259788e-05
-2.18542912488214e-06
-7.85305642555424e-06
1.16718121597562e-05
-4.49173027872738e-06
5.12437694934164e-05
-9.29616596572392e-07
1.14413238468425e-05
5.96578694391283e-05
7.59890568522809e-05
2.36886372176743e-05
6.33771069673296e-05
5.47691227788942e-05
7.37246405357112e-05
9.02112514887639e-06
4.95496049673262e-05
4.97838853025984e-05
-4.88199451932399e-05
-1.53425468099956e-05
1.02326648297853e-05
-4.53225299093316e-06
1.20667665817581e-05
2.98477251462053e-05
0.000105162662579306
6.95311612933092e-05
1.26096118750617e-05
6.72243150296967e-05
9.09364608829458e-05
3.06714188481514e-05
5.06384023374457e-05
-1.31727560224637e-05
-4.69093365908549e-05
-7.06321704077485e-05
0.000103973678641128
9.14629936112548e-05
7.81983140207887e-05
1.40132284073371e-05
6.06678296816153e-05
0.000107188793731604
7.3120146973357e-05
3.02655629577515e-05
-8.97298987413276e-06
6.94816376100698e-05
9.58432227876551e-05
0.000131213803835951
9.63365601733848e-05
9.08857470848624e-05
0.000119335954596927
0.000119581528830135
0.00014209622942378
0.000130197937077947
1.47454964220675e-05
-4.37034246619842e-05
-8.07534982678243e-05
-0.000128915434085909
-9.95485667025176e-05
-0.000132532747231685
-9.31693134490074e-05
-2.85508395842577e-05
-5.4836135702695e-05
-2.44217258188735e-05
-2.93217155763432e-05
5.63663797052455e-06
-2.55227744189084e-05
-5.11567089010413e-05
7.11540008630963e-05
6.35965037948309e-05
9.62172031880791e-05
7.96724177258664e-05
8.02159245862116e-05
0.000154591433547239
0.000191336871347814
0.000147095806094954
8.94621644352545e-05
0.000103058372581618
5.57634887437069e-05
-1.52301027733337e-05
6.58894979815321e-05
5.66245311538927e-05
3.75550476226617e-05
7.64409975409396e-05
3.33414054163814e-05
-3.42465444615517e-05
-1.41349272787296e-05
5.55354406438093e-05
1.82823482718341e-05
0.00012758538969863
4.45766807136325e-05
5.80075593647411e-05
0.000116058987823432
8.94070630277013e-05
9.86106255602035e-05
2.42607915849076e-05
6.71327117091615e-05
-4.48915668915887e-06
-5.3249893487219e-05
-2.27831765971328e-05
1.54749856357895e-06
-2.41906832969347e-05
-2.49747062229755e-06
1.29520672780652e-05
2.32580638952179e-05
1.76474833638055e-05
3.03085008138942e-05
8.72589510530713e-05
4.24017444143379e-05
5.95489989483707e-05
4.52742712675736e-05
8.57813276028975e-05
9.70571930871379e-05
1.70673657586318e-07
7.3123127615651e-06
5.50098849068356e-05
-2.35057768970218e-05
-2.65001354314979e-05
5.82019271067136e-06
-2.89186319710733e-05
2.98415530802819e-05
1.75920861621874e-06
-5.4743831424365e-05
-4.74322747504511e-05
1.48741284111447e-05
-1.40807178466471e-06
9.20593867039213e-05
7.24882016973492e-05
2.94917844328139e-05
-9.70332076301132e-06
7.55522558701555e-05
7.93084002337314e-05
8.72092736271504e-05
5.04168303701e-05
6.87958492977258e-05
9.89746448857037e-05
8.87144026386037e-05
9.1141530768881e-06
8.19629055512448e-05
0.000125412096574235
5.19448615238098e-05
5.97412828819681e-05
-1.28202220452055e-05
-5.40600090428099e-05
7.93302530654802e-05
-1.6616266218002e-05
5.94768092243858e-05
3.92313054355909e-05
7.59560573068359e-05
0.000109832717967626
0.000168093926889204
4.68284471972777e-05
3.44150275565394e-05
1.51029907314062e-05
2.92626326843003e-05
8.24971558704838e-05
5.58647384944571e-05
0.000117939539398686
5.28695559798148e-05
5.93208318197735e-05
3.98795864978779e-06
9.54992821898003e-05
-3.35552558408942e-05
3.86586416824992e-05
-1.31951557513069e-05
-7.33342535938704e-05
-0.000150550543712502
-3.21384064716948e-05
-8.09185733578735e-05
-1.66898461240938e-05
-2.50365594368905e-07
-1.14230158790224e-05
6.0170332119303e-06
3.62294180828223e-05
0.00011983997743308
0.000145932794132515
0.000107640307516591
0.000126661069964494
5.48551438054474e-05
4.01159993992096e-05
6.38012183967935e-05
2.84272720287234e-05
8.00995708319989e-05
6.79020807944654e-05
-4.79315477626368e-06
-2.21289208485835e-05
8.17506609765807e-05
9.69666292910649e-05
6.27961705006407e-05
9.76665488631052e-05
7.11643963577725e-05
0.000118961767297419
0.00013612286020146
0.000153227750792631
3.69468424757767e-05
7.68902646554485e-05
7.39910594721123e-05
3.84901802895908e-05
6.86711373870341e-05
-6.13446882908788e-05
-9.27972296837522e-05
-4.17629196093026e-05
-0.000145166478482316
-7.02708018175709e-06
-4.32499895325104e-05
-6.7574143552183e-06
8.37143332116497e-06
6.22615486262137e-05
-4.2482884350408e-05
-6.66775012320725e-05
-5.63536331269233e-05
-7.75038991219625e-05
-0.000123132795860358
-5.10028405288279e-05
-8.94876599975513e-05
-0.000122733005513218
2.69530697467669e-06
4.14862118828708e-06
4.65418750881465e-05
0.000146419622175306
9.85084534778013e-05
0.00015950372218541
6.96384291071044e-05
-4.49269302116449e-06
9.13413735018477e-05
-2.23811959098761e-05
1.41349960510056e-05
2.55217823826764e-05
9.40903992442201e-06
8.7230528078768e-05
0.000133635202416428
0.000138271289719303
0.00013816568642775
9.46634214743102e-05
0.000160710771048679
0.000108221948763948
6.29080375004255e-05
0.000104773355783829
8.98660805417136e-05
0.000110260453024773
7.20387429434909e-05
0.000138554403786049
-3.80763235722364e-05
3.10401395543073e-05
1.41887491704974e-05
9.56658279480628e-05
4.32530935935036e-05
6.12353915077189e-05
4.2239014385325e-05
2.79034281122589e-05
1.9727681407846e-05
-3.25834152292495e-06
5.7207949952821e-06
-3.30091903829739e-05
3.97874527113827e-05
-5.12579746066447e-05
-7.83930332380995e-05
-8.32880349790196e-05
-8.8166852198371e-05
-7.98119124063721e-05
-5.57115095323934e-05
-4.9565150946896e-05
-4.21217046263418e-05
-3.37533831816298e-05
6.38794051981761e-07
2.03056623167635e-05
7.27010338869556e-05
0.00010195780790734
7.10180498335205e-05
0.000103621831405672
0.000107770377656593
4.9928644077874e-05
5.93960004151336e-05
7.08135288443805e-05
9.66537256046932e-05
8.38104934501864e-05
5.36372303322984e-05
7.9321584704311e-05
0.000108567435045205
0.000125335579503165
0.000118431604993235
0.000173968581276936
9.68964277106699e-05
0.00012149560364263
0.000126124983887665
0.000141893715754587
0.000106733147701917
7.37361118105623e-05
6.75405331091364e-05
9.02439722722362e-05
3.77358743911605e-05
-1.81376882766237e-05
-4.47320388433092e-05
5.68342886844363e-06
5.05912612499665e-05
-3.14891545255253e-05
-0.000107081346670873
-6.13793324406429e-05
-4.16812957115329e-05
-1.63932674194284e-06
-5.20060247159491e-05
-0.000109083722588731
-0.000128805576062081
-9.63558769142727e-05
-6.24940970957317e-05
-1.99927488494682e-05
6.82257023563308e-05
2.04152472159003e-05
4.37449991852325e-05
4.54629779000369e-05
0.000100932852157003
0.000142728770278966
0.000137074812655396
9.21635926774134e-05
5.90381858440704e-05
0.000101910216320659
8.80098280977489e-05
0.00011160020153426
7.01796008931482e-05
0.000160494307635096
0.000128141438581213
8.89939404232349e-05
2.95236655215098e-05
1.40427087658269e-05
-1.65416649089986e-05
-4.52443015154871e-05
-5.80408135185606e-05
-2.11326463100056e-05
-4.90323073538657e-05
8.56002247523884e-05
8.53268609190583e-05
5.69874065727971e-05
1.8082335334196e-05
8.90544829206481e-05
2.81095231269686e-05
7.55142393343756e-05
5.57668031780311e-05
-3.59003325510976e-05
1.67571530619772e-05
-3.9356697910316e-05
7.4415412956664e-05
-2.96780199740715e-07
3.19069807164652e-05
3.1459617607446e-05
6.31924956965937e-05
5.13178828206667e-05
-4.600102356077e-05
6.25007940655822e-05
8.90361797002286e-05
0.000103681323689196
2.57964121168607e-05
-1.7535233454941e-05
2.63418965803865e-05
2.50857272302333e-05
5.92659121925175e-05
-2.8736423595689e-05
-4.64120894315024e-05
-4.7882708457637e-05
-6.75981996089345e-05
1.27485615702392e-05
-1.40342669484745e-05
-1.21879686160159e-05
2.82620060324771e-05
4.31017678927741e-05
4.38967407307244e-05
0.000101634679209028
-2.76011526599105e-05
-2.01248472164649e-05
-8.7812655962186e-07
-1.45991035920897e-05
-2.6534164627164e-05
-7.32063945964959e-05
7.23909979187383e-05
0.000103532928221401
4.32690657927115e-05
7.14596665162808e-05
0.00010180235820176
6.62056802029026e-05
0.000147533347042042
0.000106016824482533
0.000104451882093319
0.000143115526810977
8.72706806805326e-05
8.05323836348882e-05
5.97972205708133e-05
5.78236881965611e-06
5.50414767348312e-05
4.07959427755863e-05
8.93326845978498e-05
1.13187816481745e-05
5.02526957071789e-05
2.01922465257722e-06
4.96371828018697e-05
-5.94499058899757e-06
5.04377030074898e-05
-8.07829552461848e-06
5.05357146848046e-05
1.54588218367056e-06
-9.59911028325572e-05
-7.39689811353389e-05
-5.04740993367641e-05
-2.25591407885006e-05
-3.27072180587614e-05
-2.30592436179979e-05
-5.18699330046636e-05
-6.63291858233398e-05
-4.90220092095816e-05
1.49932674279747e-05
-0.000124094634110671
-6.33024547599649e-05
3.764072937516e-05
-9.84941910240673e-05
-4.09829548747129e-05
-4.64924586526225e-05
4.40889357381229e-05
6.40839787865617e-05
2.64854253732167e-05
0.00014186727768766
0.000165251894174756
0.000171016411263515
0.000130980313246058
0.00012308101209051
0.000161105582573714
8.26798376031784e-05
0.000100398781160261
0.00010917844781756
0.000149144362465715
8.75998535660875e-05
0.000161496657571524
0.000158673243421216
0.0001406509084999
9.79094529271011e-05
6.8807801785432e-05
9.59490141269836e-05
-1.13489477568365e-05
4.27452183288605e-05
3.63377032231902e-05
-2.13530546781324e-05
-2.34457411415735e-05
6.46182849152906e-05
1.9454022941416e-07
1.56321900043533e-05
1.1346260138273e-05
1.83139269229797e-05
-1.56880953375374e-05
-4.57051096580076e-05
-5.24450340555515e-05
-6.97057680714837e-05
-3.24890708743569e-05
-6.40128657797606e-06
4.73565551665374e-05
2.65949304855274e-05
-3.94646019452086e-05
-4.59405151968843e-05
-4.76757267402573e-05
-2.3033228864836e-05
-8.42949401471346e-05
-8.59937150295511e-05
-0.000125301891151397
-6.3671720955431e-05
-4.09189637401814e-05
-1.14831697419349e-05
1.07634439522663e-05
2.72972286824697e-05
0.000122462305474107
0.000114323176954749
7.18903640180437e-05
7.23290103075299e-05
0.000144945782824883
0.000131892410709768
0.00018735215727282
0.000167835602596561
0.000170775392107946
0.000172215513555663
0.000128255146317127
9.67223652816743e-05
9.49890064828085e-05
4.27039018189861e-05
-1.10848139745214e-05
-5.62406941916508e-05
-1.34193109175218e-05
2.21308935132513e-05
-4.83352384813691e-05
-4.40939892203133e-05
3.2107126160782e-05
-1.44818534596601e-05
3.51073392694876e-05
5.8886527438134e-05
6.89016441071128e-05
2.43804408905856e-05
-2.41982236437031e-05
-3.24821635932665e-05
-8.63966787889863e-05
-2.35146053634093e-05
-3.51603680448552e-05
-1.61171601724027e-05
-2.64880503321955e-05
-3.3428544770098e-05
3.68474753111934e-05
-4.06903215730185e-05
4.3838025164396e-05
5.72129063669921e-05
4.46273537556743e-05
1.69200239406738e-05
4.65351636168998e-05
7.99315389712771e-06
9.18002769654503e-05
1.08047743457547e-05
2.69493356390423e-05
-1.56265374607388e-05
5.20626339468998e-05
2.83573559865648e-05
4.87172050990746e-05
0.000106353893401769
0.00011050566855748
0.000123399724320896
8.42130384554817e-05
4.68807174168252e-05
8.5435177009842e-05
0.000128938133446937
6.76507879085403e-05
9.28468439550274e-05
-6.95049059976683e-06
3.56808440552751e-05
-1.49791616919725e-05
3.76037413185747e-05
7.25029396727918e-05
8.68748662150266e-05
9.05309795563351e-05
1.90958417531072e-05
0.000101033607032788
9.1479405466244e-05
1.32934587610106e-07
5.84672555456378e-05
-1.29542102205943e-05
-4.8705999400546e-05
-7.87284315145376e-05
-8.02678780775541e-05
1.30831103791658e-05
-5.98694821017282e-05
-1.24071847326067e-05
2.12123071720886e-05
5.76621526748032e-05
-6.94988257148912e-05
0.00010669708817305
-3.22676264710129e-05
-5.36202236243988e-05
-1.34713787249017e-05
0.000116278560596566
-1.81304312662659e-05
-2.35462358872592e-05
1.92792912969704e-06
4.40582542720398e-05
3.51763388821976e-05
1.40364946825251e-05
5.07067818947817e-05
-2.1190180667822e-05
-1.90382575074847e-05
9.08484587419253e-06
-4.51302913481336e-05
-5.30222776972724e-06
-1.85863146246289e-05
-7.6482517324755e-06
2.95026385816194e-05
6.89747088683671e-05
0.000112745579129424
0.000145570001511631
0.00010116556243298
9.93472578844813e-05
2.03614915394693e-05
0.00014192326278718
7.39271025022799e-05
4.59124518817594e-05
7.4905668860697e-06
1.96373884842394e-05
0.000100107939892288
0.000128433919480341
0.000127611625541866
8.53179750276529e-05
3.90384502025796e-05
0.000105116299147714
2.55962829298317e-06
-3.95533564488094e-05
8.2594910967562e-05
-4.21227074318116e-05
-3.39406522526552e-05
-4.16506684337463e-05
-4.50724657327727e-05
2.16112022207797e-07
-6.82354979415551e-06
-5.73190898567601e-06
-1.67670931183847e-05
-9.28764729064422e-06
5.14787716533624e-05
-2.5916999018897e-05
-2.47239971205454e-05
-2.87408337090183e-05
-6.11151719665246e-05
-2.72065768418653e-05
6.75075793707135e-05
-6.01923009044515e-05
-6.33588906368296e-05
2.30193574224163e-05
2.70744574281737e-06
1.30584287877456e-05
8.35856529065351e-06
-2.64084290955352e-05
1.32854032005407e-05
5.60108848913949e-05
7.00270096365959e-05
6.49805635053474e-05
0.000138907377770393
0.0001507995341953
0.0001349317658436
0.000133918040699787
4.7169648188684e-05
0.000142732216417315
6.08250489156869e-05
1.12719887488443e-05
2.55069522225249e-05
3.20161500964027e-05
-3.32772826083929e-06
8.60002596556289e-05
4.06910002011958e-05
5.52925395918482e-05
9.65891896578121e-05
0.000112278916393712
5.29202127681114e-05
6.22152477530445e-05
1.12718689074334e-05
-4.08163349305099e-05
6.51421102831583e-05
8.69548174257422e-06
-4.85809329771209e-05
-6.78899589783019e-05
-0.000113633500464018
-3.25093451718933e-05
-0.000136643037558752
-2.43229752445977e-05
-8.33581602956332e-05
-1.95896662336623e-05
-4.1235595093435e-05
-0.000131496943001168
-7.3115121362018e-06
-2.3681052254104e-05
-7.91093562190083e-05
-0.00012809133286954
-9.06145704992425e-05
1.14666028580989e-05
6.40077464604782e-05
2.22213550548174e-05
9.09346079608652e-05
0.000103083304034198
0.000247931343583518
0.00017481616205282
0.00021212238351214
0.000231728317814472
0.000249471591524747
0.000237852670503956
0.000168303495058622
7.27443499702376e-05
0.00011687809966688
2.7378059417297e-05
4.79171164588166e-07
3.64391354511818e-08
-0.000104281642728916
-0.00011797987508177
-3.99271178831228e-05
2.67966900872619e-05
-5.94910693292576e-06
0.000115718944968913
3.62436805504326e-05
0.000136863048719355
0.000134034795202746
0.000111663454613126
9.18185476999801e-05
8.04642621998023e-05
6.97542162922228e-05
7.02337976685027e-05
-5.7225333815153e-05
3.44839825268195e-05
-0.000125833406608362
-2.58294822734083e-05
-5.3178817558796e-05
-8.06589944520784e-05
-2.23655573845463e-05
-4.87762590690282e-05
-0.000104291437791745
-4.54677502867907e-05
-3.4456078286037e-05
-3.29885258981441e-05
-4.04985685220775e-05
2.09938135495056e-06
2.8428675885479e-05
8.12309081349202e-06
-1.40251440549057e-05
8.33178856243357e-05
3.99456840757522e-05
0.000121278049051883
6.12494430393091e-05
0.000145416364427232
0.000161362868970831
0.000144015731295531
0.000193193328103932
0.000124925641902893
0.000142904001483328
0.000170976753975766
8.38020896118988e-05
9.45920587040815e-05
5.55023519269303e-05
6.70974823996022e-05
-1.9496415928886e-05
2.23321619050841e-05
3.03920742604756e-05
3.89601018726984e-05
4.87047071333117e-05
1.25228970690153e-05
6.72609188854737e-05
5.13075621033396e-05
2.90122535592713e-05
7.70999731241894e-05
6.9465153102837e-05
6.55103442522109e-06
2.83086307881081e-06
-1.97499089615752e-05
5.32601313827967e-05
-5.556616802673e-05
-5.28691751979649e-05
6.52320712800572e-06
-5.55373223695896e-05
-0.000109768213170828
-1.72302040086687e-05
-4.67685256282468e-06
5.82167791093136e-05
4.67467390800102e-05
3.35103096931919e-05
9.05521486183736e-05
3.77222638695236e-05
0.000128800601603794
2.6904625593774e-05
-4.32022220720874e-05
-8.99372475177211e-05
-0.000121735773479898
-8.38933341982178e-05
-6.66092213022625e-05
-6.3420716624456e-05
-6.93288233274346e-05
-9.03196297897407e-05
6.70778410146715e-05
0.000110750696741665
0.000115708899920269
0.000105267594038303
0.00014693732279314
0.000184184010603498
0.000129562624117798
9.8569212504341e-05
0.000143149776725045
0.000138299953755368
0.000143451086022
5.61622814814719e-05
0.000162678821268316
0.000185907206046827
0.00013465915026577
4.17710716836967e-05
5.75062133627145e-05
8.25836789790278e-05
1.76600880008416e-05
-7.31469447078977e-05
1.41461568463909e-05
-0.000108635305123464
-1.7888237824051e-05
-7.2870105326635e-05
-1.19548084247816e-05
2.37514122177615e-05
-2.01627922017115e-05
5.73292162436657e-05
-6.86016182823685e-05
5.05791885021703e-05
-1.04929333886314e-05
4.95397142287332e-06
-6.28320962130448e-05
-9.3492876092654e-06
-7.02609638554493e-05
1.80729956996311e-05
2.84435004407157e-05
3.95758059914491e-05
2.57711332999305e-05
-2.91138291922768e-05
1.92787614220788e-05
-2.15222079309335e-05
-3.63133731724049e-05
0.000111970115100624
8.17886549067225e-06
-3.16765856093437e-05
1.3813305713001e-05
1.87080398591362e-05
0.0001123149885487
3.71523604722648e-05
9.02210407787971e-05
2.70745402138461e-05
0.000110188468942356
7.43842216491767e-05
8.17663212831279e-05
0.000122204445453648
2.95737041196113e-05
0.000107241266184064
0.000120380602986071
6.87182624785545e-05
8.01147146018164e-05
0.000173112515645314
6.21983522060512e-05
0.0001722924325215
0.000196821828280922
0.000168511279144563
0.000130297526638784
0.000193216435298321
0.000128491496916533
7.5466546594231e-05
1.8937849440323e-05
8.74028205210621e-05
-3.78936042369099e-05
-8.6344991034175e-05
-9.04307346127757e-06
-0.000125104180483276
-0.000117002248870055
-0.000110568774909436
-0.000122804337295805
-0.000182873271420322
-0.000108857570476065
-0.000101935773996292
-8.11431040002784e-05
-6.37442761461217e-05
-1.33446878099441e-05
-3.09746177661623e-05
0.000114706230050669
4.00506466408957e-05
5.84722231770337e-05
5.63894646610695e-05
0.000112400948343757
-1.16712141688685e-05
7.694322418865e-05
9.75011038836712e-05
2.55550025369794e-05
6.00879536284292e-05
7.40566873155279e-05
0.000113146725120159
8.83639133423478e-05
4.75149967606204e-05
0.000104000627206083
6.13838702687534e-05
0.000103973543408214
0.00014678075495822
0.000120962351348788
5.2648470704883e-05
5.76718515072322e-05
6.76457288597876e-05
0.00015793189972012
0.000121006987932827
0.000151408537883723
8.6568411375696e-05
3.32247826724307e-05
0.000123885922454737
1.90259418637855e-05
3.21369774453197e-05
-1.80638098239934e-05
3.16091445720934e-05
1.23721773302657e-06
6.73277550134469e-05
-8.40106287723352e-05
-6.4587583215908e-05
-8.79800814577582e-05
-0.000108984297588826
-3.22971617061931e-05
-0.000107296187248516
-0.000114708745370191
-5.23711636298903e-05
-1.4175737377956e-05
-4.44521048142566e-05
-5.55907435642382e-05
-3.73445212588097e-07
-3.15934250117149e-05
-3.41298764400965e-05
-4.14382127650075e-06
-1.3863190943847e-06
-1.80511727250364e-05
6.28305867514986e-05
6.34143611039796e-05
6.54899245050185e-05
8.36007810074412e-05
0.000140420180295581
0.000246668972356072
0.000157165749538895
0.000244121461763972
0.000212390010296916
0.000182237262004741
0.000153625894225813
0.000100007645140903
2.03279900637008e-05
9.64191002232164e-05
3.03857498401687e-05
3.50893668699944e-06
5.10400948709368e-05
2.16956132688715e-05
1.65002165070223e-05
-6.67753282589501e-05
-1.90471271235737e-05
-1.6482629232214e-05
-1.82386131696778e-05
-2.03347226889929e-05
2.51506700761973e-05
-3.70756357181638e-06
-4.52275026355527e-05
5.37734776741311e-05
9.97501112936442e-06
2.12028965603817e-05
-6.54202501430141e-05
1.84837014167807e-05
4.45231679770136e-05
5.94355963999333e-05
-8.70299912546269e-05
-4.59507718220387e-06
-4.62323495996028e-06
9.90051130279565e-05
9.72548200656617e-05
6.05771532827449e-05
-8.54360765807164e-06
7.12368875762817e-05
2.67517152680831e-05
0.000107335771289796
-2.3632280491058e-05
6.96800664745462e-06
-8.78691319788106e-06
-1.53971161178424e-05
-7.70851665562729e-05
-2.82666687391739e-05
-1.24999497961459e-05
-1.81569648077367e-05
6.25326596296687e-05
-8.2781552472224e-07
7.73298349162613e-05
5.05069809659203e-05
0.000212690819188461
0.000133693985074811
0.00012108763078286
0.000157605012289786
3.54897896264135e-05
0.000124832171960947
0.000104547098035294
8.78439407856334e-05
0.000100414282471591
7.13743427483987e-05
9.58079843684377e-06
-7.67672019451434e-07
-0.000114250184100642
2.47221869370362e-05
4.08883807262537e-05
3.74374152277322e-05
4.88290080031669e-05
1.24334642462038e-05
0.00013212937073849
4.24286015149324e-05
5.26892933668123e-06
-4.94823987195082e-05
-0.000122215275673777
-6.54691168770605e-05
-2.53662306320639e-05
-9.90658010513296e-05
-0.000116905701734348
-8.15718222160378e-05
-4.05090852596216e-05
-1.2643864830786e-05
4.67810821599933e-05
7.41824244013501e-05
8.81570898750179e-05
1.08719393491589e-05
5.49502275030708e-05
8.04442080241745e-05
8.91259085581781e-06
7.18531299154716e-05
3.83286559294014e-05
-1.82791805227761e-05
9.69999777718521e-05
1.59707772979366e-06
9.58464784639834e-05
7.51946560440573e-05
0.000139059793877521
4.00861496754089e-05
0.000135143652953823
0.000136362559012965
0.000139849573342818
9.953455070021e-05
0.000155148244378286
0.000121532440486916
0.000100848391541432
-1.73535487502315e-07
4.57949558640053e-05
0.000129554872915378
5.17266661926156e-05
0.000155161317007842
6.95208394603344e-05
0.000132201017835922
6.64540474039219e-05
2.56798736791554e-05
4.83279647488677e-06
-2.09609191290692e-05
1.41078349205636e-05
-9.53729225800384e-05
-3.47612427978168e-05
1.58081433975587e-05
-5.14421849377727e-05
-0.000110317211368095
-4.23852580235032e-05
1.60228045694599e-05
-2.14926203387215e-06
4.71873016833385e-06
-4.58595783699999e-05
-1.35429409890155e-05
-4.08985217402271e-05
-3.12682584385444e-05
4.55101048114409e-06
7.95425731989511e-06
4.67047298532396e-05
2.88417888013304e-05
9.4173977846168e-05
7.4805843298591e-05
6.89702004864123e-05
4.19802708256374e-06
6.51950269595558e-05
5.72908027800437e-05
-2.0445640856238e-05
3.47000323634941e-05
-7.31867097403961e-05
3.12256660334524e-05
3.37261978340082e-05
-9.89500409175923e-06
6.7760964391996e-05
9.5433959882492e-05
0.000211737442977161
0.000132113308949021
0.000123400055944029
8.87429055952565e-05
0.000126700025696464
6.36297197858769e-05
0.000100036314212596
0.00010700912028116
0.0001039176281474
0.000128714449962476
5.88580477577265e-05
-7.59431802553989e-06
-1.55321855251739e-06
-4.62513107612685e-05
-5.2778093153221e-05
-5.43128487930742e-05
2.92575855316358e-06
-9.75800763672192e-05
-4.32165840528682e-05
-7.27003444144832e-05
-9.66697530932281e-05
-1.38738760426231e-05
-2.36394738484785e-05
-6.87089919577841e-05
-3.70437741193497e-05
-1.07276019339305e-05
9.26858172570816e-05
5.74425225555102e-05
8.22830316992886e-05
6.82134271727785e-05
8.9491420480149e-05
0.000114774516462243
6.53246985695031e-05
0.000145081485057616
5.06477800569779e-05
3.17445776186585e-05
3.90497163308099e-05
0.000114645298283465
-4.12887831616735e-05
3.95154893206021e-05
3.87330687259687e-06
1.29545097034093e-05
1.31689011068879e-05
-2.28011347056687e-05
5.35550930144766e-05
-4.50836715193142e-05
6.2261163743677e-05
-1.69468531663828e-05
-2.84804381187595e-05
4.36808873046428e-05
8.90082521808174e-06
-4.64775194103414e-05
2.96228989022427e-06
-1.35529061008035e-05
4.13061012057234e-05
6.38329644320973e-05
4.07260664100299e-05
2.7805706519146e-05
0.000138530911091191
9.89342523571349e-05
0.000188097320702429
0.000213261150854572
0.000223810985385444
0.000183459124196745
0.00010536921586126
0.000107813093779
1.54650484821503e-05
7.88141579230885e-06
-2.96883767732211e-05
-9.13489371501865e-05
-7.77504349034295e-06
-0.000149061464052295
-6.09462568049033e-05
-0.0001086221194353
-7.06644528553697e-05
-0.000112768045966433
8.20874159202295e-05
-7.68674441990987e-05
4.58554624130129e-05
3.28631709611377e-05
3.18047963940448e-05
1.79180717697463e-05
-1.51999910162993e-05
3.24440680861222e-05
0.000146539731309039
9.13318905655777e-06
7.06900185308556e-05
-3.96862895280137e-05
8.03487890177842e-05
3.55340817362617e-05
0.000100530906233279
4.65035339829529e-05
0.000146136822136379
0.000134325759691564
0.000114833921994378
0.000111298630366567
6.86968407489293e-05
9.56789529736087e-05
8.17857669961764e-05
3.90957413300418e-05
0.000162942014168949
0.000118838291257193
9.56090248171127e-05
7.20434174311318e-05
1.65510801045997e-05
1.78528152943848e-05
7.37412033462528e-05
4.28762459489988e-05
-3.5043692912415e-06
6.93022245675873e-05
7.08342812229762e-05
1.06501947963308e-05
2.32400150860257e-05
4.644320611785e-05
8.19831356739038e-05
7.57926206958638e-05
0.000106694067785233
6.79936741178349e-05
-4.72444980679006e-05
-3.48315105182335e-05
-3.93288799883607e-05
-8.58264950212509e-05
-0.000116522878211545
-5.3448571461326e-05
-0.00011688572602507
5.6383884340863e-06
-3.26053685823271e-05
2.87401517624129e-05
4.50435907586681e-05
-4.55891943129345e-06
2.41586773176677e-05
3.46492950092929e-05
8.61390015375362e-06
-4.22802713208606e-05
-1.46861030463316e-05
1.40853172275378e-05
5.06005397197526e-05
3.23714889783612e-05
1.24812572512971e-05
0.000121583498562796
8.99095989025674e-05
0.000138590118876009
0.000139240596868315
0.000190041448546193
0.000182512186714114
0.000132692941381786
0.000199210587789318
0.000212170541712498
5.48452898356261e-05
3.11422183300937e-05
-7.70381586067784e-05
-1.39398352853871e-05
1.74499812167539e-06
-6.7988606739708e-05
-7.7293357621156e-05
-9.63478756235074e-05
-5.4600516427289e-05
-5.22537563560491e-05
2.77853139661765e-05
1.44781114184699e-05
-7.75352108504242e-06
-1.19135792926418e-05
-9.6673734276563e-06
4.26699843706897e-05
1.97151237110349e-05
-6.6143614264025e-05
6.16523117536212e-06
3.74006606257079e-05
-5.01068492236613e-05
-6.66645755508633e-06
1.93871727514203e-05
-3.28209348535412e-06
1.88078713501027e-05
1.33777752664022e-05
3.73395744366835e-05
4.58717084551491e-06
-2.64992736604702e-05
9.26437684850268e-05
6.59965579502897e-05
4.91331499642422e-05
4.95004008032244e-05
-1.73907446367224e-05
5.30172255531857e-07
4.13453672908112e-05
7.86279848689668e-05
0.000152829957479268
4.21512169961565e-05
4.47458756029311e-05
9.98784634990697e-05
0.000179722484486882
6.76060716233528e-05
0.000130136433246874
-4.30673225934154e-05
0.000124363173383787
9.21784560712546e-07
1.97479230238026e-05
3.98137774437326e-05
4.09537213138479e-05
5.44960611825526e-06
-6.51089757994948e-05
-2.56891528457695e-05
-0.000102743277483764
-5.31926789643645e-05
4.4039753910277e-05
-1.18035521796206e-05
2.09346128131794e-05
4.5527219890272e-05
-4.41915375048773e-05
9.83419531502144e-05
0.000104287302252673
-2.36331184956103e-06
1.92079045378344e-05
-9.27456414794653e-05
-5.75586387697186e-05
1.24772459041352e-06
6.88448923239791e-06
9.16093933706712e-05
2.6927793627316e-05
0.000104793490634335
5.85204248046722e-05
-4.368692787974e-06
8.66089195977566e-05
8.47783339488111e-05
6.46013907128279e-05
7.52729470058427e-05
9.40774535079585e-05
7.6939673586082e-05
5.70923073842192e-05
0.000155114912657174
7.51478491520452e-05
9.62377167340146e-05
0.000125353919344035
1.74736378615308e-05
-1.48947988343218e-05
-4.05998683284577e-05
-3.47950502560344e-05
-5.30292709455635e-05
-2.43957719947317e-05
7.63516459527284e-05
6.25345419351591e-05
5.3947644078136e-05
5.83849065678971e-05
-2.07767833966093e-05
-3.73379665976876e-05
7.46144259357314e-06
1.18736103528734e-05
9.45083192523777e-05
-1.5725383264048e-05
5.17075051980086e-05
1.38608140177837e-05
7.87877737040276e-05
0.000121592609345623
8.76292015645755e-05
0.00012009799938359
3.63068071282471e-05
3.10770938731108e-05
4.64381426731477e-05
4.0312658951039e-05
9.12797614734935e-07
-6.93784571863412e-06
3.18034551998732e-05
0.000100608531772698
9.91340072733505e-05
0.000147725903780597
5.5423976978465e-05
0.000104117153807204
1.7729689464077e-05
7.75868955420821e-06
3.79437496259023e-05
2.90151681941241e-05
5.53569505203939e-05
3.19353830342652e-05
-2.26605586708104e-06
4.83806148880098e-05
-3.62350118828247e-05
1.29637966690483e-05
-8.09948835487967e-05
-2.48091206058325e-05
-0.000101291661431255
-2.13126901771663e-05
-7.37547542741965e-05
-2.71537080414282e-05
1.36707331498002e-05
9.21989984291929e-06
6.42766423019238e-05
0.000118415087718566
0.00010183124592285
0.000130911373543571
0.000142737973281628
0.000111987969754719
7.17159968933675e-05
6.97182181345671e-05
8.45379415845976e-05
7.09644056908136e-05
5.18377852475317e-05
5.10410902158983e-05
1.11787016259651e-05
-2.93043124252948e-05
7.65847954925565e-06
3.38986786166681e-05
6.11553718482118e-05
-8.7852704547251e-06
2.37619926037934e-05
6.40560039812572e-05
8.09001284106972e-05
3.21630781567222e-05
7.2680023842391e-05
4.18451494057909e-05
3.42397386279757e-07
9.89318638221741e-05
1.14792553191233e-05
-1.9558165833677e-05
6.41438072360764e-05
1.51274341952029e-05
4.83339810514047e-05
-3.68132538750732e-05
2.42518287606693e-05
7.71401050575667e-07
-2.50517820285178e-05
2.18082275671253e-05
4.48561466759452e-05
5.41086354283801e-05
3.42625777308862e-05
-6.91083189448184e-06
-1.8321878132909e-05
-4.5275715112802e-06
6.48115380213202e-05
9.2287524999043e-05
-6.12434748430107e-06
-1.89734469220841e-08
2.4119626940846e-05
-2.57469374758856e-05
8.56821668104229e-07
5.53016633316918e-05
0.000114259196139336
0.000154907529012468
0.000160085406131088
0.000186674687786777
4.83861780766929e-05
7.62686257109893e-05
0.000104372425427247
6.18381242264625e-05
5.34888781044978e-05
6.70554241059255e-05
4.07210694082625e-05
6.06522290307184e-05
7.03820007887711e-05
0.000110990848646645
9.73475895591657e-05
0.000101265903075131
-1.11310689183162e-05
5.86427857824308e-05
1.71705168597337e-05
-0.000101743767889331
-7.54372035204812e-05
-7.87772971464479e-05
-0.000131396274269151
-0.000105879059597286
-0.000150829767085665
-0.00011500439130135
-4.54266358147413e-05
-5.54040839581228e-06
0.000111793391334984
4.26131327547771e-05
8.01447430543866e-05
9.4400897866758e-05
0.000174834563439554
3.71034264796906e-05
0.000123835014610237
3.7927544603839e-05
5.79072863739535e-05
3.08952590672193e-05
5.43053314391586e-05
-1.22543828666358e-06
2.22741305245552e-05
5.30091190146721e-05
5.02842296897158e-05
3.89560346266052e-05
2.07105834630339e-06
1.46933856563389e-05
5.42031288211667e-05
6.11135665015829e-08
-2.08866440408969e-05
-7.09234876393545e-06
0.00013809485250708
-1.25103016882863e-05
4.05072122194636e-05
8.16183109855538e-05
7.82379751718068e-05
9.65081319720729e-05
4.29377775695091e-05
-9.98134036279586e-06
2.5692210670061e-05
7.91196809930636e-05
1.95576788691854e-05
-5.55247213029559e-05
4.547163236136e-05
6.41846456892265e-05
5.77510318886507e-05
0.000110967032874663
9.49602294815387e-05
6.56469993090206e-05
0.000110900104849344
-5.45050881406339e-05
3.5294689064357e-05
-6.04900858258862e-05
1.20244554436198e-06
3.95722244469345e-05
2.87648680336838e-06
2.51185279388199e-05
4.57025388773295e-05
8.6173166457813e-05
8.95740051298324e-05
1.78871820196173e-05
3.62963576786971e-05
0.000163749596886738
0.0001129024726022
3.69779305407959e-05
8.9648408557588e-05
4.19971214696914e-05
-2.67174365850861e-06
-8.29326193249158e-05
1.47580159473517e-05
-8.67834060657138e-05
2.81250660324007e-05
-3.39630459622106e-05
-1.93238705892189e-05
-3.98103670971484e-06
9.00485958708964e-05
6.71486021708448e-05
0.000124909201239223
9.45918894393648e-05
1.26169897783247e-05
4.30249193611305e-05
4.71789939759869e-05
-3.40156529379899e-05
-1.59297354214083e-05
5.02862731846908e-06
4.52838540942998e-06
3.38688082352251e-05
3.27718890047382e-05
-3.63734658122793e-06
-4.74777264504777e-06
8.31309606247783e-05
3.73393309418871e-06
3.77979422176448e-05
1.82442679804672e-06
3.57600097576447e-06
4.99000511638717e-05
0.00011106532552491
0.000112050300034975
1.10288909589129e-05
-4.97208178239502e-05
8.15229210304049e-05
-8.05308419570123e-05
-5.86670272406871e-06
8.48904165986086e-06
-6.41084474256948e-06
-2.62757810050245e-05
0.000110676001154755
0.000162911565205863
0.00012986160189846
9.5705304103414e-05
0.00014955491824803
0.000145897487646761
3.6795265532723e-05
9.3166366269266e-05
8.70202621677853e-06
-1.29419158822943e-05
-4.44028024296799e-05
1.80046088789171e-05
3.05701658557004e-05
4.01466844074099e-05
-4.21027704118356e-05
-2.37865023326946e-05
-1.61655284307981e-05
-5.25826281666802e-05
-4.43078648814258e-05
-9.18592110416874e-05
-6.46228865092168e-05
1.32474847188062e-05
3.63281474334974e-05
4.16843163783183e-05
0.000105818932406588
0.00022341920983472
0.000166516435834349
9.98870524884749e-05
5.41323413196867e-05
-1.3000592642919e-05
-4.49628940324375e-05
-2.99694207333488e-05
-1.19856942629154e-05
9.0052653135472e-05
4.61426949876534e-05
7.84741893135177e-05
0.000105316189495875
0.000144577792557709
0.000134566447023707
0.000104931714548868
3.63458194414919e-05
4.03005128114005e-05
6.3516448234476e-05
1.63295935273076e-05
2.52775562187331e-05
0.000123621032342177
0.00012088885889088
6.59849449637229e-05
4.70098024398918e-05
3.9263603661989e-05
-1.18900860672703e-05
3.37176816964978e-05
3.94167301672897e-05
3.44039428292052e-05
0.000127965095067991
3.91758511898967e-05
5.13419179631976e-05
-2.13579307138376e-06
1.18854954228879e-05
-2.00195883131236e-05
4.33964762554257e-05
-6.65324455959535e-05
-6.72625411045337e-05
-3.67062708315059e-05
-7.6936382039045e-05
-5.74729730322507e-05
-7.80420546949344e-05
-4.80719299232356e-05
-1.60306925058165e-05
4.73859647883592e-05
3.14897182478615e-05
3.69938580031711e-05
2.00283147973458e-05
-3.39547754201159e-05
5.61892860333916e-06
1.15723005287426e-05
-4.16741414900674e-05
-2.79828679543497e-05
-3.03308335069616e-05
6.63060018233704e-05
9.89655342391723e-05
8.65343154346311e-05
0.000196001175915057
0.000175373001893615
0.000179879258117845
0.000187737204686327
0.000196766162960905
0.000176282130231729
0.000173006203723157
8.39229799825487e-05
6.69544608623335e-05
8.10593958736991e-06
-8.13964056873191e-05
-1.44980017991713e-05
-1.03286999865934e-05
-0.000103032920909788
-5.93575673726908e-05
-9.49213871389521e-05
-9.12397378291606e-07
-4.42356527996394e-06
-8.26631648529645e-05
-1.82040936763092e-05
-7.89597052290367e-05
-3.36751306328378e-05
-8.71953163072279e-05
-1.56293435977699e-06
-3.49473275511268e-05
5.47661931821848e-05
6.02350188358989e-05
4.24061559424528e-05
9.167288861496e-05
0.000105522762962301
7.67020400986744e-05
8.43212812841114e-05
0.000144729973439653
5.09277849199913e-05
7.35320364976217e-05
6.35349950734946e-06
-3.56581146329455e-05
-5.11097442674564e-05
-2.25237093533295e-05
1.28583112564442e-05
-3.4850347102722e-06
-1.69224905551751e-05
1.61461318877565e-05
6.59806179857655e-05
6.7663506569899e-05
1.27272336075415e-05
7.87828119951639e-05
6.80909686003725e-05
4.10456963568344e-05
6.17115446992937e-05
6.87004903314493e-05
0.000153434826284659
4.38446991248242e-05
6.74190364246326e-05
7.58382655744726e-05
0.000127708594998101
1.79945964503782e-05
2.23056093404375e-05
5.11095102163164e-05
2.37471587047179e-05
-0.00011135611275176
-5.16312038534475e-05
4.4496999737488e-06
2.60438687640616e-05
-5.74473834215281e-06
9.3548653402084e-05
2.52636430887888e-05
1.42568698072096e-05
-3.47065006413089e-05
-4.24005763029415e-06
1.6016115935529e-05
-7.6874204538146e-06
1.5861797936363e-05
-1.47052712969919e-06
-2.45996398236026e-05
7.7131687363349e-05
6.14899676929276e-05
6.31283557577571e-05
0.0001073419033123
0.000154685587806222
0.000107928713796458
9.93628857575365e-05
8.49996422347885e-05
0.000116075843536706
6.87894735729526e-05
1.67247752115226e-05
-2.34747662485128e-05
-8.96269982015481e-05
-2.44885398606636e-05
-2.14330676104665e-05
-3.73644919937613e-05
4.54105658545787e-05
6.80411478483296e-06
6.55766939153922e-05
0.000122166225694321
4.21815075025233e-05
-1.89761644404014e-05
5.72537914906468e-05
4.13087524989243e-05
-1.95246607715492e-05
3.32783551878321e-05
8.32175255363632e-05
0.000112554518032521
5.92534630172001e-05
0.000173330115811903
0.00011655324852747
6.86986105509607e-05
6.96004855560767e-05
3.75523985515128e-05
-5.2524449537007e-05
-4.05817031509339e-05
-3.13592022344082e-05
7.80502092049166e-05
1.29920404812451e-05
5.1348780945419e-05
1.62427756404262e-06
6.16637742508437e-05
4.70076923880149e-05
0.000107004054778201
0.000128575345400697
8.96446961940694e-05
7.90482551413758e-05
2.65786091728676e-05
1.24829739936976e-05
4.14304380807482e-05
-1.25681220702305e-06
6.36972604533792e-05
-4.76325407950452e-05
1.76739898425267e-06
3.50469294965199e-05
-9.565131428293e-05
3.87581678301441e-05
-7.51443519274597e-05
3.66741266414591e-05
3.73352388064979e-05
2.0253393248659e-05
7.5740718717807e-06
8.83468481428291e-05
3.87782798416443e-05
2.44023272153645e-05
1.894430169591e-05
-6.43445145091231e-05
-1.08031147614041e-05
-3.54040571481261e-06
-9.61717311629931e-06
-2.41261853200299e-05
5.33116624183245e-05
-8.69759155147408e-06
7.03204969476788e-05
0.000164297049778254
0.000155747180765109
0.000150214733540708
0.000118888701332026
0.000123335582629208
5.90256648784424e-05
6.43226858295421e-05
2.80965737541961e-05
-3.28388340177353e-05
1.12415843037284e-05
1.50796355789577e-05
9.40257630882336e-05
5.7695510650311e-06
5.16291471487623e-05
3.01318957943187e-05
1.4619468487415e-06
3.37972835431653e-05
-6.10561590736071e-06
-7.10045490948752e-05
-1.92837378783684e-06
-7.7296050407786e-06
-6.45806025693155e-05
-8.34721238511134e-05
8.22844046516819e-05
9.87063935423383e-05
1.47363371273603e-05
4.6572155570635e-05
1.3630614022258e-05
3.46713513915541e-05
-1.74515891086043e-05
1.17945354045999e-05
2.43738290509729e-05
3.07861540588082e-05
-1.73316127388325e-05
5.35138131434742e-05
4.61166676348021e-06
-1.69828678864166e-05
-2.36480335245069e-05
5.87256142736196e-05
2.44770809285333e-06
5.63401380070295e-05
5.15697285386692e-05
3.92661276382385e-05
0.000100924249003773
9.9089675432499e-05
1.33410482525945e-05
8.09785775074158e-05
4.76122022146342e-05
7.91440671113891e-05
0.000121533095077316
8.98848737213617e-05
0.000100219066548899
1.64210937951977e-05
8.43127528013459e-05
0.000100529084997626
0.000179859099083369
0.000162935187450547
0.000119911194035361
0.000107473150203993
7.97238717477693e-05
3.63696819728306e-05
5.69302382389419e-05
9.5799074978577e-05
-2.32038106899894e-05
-2.54616671188728e-05
-0.000114644581979683
-9.63129539811997e-05
-9.35750093118605e-05
-0.000116672426439263
-2.9404268018433e-05
-5.51048226034716e-05
-8.69258315800987e-05
2.94519852456911e-05
-2.28485636425205e-05
2.75434687278665e-05
3.13176527767722e-05
-1.15157776357734e-05
8.56455988466791e-05
7.53465103415595e-05
4.15909335945329e-05
6.23032211584515e-05
1.95245270319244e-05
3.1066334098254e-05
-1.27739249140317e-05
-3.73168496306742e-05
-4.22282111641241e-05
2.28600262191794e-05
1.96868187147855e-05
6.58434102438141e-05
0.000118093810720248
0.000118444629959919
0.000112038710593311
0.000206378191756903
0.000150561797594426
0.000131172939525656
9.9518267434547e-05
0.000176798590219002
6.22905364164414e-05
0.000109284667353325
0.000135435063457117
0.000125024189890609
0.000107066054034261
9.37350276869227e-05
0.000131174142032312
0.000130262437604858
8.89001823090952e-05
8.05090767887473e-05
6.99595290617446e-05
8.36572667921767e-05
2.00733193141168e-06
9.1716589700355e-06
-8.35116384102061e-05
-9.03305615492424e-05
-0.000100358407894157
-0.000141329371117129
-7.03644858761292e-05
-0.000125270767188282
-0.000134172529561272
-0.00011925090983827
-0.000113939868086759
-9.65223529996611e-05
-2.53852732742097e-05
-0.000109368517919206
-2.73054854944687e-05
3.07235927091004e-06
4.53985477002767e-05
0.000128473924914731
0.000106870645162101
8.70894215360164e-05
8.21904207215504e-05
0.000134873394393087
0.000164481128046274
0.000243871083611218
0.000182997234666452
0.000289729072972151
0.00021735999757229
0.000137461082952309
9.63127425777312e-05
3.18056872440687e-05
-1.25645162834217e-05
-2.42308969338515e-05
-1.1802365641895e-05
-3.94223896764173e-05
-1.07198286977754e-05
-9.99083018326322e-06
-3.64056146736067e-06
-6.16583530234036e-05
-4.83330148599814e-05
2.44486676410532e-05
2.84914230682512e-06
2.42659712004124e-06
1.98417822696541e-05
-3.69940039204233e-05
5.82974490984227e-06
8.70602211905816e-05
7.33908298569312e-05
6.84081344338859e-05
0.000112029190460685
7.3057490181669e-05
8.45878618309122e-05
8.86378816302954e-05
6.56111446074486e-05
6.3674814513416e-05
0.000142554397079296
9.37017313967733e-05
0.000114432560061898
0.000151878346478612
6.93230998353056e-05
-1.13015421903991e-05
-7.59870416664452e-05
-4.33425350061142e-05
-8.95039369942928e-05
-0.000124367409540407
-0.000139174297426276
-0.000121089937825242
-0.000128608065651082
-5.84020222785066e-05
-4.3487460237101e-05
-6.04157656302518e-06
1.575925955998e-05
5.08469339065349e-05
0.000138044074006836
0.000204947977807521
0.000209581329763751
0.000173729863157424
0.000254784500008001
0.000120669470559916
0.000246997891193895
0.000102625285506114
6.18394440357659e-05
0.000127526039109576
0.000117202266272869
4.59352708329914e-05
0.000118640345811905
3.38602375864333e-05
2.19950137854983e-05
7.99488804200231e-06
2.24828546491421e-06
-2.11285149947041e-05
-0.000109218357716785
-6.89373687202298e-05
-8.02258497280853e-05
-0.000165894696558284
-0.000177098314524677
-6.99673644437902e-05
-3.82832902928655e-05
4.28405655008619e-05
-8.8305233175513e-06
0.00011642381670362
0.00014319289604811
7.50933931641119e-05
6.26705565038808e-05
0.000143205063733258
8.01666537807454e-05
8.59081076421012e-05
9.01292426846021e-05
0.000180663695151857
0.000144015984328815
0.000121571839808815
0.000147575642929753
9.18151917293039e-05
0.000166933539145282
3.87316668526748e-05
1.80304226017547e-05
-4.48538060559941e-05
-6.65785125640179e-05
-1.76984716530216e-05
-9.3862092310325e-06
-1.98275662677741e-05
2.91549324896019e-05
4.49714532332374e-05
3.73469830501062e-05
6.08622111210577e-05
4.54797025560252e-05
0.000125611848052535
7.19773221053196e-05
9.90950027855479e-05
9.86167494817666e-05
5.67384880223873e-05
2.65931762655275e-05
9.65568260050167e-05
3.40856602228514e-05
8.39558509044865e-05
2.38127684858442e-05
-6.36304360086545e-05
-0.000120370581796651
-5.27178930004754e-05
-9.36528418915742e-05
-6.04040891556004e-05
-6.35449710225016e-06
-1.41042343871811e-05
4.23304953129597e-05
7.25379167835029e-05
8.7904035165592e-05
7.7694832114797e-05
8.69931218911962e-05
9.57374267909504e-05
9.06972915844018e-06
-6.07087956238762e-05
-1.08811751825894e-05
4.18523882213114e-05
0.000116245787235585
9.10384867785932e-05
9.08883630025083e-05
0.000133603076589899
0.000133565513103855
0.000112557587894022
6.00057061228941e-05
8.36041444965374e-05
0.000126218253279092
4.59470022484041e-06
-5.02999771077494e-05
-5.67380927128056e-05
-4.50899007889559e-05
1.33584236991635e-05
-2.02732910054537e-05
-1.64485786657967e-05
-2.79558255406806e-05
5.62347440317156e-05
6.42568142734287e-05
1.45909661940365e-05
-3.37973695694205e-05
9.18189077859437e-05
8.48107991028931e-05
5.54075817645144e-05
6.44547324220112e-05
2.78835984396085e-05
2.82771126812714e-06
2.45826183488051e-05
1.40382550102781e-05
6.68800986144624e-05
-1.58405535654987e-06
-1.58037741109057e-06
2.28805555244264e-05
9.33009469839818e-05
0.000113802085872252
0.000182577154087691
0.000104329341046272
0.000113743804778478
0.000156387573690298
8.09422468713775e-05
0.000174054580686834
6.00071831353894e-05
1.97889564634967e-05
3.36562517178624e-05
3.41163908086164e-05
1.23595066272021e-05
-7.98323962369679e-05
-1.40229000036523e-05
1.38973073709222e-05
2.47381645875193e-06
-6.81942066121527e-05
-8.14362171154762e-05
-8.54169282667093e-05
-9.34950560360026e-05
-0.000144501257953347
-2.42981795197375e-05
-1.55123412740783e-05
-9.45504391660619e-06
-3.56682908973524e-05
-1.14405667449281e-05
5.87497347088086e-05
2.98361688013826e-05
-5.27778936227692e-05
5.89382186995261e-05
-3.69730818860406e-05
2.53367378749198e-05
-4.54431287331896e-05
9.17738121442271e-05
7.80685228686379e-05
0.000109232108540393
7.23187842927099e-05
7.084216870257e-05
7.1774102484602e-05
9.13111261804322e-05
7.23984414732596e-05
0.00011869594738323
0.000106794084020755
8.60724310076767e-05
8.82330789727586e-05
0.000151706853243341
0.000190597878446299
0.000191780184762098
9.55564981841091e-05
8.28634733727128e-05
4.47228554233109e-05
-8.16017736149929e-07
-3.62388241366691e-05
-3.16498546109569e-06
-9.43933211331247e-06
-4.08723296249913e-05
2.51484433373881e-05
-6.04212257270388e-05
-0.00010073076108866
-0.000117315540623666
-8.39072653265917e-05
-6.57515427299441e-05
-4.35889704910053e-05
-0.000105937220335025
-6.69431227790445e-07
-2.43524376831466e-05
-7.49488612128893e-05
-2.89374103497177e-05
7.31539102935858e-05
0.00012225295497703
3.32746500329596e-05
6.70131927463902e-05
0.0001542774670599
0.000134547144354457
0.000143305281569218
7.01886704897761e-05
0.000171346375483873
7.22275872203862e-05
3.81842870438234e-05
0.000108234365487345
-1.69178983482599e-05
3.21119163266747e-05
-6.53774120344282e-05
-4.13961149975946e-05
-4.65922916118445e-05
9.05944122356865e-05
8.09235134664497e-05
7.16062985477584e-05
5.98575807177771e-05
0.000182733494553746
0.000108458427644537
0.000121929764620022
0.000239098369521204
0.000102502094948111
0.000109550447978583
0.000152651275554266
9.87020003633557e-05
9.88997643014989e-05
3.47076302738308e-05
1.45171127332211e-05
-6.01911641992832e-06
-2.85333568122326e-05
-7.53083660010934e-05
-9.59011054893992e-05
-0.000145040206905498
-7.58191274568816e-05
-6.06117818454429e-05
-0.000118916323119981
-1.48154317775713e-05
-2.85734471660359e-05
3.5691875197766e-05
-6.64537640291196e-06
5.42524766075761e-05
1.61324650555187e-05
-6.82374917972573e-05
-1.72946916379012e-05
0.000138385403830419
9.21968840577758e-05
0.000148900527305617
0.000155273259125095
0.000129389497773391
0.000104489346154818
0.000149525186875942
9.50182256550994e-05
0.000132917041814321
2.30204930295403e-05
2.60146758558422e-05
6.72264801800035e-05
8.39247772406362e-06
4.4172173370347e-05
0.000143752682379291
0.000119371688683168
4.68119297444325e-05
0.000126079354652633
1.17583411193083e-05
-5.21772036710219e-05
4.95898636441187e-05
-8.27187012491946e-05
-9.83474564957691e-05
-4.80269068506989e-06
4.08121060924897e-05
-4.0662833353017e-05
6.67673365863523e-05
0.000123672526696761
0.00012314954162342
0.000118986538707602
9.16529873302601e-05
1.2609111585723e-05
3.04978735253689e-05
-1.16430014756195e-05
-5.41783802310763e-05
-5.20228553119452e-05
-9.55048678297239e-05
-1.70157611320287e-05
-5.32871370601704e-06
8.55651158693772e-05
1.11352094860473e-05
1.98088424950869e-05
1.54017081015885e-05
1.75332038894361e-05
-2.64139693325139e-05
4.97545675641319e-05
-1.19104424773542e-05
0.000108681488250267
6.1831350629157e-05
6.09639297771276e-05
0.000152155884825977
6.667460688698e-05
8.36725097383154e-05
4.8204153479441e-05
3.72239195435607e-05
5.75914988351011e-05
-5.82939857197598e-07
-9.33972385449064e-06
8.47240329777772e-05
0.00010574321447477
0.000134796683218992
0.000112988725036342
0.0001053882229059
6.02450948151673e-05
8.1798232276305e-06
1.69864404925619e-05
-0.000110437676944847
-9.55609786676527e-05
-6.5592727500532e-05
-5.73499089126338e-05
-8.43969975395685e-05
5.86817203472223e-05
-8.83952599715165e-05
-6.83485207776857e-05
5.14507837322699e-06
-1.78071544136469e-05
1.99202971611762e-05
1.83930568874754e-05
0.000135377471588182
7.87917917200667e-05
7.54569102964976e-05
5.79618383334172e-05
4.01709863821799e-05
9.00193442790628e-05
0.000191292647099661
0.000167164175181636
0.000100544309802207
6.52730871734963e-05
4.89008767971211e-05
5.21206185967585e-05
-7.9171593561518e-06
3.20632262154679e-05
-7.6174557540832e-06
-1.55068254503049e-05
5.07265859262272e-05
4.52203670559192e-05
2.04682529987355e-06
5.49358086910264e-05
-2.72976440315824e-05
-9.97054520448208e-05
-2.98247192667484e-05
-7.10441882129827e-05
-2.85702413340698e-06
-9.18733055894025e-05
7.90098678411963e-07
5.72641991403301e-05
4.4873855392935e-05
-0.000109455189124046
-2.956151446248e-05
-7.71832031413516e-05
1.29683871562719e-05
-2.76574635487532e-05
2.92751806328599e-05
2.88834515950943e-05
0.000114247598507675
0.000179068403218293
0.000171865192644845
0.000165905931485701
0.000210053193685712
9.09527620034165e-05
0.000162727887351361
0.000101903362546456
1.28533563534352e-05
5.18786382559884e-05
-3.12574259099727e-05
1.09869577728087e-05
-3.88594258902355e-05
5.93802034520976e-05
3.13702808488069e-05
4.05746755119235e-05
8.45516208048539e-05
2.37195735591036e-05
5.62734097614725e-05
-2.17696457179583e-05
5.64840371884603e-05
5.96127279725071e-05
2.26492651023288e-05
3.71955520095979e-06
1.1793451538091e-06
4.69030237040275e-05
-2.77227663772363e-05
-4.03723706229527e-06
-3.37438075504206e-05
-7.69194269502844e-05
-9.19817527275745e-05
-5.69089445841079e-05
-4.35818043148841e-05
-0.00010166920124376
-1.06964803824701e-05
3.24711253802044e-05
5.46404208460681e-05
-6.61292570366184e-06
6.26137026136764e-05
5.42306106481819e-08
-2.98910325462772e-05
-1.56166912330185e-05
3.43493322176451e-05
3.06007147995336e-06
7.21501932493849e-05
7.92546243458131e-05
6.05037939154079e-05
0.000116669208485935
7.18547964499877e-05
0.000206517323486809
0.00019603883471458
0.000136700109690467
0.000191830282356493
0.000135105504643549
0.000175880447768957
0.000140957251612249
0.000166330729119919
9.96300074978197e-05
4.72430224909298e-05
-2.96062148695907e-05
-2.42835945702897e-06
-7.52082686039632e-05
-1.02606966165352e-05
-4.78693338314322e-05
3.29287707494022e-05
-9.7641794867712e-05
-6.34576111753058e-05
7.48800771382475e-05
7.5930663333127e-05
1.44500624249893e-05
1.44472169946999e-05
6.72609131999909e-06
-1.02925572779247e-05
7.17302079491321e-06
-9.48236802516339e-05
-6.61719608170028e-05
-0.000136219776488542
-4.58944484439609e-05
-6.25562872690675e-05
-2.21419729397859e-05
-6.64594830409168e-05
5.50513452616649e-05
3.20957190886134e-05
4.8037907409863e-05
0.000161466766834398
0.000200173588728188
0.000189354374398161
0.000152356066715793
0.000132027013029232
0.000140631404862557
0.000100066270952776
7.65970509613172e-05
2.38728615153671e-05
-1.57047478072116e-05
-4.07492023742596e-06
-8.00798559245765e-06
0.000113164544601239
9.15244460270751e-05
5.67760100221554e-05
0.00014683092618813
5.01336159590333e-05
2.32087378629351e-05
4.76595541739087e-05
6.87782701479245e-05
-8.59379466869044e-05
-4.75635045471681e-05
-7.87737838153138e-05
2.29978354078377e-06
8.56528133010004e-06
3.16409338501095e-05
-2.1009893914746e-05
2.95258328409565e-05
2.03782882798348e-05
1.49917706337641e-05
-4.41965418528718e-05
-1.50606169667776e-05
-2.38227311865931e-05
4.34204655236762e-06
-9.29100073885498e-06
-2.23843033220324e-05
5.71877329454027e-05
0.000121589073025626
0.00013067112065096
0.000112492635088829
7.37522002427061e-05
9.78293499456012e-05
0.000100460583731242
4.56578069257145e-05
3.68253144148548e-05
1.2629486586607e-05
3.47968439611076e-05
8.11192657441206e-05
5.78059043217324e-05
-3.11624183797331e-06
-7.47986935027858e-06
3.1412914694779e-05
3.079588702522e-05
-1.10939215782033e-05
5.35526643461749e-05
5.2411821244079e-05
6.49800294847993e-05
0.000147022490277092
2.8801453024903e-05
5.04568562739535e-05
0.000146395908312408
0.000119216883180461
5.93214408414701e-05
1.0477540792421e-05
5.2473755633281e-05
1.31235646586184e-05
8.47406837047915e-05
5.53305234775884e-05
-2.11675579610632e-05
2.34579944084555e-05
-1.10881151489461e-05
4.80635768745097e-05
2.73077988206042e-05
-3.58489827807488e-05
2.760720837355e-05
0.000126365295365655
5.53642292619829e-05
1.56330594260963e-05
2.45382829010032e-05
5.36247673669635e-05
4.07322799396085e-05
7.99867716920282e-05
0.000151340177122992
0.000153410407791608
6.84411466404577e-05
0.000201454685581662
6.663912630062e-05
0.000132416163772505
6.25586426777776e-05
1.5139034725167e-05
-9.68750632508788e-06
5.11075656762893e-06
-9.79704337319535e-06
-6.74675243746847e-05
-3.37043849744255e-05
-4.97444418919105e-05
-3.38551781575295e-05
-5.5059906393156e-05
-0.000138996307653323
4.62127620738417e-06
-5.70575241195201e-05
2.7253913825385e-05
2.46291359937201e-05
1.00681008589015e-05
5.34090675151941e-06
3.88534315045564e-05
-3.40814876726895e-05
-5.15158033594082e-07
7.71586330706269e-05
0.000150612794742892
0.00013435302722325
9.78208821747661e-05
8.76445900076264e-05
0.000115200792366993
0.000121922573715752
0.00012839959293763
7.20930129654476e-05
8.71769918219679e-05
5.5607413616915e-05
1.36844959999247e-05
-5.46664457885365e-05
7.69459857830025e-05
-3.76909788857172e-05
-2.89026987183556e-05
3.88614124432545e-05
2.20007614739369e-05
-1.66632665240253e-05
1.96162049598081e-05
-1.2134122128952e-05
7.86786909299083e-05
5.67713924002362e-05
3.80163322968914e-05
-7.04056498740938e-05
-2.55952611607562e-05
-3.14699223983093e-05
2.90367374946432e-05
1.42708831554157e-05
-3.98797244481823e-05
-5.70423846853521e-05
-2.68335500778008e-05
-4.7064917333834e-05
-3.26363651833186e-06
3.50091570444177e-05
0.000111008983798785
3.59207896548555e-05
7.97774226136155e-05
4.24306969847817e-05
0.000101153346041652
0.000139309564852046
0.000105233207953364
6.90877085293148e-05
0.000114754203615894
8.9152751875463e-05
1.63715437347981e-05
7.94652441626216e-05
-3.21836446689952e-06
5.38180267979459e-05
-3.95219079834612e-05
3.67384293095932e-06
3.55514139029956e-05
5.43562867940103e-05
7.78858145458261e-05
9.32582138887702e-05
0.000126668506863507
5.53657354143752e-05
3.62641105576353e-05
4.08073550015289e-05
1.71244331681067e-05
4.78529114303432e-05
6.45944607045681e-05
1.579782965449e-05
-5.20989948411557e-05
2.67526404938539e-06
9.07000581873588e-05
1.75122757945745e-05
3.93302201807351e-05
8.60426443341325e-05
5.06716139406149e-05
4.64773202360311e-05
-4.87846715219111e-05
-8.79963930950471e-06
-8.55292555675874e-05
-9.50019149367407e-05
-0.00011432771885825
-8.29655640229794e-05
-4.49369076852628e-05
3.36312537431529e-06
-8.16800252858678e-05
1.46237842662048e-05
3.86025224352534e-05
5.10395583536674e-05
0.000192674076594258
0.000130728820157037
0.000208716819145308
0.000250958620932527
0.000250082416586198
0.00011944899080196
7.89851144194532e-05
2.61620387279218e-05
3.9091899229022e-05
-2.48258914204922e-05
1.12202540307311e-05
-2.86656319322368e-05
-2.99667638159606e-05
-4.01822761778939e-05
-1.44448912344804e-05
2.12620846581457e-05
0.000140629517169423
6.88866092347968e-05
9.0330355814732e-05
2.92633064860155e-05
0.000108548345093667
1.12544166331391e-05
4.18439402008425e-05
3.22786290469654e-05
-4.03063003508975e-05
1.07381273104451e-06
-7.15551712101081e-05
2.14921648285411e-05
-2.82897878013384e-05
3.02338013981139e-05
-4.60683475137951e-05
-2.91653263315989e-05
-2.06239892023168e-05
3.30613268319198e-05
-6.36812252707018e-05
4.01294842038651e-07
-6.84064938436693e-06
2.9095511363312e-05
-4.08612734724614e-05
-2.08593692163536e-05
4.85374142363862e-05
1.37165054730591e-05
8.06503951125933e-05
0.000129472003329646
5.85033480949874e-05
0.000142605772496041
0.000151254122842768
7.60666152863619e-05
0.000102806724340991
0.00015879795429486
0.000186596792923848
0.000144633965760107
0.000129490401848719
4.83925574956112e-05
0.000125389268765612
9.65804445179468e-05
1.88152389443403e-05
-4.90272208283153e-05
-1.7736997955493e-05
-6.60551775169086e-05
-0.00012200264231274
-0.000123799465164202
-0.000104393397048285
-0.000112995732343653
1.15526052612612e-07
-9.82266567060614e-05
-2.99142064171924e-05
3.41194226570095e-05
-1.71828933692564e-05
6.40443283128272e-05
3.54412614128633e-05
0.000107454704644672
2.27231395797334e-05
0.000108309496213698
1.54911950992242e-05
6.05582272646514e-06
5.7119587830028e-05
9.33566189492722e-05
-4.05239948133099e-05
5.89579602425916e-05
0.000113368432398207
0.000131144286587257
0.000102043964171741
0.000144665504257541
4.01581602418825e-05
8.72019050351631e-05
6.73166472111557e-05
3.64174987406281e-05
2.7565977574992e-05
-1.52884368278071e-05
-1.7949355533759e-05
-2.00766119826727e-05
-9.20188658284601e-05
-6.14858328547627e-05
2.98981076090408e-05
6.46897687379784e-05
2.35466040986467e-05
4.80867944137693e-05
8.44782548762822e-05
5.17428446471117e-05
-2.89121366407078e-05
-9.37695798447725e-05
-2.00215732442704e-05
-6.19406262595174e-05
-8.35581657800966e-05
-0.000120389293720318
-2.00638775851214e-05
-4.17648299567476e-05
3.0328220142984e-05
2.43438596230411e-05
6.55594338749959e-05
0.000101311130086795
0.000105047013084277
0.000159992837366682
0.000139323009199641
0.000120746160947582
6.66130522363731e-05
3.58080056617944e-05
4.7982796859971e-05
8.47043035174058e-07
5.49474418977679e-05
3.32426655338473e-05
-8.28317858635982e-05
-5.74924865965177e-05
-2.39600973139203e-05
3.27913785531611e-05
6.59530824309397e-05
9.44113006852239e-05
-3.42236615786873e-05
2.54121462647973e-05
5.41153095849356e-05
4.76398460444687e-05
5.2475199397834e-05
3.58010457970626e-05
1.96771641312748e-05
0.000144225071191654
4.04285373273001e-05
-2.70746710110377e-05
7.11548599044197e-05
3.34223848609485e-05
4.26481097687892e-05
4.20881273333079e-05
1.10690979749762e-05
-4.82285271321932e-05
-7.75777181168181e-05
-4.80464228712975e-06
3.47127705501211e-06
5.9522853633498e-05
5.46052525748994e-05
3.60646037726715e-05
3.33440185559278e-05
5.77636528530847e-05
-3.16572648306378e-05
-1.37137293856249e-05
1.52202020485089e-05
-8.73127022948707e-06
2.35311154197498e-05
4.52430540171509e-05
8.57886418331328e-05
1.52358814548347e-05
6.53319579335835e-05
-1.20551130441616e-06
5.29615283703803e-05
3.18718890948588e-05
5.89923927821957e-05
5.28937096085561e-05
9.6497544036695e-05
3.47314781917926e-05
6.44541073190361e-05
5.70666590615037e-05
5.41971237827014e-05
5.46506286203534e-05
7.11748167863505e-05
1.49494725146367e-05
4.73873996757134e-05
6.62487094568237e-05
-1.16662454759549e-06
6.10294541137973e-05
7.54984952267356e-05
5.09534544803194e-05
4.17354608588207e-05
6.23623620547612e-06
4.31203436809062e-05
-7.84810119988046e-06
-2.22841948557406e-05
-5.33433552469115e-05
-4.66093067253988e-05
-0.000106175775379696
-0.000131056313086453
-8.72243379795192e-05
-0.000106451143883694
-3.96923118871141e-05
-1.190666128768e-05
5.7402536135342e-06
6.61388411961172e-05
7.05057459352447e-05
6.47766709875235e-05
9.16959678276913e-05
0.000148902683290264
0.000102556204268977
9.59522780365052e-05
4.43781474792151e-05
1.44426068422653e-05
2.11801248575785e-05
3.74205430787216e-05
0.000137928628515552
6.51880718365179e-05
5.89219130200396e-05
6.25049000894378e-05
5.63964088848906e-05
-3.09695026998797e-07
4.91593742378975e-05
2.42247933182126e-05
-1.45444799464495e-06
-1.37042601211205e-06
-0.000108908228718555
-5.50628668523129e-05
9.15474541260109e-06
-5.5313455523745e-05
3.20514549876635e-05
5.30691310063532e-05
5.576318349879e-05
0.000134516627518981
0.000143721884337429
5.96887324060693e-05
9.81473547394584e-05
4.67346781854619e-05
2.29242562742404e-05
-2.39316053468144e-05
1.31843068150222e-05
-4.85847067361569e-05
4.75883920689533e-05
6.20611108006494e-05
4.11862763981401e-05
3.97257979594315e-05
1.70481461061107e-05
8.41636056007308e-05
9.31053948094067e-05
-9.84620052610184e-05
2.3441385919704e-05
-4.20569892309688e-05
7.77665791396162e-06
-4.448027222664e-06
5.32730285866788e-05
4.57047465312187e-08
-1.27745402009805e-05
6.49960259433059e-05
3.61213407446024e-05
0.000112714741766343
5.71375571259585e-05
5.66298703403652e-05
-5.68312394325756e-05
1.37982241262602e-05
7.42573794209304e-05
5.34971577638804e-05
2.41146220173904e-05
5.68417313138194e-05
0.000136497206888095
1.27147354704342e-05
4.83096909096874e-05
-5.13384023433879e-05
2.87499371224481e-06
3.28132343751392e-05
3.96553413324175e-05
0.000101104554298318
5.92554304427957e-07
4.73890549203805e-05
0.000103239612614657
0.000108395923511231
3.88363651917119e-05
-1.13235569085886e-05
-4.31755298664744e-05
-1.11632797770633e-05
-2.54279348666373e-05
-7.27453843468077e-05
-2.27308345153597e-05
-1.39025266777012e-06
3.96950474878823e-05
-2.71441137304382e-05
-3.46588730089763e-06
4.5673093604329e-05
0.000112995138224987
4.09676581211789e-05
0.000114375432929514
4.82046773716549e-05
9.95233638317886e-05
0.000117102561231221
0.00012899570787915
0.000111233977281084
0.000140681086302729
0.000206675621850226
0.000113767316483272
0.000172116486457817
0.000120774220121046
9.82698881796306e-05
1.69415070583642e-05
6.0008393118872e-05
4.08971392836214e-05
-2.31327862546271e-05
3.27450505919433e-06
-5.96723935907146e-05
6.93769025493927e-06
5.07768342429155e-05
7.76826879331008e-06
-3.30520399085729e-05
-5.35860810470413e-05
-7.29063035573911e-05
-8.24307843957246e-05
-0.000131679535585154
-7.20754234564345e-05
-4.23268123047084e-05
-8.47614280744795e-05
2.97367451549242e-05
-6.07274741965936e-06
6.35186045231003e-05
-1.26183044504143e-05
4.93340087693187e-05
3.3218204592721e-05
5.62626538331675e-05
8.84843270111253e-05
2.49178246800046e-05
0.000124483027656562
6.26991906216866e-05
0.00013617550156064
0.000125296090084952
0.000127549323776741
5.09283288025178e-05
0.000152998328449684
0.000124637907732752
0.000118246203379602
0.000140250533733342
8.72627711185049e-05
0.000157101897660127
6.12607326046174e-05
0.00010263921016218
9.42622109073977e-05
-2.2846407308425e-05
1.31043268816193e-05
-2.72361590326739e-05
-7.2562806509074e-05
-6.01888614142495e-05
-1.33684523006761e-06
7.35511455775753e-05
-5.51994269263105e-05
6.12192964255561e-05
8.61296259197227e-05
4.85776555421998e-05
4.90098637211742e-05
1.05156417336851e-05
-1.40729802037844e-05
2.30369435390601e-05
-3.15703347941775e-05
3.16412149634187e-05
-6.94677631831957e-05
-3.06402457058282e-05
2.60950769827989e-05
2.15655297087834e-05
7.34768039519095e-05
5.43865770054239e-05
4.19894401401243e-05
-1.85312238339613e-05
-4.04299808120731e-05
-3.01902551874968e-05
-4.63232363010271e-05
3.06484717704399e-05
5.68521981594946e-06
-1.66496778601969e-05
-7.45976569488349e-06
7.48748964857806e-05
7.82137237162684e-05
8.46778987262711e-05
0.000118375149454253
0.00021344276128314
0.000162785262616238
0.000115677029089128
0.000146310691489858
0.000219181962868671
0.000105060608985377
0.000122613106153583
5.93077145453161e-05
-2.59264091578219e-05
6.4342272668349e-05
7.20755156097413e-05
1.64906213470645e-08
7.03781579808418e-05
6.57387854491737e-05
-5.68035358432121e-05
-2.49132260587286e-05
-8.90403915753244e-05
-7.54976225051203e-05
-0.000145148814668378
-0.000152250110956742
-6.14032953577372e-05
-0.000140683963601948
-4.67682776666859e-05
-5.75615104039938e-06
-7.90315649583794e-05
-3.3370057814566e-05
2.66903370408723e-06
2.97798503036957e-05
5.47242160407697e-05
3.32043162245377e-05
6.75824440463883e-05
6.39539538097216e-05
8.52053709742858e-05
2.43592360901599e-05
0.000109465997518819
0.000130401019253496
0.000177398313274262
6.71238249742599e-05
0.000160187152530193
0.000167157997998853
0.000157778988500747
2.24715178432299e-05
0.000178003231473847
7.89587819146649e-05
8.97485380263586e-05
8.44006844434431e-05
8.09224939349381e-05
0.000104753164063222
2.69718389931943e-05
9.33042611413538e-05
2.24609862213428e-05
4.2713268332909e-05
1.42247201320284e-06
0.000104840299654924
7.83110017981519e-05
5.92992273207995e-05
1.32429170703783e-05
3.02422039088477e-05
2.72547478492671e-06
-1.25605928104539e-05
-7.47730701039822e-06
-2.79619583473576e-06
-7.08985117155718e-06
-3.92147452151808e-05
5.27560316919749e-05
-0.000106863044819178
-7.75223461376321e-05
-0.000104336172826713
-0.000130087043031119
-3.47171145267147e-05
-3.27893237846895e-05
-6.85034235324802e-05
2.25475759248973e-05
-3.73220006938465e-05
6.73823794436334e-06
-1.11557652371482e-05
-4.46745887961067e-05
2.94156390777731e-05
0.000107011093726344
0.00010536208590972
2.44172552878084e-05
0.000134542764464644
0.000143181351283907
0.000149626769650494
0.000149350004670336
8.66344678140219e-05
0.000159684530198645
0.00011779796758121
0.000142635329891786
7.16172444759033e-05
0.000119369594372541
0.000143335123473769
1.41386748139197e-05
5.88469437818238e-05
4.49574714353158e-05
5.2579146402244e-05
4.87316091593239e-05
1.82339341540975e-05
-3.07783500608061e-05
-8.37922850236302e-05
-6.60935545795425e-05
-0.000130375442206205
-0.000160100521940991
-0.000166078021853827
-3.79322272499129e-05
2.09742868766322e-05
-6.59528010339421e-06
2.55849660707563e-05
4.01291660909751e-05
0.000102461591980409
0.000127004726452099
-3.31089020430268e-05
-4.04556967066729e-05
2.18825793964826e-05
1.22938156203963e-05
-8.38471858558741e-06
6.36464068898311e-05
2.80398765279231e-05
-1.76408266646917e-05
5.72312936970617e-05
4.07226892344662e-05
4.94680574850209e-05
-6.43127838214562e-06
0.00016765179651249
3.42492176907722e-05
0.000144596660947397
0.000181646304873795
0.000140178384036178
0.000191433156132437
0.000200763447103881
0.000146014712327302
5.53586599021638e-05
8.35607167802483e-05
3.90282815556182e-05
8.42482087118557e-06
-4.33023803118831e-05
-5.75243245756022e-06
4.14882277046948e-05
-7.15831402437502e-05
5.47061184986651e-05
3.69198057670638e-05
3.86954054612085e-05
3.80704572485747e-05
-0.000105290032085327
-3.75278475794434e-05
-4.56761391995544e-07
-2.3315337419588e-05
1.14888370355807e-05
-1.02345639027387e-05
9.78033297729426e-06
2.40033703792896e-05
8.04803349105638e-06
9.47382354431695e-05
0.00010090319408583
2.16604408735273e-07
1.85124661987292e-05
5.97142544060071e-05
2.74047620128653e-05
2.28357346276662e-05
1.14666463736561e-05
3.467718883453e-05
8.09350816846276e-05
7.81601471682771e-05
6.79572839467129e-05
8.51882200974956e-05
0.000155428976077002
0.000110181139758728
-2.38432600214611e-05
-8.02780828503016e-05
5.62627937910607e-05
8.6319333121843e-06
1.52155948363889e-05
-1.37887406328433e-05
-4.50130115944437e-06
1.92341967478793e-05
-4.25767279649287e-06
-4.99520668410066e-05
8.00190917112428e-05
-2.32657394514988e-06
-1.98772640270178e-05
-1.34547777941956e-05
-6.56834413371317e-05
1.94942697747133e-05
4.450878808134e-05
3.31334471619969e-05
6.5544494116061e-05
9.08016138332847e-05
0.000158230797875945
8.80955219304233e-05
0.000112987934754584
6.3168333245931e-05
4.87298002052286e-05
5.37418938705216e-05
4.90725631265111e-05
-5.26602892717181e-05
-3.24146501718545e-05
-3.31243170342464e-05
2.8059850777853e-06
-4.71579361923294e-05
-9.58040704252203e-06
-4.06497369751892e-05
-5.00726754570777e-06
3.29484340671388e-06
3.55768086997059e-05
-1.42597354003758e-05
7.43741467165848e-05
-8.27786832280652e-06
2.39858043314265e-05
6.48661402407803e-05
0.000113994923914696
7.77639867501365e-05
2.94749035169446e-05
5.38893210139907e-05
-1.36394891929046e-05
-7.94209042967377e-06
-8.0142587596328e-05
-2.16103303741825e-06
-4.62758430142028e-05
-7.71799885490022e-05
-5.07156949292878e-05
-7.91420267855044e-05
2.07706229495192e-06
5.19488073268389e-05
-1.94758573105715e-05
-3.99965111023668e-05
7.86804460347949e-05
-2.57287320039357e-06
-6.20518746496562e-05
4.1219099013908e-05
9.45791445934177e-05
8.06653872837898e-05
9.27806416628376e-05
9.70141737917244e-05
0.000136492821775322
8.55766290945175e-05
6.59234495318276e-05
4.70694098466053e-05
6.95572817351989e-05
0.000158542552417874
0.000115934958184723
0.000113457660605174
0.000128509929362828
0.000103245636010561
8.89038042059056e-05
0.000139840272104118
7.09449169935731e-05
0.000106144634793785
5.68583555039335e-05
4.89742837134732e-05
0.000102503463771501
-7.31002833055693e-06
-3.69945329941381e-05
-2.5946289327366e-05
-4.51818154680941e-05
-3.93636551041438e-05
-6.32342973889652e-05
-4.22300359397656e-05
-0.000105626029092713
-4.6589392119614e-05
-4.63212823328211e-05
1.83914136219133e-05
-6.46497111263796e-06
2.75374605098991e-05
-3.63592275541273e-05
-1.48594417453432e-05
6.08597450318381e-05
3.38888234222888e-05
7.78671936208451e-05
9.11320987860786e-05
9.59710379143553e-05
0.000160778394505597
8.01821195604882e-05
3.26203761636671e-05
1.01687696591892e-05
4.88581297448673e-05
3.93505005895353e-06
-7.42178233575046e-06
3.10124466225474e-06
-4.96797457918468e-06
2.71132675202363e-05
4.07230239829063e-05
4.19584010768669e-06
8.97937486701235e-05
7.23737452286601e-05
0.000130895156689125
0.000106639008864165
0.000137639049999198
4.34349017014021e-05
3.37448880090189e-05
5.46899323488778e-06
2.35094857259741e-05
0.000109200672405131
0.000109149962957568
3.55327406791333e-05
0.000145948055691528
3.00849784050181e-05
-1.87275944635153e-05
1.80648875978392e-05
-1.10981076688134e-05
-0.000118210357551987
-9.7535373161573e-05
-9.06178511985765e-05
-3.49985378646619e-05
-0.000135847431773923
-0.000112273742867484
-6.62265407582565e-05
-3.27575350778545e-05
-1.36853915236243e-05
5.17324310779896e-05
-4.85760489623539e-06
5.75208708418504e-05
8.88983801971191e-05
5.49306214111232e-05
3.87380871885685e-05
0.000142091448010463
0.000102671992220852
0.000100020799998125
5.53442385816888e-05
0.000200708266082194
9.97553356065353e-05
1.86291401182687e-05
4.73984310933728e-05
6.24594430978923e-05
1.396651716268e-05
0.000127427922551682
1.50011340308725e-05
-1.58213169705627e-05
7.88602082212171e-06
8.28582077168395e-05
4.80441134350136e-05
0.000125530532689215
0.000105152481817327
1.68124874732488e-05
3.53039484132569e-05
-3.77166176503607e-05
1.6433216591948e-05
6.31979687261959e-05
5.22758547618001e-07
2.55460697139622e-05
4.01879888293254e-05
-2.90640814000356e-05
-7.89378603281579e-06
5.71076066407031e-07
-6.33063294944308e-06
3.06149566047917e-05
6.25255521204256e-06
-2.25652029877639e-05
-6.68488687241032e-05
-5.57885329422915e-05
-1.17399322178472e-06
-3.51109591234164e-05
1.10360210931363e-05
-4.85954608453177e-05
-6.35207330652527e-05
-5.56390563732574e-05
1.01892643924939e-05
4.64718400841298e-05
6.35005323800287e-05
5.83380411888613e-05
1.26103302610685e-05
6.57410565237214e-05
0.000107527037794894
9.98874563000437e-05
6.89890674045602e-05
0.000127422096912109
0.000205054672059337
7.74150400574964e-05
9.75830945896256e-05
7.56379749819369e-05
7.49867566341997e-05
8.65775225401081e-05
0.000153282927946257
0.000175679994714078
9.44150472661058e-05
0.000118389975146692
0.000170017426704593
9.65937769385315e-05
7.94768394876395e-05
5.34534841668386e-05
-5.22924470794523e-05
8.97015957617409e-06
-0.000108729119399315
-7.84675761417564e-05
-0.000108978148411077
-9.16506354887023e-05
-9.92328535977e-05
-5.50364115827705e-05
-2.86937166914021e-05
-6.01378910711612e-06
-1.69324969342123e-05
2.22048583283829e-05
5.29310766364682e-05
8.45735475802928e-05
4.31308462468767e-05
5.86095176634145e-06
4.81462392902796e-05
8.06300847049613e-05
0.000100232656964849
6.96921057611177e-05
9.64542205658314e-05
3.93140319929518e-05
5.29839845462324e-05
5.69769058399871e-05
5.56424647119693e-05
5.87547022274458e-05
5.91872404316496e-05
5.69092835242407e-05
5.67258961510805e-05
5.86489417333265e-05
6.35896176205957e-05
0.000100495875949762
7.93074037321356e-05
0.00011201786771057
6.32241037177086e-05
9.27822053673422e-05
7.49296512191811e-05
-4.53573152024959e-06
9.95389348487966e-05
-2.4009981414126e-05
5.34732753081873e-05
-1.13228062406298e-05
-1.15431535742461e-05
1.1375276754231e-05
3.84017910898849e-05
6.13164080957697e-05
2.32188749913859e-07
-0.000103100857147429
-2.3027183442324e-05
-5.72874955308101e-05
-4.16703036574821e-05
4.62487454076618e-05
2.85389529779676e-06
3.54864873058144e-05
6.46727489750309e-05
-4.50890558605985e-05
-1.05613737188021e-05
5.06240655895253e-05
3.44139119999027e-05
1.97788976438916e-05
0.000129709550217579
9.11402792152996e-05
4.14296391411952e-05
4.49336182145657e-05
0.000103465177162888
4.2358370584512e-05
3.75187779101832e-05
9.32021773022718e-05
3.89538000240652e-05
0.000109718524741698
3.24744857108726e-05
5.12131865819235e-05
6.11226110374854e-05
