# Supplementary material for: Research on computational propagation and identification of mine microseismic signals based on deep learning
Source: PLoS One. 2025 Oct 22;20(10):e0334641. doi: 10.1371/journal.pone.0334641 (PMC12543183; doi:10.1371/journal.pone.0334641)
Supplement: S4 Data — (ZIP) [file pone.0334641.s004.zip › 000100700001728.xlsx_0.txt_24.txt.txt]

-4.04697285497524e-05
2.82007178926261e-05
6.02986790666376e-05
1.45867760289273e-05
3.55670335355194e-05
0.000141379166105117
5.73169532172976e-05
8.36493756871665e-05
3.03691432960327e-05
5.14801312730627e-05
0.000114534686526477
0.000103325415537539
9.74026678995647e-05
0.000150607295723125
8.62237298008268e-05
9.60138449934101e-05
8.94127938794517e-05
0.000147819819222056
6.27450488773457e-05
9.85641217594172e-05
5.0435868879154e-06
1.74961641982728e-05
0.000141740012517397
0.000102610974813392
5.18578438155944e-05
3.49614750524305e-05
-7.41030141391346e-05
-5.64395520576329e-05
7.87508418955028e-06
-0.000165973936128758
-0.000132869581148321
-0.000130569892499085
-6.79395885730618e-05
-5.44906278395602e-05
-1.53292065053274e-05
7.53382998277375e-06
0.00010295667576138
2.450623059911e-05
3.45606034089347e-05
0.000120511824973562
-2.27896587435207e-05
0.000117278536516323
0.00010781468365282
5.9277168268058e-05
0.000181745851218071
0.000112484346957639
0.000109618133277782
5.39293684043452e-05
0.000108494212086177
-2.13054054594059e-05
7.80800597421479e-05
9.64112894586029e-06
5.16936053472101e-05
-3.58680153859673e-06
3.8864062553817e-05
8.0652327608252e-05
8.07868844072998e-05
0.000107564325353664
0.000112553037251468
0.000180595578997473
4.27245235163605e-05
2.31826083794769e-05
6.40620311621192e-05
3.2140121045239e-06
-0.000134085592489777
-8.03672626806328e-05
-5.99269686056138e-05
-3.82809456033367e-05
9.0777044427784e-06
1.20877885166312e-05
-6.2266278403205e-06
-7.35753779831624e-05
1.52632920175563e-05
-6.04064115303135e-05
1.35389219109083e-05
-3.22831316186179e-05
2.25373362708485e-05
3.50323281343874e-05
-5.52669510718799e-05
3.5990677607902e-05
-1.39261856063217e-05
-4.71167713241213e-06
1.70007784311659e-05
-1.92469835799356e-05
1.56619429881334e-05
-2.14772369735785e-05
4.33307111413081e-05
4.38600017407919e-05
8.91086652405089e-05
0.000132962836470066
0.000180755594409954
9.76035114469304e-05
0.000137325858993161
0.000152188728875191
9.26612262677595e-05
3.26199621143458e-05
4.92542548310576e-05
4.6023799886083e-05
9.47354995989549e-06
4.45115979775306e-05
3.6482419624921e-05
5.5187667767839e-05
8.92234596571221e-05
3.79304014491395e-05
1.68823294818134e-05
-3.99418763036673e-05
-0.000102012831424395
-5.15649733379797e-05
-3.49930868330625e-05
-0.00012716070584266
9.54074796611833e-06
9.04115924121858e-06
-3.30415571061176e-05
-5.0833266790023e-05
-9.31695266960717e-06
8.21085434546949e-05
0.000114600081228735
9.29954247366179e-05
9.57900069083974e-05
0.000115292191908012
0.000149414974432275
7.41440942878528e-05
0.000143281352513996
0.00013010418034743
6.1855066262311e-05
0.000132616084773143
3.89824053346274e-05
7.09487410295913e-05
4.1493450614388e-05
-6.91278092804283e-05
1.30471284627045e-05
3.84806941108754e-05
3.12862614739629e-05
3.94006984219588e-05
7.85862938410039e-05
3.4914267331261e-05
6.39574775284179e-05
0.000106104140019919
6.59234432239533e-05
2.73744822112147e-05
-1.82362031160802e-05
5.74797575170665e-05
6.97528253391855e-05
3.01435518268015e-05
0.000119427721439579
0.000214507797164413
-1.40752682769729e-05
1.66497375729265e-05
3.26768140495783e-05
0.000122340216326202
-1.72641990040148e-05
4.54447638847994e-05
-4.38563892651025e-05
-1.28795185672985e-05
-9.51467810448736e-06
-2.26180830847754e-05
-4.58587915463535e-06
3.19686612467316e-05
-7.88212053247126e-05
-6.89554152728174e-05
-1.26295691506177e-05
-1.05122749817753e-05
2.46109631072593e-05
4.97840870420477e-05
1.98009673071665e-05
0.000104611717573132
0.000127541812814244
9.43966358582594e-05
0.000205637681784174
0.000156955664499582
4.50585307900545e-05
3.09056440524177e-05
-1.88128818225249e-05
-0.000126467607066747
-1.12068327337188e-05
-5.86000160010023e-05
4.77920502649588e-05
0.00010344367940189
0.000112176322795598
0.000103923350705489
6.97165676192265e-05
0.000107401030859599
6.66194269941591e-06
2.61813980843064e-06
4.81823941669504e-06
0.000104568728393621
-4.99022843780797e-05
-2.94114484839671e-05
-8.76288467104156e-05
-2.52145542508442e-05
5.53334749600438e-05
2.23780928437722e-05
5.48255914334545e-05
3.42715505042898e-05
4.39911427944396e-05
5.44617798348481e-05
9.70360323403862e-06
-1.97721167212421e-05
2.95742497202528e-05
7.18952412444286e-05
4.66077071294201e-05
0.000131331441458675
0.000117672814958348
8.3753420740328e-05
2.46373156968702e-05
0.000143742943207546
0.00010650725347406
0.000174573924727886
8.3890975159434e-05
3.02913920647861e-05
7.66923738710085e-05
0.000117451260606671
5.83809700408031e-06
2.8950151782827e-05
-1.88251073369595e-05
-0.000114409770030868
-3.73357460557993e-05
-8.28512580935151e-05
-7.83174153515003e-05
-5.28379833122102e-05
-4.25424680796084e-05
-4.15357365345985e-05
-2.64547969477463e-05
-4.56037612153774e-05
-2.96009226748127e-05
-1.70856022873291e-05
0.000138105220272078
3.61298595640092e-05
3.18006349388593e-05
0.000115785844727761
6.11887552965943e-05
5.24400954051564e-05
3.40211738004907e-05
7.34448828074434e-05
8.1270858837988e-05
2.95944717214557e-05
2.70480473880621e-05
4.76228232870611e-05
0.000100809501027612
4.77315092195934e-05
8.02048449504827e-05
1.61872330389564e-06
3.16428118415921e-05
-1.81261911378877e-05
6.23432742267923e-05
7.99389881261739e-05
3.88663884062788e-05
0.00011495735927222
0.000161346085497568
0.000187265549093425
0.000152178002183337
0.000188702136472893
0.000120570344557063
9.32542592860745e-05
6.16647641409379e-05
7.29737586594468e-05
-4.9324699766836e-05
-2.44231645580815e-05
-2.250434522886e-06
-9.38786436422532e-05
-0.00012633428666768
-2.9042752872833e-05
-0.000104568905223871
-7.88428968205352e-05
-4.96273381171603e-05
-6.56580493895716e-05
-0.000100015294461517
-8.03990968569392e-05
-2.16003154707362e-05
-5.56409260902611e-05
-0.000107761829582008
2.04117731656858e-05
-1.29674989278776e-05
-7.76928270833002e-06
3.99627525875265e-05
7.92847793731021e-05
6.672386595447e-05
0.000137533973824549
7.11573076629439e-05
8.84035394171766e-05
5.00688050142336e-05
0.000115807860012236
0.000104881716922219
7.64861303414643e-05
5.33245814759745e-05
1.08095116359542e-05
9.2536999921256e-05
0.000123597452075681
0.000150682230174214
0.000179083516948713
8.91000973134537e-05
6.18373586473472e-05
7.94885733061427e-05
2.31349625341321e-05
3.09989767315183e-05
2.03953959132116e-05
9.37592692487808e-05
5.39996860631511e-05
0.000132334671078792
0.000128465773013689
9.09129548831263e-05
1.93943869842009e-05
4.33850433434094e-06
2.8281095801381e-05
3.05811007285753e-05
-8.74140859659669e-05
-5.6940326290733e-05
-8.11677204161034e-05
-9.05672668420275e-05
-6.90479502691065e-05
-2.64551049264085e-05
-8.89957265482096e-06
-9.52228573278398e-05
-7.50998126317985e-05
-7.85315678327186e-05
-6.59486820577393e-05
5.1683286737395e-05
-8.27224775158091e-06
-1.32879681978052e-05
3.88738132919001e-05
6.43911617340028e-05
0.000114841572507878
7.74521465699371e-05
4.81014607572372e-05
9.10526071777223e-06
5.64524934555355e-05
2.54011849926572e-05
8.96386634463377e-05
0.000107545215117767
3.84093195296225e-05
0.000112180660397806
0.000163193180070076
0.000189440896548807
0.000148192496426817
0.000110763968862517
1.37775485009887e-05
3.46198489488747e-05
-3.1527700209146e-05
2.3749599263114e-05
2.99537180556123e-05
6.40504575279967e-05
4.98641032307461e-05
5.96710210084869e-05
1.53114561126206e-05
6.30280610887437e-05
5.75728895724348e-05
-4.85794341219109e-05
6.7750373530228e-06
-7.22406851264689e-05
-8.60887912857386e-05
-9.11406802595878e-06
-2.54898027269225e-05
1.51008455270835e-05
-2.34388635246024e-06
3.45101694818177e-05
-2.02468104815936e-05
3.54419072938414e-05
-5.59657983261363e-06
6.28224011062533e-05
-2.42895359564532e-05
-7.792360024306e-05
5.04371175600345e-05
-7.39794066354759e-05
3.37939323876131e-05
-3.59108232451182e-06
5.90392163583315e-05
2.34347299446462e-05
4.74033462213383e-05
0.000102697057014581
8.56198956777196e-05
0.000109391934582466
9.16693401985016e-05
6.82354017579167e-05
0.000109555929363077
0.000128232908965282
0.000188007125403653
4.90512620400197e-05
0.00010433065955913
0.0001105918194919
4.26350075806265e-05
4.37886221100845e-05
1.4241243212027e-05
-7.29465190058165e-07
4.12313451483378e-05
7.98059945378217e-05
6.93191739643382e-05
7.9072824063368e-05
0.000193469364931701
0.000101143621733173
2.02426524734218e-05
1.7150060155451e-06
-5.2327559826948e-05
-1.51128973327527e-05
1.05845216240639e-05
-8.19588975252191e-05
-7.1011031194294e-05
-5.8284931079456e-05
-5.45304179368624e-05
-5.53271543006514e-05
-8.88129238581713e-05
-2.3852249032894e-05
-5.46366554687558e-05
-4.76424700395157e-06
-8.30340198177383e-06
-1.04827715425215e-05
4.10425696439173e-05
1.32083677816746e-05
9.50205607384947e-05
0.000150145671120067
6.91789417844721e-05
8.19085534397129e-05
0.000111542007936011
9.00715175393138e-05
6.0104493421213e-05
3.47761173995804e-05
2.10404722924501e-05
7.05215371834353e-05
1.03698467384671e-05
1.30373225514745e-05
-3.2385071237857e-06
-2.91145068618964e-05
-1.76864743133262e-05
7.77524452174489e-05
7.10662823409968e-06
1.26348860421183e-05
3.14719805417769e-05
5.4036565876878e-05
8.35684165186575e-05
7.73888490567765e-06
0.000116956656105127
5.65228772758817e-05
5.41123158531965e-05
0.000107149047196172
4.78025610253115e-05
7.64775746864815e-05
5.843288344864e-05
7.91103406713828e-05
2.14593066506519e-06
3.66720919439247e-05
-2.86339226824499e-05
-2.19139132718718e-05
-4.75651393220805e-05
-1.20328252752496e-06
-1.77210763434476e-05
-7.31884458260369e-06
3.91911734577875e-05
8.60627255804738e-05
0.00011147147268458
5.59888705183093e-05
8.19510808691317e-05
5.27667250606828e-05
-3.28026026643304e-05
-1.54834523055445e-05
-5.62278461304484e-06
8.62823946047047e-06
2.32249392892818e-05
8.31834439333435e-05
6.598231995473e-05
0.000125020008230305
0.000119226349523714
0.000113060600923584
7.86133341683475e-05
1.85287044696317e-05
-5.75251413696897e-05
-6.96487568729498e-05
-3.37485375214663e-05
-4.78309279793423e-05
-1.65256092811483e-05
-2.19677158060126e-05
-5.58985804893982e-06
1.08639987605062e-05
0.000147927932706618
8.814564924183e-05
0.000130554032365213
5.13990902622322e-05
7.3945372640096e-05
-2.16091391219433e-05
2.42946733189786e-05
-4.09626178684676e-05
-3.19957209530635e-05
5.5625461278966e-05
-3.76328668189967e-05
3.17163473923785e-05
4.45989518862815e-05
-2.50783981541308e-05
3.0577741050335e-05
2.85063016652078e-05
-7.49412623966169e-06
6.26192940380572e-05
2.59214531337654e-05
3.73622589342337e-05
9.95094785469622e-05
8.06277318463676e-05
8.8837043288809e-05
0.000134497732933795
0.000119881244198446
0.00012476733852865
9.65446167831974e-05
8.13919009605944e-05
0.000106237432296532
4.34439403552719e-06
-2.65318135638612e-06
5.4489761853226e-05
5.41849374137272e-05
-7.20716445025509e-05
1.80349712659297e-05
1.33412567300469e-06
-8.37305230302247e-05
-4.6041021199576e-05
1.59436001157149e-05
-2.14918166531353e-07
4.96324634371914e-05
-1.83575069554739e-05
-6.01341849383647e-05
-1.78771407903554e-05
-4.45410442034769e-06
4.9941635185119e-05
1.14020094965607e-05
-7.02549770597475e-06
2.17759267277151e-05
3.74262912150615e-05
3.11985934332726e-05
1.9279936921141e-05
-2.16168055776365e-06
-3.06380797762903e-06
-3.8489721914425e-05
9.6952961956205e-05
9.70951673143017e-05
8.93161939700702e-05
0.000252524702797267
0.000111325689449542
0.000190702287560591
0.000153340283527739
0.000125335203220558
7.36747062984394e-05
0.000180077306057194
4.05747942235272e-05
9.30358704065257e-05
8.01365491023873e-05
5.80979838647915e-05
4.37390451852217e-05
6.97560124300051e-05
1.75989435412598e-05
-2.96695039851088e-05
1.12644256721212e-05
-3.51204615214816e-05
-3.74048063714254e-05
-3.83957949742047e-05
-7.78791381552419e-05
-1.02233182021355e-05
-7.80110421890257e-05
-7.15413953547477e-05
-5.31516257598407e-05
-5.42642947600971e-05
-5.85228255063542e-05
-1.77168355908739e-05
-8.14248497216596e-05
2.88763720655028e-05
4.82721758358267e-05
-1.97427232226191e-05
4.44470581155456e-05
9.34005128444458e-05
6.04297651287252e-05
0.00011886199143732
0.000164528100782157
0.000108015899094711
8.32451619749555e-05
9.30310002394912e-05
2.71663828273025e-05
6.54061913528858e-05
5.89485191830139e-05
-2.41087771572789e-05
4.92383605957051e-05
4.67856208319334e-05
9.55014262882491e-05
0.000122875732952404
0.000119181232997892
0.000184706092869425
0.00015846857985126
0.000134509370093778
0.000147854321222861
0.000117064613202039
0.000165060073719442
-3.98918525761145e-05
3.23411284942678e-06
1.630257873257e-05
-3.47301715653444e-05
-0.000127972152014589
-1.55923389236119e-05
-5.45467392494913e-05
-0.00011587767887132
-4.79881823621003e-05
-9.12785292836992e-05
-6.59660248926307e-05
-6.92785479107599e-05
9.22604619237013e-06
-1.34621233448416e-05
-3.60155458719089e-05
-4.26305050461803e-05
5.93694703285659e-05
1.00712828251175e-05
3.66547124343332e-05
-1.03146089833877e-05
3.30092495852859e-05
8.96486089699237e-05
4.59032748932855e-05
5.72283871856389e-05
6.52489795877648e-05
7.57599273406249e-05
0.000118930679066889
8.16086335123541e-05
2.29710080550946e-05
7.71844677450988e-05
9.70285523983594e-05
9.30580380766828e-05
9.45406536414214e-05
7.51027990954247e-05
0.000138699382758821
0.000109935229322766
0.000141178844558166
5.36080483050617e-05
8.57730200958416e-05
6.69447050259245e-05
6.43393497429925e-05
9.49429163420057e-05
2.61872322718872e-05
6.35298525505338e-05
7.5670564420989e-05
-4.73969367084827e-05
-6.78883965876407e-05
1.58853442206902e-06
-4.93340061259424e-05
-0.000116255074353923
-3.22528233900425e-05
-5.84969042780859e-05
-7.6017698692376e-05
-2.85609297131887e-05
-2.35274313098525e-05
-7.20015342102175e-06
2.53499854161956e-05
-2.95906726417082e-05
9.28491072644664e-05
7.16107897775854e-05
7.17758241441577e-05
9.82299415181214e-05
-4.16108391343976e-05
8.94172420284319e-05
3.14273003843921e-05
6.54221719603224e-05
4.69672716990765e-05
8.80995378368353e-05
3.78596745456903e-05
-3.15307798925021e-05
0.000105026383283872
2.14250399278869e-05
6.51675621149177e-05
-2.40823269828245e-05
1.3821777583343e-05
8.57771348118352e-06
1.34699088287998e-05
-7.91328585561582e-06
6.89462248563454e-05
-3.05432752143461e-05
4.62632015741956e-05
3.83666860720421e-05
6.36477160263117e-05
0.000152261993452278
8.13350002689822e-05
3.83461614638815e-05
0.000116200804414394
7.84668768393524e-05
7.73369803737504e-05
0.000110325566559157
2.39453444064141e-05
7.32599195776688e-05
8.44754725702867e-05
7.51377421455874e-05
8.50558386749859e-05
7.41937012273717e-05
-2.12227094577201e-05
8.3448989385956e-05
2.35813888676208e-05
2.97643942899444e-05
2.83699702333202e-05
-3.13327523747591e-05
-5.57928590373963e-05
-7.3280190771844e-05
-2.47753668688535e-05
-6.39910854358015e-05
-2.56155022037082e-05
-7.97391831504746e-05
4.22935381106833e-05
5.11160052959494e-05
3.02106476056122e-05
0.00016153187650588
0.000182051845125499
0.000120637609851753
0.00013152435564754
0.000110628505679792
1.37471094738943e-05
8.12145217418713e-05
5.99035424291038e-05
1.97787944468787e-05
3.11796784163116e-05
1.50540879322723e-05
2.30439908756515e-05
0.000102283001649478
4.77433714975247e-05
-1.26805026385494e-05
1.30056897333656e-05
8.92308035919329e-05
8.11541929906901e-06
-2.50853039775716e-05
-7.5913589601947e-06
1.00691596056875e-05
-3.3429738872843e-06
4.25397164624053e-05
4.94980081311393e-05
8.82591023354964e-05
1.03906263647907e-05
4.2683709379551e-05
7.67232885193862e-05
6.50820285855848e-05
0.000117511489520014
9.50623910330264e-05
0.000171846704383348
7.96397928387045e-05
8.71128061321072e-05
7.26426523945172e-05
4.31286392669294e-05
2.55657155792456e-06
3.58621660551015e-05
7.30921576007294e-06
5.03393905313174e-05
1.77351231667598e-05
6.28786619252129e-05
9.48932995758368e-05
3.9650582238261e-05
2.8266540350705e-05
4.15992936220235e-05
4.49723522209739e-06
-3.74714724716153e-05
-1.15938128990432e-05
-2.23217525441945e-05
5.76749251196939e-05
1.28726076847244e-05
7.33130952761508e-06
3.33420548141939e-05
3.71904814817321e-05
1.14537888321068e-05
9.91179466662551e-05
2.2698141383733e-05
-3.3489543598756e-05
-6.34552310427943e-05
-3.6838419013589e-05
0.0001162082335753
0.000104273683949256
9.51244205025185e-05
0.000105991373317467
6.24979734281899e-05
6.17244709620459e-05
9.36698774641866e-05
8.77044284593306e-05
9.01739081598191e-05
8.5449801468369e-05
5.46368096799589e-05
1.67527626573921e-05
7.21201381800197e-05
5.17608152472024e-05
5.82705343194388e-05
0.000102777445740843
2.292736675334e-05
4.90936885860697e-05
-5.47568551929813e-06
7.48930741948401e-05
6.96440062305727e-05
-5.9261109828602e-06
4.22970884225981e-05
-1.7543636859001e-05
1.05088072519557e-05
6.57538030847251e-05
8.08563522393389e-05
2.88965423052938e-05
6.19079982591002e-05
8.94201203544224e-05
-1.36049851582985e-05
6.74182503461195e-06
1.47656578337576e-05
4.48158184667954e-05
-5.27088583004395e-05
-5.28414386206723e-05
-7.07156474473153e-05
-0.000115307402891706
-0.000100320731561813
-8.05073716574431e-05
-5.50420105748439e-05
8.41721961864611e-05
0.000140331323675036
7.52372741622364e-05
0.000100266231544401
9.86487572057484e-06
5.88827446946915e-05
0.000107565605766701
8.63434656715641e-05
5.85625027222616e-05
5.2781004125882e-05
-5.43721418003843e-05
-1.73205440473111e-06
-5.92112309708455e-06
2.01260390361878e-05
-1.45659774741241e-05
-1.02340133254857e-05
0.00011528316068251
0.000100972254983174
0.000115072536420457
4.54698700192206e-05
-1.18825469533679e-05
5.95712071404335e-05
8.3501170661217e-05
6.58983144124836e-05
7.72133817021709e-05
5.5132332550807e-05
8.99782789898961e-05
0.0001105054956421
7.71139174685067e-05
1.49556873837359e-05
5.50289589556564e-05
9.02892048824428e-05
0.000104259663207449
5.25402180378737e-05
9.04491241599008e-05
-8.0893818519797e-06
-1.53943302746104e-05
6.48307085416718e-06
-7.60436325645725e-06
1.45497873507266e-07
-5.64960032374436e-05
-1.52816099594256e-05
-9.76004877433889e-05
-9.97922615721987e-05
-3.61621668789082e-06
9.53784906105761e-06
3.66378793598577e-05
0.000122407358380817
0.000108781882078307
4.79153160013113e-05
1.99102780557579e-05
6.2805554014455e-05
6.32204784370896e-05
9.25048142536255e-05
6.14870811095575e-05
6.92028251778393e-05
-3.1801752884348e-05
3.76236821574237e-05
-7.73018157271348e-06
1.09041854610808e-05
-8.0906690957409e-06
-3.680481586572e-06
7.33842941408132e-05
9.80226019050655e-05
9.42923508016786e-05
0.000121971403063624
8.76271284431981e-05
8.98448573562077e-05
6.86894241409916e-05
0.000118900103263184
8.55015695241403e-05
1.9796289088025e-05
1.73230087431585e-05
9.81416858304817e-05
7.11476521646493e-05
7.78652828778263e-05
0.000108391968171184
6.64803881996343e-05
9.88053781703543e-05
9.99734190421315e-05
-1.35890117452542e-05
-4.20732111407105e-05
-2.75750748817122e-05
-4.40397962478768e-05
-1.87874033474048e-05
7.20708495054664e-07
-1.08486848758665e-05
-2.49211300930918e-06
4.12803349024164e-05
1.90789186451026e-05
4.43098626796639e-05
1.73147462377376e-05
5.01929459067015e-06
-1.59776884388657e-05
-1.72136061722542e-07
-9.6031559996173e-05
-7.94933769050384e-05
-0.000156185152873393
-7.7733567743795e-05
-8.21992119113754e-05
-9.32121860042624e-05
-3.51554082475316e-05
-2.07569147653592e-05
-0.000101307329016317
-1.0275870434589e-05
-1.75768458410583e-05
1.22552148513056e-06
0.000134201617506012
9.98998535242743e-05
0.000234010208350314
0.00024742030620506
0.000230281791533856
0.000254022462145938
0.000156652088677866
0.000211999712500967
0.000138832926327076
0.000202376373758348
8.13526232705316e-05
0.000160663103976042
0.000183381270131007
9.94797064766295e-05
7.1985800975694e-05
7.08303281348162e-05
-1.35347704899832e-05
2.21259301843077e-05
-0.000114382840428177
-7.10854362646121e-05
-8.80374730893212e-05
-7.24143202583891e-05
-0.000128280174234611
-2.14931204166301e-06
-1.61940722650779e-05
6.47327547252598e-06
1.48338519830366e-05
1.85774027405311e-05
6.3558083839502e-05
-2.66534357495922e-05
-5.67143579833421e-06
-4.95439030625874e-05
1.11215527462171e-05
-4.36464650009175e-05
-4.56465403436355e-05
-9.90160510724869e-06
-4.89457722799526e-05
-5.03567945643183e-05
2.3931146159648e-05
4.80636358712161e-05
-6.32767502504945e-06
-2.4675476739985e-05
3.24619929282238e-05
4.26724565401489e-05
0.000140811474710797
0.000128502708957549
0.000129351689001802
0.000154036819947325
0.000136588842869172
6.21607005904832e-05
0.000106205750575266
0.000131531036468546
0.000112004121816565
7.44242947551498e-05
0.000153716373430965
0.000163781775900966
0.000132526820434328
9.62005497468792e-05
7.24763930180247e-05
6.1570378289954e-05
1.3318754119798e-05
-3.38598748640281e-05
-3.93071899795219e-05
-9.16681323363456e-06
-4.24639547329589e-05
-2.10693419889081e-05
-5.24255016937864e-05
-3.4552292390471e-05
-4.64882371974287e-05
-6.29247258174783e-05
1.52149831112008e-06
-9.30885696144005e-06
-3.99359789559346e-05
-2.12795961690441e-05
4.43918741592445e-05
-5.02636673045619e-05
0.000100146831006074
0.000134502611740016
2.11473500587051e-05
2.00580803776142e-05
1.07250168555282e-05
-6.12259092072918e-05
-6.62445381365388e-05
-1.7616704371305e-05
-3.37805345869771e-06
-0.000106268435326813
-5.59164666558318e-05
4.06940146133604e-06
0.000116348427833044
0.000109104829348226
7.3091323966712e-05
0.000123776404167923
0.000106997347643379
3.49843500318362e-05
8.97239985280806e-06
0.000113436609156554
6.57849844414246e-05
0.000114399936330125
4.61423264617332e-05
-1.26913051201877e-05
3.36564841327206e-05
3.01070426355524e-05
9.74017097789067e-05
7.21042647579548e-05
9.73426604741058e-05
4.81761855236816e-05
5.48689626176345e-05
7.09825985147306e-05
6.55299404089368e-05
3.19224210989726e-05
0.000112766655694634
2.0855442752331e-05
1.72835947384524e-05
3.36362816253522e-05
3.86073421456468e-05
3.11942780280338e-05
7.74963378874872e-05
-4.76359465045382e-06
-3.67139762756231e-05
7.40818949002072e-06
4.07432620890106e-05
-7.00358326212233e-06
-9.28467830383088e-05
-3.72292284185655e-05
-1.68033552511289e-05
-8.30937369045087e-05
-7.9062572400618e-05
-8.08096122566599e-05
-5.58667019628752e-05
-5.78943204522584e-06
-1.78108577945199e-05
-7.33120694627871e-05
2.14443556158086e-05
-7.67626382712983e-06
2.69630406728454e-05
-3.30248329602508e-05
6.717477510891e-05
-8.14562629475331e-06
7.32888820789163e-06
5.40503798878482e-05
2.26487450857581e-05
0.000113514656908587
0.000142435645072958
0.000116999062140191
0.000146518031603233
8.85685597296683e-05
0.000120388480168105
0.000100676828926813
4.53870203851745e-05
-2.50484187949611e-05
3.28489989090245e-05
6.18219801886835e-05
4.53235767915353e-05
3.40943457906148e-05
4.19210341253926e-05
2.26795199468745e-05
4.22057380630419e-05
7.42859562446003e-05
0.000159876441008569
0.000125818869984606
0.000214704911545217
0.000129798879403962
2.32356560147865e-05
0.000113133221706695
-2.85425149437711e-07
3.08938486263495e-05
3.15538084782423e-05
1.11574514621817e-05
3.06389741961393e-05
-7.9818396411308e-06
4.4802131090488e-05
1.84730429576434e-05
-3.57917737725734e-05
-0.000111420658149023
-0.000135365201690431
-0.000129096452982086
-0.000138767452257762
-0.000152732554127338
-9.03265714756207e-05
-7.3554317002835e-05
-2.78675098721888e-05
-0.000140182865803077
3.59279060574229e-05
-1.66004499048369e-05
-3.50747761424966e-05
9.751660141082e-05
3.82823303074696e-05
5.02241507464993e-05
5.14554621212172e-05
0.000136818894762698
0.00013664229641993
0.000172384388184559
0.000199487665201491
0.000217076203433404
0.00016151897085933
9.38966704370456e-05
0.000214809490433656
9.80105409393734e-05
0.000126958731053078
0.000191882212633182
9.03067272473972e-05
7.58588533068984e-05
0.000119299463471976
5.33066606796036e-05
5.61228665622837e-05
0.000145572965951822
9.10105996363771e-05
0.000107232668654131
9.15207927954639e-05
0.000117850789637076
9.43690699325592e-05
4.33799933066074e-05
-6.406447617239e-05
-0.000113991894982551
-8.92296612351803e-05
-8.00755638339323e-05
-0.000179689843661084
-0.000130808751749976
-0.00014439096723152
-0.000127773080565463
-0.000239570750414001
-0.000105521620436808
-0.000153975669240276
-2.30538816950714e-05
-6.49611413300072e-05
-1.06510971130551e-05
-2.53195274122959e-05
8.22995070669796e-06
-2.34984552736031e-05
6.12006888573409e-05
-2.02286541337217e-05
7.8053129348923e-05
0.000114091638866428
4.83554272929105e-05
0.000121845638346552
0.000190744700475153
0.000181707733624771
0.000152079422659423
0.000115553967061336
7.70080186250808e-05
0.000140710922418102
6.34596138302427e-05
8.34493632957222e-05
1.58519541076665e-05
5.57335053419123e-05
4.5754111248423e-05
0.000128505085839144
0.000154275168296437
0.000201383088764221
0.000151238638199001
0.00017409693224769
9.60223461304819e-05
7.5998071984417e-05
1.9802307307543e-06
6.48344772023157e-05
8.00825733970178e-05
3.12620485478303e-05
-3.58186198765714e-05
-1.83086531908872e-05
3.99205306940758e-05
-0.000142684657501799
-7.34404624063229e-05
-0.000110527133836648
-0.000125163576303217
-0.000140238678432891
-0.000132821737115029
-7.85987664392676e-05
-9.25600468090598e-05
-3.94129937368727e-05
-0.000124828898489284
-0.00012744344632678
-2.45306101439474e-05
-5.59470772822228e-05
1.51301874954632e-05
-2.88041890916654e-05
1.29093477466016e-05
1.34195226718235e-05
0.000103904446478316
0.000112491945091976
0.000120965489089956
0.000164220972012492
9.13544162997057e-05
0.000151965177055346
0.00021353602688039
9.02725141742315e-05
0.000167212951603542
8.24138635269316e-05
-1.6392821638401e-05
0.000111269008675641
7.44973246161577e-05
8.24632366416233e-05
4.78878050189888e-05
0.000148442438838544
7.99847205282779e-05
6.1464017064047e-05
5.31961927344857e-05
3.49063712183663e-05
7.89366750103433e-05
5.55861380910466e-05
1.74816789784243e-05
4.06593097666636e-05
-1.10992235718906e-06
-8.79148589462161e-06
4.05571401331941e-05
-7.48515315891278e-05
-0.000119834855830414
-0.000128545180747656
-0.000146787099162768
-0.000136356827791713
-6.72794224079857e-05
-0.000110195726485783
1.78180041598074e-05
-7.43171179687422e-05
1.70759952617239e-05
-5.66605557001604e-06
1.44957361281464e-05
5.86865092600705e-05
2.13064274382871e-05
4.60745588767475e-05
4.27885385188337e-05
5.33139080857482e-05
-5.17871195614764e-05
7.35815138526762e-06
-1.86483291540163e-05
2.26412617598515e-05
-3.32284776723291e-05
5.27675543220917e-06
9.22800355161651e-06
2.59209189299917e-05
9.79390783260029e-05
8.5456855294046e-05
0.000144128008267791
6.25246316435208e-05
0.000106875018650341
7.07759536379439e-05
1.18415561989063e-06
5.49948321348703e-05
5.62217378247373e-05
-3.46509844803585e-05
3.37425850376388e-05
2.73567845972362e-05
0.000122284076648165
8.63817662085922e-05
0.000122164324708748
6.60894964012862e-05
5.96328404851657e-05
-1.59072619432341e-05
-2.14404695245338e-05
-1.8525489077265e-05
-2.13997809465977e-05
-4.94135932126397e-05
-3.97054063370469e-05
-4.59889806725557e-05
2.83200179679653e-05
7.44732790262537e-05
3.42091132962566e-05
3.55570219273759e-05
-3.11843554457304e-05
-3.11097655702625e-05
2.55870273288371e-05
1.77215330263188e-05
2.51439300508558e-05
1.40592981113675e-05
-4.55566730100542e-05
2.67126321777425e-05
6.54313639723696e-05
9.32944555883528e-05
-1.95730046660234e-05
3.14834875632442e-05
0.000103187092225811
-2.55283552755409e-05
-5.18058485823569e-06
-1.21755196301502e-05
1.2535459925312e-05
3.90883701568559e-05
-2.60003092325581e-05
5.60802788972926e-05
2.77492452670867e-05
0.000148731069922275
0.000105891318160666
7.88501231448136e-05
7.08440881512149e-05
0.000141129141800048
2.05854914001175e-05
-1.23820752939803e-05
-2.37245038445946e-05
2.10489275147447e-05
3.81843887566135e-06
-2.80642321052207e-05
-3.70601904551703e-05
2.80853627659374e-05
-1.26430870514377e-06
-1.19063511233941e-05
5.7088027830701e-05
5.6158210215591e-05
8.57458428365032e-05
0.000150315265469898
6.61869916416206e-05
8.33389918721776e-05
6.36553980811139e-05
2.40613485951379e-05
3.66660669634185e-05
-5.04578931985478e-05
4.25612292068973e-05
6.6480103849705e-05
0.000108853752796373
3.67329258637132e-05
7.05722267216686e-05
8.89263900670778e-06
-2.65509822250716e-05
-5.91411748565185e-05
-3.18451882359354e-05
-4.15819540412083e-05
-4.86749744277073e-05
-8.41986214192154e-05
-6.95352220883094e-05
-1.02092839548512e-05
-6.76095384385925e-05
7.90406176143341e-05
4.26036899718672e-05
8.77533030877801e-05
6.91760740388873e-05
9.97095418289234e-05
0.000141001465107014
1.59737082226764e-05
0.000142145339093322
0.000102076968893188
0.000116353232769149
5.56676741315583e-05
3.82597977138855e-05
0.000112558674050155
2.7184329532245e-05
3.60190646064734e-05
-5.34338548737246e-05
-7.63269567506223e-06
1.23503360552106e-05
-6.31177460966766e-06
1.84620822899898e-05
5.88992374749605e-05
5.27096608978094e-05
8.4084329568041e-05
1.74616654430982e-06
7.363332418068e-05
9.99780079357954e-05
4.92508038158626e-05
4.97436956429036e-05
0.000171758159660633
0.000122125702243257
7.66994747911995e-05
0.000115219383538424
3.06613122712562e-05
-6.36756189507619e-05
-6.14839592886377e-05
-8.71158167757226e-05
4.31837010810017e-06
-1.41849274804529e-05
-3.12450774651019e-05
7.66492228490238e-05
7.47031971855992e-05
3.62462287366733e-05
-2.24507544486007e-05
-9.698094349064e-06
2.36715420380604e-05
-6.84427235246752e-05
-3.34127811777704e-05
-3.01167918141159e-05
-5.45417225221588e-07
9.99482113339612e-06
6.596578954044e-06
5.00720851775131e-05
-2.94272944994433e-06
2.23541145341512e-05
7.72377713533506e-05
9.29802676761256e-06
2.86558078189527e-05
4.67241809741398e-05
-3.86688344148483e-05
5.03372728073036e-05
3.07450640133556e-05
5.12554011486804e-05
0.000102602258863482
9.58143790360954e-05
5.14797804484558e-05
0.000110538117342911
5.65488666114682e-05
0.000104287433914547
8.06170685467652e-05
0.000152602266280125
9.37684006366301e-05
0.000158377248728077
0.000185894431154831
7.58799599132924e-05
0.000138894513588896
0.000129038656827013
5.00806418701477e-05
-1.59277224746138e-05
-0.000107197891892494
-8.39149513754126e-05
-0.000117479895123564
-9.09292547934609e-05
-2.09485827863307e-05
-5.77459577843611e-05
1.600310305251e-05
-1.55026748031677e-05
-3.50662708366984e-06
-4.46512642840702e-05
-2.47604168920772e-06
1.01639088516477e-05
-4.67506620305753e-05
2.51571354849008e-05
8.20239981374582e-05
5.31058046348201e-05
2.13797153152021e-06
9.63685089319957e-05
3.46288246988851e-05
8.89506774159409e-05
7.56045557498754e-05
6.53981310170508e-05
2.98969016434239e-05
8.13611029925386e-05
1.34695328193485e-05
5.57599783827915e-06
8.91064578603731e-05
9.93046149828328e-05
0.000137352352007278
3.38349777786509e-05
6.05329084414797e-05
0.000122122697866419
5.91139891269579e-05
7.9657675222786e-05
8.68397031632232e-05
6.90137790315616e-05
5.81366202778374e-05
5.10179462678279e-05
4.36308018312093e-05
7.1381880777714e-05
8.2345198613061e-05
3.0199219837935e-06
1.9095163392932e-05
-1.04306273443001e-05
1.69394511558748e-05
-1.95758100289222e-05
1.17162240417872e-06
-2.57447586023828e-05
1.74202707294818e-06
-5.5603334530993e-06
-8.03915124831717e-05
-0.000138795695567792
-1.51048673504492e-05
-9.28834460100526e-05
5.93225838289205e-05
-3.45868932251999e-06
1.35751590270145e-05
0.000136819420554336
0.000165994164237987
8.02105705138824e-05
6.90743612071748e-05
6.79589610332996e-05
0.000107034273731293
3.46652116086458e-05
4.08116201837165e-05
8.98645467980861e-05
3.69658085420151e-05
9.22465339559875e-05
7.86544325980141e-05
4.60434897188043e-05
6.90423329723014e-05
0.000114423491261549
0.00015510604826713
0.00011180996721671
0.000121736291221555
0.000159228921000655
4.56982409597193e-05
4.37220354917891e-05
8.22253425562114e-06
1.535144465402e-05
-2.7659609730922e-05
-8.02321611422377e-05
1.67506734859437e-05
-2.07204133460658e-05
-4.18140335352943e-05
-4.70522405367999e-05
-3.14366021273954e-05
-2.55358183326074e-05
5.96404732958227e-05
0.000100108494787916
7.50773287966039e-05
3.61766980137585e-05
-0.000110116545501405
-5.42300035919953e-05
-0.00010114495705374
-9.45994500800556e-05
-2.60179420907612e-05
-7.99957246122687e-06
-1.1569996771782e-05
-1.76852293893851e-06
9.5981639348226e-05
3.14456942450592e-05
5.61679606099629e-05
4.58027989846545e-05
0.000145632428808665
0.000111618263098487
0.00017230009753916
0.000185102407398706
0.000108319656216856
0.000149518322359514
0.00012531980778474
2.80512187744307e-05
6.33445906403955e-05
1.79123481468221e-05
-1.67054460699403e-06
8.44369695463021e-05
-2.00357736103264e-05
1.09661031091414e-05
3.97419133194226e-05
6.3305921260896e-05
3.49825514047471e-05
3.68804417897669e-05
4.1971520225518e-05
2.46356734089349e-06
-5.86590142720029e-05
-5.48090886576739e-05
-3.30880276133119e-05
-9.7481379679438e-05
-4.94886456900687e-05
-1.39476716386277e-05
8.41703230906016e-05
6.80723704371236e-05
7.05365620549995e-05
5.84791517074237e-06
0.000108804962364083
1.91591893300453e-05
2.23284327412808e-05
-2.40324221899712e-05
3.20353582580498e-05
7.77346316664427e-05
7.70635835254731e-05
8.98222074956932e-05
3.58017892478508e-05
1.08723191110633e-05
7.70339868638299e-05
4.16028742740518e-06
2.25954483786501e-05
9.03474529600763e-05
4.75908114541753e-05
8.6333428349873e-05
2.44436877811136e-05
6.60115887685535e-06
7.34202541271764e-05
5.30527418620152e-05
9.3611165161392e-05
-3.70834649501738e-06
0.000141743567413083
3.19700278831928e-05
7.40770635636974e-06
-4.60016585999971e-05
-1.52132298806824e-05
-1.03751931904062e-07
3.23117373769814e-05
6.67118547183926e-05
2.0624293077486e-05
-1.2553130839513e-05
0.000102126925792586
4.06258341200854e-05
7.78259795827632e-05
7.6890616882669e-05
4.38972154116867e-05
0.000151426758917223
2.92032801430032e-05
-3.73759240825481e-06
-3.61398597334043e-05
-8.63177616915492e-05
-4.52220435763151e-05
-7.31628807493275e-07
-2.43576804105603e-05
-3.93536477273931e-05
2.54181074136951e-05
-7.25297096295213e-06
6.23686206492309e-05
0.000120612089754792
2.42883067481906e-05
-7.67590429430622e-06
4.57791363595312e-05
4.97089350253425e-05
6.95385625590792e-05
-4.37343180195851e-06
-5.69051934061739e-06
2.06952152668663e-05
3.35717401372878e-05
0.000145958237702138
5.50272293883256e-05
3.05860101161442e-05
7.41375000562304e-05
0.000172013167568122
0.000138542537159506
3.14167043105572e-05
3.53148481838554e-06
-1.03578645417925e-05
-2.35859098305902e-05
-1.37556137698066e-05
-9.51119997880306e-05
-0.000150411627720235
-3.58494976295528e-05
-9.96357265737625e-05
-7.78285295870157e-05
-5.08424655431204e-05
-6.21199368168163e-06
-5.58573125507621e-05
0.000107981648467011
8.25936298303733e-05
0.000140833158252775
0.000103074139426296
0.000105899253820357
8.70613578782072e-05
9.85165574337028e-05
5.17408415581341e-05
6.58311334717194e-05
9.48304159941835e-05
1.75496331607963e-05
2.84292486265848e-05
5.58201974418448e-07
4.04922797206287e-06
-1.2574800318012e-05
-1.52861953245438e-05
5.01011057656566e-05
1.4955806057004e-05
7.71044688445236e-05
2.72640460964003e-05
7.96741797103382e-05
7.48707104364869e-05
8.0917737598331e-05
4.44564254200154e-05
-1.19591698517215e-06
1.53038772618587e-06
-1.94273120951876e-05
-2.59989996555805e-05
-3.66909204655073e-05
3.68065545934692e-05
5.68071581775052e-06
5.56335594405925e-05
9.37824960190475e-05
6.64973852506269e-06
3.138103495961e-06
2.36114893371765e-05
-2.88078087490881e-05
6.24367088393656e-05
8.53802946732836e-05
9.48174036307642e-05
3.86699230213049e-05
1.04781466266246e-05
5.52279971822404e-05
0.000132637185199994
0.0001269856923516
0.000190246496179579
0.000186748469899041
0.000142857460930267
9.09448684097098e-06
2.36542342364795e-06
5.4818830697622e-05
6.18676757853123e-06
-3.08250463357413e-05
2.06380110504048e-05
-5.98942916504792e-05
2.64649016227049e-06
-4.23082368412811e-05
1.68447035599724e-05
8.24893540672392e-05
6.83986553048105e-05
3.13310492621667e-05
2.4631597719526e-05
5.9526984739224e-05
7.57221211768725e-05
5.43465390616368e-05
-1.34274626767939e-05
7.06664526098855e-05
9.09003165902026e-05
5.30802570697119e-05
0.000215211583963855
0.000116254084304135
7.74726254151714e-05
4.21510168337047e-05
7.58927772353567e-05
-3.94358651268645e-05
-3.15947084502107e-05
-3.51692278583731e-05
-1.91787688687429e-06
-4.29190594861595e-05
2.85908152050575e-05
-4.35481972998734e-05
-1.932018551502e-05
9.98976458713265e-05
7.08674381754523e-05
9.56493403520489e-05
5.44462363741128e-05
2.28029802254816e-05
4.56651247105492e-05
3.53579903516815e-05
4.26641878953708e-05
-7.69977674642812e-06
2.75560975975134e-05
8.54811463479593e-06
-2.12655071221496e-05
-4.08191244796086e-06
2.78826561172442e-06
2.96208077762998e-05
2.29490889615293e-05
-4.28921936891054e-05
-3.07883133613477e-06
-2.46601175420351e-05
-7.81662368520782e-06
-0.000102451258989844
-0.000102192400067234
-1.37918898395073e-05
2.83840628010526e-05
-6.94468698677169e-05
0.000119289011312415
0.000185647697101732
0.000213479484725053
0.000177632081899315
0.000204154721941003
0.000175241936037748
0.000159404432401661
0.000145522725359027
5.57022425468792e-05
2.07857516470236e-05
2.03130393064912e-05
-7.98437633399341e-06
-2.72014197960591e-05
-3.31542368463953e-05
-1.92569210660961e-05
-0.000110490082101475
-2.15218176853148e-05
-9.30805946593753e-05
-4.8892436772051e-05
-4.49484039226807e-05
4.75995223626389e-05
5.28931742305521e-05
7.84653114141162e-05
0.000121323841004391
9.153661111444e-05
5.57134306447398e-05
9.33362782905913e-05
6.21517852655898e-05
-4.12785836313787e-05
-2.87938695620031e-05
-9.69105215214174e-05
-6.86518508393898e-05
-1.18231138042338e-05
-6.48601792912054e-05
9.27402771376364e-05
-1.7460496241984e-06
9.64402016196044e-05
1.31772309668918e-05
5.5338944693318e-05
0.000131608195339879
7.32494649952943e-05
6.27492805692972e-05
3.80383546645104e-05
5.28516597934384e-05
7.75309218402183e-05
6.48832935806037e-05
1.3178287360354e-05
6.45335131472232e-05
7.46238441643232e-05
0.000125339735739417
1.66395010578367e-05
-4.73214341028143e-05
-3.43700558904017e-05
4.54355479135769e-05
5.8865892361812e-05
4.48871068610015e-05
7.24250075328792e-05
3.20707884098072e-05
8.85368622701966e-05
8.42006287925206e-05
2.80137410591467e-05
9.69166403965683e-05
2.12313466706395e-05
1.22702026529051e-06
3.42492303468088e-06
5.20907307202795e-05
5.13254377967501e-05
0.000102240353200848
0.000110120835998338
0.00016411957118031
0.000114912571632518
0.000142277731541378
2.56223713200319e-05
1.9280849479117e-05
1.27589666987074e-05
-3.37130856937157e-05
2.36987400359208e-05
-0.000113550326437295
-9.26062140230084e-05
-0.000118206741925405
-5.84102206107228e-05
-5.62653241114461e-05
-0.000126550695302398
-1.61088767743429e-05
-6.81165676310568e-05
5.54177267938961e-05
0.000169010859506214
0.000107108710853308
0.0001045958019051
0.000157422659650298
0.000145058878166321
7.27445845772965e-05
4.705088428605e-05
-5.11411771179335e-05
8.03598655049818e-05
3.80701280318624e-05
-6.10344296284167e-05
5.92046613360818e-05
5.67325283205115e-05
9.26645154929971e-05
0.000157416891896679
0.000153976673672991
9.29642538051199e-05
0.000135483024356766
2.86629923848686e-05
3.73142981115563e-05
9.15720598651121e-06
6.48824270884573e-05
5.4856683506561e-05
-5.45041714104565e-05
-1.28230644088014e-05
-3.03569359375051e-05
-1.34339444696742e-05
3.25522237067509e-05
6.34463821371164e-06
2.27724820257422e-05
8.87329594021735e-05
-4.55848675266684e-06
5.25013106429732e-05
5.44997083736893e-05
0.000120144260920299
0.000171264882790819
0.000132778037936414
0.000149968703975132
7.53996379639597e-05
2.23569701370094e-06
5.22279606096793e-06
-6.64128503077763e-05
3.35975631628099e-06
-0.000116715771328794
-4.69426358188473e-05
-2.45702840680365e-05
2.0272942533027e-05
-5.58640949701017e-05
4.99289802685011e-05
-1.28493009325496e-05
-3.87128200546878e-05
-2.75567070466583e-05
-5.15862295715781e-06
4.16961576396427e-06
9.25590671236466e-06
-9.47718363595653e-05
6.76581728853293e-05
9.58648716058845e-06
8.71097763256618e-05
3.84536091247789e-05
8.57600717404704e-05
0.000116514026818086
2.98681367350725e-05
6.9136355990971e-05
0.000108647486372763
6.93626879547731e-05
3.48439894404589e-05
1.63339332090618e-05
7.61519048157535e-05
-5.03119209796443e-06
-1.95154039666355e-05
1.30970557441769e-05
-8.03058218164899e-06
1.79884886645619e-05
9.96497007706992e-05
8.24179847454632e-05
0.000108179684817358
0.000179044363979246
0.000204584911463089
0.000109608334533966
1.66823137556825e-05
6.0722116470567e-05
1.64453438435355e-05
-2.60397254619119e-05
-4.57101848413589e-05
-0.000113822955455772
-0.000117644056491261
-5.66860894390827e-05
-7.72239478287131e-05
-1.64014314101088e-05
-4.41520441271992e-05
-4.08881401220418e-05
-9.61732482136184e-05
-1.35482638941099e-05
-5.30243254769796e-05
4.94258615263677e-05
3.66211046889128e-05
7.28436161347522e-05
0.000113335368635391
0.000195028864990198
0.000146062039721411
0.000159506730298525
0.000153498660225826
0.000156782414215474
0.000133170207763254
0.000156680545736762
0.000103207336846129
6.75382533554227e-06
-7.14834395572066e-06
3.53591213527007e-05
1.89071288933158e-05
6.8102881067938e-05
0.000116013307936386
8.16410116078855e-05
4.31077580618034e-05
0.00011912059888266
7.36776027268533e-05
9.39090893893146e-05
0.00016538221355373
6.32267917577372e-05
4.62064024697219e-05
-2.41665076272176e-05
3.57151482608838e-05
6.13353751928698e-05
-2.21100281237037e-05
3.82873582694902e-05
5.07376345199583e-05
8.88279951501277e-05
-3.06227140415864e-06
-5.080006191407e-05
-7.42676414357235e-05
-0.000124240875696701
-0.000181105744927175
-0.000116229482373684
-0.000145462109221634
-0.000119389551003627
-0.000138053526175917
-1.34319633591488e-05
3.81717369042531e-05
3.45970275833573e-05
1.70810521339203e-05
0.000117719432618818
0.00011586661538774
0.000173008251885451
0.000149443078161958
0.000157966886017662
0.000204322648143049
0.000274795693504069
0.000186522079726891
0.0001654800693984
9.71216017842275e-05
5.8601587119189e-05
0.000111479395285081
9.05500283425803e-06
1.96886072676558e-05
4.2517936112638e-05
4.42316148136158e-05
2.03232870000543e-05
2.96907565930917e-05
6.51603289877039e-05
9.61827293502633e-05
8.23382080846466e-05
0.000133732306555802
8.28044857161112e-05
4.80569520873508e-05
5.44107757761322e-05
-3.22805583875817e-05
-2.80435860321651e-05
-2.74867435016298e-05
-9.48347128013531e-05
-0.000107576611718706
-3.06609122583673e-05
-0.000119613057417276
-6.24400731538804e-05
-2.10693566892851e-05
1.01936402267536e-05
6.78926459502339e-07
-4.71892480322822e-05
-1.68827213000616e-05
4.02405210770198e-05
-5.33946841514006e-05
0.000120783453478111
-3.71167815931507e-05
8.62155570822766e-05
0.000114081777743262
1.33701115478691e-05
0.000135280310507765
0.000126733117224038
0.000115505823427193
0.00011605993304005
8.33535161172467e-05
0.000149154717550137
0.000158588285904111
0.00014949868906384
7.90796424093822e-05
3.46601840716764e-05
-2.28191845026388e-05
-7.4053634209166e-05
4.58866648478223e-05
7.55160031253479e-05
-3.92638283091636e-05
0.000102718782838612
0.000101047116258342
3.83668688965711e-05
0.000135860025336073
4.99413936068354e-05
5.14751161227614e-06
-2.46363260191006e-05
-6.53767498201306e-05
-7.92863903915778e-05
-1.89274109552362e-07
6.74657851123492e-05
2.09333432145779e-07
-1.12203376923223e-07
-1.22033476555804e-05
-6.49359260656123e-06
-6.97224509613787e-05
-2.98208050228899e-05
-3.8220261648099e-05
-2.9451529718681e-05
4.21447993197061e-05
4.23748694054154e-05
7.39966060960896e-05
3.27911388108426e-05
5.97611442771264e-05
5.66598190794943e-05
4.4850238894241e-05
0.000120395449418174
3.66251188532226e-05
1.37107504434116e-06
1.02582821974808e-05
0.000145793987719402
3.98976292829019e-05
9.48551625152192e-05
0.000157056098533822
0.000130458464349344
0.000109541847332343
0.000121163899704715
6.0380795098429e-05
-4.99876834220491e-05
-4.59888345968251e-05
-1.34842098011182e-05
9.38829110416173e-06
-0.00010452414031092
-3.5308519848562e-06
-5.46484873974396e-06
-6.29917604016892e-06
-2.30093068665988e-05
-4.58339417826224e-05
5.73479382168787e-05
1.14059367982164e-05
2.80134455692686e-05
2.57608823793099e-05
9.10670875410449e-06
9.14031537275578e-05
4.39569444493782e-05
6.12778544708907e-05
0.00010726091129555
0.000131440895191895
0.000143340102997587
9.58781331365635e-05
8.17311407330726e-05
0.000114079375767961
6.28985068877704e-05
6.85036143301058e-05
8.83374971622892e-05
0.000111277025061668
2.96973793755778e-05
-3.1834266047271e-05
2.39151681575885e-05
1.29682310882697e-05
-2.74621526917158e-05
-5.09450394532782e-05
-6.16418792927843e-05
-4.81721172077584e-05
-0.000137703888093251
-7.36048082396563e-05
-6.95097292734847e-05
-6.18769542264256e-05
-0.000154858504598617
-7.77915453157485e-05
-1.06954838608301e-05
9.04575107615782e-06
8.15339001951719e-06
5.75786408280658e-05
6.20615403425211e-05
0.000131838653218997
8.10030803003649e-05
6.66259175710511e-05
0.000124668596772974
8.91655114525368e-05
4.97253598859001e-05
4.31451612891741e-05
3.73051730694978e-05
6.28105331658453e-05
2.20470277287995e-05
0.000106826527267021
7.49624727485216e-05
0.000162324433218888
0.000144143038181067
0.000107143223852587
0.000157490737461295
0.000112495104401374
6.28686163440208e-05
2.42977172502808e-05
1.52470313280061e-05
-1.02145032045758e-05
-2.36942042874662e-05
-4.26278491861773e-05
-2.67021510148833e-05
4.94019994048374e-07
1.906071273154e-05
9.24171828373499e-05
4.15703403731419e-05
-4.49822013320234e-05
-8.29111777646107e-06
2.7102211171241e-08
2.56743829508761e-05
2.93453865751127e-05
-7.04107330306332e-06
6.01191201935868e-05
-1.50351802476304e-05
-4.29846317843952e-06
-5.40996223738459e-06
-8.15847415499309e-08
-1.08308425179974e-05
8.76039197091273e-06
-5.64067618120284e-05
-3.8347408890463e-05
-3.42210803307642e-05
1.37140103618838e-05
-8.91862374654261e-05
6.41442816988023e-05
1.47366737529846e-05
5.49528944850493e-05
0.000156641992498785
0.000130368541490872
4.96871200823744e-05
0.000157416503354268
0.000107385848775235
0.000137622641149434
0.000118076482193598
0.00010340563696159
8.30396599222529e-05
0.000111575338612776
9.04430423291764e-05
7.33768500405551e-05
0.00017524648637207
0.000133999169128129
0.000167371711266153
7.28991852476615e-05
0.000136732767255748
0.000202404116895348
-2.37239548304529e-05
2.88933446417525e-05
4.50468008190781e-05
-1.66328023622282e-05
-7.89230992031109e-05
-0.000136200721104481
-0.00020312127752738
-0.000185908919840835
-0.00010392860932403
-0.000153928183448023
-0.000143373286214191
-4.45320601760115e-05
-6.22721679792074e-05
6.4648341515704e-05
8.03506956371442e-05
5.03418161794876e-05
4.70567531733834e-05
9.9211304894186e-05
9.15418726988639e-05
2.59627001420751e-05
-3.12826747453597e-05
2.81207396110455e-05
-9.94992185477866e-05
4.36586228617427e-06
-6.75441466188671e-06
6.97387002830511e-05
7.89690533250943e-05
0.000123429974772736
5.06068759100296e-05
0.000240671765980464
9.11926598204432e-05
0.000106790722579951
0.000108172524411088
0.000111743010521672
4.67220729539203e-05
6.30681774229803e-05
0.000130456110095662
7.87049413199391e-05
9.95096464220509e-05
0.000102127716515226
8.34288169338468e-05
0.00012329310553692
8.5583636760943e-05
0.000104018668207524
5.21615453566726e-05
1.39368013737475e-05
-8.14890554492056e-06
-2.44529140909371e-05
2.21787799645633e-05
-3.62383793510024e-05
-8.17080788576314e-05
-0.00010198636713234
-0.000147827341374689
-0.0001548625057196
-8.5581863309713e-05
-0.00013337087724502
-7.02554687854262e-05
-2.80927998820864e-05
-5.10281816067368e-05
8.88529890550636e-06
-3.32608131012088e-05
9.84785345111517e-06
2.33384686911259e-05
5.04360015024263e-05
-3.40334360713514e-06
3.24419642482423e-05
-8.16487536323421e-05
-3.5099945437822e-05
-4.22404561133485e-05
-2.46523604772342e-05
7.94289572745476e-05
0.000159423263715161
0.000192354310238475
0.000170980827326882
0.000148378025151569
0.000178234425289271
0.000127228209006883
0.000140243128569498
0.000102006373000087
0.000130640787779039
0.000113728632936173
0.000172027342606312
9.50089021917789e-05
-9.70436795158412e-06
6.25757410219908e-05
7.2690462939269e-05
1.19240414349878e-05
2.80446029985933e-05
0.000102132378153925
-1.88976789677636e-05
-3.31190748275908e-05
-7.40102977125297e-05
-3.95998800712422e-05
-9.42385511624691e-05
-9.03447188360482e-05
-7.27588408785442e-05
-5.04138640704748e-05
-0.000105024682407577
-4.31304180006819e-05
-5.1649009070628e-05
-8.29945701966699e-05
-6.61049107479677e-05
1.1253860954821e-05
7.4790648604387e-05
6.19797758480736e-05
9.36717885852698e-05
-4.30912891533124e-05
4.44310598525008e-05
5.21181280053217e-05
0.000108229062409897
1.30148684197828e-05
4.53181744797654e-05
8.09164375018968e-05
7.77505843038421e-05
8.9221850452005e-05
4.81278499268247e-05
5.11491917636875e-05
0.000109107405388201
0.000180550882511501
0.000127815721797389
0.000135861029038898
0.000104549143495971
9.74172005015664e-05
8.02796218129951e-05
4.8980290567033e-05
-3.52447825016139e-05
5.38785407108576e-05
-2.36111536858079e-05
3.15378042217007e-05
3.25221556453324e-05
2.08530962930587e-05
3.74056634261848e-05
-1.52946481469364e-05
-1.9096278703874e-05
5.98725650658833e-05
4.12705499375719e-06
4.05083812228788e-05
6.94422685110587e-05
-7.39104843978782e-06
-1.27284797932247e-05
-8.99135054180829e-05
5.72042896794603e-05
3.83485270715448e-05
7.722944177673e-05
4.234859936404e-05
7.16260629481457e-05
8.69430947614334e-05
3.71040127208601e-05
9.09877483597057e-05
1.08613836221891e-05
0.000102859971963721
6.03898321897568e-05
9.49403761325357e-05
-4.12035366712539e-06
4.79657649804098e-06
-5.22103612056547e-05
-2.88465924119819e-05
3.39224320271531e-05
-3.67812538655354e-05
7.56739399941959e-05
-7.94314136152928e-06
6.31645811623511e-05
7.01685608398712e-05
0.000138765212348461
9.57018329494411e-05
0.000110847120745967
0.000123782893936448
0.000152976671549125
4.34414764583503e-05
5.06146190817685e-05
5.93981585477833e-05
6.28092945723807e-05
-3.35665273933045e-05
-4.05240354709736e-05
-5.62896181179106e-05
-7.35607457620122e-05
-3.87447118410033e-05
-6.10752048984643e-05
-0.000135086287439716
-0.000174588932783402
-4.12287675549714e-05
-1.90321702079401e-05
-4.40573604672295e-05
-3.36318557014122e-05
-9.30507106161345e-05
6.05078141269006e-05
0.000139091112199912
0.000121002932942409
0.000146672850861471
8.34606270267298e-05
0.000120455053701369
0.000124676858409638
0.000142717679249953
0.000194036706833982
0.000189799535188817
0.000170702186883509
0.00015356558839484
0.00018669214375961
0.000156146553241083
0.000141217765021711
6.79010086116991e-05
-1.94582428067455e-05
4.667536035196e-06
-4.57603668120529e-06
-0.000121659813805123
-0.000109630466001442
-0.00013437789831996
-0.000139302526778877
-0.000143572307685651
-6.82387245493358e-05
-0.000124578988767444
-7.50046251778523e-05
-6.92100919992585e-05
-7.56348610504599e-05
2.01558407511118e-05
-5.33990925697917e-05
-1.39963845242631e-05
1.84486204822386e-05
8.71359843196504e-05
0.000102183006057838
1.71603872523234e-05
8.73857930284544e-05
7.68402430847888e-05
0.000156065800518121
0.00019184716775632
0.000174629540466719
9.66180520721375e-05
0.000113285341255577
0.000127572025427214
9.1324671113554e-05
-3.19358366011804e-05
7.55619981695727e-05
-1.95886224516253e-05
1.27727569164832e-07
2.61073239016459e-06
-7.72640346523578e-07
2.8949450624001e-05
7.29515629297347e-05
0.00011128147439688
7.64686589197377e-05
0.000128456324601582
0.000150809126027369
0.000108247881339748
8.17686119027373e-05
0.000103726546234135
0.000124109580081931
0.000108287358384754
9.71798034058351e-05
1.76892656051689e-05
3.02832953737522e-05
-4.16953277203676e-05
-6.0348246665099e-05
-6.63008205200198e-05
-1.75604005068002e-05
-7.48584453864928e-05
-0.000148693758088001
-2.24080952724946e-05
-6.65942572275742e-05
-5.19466332873759e-05
-2.10058409873217e-05
-4.45129099593422e-05
-4.29709643204654e-05
-3.58459427637462e-05
1.10142220064999e-05
-4.05618727958789e-05
-1.50362395611859e-05
9.5097634386799e-06
0.000110386726461426
0.000119125144896272
0.000131481547062999
0.000138314306890382
7.69440817806583e-05
0.000136909168677972
0.000140972681295093
0.000102408662436469
0.000135628366186011
9.40745725750684e-05
9.90411096867762e-05
0.000103560680499722
0.000171886237396581
5.86753533752382e-05
5.38753827102177e-05
8.93535946244156e-05
5.31794076951064e-05
3.08738580525327e-05
1.12148564705525e-05
5.72930769066008e-05
-8.87074236911069e-05
-4.9644897104431e-05
-4.92490531477305e-05
-0.0001144736023429
-0.000139644229045284
-4.46511025153572e-05
-5.38915737770679e-05
2.5211351280197e-05
-2.96888858281342e-05
-7.22093836412793e-06
2.22519167906289e-05
-3.10809854293033e-05
2.09704825020513e-05
-3.56556791654523e-05
-5.55541975763903e-06
5.93205000567913e-05
1.40622861819333e-05
-1.71719933178535e-05
-3.31986625257104e-05
3.0634322102766e-05
4.58305066544374e-05
7.47287299653933e-05
0.000150806392914829
0.000149471302795928
0.000107422756329559
0.000148885987560566
5.09087279880545e-05
7.58332666053919e-05
7.99966661962899e-07
1.02240551597172e-05
1.76857305995073e-05
-4.99716848560216e-05
-1.85532398511398e-05
3.9407385788016e-05
0.000105611991997715
5.00603933568604e-05
6.58849367650283e-05
0.000110104436716626
6.38763557578815e-05
7.82080607698477e-05
0.000132879393176308
8.74454889913465e-05
4.53378092960899e-05
-7.02145858452123e-06
9.3499215974803e-05
4.76740328724421e-05
8.84405055465578e-05
-4.20811225609878e-06
3.61545668880126e-05
2.14259723583748e-05
-5.79479238561914e-06
-4.24537657851661e-05
1.79061687257374e-05
9.65253074972831e-06
2.85530831470339e-05
-1.16164033638949e-05
6.50327387471784e-06
5.9888917355254e-05
-1.87141141443897e-05
1.41149127392882e-05
6.52461942236599e-05
-4.96680632054761e-05
4.11610756174501e-05
7.40266077066498e-05
4.85132139923402e-05
0.000115785213461566
0.000103763291631883
0.000182558948028784
9.64563632388631e-05
0.000136588177056282
0.000150774120285942
9.39101864999032e-05
4.92434609905385e-05
-1.76757577863442e-05
2.98835227121319e-05
-6.55161741154072e-05
-2.47802385962073e-05
-3.8290565481669e-05
-7.7183966075436e-05
3.56608238816278e-05
-6.81397955253687e-06
4.5341711513519e-05
-5.55277400257834e-05
-5.2986683662109e-05
3.36598134220634e-06
5.19488164711615e-05
5.0153178086552e-05
8.84066652216866e-05
2.99573477160497e-05
0.000125214238199463
3.25261587806428e-05
6.71883319302457e-05
8.7550817412954e-05
3.50358472373199e-05
5.97796408367244e-05
6.396269042954e-05
6.41026446587175e-05
4.67701699580177e-05
6.81291047182272e-05
2.01040817364549e-05
2.58000594710542e-05
1.75517662469146e-05
0.00010126829714336
4.0253503165542e-05
7.72631022579454e-05
0.000164532925482461
0.000107956655336126
0.000155607959655308
0.000143923614521371
5.66571496234773e-05
9.18850013278005e-05
5.93954077373387e-05
-7.80098353206039e-06
-3.99575632907954e-05
-1.33426104478819e-05
1.96812230639053e-05
1.61089329384574e-05
4.1042596461296e-05
1.24556152117956e-05
3.03100288922907e-05
9.070860496891e-06
-5.16730833548655e-05
-6.32390551632706e-05
-1.87591304377982e-05
-9.03729117910933e-05
-7.33218059782269e-05
-1.23637429172246e-05
-7.41121840112215e-05
-7.00373999660642e-05
-1.51535937927447e-05
-4.39269389061905e-05
1.31667419801534e-05
3.65925017132011e-05
4.96374731018324e-05
5.63175878105381e-05
7.38145229221817e-05
6.44145088938781e-05
9.96457768619429e-05
0.000161769870954597
0.000130837640244043
0.000139379788708419
0.00014054509279197
9.28441159606754e-05
5.31910009959793e-05
0.00011788450914973
6.91529374345904e-05
3.77934111220423e-05
0.000100313935160566
0.000119734330562174
2.59365224126727e-05
0.000120853633982173
0.000100971058188803
5.89577203547834e-05
4.8992081564501e-05
7.5333843401764e-05
9.75075615468091e-05
3.57230475215045e-05
-3.11830101331661e-05
-1.72113143460572e-05
-9.66995725118485e-05
-7.71026935638984e-05
-0.000134755063467736
-4.66301674161359e-05
-5.08402950546358e-05
-9.78255419121702e-05
-4.42428551093609e-05
8.20494867172892e-05
5.8071063487484e-05
1.06028777515365e-05
2.43828464680095e-05
5.17369465623961e-05
5.94774321594581e-05
-1.6024539268738e-05
-6.8454699677024e-05
-5.41577836910332e-05
-0.000127707764690902
1.19510465136529e-05
-2.6631908134607e-05
6.65276937400555e-05
9.9554483822887e-05
0.000154159019330514
7.45798981991387e-05
0.000176837388382758
0.000140680788548313
0.000105336666722717
9.7363876921449e-05
0.000144543366358543
6.64743671900271e-07
6.02763670367144e-05
0.000102613874778418
0.000112791928802541
5.36621056869423e-05
0.000144359805852219
8.59473520984485e-05
0.000117446016286925
0.000152652882917732
7.58377275463487e-05
2.54466712400891e-05
0.000122489395691003
-9.75603663814818e-06
6.55093293086757e-07
1.23458995257057e-05
8.46814085869599e-05
-1.40868693696168e-05
6.19406161380252e-05
-2.32589866423179e-05
-5.29929066321401e-06
-7.23557186909772e-05
-8.65111601501947e-05
-0.000102710857143134
-2.90890935649728e-05
-5.88160345454349e-05
-3.90189884891909e-05
-2.78304524728215e-05
-5.470485031139e-05
-1.71106636490644e-05
-1.41555131105192e-05
6.09586177038291e-05
7.64688557911656e-05
1.26228726842133e-05
4.63632795934855e-05
1.09994239083537e-05
3.73610774886361e-05
3.11212776824339e-05
3.99281614998504e-05
6.07349760410636e-05
0.000122476267621745
2.55087853490243e-05
5.34829575094373e-05
7.25599724592812e-05
0.000105258387382674
8.77173995361828e-05
8.21121038754081e-05
8.00966815205395e-05
0.000112085977135965
9.95622453704146e-05
8.35898138006816e-05
0.000104969795713959
0.000107753850214985
2.89141843729747e-05
-1.20705128658605e-05
1.17844256609166e-05
-1.39909820686434e-05
5.51662761955596e-05
6.5677273137739e-05
5.04016973595481e-05
4.23638645145129e-05
1.99093546171094e-05
0.000102438944564753
5.25114415646259e-05
2.57960118971584e-05
6.80320430240848e-06
-4.12653182283148e-06
-0.000110905195264798
-0.000118015309903905
-0.000125206995357088
-0.000117567799336161
1.4907484189865e-06
-1.18362129147041e-06
-1.27191339637951e-05
-2.58236978013149e-05
6.625645047081e-05
6.91988702687701e-05
3.50482556464053e-05
1.46888453323108e-05
-9.54639077680871e-06
2.44032210202567e-05
-2.74112353756448e-05
7.80809122146717e-05
-3.31805025219492e-05
1.88683283593054e-05
4.4398007046196e-05
6.38387072937308e-05
0.000140483498098898
0.000174351345412203
0.000124135993605806
0.000192023257659843
0.00011569478993985
0.000118005694262897
8.2511838581673e-05
3.79850059385268e-05
-1.20737272135546e-05
6.42786465577346e-05
2.05889614086272e-05
-2.46917580437606e-05
5.42271955130143e-05
1.05755716049034e-05
-1.26686968177534e-05
2.33899866580695e-05
7.53294418258979e-05
8.09736042996865e-05
6.95048331672558e-05
6.9879493916334e-05
5.02794264006704e-05
4.50096590982944e-05
9.51497813578704e-05
-4.94436309346698e-05
-9.474126727253e-05
-0.00010298836284141
-1.09888476649402e-05
-5.05608827954721e-06
-2.15044169723194e-05
-6.39835573614903e-05
3.67733504272539e-06
1.83978549632227e-05
0.00011722596839757
-2.89127011020552e-05
-5.5653047683199e-05
4.53772401943009e-05
5.24755322303389e-05
1.02561651968862e-05
2.55055188150485e-05
2.10997078841469e-05
-1.92860533804523e-05
6.64198223137345e-05
8.05862857532178e-05
4.36002719780828e-05
6.4928635143802e-05
0.000106870582029007
7.61905160983504e-05
0.000142027729826962
5.0302929063119e-05
3.74220402535991e-05
7.19954400362198e-05
3.74489617465657e-06
4.46818022666168e-05
-3.29844212815938e-05
-6.85298506211131e-05
1.60617956709132e-05
-6.96658309538882e-05
3.68126866994093e-05
-1.10175585731545e-05
6.42514328048616e-05
5.94177744232048e-05
6.53697209984253e-05
0.000131672403931144
5.34555361620291e-05
9.86164427109135e-05
0.000165046686717189
0.000114974279141225
0.000110112721918641
8.48657396640912e-05
7.95042769755736e-05
4.38085787405943e-05
0.000142346197924345
8.18877898674371e-05
4.7017053969137e-05
7.07226732359304e-05
6.16433288925595e-05
-3.9256518130144e-05
5.59813023403368e-05
2.05009144316281e-05
1.07146817313246e-05
1.22688009570271e-05
-5.19756769896463e-05
-8.54723899849253e-05
-7.36680224441026e-05
-8.35601797678307e-05
-2.20488097056196e-05
-4.57735520226286e-05
5.4687124120519e-05
3.30392031614094e-05
4.60103673254197e-05
3.40697259098128e-06
4.11778241061068e-05
-3.63538509490817e-05
4.27765650204163e-05
1.05150157906058e-06
-8.60689007329269e-05
-1.69663965526704e-05
8.68525403470107e-05
8.72463891353737e-05
0.000153686519581061
0.000128986158359037
0.00012395033560358
0.000188266346667147
0.000159908241745431
9.18101911644555e-05
2.97310315269727e-05
-3.05754022880669e-05
2.93671156752177e-05
2.8587905727803e-05
5.99220699904624e-06
4.25436787039394e-05
-2.791595468911e-05
-1.33510659821923e-05
-1.19191862890708e-05
5.41191484201459e-05
3.97013427465194e-05
3.03672578330886e-05
6.46589743794369e-05
-6.5663778685808e-06
1.08332349027598e-05
9.91397780555442e-05
2.72410429891281e-05
2.16746453760088e-06
-3.84860956048402e-06
-8.45879165361729e-05
3.46269274838513e-05
4.90592927123729e-05
-4.21597055838635e-05
-0.00010492234283061
-6.1096800903373e-05
-4.781832313229e-05
-4.14953381186126e-06
5.81225055841583e-05
1.89776495496134e-05
0.000108323546939483
9.68322657642974e-05
3.77048149599277e-05
4.93422114244025e-06
6.7062531653131e-06
3.22547775793032e-05
0.000120618115569208
5.28079506281381e-05
0.000102112639384588
0.000121915386954946
0.000100190320616387
7.80796278470238e-05
2.4830588129242e-05
7.19687669910481e-05
1.7755669955628e-05
5.54038850442104e-05
-7.34334256599743e-06
1.89934254873984e-05
5.44567627855627e-05
1.82913082745498e-05
1.58688704904709e-05
3.84178510569094e-05
4.09469958362999e-07
0.000106011336222161
4.12281969060198e-05
-6.04347196284835e-05
1.26784066896894e-05
-3.5572771295146e-05
3.51179596479405e-05
-1.00642330612329e-05
9.51383048295585e-05
4.41538343808919e-05
8.02098183335951e-05
9.87910382048743e-05
4.91002752533483e-05
5.72587913096994e-05
5.72689994937612e-05
-1.81851300697047e-05
-1.64106222053475e-05
1.26527329966411e-05
-8.77043550833436e-05
-6.31331605335574e-05
-6.6720230298128e-05
-4.08066245776424e-05
-5.56199877441716e-05
-2.44973219946172e-05
-5.14156413022667e-05
2.839496586348e-05
6.05191748125021e-05
0.000134990556413952
0.000164628666341065
7.48531443384232e-05
6.94561395406148e-05
7.68192873200701e-05
0.000111806143433938
6.35957242552591e-05
0.000108581206271995
2.44005724410517e-05
0.000106475979977103
3.32552609644656e-05
0.000103349748649338
9.00065282300888e-05
7.68216300995684e-05
0.000114329850780397
1.26075190329074e-05
0.000115004667739199
9.27046680090858e-05
5.21380653635936e-05
8.32865840157175e-05
1.54898953781289e-05
1.60708476511522e-05
-2.7149356213366e-05
3.31433941498479e-05
3.66820357352721e-05
5.06079071303578e-05
7.75867681243625e-06
9.57109663117198e-06
-6.92079593076114e-05
-7.07330018611929e-06
6.63116508982581e-05
2.38245707253842e-06
-4.94361835372702e-06
-5.52311469693651e-05
-2.02128356032825e-05
-9.43556303209254e-07
3.76737432529117e-05
-8.14365260154464e-06
7.87679938759713e-06
-6.9899841346762e-06
3.68733861203352e-06
-6.33456600741905e-05
4.51705859141653e-06
5.79097332511293e-05
7.38861959943474e-05
-2.36168466516243e-05
5.50933159074584e-05
4.86128295713276e-05
2.42911096925265e-05
-8.4517751255379e-06
-2.93430837198929e-05
5.54137314659873e-06
2.73529814934807e-06
4.82056981326383e-05
9.36981588445687e-05
9.75205898824918e-05
-1.87416453043207e-05
1.81801344173204e-05
7.33533050095003e-05
0.000134076739931801
1.8929044059795e-05
4.82245812085169e-05
0.000122693339997078
1.77002189744912e-05
-7.14422066349292e-05
1.43942102500752e-05
-2.71899456925667e-05
6.59346096678269e-06
-7.84109074022836e-06
7.28502040353823e-06
3.82781782631841e-05
-4.42215938856286e-06
-2.26737192321648e-05
8.73320174458262e-05
7.589219567132e-05
1.0383083096617e-05
8.53906185586942e-05
0.000117117218402899
0.000118590662639126
8.56533400456425e-05
0.000105931710722995
9.36726129853234e-05
0.000112891536304672
0.00017862217492199
0.00012692483180652
1.49679271168152e-05
9.86661997530088e-05
-6.74925349864159e-06
-2.17286417136619e-05
2.48019622160983e-05
2.83650253957736e-05
1.37050069150109e-05
-5.02763534450749e-05
-8.80198463423875e-05
-9.37614727184177e-05
-6.07703480167399e-05
-3.88508740384925e-05
6.29091098064758e-06
-1.56371879322016e-05
5.07474688921701e-05
4.82789484777746e-05
0.000122069040557097
7.03784194885453e-05
2.99608119997869e-05
0.000123263169065361
0.000106583685964293
1.68722132718427e-05
8.6012190205205e-05
0.000127467857614736
0.000112824153427745
8.2250717152101e-05
0.000170684025275433
8.89629683866101e-05
0.00014577289852721
0.000154205088232814
7.57704899892643e-05
9.74289995961801e-05
3.65951639261177e-05
8.15533750792122e-05
6.69219265357345e-05
3.88338584495192e-05
9.5636423253754e-06
7.67072564627501e-05
-9.56988298409748e-07
-4.44122462657148e-05
-1.85832034960568e-05
4.57840454562208e-06
4.63378631814558e-05
3.27437440330125e-05
3.12418231350811e-05
-3.73002108829167e-05
-4.15051963818685e-05
-3.87298132963835e-06
-3.30012688188028e-06
-8.64904795576945e-05
-4.08929145320958e-05
-9.2234113360425e-05
-1.63088093182799e-05
-0.000124540013174924
-8.48040639332843e-05
3.37222290244237e-05
9.34157186142461e-05
0.000155374034143374
0.000116437049819018
0.000250901345198321
0.000125144792605901
0.000105137353649533
8.08030200320379e-05
5.13417660286706e-05
-2.91701982025255e-06
2.24094473699873e-06
-3.05578451298205e-05
8.90601624958148e-05
1.6058528074503e-05
6.34129093624402e-05
6.52966356838028e-05
4.46004889553591e-05
6.82573777078289e-05
0.000159907006405837
0.000168624671387877
0.000200224236193697
0.00016965172210456
6.54410999232121e-05
0.000133878296984643
7.94881005495752e-05
9.23593864754573e-05
4.30618381572971e-06
3.97694684801455e-05
2.99693502930654e-05
4.70120535429858e-05
-3.90645689021956e-05
-2.43077624988339e-05
-5.40863917293841e-05
-5.80849772230142e-05
-8.6096505965908e-05
-8.05180627824219e-05
-8.95533179054876e-05
-4.2960557299243e-05
-8.37631847161431e-05
-6.88866200559023e-05
2.09049105718849e-06
3.66325967730999e-05
7.81637520286639e-05
7.94261331414253e-05
0.000110653937301421
0.000102658242447771
0.000125413845981706
0.000101010690279185
7.02639261324261e-05
0.000114336497183957
6.9181029821205e-05
0.000117710772030611
9.35767905719496e-05
6.84175430383084e-05
0.000113510029862998
0.000105643397563265
4.94629226483236e-05
-1.44752774835163e-05
3.00906236169359e-05
1.00113837745847e-05
5.24322720365519e-05
3.9060681998667e-05
7.94242191534806e-05
1.84432926852352e-05
1.41025283054013e-05
9.02075645352473e-05
7.79756910366871e-05
9.86144465276555e-05
4.28853774324669e-05
-2.88560349811861e-05
8.72969577765597e-06
-4.70564361069586e-05
-3.6067887158113e-06
-6.00010324177906e-05
3.70389302859856e-05
4.62041222556093e-05
3.14015804129907e-05
-3.57049177871512e-05
-7.65906384305008e-06
2.53558118240857e-05
-5.1551712001305e-06
-5.59469185065686e-05
-4.96728963874717e-05
-5.27554533877675e-05
-3.04647409185416e-05
3.59406623056335e-05
7.2036430377397e-05
0.000136518334284161
0.000123599833967487
0.000122266059983073
0.000249709997537929
9.31295780679876e-05
4.82649014340976e-05
8.38860149279372e-05
4.85055945183962e-05
6.68072882339062e-05
9.18057285551287e-05
8.84112162107868e-05
5.20398255272834e-06
-4.41119467665869e-05
4.5283747657825e-05
4.66731892849743e-05
-1.25080238264066e-05
-8.75908528709903e-05
1.42133601452776e-06
-6.65746807324401e-05
-5.79729601699494e-06
1.49651568028003e-05
7.23771802502233e-05
7.91444500019322e-05
-3.76731835023589e-06
5.14010771856725e-05
4.58601219393492e-05
-3.3982894120206e-05
3.78778652102953e-05
-0.000116327542242779
-1.38813205539238e-07
5.53881698927019e-05
4.78171502558022e-05
9.60809933273178e-05
7.87547322020251e-05
0.000121701988041522
6.43970086494638e-05
0.000116408098349622
0.000156224853370868
9.63173247173735e-05
0.000123076977981942
0.000114471318425819
0.000146198968129818
7.32955633758131e-05
7.01056812439307e-05
2.78863811005056e-05
-4.05324953423035e-07
4.50860116802647e-05
-5.0044687570466e-06
-8.8305335210938e-05
-6.21942131518997e-05
-3.39360703724925e-05
-1.25721655701603e-05
3.05188200371885e-05
-5.83000816499428e-05
2.37618040106074e-06
-6.00268032528596e-06
-4.29252009057421e-05
1.40556227360116e-05
-1.92187295685509e-05
8.02400973894465e-05
-3.11244130607334e-05
5.19734376251129e-05
3.85002132986962e-05
4.62922240375889e-05
1.81727620061184e-05
4.19752201109754e-05
-2.80946713807034e-05
2.11714397104826e-05
-6.24905576051325e-05
6.66095816494892e-05
-4.55411898556082e-06
-4.46030416221478e-05
-4.39852421438461e-05
2.1997192020578e-05
-4.77051979824743e-05
3.492437587767e-05
7.63263483428662e-05
0.000111159324960211
0.000105526959087804
0.00024251284206611
7.90876400920128e-05
0.000190353948986211
0.000155991962465753
0.000112676383208484
0.000123037533561119
7.03384517422665e-05
9.37823131608107e-05
4.41332258199474e-05
4.28552877062521e-05
3.88496325896778e-05
-2.79770317565267e-05
-6.97669601141642e-05
2.90508393316825e-05
-2.57721255011756e-05
9.93712704820982e-05
-1.38029023486639e-05
-7.63845181895623e-06
-3.92101994869342e-05
-7.1663747426513e-05
-7.44899793491815e-06
-2.55232867016985e-05
-0.000132389650809097
-9.12090103794255e-05
-0.000129071145672607
-3.30500462115584e-05
-2.51822379549687e-05
-8.55243552654211e-06
3.53008218012719e-05
-1.07904450717169e-05
9.83833569165283e-05
0.000122506620150707
5.62525390536023e-05
-5.75303003397644e-05
5.86719178787875e-05
0.000134634484179725
6.95692568520913e-05
8.60851087142061e-05
4.54286077176582e-05
0.000101526821800293
8.03415178642737e-05
0.000111982727320583
0.000128784616407483
0.00020182102828555
0.00017789818831005
0.000168148577735255
0.000135727462984215
2.37860883779922e-05
3.05042092014286e-05
4.16109964171219e-05
-1.72769230314146e-05
-7.11825268698574e-05
-0.000116434422124669
-2.33885141326486e-05
-6.35574216539131e-05
-6.09182631343307e-05
2.46657407661257e-05
2.71746314780478e-05
0.000106937858020094
4.22875629253988e-05
8.55429405555922e-05
6.84542456190633e-05
3.13974262963276e-05
6.46436584979475e-05
3.99308500065578e-05
-3.17520278095813e-05
4.01424401167807e-05
7.15976550162653e-06
-1.75970731704403e-05
-8.58699216749182e-05
2.32669091028753e-05
-3.96203812839941e-05
-7.60689681712293e-06
-1.24203957003776e-05
2.18915087698938e-05
5.58373200104693e-05
-2.21645197044522e-05
-4.46411514950769e-05
5.70504374525054e-05
-2.58778658899761e-05
1.44952158606443e-05
9.03658423770901e-05
8.37333166666912e-05
0.000185046561196042
0.000175352432290222
0.000192125886334219
0.000136591969321732
0.000149731709403779
0.000155998174194375
0.000109191828495162
9.55687335645344e-05
6.4828463578425e-05
1.12135699006477e-06
-9.66645057340432e-06
-6.59618808970452e-06
3.86556888123101e-06
-5.97977877466581e-05
-7.2514784499341e-05
-0.000128239643448531
-3.5984105451687e-06
-3.26496329137447e-05
3.54218027371539e-05
-5.47509241342008e-05
3.04770813043732e-05
7.25703801566321e-05
-1.81272416236011e-06
0.000122554928204772
4.32156938356649e-05
8.25070973108319e-05
1.46481746644896e-05
6.75229958731237e-05
9.88512253424957e-05
0.000100092080378191
0.000155309373321353
8.00599190372613e-05
0.000106095278883683
8.72746634629821e-05
0.000105588024768681
5.63169699841197e-05
-2.84639604358942e-06
-1.09316394251147e-05
-6.90944026149756e-05
-0.000100848723596391
-5.96964550557029e-05
-4.62911899948801e-05
-5.30713535632857e-05
-7.12877427521861e-05
7.70305076864176e-05
9.68944177485971e-06
6.34222608184157e-05
8.89410603740472e-05
4.07012936558455e-05
2.21132890746758e-05
2.5043464793388e-05
6.18692611728841e-05
2.09533614978791e-05
-2.37671696491444e-05
-4.41949505739603e-06
-9.27685552407924e-06
2.39008265699039e-05
-2.33001528413958e-05
5.49574345346995e-05
6.96353225722723e-05
6.54092605454908e-05
0.000123672820747402
0.000169253224115749
0.000110131837804474
0.000146403698948018
0.000211653275764573
0.000181302903447754
9.91652483853734e-05
0.000122685983555668
5.2920918556411e-05
0.000156916816728686
6.93980992693123e-05
5.61714224334302e-05
-2.30924249244296e-05
4.29755952508088e-05
3.15809997777336e-06
-1.27033782235798e-05
-5.30817089141406e-05
2.21756276582997e-06
6.52444349471988e-05
-2.84933151187766e-05
1.54311290069669e-05
-3.10885758501611e-05
-0.000102677168376412
-5.25161165461003e-05
-3.84927972874284e-05
-3.15557099026939e-05
-0.000150970890293266
-0.000105082487441901
-8.54426355870015e-05
3.33791180376757e-05
1.25816456890169e-05
-8.65092978697546e-05
2.13412112573987e-05
1.91421880253748e-05
-2.40020358483539e-05
-1.71793116679527e-05
4.92731915473039e-06
3.26788883239453e-05
2.48392802222291e-05
3.93883026354368e-05
0.000109121387106636
0.000121763042124574
5.7149868989768e-05
9.52790934839747e-05
0.000176166181382108
0.000140481584925315
0.000122587372416448
0.000137919155983331
0.000150518942962357
0.000129425467036151
9.52570666170398e-05
0.000151669131551124
0.000142213792216516
0.000110062864250374
0.000140138229934531
3.90730881539562e-05
7.89961532052879e-05
6.8079886081611e-05
4.74247374599493e-05
3.74147497672987e-06
-2.71100967456427e-05
-0.000147763946105046
-7.24573370141018e-05
-6.33266467162823e-05
-0.000107017314056197
-8.91162925052482e-05
-3.56639371155559e-05
-9.88625988601478e-05
-6.39352525452895e-05
-0.000131464432923992
-6.32886753428132e-05
-6.64333290320142e-05
-5.50998945334491e-05
-1.31656091044599e-05
3.2395472864539e-05
7.83657896602407e-05
7.47725721443262e-05
4.85674240012672e-05
9.59318716971329e-05
0.000150681531010564
0.000136530075461756
5.78206683301712e-05
8.085496677172e-05
0.000165970555641011
3.5694239143248e-05
2.99070160480241e-05
4.63408981501746e-05
8.18755201052196e-05
8.25912302262345e-05
0.000115113939474662
-2.28925344381199e-06
9.66845299248638e-05
9.60306156419385e-05
5.41865516022926e-05
-1.99353423119243e-06
8.01845534514197e-05
0.00010447667199365
8.23665827147236e-05
7.84302242801712e-05
0.000101618196279477
7.98215085891216e-05
-4.89259778235491e-06
3.41663773160704e-06
-8.67076062930115e-07
-6.21131591336657e-05
-5.52093981185664e-05
-4.85138493861932e-05
-1.38619730929266e-05
-3.19397189291022e-05
2.27796908360589e-05
5.7869735357734e-05
4.79882560685311e-05
-5.32107027700594e-05
-2.05705440356215e-05
-2.97322747759401e-05
-1.0661128351673e-05
-3.94365734089728e-05
4.68299494966224e-05
4.74056582757336e-05
4.83624641051643e-05
4.46149269703552e-05
6.67998006330211e-05
0.000139363939698093
0.000143295461853325
6.59962672483729e-05
1.73504697510409e-05
0.000119446199079499
0.000166918761278247
-4.3065142958775e-06
8.39469816141397e-05
1.18426092080165e-05
9.80858287627809e-05
8.39017161882722e-05
0.000111573746950898
5.157720084849e-05
-1.18246787566464e-06
-5.30658975918055e-06
3.51502583543801e-05
-8.92574541563199e-05
-7.45357501748994e-05
-4.11489727086389e-06
4.41881921432834e-05
4.82519412836834e-05
8.34798075387174e-08
8.60567685216404e-05
3.34501953632696e-05
-1.49240866428377e-05
5.80415630228835e-05
1.00852455043958e-05
3.10842073263867e-05
8.13148088363791e-05
2.19747325834199e-05
5.07507079037418e-05
7.30305234810833e-05
2.23701455076288e-05
2.19183675409154e-05
2.6690042483296e-05
-2.58197614437488e-07
8.97964429206353e-05
-2.5959600504042e-05
2.29682852040787e-05
0.000109769480963793
5.58190620652897e-05
0.000102920009173117
2.79207727586993e-05
0.000115397241626869
2.73481037474076e-05
0.000139275691431819
6.32050406493387e-05
1.81455886315414e-05
5.19308875313585e-05
1.87794170369883e-05
6.98707130909663e-05
2.04458145696044e-05
2.03790635282245e-05
-3.03282493431873e-05
1.56956695352741e-05
3.62298636711142e-05
2.13565639039854e-05
3.56430258379321e-07
5.83200087082317e-05
-1.72736797897476e-05
-3.40612750571317e-05
-1.27282592975961e-05
-1.84529999996317e-05
-8.41209811757371e-06
-0.000104204685197068
-6.23896858896275e-05
-6.59187675776418e-05
-2.87287529225177e-05
-1.36418258272868e-05
5.20920399604377e-05
1.35866885659792e-05
4.79796744577184e-05
7.98387447031086e-05
4.6046439538988e-05
0.000140886552502331
3.56175597890186e-05
8.54347247593839e-05
0.000129572872580657
8.33961947903091e-05
0.000111513709247475
7.81233031620392e-05
0.000148826903706402
9.61907985762777e-05
5.91575347303706e-05
6.8896727613278e-05
8.63796164975673e-05
9.51112175562074e-05
1.32413695446191e-06
3.01755317568692e-05
-2.36726683951331e-05
2.52692248349614e-05
-6.65259609795842e-05
-9.18754427176817e-05
-4.98776548208461e-05
-4.53129564834953e-05
-4.51854139125687e-05
-5.45234958711621e-05
-5.84500405792287e-05
-2.90718246968566e-05
-2.20588453037218e-05
-2.30858742543893e-05
0.000104766396844313
2.81240755517648e-05
0.000113957616275366
7.67179765944672e-05
0.000110590978277352
0.000111434150164936
-8.88600458827802e-06
-5.07201416507312e-06
1.50731185801496e-06
4.31067677087167e-05
2.48415737785257e-05
8.43437859862153e-05
7.50724777811273e-05
0.000105328564015258
8.36938856045862e-05
0.000100552816972388
0.000144295002075688
0.000126896525244534
0.0001976050194013
0.000218481009951895
8.85908668946841e-05
6.575213056505e-05
6.64736080745216e-05
-4.81098919218701e-06
-8.19674869930607e-06
1.24827559303867e-05
2.21822052015103e-05
9.89021212649316e-05
8.81205217505042e-05
9.04681256707715e-05
9.39367917470169e-05
3.02919592698878e-05
8.2880331348973e-05
2.69463393730103e-05
3.1451439568586e-06
3.46713370903127e-07
-5.51842045693772e-05
4.03046594768506e-06
-3.98898615176817e-05
-9.39779540690561e-05
-9.94283664208181e-05
-5.96951121552658e-05
-6.3253692853085e-05
-3.66933045745955e-05
-4.59659696680643e-06
-9.04840892117442e-05
-9.70100758872274e-05
-6.83612264097615e-05
3.84361666116232e-06
3.26327810627386e-06
3.54197343426913e-05
6.4701517429925e-05
3.90254761014508e-05
5.17226180304772e-06
7.37819923429962e-05
0.000128635173261915
0.000127730861667034
0.000175678328451284
0.000112276102890449
0.000166092947569688
0.000167720154059536
0.000207492286205204
0.000152841263188745
0.000177074099134147
0.00013053232679843
0.000154859192344372
4.30617957513875e-05
0.000101841474027911
5.67651880207211e-05
-6.62667838237681e-05
-1.72822419041826e-05
1.96300008460566e-05
2.41164022945256e-05
2.80987856067606e-05
-1.26246197981423e-05
-2.23517876305736e-05
2.39220059255744e-05
-4.67036117916033e-05
-3.83501578661481e-05
-0.000112714556766043
-8.18940763557429e-05
-5.16981092402682e-05
-2.36491930080259e-05
1.13998450122947e-05
9.84674851843851e-05
2.29147636268173e-05
-1.14638427502933e-06
-1.06877856266187e-05
9.83594610558138e-05
9.0439316912387e-05
5.69801808639301e-06
-1.10935616803049e-05
-8.14822302047895e-06
3.74381795381212e-05
1.7980311650832e-05
-1.98003071222708e-05
-5.60620144077294e-05
8.39020298148557e-06
-1.8388406878886e-05
1.1845409828403e-05
5.19721225732963e-05
0.00014067732318199
0.000189798530843104
0.000190456625331593
0.000188204589633155
0.000184881144492105
0.000152612505790527
9.07525957200077e-05
2.01924028012761e-05
-5.17155618472453e-05
-1.18861611247466e-05
-5.11614625497959e-05
-0.000101328918525813
-2.34769820694574e-06
1.78285080081112e-05
7.79796111782841e-06
4.00922078992628e-05
3.95294289901029e-05
-9.21727225543397e-06
4.67309292642622e-05
-2.73128484818414e-05
-3.20398764863699e-05
-9.82806467164856e-05
-6.76726572043038e-05
-0.000103935016716687
-5.17674175697385e-05
-3.59361142623319e-06
2.94223776492244e-05
3.33804887656213e-05
7.85809838906371e-05
0.000130385564933296
9.98533871640487e-05
0.000106897729681835
7.70275214175353e-05
6.77355254005636e-05
6.83760115938971e-05
4.39023606873305e-05
-6.68015717138175e-05
-3.4947631992108e-05
6.85717974904769e-05
5.94036802641728e-05
9.41751187509474e-05
9.54282603476507e-05
4.82956200492008e-05
9.15890011184344e-05
9.30839591100725e-05
4.06011727330994e-05
9.85798317590123e-05
8.4006380267557e-05
2.67832980683853e-05
-2.27286394222364e-05
1.18780326489742e-05
6.19034045784107e-05
7.36076256669935e-05
4.60415291042291e-05
0.000119491903282447
4.60321052498264e-05
0.00014338551919836
0.000154954781907023
5.12795388185689e-05
6.45186529478697e-05
5.23157807057976e-05
3.61684937866921e-05
-3.18461173635242e-05
1.73761784057847e-05
-3.04122421317034e-05
6.84345099032128e-05
9.02948984513659e-05
0.000114383160349715
4.20776626681538e-05
0.000109315956261711
1.65940053087982e-05
-1.64587837132809e-05
-3.78290676913307e-06
-2.05707591158577e-05
-2.07073427941884e-05
4.31926273923414e-05
1.26220261244528e-06
-4.55480619365728e-05
-2.1005184767339e-05
-2.07565959675649e-05
5.12127064343244e-05
-4.05572646827461e-05
3.49643392034758e-05
-2.28203318696565e-05
4.41795009001602e-06
5.36377598103021e-05
3.52910321731449e-05
9.30493301125984e-05
2.35454971147948e-05
8.77941883312041e-05
0.000101682273217833
2.24186014367764e-05
0.000109930663823405
-6.14388263065772e-05
-5.011618655015e-05
-4.96158997012049e-05
-9.31562241683167e-05
-0.000123247972634719
-3.2765719228036e-05
-7.39355374581016e-05
-2.08059471008826e-05
-7.90687916311063e-05
1.25559782484856e-05
-2.45401150227448e-05
7.5222219122572e-05
6.28558163568577e-05
9.30378759445084e-06
7.23692680598816e-05
0.000206635094140105
0.000161097028952336
0.000134494257947913
0.000174941294766643
0.000201056195598397
0.00020853611793653
9.90468082648481e-05
0.000117829998804166
9.45815083286511e-05
5.20653611958388e-05
2.71653086502717e-05
-3.50529507051542e-05
2.58794598813105e-05
-2.9602129555295e-05
1.79454566487035e-05
-3.56032703101892e-05
3.32957064902154e-05
-5.79819407780589e-05
-2.98765034542857e-06
-5.55091199986756e-05
-0.000140288956775501
2.88091778084332e-05
2.53835250835847e-05
0.000125039696231242
-3.10059399384353e-05
1.98131535045778e-05
3.59050880392694e-05
6.5473070688223e-05
8.52979714405516e-05
6.21315857908957e-05
4.63026195884444e-05
3.03148936344985e-05
5.65073148790612e-05
0.000123413871370533
-2.4616300039614e-05
-1.46045083731033e-05
-4.80630704427536e-05
7.20429553313943e-05
5.50492014995234e-06
-2.09584573596038e-05
-4.40067256819799e-05
8.9385389217404e-05
6.93672691548056e-05
0.000174489640247127
0.000145887580662448
0.000130857857284958
0.000216570075729997
0.000133352052267742
0.000105701707538823
0.000104376470266029
3.42977816614102e-05
-1.4123277737608e-05
9.72981088599836e-06
4.58387957221165e-05
2.41059357532159e-06
2.93621705737801e-05
4.72845969625433e-05
3.80669288645623e-06
3.8214523652136e-05
7.33411592751485e-05
2.58708610664203e-05
4.68241726877622e-05
-3.27913746270768e-06
-2.04383390837862e-05
-4.09582068486908e-05
-5.83666657219735e-05
-2.01921975343278e-05
-4.74417281068412e-05
-8.23397700716592e-05
4.39404255287497e-06
4.59669134391003e-05
5.64710504870431e-05
3.24110603335398e-05
-5.45468534559375e-05
-1.33890155154594e-05
1.45883943924447e-05
-5.38172083550642e-05
-7.66422469675458e-05
-7.27012510312564e-05
-4.49491993553344e-05
-1.7823223872112e-06
-3.19186387214473e-05
-4.58630144383162e-06
6.19534448250579e-05
7.94763748675434e-05
0.000116667966702142
0.000166157056973846
0.000131825592842603
0.000174302519846341
0.000253731798136524
0.000178472481549924
0.000161077920813425
0.000170202855835039
0.00019090462332327
0.000145612371799594
7.34369026470297e-05
8.04979452414416e-05
4.34810809300567e-05
-8.56603757694258e-06
3.50685750674675e-05
1.94176969324505e-05
-5.52831957505618e-05
1.41386697241226e-05
-6.58183192215807e-06
-1.47903408684751e-05
-7.02238849829979e-05
-8.94528743420749e-05
-7.19742858676611e-05
8.381721849825e-06
-2.65306293949889e-05
-2.57176515325718e-06
-5.60312829000111e-05
2.66107111391466e-05
-2.18918288276839e-05
-4.47422542593768e-05
2.76305583238686e-05
-9.54259832399349e-06
4.06114528457315e-05
4.73404491247622e-07
5.5004195812261e-06
1.1659542671805e-05
-6.79972779697094e-05
-7.07588045736634e-05
-2.39735166482121e-05
-2.94841154616668e-05
1.3681791461386e-06
9.43124963050414e-05
0.000118098768701694
0.000188941776176472
0.000114677494435548
0.000179656075047041
0.000186126530021013
9.11826117908683e-05
7.13270349229593e-05
4.1653890573896e-05
1.99442759577331e-05
4.30834064726019e-05
2.92545459093805e-05
-5.44911449760945e-05
-5.55614594053223e-05
8.93095907365082e-05
7.49471252774593e-05
0.000115906015784189
0.000114241758172572
9.82471288208657e-05
0.000117524007509437
9.08495756473584e-05
5.63597454695854e-05
5.39707070366728e-05
-4.2688963354753e-05
-7.12796349278792e-05
-5.24312315686388e-05
-2.67664431598117e-05
-7.2588859866596e-05
-1.85591169823252e-05
1.66834299165398e-05
-6.98587932092618e-05
4.08782922759537e-05
-2.61728278316787e-05
-2.11662835990264e-05
2.46552000045552e-05
-2.03370379805366e-05
-8.71617682989918e-05
-5.25209362633681e-05
-8.07369424349833e-05
-7.19431672697262e-05
-3.98885421398692e-05
-5.27471747556287e-05
-4.59479071356472e-06
-3.30695555302616e-05
5.05833791858902e-05
8.79680669294963e-05
0.000145290502590958
7.41426287567862e-05
0.000129381253927651
0.000134247531957546
7.20917574111596e-05
0.000129707902748075
9.81841799430105e-05
0.000137300440095678
0.000131021915771741
0.000182369191822539
0.000155775836181532
0.000204125724116942
9.37902883411616e-05
0.000104019526018071
8.3017669254794e-05
5.63152817090569e-05
7.56433781368909e-05
6.10514707872937e-05
-2.10432725574256e-05
-5.52352053992453e-05
-6.84713510095211e-05
-1.6067384935056e-05
-3.68396862864504e-05
-8.31457654718995e-05
-6.64407505298309e-06
-4.3592087399099e-05
1.90809436795015e-05
1.95416097082158e-05
-3.20555703770536e-05
-3.75653291934694e-05
8.52921746515171e-06
2.98906331350453e-06
-6.77523684285411e-05
-1.23027599574426e-05
-1.46955561894818e-05
-6.82858486111083e-05
5.10972335952265e-05
3.47257646538736e-05
8.35091364040742e-05
6.72698578397312e-05
5.52510760110365e-05
3.26706005369345e-05
4.14578515027225e-05
-1.27502076080193e-05
-4.25886824386997e-06
-4.34938789988574e-05
-4.90657049490214e-05
-7.46973928771896e-05
-2.5698770244904e-05
-1.34848902340872e-05
3.15279175093008e-05
0.000109298064043735
6.61175462260465e-05
0.000106782279769978
0.000112261074904406
0.000126397704498971
0.000124320727194918
0.000193392913697478
0.000102208089529037
8.17684252349316e-05
-4.54793605991197e-05
1.3264130422866e-05
0.000131375321522288
6.11921353991488e-05
7.20658981255488e-05
3.40862436913163e-05
0.000107334366451064
8.5541081462524e-05
5.27167747752484e-05
6.55913310002824e-05
8.32760728027926e-05
9.04005089606649e-05
4.89238873171246e-05
2.78068248678285e-05
-3.38285317990052e-05
-1.92936903144488e-05
-5.98071725745343e-05
7.9171590428207e-08
4.44075787676211e-05
2.89299083269285e-05
2.06665912766046e-05
2.23305133742794e-05
8.97497141344896e-05
3.17611362585771e-05
-3.33929575858453e-05
-5.22677474843771e-07
-3.85492336704148e-05
-5.97079965131172e-05
-9.37683092588142e-05
-9.13536016920765e-05
-9.06087526557189e-05
-9.38201408347695e-05
-3.71618795237681e-05
9.92917016624019e-05
-5.55554495705561e-06
0.000201284467480994
0.00012546006278128
0.00016770390172955
0.000185114513942914
0.000169447653108011
4.61654481672012e-05
0.000112857696110859
8.53550960496222e-06
8.37840498348913e-06
-2.18658651560725e-05
1.60169515146787e-05
0.000119217165686222
6.43443481306256e-05
1.0596844910151e-06
5.21128796018544e-06
8.87004255604968e-06
0.000138401048468453
-1.22969423694143e-05
6.87248322810741e-05
4.8846105647448e-05
4.51469058626006e-05
0.000122841302925345
1.94884973067688e-05
0.000149097688581791
0.000129694193006632
0.000129936642513752
0.000130830106394795
0.000125927008393221
0.000170061176591627
0.000104363495056762
6.11497175314372e-05
-1.98382811822073e-05
8.83266538590296e-06
-4.1260915113283e-05
-4.72880513822618e-05
-7.80695681927759e-05
-0.000127475449068761
-0.000102291643540053
-8.53801369008009e-05
-0.000117772143287316
-8.41595502007449e-05
-5.17859174232529e-05
-2.69153362738921e-05
-7.55264429472704e-05
-4.75510221245869e-05
-2.09916369661584e-05
-9.28303178039534e-06
-3.8843905352608e-05
7.33299600196475e-05
0.000110864403015878
0.000134480717425489
7.46995366665179e-05
8.97100404378903e-05
4.56266334638539e-05
0.000150208356108176
0.000163642648274306
0.000151853777880289
0.000142128087731686
0.000123655308852723
5.99826766862609e-05
0.000109587233641549
7.88342449548633e-05
8.66950653492822e-05
3.33622616728134e-05
6.86260544028146e-05
5.80540896017299e-05
7.94313553221724e-05
2.08339764782343e-05
6.19586827114344e-05
4.45911233958061e-05
-1.53327727172682e-05
6.17705650600904e-05
8.26011882760051e-05
6.88797288451839e-05
-2.87589633591966e-05
2.47107461232964e-05
-8.64577277890656e-06
-4.77345309813314e-05
-3.65044056632853e-05
-7.8741335750846e-05
-0.000122883161061276
-0.000137814938094689
-7.08724420932072e-05
6.66876424039842e-06
-4.32655302268518e-06
8.17597434635024e-05
-1.26054671907926e-05
-2.14144219292769e-05
-1.0004073473136e-05
-3.16284083745124e-05
-4.66918223129993e-05
-4.66168651395613e-06
-2.88074474932709e-05
-4.10870916427973e-05
4.95029559331532e-05
4.8999947544759e-07
-4.22493923358309e-05
-6.31524759806384e-05
9.81291891049615e-05
9.67108879859919e-05
4.94810708905827e-05
0.000142414119983454
0.000188888202608096
7.5208545650606e-05
9.8874417008535e-05
8.71932063877521e-05
0.00012648064197081
0.000130063232571983
0.000196317815562036
7.80695663693233e-05
0.00012898570638903
0.000139466508595763
0.000155735494123278
9.54129691862445e-05
4.97557352560769e-05
0.000143784859913457
0.000102331602934095
-3.15446804059144e-05
8.18787590167998e-05
-4.95103192326001e-05
8.36210358084972e-06
-0.000117725636505569
-8.15533668757472e-05
-0.00011306089633381
-5.55399886685678e-05
-6.80141284385388e-05
-3.78984489233261e-05
-6.68914230289138e-05
-3.83988700110332e-05
-2.29779883005441e-05
2.87454763481341e-06
-2.22867816459292e-05
2.86297315757507e-05
-5.94201010780056e-05
5.62323898699331e-06
-2.01543923729926e-05
4.27477049941963e-05
7.23305103328535e-05
-1.07390057422433e-06
9.18449024326078e-05
9.71174083295904e-05
0.000137420135149757
2.23608774827251e-05
0.000101155686837123
5.52026612350535e-05
3.72684272473363e-05
0.000103187667171093
5.56546232402e-05
0.000125426985015107
0.000146431075431592
0.000113241866180677
7.26074781498167e-05
5.89943329119893e-05
6.52606427448806e-05
1.90731425488371e-05
-3.43795421168716e-05
4.37017364548749e-05
4.92612878098879e-06
2.36832968374193e-05
1.08352499586082e-05
-6.05225361111384e-05
2.13934349434879e-05
-1.81661511875412e-05
2.67146707337761e-05
-1.00640512885558e-05
-5.94425745635028e-05
5.5628713139341e-05
8.72110116919662e-05
9.56706448311414e-05
0.00011197520864602
0.000113073671599873
0.000119797169628405
5.9763084192442e-05
3.95625391777303e-05
8.02063161219673e-05
3.5770937599858e-05
2.29939652083971e-05
-3.00096210898597e-05
-2.21289683093306e-05
6.92160488877388e-06
-1.21301062486971e-05
4.54499152334041e-05
0.000111945168254108
5.98169453375752e-05
4.29683046009608e-05
-3.99828436091816e-07
-4.97011471709703e-05
-3.01343136383328e-05
-3.27065452156493e-05
-9.72967544574146e-05
-8.98048191199331e-05
-1.3396337830796e-05
1.80389471899096e-05
-3.0527218726306e-05
0.000128172775765251
0.000134682125629557
8.04313935486682e-05
-4.73832741560269e-06
3.14245733618341e-05
0.000105775184991336
7.90621091668979e-05
8.24634682959729e-05
7.46030785849796e-05
5.98120296116281e-05
1.62078247628221e-05
6.44305651404232e-05
3.66519260210611e-05
7.17629378402438e-05
6.06369535157304e-05
9.77377521958656e-06
0.000106001745610583
9.09833845177983e-05
2.74627604084572e-05
7.7801820341458e-05
4.89204122674215e-05
5.71883360303523e-05
-7.1652610562717e-05
-6.22044470580377e-05
-5.49632102714516e-05
-7.70829711251407e-05
-3.7842520915182e-05
-9.42791448303835e-05
3.07113792243638e-05
1.26891437137438e-05
0.000105552352523727
0.000118631418660978
0.00010043684757395
6.81239758249141e-05
5.94048575477997e-05
0.000126232756605088
6.10065176584826e-05
9.63787423770754e-05
7.20129609471052e-05
8.7075846688012e-05
8.50393627017725e-05
0.000149264584482605
0.000110530858125012
0.000115510074715593
-5.24995713364306e-06
6.10444250591252e-06
7.81253263320578e-05
5.20181884876955e-05
-9.19118581185205e-05
-2.37132857063046e-05
-7.25985793214007e-05
-0.000229053832371719
-0.000150954374162769
-8.94463312010041e-05
-8.21456279998606e-05
3.21382349974407e-05
3.47111148353713e-06
-4.69884303341311e-06
7.99196389636806e-05
1.53612891516237e-05
9.48614004247771e-05
8.00574445267785e-05
8.38046416793919e-05
6.71853980081012e-05
6.63930815063447e-05
0.000132979400167762
9.99386765179941e-05
5.33709401193126e-05
1.22786459849505e-05
-9.77325268209401e-06
0.000107905715893897
7.21867501188438e-05
0.00018175807840764
4.62951402097981e-05
3.87666031057848e-06
4.33513153621274e-05
-1.48727555402349e-05
-5.63731014526011e-05
-4.45124850656874e-05
5.7147906634134e-05
4.15607095047306e-05
8.21546572331027e-05
2.42074514005947e-05
0.00010108744210473
4.39157149945159e-05
3.72898788329203e-05
4.89288979622193e-05
8.32411873135782e-05
6.50651115376756e-05
-3.59610458845582e-05
-5.85010681010506e-05
-4.96335141851195e-05
3.9297824274456e-06
-4.44737212368285e-05
-2.10249739460939e-05
5.19509117558207e-05
-8.26887034578771e-06
-5.87872174094625e-06
8.13718949401577e-05
4.07584500707403e-05
6.0587437717389e-05
0.00011014440697801
0.000131896372621755
0.000108618518398678
0.000111219666758754
0.000123115232477671
7.50583300602903e-05
-7.84020296995821e-06
1.12339066893275e-05
1.41622515623296e-05
-2.3189495775401e-05
-3.2693915036885e-05
1.34033780383237e-05
-6.004882991967e-06
9.03803041346681e-06
-5.18075129248122e-05
-1.27773854900768e-05
-3.46153580147307e-05
-2.28552683916853e-06
-6.09781135352414e-05
5.9523423755177e-05
3.3473370263663e-05
0.000101127002428752
0.000105011028668734
8.47536587742196e-05
0.000164427765711196
0.000171644372676735
8.619848853772e-05
0.000134516978891045
4.09648435192276e-05
6.49661517592151e-05
9.51569589675383e-06
5.73602681762415e-05
-4.61804815708326e-05
-5.18373974023662e-05
-7.77996920124286e-05
6.10464152971671e-05
2.24210873907554e-05
-2.88132481135723e-05
-4.05272713280284e-05
1.8003550005518e-05
9.79261730585476e-05
3.54957773958378e-05
4.54516350790399e-05
-6.96904303254986e-06
3.33133007007241e-05
-2.79783176012621e-05
-5.86157972594189e-05
1.37288946615019e-05
4.9359690948814e-06
5.57411305742629e-05
0.000134656068992523
-1.2968403548799e-06
8.13820929987375e-05
4.76806693685802e-05
5.18320637761419e-05
-9.5402504020482e-06
2.78452271099599e-06
7.90399845760194e-05
7.11870586925637e-05
4.19778254092597e-05
-1.88372126487205e-05
-1.59017254587696e-05
5.11155293768262e-05
-2.57070423673929e-06
4.63703326115181e-06
1.60133959614842e-05
5.95973920952307e-06
2.71895515773216e-05
3.43921606739164e-05
0.000124522698649597
8.55806968939882e-05
0.000108706599953207
8.06474144775278e-05
6.73011818548346e-05
6.65944785360695e-05
6.21408056630715e-05
6.98902487859562e-05
1.55248749532686e-05
-4.7943068049286e-05
-7.46232437868758e-05
2.80320613389432e-05
3.10254348618271e-05
7.33978345714822e-05
7.69628543038142e-05
0.000117093401533565
1.09687582462924e-05
4.98327961434702e-05
9.54938008623927e-06
-3.06811363601262e-05
-7.59947878300434e-06
-1.09204660960989e-05
-4.94188412368684e-05
-3.17710811108034e-05
6.95387090547435e-05
1.63746319157283e-05
6.38511591045676e-05
7.19259987241906e-05
7.57678247045024e-05
0.000104131460083466
6.46917335039826e-05
4.888915128525e-05
4.93073381084258e-05
1.11185594809361e-05
-3.06964214249055e-05
2.61081721752055e-05
1.81436459255537e-05
8.72980171193091e-05
1.65747553229772e-05
0.000116624515550584
1.35305132126455e-05
7.33621753521251e-05
9.44300695438417e-05
5.0989771179286e-05
-1.49220546665275e-05
1.33233023444629e-06
6.76159554172967e-05
0.000121712974159282
8.58375479347952e-05
4.91211763518216e-05
2.84201272457603e-05
2.57271807842537e-05
-5.76382110644823e-05
-8.57661125710285e-05
3.66635675072499e-05
7.86527702952923e-05
0.000153562440601508
9.61659205438722e-05
8.07331779385911e-05
9.32343120645713e-05
8.09574266999094e-05
-6.81003389894559e-06
1.74861801406289e-05
8.57089931178866e-05
9.83372126050322e-05
8.42970606876918e-05
-3.34752200298766e-06
7.42883594892752e-05
8.49934253671231e-05
6.86593500298691e-05
8.7403188563537e-06
2.95527002610308e-05
2.72999681659727e-05
3.11295379113534e-05
-5.78299276944603e-05
5.22469643930433e-05
-5.08308972130361e-05
-4.1332339162752e-06
-5.46676356717471e-05
2.62273315808543e-05
6.09366137334174e-05
0.000136088848938926
7.00560896522562e-05
5.50326257475435e-05
-7.47845987377096e-06
-1.58773076569496e-05
4.08664269910003e-05
-3.62032947524052e-05
3.11645323531093e-05
-1.31001645851938e-05
4.88826219190598e-05
6.75319198617914e-05
7.39663604355089e-05
5.52138969605674e-05
5.4947720833331e-05
7.58033370462184e-05
2.50083719258372e-05
4.34997788287265e-05
4.85927431733874e-05
4.53324072701069e-05
4.01535306477024e-05
-3.19456826068127e-05
7.36357759306604e-05
1.42316596410546e-05
4.38567263859659e-05
6.22353428256428e-06
4.36564674686859e-05
2.29413636567638e-05
1.3957910504935e-05
3.6908638994284e-05
9.74333540328327e-05
0.000128861672160403
5.43460198669414e-05
9.17238845373083e-05
7.00953221377508e-05
5.75634534635822e-05
9.47554103717536e-08
2.02106238281271e-05
-7.94931146332261e-05
-2.24910498835516e-05
-7.98051192292943e-05
-0.000105322271022984
-1.53501844900561e-05
4.14632505882495e-05
3.10327997253849e-05
8.9785566354733e-05
5.99584270578619e-05
4.0625483532038e-05
0.000107244041399971
9.93844910033219e-05
3.57491427449299e-05
1.27527875318766e-05
7.53826470142596e-05
4.20069092422206e-05
2.14147877069813e-05
6.74358450085694e-05
9.09497739037956e-05
9.19832545599222e-05
-7.59657141562071e-06
5.68660163231338e-05
6.00317518433708e-05
2.53424760360008e-05
-3.73034662479248e-05
-5.72555778789917e-05
3.86717323035839e-05
-4.92483604347392e-05
8.51102130204191e-06
-1.6091705289842e-05
3.00319004552862e-05
-5.45456579309297e-05
3.45452418284489e-05
5.75209968659757e-05
7.02713466787475e-05
5.15469656157803e-05
6.11446940777995e-05
6.72772026463615e-05
0.000119438435625903
2.42240365764789e-05
4.37157292476797e-05
6.92376483998136e-05
-1.87835980542657e-05
-3.18810567712863e-05
-4.10971971628807e-05
1.40355217293509e-07
2.51495291648099e-05
-3.87688210597975e-06
-1.67666845668817e-05
-3.08662257109236e-05
-1.53698109533165e-05
-1.73682224039385e-05
-0.000120831394444108
-6.16273149583897e-05
-3.53936430118587e-05
-5.45701931832592e-05
-2.25164549169615e-05
5.43363238749856e-05
9.62149403846306e-05
8.13170789962138e-05
0.000140833641778914
0.000155266409755571
7.99334270089108e-05
0.000195960663880047
0.000121384293472944
0.000149744577059875
6.18818472204912e-05
0.000111354695066749
4.95390519342733e-05
6.85143082873805e-05
-4.64600299198137e-05
-5.45044983705e-05
4.90157431910005e-05
-1.8554476544862e-05
6.94658788193364e-06
-2.39985735570355e-05
4.2696850883619e-05
1.22763746761721e-05
-2.47266477972852e-05
-1.13594199596737e-05
-4.18360607529526e-05
-0.000120502925421229
-2.59537034919518e-05
-3.11386669427617e-06
-1.7960339078777e-05
1.96710912802042e-05
-2.47820752661638e-05
-2.66130289963639e-05
-1.62796837113427e-05
-2.05507258651432e-05
-7.51003624603532e-06
-8.0868780593577e-05
2.3671350812352e-06
2.80849825015137e-05
-2.73095685196617e-05
-5.28690879968759e-06
-5.99200910885177e-06
-1.15470862547282e-05
5.76266283415594e-05
0.000110798975570991
9.59088863897289e-05
8.55864795931683e-05
8.61458991249438e-05
0.000146346676522368
0.000100740432364963
0.000169594404426153
0.000183003640878344
6.13656429589417e-05
7.9729863821093e-05
3.52286255187255e-05
5.73474728166629e-05
2.70954991257022e-08
2.82211942728911e-05
2.56395670019161e-05
-1.59092204389041e-05
5.05611867305819e-05
2.79052537686993e-05
3.070081740539e-05
-1.37115811970827e-05
4.61281809385842e-06
-1.33454330488684e-05
-6.19769515678707e-05
-8.54299193863483e-05
-5.00608692078367e-05
-4.55832657990666e-05
-3.36323265508062e-05
-3.56161255952856e-05
3.71231601126499e-06
-5.6451060152475e-06
5.09354798111995e-05
4.38029481729106e-05
-1.83952072444832e-05
6.95587494423505e-05
-2.17631150578084e-06
-1.30164831708961e-06
2.97794771412465e-05
-1.86325965444007e-05
4.65714731251678e-05
8.79494488089836e-05
4.48151361035654e-05
4.45946748504256e-05
4.17350843615192e-05
8.50271846446698e-05
6.75920812125648e-05
0.000147238254608172
0.000128820670534398
9.76101029867367e-05
7.56066294079314e-05
0.000111946885458627
5.55963209406958e-05
4.85199427504537e-05
0.000110731848939959
-4.99555560316011e-05
3.43996750935365e-05
3.82296795088362e-05
-5.79307144684137e-06
2.0609911243727e-05
9.95709484124778e-05
-1.01810082994186e-05
8.17365701677359e-05
0.000135839694363507
3.81237948792515e-05
0.000108741493510891
9.54704524681695e-05
6.87621398191286e-06
9.92124590491529e-06
-1.21660391815751e-05
7.07577438773038e-07
2.82822205512197e-05
1.92921452105558e-05
-5.77972247521209e-05
-2.80240373271591e-05
6.85374174470203e-06
4.83620220688695e-05
2.38375842694093e-05
2.2979453163118e-05
2.02744232046796e-05
0.00011406586771168
-7.07082691040296e-05
-2.53022308055166e-05
-9.69272091726031e-06
-1.9600158988222e-05
2.89875346266104e-07
-3.09034291152139e-05
1.08671511362594e-05
1.62603428558004e-05
9.36478650760496e-05
9.6672089170221e-05
0.000104905581143052
0.000163090594649163
4.08830601547122e-05
9.60994604465494e-05
0.000129224110098057
0.000155883930051114
0.000164221163619228
0.00011838391928759
6.42145017008924e-05
3.20704911241886e-06
1.66627732607949e-05
1.8883444169322e-05
1.05146356730825e-05
-9.73477424137112e-06
3.59907135137015e-05
-4.2662016098193e-05
1.10441934216057e-05
8.88946554001492e-05
3.53936043774708e-05
-3.48319888959055e-05
2.98965921887403e-05
-1.62957034822514e-05
2.75633742532616e-05
-1.96484111918542e-05
-1.1401594250033e-05
-9.42612381580451e-06
6.17724566809781e-06
9.26234580487989e-05
-3.64786719657567e-06
2.80086305900431e-05
0.000124648801756311
0.000110930787919384
7.14585392633688e-05
7.93327991806242e-05
-3.53380481343005e-05
-3.42320818312352e-05
5.30965507260406e-05
5.4139041298001e-05
-2.76647140619715e-05
8.57716939730502e-06
4.90217606628599e-05
8.66401546439953e-07
7.87766798168328e-05
-6.00966764960667e-05
-1.687951784212e-05
4.09728068285762e-06
4.36983002173728e-05
9.76693941815139e-05
3.67998951120272e-05
2.37397246117779e-05
-4.23448388125009e-06
5.96113600265964e-05
7.82074410137166e-05
1.80907877973516e-05
9.17624078110661e-05
0.000149669294776515
0.000102157358850936
0.000105687225577532
0.000148563389997145
9.25108018533282e-05
4.73552505325033e-05
8.28042580645345e-05
4.20344011624454e-05
9.15480853060935e-05
9.80435885709427e-05
1.6728690718424e-05
-3.6163766676379e-05
-9.76767913247086e-06
-8.84986921747166e-09
6.31678492634735e-05
0.000117681885552956
7.70188600189417e-05
8.37013946196498e-05
-1.77292073011313e-05
-3.7433976709673e-05
1.93574491546182e-06
1.78616123943954e-05
-7.45702015362778e-05
3.04236525479713e-07
-4.41206815325748e-05
-2.5231030508438e-05
2.02501551413913e-05
1.75023787252972e-05
8.15358765274662e-06
-4.88246099711376e-05
2.8065846255254e-05
1.90875440994848e-05
6.46225869634052e-05
4.05096989958876e-05
1.05783401964946e-05
-4.22508655817558e-05
-0.000105879140486607
-7.94964783880919e-05
-3.4228641151179e-05
-2.0901106827227e-05
-1.2001677643574e-05
-3.96623099695116e-05
5.71744714247029e-05
0.000120646429933832
0.000107410724969682
7.26106553567914e-05
0.00013390143654366
0.000142866860634332
0.000121932065763029
6.36693153758873e-05
0.000101626737759374
-3.26999791312264e-05
-1.80003830397256e-05
-4.07832104296176e-05
1.06738365166387e-05
-6.94199340301631e-05
-1.78495954607864e-05
9.10667563033493e-05
0.000112834014358642
0.000149362982041298
0.000102157605326441
3.44573922314532e-05
4.45130800753151e-05
2.72519290314412e-05
-2.24147044511404e-05
-3.09038669232308e-05
1.07041132895366e-05
3.95813265182044e-05
-2.3278340843505e-05
1.91600465008769e-05
1.53464190340531e-05
4.72650621941928e-05
7.84307563781393e-05
4.58795017242204e-05
-1.18884620655118e-05
-8.4940964339578e-05
-0.000105756849471678
-6.67073437976356e-05
-0.000123493405458905
-5.88992444367933e-05
1.68283519572008e-06
-1.85307215347055e-05
-5.38892316648275e-05
-3.6126476662552e-05
-3.59123877890533e-06
-3.45095552103378e-06
-7.39943183724488e-06
7.45682401572314e-05
4.35082321918302e-05
5.65892355469015e-05
0.000166068539713213
0.000193586046341219
0.000100483729582206
0.000179121986570495
0.000155890608757309
0.00016116839426656
0.000107893241681698
9.40216991973532e-05
7.96666364815655e-05
0.000114086854057377
6.52865802040024e-05
1.35075470020243e-05
4.81622201718939e-05
-2.6907377252994e-05
-7.85286370104424e-05
-7.15916584002115e-05
-4.613912682291e-05
-8.94522427921024e-05
-5.83322307506038e-05
-2.78627650916176e-05
4.21595242594621e-05
5.57502587097425e-05
7.50925844438343e-05
0.000121378522698319
9.93305172808737e-05
6.71800548675762e-05
-4.7326193749758e-05
-5.78970586164093e-05
-9.0472392635978e-05
1.05435436592548e-05
-9.34698823784689e-05
-6.25202153217679e-05
-6.67056392290201e-05
1.02153828973333e-06
5.82505194991713e-06
9.86083954461684e-05
2.17481521472002e-05
0.000131689925112237
5.78502840209556e-05
0.000111103669397781
-1.20870402370873e-05
7.12481719509695e-05
6.77733993360212e-05
0.000109170873002925
5.66671199821856e-05
7.3717518433428e-05
6.28010557043294e-05
5.041380346161e-05
4.86884967387325e-05
7.27638168570839e-05
4.74109725338113e-05
6.44459637100501e-05
5.6246444226692e-05
0.000122693202417237
1.28580637339411e-05
6.85910948883925e-05
7.2645082891551e-05
3.0750407563781e-05
7.74861339003819e-05
3.83574825137109e-05
1.12685804345209e-05
2.04128858108969e-05
2.60728575470864e-05
5.20729997934667e-05
3.05630139663628e-05
6.09909514797831e-05
4.30820762489617e-05
3.88978392461303e-05
5.37336307798445e-05
-1.09870981604094e-05
2.21780457586791e-07
1.00008557371676e-05
3.08533441212892e-05
-8.60982518676026e-05
-6.62807039870296e-05
-4.85911376207125e-05
1.23685664363408e-05
-3.43082695230758e-05
-4.11948029947098e-05
5.47971570748731e-05
2.1883425127577e-05
9.04292680472954e-05
-7.01218085957935e-07
5.00707007075911e-05
6.28006804799046e-05
4.16431489620101e-05
9.03844318820114e-05
0.000125095793062322
6.71084255622657e-05
4.88291626931862e-05
5.6224612187216e-05
4.26185786934238e-05
7.09774529144578e-05
0.000120950335457045
2.94854271978789e-05
4.08210492820015e-05
3.06697741167447e-05
6.76862736265675e-05
-3.50181399356792e-05
3.77333396127364e-06
-4.56367514911533e-05
-3.2437312580671e-05
-5.66025679847218e-06
2.55942528931605e-06
4.12470797577196e-06
2.84477395935632e-05
6.05940207313117e-05
9.26937062932796e-05
9.42727027671533e-05
0.00011892209003482
0.00010361638499518
6.22382971474704e-05
5.93038445867523e-05
0.000130433278746576
1.91516507415554e-05
6.14051559249164e-06
-4.88068712807625e-05
-7.87267502687482e-05
-4.27929024823919e-05
7.1702493951688e-06
-8.54084397942079e-05
5.2807673137626e-05
4.47999047773893e-05
7.44108598169841e-05
0.000108951768256499
0.000123059621876496
4.196809395411e-05
0.000120542302495701
8.26310313016648e-05
4.2465879464557e-05
8.14196376079086e-05
1.62961872312706e-05
1.9254338776361e-05
1.9400401689746e-05
5.47612615757646e-05
3.89435327937053e-06
