# Supplementary material for: Research on computational propagation and identification of mine microseismic signals based on deep learning
Source: PLoS One. 2025 Oct 22;20(10):e0334641. doi: 10.1371/journal.pone.0334641 (PMC12543183; doi:10.1371/journal.pone.0334641)
Supplement: S4 Data — (ZIP) [file pone.0334641.s004.zip › 000100700001729.xlsx_0.txt_24.txt.txt]

-1.72967725241349e-05
2.03551019430439e-05
2.74850459901523e-05
5.91213555647297e-06
8.44540821871154e-05
2.37330964104925e-05
7.09283541173918e-05
4.33956694308177e-05
1.64400776747697e-05
2.93894840178349e-05
-6.1923321946693e-05
-4.16062532258881e-05
-2.82242896058558e-05
-0.000149572055416833
-0.000107615456532523
-5.61342159215593e-05
-9.05305781139667e-05
-1.97761679406394e-05
4.19984038545524e-05
0.000106070700968144
8.82700669689258e-05
4.15464045722727e-05
3.43300399230195e-05
4.75125322988346e-05
1.63807441711877e-05
4.49911243207447e-05
4.90966139873384e-05
2.13828239173932e-06
6.15672745884055e-05
-4.97842878326321e-06
2.30571634632674e-05
-1.81617749440958e-05
2.37065044871616e-05
0.000101986430274558
6.88578070944126e-05
0.000188941029856423
0.00015624222105151
0.000172496568228944
0.000189020139580341
0.000163465004917013
0.000119585665877473
0.000120267379341755
6.8595115391195e-05
0.000123843584545093
0.000110848875247003
3.06322886292778e-05
0.000108647865463881
-5.83245301821559e-05
-6.22765071373919e-05
-7.9548029271345e-05
-3.20327531129768e-05
-9.08561962151441e-05
-4.35628778556183e-05
-3.83996280382458e-05
-9.79299820666043e-05
-2.86116908370696e-05
-5.18428386581962e-05
-5.44779587033797e-05
-4.86569221309915e-05
-6.00031988804516e-05
-1.79728535575485e-05
-1.88619378232127e-05
-6.74732524979264e-06
4.92059920487671e-06
3.6676794492857e-05
-6.71255742833395e-05
6.25995016347016e-05
3.94104260049094e-05
7.75300178748937e-05
0.000105813599213174
0.000118781043773797
5.17190109161798e-05
0.000103779581696784
8.30416864807115e-05
0.000155410816171367
0.000211463644355965
0.000202821786253496
0.000122267783573462
0.000166193590654544
6.08165622232478e-05
6.90994092553966e-05
6.57797098856393e-06
3.93274163326532e-05
1.15331596019349e-05
-2.6876470834302e-05
-5.53029311061735e-05
1.12702214510293e-06
1.34502636796727e-05
-3.1856753412008e-05
3.45623344953474e-05
-2.05673757375913e-05
-2.95168768709363e-05
-2.58238008398969e-05
-3.86705098438005e-05
-7.13542574701428e-05
-7.48242243877038e-05
3.67850163611536e-06
1.91657533989664e-05
2.40070443369572e-05
5.63631918145716e-05
3.75680842007175e-06
3.58460998482735e-06
4.36941990714743e-05
6.16989327176913e-05
8.42938423235257e-05
7.05582151994019e-05
5.25214053693091e-05
9.40455512340326e-05
9.63650124311676e-05
3.00672234755481e-05
8.7928538451822e-05
9.71192329149108e-05
0.000111259110630025
4.72937442393974e-05
9.46114087023809e-05
2.38391004189212e-05
2.69281167453465e-05
1.31259863054945e-05
9.130102320919e-05
4.8392693460977e-05
3.31521823369112e-05
8.2647160925235e-05
2.15651521374157e-05
3.45976118834646e-05
2.21350557100076e-05
-2.34415274126742e-05
-1.8696378245423e-05
3.51030895776409e-05
-5.41491826865248e-05
8.1078221851759e-06
5.47984829015704e-05
0.000128512081827736
6.46263211088461e-05
6.7031575250493e-05
3.11587364119121e-05
2.10362025191121e-05
-4.41422866050126e-05
4.76927734827148e-05
1.84888388380699e-05
2.42373076816836e-06
-6.73286879622926e-05
-2.44496323298753e-05
1.58915372353012e-05
8.36569824918082e-05
2.04684869463037e-05
7.18098958061909e-05
2.75716790059974e-05
4.65943997975205e-06
-7.00281551326169e-06
-3.76155369899117e-07
6.71210098481539e-05
7.90490819380088e-05
2.34556463569836e-05
-1.56483969311107e-05
0.000122294527176612
9.19063222024555e-05
0.000151877961673274
8.60721452123426e-05
4.14409669898512e-05
5.7327709951089e-05
0.000146414222430672
8.39380038125722e-05
7.50771467489124e-05
9.97277205252997e-05
0.000111309452343629
6.26922868893507e-05
8.01672660322247e-05
1.6077748687221e-05
2.49734929810246e-05
2.83433044965111e-05
2.31084140916073e-05
-3.00736539652283e-05
-1.92618467815136e-05
-4.53688149633889e-05
-2.03669594742102e-05
-3.82168147167702e-05
-1.06347411298703e-05
-2.29299381283762e-06
-1.81237204595414e-06
2.93087157599147e-05
1.4479303506082e-06
-3.32062686692024e-05
6.92565127767859e-05
9.63427223842826e-05
0.000111092857627215
0.000162756507089109
0.000123649309030961
0.000138279253838538
7.36002040820055e-05
0.000111304726210498
0.000118863363292624
4.16686809304352e-06
5.41744728942176e-05
2.77833282149406e-05
8.20905609502207e-05
3.99181716801645e-06
5.81810671187598e-05
1.99477817378543e-05
8.55520860897501e-05
4.45257919706352e-05
9.1172611485892e-05
7.09988833785242e-05
4.72477655629996e-05
0.000101052444723457
-1.798783992059e-05
-2.47235605233116e-05
-5.14057353219027e-05
-0.000114775605149046
-0.000146553772107408
-8.71749507631565e-05
-0.000101784629264957
4.89728964677807e-05
5.1028947930352e-05
8.87682201177732e-05
0.000115707329841312
4.14869870254556e-05
-1.3381776184001e-05
0.000122576632344072
2.47584628345805e-05
5.24894306604358e-05
6.53621205219863e-05
-2.29966987675707e-05
-9.50678350088449e-06
-4.12414893138384e-05
-3.88895734868735e-05
1.1370358034482e-05
4.26194981435199e-05
1.05754340418105e-05
3.59499192858309e-05
6.24915771857835e-05
1.95465121663871e-05
2.47698415762986e-05
6.28208575684351e-05
9.78907985619292e-05
2.55720971066727e-05
0.000136950021507025
8.03248602666453e-05
0.000114729947465593
8.43896306147587e-05
8.14579182888272e-05
9.66967172186901e-05
9.03888120109327e-05
7.21510961699743e-05
-1.00325217215856e-05
0.000104379999002831
4.97338400836199e-05
0.000108233353252627
4.59213332458229e-05
8.87615283569196e-06
-3.53252699430987e-07
-3.96338117839792e-05
-3.55870532053291e-05
-5.5004305431798e-05
-3.65010528142626e-05
-5.80401804257014e-05
-0.000137009179733479
-4.22278540566124e-05
-2.75637907682831e-05
-4.8953016029296e-05
-4.85665377669965e-05
-3.42810619020955e-05
-7.48110608943233e-05
-6.04561182086602e-05
-1.08920720679449e-05
-1.24487721286605e-05
3.86857867535686e-05
2.23197571594046e-05
9.43651774394922e-05
9.91784412552917e-05
0.000114106373643864
0.000140521515521233
7.71755154907882e-05
9.23105213443744e-05
6.4541167034775e-05
5.90957408296028e-05
0.000122697141751731
4.25490235591681e-05
0.000123278705709359
7.75507936614562e-05
7.39510079093577e-05
0.000132407412563396
9.33507930391837e-05
4.0677624402045e-05
3.43088009388546e-05
8.35449315590816e-05
1.54387159190189e-05
1.57339145144356e-05
-3.97192769360759e-05
2.16892935235353e-05
4.25655527652048e-05
2.92333164824758e-05
5.96132922747922e-05
-4.56719755788988e-06
-1.8408588709975e-05
2.71301033767719e-05
1.6666085370241e-05
-8.71548733972967e-05
-3.3946092569599e-05
6.57854722919861e-05
-2.13596792455753e-05
2.68309191223644e-05
-1.79715131577511e-05
4.86642068098971e-05
-5.35706475403917e-05
2.52768027947319e-05
-2.04908278602321e-06
9.06569720738652e-06
-2.06406292385324e-05
-3.83143405131165e-05
3.11172367086884e-05
7.04978350097474e-05
-3.90199848182068e-05
-4.32720608447604e-06
5.33974408141775e-06
-1.18184741067988e-05
5.01357286240193e-05
3.34946126899979e-05
3.46801238412996e-05
4.87818657675326e-05
0.000142376796306975
0.000103275102450711
0.000113461251012697
0.000206312575482388
3.53456162150205e-05
0.000159489681674569
0.000156343104977814
0.000137732160867538
0.000120149622031336
9.98815752223896e-05
0.000107791590704698
5.19511048290656e-05
4.15077965984634e-05
6.96025885460462e-05
-6.8646905328308e-06
1.63293593927916e-05
-3.81315223371005e-05
-3.89656705392896e-05
-6.80242436415956e-05
-6.23863627159517e-05
-7.84252287427538e-05
-5.49481860842898e-05
-6.44758984240939e-05
-6.49447310371276e-05
-8.00446798686369e-05
-1.76705499569261e-06
1.80804377154169e-07
1.80687941394513e-05
8.20639199345863e-06
-2.6292085409663e-05
-2.83003943264462e-05
6.54122551479404e-05
9.91211001338575e-05
-8.22300935187337e-06
4.78814512051142e-05
8.23770450653747e-05
3.35206696417883e-05
5.30001428813578e-05
0.000189383684788706
0.000168109620050234
0.000105364403075488
7.78975047155179e-05
0.000122867423221918
4.31463483277721e-05
0.000159539444841757
3.01029445030516e-05
0.000134274745184122
-4.67810756466083e-05
2.44832902902356e-05
-7.71646790012147e-05
-6.65465992134639e-05
-1.90938622809736e-05
3.60179422172091e-05
3.20713602910416e-05
3.79452025139613e-06
1.55183909779718e-05
1.13028378714661e-05
-1.90272154809261e-05
9.65970329748555e-05
-1.10995312361024e-05
-1.11189642411988e-05
8.66734459521428e-05
-5.69570025205677e-06
5.47411487755937e-06
-7.46821857138061e-05
-4.47448805208194e-05
2.00045902366748e-05
-1.98275636298034e-05
8.13794144862146e-05
3.01066035651793e-05
2.31638649988752e-05
0.000124953585715297
7.13994684541696e-05
0.000109612244089252
0.000103650817204251
0.000113889406603332
0.000114973632533686
8.54195993420517e-05
5.79514056514269e-05
4.60655039135681e-05
6.82017640834623e-05
2.8739124746329e-05
8.82626742545369e-05
-4.9065671044709e-05
-2.29856404119634e-05
3.64190319959581e-06
-2.34977818157448e-05
-3.52790619154251e-05
2.05826168742019e-05
1.26886429647514e-05
3.44399634055605e-05
-6.89831428996675e-05
7.18591733140407e-05
5.8665387928458e-05
2.79505954031635e-06
-3.13041713806726e-05
2.56145634586496e-05
-5.85914645881319e-05
2.66227098616597e-05
2.01879873552141e-05
4.78587377139675e-05
5.80542516326078e-05
8.46383141955452e-05
1.65874429337357e-05
5.80012581326191e-06
8.96039495529168e-05
4.64033983427909e-05
-6.01226107273292e-06
-4.2437329096578e-05
-4.65467493032768e-07
2.12811138324581e-05
-8.27015026848634e-05
4.40472330176156e-05
-6.33054534938542e-05
4.61718641038006e-05
4.4864763008487e-05
2.86892710021447e-05
3.52896843391149e-05
0.00012088755800597
9.67358380806678e-05
0.000148400254472856
0.000163622227547543
0.00020087405833306
0.000163585473701379
0.000227469896706884
0.000148888697899304
0.000198678484810076
7.38840194478581e-05
4.75981551116371e-05
1.77144461937004e-05
4.25086065356006e-05
-2.06037054416775e-05
-8.21677228947695e-05
-0.000148867923181849
-8.29648340736843e-05
-0.000119519233862094
-0.000121619627722989
-0.000175427637036309
-0.000157834435855652
-0.000105711657388601
-0.000112703272085929
-7.87679496786575e-05
-3.57217455445672e-05
1.87779151344757e-05
2.05046657730313e-05
6.65038382283839e-05
9.71214667686308e-05
4.63075418111074e-05
0.000108496795205565
5.20586313534194e-05
4.70412240337837e-05
1.27808973695566e-05
7.87440748129443e-05
-1.05703558575582e-05
6.20462353689675e-06
8.85356554652123e-05
0.000114585565844918
0.000122016714222758
0.000189609551873633
0.000120549561267719
0.000215778487046869
0.00019310186957324
0.000140612151228561
0.00011853629820697
-4.89906574945948e-05
0.000101512141450125
-4.90158587946724e-06
8.05908701188887e-05
6.79305029494537e-05
-1.23439631199752e-05
5.38098139476705e-05
0.000110499727123014
2.3110059536752e-05
7.91374401988328e-05
-2.37180331057374e-05
-5.79080612292923e-05
-2.06608221679273e-05
-0.00011300549955785
-0.000187488570051293
-0.000108706826596024
-0.000105498123890595
-3.45184783341988e-05
1.4107769907059e-05
2.08876919645997e-05
4.38361534505788e-05
-2.24862017124522e-05
6.99926489724477e-05
4.55544730085622e-05
1.90524953227987e-05
5.68726009913787e-05
3.46917871024833e-05
8.7039407328155e-05
-5.39924919708441e-05
0.000119324205008111
5.84897616225631e-05
3.78662460259082e-05
6.49938632784227e-05
3.05482714575964e-05
-3.74165787522269e-06
7.29994870215252e-06
1.62760113987123e-05
6.86960009434133e-05
9.79243265309962e-05
-6.31114650047526e-06
3.61070253665491e-05
0.000148990774391551
0.000189099540447203
0.000116441358156487
8.09317977241693e-05
0.000179049879601861
8.99741307492287e-05
3.41815851068418e-05
5.61808466460299e-05
0.000153110038003269
3.96846857936904e-05
1.44474430123455e-05
-7.3532412591587e-05
-3.04601200450077e-05
3.33229677510174e-06
-7.15605083793611e-05
-3.73245258408886e-05
-8.096162378986e-05
-0.00010480947317358
-4.96330565671201e-05
-7.58650012120814e-05
-8.64561948592267e-05
-6.39680083317079e-05
-6.99357029301016e-05
5.55556785898576e-05
4.35305287807483e-05
4.11425406841536e-05
0.000123175616360638
0.000132336783150716
8.3928573225077e-05
5.02606684768977e-05
3.72387287311094e-05
-1.64998060017499e-05
1.40756073048807e-05
0.000132942164026065
9.33380559297867e-05
0.000103567576963622
7.90189315604235e-05
6.02238898209784e-05
6.89291910531121e-05
5.9833657809798e-05
3.34304938400068e-05
6.70447773085654e-05
9.65179192621985e-05
-1.45686451116135e-05
9.50607148051754e-05
3.714643363083e-05
0.000105947076141876
5.60281474337811e-05
5.05569705884143e-05
9.63715424836685e-06
1.18172003081621e-05
-2.54127525403269e-05
-5.16145568830558e-05
-5.38797942193742e-05
-0.000105284349955182
-8.1153389410276e-05
-1.88765531330745e-06
-4.46739787467677e-05
3.91122557713055e-05
5.31898580410116e-05
-2.12729892306987e-05
9.10971933405416e-05
-2.09239310518896e-05
4.46760489790889e-05
7.99853472388792e-05
8.11035184684242e-05
7.33653791098211e-05
0.00012087231567533
0.000136793820513811
0.000162837098809757
0.000105276392632065
8.91768202343759e-05
9.10557214654624e-05
4.55651557917896e-05
0.000125275345324544
5.88756942521857e-05
5.0180651461985e-05
1.59582991320399e-05
-1.45638301757526e-05
-2.60297475659849e-05
-0.000111502731263743
-1.18327243279212e-05
-0.00011142080678563
-6.48407198912325e-05
2.22709460158139e-05
-1.68530651217868e-05
-6.21794665205429e-06
2.28357374114855e-05
5.14080452300546e-05
0.000122593650659134
0.00011258352666506
8.91321787139941e-05
2.64000322224438e-05
6.99450042538149e-05
-1.79509758113963e-05
-1.30815033446736e-05
-2.40519853196391e-06
-3.19606499187936e-05
1.17365393924649e-06
1.0933184112314e-05
-4.40073866910837e-05
-1.29905970527613e-05
7.45815671663095e-05
2.77434188950919e-05
2.46728769995207e-05
8.88458701249896e-05
0.000112795557660637
4.34579363454333e-05
6.60632576489659e-05
0.000141030577391063
9.87071256424419e-05
8.04153660920031e-05
0.000149633412741838
0.000125673927674303
0.00013777650941093
8.18271000701847e-05
0.000154654336414793
-1.78249049605936e-05
0.000130537467795476
-3.64914800033353e-05
-7.20360118565761e-05
2.82187873740205e-05
-4.41247292604987e-06
5.55856607894791e-05
1.23185415131515e-06
-3.03340535554956e-05
-4.334822821597e-05
6.51861301547958e-05
-1.60597768710569e-05
2.23609255787471e-05
1.85407538169691e-05
-9.30844022989701e-05
-3.25546333816787e-05
-0.000107020401336996
-3.34425713937676e-05
-0.000105500502045507
-7.49206710070197e-05
-0.00011925727295347
-1.96198548604302e-05
-0.000111783460946006
-9.36100837671723e-05
-0.000127456798940467
6.7833564505905e-05
4.35852206567441e-05
6.44517514642781e-05
0.000173823955472666
0.000195309130592903
0.000169818259662044
0.000224055582761079
0.000173490368497596
0.000190638633275001
0.000136276781722647
0.000133495757526578
8.26309883773037e-05
9.35802333717309e-05
1.02791974306244e-05
9.44430357627416e-05
0.000127340039160865
9.27968032238801e-05
9.79142512844955e-05
0.000107854560810979
4.98896824987207e-05
6.14088854315318e-05
-9.24204290127582e-06
-2.61055691476668e-05
5.97844594536492e-05
-9.5637182226129e-05
-5.80319540951172e-05
-3.4067489100895e-05
-8.09692036113608e-05
-6.70050940514598e-05
-9.01382541630321e-05
1.1979301818129e-05
8.55771979786347e-06
1.32316103884691e-05
2.12504165669202e-05
9.4045998360217e-05
1.55502544521106e-05
-5.63752354654811e-06
-3.04224693887881e-05
1.14318154623672e-05
-1.41129139001772e-05
8.4881400423023e-06
-1.5549810371934e-05
1.70599560340735e-05
5.95963077864458e-05
-9.62455745145313e-06
5.21553447435873e-05
9.47654642726404e-05
0.000139439103746156
0.000164180594114363
0.000142760858458868
0.000129284500673813
0.000163864175337078
0.000114632326692816
0.000167967836171686
8.57456184659563e-05
8.42613796986945e-05
9.23229079232336e-05
8.71592956508394e-05
8.99539505243615e-05
5.68957749406298e-07
3.97246782938337e-05
4.56498331034505e-05
4.7147379515002e-05
3.31783450118461e-05
9.80994321712629e-06
5.12796274272056e-05
4.33777213483864e-05
5.55520413427843e-05
-3.2149907613454e-05
-6.06109262905319e-05
-4.32591676563232e-05
7.03380047958795e-06
-2.84323047846047e-05
-5.28572155244682e-05
1.6593751798731e-06
-3.21299327969141e-05
1.73761576976661e-05
-4.554611730231e-05
1.59218015476807e-05
-4.79212564516139e-05
-5.06382878321528e-05
-5.66496930797177e-05
-3.56845268380071e-05
-2.98908371663068e-05
-1.93396169790973e-05
6.44507869048683e-05
6.67150503383051e-05
9.72645775239831e-05
5.35084792219857e-05
0.000152000149015917
9.17458467771166e-05
7.26733730725852e-05
0.000103008886556129
0.000117353048573836
2.41698893563863e-06
0.000113021688843117
5.15204081702729e-05
7.60486740220066e-05
7.55824432244474e-06
0.000158894262340807
5.79660809025056e-05
6.14673216656218e-05
3.0827756735618e-05
4.06855708300798e-05
7.60649504771745e-06
-2.86067187063925e-05
2.61669999498753e-05
-1.6681028038157e-05
-5.90827754798214e-05
4.25723571363942e-06
9.89085769508029e-06
5.06260314316575e-05
9.97294183864644e-05
5.7140258150695e-05
4.59732871093177e-05
-1.49871607203206e-05
3.13407994512062e-05
3.21987562070601e-05
1.04343080643192e-05
-2.20247211142105e-05
-3.33969564751806e-05
-1.51696814637281e-05
1.04740692585373e-05
6.78428855292956e-06
0.000122996327577119
5.40552260645603e-05
0.00011732100230461
6.50397882215325e-05
7.50725508851282e-05
6.03782553406193e-05
0.000109232123668299
2.63543262950381e-05
-2.4661730280313e-07
-5.04888516713463e-05
-5.37505120718809e-05
-5.33028368912286e-05
-5.40912646987516e-05
1.33571721132256e-07
-2.34923328122248e-05
4.0661343691337e-05
1.10328388220223e-05
-1.50599235947893e-05
5.5483687595376e-06
4.5746551637059e-05
8.60188371859358e-05
0.000129739818240919
2.81959958939979e-06
7.0753927185069e-05
7.36561248098811e-05
4.7269272947811e-05
0.00011848401271059
9.00528718195145e-05
5.26465701448591e-05
6.67731387115492e-05
7.60665016911461e-05
0.000136836223016447
7.23348760001503e-05
0.000146761738835226
4.10282126297018e-05
3.66335233312479e-06
5.72972587223613e-05
2.31092856532152e-05
8.74866447726883e-06
-2.29447108414762e-05
-9.30546830332794e-05
-2.028523504602e-05
-6.70716640559018e-05
2.16068055494406e-06
-9.26850462531924e-07
2.37828584342322e-05
-5.43334373578386e-06
5.57072529810059e-05
7.5563084635362e-05
8.7650568545008e-05
7.45106194010711e-06
4.63097258229712e-05
2.83973384952541e-05
-2.76407537757531e-05
-2.34176570136341e-05
-2.54520110527454e-05
-3.05554771065507e-05
-8.18871069977147e-05
-5.89955879462464e-05
-2.03271587261865e-05
-6.94478891500532e-05
7.82125361677803e-05
-1.97511756372924e-05
4.95786437195191e-05
5.55927404289918e-05
1.94137000800296e-05
4.09313228696149e-05
0.000108111950580566
0.000156030144172761
0.000146227021475097
0.0001117682688303
8.80487995084898e-05
4.79956940068469e-05
9.31849150159209e-05
8.2097821038467e-05
0.000123625094538717
0.000114367599780852
-3.76915383216052e-06
4.17144528508875e-05
3.29119737842362e-05
8.56367408152413e-05
-3.42969016452004e-05
-1.76219358465168e-06
1.30310680241973e-05
7.32970704482428e-06
7.93228255129468e-05
3.86649232192694e-05
8.33354351850404e-05
7.76292863488844e-05
0.000160506954760303
0.000147455194805258
0.000139433251983886
4.56576994152863e-05
3.03565819940233e-05
6.87848553404339e-06
5.04583817255607e-05
-0.0001013721078881
-8.9127553757002e-05
-6.08112099985518e-05
-0.000109756176745576
3.42210329990987e-05
5.37192140639596e-05
2.8430771677107e-05
3.21770042140661e-05
1.74700740139613e-05
1.85184762422958e-05
6.16317700171013e-05
-7.45181614257276e-05
2.29150072074135e-05
0.000100073860293124
-3.40492083297523e-05
3.17612596973892e-05
0.000131946730035321
6.66460995475039e-05
0.000128069102295864
0.000143426790374182
0.000155844225231357
7.58339151863258e-05
0.000165625424010632
5.26435466144179e-05
0.000141163466574253
0.000149291696288127
9.1294050286165e-05
0.00013258295390676
0.000101131432139278
8.02269451787228e-05
3.70603609072628e-06
3.8095288014574e-05
-1.15656736227109e-06
1.2116007148823e-05
5.1496089622948e-05
0.000101398889156529
-1.43304826509047e-05
8.09817090513584e-05
5.38943187201791e-05
-3.2937130667935e-05
2.62381074254623e-05
-2.54294081125967e-05
-7.57383324787219e-05
4.31045534197136e-05
-5.92343060275731e-05
-5.93490551674042e-05
-7.82783886230548e-05
5.7703224763248e-08
-6.79072614506655e-05
1.13143525110431e-05
-2.27598463033352e-05
0.000130449034624581
1.36892905379966e-05
9.81322101607497e-05
7.37294999787592e-06
7.64199209932326e-05
7.08108904615605e-05
1.71096588369951e-05
4.1729334802985e-05
3.32698933121349e-05
0.00010155611068533
0.000107882077680612
0.000113386494405263
9.34442795246936e-05
9.77283937147921e-05
0.000125576110554427
2.7794399164296e-05
6.29024790577562e-05
6.16881589598458e-05
1.34483604611866e-05
-2.78614991279888e-05
-1.83438502115304e-07
8.21321843663011e-05
6.03410187850081e-05
1.67587954210374e-05
-5.16437799543948e-06
4.88164002677514e-05
5.52178356656066e-05
5.80453856663307e-05
4.62388028412631e-05
9.14403162595639e-05
5.79677221144609e-05
8.48378625694568e-05
7.04850661462205e-05
4.55774521686621e-05
2.04407284507716e-05
9.13997012889612e-05
2.0387893870849e-05
-6.56079647593607e-05
0.000113790614802026
2.4078104661745e-05
7.81532454665149e-05
-1.25664261602051e-06
-1.38370863232225e-05
-1.27339083743958e-05
3.84111900594376e-06
-4.94586089527248e-05
-4.4685238193512e-05
1.81395032164154e-05
-3.10924463523101e-05
6.76670992890618e-05
2.34491860223743e-05
2.22047406759991e-05
2.84236179126909e-05
3.77727886393783e-05
7.43427618108561e-05
7.37368249772919e-05
7.39069462193732e-05
4.21066578838724e-05
-1.01489548539448e-05
5.89130355828297e-05
7.69320189655152e-05
6.52508054952352e-05
1.87989217183182e-05
3.42699955786957e-05
8.67548047879498e-05
6.63844532804221e-05
0.000121511219924207
4.13544861381568e-05
1.52750525217202e-05
8.85562234307857e-05
1.51934123111782e-05
-5.04103164379324e-05
2.82440694099875e-05
4.17586222988816e-05
6.99278570319013e-05
1.15840700580308e-05
3.01734813910521e-05
3.40842869940757e-05
-4.52669640349343e-05
8.54073517661615e-06
3.61042402574251e-05
1.76742635194596e-05
0.000102032948878988
8.07055968372907e-05
3.05916208684398e-05
3.96862544167186e-05
6.12771157516299e-05
6.70207434328303e-06
5.91658817156657e-05
8.94480201233187e-05
1.34492325591763e-05
-5.92775623544958e-05
1.08503040863509e-05
-8.46620119866307e-05
-1.04747188407523e-05
-1.60886254913119e-05
-6.33433279536898e-06
-2.30383259027121e-05
1.51600904935557e-05
-1.49150277439405e-06
-2.37300206024531e-06
-8.69890204491797e-05
8.59529102440712e-06
-8.44938868820515e-05
-6.06261966637135e-05
-2.66805254976536e-05
-1.51109829141081e-05
2.28571975212898e-05
2.88090394435538e-05
6.6577326086204e-05
5.57510864925315e-05
6.5886325812996e-05
0.000156404184313857
7.91467574733339e-05
9.82918712315153e-05
0.000114936920282544
0.000109227868526366
0.000214158194732652
0.000104571036891097
0.000139510225466796
0.000181358471939701
0.00011452846404751
0.000186818527455903
0.000130512818298421
0.000117324941998429
6.92977475760995e-05
-2.55780218791928e-05
9.10220650735788e-05
1.82357700944675e-05
-1.87283788201243e-05
-2.91029783655359e-05
-1.83771625722074e-05
-8.42574396526287e-05
-0.000109064255449239
-0.00021637062906951
-0.000127409431424436
-0.000109453170051213
-1.29762001586344e-05
-7.89575524490806e-05
-1.09798175439687e-06
-2.32584522669781e-05
-2.62419142830581e-05
8.88546061554442e-06
-6.7571791271358e-05
-1.56871398472169e-05
2.54491652507131e-05
3.2230020793037e-05
7.46937803285075e-05
8.48751842638049e-06
8.99117036882395e-05
9.8456621145598e-05
0.000196049154908879
8.11933446708754e-05
9.41773664364805e-05
2.30974419020311e-05
-2.320434632459e-05
-1.48171949639734e-05
5.43363610890085e-05
9.04887704527021e-06
-4.11841940954219e-05
-8.69756864986523e-06
-2.75130462504517e-05
0.000115934555412548
4.86701268390741e-05
0.00012731407310542
0.000147948755803745
7.50581201962637e-05
0.000105125516089374
5.8600654034922e-05
8.19941944552582e-05
2.92829762015467e-05
7.97908493848694e-05
4.57567461934129e-05
0.000152084393926715
7.08229023054465e-05
3.86920210236508e-05
1.08052975997143e-05
6.24380635411538e-05
3.02832952560491e-05
-3.23385633537043e-05
-1.82375319514853e-05
-5.20645042972534e-05
-7.83920812739936e-05
1.07168234301503e-05
-4.63015990615125e-05
6.19811443346397e-06
-3.88516441625062e-05
4.38879157884893e-05
-4.85069813981661e-05
-0.000101429547254414
-9.50333484821527e-06
3.76211879015542e-05
-6.62320479314245e-05
4.54892045888588e-05
2.94598197270886e-05
7.69656496492499e-05
0.000134454912036213
4.90068553827224e-05
7.98713903857291e-05
1.62372925301309e-05
3.32635168965678e-05
-5.3406954683232e-06
7.51019529377157e-05
4.32405498426611e-05
5.35666835306473e-05
0.000126321022387503
0.000109589519495094
0.000186326866118688
0.000145011074852887
0.000117077335663738
0.000138096923127088
0.00016833854949205
7.55130330254714e-05
-6.7569886102284e-05
-4.00772651409373e-05
-2.62835144279984e-05
-2.10648321092338e-05
-2.07480510562582e-05
6.48177124593898e-05
3.95317167771029e-05
1.75225330893283e-05
5.13154629318181e-05
5.35688712370402e-05
3.37927820817892e-05
3.60242421998284e-06
-1.64128712586153e-05
2.50854040514541e-05
1.80495849932162e-05
-7.58418052953491e-05
-3.70272871996248e-05
-4.37699200203166e-05
-3.79767043084516e-05
5.06028275831077e-05
-3.12635417112453e-05
2.4597870277782e-06
6.18846087179397e-06
-7.18591220778357e-06
6.21906176856431e-05
-7.91160178261664e-06
1.08407474231132e-05
4.97797301772103e-05
4.11261330358871e-05
6.11082767154946e-05
4.0030440074652e-05
4.24970609209002e-05
6.99612949985735e-05
7.82737364959536e-05
3.25018090412059e-05
4.17716517756515e-05
-1.78767874904979e-05
3.34716109840007e-05
5.09845418531723e-05
7.97245473707243e-05
0.000109630175057378
9.86594496551584e-05
6.74981491864481e-05
7.20145469717096e-05
-3.90425463832254e-05
-3.07389591277521e-05
3.60708730188356e-05
-2.89649337347227e-05
6.2806798242476e-05
-2.40699146161766e-05
-1.23670948370285e-06
-3.00126788816953e-05
6.11156407794535e-05
0.000114120776325956
2.41175604133955e-05
5.85955149359212e-05
-5.72345264677721e-05
-6.19631633400645e-06
5.51848165649614e-05
-1.18370540854313e-05
3.93590813649295e-05
2.35183895247389e-05
-4.02457143532916e-05
3.46561309528025e-05
5.68677606645453e-06
-3.68923290173769e-05
6.79091523544039e-05
5.27446145152739e-05
0.000153392045986223
0.00010861968431163
0.000107818464492609
0.000101840439802169
0.000116625436520838
8.05716477526981e-05
3.91620706921933e-05
7.32970901451366e-05
4.27430279086914e-05
4.77372140219279e-06
3.09066924272056e-05
1.08429346296618e-05
8.11276084910958e-06
-2.80238483522801e-05
1.12821591627369e-06
3.07803366250485e-06
-1.15318565392308e-05
4.52472577618836e-05
1.23532950342174e-05
2.59438339274807e-05
-9.26100437396415e-05
-1.45257896491211e-05
5.33653629903773e-05
3.18564727981895e-05
-3.95262694378811e-06
6.11461444388267e-05
9.1155520759392e-06
0.000121564625042948
0.00013800044614098
3.1291321342941e-05
8.32671461743935e-05
5.2061606376233e-07
3.95761892499658e-05
0.000114443036650934
0.000114656331147987
2.77913228331653e-05
7.01284868382669e-05
7.64333362783152e-05
0.000127800645900193
6.21475381777796e-05
9.27476449361897e-05
1.16029198759432e-05
-9.79962605695359e-06
-5.11085161203126e-05
-2.3688259157947e-05
-5.64729611395313e-05
2.03772374794837e-05
6.58005723716489e-06
8.96173051025621e-06
-3.64018327274815e-05
-5.62293637524529e-05
-4.81695000704301e-05
2.46228551592015e-05
-6.19230306269819e-05
-8.50820516580594e-05
-8.18673774943079e-05
-5.37924560174828e-05
-6.84732624266761e-05
3.1585548509134e-05
6.20814253428577e-05
5.41693105745939e-05
7.55841392299566e-05
8.66639702261943e-05
0.000136880596941583
0.000199518263679442
0.000103211643316569
0.000113760515218793
7.14111427702276e-05
0.000137318400206061
9.22421106404872e-05
3.54664536984884e-05
4.35504132384549e-05
-5.57951082856779e-05
5.63113466105009e-05
-7.63714096276688e-05
7.21828942955132e-05
-9.08929833279669e-06
3.938179016152e-05
2.66843607030104e-05
8.69617763809129e-05
4.51342093878126e-05
7.47532442939866e-05
8.19032756948117e-05
7.23418046837543e-05
7.69897772675651e-05
1.40735166831583e-06
4.1538627450311e-05
-2.25117357670991e-05
6.68653833311005e-06
-8.77832874188898e-06
4.54011706098024e-06
1.84903389308907e-05
4.56330601735874e-05
8.43227072824851e-05
0.000118838185081875
0.000117875673448854
3.78039070224819e-05
0.000123840143532245
-1.8194371625985e-05
-9.45335408710056e-06
-1.99655153643495e-05
-2.70394007461892e-05
-1.24080103630453e-05
-1.46764234965897e-06
-3.639290528533e-05
-5.94846471536067e-06
7.90406561490092e-05
2.98150755893091e-05
0.000107310446765673
1.88175706560308e-05
-2.62547971807905e-05
8.08002826909421e-05
0.00010913763585917
0.000133087719143352
0.000155843343265012
1.12105898390407e-05
5.97688582664918e-05
8.35069998210977e-05
8.4832176119088e-05
5.41440253640176e-05
6.01387068547608e-05
0.000135730252359618
5.76344151178934e-05
-4.43222688411248e-06
-3.18952453161889e-05
1.65391031958074e-05
-3.4293908067381e-05
-6.7403991326109e-05
-5.92040303834314e-05
-7.76138892471955e-05
-0.000123339057639825
-1.47932908522565e-05
-9.73834735405848e-05
1.7623893684332e-05
3.21405805535272e-06
7.88569524331379e-06
9.69975404108681e-05
9.90696456193254e-05
-1.81586038706377e-06
-6.96192115952719e-05
-1.41177388829105e-06
-2.45133436128109e-05
1.93251051144029e-05
-3.59148949231616e-05
-2.07443737048142e-05
0.00014689321759297
0.000144890161121401
0.000172852491375019
0.00017043672386921
0.000155468573091616
0.000115226623211335
0.00010264320541119
3.99993633254216e-05
3.40350433766938e-05
-0.000157667048709716
-6.75278765412954e-06
-3.7516802045013e-05
-6.39763525405485e-05
-4.47223001594991e-05
6.70587005856741e-06
-6.34325601026814e-05
1.62836274114017e-05
1.06444630744655e-05
6.79487557511746e-05
7.08839629201777e-05
8.91544032590838e-05
2.95767206061169e-05
0.000116545118987824
0.00011612052197127
6.39144718982628e-05
9.85346124932747e-05
4.4431829736077e-06
2.01106198878466e-05
-6.46855618676643e-05
-5.96109998821727e-05
-8.78130272248496e-05
-2.88588582309601e-05
-3.98119239037914e-06
-5.61166108865458e-05
4.10969614863952e-05
3.11221304826087e-06
2.6374297061424e-05
7.17248785558051e-05
3.91512583548737e-05
4.82617321016505e-05
4.12686619354326e-05
-8.3242302671596e-05
-6.0633399458421e-06
5.36902211576447e-05
8.9353134321965e-05
8.12359882473025e-05
7.41300756772449e-05
7.90980494595693e-05
6.714227747001e-05
0.000100640124490665
3.63038237245567e-05
6.34542140305513e-05
-7.20574197678056e-06
2.6615874157586e-05
4.31180046140258e-05
0.00015133656300081
0.00010961168415117
7.72865995948053e-05
5.75402253608255e-05
0.000145651661722873
0.000112105932831536
0.000112586791992938
5.96653403474896e-05
1.71909749955056e-05
-5.15130957631908e-05
2.50875140793432e-05
-6.87785523232258e-05
-1.99099266076119e-05
-5.86695827236747e-06
-3.3926540928861e-05
-4.08745792391292e-05
-0.000116231013013765
-0.000107253525394801
-9.9929083747309e-05
-0.000116112159439167
-4.17057396374549e-05
2.43089463482975e-05
9.32022914763966e-05
2.90860926976826e-05
1.79472811886393e-05
0.000194014325979134
7.85785956448158e-05
9.50188605067142e-05
-1.49361375869294e-05
6.55728246134737e-05
6.15569444197023e-05
4.66645551628585e-05
1.49225983170793e-05
7.19638478729081e-05
6.64886013657171e-05
0.000147153771138558
8.05822898340036e-05
3.20830890802776e-05
-2.72011122318058e-05
9.83115701848871e-05
2.18484276579611e-05
1.42247465817307e-05
7.43402818185534e-05
3.67927503225599e-05
9.27324407879622e-05
0.000105224635969793
-8.15104836707259e-06
0.000103036620521952
4.76524174232688e-05
1.66317478093985e-05
-1.11931022225086e-05
7.86459144298542e-06
2.99433191660118e-06
2.55178632430446e-05
3.59471221094655e-06
-3.54797130644946e-05
-5.77653295117506e-05
-5.41993488881024e-05
-2.98770858579901e-05
1.97787370868372e-06
3.28522413546776e-05
-2.38363098436877e-05
-6.47714766319382e-05
2.77026901026782e-05
-3.01994630857479e-06
3.02281774133349e-05
4.19677268627989e-05
2.72273413093567e-05
5.12287316751851e-05
4.60896822307771e-05
8.32791886454041e-05
7.56427940119918e-05
0.000105871467689619
8.98355658107772e-05
5.71973810713836e-05
8.22245952556849e-05
4.82872798524484e-05
1.32988141749158e-05
-6.6297754899143e-06
-4.23101811186279e-05
5.12505580796571e-06
-4.72637844056591e-05
-4.90410286738648e-05
2.55816645335379e-05
6.21966291176641e-05
2.17085522120036e-05
7.67779827204938e-05
3.16819147579009e-06
0.000188799663894558
0.000140140473588144
0.000162294584361206
0.000165237499498597
0.000105002310467371
0.000116476986219401
0.000101742274906889
-3.30424008404969e-05
6.70743737103374e-05
-1.66925045232372e-05
1.38214053741912e-05
-0.000158565581214691
-5.6425454385648e-06
-2.1457972516856e-05
-8.79944300364724e-05
-4.97701786589913e-05
6.68117590801151e-05
5.18561216104958e-05
-3.29857267109724e-05
-1.61070533324635e-05
-4.40970714641849e-05
-1.93750324529629e-05
-1.09571530392301e-05
-0.000102035196921335
-3.4339037714968e-05
-4.84792114313616e-05
1.50306188795528e-05
3.78235951694601e-05
-7.52564023791883e-07
4.3739180168379e-05
2.29691085734566e-05
1.5767582971447e-05
-7.42024573093973e-05
1.13062197495103e-05
-9.74125095057834e-05
5.81095831418627e-07
6.437172105508e-05
0.000127221288995921
0.000163339667439684
9.95190099176419e-05
0.000205271857371308
9.76811269632441e-05
5.74481204798517e-05
5.95225048503431e-05
-6.00158558333307e-07
3.17223392611875e-05
-2.6754676919178e-05
1.03983048697615e-05
-3.80743339978832e-05
4.30483932891044e-05
0.000124136587957701
0.000115116691746547
9.94679246883214e-05
7.04503564844703e-05
4.13838526938192e-05
9.96136494583512e-05
6.50883201216908e-05
1.65656105447298e-05
8.00625882474078e-05
-4.57328488179715e-06
8.96939408689174e-05
6.02453293673106e-06
-3.49446136963985e-06
-3.43147368073588e-05
1.98050915230775e-05
7.18495800301836e-05
5.23471801052037e-05
1.57742432869288e-05
-4.18395516711207e-06
-7.08736944927927e-05
5.99700858715832e-06
-4.3627563280637e-05
-6.99134131320917e-05
-0.000137721982246992
-0.000134234974846966
-6.00840822651973e-05
-0.000109206191147947
-6.46535488147806e-05
-7.45822361432522e-05
-5.74088098069647e-05
-4.50384213869802e-05
7.34683438286022e-05
0.00010358229812784
8.34106562194125e-05
0.000179933588693201
0.000136700389699039
0.000116061874173949
0.000138173168847335
2.92703159744295e-05
8.19430405087767e-05
-1.79946016994974e-05
3.02275041785613e-05
8.07400007760592e-05
8.44877777300904e-05
0.000144933850962148
0.000138770322457049
0.000143531627862269
0.000153860048049946
0.000109909820988713
0.000139597071728167
0.000128972909741853
9.32667110720796e-05
9.15470181555978e-05
5.52862002147116e-05
5.90822543341747e-05
-3.18177611470085e-05
-7.6886298593e-06
-4.36941162609884e-05
8.80213057493669e-05
-1.06281345246139e-05
-6.5325843458156e-05
-4.21547794176036e-05
-2.57992860305807e-05
-0.00011691620903235
-0.000137395932565459
-4.96888819748276e-05
-0.000117197536402304
-0.000158750549194968
-6.28382708979015e-05
-0.000101552217335259
-4.86936239131954e-05
-3.64934626731181e-05
-7.21593075062166e-05
-2.66836064672692e-05
7.24858241680936e-05
7.86516873760276e-05
8.51367724330135e-05
0.000113044968133654
7.80386349911579e-05
0.000128838641909912
9.30147147517356e-05
7.9970486971343e-05
4.8369345339105e-05
0.00010454363283522
8.85761544448042e-05
0.000105569406605478
0.000111723351243939
0.000143854141976909
5.43195720353507e-05
0.0001850851339844
0.000162668341631318
0.000114682602728754
5.33706690871531e-05
0.000199084222938889
8.48094457676554e-05
0.000132946812594131
0.000107227743647565
0.000163596116763892
0.000128078519408993
9.885083196214e-05
4.75483303460824e-05
-2.83154364140795e-05
4.05152042350402e-06
-3.17518862556772e-05
-7.74764725391959e-05
-0.000117040147893412
-7.50649281158555e-05
-0.000146384308997263
-0.000104121155950919
-0.000216689172582096
-0.000134046947888902
-0.000106480805664479
-0.000108331974529851
-9.55299859531105e-05
-7.5814600100663e-05
-7.20974095730986e-05
2.14841075525488e-05
4.61488618912156e-05
-3.64584465149077e-06
9.19088198797656e-05
9.45667798787699e-05
0.000126633731205008
0.000120653597073951
5.98909052627068e-05
6.75809192360982e-05
4.55298742016621e-05
0.000127529755837695
5.88026948113431e-05
0.000108512677206209
0.000118267087309772
0.000145362096171282
0.000113675811389709
0.000133662043061461
0.000153007139845428
0.000181248615944465
0.000134502026351019
-9.55067296504883e-07
5.43926975248689e-05
-1.82115060158698e-05
-3.31623491115955e-06
6.6988140873182e-05
7.75464968422039e-05
0.000129508564017816
0.000151520623143348
0.000156526704361508
0.000127283487857946
8.69851768353808e-05
-3.08966494769736e-05
1.46250167230309e-05
-6.1902476189457e-05
-3.26950146948729e-05
-0.000141724418965845
-0.00011027630667302
-2.92338491477358e-05
-9.49533194024313e-05
-8.5642770352087e-05
-6.13653306466934e-05
-1.53833341758102e-05
-4.13435360091927e-05
-8.05363030096455e-05
-4.13866383412178e-06
6.19991741685779e-05
3.33964624062183e-05
6.24676513796304e-05
4.09103024355994e-05
0.000115956183724076
0.000126266015890271
7.34974362183488e-05
6.08357957029792e-05
0.000124405974801178
0.000105895762986279
-6.06443849313814e-06
-2.04760744208216e-05
6.55876677161419e-05
7.48345442099909e-05
5.68237058099913e-05
5.46694434444959e-05
5.74638540802646e-05
0.000130048234070495
8.44025115822696e-05
4.74525079950722e-05
5.41321876274416e-05
-1.02419598172068e-05
6.87113098489998e-05
-5.22539384157786e-05
4.65687265924326e-05
3.90778447110483e-05
7.04888025675656e-05
3.20118230771927e-05
9.58147229991407e-05
0.000112758317822162
0.000178206117078302
0.000133009692928767
5.8456101950779e-05
3.32804030714799e-07
6.63485790413092e-05
2.14039362277133e-05
8.72440471915143e-05
3.40677439078462e-05
-5.13997807703665e-05
3.06774139707601e-05
-1.79090251319586e-06
-2.97566012417775e-05
-5.08792971013239e-05
-7.26139258947022e-05
-7.95368485317546e-05
-6.43404906469464e-05
-7.27648862458845e-06
-4.25232056226739e-05
3.38646703308976e-05
3.53916736998823e-06
1.64844091451253e-05
0.000119352292121777
2.64270779111916e-05
9.21524951273216e-06
-2.81099292589749e-05
3.72030978492072e-05
-1.48898569643199e-05
-3.44668825351297e-05
-5.96889634887649e-05
5.08349195117636e-05
5.03221335230799e-05
7.2744212200707e-05
5.4934932491189e-05
6.2068864675323e-05
7.95232898432478e-05
0.00014687624111538
0.000169162471931696
2.21121698179664e-05
0.000133633907364992
0.000105087139495886
9.80059436729702e-05
4.15334065901198e-05
9.08445647623869e-05
0.000101287904610185
9.60625194809592e-05
0.000100494019016074
7.92094708305833e-05
0.000148114134988844
5.72555309464799e-05
0.000151367028334086
0.000106627388362169
6.49955277754843e-05
7.81652973912722e-05
5.69742968306457e-05
-5.01510796194344e-06
4.08765313021035e-05
-2.85811101638241e-05
-7.36677653921037e-05
-0.000109488231845362
-5.30141518788416e-05
-6.73996862690251e-05
-2.70290322330639e-05
-2.88791211079136e-05
-7.64287529319367e-05
-5.57062731498824e-06
4.696151828802e-05
3.31552251327814e-05
3.94396351196196e-05
5.42849057376176e-06
-4.70603826657606e-05
6.06197878693563e-08
-3.14059337282481e-06
-4.35032520803836e-05
-6.8998545598086e-05
-3.76935405127505e-05
5.47021254612647e-06
-3.02054907297452e-05
3.88875603397823e-05
2.77477784828324e-05
-3.85262969384342e-05
4.39170072614367e-06
2.59121208735996e-05
0.000102503211276758
0.00016104603262012
0.000205395233921944
0.000168542387301117
0.000202731914566449
0.000156951479968388
0.00012166517838991
0.000108814928999439
7.63582213374509e-05
6.39978771594489e-05
-5.91218274769573e-06
6.60916935139356e-05
9.07781723454252e-06
0.000111098725176409
6.61764998777692e-05
2.19829172041897e-05
2.6613927943666e-05
5.1499588854465e-05
-7.86121202966403e-06
1.05542973207353e-05
-2.62380535382555e-05
-3.01998015562249e-05
-0.000187977261941708
-0.000149698807611888
-0.000131309233479364
-0.000198936646807052
-0.000121859445892111
-5.36992951547953e-05
-9.62964362406215e-05
1.35372009919937e-05
-3.78615639355244e-05
-6.18989654388074e-05
-2.61359682187632e-05
-1.69886716495814e-05
-2.98645134592612e-05
1.29726858805161e-05
3.86647193264096e-05
7.50340453278312e-05
3.98593437760616e-05
-1.45470412412117e-05
4.32479192526058e-05
8.18525612336495e-05
4.84845099791564e-05
6.71301769303538e-06
6.07963438031949e-05
0.000136358654711846
0.000168871640712819
0.000183360035294167
0.000218792253339464
0.000202478071230596
0.000196844774149469
0.000136787656798996
0.000254371755825351
6.99829206443686e-05
8.14642520459151e-05
9.50437737962102e-05
4.3286057176184e-05
-2.18528748671847e-05
-2.87759411506502e-05
-7.09420967701937e-05
8.78460157904027e-06
-6.58505016252128e-05
-2.21168048333707e-05
1.50713773730656e-05
-3.91295212783703e-05
-3.3148103812791e-05
-4.25887542665439e-05
-4.2126680869507e-05
-5.17546017739169e-05
-7.61558421907337e-05
3.5444879616023e-06
-2.69485194571787e-05
-1.38870004870942e-05
-2.90588485320513e-05
2.59520273071112e-05
2.26300706522462e-06
5.49752197359262e-05
-4.93093728997144e-05
3.30130396982336e-05
2.77462531476844e-05
4.86567360654794e-05
-8.10266000628356e-05
-6.93819674423164e-05
1.67696015205326e-05
3.32881647145189e-06
2.21214945326313e-05
-5.83908544420201e-06
-1.82614361229767e-05
2.71689556557983e-05
-2.92762970996221e-06
7.68312750498627e-05
0.000131571462568075
9.64283163649916e-05
0.000213341042882919
0.000152191937365483
0.000235095928623651
0.000243595197739775
0.000226766669411219
0.00019486132768401
0.000148098986644495
0.000143961397106843
0.000108761666786379
4.77410916905983e-05
1.35054952908331e-05
1.49047229526804e-05
3.88091545747977e-05
-2.98449592775211e-05
-5.03804740142943e-05
-8.16392529938169e-05
-9.54834031446758e-05
-0.000117898213475729
-0.000174301162162556
-0.000146614112624464
-0.000139947792593655
-0.000102797081054069
-9.27798194486649e-05
3.38081060233179e-06
-1.62247703989636e-05
-8.62007839858012e-05
-4.38643322446469e-05
-1.72074707726304e-05
-1.84392144031427e-05
-4.30192228880643e-06
-7.35525880889922e-06
1.82941688116247e-05
4.57749759831547e-05
0.000135581786506517
0.000160000713600977
0.000237451085140984
0.000186419105352249
0.00017312936784741
0.000190854301320736
0.000149433817249052
8.9784342220178e-05
7.45018920513601e-05
2.85361290673862e-05
5.64427268818841e-05
-4.52877299540718e-05
3.49542025662897e-05
6.39924588941471e-05
6.98269060730224e-05
4.85314864227133e-05
6.06538680564078e-05
5.61842974447698e-05
7.60017781523162e-05
-2.69084839709372e-05
-2.70139947596106e-05
8.72631669676669e-05
-1.05572942783975e-07
-5.46745181145818e-06
2.61554479506773e-05
8.84537892801561e-05
-4.01540105722112e-05
-9.01859406051229e-05
-3.22606831487273e-05
-8.15598754818761e-05
1.65922391698785e-05
5.7741645297081e-05
0.000113469742706714
8.44054334746361e-05
-2.13736337855278e-06
9.33176452986885e-05
6.88047904105312e-05
2.85118889396782e-05
-5.19512513172755e-05
-9.76774651251371e-05
-8.81754718073619e-05
-3.02639121993196e-05
-5.2916898018248e-05
-9.89211914380228e-05
-4.39618239868536e-05
2.97382866357404e-05
2.82307216422258e-05
5.00610939275747e-05
6.71120736020025e-05
0.000113199372304018
0.000205920559083104
0.000211361646337098
0.000190915516475246
0.000153848327210007
0.000143246200654602
6.86196812829287e-05
-3.88397268792228e-05
-6.398000263771e-05
-2.2116023908201e-05
-5.63278174920231e-06
-2.66143313808902e-05
8.4724959473157e-05
2.63219891735522e-05
2.73027392883447e-05
7.34717247373566e-05
9.72399785166916e-05
5.22285144327459e-05
0.000140337507340721
6.08646186161033e-05
3.59232426360224e-05
-4.40139560123154e-06
-6.45694229114803e-06
-7.77731713530379e-07
-5.73289059265808e-05
-3.8149481693675e-06
-2.16919140574211e-05
3.69792728063341e-06
2.69327454946265e-05
-2.1429527717732e-05
-3.69177476570587e-05
5.16497045052253e-06
9.67241606690348e-05
6.62711461939478e-06
3.33731913547652e-05
6.00182192276142e-05
6.08496255574131e-05
1.34659585127828e-05
-7.97817407371217e-06
3.4847790019169e-05
1.49181106662757e-05
-1.91233880742831e-05
-2.86322974967214e-05
5.69105071829479e-05
0.000102024273869216
7.11983360111728e-05
8.19704766576766e-05
8.61375396501707e-05
1.89998691130454e-05
7.03243869789005e-05
4.8484874808866e-05
6.44422011693625e-05
9.66401929522716e-05
2.88876116286658e-05
4.18667392175759e-05
3.5842692903907e-05
-3.50632895403049e-07
-6.90182399279372e-05
-6.09262884503696e-06
-1.65542499013854e-05
-3.604679011154e-05
-0.000103018153631864
-2.10149120047928e-05
-5.67938499119012e-05
5.35215727678205e-05
5.93683037550729e-05
7.53963600727242e-05
0.000126441844688033
0.00011420279244508
0.00015397384287974
0.000171753828564882
0.000198264047058013
0.000110080908950565
0.000111142616492111
7.11402134504836e-05
7.4340931250549e-05
6.27649073307182e-05
8.09734239830997e-05
6.41420450479739e-05
6.2698329973844e-05
-3.79429460663383e-05
-8.86027534643921e-06
6.1121045057807e-05
5.08714958264364e-05
1.72224875619229e-05
-5.23798819952534e-05
-5.11294170089601e-05
-4.46304218243146e-05
-5.55978934082707e-05
-0.000107165152861429
-6.46410817264599e-05
-0.000121279915098148
-0.000134588319653481
-9.52910509959329e-05
-8.43258776486773e-05
-8.037240259531e-05
-2.92710801389525e-05
-1.84313700911275e-05
-1.06591238096149e-05
9.41781945394308e-05
2.2153715382887e-05
6.64899048558059e-05
2.81647734922253e-05
5.84713761584291e-05
-4.9094959523538e-06
-3.587749959372e-05
2.59403821074626e-06
-2.73482288761158e-05
3.45187832472109e-05
0.000193163364333615
0.000142429874616274
0.000122646633969487
0.000186426792086335
0.000121555235867669
6.97708373572032e-05
6.21806260336614e-05
4.89390316462375e-05
9.84794754167763e-05
6.29397964569076e-05
4.33652977864665e-05
4.21241281530693e-06
8.38780035919878e-05
9.95970447710966e-05
0.000163561464422737
0.000130783855762776
4.3099013163755e-05
2.79565020184739e-05
0.00013318124106232
6.65830046262893e-05
2.43472942893955e-05
5.52104090645076e-05
3.58052559952747e-05
-2.61189160199741e-05
-7.77563874927411e-06
-0.000158585472586279
-8.21254671844216e-05
-8.13779989925851e-05
-7.93417849736456e-05
-0.000160783731634282
-0.000205695514426626
-0.000159602592015152
-8.02476285381634e-05
-6.03129149229497e-05
7.59159094305492e-05
-1.15046324088807e-05
6.00622145426522e-05
6.6876522315309e-05
-4.52342341686503e-05
5.80148009198023e-05
0.00015607362261245
0.000134234935266539
5.94176233937195e-05
0.000119644076012572
0.000181994866544735
0.000100007464917072
0.000146032996355578
8.77449866392107e-05
0.000111192462214166
5.68953125054725e-05
0.000102510096536762
0.000128682833914923
6.34208445931479e-05
9.7681579701861e-05
2.56876206250474e-05
7.36159396563743e-05
3.09359275962721e-05
1.36425841892186e-05
4.77109279861274e-05
7.60524638943977e-05
4.27571042333617e-05
3.40856545862147e-05
-5.25135613924403e-06
1.71159783951115e-05
1.2709571356406e-05
1.42170136576044e-05
6.97908564898706e-06
2.80049527484721e-05
3.50567513108321e-05
-1.16731022388724e-05
3.3109090205396e-05
1.35635689176463e-06
1.10034576308778e-05
-5.90612461752501e-06
-6.3385666704588e-05
-4.02563418660784e-05
5.26025137867027e-06
-3.29770806898429e-05
-9.55816235792997e-05
2.99724873348635e-05
3.07605969387548e-05
5.62052987739585e-05
9.03891860301778e-05
0.00010356269873209
0.000148644360461834
0.00014760435513334
9.35399303322472e-05
2.59785654001059e-05
4.87117211733098e-05
7.99559320309191e-05
1.57943730180439e-05
3.49410086326138e-06
6.53980684257031e-05
0.0001132004793938
2.12209361510235e-05
8.81860017052012e-05
6.11376340207181e-05
7.09147239202702e-05
4.41601091067123e-05
3.68301639875793e-05
0.000147973934905685
0.000130715945212534
5.88580626056739e-05
0.000102236821817633
2.13617395624798e-05
2.09419791494279e-06
1.34507150433382e-05
-6.49504264448722e-05
1.9504646323702e-07
-3.71040742462991e-05
-5.69416774419077e-05
-7.68431185745083e-05
-2.67398299373669e-05
-9.74300695937426e-07
-1.42312426964292e-05
1.04336777527716e-05
0.000108165897893619
3.03454620095602e-05
3.25315288940663e-05
5.38963897205358e-05
7.3923062947574e-05
1.65977231510655e-05
8.43514486961194e-05
3.0844565467279e-05
-2.23777572740185e-05
6.6415578434906e-05
8.58046324963718e-05
5.68813896840404e-05
3.0267830724604e-05
2.05479555822807e-05
0.000153608680843489
-2.8891294147778e-05
2.09359462253382e-05
2.64936048151385e-05
-4.10477238880392e-06
-2.78373083979969e-06
-9.63949031524613e-05
-9.09185687396022e-05
-9.11000037295887e-05
-0.000141178071849638
-6.35859014981052e-05
-0.000102946569348789
-2.65484828942014e-05
4.64538459103182e-05
5.35028985270624e-05
0.000137466872774219
0.000112191211110582
0.000188697952787398
0.000170932596935838
0.000121115349826703
9.64150893134528e-05
0.000127072419976715
7.46232860139049e-05
5.562703591436e-05
6.48870580735792e-05
2.49087842298419e-05
-1.36241309135015e-06
-2.20979915956974e-05
2.73738551230736e-05
-3.91699803272475e-05
3.81895408253899e-05
2.28607731796998e-05
4.84130269979822e-05
8.87491299209566e-05
7.3391007219339e-05
4.46242965923098e-05
2.04807270611631e-05
6.42585379490601e-05
6.1563497479946e-05
0.000132156096447368
9.13583903145289e-05
4.99306627064738e-05
-4.48023390378864e-06
4.39112770100536e-05
2.75703049961316e-05
3.67467268288297e-05
-2.13222968765041e-05
2.3131126765488e-05
-3.89082515413357e-05
-0.000106475919783159
-0.000110579699634879
-0.000106323204733674
-9.49667931967733e-05
-9.34907129119007e-05
-4.14837015302256e-05
-6.15085874665805e-05
-9.84864226195342e-05
2.42275910629481e-05
1.11106541889723e-05
8.08266874670736e-05
9.90870497019541e-05
0.000143554993592812
0.000129006041297339
0.000129811658681287
0.000111619462816045
8.84390546740116e-05
5.50039856924462e-05
5.33260284224615e-05
9.51650743822671e-05
7.2971322001821e-05
0.000113605347603612
0.00013390517581637
0.000129585006220602
9.57882707051085e-05
0.000120592033164076
0.00013368554507306
-1.53052907976186e-05
0.000155654516763142
7.68880761190176e-05
4.76560122235817e-06
4.52961042093989e-05
-4.69861980345037e-07
6.17638970809793e-05
-1.4010554256083e-05
5.60263926472146e-05
-4.39838827976672e-05
-1.10208242752436e-05
3.41751120313302e-05
-4.51738374670903e-05
-1.06383974521579e-05
-5.12453273765416e-05
-0.000127401354497644
-3.06343025621932e-05
-7.22369582211721e-05
1.82221701310595e-05
-7.36517185948059e-05
3.11790035176169e-05
-1.79833351932589e-05
-2.32228178977219e-05
2.92283456259845e-05
4.54562721723507e-05
-4.71552628825472e-05
7.90397929236534e-05
-6.11006229482656e-06
4.64097097344437e-05
-3.55161380034857e-05
-2.44017437331597e-05
0.000113104907232128
0.000108297364729949
0.000120267337239472
0.000112051538961744
7.45900173473609e-05
0.000108910871596273
0.0001323629313434
0.000137994073397035
0.000101179827115093
7.66359025058091e-05
9.91340581699418e-05
6.95802368095578e-05
3.37797069066634e-05
-1.21983812431987e-07
2.2713198911574e-06
3.26191326158935e-05
-5.3012497791138e-05
-6.43049948414942e-05
-4.0380864443553e-05
-1.59756128406969e-05
-4.90112441191402e-05
1.97328261985534e-05
3.79938680779207e-05
0.000102278497177288
0.000169559842478662
0.000134519735620747
8.5946445238181e-05
0.000125871865639919
1.94770794308944e-05
8.46879366069312e-05
7.56789823505317e-05
2.43026131117834e-05
9.32517554152075e-05
6.8402768023938e-05
9.04542147975753e-05
3.20107924913616e-05
-3.60728450439612e-06
-5.34788925375615e-06
-2.69869064260154e-05
-3.72037737937371e-05
-0.000109868302479131
-0.000119272160160076
-5.68863193144723e-05
-9.90132917884116e-05
-9.32760347531635e-05
-8.60513040030622e-05
4.86532653155157e-06
-2.91306777123068e-05
6.49515823364666e-06
9.04580570283084e-05
6.82821090500866e-05
0.000129083390941711
7.87699353451607e-05
2.4708785327314e-05
6.86220217412279e-05
4.202038621857e-05
5.52620441955345e-05
4.48618838730916e-05
7.0810939883088e-06
8.7644846649525e-05
5.83656205612057e-05
8.69746830600279e-05
8.5895865241173e-05
7.64227624862065e-05
0.000104303756238242
0.000116751917280843
1.34649258377919e-05
4.64341278275356e-05
-8.03153230679371e-06
6.65883288947154e-05
-1.41646932863404e-05
4.10945512411686e-06
3.88459317894747e-05
2.74652386397876e-05
1.65878059656547e-05
6.19702274243641e-05
0.000105875524200148
8.13985245004279e-05
3.5227715043349e-06
-1.94087920923953e-05
-8.15400277148636e-05
-0.000125096055634488
-8.63618199883842e-05
-0.000109415601819474
-4.56139141678013e-05
2.11735140996535e-06
-8.86612216105146e-06
7.39112145964602e-05
0.000101950497495181
0.00014949420122456
0.000117432424708107
7.36915908073697e-05
5.49729670696249e-06
5.02088604097742e-05
4.03178578066044e-05
5.50536895091152e-05
6.17687978875631e-05
8.37999685108387e-05
6.0809124975975e-05
1.88403402972653e-05
3.42951652905566e-05
1.5462267469956e-05
3.90624495416192e-05
3.0856417326339e-05
4.05030958269222e-05
-3.42181843109033e-05
-3.50668020745363e-06
1.10932237131165e-05
3.01880110452149e-05
0.00010119397479526
4.11469445079412e-05
0.000118408601537345
0.000114110614020712
0.000125132612000435
7.50085580002793e-05
0.000141544624077708
0.000138185158566788
0.000146209078158158
0.000151310551681685
6.3196235692549e-05
7.0034098254536e-05
4.37667102291825e-05
7.9347250739793e-05
1.03667395461984e-06
-2.36987837823835e-06
1.68934629810683e-05
-1.58719823704319e-05
-0.000168806480694364
-1.24006035270444e-06
-8.17918484969738e-05
-9.88845777972308e-05
-4.81262441025258e-05
-5.25702412586245e-05
-0.000111191651889019
-4.34000217677498e-05
-4.90056495104032e-05
-4.08513232805589e-05
-7.49358354069594e-06
-6.3081223439555e-06
-7.12069344888292e-06
4.80221130526232e-06
-2.35254805407814e-05
5.49723902329408e-05
6.67777822983607e-05
7.17972866690129e-05
7.827071979658e-05
0.000109923626147204
1.43407655805472e-05
7.92859740899364e-05
4.11030314553174e-05
2.98292854216751e-05
6.19460703645122e-05
-1.69577294161982e-06
6.41352392946404e-05
8.41447951678875e-05
0.000190296514508633
0.000106851010161023
0.00011828494796049
0.000170629129933875
0.000175213769389964
9.43315338059779e-05
0.000184212330290549
0.000122988227245842
7.71978236510002e-05
1.68036376349716e-05
-3.35419758878804e-05
-7.47649511837365e-05
-2.40556801820922e-05
3.3296109348714e-05
-1.55501801305401e-05
-7.20255026277991e-05
-9.23599102442556e-06
1.25456881903949e-05
5.72787050485592e-05
-3.77583568319741e-07
1.97354874444665e-05
3.74694708599957e-05
4.3615416655018e-05
5.38752747274594e-05
4.89785504226536e-05
-4.46598398576216e-05
4.67055599756274e-05
3.57227497571883e-06
3.4124622660865e-05
-3.45497403535494e-05
3.19995801575814e-05
5.74787131750174e-05
-3.96093732769661e-05
-5.27018143678621e-05
6.87392007477045e-05
-5.46010556668656e-05
-4.99740610292853e-07
-1.48572831535306e-05
-7.8023411604383e-06
-2.2905422544566e-05
2.91288327055844e-05
0.000103240814221202
7.67825534471334e-05
0.000139439161445425
0.000130694087499319
0.000106851778934414
0.000157354006314826
0.000119191052365641
0.000122797192358098
0.000139479633538354
6.10010032472185e-05
9.45523467228777e-05
-1.03935439650678e-05
2.47553503629093e-05
-1.7471722551265e-05
2.75154264633277e-05
-3.16798463731915e-05
8.11974828630596e-06
-7.56566113475751e-06
2.64052874491674e-05
4.44050281448841e-05
2.50973249093121e-05
-1.10346563652442e-05
3.47061626778885e-05
-5.76430728672411e-07
-3.72839619953586e-05
1.1619712941032e-05
3.5582362981733e-05
-3.62702522957942e-05
2.42054220308116e-06
2.1240743683968e-05
1.30171993665329e-05
3.61426752397768e-06
4.55252068827532e-05
3.76388869369114e-05
2.57599927548076e-05
7.94763305596527e-05
3.34143429806601e-05
3.99545373574115e-05
0.000112485782673752
8.22866746859118e-05
0.000149669344395765
0.000121317909935248
0.000164469286355662
1.51111706243766e-05
6.17051550272965e-05
5.72248222644203e-05
-4.94876808745845e-05
-1.17529864166295e-05
-1.88280021005571e-06
-3.1758394383473e-05
4.08814197591177e-05
2.22181570963294e-05
-5.45386488024523e-06
7.05461701303166e-05
5.62525546891321e-05
4.39303086520224e-05
5.95108949325175e-05
1.07106474481931e-05
2.79745843725437e-05
3.56235639372888e-05
2.07987158075369e-05
3.26353822816115e-05
4.16336933704589e-05
7.37488422987747e-05
5.55682865040872e-05
6.00330906899265e-05
1.80732314380336e-05
6.12245797887194e-05
-1.56993019078333e-05
0.000107009090317528
2.15075885865199e-05
0.000140298018463716
0.000127585120339295
0.000134737616589773
0.000121418896777279
9.0470581196904e-05
0.00011491982323542
7.59039060155587e-06
2.88601144603469e-05
2.76142984153218e-05
1.37815447395379e-05
-5.71852422210298e-05
-1.65401704426322e-05
-5.58610132465926e-05
-8.22414347420843e-05
-8.55903983466099e-05
-1.96410137364401e-05
2.5362292118588e-05
1.43325905324474e-06
5.43052122568e-05
2.26354339890186e-05
-2.37316995994551e-05
-1.88097665369867e-05
1.90763900830275e-05
-1.87146845199442e-06
-4.65029541063698e-06
1.34257659672356e-06
-6.08710725171679e-05
1.79317901044111e-05
3.84104572405107e-05
7.61451853701526e-05
6.46897108604053e-05
0.00014793997633139
8.06661336917203e-05
8.80848171295199e-05
0.000113359164807437
0.000104586311259014
0.000169061462186453
3.80562191845464e-05
2.96927442153935e-05
8.32206519498112e-07
4.10714321131634e-05
7.40071430780857e-05
3.61626156857183e-05
-2.04141457399294e-05
3.4197914132721e-05
2.11413943155865e-05
1.97880790255432e-05
8.09911326380224e-05
4.37140441909738e-05
8.21692140596907e-05
3.48398428931586e-05
-2.55536827776327e-08
-1.15840068271915e-05
5.92011013827637e-05
8.28441106188147e-05
1.55940040943031e-05
6.68593937590117e-05
1.07790495703289e-05
4.92714545828431e-06
1.86879669988609e-06
-3.03750195074473e-05
-7.4057697862648e-05
2.14356058848177e-07
-3.86460129887564e-05
4.09180128544344e-06
3.70581909365124e-05
-2.36034179145532e-05
-9.73853571854941e-06
3.46542396539183e-05
2.7254394140694e-05
-2.14642794564438e-05
-7.89333716615123e-05
6.85745139749086e-05
1.86901676990751e-05
4.40376688922244e-05
9.18966973299982e-05
0.000103372172182929
0.000102245155353355
0.000168646441718826
0.000180608617928515
7.74613175539504e-05
0.000155490443307525
0.000118280730161098
9.49116562183942e-05
9.88486627913711e-05
3.25881498908997e-05
5.85456539065362e-05
5.50899388221266e-05
4.90309935042161e-05
8.70302865629861e-05
2.18799626595054e-05
0.000100600937201917
9.27342078769271e-06
6.05744876453748e-05
-4.48789153488635e-05
-6.21533287891325e-05
-1.70059821934935e-05
3.22058352996062e-05
5.26448013872942e-05
4.27676683746605e-05
7.47640883798365e-05
8.42352922166223e-05
-4.73820937577953e-06
6.95823961832792e-05
9.19651985802227e-05
-1.33737779980028e-05
-3.26178588528198e-05
-0.000125010498161594
-3.1997057495666e-05
-3.71940658658274e-05
-3.4428863608607e-05
2.01363211817252e-05
-5.1952501990054e-05
-6.64987885218559e-06
2.16903800157053e-05
3.2303916115448e-05
-1.42566643138272e-05
-1.67967955826104e-05
5.28862218065999e-05
5.13332267237521e-05
1.96735414038752e-05
4.20624501284138e-05
-1.27705271601145e-05
8.70553442022939e-05
7.64635032226096e-05
0.000187297954289042
6.90274897275662e-05
0.000106336950706207
0.000161293149611446
3.95058612725032e-05
8.45406424985157e-05
7.54223357374133e-05
0.000106655965870423
0.00011672914503989
5.0038060980088e-05
0.000105627230296507
7.48741824179541e-05
0.000164803026488515
6.36920620776457e-05
-2.49197697102908e-05
7.27465155812702e-05
9.50257295174202e-05
-1.29365946337511e-05
1.25352613704113e-05
7.01820915040705e-06
-2.46939463232573e-05
-2.06036023737829e-05
6.13634158303976e-05
4.99313663161943e-06
3.10997209906126e-05
-1.16315916836806e-05
8.74233764001171e-05
-4.97260202546788e-06
4.91957558394255e-05
3.19692475592762e-05
4.87599904893784e-05
-2.69090663171663e-05
4.49469167926606e-05
4.28646653964676e-05
9.53685468471745e-05
2.04507561347159e-05
6.03028372637686e-06
3.39176964319148e-05
5.1742095397853e-05
-9.89130755092274e-05
-6.00368888121434e-05
-5.65177273665214e-05
-3.40441671296633e-05
-3.33635318273379e-05
-1.15280135149696e-05
1.18355107843483e-05
2.91452082920472e-05
0.00010226974700293
8.49792935569081e-05
7.66189672856932e-05
0.000134772303489086
0.000104078684885175
0.000115413170097479
7.26615621750944e-05
0.000139905215536788
0.000125731250413938
3.63430806534811e-06
3.8685371264614e-05
6.46248792513193e-05
3.58398476712381e-05
3.71568913522879e-05
8.88526661999827e-05
5.95094333598377e-05
-1.03341445561048e-05
4.53330678287634e-05
0.000132785182512548
3.41921788312377e-05
-2.75970973898368e-05
-3.88243352289349e-05
-0.000138222743417121
2.07144801754564e-05
-5.1707734826988e-05
-2.13001728743471e-05
-2.06013076608036e-05
-1.61946092561889e-05
-6.9210222020156e-07
1.54620709641015e-06
7.67256297013734e-05
4.76993076810891e-05
6.731456409019e-05
9.05511449731867e-05
2.20307560315901e-05
2.10752816536647e-05
2.24841801869562e-05
-3.03354844339011e-05
9.4268401497128e-05
7.71435662549324e-05
0.000109411718480298
0.000179674742835134
0.000128837784016565
0.000175268095450501
0.000192401777811683
0.000100427131281022
9.6692304373707e-05
3.96372462919368e-05
7.11618290807688e-06
6.7063193995509e-06
-1.13962140270048e-05
-4.45233478541244e-05
-4.67643433780363e-05
-3.55075028894625e-05
-4.73318705711028e-05
-9.68136661555253e-05
-3.73849753430612e-05
7.67450145378938e-05
3.16311491383103e-05
1.67376235713599e-05
0.000117445366796785
7.18123169904995e-05
7.46470469371181e-05
9.84918781529828e-05
0.000121330821574844
0.000106855681995097
0.000107401478202281
-6.92349696608441e-05
-4.6105011320859e-05
-1.57805091981444e-05
1.66999851283549e-05
1.05641346171019e-06
-5.11923187573424e-05
9.02835137239841e-05
-3.10450890781446e-05
-6.31155483966738e-05
5.79472300636975e-05
-2.77784790849079e-05
4.28774650163362e-05
7.53656012188476e-05
-2.36535176417677e-05
-1.21866110493491e-05
4.85436920425691e-06
1.44353321351027e-05
7.82075729930032e-05
5.39151157007857e-05
0.000116779753208135
0.000100297058701854
6.2999035795784e-05
7.38160074156667e-05
7.94663938267221e-05
-3.1845229571912e-05
2.05778076639593e-05
4.39888476849426e-05
2.44043963496766e-05
2.10822619626685e-05
4.29637123240373e-05
2.95101926348287e-06
3.59157084369154e-05
2.88493889799082e-05
3.32010740414835e-05
-4.31000469363202e-05
1.21461956562193e-05
-2.52629428414405e-05
-8.9586490098177e-06
-2.67992304935129e-05
2.89733993233928e-05
-3.90124265244029e-05
6.46943748888884e-05
4.086459307585e-05
1.16877361738836e-05
5.21767240946512e-05
5.0924463422731e-05
6.60252804675647e-05
8.69285348520337e-05
2.99299761075524e-05
7.51479568840524e-05
-3.31762317671333e-05
5.45494826612787e-05
-2.44026233431991e-05
4.59080736573871e-05
-8.38693446788545e-06
4.42618783883268e-05
4.60326925750497e-05
1.16246403581692e-05
0.000116441197761532
0.000145094188372996
0.000119310399550158
0.000129316706393323
7.74631855315307e-05
0.000131923752915722
8.68262278315248e-05
6.92761980690981e-05
2.06488289482543e-05
6.36909814765093e-06
2.50929117798311e-05
2.11233818803606e-05
-1.69420967608052e-05
3.77003856481058e-05
9.42338087971395e-05
3.31663639616955e-05
-4.65810443919904e-05
-1.76564701365732e-05
-9.32916498520423e-05
-5.34628157668605e-05
-7.84300956089763e-05
-3.02350947941907e-05
2.186342694471e-05
6.49916444876973e-05
-4.151309022142e-07
8.14083074653959e-05
0.000172544952463041
0.000131133211634425
5.41272749738131e-05
8.2151282215057e-05
1.74634608858303e-05
-1.46244425018593e-06
6.29505115671271e-05
8.45915147963538e-05
3.93063408855382e-05
-1.37564040275121e-05
3.23269126918097e-05
1.40224156920036e-05
9.18799020348072e-05
8.41529882733072e-05
4.30642529896656e-05
2.38182914271339e-05
1.48257158283473e-05
8.79039654587121e-06
-3.08600458297371e-05
-6.29089169079295e-05
3.27253251614785e-05
-3.30400285925916e-06
3.96113515705524e-05
0.000105214090160067
0.000136552507364233
4.03907756021241e-05
0.000107716486910835
9.66342994489492e-05
6.17223476471454e-05
4.04723710320817e-05
2.96778657394453e-05
-4.47485401863642e-05
-3.86464112583698e-05
7.68658896987095e-06
-2.98758892127706e-05
-7.54685771803914e-05
-7.72013113878557e-05
-4.66998288417801e-05
2.12482912986299e-05
-4.24788627323065e-05
1.07179956011492e-05
4.08939077503916e-06
2.08751591334359e-05
5.11214202607717e-06
-1.3075716969021e-05
-5.58677617634208e-05
7.00859297063017e-05
3.4772888156534e-05
-4.79887953027106e-05
-7.75317419578616e-06
4.41406689914164e-05
0.000132495027142029
0.000100118400901408
0.000119567131544051
9.43645211851121e-05
7.9657351039209e-05
4.70245899260627e-05
9.2398007576476e-05
6.01189298535049e-05
0.000118761140277339
0.00016342843853356
8.006203156223e-05
5.97692491599865e-05
0.000135800115279446
1.15676096812466e-05
4.2749272202753e-05
3.82952048416593e-05
1.22632162176639e-05
-6.89690571881106e-05
-6.49929320753084e-05
-0.000139075088597447
-7.60908722744796e-05
-9.91845615160062e-05
-0.000130600154439635
-4.27402356775647e-05
-4.52834708567346e-05
-4.04801303755147e-05
-4.88574536865752e-05
-4.47051733439566e-05
-2.21330796107689e-05
-3.26849908127492e-05
-3.01030832623615e-05
4.92493195152407e-05
5.16776013265808e-05
2.69357653789559e-05
0.00016722397557944
0.000156847073856439
0.000141538383077271
4.85995749486919e-05
0.000129358889876122
0.00010710181010386
4.74349352984195e-05
4.51441580872686e-05
5.81565644028806e-05
8.7461358098585e-07
3.2104147800183e-05
3.44807280465987e-05
3.94427800658099e-05
4.39413164697928e-06
7.04848590599696e-05
-1.12961493429032e-05
6.91105253372797e-05
5.81854683106114e-05
-1.57165816668033e-05
-7.6518917649665e-06
-1.55963358957457e-05
-1.10810738127554e-05
8.1510650599952e-05
4.28176373815078e-05
-1.0438797351787e-06
0.000101810566859635
6.42632037665369e-05
3.70408618812176e-05
8.99080960766775e-05
6.68635832391315e-05
4.44196819772635e-05
7.90988093757963e-05
2.07084892091436e-05
2.34367192790019e-05
2.40052547828975e-05
1.5332660384277e-06
-4.24314082448886e-05
4.29698784941172e-05
-6.66791683839488e-05
-4.57899294543075e-05
3.7423279541418e-06
-1.49984909825979e-05
-3.03498960483332e-05
-5.59262169623465e-05
-5.73446445393782e-06
3.46424487438974e-05
3.02147858334492e-05
8.37161054002198e-05
0.000106158061484243
0.0001222924347897
0.000151348771453581
0.000128287110461616
0.000141719515941569
5.56073105976805e-05
0.000102088937352115
6.99927044223012e-05
-3.00226703945334e-05
2.58787097462739e-05
5.52292091674766e-05
2.72725025516804e-05
1.46593567107121e-05
1.0658441836984e-05
3.42747246683316e-05
-4.76758780359096e-06
-9.05688097211538e-06
-4.90954519949254e-05
2.21376064354898e-05
-3.13759995284979e-05
-2.89906675399591e-05
7.06646300580499e-05
-1.76464758049069e-05
8.86105187285317e-05
9.32894124805197e-05
0.000130669192592298
0.000103674205986987
6.15922213985619e-05
4.13360501930426e-05
1.97553313359706e-05
5.95630145846211e-05
6.41844595913322e-05
-3.54873407891528e-05
2.35653488103595e-05
3.80197450351168e-05
-3.39506279040602e-05
2.15072057060587e-05
2.56667849672177e-06
-2.98452865929955e-05
-4.83170063689113e-05
-8.39088074609179e-05
-4.19029636313113e-05
-6.29979277029457e-05
-1.26088285433376e-05
-8.80446935575953e-05
-1.59409076182063e-05
1.59291142580709e-05
7.810747007975e-05
0.000110227067789176
5.40117777680548e-06
7.12791415532996e-05
0.000123313047495202
3.37058899840216e-06
6.71437621316275e-05
9.87875302350016e-05
9.82606667178804e-06
5.30225427881923e-06
-3.37188598089282e-05
6.3399325706844e-06
2.63187146380975e-05
-1.35582823331512e-06
-5.82886832875937e-05
3.31668758051014e-05
6.54479741342252e-05
5.15102137806326e-05
-6.00543116767873e-05
-1.27056406067277e-05
-3.95412618304133e-05
1.36576488468642e-05
4.77778514407216e-05
4.95057273544794e-05
5.94111495682905e-05
6.21980647731474e-05
0.000127199789401451
0.000164832036399433
5.4978073365386e-05
0.000135309488551198
7.0043626790571e-05
-3.69638132845231e-05
-1.45824609256332e-05
3.95606082197724e-05
6.58905079902986e-05
6.55286752002356e-05
1.69458278565164e-05
-1.01202698147897e-05
3.37733658881238e-05
9.65453606921187e-05
2.34037314030266e-05
2.50304405312885e-05
3.80027496124529e-05
3.28815167853724e-06
-1.55405351188675e-05
4.45318393744354e-05
2.97203460503827e-05
2.60639914056671e-05
5.27908025362212e-05
4.62838492829673e-05
2.12642724901611e-05
4.03021821772848e-05
3.01716447486504e-05
3.52212317964088e-05
2.79260708879281e-06
5.04035711917965e-05
4.28679741921294e-05
0.000108900874981867
6.77930083191621e-05
3.68001743585742e-05
5.77012407393997e-05
2.57813637920324e-05
-5.40340304053194e-05
2.525186488572e-05
5.05083418284621e-06
2.06110956227743e-05
-1.9024058415134e-06
2.34280426581717e-05
0.000119119487424507
0.000115102469590505
0.000166537924808366
0.00012656514578797
0.000128450764976183
8.1923481313627e-05
9.91139273617204e-05
1.52573439531152e-05
-4.11575345843552e-05
-7.19415035227703e-05
-6.60791376726443e-05
-6.07077147844603e-05
-3.90505730279105e-05
3.5882232513204e-05
7.61637987462071e-05
5.25508069538065e-05
7.80085054413793e-05
3.53093477494593e-05
7.64491192006875e-05
0.000119695183393534
5.70848825630476e-05
9.44616963965258e-05
0.000148530241832566
9.18888478978806e-05
5.0737055565306e-05
0.000113505272475397
9.13377470436563e-06
2.76332755901207e-05
-5.40512747870236e-05
1.52566359493538e-05
-3.49806796013034e-05
-6.57548855468931e-05
6.02937795111142e-05
5.17673109050108e-07
4.35514105685517e-05
1.22585394616103e-05
-2.31161512398974e-05
5.33994197631675e-05
6.23973602781741e-05
1.50208017026461e-05
-1.26425983539252e-05
2.38821326954036e-07
5.68219939730022e-05
-1.41505448818717e-05
-2.22708582733366e-05
0.000135574615903245
0.000148463778603328
0.000159797730753428
0.00010772119901532
8.07526664175418e-05
6.94217350627235e-05
9.37377592295038e-05
4.93461554410998e-05
3.30598063811472e-05
7.40783886514554e-05
6.33739154163306e-05
8.14266436222544e-05
5.35676324445345e-05
7.56094737013644e-05
1.4141944088296e-05
3.66105148690654e-05
6.01568203348775e-05
1.70228138574204e-05
8.93990436876348e-06
0.00014381495075044
3.62771715041305e-06
6.92899517150855e-05
3.92377360862456e-05
0.000117799243271616
0.000126566834198096
5.06140066643588e-05
6.49725108022658e-05
4.85073950927837e-05
-6.39978517558682e-05
1.36385104206168e-05
-6.24430557540654e-05
-3.47605558307041e-05
-6.88130612436763e-06
1.55099326366355e-05
4.4858581638319e-05
7.88413120097941e-06
6.16366576975857e-05
4.0949028608236e-05
-1.26401627149163e-05
-4.90283155364993e-05
-3.44380558394974e-05
-5.63368975460384e-05
2.09794534527493e-05
2.64446281800636e-05
-1.89878558450719e-05
6.3363212326641e-05
2.85002449419162e-05
9.85195052142843e-05
7.27926014600949e-05
7.67244349219288e-05
7.21252819237931e-05
3.60283216765152e-05
7.60179952898198e-05
-1.13830864086572e-06
0.000116269711301357
6.37106918534992e-05
9.21463411697757e-05
5.96900701327809e-06
-2.36517062140834e-06
-1.43198765255649e-05
6.42029414774629e-05
3.56071517709315e-05
6.45987801351244e-05
0.000106763512824411
0.000129328348478864
0.000123197300320331
0.000189923883044338
0.000151672351435654
0.000126790958961948
2.43645477972359e-05
-2.57059771770948e-05
-3.50679839404303e-05
-5.05462890226261e-05
-5.61267811519395e-05
-3.53739225611504e-05
3.50542022880899e-07
-5.91925604956023e-05
-1.08731519764956e-05
-1.46386844298995e-05
3.11993142670408e-06
-6.31328419584942e-05
3.37871938421443e-05
5.8095655732842e-05
5.86439355070631e-05
-2.42502790074874e-05
1.12573264484452e-05
-2.54765197343052e-06
-3.05862117249026e-05
-5.67188836847037e-06
2.82068082513771e-05
8.46636820740669e-05
4.93402072710995e-05
3.20671009918317e-05
0.000168376568258847
9.47095207656921e-05
0.000134975437296762
9.06926255255029e-05
0.000149907667590681
9.20072634764511e-05
7.33888729335682e-05
0.00014969101592409
4.76444242294285e-05
2.60702210173262e-05
-2.56604358373271e-05
-3.53179620097463e-05
-0.0001084437629995
-3.87416732700202e-05
-0.000129135455244649
-0.000124884872425623
1.29101319915488e-05
3.12244732745942e-05
3.72326863368061e-05
4.43661897041986e-07
0.000108008732303318
0.000111137514924348
5.93302449750182e-05
5.14991803508317e-05
2.30792583269555e-05
2.25910296660956e-05
-3.01363000397409e-05
4.84963771019108e-05
3.3045270373329e-05
0.00013390631481619
0.000112755934606406
8.81717856016082e-05
4.72389642438495e-05
4.21037395117569e-05
5.47830092772046e-05
5.09757084546165e-05
8.38293346065563e-05
5.49793867707066e-05
6.99337793343015e-05
5.94577340789301e-05
6.74696099940627e-06
-2.78134663982425e-05
5.9106114035102e-05
1.91339152763164e-05
5.36444468276471e-05
7.6809939076504e-05
-1.57408746617368e-05
3.10212156810787e-05
2.31957584158477e-05
-8.78294355325045e-05
-4.19231511777893e-05
4.14807127714358e-05
3.31761615092127e-05
7.48874287241281e-05
8.8164551182581e-05
0.000150967162192774
6.04799818183847e-05
0.000103740236383531
0.00013326459782327
0.000100160338903563
3.37641278413607e-05
-4.65376568258596e-05
4.04321728069627e-05
4.11918494182817e-05
6.67450386763944e-05
4.8250408440992e-05
5.25212196853429e-05
3.5865839044635e-05
9.16014381658828e-05
9.51649309390067e-07
9.19568215197109e-05
0.000102862258794805
2.06242172051923e-05
4.47686898484574e-05
-1.47638290178378e-05
-2.28880550609121e-05
3.5932473388578e-05
3.51954754166617e-05
2.97891101730299e-05
6.38329740769794e-05
-1.65140217497963e-05
2.83138140101977e-05
1.30289055561183e-05
5.61185906710149e-05
2.11978981814965e-05
3.28561288078944e-05
0.000141252465130924
6.14355178635319e-05
2.6260427840532e-05
9.85537986420952e-06
6.13054561651626e-05
4.42412755364446e-05
-5.53053385537707e-05
-2.94164748126926e-05
-9.34638403455584e-05
-1.46734423570325e-05
-5.40251506548294e-05
-6.87859008064112e-05
-4.02647248568861e-05
-8.88458336038402e-05
-0.000104282791758765
1.30326475496297e-05
2.73671904132544e-05
1.03912641875514e-05
6.80121513543058e-05
0.000109900852216262
8.44434010049161e-05
8.3898490865228e-05
8.66563402638402e-05
0.000135416796651534
8.48876721882522e-05
0.000181184371846545
9.53162579472181e-05
0.000181541650328447
0.000121179343856094
0.000155346258641803
6.24209993335045e-05
8.96298392720066e-05
0.000116399552127499
8.25097191258179e-05
0.000155747352740692
5.39161569200418e-05
7.40818371215101e-05
5.11035459162453e-05
-3.15079412195964e-05
7.82362618627078e-06
-4.3697163619285e-05
-0.000106111325774607
-7.99446969511987e-05
-8.75228237509081e-05
-0.00010301648427289
-9.37063980943483e-05
-4.38439690151918e-05
-4.07382424077655e-05
2.67711396300183e-06
5.59318998018672e-05
6.43334594641658e-05
4.42201761911216e-05
9.26251763831222e-05
7.30557173702492e-05
-1.4225047326132e-06
-1.55590007008234e-05
-9.03037198875737e-05
-2.53300799842522e-05
6.86319824286101e-06
-7.12751126654112e-05
-1.9302558115415e-05
4.89279306245233e-05
0.000106465290430932
0.000150125179541783
0.000182436316154617
0.000102149803257918
9.07400307024749e-05
9.79735056326586e-05
6.16721917026292e-05
5.56921102094981e-05
-1.13091082869117e-05
8.44185993139011e-05
8.52930422573795e-05
6.10038851579364e-05
7.41066735514796e-05
2.98276685859851e-05
8.71641650824509e-05
7.9330067604567e-05
0.000115817613535832
9.71964544309645e-05
5.50181597320099e-05
8.98195136892969e-05
3.54859179159373e-05
6.90536349288622e-05
1.40099562582238e-05
-1.23269094728452e-05
-4.96002399037273e-05
3.81438955939209e-05
1.83041534488336e-05
-1.11657319583983e-05
-5.6495493290558e-06
-3.3914362261359e-05
3.84106445685629e-05
-1.81762173801345e-05
-1.60195179806299e-05
6.12502684699827e-05
7.99229462408487e-06
-3.97329043979616e-05
-2.69521897373699e-05
-1.10639727575282e-05
6.58031036480177e-06
-3.06686284721206e-05
-4.60632310648322e-05
-8.9524098770382e-05
1.89182983018144e-05
1.22782295088758e-05
-3.11866950928851e-05
3.5029647300597e-05
0.00011415371571173
8.16834649827955e-05
1.8111033271911e-05
2.8879531307537e-05
0.000120537835961296
3.40726112200976e-05
0.000105294320875343
6.85074186984568e-05
0.000113276032299431
0.000133296165870669
7.4341096270152e-05
0.000141249301285923
0.000122937279205206
5.60726343022457e-05
0.000124811042090633
8.15925127885802e-05
4.20977046410049e-05
1.74167621335429e-05
-1.17820135184351e-05
4.60447812749615e-05
1.01106157062531e-05
3.79956521120687e-06
4.76487108652964e-07
2.17493687578755e-07
1.99292902335706e-05
-8.69785565331682e-06
1.5766289229118e-05
2.58056771512892e-05
1.3190104187628e-05
2.78632936068071e-05
-5.87504087601151e-05
3.64995879602733e-05
8.11533889111087e-05
2.60554601526093e-05
7.40630498991911e-06
8.52376918101937e-05
0.00014396631498054
5.677241544942e-05
2.15670155392256e-05
1.69115241681576e-05
1.42833218498193e-05
3.69450394016414e-06
1.32206587886228e-05
1.4877950573062e-05
8.48215340913572e-05
-1.07997037594969e-06
1.87907643685046e-05
5.39938442692007e-05
1.95667709026452e-05
7.27314905345679e-05
3.79516592925622e-05
3.71653698547228e-05
2.60847979226138e-05
-3.54156241462823e-05
-5.49673397968999e-05
1.49559561341931e-05
-5.81982488915999e-05
-2.83698441356454e-06
0.0001071453270336
0.000114794087393331
0.000131736245878454
7.88150729322793e-05
0.000170974953360263
0.000200904711777353
0.000137456684811959
0.00013906935051734
0.000101954445098178
8.93658130745913e-05
3.39793456106183e-05
3.94757386407978e-05
-2.54250046633774e-06
-2.174129868058e-06
4.73218041069078e-05
-3.58686076733387e-06
-3.46011496979554e-06
-4.68565307276328e-05
-4.35260753493841e-05
-7.97022923467328e-06
-1.02428823200428e-05
-1.30386940883562e-05
-2.40208860188212e-05
-4.93620731190521e-05
8.56791114490081e-06
-4.90149637433941e-05
2.75550005236674e-05
0.000103933732451542
5.20403707839615e-05
4.64091060540087e-05
4.50978017841543e-05
2.09916933564153e-05
9.32659040054536e-05
6.27911303611963e-05
2.72314848880622e-05
0.000117715742164025
3.14460703119151e-06
1.53296809723311e-05
2.30508515822199e-05
2.25442645465325e-05
-7.39048507205216e-06
-3.38171378819607e-05
1.38185069790885e-05
-1.7757691602773e-05
-4.23872810822304e-05
2.72320646950774e-05
-5.68010884326805e-06
-3.55398891764867e-05
-1.79953403856432e-05
-2.45096758670174e-05
2.03153237908454e-05
9.18544877352464e-05
2.82014634294472e-05
6.68219227306328e-05
0.00017238014155607
0.00021815492900517
0.000185513546139142
0.000205637279895452
0.000133030430942014
0.000139213190017491
0.000140626948509788
7.70767510764921e-05
1.10956369919163e-05
-9.6874872145066e-06
3.989679017739e-05
3.83049779639706e-05
-2.12761896563971e-05
-2.613388027697e-05
-3.58700299332784e-05
2.58290812339574e-05
6.63412474095641e-05
-2.28121050313609e-05
2.28616884802694e-06
-1.20634193655057e-05
-5.42992900511968e-05
-5.45351501725041e-05
-5.75789865647693e-05
2.77736918097544e-05
-1.15318594884657e-05
-4.97964583238774e-05
-4.78831244493703e-05
1.57568974487531e-05
-1.92938685516794e-05
1.91958894031813e-05
-2.1030723227321e-05
2.43891617708389e-05
-3.00570558451495e-05
3.17505192068745e-05
1.83619547077508e-05
8.78607510495387e-05
0.000109435437096944
7.59914189059353e-05
4.53419865904651e-05
3.75763634591446e-05
2.35649094521221e-05
-7.36357960752448e-06
9.83766143506563e-05
4.91813075891059e-05
3.86559500043736e-05
3.22802386507081e-05
3.95995573310207e-05
0.000150734205575689
0.000107662723119159
0.000130109087627701
0.000201476511722177
0.00015216912045509
0.000120478115676446
0.000103602479413086
4.42111952051986e-05
4.63822916423613e-05
6.99663221646802e-05
-1.53449396844372e-06
-5.15757599346195e-05
-4.65526355940662e-05
-7.82440775728154e-05
-0.000123287863701152
-6.76450672944077e-05
-4.08727496780739e-05
-1.82835760833257e-05
-0.000120783047664586
-4.2306801445382e-05
-1.68045995561292e-05
-3.30155133391091e-05
-6.10824900319034e-05
-5.91800387493913e-05
-7.90934545066694e-05
-6.27855676175003e-05
-2.72923364241495e-06
-7.87136939682722e-05
-1.04829725079013e-05
-6.78805954885332e-05
-1.12485278562638e-05
-7.79359242179435e-06
-5.67434924592504e-05
7.34593724758319e-05
9.54181422798065e-05
0.000147100532499277
0.000126316057214463
0.000147486807970226
7.31366743247858e-05
0.000186994472252053
8.80826636907747e-05
4.94030629778581e-05
7.77817513568975e-05
0.000108903710869171
0.000119253072903481
0.00011235769791283
0.000129953738691247
7.29548526897416e-05
0.00015514495220041
5.16005200008228e-05
5.67015053446535e-05
3.98976594303571e-05
3.535897826208e-05
0.000100790932424522
-8.69124173609726e-06
-1.64690327768583e-05
-1.97709317213673e-05
-1.51278511505915e-06
8.28933374010107e-06
-5.27593488592019e-05
-1.28259135204366e-05
-2.86378719855726e-05
-3.92575606437121e-05
2.34772124605562e-05
-5.07826324189086e-05
-6.29661004472257e-05
-5.68082260990656e-06
-3.67033298749628e-05
-0.000144700265731705
-0.000152628021798423
-6.719293712915e-05
-8.70009803771893e-06
-3.51942849812682e-05
-7.15433469644057e-05
4.65628223154744e-05
-3.5200900802722e-05
-6.16277443789145e-06
0.000129645902529873
3.76530060554656e-05
0.000114125498133083
0.000138077288535629
0.000220523864617251
0.000148591004277318
0.00020367621813241
0.000163255162906391
0.00015983056935957
0.000121162639552154
0.000112706013378564
7.59012299642881e-05
3.61341248714828e-05
-1.11016292557698e-05
0.00010888917739966
9.54486763024497e-05
3.68462207754979e-05
-3.62688384483961e-05
5.82248501789085e-06
1.24162519990221e-05
8.6983667108065e-05
1.53926229166655e-05
7.71202893164831e-05
1.11785121769682e-05
3.16606172161483e-05
5.93880468023312e-06
3.87764301909221e-05
-1.23797148833512e-05
-6.8942069206509e-05
-5.18897553130356e-05
4.80131769486432e-05
4.33073814391259e-05
-1.30051235033566e-05
0.000115703472583903
-8.94357852662228e-06
-3.77955518132456e-05
3.78646133203735e-05
-8.47113674081524e-05
-2.77136750385714e-05
-1.90135653126372e-05
-0.000103932169483959
-5.84854467918185e-05
9.34103770703841e-06
-8.23684255696411e-06
1.39455556345646e-05
0.000103502537947203
0.000151256156408252
9.00767113699962e-05
0.000132902802806196
6.60727195590319e-05
5.5098390477751e-05
0.00015604118545119
9.60587862363013e-05
0.000139623137780677
7.54892930227171e-05
0.000138141755213611
7.93133856457937e-05
0.000102987478748106
5.20447538475366e-05
0.000152891657554337
0.000121303165435294
0.000122534189601822
2.96836708625687e-05
-4.82737113398982e-06
4.30113153141207e-05
-6.87533395931617e-06
-9.27219809190127e-05
-4.60875219601815e-05
-2.95768968036364e-05
-6.00625374031609e-06
-1.21350947797531e-05
-6.92744553207369e-05
9.20488088999212e-06
8.77286676549236e-05
4.56823293225526e-05
-3.61388266239923e-06
2.1740537329801e-06
8.2323382516837e-06
-2.4810534640725e-07
-5.35814109425146e-05
-2.94033869190155e-06
1.78499002217026e-05
-7.84425875893055e-06
7.55140895916215e-05
7.38620132208837e-05
9.47412399278649e-06
0.000120590377529315
4.67985930782857e-05
5.71365513626137e-06
6.9535499945828e-05
-3.13488462014173e-05
2.72194999344425e-05
3.14475308469338e-05
9.52047547452605e-07
-1.23471720933714e-05
-3.11167435985139e-05
2.87398175797819e-05
5.15387374246162e-05
-6.79465316890591e-06
4.35479085367883e-05
7.42061739624131e-06
6.10446653684384e-05
2.8185887616886e-05
0.000106932584389415
4.12633886924136e-05
0.000128925114381076
0.000130383431422582
0.000142781668457107
0.00013360457532042
9.58399660701642e-05
7.21607104946161e-05
-3.49374629472767e-05
4.99470517861045e-05
-6.3893964573642e-06
5.37265980198308e-06
5.71908867817427e-05
5.00174833806356e-05
2.53047842941915e-05
7.31832619679357e-05
9.81297766965337e-05
3.59886388852291e-05
1.30627378132289e-05
1.32862148770833e-05
-4.20312209475415e-05
-7.90656294500132e-05
-9.28972471563769e-05
-2.52413115721124e-05
-6.8156899231893e-05
3.45116646833922e-05
5.38832886770152e-05
-1.27931490344763e-05
1.08347619201827e-05
-5.12486798277099e-05
0.000123166594789492
0.000106149955210311
3.31981999591125e-05
3.03873453459468e-05
-3.91803415429357e-05
-3.44905540439777e-05
-2.2395357654979e-05
3.19841491084019e-05
1.25127235984001e-05
-5.7826830379881e-05
-2.25873299399851e-05
1.29406549695509e-05
-7.92985453390177e-05
-4.98234219832766e-05
3.49643254250525e-06
-7.56648158182448e-06
6.56124342717004e-05
1.06381662026302e-05
0.000162861490735533
8.49942375669263e-05
0.000183755891800716
0.000141968859562801
0.000294335272317803
0.00020968023301616
0.000126288546595013
8.14539950824565e-05
0.000160357820947663
0.000119129454475999
0.000126060336696197
0.000141289265539547
0.000110040295417166
5.96005473877416e-05
-5.63339478479235e-06
6.04437358561992e-05
-4.8367022896711e-05
-3.7921623647281e-05
-4.34019765555117e-05
-4.1281468459188e-05
-0.000132980049311836
-0.00012795973257973
-9.20591227137648e-05
-1.39612614853687e-05
-0.000113895820956081
-4.1144426679591e-05
-6.30131357516079e-05
-4.88349895580346e-05
-2.58366022222069e-05
1.54177691640716e-05
7.01470805825696e-05
1.83889313134922e-05
-7.51879179988382e-07
-3.23123821863924e-06
8.56820028180893e-05
0.000103015849810288
3.56452255746945e-05
0.000136229779018233
8.11647137798039e-05
0.000107784393585414
0.000122043244002814
0.000117592180679481
0.000151454537048891
0.000154158206280623
0.000134606125014201
3.19919640881027e-05
-2.84497521276298e-05
6.15264972422747e-05
0.000104482804530614
2.50236298953432e-05
7.74407825183478e-05
4.94575908179371e-05
9.30816655000094e-05
0.000103296814394023
-1.99172685837856e-05
6.52266497168479e-05
0.000124744348311041
2.06239603510164e-05
8.89506669884231e-05
4.33151707558879e-05
5.68521714030748e-05
-2.85048081443828e-05
5.84226690804809e-06
6.64119658895599e-06
-4.61689874091682e-05
-7.4948701283418e-05
-0.000123679068763272
-6.65934308224018e-05
-9.90472693817862e-05
-7.04529286163073e-05
-1.2589506494108e-05
-3.54635809109481e-05
2.12139683960069e-05
-1.04236967560976e-05
4.41251887250215e-05
7.36922968263047e-05
0.000128974869695063
8.01290309660359e-05
0.000100271750558377
3.64254410957237e-05
9.28039892856859e-05
9.08429183841008e-05
4.29648746677827e-05
2.57891440588049e-05
4.0247455946649e-05
2.72532428836714e-05
-1.81454073309317e-05
1.796577620388e-05
5.58791269554077e-05
4.5408604659283e-05
4.68906180655384e-05
0.000173688646327393
0.00016565502748361
0.000220286370776203
0.000184508076519746
9.64040182327867e-05
0.000158768982454711
7.32754233283437e-05
1.31179693391554e-05
8.13382136973912e-05
1.4617985408753e-05
6.69907768535745e-05
5.40849001283097e-05
4.56508531474175e-06
2.5808271385228e-06
-2.69108353163004e-05
2.96318151987043e-05
-2.19012245568132e-05
-5.84926672976679e-05
-4.30310926883326e-05
-0.000106219402862426
-6.6916858943833e-05
-5.61029161252527e-05
-4.2360922815853e-05
-1.8368153968209e-05
-3.97208250964377e-05
-5.91754671492511e-05
3.90737591686115e-05
-7.04248707513582e-06
9.42797383082625e-05
6.48660239847858e-05
0.000108150063483239
6.65384413605317e-05
2.08832245445112e-05
3.19697993464959e-06
7.93241858867387e-05
4.71932827633199e-05
2.84291679798949e-05
5.19124434322874e-05
0.000101984219213628
4.9716430532023e-05
5.39314049879973e-05
5.13957014370846e-05
9.70218177880173e-06
6.83917597796833e-05
6.82809837196387e-05
0.000152258753327579
9.62002030867598e-05
0.000173066672237045
5.30289536233607e-05
3.16048183150021e-05
6.79028408912383e-05
6.7418294039178e-05
5.00067089400599e-05
1.5454143479631e-05
-4.1679871986201e-05
-5.71056126092203e-07
0.000127303598934539
8.43239287548046e-05
4.55266587233645e-05
6.78412772931119e-06
6.76064483777525e-06
-1.12936257383546e-05
-3.66980407251588e-05
-2.70286210983477e-05
-2.62636485705708e-06
8.12379614217798e-05
-3.21408344551672e-05
1.24742537129186e-05
5.77788605090556e-05
8.69199147298518e-05
6.49548560355684e-05
1.25948478903507e-05
6.57985318922458e-05
5.15459075967949e-06
2.28052392549337e-05
3.86816348085205e-05
-8.83949873724613e-06
-4.43560875297486e-05
-7.62417619534284e-06
-5.93477537391669e-05
-0.000111937994426965
-4.2545872971642e-05
-5.4361275669547e-05
-6.01745599759051e-05
-8.94555142219527e-06
5.79168342245726e-05
6.52331744966362e-05
0.000127164094440001
0.000178959156417203
0.000219500246563582
0.000168079032731513
0.000194560998281034
0.000130834993397391
0.000116492673238141
8.928099897126e-05
6.47937501614052e-05
6.41438933173715e-05
5.56644971373654e-05
-1.35935732850233e-05
4.6414180164388e-05
-3.23016199422138e-08
2.08559845677111e-05
-5.21668573815438e-05
-1.33836775076966e-05
-3.63333772869363e-05
-0.000109746789002804
-8.3540272991198e-05
-3.79216120398357e-05
0.000102732131962503
8.78974426085579e-05
9.79075534456197e-05
4.70983955992486e-05
0.000118761348751692
8.45444680558468e-05
7.1683331400031e-05
3.71108528354636e-05
0.000127642860209974
6.95785774235682e-05
-3.34408038525463e-06
1.38740230987053e-05
7.74922156701295e-05
0.000118212485299058
6.95719190666251e-05
2.00349486751579e-05
1.18155046865354e-05
8.70774603572829e-07
-7.04524164152138e-06
-7.17298017840722e-05
-9.66285754342696e-05
-7.5280733070807e-06
-7.41721203589126e-05
-1.16287963454752e-05
-6.17349869178362e-05
2.63372573977689e-05
2.73858511603248e-05
6.01370349456355e-05
4.12437185942003e-05
3.29909365653619e-05
7.8112340435884e-05
4.36192374434855e-05
0.000105324516618253
0.000130109564576043
0.000214162354543006
0.000174065000579212
0.000192495989059556
0.000156634661088391
0.000113589319241171
7.95307140801401e-05
0.000153514538765125
8.98986838833039e-05
4.94983431103948e-05
3.4851084663435e-05
2.01982463275298e-05
8.49226325074285e-05
0.000104079357841325
7.65772397516526e-05
6.75542169268571e-05
3.65349632997305e-05
1.25010217499092e-05
-0.000105808189926232
8.10625155584431e-06
-3.52921657836888e-05
-0.000161232595995871
-9.75839327521937e-05
-0.000121054882832173
-0.000147636116465855
-7.75982654929665e-05
-7.99235388499329e-05
-6.13325193043078e-05
-4.05165024979914e-05
-2.88453233751718e-05
7.77040106692515e-05
1.39161289779127e-05
1.49157573213045e-05
3.6997529176335e-05
5.3038202390447e-05
0.000128975017612681
0.000112148212361712
0.000119863160028213
9.92896197541647e-05
0.000111084898407033
5.33536204022944e-05
-3.00486158881498e-05
3.50959524556513e-05
4.86760982255106e-07
1.10695804928553e-05
-9.10818552194831e-06
2.09551850126877e-05
4.59097073797956e-05
0.000109187212107373
7.78443000662373e-05
0.000114726479101023
0.000125427637518206
0.000105967936211869
0.000126646136181618
0.000150084863552632
0.000111699312210332
0.000160782596206094
0.000119945770677242
8.04706155739083e-05
8.18321955610989e-05
5.83288451643587e-05
2.09810208152081e-05
3.32052985556137e-05
6.149871063479e-05
4.0047491722508e-06
-3.67664394900289e-05
-4.43850775954399e-05
3.27023855734352e-06
-7.07145414975096e-05
-1.49952665687261e-05
-6.7121596032146e-05
-9.08705422089472e-05
-9.3595065219294e-05
-2.95349400071669e-05
-2.00890185184148e-05
-4.82586981319049e-05
7.91084400986086e-06
6.46165910904509e-06
1.02061918677466e-05
3.42554515484629e-05
1.77192996281535e-05
3.21678737199558e-05
0.000110903289307765
6.64227521352535e-05
9.05634718408906e-05
0.000169771968862717
0.000188120887588361
0.000148103930477
0.000230108997180684
0.000128107989127967
3.23280281793462e-05
8.30164559150655e-05
0.000109044812376962
2.78682682933293e-05
1.84419799849577e-05
-3.54839696085945e-05
-1.76638682966551e-05
-6.5752683520215e-05
8.13936814909013e-05
-1.21610865046884e-05
-4.09073998965022e-05
-1.10251625610736e-05
2.10579942816569e-05
0.000103435244494377
4.12856458672586e-05
2.14297772363488e-05
5.04211046420896e-05
-2.57885694037871e-05
6.43816952479622e-05
-3.60139878642902e-05
-5.60921665300256e-06
5.23714351906381e-06
2.07429127312255e-05
3.78939772723557e-05
6.26089028452081e-05
1.5427736071383e-05
1.97481329330918e-05
8.41223738242899e-05
9.45238174184393e-05
7.97090107452546e-06
5.8689215523602e-05
3.83791229069601e-07
-4.38517377883239e-05
-3.36506310260901e-05
-6.89868370726504e-05
-5.07138382411681e-05
1.12127744944741e-05
-3.77710002666216e-05
7.35478930373322e-05
3.63696751602529e-05
2.56910346894713e-05
0.000100924931035023
4.79619147479236e-05
2.86044359357465e-06
7.65558450284319e-05
-2.2738112360543e-05
6.45056255487343e-05
7.33506102098991e-05
4.55605410911881e-05
8.83317790329312e-05
9.2789210463479e-05
4.62736100713074e-06
6.79187090618964e-05
9.93013529980045e-06
-1.29423949545873e-05
-9.0067048537222e-06
3.5429166454743e-05
2.05887636671984e-05
1.2025445800519e-05
6.80679104557866e-05
7.36471600003616e-05
4.78255050514917e-06
7.88677015884696e-05
-2.27534230768889e-06
-2.96357436806581e-05
-1.59974197281686e-05
2.90034495132364e-05
4.13512740876249e-05
-2.0311249257753e-05
-7.64624868429926e-06
9.25750650542609e-06
-6.61967754055592e-05
1.988637682851e-05
-7.60691800555153e-05
-4.70507950753211e-05
-4.74271645393157e-05
-2.00619844696468e-05
3.22340558840477e-06
-2.30025932387891e-05
-4.68720639978542e-05
-6.48173173897531e-05
3.14494852268104e-05
5.58670814795495e-05
4.95023806028275e-06
6.81474949133404e-05
-4.62501329227941e-05
9.12145011505675e-05
5.40786209599279e-05
8.11101740921968e-05
0.000142943271510946
0.00013130555839113
0.000108179630053436
0.000128144072173787
0.000145163832384301
0.00012511452669298
0.000133542817800015
0.000122535361854675
8.29365675649361e-05
9.8180380493281e-05
4.24595615123833e-06
2.95792713224956e-05
3.30871552315276e-05
7.89819043546854e-05
8.05329890143442e-05
-9.92798012318653e-06
8.03772622614021e-06
5.12862103547203e-06
4.84913859793794e-05
-2.48361351653721e-05
-4.64042296515502e-05
-1.34344385405425e-05
4.05710883144067e-05
4.39221784903414e-06
5.4540741510847e-05
-4.25896924315518e-05
5.06350638104172e-05
4.56302096371573e-05
8.73273704796072e-05
6.83610374148014e-05
1.58527090121233e-05
3.76688639376833e-05
-1.32189497939392e-05
-4.10068345072125e-05
-3.05280270766869e-05
2.63577827357992e-05
-4.30051550379573e-06
1.07979896345026e-06
-1.66520035407366e-05
0.000101017633805074
7.40237815589169e-05
7.30458236623166e-05
6.13671018946121e-05
4.46047287550327e-05
6.13752717191314e-05
0.000100894441533901
3.81453701112273e-05
3.15085452098912e-05
8.13867042500807e-05
9.93705756532516e-05
4.95550821106512e-05
9.80867267441666e-05
9.62065673140038e-05
0.000127787532278313
0.00011893146473059
0.000112323285771441
0.000113087752536709
7.40692339085876e-05
1.25188261861302e-05
0.000115772844678022
5.2828696656969e-05
-4.58758071742566e-05
1.6320807950515e-05
2.7809628377992e-05
1.6231902252096e-05
9.13772561532277e-05
6.57710762863308e-05
-1.93925428648658e-05
-6.88096657535363e-05
1.34673324258018e-05
-1.41880648758452e-05
4.16422508310451e-05
-7.68557597504228e-05
-7.40289174980661e-05
-3.92281450430874e-05
-3.50960738291167e-05
-4.23938334636357e-05
8.87893522093246e-05
8.91981946936991e-05
0.000113722530178109
8.66537691316419e-05
7.52929919473609e-05
0.000131801685273586
0.000109242765085024
8.62010461473011e-05
8.85645760266525e-05
0.000116674846504931
9.2244831023717e-05
0.000126656930125643
7.21272258316746e-05
6.08454810266672e-05
7.39874953397205e-05
9.94612758033556e-05
9.00686885060018e-05
3.7789648243888e-05
8.82229783167045e-05
5.53540966205696e-05
8.34199052921109e-05
3.08970490410071e-05
-3.14092128019119e-05
-1.00759221727229e-06
-2.91267772672229e-06
-9.40789540253898e-05
4.05062403905758e-05
-5.46830735886384e-06
-3.70770484812788e-05
-3.1968079027076e-05
8.72235415401795e-06
3.22884819171698e-05
8.75873531709302e-05
0.000116779507353109
8.76949302877452e-05
0.000108939293232818
8.59750763614284e-05
2.73400514602564e-05
-3.26962666575309e-05
5.67445995882069e-05
-4.03898400382085e-05
-0.000101228001780563
-3.11148156671756e-05
-1.88858273963716e-05
-6.67305511711988e-05
2.2950408371694e-06
4.58168134265795e-05
7.31873542145743e-06
6.14785610391889e-05
-2.82488293041825e-05
-2.72771666120725e-06
-7.08373076360149e-06
8.33622980737351e-05
-8.29536898637344e-06
7.04242893849093e-05
3.90801872074176e-05
8.64925168638595e-05
-5.72458020375249e-06
7.86828536145317e-05
0.000173092538250819
0.000110322556730462
0.00020170641949778
0.000120104713379064
0.000114823923591494
0.000100214629583262
0.000110971911932978
6.72636275537527e-05
3.17383093807108e-05
1.99534229352196e-05
2.82841266749831e-05
-7.39419345790855e-06
4.79328585678635e-05
3.76152134416002e-05
4.98094646896605e-05
-6.33456986385995e-06
-2.32905636418129e-05
2.81049955271646e-05
-2.18480410976938e-06
-1.96707835150787e-05
3.49810305265111e-05
-1.6988132837885e-05
2.75690313099606e-05
0.000104146077268071
6.94395201587136e-05
4.90015931431254e-05
3.18026082911816e-05
7.21864969535722e-05
1.9142222076079e-05
-3.31504683808045e-05
5.89277741434441e-05
3.16733819580452e-05
1.93089958695336e-05
4.88153134788922e-05
9.4096922434711e-05
1.2899068027626e-05
2.50352441905675e-05
0.000129864039234847
6.8332890995287e-05
-2.40874368640726e-05
4.11280857880712e-05
-1.3450803758869e-06
1.49943002031692e-05
0.000108106514221627
6.89652328048975e-05
3.37345227029676e-05
-3.47565365132753e-05
1.40662853045109e-05
7.67015427328719e-06
1.73882036908918e-05
5.94352445300262e-05
4.58941030181296e-05
4.52293874566163e-05
8.64761934680119e-05
5.62326197163923e-05
6.24106735876493e-05
0.000101264311140843
0.00011841930840813
6.59765521779727e-06
0.000110082486100135
2.76612239248988e-05
1.65569138679756e-05
-2.96906198046273e-05
4.92279402921101e-05
8.47566566697078e-05
6.24155195935162e-05
3.49308635816797e-05
4.12340485672919e-05
0.000119868158267621
0.000114779456715812
5.74271938378571e-05
3.62777070841184e-05
0.000101880912582667
4.10691446152732e-05
-5.44219384182595e-05
9.87157407588913e-05
-3.0714192087695e-05
-7.65495734776721e-06
-2.30950289398413e-05
5.74771491333741e-05
-4.55683650787763e-05
6.78704617594475e-05
4.77665481832471e-07
9.46208848290136e-06
3.2681162183498e-05
-2.56594313444886e-05
-2.13816647534806e-05
3.89439156593132e-05
1.821185554825e-05
2.89637598845676e-05
7.03721729438846e-05
9.4882810771344e-05
2.23559509687489e-05
7.11721166469433e-05
7.04275074933646e-05
1.85698581138579e-05
1.04681135300751e-05
5.91980071199267e-05
5.65941101409553e-05
7.35981612020175e-05
5.71893189163414e-05
7.10158926200902e-05
4.51441624528824e-05
4.88040063733488e-05
4.55123786855718e-05
3.5783100188185e-05
-1.04978623032315e-05
-7.43562911993762e-06
1.5618272016958e-05
2.10522499725404e-05
-2.14238480670877e-06
-6.47415048158715e-06
-4.34360918081767e-05
2.74831165464192e-05
5.02410909452738e-05
3.64370109072261e-05
4.53336280626691e-05
8.51518395909774e-05
8.63039211338168e-05
9.06638467233832e-05
7.58397808667553e-05
3.10810457982409e-06
2.45704778728168e-05
1.09106064900649e-06
2.28942186258379e-05
-5.734523015533e-05
-2.99084205385329e-05
-9.19066740980512e-05
-8.92908688056513e-05
-5.05310270141865e-05
-3.67961401333198e-05
-5.2573826602524e-05
-2.99467473455156e-05
4.4521909383767e-05
5.45142605202551e-05
7.37931159122764e-05
6.4784693239642e-05
3.96475176441394e-05
8.79391097590324e-05
9.97362567631692e-05
3.8211374132806e-05
7.41195193752251e-05
0.000114738182286876
9.60688875138193e-05
5.64399313181385e-05
0.000108090149405007
8.75732845227258e-05
0.000163606130641621
0.000130823363785463
0.000191013620527476
0.00010000432370763
8.79163472645098e-05
6.75947409380618e-05
2.31668267302209e-05
2.26190871590639e-05
2.81667796327608e-05
-4.92955684293821e-05
-4.3888848660522e-05
4.4452380091609e-06
-0.000104658705946236
-7.99634117278805e-05
-3.78247931025317e-05
3.22577945759846e-06
-8.7786099445187e-06
2.77176989513769e-05
1.55113125649241e-05
6.04703510697183e-05
-6.70187989355567e-06
5.75334558790532e-05
-2.41387524983327e-05
-7.93388159799115e-05
-3.07112133728544e-05
-1.53838841838045e-05
3.93109945735668e-05
5.91350928553168e-05
8.03017874175686e-05
7.21164159299461e-05
0.000139902891261421
7.97886534250092e-05
7.46197861433e-05
5.41529587043327e-05
0.000105460624181025
7.69786578869218e-05
0.000111026389692657
4.77758650944442e-05
7.19812188947139e-05
2.74513316745253e-05
0.000100343171146941
0.000107075124938261
0.000104495085092138
8.05586300083764e-05
2.07089799222344e-05
3.79377444412402e-05
2.40110608465295e-05
1.37760466737376e-05
1.20087686762e-05
1.61748950513688e-05
-1.67771890565166e-05
0.000126667415849007
4.07866198535792e-05
3.04555466494944e-05
0.000146257520801413
0.000142842981284091
0.000142806565824085
0.000129373438194049
8.41835814104353e-05
8.3829048171936e-05
4.85367560212335e-05
-2.34492275914964e-05
2.30717753185833e-05
-8.75193838271406e-06
1.06800491716747e-05
-5.15477120639685e-05
-9.3784815723555e-05
-7.97538777199637e-05
-0.000118697343077601
-7.03105683247891e-05
-4.64102145632592e-05
7.1858761575305e-05
8.62946388046646e-05
4.45920921119073e-05
9.07044878620585e-05
6.05359971204357e-05
7.09407706115709e-05
0.000118591438046621
0.000161691511234994
0.000110049981803584
5.15032298880542e-05
8.71504049391617e-05
4.20566238022546e-05
3.52205066128629e-05
7.30317638702444e-05
4.66636854760952e-05
2.44067348333662e-05
4.68761604735955e-05
9.73912152294741e-05
2.62418529761779e-05
-5.10859688185289e-06
6.3377658893968e-05
5.68506882418007e-05
8.25961882013794e-05
1.50943997124673e-05
4.36877680266246e-06
-3.45291367832996e-05
2.2953946073805e-06
4.8079752302011e-05
8.02892637027749e-05
-1.75892251111252e-05
6.94291572839036e-06
-3.65853451723281e-05
-1.6004743030053e-05
-5.23986458444847e-05
1.21220648792943e-05
1.60543791037318e-05
-3.11793087999049e-06
1.42096786040806e-05
2.32416719160194e-05
0.000108069950345494
9.16726255354935e-05
9.63784932688852e-05
8.03853527311563e-05
0.00014515767310295
6.63463377836479e-05
7.85857424434537e-05
7.95746795249571e-05
1.54838736282151e-06
7.41349438195882e-06
0.000113081743182393
1.93910622478336e-05
2.2380865478644e-05
5.28017411271419e-06
5.21205379202186e-06
8.80125139291136e-05
-1.34613825519879e-05
-5.81263753255396e-05
-3.34965377120242e-05
-1.94220977993231e-05
6.47802012768807e-05
1.567190420101e-05
7.09211985951781e-05
-1.77558999818333e-05
1.80861615856407e-05
0.000102181091034337
6.00658780780157e-05
0.000150736653100873
8.89454084866583e-05
0.000106536336797286
0.000131848963310227
3.65449446155548e-05
0.000108904414955629
-2.45729022014045e-05
3.97899499884179e-05
4.77372780190068e-05
-7.94374380310869e-05
1.23931771698705e-05
-7.63857738337447e-05
3.15455096810467e-05
-1.00016524512968e-05
4.45798620275706e-05
5.83790140918586e-05
6.1073091059256e-05
1.24662728249527e-05
5.87899579385428e-05
3.91066728873198e-05
7.66003960010541e-05
7.22891712449e-05
8.56731900310747e-05
7.67327625875748e-05
2.47944262913006e-05
8.92412891613353e-05
6.34338412848488e-05
1.87490378381856e-05
-7.78868777049307e-06
5.0880434192379e-05
4.01413882727949e-05
6.67265095654021e-05
5.51902434350061e-05
6.79604163713958e-05
9.64925631744237e-05
9.3183232802955e-05
3.51193676357609e-05
2.23830377703776e-05
0.000103318063886566
-1.04888189513745e-05
9.25106229739576e-06
-1.84020458875035e-05
-8.79016596109122e-05
2.25499268557368e-05
3.90003181418647e-05
1.70328039678221e-05
-5.72123309944672e-06
3.7840073513778e-05
1.5203488462237e-05
1.96591558442811e-05
-2.83950102574217e-05
-3.73624222817438e-05
-5.23520470728457e-05
-7.23422503789585e-07
-6.91932847512519e-05
-3.65751624474355e-05
-1.21384854544021e-05
-2.07248293949155e-05
3.11154503924191e-05
2.81937515587569e-05
5.85555226430282e-05
6.57525317857069e-05
1.15581135625032e-05
5.8561476301996e-05
1.70350885303279e-05
8.01085437471639e-05
0.000154352010521809
7.52708891850169e-05
0.000105080383168888
0.000135287312364208
0.000147337305690585
0.000120887738807069
6.33884315284073e-05
9.88847739155008e-06
-5.7655207990313e-05
-4.80180609920009e-05
-4.16084713825581e-05
-1.20710976193719e-05
-1.91195738470372e-05
3.3246471895373e-06
7.74876331706733e-05
-4.38096054279929e-06
2.48916014075411e-05
-3.57749778642857e-05
-7.9773046591586e-05
-4.41095883145337e-05
8.83719922982348e-05
2.09161700465917e-05
1.75128893490953e-05
4.57610963523433e-05
0.000180975802635028
7.11722887169947e-05
0.000124546834971945
0.000129598346723733
5.31904971203941e-05
-3.00006403172899e-05
4.49906871060334e-05
1.72397197691514e-05
-9.09342938966257e-05
8.25386127112531e-05
2.54780024095997e-05
-1.31450680533498e-05
8.38802199843912e-05
-2.92767452201822e-05
3.95617249659246e-05
6.47006768178907e-05
5.57325235618311e-05
3.26071810747233e-05
-1.4859858686756e-05
-5.83926456583299e-06
3.99695658672827e-06
3.87123926305825e-05
2.74744134474259e-05
4.33903969430738e-05
6.03027076481577e-05
0.000145394841457014
0.000101470893023192
0.000147321119564709
0.000102012444858059
3.50197091329017e-05
8.66968285166848e-05
-4.22368747908002e-05
-3.80799531375371e-05
1.23595768811085e-05
-3.06647567108801e-05
4.49084661943133e-05
5.4865576052286e-05
6.59473586026072e-05
4.32524624178453e-05
3.38604893604313e-05
-8.23319564122853e-06
2.22969297962027e-05
-7.77052694422697e-05
-5.8890236559334e-06
3.25929067398204e-05
-3.55239820259177e-06
1.76599684153271e-05
-5.46705703299354e-06
-3.42171424147981e-05
1.01080365750898e-05
1.80282117960641e-05
1.06010285931815e-05
0.000106342795045411
2.64949373700319e-05
6.07093489237172e-05
9.48821148538316e-05
4.20224114228384e-05
0.000128953054228055
0.000145126040499787
7.44081780913646e-05
0.000101158482406067
7.36636095754723e-05
1.58253029909288e-05
3.26466955408642e-05
7.06105086299055e-05
5.2663475596757e-05
5.24763181962014e-05
-7.15002817645056e-06
1.72785992516225e-05
6.5581633190388e-05
-3.49931048647142e-05
6.56561717644063e-05
7.41256997883601e-05
-1.25428571211616e-05
1.80822327395134e-05
2.04330839631056e-05
4.4102920364786e-05
3.74631892627363e-05
1.40547277641386e-05
1.43569400923742e-05
-1.01761739560618e-05
2.25982127958929e-05
7.15075946892903e-05
6.62089775962476e-05
5.83610205914186e-05
5.53972532211566e-05
0.000141427669521125
4.5927984913488e-05
4.58713874158274e-05
7.28813426121452e-05
0.000142572633250323
3.83974395056719e-05
3.46654923048987e-05
0.000145617409181088
-5.58270918001023e-05
1.95463292407104e-05
-1.71411661295552e-05
-3.36623032560464e-05
-4.41317181377062e-05
-3.32092649299068e-05
-2.03226384003062e-05
1.60400712345305e-05
-4.54699579833472e-05
6.15077252865816e-05
7.33058702491772e-05
7.47967281123535e-05
2.3129781874407e-05
9.84421464382142e-05
0.000112028874343825
0.000100785970863607
0.000115566479977759
7.49916055490942e-05
3.13362580370045e-05
9.8005652274637e-05
7.14026670065753e-05
1.45250059197055e-05
-2.2937752080075e-05
9.88143044120898e-05
0.000110323390733696
2.42328920435306e-05
9.69793516551276e-06
-1.15648092864158e-05
1.59084654030409e-06
-2.48421921109929e-05
-3.3668433115248e-05
-1.56982907848037e-05
4.12373144949059e-05
1.79375453795808e-05
2.02929162561565e-05
2.45549373993261e-05
1.54129657184057e-05
8.04912314017414e-05
3.77295179421232e-05
5.02571433280801e-05
5.17459249487216e-05
7.26561277630182e-05
1.12405646305354e-06
9.84401958222399e-05
4.57234296720068e-05
3.20000390719359e-05
8.39031715570124e-05
1.16266102472198e-05
6.11836761369621e-05
3.43542298861218e-05
3.25892081682844e-05
-4.31413214197299e-05
-3.0311129845018e-05
1.26788044704094e-05
-3.57754721312854e-05
2.02737757133882e-05
4.75695899990942e-05
6.62797696714107e-05
9.97223260507255e-06
2.11325589000046e-05
4.71378899409763e-05
2.17488189400506e-05
1.63180002532275e-05
0.000103341909802492
2.9343995866403e-05
1.73577680829112e-06
1.61246602526834e-05
5.05093200246166e-05
8.54537123912288e-05
1.9282681163966e-05
0.00010863062228358
2.31327975233208e-05
2.67498408827689e-05
9.07826538532226e-05
2.52348356568511e-05
7.83431235290826e-05
1.27126001623138e-05
1.50836927382142e-05
