# Supplementary material for: Research on computational propagation and identification of mine microseismic signals based on deep learning
Source: PLoS One. 2025 Oct 22;20(10):e0334641. doi: 10.1371/journal.pone.0334641 (PMC12543183; doi:10.1371/journal.pone.0334641)
Supplement: S4 Data — (ZIP) [file pone.0334641.s004.zip › 000100700001730.xlsx_0.txt_24.txt.txt]

-4.90208079603922e-05
1.97945524249155e-05
4.05903687292768e-05
0.000131232785060105
6.26816873340698e-05
-3.44461351693091e-06
2.1902976842305e-05
1.0372803215436e-05
-6.97976764513322e-06
-1.23058934707501e-06
-2.07609785455872e-05
8.67866205743227e-06
-2.1836167273838e-05
-4.88263287326053e-05
-4.423679859214e-05
1.6028914327882e-06
4.16602941193324e-06
2.15573490577097e-05
3.52213817806986e-05
-1.02370164445378e-05
2.01920019209645e-05
2.65927941166976e-05
0.000142491912062673
0.000115120122417996
0.000105976941014387
0.000105410587672388
9.58560333706262e-05
-8.43103400489986e-05
-3.00609410250752e-05
2.07770470137163e-05
-6.83371373112795e-06
-1.92817435449429e-05
-2.75546569222406e-05
4.09391875612519e-06
-5.03196198958731e-05
-1.27215233407301e-05
-1.58472489821662e-05
2.2660212381e-05
4.74490839226727e-05
2.89279206135499e-05
1.79652592181161e-05
0.000136229167335299
0.000100982536988642
8.50286413326333e-05
3.06476684353489e-05
5.08010125846742e-05
2.94425740823073e-05
-1.78587843087729e-05
2.97273150053137e-06
-1.15982216684923e-05
2.47768975167747e-05
2.48916004518809e-05
4.07148209934879e-05
2.84307148417726e-05
7.8847280195514e-05
0.00012098505956738
0.000117784725852084
1.65555449741282e-05
6.19487179309723e-05
-1.31027828085963e-05
-2.75697994495912e-05
4.65221144095147e-05
2.48379971578948e-05
3.1865654645007e-05
7.57690204914011e-05
0.000103576251220566
0.000115709043502488
0.000124174807327859
6.98433253218226e-06
-1.0679069352393e-05
-3.49217988166936e-05
-2.06940665986458e-05
8.17677801054614e-05
2.18508185339548e-05
5.34464734674726e-05
-4.53428028519684e-05
-7.39380439621574e-05
-9.10757583178871e-05
1.49203127698972e-05
-1.05944203190555e-05
-5.59950907906771e-05
1.00480060498532e-05
4.62598081133977e-05
0.000127962910571102
1.40745612299952e-05
0.000150488717499113
9.92416323121688e-05
0.000116887714501897
0.000113560803193894
1.87187824360164e-05
0.000130168051197799
2.01162940870484e-05
1.43075468916503e-05
3.30819908010509e-06
9.2219245945785e-06
-7.04288304670266e-05
-6.36024897828749e-05
-3.26127269931424e-05
-2.37230106678233e-05
-3.66373650894965e-05
-0.000136335921575378
-3.01253198769966e-05
-7.99627353543134e-05
5.66715418768298e-05
4.2860645474822e-05
5.52183348829277e-05
0.000125491636050214
0.00012805931370377
0.000109792959299045
9.07754794362738e-05
0.000111298668856591
0.000113484513115223
8.07651977192385e-05
3.37073985735132e-05
7.29265317508372e-05
-5.60559013361802e-06
3.84456522663395e-05
4.66888005861931e-05
2.18562380619739e-05
7.08601824505041e-05
3.30219099000717e-05
-8.94984456332196e-06
1.95870110861307e-05
2.70567059726733e-05
-3.87677661941281e-06
-3.37135258517543e-05
2.67276520015199e-05
3.23869050332382e-05
-1.53859839522051e-05
6.69830226332564e-05
-2.07959969307076e-05
-4.52369560858498e-05
2.75625612597954e-05
0.000106451695773013
1.3180652874752e-05
9.03564958474321e-05
2.49512483692619e-05
0.000177019857975052
0.000122591107173889
1.96304351071612e-05
9.97425104731462e-05
3.13037371131867e-05
5.66720262826097e-05
-3.61984767961389e-05
-6.83399282948367e-05
-4.53544640132226e-05
1.36803313525486e-05
5.41466208560897e-05
2.22586297807772e-05
0.000154433076051432
2.42802234359931e-05
0.000119717221461696
8.04677656147484e-05
-2.65649407452821e-05
-2.52821760111405e-05
-6.60912447180118e-05
-3.91263072638336e-05
2.16146617413704e-05
3.06880839634319e-05
1.25745649668055e-05
1.98978458710098e-05
-4.35859574772319e-05
1.5764904321447e-06
0.000100474023827628
6.93527297623529e-05
4.67454343376709e-05
2.46094283888571e-05
0.000120915487370653
0.000113907244354282
0.000142026999408747
0.00021495097543569
0.00019809022581215
0.000131524663120609
9.02254269652451e-05
0.000194546904282651
7.44557588167017e-05
-6.02217991062394e-05
-3.05878769636593e-05
2.27397186511128e-05
-4.6719363147354e-05
-0.000122916076439059
-9.00668017585549e-05
-7.70519083926689e-05
-9.71320842166032e-05
-4.64258661847402e-05
-3.14638940212126e-05
-6.40470010036991e-05
-7.28481261473953e-05
7.39207918644248e-06
1.09308416522915e-05
6.72427953497893e-05
9.98505220026313e-05
6.46896269360123e-05
6.30085409823344e-05
3.97213309444394e-05
0.000145829600927568
0.000109393064781868
9.4528028095515e-05
6.42827184844237e-05
0.000111234715412036
0.000103643352169509
7.44165510740023e-05
5.77098634778896e-05
4.17819431037165e-05
0.000112933919233104
0.00014097174556692
7.51531816213146e-05
4.53778415083877e-05
0.000173009438096464
0.000109901100245605
0.00012928038235217
0.000112913783271024
7.00626413262783e-05
8.74105830344779e-05
-1.53610606312835e-05
5.21740683359581e-05
1.64784929400522e-05
-1.52128133330544e-05
-7.59559399072847e-05
-4.14965950345298e-05
-7.32255866789389e-06
-6.58334303827901e-06
5.01731837855653e-06
6.85102647605747e-05
-9.08461986154942e-06
1.28217726220412e-05
8.47694540695443e-06
-8.14445306116374e-05
-1.85956296821285e-05
5.54783573837553e-05
6.3523743228571e-06
7.96893967875763e-05
2.06781357172943e-05
-8.79023168244805e-06
9.36213996194548e-05
-2.62562403989517e-05
3.70073390916945e-06
6.4938989701894e-05
-8.19826824882768e-05
-2.66470055854676e-05
-2.38871308007579e-05
4.86249561684942e-05
1.62382567103704e-05
2.17279576558059e-05
7.14098105044962e-05
8.5806762964973e-05
0.000138259497771399
0.000101284217239133
0.000103629504155721
0.000186838152375411
0.000172627129231552
0.000148990608146349
0.000163235664670328
0.000127201921972874
0.000111683499085444
7.2347590604408e-05
0.000119167282535772
6.71638991136239e-05
5.47576395379473e-06
-1.59687086592596e-05
-5.64665065048726e-05
1.6824454207051e-05
-5.03140210188312e-05
7.04769825502523e-06
-3.97847001948739e-05
-1.00370465782791e-05
-8.19295983575156e-06
-7.61822651748313e-05
-3.8876441163918e-05
-2.96467510716353e-05
-4.38123413463825e-05
-6.14239694185643e-05
-2.18461951967417e-05
-6.79329195110341e-05
-4.41172591906916e-05
-4.3634756884375e-05
4.0441308927415e-05
-3.77819562571278e-05
-1.53926513861361e-05
4.65863554560512e-05
5.9096462944888e-06
9.02545235286491e-05
5.1553834155954e-05
9.11612653317071e-05
5.70148978480352e-05
0.000100961754830401
3.49555278876045e-05
8.27128286946844e-06
0.000158163893134675
0.000132354316638872
7.88861684693167e-05
0.000130450619042501
0.000196022593177409
0.000145810064834997
0.000184897295096117
0.0001537222595056
0.000118974122644778
5.96574157849798e-05
9.62255650628512e-05
-4.30342419543937e-05
-1.29432666357051e-05
-1.92697051556182e-05
-3.41473340919076e-05
-1.30558631839226e-05
-8.23965410978547e-05
-2.66589829717466e-05
-3.70795793958852e-05
-0.000136482290548122
-2.11547827240931e-05
7.86312565996929e-06
-5.28577329511549e-05
-1.44508879567181e-05
3.34006427480061e-05
3.26636379897973e-05
-5.57405901953812e-05
3.759382649366e-05
9.56682465015063e-05
7.64245118230699e-05
0.000127361362760471
3.00907330623051e-05
4.27964849511202e-06
-4.94602800732065e-05
-5.21325937289933e-05
3.11224552095672e-05
2.17731136159232e-05
0.000141583216613764
5.00448970593164e-05
9.43571180896898e-05
0.000161785464393705
5.91141986964502e-05
6.78868114038961e-05
3.4882832245878e-05
3.69183988288001e-05
-8.27192567444753e-05
1.4441183596974e-05
1.17960811509945e-05
-2.52584705623884e-05
8.30344793380128e-06
2.67312747430483e-05
-5.46300895315387e-05
2.10466299493894e-05
-1.61623209555631e-05
-5.8733651941594e-06
3.31539301600073e-05
-3.4299425551401e-06
6.70331793762117e-05
9.28902019209014e-05
6.16729997023163e-05
1.17715098221298e-05
-1.50394886255494e-06
7.08419755046726e-05
1.77286531789788e-05
-1.1747694324208e-06
-4.48089741409287e-05
5.26409401321722e-05
6.66284141976374e-05
9.64724627304529e-05
0.000103243478860055
0.000135541170777295
6.86634995004203e-05
9.02460074645708e-05
-1.12241210863689e-05
1.54301541491914e-05
2.38556375823877e-06
4.47356481115687e-06
-5.57405406726021e-05
-0.000115052777880758
-4.47911227992775e-05
3.72280228382036e-05
0.000120205678525602
5.98260065938326e-05
4.51588456088864e-05
0.000105534768318716
4.48128613692804e-05
7.56650568899738e-05
4.33414347204499e-05
5.66136257109905e-05
7.9202572190402e-05
0.00019691271482848
8.93545143723612e-05
7.25674513150886e-05
5.66717216342075e-05
3.70396216020011e-05
-2.21317906947338e-05
-1.29741212498203e-05
-9.15340440107634e-05
-0.00011078506539756
-3.94214196540322e-05
-4.73167973932833e-05
-1.40201016089103e-05
-8.35758036371707e-05
-1.29751721979203e-05
-7.54451662002944e-05
2.81030845590536e-05
-1.20400053184649e-05
8.0605300738856e-06
9.86942121791995e-05
5.64188041537769e-05
6.7577736186106e-05
0.000208367617417038
0.000145593503512479
0.000118913637242315
0.00017317821896987
6.16908854427254e-05
0.000181283083445253
0.000149111062869495
6.03826928277622e-05
8.02338069851235e-05
3.88584236480174e-05
4.40536448614972e-05
7.32406718437112e-05
7.88072479742916e-06
3.1225279386452e-06
-1.30521557377283e-05
-1.95543585351053e-05
-0.000143437995325189
-4.47936469108898e-05
-1.91494677693701e-05
-9.34240889317659e-05
-2.31229348031195e-05
-2.83006199550265e-05
-0.000101536640721793
-1.10243976084833e-05
-3.94493237661879e-05
-3.91370193691997e-05
-4.5940223341093e-05
-1.8809685287351e-05
-1.10466185889299e-05
2.11855644168203e-05
-5.39133885865121e-06
6.80559555256602e-07
0.000160572824075745
0.000114295781528571
0.000110790587045302
8.5958220799108e-05
0.00014556492598605
9.42142322846371e-05
8.31069237254306e-05
5.82667224385454e-05
0.000113717836426402
0.000151901378304162
6.88529996321673e-05
0.000119506169285018
0.000111972108433876
0.000101149406951543
-1.73632014516931e-05
2.73380217660074e-05
-3.32789006470896e-05
-2.6697137687472e-05
5.30901561660686e-05
-8.70879076592968e-05
-1.40522555953615e-05
7.85232451893092e-06
3.75517801850156e-06
-3.2516527759655e-05
4.92090040813272e-05
3.20916428299433e-05
0.00010975428363316
1.69422078960354e-05
-9.20675382565951e-06
9.6544558485e-05
-9.72484068099712e-06
-4.84070949140364e-05
-3.19519460354005e-06
-4.46854106087499e-05
1.47115943049589e-05
-2.49085838327399e-05
-5.58935857225567e-05
-5.84371868834385e-05
-6.09584660653793e-05
2.10286924186824e-05
1.63006327580519e-05
6.054619367408e-05
-2.34151338639503e-05
3.61238188897499e-05
-3.53010000097732e-05
2.62578704424799e-05
-3.55649496851105e-05
-5.8960255941832e-07
5.75606452763848e-05
0.000132436356605642
9.39924199487028e-05
7.73576210775417e-05
8.43223583577783e-05
0.000182189380414148
0.000215873913704975
0.000135518407404165
0.00015158819852572
7.35721756478148e-05
7.94660565557424e-05
0.000126034579398277
-2.20589174268083e-05
2.01110759163919e-06
-4.96961862331637e-05
-0.000112690215768884
-4.96033590427952e-05
-6.65414915644409e-05
-2.40074709567807e-05
-6.05368702461613e-05
-2.19839715307634e-06
1.29926902645312e-06
6.57292876859497e-05
3.63146466830055e-05
8.7590230807667e-05
3.93345482392942e-05
7.71825195058829e-05
-1.8688950147474e-05
5.2441128158881e-06
-6.94662160490472e-06
-6.47229881715325e-05
-2.83307551975159e-05
-5.55902334448804e-05
-4.38747843971246e-05
-3.25601626560509e-05
1.65805448074107e-05
1.20529807641223e-06
4.39324498716726e-05
-9.22644837608653e-06
4.89982060979167e-05
3.79160561500745e-05
1.44259726446852e-05
7.55887365564731e-05
0.000124988792943174
9.22841452293604e-05
0.000133936869860624
0.000199598486136035
0.000156652885752543
0.000182060673826746
0.000144329497759769
7.26524473562859e-05
0.000156793267270214
6.16635113348905e-05
7.87813220436835e-05
7.94665153283656e-05
6.0370047045196e-05
6.32292793063063e-05
-4.98437438572931e-07
1.12733774108052e-05
-4.84195644621115e-05
6.56605195666829e-06
-2.50913592223499e-05
-2.47757781909672e-05
-8.25913867465549e-05
3.05476891854122e-05
-9.45144464629447e-05
-8.39772492091174e-05
-9.18233203140277e-05
-9.78608263474799e-05
-0.000105641717673373
-4.7261415731095e-05
-3.06905067703673e-05
4.18983072752742e-05
0.000121914501344325
5.00655905380723e-05
5.38759149248931e-05
8.94791383721359e-05
8.47079559980197e-05
4.9770947479892e-05
0.000111752446036221
5.00653160536209e-05
7.08186902931538e-05
7.32956061310793e-05
4.31730542638319e-05
0.000133279879805088
6.11076005232748e-05
9.08237771786431e-05
0.000113708003389865
8.55949763912845e-05
4.30213089748856e-05
0.000115547511637072
7.20621993511336e-05
8.51658419486276e-05
1.34912190752481e-05
8.60613572484372e-05
-4.27801629783795e-05
-3.30220637916531e-05
7.02313532143832e-05
1.80350523950006e-05
-1.76740795640665e-05
-2.42863826069192e-05
-1.3068711118863e-05
6.51743461433589e-05
9.34813770601099e-06
2.96020835960343e-05
7.64465801547779e-05
7.99769548044807e-05
4.3153960028039e-05
5.38339675554352e-05
7.07617767626044e-05
-1.01247193609045e-05
6.14723232361098e-05
0.000105030755272262
-7.11190964508016e-06
-1.10264242494325e-05
-1.70201583860078e-05
-1.56118277321208e-05
-2.46931073058585e-05
-2.58233136620675e-05
-1.84730645881857e-05
-3.3742667081135e-06
-5.50302668035783e-05
-4.32980010940673e-05
-6.08098483399749e-05
-7.78707515417374e-05
-1.84013816099086e-05
3.33398041658298e-05
0.00011640363390249
6.4243888219233e-05
6.22808753697633e-05
8.3750352336625e-05
9.83646826146104e-05
2.24830996942215e-05
4.71323088376077e-05
5.22322851601468e-05
9.38136911090032e-05
0.000123837827955253
0.000136842920197782
0.000238045060957067
0.000209202544633254
0.000151159244350514
0.000143526870142727
0.000151465387198238
5.12973387878824e-05
0.000132452833141728
4.47848376780604e-05
-4.91392384925672e-05
-5.65527272711823e-05
-2.07978828744738e-05
-5.64145563155398e-05
-5.77525544231345e-05
-3.52521389883997e-05
-0.000129187637472482
-1.87077163714732e-06
-8.87255691436602e-05
-4.52923947212994e-05
-0.000127750613237623
-6.48794940547085e-05
-0.000141560956556127
5.98837993150399e-07
-9.4858581779879e-06
5.72816409352391e-05
9.23611619059006e-05
7.52558124569826e-05
0.00010337855882864
0.000115311664414148
0.000197101654602681
8.87567521959104e-05
1.44292940843521e-05
7.15616126234654e-05
4.49681812314004e-05
-3.56234444472775e-07
-2.63281163138448e-05
2.56383728068453e-05
1.26010803144419e-05
-6.11986766121235e-06
-7.5928810154985e-05
-1.99753114737955e-06
-5.24593222136405e-06
-1.50083905433669e-05
3.69009333140136e-05
7.97860369081279e-06
3.21777270791732e-06
3.08552159388947e-05
8.24552497840378e-05
0.000172940526756767
0.0001056399546476
0.000144737860764279
0.000181158725835541
0.000188647819942395
0.000131972216887461
0.000139461430934581
6.21513389911218e-05
8.49429501643623e-06
-5.60558197743579e-05
-0.000133082860280019
-7.40390130529621e-05
-6.76738288624545e-05
-4.51072321578025e-05
1.15082239846145e-06
-4.72935337054614e-05
-2.87531707488972e-05
-6.72201046682045e-05
-2.34976987466484e-05
-4.71118350489366e-05
-2.5872517387496e-05
-3.31520550573583e-05
4.26067438839268e-06
-3.85580822870667e-05
-1.81923266729041e-05
-3.89799077516088e-05
7.99512514978391e-05
9.79949805827107e-05
8.22282864780514e-05
0.000106485068633591
0.000101068990692804
5.90789714504847e-05
0.000133581285469009
3.77079517459941e-05
7.25394308899868e-05
3.37288455185878e-05
4.09770125374236e-05
1.15187496330655e-05
2.34741309788627e-05
-1.05180957334311e-05
-1.75548028499988e-05
2.31305411622812e-05
5.57283198704573e-05
9.39126231969619e-05
7.81202150211635e-05
6.39073617437665e-05
1.41097018238691e-05
3.81500747085263e-05
9.1658057747937e-05
2.58987651352245e-05
3.7813773874526e-05
2.73716063054314e-05
-3.25231648519149e-05
-3.73934303324709e-05
7.68893926083096e-06
-3.25722062428723e-05
-2.17533370226807e-05
-0.000100558206760181
7.14430529852327e-05
6.23772410780883e-05
0.000118492324757022
0.000153259230384383
0.000139452129572341
8.47596054853298e-05
0.000154821592302841
0.00014772731962908
0.000127438609599452
2.32216777403058e-05
9.92162156877592e-06
-2.84566703217896e-05
-3.14362830794465e-05
-4.80873295159051e-05
-4.09508679734199e-05
4.79034748140212e-06
2.3895281609463e-05
2.08378438906518e-05
-5.9162426331193e-05
-6.1025396866519e-05
-8.01172621229649e-05
-1.05348724404451e-06
-2.41505932293412e-06
-3.26515229471724e-05
-2.90651945060612e-05
-1.06568125828626e-05
2.13446540140262e-05
-8.61126795010237e-06
1.51352556876053e-05
0.000128900118184803
2.78796202394764e-05
8.52163275898434e-05
9.46821075968419e-05
0.000101292273496432
8.18857923316056e-05
3.12523012813926e-05
0.000121641266856811
0.000143848783275777
9.55031682188449e-05
0.00012804415354954
7.02453086401191e-05
0.000138165420446841
1.95981234213647e-05
8.22164596661203e-05
0.000104767031689194
6.86588785345275e-05
-1.67549048647612e-05
-1.79427999728497e-05
0.000131425677067707
8.05650766323635e-05
8.37519956916108e-05
4.79953651197821e-05
0.000117357335414199
5.53512659345623e-06
-1.71598641701125e-05
-3.17889223188132e-05
-4.68941058298097e-05
-4.43449995338173e-05
-1.41325265519186e-05
-7.94090678022203e-05
8.1168217286297e-06
-8.66151701390976e-05
5.69409665319646e-06
-6.35303268865188e-05
-4.97102830219681e-05
2.15378416266107e-05
1.24402517097061e-05
1.96332235440405e-05
5.34743053831629e-05
7.36207285033357e-05
9.71100082210318e-05
2.12720685810613e-05
1.5797611167921e-05
1.81579681797765e-05
6.56109832421542e-06
-1.36574659139963e-05
-6.50301988232824e-05
-2.87990691117112e-05
5.95705684498806e-05
-5.95807501176135e-05
-8.29137346182299e-05
4.64460670558938e-05
0.000122289037903974
-2.66379179533396e-05
0.000115386737927376
0.00015977213860566
0.000162042994739468
0.000183974964416128
0.000222995601656141
0.000153680027661366
0.000234447191569833
0.000329149216314646
0.000122722732444145
9.43307392794248e-05
0.000114741242137422
0.000201733385307234
9.10562754630894e-05
2.5091873606569e-05
-2.77905945463728e-06
-9.74199216539348e-06
1.02446411574519e-05
6.1689346335766e-06
-1.22754633927977e-05
-7.7332621843214e-05
-1.34817689353786e-05
-3.35146881591134e-05
-0.000107943279134715
-0.000118097138529156
-0.000192947939889123
-0.000156557801514906
-0.000132885305182474
-8.97319616378291e-05
-7.87614537526352e-05
-2.08761583265383e-05
1.4161456629909e-05
2.54981001673839e-05
3.94545614690874e-05
-1.03479597947725e-05
-2.37812217616013e-06
-3.54161585728868e-05
3.65880619367928e-05
5.44097734856887e-06
0.00015190542377023
9.76648045340724e-05
0.000210920506887705
0.000158019448550253
0.000210433514379209
0.000186498805852538
0.000151373566148847
0.000110864574995525
0.000107681601238656
0.000156413173310414
0.000114837618519886
0.000133978996640354
8.75441922540768e-05
7.68435851250966e-05
3.996852870942e-05
8.27194719813214e-06
7.38782770129998e-05
1.92842777818177e-05
-1.72595708746742e-05
-4.75622031809337e-05
-1.70494582812051e-05
-4.76889371616496e-06
-0.000106016932277715
-1.36884715846825e-05
-3.02077480210261e-05
-4.02002585639755e-05
-2.06096967240018e-05
-7.46593579118459e-05
1.40005693705784e-05
-6.87481080929554e-05
-5.44555405142707e-05
1.87620777758574e-05
5.09150350315204e-05
2.85441843729245e-05
6.30041910867033e-05
5.98688014804682e-05
9.08591868094624e-06
-6.34551967940196e-06
-8.06788653418739e-05
-4.47224454784802e-05
-9.66014480011466e-05
-6.88429278360636e-05
-7.55203326745366e-06
9.88512760143667e-05
2.49773281134955e-05
0.000198504276537923
0.000156678833709022
0.000216901258416155
0.000197582845739011
0.000249897585564758
0.000172821566261077
0.000189514992321043
0.000164812559788375
9.82587355950429e-05
7.29702265905882e-05
3.96389611324503e-05
4.37417657937164e-05
-4.45677551442778e-06
-1.14173877706823e-05
2.23322249778761e-05
1.12137734133402e-05
-6.34076359016211e-05
1.2709834106213e-05
-8.77157329004749e-06
-1.95108055564141e-05
8.11295135420202e-07
-3.17610389812186e-05
1.08673856815256e-05
1.65939285403102e-05
-9.76016512296622e-05
-2.87639299146005e-05
-1.44568440891078e-05
5.18642241059503e-05
-6.23173851705024e-06
6.02607364331636e-05
0.000144417361799052
0.000160327027790463
5.59744880309303e-05
0.000158852251752909
0.000102967850169054
6.58953183441547e-05
0.000120442602968246
4.64946183175698e-05
7.33694931750173e-06
7.3559368270813e-06
4.30451542480765e-06
-2.65288409426451e-05
1.83432784569688e-05
3.21143372509637e-05
4.1782268941283e-05
3.83411660843177e-05
7.5928011619025e-05
3.61608721274817e-05
-3.48426800669371e-06
-5.36566867727644e-06
1.05390376967992e-05
8.41962082979604e-06
6.63201978872359e-05
-3.5639150971007e-05
1.77826771880865e-05
-5.42099729363223e-06
8.22485842380268e-05
1.08776633864842e-05
6.83598612439125e-05
1.49661134780356e-05
-2.19464387532473e-05
9.45334096268155e-05
0.000105748242165207
1.70232928966055e-05
6.3575254686703e-05
2.87055402571633e-05
-2.88900515691394e-05
6.05369310976351e-05
1.36602230332775e-06
-1.81862555149242e-05
6.0054766864278e-05
8.12218087557201e-05
7.72869728307624e-05
0.000118836424292343
9.01721385273044e-05
2.34669164453861e-05
8.07659760816464e-05
6.49432577156936e-05
4.30397746883595e-05
2.31371810942543e-05
-3.08739006008004e-05
-3.41654848699569e-05
2.07953943747151e-05
-3.18139549730635e-05
6.46782961872393e-05
6.17649247597981e-05
7.97575649535166e-06
9.45360320563251e-05
-6.85348389793756e-05
-6.27784172616307e-06
1.64198643948478e-05
-5.10611346308188e-05
-1.52654221680942e-05
-2.95482530791299e-06
-3.19080283864112e-05
-3.52068013280798e-05
-1.69736264174324e-05
7.13794233380013e-05
3.42636000503069e-05
0.000116413621820821
1.59096701762015e-05
1.88164720673461e-05
4.78432300570461e-05
5.0306617769848e-05
0.000136247442105335
4.48488692226269e-05
5.46915975703013e-05
-3.69305171184435e-05
6.72725700036381e-05
0.000112095934659609
0.00015490279919509
0.000105109356552516
4.22625928408463e-05
6.5396136526869e-05
7.71975264733439e-05
6.40995387150246e-05
0.000166763531754759
0.000110789799033145
4.78825531238238e-05
2.55383705721531e-05
2.29219391423323e-05
1.30542427077386e-06
-4.93290864750817e-05
-3.26060692786315e-05
-5.14125321962969e-05
5.26923812713142e-05
2.93229731105894e-05
3.312833919161e-05
4.70863396458848e-05
5.99581616770194e-05
1.89691919266983e-05
5.34714701521119e-05
2.76815861536957e-05
3.94971049454118e-05
3.93113558611674e-05
3.43307785921184e-05
4.75894269977645e-05
4.6029139638305e-05
-5.82557074835882e-05
-2.92072545393453e-05
9.19945353079454e-06
-5.03821637734756e-05
-2.67913227158701e-05
5.41018637630802e-06
1.34736554298258e-05
-3.08957033765627e-05
5.06195302678653e-05
2.83261343398724e-05
-3.22177992655795e-05
5.48462258840564e-05
5.34641974220378e-05
1.12775122964143e-06
9.08278159473889e-06
9.23654962353428e-05
0.000143589975330885
0.000120791424441724
0.000185973216320987
0.000196956886052519
0.000187365032942389
0.000234667480431028
9.61723626091884e-05
4.72887338912682e-05
0.000104014270351782
3.47613503255318e-05
5.07199088871385e-05
7.0921666100793e-05
4.79816914866479e-05
3.11793691562868e-05
-1.9531922953167e-05
3.94735642234174e-05
3.40701103608403e-05
1.47698252368406e-05
-4.43321632332337e-05
-3.74233138040653e-05
-4.02724567624095e-05
-4.19757306040864e-05
-7.54498148984458e-05
-2.41400966306581e-05
8.12107846149367e-05
1.00921829266934e-05
2.9546079909334e-05
1.23655081080754e-05
1.79494643181939e-06
7.77633597724205e-06
-1.09317652074501e-06
-4.19985698455687e-05
-2.05694929629833e-05
-7.52080648703202e-06
-4.86624699592276e-05
3.96012232447502e-05
5.91020795108098e-05
5.12202362247663e-05
6.83777177160338e-05
3.15709563339654e-05
9.6875729142158e-05
0.000110823856455356
9.75097096356883e-05
0.000117780901991095
9.94770714596099e-05
7.58892514249897e-05
-2.88115053557766e-05
4.95932065755518e-05
8.45347572898109e-05
5.50572937483363e-05
-4.29081759474467e-05
-3.68123703159563e-06
1.87995383412856e-05
5.28693957876958e-05
5.11015579531778e-05
3.84879343207186e-05
3.28277379308731e-05
0.000122175344977089
5.60344515620367e-05
4.70205999876077e-05
6.21140568208218e-05
-9.78134924587212e-07
2.15606834960361e-05
3.10362173268554e-05
-8.82308720801832e-05
-5.84539368502635e-05
-5.83618188941861e-05
-1.67223383914821e-05
-2.7824463100184e-06
2.03593798698126e-05
1.14149426422815e-05
6.34574864132638e-05
-4.4421797321112e-05
-8.09613548023651e-06
5.98616505081946e-05
6.73779374827961e-05
-2.4544747085082e-05
2.08259850099653e-05
-3.13548798636744e-05
-7.02208334740571e-06
9.68091432466915e-06
7.81597775878252e-06
-5.53384537731946e-05
7.48670114391998e-05
4.49040533024996e-05
0.000151352846647083
0.00023049592861902
0.000155288721564706
0.000178762210385549
0.000163674428679564
0.000108358010563332
9.61311748162382e-05
5.18708655550974e-05
6.05624695040161e-05
-6.0487357256228e-05
-1.02462906109564e-05
1.02820201470603e-05
-5.95721778629923e-05
5.66530469052985e-05
-6.45150855849576e-05
5.96411046185228e-05
-2.89906074195226e-05
-3.42185768497409e-05
0.00014400643557978
-8.52844644309912e-05
4.0942425495677e-05
-2.36900852288576e-05
-6.0366284472653e-05
-5.67427308088079e-05
2.60555496666165e-05
4.08855672712846e-05
2.11492949836096e-05
4.85511872208789e-05
7.4442070645945e-05
6.50817035048128e-05
1.42612724811158e-05
-2.66548416617454e-05
3.28791527589805e-05
-1.77831278071606e-05
-3.56109943917179e-05
-1.87996734724341e-05
6.08812842046502e-05
3.27329033714637e-05
7.20575956603462e-05
5.67283606454201e-05
0.000160628356030617
0.000140765214505365
0.000153926014797114
8.15753423119592e-05
0.000103339371374551
8.50323354316511e-05
0.000141746255412236
0.000131640131325557
1.47932838473636e-05
2.64601888483257e-05
0.00012355757091532
-1.01581114633607e-05
3.97167498259616e-05
-4.74961114755785e-05
6.88765136874962e-05
-2.66830433080631e-05
-7.87958046698661e-05
-1.36334193128201e-06
-8.1366677045533e-05
-1.60610945509787e-05
-6.99205306880269e-05
4.58616279915478e-05
1.64639633797877e-05
8.50341690836925e-06
8.24516156832867e-06
-3.12537339393562e-05
-4.53735213845543e-05
4.43419478322003e-05
-1.00064255298141e-06
-1.36397707211266e-05
0.000120799123463924
6.70101003991931e-05
9.63654385850288e-05
-1.09385639119266e-05
-2.14676495512732e-06
0.000100396504845792
6.58608207839687e-05
0.000141040040939726
5.2024685750698e-05
9.0142920512089e-05
5.40251545401522e-05
0.00014121389869848
9.07066775503087e-05
8.41124063845843e-05
3.08841778836289e-05
5.71339018437871e-05
-7.72821779782861e-05
-3.71160859205218e-05
1.19014588154985e-05
-1.94001093359408e-05
-1.89298965708503e-05
2.11771102234556e-05
-3.2702336915748e-05
-1.99480719266719e-05
1.00656333290629e-05
3.2541767730966e-05
-1.24402979382533e-05
-1.54156467162124e-05
-1.61307747815523e-05
4.72462077517993e-05
6.63397480141644e-05
5.58076164095824e-06
9.08187712313451e-05
4.56418154229641e-05
1.40390808449574e-05
3.15703795754275e-05
-3.75757007122905e-05
-3.63231356257375e-05
1.31898177712193e-05
2.50410439173414e-05
9.42208912021958e-05
5.20298457257914e-05
5.2058843074495e-05
7.63796728901117e-05
7.45961765486459e-05
8.10835469086361e-05
7.4654469564231e-05
1.20119845224024e-05
5.58759758258481e-06
3.96053037719766e-05
-4.01164710986452e-06
-2.09985132721352e-05
5.54654019529224e-05
2.62653024270192e-05
9.74274735964447e-05
0.000151026444997095
0.000133108873457686
7.40964426466614e-05
6.40450855490576e-05
0.000104078117448632
8.8685681692609e-05
-1.67719102983767e-05
9.06102362551475e-06
8.47276648564054e-06
-6.02569773083395e-05
-2.19459722385932e-05
-4.04174363144955e-05
-2.06370887715355e-05
-5.95194679955229e-05
-6.62253781652209e-05
-0.000103236060942977
-7.56401054300388e-05
-2.919230618126e-05
-5.74752404500265e-05
2.48241179850101e-06
-4.74039797410782e-06
7.27447722095492e-05
9.25445842826146e-06
5.17872160202856e-05
-1.61239249320962e-05
3.41533636790287e-05
3.57790634635773e-05
4.51885803665499e-05
2.76882669635578e-05
9.00231838504338e-05
8.53400083640044e-05
0.000143956697477165
8.08261896538815e-05
0.000109810216891762
0.00018157244928436
0.000128757867616327
0.000103084656795055
0.000111692929457207
8.84237960575844e-05
9.7040045404848e-05
7.48988971828555e-06
-1.67252332515185e-05
-1.03924958377252e-05
1.58415189210662e-05
-0.000136232274925265
-0.000132071870712566
-0.000103497459746629
-0.000118195235619532
-7.11087288094016e-05
-3.86549885069552e-05
-1.66141381828089e-05
5.01421250181408e-05
1.35356076063585e-05
0.000191292414814359
-6.37510825516435e-06
4.29556768855883e-05
2.93341803545504e-05
4.25956119400578e-05
5.49188222651708e-05
6.32950556823517e-05
-5.10168053911092e-06
4.42988533644761e-05
2.01228475728818e-05
0.000147844413363661
4.91636595633575e-05
0.000109101469553413
4.73069944604868e-05
0.00010201060827192
0.000119479483350594
4.24164759925583e-05
1.09852833129563e-05
4.82555028165122e-05
7.82074826406483e-05
-1.62483074048543e-05
-1.62131835816501e-07
3.44420403844022e-05
-1.07115723677463e-05
2.52356455359294e-05
8.72007409480521e-06
1.25863864450315e-05
7.49022690497546e-05
0.000172686118183346
0.000142727458039527
0.000124491863631029
0.000108123859390788
8.14119655567149e-05
7.01235276310199e-05
-1.90854175044274e-05
3.18390547914314e-05
1.44938323746035e-05
-4.82402437012223e-05
1.94943962443175e-05
6.86829684849469e-05
-5.25243594131003e-05
-1.08903574518752e-06
-1.97803165853796e-05
1.65988718787829e-05
-0.000124966283703668
-7.99421199806128e-05
-9.08913596572516e-05
-4.28470224100779e-05
-9.90815147361814e-05
-7.92561847250267e-05
-3.73773536709705e-06
-2.00951882366573e-05
-2.9742477180623e-05
3.85851177454977e-05
4.88716941526478e-05
0.00015144504072957
8.47284065761719e-05
0.000130535452441282
7.6069813243248e-05
0.000115663940473251
0.000109924402432317
0.000151752418948216
7.7116694163049e-05
0.000108422089606138
8.39287348934443e-05
5.77911447442598e-05
-1.09284538219024e-05
0.000111393533686425
2.31794971463752e-05
0.000169643412777316
8.47622200874541e-05
0.000115842827808383
5.40774089893595e-05
9.17399569258815e-05
-4.09230886368104e-06
-3.74435922464977e-05
-5.03646902070899e-05
-7.95559843317063e-05
-7.69894785855305e-05
-9.34485354090051e-05
1.5882585388325e-05
-9.45663816746744e-05
-3.32718573278103e-06
7.66797074917252e-05
0.000168459515578537
9.06998568802276e-05
0.000130109614269113
5.0573023190489e-05
7.95887666798048e-05
2.17712462117763e-05
1.43176329078809e-06
1.78889225351686e-05
-4.57848442559185e-05
-1.47813973513534e-05
8.21193221948258e-05
5.7591881235683e-05
7.50547274523502e-05
4.61691278613799e-05
3.27955762452134e-05
4.98188786597163e-05
4.93948219524698e-05
2.1478698751842e-05
-3.10823814091567e-05
2.04385609346259e-05
1.68789045849421e-06
4.037506119645e-05
3.44701490096371e-05
5.33682690020528e-05
6.90183842155608e-05
5.58375141567606e-06
7.43201066717242e-05
5.41753480934503e-06
9.03187755181369e-05
0.00010099837570292
5.30950931985357e-05
0.000102173720299249
1.17160582988603e-05
2.89023736336902e-05
7.40027640351966e-05
8.97823912138061e-05
-8.2187609940525e-06
8.87660640401039e-05
2.2030286977462e-05
1.76660075039687e-05
-2.0171667101965e-05
-4.46667916832745e-05
-2.17764032000256e-05
-1.93680659507357e-05
-2.14517071595879e-06
0.000109641430084982
4.83228417114793e-05
0.000110471270874726
7.43791471227636e-05
-9.15986103388004e-06
3.3291545550745e-05
1.51396389539761e-05
8.05679486369388e-05
8.40462294288211e-05
4.32413662823861e-05
8.8169723127318e-05
9.80910054155956e-05
4.02325261179151e-05
0.000124519666840737
8.69561205731166e-05
7.38308599537992e-05
4.21947685694246e-05
5.67112517080105e-06
5.28848907751034e-06
-1.64997926788362e-05
-6.97330678194109e-05
2.24951714093937e-05
4.84422519348889e-05
7.00249381360903e-05
6.06220123145568e-05
-1.91535952397473e-05
-4.30313325679703e-06
-1.59998534825477e-05
-9.95908966145834e-05
-1.88459583214355e-05
2.28851703958318e-05
-2.0616692815402e-05
2.33231142642232e-05
5.5931945866109e-05
1.31300026415692e-05
3.88008369508096e-05
6.77986088063724e-05
4.72130690260821e-05
7.2503142174577e-05
6.44321152398965e-05
5.19496061616448e-05
0.000124217688817182
0.00014164546573608
9.82132671797762e-05
8.97775595778555e-05
1.73616702919478e-05
1.5785376953728e-05
0.0001255828386761
2.29703791243017e-05
1.61183788403473e-05
7.81616733594836e-05
5.17377868112226e-05
1.040061728309e-05
-3.67482966910393e-05
4.38617995799699e-06
8.44749348184038e-05
8.16182375714551e-05
7.2448715238817e-06
6.39682690999204e-05
4.90332396476159e-05
-0.000111663021295279
-0.00010783700497256
-4.62115706617162e-05
-6.88851523392744e-05
-6.93120557271079e-05
2.48877640942239e-05
-4.44467328828174e-06
6.78639067691988e-06
0.000136067551574364
7.0294122863323e-05
5.58083836307345e-05
2.60360278537798e-05
7.63440853471397e-06
2.12350710514452e-05
0.000106441036773262
0.000112273774682871
8.36778936646657e-05
8.41128103414859e-05
0.000137706327508291
0.000120110776589777
8.15176527377919e-05
7.84949977678423e-05
7.485334290345e-05
0.000147821892224209
3.90902915895099e-05
5.62416866650121e-05
-1.16638113502499e-05
-3.24261170617214e-06
5.56939737517621e-05
8.91896083510375e-06
7.34969781172722e-05
1.96097911638218e-05
7.45468839142578e-05
4.48890224607788e-05
1.58362925968891e-05
-5.67893865979973e-05
3.9787640651222e-05
4.06757179266553e-05
1.31950728926163e-05
8.56091190329627e-05
7.71824042534278e-07
-1.82618792367692e-05
7.08344612553601e-05
-1.39293941345758e-05
-2.74711025887476e-05
-1.87000678839466e-05
-3.41858890784196e-05
-1.43408200933515e-05
-4.20252510662514e-05
5.0786457266352e-06
6.01851262247039e-05
4.77928844585433e-05
0.000111781624640161
-1.28435516525754e-05
3.9045478662185e-05
-1.60189417492633e-05
1.88876922951567e-05
-7.5861590111215e-06
4.48072176848107e-05
-2.30046958879449e-05
5.08189203380832e-05
9.09125796516823e-05
2.80006646850045e-05
8.67446360980152e-05
9.09590184213332e-05
3.69002329489252e-05
1.65276224646716e-05
-1.53055760311922e-05
4.46664372503873e-05
-2.88706956954355e-05
2.24959257455845e-05
1.45832680749508e-05
8.82835406704559e-05
9.50119440464521e-05
0.00013088130158679
8.80699513146785e-05
0.000127764608334954
0.000109499653137616
7.11212407743956e-05
3.72548058888639e-05
5.76147858549342e-05
-2.4840842666995e-05
8.01319798434594e-06
5.47467965427553e-05
3.51982533372329e-05
-3.64373870372096e-05
-2.89284022561795e-05
5.02498755973394e-05
-6.74258563810504e-05
1.93419372610958e-05
4.55942453053302e-05
-7.50761461296199e-05
9.42930399556829e-05
4.67629671083422e-05
0.000101507249217787
6.54812824001291e-05
3.03200343459101e-05
-3.9914044659389e-05
-1.05418838594313e-05
5.3609423108123e-05
7.36233989210441e-05
5.60544844569838e-05
5.87713597152003e-05
4.78892486978459e-05
0.000116902229599881
9.2462110539771e-05
6.00601298460992e-06
1.89971395865072e-05
2.25648318547405e-05
-4.84046979802665e-05
-6.36736495141275e-05
-9.20297172318923e-05
-8.64013402162228e-05
-9.51976397339037e-05
-3.39853734985478e-05
-4.89480493287214e-05
6.24561796051148e-06
4.74203621233816e-05
8.82236523351955e-05
6.5917087142464e-05
7.92360788657834e-05
5.11360374097943e-05
0.000104632851805302
0.000106353915694958
9.85445749874217e-05
0.000130409350643237
5.95879518092471e-05
6.33820131864218e-05
5.32260582070622e-05
3.47131447980443e-05
4.7382362161775e-05
9.07837378898549e-05
5.98504729749808e-05
9.33256159115698e-05
2.8681430298278e-05
5.92825201491425e-05
0.000155092275789666
6.77916793793304e-05
0.000128807270081004
2.81448009350083e-05
-8.51599073422402e-06
-2.97891078669624e-05
-6.20978247409282e-05
-2.21077346026499e-05
-1.26202182235991e-05
-1.95980701176674e-05
3.6865989994432e-05
3.5206534392464e-05
5.85183603204605e-05
6.76748337096536e-05
1.86591463014684e-05
1.30265672135261e-05
-1.1807499614044e-05
-7.92574527020365e-06
-6.04769643250301e-05
-1.74226269994433e-06
4.18511489069463e-06
3.94049764362593e-05
-4.53684936150394e-05
5.8108282429574e-06
2.2887278530218e-06
4.39285028698565e-05
4.1869027929688e-05
-1.55380336095187e-05
3.55259993119691e-05
3.85122854822707e-05
1.95185440578555e-05
-3.17586858250831e-05
-7.75892853937848e-05
4.78497545382397e-05
4.82373341990901e-06
7.27374947830247e-05
0.000101240175669533
0.000123504783720448
0.000148064715648361
0.000170438170686666
0.000182113326731833
0.000170116001668199
0.000106465500178431
0.000177967382536693
0.000179799123013984
0.000232818656851316
0.000168901366971567
0.000178248003059719
0.000159893736972457
0.000109018851739123
5.58383456179659e-05
6.15324997603327e-06
-4.10456096818802e-05
-8.98519297907459e-05
-2.7265717041283e-05
-0.00011414103373803
-0.000106158007425185
-0.000211218681996175
-8.49530303340861e-05
-5.69588676876107e-05
-4.54017612100538e-05
-0.000114842262051833
-0.000131815466870562
-0.000133018586853147
2.80866003881807e-05
-7.16550123812334e-05
-7.69579250377682e-06
-2.91308828752019e-05
1.85312796591236e-05
4.17619597835776e-05
6.3782009929491e-05
8.86615621320109e-05
5.73714125901669e-05
0.000108881474029534
1.26533846433129e-05
2.07393772732679e-05
-1.19129994004448e-05
5.07215144274322e-05
9.54201839469468e-05
0.000156598647158579
0.000159496444670365
0.00019567229090503
0.000146596661186917
0.000113123347910763
0.00010976869598673
6.85199427239894e-05
7.67147218811208e-05
1.26226443545932e-06
-7.41701645946534e-05
2.0267966807742e-06
-6.95161332210172e-06
6.77978153587826e-06
2.41423539790526e-05
-3.15989012787335e-06
9.54592345581552e-05
3.08581373675103e-05
9.3555954790918e-05
4.4494121355426e-05
7.28047655055533e-05
3.71404432489197e-05
1.49865549104105e-05
-1.07810269257485e-05
1.89600582716469e-05
2.77092242929557e-05
-1.39601724538743e-05
-5.92981476451973e-05
-4.12197563155002e-05
-9.03392089684028e-05
-4.25827416460611e-05
-7.25052297416072e-05
-0.000102674558585768
-7.0690674535085e-06
-6.84057085003646e-05
-0.000129415535403321
4.15133754799342e-05
-5.28288061051232e-05
-4.21305925061684e-05
2.48646654613736e-05
-3.56494963820612e-05
-5.90836836731252e-05
1.20215872812985e-06
2.83763078341967e-05
8.72488230688341e-05
9.86500469375154e-05
0.000180758480059678
0.000115504596980918
0.000136884808034257
0.000210115900466059
0.000179072547167633
0.000114676545727441
0.000159257366303285
0.000167596985068196
9.60981432812812e-05
0.000144006234043029
3.21362694494972e-05
-4.37921438575126e-06
-5.10682247595312e-05
1.60630281595527e-05
4.47821970547182e-05
-4.71532205083775e-05
-3.14267542695474e-05
-5.50333150200808e-05
-0.000100704826552154
-0.000107316937600992
-6.6762375855227e-05
-7.10683878357505e-05
-3.39331693914424e-05
2.29217180798872e-05
4.35125255516808e-05
6.36450610824458e-05
0.000104366939621633
2.50764443787274e-05
8.6521477111489e-05
6.70969932659619e-05
0.000149261497659209
3.80531096356291e-05
9.6025590376202e-05
1.91343525189889e-05
6.90720414430734e-06
-4.52212062672085e-06
1.9497548340904e-05
-4.58696407385267e-05
-7.37458637428627e-05
-4.55252000630153e-05
-2.43502086537837e-05
-3.89212908617099e-05
-4.84419655649401e-05
6.72912477919026e-05
6.09652129596171e-05
4.48555457152083e-05
0.000131613204003144
0.000109438474635325
0.000195359471013702
0.000124434232377184
2.10480934274047e-05
0.000101664381446055
2.21465742100372e-05
0.000115582555405772
7.66362331084334e-05
9.89997843112975e-05
8.86555937728596e-05
8.40519875566452e-05
0.00010894537940263
-1.69054867467371e-06
5.40969410368177e-05
6.21911071555518e-05
1.63513391404676e-05
6.06028992115753e-05
-4.15926192177419e-07
1.39152477073173e-05
-1.88111632423836e-05
7.76440719140669e-05
-3.31069483308361e-05
-3.03623215692084e-05
1.62623512371936e-05
3.33731975414804e-06
8.02168654999936e-05
8.32005895611217e-05
6.499007501404e-05
-7.41391835409477e-05
6.08321910866835e-05
0.000118964593835462
2.9381027570743e-05
6.59515619135735e-05
1.50371024413513e-05
7.29991818601015e-05
3.66021521286306e-05
-5.72416058888297e-07
1.74696709426218e-05
8.21548967966727e-05
9.34148484315537e-05
4.24110211240019e-06
1.6331464115048e-05
-1.59695795940129e-05
-5.40986969786726e-05
-2.04245572986265e-05
-7.37774779558308e-06
-0.000104810903064186
-4.25832389809183e-05
2.05288102259474e-06
-2.67432712095782e-05
-1.18256048806175e-08
9.97547193153934e-05
-2.45004696912789e-05
9.33854961899035e-05
8.56793970583398e-05
9.40722332678073e-05
6.59396914915198e-05
3.15816391796192e-05
3.18522849308677e-05
3.18748541737442e-05
8.18847985436099e-05
0.000104159695793827
0.000130292792196206
0.000162791015466049
0.000140442731553598
0.000137742983640023
0.000197948645145579
0.000145733753271086
7.55658534766262e-05
8.5589959883701e-07
3.11564830189334e-05
7.66732305803506e-06
4.48248360331379e-05
3.12345664779138e-05
-2.31426503821898e-05
5.44715645448379e-05
3.83891946394978e-05
-3.53080061245518e-05
-1.26580571161344e-05
-8.24867134442502e-05
-0.000119476670087241
-1.54015055958461e-05
-1.52406142272039e-05
-8.02932511211629e-05
-6.88956290235748e-05
2.15251391945802e-05
5.9738116625015e-05
-2.0597714553444e-05
-6.61303827441085e-05
1.41667800306965e-05
3.24640728075972e-05
-6.38167222103108e-06
-6.16760979402233e-07
2.66432789172093e-05
4.14393913802781e-06
-3.43872368415401e-05
4.2079407946268e-05
-2.08926031099058e-05
-1.41819205357352e-06
-2.37228541872779e-05
5.1993132719047e-05
4.45578366353618e-05
-2.88621119463158e-05
0.000140737109668046
7.82153277109029e-05
0.000204320206886375
0.000117957301181613
0.000200933477930927
0.000150475492909981
0.000152430243990815
0.000108144597995768
0.00020782682241545
4.23838382223875e-05
3.55743544168582e-05
0.000169008800808906
8.84088329824216e-05
3.20260584040256e-05
0.000101167537643453
-1.08004700225592e-05
3.69613221790728e-05
-1.9143952624262e-05
-9.0490426078953e-06
-6.59237428167821e-05
-7.49565692689823e-05
-0.000154488485533783
-0.00010099362531912
-9.94726574881656e-05
-6.92511708554247e-05
-8.58933714010384e-05
-3.0614698723698e-05
1.36008502470225e-05
-7.87211141386773e-05
-7.0506399046711e-05
8.37682925528372e-05
-4.15961397513105e-05
-2.05456124449873e-05
3.83776008763659e-05
6.90065526544733e-05
5.82830749981332e-05
1.02794275859626e-05
7.59807818650862e-05
-5.65807220967038e-06
6.08962202136618e-05
0.00010278318552049
6.78574717159164e-06
4.33535756706305e-05
6.01839925618044e-05
8.11724389985345e-05
0.000127167443731071
0.000138864197821078
0.000106520628121965
0.00013962861724262
0.000150216482463955
0.00010344822518636
0.000114509591770263
0.00017769383514894
0.000146570495200612
0.00016171830624571
9.42255041185472e-05
3.96417197058515e-06
6.58813375062322e-05
2.00759891582833e-05
2.68838691092769e-05
4.78046881490614e-05
4.55460592581961e-05
-6.46161580669111e-05
-1.84251946170863e-05
-6.14964412376362e-06
-6.54535768866371e-05
-1.94529453472165e-05
-7.60231111684926e-05
-5.17356280716124e-05
-0.000125121143475237
-8.35098816581989e-05
-5.62226679660621e-05
-7.26235039497412e-05
-2.22230778519584e-05
-5.22793706479755e-05
-7.6708350483356e-05
6.52115829141906e-05
-2.12108405945615e-05
-4.56657079113934e-05
-3.32041582796933e-05
3.13902226061127e-05
0.000104164967299439
0.000105178660034561
9.79200490407139e-05
0.000169083315418168
9.45964329136235e-05
0.00010684521493206
0.000114674414495054
0.000141350828980947
4.70194367050112e-05
-2.37139902278236e-05
6.38036616806429e-05
-4.05968449892486e-06
-3.80241446855457e-05
-2.41965565488023e-05
-7.1424204458873e-05
1.36440786033776e-05
3.38243763026254e-05
8.59259385294146e-06
3.53480762644564e-05
0.000135913600610244
4.0676607631596e-05
5.30726616199625e-05
0.000111928492894536
0.000118408314069133
0.000147023633382323
6.61919898825878e-05
5.22809292192884e-05
0.000101937271333848
-5.26100677528039e-05
3.69920782907411e-05
-7.81822647569052e-05
-2.63481083524433e-05
1.21863465717841e-05
-6.31209123813549e-05
-2.12617049754351e-05
-2.45594780742083e-05
-3.82243840008114e-05
-4.1883578246035e-05
2.75913100115148e-05
3.67217140204835e-05
4.1975143079268e-05
9.62162406963943e-05
1.12772136447502e-05
-3.11029937996025e-05
2.45241080954619e-05
3.07034444211286e-06
7.39090777468624e-05
6.86760801061657e-05
3.29984362652477e-05
0.000129053761443934
6.55858014442109e-05
8.67495520898336e-05
7.35269516295683e-05
7.90264337697825e-05
7.14077672876513e-05
5.94405007814851e-05
5.94965341788119e-05
0.000104077601148824
7.88209361639981e-05
5.3191941358369e-05
4.62951372577397e-05
3.91162247647349e-05
-3.0520223420886e-05
-1.31304430777399e-05
-4.77466896899068e-05
1.92819467972975e-05
1.44695005414713e-06
-8.82190061429905e-06
-1.8428771193035e-05
7.87737316549828e-05
8.00218317959725e-05
3.96415025520712e-05
7.03460547605284e-05
9.77466396170456e-05
5.47295533681958e-05
4.1195987229113e-05
9.19253035498732e-06
4.30589426958592e-05
4.09281462339134e-05
8.79410698626376e-05
6.40573298501008e-05
0.000104461112489918
6.87860306930281e-05
3.95861327151359e-05
6.78748611386554e-05
6.50377100312045e-05
-9.47452234831854e-07
2.26467975746256e-05
-4.40515903492312e-05
5.48328330726756e-05
1.43261214968454e-05
5.42527110741613e-05
5.63576209835367e-05
-6.00643658400103e-05
2.4458911344952e-05
-1.28746554724219e-05
-5.45740207233099e-05
2.85742791072884e-05
-5.54334946114006e-05
-1.1498868867504e-05
0.000118041032674256
1.1145201741467e-05
7.57333232719612e-05
0.000130666261765397
0.000126674833878098
0.000153243452093512
0.000122469752349442
3.32925726605225e-05
1.00492348933351e-07
1.59333779789639e-05
-5.76716218176848e-05
-2.66823427794592e-05
8.65698864106788e-05
4.7340402893818e-05
5.93058507186996e-05
7.90232724292959e-05
8.65195462529075e-05
9.08376005746382e-05
5.66935743947307e-05
-1.71357998431544e-06
-9.44053140483504e-05
-1.58659861401646e-05
2.98090349383367e-06
-8.74820100534271e-06
3.81298981834504e-05
1.78870799677328e-05
1.79441282863513e-05
6.19914246871643e-06
7.18258331865574e-05
8.00362198832177e-05
5.81202952862173e-05
-5.93087688098425e-06
7.19476659173287e-05
1.39273055780043e-05
9.2601269740215e-05
4.50791688184365e-05
9.07105351551063e-05
4.7478679733854e-05
-9.16777923837212e-06
-9.03832561295076e-06
4.11917831402725e-07
4.40846102741746e-05
6.87806057053409e-05
3.12275662372527e-05
9.76468883545164e-05
0.000101385957721491
9.26861411464387e-06
-8.15791254809629e-06
-2.17725365920081e-05
3.69003131918882e-05
1.78787234705006e-05
-1.32172943987779e-05
2.62041692577257e-05
-3.38891482189944e-05
3.57679861748517e-05
6.29394857267401e-05
-2.47172764490534e-05
5.96478040648022e-05
9.37157636920162e-05
1.30251431256599e-05
5.95564367319838e-05
1.55603894075606e-05
3.10000671749411e-05
-2.5838186561613e-06
8.27256665758902e-06
5.3755202666616e-05
3.55839488121808e-05
-1.31256739225246e-05
0.000102410525381414
4.11999398293121e-05
1.23616009609666e-05
-3.66206957781839e-05
8.49445468931861e-06
4.3768508545871e-05
2.36288003785894e-05
3.79867794272016e-05
7.4646316999162e-05
7.35386174159348e-05
5.12360554705564e-05
3.00476124834503e-05
5.9401936843941e-05
4.3660899800914e-05
6.64896145986116e-05
7.74996241027999e-06
-6.33632050847123e-06
1.03712805986425e-05
-3.855508080389e-05
-3.34169691621904e-05
2.23704863242144e-06
1.27676361503801e-05
-3.81384675176795e-05
1.0986305721623e-05
-5.15243776756193e-05
-1.40268000355281e-05
7.30078395325947e-05
0.000101593770640328
9.49340891800222e-05
5.85512287058373e-05
1.77998856565706e-05
0.00011678555168883
6.05552125812658e-05
7.37954537799078e-05
7.62270438532309e-05
4.24542999041886e-05
3.13559971798809e-05
3.48213191516681e-05
-1.37798884567677e-05
-7.09083100810268e-06
6.08643292268696e-05
9.09765003955439e-05
8.43497951162107e-05
3.54196550370518e-05
6.4733064585918e-05
9.26656470818339e-05
6.58770777466448e-05
-1.43956841599372e-06
3.50820453670871e-05
7.7187832099516e-05
7.12956691167183e-06
1.85688189739732e-06
-4.51865578869281e-05
2.42315771064842e-05
5.39974313214998e-05
-6.06293732477042e-05
8.51722979261874e-06
3.02353239513102e-05
2.41318772708256e-05
8.12386770858868e-05
8.83385803109204e-05
8.19682628518052e-05
9.97000505437355e-05
0.000182827896306755
0.000131233723720899
0.000149249446599047
0.0001171411857221
3.12458896266346e-05
3.58531441615671e-05
3.07116372532561e-05
-1.20088291067993e-05
4.25548362138582e-05
1.12977310064662e-05
1.32697307018595e-05
-4.59249321663435e-05
3.3634152552659e-06
-4.26199088904402e-05
-6.44390721218788e-05
-4.40676237541079e-05
-8.16879255278293e-05
-5.19398927671307e-05
-2.22575721918977e-05
7.44314556228396e-06
0.000132984191846376
7.11311629799738e-05
9.61752248670193e-05
8.74483197963571e-05
0.000125869314733289
8.2323443067477e-05
0.00012536450629947
2.2720699845027e-05
0.000108737498425928
9.10987767117781e-05
8.40254734766193e-05
9.03255431150984e-05
0.000115653117615214
4.38381216514343e-05
6.4735401794463e-05
5.32384176600513e-05
5.85671608605833e-05
-9.76179188448764e-06
2.28661787271645e-05
1.47036714090101e-05
4.89788944051524e-05
-5.06517865842189e-05
-8.4982032807047e-05
-5.55448899738854e-06
-2.43615762143533e-05
-1.30087784818319e-05
-4.56764991808993e-05
-4.29776620784179e-05
5.94114924608695e-06
1.58960305298674e-05
2.49776614867044e-05
-3.22744338918814e-06
-1.28718186798159e-05
3.81680058351999e-05
0.000131998588613631
7.0590396881804e-05
7.36725044498396e-05
8.77911403908572e-05
8.17811884974339e-05
6.89044086722509e-05
-1.04006690863337e-05
4.40649194323524e-05
-4.32809773863852e-06
2.92142661661172e-05
0.000190235006318206
2.0590188910939e-05
7.17620790609307e-05
2.31379231460511e-05
8.8974223496679e-05
3.54256812458518e-05
1.36579865109698e-05
8.41325929027746e-05
3.04958617044978e-05
-1.96423440199144e-05
6.31320016969885e-05
-7.49491430166959e-06
6.0024743881112e-05
-1.16286400333619e-05
3.27815194161807e-05
6.6891669960052e-05
8.32822434712297e-05
0.000117343376704445
4.50362280925304e-05
0.000112655920593599
6.18142605806766e-05
2.23490963395266e-05
-7.72013821760866e-05
1.16286739463417e-05
-8.25136694274709e-06
1.48239841174269e-05
5.96516221051726e-05
3.47286651439579e-05
3.33774147524551e-05
0.000109760815167393
2.2843148385536e-05
-4.85193493075389e-05
-2.25777572409662e-05
-8.44618551519328e-05
-3.76747222084819e-05
2.46660827338387e-05
-3.00620890504931e-05
2.64529243207344e-05
8.28740608717233e-05
0.000170238472554719
0.000192936147230391
0.00015767111976321
8.23832707784958e-05
0.000171512624841022
0.000120940161526293
0.000109898421809217
3.32505302649595e-05
8.9885434194041e-06
2.16252738729155e-05
5.35491173847265e-06
5.62566493044077e-05
7.20231004536199e-07
0.000116725414511638
-2.51511687393463e-05
1.06602757067539e-05
0.000118908986256712
4.1204174961427e-05
3.0733052168507e-05
-2.23754096161304e-05
2.10921195934035e-05
4.95642550419241e-05
2.11487086526376e-05
8.34547674951477e-06
-5.27263624042493e-05
-1.98569078049722e-05
8.85600278933215e-05
-8.14238356651215e-05
1.2013030083652e-06
-3.96653041974718e-06
8.08241944268476e-06
2.14686846353889e-05
0.000151085926412397
0.000100460064624999
9.78957824521601e-05
0.000128900987721342
0.000103305840581622
0.000131353206017456
6.31580821370122e-05
-1.24972069266717e-05
3.52687192536653e-05
3.6748897158567e-05
6.23085568410171e-05
0.000187255671905796
4.94017406330927e-05
0.000119418806804102
6.96007169197692e-05
9.33484994074868e-05
1.18884337543834e-05
3.10379704545922e-06
4.94916305714883e-05
3.82306308420886e-05
-3.81871962214107e-05
-2.14668826927774e-05
-5.64470190144326e-05
-0.000110607526416046
-2.69003579941177e-05
-3.47894829994924e-05
-9.92302669761365e-07
-8.42058613377311e-06
-2.01180371595301e-06
3.72714274220817e-05
-5.47067795609503e-05
-2.85293702088799e-05
-6.17891021520711e-06
-1.47411035698192e-05
5.34351759922835e-05
3.51660521495974e-05
7.58558616231765e-05
3.76581428936935e-05
6.78590648100719e-05
0.000107948384738278
5.40177108613537e-05
-1.66155885123374e-05
-1.8274981663137e-05
1.09463088546557e-05
7.74966261391826e-05
6.43254968896117e-05
9.44868925100978e-05
5.4529299783944e-05
7.69451976600369e-05
5.9182878742446e-05
6.99312659279036e-05
-2.47145296338059e-06
-3.13326918093692e-06
1.41092098032931e-05
4.18732778667065e-05
6.3615225293372e-05
3.81829671402944e-05
3.46300835710317e-05
3.64739656427066e-06
-3.23179717367188e-05
4.73641982627418e-05
5.83291320921687e-05
0.000124988416026116
4.20293702377222e-05
5.06498261519892e-05
5.24684817177437e-05
8.18019721811509e-05
-1.82980885816305e-05
-3.21414462302355e-05
-4.2794796042058e-05
-6.75218897797675e-05
-2.89554386544939e-05
-7.37507156726406e-06
7.94686328372789e-05
2.3543927564389e-05
8.38963791749909e-05
8.14571212315829e-05
7.81249589516949e-05
-3.8103448761948e-05
-6.25343476272291e-05
-7.33190774675109e-05
-7.8745651776074e-05
-1.18656809960064e-05
-7.17429877355996e-05
1.73803350820548e-05
-7.87231904911739e-05
3.0967831807261e-05
5.66830855898041e-05
6.89227909373473e-05
0.00013652367905467
7.73310955346984e-05
9.3476970518207e-05
0.000147479404645794
0.000100540516874117
0.000108327977412855
0.000113467035599208
9.7543797772551e-05
6.71702839800607e-05
2.11231835450672e-05
8.21202360417716e-05
9.37557322063168e-05
3.42068401618895e-05
3.38907260195807e-05
1.07173489657892e-05
-3.84674681836573e-05
-4.61675622508405e-06
9.38821717805709e-05
1.8274576820472e-05
3.72231118353551e-05
1.18047789469772e-05
0.000102774716287523
-1.57812272698617e-05
-3.45737905059648e-05
2.57098054490614e-06
-5.01229715429119e-05
1.10334864884592e-05
-6.15355561960905e-05
-6.7534360133651e-05
-2.82765361668371e-05
-1.08603876188024e-05
8.00518801519065e-06
-1.45556804170496e-06
8.32881845943089e-05
2.87564544824088e-05
5.02526172750801e-05
-2.45051740245833e-06
7.67851780554249e-05
1.45022403728629e-05
6.99432731047916e-05
5.77240277502149e-05
0.000119779321283023
7.90335596682339e-05
0.000123470778678153
0.000163389692996501
0.000113501025918586
0.000128110493468962
0.000124982050797037
9.77006825969122e-05
5.80849518828468e-05
0.000151529621687555
0.000108069973937559
4.9429716096464e-05
9.71288655461828e-05
2.81258618603025e-05
4.22770496032687e-05
-3.30801194762447e-05
5.08838349529577e-05
-2.71953407895358e-05
-4.87896453831436e-05
8.06422097174411e-05
-2.22905438173468e-05
7.72745205666597e-05
8.12718207303083e-05
0.000110698717988048
7.71928605650381e-05
0.0001085294548726
0.000104418493631407
-2.92801543938895e-06
2.75400069737458e-05
-4.21916468041421e-05
-2.87425908787525e-05
-7.35803480193893e-05
-0.000165588223635014
-0.000111174338027826
-4.18451725858522e-05
1.63821477397933e-05
4.87522860700948e-05
-3.91189186637701e-06
9.82618698684177e-05
-1.56547832079857e-05
6.78854959077702e-05
4.51886493147199e-05
0.000116561949817301
3.80419912925398e-05
6.8197180660304e-05
0.00012836750365639
6.63005486523045e-05
0.000137938087966899
0.000138668731663042
2.4290230264939e-05
1.79155249722837e-05
6.96956248745717e-05
5.07419567393434e-05
8.58199531812709e-05
2.67238991988737e-05
-2.67625487277798e-05
4.75653412566817e-05
-2.67011836669728e-05
-1.52894876403067e-05
-2.08005675474466e-05
6.3932531443852e-05
-2.67902230461356e-06
3.88001756720911e-05
6.364378777867e-05
6.7343109051374e-05
9.83731808463182e-05
6.4856396658665e-05
4.24510747847654e-05
9.78341177123642e-05
3.0474242382175e-05
4.89629642405383e-05
6.00999354120896e-05
4.01822110407413e-06
-3.15836671852168e-06
-9.31067328377598e-05
-6.94578560167118e-05
-7.68672220394849e-05
3.41085411938874e-05
5.53791722690868e-05
9.66234897277497e-05
8.95844083675656e-05
6.09657339354205e-05
9.81701013686455e-05
8.52961791374673e-05
1.23299040640777e-05
5.20988828124299e-05
4.66845007268593e-05
2.1133912801314e-05
3.39139508130333e-07
0.000204682255417831
0.000106835851417318
9.56695725728914e-05
0.000115259122993001
0.000108825398441802
8.3086937098287e-05
5.53920970038174e-05
6.89334212346386e-05
-3.6753047866394e-05
-0.00015113823647162
-1.0958597891941e-05
-8.15950737304081e-06
-5.1758137741947e-05
-2.27776611926744e-05
5.26116248175901e-05
-6.02161017915874e-06
-3.51854751576181e-05
9.91803570648001e-06
5.37441588387056e-05
5.72530167426786e-05
8.2847138640409e-05
0.000142637776178037
8.16888377291081e-05
0.000124950553752634
0.00015306757086858
5.81102720385256e-05
-2.05841855498428e-05
-2.86176005434027e-05
-0.000120284979588963
-1.30737161340607e-05
7.41449209767975e-06
2.93189309563657e-05
4.46277725951493e-06
6.84676947195705e-05
7.58036059193497e-05
2.51536633819274e-05
8.6504269723485e-05
0.00012132337321653
7.43495760713275e-05
9.39892562496074e-06
0.000101688872122624
4.26116056299167e-05
7.43826583871894e-05
0.000123108482278955
8.19713740918356e-05
8.78235755342701e-05
2.91682198120006e-05
8.66199642748628e-06
5.25652479716906e-05
6.58483654060782e-06
2.71873449940223e-05
5.16083513971986e-05
2.52977042208228e-05
-4.63733793657186e-05
-3.25570977384141e-05
6.84992163825269e-05
5.04467742126655e-05
3.5811526808713e-05
-4.32417076537573e-05
-7.54709988414638e-05
-9.40730546907178e-06
4.71474608124667e-05
9.0103924229396e-05
0.000108568306335143
0.000125707186227298
0.000168560683347309
0.000113703472511875
9.0426862590632e-05
3.33618411917073e-05
2.26464092284419e-05
-5.34033042244386e-06
-4.59207230362524e-05
-6.05680524388177e-05
-1.23937893780778e-05
-7.30550464745458e-06
-4.18418357430255e-05
7.17186250939574e-05
0.000114192540329714
0.000127406076575693
9.40213089990267e-05
7.38575323183533e-05
0.000140260532192954
8.11092404562366e-05
3.91758404240573e-05
2.68742200779921e-05
1.64335784326815e-05
-3.24557261212488e-05
1.68187739463911e-05
1.54795285847361e-05
3.07314330014089e-05
0.000109386360126031
2.92003807235415e-05
4.09550139936753e-05
1.61817350536573e-05
9.69186334360451e-05
8.18742044503427e-05
6.57828513489369e-05
2.21640700074217e-05
-4.87739110780698e-05
-7.39577196549655e-06
-5.51049958340306e-06
6.79019654539308e-05
4.77085784772452e-05
1.62749690269682e-06
8.24476003484205e-07
6.26886022331345e-05
1.96373968658317e-05
4.08270686419595e-05
8.30353978865555e-05
1.68466861632366e-05
-1.84407082062161e-05
-7.69895913431704e-05
-6.77196406406747e-06
-5.63430783031759e-05
-5.59897512888149e-05
-7.48588455799043e-05
-5.04232310847058e-05
-5.80335339386967e-05
0.000104969598331383
7.57802188957262e-05
0.000132027699386171
0.000108774106054813
0.000193859051081147
0.000111989135206516
0.000132870428566383
4.20211204148809e-05
7.66985858515084e-05
8.35113124387693e-05
6.44441065711613e-06
6.84622212478157e-05
3.3142330221436e-05
2.71409449063844e-05
0.000121251967446467
2.6163061174505e-05
1.98234331507295e-05
-1.8317594439115e-05
-2.78274549254397e-05
-4.90572236819171e-05
-8.70521138161333e-05
-7.93288119642832e-05
-6.04996351643329e-05
-4.4969790273633e-05
9.0670879800969e-05
-0.000103360378890623
4.7963851578371e-05
9.35864525865201e-05
3.84168886807535e-05
5.40487719147756e-05
9.55980622839042e-05
0.000121003081040652
6.21998392358045e-05
0.000107019851728229
3.45292678254132e-05
4.18039845881397e-05
0.000120286171654866
9.38830947130294e-05
3.80889778334974e-05
-1.9427516676598e-05
7.01358066977971e-05
1.50023561535084e-05
1.12102613343932e-05
3.45522434974068e-05
0.000124018085215584
6.06693608155106e-05
3.42282928418935e-05
7.32161043753391e-05
-0.000115191339835597
-9.67124153611465e-06
-3.92412294164992e-05
1.89309012821413e-05
1.16389274943879e-05
-2.65989452588412e-05
6.48179757185593e-05
6.86576173588751e-05
0.000104807232121326
4.25410445769907e-05
4.24754380701709e-05
-3.27609063828468e-05
-1.66983714212695e-05
-5.89458919946536e-05
2.74165826497205e-05
3.76412140420722e-05
-2.19857049858781e-05
-5.98441621318116e-06
-1.14734082703037e-05
0.000129871726164246
4.04541275058362e-05
9.60634661394538e-05
8.11805412090792e-05
5.89504800678395e-05
6.02829259724076e-05
8.26752526626838e-05
6.04102415137127e-05
4.41132701453881e-05
-1.19965557627203e-05
0.000108958157455789
2.26406302924265e-05
8.0090725658213e-05
2.0400727767166e-05
7.35330084649827e-05
5.68760994058688e-05
0.00011121981054596
9.05763762037621e-05
8.29066901582237e-05
4.5589011861236e-05
5.12492722821465e-05
0.000102500268003151
-1.21243021391341e-05
4.23965864827675e-05
4.41830193414263e-05
2.28303618119698e-05
-3.21626805774573e-05
5.99311269320262e-05
3.80991836737514e-05
-9.67444695414836e-05
-5.22319165801271e-06
1.8609689641409e-05
-6.72482547511092e-05
-4.25823690165949e-06
-5.83516713669109e-05
-3.95932705647522e-05
2.45038035641271e-05
9.70992206460346e-06
-3.73054519788418e-05
-4.30517299286345e-05
-1.70977345368409e-05
-3.65035370780388e-05
9.65173002245232e-06
-3.17401043475067e-05
5.60755432299581e-05
3.74756996659119e-05
4.75764654076672e-05
2.02281126000992e-05
2.90115195684574e-05
9.70406515928413e-05
9.85294396998452e-05
5.93895830309062e-05
0.000136062628640155
0.000139788751421738
8.77261587237591e-05
-1.37367240668206e-05
0.000124134367900023
7.33011413103397e-05
0.000115297577065339
0.00014102970587257
8.3818324616135e-06
6.48286429362829e-05
5.33747125213537e-05
3.95419513214365e-06
-6.55747458561418e-05
-0.000120299756191871
1.44410459482941e-05
-2.68784163014812e-05
-3.12041328100812e-06
2.14931004009386e-05
-1.93933417346304e-05
5.1691442997333e-05
1.05757305376353e-05
0.000106034849222942
1.15434304521705e-05
0.000100279778952562
0.000103829333461987
0.000108633747492556
4.18659850207737e-05
2.35986982122844e-05
0.000126085299092606
0.000116836497626408
6.73962481126954e-05
7.98465767317545e-06
5.68883277953778e-05
2.82497008507363e-05
6.69082348043993e-05
8.33355632635429e-06
4.11676701135711e-05
-2.38610106333529e-05
-3.61823393875147e-05
-8.22459148206342e-05
-6.41088027680967e-05
-0.000120364728669245
-2.70025233104945e-05
9.7385799841221e-06
-3.11527506615822e-05
1.96374246552811e-05
-6.46304952772095e-06
-6.35580810590426e-06
3.2946670810969e-05
-2.88363164251279e-05
4.87270169548124e-05
3.44161642589379e-05
7.70845338990742e-05
3.87327145612859e-05
4.28143787871933e-05
-2.44294557725106e-05
3.95860361461777e-05
5.99473804309931e-05
9.41768039349105e-05
0.000133445881993842
1.39519778130949e-05
2.90724614860162e-05
0.000137595079642159
3.11301611827544e-05
3.38635494901076e-05
8.78595974352148e-05
7.20241762362004e-05
3.50222862357083e-05
-4.59961405320166e-06
-9.54406012425226e-06
2.59263245229237e-05
-8.56956306404563e-05
5.86640731322326e-05
-8.29416411222564e-05
-2.23167836212234e-06
-5.66037647164879e-05
2.71222856707167e-05
7.04105247738219e-05
3.81557742768589e-05
1.38476518076758e-05
2.97467193939424e-05
4.77938967738254e-05
2.81214234917268e-05
5.69102070994212e-05
7.94035166527291e-07
-1.88441870416285e-06
-5.83402030543361e-05
3.60433450721848e-06
-2.61593548370732e-05
-7.50751010011342e-06
0.000104203388260474
0.00011298639963335
0.000150651344422227
9.23835617110826e-05
0.000143588006475228
7.66523391186595e-05
0.000100859739079156
1.78856800893721e-05
5.10217224968381e-05
9.37011529208347e-05
3.58750939034305e-05
4.12382778962977e-05
9.16127767763765e-05
2.21391149122688e-05
-3.85142653482635e-06
2.11290017041336e-08
4.68749724606215e-05
5.49290764691468e-05
-5.17423713797221e-06
3.4892807784247e-05
-2.18049793902169e-05
7.16860334157817e-05
6.63727356659441e-05
0.000141653436253608
9.41686178166812e-05
8.73518953919937e-05
4.04042666894971e-05
0.000122421597044355
1.36886069197332e-05
2.89755876643231e-05
1.06856590724269e-05
-2.26163503749003e-05
1.2474818961026e-05
-7.55550543890608e-05
-5.12668233174559e-05
1.04637446637748e-05
5.51372041285532e-05
6.2583794098783e-05
4.02407329299204e-05
-2.2121005745123e-05
2.30720217089975e-05
-2.68641675810415e-05
-3.36463957762166e-06
1.27779860912651e-05
1.06613786145999e-05
-9.26156067478828e-06
6.59046049648321e-05
9.1751683530097e-05
7.46471141475885e-05
6.31068283930196e-05
0.000109364318915777
0.000119072235686391
0.000168958239843155
0.000216622288939277
0.000241958234080566
0.000161750162764273
0.000129271581715303
0.000180423179237835
2.11811941659082e-05
7.47267408330681e-05
-5.88685898946407e-05
-7.17786998405691e-05
-3.63268308513715e-05
-0.000104450578071027
-5.68444118883022e-05
-1.24347162965861e-05
-5.01996955419869e-05
-1.34146862498142e-05
3.20971952365479e-05
-9.9292720563529e-06
-7.79198460758851e-05
3.29044212641697e-05
-4.77677745460354e-06
6.46028708407715e-05
3.7858256731407e-05
0.000115319047925948
4.54576565466295e-05
0.000117209901853454
9.68732324008489e-05
6.60188108074122e-05
3.48210697697388e-05
3.54189846058946e-05
0.000123337199172027
4.94479777680047e-05
5.51146974444299e-05
4.48675474991002e-05
-1.08348244529737e-05
9.75424233519752e-05
2.27314570353123e-05
4.67944551359633e-05
3.03573347875608e-05
2.22700325447101e-05
3.95379211907278e-05
4.61505032471769e-05
-1.69572893645905e-05
-3.76127111541794e-06
2.89750664440815e-05
0.000100880557937129
0.000156965003404983
9.20362622840775e-05
0.000101232610103502
7.08540370591195e-05
9.38543790910577e-05
9.90111707328621e-05
0.000108149287282507
3.50954262336425e-05
-2.7195420470475e-05
-3.86657919359643e-06
-1.93301956536677e-05
-6.81300968816895e-05
0.000102773712870931
4.09050090470637e-05
6.17722598616237e-05
0.000153285091261498
2.57305913723577e-05
5.63507452647199e-05
1.21172003805092e-05
-7.76796826374652e-05
-5.31789792170414e-05
4.54684568129421e-05
-2.85807169980965e-05
3.10455838030621e-06
3.4652583616191e-05
5.94133296886062e-05
2.05076692202114e-05
-5.68115409911579e-05
-1.22237475321885e-05
-4.91900003155803e-05
-2.92700872943867e-05
-9.58083591089638e-06
2.83151749468604e-05
3.03741775606175e-05
6.53134831898193e-05
7.2144245443319e-05
8.4951687572645e-05
8.57624468022997e-05
0.000132536035502079
0.000118934250884148
0.000130215249995946
0.000123519461419641
0.000108203899237717
6.35963359391303e-05
4.31426613520172e-05
5.62999002690113e-05
8.21608151611162e-05
-2.2684462016569e-05
-3.01970048166214e-05
-4.01240887114461e-05
-9.93990997744517e-05
-8.90919863229276e-05
-1.59520134548506e-05
-2.57359615435711e-05
-0.000105425401745552
-5.94865372693032e-06
5.84011206298419e-06
-1.14086161662393e-05
1.64807077378258e-05
9.8434474836787e-05
0.000155578466762218
0.000107723648206376
0.000134892713906434
0.000103072734954923
0.000124633231534194
6.85448986395811e-05
3.15766192121148e-05
1.87871108463079e-06
-2.91443671905153e-07
-3.04039961223058e-05
-1.00081960583172e-05
5.05843974700703e-05
2.30688784427439e-05
1.8895582188234e-05
1.49073345231705e-05
-3.40820850631635e-05
1.6583034603167e-05
2.27930394287099e-05
-5.30938962067656e-05
6.62938381085889e-05
-3.25069000012044e-05
7.93108930093084e-05
0.00012969038937614
0.000124961886593326
0.000167150402711877
0.000158589456249471
0.000130007568027536
8.43491939113461e-05
7.71404315090018e-05
-1.87554009539233e-05
2.26122744536192e-05
6.5724970280332e-05
-1.59613573841277e-05
-8.21260722609504e-06
3.40119397585377e-05
1.3391450238793e-05
4.30720394418985e-07
3.04311416529885e-05
3.52790634762783e-05
3.79692059621694e-05
-3.28547648771471e-05
-4.19096438644497e-05
-4.46265739247006e-05
9.52626708734458e-06
9.37488676360689e-06
-1.19045799609615e-05
2.07594162021497e-05
0.000127604912562769
0.000117326414349273
4.73445120252754e-05
3.0877254580726e-05
3.30226251430334e-05
6.5277527623981e-05
3.1574028164709e-05
1.62625715063638e-05
8.93500514674748e-05
-1.35803438729864e-06
4.76508681855941e-05
8.10164706487414e-05
5.12518352859506e-05
3.86881697191531e-05
4.53150374602964e-05
5.51878697486337e-06
3.94802118190491e-05
-1.65860457295217e-05
-2.62595675196413e-05
5.03380431757003e-05
5.31677100641809e-05
0.00010199129403952
-3.3424949263001e-05
-1.21125659195989e-05
1.75625306532507e-05
6.38829485478523e-06
1.36348711233532e-05
6.51006308369391e-05
7.83064942692375e-05
8.42848880607422e-05
3.49245556844559e-05
-4.01790834247965e-05
-1.91123630175122e-05
3.7161374219581e-05
2.66039956562843e-05
9.90989581298516e-05
1.16926466606994e-05
-1.97406063895348e-05
1.19727012359053e-05
3.65787078909546e-05
5.34604228821384e-05
3.66398636178651e-06
7.75760472588194e-05
7.64394204420655e-05
7.14386920981595e-05
7.10972230508625e-05
9.06592089267331e-05
0.000122212646712457
2.63181983053841e-05
6.33313884207805e-05
3.03751613974222e-05
9.0675206917308e-05
8.90767311271275e-05
2.21402765031242e-05
-1.72680233668605e-05
3.77592365356361e-05
-2.99872503493315e-05
1.43316132098078e-05
-4.3846039575145e-05
3.88889397643197e-06
1.90786164182886e-05
-2.56507101197091e-05
-2.09459304326467e-05
5.16470674404113e-06
-9.28242934927006e-05
-7.66718957809309e-05
-7.04643605873636e-05
4.87984750179692e-07
-3.899371577816e-05
0.000136029975538002
6.89206749535449e-05
0.000125626350131259
0.000163033986884368
0.000173983070797239
0.000122124410339337
0.000153509033516282
8.06913406234312e-05
9.79465505891899e-05
6.68093397185682e-05
2.17804289968363e-05
5.09117136407458e-05
-9.57721507372017e-07
1.82302747670343e-05
7.33748967774285e-05
7.27137761558391e-06
5.2309548554703e-05
-3.56028797127785e-05
9.16125679588324e-05
-1.02358051006249e-05
-8.04292323290204e-05
1.74460866510573e-05
-2.77499344073686e-05
7.38395560832064e-05
5.8289660082591e-05
6.91623315205283e-05
0.000114211241866681
7.42684488697423e-05
4.55560444087046e-05
8.54392372870083e-05
4.39015505051376e-05
6.57862093360103e-05
-1.55679019932419e-05
0.000109317603128234
0.000159025483890851
0.000113051845304517
0.00012314585863208
0.000136505868326558
2.10667165150956e-05
1.30196083944878e-05
-2.79029647873084e-05
-7.46572913734469e-05
-9.99109771377781e-05
-7.54183542291263e-05
-0.00013383436311651
-8.51073951924464e-05
-7.37170374314133e-05
-7.84244431350545e-05
6.01689901158888e-05
7.82139379884674e-05
8.10105138238671e-05
-4.77065545266665e-06
3.0582861465388e-05
3.73177651268405e-05
-7.48577896172382e-06
-1.73279689184951e-06
3.84395460009021e-05
6.31309326661842e-05
0.000131349249664888
0.000152991968805712
0.000166747166407804
0.000221396150942066
0.000160277667378799
0.000136543671829914
0.00012584767734233
0.000166316386331295
0.000133716876842458
0.000103881202593402
0.000107613329606921
1.00682596954107e-05
4.08155155499246e-05
8.69666964703096e-05
7.33198461644947e-05
3.03277435001745e-05
-5.33292352093054e-05
-0.0001097520458777
-0.000162273995933965
-0.000104146119185019
-0.000178128727573782
-3.26467630944476e-05
-4.93317831259261e-05
-4.30620543150117e-05
2.91693873732906e-06
-1.05444398126437e-05
2.10367738347372e-05
5.04596968273813e-05
1.50306192232185e-05
7.53582739209149e-05
7.15864955602678e-05
1.05091717462939e-05
6.44662715830878e-05
6.43781366500195e-05
7.33759699118697e-05
7.584473610326e-05
0.000120849043083523
3.83581960995141e-05
5.68026652193309e-05
9.67742902593714e-05
1.10594966310441e-05
3.05863854266113e-05
-6.74106371735843e-05
4.88489518126983e-06
-9.98287464160605e-06
-6.18180949713905e-05
-2.0529110699951e-05
5.62287630388407e-05
6.62337592349442e-05
6.99669198670807e-05
8.27629942358937e-05
0.00014874314271074
0.000103645167355703
7.09397207968026e-05
0.000147545409517271
0.000141789210581167
6.79662754074036e-05
6.94730830107297e-05
0.000137672250729569
3.94263736117548e-05
4.67852495899629e-05
3.51713081938539e-06
-4.21394576855156e-05
-1.9990187162829e-05
-2.25769398124236e-05
-3.25170731464741e-05
-9.25049183920744e-05
-8.40074829456293e-05
1.58842126519969e-05
-1.43042228882458e-06
-1.48064408424184e-06
-5.76984242314116e-05
5.27139107038724e-05
1.57801968529549e-05
-0.000115953449182088
-2.87193463253631e-05
-4.94620140654291e-05
-1.19072481258787e-05
-3.34755988557001e-05
-3.37033359692595e-05
4.34052586235872e-05
0.000136574096881429
0.000114056514785007
0.000173317942929771
0.000133483897137064
-2.50318388381911e-05
2.59044289525562e-05
9.87425646437584e-05
0.00013064144864256
5.89106676941264e-05
8.73518885786666e-05
0.000144063583282239
6.43997706872971e-05
6.67540399848918e-05
2.59840584522038e-05
6.87790840756403e-05
4.29815946027361e-05
3.69860164322334e-05
-6.52602006359272e-05
-0.000144691812597675
6.66792172900717e-06
1.35178623351753e-06
-6.20745172133164e-06
-5.17841302050228e-05
2.40720819193424e-05
6.47146614001216e-07
8.64833070077038e-06
-3.54754403339694e-05
7.52505558444566e-06
5.31096788945626e-05
-4.83048784261317e-05
-2.55903235790138e-05
-2.23295126312425e-05
2.44006035534206e-05
-3.69973636515093e-05
-6.16910075369724e-05
-6.6414800660733e-06
4.34657979446464e-05
7.20044464455374e-05
1.69353376856938e-05
8.47532093718931e-05
4.84984521781678e-05
0.000106216013138663
7.53722614226694e-05
0.000132272444288848
7.76131737684307e-05
4.38346873810848e-05
8.79041834323119e-05
-5.62692594187204e-05
-1.06985791968728e-05
4.67108712959267e-05
8.31780067418052e-05
6.11796070583773e-05
8.71992777175393e-05
9.83700655907792e-05
4.4519523900717e-05
4.0744226974237e-05
6.11790929548312e-05
5.90994018159929e-05
4.27294066782992e-05
9.01364743727698e-06
1.6966251524201e-06
-1.53908845620803e-05
-2.07966608756776e-05
-3.62685314815563e-05
-4.68909428943511e-05
2.57987060710867e-05
2.64154633522081e-06
0.000107902701961802
3.41315459249906e-05
7.35439533035448e-05
6.25838418876219e-05
7.50166684712601e-05
-1.02435231059445e-05
1.94346845331519e-05
1.70174240426804e-06
7.51638048448269e-05
7.45052690121527e-05
7.21843282599703e-05
6.5667311765846e-05
2.9467747358443e-05
3.53756196240415e-05
3.69418686861915e-05
2.55321965669641e-05
3.52996712858058e-06
6.29662544575724e-05
0.000135354699445685
0.000144011574431286
0.000147085720670306
0.000139179183967881
0.000160199367894275
8.61242252385336e-05
8.34463506228163e-05
5.50764018220154e-05
4.19518175579081e-05
-2.50659261366199e-05
-1.80472092153537e-05
-7.17657966859266e-05
-8.69522611557623e-05
2.46704507792011e-05
5.17588873029757e-05
-6.05856962603393e-06
-1.14745180010823e-05
-5.09945854230928e-05
-6.77112282879526e-05
-5.79949253890303e-05
-0.000103401897358492
-6.49513512383565e-05
-9.84490948348815e-05
-3.06736223422162e-05
-4.53650699668287e-05
-1.08732265403838e-05
3.71470854253676e-05
8.45106596371023e-05
0.000165662586817527
0.00012911698457246
0.00011829395834642
0.000179349297718194
4.24676316197081e-05
0.000100072453925293
0.000131116520321106
7.04127158833566e-06
3.55605013442883e-05
8.62707819300349e-05
7.4009021023435e-05
0.000100882616531637
2.91896911669059e-05
-4.4911070699345e-06
4.8165576908108e-05
1.00834449619712e-05
-3.89829334225596e-05
5.97978874092873e-05
2.7130671232384e-05
-4.86473066717277e-07
5.18969178752841e-05
0.000129347411479045
-7.25831467990134e-05
4.19840561117861e-06
-5.61597706459861e-06
5.87808185024632e-05
-9.3589131610203e-06
1.50424991574055e-05
1.82963541312458e-05
3.97156053562806e-05
-6.17545480547511e-05
4.94843610236734e-05
3.70596151663466e-05
3.04039728877853e-05
-4.86270493046287e-05
-6.11505523661004e-05
-9.8333300026281e-06
-6.43392841029901e-06
4.05281749842715e-05
-9.66854938511432e-05
1.53321685144591e-05
9.8626720654544e-05
0.000140906071559321
6.79124351444694e-05
0.000106663694057741
0.000187096154792171
9.9627720557149e-05
-1.66816819355963e-08
-1.78225774526784e-05
-2.01166868260461e-06
-2.08532661175277e-06
2.20068950318667e-06
8.53493103124878e-05
7.76827830439343e-05
0.000110718315683625
0.000126288182055097
9.64253053472146e-05
6.69139442404513e-05
9.06641149905218e-05
6.86679111704622e-05
7.16018668987376e-05
0.000132303243468132
6.65957062742761e-05
0.000104483350491924
8.94687129827677e-05
9.80599241840144e-06
6.79507992509603e-05
4.62289756602885e-05
5.75960144544295e-05
1.70784113897434e-05
1.42425040019725e-05
-4.83278986169994e-05
-4.81359701312303e-05
-5.7869025061106e-05
-5.23899696134175e-05
-9.15592062327898e-05
-6.63256673549898e-05
1.20354463547232e-05
-8.26839700121433e-05
5.1215480956125e-06
-1.25380215917395e-06
-1.11104508909404e-05
6.71406784491721e-05
8.28589858196072e-05
0.000184015150984141
0.000134318892491912
0.00011959820940918
3.85525970028228e-05
6.71868312897253e-05
-1.16632901331432e-05
-1.0112966888036e-05
-7.26083037858737e-05
-2.91186957895335e-05
-1.04464596398616e-05
1.02990622764112e-05
-1.77916016795645e-05
5.42464611408363e-05
9.71765601130042e-05
4.53036510595927e-05
6.56326974281942e-05
7.32712807980318e-05
8.20262004369874e-05
6.4443646821583e-05
1.62246985297692e-05
6.33077855854247e-06
-5.48554891908585e-05
1.39862884863577e-05
3.59433021097402e-05
-4.71901463394441e-05
-1.71036136328665e-05
7.18676203936685e-05
3.37542011917503e-05
6.17522760648828e-05
-5.66593313131455e-07
9.8775967071866e-05
0.000146363326476786
0.000147619814858505
0.000156403892487417
0.00012942110779415
0.000128922748159149
0.000107185629862697
9.57359876922072e-05
3.07106906181049e-05
-7.45058984909137e-05
-8.41393179997075e-06
-2.419380611764e-05
-5.80164359141803e-05
8.66889376675489e-05
4.6976905517381e-05
8.83311193578318e-05
-3.12658080662593e-05
-3.86282072786353e-05
-5.81137794717835e-05
2.82194216170123e-05
-4.6169779837847e-05
-4.70176272464436e-06
-5.69273248711895e-05
4.77814367362488e-05
2.65321961522422e-05
0.000117791460664356
8.48980562103177e-05
3.89016795379295e-05
0.000102725854588943
1.21414181660698e-05
5.38249349934363e-05
-4.23678618324782e-06
-8.44014743508358e-06
-5.48042670962286e-07
-1.57273156652707e-05
2.79510579167272e-05
8.35466589301525e-05
9.25652660827774e-05
0.000124254864874749
3.94438416663431e-05
-3.66687345861934e-05
6.28704455440784e-05
4.66371773344811e-05
-1.59397066643893e-05
-7.98050882952447e-06
3.51670443812973e-05
4.3810602243085e-06
9.0485261092224e-05
9.09192052375032e-05
0.000139025335533808
7.49390859483297e-05
0.000114064858513802
0.000107188822673188
0.000127895245232403
0.000149730268081492
5.05293385069169e-05
7.15547377712367e-05
2.23376089928106e-05
-3.53700985312559e-05
7.59221438665726e-05
-1.71273342300063e-05
1.46624940038952e-05
-4.64581946939978e-06
-3.28143735148999e-05
-3.60319724031153e-05
-1.07248099826801e-05
-4.0511404234106e-06
-3.68194176496222e-05
1.30326558375268e-05
-4.89717477201897e-05
-3.84329929953266e-05
1.84505968647209e-05
-3.15605411131493e-05
6.82278429886437e-06
-4.78720110950101e-05
3.68719020500616e-05
5.13489402156158e-06
-5.36258185422317e-05
-7.64040586657822e-07
-3.26999758759257e-05
5.13215048425645e-05
0.000105738525951489
6.68740067091179e-05
0.000143804603587442
0.000101659657265909
0.000143147096169293
0.000182550573782297
0.000146903580846778
0.000143661494318043
7.77189363393767e-05
7.82123412085079e-05
2.25040100040399e-05
4.32826190158697e-05
1.89529208583212e-05
8.8601744435862e-07
-1.6523772346433e-05
-1.96347896246947e-05
9.33200970818476e-05
9.13324096960055e-06
7.31022325962355e-05
8.99704359716682e-05
6.71436184979633e-05
3.24758073896686e-05
-6.27735379734224e-05
-7.67107784195623e-05
-3.44103916863329e-05
0.000116538026056278
0.000111214371534126
9.07333902788852e-05
0.000173560505509534
0.000101703695859283
9.53549872688987e-05
5.59259215293784e-05
6.76259637271405e-05
-2.01413298661978e-05
7.85921205370083e-06
2.00349088547403e-05
-4.69057337352773e-05
1.57448513535757e-06
8.06762647498317e-06
-5.90262999575988e-06
-0.000117806905965875
-6.75540886512844e-05
-5.93512327936694e-05
-6.74987272118261e-05
-3.91525966421958e-05
-1.80854482927815e-05
7.15012239897422e-05
1.47911713085836e-05
-2.00707683859385e-05
-9.09977674940084e-06
1.14088188209817e-05
1.90852228361699e-05
5.55167641697829e-05
-1.25848588090922e-05
0.000119511540206926
0.000140026695361013
0.000136089071272172
0.0001304687617259
9.99923441702928e-05
0.000100547726661676
0.000188125486555506
0.000196409673879517
0.000170768304839433
0.000165712951019919
0.00010869121378225
6.22217751133659e-05
7.2585020021298e-05
0.000129876760343132
0.00012582482358358
6.29269222561958e-05
0.000102513087669339
5.94018725261577e-05
6.16115417109409e-05
8.68384325675937e-05
-3.57470225105834e-05
-6.21777487820527e-06
-3.46116707139006e-05
-6.05548780905278e-05
3.03471491923386e-05
-0.000131009145812717
-8.26615320232087e-05
-0.000120471239690513
-4.71107348893735e-05
-9.25924276789814e-05
-0.000117712925490902
-9.70461368002216e-05
-9.85610626077527e-05
-6.33775619598589e-05
-2.41081006659084e-05
-3.70548944500076e-05
-7.87865339136389e-05
-3.662116209127e-05
5.52360559559008e-05
1.27905476964787e-05
1.883823964661e-05
7.82689227676598e-05
7.77421238579696e-05
9.24763794380708e-05
0.000128371442418672
0.000104871805575751
0.000137878382614252
0.000135307409066401
0.000135928769293662
-7.72739710244355e-06
6.55755522354776e-05
4.18846042189578e-05
4.10468938743015e-05
0.000182345336882413
0.000123899652203072
9.93400654203434e-05
0.000122885362235436
0.000110959148549993
0.000158409615467816
0.000120530169963365
0.000106981917882572
8.54653573767808e-05
0.000103560699174516
9.75762937612652e-05
7.39071559758789e-05
-1.23411267877844e-05
0.000111706779323293
3.13221305048885e-05
-6.67769418095055e-05
2.35059595969424e-05
-1.43927870019361e-05
-3.36105430623779e-05
1.28495227683761e-06
-1.42549678616546e-05
1.75392841195356e-05
1.34500995200239e-05
3.85779219195228e-05
-3.05492423497477e-05
-4.8520805527936e-05
-1.8282702248196e-05
-7.96503726542894e-05
-0.00011724350360598
-0.000148439503636432
-0.000122943946146318
-0.000184245596580325
-9.65906693108749e-05
-7.12833610169566e-05
-7.40771153493341e-05
5.3991612751413e-05
3.95557272137919e-05
0.000193534576198201
0.000109342306188407
0.000235684053464479
0.00025375704420633
0.000220042218045635
0.000252716389801803
0.000188434931547192
0.000246158935003974
0.00020378427469656
0.000213129013406912
0.000210655388974917
0.000262184916299114
0.000191557832252176
0.000141039411635487
0.000135287003522488
3.70278102593753e-05
6.25573271049768e-06
-2.2217322277534e-05
-1.35177438258322e-05
-3.06377229529396e-05
-2.85391865984688e-05
-3.69506282461117e-05
-4.36424803709444e-05
-1.74931807532018e-05
-8.42226228814848e-05
-0.00010542625380333
-7.29906360952173e-05
5.62777459321754e-06
-0.000110462783842731
-2.61779448393646e-05
8.88921666493826e-06
2.43531265321554e-05
1.55809078335206e-06
3.86348253731888e-05
5.00564120486644e-05
4.10032102284719e-06
7.21771035568642e-05
0.000111740109323704
7.53028197339433e-05
2.98261974503071e-05
3.85923273940789e-05
6.0065367742876e-05
0.000102623780374233
3.26779633040086e-05
1.24462805961383e-05
1.47546652645058e-05
4.76591139928093e-05
-1.42382680156697e-05
7.74525808381437e-05
3.10080718552724e-05
7.97485586534969e-05
0.000122630188745705
0.000217657009205278
8.84107840209971e-05
0.000115643749629795
0.000167303262658887
9.1186133451234e-05
7.93251049993483e-05
0.000129475798704518
6.74542379531379e-05
7.46713128952303e-05
6.79031725329437e-05
0.000115034237104221
0.000100448882252618
0.000150758005622347
0.000132331451749
5.61083867553216e-05
9.89176095350705e-05
2.57428403314553e-06
0.000123573200331422
4.19651732334222e-05
-3.29675069320967e-05
-4.23554098170804e-05
3.1019405151302e-05
-1.00361044144135e-05
-2.96579930485933e-05
-6.32491436932997e-05
-4.13850543625766e-05
-3.80067258821427e-05
-1.71492895230324e-05
1.34008603366974e-05
-4.88556192124019e-05
3.34908335036127e-05
-2.05897700891911e-06
-1.45508300611466e-05
8.50463145971478e-06
-8.02088700663521e-06
8.71540694143928e-05
6.78713404818179e-05
9.04051888987529e-06
-1.66044098384026e-05
-3.25966176928517e-06
5.81806669566854e-05
-1.61399828786996e-06
6.317347942529e-05
5.38241383100963e-05
5.0606713812316e-05
6.33001273430344e-05
0.000149791677711498
0.000160576660971253
7.30216369074041e-05
0.000102718658474109
9.78266521891268e-05
0.000109093676045076
1.88487314508879e-05
-2.07033609102378e-05
3.9152718800332e-05
5.18398053528962e-05
9.89116385115655e-05
0.000105804750010475
9.83837533398036e-05
0.000162551724014869
6.84687272910589e-05
0.00014391449709216
8.18372600762421e-05
8.39885879006092e-05
4.78570386060869e-05
7.33120250048269e-05
8.61296127577597e-05
-1.82568306089141e-05
2.86507151580215e-05
-1.69708693401113e-06
1.88842909500449e-05
1.99461837407975e-06
5.67724104819534e-05
-1.00734384733122e-05
-4.68765917084865e-06
9.1966446027406e-06
5.36209903045273e-05
-2.60187887498279e-05
-2.97443483685355e-05
1.5341213208851e-05
-9.64782210248057e-07
-1.20739279276131e-05
-1.67715781126777e-05
8.55672376799066e-05
3.5258424773871e-05
6.43906996806144e-05
1.54288148446814e-05
2.41988895696957e-05
0.000111757896887889
2.62443271969722e-06
-7.87166079384517e-06
-3.68164522709589e-05
-2.85075882326604e-05
3.41355564047252e-05
-1.77476643083091e-05
2.829858706094e-05
7.68441903609161e-05
3.40872102931356e-05
0.000131403919244136
0.000136956695713303
0.000196451187125383
0.000202221160611852
0.000109848611215895
0.00013608041037925
0.000108470066161791
9.63578200066474e-05
3.10831544658204e-05
4.99535600792123e-05
0.000107857929631662
0.000162972450866308
7.4743516348576e-05
6.14344737254765e-05
0.000117814123410785
0.000120012389750511
7.40549362962859e-05
5.44817657310337e-05
-2.4715991849227e-06
-3.72067946594536e-05
-7.03109338834695e-05
-0.000150955006542422
-0.000155101478179417
-8.17033720358217e-05
-0.000126877597658876
-2.83903538617394e-05
6.51092992870754e-05
3.73929554173531e-05
-1.25291032880305e-05
4.8432863085134e-05
-4.26329795637353e-06
7.63432022234832e-05
3.62224138570923e-05
3.51333097205147e-05
3.44336531322628e-05
4.57688600184862e-05
3.27254378301072e-05
-5.63905860877084e-06
4.68933216429178e-05
1.11045360351484e-05
1.27640473263506e-05
3.49073969712117e-06
4.26610669657162e-05
-4.77124907333184e-06
9.28654340540559e-05
7.74583297770585e-05
-1.07096345080569e-05
0.000129007263880081
0.000115301587769645
8.831549820967e-05
9.35182922540936e-05
7.89732927820879e-05
6.34424357402299e-05
6.58726935424145e-05
6.66283176447112e-05
9.05341167003368e-05
0.000103838419570472
0.00010643834534122
8.14421295892775e-05
6.92486529850326e-05
0.000131019334998659
9.72399673124818e-05
0.000121207479349928
8.88111843138171e-05
4.15192310929607e-05
2.13186713214168e-05
-1.62107165588158e-05
-7.42670047502779e-06
-6.1252888747414e-06
-1.51187411037604e-05
-6.72491501346717e-05
-2.51667116639882e-05
1.02791849288506e-05
7.06695962040726e-06
-1.17134341286879e-05
2.72180811513158e-05
-3.20485452533144e-07
-1.32565141017439e-05
4.27165377393227e-05
2.64001019889505e-05
-6.35512260960879e-06
-7.62730730134609e-07
1.1823512525666e-05
6.85806843102244e-06
1.07552574698894e-05
-2.87855256272699e-07
4.32455146003331e-05
7.25322682900399e-05
8.86840765814186e-05
0.000125091357146259
9.64138192616425e-05
0.00010868926450745
7.19349580433953e-05
0.000186446763983953
0.000122563776303186
0.000107953178239229
9.18547379901131e-05
4.23187895286551e-05
-5.24633337679811e-05
1.50965591050785e-05
-2.81658398253131e-06
-8.59633377403739e-05
-6.7275327872923e-05
7.81555202840601e-06
-1.1502713416162e-07
2.02679409836816e-05
4.14143215680351e-05
8.69589643899464e-05
6.66650269616514e-05
0.000136398435399355
0.000113751254585887
0.000125559162257897
4.63157087088967e-05
0.000101066829177074
0.000159114256408835
7.85385413310209e-05
6.51041211404936e-05
1.97846263823296e-05
-6.3841500624382e-05
-4.94720145302015e-05
-6.90500030765703e-05
-3.99053404916575e-05
-5.82073412642455e-05
-3.60992389863542e-05
-0.000106967361758073
1.48351132594485e-06
-1.6448099782922e-06
-6.52773684367781e-05
-5.00648495609133e-05
-4.90503427213171e-05
-1.46171829967436e-05
7.10741829730245e-06
9.76621349868458e-06
-6.29748990633564e-05
1.19840437548434e-05
1.98775971015225e-05
6.68354922882994e-05
4.57773414847976e-05
6.90738002955756e-05
0.000133654838187589
0.000112501946596536
0.000223158506826001
0.000159109729681059
0.000107297237314238
0.000116671290198191
0.000187307853406776
0.000174022848727068
0.000121880256075546
0.000108814023745606
6.93059103491272e-05
4.05038505133993e-05
2.29443388559281e-05
1.27648156719268e-05
1.4512346067406e-05
2.3718219074759e-05
2.59694644342017e-06
1.49254552259777e-05
0.000111372777907105
2.80236980906489e-05
1.68698274273302e-05
-3.91840178236545e-05
-8.11489791420997e-05
-9.05532289656894e-05
-3.30256286363484e-05
-0.000110114217096326
-6.30497603965702e-05
-3.66447224985934e-05
5.02521063480061e-05
-4.27075365357405e-06
1.54337375549301e-05
2.28503567359985e-05
3.49007283273361e-05
5.47258506402272e-05
4.59808137091471e-05
9.50599691406368e-05
3.33457942595841e-05
8.9973723473578e-05
0.000110908158360342
0.000194210222890576
0.000108506425641825
9.32737244034199e-05
0.000138349625728113
1.24297868188081e-05
-1.33897349418378e-05
-1.07659667947685e-05
2.4043452104593e-05
-6.40148785993286e-06
6.96321467826779e-05
4.08757690307588e-05
8.92557345189382e-05
0.000105373651635075
3.30910899825201e-05
5.30217727704514e-05
7.33827655068646e-05
8.06517068825369e-05
5.57692419774632e-05
0.000111972604732216
-2.74147330341177e-05
-2.09589881748928e-05
7.64908250381748e-05
-7.89822178201038e-06
3.01273178370094e-05
1.1355298977591e-05
-3.01001913393064e-05
5.10995398640598e-05
-1.99109510746857e-05
-1.37397495056139e-05
2.70319643009167e-07
-3.84149569328411e-05
-2.17182325334691e-05
-2.7905630632511e-05
-1.92225265500169e-05
-1.90067726469628e-06
6.0733228490949e-06
-2.30910227957658e-05
2.16105109668037e-07
7.41818178864015e-05
6.60370982552717e-05
2.16565412817859e-05
6.20211476941201e-05
6.30046408232485e-05
0.000184717705454284
0.00017351013642969
0.000133368360175719
0.000203182976287244
0.000213259107338499
9.75426119245813e-05
8.24824587344414e-05
1.49244082818399e-05
5.10884559664794e-05
-8.12377853772831e-06
-6.04737589058701e-07
-4.2129288443923e-06
-3.50220268431392e-05
-9.63934768868007e-07
-5.77909929121898e-05
-4.78500437747217e-06
2.93126891873727e-05
7.79152049283016e-06
-0.000119618225581211
-7.62442025425194e-05
-0.000124419389492287
-6.91448745276451e-05
-6.62673877557141e-05
-5.7611856481059e-05
2.20124734556515e-05
7.68640287982861e-05
6.75247078410798e-05
0.00017552926864864
0.000111292100639103
0.000113650722722583
0.000188822176675837
7.05487730875458e-05
0.000121682867875203
0.000145221976953875
6.95892377954448e-05
0.000160349371866934
0.00011503364990631
4.62234820247263e-05
-1.26356485186213e-05
2.00227935516755e-05
3.98725757610893e-05
-6.9324111149355e-06
4.91367414790694e-05
-1.91703274067197e-05
2.91853000591122e-05
-4.13424492184849e-05
8.6531648572939e-06
8.39105257806025e-05
0.000119726672217545
2.14118971019532e-05
0.000106469738895142
6.34305080940567e-05
8.17555895950169e-05
3.10977666775297e-05
-3.26252807057195e-06
8.39043150853668e-06
-5.60187896962013e-05
-5.39199125694958e-05
-4.13703966989813e-05
2.24290314792346e-05
3.07398257552878e-05
1.3013869269726e-05
-1.48054604210326e-06
0.000126660424154852
2.69554667010533e-05
3.36888748178409e-05
1.54081428488593e-05
-3.22690610502431e-05
1.91305183467367e-05
3.30269231192257e-05
-1.20551060486954e-05
-2.57985594554534e-05
9.03663147221873e-05
5.33268429623244e-05
0.000134435890958128
0.00014683747756159
0.000155765841461724
0.000167156925787776
0.000139872849136554
0.000182197122933594
0.000130698347528359
0.00014291712766171
0.000126116265493079
9.55818449102836e-05
9.91711697584314e-05
-3.70542980094973e-05
4.31580562081606e-05
4.4071645415874e-05
-6.42621171662575e-05
-3.08993739755106e-05
3.46910581782706e-05
-4.31122796547708e-05
-8.55192333824908e-05
-3.52499683444177e-05
-2.22102995166924e-05
2.84434213608214e-05
1.73511150657973e-06
-5.01623505494983e-05
-6.86765207518788e-05
5.25905512110975e-05
-6.38082014316633e-05
-2.34408287394193e-05
3.58288917374596e-05
7.35867653516261e-05
7.0109559635879e-05
0.000171198383623991
6.61191730368515e-05
0.000167743454112518
6.70433957116653e-05
0.000154153610365184
1.91406044000323e-05
0.000162143533326398
7.48843110425509e-05
5.6684235213483e-05
5.19395693030727e-05
6.80079444849324e-05
6.85170268117267e-05
0.000103842698218211
3.36120890291866e-05
-1.13192795175804e-05
-9.72909179461186e-06
-3.23075190022886e-05
-6.26657927582325e-05
2.15729629574414e-05
-4.81764467576163e-05
4.59695706531997e-05
5.80149098745298e-05
4.64537054703493e-05
0.000127760947061769
1.73644495802613e-05
1.47024934466127e-05
3.32523229347997e-05
1.52235231932599e-07
7.55928839545865e-05
-4.95951639880726e-05
1.80107299871254e-08
3.40595157124805e-05
-3.83812787812387e-05
3.87915538373159e-05
3.36141073192835e-05
5.34164977525379e-05
9.26941099001999e-05
5.04428988295512e-05
0.000144462013522955
8.71189905925227e-05
0.000163589724407945
0.00015335991263684
8.58631674837577e-05
8.42137910140245e-05
5.82382415838583e-05
-3.56410815396955e-05
-2.43266331532748e-05
-1.5134199811635e-05
6.00603414347973e-05
1.90565320811144e-05
5.56932864030361e-05
0.000139034696044255
7.36588646246221e-05
5.43193744416908e-05
0.00012396797137944
0.000134429034115701
8.50757283576245e-05
-4.7549893244588e-06
2.35475492470365e-06
3.66352177036233e-05
-3.10965960393917e-05
-4.05782959002369e-05
1.24643528396534e-05
1.56803995195691e-05
3.28123279786883e-06
-2.37342267870389e-05
-5.17429011549065e-05
1.42806328057392e-05
-1.42949740419837e-05
-3.81229580383964e-05
1.76103226726592e-05
-1.25301339955686e-05
0.000100495797296618
7.92142769706163e-05
6.46158772086364e-05
6.07748074737014e-05
0.00013392270953157
9.85742263789748e-05
5.35710105774291e-05
3.35233605218151e-05
4.47912040331012e-05
6.9895301588304e-05
3.19375050783953e-05
7.07189377234096e-05
0.000105960039623759
0.000110047639832362
0.000164642175276801
0.000121621792165198
0.000142261681849706
0.000125379658961473
0.000123629864152873
5.0302568953044e-05
-1.12650493070063e-05
2.23576727113344e-06
5.94318346102799e-06
1.50169860638651e-05
-1.9420080750905e-05
4.05827736325993e-05
1.19303490304919e-05
-5.3604972462548e-05
2.85174116805972e-05
-3.50370396613675e-05
-3.19598979264028e-06
3.47838681302679e-05
4.54675330709255e-05
7.07516425243344e-05
1.61598351768855e-05
2.75969879278601e-05
3.37344321080211e-05
2.63893487587853e-05
-7.87728257826914e-06
-6.43434645769146e-05
-2.26236892180636e-05
7.45098171594663e-07
9.10427927874022e-06
2.21959719953688e-05
-9.06723689376686e-06
0.000127089192374932
8.85296409037343e-05
0.000114793644747116
0.000121305041745788
0.000116805908464433
7.70514884429675e-05
7.18902085129805e-05
5.51798244014454e-05
0.000122604666108481
0.000100536003050194
8.66646526521044e-05
0.000129216254449264
0.00012378088534859
0.000108352234110234
0.000185723228206669
0.000129767262240355
0.000124096916561285
6.04022191129816e-05
2.97697840316951e-05
2.42823751848161e-05
-6.52260809345839e-05
-7.59099085971929e-05
-4.74829602629875e-05
-8.80082811730618e-05
-2.39508745592015e-05
-2.17025106983009e-05
-5.22122222847813e-05
-5.45037073805304e-05
-8.50470836818443e-05
-9.8333119114137e-05
-7.26246374750108e-05
-0.000148202926482553
5.08864846445594e-05
-2.19035914106616e-05
1.56708354820102e-05
0.000134457054441371
0.000143346852915365
0.000182396369472137
0.000173201854691764
0.000210110895814517
0.00011445334025599
6.15754988386506e-05
4.70320325812696e-05
6.64372651505543e-05
5.48285252587108e-05
6.0987450016908e-05
0.000140246433329893
0.000113758825315232
8.95983369772614e-05
9.99322963015607e-05
0.000154639263996732
4.08996844931474e-05
-1.07819171725913e-05
-8.17255394093736e-06
-2.97750354457556e-05
-7.17351286928294e-05
-6.0270788523325e-05
4.65291974538452e-06
8.5428465721125e-06
1.6533393599288e-05
-1.58556245018973e-05
3.45451957285961e-05
5.3195198862037e-05
-2.60593936143257e-05
1.62170299653719e-05
4.06495978279584e-05
7.22067110153947e-05
6.33209914488394e-05
7.72445256342708e-05
1.99270488210442e-05
-4.25279245397667e-05
2.50691351105819e-05
3.15108809295439e-06
2.15830240738046e-05
-2.39911231416916e-05
1.1043343789345e-05
9.11155405175082e-05
1.102801949614e-05
7.36224881271282e-05
8.19014498620896e-05
0.000110678255940495
5.71603999279766e-05
0.000119381276983081
0.000144364196689213
0.000114869322827539
6.6377096240126e-05
0.000137025644219695
0.000121218228620802
9.82471207134195e-05
6.59490204740903e-05
0.000115673638683778
0.000100679608939195
6.02920900348248e-05
-9.90896948487036e-06
1.84132923141049e-05
1.56526503092999e-05
4.04933883884313e-05
-5.62731795035747e-05
2.84027009270284e-05
4.49250921999544e-05
-8.64505853679064e-05
-7.58950655132539e-05
-2.9620394340444e-05
-1.07909159102139e-05
-4.80596703155048e-06
3.95847331558863e-05
0.000141700918082454
8.72991455981271e-05
2.92047607047567e-05
-2.90779657872714e-05
-1.71802310351349e-05
4.78205134838632e-05
4.91238306750727e-05
7.42888660335114e-05
3.29108744278733e-05
9.131282927638e-05
8.76318989992178e-05
8.35510196860905e-05
0.000184363839471734
0.000137589253622268
4.47139113726703e-05
0.000117642989330535
0.000128884085594677
2.70955373769296e-05
5.70641902633961e-05
0.00010948242589622
-4.19434555930988e-06
1.32383743198302e-05
1.38607426394534e-05
0.000108701727345856
2.97654165032995e-05
3.21279651113927e-05
-1.42008652523203e-05
-5.49253804830567e-05
-6.26120392206498e-05
-4.30463598733671e-05
-7.87874614027589e-06
-7.29543756751299e-05
-6.73348582744646e-05
2.9442375017239e-05
1.308004816746e-05
-5.39884043428631e-05
-7.7435700800696e-05
-4.04725660537995e-05
2.04672491831273e-05
6.83770538394286e-05
0.000110071149055756
6.99867249471422e-05
7.44791781828082e-05
0.000143805322307919
0.000105076289655756
8.59004007479325e-05
8.5048711112147e-05
8.34721914396488e-05
0.000111076992355835
0.00020814680471465
0.00016303471024328
0.000159563580304159
8.64810470270945e-05
-2.12582192103871e-05
4.50337889704349e-05
9.68361102283591e-05
3.44280147377309e-05
3.83111798717536e-05
0.000124018445573111
9.06248327644786e-05
4.52332675131605e-05
5.29960685505083e-05
6.7284001469593e-05
1.40669705490882e-05
4.12325448333975e-05
7.10043194140237e-06
2.25596415541418e-05
-1.77045855317903e-05
-2.49549768376896e-05
6.30079949394384e-06
3.9768909102642e-06
6.08862086541609e-06
-3.13949797988887e-05
5.51410190287696e-05
-2.17217836654579e-05
4.42884134786869e-05
-3.6593095718319e-06
-2.55842114562658e-05
-0.000111738793899364
-3.57765496533878e-06
-5.95497182569939e-05
-0.000111867432767356
-3.16066922092333e-05
4.48440687737299e-05
3.87139569298232e-05
8.00444765547158e-05
0.000213865947898039
0.000157286377959323
0.00016372915840408
0.000152109323465467
0.000175068757508837
0.00022155693888398
0.000102554527048356
0.000127941812208228
0.00012453799766296
0.000100359592991511
0.000141501591082398
5.5616454890722e-05
6.78268109436189e-05
7.42212300407142e-05
0.000112920714942978
9.997782240527e-05
8.96110800534908e-05
-2.18517166792174e-05
-4.74550917565517e-05
1.83905968143774e-05
-3.67715290979317e-05
-8.63818260004387e-05
-9.75320645891125e-06
-3.57922345951294e-06
9.79159039793278e-06
-2.28287516935735e-05
-3.19587832396302e-05
3.89174444188987e-05
-1.09597416616152e-05
4.1076066205165e-05
5.79516645339076e-05
9.96390867492261e-05
-1.70658799195889e-05
-4.80824107786266e-05
-3.47899956658488e-05
-0.000106293379024739
-0.000111289562645482
-2.6111888216008e-05
-5.66154074808307e-05
-1.96783378129842e-05
4.51535420096353e-05
1.65631021157483e-05
0.000117240790936707
0.000105838030523965
0.000172459233058341
9.10512822835894e-05
0.000262156031483182
0.000126304258075563
0.000269261616783398
0.000148917891630971
0.000215241023066814
0.000213065920994231
0.000204784810730043
0.000226440970164084
0.000172486431178438
8.90268420869067e-05
0.000119342440362589
6.51494791488783e-05
2.06495797462015e-05
-4.3158314018434e-05
-5.49916268417786e-05
-4.10773299900195e-05
-0.000146496568007944
-9.25824117048082e-05
-0.000140486631997341
3.12956117980635e-05
-3.30172498799142e-05
-5.31625695261383e-05
-2.31106679367778e-05
-5.1817311261854e-05
-4.9336323786019e-05
7.89817400224476e-06
5.34595855117391e-05
1.9421113275546e-05
3.25938330813934e-05
1.49267191613086e-05
3.12282649225758e-05
3.95503484702306e-05
3.12921932892221e-05
7.66840994865413e-05
-4.36630438686307e-05
7.72080048101152e-06
5.82439888757089e-06
6.02820623429149e-05
5.03571228143363e-05
3.83675770418584e-05
7.28448129422045e-05
8.11132944812113e-05
9.27821304308412e-05
3.65326049024983e-05
8.22477831434124e-05
4.21530808087386e-05
6.61385524121572e-05
9.53235948404888e-05
0.000161192646900489
7.72114622149934e-05
9.9210187834367e-05
0.000156565801552151
0.000141631588711694
0.000172356083510672
5.41272481504465e-05
9.9285034050859e-05
8.69080090429429e-05
3.15591766100537e-05
-1.69408184816561e-05
4.45926201894663e-05
-6.73504532345007e-05
-4.13153864674091e-05
1.00520708716329e-05
-7.03781573496549e-05
-8.04853797739011e-05
-9.04295271756837e-07
-2.26055303804152e-05
-3.24125214908076e-05
1.62374100274456e-05
4.05947674473678e-07
-4.55227769683104e-05
6.62974936354745e-05
4.39941118682972e-06
-1.00147059772715e-05
5.3476758373752e-05
-1.26554378734402e-06
-4.20216196843042e-05
-3.56058858834768e-05
-3.18787347520531e-05
1.4744399622154e-05
-2.67939842846788e-05
2.7370635669041e-05
6.72099277088791e-05
0.000197641851109734
0.000102982104778363
0.000214542311369776
0.000255486959251752
0.000207700240857347
0.000176829707113754
0.000164349719357869
0.000175075512137064
0.000161956354737515
9.30517355165583e-05
7.53533884552281e-05
3.42651087553482e-05
2.00857770273746e-05
-4.15670616814077e-06
-4.6143085078979e-05
-5.4620951250979e-05
1.37079605182522e-05
-6.33734847694825e-05
-1.76308383190652e-05
-5.05685652296132e-05
-3.09378097130398e-05
-4.09115131519547e-05
-7.68806389834497e-06
-4.80049877541423e-05
-4.20696883214632e-05
-8.09499048933045e-05
-6.7602414405384e-05
0.000111681871743407
3.20803819866247e-05
0.000120923543702302
5.25909959288624e-05
0.000199662642136694
0.000171907617256112
0.000108854081213615
6.97681643129458e-05
8.35823208756032e-05
8.06324610842124e-05
8.62948796745254e-05
2.51868059638611e-05
9.65179911212649e-05
6.79710810457967e-05
4.73691914176374e-05
2.86512913768559e-05
3.88534280232598e-05
-1.83106096272486e-05
-2.75477872605126e-06
-7.99484875546082e-06
-3.69188119100555e-05
3.17603760448747e-05
-0.000102558518110163
-4.10189487431338e-05
6.18613268903541e-06
6.38928869332725e-06
1.32306258204853e-05
0.00012847053424723
7.83706826575374e-05
0.000110448765591474
0.000121703041941303
5.4484738482578e-05
3.35871162019222e-05
4.45990117109459e-05
-3.94611911534807e-05
-3.27185506480857e-05
-2.95217785585391e-05
1.77866831758741e-05
3.45374420893833e-06
3.0138432833576e-05
5.07296545315752e-05
-1.85526196897301e-05
9.0361486023737e-05
9.62711930516491e-05
4.7460173171493e-05
3.86440861652287e-05
3.81213325144482e-05
3.04196202326313e-05
7.04468155372382e-05
4.57891717723646e-05
3.16808339507437e-05
4.57887146080264e-05
0.000102895757673138
0.000101364156607451
0.000192090812034395
0.000139439156182457
0.000228028134766995
0.000119462634335176
7.43279427996206e-05
0.000117301688701354
1.68971012790242e-05
-1.77403452416161e-06
-2.60652293686867e-05
-4.38864962683239e-05
4.56626081612081e-05
3.2367077699443e-05
3.8659608302256e-05
3.07067169666383e-05
-2.04688686237587e-05
5.45272066752237e-05
0.000104278581506919
2.55912664516937e-05
1.21505004741329e-05
4.08599507675052e-05
1.7251618246082e-05
2.60205260128893e-06
-4.18554002943314e-05
-3.28382189871053e-05
4.79016628228645e-05
0.000101224493370177
5.80951425235044e-05
6.47865269758173e-05
0.000138101006768883
6.79784152901426e-06
5.91419182699732e-05
-1.57746333050984e-06
0.000145563343771533
0.000119293413801545
0.000190394401131767
7.70700989559451e-05
5.78633079431833e-05
0.000130522324741384
3.14001353396978e-05
-3.92327049323184e-05
7.23073550474189e-05
8.42504828049884e-05
9.32263763505223e-05
7.88210275523014e-05
5.75523667558526e-05
0.000102605634137428
7.46441491469149e-05
4.91610025422145e-05
-7.50433998238373e-06
1.36988944818593e-05
3.58912197441858e-06
-8.0814990301402e-06
-9.89858079733301e-05
-2.04055939475137e-05
-8.40659965298602e-05
-2.02042199152009e-05
-3.54584467291667e-05
-3.37171275182297e-05
3.88429220839905e-05
8.6501800566016e-05
2.00168210438702e-05
2.37333126136626e-05
1.89569160253527e-05
5.00781929683042e-05
1.18444069693941e-05
3.01945206353311e-05
4.00461654820968e-05
0.000115320064189259
0.000103038769033066
0.000121434246289629
7.69605408244553e-05
6.01086608013939e-05
0.000108954125876198
9.62620900697267e-05
5.64433033222997e-05
0.000109609392384742
1.73192586740689e-06
0.000113151015937922
4.54586749203922e-05
3.54945039060047e-05
0.000118723845364631
7.56548759273165e-05
9.96274275491638e-05
0.000113996852157984
3.11893958929829e-05
0.000168389306461617
0.000105294843499109
0.000124000922420206
5.63559042541774e-05
-7.5734462190102e-05
-2.97620153197455e-05
-7.09973317059306e-05
-1.37382979014077e-05
-5.6387335697521e-05
-6.709712558267e-06
1.47151005133188e-06
5.10172669880265e-05
2.640985960492e-05
3.44239253589498e-05
8.40005359808724e-05
-7.88706340913186e-06
2.06519338576098e-05
-3.96458761743687e-05
2.88717263601263e-05
-6.13127197915902e-06
1.49365171581897e-05
-8.35447825799443e-06
-2.67204355614579e-05
8.65766726986131e-05
4.85653571906981e-05
1.18139138764104e-05
-4.03239541817598e-06
8.34787384891284e-05
0.000122667804363776
0.000105644792778689
0.00012367055856872
0.000240623188254829
0.000245269093367868
0.000277435750497208
0.000205757896372541
0.000147559920326976
7.82350377446714e-05
0.000100533245081703
5.66952624474696e-05
-7.04722088931956e-05
6.88321248643989e-05
2.28322679878763e-05
1.39857281992225e-05
-4.98605657176016e-06
-4.42219437142564e-05
1.48827867665291e-05
3.31274786174272e-05
-7.1172078339511e-05
-6.57266068850131e-05
-5.20762924132005e-05
-2.44749583282956e-05
3.29455352271579e-05
-6.36596085899215e-05
-2.7605720990897e-05
-2.65351436883983e-05
-9.98396660771271e-06
2.48439319854954e-05
-5.19300846658478e-05
4.57169418995288e-05
9.4608439500896e-05
0.000113762870219875
0.000136713020715748
6.38329110084094e-05
0.000139547445106653
4.88296791127975e-05
7.83273061106827e-05
5.65711763827702e-05
3.68038963537534e-05
-1.02700246127909e-05
4.83312886791769e-06
2.5322883867059e-05
5.94494430767145e-05
-1.55132724526525e-05
3.36943893906812e-06
0.000102697965537986
7.29780651222935e-05
5.19936558010766e-05
5.03078842531702e-05
5.29397183052916e-05
3.3016137047542e-05
3.00657153571507e-05
0.000131298738985079
0.000160287358976236
0.000146022968018971
0.000141777183417856
0.000113359213787303
0.000191775174353588
0.000136274942806929
0.000148823464185899
9.38686305075254e-06
3.01183921371493e-05
6.95091639438426e-05
-3.43691029771227e-05
-0.000103052399353418
-1.95792672772804e-05
-2.98755507415992e-05
-7.90789813372685e-05
-0.000113528405036331
-5.58142147994784e-05
-0.000121499188387148
-0.00014291692343294
-0.000173772113899933
-0.000133599480581137
-1.78252896472062e-05
-6.23957431484608e-05
4.30720597017142e-05
9.72690584306884e-05
0.000117012965122412
0.000163032354259259
0.000143551687843763
0.000187234106025961
0.000137944213713309
0.000116566954954383
0.000202684400131012
9.30193172446794e-05
0.000144649850603258
0.00014149667390987
0.000183161268291054
6.46887384140423e-05
7.27790795493637e-05
7.32523866205765e-05
5.83079299227617e-05
4.22740305556412e-05
1.79467303172169e-05
6.08313633792443e-06
-4.72213968090773e-05
-8.42927298156208e-05
-8.88517841316847e-05
-0.000132284046223248
-4.0230799435451e-05
-9.78033928269754e-05
-7.0490647851599e-05
2.73570551119228e-05
1.99454397241173e-05
-2.51929674683226e-05
5.85429486828059e-05
0.000118104242353857
5.34974772833419e-05
0.000109440035628452
6.69082114106809e-05
0.000160770603909946
0.000107834881092492
0.000115787551196057
6.30084548767073e-05
0.000126948923819611
0.000146197535001141
0.000106602117049577
9.73986386322244e-05
5.95156893992776e-05
5.41047701352506e-05
2.51883682098036e-05
7.00790750515298e-05
3.91155527965556e-05
-5.66813951328667e-05
-8.03288695534436e-05
-6.48441872236711e-05
-5.22267197538314e-05
