# Supplementary material for: Research on computational propagation and identification of mine microseismic signals based on deep learning
Source: PLoS One. 2025 Oct 22;20(10):e0334641. doi: 10.1371/journal.pone.0334641 (PMC12543183; doi:10.1371/journal.pone.0334641)
Supplement: S4 Data — (ZIP) [file pone.0334641.s004.zip › 000100700001737.xlsx_0.txt_24.txt.txt]

-6.64759383468421e-06
-3.31532351011237e-05
-3.84203165288019e-05
-3.13040882198377e-05
-1.65422266958793e-05
6.39724414230459e-05
2.29893213327008e-05
-1.08962055836807e-05
3.43772426817884e-05
-1.06349611819167e-05
4.13828901060881e-05
3.40492432963832e-05
-3.92081365038586e-05
3.89488322351266e-05
1.74472972955419e-05
1.42250181550852e-05
6.07148917288814e-05
1.18465046565308e-05
0.000117640668006132
2.46751765977057e-05
8.61509255477658e-05
5.118333272286e-05
-1.10283927769456e-07
-9.09369555889823e-06
4.79201379758916e-05
6.88052477709115e-05
9.39302228124488e-05
4.44211431671836e-05
0.000119053728628513
0.00012304289289311
6.09322964656319e-05
0.000125047228795755
7.97635293252747e-05
6.30713642888335e-05
-2.63261276497105e-05
-1.21176782104139e-05
1.28773592081084e-06
-5.43896667544905e-05
-8.05514081036423e-05
3.07649568721392e-05
-3.33248865730535e-05
-3.57319175893859e-05
-5.33626190574597e-05
-3.30604411945156e-05
5.10555283720377e-05
-7.12455310046478e-05
3.97818356155347e-05
2.84345631172169e-05
7.42549765069604e-05
7.41729793803804e-05
5.52141547617153e-05
7.83768546492871e-05
0.000124184998208087
2.43893453550944e-05
9.38117625570697e-05
5.6714789565731e-05
0.000149616305197366
0.000111963685335566
8.02675121511402e-05
5.54241337260637e-05
3.20460429751587e-05
2.70739172471069e-05
-5.16026698430882e-05
-2.77907042204136e-05
-2.04894291850678e-05
8.23534010485835e-05
-1.70063145067487e-05
-6.47189111841559e-05
-2.64834475615492e-08
-1.95985677427055e-05
-2.18171893669498e-05
6.53084575110838e-05
8.25067448552807e-05
7.35163934928756e-05
4.59354094751476e-05
2.56130484975941e-05
1.31374457345203e-05
1.73841597437457e-05
8.2924080711569e-05
-1.13736122194812e-05
6.32343379886547e-05
4.27734932634677e-05
2.75801381241769e-05
2.27590402680859e-05
3.04611317066343e-05
5.76419536231799e-05
4.76597244169262e-05
7.58279053359765e-05
4.21794145787885e-05
5.98586160379208e-05
5.01300059087572e-05
4.69248259851357e-05
-4.53741731571439e-05
-6.025390836457e-05
-8.5154224486789e-05
3.01340311066372e-05
2.65476305178874e-05
-4.43578626880026e-06
5.61614707023753e-05
8.51553868428972e-05
4.41957246138696e-05
9.24068250456425e-05
0.000103781035341666
0.000134162039931651
6.38899685562642e-05
1.50080662813696e-05
3.97077346271917e-05
8.7994821823346e-05
7.34956723113733e-05
0.000159379035033394
6.81986307867952e-05
8.65232487277601e-05
4.81463344156282e-05
1.68323005509273e-05
6.22003870647026e-05
-3.96353397265552e-06
3.91884728375384e-05
5.25767238867572e-05
-4.24678726999405e-05
6.99049848324296e-06
-9.53293350836946e-05
-3.47095534267256e-05
1.73019260999545e-05
-6.04494897388133e-07
4.12351589415554e-05
6.28957583314599e-05
2.95116715208606e-05
9.79573434932809e-05
8.29631566427553e-05
7.69600799302539e-05
0.000133209921886574
0.000146279838239243
8.38940875776875e-05
6.77954909402361e-05
8.3486686689168e-05
1.62258216627784e-05
-5.67783205037025e-06
-4.73194523300742e-06
-2.2892906343463e-05
-7.37008089200438e-06
4.68653381915067e-05
-4.94282647648677e-06
6.89557558413925e-05
9.51583083609121e-05
2.72252995581832e-05
7.49547522536017e-05
3.17985645288898e-05
-4.54677427412569e-05
-2.77864530937784e-05
-2.19766791105245e-05
5.84098771584734e-05
2.62944000606851e-05
7.98048742237588e-05
9.26699009700635e-05
8.46095482115586e-05
0.000128024192141139
5.33516726079035e-05
0.000137165150277142
-6.71414738831496e-05
-2.4620715440807e-05
-2.81260532895886e-05
-1.97853027503845e-05
1.21814071713817e-06
-4.12568892603847e-05
-2.72078486281693e-05
2.19027217261069e-05
2.48998986354479e-05
2.84404108806507e-05
4.7645166806931e-05
4.32382700887111e-05
1.86720104182251e-05
0.000130941730913389
0.000129562739195727
0.000145822244383206
0.000148377197174558
0.000129220945692722
0.000116992825354757
0.000153929837336936
6.468760869341e-05
4.40859168095379e-05
6.12040461751156e-05
3.97483103981407e-05
4.41835446070866e-05
8.82467951680708e-06
4.42231339045352e-05
-4.96882236216103e-05
-7.80559435371178e-05
-2.59542627500915e-05
2.13064309907341e-07
-9.09122110655503e-05
-4.35741020151113e-05
-7.71518840862926e-05
-3.17812851204371e-05
3.0366772214838e-05
9.79330615389995e-05
7.64573156418167e-05
9.92078258805807e-05
5.82431432885491e-05
6.15755346057549e-05
6.63010445275928e-07
6.59830908210107e-05
3.23500465597885e-05
-2.18121652863419e-05
4.82534384719464e-05
-2.19510778349464e-05
9.30442143977047e-05
-4.72530221530099e-05
2.46777651925341e-05
6.17166028310744e-05
9.59500691658843e-05
6.8817789219496e-05
8.29287145337421e-06
2.5811160266125e-05
8.33641108824771e-05
1.22867831016709e-05
7.41552092065238e-05
0.000107382776572126
3.36271843736551e-05
8.4765578661204e-05
4.39924186831065e-05
8.67638192661868e-05
7.06575562143052e-05
-4.01367691449696e-06
7.53278022394176e-05
9.44800676248841e-05
0.000147664253098983
8.28508592391188e-05
3.6509024979434e-05
0.000174676545710012
0.000176228810620747
3.04337298817622e-05
0.000109350098529085
0.000158951230990354
0.000126797806150294
7.06495128173191e-05
8.82026841481647e-05
2.5318673590118e-05
3.64529902144408e-05
3.04614379888955e-05
5.23515667734276e-05
1.73579070922641e-05
-2.86659431802929e-05
-6.34189223694641e-05
-7.57200170244046e-05
-0.000140651257832541
-0.00016961555787224
-0.000113422051042438
-8.75713156388884e-05
-5.37544533260868e-05
-7.14975529557619e-05
1.94692522778018e-05
9.76188737276512e-05
9.93439579612191e-05
7.33785582747327e-05
0.00016244639048802
0.000173121934634104
0.000115933342008632
0.000219625082031746
4.06483082191328e-05
0.0001136437445206
0.000109841320728505
0.000108429111493104
0.000159626570072047
0.000167790669830397
8.44895861402213e-05
0.000105568179155937
0.000148026754449288
1.57321760331356e-05
8.15398773617956e-05
5.21320221049451e-05
4.74874320721133e-05
3.2399951708551e-05
-5.06907767843896e-05
-2.25865287698012e-06
-2.30679306620881e-05
-3.20082205056505e-05
-8.38990601085883e-06
4.06313616433156e-05
-8.51359697865178e-05
-6.44373874008602e-06
2.80552660854626e-05
4.38276464793467e-05
2.06320595081158e-05
8.74217345475427e-05
1.06020237595352e-05
-6.95073959726628e-05
-4.81546176802543e-05
-4.01273557698877e-06
-3.10031665247688e-05
-2.86848671600611e-05
-3.67831825486466e-05
3.16784229275022e-05
9.81944899879847e-05
0.00011964919659881
7.7335192168232e-05
4.6187951213031e-05
2.39642078609825e-05
3.85893396383299e-06
6.39193409056952e-05
-1.07786605955832e-05
7.1449662924897e-05
2.41755106281682e-05
-2.64329252252933e-07
7.01557146840796e-05
2.98256308601978e-05
6.37137261447496e-05
0.000100584896528809
8.12896292537641e-05
0.000104851698515238
5.35347346360898e-05
0.00010067301437642
0.000125930191872124
0.000132276344500039
0.000209570698548642
0.000123599251793151
7.43572094635287e-05
0.000136367356678873
9.86827003937754e-05
0.000140453529037393
6.0011761974259e-05
5.37087703960316e-05
2.14958041293667e-06
-1.43092915873052e-05
3.6193737199513e-06
-4.74316927146478e-05
-5.87687307017221e-05
-5.77699732803772e-05
-5.09481589043504e-05
-6.07097584686237e-05
-9.05722090651946e-05
-9.91765240299116e-05
-8.0734216004262e-05
-9.69261683390504e-06
-5.68184707375918e-05
1.19292167307569e-05
0.000113156078043247
8.40870167753862e-05
0.000136144190718696
7.31350278487678e-05
5.11734637523823e-05
5.43505976472583e-05
8.60324807759492e-06
9.79819771994978e-05
1.99047529916948e-05
8.05843858751585e-05
6.6609057062948e-05
5.63873744207061e-05
0.000115297040955419
8.48236622499447e-05
0.000108238521390802
7.05503532949482e-05
6.84149654569322e-05
2.2111013962524e-05
1.28399386373949e-06
-3.67287287283011e-06
-3.91846557064423e-06
-3.95660315936129e-05
-4.12443859341558e-06
-4.6178738565417e-06
-2.01061988366479e-05
6.3003452004771e-05
9.74425938108862e-05
0.000113824037650458
0.000105647118729088
0.000124575567077271
7.22372606796022e-05
8.34387181720008e-05
3.36823964634039e-05
-1.94324582279823e-06
-9.41376837877696e-05
-3.56316033402194e-05
4.06031223387877e-05
1.72745750782877e-05
3.26188119586099e-05
3.16005355392128e-05
1.50236900263262e-05
7.61621630340335e-05
0.000140065646654048
0.000114319292571316
9.24530679905729e-05
7.80679607607974e-05
0.000139847873481228
6.62179479239378e-05
-4.91235997857594e-07
-4.62407191198704e-05
-4.50894939752928e-05
-3.44909251660978e-05
-9.5256739432037e-05
-0.000107333057833296
-4.76395303385384e-05
-0.000100510792432482
-7.51037161145487e-05
1.88863406542905e-05
1.28010732350056e-05
9.0469496388135e-05
8.93662702860132e-05
0.000158170897008153
0.000138601416195638
0.000158508736036061
0.000110299853463747
0.000106410950871565
0.000118377298724655
0.000104293020594406
7.66114330605729e-05
5.35462290192152e-05
3.32446061276191e-05
3.57959918473178e-05
4.03285665583278e-05
0.00012126240960843
5.14123928123604e-05
7.51716094341022e-05
1.1690436106882e-05
-2.99760659564226e-06
-2.62887768277956e-05
2.2424319397525e-05
-8.46154161868177e-05
-1.37247324739107e-05
-6.16317560326659e-05
-2.71701670085302e-05
2.08818129996791e-05
5.27053372840916e-05
7.18254687088e-05
0.000121869076348376
9.58493456942687e-05
3.43645812236489e-05
6.32591375829709e-05
4.83930152966063e-05
3.61973432136708e-05
5.59818115089442e-05
5.29645703480625e-05
9.58653491158922e-06
7.8042591234161e-06
-9.16351602213832e-06
-8.85396986291522e-05
-0.000133900928455118
-7.64469458093249e-05
-6.37784495934406e-05
-1.91999906638983e-05
-1.93810248867104e-05
4.71745384592177e-05
4.40430361557544e-05
3.25721600913253e-05
7.1000483873184e-05
2.37491122267484e-05
1.83015170376387e-05
0.000124637039968878
4.390053174937e-05
0.000144380513119107
5.57005016118844e-05
5.38962000765316e-05
4.34688564168262e-05
6.55478459761712e-05
0.000129921118309083
0.00013059816406573
0.000108215337305713
8.14865888952549e-05
9.29698993949035e-05
0.00010793101115054
6.75465201806362e-05
7.62195590605095e-05
0.000130050247997658
9.22496581605332e-06
7.18577248368332e-05
9.54435644019001e-06
8.17492246300088e-05
3.82530578388893e-05
6.80061020581266e-05
3.59401774079227e-05
1.55763483860324e-05
-3.36010101961957e-06
4.3361533585381e-05
-4.65232062442776e-06
-4.58290213322038e-05
6.18041973063805e-05
-4.59530952365563e-05
-1.10789090294824e-05
2.47558310643392e-05
-4.2643432505399e-05
-4.53721593049376e-05
-5.47565285463619e-05
-7.93606377029815e-05
-3.7566069689102e-05
-5.00350323901149e-05
6.76920846112991e-05
4.42932173078186e-06
2.54230928946812e-05
2.92756417498806e-05
0.000101121421946633
2.32683636366188e-05
0.000100658024373293
3.75492967300874e-05
7.84193593984321e-05
5.09633059137406e-05
0.000109691605834978
3.05211736301466e-05
9.28099137902315e-05
3.35384991404337e-05
7.16659921310178e-05
5.09984483251432e-06
3.57240290409168e-05
5.76245791840871e-05
5.04354122976274e-05
0.00014858919411024
2.93342256458867e-06
0.000120152276651053
0.0001246515395304
0.000117986998627373
0.000115757846751873
0.000124923846424069
3.35919287114519e-05
8.0982742573193e-05
-1.3435899630018e-05
-1.89405666145087e-05
9.64879526497307e-06
-6.02073184955352e-05
-0.000125735139330289
-3.55585186974558e-05
-2.29400032236727e-05
1.96021304112157e-05
1.75697731092704e-05
-2.07004640971525e-05
8.3725497823786e-05
-7.71336556937501e-05
2.10704678451041e-05
2.51532207458286e-05
1.17728252021959e-05
1.14512824639323e-05
3.57010445651927e-05
-5.99715785948161e-05
1.27433929498063e-05
-6.78178276389038e-05
-2.65278606199563e-05
-2.90537138483363e-05
3.885623126085e-06
-4.83719343317551e-07
2.37955674403955e-05
4.29497949980346e-05
3.60364796714461e-06
2.23703405155706e-05
8.03984560133196e-05
0.0001229283535779
7.84784734143176e-05
0.000154333849501122
0.000113796263553202
0.000102689117089505
0.000109916908744377
4.0699802853243e-05
7.3836567676474e-05
4.76464384318723e-05
7.86752425605766e-05
9.94590578377676e-05
7.08404810724925e-05
0.000106330314460398
7.28850113615064e-05
6.9953139888175e-05
0.000128278215311188
0.000112176393594434
8.23667905850005e-05
8.0480575816903e-05
4.37912563242374e-05
-4.09434038950676e-05
-5.67150738808578e-05
-7.76402908137564e-05
-2.70778765603452e-05
-0.000117669639974984
-5.15407997794744e-05
-0.000128977458827139
-1.64817644400256e-05
-1.50314856222131e-05
-1.15992795635293e-05
-1.2607405686674e-07
1.9490259782803e-05
9.3824454928355e-05
7.99614137812399e-05
4.80086071533082e-05
2.14016647898594e-05
5.23711822323491e-05
0.000113139964490655
2.32805485363914e-05
0.000108300209192361
6.58129679182827e-05
3.21697316484008e-05
9.31637615192629e-05
0.000108130971828871
0.000138954645866519
0.000129670992293615
9.59653152595229e-05
6.07149684021472e-05
4.79967043882258e-05
0.000148010776472352
-7.41000190031874e-07
-1.09934080013317e-05
7.60247574091703e-05
-2.04042756922184e-05
3.64598497453533e-05
1.0302140316283e-05
-4.59969946857184e-05
5.96545917026979e-05
3.34197559311581e-05
-1.82363604704478e-06
0.000117142868487563
8.64570701546432e-05
3.0918397492766e-05
8.6083024023173e-05
8.07554806158377e-05
8.10533425126382e-05
0.000134381669550566
9.17970126451222e-05
4.66946757723039e-05
1.67043961626396e-05
6.40256880240577e-05
-3.62196603526507e-06
3.88110409067548e-05
1.89232547798755e-05
4.61928820391717e-05
-1.37777917597333e-05
-3.48549605162512e-05
-2.53868045257215e-05
-2.28252308525979e-05
-9.28104715477772e-05
4.58148814563656e-06
-6.42182202119958e-06
-3.96592456813965e-05
1.12600436510589e-05
-7.59887155186976e-06
3.31396857461387e-05
4.79525290089208e-05
0.000135835650324044
3.42862424750676e-05
0.000169823402114388
0.000102817978689528
0.000155155274457448
0.000190267419182325
0.000134403251865867
0.000116165938169196
9.20960069467293e-05
3.6218479471124e-05
6.1419810905497e-05
-3.54495376861265e-06
0.000114558723305323
3.44475601038407e-05
8.45537799832758e-05
0.000141804624857487
0.00013970394989197
3.76028043129285e-05
7.06118840144086e-05
4.98567341363618e-05
2.26382844875622e-05
4.41478762936601e-05
5.06621845606094e-05
1.35919321644614e-05
-4.39666333810083e-05
3.06141709399185e-05
-5.01082920034347e-05
1.13083044093927e-05
-5.71671610676322e-05
3.88071384544696e-05
-4.52235935434374e-06
1.59085385129009e-05
4.89447971563718e-05
2.99757692169096e-05
4.46241998863815e-05
1.99959417567908e-05
7.93734971957757e-05
3.59335159459049e-05
6.82174337974951e-05
-6.05664339965724e-06
7.1565061078645e-05
-1.39001066993442e-05
9.67822074666739e-06
5.98619037150832e-05
7.6131374218889e-05
6.29249216982639e-05
4.95700899825246e-05
2.89519013526676e-05
5.77598203899647e-05
4.03912921125282e-05
7.97467046314546e-05
3.19566287807017e-05
6.76877655053511e-05
-1.02192209828565e-05
2.65266866446383e-05
6.30329424702621e-05
1.0584841090504e-05
5.54205055399608e-05
0.000113649220010676
9.27211685500452e-05
8.00492774935431e-05
0.00019864023291385
0.000159750742204966
0.000137639051816537
0.000148131044910596
0.000122019054849992
5.39777040532098e-05
6.17059659473845e-05
-4.55079181483314e-06
9.96993248172044e-06
5.28971013764528e-05
-8.40025365136202e-05
-3.91570191404948e-05
-4.58253869765631e-05
-3.16283222818151e-05
-4.16175410577607e-05
2.49841985006756e-05
3.30953034318191e-05
1.2423004042966e-05
3.13100413831896e-05
1.43270881360462e-07
5.40225629763296e-05
0.000104418695223214
6.40995015203638e-05
6.06596469477247e-05
0.000112288991798574
0.000106729209030582
1.35807723931818e-05
4.16632398269375e-05
6.78338543664636e-06
-4.34508887024252e-05
-7.87056613838187e-05
-5.10081825363674e-05
-7.36600152453606e-05
-0.000137738199812141
-5.01230993211249e-05
-5.66999999715724e-05
-7.67068040681785e-05
5.65235985550799e-05
0.000135960926135954
5.89479362289589e-05
0.000173220204152989
0.000143445199681856
0.000158926655013425
0.000195133549543403
8.93548006455239e-05
0.000167022038409852
0.00013923118435134
9.80147848334984e-05
5.9926662074093e-05
9.29165183197926e-05
0.000100206306590747
5.28637331025143e-05
1.37935996697965e-05
5.79707957896472e-05
3.55560630590129e-05
2.46153081530124e-05
-1.27848941669138e-05
-7.79420926535177e-06
-8.8164970630892e-05
-0.00013257928531613
-0.000124428884634612
-6.80851148513997e-05
-8.50575366480676e-05
-4.20937613339573e-05
5.11091321699816e-05
3.41458052378595e-05
8.9101025017525e-05
0.000110123315733244
0.000136415310300891
4.34565238024709e-05
7.64409453691242e-05
-3.69430252667105e-05
-4.15034604830451e-05
-2.12501981807083e-05
-5.43740819364958e-06
-6.16971128356554e-05
-1.05060455148004e-06
3.71857186632984e-05
-4.51681086243797e-05
5.49383659004829e-05
3.14002598431811e-05
5.70558153082711e-05
1.19725409830767e-05
4.9129067944048e-05
3.97466625499801e-05
6.19415612722504e-05
9.37518305481479e-05
0.000121252037829224
0.000111002861106281
0.000142277855588857
9.40095616344257e-05
4.64901186852588e-05
0.000159572614291279
0.000119666420059743
0.000149345742831044
8.66037042776531e-05
5.2043160104538e-05
0.0001464737412267
7.14758354641702e-05
4.55452923870826e-05
4.99612361191208e-05
2.44475520252527e-05
-4.63804584786426e-05
-4.27368651625553e-05
-5.09906937276871e-05
-8.29990542527693e-05
-8.35311337997056e-05
-0.000108523819829999
-2.24397685167142e-05
-4.82235373849897e-05
2.00489778791595e-05
8.79587383282908e-05
4.61204926397693e-05
5.3742080590324e-05
-2.51611224177062e-05
4.80128920185995e-05
-2.86376210970687e-05
-4.19344464646276e-05
-5.75345934644501e-05
-4.2663604045253e-05
3.41530381721035e-05
5.1701975232987e-06
-2.15738916393233e-06
0.000110396545345579
7.33090167267943e-05
6.77792359832394e-05
9.97871825792833e-05
0.000186682201233878
3.73325920873495e-05
0.000159853526414939
8.87975640973965e-05
8.45703877980857e-05
6.59903277971787e-05
8.56167748406808e-05
4.05998463469556e-05
8.35484840756916e-05
6.58348603913628e-05
8.22307774627786e-06
4.55198079760469e-05
1.43442397228183e-05
1.09894085803264e-05
1.96496164581406e-05
5.28469975151234e-05
4.91882840304419e-05
1.73889350159154e-05
0.000101387078219081
7.69306605679935e-05
8.23868279012127e-05
0.000111462125005905
3.73747249854498e-05
2.98014577390532e-05
4.22135484187322e-05
-1.88724764445404e-05
1.45309057675251e-05
1.99616263696061e-05
-2.73087330846867e-06
3.4558353884833e-05
-0.000111493191505715
-4.82260366002337e-07
2.57025497782095e-05
-2.12969144102691e-05
9.90178725984992e-06
-1.3896140670072e-06
2.23340662523298e-05
3.45831961308535e-05
-4.5085040092731e-05
-5.07305168071597e-05
-5.29302300298555e-05
-2.93912664889097e-05
-5.86128757670453e-05
-1.40679911919168e-05
3.80466142979007e-05
7.48971003144849e-05
8.3587612579672e-05
0.000133164978966687
0.000210007480821446
0.00015862640588632
0.000208219269004941
0.000173585610111277
0.000145425672276257
8.64484835867423e-05
8.82817913966026e-05
3.69873955876184e-05
3.00832369314588e-05
1.28486692739995e-05
3.61421094028693e-05
8.53495806434134e-06
-4.30198706483029e-05
-6.8515182510319e-05
1.83275383439977e-05
-1.1459017578312e-05
1.52146980719326e-05
6.82645530736501e-05
-1.76308708894364e-05
4.34865101518341e-05
5.92658946502258e-05
7.2306808955189e-05
7.0827996083516e-05
7.5429229622611e-05
2.83377726198177e-05
7.80259917085448e-05
3.74464697408138e-05
9.11971508041412e-05
6.81276098929119e-05
6.47448714057322e-05
5.45824720541277e-05
2.6356553367961e-05
7.93621990188753e-05
2.90688472210896e-05
2.76390837672504e-05
2.25047229631256e-05
1.69085208191737e-05
1.05657826973216e-05
-4.61460232183076e-05
-4.89246933288492e-05
-2.32855585215231e-05
3.12053368509893e-05
-5.87736325980032e-05
-7.11228074769963e-05
1.53922215742265e-05
8.5919888280951e-06
5.85575164896797e-05
3.46739524740783e-05
4.35629613664417e-05
5.39336495013216e-05
0.000107990242835968
3.38982718904703e-05
6.98867641353712e-05
7.96610769864593e-05
4.46840955427237e-05
2.12522975951024e-05
3.93564163670137e-05
5.82761779776588e-05
5.48930442605441e-05
5.86526853242503e-05
2.77374259082744e-05
2.51426420380195e-05
6.31472005315366e-05
9.24463880689499e-05
9.55770773678409e-05
9.67056041248024e-05
7.17313243683169e-05
8.33119890528739e-05
4.17598619436407e-05
3.71921741819392e-05
2.60834453899722e-05
4.55247572765055e-05
-1.99160772948551e-05
-1.95279526863647e-05
8.1649639693773e-05
8.85362327795799e-05
6.04764924073772e-05
1.91765950811449e-05
-1.53831705675239e-05
4.3265426517363e-05
-5.75370382382716e-05
4.65896142129309e-06
-4.45752504658607e-05
-8.13099875341903e-05
-6.13301683506304e-05
-1.58218907489301e-05
1.09285267781884e-05
-4.78773972419871e-05
-5.66073302745091e-05
-3.0348998278522e-05
3.02778261764176e-05
2.40732876500042e-06
6.33309965844895e-05
6.99896209975069e-05
0.000124136428891789
0.000135307953743077
9.64389457805072e-05
3.66997579795016e-05
6.84788958795916e-05
6.28865352006757e-05
7.41018807882602e-05
0.00015102568169348
8.53326337271149e-05
7.70978217678371e-05
0.000135293789542294
0.000108751304775646
0.000119000664105483
0.000144205548158748
0.00014794018043676
0.000116441037071836
0.000116242974515551
9.38931159036968e-05
-3.61905335801715e-05
1.15381838201365e-05
-3.11554067737769e-05
-6.26282910616641e-05
-3.4163206386306e-05
2.72578284458023e-05
-6.7348012223849e-05
2.9236968567888e-05
-8.66399456342606e-06
-2.88988470524288e-05
1.72321239442753e-05
4.52315631860811e-05
9.1551678858364e-05
1.91012235896523e-05
5.66082131722352e-05
-6.72652321583216e-06
-6.97274773725205e-06
-6.73776754651051e-05
-3.57487324309168e-05
-2.68639427164361e-05
-3.01285921535185e-05
-2.69011634090868e-05
-2.16786936933419e-05
-1.75141780679661e-05
8.03951786993403e-05
8.41402904792643e-05
0.000157939379673438
0.000137268574089681
0.000113263471953986
0.000127223969052001
0.000108256448055162
3.7231328602661e-05
9.86866965869454e-05
0.000123224608777244
3.82072826646584e-05
0.000176032022063334
0.000142105313271258
0.000116771273474807
8.05739528077331e-05
5.70587049827792e-05
1.4799316783145e-05
2.46902355207417e-05
2.3611344137877e-05
3.44494714468856e-05
-2.58887222195625e-05
-2.1187733209895e-05
0.000116330955410173
7.85894795348931e-05
0.000126154360595958
0.000106426235026356
9.37628607844804e-05
4.65837745793945e-05
3.73888790378953e-05
-2.98503351506277e-05
-2.27409627622018e-05
-0.000136780989012711
-8.40557324293304e-05
-5.75388848863397e-05
-9.01569792793715e-05
-8.61742643598615e-05
-7.11353497819504e-05
-5.52743649991304e-05
-0.000106478226559023
3.34247312683469e-05
1.34489304074911e-06
6.6056102476009e-05
1.38125172303169e-05
5.02985608528497e-05
9.23777152506884e-05
0.000147946121344516
8.37965911050966e-05
0.000182318117473798
6.92848003428338e-05
5.15533504423877e-05
8.50499242877499e-05
9.93546283715968e-05
7.47304247744211e-05
0.000185817467662533
0.000151530678971882
0.00016872798661208
0.000120358893740467
8.95270473627461e-05
5.98158184979373e-05
1.55935209996871e-05
-2.43402900580177e-05
-6.79015001387238e-05
2.83928868150759e-05
-6.08042693469142e-05
-7.23278076993964e-05
-2.47498832818622e-05
-8.91270467736872e-05
-7.11314319159132e-05
4.35412905266192e-05
1.38802702287075e-05
6.71805693464689e-05
5.49842063752854e-05
0.000117199741659285
0.000109057118060488
8.88169159032863e-05
0.000104447803263504
0.000125223809949167
6.57400193639304e-05
6.02437741489536e-05
1.39548135176324e-05
1.207231933818e-07
-6.28144518246878e-06
8.60196533631392e-06
-1.06272843750235e-05
6.79046787147163e-05
-4.48674669066403e-05
-2.04180631562747e-05
-2.24594996648207e-07
3.02092813505028e-05
3.18331269368164e-05
6.44060523203989e-05
5.57648589308028e-05
7.08501794717133e-06
4.24774930553511e-05
3.54339904806772e-05
-7.30841740796301e-05
5.81443172760336e-05
4.22906003627951e-05
7.92958624237699e-05
2.34241345220122e-05
-1.91760429879491e-05
2.60524920349233e-05
2.31338327815466e-05
5.0710244405505e-05
9.54759556915182e-05
7.59925938469222e-05
0.000134076805196682
0.000126630096046904
0.000124986272681014
0.000152368240913558
0.000115979187001882
0.000103944233516231
5.53045779712932e-05
4.02045202887423e-05
-1.89301155616611e-05
3.78445054205208e-05
1.07677515434629e-05
-9.65460711463147e-06
1.93304945797461e-05
-6.38443273601228e-05
2.27852579502662e-05
-7.38481544155958e-06
2.28398729717232e-05
2.40555016164243e-05
6.02602514685469e-05
3.49305778222305e-05
3.40408038550536e-05
1.65822705800416e-05
5.30410425894364e-05
1.85942559058806e-05
6.8085090200718e-05
6.9282823574266e-05
7.81355389969758e-05
4.85484690694028e-05
9.18922478618832e-05
3.47246708660904e-05
9.28529308689479e-05
-2.906836683948e-05
8.19442388474931e-05
3.57159694786639e-05
4.21379255468627e-05
-7.16104536556144e-06
-1.73935954549711e-05
-3.24641821375003e-05
-1.58419082104305e-05
5.73543927861084e-06
-5.79909229539651e-05
7.62911201733966e-05
0.000149875825307782
0.000118839841016711
9.70161408798814e-05
3.8554835484214e-05
6.22330817178077e-05
2.85488539113219e-05
8.16306678268019e-05
-9.68990960131732e-06
2.11854812467022e-05
3.3230404472981e-05
8.91404142952129e-05
6.94979788819894e-05
7.9785523392051e-05
5.39223105982531e-05
8.58088828958726e-05
8.30793474332274e-05
0.000135945206757731
8.03036387896054e-05
8.15901345226501e-05
0.000134937211275938
0.000156709662357084
1.9209103970978e-05
6.77654840600605e-05
1.35613756184067e-05
4.03253174300417e-05
1.82536474299519e-05
3.25880808996715e-05
-9.63492900552724e-06
-6.58664742844244e-05
-1.6448425294047e-05
-2.07716707293759e-06
-2.92688186749614e-05
3.63930655805078e-05
8.40411755822321e-05
-6.30199410809833e-05
-7.77768052699934e-07
-3.50255994847491e-05
-9.5482734581847e-05
9.10152754024452e-06
-5.98862278944963e-05
4.39288129893583e-05
0.000134676739849423
9.47056081450708e-05
0.00016538014583031
0.000101025961549339
8.68486869315267e-05
8.69804982902639e-05
9.40523745695491e-05
2.67671666042723e-05
-2.34265549879445e-05
-3.29783923388566e-05
3.50861346072508e-06
-3.34846127372133e-05
5.27428177458219e-05
9.28580040645695e-06
5.57119543743399e-05
5.37356449756931e-05
6.18030990880413e-05
7.05609280019987e-05
0.000175977176129867
0.000163021290941887
0.000129298062747663
0.000178815988131801
0.000132061779519603
7.6059844795941e-05
0.000209411775122599
3.07843343648667e-05
8.49521407520874e-05
8.96440928933893e-05
-5.92793592060568e-06
-3.46040405043993e-05
-3.49872537611977e-05
-0.000101654081751338
-7.16036023381291e-05
-0.000121627521875453
-8.82157262552639e-05
-7.92753717839559e-05
-0.000151465734466812
-8.77785319909363e-05
1.11735017578674e-06
1.3749800065769e-05
-2.25621643231321e-05
3.50629807605588e-05
7.32825863224406e-05
0.000110347375820267
0.000102592826231795
0.000144078077910434
0.000116087454829714
1.51871493423122e-05
4.23436722478e-05
-4.5217161638975e-06
6.40627021296354e-06
-1.12316971372342e-05
-8.33500084678406e-05
4.41068820798269e-05
-4.68134366912316e-07
-0.000121303759387909
5.53858561612633e-05
2.10409681869879e-05
7.71806106203437e-05
5.72890699304252e-05
4.83491569464713e-05
7.07199784196383e-05
9.78784327214982e-05
0.000127031068443312
0.000100882565267891
0.000130139652790447
8.50782717771319e-05
0.000178345036800127
0.000111668997337264
9.11041320075742e-05
5.47296780963308e-05
3.57094411915706e-05
7.51820472493172e-05
6.34301687058071e-05
9.90671782724158e-05
4.19012647279335e-05
5.03598271269158e-05
6.14250246452369e-05
4.09573279114996e-06
-3.30927034724686e-05
-0.000100310127036217
-3.48056061897362e-05
-4.53763400622258e-05
1.4308486609611e-05
-2.62438973632404e-05
6.26427952845682e-06
1.77197514128596e-05
3.15005152693759e-05
3.24281564631088e-05
3.79885758542635e-05
9.54180654632072e-05
4.04465889994264e-05
5.49154621748535e-06
8.57574573789849e-05
6.59656796832285e-05
2.01665370826982e-05
3.95407943816816e-06
5.46741233858034e-05
-5.09944627761723e-05
6.96026267206721e-06
1.87221930662951e-05
2.18837983768073e-05
6.13963047069728e-05
8.32734505127764e-05
3.50980252950013e-05
5.62178486351104e-05
4.53738257447663e-05
7.11249881877683e-05
0.000178821509314924
0.000159828239831468
8.44394026321709e-05
5.05320602796241e-05
0.00010272531122542
8.91176787987774e-05
4.28644991388543e-05
4.85681337878624e-05
8.73566447415206e-05
-5.51758594756432e-06
3.63728270163053e-05
1.57530476847349e-05
-3.01133003968569e-05
5.72756768264354e-05
1.33404562792294e-06
3.20460286373295e-05
3.79033970992024e-05
9.01708181292495e-06
5.93967113184369e-05
4.1060284880991e-05
-3.34457337692929e-05
2.83345785174705e-05
2.54280451743084e-05
3.8900464792057e-05
-3.48151930088205e-05
6.00296253653221e-07
-2.96578748453416e-05
1.49383231412243e-05
-3.86033292198983e-05
2.86346206012778e-06
9.70473043984584e-06
0.000110953993145037
7.19430066695745e-05
3.7232385558813e-05
6.91700885446171e-05
6.56851887172148e-05
-7.996109584722e-06
1.40027852493057e-06
3.16138869556813e-05
0.000106201658514249
2.86174803023279e-05
2.55146851077063e-05
5.06363570454549e-06
6.21795685314573e-05
0.000154856118741738
0.00015694842046597
0.00015474739565802
0.00010872726724443
0.000127899258151031
0.000110784104665215
0.000134321993449678
4.85638596829736e-05
5.66420029624363e-05
-4.54612394141528e-05
5.46694161014842e-05
-2.21448252140211e-06
4.39896647049435e-07
-2.20123066348885e-06
3.95267531443194e-05
-1.2730121131392e-05
2.5779868084272e-05
-3.606960260767e-05
-5.25941525695704e-05
-1.25952495342166e-06
5.20006794112046e-05
-2.67458535252235e-05
4.01710746826644e-05
-1.02556220778131e-05
-1.54828904202255e-05
4.96899496036605e-05
5.54558225031121e-05
0.000123256436814514
0.000122705093056348
8.283141908735e-05
9.95530270882773e-05
6.99756629173972e-05
9.44433420121696e-05
0.000175303889888664
8.90017114441931e-06
1.35990126366795e-05
1.73253460320301e-05
3.28626924475545e-05
-4.30847168531783e-05
9.55882586924007e-06
4.70357745028626e-05
-1.02951758881018e-05
-4.18098690989362e-05
-9.74067376137555e-05
4.00594604289786e-05
5.23582901755176e-05
3.39092517982108e-05
7.52681811514022e-05
7.28754114340416e-05
4.33894662397886e-05
9.48657794508051e-05
0.000105719952624653
8.3104899933947e-05
0.000116845790960213
4.77550906984019e-05
4.37272168116592e-05
-3.87466621900962e-05
-2.20997709844524e-05
3.36674718397126e-05
-4.86779747776402e-05
-2.27367856723168e-05
-7.10254103085633e-06
5.32944112343169e-06
3.85893153984713e-06
7.11214363467024e-05
4.22279973601411e-05
-1.02711586495764e-05
4.35017489700488e-05
3.83233991813982e-05
0.000103354801134058
0.000132627988867224
0.000169603667374304
0.000197842229420114
9.59268850036189e-05
0.000156113497364384
0.000168701760051372
9.79925590847076e-05
0.000140768277371018
6.18829986106256e-05
1.77492596584765e-06
-7.4162265431036e-06
-4.58999546438675e-05
-4.35401689629612e-05
-1.61011794299322e-05
-1.81993202104059e-05
-4.70002906277517e-05
-8.24661931382831e-05
-5.26276367201533e-05
-0.000105542813599138
-9.18868527416576e-05
-7.81387290897828e-05
-5.01277963865171e-05
-4.58316409763069e-05
7.49129178153899e-06
8.65397856139528e-05
6.53901832066683e-05
0.000162488755334031
0.000128952963541978
0.000108304696546103
6.34083982864069e-05
0.000103261424823457
5.69633069436999e-05
-1.45714508193092e-06
2.83665926531715e-05
5.73123485745352e-06
4.71995792857125e-05
5.70538293569493e-05
0.000135145638975098
0.00016614292252136
0.000129643390082911
0.000114639451712989
6.68924762627407e-05
0.000111742979125739
5.59294296493452e-05
0.000128761030011359
0.000110293472250918
6.59454051299644e-05
4.19254877419979e-05
4.69089107383748e-05
1.93399993826596e-05
3.49476291547969e-05
9.92607245836152e-05
-1.53270815765595e-05
1.45116980987217e-05
-3.69447491277376e-05
2.45047715586294e-05
-2.16429690088349e-05
-5.11670478974985e-05
-4.30407365050704e-05
-1.90038374920154e-06
-6.23896357480337e-05
-8.2353872330485e-05
1.55350880776461e-05
2.89811645501157e-05
7.49197340695544e-06
2.01600146332e-05
1.92839718710986e-05
7.06086504376488e-05
6.16057166744919e-05
2.43051503037292e-05
4.85513806769298e-05
7.83621882399824e-05
2.8845277765674e-05
2.33630436220926e-05
-1.12274359190614e-05
2.35576376356099e-05
2.89850855335323e-05
1.14508963218893e-05
0.000119578182451053
0.000122626496337273
0.000104050937012427
6.57225311558057e-05
0.00013328682241661
0.000105560703762271
0.00011363154037121
4.0780596197131e-05
2.61425556426167e-05
7.88354054179861e-05
0.000113678975356637
0.000134659979882454
0.000147694317287393
9.80930032960636e-05
0.000126063357055943
5.11342764666151e-05
2.19969072088425e-05
5.1747125442239e-06
-2.73705068802147e-05
-5.69431825068169e-05
-1.87094333038288e-05
-1.2624257413798e-05
-4.68071623536777e-05
-2.57617912216981e-05
-4.87851123426296e-05
-3.65313653931944e-05
-3.87916924231588e-05
-7.36003519890217e-05
-1.64431905214415e-05
-4.96893650976337e-05
-5.89245037733163e-05
2.85858652859504e-05
3.06443246373335e-05
5.63828678145996e-05
0.000111348662651477
8.33766534675138e-05
0.000105731906369471
0.000120651033711565
0.000122333489778684
9.2381985405731e-05
0.000123922501341898
4.82265368927436e-05
9.13656204893867e-05
4.20340722192842e-05
6.38483768555029e-05
5.76509441432617e-05
7.04180665790449e-05
4.43503765508557e-05
-3.84376483075081e-06
2.84999395021062e-05
-8.55682090179866e-06
1.36759699752768e-06
-4.24711761568422e-05
-3.27365268369372e-05
9.39410981254946e-06
-2.50978036306913e-06
-3.70309851638997e-05
7.13053956998438e-05
4.07175867996626e-05
3.37895524114199e-05
1.67328009735275e-05
-1.49566166254318e-05
5.05779777304091e-05
1.54175363659992e-05
1.48261146292712e-05
3.93754822178741e-05
5.74886402794832e-05
7.04694383963519e-05
5.31362255522522e-05
4.97700234268679e-05
3.30657508781573e-05
5.50682136561477e-05
-1.22190666084956e-05
1.04814726183091e-05
1.32874693452105e-05
3.71510484388242e-05
6.76841581657915e-05
3.22431331897131e-05
6.60049412227364e-06
6.6332148771651e-05
6.66902637536355e-05
7.56880775892943e-05
0.000113186952056104
0.000112242164086815
0.000102466810214373
7.43013716941873e-05
8.62216438905425e-05
3.82711535749231e-05
6.19335601673489e-05
3.91191413928825e-05
1.94616301443106e-06
8.02280776477529e-05
2.65059351842878e-06
-2.92345539664671e-05
-4.56068681366536e-05
-8.95111225406297e-05
-9.02471684194788e-05
-2.8435332935738e-05
-9.13130663957434e-05
-2.57705947349364e-05
-1.08086137671791e-05
6.25565569894062e-05
0.000123903611347531
0.000155671593744746
0.000108024513144347
0.000182071392532104
0.00016581450823136
0.000135355646852606
0.000146846165990436
9.98279429040422e-05
0.000129367407200634
6.48409730767361e-05
1.00876191957996e-05
-9.14339972054812e-06
-8.15426004821803e-07
-3.52294107390754e-05
1.57402129291764e-05
-3.88326394722385e-06
-1.99103245901808e-05
-5.23410275296364e-05
5.84930730518221e-05
-3.84548840890295e-05
-1.69098863564364e-05
-1.17302949284366e-06
-1.62283841697539e-05
5.24892035596063e-05
6.53943887098046e-05
4.47554037180014e-05
1.3771210742629e-05
8.06865860360048e-05
6.9565510245986e-05
7.96122412846872e-05
5.3333350514902e-05
4.31509723782636e-05
0.000101127246634414
5.59210078187199e-05
3.26820101386489e-05
2.08312219982961e-05
-6.09084524708819e-06
-5.61332786875178e-05
1.57189251552193e-08
-7.25364756449669e-06
-4.27342430045517e-05
2.18586969535167e-05
-2.3506007744546e-05
-3.10119265721186e-05
-8.07154885823495e-06
4.73491474689525e-05
2.54660100172738e-05
5.87433924949627e-05
5.40310884586652e-05
7.63865471518662e-05
5.19636289247477e-05
0.000161098663268846
4.93355933240039e-05
0.000104359222852444
4.18342439332754e-05
0.000114996936062372
0.000109549879522674
6.38619480595865e-05
0.000108606204016652
0.000111718720476051
1.47168290850096e-05
3.3176129256748e-06
1.41180979888223e-05
9.0162995884311e-07
-6.53617178064215e-06
-2.11583624884376e-05
-3.44227821623768e-06
4.42653422029076e-05
-1.32160192466549e-05
-2.23815330361969e-06
7.26385029506322e-06
-5.75939177630702e-05
-2.08197103808443e-05
1.21397623669666e-05
-4.62109856394496e-06
3.1978586509361e-05
-7.76375754216141e-05
-1.57870378259016e-05
-2.83289248082685e-05
-2.84474053360342e-05
-1.94466623219746e-05
2.75558026340627e-05
5.7944210670696e-05
-2.31569856647456e-05
1.85755330321766e-07
0.000100483884453431
0.00011423280947325
0.000151677589444414
0.000156750372297075
0.000224898656067733
0.000127127454232055
8.49648668784395e-05
0.000158501222669931
0.000118975528755655
0.000132701311751104
9.41365981466614e-05
6.00257732093449e-05
6.36446919513083e-05
5.01325432277089e-05
5.42429923021471e-05
3.79304683629313e-05
-4.00864206820867e-05
-1.30980616757211e-05
-9.65505668167693e-05
-6.31373132685484e-05
-3.27921980433245e-05
-6.7397098194985e-05
-8.31649947668945e-05
-5.69932972610328e-05
8.33692804868121e-05
2.71951199184328e-05
6.62801602989583e-05
8.28915708464238e-05
2.27908335275904e-05
8.49842361369174e-05
7.97544818475875e-05
9.71397763789487e-05
7.39162833804896e-05
1.42893055963104e-05
-5.98968168988127e-06
9.8328251881597e-05
2.1929459651998e-05
-1.75933254424095e-05
-5.39724753266471e-05
2.27264678437048e-05
3.58070695492573e-05
7.52072942069309e-05
-1.52134701706953e-05
1.46962307669485e-05
2.09081903192547e-05
4.67757305642923e-05
7.04427659009051e-05
0.000106359056553295
0.00010067449851775
2.95356077592925e-05
8.57921657110952e-05
4.87130293108514e-05
-2.35865539638698e-05
-8.47849203472903e-06
2.46551371225873e-05
3.51356503337857e-05
6.18184249741994e-05
9.17048955768606e-05
6.71239125728279e-05
4.53093704366722e-05
0.000137281444518356
7.14501389141904e-05
2.85668564747882e-06
6.51941705635229e-05
5.36330883658572e-05
5.52516619617537e-05
1.98188484857842e-05
3.42667257168825e-05
-1.10050902037566e-05
1.72445429255032e-05
4.52676320522215e-05
-1.70688171675029e-05
0.00012803347463801
-6.08407334363039e-07
-5.47479464938778e-06
9.68692274268984e-05
3.68913220978992e-05
5.68064427711634e-05
5.43693493269824e-05
2.62230271500035e-05
4.158590226791e-05
-1.6856480870941e-05
-4.36299107387701e-05
2.41861649267465e-05
3.14176770473024e-05
5.41006272502809e-06
6.9827885970741e-05
0.00013142260754152
7.83827791942295e-05
6.23314833665579e-05
8.63307277866945e-05
-4.22849529592704e-06
-8.58286822169025e-06
6.6827179911126e-05
-4.36439315526398e-05
1.08486886916132e-05
-2.91639626698412e-05
-3.79176775248259e-05
-1.28129544859021e-05
-5.87506109186724e-06
6.84420973063462e-05
5.16699273757134e-05
2.16119963552644e-05
2.23098502371203e-05
-4.88181765096105e-05
4.15697676364552e-05
2.9205693500621e-05
4.95493625833481e-05
4.10987075857855e-05
6.2950174441266e-05
1.25191934572373e-05
4.88832002748147e-05
4.07811251013818e-05
0.000110262297870741
7.50162773879862e-05
9.27506216102881e-05
0.000123447514924545
9.72875947246273e-05
0.000100251163993208
6.11400482888793e-05
3.54276431499e-05
3.39617063358548e-05
2.27131352823189e-05
1.65472638895833e-05
5.94887155719724e-05
5.25656551027082e-05
0.000102756884441474
1.77918418196698e-05
8.26391311673412e-06
-1.91073770859007e-05
-2.81046580160175e-05
-3.42748570700728e-05
-0.000101628185158619
-8.19030362366906e-05
-6.38713258436044e-05
-8.76403819434866e-05
-1.66609927751863e-05
-3.63829869436888e-05
-4.36097211785854e-05
3.73947212371866e-05
1.97548915832414e-05
1.13021173411081e-05
2.44696324520318e-06
4.64011451307724e-05
0.000112303465808672
0.000123505475940773
3.89652690922804e-05
0.000137424861718568
9.53196324342571e-05
0.00010242795876428
0.000191336550478187
0.000112362702393185
9.7031120088329e-05
0.000156220331937071
6.98286879793276e-05
0.000120507651048493
6.06499567577519e-05
0.000102533946201083
-3.1227630039e-05
3.29066207222769e-05
4.9676150274871e-05
7.82221075792578e-05
-1.48135876189585e-05
-2.26143553831663e-05
-7.77556939538018e-05
-3.95996819964976e-05
-3.98655887057071e-05
-5.52454779769356e-05
3.01040414814202e-05
-6.46210638337638e-07
-1.00366566763345e-06
4.70830590031754e-05
-2.82551851174451e-05
5.88639719031375e-06
-2.41768119084989e-05
-3.72374531480194e-06
-1.48347933449519e-05
-5.80153562512658e-05
-6.47174574161494e-05
-3.97574943680408e-05
1.48208891038656e-05
4.54764903416766e-05
8.98027256322823e-05
0.000148949597910285
7.170145097059e-05
0.000117453366763123
9.69332042183211e-05
7.10995967162242e-05
6.70823224564832e-05
6.19310105881138e-05
2.65490630300342e-05
4.64790780307666e-05
3.87548938115628e-05
0.000106295221921569
8.118749607561e-05
3.37342650326863e-05
1.54131946668935e-05
2.24719085473434e-05
3.12718570246591e-05
-4.36219270490257e-06
-1.94320315931286e-05
9.98745946253548e-05
2.61385239382306e-05
7.70182429831478e-05
7.12141698980933e-05
6.57394155603484e-05
1.43700479999993e-05
2.4795780262348e-05
-1.11543146131037e-05
-3.53301144088118e-05
-3.602806198712e-05
-0.000107591168988989
-9.47987527234984e-05
-1.35014003167633e-05
-2.81697753203105e-05
-2.91649320020978e-05
-4.07790100002474e-06
2.35094308988126e-05
2.5346492677812e-05
-7.70252999480024e-05
-3.83562600455455e-05
-1.85418553516301e-05
-3.67230394674796e-05
-3.32927513591446e-05
4.55806221676151e-05
-4.99620153326222e-06
4.92757394550921e-05
0.000103436305686598
0.000121607562937639
5.75473314427302e-05
0.000105371820669312
8.96501203071421e-05
3.00830518994311e-05
4.4025337425169e-05
7.72583221813448e-05
9.22447590997206e-05
0.000105293593619271
6.53821727673764e-05
0.000147690540033492
5.4066614069315e-05
5.84713734616715e-06
2.77505739279322e-05
3.2887713946874e-05
0.000100171986476536
2.48301770963177e-05
2.22994875199751e-05
5.01392662163315e-05
8.55828361058985e-06
5.74468620547477e-05
4.64171452187097e-05
4.89725252651987e-06
-2.58133454778315e-05
-2.75593455744504e-05
-2.66242591058717e-05
5.43222372620938e-05
-5.00107185386431e-05
3.28244396905473e-05
9.41971656561076e-05
2.70639275822842e-05
-3.0010255168031e-05
-2.02866281190826e-05
2.71196462837067e-05
-5.06398180757729e-06
-1.43980872724751e-05
-3.16661861510187e-05
3.55201661935781e-05
2.15176300702627e-05
4.91360570670876e-05
9.63880520726362e-05
0.000131101336765992
9.61534113231126e-05
5.63774284473301e-05
7.70455766575922e-05
2.68678336968718e-05
3.22474180520237e-05
7.50411541016735e-05
2.38547692465096e-05
-5.60943428993482e-05
-1.07675904236619e-06
1.74051267736232e-05
5.31780725576433e-05
5.63063920588135e-05
-1.0481420363627e-06
2.79762089794866e-05
-5.07968128221903e-06
7.9907999919672e-05
4.28384071154193e-05
8.39952658441974e-05
9.86667147364487e-07
-6.17344590411265e-05
-3.92500097869872e-05
-6.8834146968989e-05
2.21515129112848e-05
1.16591589620302e-05
3.37985608798837e-05
3.54764268491324e-05
5.68740482594905e-05
0.00013787600915439
0.000125233299195641
0.00011988568034011
9.8828946854475e-05
0.000124274573265717
4.57969466854134e-06
1.2586292325988e-05
7.23292225454368e-05
5.33238879704037e-05
6.44482168731196e-05
4.10564404904432e-05
1.5228157674928e-05
1.71045568962345e-05
4.82752938044011e-05
0.000159203939850565
8.54608944668753e-05
6.03730244960683e-05
2.50926556974857e-05
9.03253367440797e-05
2.28254951267423e-05
-2.00153410950381e-05
-6.78624093875899e-06
2.03318927871827e-05
-3.69227003984165e-05
3.46579457236605e-05
3.24891042304246e-06
4.37796852227507e-05
3.47680247710211e-05
1.50925221682378e-06
1.22867332729022e-05
-1.10606204128714e-05
-6.6034252895312e-05
3.02938505917071e-05
3.55004136542107e-05
-5.7515006689621e-05
4.0859835876071e-05
3.44858885772501e-05
3.19797132150445e-05
2.70993138752156e-05
6.65729371604593e-05
0.000112505462144753
0.000153181193846694
2.14854483083517e-05
0.00013024957020294
6.04212695673928e-05
3.54813244452394e-05
4.70124081263758e-05
9.85104935108324e-05
5.11714842738478e-05
5.34524635894778e-05
7.61496821539113e-05
4.85956358276235e-05
0.000130152617844569
2.23395110201864e-05
6.07354066919134e-05
5.01665702741079e-05
0.00011140268974299
-1.1408250528442e-05
-3.32915057622995e-05
6.81222304278711e-06
-3.11737384837238e-05
2.95290227496139e-05
-5.91755164113222e-05
2.94067877185648e-05
-5.69092082423791e-06
2.87785880572486e-05
-9.07433768954949e-07
9.93610296894233e-06
5.69646157926491e-05
2.00427863538912e-05
4.06264892042414e-05
-1.75899700440421e-06
1.72995961008148e-05
-4.39005406307242e-05
-3.78911135477434e-05
-3.34598169418416e-05
3.29342596332056e-06
3.87826911382649e-06
-2.83690542817384e-06
-1.13478745120398e-05
-3.79486584774789e-05
9.1564389817238e-05
0.000144855444388975
0.000106522795280366
0.000156448412008512
0.000132597738980437
3.38122084385251e-05
0.000142484129933719
6.40245781279477e-05
2.54159340953145e-06
2.26543166199963e-05
9.78201250941086e-05
6.92718636135012e-05
7.88823921037786e-05
0.000159789401217938
0.000131436126581169
0.000129053944253748
0.000108538382790319
9.28912828761365e-05
4.86406002017175e-06
-8.72170225070262e-06
-8.82499739484806e-05
-6.54535669889313e-05
-0.000144889902854549
-8.12655168550938e-05
-8.46213369955882e-05
-3.76641022597888e-05
1.18117516518078e-05
4.27745744483476e-05
9.58053628465711e-06
6.46017734841572e-05
8.70407477494807e-06
-4.73660207786793e-05
-6.60668289217826e-05
-3.40170857759145e-05
-4.79060393985106e-05
-6.25276231642153e-06
-3.94472463026831e-05
-4.56249190378795e-06
2.86854039675484e-05
5.04616556937296e-05
7.52457644686384e-05
9.56576782289448e-05
0.000150461857131405
0.00010705169495864
0.000172220578881819
0.000106309771789351
0.000118435661036014
0.000118565008145932
0.000152831744395671
0.00011406052317161
0.000104400361555172
3.36096362655443e-05
0.00010637320749037
7.01764868729123e-05
3.33634059058176e-05
4.12027529596473e-05
4.56123765917379e-05
8.06949693020026e-05
0.000133031743379481
4.73731971359066e-05
1.74144555891669e-06
7.36699915077793e-05
-1.29295379818746e-06
1.29741942127986e-05
-7.44523599017353e-05
4.66931846129957e-06
-5.28872870376571e-06
7.28965307810658e-06
-5.71297087638437e-05
-2.21629112331543e-06
-1.73423666352599e-05
-4.7098963697342e-05
-7.18758139594233e-05
-7.42377703947093e-05
-6.51394754379996e-06
-8.30766365505693e-06
-3.88138484208038e-05
-1.57834437547943e-05
1.34275867428457e-05
-3.6965205608683e-06
3.45455109645556e-05
4.5076493966335e-05
2.71848092685376e-05
2.84488152331683e-05
4.4094313637005e-05
4.78422585643987e-06
7.70260245568048e-05
0.000160201508333837
0.000175567783920509
9.85770546987354e-05
0.000137384755102711
9.71991633553542e-05
0.000141829160907773
8.77335525078888e-05
5.10032111297879e-05
7.81671256592804e-05
5.40275815995718e-05
4.33019272522084e-05
5.91260675570855e-05
0.000106281952374815
0.000134239462376766
0.000116173592153737
0.000106766321259737
8.29979592232416e-05
2.41812418713153e-05
-3.2716318762552e-05
-0.000114675437913491
-8.63756660766446e-05
-5.92271126974572e-05
-0.000123069763614203
-6.26869742323675e-05
1.84677559165888e-05
5.9062776676944e-05
3.93136555655308e-05
1.93835197971871e-06
3.18237968567306e-05
-4.35310794282218e-05
-8.12402479574617e-06
3.32454436157143e-05
7.18520121754265e-07
-7.91628868759362e-06
-1.7120777931003e-05
2.01325405834462e-05
-2.09947266878766e-05
3.15277704731033e-05
4.07102891787873e-05
1.35041805481606e-05
6.19150886613729e-05
3.57546471053929e-05
7.75267635931766e-05
0.00010975439117716
0.000149295600646804
2.84514122380897e-05
3.13615050308309e-05
8.00437724370083e-05
9.3337664993137e-05
9.59709740571104e-05
0.000101401259877286
0.000100256150438457
9.62338843547746e-05
1.43976994565592e-05
6.7367991493624e-05
1.90851052774204e-05
8.29211470910933e-05
9.31342989724224e-05
2.96950234422343e-05
7.16545953744996e-05
2.1571467097404e-05
-1.93732480007593e-05
7.5732715843909e-06
-5.64825086217511e-06
5.0661155630483e-05
1.97627230601352e-05
2.77508608579323e-05
1.96440136020561e-06
3.4445213703892e-05
2.88746779494887e-05
2.51250816737935e-06
8.53966237086163e-05
-3.1951744499607e-05
-2.40373044279838e-05
-6.89685293342116e-05
-6.67971929214399e-05
-1.45899020440845e-05
-3.41599704058956e-05
-4.43600654062546e-05
-5.19953287479564e-05
8.71404676740601e-05
0.000101475669729772
0.000125783196455523
6.05395098226896e-05
4.47351973732924e-05
3.70460459700406e-05
2.80319755158416e-05
6.43268811552794e-05
6.12373990663981e-05
8.60195049128266e-05
0.000100340151586768
9.35578272442677e-05
4.29051352727053e-05
6.34760665853104e-05
3.89986023605582e-05
-7.50500083799773e-06
1.305056716925e-05
3.53624414427808e-05
2.53980599528004e-05
1.62427788845208e-05
8.33748381663536e-05
3.22635525216838e-05
2.01747020997324e-05
2.89435722266341e-05
0.000102014443806426
2.45247858565179e-05
9.51979385830919e-05
9.85911931159605e-05
1.20193471366337e-05
-9.85260724159108e-07
9.46982881601185e-06
2.59890949408551e-05
6.18844729766205e-05
2.95952144042871e-05
1.0569093494249e-06
2.2313900767557e-05
9.93772919171397e-07
3.55286685525184e-05
6.23275420902371e-05
6.20586744270363e-05
2.30793204470972e-05
4.69845475458484e-05
3.58692593064941e-05
0.000105724610808561
4.79609370582128e-05
1.80297226732119e-05
2.35918244786836e-05
3.78887708101742e-06
8.81794452987939e-06
-3.16780715292869e-05
2.18647837397783e-06
3.2418354656901e-06
9.51661255103686e-06
2.39020951430175e-05
-3.6630788591922e-05
-4.12743863708058e-05
-4.50529214467211e-06
-2.14739250270982e-05
2.17780474655608e-05
2.05188941861315e-05
5.5981763518638e-05
4.93130178942318e-05
0.000134292053786964
0.000126155352622792
7.96451946940175e-05
0.000123740799390231
0.000107617438015502
0.000102245907048002
0.000120122760351282
7.0067878760587e-05
0.000126075846017442
0.000111517500449196
9.83986027864372e-05
0.000117315228746636
7.33461038421179e-05
0.000113165142184548
9.4499592836184e-05
4.42962919510119e-06
-2.87396261928249e-05
3.66341374856136e-05
-3.71508903741474e-05
-1.2511071594924e-05
-2.73546498535742e-05
-5.16934491682621e-05
3.80485257304091e-05
-1.88400934710739e-06
2.74254117544774e-05
-2.976821705301e-05
-4.92671514921661e-05
-5.26307927045736e-05
-3.32808855583511e-05
-3.93146696826058e-05
4.97982510715538e-06
-3.08244877714794e-05
7.6899106512231e-06
8.0235805833875e-05
0.000100890800678724
9.18620477120542e-05
0.0001126237274442
9.37143854547866e-05
-5.85707630556792e-06
1.96570942250595e-05
4.34700463882988e-05
4.1214202793477e-05
3.87685849202049e-05
3.89931362079622e-05
-3.32865401875981e-06
3.30739815275959e-05
-2.18877573876618e-05
-3.30284288916166e-06
8.45636582757805e-05
2.20749498229437e-05
6.49805720042389e-05
-2.86777820190892e-05
0.000110896012012739
7.08062737290518e-06
7.64849780921131e-05
6.78385503872656e-05
8.91235152736154e-05
9.2460191855076e-05
1.46081294708417e-05
2.37577349881603e-05
2.59101557963236e-05
5.84738532268295e-05
7.72250479146016e-05
0.000122299329721724
9.12506573232691e-05
9.94083352636909e-05
0.000104580815598918
9.95079031897886e-05
7.81641832874927e-05
1.29251269365172e-05
-1.00891050575509e-05
-8.43027433491819e-06
-4.52495723397549e-05
-0.000146919733441315
-4.79873527244968e-05
-0.000120584809081079
-4.66289859164693e-05
-3.70035578928223e-05
-6.43811473103654e-05
-0.000112128595133504
-9.71905681600352e-05
-2.82007290063672e-05
1.29943614821736e-05
-6.17349816050503e-05
3.77902585882901e-05
5.8653223536789e-05
4.31707738995582e-06
2.85635200591946e-05
0.000117618485278941
0.000178662899108647
0.00013343938135387
0.000140606933490726
0.000137382162500955
0.00014531993436211
0.000139810503378712
0.000138545082304017
0.000118161356748067
0.000113438363288054
0.000103290002045889
4.94326729187404e-05
1.63906723351752e-05
-4.83260656718604e-05
-1.60769001064295e-05
6.48050854225356e-05
-1.67814069167952e-05
-3.19346439927027e-05
-1.24917360225729e-05
4.49339184275536e-05
2.90182327899285e-05
9.46007238711779e-05
3.05576597164122e-05
1.63190048720233e-05
8.09699541251154e-06
-2.39281823668711e-05
-1.12839350908457e-05
-3.94244022157719e-05
3.02169209779919e-05
7.39567936414401e-06
-9.08999276493407e-07
2.38137268434346e-05
7.34818611185225e-05
3.85471263454307e-05
4.01676357775514e-06
6.87018557265578e-05
3.54144607452858e-05
-4.33622844230057e-05
2.08354842374353e-06
-6.9841123065499e-05
-2.35712923663266e-05
-5.09363929925994e-06
-2.55769475265719e-05
2.3138791988737e-06
-4.19262693973413e-05
5.07747512523228e-05
1.90712504835773e-05
-2.3760728302056e-05
9.93926883202905e-05
0.000113202710967211
4.27988524839922e-05
9.24893539922312e-05
4.64243646317762e-05
5.74434027771245e-05
3.86023991030069e-05
5.2956756690685e-06
0.00011086874395907
0.000147097984386758
7.26142572551411e-06
6.60209821185636e-05
5.82029363487295e-05
0.000137792679495068
0.000193116448230598
7.99323637338149e-05
8.29364849076124e-05
1.04265394774326e-05
6.50740554777542e-07
7.18329570262383e-07
-4.65294952336584e-05
-9.13968362992391e-05
-3.02977721816764e-05
-4.77668592654973e-05
-1.64488841763806e-05
8.77139564717349e-06
-9.84988274904519e-06
9.63034758846502e-05
5.8464771581416e-05
1.38788872051836e-05
7.24699800709675e-06
7.19771834429765e-05
5.73397219360542e-05
2.07692621073301e-05
7.51255527779404e-05
8.60710879290733e-05
4.31211099222237e-05
0.000107228905801154
3.88883729032027e-05
4.46064851105117e-05
4.58616495239402e-05
9.17703175112255e-05
3.77828598359386e-05
2.47046077689472e-05
-2.60564095732239e-05
-1.70168569041504e-05
8.82370183844934e-06
-8.49900573752923e-05
-6.31878670732838e-05
1.61189557942209e-05
-1.37516778819215e-05
-3.92260924460777e-05
2.34585424420872e-05
5.40183519636152e-05
4.81067968836799e-05
5.8787285301653e-05
0.000129592221275678
0.000137540210579608
0.000133903910146831
7.59484262652274e-05
9.25808960098217e-05
0.000122431011514385
0.000148436382994448
7.40617081040278e-05
7.72580260985403e-05
3.18484191760256e-05
0.000124050647259585
7.88639197535356e-05
6.23305075918054e-06
1.81580330821453e-05
-3.9746206088996e-05
1.42618940281947e-05
1.77769584643901e-05
1.60918596759014e-05
-2.67700224548827e-05
1.83548545034473e-05
-9.7040419609677e-07
1.68108185119545e-05
-1.83058250665976e-05
1.85108891615803e-05
-7.39437482201256e-06
-7.36550715858389e-05
-6.9734510058781e-05
-1.14202640499457e-05
5.000757800354e-06
-7.10809972313625e-05
-9.96524980127074e-06
-4.38281620317954e-05
2.94338423548295e-05
-7.3429801967425e-06
2.95941765459875e-05
2.67509865604221e-05
-7.59967419027857e-06
2.16931002680073e-06
7.14288907296831e-05
-3.4567196090586e-05
6.087974124384e-05
3.75134305883449e-05
9.40990946738743e-05
9.12388102686117e-05
9.10778678457817e-05
6.00632575102651e-05
5.5743166396566e-05
7.45293715241405e-05
3.91555258228807e-05
4.0688036402556e-05
0.000103317454287699
0.000137257829633155
5.54633729120693e-05
9.8743685182685e-05
3.7572592169968e-05
0.000118852229751493
0.000100547099401091
4.67470413892802e-05
6.65524406710535e-05
0.000108018235263607
0.000124187266949308
7.8291029186361e-05
2.26005457227776e-05
5.52886593758576e-05
0.000104719488831932
-1.85474919630641e-05
-9.8101315192463e-06
-4.35108457803383e-05
-7.00015045227585e-05
-6.22893307878806e-05
9.03476802722164e-07
-5.27998769428504e-05
-1.12658223183396e-05
-4.39364012732158e-06
-6.78998367000288e-05
-1.04917868699596e-05
-5.46595231686326e-05
2.12720015732044e-05
2.7467525279865e-05
-2.08643472895002e-05
-3.28407803441744e-05
5.85617769512333e-06
-2.58553425418171e-06
1.43766859723416e-05
3.95689317647073e-05
7.95581667883809e-05
5.89175129643499e-05
7.24784789079923e-05
5.51681265290127e-05
5.86734052388379e-05
0.000108923543441457
9.43731085853354e-05
0.00011924918300426
0.000181262192964972
0.000123487113273775
8.8683664630826e-05
0.00011857297320711
9.30057423116469e-05
7.67389961750397e-05
8.78726967597605e-05
5.40253272900867e-05
5.72036016933496e-05
4.39217744342831e-05
5.27894912147917e-05
5.83573505568629e-05
0.000114495639347429
9.42929827288483e-05
3.74985309589895e-05
-5.51274983680576e-07
-2.93410840756987e-05
-3.15833037371167e-05
-2.60635136631433e-05
-9.84959724670083e-05
-9.16160999840413e-05
-8.34982990275151e-05
-0.000114584641871628
-4.35043040915909e-05
-2.38500683503316e-05
-8.46559670427797e-05
-1.35543459581417e-05
2.97588361674393e-07
4.46200133885519e-05
4.52041918443281e-05
-2.06478627976066e-05
-2.78315963126144e-05
-4.35257500558748e-05
3.96358048056401e-06
-1.74200017767535e-05
-5.37760653187874e-06
6.62807224526914e-05
9.97914331423441e-05
0.000188340481459318
9.48302467234689e-05
0.000161871935025488
0.000105232659438755
6.06857857762724e-05
9.83618428106215e-05
7.25812049970971e-05
0.000131669767026527
2.17833926561999e-05
4.18016263593298e-06
3.42252478509121e-05
2.80518590588703e-05
7.37433053560019e-05
-2.99106217435886e-05
-5.39781767819199e-07
-8.872697159668e-07
-2.22549272064939e-06
4.74614201060395e-05
3.24596595870407e-05
2.0314286623581e-05
-6.45118752789707e-05
2.24742609165597e-05
1.79741107454365e-05
6.17159246577218e-05
5.63002772276264e-05
5.78327474752405e-05
4.80747355842913e-05
1.9060005976082e-05
7.69101182140255e-06
2.85724833310674e-05
-5.72410883300957e-05
2.21198473818625e-05
4.97154701284977e-05
1.98101930324019e-05
4.33027381304442e-05
8.65473581410002e-05
0.000110413275232712
7.88598772190885e-05
5.47525141740899e-05
7.25239269036929e-05
4.24841907049001e-07
8.89290291608682e-05
6.13839466239342e-05
-5.28212330596099e-05
-1.27271396325413e-05
2.00201690445492e-05
8.59984981535721e-06
2.66234554446929e-05
2.4327868464347e-05
7.8256645127723e-05
0.000101599885911814
5.31008982389616e-05
0.000131497528124235
5.0836383673598e-05
3.21240890054211e-05
3.46338739022299e-05
4.34601984108925e-05
-5.49862709564466e-05
1.84366751364006e-05
-5.16234514673165e-05
-2.49001446117e-05
-3.46787934725447e-05
1.53497433095042e-05
-2.14356245765105e-05
5.99667460844514e-05
2.66819114067846e-05
3.2515715402896e-05
3.21878537605956e-05
-4.38670969866518e-05
1.60414509805643e-05
3.17573829371033e-05
9.22015385485515e-05
-9.20193665754044e-06
2.59518250941872e-05
4.69759509428771e-05
8.65413474538968e-05
7.10162244625846e-05
7.93908860193354e-05
3.30808852079349e-05
2.09187598231138e-05
0.000122920318999108
0.000121811830923194
0.000103375239617671
0.000133228498389745
0.000104485518148503
8.58013298296279e-05
0.000117532023619732
3.3751755425569e-06
-1.48239775231474e-05
2.93675662494225e-07
2.60452269476983e-05
-7.38065281134169e-06
2.07135510187185e-05
5.59834288440681e-05
-1.08980850331341e-05
4.82936551238367e-05
5.71288412939527e-05
1.6520023359262e-05
9.08625287861937e-06
-1.55199226896504e-05
-4.24560735622901e-06
2.12257934558329e-06
-5.38312902708292e-05
1.56069244819174e-05
1.39727664601599e-05
-7.94374195505941e-06
2.16690979106684e-05
1.5373452587673e-05
6.58785602492194e-05
9.143085324645e-05
6.69852273606599e-05
0.000146985386406561
5.16352432924046e-05
0.00010613464441517
7.28453478842717e-05
6.12392376311918e-05
7.80648939720822e-05
8.1402696880521e-07
2.26818339589816e-05
-3.1361667883178e-05
3.28020368516936e-07
-7.36459905507797e-06
9.10036499931484e-05
3.79919069580318e-05
6.30621473706003e-05
8.41819372533537e-05
-1.00951474487369e-05
4.93867538492922e-05
6.07123406807681e-05
-8.79666265217762e-06
1.67602015310955e-05
4.18015659082045e-05
-2.5885045756955e-05
-2.91574642623185e-05
-1.77928786959907e-05
-3.57395155417054e-05
-2.04903763351123e-05
-2.12200752235206e-05
-8.22761465993017e-06
-2.86925439311923e-05
-7.15252733123195e-05
-2.40559885587867e-05
-3.239607382591e-05
2.05626093287184e-05
1.64260259450337e-05
7.25535353025076e-05
5.50606492621226e-05
3.49553860330067e-05
3.88546163483457e-05
9.45413383919832e-05
0.000128900527786009
0.00014019339005661
0.000135926562221605
0.000190908802861351
0.000109286866072865
0.000174731272692419
0.000112503869147845
0.000132689727044193
0.000131440972175263
-1.98366844222575e-05
7.74610185857085e-06
3.12699008411021e-05
2.8911424144287e-05
-1.65939793228381e-05
-3.63036820544318e-05
2.46055687043265e-05
2.91637967172136e-05
3.52026935690465e-05
1.16945146485262e-05
-6.25589061341528e-05
-5.46287691988323e-05
-5.3128548531763e-05
-6.25194027360763e-05
-6.32281648159649e-05
-2.66989353032233e-05
-2.37239461795549e-05
-3.41808927595284e-05
1.84227097704628e-05
0.000105329853560997
7.05205552205284e-05
8.76213830390696e-05
6.0729408150916e-05
5.94478102966874e-05
5.56970344152535e-05
8.52092350700857e-05
4.79228462645305e-05
4.71534231770322e-05
4.92351591653387e-05
7.19982442011399e-05
7.60525653649293e-06
7.21243000923371e-05
6.63776720723664e-05
5.31406321815479e-05
4.25438645748152e-05
7.73952414563752e-05
0.000100808364366625
8.17825596986807e-05
7.54591378751609e-05
3.24905688787166e-05
8.42133840834959e-05
1.89083622161359e-05
7.26196994164021e-05
0.00010684334947396
4.04411591449273e-05
1.16635369918398e-05
4.54507994585213e-05
-3.09499470068369e-06
9.10047323754293e-05
4.92132513932568e-05
8.90321372391822e-05
4.04924686084332e-05
5.67954611226888e-05
1.72822086319197e-05
-2.5302263091999e-06
-5.29387782574692e-05
-2.70888236102211e-05
-7.62873299428417e-05
-6.60472624894289e-06
-5.91005235957193e-05
-1.94284876897168e-05
-3.47166241963489e-05
-0.000101730311446807
-2.25595792021248e-05
1.37796297500816e-05
3.58346248070129e-05
-2.69414870656735e-05
6.74454960849831e-06
1.63540516812965e-05
5.98546541694544e-05
5.36623540351225e-05
-5.98920761255983e-06
5.98518344924202e-06
6.80214015956406e-05
6.52562365025533e-05
0.000144486288641271
7.1669039132632e-05
0.000131388946500243
8.19197433836467e-05
0.000104111274636849
0.000142766035830838
0.000118231876569038
5.76932875143239e-05
0.000106858377370966
7.91751096959333e-05
2.34432268971887e-05
-4.03034733261163e-05
-2.84026868329003e-05
6.20234975605375e-06
-8.36472378412275e-05
-7.75006954480215e-05
8.25330130422072e-06
-6.94183655208791e-06
4.66315703042235e-05
1.09432017768113e-05
-5.76287173905121e-06
-6.075083475045e-06
6.97228413628252e-05
4.5958090942285e-05
-1.11239005689091e-05
5.63905521992953e-05
7.38469331875511e-05
2.88823824636226e-05
7.86525394966713e-05
1.91060131786831e-05
4.2278526585467e-05
2.8211987384862e-05
5.69967876299525e-05
-2.25027708745224e-05
-8.7783956644732e-06
2.69467156617833e-05
2.85004043696766e-05
3.07343503390642e-05
2.01133743178052e-05
8.41908594354916e-05
3.91029060499664e-05
4.3639728462627e-05
3.80127590446147e-05
1.86309743690854e-05
0.000134909903801269
5.72113742559664e-05
-3.14997481386833e-05
3.91033664145007e-05
8.78498558357671e-05
8.55090489993075e-05
3.38441940338312e-05
8.18858497897063e-05
3.5580070734275e-05
3.2713668503956e-05
-2.02552929581905e-05
8.12771603619506e-06
4.09339675406888e-05
5.06467803882467e-05
4.22657169685847e-06
9.81036444302435e-05
0.000118187329112193
9.69612412739635e-05
5.12406829277747e-05
7.44898356386e-05
7.39436935905444e-05
4.6530525829527e-06
-1.37302723025564e-05
6.64376967707763e-05
-1.30087975995068e-05
-4.67420248443284e-06
3.58959725432283e-05
4.97088588876189e-05
3.85326862252263e-05
4.17000164713237e-05
5.35425498926425e-05
-5.00456802209939e-06
2.42810204632394e-05
-7.5961438281976e-07
-2.011533051338e-06
1.18244527357358e-05
9.20255532725653e-06
3.24840946425271e-05
2.39002677051881e-05
7.01810951747125e-05
0.000115164463185494
5.75415872388005e-05
2.4235537379559e-05
0.000147437212561524
0.000127182427216833
6.69601749070183e-05
7.23136979182948e-05
9.89742499453495e-05
4.00270226645594e-06
-1.18341191327745e-05
-2.24717256539209e-05
1.0455708991328e-05
-2.43838806598531e-05
-2.94893975004641e-05
-6.92875430507262e-06
1.90895474730044e-05
-8.59212838805778e-06
2.54080691978958e-05
1.00730302302828e-05
2.87009385522205e-07
2.29127411427353e-05
1.06787617846052e-05
3.92688833484165e-05
4.36021598399798e-05
-2.60922277479414e-05
6.43888556772589e-05
7.46914649476173e-05
0.000131085591551902
0.000154929448275285
0.000101413545956293
0.000137623122092059
0.000140921427285626
6.98357946092878e-05
5.45330118841295e-05
2.25432498065928e-05
4.75191655394611e-05
9.36449899758969e-05
1.50987620572367e-05
-5.0498443916683e-06
4.75435101696952e-05
3.62291247271184e-06
3.45234341138459e-05
-4.43446651875804e-05
-3.30524172611429e-05
4.48592150671756e-05
3.69529567210282e-05
-3.45674491469791e-05
-1.18346416321824e-05
1.96061752842252e-05
2.11745182115311e-05
-4.53524748786892e-06
-6.43267262745591e-05
-4.27503587524519e-07
-3.12106114764803e-05
5.82309056754779e-05
-2.07395821920278e-05
-2.00739320882443e-05
5.13545957989346e-05
7.32143739040032e-05
0.00011077665780217
4.70628109012888e-05
9.31783727815594e-05
6.88203562131045e-05
5.85216134340108e-05
8.58828512019292e-05
5.75387498308301e-06
3.1990903147025e-07
-1.3973405057305e-05
1.43101145784541e-06
4.5721817369993e-05
6.63039722336539e-05
6.3876802802501e-05
5.09211280528635e-05
9.72431948421992e-05
4.95049471805978e-05
5.92112370399963e-05
4.13277426208366e-05
4.61629110667039e-05
5.50793956287422e-05
-9.06346432322947e-06
1.69498969237116e-05
-2.46932482950255e-05
-2.55257001092292e-05
-4.44782360289172e-05
-1.84461732339721e-05
1.00043841836853e-05
4.82756054195551e-05
0.000107192263398126
4.59676945921475e-05
1.17223307454486e-06
9.90001024623214e-06
6.53567031962474e-05
6.8819009518388e-05
5.06260709460027e-05
-1.05230814216476e-05
7.80795932193353e-05
2.3805905997956e-05
2.17158144840202e-05
2.46764406444348e-05
3.21973455576699e-05
1.72206221364946e-05
9.26469999554624e-06
7.43879469711371e-05
2.34368420185354e-05
-2.06580429887157e-05
-9.9542109610193e-06
-2.47954939789436e-05
-5.28577404485995e-05
3.0639200185114e-05
6.39076598930542e-05
1.58147455490218e-05
1.16985517772442e-05
7.90042799456322e-05
6.22615674694622e-05
3.13396872214118e-05
0.000117607624308507
9.84060957247405e-05
0.000118678236606541
9.04540054638278e-05
6.65383829773216e-05
7.37535969370232e-05
6.07574666609371e-05
0.000133974469247041
2.63732414442952e-05
8.18529269058156e-05
2.22044731426062e-05
5.0115727345258e-05
2.28436680880459e-05
-4.65526897396649e-05
-1.73666745866022e-05
6.97835941802624e-05
3.68736557997553e-05
-1.63669701301483e-05
-0.000102530760941886
-4.43159365242598e-05
-1.17069201097519e-05
-3.93767525826475e-05
-7.12452425403317e-06
-1.58428362416766e-06
5.70889160792856e-05
3.33047391293745e-05
5.72738331206631e-05
0.000172220992214236
-2.38820577073818e-06
0.000141055124836158
4.97413083253228e-05
7.43281472570147e-05
8.83466395339256e-05
4.83909945741681e-05
4.05877816960608e-05
-2.0388772977589e-05
-1.69099228054378e-05
3.27966616400951e-05
1.93397346449749e-05
3.86950171440943e-05
3.85546633094299e-05
6.34988929836034e-05
0.000121726906687199
3.84588023064637e-05
5.67550765654811e-05
7.83334769575171e-05
8.00324103803589e-05
3.13913837901615e-05
8.03031733519051e-05
5.40434113784203e-05
0.000119491776757781
5.12195360176613e-05
5.75785041731945e-05
1.28719097839128e-05
-1.14429028899002e-05
-5.00866643160557e-05
1.16068036902838e-05
2.62345683901195e-05
-3.65432655385174e-05
3.27972655248817e-05
1.23911944327245e-05
6.56822223198588e-06
7.06799589032887e-05
4.0772313260858e-05
6.90360478039912e-05
6.8580983796102e-05
9.03668566548572e-05
8.66207268307911e-05
7.76432376157857e-05
3.9512427069638e-05
5.91842229385824e-05
3.88538051627908e-05
-3.7834425902388e-05
-4.71527783846577e-05
3.55963527247872e-05
-2.41851653309853e-05
-2.18252720872275e-05
-1.6003036357148e-06
-9.68728185044901e-05
-4.79304495685532e-05
1.19240805885389e-05
3.18996101184964e-05
2.68056501378901e-05
3.92502325817132e-05
4.00441275965582e-05
0.000104118473862105
3.89421810979242e-05
2.45651844706787e-05
5.14646272792221e-05
2.1991439349281e-05
9.96502654598302e-05
8.2764777175491e-05
0.000162985291979407
0.000104858729894451
0.000146169501689932
0.000129497082668572
0.000124863777812133
0.000136458962785761
8.65442487635634e-05
6.60370005937185e-05
4.22186112897191e-05
4.01964278304936e-06
-3.1485487694192e-05
-8.69125724536857e-06
-8.35652432225574e-05
-1.25296123934217e-05
-4.68539022981897e-05
-1.73740938973333e-05
-2.66398345482477e-05
-6.93286144015768e-05
-4.72754347962597e-05
-1.50719056668178e-05
3.43013795378374e-05
6.92238642987837e-05
2.96281973379043e-05
0.00010005555108326
7.52583631995795e-05
5.51646491776335e-05
2.73672747206063e-05
7.06809116093992e-05
2.82940333763003e-05
6.5744741946726e-05
-2.84666153240355e-05
5.96883401143298e-05
9.61518625427548e-05
8.442531517975e-05
5.98893885094098e-05
4.33578054580895e-05
4.30949470929237e-05
3.37948923504902e-05
-2.26797365878479e-05
6.78293325945197e-05
2.58167610136035e-05
4.09656734564993e-05
-5.43835755782505e-06
8.6009120545354e-06
1.89128786571859e-05
1.84370888160766e-05
5.03647705407192e-05
7.23000637429269e-05
-5.29516113273305e-06
-8.87947252068321e-06
-2.31377061689484e-05
-2.64497045356596e-05
-1.97360060501858e-05
3.42411709143039e-06
2.91632602309983e-05
-4.77077187563465e-07
-1.66762290953258e-05
6.39167345363039e-05
2.07255423997892e-05
8.84149469730052e-05
0.000125856343145479
0.000118556099319401
6.3485207794894e-05
7.26622788936832e-05
5.0194188633986e-05
2.77471523336172e-05
-1.85486207310799e-05
3.14014528457822e-05
5.02092601933843e-05
6.4317617666676e-06
-3.77803752215186e-05
-3.72565462388362e-06
9.74538261722303e-06
-3.22429085924033e-05
-1.16721932130944e-05
3.58147356269138e-05
1.38154502982036e-05
-1.67422043877997e-05
6.61332814133844e-05
-1.74086931176329e-05
3.94259848357328e-05
-2.173332742639e-06
4.43593377161097e-05
6.14747132354767e-05
0.000121367421177662
5.68940967603714e-05
0.000126804482147874
0.000129990761888119
6.01949662795353e-05
8.27522970122824e-05
6.35069512975232e-05
5.48872297421778e-05
2.35361607751707e-05
2.53241575719184e-05
-2.49937427807506e-05
2.37607747625721e-05
3.32566246811762e-05
2.83595768057501e-05
-1.17012789733644e-05
6.74665014900206e-05
3.04497237036995e-05
6.71778706382533e-05
6.42493742948381e-05
5.96810647021182e-05
8.93883873224842e-05
7.12673727763804e-05
5.77454797328733e-05
2.31879769935115e-05
2.45006318048752e-05
1.40117274588296e-05
-6.61168472374029e-06
-2.90163635652429e-05
4.7188076857639e-05
4.97110402055975e-05
1.94245029757803e-06
5.58650634481488e-05
6.73172280659383e-05
5.21652893032681e-05
4.07253419375859e-05
-1.37879476993329e-05
6.32254347306555e-05
1.24620064584649e-06
4.27334283436278e-05
1.74902322824597e-05
-8.50924320742588e-06
5.08804383982599e-06
7.72277769422136e-06
-3.24029185689467e-05
2.84224393318915e-05
8.53062357691957e-05
9.2010500866465e-05
5.10502686606395e-05
4.95114941594722e-05
4.23708404401209e-05
0.000105815189234529
0.00011791519295729
3.26951569778675e-05
4.60495313582553e-05
-4.72636681499734e-06
3.19657517592231e-06
6.51579845375788e-05
1.49721923616524e-06
4.19785316873707e-05
1.09987377620511e-05
6.19320985370435e-06
4.81897161499954e-06
-4.41163681059125e-06
-3.17361305860784e-07
2.08207661296479e-05
-1.25111011219791e-06
8.17938568873331e-05
9.03098640912347e-06
6.87456346562805e-05
8.5997346523326e-05
0.000112685391387861
7.13420797747827e-05
3.87124288322405e-05
6.0291297787833e-05
8.41432796698515e-05
3.32190526338527e-05
-2.65798449835688e-05
6.52955215167948e-06
-9.54438040197553e-06
-1.81865859724935e-05
6.23748615030706e-06
2.54103437818478e-05
2.57256127965463e-05
5.32461136776567e-05
7.67189708444547e-05
7.35430628804617e-05
5.82464440228549e-05
-1.64198565203748e-05
-1.63012582281286e-05
3.3266219906891e-05
-3.12291637503249e-05
-3.32661919767289e-05
4.17609000798766e-05
-8.63479483450618e-06
2.3529747253396e-05
1.34419778646548e-05
-9.04504222682345e-06
4.41255299618186e-06
-3.25167560198293e-05
5.37442992292276e-05
-7.6625607254791e-05
-3.92799637725349e-05
2.02487256701303e-05
2.61609551735832e-05
3.97845088688026e-05
6.12955213361209e-05
1.97771477876162e-05
6.73753076176245e-05
3.20988230280089e-05
2.8362460900331e-05
6.30566214076188e-05
7.20636219451607e-05
7.47488279598871e-05
0.000118087048609665
6.45699021644659e-05
0.000104859025328984
0.000130060167915001
7.96774654717567e-05
6.82611726486664e-05
2.71333686982618e-05
2.55326394055899e-06
-3.89947990912302e-05
-3.01111687799802e-05
2.66338875507556e-05
4.25849045762641e-05
-2.48690093899033e-05
6.26955214592381e-05
7.744720943127e-05
0.000105975252849465
6.40936938616109e-05
0.00011342751021804
0.000105195506194221
2.26264330884811e-05
1.69458124069566e-05
-2.33878491045619e-05
1.67122298547436e-05
9.85800369251755e-06
-4.94317321108494e-05
-1.31848318285458e-05
3.32011333530336e-05
2.04174695022487e-06
2.9278482896047e-05
2.10488764807865e-05
5.00524373167547e-05
-5.3857341052497e-06
3.09745354708304e-05
-1.34405082268166e-05
4.64179435240534e-05
1.68512410606844e-05
-9.47278642084748e-05
-1.55622570483275e-05
2.07626360856424e-05
5.11189127153447e-05
6.36742717225176e-05
4.82597648008244e-05
4.41601536586844e-05
0.000105987591852634
0.000131001123139665
9.59197180769241e-05
7.62505943808831e-05
0.000130676128313634
2.38683194841894e-05
8.34953830738304e-05
1.56049603497058e-06
4.3885364392133e-05
2.20146141556188e-05
-2.72805668208246e-05
1.55014059178304e-05
1.84509501577978e-05
5.55264699856529e-05
8.94572077354811e-05
2.63975214613181e-05
9.95744554791621e-05
0.00012618602184666
3.33815287152083e-05
5.9494733544482e-05
0.00010505628657571
5.61201058866597e-05
3.06280449528383e-05
5.24196045945848e-05
-1.96825062309059e-05
-4.28748070013296e-05
6.52867060420891e-06
9.51045861380385e-06
1.02830145429443e-05
3.53998532347528e-05
2.64831064436448e-05
-2.58426131368127e-05
1.78662696934717e-05
-1.52555116955749e-05
6.36103532676135e-05
-2.41769910647796e-05
1.48258852934394e-05
8.45624964744203e-05
2.31590181398437e-05
0.00011128929895506
9.93499017466262e-05
5.80714249790701e-05
0.000129245866839567
7.04286898466303e-05
8.71845333044219e-05
4.63715206672272e-05
1.44738216309113e-05
4.20535737874095e-05
-5.42205839843401e-06
-4.28930571564528e-05
4.84187199847596e-06
7.69898557152528e-06
-1.08957284111216e-05
6.36411904923518e-05
1.47089325434405e-05
2.15299559817433e-05
-2.91280998846606e-05
7.11733628066246e-05
0.00010968011394298
2.650433910356e-05
0.000118958544888709
0.000137663293484036
7.09578966077041e-05
3.81020044516227e-05
8.8292084825856e-05
6.27737677676717e-06
1.5662328392507e-05
3.9661396205709e-05
0.000104345607737855
5.53339617067364e-05
8.19604538071506e-05
7.86582949070037e-05
7.3624909051166e-05
7.35700752351474e-05
-3.48385906882558e-06
-1.14406426926129e-05
-6.98726242482793e-05
-8.37914391220651e-05
-6.51018853143536e-05
-2.13086950258561e-05
2.49390347597322e-05
4.51619662252708e-05
6.24672308457567e-05
0.000104509760689868
7.20094685889587e-05
6.23342532646547e-05
7.16613803958268e-05
8.83432674328804e-05
9.70804663545497e-05
6.93882472120322e-05
4.37258965740985e-05
9.79083087644247e-05
9.80142917847049e-05
2.52898990806672e-05
1.11007506853986e-05
-2.92321576613208e-05
4.78378151454129e-06
5.47641240499788e-05
2.71843338280925e-05
4.17850750343863e-05
6.30501964558055e-05
-2.0527151506235e-05
6.6646773352707e-05
2.59537222587172e-05
1.81365635477157e-05
3.5159284774914e-05
8.83715743753319e-06
-4.49959801005748e-05
3.79618052735222e-05
-6.10437980346491e-05
1.52348149725116e-05
-6.70225803043564e-05
2.85219729960135e-06
7.6876838647613e-06
-5.58438400669993e-06
5.62003859913355e-05
7.79264244472669e-05
0.000108185276093499
3.1331052662144e-05
5.48024559901177e-05
5.45384768274768e-05
5.08990953415955e-05
6.13675562144147e-05
3.3545723681814e-05
5.3528282413055e-05
3.32044352309713e-05
-1.04155555424303e-05
-4.93919376005335e-05
5.90596196951064e-07
-8.8377339975559e-05
-9.6397642510358e-06
3.08240635158982e-05
1.51533978555795e-05
2.87840661963797e-05
0.000108598563953906
0.000142218992890135
8.08222375976393e-05
4.16963049406143e-05
5.38168861479993e-05
5.16013315866835e-05
-1.77750433612429e-05
-4.94093544541686e-05
-2.1617572852802e-05
-1.70109226336086e-05
1.92622309767582e-05
2.17928743506891e-05
5.18464200065324e-05
0.000107320638055773
8.6588350892026e-05
1.48418130295939e-05
5.8927674698478e-05
9.14749566805571e-05
1.82087752342601e-05
7.12444823249286e-05
6.67267457870499e-05
5.84398186171186e-05
0.000105232244233278
5.22541572827286e-05
6.72026829662489e-05
8.62586065153857e-05
8.68846293871849e-05
7.75343419505418e-05
5.96353029917411e-05
2.42575896186472e-05
9.08325501222144e-05
6.96464961166978e-05
9.79114614911413e-05
3.21882054239215e-05
1.26252902816245e-05
-2.15299483954102e-05
-4.05448286678683e-05
-8.60980533432488e-05
-0.00012695646136054
-0.00011936113481947
-3.87517089158094e-06
2.20992181401112e-05
-1.26480653907726e-07
6.31378912513827e-05
7.55954983908208e-05
7.03767172716384e-05
0.000101643761004754
2.61619003570293e-05
9.00373173645454e-05
2.24729940396493e-05
0.0001115753009894
6.68324522830624e-05
5.87718167606088e-06
2.82306659485854e-05
5.82787571486556e-05
4.24539748724596e-05
4.8681309249761e-05
1.64361558679874e-05
6.65170380145102e-05
-2.09306210207258e-05
5.05741214802615e-05
8.42262497224147e-06
4.27049994690007e-05
2.37471686687706e-05
9.44636280806155e-05
3.23200532391422e-05
4.96831735208616e-05
6.04704204544131e-05
5.77052438462482e-05
4.88148559154326e-05
7.14001480826858e-05
4.65242410727577e-06
-2.50788214066004e-05
9.08982480230263e-05
9.18081650152351e-05
9.5220786476617e-05
9.13744326098041e-05
1.04611604291601e-05
-3.35327436545569e-05
3.27228968562995e-05
-4.81135182741854e-05
-2.07904807088322e-05
-0.000119239594314438
4.46712515102452e-05
5.92358976698815e-05
-2.88181919606988e-05
6.17955292041262e-05
6.30613219137235e-05
6.41971357851708e-05
5.33736487904403e-05
1.20537187121635e-05
7.53199013294898e-05
2.66686533551167e-05
7.55268631178729e-05
6.87690135853777e-05
3.56388492707544e-05
1.70571054693425e-05
4.38766476342118e-05
-4.68961021759984e-06
1.4532560279518e-05
5.01713034222127e-05
-8.3511478419053e-05
-8.75843924662237e-05
-4.76643555000043e-05
3.57914799329715e-05
7.69747119080462e-05
5.6046754813399e-05
5.18567441220175e-05
6.36636364194283e-05
-2.66074265488822e-06
5.74123293880691e-05
5.88245618322027e-05
3.69819343471907e-05
0.000148299285477652
9.04922139077421e-05
9.27265669473952e-05
8.06963221053501e-05
5.65811946962618e-05
6.39507754494157e-05
5.65682746075027e-05
-6.68605184364035e-06
-3.96715596417271e-05
6.09779301658484e-05
2.28689241049023e-05
3.86375680032754e-05
7.63482067820624e-05
6.7782161425492e-05
7.33532160196181e-05
4.36761959886551e-05
5.55187971812277e-06
-1.43549485449949e-05
-5.03710045842851e-06
3.42185536357124e-06
-8.38241241952346e-06
-1.81743189108932e-05
-5.52794885064047e-05
-3.14402579066247e-05
1.74584744975067e-05
-3.41816945662634e-05
-2.81752371480671e-06
-5.0210000326653e-05
1.13598209839817e-06
-9.08375703376894e-06
-3.89396992638243e-05
-2.55606687785092e-05
1.11027443096456e-05
9.40281338388134e-05
6.84342967511677e-05
3.20733986046193e-05
0.000115975492304322
0.000116441183979955
0.000127390459062977
8.93455817473048e-05
8.91447709619116e-05
0.000123614388991619
6.8748393792074e-05
1.42410984768974e-05
4.7583853574894e-05
4.09981383245815e-05
7.98143380786257e-05
8.13360302525473e-07
8.55522661505249e-05
-7.10073464114357e-05
9.08840839654604e-06
1.99772489165851e-05
3.59660512898262e-05
3.12620379385035e-05
9.80155565842221e-06
2.62410794502424e-05
7.03487490130963e-05
7.83347570083403e-05
9.38145899362683e-05
4.31657001418341e-05
3.7651213158145e-05
4.81911309789183e-05
-2.05263294527623e-05
4.96092192231542e-05
-7.44275248440796e-05
-9.20100703136606e-06
3.9535482263833e-06
-3.78713315508543e-05
-8.35901060229454e-05
-4.12431811919143e-05
-3.56360414479972e-05
-5.17889102316781e-05
1.3369912737449e-06
2.1904776815743e-05
-3.14890388912007e-05
9.16755468526696e-06
-2.727265711602e-06
5.17158264043962e-05
3.35612377929195e-05
2.23508810299265e-05
9.52967803078844e-05
8.477335262225e-05
5.95015988831568e-05
4.14435989951463e-05
1.63850839746484e-05
3.57887776812362e-05
3.03329165931909e-05
3.94847721603983e-05
6.93974981171676e-05
5.54785336213287e-05
7.7141943255011e-05
0.000109385019804114
2.25740134159528e-05
7.05559002632824e-05
8.72402361154578e-05
2.9871281236945e-05
0.00011175837337841
6.52635886410369e-05
4.96524711235743e-05
3.2140251650922e-05
5.26851026722767e-05
1.10381886317382e-05
-1.89526199686645e-05
2.37461680767367e-05
-1.55654865339628e-05
-5.83506131416265e-05
-0.00011249324377664
1.58921256285335e-05
-4.76341228005516e-05
-3.33681984416551e-06
4.98204780067492e-05
6.10859968175557e-05
3.62761105205365e-05
4.19013143946252e-05
2.77105897671015e-05
-3.55268530078739e-05
1.77523703453233e-05
-3.36774976038262e-05
-1.32390173752521e-06
1.61243574371963e-05
-5.49903340089034e-05
-6.50771948175446e-06
2.95403885750671e-05
7.14881915440524e-05
1.24423507558969e-06
5.72746198954318e-05
8.45961866229285e-05
0.000112868956797859
8.61091687620082e-05
7.13677414956183e-05
4.22713757869936e-05
0.000112903055260999
6.0404826582966e-05
2.37020318415189e-05
2.41435807387287e-05
9.08661820342316e-05
4.33412109566265e-05
6.36985325879916e-06
0.000111265153206369
0.00016530848712374
7.88074695272365e-05
0.00015145105681562
0.00018851451300654
0.000121344592430601
0.000181485636970201
9.89791498299172e-05
5.07094291155665e-05
-1.22943478377601e-05
8.26599038345381e-06
2.33093659389511e-05
-3.3271258510006e-06
-4.66454555464066e-05
-0.000151262413925267
-3.83564331888045e-05
-6.95101076697718e-05
-6.9579298811821e-05
-3.89019561513861e-05
-7.49310393550676e-05
-4.76395438793934e-05
-6.1056433137967e-05
4.88243197307695e-05
4.96336354535895e-05
-3.04639486887206e-05
5.29158310996158e-05
9.35190184959092e-06
2.86070375825109e-05
-4.38048719884862e-06
9.35986643052818e-05
1.5070584432441e-05
3.76059649833682e-05
6.74554984207649e-05
2.5939553585314e-05
1.23732670128941e-05
1.03686798479834e-05
4.99203087669239e-05
3.92752689877931e-05
8.94481669570862e-05
6.15076598005848e-06
4.40899937479307e-05
4.80929749021225e-05
0.000107601749722009
6.61870607584125e-06
9.85762567183394e-05
3.24284369609161e-05
9.00876833186792e-05
0.000116287758625441
0.000110165268250693
0.000174546851990448
0.000149169995225872
4.53521681683873e-05
0.000142923859972465
5.7826270477981e-05
5.62639275514993e-05
6.77103832451958e-06
-2.29745476726675e-05
3.15540327287394e-05
3.1920641887256e-06
-7.83920449910741e-06
-2.63165172474835e-05
-0.000103731595864925
-2.01857628982035e-05
-3.42302683516997e-05
-9.67447296713988e-05
-1.84107626695195e-05
-0.000114055922489722
-5.97030849185868e-05
-6.95458958560226e-05
-1.06114561737976e-05
7.31328731535627e-05
9.90736535987193e-05
7.64316583038719e-05
5.68672279476029e-05
8.54384425739372e-05
0.000121795539425614
1.67949409343347e-05
2.63883738516472e-05
2.64338684466444e-05
-3.66408180959239e-06
7.70666216752928e-05
0.000110409355466455
0.000132915090241531
9.63581784660332e-05
0.000130562830919611
0.000117867912681032
0.000144595598327305
7.63736970745209e-05
9.11116341803961e-05
2.2190311595068e-06
8.49389692061987e-05
5.99455429645464e-05
-3.91595596443362e-06
-7.81910570328336e-06
-3.09387827488083e-05
-6.03422191302946e-05
-2.36629431840924e-05
4.85416847800418e-05
1.5650927634188e-05
7.3017229651512e-05
8.0943957448829e-06
5.76037585380034e-05
9.25873442746857e-05
5.52356064910545e-05
-7.81886533576767e-06
-2.17582987379802e-05
-1.18564932933711e-05
-2.59646862257105e-05
-6.83496715802184e-05
-2.40884589798763e-06
-4.50765122805232e-05
1.70283307706641e-05
6.15898004419767e-05
-6.12603370232254e-05
4.09269595816309e-05
8.54937924078782e-05
0.000112934153284237
6.90339918148793e-05
0.000134416691953248
1.55959312275714e-05
0.000108787698773613
-7.12203176730529e-05
3.94894634784427e-05
3.18830711377295e-05
6.56012598129657e-05
3.95053405170535e-05
4.07770221135895e-06
2.89825250793353e-05
1.60965392170079e-05
5.61028030815486e-06
6.47075109614499e-05
-2.12002208799836e-05
8.72803744688716e-05
-4.37915928567778e-06
2.56248282989668e-05
-5.57206012005476e-05
-3.58546672988312e-05
-4.39330891998279e-07
8.0605448459556e-05
3.92482143705231e-05
6.47503342188212e-05
2.82097690403665e-05
2.45453267476833e-05
0.000107709066851282
0.000146458243192445
0.000145708804833171
0.00010205377581261
2.09417473602758e-05
2.94218145370699e-05
1.96784883603511e-05
4.11639589978637e-05
-1.91468030090344e-05
4.53415919123015e-05
4.58498537331481e-05
7.76134707257921e-06
4.37165494150636e-05
1.2596160744828e-05
9.90407529371949e-05
2.06267488000472e-05
3.05097639033201e-05
8.42041828990573e-05
7.25669344370883e-05
4.3847568867613e-05
1.36808026257974e-05
8.42163779039047e-05
2.36214987919499e-05
-5.24122716515724e-05
2.54170890380094e-05
-7.06080782069227e-06
-2.16235228218335e-05
3.58629823513365e-05
-1.46942815475424e-05
2.49793628569221e-06
1.59380610883665e-06
-8.23634730635477e-05
-5.50761346387052e-05
-2.4770699199041e-05
2.65729576845023e-05
-1.37491335325642e-05
1.09588434983952e-05
0.000132923428134338
7.13706059109572e-05
5.16561240343558e-05
8.72711441646773e-05
5.80182180240559e-05
2.47388644400418e-05
6.08402360919058e-05
1.83380954988242e-05
1.14831239387414e-05
3.16703238804096e-05
0.000104673725140474
4.08414652217498e-05
9.44668729828131e-05
9.43145518496456e-05
0.000115095017963072
6.85180324189045e-05
0.000114041136918016
0.000136418208286847
4.66930922667311e-05
3.44647226154554e-05
1.6197502209763e-05
1.32569498849105e-05
7.2072694735813e-06
8.54617173511023e-05
4.08207629560357e-06
3.52950204020361e-05
4.27758082205905e-05
3.44064233445887e-05
3.63531790847356e-05
4.15569874390132e-05
2.33456953832116e-05
-5.29658590137793e-05
1.68567580778257e-05
3.04390834987455e-06
-3.45078564427679e-05
5.17509403110497e-06
-2.6344066455252e-05
-0.000133682376189124
-8.21409196978075e-05
-9.20501889508433e-05
-7.71742289018581e-05
-2.5234201432213e-05
-7.14274747954535e-06
3.64403695379974e-05
1.7607240183177e-05
9.79254571496836e-05
0.00010089351874788
7.82729745945926e-05
0.000126109317994822
0.000112267607953109
9.85418177554466e-05
0.000141489044884312
0.00010772323591946
7.09516395330737e-05
0.000111520091154076
0.000133963058296807
0.00014182539408024
0.000128987228784705
5.45086944288023e-05
0.000123764047077408
2.5775302698e-05
3.60661749308371e-05
-2.39123827797105e-05
-1.31534551205875e-05
7.99342877098965e-05
2.53560313449988e-05
1.61776073738337e-05
-6.37583644073007e-05
3.57585475854572e-05
-1.50759807368893e-05
9.12994318588241e-06
-3.30597556826607e-05
-3.40752661733908e-05
4.42587710439697e-06
-2.03786266751989e-05
7.29102612956403e-05
4.23262292020912e-05
1.65887656428994e-05
4.52160061942777e-05
1.95725866020971e-05
4.96346565428213e-05
3.18703189218883e-05
3.2971349673187e-05
2.70517381602122e-06
2.27038530038994e-06
-1.15873028197243e-05
-1.15334918177519e-05
5.30568695472988e-05
-2.61906060305953e-05
-2.77378669338596e-05
5.64804010453937e-06
5.83679114582564e-05
2.31965715361426e-05
-8.16678593291678e-06
2.96799541807741e-05
-8.55230315910308e-06
7.16332113697199e-05
9.30343748089882e-05
7.55736030160783e-05
0.000180363677498746
0.000193966817198349
0.000191686249282916
6.32285202768648e-05
0.000101613332096
9.78298143815448e-05
0.000115135955714966
-1.87924254036473e-05
-4.51296377339574e-06
4.81291435614027e-06
3.30759998234477e-05
3.26126632242615e-05
0.000110774985239565
7.51170632626644e-05
8.44870876644237e-05
2.02635078630767e-05
-3.00424103978859e-05
-3.22604547818134e-05
5.05974457706737e-05
-3.68593960716288e-05
-1.79030466462901e-05
-6.59161152990613e-05
-1.29636749148282e-05
5.52655535256858e-06
3.61723300595048e-05
9.82069281688743e-05
4.05020936153957e-05
1.76225147491467e-05
5.45032806845269e-05
1.25585263399413e-05
5.7640894776469e-05
5.58174479496567e-05
5.31628206697019e-05
9.52228553017729e-05
0.000149463039643825
9.96804842713193e-05
0.000150687499647761
9.56886143798256e-05
0.000102549190770315
0.000109750028884463
9.34171975832345e-05
-1.74403482834178e-05
0.000141632389547659
8.03351351753732e-05
0.000135457358896397
0.000113745281194444
6.56965381447746e-05
0.000112015781986978
9.29811918918342e-06
4.23339298860286e-05
-6.64496262155115e-05
-2.47660221342312e-05
-6.22345725859941e-05
-9.88201142899922e-05
-3.56608001653156e-05
-9.57821454396143e-05
3.88839300954571e-05
-1.59869447953232e-06
6.17958949868685e-06
5.24880742325253e-05
2.71629616359523e-05
2.85642132299848e-05
1.90416504222199e-05
3.05739857757176e-05
6.1415282058044e-05
0.000115253815531252
8.01368754350105e-05
3.35469639359286e-05
-2.15916715449293e-06
0.000110840163640136
0.00010322042407073
6.78360399473774e-05
5.44246778037905e-05
4.36266224473791e-05
-1.01540115717583e-06
4.27720458082427e-05
4.17131698148615e-05
7.37238426061449e-06
-8.71254379708327e-06
1.25248798219541e-05
1.66242071475082e-05
-3.0070064487801e-05
7.38927194868517e-06
2.70092175995359e-05
3.34633520062975e-05
-1.68135202402303e-05
8.91978567102945e-05
-4.51433736084026e-05
3.40692339559196e-05
5.5848597467004e-05
7.75787908518495e-05
3.01966334236259e-05
6.5446307391219e-05
5.94825969443818e-05
4.44790790271108e-05
4.54478683649415e-05
9.33652004416706e-05
0.000114640946497647
6.71794786057593e-05
9.63629056169409e-05
6.21519790398189e-05
2.33397374565328e-05
8.25866086599323e-05
2.51179579131254e-06
9.541926587771e-05
4.42301428997079e-07
1.4953108548676e-06
-1.43646993252446e-05
2.87124132121172e-05
5.30763503084072e-06
3.68825756448832e-05
2.39167369178227e-05
-4.49237715093315e-06
-2.26485445104247e-05
-1.13568978416252e-05
-5.87918837057316e-05
1.40978361244796e-05
-7.12056602530182e-06
-5.08714805710981e-05
-9.69005581933289e-05
9.40074376199811e-06
-1.41402085365599e-05
2.2969010424661e-05
7.3026829953031e-05
0.000116325692480593
0.000112235531033932
0.000110415533480019
3.75234935541793e-05
0.000133532690370971
0.000136798697204183
5.71389141072389e-05
0.000150047611457863
0.000115545106738131
5.59652493173014e-05
7.29400324181873e-05
7.18901699638081e-05
1.32970820703015e-05
1.85736032516215e-05
-3.11826891762023e-05
-4.02740578840024e-05
-6.5992047428114e-05
-2.94720804865962e-05
-7.20758385547681e-05
-4.626390036554e-06
3.75897338213048e-05
-2.3529383757356e-05
4.39527087718432e-05
3.3164434468012e-06
0.00010708937136925
9.31773052746733e-05
6.62950992504037e-05
8.18511678138997e-05
3.65872955096593e-05
7.29118315715522e-05
1.66154497141582e-05
-3.39120749786977e-06
1.02131313877158e-05
7.09107467325437e-05
2.89057613749822e-06
4.60436911502749e-05
6.75907625382967e-06
-7.03865876337382e-05
3.15352189225529e-05
1.44794615264676e-05
3.49369634315209e-05
7.47485869728513e-05
1.45725257097637e-05
7.53418994546212e-06
5.09017288554754e-05
2.20127458207257e-05
5.2646452321946e-05
1.4980468885966e-05
2.28041645815446e-05
-4.93309854593802e-06
5.26182575765492e-05
5.61838250873323e-06
-4.86688741528138e-06
5.65009236382447e-05
5.07147211535402e-05
6.9609672182922e-05
2.699472361622e-05
0.000101306272772362
4.39385393361098e-05
4.20695187409212e-05
8.83370833360347e-05
8.10519245118248e-05
7.64080514804692e-05
4.5741096212476e-05
9.53279834971089e-05
2.96340216566532e-05
5.52116781224193e-05
-1.54695018845742e-05
1.24373687705259e-05
-4.82649090931287e-05
-1.68131080419116e-05
3.80482974390202e-05
1.9638863673142e-05
8.34618318113428e-06
-3.86610931700375e-05
5.36098461588577e-05
7.15144718294351e-05
-1.28215124799318e-05
3.22878154737255e-05
6.82151379654729e-05
-1.15799343412839e-05
7.30839164062997e-05
6.30967465480568e-05
4.28022277057938e-05
4.23049221361369e-05
5.74812992050005e-05
1.32871918045774e-05
9.12982490694043e-05
0.000138592283813594
0.000171515920985421
2.92709656672851e-05
6.33862991168583e-05
0.000107612574163484
8.02505822383763e-05
-2.84320013962044e-05
-4.69559793066956e-05
-3.10593776415021e-05
2.21111575669567e-05
-7.77607774776034e-05
-5.29644294389119e-05
-5.72631503091872e-05
-2.87157268203377e-05
-2.1571542160919e-05
-4.35389339923202e-05
-1.85269877176222e-06
-2.77573613524059e-05
5.53930729098567e-06
-3.47272576746025e-05
3.93640562028315e-05
-8.47525374403289e-05
2.32309911381707e-05
3.32709684382978e-05
3.99609040306163e-05
3.78038636814626e-05
7.48478369813623e-05
0.000131750987069108
0.000148874461635703
0.000129352401861737
0.000155779664039755
0.000120081147589884
0.000119771498726816
4.73972419316085e-05
0.00010192806044495
7.08916657024343e-05
4.85707043888257e-05
7.11443556841024e-05
-5.37670699621358e-05
7.5837243806172e-05
2.16733597100216e-06
-2.54043127070358e-06
2.36309296047721e-05
-1.45405623743763e-05
-8.27073509493999e-05
1.58373909507102e-06
2.03566856710523e-05
-8.46961342816159e-06
3.75128438995865e-05
7.84060093041915e-06
-3.72445853709642e-06
5.20258438802797e-05
1.68003673499271e-05
-1.80908717087969e-05
-1.93852452344401e-05
-1.28009208068094e-05
3.5778234753503e-05
5.73589267236588e-05
3.27270679014253e-05
0.000113083382392179
3.14847323261762e-05
7.57406638109095e-05
4.14210987724711e-05
0.00011282886273547
7.2002252952014e-05
8.41418892502835e-05
-3.38311800220883e-05
0.000113625111942394
0.000118216339700804
7.39381677705323e-05
0.000158974450480472
0.000122966235126886
3.90519090625781e-05
0.000120762869204554
8.34620086902476e-05
1.08494026540055e-05
5.02681955610529e-05
9.61484473378659e-05
1.04383139529511e-05
5.59642867686212e-06
4.96188180183584e-06
-3.59400030918889e-05
2.80041041142683e-06
-3.10583113316633e-05
-3.92328196323437e-05
1.40433395250769e-05
1.48132382708636e-05
5.25508120691788e-05
7.03330575966447e-05
3.30237983200967e-05
4.10632896634933e-05
0.000102165415527003
6.07464262505635e-05
2.76606606645653e-05
6.37183769538224e-05
-7.5279799091617e-07
2.31765057405695e-05
-5.83211080228059e-05
-4.19111684979743e-05
-6.46816905915825e-05
3.25600416819589e-05
6.04073573628939e-05
6.49435932816127e-06
4.04138373254366e-05
-3.26329328594538e-05
2.86495234942692e-05
6.85531385527326e-05
8.57720094512013e-05
0.00010321094985815
0.000166752150364051
0.00019155636258604
0.000153173619642806
0.000179613357366005
0.000122068723619415
8.58234376801544e-05
5.30171726784954e-05
8.9123452417003e-05
1.96517428483855e-05
4.43080761615972e-05
-3.92504369414479e-05
-2.89611759921475e-06
4.2055117559124e-05
2.49955288823536e-05
2.7752218910932e-05
-1.6332456437699e-05
-4.12267367205125e-05
-3.02167784242892e-06
-3.30043830675985e-05
-4.26975660773173e-05
-2.24272604618768e-05
3.58886037064193e-06
-1.85088355836328e-05
5.98318209558331e-05
8.25260815696337e-05
2.41216778066441e-05
0.000109430687597771
8.76505207522407e-05
0.000125594034348139
4.46109005513952e-05
5.8574602119668e-05
9.06743645526693e-05
5.67345414443039e-05
1.57223017739381e-05
7.84215401434022e-05
1.33090234430374e-05
3.02336365656683e-05
-1.84030572592941e-05
-5.72890659930076e-06
-5.40046787765894e-05
-7.32682117855163e-05
-2.96221284183778e-05
-9.50787592801588e-05
3.18153887994596e-06
8.49734454350231e-05
7.01413734656509e-05
9.51202698235527e-05
7.29263910230712e-05
9.50302605001597e-05
0.000117367664081824
0.000152264743528583
0.000123723292878762
4.07330462758042e-05
4.24887103321754e-05
1.14645843009017e-05
2.54734748383258e-05
-2.43742034922531e-05
1.3779344987512e-05
-2.37502680871292e-05
-6.43252472921633e-06
1.24172340379193e-06
1.99341358131468e-05
8.06393002368279e-05
3.30405291860132e-05
1.65284096510585e-05
-6.1528203827162e-05
-2.03304636020657e-05
-6.87202340536297e-05
-3.50352920014869e-05
4.44234171288727e-06
-4.49280449484966e-05
-3.41021538508606e-05
1.70389654955036e-05
3.27249373638389e-05
6.89832105383623e-05
4.12399258631879e-05
4.87839653429827e-05
7.41800638705702e-05
0.000128471382316451
6.45497900151788e-05
0.000101119614717137
2.76787348942614e-05
5.26947860374266e-05
1.11454533638677e-05
7.1976585247637e-05
9.43446367699178e-05
8.33080043024494e-05
-6.32781503730988e-06
4.17840888418779e-05
2.54074104829457e-05
-8.60089183737236e-05
-3.66923207962856e-05
-1.20743791732512e-05
8.07614132594477e-05
4.42204630151698e-05
5.3470441558608e-05
9.04386959491184e-05
8.12434589395165e-05
5.05734714814959e-05
6.85396247344693e-05
8.32788351164449e-05
-2.51086833223121e-05
-3.04133604437665e-05
-2.42082545367573e-05
-1.33824216602569e-05
-5.49518136821975e-06
1.96315670963773e-05
8.65226201438555e-05
-4.93481894935519e-05
-2.66059549545512e-05
1.47844956045801e-05
3.16079040970523e-05
1.35687946186508e-05
-2.00643046695125e-05
7.61262779661055e-05
5.84391022765377e-05
5.23295807049991e-05
4.42596010281639e-05
9.27582804437747e-05
7.09511049730922e-05
1.30547111994279e-05
2.88511150032966e-06
-1.67949955140011e-05
-4.69449672715486e-05
-8.42043500337646e-06
-1.5444278537059e-05
6.06306744987241e-06
2.97593794384598e-05
5.63479979631165e-05
8.44997655950372e-05
6.76237480008533e-05
8.38097509284306e-05
1.27420990455243e-05
4.92832593698654e-05
3.77175689705877e-05
4.94212793139935e-05
3.97479329123112e-05
9.94634117892174e-05
0.000106445707948049
6.716371738927e-05
8.83317503007941e-05
5.79093620645506e-05
-7.50012932366371e-06
-1.09418835436756e-05
-4.89979654495054e-05
-1.13518738457032e-05
-4.93853815962183e-05
-7.69400909580467e-05
5.54795108060939e-05
-7.10564896457457e-06
6.59275423564275e-05
8.01863812283791e-05
8.89425989286237e-05
0.000138507485899309
1.35444114860024e-05
5.03441631761663e-05
4.66994801093998e-05
0.00011284609245157
2.29612433644706e-05
0.000162950919570354
9.33268051903084e-05
9.48049355774017e-05
8.35932663000883e-05
5.57619365218357e-05
8.89334718892688e-05
2.69439834585961e-05
7.65544572595668e-05
1.18328715593186e-06
2.16249351979186e-05
6.18765032540845e-05
1.34102920714593e-05
-3.67282564971195e-05
-3.46867110458104e-05
-3.02848035925281e-07
-0.000101581392590113
-6.24252497829049e-05
2.11650381378588e-05
-7.62613637936938e-05
-6.86375610980131e-05
2.98599984603586e-05
2.6950290410847e-05
7.57653054498854e-05
0.000112988592572708
0.000102609815855387
8.31762876482147e-05
7.79436166419494e-05
9.46739318072809e-05
5.9363284550971e-05
-1.7587925652616e-05
1.63374762524373e-05
-4.6940960174701e-06
1.7755115067916e-05
5.66107737527728e-05
4.10341578143837e-05
-1.23365707003041e-05
6.8672260633599e-06
5.28789392134624e-05
3.17316838523807e-05
6.84068818204461e-05
2.10487849223762e-05
-8.93507426291123e-07
0.000100959367149573
0.000136161791440086
0.000139266226528673
9.67749844311655e-05
0.000168075859625622
6.88033224814319e-05
0.000159296731874829
0.000110370160942268
6.31585289694164e-05
0.00010260703263435
2.5797310339502e-05
-1.06674560808136e-07
-8.17360572436495e-05
-6.5253874851434e-05
-8.48087812025187e-05
-0.000100039490343472
-0.000140306121426942
-2.59240707937882e-05
-9.668137206941e-05
-4.4073872494389e-05
-1.88047583015363e-05
-3.78909874642043e-06
7.76556286900785e-05
-2.15360491983789e-05
9.2921479102615e-05
6.75117206732889e-05
0.000132807855183986
5.49562013932011e-05
8.05498504845404e-05
5.61058922853945e-05
3.68753518470127e-05
2.40477140544402e-05
5.05561798420916e-05
4.85032459589759e-05
6.04002463810548e-06
2.19537038923801e-05
-4.07146576422625e-05
1.55771030565262e-05
-1.16428000039134e-05
1.688696653012e-05
2.49489739647067e-05
2.15662483117518e-05
8.25712282157479e-05
5.69264112069406e-05
6.31353222875863e-05
0.000119554685108534
6.51539382620801e-05
5.40872505194097e-05
0.000110776151516039
0.000123480143347227
0.00011705136124423
0.000150977724742941
0.000135832207627761
7.92115552263598e-05
0.000123189209944859
0.000162451548125508
3.65293831409438e-05
6.77732315192163e-05
-1.08223415502639e-05
7.17937045894805e-06
-6.79240851185254e-05
-8.95243987805567e-05
-2.98515330418107e-05
-6.05030694982199e-05
-0.000106696829788215
-2.50663494651201e-05
4.43357775475313e-05
-3.66856984391548e-05
6.50164937415174e-05
4.57958181900914e-05
-5.67052536096825e-05
-3.5939719993768e-05
-3.28796648691491e-05
5.09976015500865e-05
2.33601654781795e-05
5.8900732134136e-05
1.43622932564595e-05
6.25492576228768e-05
8.63225564988459e-07
6.36650287886524e-05
-1.32677519380865e-05
2.68787636359867e-05
8.12748594728939e-05
9.57701402403993e-05
4.58125861261741e-05
0.000135060268977899
9.10491829840285e-05
8.40656760935683e-05
0.000155739683364745
6.55056604039561e-05
4.86413959267661e-05
5.4777730216542e-05
6.13014230604698e-05
6.22769812068603e-05
5.44985725243525e-05
3.17434407678984e-05
2.60286396308865e-05
6.0290501294924e-05
5.40963288749219e-05
1.38279681856217e-05
0.000129061865726778
9.37461744774018e-05
6.49773460026497e-05
7.14709475428851e-05
-1.41346950832129e-05
3.71094998520754e-05
-6.95114666850373e-06
3.87107135926015e-05
4.45518700824458e-05
1.69361402312332e-05
-2.7768741959547e-06
4.16169459971716e-05
4.87543097106305e-05
2.04507726915231e-06
6.42901401903101e-05
-1.5872240058521e-05
-2.36524405952959e-05
-6.66822804052023e-05
-5.36251503642443e-05
-5.3042527922201e-05
-7.97225868931487e-05
-5.29379730484607e-05
-1.2269096029089e-05
1.21757389527879e-05
3.17922472916753e-05
3.39680476383566e-05
-1.89582099912537e-06
7.04211612485722e-05
1.82086185172468e-05
6.32850004849799e-05
4.94867517895445e-05
6.66039302624567e-05
0.000118553802878507
0.000126800973560138
0.000128171077855724
0.000163489122057649
9.67998814645453e-05
0.000168671149771872
0.000195141340901305
0.00015771274337756
0.00011989420966586
0.000112856413438788
5.22866815018582e-06
6.29077380196089e-06
5.89305778057188e-05
7.20946756198979e-05
2.71024687814038e-05
1.76426972062544e-05
5.46928447084801e-06
-1.82900777276292e-05
-5.21493756760877e-05
-2.48831723680681e-05
-5.1691325989352e-05
-8.60387721148783e-05
-1.25640918624049e-05
-5.44545521594483e-05
-2.78660215287252e-05
5.16300828767367e-05
8.84208187223155e-05
7.95065772797374e-05
2.5325912085642e-05
3.27590899346547e-05
6.55748897015414e-05
8.21212648521489e-05
8.89108404661726e-06
-1.44939654061873e-05
-7.77294058566831e-06
-7.44451880266552e-05
-5.05875342696922e-05
1.41816286440961e-05
6.26480771148805e-06
-2.24932019883375e-05
3.61884316848474e-05
1.09622727223473e-05
5.41121140886546e-05
8.24811902422959e-05
6.35390125162985e-05
0.000109912326159405
2.3647525906951e-05
8.9603778236568e-06
2.12239535339072e-05
1.17875255268625e-05
-6.85996974508177e-06
1.61543420149508e-05
8.38418640402196e-05
-1.42267282159802e-06
8.71251107230534e-05
6.29323614101068e-05
3.87691783744058e-05
7.30985540496057e-05
3.25277328895019e-05
-1.10086663417223e-05
-1.47320789193856e-05
4.03374664198683e-05
4.93793120078656e-06
5.24689070681187e-05
2.78409529011485e-05
-1.71639240036665e-05
-4.77728188093221e-05
-1.36060893331757e-05
5.54750357549639e-05
5.90416547355782e-06
2.83599266971477e-05
5.43415327779147e-05
2.7380605361761e-06
-2.70611020912593e-05
-1.17916453230185e-05
5.66471056614799e-05
1.70472926831758e-05
-2.38556159687351e-05
1.2380782097467e-05
4.27238613301322e-05
6.02613895804987e-05
3.05199398794672e-05
-2.45767286601863e-05
1.16500497313279e-05
1.28268140312479e-05
-1.82910462502998e-05
-2.09296760607355e-05
-4.59524316218627e-05
-7.24143746508031e-05
-8.48541510050775e-06
-3.83414283948708e-05
-1.27857224368608e-05
5.38273627115614e-05
5.44212267056515e-05
0.000102212276519329
2.10152002479587e-05
0.000111721677560714
9.46662308378462e-05
4.76846158720779e-05
8.12093945346729e-05
8.34430717417295e-05
9.2292741935083e-05
3.67233630741271e-05
7.86671148056898e-05
3.66053076581944e-05
-6.60454453762024e-06
4.30338105645978e-05
2.44757245304138e-05
6.10482928100146e-05
3.77018336374839e-05
0.000100107847997843
6.22225336413613e-07
4.12061409885057e-05
8.18322123217702e-05
8.6406192024649e-05
3.42688022146131e-05
0.000125501861156792
7.41760556235754e-05
9.44717821347769e-05
1.28644464137636e-05
4.63119868550444e-05
1.14019528126094e-05
2.87287598739473e-05
5.88589419247677e-05
-2.81192575532281e-05
-1.41179450619027e-05
-1.04202367246465e-05
1.38938462851107e-05
3.95911385383873e-05
-0.00010164146234113
-4.57530931572221e-05
-4.9313036594663e-05
-2.80650060706838e-05
-2.42749422121562e-05
1.2400416584628e-05
6.07206956513944e-05
2.34479093336253e-06
1.19216953385041e-05
-6.82524505117321e-06
-9.31831815043699e-06
4.67087368303653e-05
6.52462080160215e-05
0.000116484395656329
0.000104389585686479
0.000121184788282644
0.000181478064037383
5.22927947841516e-05
0.000101124520052024
7.31378647792611e-05
4.87557688441804e-05
3.55892669823574e-05
7.54668173431219e-05
0.000103449475673405
0.000117336142667091
0.000134986629944495
6.37157834030513e-05
6.80347230397757e-05
8.79764894526453e-05
-6.25791574741435e-06
5.96367106979491e-05
4.79073157297738e-05
5.34121553269218e-05
-5.24376295657086e-05
5.62799003600232e-06
7.76128020571681e-06
3.8940794123459e-05
-4.144602179836e-06
2.0422194127666e-05
-6.23684002033537e-05
-4.24704047260111e-05
-5.52353005225607e-05
-3.90823207273427e-06
-1.04854903179291e-05
-5.02345844350817e-06
4.29053448829815e-05
1.77205826131893e-05
4.58073979268631e-05
1.01397489531965e-05
3.00839453873538e-05
-3.62490640182974e-05
4.52529580387665e-05
-2.48468234305763e-07
-2.18035624286136e-05
-0.000124916737428125
5.79662513532989e-08
-2.51159027163209e-05
-1.01123661629207e-05
7.512775640615e-05
7.00092265697742e-05
0.000128770962744165
9.13667082993922e-05
5.73274622284811e-05
9.43440792781302e-05
0.000100992908044542
0.000115554095402796
4.39644081095942e-05
7.61742499157078e-05
0.000125184010660455
0.000132713150126174
0.000165868138318103
5.50000213458324e-05
0.000136930499159368
6.92116938404737e-05
7.45175516615152e-05
7.69363057941481e-05
4.07022790277096e-05
-1.70157320173481e-05
-1.65068481452111e-05
-6.85747323798666e-05
-9.98570168753472e-05
-2.02204894208777e-05
-0.000117785249388623
-5.39748754395671e-05
-7.81427389506896e-05
-7.27896565409222e-05
-6.03719376661218e-05
-5.39971300287938e-05
-2.70771810824978e-05
-2.45397616049177e-05
2.90317094160114e-05
3.73469726175759e-05
4.62741449768951e-05
8.79010184934648e-06
7.67022949665806e-05
5.68864714011227e-05
2.10308294970824e-06
3.11136858365816e-05
1.77230268238862e-06
1.62251867512213e-05
4.15607395153542e-05
4.80770188773202e-05
8.42941332276252e-05
8.96806477044031e-05
0.000110978242503338
8.90643755242154e-05
0.000110788769416132
0.000100660125053915
0.000134756065055713
4.88416908576266e-05
9.85117877449306e-05
8.10958204860679e-05
8.50592864879666e-05
0.000106795650027316
9.63452150758289e-05
6.49121092526628e-05
6.21745960662946e-05
9.60735105768624e-06
4.44640874266126e-05
7.19103587637233e-05
7.86421008074443e-05
7.46090294659515e-05
5.10088259526799e-05
3.10745646883353e-05
5.56944742329368e-05
-1.29069665774242e-05
-2.463866620853e-05
-0.000104842161823529
-5.60279581976938e-05
-1.55346776127394e-05
-0.000131794650882673
-9.0885389950969e-05
2.57077466426855e-05
8.93366781938541e-05
7.90302335540336e-05
5.93962471111349e-05
7.09226515966111e-05
8.92543991097972e-05
-6.61603520176397e-06
-8.02199144558002e-07
1.34093206729673e-05
-5.91387804588626e-05
-3.21099590913311e-05
4.40480591990707e-05
-1.93905657605115e-05
9.80517122164235e-05
2.90537917152277e-05
7.16489927399193e-05
5.50310522075785e-05
2.16946150773436e-05
8.54916993063757e-06
3.03331208467966e-05
3.83484899326175e-05
3.66295831988392e-05
5.89707109559266e-05
1.4771039364886e-05
3.1108380869003e-05
6.78209939615916e-05
0.000142050892644481
9.72303646414148e-05
8.37297136153153e-05
0.000125800716133241
2.19587631867948e-05
3.04345818481533e-05
5.80508555295735e-05
3.25928625468793e-05
7.80336087619914e-05
4.36027391113316e-05
5.80768476095433e-05
9.0535625927306e-05
2.81388083501841e-05
-1.1975159130245e-05
8.85571704215941e-05
6.92997100339072e-05
0.000108574669032221
0.000113367026734646
3.54731873346954e-05
2.27603931635815e-05
-6.55446407028746e-05
-5.95835888329064e-05
-9.15371024155545e-05
-7.09522616019613e-05
-0.00016460524270571
