# Supplementary material for: Research on computational propagation and identification of mine microseismic signals based on deep learning
Source: PLoS One. 2025 Oct 22;20(10):e0334641. doi: 10.1371/journal.pone.0334641 (PMC12543183; doi:10.1371/journal.pone.0334641)
Supplement: S4 Data — (ZIP) [file pone.0334641.s004.zip › 000100700001750.xlsx_0.txt_24.txt.txt]

9.02295472471162e-06
3.66799626152959e-05
1.20600328267651e-05
6.05793814860369e-05
8.67094059572524e-05
7.94080642405545e-05
0.000114743234507209
8.72142012308825e-05
0.000117108418133839
0.000156262221350636
8.4966868373599e-05
0.000107152807860911
0.000130914382551341
0.000115875551905181
4.37328556355181e-05
8.13564258312826e-05
-1.6548067914827e-05
4.16263429315859e-05
-1.74438941128155e-05
-4.72744507950297e-05
-2.00170853061635e-05
-0.000107357942408979
-3.29138839019887e-05
-1.71173728895613e-05
-1.06032742954752e-05
-4.12246920462685e-06
9.0702562317243e-06
9.39060951988109e-06
-4.84025047267276e-06
-7.63980476982472e-05
1.58637796103521e-05
-1.02043539756574e-05
-5.16899611356e-05
-6.77287676159892e-07
-6.70750730015628e-05
-6.22138068896435e-05
5.05967488124172e-06
6.04184420311565e-05
-1.34506037453596e-05
7.49065098601782e-05
1.57168499599713e-05
8.23544893780119e-05
0.00010133818578369
6.45398496232739e-05
0.000110970022681489
6.13329597486123e-05
0.000196983421713343
0.00013654084989976
0.00013786350033449
0.000146863212507993
0.000138714404147766
0.000179993111718833
7.55869851418423e-05
2.61780151925267e-05
5.03704411309315e-05
3.53123436918005e-05
8.76574912963522e-06
-2.87975125126145e-05
-3.38711198587266e-05
-4.16894609191269e-05
-1.12057228978908e-05
5.83883778733962e-05
6.65229620685547e-05
3.23631167727837e-05
-8.62067664111617e-05
3.29265035944e-05
-6.12276317052907e-05
-8.7221622432947e-05
-7.94927825533425e-05
-2.07375114163102e-05
-2.7469793088245e-05
5.88554178489769e-06
1.71410931475512e-05
-7.15592580884836e-05
6.02192963205958e-05
6.87202286374653e-07
1.41492004771454e-05
3.08377262859426e-05
6.47268132242673e-05
9.10967287032821e-05
3.23264741198256e-05
5.34475192872432e-05
9.26523088734565e-05
8.09801595849865e-05
0.000121610386648477
5.73792078948315e-05
0.000109145289359971
3.44744898345106e-05
2.08742971132796e-06
0.000121439216208534
7.43968015037741e-05
1.6877856130219e-05
9.32053069328425e-05
0.000116888936245757
1.45204119105686e-05
0.000159116922840526
0.000142041651154876
0.000100840080840227
0.000101686584559445
0.00012697576226496
5.80146176079087e-05
2.96209502333403e-05
5.56866058739984e-05
3.05829621049964e-06
7.39093411711346e-05
-5.94828647050229e-05
-3.14997538026632e-05
2.70371410629301e-05
2.52133872967191e-05
-6.34641973604714e-05
-7.46741424051212e-05
2.15249210999363e-05
-1.00032851789159e-05
2.1515751564785e-05
7.00112959361543e-06
6.77104897285311e-05
-2.84408028532564e-07
7.3560744600774e-05
2.85578720293635e-05
2.43998759280349e-05
6.45003901218478e-05
-3.20233719807919e-05
-6.5635989695879e-05
-3.68959407895012e-05
-2.78365774577554e-05
2.99266187039375e-05
-4.17072587742748e-05
-1.89991581569564e-05
2.2581326583955e-05
3.43209384911433e-05
3.80113842533043e-05
8.61736872079893e-05
0.000124162250819664
9.59546511902019e-05
0.000117007292156288
7.16513801600822e-05
7.75167939890134e-05
8.63102757178387e-05
0.000142675318740906
6.18110626501216e-05
2.09331680850902e-05
2.9407600494869e-05
-2.47268832006135e-06
4.34058509931297e-05
-1.48131193038927e-05
-2.79455627318492e-05
3.64219174131723e-05
-3.30906704778863e-05
-8.7159136645902e-06
-6.03094282686802e-05
-2.17718804674547e-05
2.33415877435963e-05
6.50146586554224e-05
4.65301958473143e-05
4.10535337423718e-05
7.35785084903979e-05
8.45347467428524e-05
8.71387370832639e-05
4.86741904422595e-05
5.51212607676038e-05
4.64702132410608e-05
8.44098095131569e-05
0.000125710791597988
8.15042280246199e-05
8.3130804624991e-05
0.000159540538935965
8.41435194666947e-05
2.5334715461021e-05
8.12462166318855e-06
1.6862297459058e-05
4.14724255304968e-06
-5.3932390814648e-05
-8.40226420494072e-05
-3.72224736149411e-05
-3.46333539319953e-05
-8.74807940216442e-05
-2.26172712459891e-05
-7.48352658391171e-06
3.44201974145363e-05
6.0476399534468e-05
4.38510589397097e-05
0.000105680734279542
7.80593324878414e-05
0.000179978107186479
0.000130852633906468
0.000113145763190518
0.000113041775887555
7.90167030289908e-05
0.00010642489527223
0.000104927586647307
6.03825559091009e-05
8.66873557879116e-05
2.729834502589e-05
3.05613148027836e-05
-5.66649351801479e-05
-4.66062092807714e-05
-3.46379850479022e-06
6.57916134061907e-06
-2.25297172492913e-05
5.37328848400615e-06
4.7946137337572e-05
3.24221467214554e-05
8.68179120225875e-05
0.00010045620380771
7.9941293768977e-05
2.4923809896468e-05
3.90872845139339e-05
-1.3152424132511e-05
0.000113889085790846
2.36930196962861e-05
2.52025837099199e-05
0.000108669561406826
2.94155970567702e-05
6.64019521534952e-05
7.9434389529816e-05
6.51880243806155e-05
-9.90196146624444e-05
-4.96147322658977e-05
-6.32382812796936e-05
-0.00011935621390003
-0.000125466938148292
-4.13290000896905e-05
-3.33782679088064e-05
-1.70078326164843e-05
2.9618229751442e-05
-8.69252631586982e-05
-6.45599234740326e-05
2.17050084184706e-05
-2.65441743588503e-07
3.67196828989866e-05
9.88252448211568e-06
8.22799638244439e-06
7.55705612275966e-06
0.000138634241952355
0.000109027929912251
0.000172130152446848
0.000159478721063544
0.000155950500699629
0.000168734328070778
0.000136232628940089
0.00013424305374132
0.000146511508102955
0.000122668962092066
0.000118826130827665
9.09108823732713e-05
6.15894525270513e-05
5.33092359960978e-05
6.78418589037391e-05
5.64823542385104e-05
-7.15892725709841e-06
2.7992090745703e-05
-5.14898261106278e-05
-3.41278273050371e-05
9.17883174850619e-06
-5.11851262348115e-06
-2.88913982315585e-06
-4.94760913359467e-05
-8.00905870732219e-06
-2.67332896677517e-05
-4.9666511987588e-05
-7.11046793312603e-05
-2.58249744541661e-05
-0.000122806316930497
-0.000160012783040787
-0.00015683667064538
-0.000106079932595291
-6.6971343601607e-05
-7.01619377007893e-05
2.96011850452719e-05
-5.87460677414598e-05
6.32342079849731e-05
0.00011094728408456
9.7699965843021e-05
8.62264644846318e-05
0.000159097058901546
0.000181256754473708
0.000152381329344137
0.000195247799810507
0.000194328578636273
0.000130255514918686
0.000163699496832846
0.000126756506521026
0.000104851514783199
0.000103138153133734
4.49187575893997e-05
0.000153394891789469
0.000122762120616864
9.46492670727564e-05
9.55514476823062e-05
9.48175891389141e-05
-2.80039027591568e-05
7.46050260158373e-06
3.112542844931e-05
5.18225597468402e-05
0.000103900117586638
2.6830778149254e-05
5.88574656763552e-05
1.97257837551272e-05
9.99023685546788e-07
-2.47351736243553e-06
-5.20216248835813e-05
-5.44013528736669e-05
-0.00011541130032003
-0.000116548242127689
-0.000132513770640598
-0.000167557956837663
-0.00010148372954499
-0.000129285892050797
-3.106897830258e-05
-7.8454331245718e-05
-7.41155678211689e-05
-2.31903706963932e-05
3.54037620070354e-05
6.46377967407495e-05
3.31644941368119e-05
4.93834333820951e-05
7.80217059124535e-05
0.000106238010900943
0.000156118502947343
7.32959911470192e-05
6.20102804847574e-05
9.35363767105758e-05
8.68983043074884e-05
0.00011034592667341
0.000114398860223662
0.00019652659320199
0.000262574692622189
0.000175405128443927
0.000182198174188781
0.000212110770230069
0.00011564305297875
5.10701822549292e-05
2.6355600151039e-05
1.86613465383978e-05
2.85613671063147e-06
2.14112526286994e-05
-7.66374022030977e-06
-7.47374940206482e-06
4.79050110880287e-05
3.29581354437957e-05
5.17004725455555e-05
3.41406440932564e-05
1.73423786937638e-05
-2.93018092555302e-05
-6.0796796445396e-05
-9.58475247613286e-05
-0.00015797966412181
-0.000115326434482945
-9.7976161963364e-05
-5.83020088668274e-05
-8.40328916074378e-05
-0.000122366174921312
-6.89703935977703e-05
-3.75466488867828e-05
-1.47759555329333e-05
-4.82574812622118e-05
7.73626616668557e-06
2.78439791988351e-05
0.000137172886655061
0.000172437498020429
0.000170616669167967
0.000197386680552334
0.000184488294188796
0.000136086909007998
0.000144349236477709
0.00010566766045616
8.62072902884745e-05
3.67188071030423e-05
-3.26045855907073e-06
7.58620711266326e-05
7.88161101958963e-05
1.47942713355635e-05
7.94705658911285e-05
8.84193249954452e-05
5.81145178006468e-05
6.56158652643831e-05
1.41374129737937e-06
7.70320851103931e-05
8.43181598824474e-05
3.25229838364965e-05
3.38481176762447e-05
3.47467882271443e-05
-9.15321152192134e-08
0.00011550601704079
5.32657424547316e-05
7.46566699642312e-05
4.44816868131949e-05
-2.66457683163836e-05
1.06623538344293e-05
-2.84300839548579e-05
-6.72523589352293e-05
-7.0950741041007e-05
7.49966379125919e-06
-3.21597672581473e-05
2.24420796584817e-05
-1.97247942387538e-05
-1.00041520448036e-05
1.57700021270927e-05
-9.81101669237035e-06
-9.66497859699647e-05
2.18233253730843e-05
-1.53189374405338e-05
1.16978734249431e-05
5.60827331380118e-05
7.42936105625049e-05
9.5945950121732e-05
0.000111856438601844
4.27541697582838e-05
0.000128436416683913
0.000112850174483264
0.000181399627172017
0.000131561674732666
0.000121864586892159
9.56182676851833e-05
5.85518198092121e-05
4.94501333327789e-05
2.43657247106072e-05
-2.66329388878812e-05
-6.85534558483129e-07
1.39295224742996e-05
-1.07888377589436e-05
-6.75707956957578e-06
-2.76918180928333e-05
3.22742372388129e-06
-2.63695749695327e-05
3.92125980418792e-06
-3.74928114612879e-05
-6.33213814491779e-05
3.94505679687753e-05
-3.59522805280141e-05
9.43071397821729e-07
3.30746563421027e-05
9.78465422392789e-06
8.15241696625269e-05
8.26561411118877e-05
6.46657599398092e-05
9.268875564783e-05
8.57589837343812e-05
5.61972470392878e-05
1.81311374105191e-05
4.69997556922929e-05
4.41916257489052e-05
3.85278961968974e-05
5.70806729512722e-05
0.000142810854863404
8.33927583486597e-05
6.53076418997443e-05
6.75372836526688e-05
5.60723198987307e-05
3.36647977615692e-05
-3.75121614003484e-05
1.18303738096822e-05
-2.44796794683002e-06
-3.76779975964289e-05
-8.09619614589875e-05
-2.47198164278664e-05
-9.01753923809796e-05
-2.87650828070541e-05
4.30520254761312e-05
9.82669860601421e-07
2.66224957915501e-05
3.40551917504454e-05
2.16444189489821e-05
5.23934228798061e-05
6.49015040270776e-05
8.09513885985979e-05
3.11568500706663e-05
8.17148702522092e-05
6.06685474605176e-05
0.000152895075873505
2.35911312579959e-06
6.91731048468944e-05
6.71710115392692e-05
9.61698158372305e-05
6.0124021500545e-05
4.0229593611956e-07
5.15022820268168e-05
1.29094463194689e-05
5.26160116511718e-05
3.32211771280461e-05
0.000101464027609881
7.67381589677431e-05
-2.66277540456222e-05
6.51577794769095e-05
2.29723308920433e-06
3.06042589668583e-05
-1.22508383285718e-05
3.00619840040181e-05
4.59952496083736e-06
7.36760530827516e-05
6.45916459718697e-06
1.13631992759001e-05
-4.46520395334117e-05
-4.94807548743762e-05
-3.10125674672891e-05
4.24380543367136e-05
-8.07198445124388e-05
8.37504122214624e-06
-1.39668602652648e-05
8.7913359596544e-05
9.85414251824695e-05
0.000115874284490232
6.48244713185403e-05
5.46971652904083e-05
0.000102861026655093
8.72867910434976e-05
2.58747717235525e-05
2.47860651680837e-05
1.34083380863749e-05
-2.15498562370162e-05
-3.04404660796819e-05
6.34594889088008e-05
4.49824523957002e-06
5.33455028021782e-05
7.65026114186068e-05
6.74479153003889e-05
8.42290789110739e-05
8.24827232437838e-05
0.00012424933236923
0.000112884270309503
8.68216016657509e-05
9.45786694874288e-05
0.000126361246054005
8.89214805731239e-05
3.41768443299671e-05
2.41105064242884e-05
-7.95506983158879e-05
-4.19994326566554e-05
-2.44071559777933e-05
-4.0057519622345e-05
-6.25688557822817e-05
-9.8367073628038e-05
-2.5560929643194e-06
-7.74796956176842e-05
1.43905129873953e-05
-6.9259740507245e-06
8.59623214421932e-05
4.56735384446469e-05
3.31524963635646e-05
9.63468839227292e-05
6.76122472829262e-05
7.69269818189509e-05
3.35591839921358e-05
7.29061215577633e-05
4.26042970248822e-05
4.75925262511246e-05
-3.3767312426663e-05
6.70772183865217e-05
2.07775170333205e-06
9.91715274354244e-06
5.54258534466257e-05
2.33425616264355e-05
8.26144252499374e-05
0.000101468127218586
9.6306149936552e-05
6.26367446575745e-05
-1.03913385674071e-05
3.08281325998491e-05
-0.000112089471098041
-2.05169305685485e-05
3.38796071982366e-05
8.0253399192527e-05
0.000157872940952592
0.000132978443600312
0.000217941313203783
0.000207297102374786
0.000180468242383557
0.000137417357696059
9.02898335129056e-05
8.45586809704818e-05
-6.65094618079217e-08
-8.81547664288841e-06
-3.67677302291868e-05
-0.000111756155037648
-0.000123066618318262
-0.000116142069921944
-0.000118709924818194
-0.000146422326647089
-1.83953328523894e-05
-2.7202407306099e-06
3.3608509316867e-05
3.3431648467552e-05
5.19280444048941e-05
6.6163191510092e-05
1.96786639276567e-05
6.34761058370719e-05
0.000165480516530246
5.02064545818534e-05
2.89017426929358e-05
-1.49499069647379e-07
9.65571186779251e-06
5.10299059652367e-05
4.82576701008005e-06
6.44061720245908e-05
7.93955790561585e-05
2.18752447797593e-05
7.75420060867054e-06
0.000146209934383555
6.09337241325766e-05
9.56332115451481e-05
6.637814365282e-05
2.52011274481951e-05
9.95516357491226e-05
6.92501685849135e-05
3.94797579168151e-05
5.53637497940917e-05
1.91002775756262e-05
5.05207843570233e-05
4.1269722687042e-05
2.67985000027141e-05
1.54550943279149e-05
6.35233885355081e-05
-2.70986938507953e-05
2.35288128292319e-06
-2.45769942582191e-05
6.39031527688539e-06
5.73394500444348e-05
5.57773879350233e-05
-5.67461035958561e-05
2.89188045521204e-05
6.84072029166243e-05
8.14479601002969e-05
5.80864299501097e-05
2.16716634368329e-05
7.99843010611141e-05
7.3922063203118e-05
2.3518371436588e-05
-4.02394077135059e-06
-1.57170386203239e-05
1.82019939724383e-05
-1.06012351527356e-05
-3.95800834324681e-05
-2.74840798797931e-05
-4.48350809916727e-05
-5.06724673236135e-06
-8.53662875172893e-06
-3.76801745527516e-06
4.30389802073949e-05
1.43698584476626e-05
-3.57591321720879e-05
6.81491014119544e-05
8.48850871778736e-05
5.50576703516924e-05
7.48934759578999e-05
7.84001708398403e-05
2.83259592271612e-05
0.000113639514181037
9.18745018971983e-05
0.000103945869064382
6.61567306183968e-05
4.49721427264684e-05
7.69755785026841e-05
6.26950233297191e-05
2.85141968233756e-05
1.3369419359776e-05
6.11684460618503e-05
6.99470234323569e-05
-4.30005366097904e-05
5.27048982216189e-05
4.9183719993521e-06
7.96909916190223e-05
-1.29600747535477e-05
5.70287690530797e-05
0.000122998083547854
-3.20632785483396e-06
4.05675918104539e-05
3.83677602414079e-05
5.33335674080033e-05
3.9996959795891e-05
4.13403438164972e-05
4.00314821803984e-05
3.21229783952738e-05
6.04205241015931e-08
-7.43453594763941e-05
-4.49107541767911e-05
-4.03332133407144e-05
-5.58640801417402e-05
-2.34156951763086e-05
-2.15907496419591e-06
-3.1541440527391e-05
1.4266100465562e-05
3.23572758292411e-05
3.32811703887479e-05
9.6153672334152e-05
2.24000030901624e-05
-1.21966365709542e-05
3.87332612654599e-05
3.13405998357361e-05
0.000105494812582844
9.54447208331261e-05
6.35572901878523e-05
4.38788463191987e-05
0.000166596005701201
9.1354603265062e-05
0.000122386904772066
0.000108763818337309
0.000152288524840815
0.000116581980622734
0.000116556053995353
0.000125736510545602
6.01956514227021e-05
5.45250111550129e-05
8.99415497995013e-06
2.22566085730948e-05
-2.14031592232323e-05
-1.57992808039057e-05
-5.81637719318595e-05
-6.44181124239714e-06
1.95113160575587e-05
2.27897339449702e-05
8.50666601401489e-05
1.699191980482e-05
2.19521490918558e-05
5.85627715758136e-05
3.66250903401641e-05
7.18615438307513e-06
-5.32975228148251e-05
-3.32883834187029e-05
-9.31792773022531e-05
-5.53852720077904e-05
-5.47181325990939e-05
1.40021903009023e-05
-9.97006934792722e-05
6.1922258415236e-06
4.9015157793548e-05
7.35737511728687e-05
6.09656455856484e-05
4.28202774880171e-05
0.000145290101613486
7.69049506512239e-05
-4.4248737708466e-05
6.16217987904078e-05
8.92920304877491e-05
-2.00509415329769e-05
4.45521925874119e-05
1.58161106281504e-05
4.98607917530973e-05
6.27288197877984e-05
8.62787597989377e-05
0.00013099233622528
0.000127621455615262
0.000143283366851478
0.000132429879053298
0.000132726399471583
0.000137573595513198
7.63481635696752e-05
0.00014796845035796
0.000158227046116355
7.8662523767162e-05
5.23818200290323e-05
2.97717475576379e-05
2.01573884527341e-05
-4.15628719417418e-05
-4.11421608695662e-05
-3.08560516109597e-05
-8.49785259149994e-05
-2.44411184352934e-05
-6.15174172058211e-05
-6.32803202573378e-05
-7.89445086404865e-05
-4.49683919927716e-05
-8.46188569567939e-05
-1.4739037372974e-05
-8.95431269868321e-06
-0.00011527162601458
-7.85419834856064e-05
-2.01607936164813e-05
4.11105516082169e-05
5.6024629395771e-05
0.00011025506437723
0.000118958731054036
0.000115796162886139
0.000169544694950541
9.60883851788269e-05
0.000136287906502174
9.97694441328087e-05
6.43211803204232e-05
5.03609685301392e-05
5.32265014670269e-05
2.67495543836991e-05
6.58213469536444e-05
8.18217588628893e-05
6.71867661363833e-05
4.9778167213205e-05
8.35879995557382e-05
4.04715873079948e-05
3.01115562444783e-05
8.15599715707744e-05
6.26470676524909e-05
9.30457363399682e-05
0.000108135470354834
3.25344490788724e-05
-6.30137084720292e-06
-2.1812932536476e-05
4.29673865103208e-06
-4.44441982335279e-05
1.87557978419757e-05
-8.02945427594533e-05
-1.97108071883707e-05
-8.03507830939539e-05
-7.24421691569468e-05
-4.75602034357613e-05
-2.66215482163009e-05
4.65243796252985e-05
2.16344271042866e-06
7.18945872678007e-05
5.13055991694536e-05
-3.16542195992542e-05
4.53365739811991e-05
2.75867080578995e-05
2.98488390693969e-05
-3.91083480473611e-06
5.39690840133442e-05
-3.22385652002422e-05
4.19779402807689e-05
1.90502458979811e-05
2.14374734196578e-05
9.34575055407352e-05
6.61438741815014e-05
7.70992529809508e-05
0.000127928990439207
5.35372470018817e-05
9.90272008292719e-05
0.000113164789626363
5.8141395478613e-05
0.000114817255041558
9.9390435090987e-05
6.72370436657641e-05
9.03817542067244e-05
5.94836275313093e-05
6.84450612902813e-05
7.0622721486864e-05
6.11575799539882e-05
4.00821263970154e-06
-2.2232675254803e-05
-1.59225603755765e-05
-3.0744210651647e-05
-6.88767759772747e-05
3.11839830367386e-05
-3.99110042237902e-05
-4.38414756475047e-05
-4.32723859930167e-05
1.48123208225994e-05
-1.2754762036738e-05
7.67573757630025e-06
-6.49959423043678e-05
-8.24632593064078e-06
6.69445162330341e-05
-4.53618341386423e-06
6.9800728923722e-07
6.55515014398197e-06
8.29337573565804e-05
9.46473523917983e-05
0.000108700231743646
0.000174643854891884
0.000102292634361042
6.77428258460853e-05
8.18072366279939e-05
9.14897805749841e-05
-1.80881538883402e-05
1.39075423143225e-05
2.22244332706476e-06
2.25687227869057e-05
-3.37432677418424e-05
5.11061721856997e-06
-2.84520365514696e-06
6.79245214814844e-05
4.65478344411183e-05
5.71595242755057e-05
9.67513995217334e-05
5.73672917986506e-05
6.86896750210136e-05
5.2257981023245e-05
1.32253530079743e-05
3.68863067994845e-05
1.65004948762893e-05
6.51065631759091e-06
4.91440025986949e-06
5.20723948994569e-06
-5.36448848847685e-05
-2.25370151632221e-05
-2.6072612897476e-05
6.65212501818899e-06
1.21055262516948e-05
7.33495629435437e-06
4.00910016929608e-05
9.10344865650183e-05
1.31097172959969e-05
-1.47062975596624e-06
7.97746086386793e-05
6.92882228455517e-05
1.95613364650894e-05
9.58271562795214e-07
0.000138487497432162
2.27221512772437e-05
4.59529222074603e-05
3.81092924633736e-05
4.84681537113447e-05
3.68845247879258e-05
0.000109284615795289
6.41051749978833e-05
4.82998431557058e-05
5.23426314851199e-05
0.000132413476281364
2.13996874492439e-05
1.7458350810654e-05
4.57646242047544e-05
3.29567613230849e-05
-3.15617635232925e-05
-4.71948119457345e-05
-5.45953337355091e-05
-6.32119977141201e-06
-6.79270342895908e-05
3.15878866678381e-05
6.81315697379042e-05
7.81776381161984e-05
7.38064317075696e-05
5.78313750078141e-05
2.67513995335034e-05
7.54244538007543e-06
-6.08023400517516e-06
3.72841777943153e-05
3.69664224721214e-05
2.48588085605599e-05
2.90739140293038e-05
3.6292440750727e-05
2.70874332664211e-05
6.07001789133403e-06
3.62816953586408e-05
2.46445500420429e-05
5.65123034265561e-05
8.28583150730207e-05
0.000118338863941725
8.09337487709581e-05
0.00011046256003161
0.000162513867617996
9.7395607434813e-05
8.92802113224688e-05
4.34323276115251e-05
2.02864087386686e-05
2.5190885556724e-05
-3.28986869777152e-06
-4.24608842611384e-05
2.15714433429295e-05
-2.47414931223032e-05
-2.5568319766168e-05
7.02957859049525e-05
4.40355077466841e-05
1.23470421709965e-05
8.30471515271767e-05
2.30016818173027e-05
1.34785510851388e-05
4.81688464628438e-05
-3.93933515092357e-06
5.70274935336434e-05
2.55564207699503e-06
9.58724044486337e-05
1.48342433578145e-05
5.36043803490996e-06
4.39246179019874e-05
2.38619063261389e-05
2.50049066941197e-05
4.13461260257575e-05
7.05605732840905e-05
5.73223904918966e-05
6.6342342695414e-05
9.17766101218267e-05
2.93474339165011e-05
5.79801035268348e-05
5.04366632950697e-05
3.84145248199655e-05
1.06899697060568e-05
-1.7395301171892e-05
-7.19793211986208e-05
-3.69892773263516e-05
1.44252900916235e-05
1.87076818983771e-05
-1.95056630310589e-05
9.84835869446902e-05
0.000118058754769477
3.66188056681863e-05
7.83084270280882e-05
0.00010308994634868
0.000106625383103457
9.37025317305924e-05
8.16258601357209e-05
8.31474238391418e-05
-8.87522804799833e-06
8.6990592003931e-06
-1.31274150942457e-05
-3.02176244061051e-05
-2.85635268447115e-05
-8.32097974632062e-05
3.12021698403591e-05
-8.95250906065284e-05
-3.64245243380301e-05
-3.03712985375195e-05
-4.82790662677573e-05
-2.22749091348947e-05
-6.54524966472341e-05
-3.62305767978973e-05
1.54792645622545e-05
6.57001163117453e-05
2.86974471374574e-05
8.95195820451617e-05
4.69780521642413e-05
1.73402304012935e-05
-2.40442921624358e-05
7.27248181656566e-05
2.48000986466428e-05
0.000103893066756815
0.000139477966559267
8.73314246743687e-05
0.000143315592063187
0.000175621274101937
0.000127730326263977
0.000135575850881632
0.000145981404692242
7.01866939417964e-05
3.94864068936825e-05
1.79320197767103e-06
-9.72823614502493e-05
-7.79860921237793e-05
-5.62898083329538e-05
6.86944473522937e-05
-9.05899407116886e-05
-4.23393344039237e-05
2.68516181965996e-05
5.55817806504483e-06
-3.43269804991235e-05
9.2224858356442e-05
1.82739240419094e-05
6.66383129648894e-05
-4.91939158327111e-05
5.12880581500536e-05
5.67307700843028e-05
-1.56312016551744e-05
8.80108519317749e-06
-3.48477628938732e-06
2.84928467414536e-05
-5.27304836444619e-05
6.95812955157978e-06
-3.62640151947816e-05
3.27202717406639e-05
7.12109008600277e-05
2.9027094920189e-05
0.000109280730298171
2.53759104226385e-05
8.05431408033387e-05
0.000121493231790559
9.22132118420582e-05
0.000129128504199037
9.92795357547616e-05
-2.14591827844617e-05
1.976243114838e-06
-7.98842959997633e-06
2.41893645660808e-05
5.05373434345328e-05
1.04864726882051e-05
2.2111372850995e-05
5.47311023044277e-05
4.04000864841095e-05
2.67021272478182e-05
8.24403080816223e-06
0.000109330812827833
9.45000032303501e-05
0.000116968239130872
0.000109657176932085
2.817049468267e-05
0.000100698717259917
-4.93660824785113e-06
3.43331533956462e-06
-9.3733894841525e-05
-0.000104533632420963
-4.54859978655878e-05
-4.69987293848747e-05
-1.77376270011018e-05
6.4662131450622e-05
5.52759261956954e-05
8.84186248190273e-05
7.14530018437296e-05
4.32510851897342e-05
2.12128427197229e-06
-4.29481119920506e-05
4.62665405566368e-05
-1.63796794779422e-05
-3.4985140407384e-05
4.22277974588203e-05
2.60271840654722e-05
-2.57080379391427e-05
0.000110612279714611
-2.0599200208412e-06
2.50522265631183e-05
9.14704086856052e-05
5.55713797295673e-05
0.000106598925218228
3.7862714468187e-05
5.93562284015422e-05
5.0694704484998e-05
9.32073055177023e-05
0.000125939029389338
0.000132513663184505
4.88860276090078e-05
7.4996030311701e-05
6.94979365448399e-05
3.64177727401652e-05
-4.05179769694183e-05
2.18390272828159e-05
2.98103487409036e-06
1.16645818619048e-05
6.5201506483622e-06
3.4460009722375e-05
3.47130434840097e-05
-7.03247991667823e-07
-0.000111133026345538
-1.75183995348347e-05
-7.74648816270653e-05
-8.32750334046015e-05
-2.76435055251376e-05
-0.00011607425928017
3.34550773366427e-06
3.53895176973767e-05
6.78482895768578e-05
3.87055367445556e-05
4.46817597521493e-05
7.66931037432749e-05
-5.56409642717441e-06
0.000104405156789688
6.50648455827076e-05
5.17650971376246e-05
5.14713063006647e-05
3.72097471327131e-05
3.35510861728032e-05
1.53382988245923e-06
6.27963103266083e-05
7.50394327914435e-05
0.000116582731119591
4.77255926519465e-05
0.000152185993572447
6.01396147769967e-05
0.000107438711443161
7.86727262098648e-05
0.000109476860136026
0.000100280208620108
7.27391133720614e-05
-2.43371340736867e-05
-2.26357583554431e-05
3.35306074293274e-05
4.02610153130574e-05
1.34681419432743e-05
-3.99718129319975e-05
-9.30612876571408e-06
-2.32855075888579e-06
-5.06511006727094e-05
7.99804032278186e-05
-3.23033633018156e-05
1.39097652414798e-05
2.76344209946153e-05
3.54390498349426e-06
5.31862633357305e-05
0.000109116355482172
5.7540594777746e-05
8.4834560301573e-05
8.20827918896414e-05
7.75341676634767e-05
2.62483959310873e-06
8.24304446357784e-05
2.60658643230552e-05
-1.95639235052827e-05
-2.74767204811987e-05
3.38680445449727e-05
-4.80581397983529e-06
5.59043646037277e-05
2.2756909504887e-05
2.77582346621005e-05
6.17202861339557e-05
3.47127636247088e-05
-2.20999029575318e-05
-5.50957135024449e-05
-4.34920196246947e-05
-7.69003573696065e-05
-2.70730322883886e-05
2.4791709573737e-05
5.67790906506403e-05
9.07692893367652e-05
6.24435406997521e-05
6.10531710202037e-05
0.000132312382027949
6.06963166570183e-05
7.4943995669496e-05
8.73288578121272e-05
7.24427061173886e-05
6.68310133210405e-05
1.72020745243342e-05
2.4743085914702e-05
5.39150206279033e-05
7.5974664691337e-06
0.000106808862208818
8.13817439246233e-05
8.54649711297007e-05
6.31814924282355e-07
4.17071641660962e-05
-2.64548107322851e-05
-6.0604280715527e-05
-8.9292297018096e-05
-6.21247575517842e-06
-5.80717276571903e-06
1.78829194099284e-05
2.01714719568464e-05
4.64760791141279e-05
4.21897249293401e-05
7.21677228200456e-06
3.51637982134657e-05
5.13397320314803e-06
1.43409662810143e-05
4.57977687806619e-05
8.09477297160359e-05
6.5899285316884e-05
-2.28425006120092e-05
5.28544897894135e-05
-3.22155282704717e-05
-2.81960325389263e-05
1.44858042952249e-05
-5.26460049342876e-05
2.41319928998549e-05
-8.821873487037e-05
4.13839244214394e-05
-1.8384885691613e-05
4.17627444059687e-05
7.24682307050875e-05
5.17509097036966e-05
7.75035389629872e-05
0.000118265134425974
0.000111192804837004
4.95212526033798e-05
3.4474171174457e-05
0.000121336567157828
5.29884603830956e-05
-9.93150229351393e-06
5.64752054803297e-05
5.5739197471503e-06
5.92564411568273e-05
4.2574882629599e-05
4.35517178713714e-06
-3.72466321689931e-05
6.76780191344745e-06
7.16180550761404e-06
6.27848013357095e-05
-1.7248504971151e-05
2.96826005535714e-05
9.76331125581572e-06
3.02062097933192e-05
6.41347492963856e-05
0.000157345483923763
7.35644188299083e-05
9.67590178540198e-05
9.26822412805022e-05
7.38211549201191e-05
3.31425972044401e-05
4.88217246891108e-06
3.66155239358269e-05
-6.23999468764079e-05
-6.31978732304962e-05
-8.29669518520001e-05
-9.2130792729937e-05
-0.000148247133511909
-8.36783805222683e-05
-0.000110477326343199
7.6091313150595e-06
-1.22250014133875e-05
1.67081379888628e-05
7.80890907037247e-05
0.000152923413625734
0.000127845571654409
0.000108474338604719
8.15820006108582e-05
0.000186191598692736
8.51004667760547e-05
7.016703572578e-05
-8.50838085921654e-06
-1.75419809747919e-05
6.54063199189547e-05
-3.34852460417199e-05
6.09830078508436e-05
6.40336941899033e-05
7.42523172304793e-05
1.40003174521192e-05
8.79554633647951e-05
6.2781100585796e-05
5.25795794944287e-05
-5.11703626066738e-05
6.93833897291909e-05
2.21452410137003e-05
5.00707164223035e-05
5.37372473479886e-05
3.0261985083768e-06
3.10900042717744e-05
2.03447335353729e-05
5.02673130353776e-05
6.57640929686606e-05
6.06289707472449e-05
-4.94265808092237e-06
1.43865933190468e-05
-2.26772209093592e-05
-1.3233988225436e-05
2.71863890658037e-05
3.05443999645586e-05
-3.19935815682871e-05
-3.78952065854912e-05
2.89825362144885e-05
1.40765764693253e-05
-5.47088806205872e-05
9.51688983448447e-06
-6.88902928414844e-06
2.95781697974888e-06
4.12852763296274e-05
3.86547652703234e-05
0.00011234336216463
3.56614471062012e-05
0.000120305354344221
5.89982824748539e-05
5.89491270208086e-06
3.23453006729081e-05
3.75114959469996e-05
-1.88732197324156e-05
8.8031113836766e-06
-1.24424842984975e-05
-7.27489955120787e-05
-1.66809952187556e-05
3.45934013700978e-05
9.65264769128337e-05
3.05068435588059e-06
4.93244601235413e-05
8.86579983708089e-05
0.000156899144305669
0.000102758264798639
7.6847322107284e-05
0.000105227386234686
7.56212540915018e-05
4.41025791001752e-05
-8.2398489133047e-06
4.23818188160346e-05
1.02961779793411e-05
1.01470568455873e-05
2.58323278111813e-05
4.65195600804359e-05
2.12063064805405e-05
2.50144265354984e-05
1.7334741441109e-05
1.17542426260194e-06
4.75962683907066e-05
-6.493744081296e-05
-1.87999853473784e-05
3.4420031532008e-05
-1.39525100825408e-05
-4.01340524118213e-05
-8.56288112187311e-05
-6.9344301489694e-05
4.34832399710343e-06
4.12092310619141e-05
7.21664985293535e-05
1.91058936710233e-05
8.13227733113848e-05
4.96849948067913e-05
5.98269562624119e-05
9.22108711345209e-05
4.61806510791377e-05
-2.09139834504657e-05
6.58602032266618e-05
8.39117562012256e-06
6.67928003784739e-05
8.66974229766122e-05
9.00701640606083e-05
5.0975522738356e-05
-2.87311181060889e-05
8.21086572868086e-05
8.79884496023667e-05
-2.6834974391941e-05
4.34822689093703e-05
4.56276751387422e-05
5.31172569954492e-05
-1.17550309813653e-05
8.22976916768073e-05
9.27437735521398e-05
2.99480000526234e-05
2.49736470238152e-05
1.69936652527146e-05
-3.56264453805176e-05
3.08549817604247e-05
-9.48210147088879e-05
-4.84233642359786e-05
4.05575891680824e-05
2.95655725202416e-05
0.000126932039002064
4.81977593964841e-05
0.000117710884782666
7.84856438423012e-05
7.20079890890212e-05
8.59674580622969e-06
-1.76606469086697e-05
2.9540722883472e-05
-2.96026329560421e-06
-1.47697622964053e-05
-4.00030916681072e-05
5.15363905141061e-05
3.34334462536622e-05
-3.12429308774473e-05
-3.78623309797166e-05
-2.63775776243962e-05
4.49331400478755e-05
-7.94666649951674e-05
-8.30661273423416e-06
-1.39955581560108e-05
3.32938333498163e-05
1.67222778431196e-05
2.88382555109212e-05
6.87574287504817e-05
3.66137250340254e-05
-5.46628382941704e-06
8.08245379072614e-05
3.18817704155064e-05
3.36481406642079e-05
3.42586740061051e-05
3.56927552669438e-05
8.42996065928944e-05
6.26954845790745e-05
6.50296557538874e-05
0.000117750274617876
0.000108350881032339
0.000109101818925066
0.000140121202968899
0.000142874923398491
3.81392589050078e-05
5.97043336106313e-05
3.87615630187931e-05
-2.26091815530912e-05
-6.67181380972185e-06
4.22499612024783e-05
3.82270373812855e-05
3.6854085966533e-05
-8.25491432471791e-05
-5.17422497026919e-05
-3.08556716429768e-05
-7.4951478554781e-05
-8.20848632370596e-06
-6.59076557247767e-06
1.57220917061093e-05
2.23871313457242e-05
6.31389394609442e-05
6.95354384584723e-06
-1.05556961209736e-05
1.68552152360192e-05
4.46759937115467e-05
8.06906312750409e-05
0.000111737787787054
8.70708909635179e-05
0.000168370277718339
9.41817007611966e-05
0.000121304391052212
6.75641169235308e-05
3.82978892213354e-05
-4.65018313050446e-05
-2.32520216730617e-06
-3.66443064203541e-05
-6.61535026742654e-06
-1.01747594335733e-05
-4.44468626126835e-05
2.66338825191964e-05
3.5889532345976e-05
2.9855713862394e-05
-2.21074090400743e-05
6.31217248779863e-05
-1.70180129152448e-05
-1.05758001473646e-05
5.12496508373006e-06
1.32654849996595e-06
0.000135731291542096
0.000180634387188716
7.92917255058524e-05
0.000202347057256945
0.000149129823686067
0.000179745540653938
0.00016485072046798
6.51131900172561e-05
-1.49615921887704e-05
-5.64873030499701e-05
-6.05641745766884e-05
4.9212918985818e-06
2.87617756651562e-05
-5.26805802773422e-05
-1.1143784348901e-05
-7.61245430640294e-06
5.39061458296396e-06
2.236307569139e-05
-2.96235973004876e-05
2.9482106752099e-05
5.14375914686203e-05
2.01939198633856e-05
7.56190455116266e-05
5.8758109025037e-05
-8.91791541890956e-06
3.95668294035202e-05
-5.24689150158503e-06
4.52674299411164e-05
5.99592477910933e-05
8.93134674592556e-05
9.92933135423975e-05
1.8190571750311e-05
4.97256077225326e-05
5.52679411291673e-05
8.04022916136459e-05
7.88400146141598e-05
5.8317376201075e-05
4.92280614551221e-05
1.52243083117207e-05
-2.08513006278235e-06
-1.77080135000783e-06
-5.98402049557403e-05
-8.03465088832844e-05
-3.88841933589858e-05
-1.47982037534528e-05
1.35321953593288e-05
3.28308535981944e-05
3.00331985116048e-05
-2.46755743291734e-05
3.94221570380993e-05
9.58534852470621e-05
7.18121611347623e-05
9.11615904607927e-05
9.14394929189012e-05
4.92811940576706e-05
5.20855323642015e-05
2.87526831983721e-05
5.00672884935032e-05
3.82037419471649e-05
1.60550201419786e-05
8.75101755137756e-05
6.87251416196285e-05
0.000113920226181906
8.88555297564204e-05
6.2072519183275e-05
5.01015683737973e-05
7.83674786881007e-05
5.26614288119183e-05
4.28428318523853e-05
-5.5503469660617e-05
-4.59033648125319e-05
-0.00010895508933804
-0.000157342852104511
-0.000112218599955746
-7.3310158289967e-05
-2.55240000439113e-05
2.77120506142746e-05
3.44563130191123e-05
2.17504593342915e-05
3.79862429834974e-05
2.93905977355795e-05
5.01770495226013e-05
-2.07490119070367e-05
-1.06917218611237e-06
5.84013715062111e-05
6.23789824040973e-05
7.06876281466557e-05
8.43150836185358e-05
6.52240719174087e-05
0.000156399877677745
2.06186306477302e-05
0.000160159173251665
7.10865125194239e-05
0.000142385586372252
4.08731998335344e-05
-3.10339343495773e-05
8.64797733972039e-05
2.46565237915013e-05
0.000140767403595652
7.17311667601067e-05
0.000105519941368149
1.11987428310402e-05
7.78076959564635e-05
5.90263322970858e-05
-5.04781778004648e-06
9.17625279198352e-05
3.96674439097839e-05
4.02845215875955e-05
0.000101677968471794
3.49343535317885e-05
1.83615722844696e-05
2.30103936106186e-05
8.19644485117784e-06
-7.29806893990397e-05
-4.18450362656064e-05
-2.60046838406335e-05
-3.53939772361728e-05
1.54771459977031e-05
-4.01665706654264e-05
-6.13657260974146e-06
-1.43607841076188e-05
-2.17208170578155e-07
5.10811374536694e-05
6.76053858831114e-05
7.11124037730416e-05
0.000112747612751023
4.3560670328023e-05
-1.3698663961313e-05
2.19187616663479e-05
-9.67457445768722e-06
5.14284781662285e-05
9.5064538680462e-05
5.79035319711564e-05
3.61953329297199e-05
0.000119945206314754
6.18824630002459e-05
8.16317261551461e-05
8.48937479269206e-05
6.97742147198985e-05
8.30368423200601e-05
0.000109791368263571
2.25429651278043e-05
3.83812596550593e-05
6.76406671071346e-05
-2.27806863179761e-05
-4.30728683364674e-05
4.30957294112914e-05
1.31472412141196e-05
6.07543651815626e-05
0.000120580244854509
0.000102300861891542
0.000110387325032161
0.000120978491013067
-2.83491121874362e-05
2.58806207590926e-05
-2.1844344953616e-05
2.01098730346686e-06
-1.45350560281175e-05
-6.71401244244134e-05
8.75931930373034e-05
4.01590120358105e-06
7.19494240729083e-05
7.36283118212075e-05
4.8720158937196e-05
4.49434687637242e-05
6.008214197754e-05
8.91398242321413e-05
-5.28632567538009e-05
-9.30340344208741e-06
-2.75926362573574e-05
6.61441115793222e-06
-1.87828650498645e-05
2.39430499433196e-05
-1.65296401854983e-05
1.43081443303612e-05
9.60511505923042e-05
5.65841122399661e-06
3.64233482783947e-05
4.94455516971619e-05
0.000158731725286432
0.000144816142639516
0.000146752690449928
0.00011592058730591
8.8331559998241e-05
0.000123902358333364
3.05378253266597e-05
7.56101250487689e-05
8.35904559176374e-05
-4.32667925798669e-06
5.25046388968061e-05
2.67594781791071e-05
-1.41944079778427e-05
6.72418944708081e-05
3.88881397740761e-05
6.20709244805861e-05
1.20978296668572e-05
5.81649160615321e-05
-7.47635025225552e-05
2.7346046549712e-05
-5.40820764413661e-05
-6.69879789145795e-05
-4.67252323018207e-05
-7.22474806028531e-06
2.49801466713399e-05
2.94008487678953e-05
7.48454505051896e-05
7.37804776181271e-05
6.37531414578117e-05
6.77862399901272e-05
6.91538441904463e-05
2.43109092441967e-05
6.26286790152962e-05
3.68885154174233e-05
2.65097205676316e-05
0.000103921172370158
4.44431839114718e-05
5.93961079795248e-05
5.01925704587873e-05
2.33161659174866e-05
0.000108286155627133
6.61822913404965e-05
4.84035240668307e-05
1.78030212353449e-05
9.45652808257945e-05
2.37365833949677e-05
-8.39436127101279e-06
4.67016369387988e-05
6.51808805973939e-05
-1.89102829244173e-05
3.49249411052677e-06
-3.84140828288008e-05
-3.66367717012051e-06
2.65981003372074e-05
7.56764896293467e-05
3.99567023730518e-05
3.41186181549292e-05
3.97613786442878e-05
2.22437172141429e-05
2.50710650216645e-05
2.75062502334117e-06
3.74040236960954e-05
-2.05656416262457e-05
5.0270203262568e-05
7.7611188504779e-06
6.45035192188944e-05
-2.0712440696753e-05
-2.10257326263935e-05
-7.50628053337863e-06
4.19894884848291e-05
-3.01648474950923e-05
-1.11294204461161e-05
4.4476955710751e-05
-2.48809165624168e-05
-9.29494775346194e-06
-2.86695440807919e-06
6.13145433469114e-05
7.38250949107659e-05
4.2112273322945e-05
0.000109912210978944
6.68856792841155e-05
3.01417892398275e-05
3.07400379280758e-06
6.08622656478936e-05
-1.14309240973013e-05
7.65317311149889e-05
-3.0166198578299e-05
0.000149787544611846
8.54422001222707e-05
2.7675195005083e-05
-1.08961295552756e-05
0.000132294073948011
1.54118902972356e-05
-4.49232956736675e-05
2.51104994726861e-05
-5.3537405726987e-05
-3.99259658825081e-06
1.58824436653125e-05
-5.62992874607749e-06
2.50200508922962e-05
4.62339314846024e-05
-7.31594630007219e-06
4.41192598839099e-06
-1.76495326030302e-05
5.03083388552707e-05
3.29887104419329e-05
8.41037132833002e-05
7.71569741009768e-05
0.00010544351462329
7.91289957235668e-05
2.31769751705559e-05
-1.28929732200782e-05
1.81236584217123e-05
4.14541400668438e-05
6.37080643403101e-05
6.15190729656746e-05
7.21443968767318e-05
5.86611465410068e-05
9.11503126319195e-05
7.25497256584631e-05
4.18739888254775e-05
8.13393503775587e-05
5.31861992574666e-05
4.41923862563875e-05
-6.53544540573887e-05
7.99576183790832e-06
-7.09014056248808e-05
-6.33566752487686e-05
7.38571381121145e-06
3.19936133367298e-05
5.15053808559885e-05
4.98498198132419e-05
9.7449819838963e-05
5.18284433023874e-05
4.41094278770661e-05
2.70676911846721e-05
-2.64894396220017e-05
-3.82942877850883e-05
-5.1751223273056e-05
1.93464070145962e-05
1.32129718401577e-05
3.54016904530316e-05
-2.72603930404444e-05
-9.78240529597187e-06
2.00938508762761e-05
-2.19692746195407e-05
6.88311481954974e-05
3.27100861836306e-05
6.8425601814965e-05
4.45545620751275e-05
8.05334826276476e-08
5.65328282748328e-05
4.25661967495828e-05
2.53072599612244e-05
7.07880880896743e-05
-1.21578554034158e-06
-6.18686685621556e-05
-4.50978572708068e-05
5.31108301402103e-05
4.19806753795689e-05
7.93574383672907e-05
0.000142332632392773
5.43665229852745e-05
0.000144692627827494
0.000114969541207718
0.000102529987837607
7.28897832734875e-05
1.53482165601214e-05
5.96211604970751e-05
-5.05365086872987e-05
-2.27182378860557e-05
4.86413825472866e-06
1.07913315780917e-05
-5.07794955520602e-05
-2.73726778888864e-05
5.97033434275364e-05
3.5221397824213e-05
1.80129526989326e-05
5.82425973896425e-05
3.09972068030007e-05
3.71404711120556e-05
2.59035037572084e-05
7.50600329568806e-05
3.47557890877257e-05
-2.96682213400324e-06
-9.1441456087354e-06
4.12079075736454e-05
1.44195478887778e-05
4.4277710285829e-05
9.74892166411596e-05
9.13885464253525e-05
4.94752507141415e-05
0.000101019286053195
0.000119055255760094
0.000104349181521034
7.38731412712133e-05
5.41423697174937e-05
7.65369035701531e-05
1.75857815549678e-05
1.63089399376997e-07
1.7008463404706e-06
7.6371786437734e-06
6.93450407088015e-05
7.9594963274405e-05
0.000107807720421445
0.000105457434653063
5.39533979456671e-05
0.000103918455556146
7.36433940879737e-05
4.66061886692214e-05
2.50483237742773e-05
-3.10749512047999e-05
-7.71997068264602e-05
-7.08527868859041e-05
-9.20403846090164e-05
-6.85827377143683e-05
-6.47496847482815e-05
-4.8425566907009e-05
-8.56082172190971e-05
-1.46678099721988e-05
-5.06049205243225e-05
2.04296298336848e-05
1.61907570128457e-05
5.68375902996198e-05
8.18860144382315e-05
0.000112423811155549
0.000152524476865742
0.000164299042902921
0.000135011465627275
-4.89732737646412e-07
3.84004670498378e-07
6.86337410772827e-05
3.32781994043834e-05
2.0845537184063e-05
-3.27491582349288e-05
9.06319903806198e-05
0.000153768634311731
0.000105982518284924
8.57047851631604e-05
7.21314400285159e-05
3.96608227018164e-05
7.0803631711597e-06
-5.44257886178749e-05
-4.04862814029593e-05
-2.28650460053637e-05
1.56932933792381e-05
3.8909117931855e-05
-5.05882428357841e-05
8.05578624300419e-06
6.11923701522112e-05
0.000104697090489103
4.49751107196082e-05
-2.01365380993077e-05
-5.5960561847736e-05
-8.16756315229556e-06
7.86713869418453e-06
-8.9805337340708e-05
-2.30060226606596e-05
4.04120760380647e-06
-1.1358786834229e-05
2.8712965408801e-05
3.83372848148097e-05
1.52752479639222e-05
4.78364860709764e-05
-1.83641266437322e-05
1.27894437315274e-05
1.78798091150999e-05
-1.75596963258717e-05
3.50635048464153e-05
1.42632621159589e-05
5.18666748509308e-05
7.9090749727357e-05
0.000102589050196782
0.000100672254900093
6.02789210025869e-05
4.27973472956438e-05
8.4818999580415e-05
6.35364008905733e-05
3.08099513194807e-05
3.96623591117813e-05
4.74123410101527e-05
-2.78341662458523e-06
-1.84657275680208e-05
-4.95982911393088e-06
1.25372012069781e-06
4.76300153369458e-08
4.40900081701926e-05
5.46395663353625e-05
4.7439782742143e-05
-3.43472112793693e-05
8.52531020232255e-05
5.3716868864515e-05
1.39025022360598e-05
-4.51456558174004e-06
3.37058561514418e-05
-5.20049759343399e-06
4.36094871247267e-05
-2.42671617348261e-05
-1.83670018599716e-05
-3.11694910228866e-05
-9.05048273016538e-05
-4.29736963072942e-05
1.89797890255987e-05
4.15746715716113e-05
1.49780495579788e-05
2.94001070325219e-05
4.52104372149928e-05
7.72799780458953e-06
4.75744997142024e-05
-7.16723774286204e-05
3.21234407565886e-05
5.87927699811963e-05
1.35739068355792e-05
8.02510802275492e-05
4.5246980409703e-05
7.99567213107259e-05
7.41127895926712e-05
8.53211188210358e-05
7.67811861559401e-05
5.21664470586384e-05
6.67368355427382e-05
0.000175032500258063
0.000111566099089349
0.000183890954460092
9.9592338549464e-05
9.87482846570242e-05
8.21707155181432e-05
0.000112431824802322
4.0704895337818e-05
6.7009055841008e-05
1.87959194668675e-05
1.64609209199342e-05
5.11955955437117e-06
9.61964142429865e-06
-1.93763464543524e-05
-7.75875727362058e-05
1.79782416351766e-05
2.06090473365081e-05
3.79308916593501e-05
3.56923834427326e-05
3.89779603139504e-05
1.05874577154593e-05
-3.13662037024532e-05
-2.7639383647181e-05
-6.61553877678281e-06
-4.84593195534086e-05
2.83312213868804e-06
-7.24060255802037e-05
-1.51926938127762e-05
-1.32190687940973e-05
2.64748523698489e-05
-2.82314345738303e-05
3.21540451467069e-05
6.64513179587346e-05
3.4912072454669e-05
1.92255063813409e-06
8.08062809246565e-05
6.81690818805991e-05
2.06519752781833e-05
6.10974331986947e-05
6.285536736171e-05
7.31811630882811e-05
9.48931620966765e-05
0.000139902229381257
0.000154474776889409
0.000203312524981394
0.000206786411132624
0.000159646261709262
0.000159304020556611
0.000154824848102093
7.58228047305273e-05
8.05526503264047e-05
4.96176359321307e-05
-3.75094130485709e-05
4.75179032329533e-05
-5.0347133528567e-05
-4.77237388260857e-05
-0.000116078111874635
-4.36238677540031e-05
-7.32075348422225e-05
-4.37925531161209e-05
-1.62985756590459e-05
2.90462808716303e-05
7.07797119618287e-05
3.43842283058491e-06
7.95234668009297e-06
4.63401587204973e-05
7.48696624708305e-05
3.45965312608598e-05
-6.23971313560479e-05
-4.34743982620621e-06
-6.74589073309069e-05
-7.1456811849585e-06
4.63584989068476e-05
3.18222360671622e-05
7.83260214332913e-05
-4.0292631503902e-06
9.76214113306899e-06
7.12396405250975e-05
5.20392073304496e-05
7.06777590252432e-05
3.24920261130467e-05
9.88136222789036e-06
6.8415142668862e-05
2.86030759017896e-05
4.18026337683356e-05
4.68562566828671e-05
5.5898649247252e-05
8.59657294126632e-05
0.000108786235231391
0.000110795737681518
4.65759291605353e-05
9.71586921750527e-05
0.000132225211900261
8.22227557389417e-05
8.71206802426625e-05
6.15352583710394e-06
5.29998670971421e-05
2.06432702154799e-05
-0.000107222641551005
-0.000101404938059401
-0.000150525812495761
-0.000126441283788462
-8.32538208229226e-05
-2.7201877345298e-05
-1.63437260581683e-05
2.03182789153747e-05
9.66808514879256e-05
0.000119929372357419
0.000200531966714388
9.55352708092759e-05
8.95848692990361e-05
0.000113896204751972
4.75752302372384e-05
4.70819453371033e-05
4.66998206283143e-05
-3.97595860909923e-05
-4.76323048769787e-05
-5.89307730205342e-07
1.40859792230649e-05
5.03723253805962e-05
2.24500749205057e-05
7.06590156843756e-05
-5.70917228577625e-05
-7.87027406348225e-06
6.95873531834469e-05
5.76162753619646e-05
4.3870547147669e-06
2.3344603958009e-05
-2.43658161411417e-05
-5.43679784801043e-06
-2.53990894738517e-05
1.31402741916978e-05
-4.25686229110061e-05
1.44346997879781e-05
4.40953588811466e-05
2.41300642631052e-05
5.90800539148151e-05
6.35638215362819e-06
1.92631455545396e-05
0.000139586848578381
2.31482302932698e-05
6.3481947358541e-05
-1.32368583465942e-05
8.2986318584099e-06
4.83247133889351e-05
2.27870916677225e-05
6.81129343261064e-05
2.48423858949825e-05
7.04229122529896e-05
0.000147276420208713
0.000151579676022109
0.000100945764167792
6.55010099106735e-05
9.83934984842956e-05
4.52444569664275e-05
7.60252064889594e-05
6.32225578165937e-05
5.54968266502933e-05
6.33160744891469e-05
-6.20167884288612e-06
0.000112118516089432
-6.18698687432879e-05
5.79711787548931e-06
-8.12572686292245e-06
-6.05152365587651e-05
-1.63293795185537e-05
5.78255085971119e-05
-9.76519084049673e-06
6.67728394452406e-05
7.21077038623272e-05
4.35774868065753e-05
3.77675812338101e-05
8.3367103220052e-05
9.12669607384167e-06
6.55234592714e-07
-5.52347218444444e-05
-4.60844123634284e-05
-2.64120691149413e-05
-1.96566858789545e-05
2.76683936887299e-05
3.62609351722533e-05
4.32498419704609e-05
2.06876826753107e-05
6.11944660274001e-05
8.4154571124888e-05
4.22307855595911e-05
2.15199122385961e-05
4.54208696526818e-05
9.89025895836989e-05
0.000159310741682271
0.000102368476438899
0.000116657654183053
0.000140165115200155
0.000129946490476064
8.10661884766426e-05
7.64543457062221e-05
8.9203481416582e-05
3.33985159259126e-05
8.84975963030663e-05
2.22535278046958e-06
3.84453963316467e-06
6.98482733689168e-05
2.10631295855143e-06
2.21435747868639e-05
-4.06147489864926e-06
4.597993899793e-05
4.63319301082135e-05
-4.80220805918394e-05
-2.51734517559537e-06
-7.60372677983405e-05
-6.94026907185311e-05
-1.11589591328187e-05
-4.7108007338747e-05
-2.63347406791792e-05
-5.40443661676884e-06
-4.31060945563218e-05
1.38834488269809e-05
-0.000104461207074262
5.03124912088414e-05
6.37548848836717e-05
9.03536116052971e-05
1.21306381257062e-05
8.94415527632955e-05
0.000137816087549886
5.5531506137063e-05
9.7360568583241e-06
-1.35595368867631e-05
-3.26383684372238e-05
2.68401523079418e-06
-5.56274316645016e-05
3.84910276804884e-05
-3.03737682008289e-05
-1.36584986054871e-05
0.000123508103988008
1.39348444659697e-05
8.55773445634724e-05
8.08621345486626e-05
0.000106678532110645
0.000159926980026019
6.36111814357945e-05
0.000156886354850258
8.54628579420473e-05
0.00011120882077028
4.05560847714818e-05
-5.79582769987243e-06
1.14006712086533e-05
6.57430946452218e-07
4.26301993320243e-05
5.48777820791008e-06
-3.98805822094304e-06
-3.10581421610838e-05
-1.46734886441231e-05
-5.7721096093965e-06
4.02650787049297e-05
-6.90215077282946e-06
-4.6503185971099e-05
-8.96009928450111e-05
-0.000148064108076599
-0.000102031315589786
-0.000151941973871604
-0.000123638811481112
-3.70245489468626e-05
-6.8081396991831e-05
-8.72979716097276e-06
-2.02022483382538e-05
7.63519638695736e-05
0.00014906342283026
0.000153617324561154
9.33479500260587e-05
0.000121518104871309
4.4998820287846e-05
9.9988489408647e-05
6.61193837270792e-05
0.000123083559460642
9.46815055936175e-05
1.39578962236463e-05
8.62423753715882e-05
0.000103189238410367
0.000103687420386877
0.000104760572145667
0.000134034732372473
0.000145865680106789
0.000123322810556929
6.1633856169056e-05
0.000135516512826127
4.66501472463827e-05
-5.55940175119524e-06
-2.14700851770715e-05
-3.6996587185957e-06
-3.80943219685574e-05
-8.59995886029228e-06
-0.000101219659836694
-1.92547434348109e-05
-4.41839586255618e-05
-5.63192700224348e-05
-6.4500011534901e-05
4.7708415803622e-05
-5.44080871280858e-05
-3.81861515745884e-05
-1.18418193284553e-05
8.72499661721881e-06
-2.3685336558166e-05
-7.06113661574266e-05
-1.8202793772056e-05
1.23712846860403e-05
-8.90862252425986e-05
-4.72517466110546e-05
-4.24598065494295e-05
5.04333150715052e-05
5.95590405114199e-05
0.000122541037066122
6.66951482938017e-05
5.96691647128844e-05
6.82036401124107e-05
8.9215424294699e-05
0.000119729427564682
0.000130447362622819
0.00010895876396659
0.000168055514136692
0.000178185773988198
0.000143995843203461
0.000104473305236216
0.000169390528509201
0.000100206435055896
2.80374842700829e-05
2.83654519653021e-05
6.19277884069182e-05
3.49330894534906e-05
4.09168853455283e-05
2.06233565460628e-05
3.1384694695448e-05
5.51245474159e-05
-3.68360235525118e-05
-5.78612779987833e-05
-1.66347122824102e-05
-3.98742121278805e-05
-2.58823701772343e-05
-3.35843774850444e-05
-7.1191253532754e-05
-3.71967540402563e-05
-4.95923491652037e-05
-1.49140202578935e-05
6.54006482768249e-05
-7.02926851030989e-05
2.08072209566606e-05
-2.963482913094e-05
-1.70989336502567e-05
-3.37442089483863e-05
-2.8294861981195e-06
7.07092575173437e-05
6.54123889825984e-05
2.77989760503394e-05
0.000120069474536713
0.000107913376145588
6.87704386742807e-05
0.000121509920710859
7.28573887642759e-05
5.57337344831471e-05
9.66825235069531e-05
4.32444758325525e-05
1.04348082561341e-05
3.71034832458347e-05
9.57420688145909e-05
3.4941803110048e-05
6.74781802473193e-05
6.02957469728935e-05
4.47358757662457e-05
8.10651706014557e-05
2.84207416008825e-05
-9.42719207170087e-06
5.53139690077629e-05
9.72542334281295e-05
4.70187949968937e-05
0.000107186963349489
6.65828113098826e-05
5.13431492515915e-05
6.7540530165373e-05
3.89923153241875e-05
3.21898968020357e-07
8.22033757277893e-05
2.43590025684465e-05
-2.34484030779328e-05
-1.28249923575319e-05
-1.76843449848081e-05
-5.80650028403637e-05
1.15117277827796e-05
-1.62515477935997e-05
1.93856278662797e-05
-2.18644869091431e-05
-7.78223993997192e-05
4.50024191798594e-05
-1.5019249902819e-05
-4.03968761363554e-05
6.24651350426833e-05
4.949540191941e-05
4.64533521618734e-05
0.000102501041615095
0.000107254201458326
7.73613431497704e-05
1.03562362218394e-05
7.36586678274074e-05
4.93253581434598e-05
3.03941838790413e-05
1.64706366102886e-05
-6.85466200367722e-05
1.15695486860108e-05
-5.85645730002044e-05
-8.76354916168794e-06
-9.74114932721178e-07
9.66619493069766e-05
3.18777731534042e-06
2.63691155352513e-05
9.93058185062586e-05
9.04831346844444e-05
7.17623891856934e-06
5.62794679174213e-05
6.62748984533385e-05
8.08635747963383e-05
6.34190602596806e-05
0.000102799153514472
7.1442000213607e-05
0.000121696768898381
5.61449096297962e-05
0.000136648826288237
4.58721077920109e-05
0.000187236448302533
4.61254205172204e-05
6.05158374506027e-05
5.33841688832534e-05
2.23746007926595e-05
2.0312192748712e-05
0.000100318986830542
2.02173914270899e-05
2.50609937404211e-05
-2.51336219096302e-05
-1.23855191469888e-05
6.74162818783074e-07
-5.12703114928429e-05
-4.03175590880563e-05
-3.83286070901948e-05
-7.04275028131862e-05
-7.14894682969356e-05
-1.16591344300458e-05
-3.58218120708897e-05
3.84495507138599e-05
-2.15401403386117e-05
1.75232224571562e-05
1.0612199570504e-05
2.54910700993941e-05
1.44726434235683e-05
-4.45385778131046e-05
6.06697059742877e-05
1.1388496542914e-05
4.42005663168027e-05
3.73405164812525e-05
9.77259307710413e-05
6.72163111088159e-05
0.000116357001200938
0.000135942692180276
0.000142495246741503
0.000172438074770317
0.000109774438326867
4.68660479596077e-05
0.00011546858599932
7.77160419611388e-05
7.23512169603906e-05
6.11025097345812e-05
7.74979350292868e-05
9.65774480995588e-05
1.41007407837869e-05
9.92682571539382e-05
3.02250552861923e-05
9.6554239537874e-05
0.000108453735318193
5.78510660157842e-05
6.16272969137601e-05
7.1162382551527e-05
0.000109886096653917
6.82735879211736e-05
-5.91051355329231e-05
-6.95774220167886e-05
-5.22987136070784e-05
-0.000113180687947492
-8.59037978487455e-05
-9.53034085967235e-05
-8.05911114493e-05
-0.00011451070998039
-5.69105919696993e-05
-1.82419845210348e-05
-2.96879799065529e-05
-6.24166529240563e-05
-3.49139339311832e-05
-6.02662829702039e-05
-6.68088689204424e-05
-8.6499153700346e-05
-3.99286826882189e-05
-2.43108679540711e-05
7.4367656685649e-07
5.57180593357256e-05
8.20660278890664e-05
0.000166369629424968
0.000133196184022616
0.00015683058354154
0.000182657343622551
0.000185046774292525
0.000136921071764742
0.000206238631740288
8.74967842297429e-05
8.50927522368188e-05
8.80753228378712e-05
0.000108485378590236
3.14773050686354e-05
2.95848065594947e-05
2.75455141776378e-05
8.86523668237143e-05
-1.61312939396651e-05
0.000116591448204253
1.51164881122504e-05
3.96627554614136e-05
1.89798223721265e-05
2.93729522401006e-05
-5.47069700571022e-05
-3.67085789906098e-05
2.88966595655018e-06
-8.98891534845279e-05
-5.93631621304184e-05
-1.27935798285864e-05
-5.60733554051454e-05
3.58114444770147e-06
5.96085834292988e-05
3.51961687299536e-06
4.69709109922265e-05
4.91850448385618e-05
1.05147999534686e-05
3.55037887104665e-05
-4.70507731985696e-06
1.62551734891257e-05
2.89141345584513e-05
3.62277041414675e-05
5.42547615854564e-05
4.04533715628049e-05
0.00010642305629103
-5.91892157779057e-06
6.27183527296868e-06
1.734770447748e-05
2.2326667485414e-05
-4.76078658142577e-05
5.84450801732733e-05
6.81370695704441e-05
0.000119624467136387
6.43182188421177e-05
7.73386252556306e-05
8.60119493096658e-05
4.09431077481363e-05
4.68594428416035e-05
7.33759401607396e-05
3.95385754659346e-05
0.000115166738519877
9.44919190826287e-05
0.000120578669126914
0.000146741178943645
0.000164493388666987
0.000108749203154574
7.59633635875536e-05
7.25030935084123e-05
-1.18823214126661e-05
-1.1325112161286e-05
-9.12541699605584e-05
-4.76028525497693e-05
-8.02927530501015e-05
1.06865871001603e-08
5.69186428760082e-05
4.50205304805609e-05
4.23336501119708e-05
8.06183381196576e-05
9.35571897866508e-05
7.74215872358747e-06
3.23831733109141e-05
6.34123163379987e-05
3.29141647320137e-05
3.49426217109309e-05
0.000107708520952912
7.71159562035116e-05
9.36181494733522e-05
6.19197721379808e-05
7.20739593708379e-05
5.25397991403852e-05
2.33726983366147e-05
4.99446857164052e-05
-3.67843381134308e-05
-2.69533167590475e-05
-0.000100069604969871
-3.85727346281807e-05
2.75369079237845e-05
-3.29205158100444e-05
-5.40486716189133e-05
4.13971113324065e-06
1.55184957393206e-05
3.40955687076062e-05
4.20592235496736e-05
9.52500047490384e-05
8.30528523524278e-05
0.000110073164238556
0.000123649223123956
0.000141120665730093
0.000135002430717307
0.000146192486454282
5.69970390450813e-05
0.00010719562514502
-2.30848737266316e-07
-1.09643566432282e-05
9.3740516960204e-06
5.03874107254675e-05
1.95224573601784e-06
0.000117159852478223
5.57919314730403e-05
7.78335072469285e-05
8.24430613387827e-05
8.94155741484753e-05
8.27904078451558e-05
4.70227083628161e-05
5.01028623609795e-05
4.02828125519485e-05
3.96141867140116e-05
2.59114478455673e-05
1.40731705979748e-06
1.51499950875623e-05
-2.83158739157972e-05
-8.48991079076338e-07
-4.72044943044014e-05
-7.16209684626476e-05
-8.27083847299939e-05
-3.69227630652142e-05
-8.48629290669101e-05
-5.19804441588363e-05
-1.45760144602276e-05
-5.4771033863358e-05
-8.61979076535298e-05
-7.7494976668342e-05
5.87650020127542e-05
9.27349327137717e-05
5.05336206024562e-05
9.19687668128856e-05
9.02124925859479e-05
6.92795763473451e-05
7.72795894739205e-05
6.22665816825266e-05
4.98983274854918e-05
7.62783829783409e-05
6.34378156824006e-05
2.82925913523115e-05
8.86441460251175e-05
6.45258167428847e-05
0.000114636151638979
7.69467076111999e-05
0.000118756257928071
0.000141874760625238
0.00015934555520124
0.000108978750276735
0.000120922697304403
4.84287000945286e-05
8.02206045580002e-05
2.50697671312682e-05
3.04379353643014e-05
3.9352397144101e-05
5.61798384595546e-05
7.06642883865008e-05
3.52743098283221e-05
2.90990881773637e-05
-7.57968117455364e-06
-2.97843997945211e-05
-4.03754614913079e-05
-7.77932840698593e-05
4.89297252134548e-06
-8.711270137812e-05
-6.1387549866864e-05
-6.40590784537541e-05
-3.86440512754094e-05
-5.9343705852733e-05
-2.44405769792108e-05
-4.33523206441216e-05
2.02561367678607e-05
-6.31189187682913e-05
5.21705514560824e-06
-2.46022081984568e-05
2.26689734700082e-05
1.52860492838179e-05
0.000120499607306892
1.14835551089998e-05
7.37775005773069e-05
3.96432695708234e-05
5.46019455360953e-05
7.2110017200957e-05
9.67708109429255e-05
0.000135902820690201
0.000168457473152676
0.000122758948271554
0.000209390256042143
9.07806975031007e-05
0.000164039177459597
0.00012359540118378
7.51153866185841e-05
7.78563346301005e-05
-1.46491905400936e-06
-3.51640351683445e-07
-6.61188947194907e-06
1.14158796356709e-05
3.74811982290819e-05
6.36057292845954e-05
5.15133168966828e-05
6.29576522343597e-06
8.82052661890411e-05
-6.6881177236326e-06
-6.00859984850984e-05
-5.56618877702493e-05
-6.06071525174782e-05
-5.0066907273651e-05
-4.43105170616162e-05
-8.19559217966611e-05
-4.53783707532891e-05
-8.71735702094148e-06
-6.61151464014112e-05
4.4520681880504e-05
3.90148796942802e-05
7.53504071932535e-05
0.000129018209597552
0.000157492138741375
6.5972682957264e-05
0.000126761227281492
8.32213270504502e-05
3.87566727687487e-05
1.06373078073712e-05
-4.71248647792386e-05
-3.28755145082723e-05
-3.77349280967991e-05
-1.24935570508747e-05
-7.71670669300842e-06
3.99799666612725e-05
4.36611398571043e-05
6.76991710774469e-05
9.55928480062874e-05
0.000135898228344428
2.85285675852496e-05
6.01837149785151e-05
4.33765101151564e-05
4.22966368292441e-05
3.35090452894254e-05
1.63572930675769e-05
2.60966772849897e-05
-1.26341416624398e-05
1.7577500355493e-05
-1.34535308717747e-05
5.77722594632248e-05
3.41503473532773e-05
1.33749121009423e-05
4.64243623690442e-05
3.77129298571434e-05
4.83897119791278e-05
1.19878114753961e-05
0.000103919117684893
1.21071871138742e-05
6.27589051413147e-05
-3.13670374199019e-05
2.17573535169555e-05
5.85827814623954e-06
6.45585801452202e-05
1.16733474203075e-05
2.44433279143077e-05
1.78197335561441e-05
-1.10777810474059e-05
2.23629311326005e-05
-9.58160585887273e-08
2.39237697598467e-05
-7.30499864559027e-05
2.18365757985981e-05
2.40890372398818e-06
2.76082537718911e-05
0.000115940262272278
-1.80696339505592e-05
6.75651485321629e-05
3.16594414737951e-05
5.76705002845862e-06
3.42560269073426e-05
5.95227214225448e-06
3.51591885269746e-05
4.55157466212312e-05
7.31505832938388e-05
8.20865884797048e-05
-1.96666856034307e-05
3.57422826789001e-05
7.20771938295635e-05
2.42998853748062e-05
6.03591506868943e-05
5.26044699738669e-05
3.90664037767303e-05
6.73626695039484e-06
7.12375520043635e-05
2.98315948075806e-05
8.36041252112681e-06
-7.96166762763184e-06
-1.77570131595358e-05
-8.71636895583483e-05
-6.95454907077687e-06
4.32017803424552e-06
1.82206587925621e-05
5.34268254944068e-05
3.18889470501897e-06
0.000138908282724059
0.000115948186466343
0.000155721528783539
0.000192747737733344
0.000137479638763895
7.94550617423903e-05
0.000144771620280863
8.25586924444141e-05
3.46671594268272e-05
-3.96685964077402e-05
-2.41724226721085e-05
5.73227303662446e-05
2.15455717944204e-05
-5.0087321385726e-06
2.66152704168458e-05
-3.74414811676422e-05
-1.20325321641613e-05
-2.40914992735583e-05
6.9125074291778e-06
-2.16289827221241e-05
-2.54412097792213e-05
-4.32345132359377e-05
-2.50069494940051e-05
-6.12197567750808e-05
-8.04325062340862e-05
-6.89126530457634e-05
-2.71215550739755e-05
-6.45230820548969e-06
-9.10856668844669e-06
3.95360617280072e-05
1.59432177074349e-05
0.000122282643901985
0.00011189860541185
0.000194689833260887
0.00015459640142316
0.000105276783295895
0.000123225363123844
0.000121734929563635
0.000134915712208313
0.000119032163583837
0.000105108897375675
6.74475728710213e-05
8.04400427150388e-05
8.78608351037939e-05
6.19043866410237e-05
8.52038787357513e-05
9.11520157755693e-05
6.05671264691849e-05
-1.04590140636719e-05
-3.20432337982434e-05
-4.55207940761559e-05
-4.19360957129333e-05
-0.000129278557606095
-8.10118751523781e-05
-6.00389827551312e-05
-7.43590946197556e-05
1.55875499150307e-05
1.72744083379824e-05
4.18051242456518e-05
-7.56206167702436e-05
4.84565580460907e-05
-6.01378444490672e-05
4.63080057965432e-05
1.93725740861901e-05
1.34116819775549e-05
4.90677520156043e-05
3.04550686603711e-05
6.95329732288202e-05
9.42297239143709e-05
5.69838845396677e-05
8.53524811577272e-05
0.000102791213122588
0.000119148327622828
6.1704994985503e-05
0.000146796030082849
7.62494407789041e-05
8.86177148440978e-05
2.64699100263344e-05
-2.0452245495134e-05
1.35596740722575e-05
-1.38861726483059e-05
8.11662940901222e-07
-5.8020419162373e-05
-3.39192321488884e-05
6.07152318127807e-05
4.80995034573191e-06
9.23323673568175e-05
-1.67067565333385e-06
0.00010452918590322
0.000129639579459569
0.000152623675084631
3.00842558999503e-06
2.05042777460835e-05
-4.99608275931179e-05
-3.51903658350486e-05
2.99410484191725e-05
1.02273509115498e-05
5.6064424854635e-06
-3.84907631066951e-05
3.88733976509459e-05
2.42575282316347e-05
3.71777549720693e-05
-2.73229849093048e-05
-3.62391030897549e-05
2.51213907398929e-05
1.3034279250616e-06
-6.30554064862497e-05
6.63669595479284e-06
4.55702831768547e-05
1.12677590038936e-05
2.38986953977555e-05
9.71023036718651e-05
0.000121903945698738
0.0001018275395606
0.000109864577407832
7.42557279711559e-05
0.000152242141909216
4.24484185585713e-05
-3.77577532704153e-05
9.43595342358582e-05
0.000100810434905346
-1.30556243971294e-05
4.25136917212937e-05
-1.92007489963983e-05
-1.24000158740743e-05
-1.24646419591518e-05
-1.68397227159581e-05
6.05693290674661e-06
3.14815099863404e-05
5.45095393210914e-05
4.23719497803052e-05
2.36093385882226e-05
4.62314761371571e-05
-3.95287120701048e-05
-4.91569463327068e-05
-5.47655289323663e-05
-4.18899268893648e-05
-5.20387450300489e-05
-4.39868580830691e-05
-1.36875368459374e-05
3.99556584700269e-05
8.01753770250344e-05
0.000124432264980092
0.000127494156055894
5.82540625986874e-05
7.01710582408523e-05
2.27886914584836e-05
8.95721920029668e-05
5.39713872164799e-05
4.17494140968667e-05
5.12631704013455e-05
6.5987750985346e-05
6.0086004398281e-05
0.000104821895180183
0.00011224526529427
0.000169742873091853
0.000126992767054033
7.88069343908067e-05
2.7275873231995e-05
7.34373802531283e-06
-7.22250608715842e-05
-1.34267091865032e-05
-5.28429017693187e-05
-3.49885202712507e-05
-2.37907740870373e-05
-1.27483852309172e-05
5.04410639699683e-05
6.11241249937302e-05
-1.63846183269085e-05
3.92170771526045e-05
-1.08619886013328e-05
1.69227567924518e-05
-5.13184193097077e-06
4.58278907633084e-05
1.99247323756279e-05
-3.40689491841805e-05
3.82574009365607e-05
1.63240680484633e-05
5.60186006621866e-05
-2.84623310622482e-05
6.42858912779877e-05
8.08094473619515e-05
0.000119068899906619
5.66256863334066e-05
6.00304397784183e-05
5.89525195943862e-05
6.20630860014395e-05
5.13668896367453e-05
2.51788201195416e-05
9.88141294018368e-05
5.63773866339831e-05
9.33544071694749e-05
0.000123128442838624
5.96154578813747e-05
5.18087055067531e-05
9.03672951661118e-05
1.35759053827222e-05
9.0475518819369e-05
8.3314615213466e-05
6.52366286842456e-05
3.31644853525463e-05
7.16496257097265e-05
1.18214394847712e-05
-2.01739061106127e-05
1.39776672739574e-05
3.77119227875527e-06
7.10341390487052e-05
-2.57560139469192e-05
-4.98837187273589e-05
-5.35169784585238e-05
-8.30288504005656e-06
-4.90568139710748e-05
-5.04054492722914e-05
1.18370079954409e-05
-3.01091599950371e-05
-1.42035618689768e-05
1.13794847420387e-05
-1.46180596641811e-05
6.88396248644135e-05
3.81561523512123e-05
3.21055806247723e-05
0.000102198203880567
8.50624022559141e-05
0.000120671625596659
0.000100620024584279
0.000101296339671578
8.33467027440806e-05
3.44863713909688e-05
-3.10922689819333e-05
5.55377972426852e-05
7.24162468929281e-06
2.26432253369439e-05
5.3938604053603e-05
7.39665974436178e-05
6.11970323503748e-05
1.28834267684462e-05
7.34466044452505e-06
9.20001912447157e-05
6.583501278436e-05
6.08885178946207e-05
5.07529601875307e-05
8.13762016178302e-05
5.97245152551284e-05
8.5073722986044e-05
7.93728203589448e-05
-2.32713382553181e-06
9.27707618486935e-05
-5.56623607013031e-06
-6.76016891534503e-05
4.88137998500615e-05
3.42190016022664e-05
-1.41966313372426e-05
-3.04652612541312e-05
6.3001629211685e-05
5.92785872491514e-05
2.6241554806313e-05
7.6135460314422e-06
1.04600474941511e-05
4.21133056781879e-05
1.7225138843788e-05
-8.06790140680184e-05
-6.52098906559826e-05
-1.92304519930033e-06
-1.46441551486276e-05
-2.03572023817665e-05
4.19399641184676e-05
4.12155776345004e-05
5.32357997155688e-05
6.45951153189677e-05
6.93360234647055e-05
8.45686285082363e-05
5.85109996419413e-05
8.3927318568068e-05
5.0355776781448e-05
8.79082868674204e-05
9.33247049698674e-05
3.03882347990726e-05
4.05493442493735e-05
6.05785651502617e-05
5.06130640773258e-05
5.64357051689209e-05
-1.61797067760797e-05
-8.97071187781627e-07
3.94988060737895e-05
3.40572233174168e-05
3.91720266294261e-05
-1.31020633589953e-05
-1.66993750801634e-05
4.2956977899571e-05
8.28619674796498e-05
0.000134645795216792
4.53560776222025e-05
-1.43524999932957e-05
-4.63950041939956e-06
-3.83676434478527e-05
-3.80392477877139e-05
1.6600132847031e-05
1.62021367376828e-05
5.20829729029947e-05
9.38794267878764e-05
5.63212821695915e-05
8.69261693502578e-05
3.13823107567493e-05
4.16587269128923e-05
6.31176670570754e-05
4.93860977775924e-05
3.28852736448862e-05
6.52180508353522e-05
8.67836341417195e-05
0.00010890577904817
0.000131546355999915
6.83700827222469e-05
0.000133775683456378
0.000111339806541161
5.21979673102139e-05
-1.43470947032436e-05
3.29811469485001e-05
-1.80174366019743e-05
-2.80733290900879e-05
-5.15237793270289e-05
-4.75479119644618e-05
-6.25837207947674e-05
-9.47125778551214e-05
-7.2585867085729e-05
5.43961062235695e-06
2.63034038104615e-05
-2.63766788143829e-05
-1.91347122986863e-05
8.03732404756925e-05
9.12958685720574e-05
8.07330246435529e-05
0.000153398202943631
9.41875558586005e-05
0.000129336384286714
7.27392156213105e-05
0.00010796346412222
3.77531065082658e-05
0.000109198988801774
0.000139673614352902
9.29280267558941e-05
0.000124864495638265
6.22167240930537e-05
2.32933227948169e-05
5.59200273143953e-05
-7.57719918464992e-06
-1.78928599656644e-05
-6.64619217083727e-05
-0.000139127294355547
-5.85670911981915e-05
-5.45271811977613e-05
-3.9599673711871e-05
-6.25738430347728e-06
9.6028538191783e-06
1.12920842899474e-05
1.62426332653227e-05
3.08049840704738e-05
-5.72758475340494e-06
8.78566711071366e-05
6.53888771879723e-05
0.000155841093316796
9.88094268347038e-05
0.000117171239743275
3.32201111964017e-05
3.829759027603e-05
8.61557450343676e-05
1.14165941622304e-05
-5.3591206475665e-05
-6.22936431918663e-05
-0.000106437878245986
-2.77196141007515e-05
7.54325347097245e-06
-2.63795336028299e-05
3.52923146559982e-05
6.36627323861494e-05
4.87108933533207e-05
5.27443594568957e-05
7.66420421713516e-05
6.81383349619833e-05
7.92870326118291e-05
9.39494443239784e-05
0.000132395663781684
2.07145735645011e-05
6.40846754412706e-05
6.94163188513051e-05
3.23407970292968e-05
5.48860077542583e-06
1.50406555120855e-05
1.17520698261874e-05
-1.04796925002713e-05
-5.836648326447e-05
3.99301882400419e-05
2.20794684739112e-05
5.34574469613542e-05
0.000102881619520015
9.38632052864316e-05
4.14654092561323e-05
3.61506308531656e-05
0.00010131056250041
-4.54828929973447e-06
4.27776161192184e-05
-1.07649090077198e-06
-8.0495076272279e-05
-6.47322948822023e-06
-2.38782797009249e-05
-2.10477627373223e-05
-5.44967336299971e-05
1.67887449891926e-05
-4.27390193029825e-05
-2.38420031274518e-05
5.17075571332473e-05
-3.44172066219387e-05
3.48559572580215e-05
-3.04734353070083e-05
3.64073268118027e-06
2.03993721681052e-05
4.00332334497214e-05
4.66026904693706e-05
0.000172669659002613
5.0664501429486e-05
7.45944877653969e-05
0.000125214146545698
0.000134231400760238
0.000136455951183137
0.000108662515877226
5.27116504963559e-06
4.97849999140673e-05
8.23137279045683e-05
2.67858999106864e-05
4.5480179429871e-05
-2.46746818650832e-05
8.61508826614567e-06
1.64508411932039e-05
-2.880899771123e-05
3.72522140881934e-05
5.80146349697807e-06
1.64451121109564e-05
3.28188284166869e-05
3.26919722461673e-05
2.20650791742172e-05
2.53884534042523e-05
1.06457737774292e-05
2.80382685078732e-05
4.89835733640609e-05
4.27198531343749e-05
-5.09873255693918e-06
4.84452538469215e-05
2.09789246302441e-05
-6.62482988651488e-05
-5.34869855252833e-05
-5.23712419089927e-05
3.77468283419618e-05
1.65936712905785e-05
-9.83540284100908e-06
1.71932100534494e-05
5.62008476265988e-06
-2.23007327679677e-05
2.52904020038829e-05
2.87911926588996e-05
0.000130694863394316
0.000142903561810626
5.68978529014842e-05
7.56144696775389e-05
0.000113683440897836
6.53301662433955e-05
6.10426113405293e-05
2.45044258073458e-05
-1.69183102988932e-05
6.5707812131743e-05
-8.27232519578657e-06
-1.39911975214648e-05
3.33505810457055e-05
3.50063154864114e-05
5.11536170246122e-05
4.18704097013601e-06
3.67885670883376e-05
7.12502080484658e-05
2.20500605377371e-05
7.48963686895478e-05
0.000156577614027944
0.000146141959696671
0.000128515664718829
0.000155115052157188
9.72371551296615e-05
9.75052542695865e-05
3.74900098751539e-05
5.74467189965204e-06
-2.31618973372075e-05
2.10106467354785e-05
9.96437632664769e-06
-6.23005794753674e-05
3.51021593981901e-05
-1.17249420444423e-06
-7.27496086829034e-05
-5.33320027001402e-05
-7.20074365311829e-05
-5.09783913127254e-05
-4.67466508701277e-05
-7.73873218134676e-05
-9.41962741199818e-05
-4.83546258741968e-05
4.25899271290675e-05
3.51121957469702e-05
1.72326004679002e-05
4.87731547304919e-05
0.000127716944068087
0.000168994932505056
0.000113109657682129
7.71209351969881e-05
0.000109831597693682
6.82422994870603e-05
0.000127259888690199
3.22200978223531e-05
0.000100788403181152
8.71993173707243e-05
2.29781096397346e-05
3.7171656107199e-05
-1.44349202073045e-05
2.84782589376449e-05
8.19413863843605e-05
2.18018642332724e-07
-2.26620685566055e-05
2.99469783081359e-05
0.000101702542431898
-3.74999375407319e-06
1.52080427328635e-05
4.44304787022688e-05
1.09709431290402e-05
-1.18962871934615e-05
-2.14371981259789e-06
-3.05355274177487e-05
-2.22084072707261e-05
5.16509534479431e-06
-3.96415411494442e-05
-5.42145639585772e-05
-5.76831228642907e-05
3.48125953075604e-05
-1.08465460770808e-05
-2.23787148183121e-05
-9.07455941585413e-05
-3.40020374391105e-05
4.60673441647639e-05
-1.51591639718248e-05
4.06039802573217e-05
2.9881196165329e-05
5.70856618613936e-05
8.28433143207995e-05
5.97821312194474e-05
4.43519946668599e-05
6.04439747150748e-05
5.60226052707406e-06
4.59146677171037e-05
1.42049821970787e-05
-2.39777637908493e-06
-1.30358225501762e-05
-4.18673044011019e-05
3.65053506088755e-05
4.16823631632281e-05
1.02231051005827e-05
-4.74325295500824e-05
0.000117036314401561
0.000123870473439078
0.000128249884108786
0.000146046794904068
0.000147621119814645
7.89566981843578e-05
0.000161188064173474
0.000171589602874063
0.000173713247221428
0.00016398964875283
3.06809753531994e-05
8.62407969774412e-05
1.4436963244447e-05
9.7032895277196e-06
1.26491062680116e-06
7.07406176944416e-06
-4.9517749694821e-05
-9.13284194009799e-05
-9.13703949454256e-05
-0.000105443495465439
-0.000122515347149687
-8.74492370020702e-05
-5.74413921697938e-05
-1.46035609740101e-05
-5.65458811004244e-06
2.00052704799914e-05
3.18658372118696e-05
1.00973606941135e-05
-1.9127129447578e-05
-4.19417834415975e-05
1.31783224069549e-05
2.7486846241966e-05
7.52304635531689e-05
0.000110656388272991
0.000105589819871172
8.05638216701265e-05
0.00012181704398635
9.17838075949509e-05
0.000111725315924124
7.57152979018307e-05
9.41150837728952e-05
8.04617094855627e-05
6.53548340318297e-05
3.80820278973218e-05
-1.35634240021896e-05
4.64492244478507e-05
5.43567369926842e-05
5.79209418557247e-05
-1.71026844086819e-05
3.55018775236146e-05
3.62359373867558e-05
-4.51860480028719e-06
-1.48940333943259e-06
-3.51250815958759e-05
7.15288564489544e-06
1.22948466163637e-05
-2.42958213709949e-05
1.33820495029713e-05
2.37280804605723e-05
-3.42467019311794e-05
-8.63487865220316e-06
-3.86561158159818e-05
-0.000121960352790113
2.19770975942341e-05
-4.08975904082607e-05
-2.76325324115929e-05
-1.09983318653359e-05
8.58837503549097e-05
-7.64607260589318e-06
1.85436685466579e-05
4.55871935160893e-05
6.99181594109984e-05
0.000113595601556892
3.30964930503749e-05
4.65118065518218e-05
2.97581124357694e-05
-4.37671903477188e-06
2.28765596544741e-05
3.48752107544048e-05
-9.82219851453996e-06
2.10651519208227e-05
0.000105830700632867
9.4499961409246e-05
2.97447270591556e-05
8.28701685629028e-05
0.000104523439112814
5.95359337345958e-05
9.18831349335702e-05
-2.40354520233165e-05
4.63445914575862e-05
8.55386315000705e-05
-9.28164328831433e-06
-2.31705559386573e-05
-1.9130657266525e-05
2.88668346296824e-05
7.02094866290957e-06
2.91342324242464e-05
4.34417486496281e-05
2.13005005889876e-05
5.64084842035479e-05
3.94478042048395e-05
-9.53973133464188e-06
-3.14556271510196e-05
-4.50940605956672e-05
-2.03567182237395e-06
3.28478918098985e-06
-4.49085349413568e-06
-5.6168792010865e-05
-3.43298008991706e-05
5.9913331948458e-06
3.68536307816797e-05
2.10394269981931e-05
4.39183422586788e-05
6.98773524842048e-05
8.46372668146603e-05
0.000110084804173283
1.88059391022105e-05
8.04905143815805e-05
4.91454973081034e-05
4.57518943293721e-05
3.19518163585333e-05
-1.68535403586387e-05
3.45526039110957e-06
6.2404063697329e-05
7.31889960087983e-05
1.34090064968298e-05
8.6698338014127e-05
-8.6457867611447e-06
6.51772638861694e-05
3.32771567802523e-05
2.26171975049832e-05
-1.98429320467321e-05
-5.54611301826034e-06
-6.48858066984879e-05
-2.71778623451685e-05
2.42210152409543e-05
-4.02632432293786e-05
3.27120994988428e-06
2.56530611729087e-06
1.89520872645791e-05
1.36625586539578e-05
1.71235636027672e-05
1.51566449037748e-05
-5.30525799866937e-06
-1.16405319537288e-06
0.00010451714377849
8.81202279866175e-05
4.64690080456605e-05
1.57583591236008e-05
0.0001407288759356
4.40013711648974e-05
4.46231007793249e-05
5.83025364624174e-05
6.43941779649979e-05
3.27255083320766e-05
9.71237083685449e-05
-1.97862884559704e-05
5.24843436605918e-05
6.92868121837419e-05
6.95807260846744e-05
0.000111650457857973
7.85673757421162e-05
1.8540964510182e-06
-2.60022034394122e-05
-1.47774268321279e-05
2.94325240062486e-05
1.35761877121936e-05
3.63879066775258e-05
3.78174811568527e-05
1.87388660910564e-05
1.37932258616387e-05
1.15313482263875e-05
2.9589435894942e-05
-7.00807531117117e-05
-1.46005954746093e-05
-6.2968505956072e-05
2.32882200482211e-05
3.15582997317721e-05
-2.83592181436909e-05
5.30268245205153e-05
-2.21905291415229e-05
5.01687887704035e-05
5.6714959553906e-05
1.58065323066539e-05
5.23846189267704e-05
2.29548021735445e-05
1.83548694398237e-05
6.69943393286193e-05
0.000107017565483524
5.92226711174186e-05
0.00012758584113585
0.000146941466425644
0.000107038117537622
9.74415282399559e-05
0.000119162367247842
0.000114338909108141
6.20397714701518e-05
5.54600100980067e-05
-2.44396978611406e-05
-2.07777161537622e-05
-7.31884013840247e-06
4.63154602210497e-05
-4.15128034624478e-05
-2.14564125688763e-05
-2.17859853328232e-05
1.69755536490802e-05
-3.09241341686286e-05
3.2512269971857e-05
3.20929239526669e-05
-1.21978916393142e-05
7.7437729872689e-06
2.31418697599952e-05
7.19247722824635e-05
5.57103751735739e-05
3.08888197354275e-05
-2.30533003425712e-05
-5.06675354544194e-05
4.26844967347565e-05
-5.31775325455325e-05
-6.17351463548384e-05
-5.87641482452831e-05
6.40333549351065e-05
5.44591937360796e-05
5.10370636304466e-05
0.000106873918189711
6.69683501937306e-05
9.20070033193706e-05
5.64813129833236e-05
0.000142312526683052
9.65291946549776e-05
0.000108909154148718
0.0001624877694342
0.000114504582304257
0.000103395077178112
0.000106195825238648
9.08532614766628e-05
5.80824649227074e-05
7.99586003532222e-05
0.000128954936394917
3.94637063975057e-05
5.98584730737213e-05
-2.7071726736039e-05
8.41445773697678e-06
-1.89849735793106e-06
-1.0380117916854e-05
9.13212599878337e-05
7.02709840910105e-06
4.07956459503967e-05
-2.98172320232489e-05
-0.000115560920580206
-0.000124056941976883
-0.000134348029510871
-2.76767328667821e-05
-6.41556602713529e-05
1.86737169008324e-05
0.000121646644888819
0.000133563301866474
8.54153875160798e-05
0.000153029264949229
0.000115457537004873
7.85555929532907e-05
0.000107673004421728
4.36540665069858e-05
4.50882345072262e-05
6.88442203922031e-05
4.37724818339331e-06
6.1610663893214e-05
-6.24643138914313e-06
4.36014187367342e-05
8.18692687038842e-05
1.1286399711158e-05
-3.92831355852126e-05
-1.30685367846257e-05
-5.72087804176739e-05
1.46595425904696e-05
7.52131737927768e-06
5.0578574569506e-05
4.26607475538202e-05
7.30711200132129e-05
7.07064582864679e-05
8.37859289984357e-05
4.76135227839606e-05
7.74942147029586e-05
8.66454535526321e-05
6.32611240198284e-05
-3.65260075646763e-05
4.22877350932519e-05
-1.26282728158212e-05
1.47405866289438e-05
1.20863018905566e-05
5.56492558691791e-05
4.27324180776887e-05
8.5830796632171e-05
8.09156835608073e-05
0.000114070421922235
9.15232113618785e-05
1.27670434375986e-05
8.20328300031119e-05
-5.57250487646932e-05
1.5658988481267e-05
8.0096842462042e-06
8.57897430975327e-06
-4.94508448718113e-05
-9.72252945741692e-06
-5.89366267686595e-05
-0.000113336634704493
-7.70287531142978e-05
-5.82145503427002e-05
1.31265354597455e-05
1.87823963522765e-05
5.94527599525609e-05
0.000165307891609369
5.89749092589911e-05
0.000118418682529451
0.000106047001034011
0.000155996700651884
0.00016042790115399
0.000144595488193067
0.000107238251064221
9.57550813081301e-05
6.90814941026131e-05
9.11727776806119e-05
5.9538283313215e-05
6.89342388728826e-05
4.3619684953753e-05
5.3745370418853e-05
4.48774371634741e-05
7.32056677865529e-06
-5.19118761780537e-05
-6.38801986062631e-05
-7.97960026192517e-05
-4.41506728109397e-05
1.67565771034186e-05
-9.95241561131541e-05
-7.42255718829843e-05
1.12896294753724e-05
1.26385701190113e-05
-1.84198457276431e-05
-1.94504044020931e-05
7.1621277652007e-05
7.75330118577059e-05
5.50906192730538e-05
6.27059815248078e-05
2.71302898504566e-05
9.09375560374827e-05
0.000145891797257828
0.000199450428044254
0.000160461186549832
0.000170768398858369
9.05367248898343e-05
4.44521154524235e-05
8.25963017836396e-05
-1.97416977178412e-05
1.81652075083139e-05
-6.56064394251607e-05
-1.92010832409898e-05
-7.0811525015736e-05
-9.48257927040269e-05
-7.29738154413364e-05
-5.15445918160861e-05
-6.11211142247703e-05
-8.83337618945566e-05
-3.37544891325444e-05
2.14544618255538e-05
-2.7366967924543e-06
1.02729345012851e-05
8.19122778014323e-05
0.000144714650226525
9.60559500717246e-05
0.00014756039213483
0.000138929600806833
0.000121069806001042
0.000168583486247855
9.72486038532305e-05
7.18299276526404e-05
3.0377349798705e-05
2.75552794430479e-05
-1.29595740663988e-05
-6.7907532858827e-05
-2.36032823742921e-05
-2.65084518537047e-05
-3.9202307379359e-05
-1.30365150598171e-05
-0.000110954021709104
-5.20332953152316e-05
-3.21321829135835e-05
-1.11761544074308e-07
-7.6687728288816e-05
6.08539103864933e-05
1.21915269887372e-05
5.07417680138925e-05
4.95087344873429e-05
1.91895313695619e-05
9.05513096220655e-05
3.70360371244301e-05
6.4252003249989e-05
4.6916350270318e-06
8.22746384804457e-05
0.000107008432318122
0.000180567031668724
6.44957121724408e-05
4.12002985943446e-05
7.36767822513093e-05
0.000108081048827209
0.000140764408876735
5.20745349291873e-05
0.000120818170253665
0.000104125044271507
2.01056866594453e-05
4.89972660312649e-05
-6.0934582500529e-06
3.84850085370834e-05
2.14581923354312e-05
2.51580290787977e-06
1.75312242420731e-05
1.39354506142466e-05
1.40974972572632e-05
-1.94730317047202e-05
-6.15062908986812e-06
-8.20671750293696e-05
-9.58534676017964e-05
-6.45892217742105e-05
-3.75558757780541e-05
-3.60443482656231e-05
-8.01069333285386e-05
-7.94968796674836e-06
2.1135615506796e-05
2.78034766008975e-05
2.51486447406919e-05
6.22976218386149e-05
0.000113645807960749
0.00012328668264935
7.19994950962847e-05
2.93499134431089e-05
0.000125305637257289
0.00014486904817566
0.000135958373180009
0.000128319598773125
0.000105108438372464
3.60661538823656e-05
6.19823470774568e-05
6.00251682530802e-05
2.30373484240517e-05
-4.65603949130598e-05
-3.52785548576303e-05
1.50032478444192e-05
-2.02600131003662e-05
4.97333008474642e-06
-1.0462234031433e-05
-1.14093130754054e-05
6.67856369788746e-05
1.08267256349899e-05
0.000136150594596629
0.000171734547447836
0.000141430486948502
0.000122184526388626
0.000110082621607326
0.000113018577511319
2.4242575296075e-05
5.71923558243587e-05
8.58195124569364e-06
1.89062539624818e-05
-4.62578788679398e-05
5.80307746293673e-05
1.97139914212149e-05
-3.09791722474182e-05
-6.23328936061961e-06
1.3430473361349e-05
2.80112923871766e-05
4.24073014263446e-06
2.97716292256882e-05
1.28609785874396e-05
3.11063090596921e-05
3.72437762474762e-05
1.76994940464423e-05
4.65512682081862e-05
3.04171508002736e-05
1.16308229627982e-05
-1.05506672709048e-05
-3.20317961487327e-05
-6.81177533473248e-06
3.97032636424543e-06
5.5714697117503e-05
-7.80167061028263e-06
4.24937345859657e-05
7.41607304056352e-05
6.36638775305556e-05
0.000108644346253782
0.000101392144619227
0.000151926421656716
0.000104682709628804
0.000117872298480603
0.000122244483740792
2.76791311398476e-05
7.17446173124776e-05
9.17590617095608e-05
8.11868513386533e-05
1.75822880472463e-05
7.59497857909904e-05
0.000108699937844708
1.67425822424165e-05
0.000130298565080136
7.08260175810249e-05
4.49020056062793e-05
-2.34341082180108e-05
5.8286410023018e-06
-9.3997388994079e-05
-5.33839134163467e-05
-2.96985012893004e-05
2.49104417750709e-06
-4.21022855325917e-05
-6.13538706731125e-05
-2.11101815669004e-05
-0.000102682446367068
-4.24893517545511e-05
1.59871904479775e-05
-8.16126642250229e-05
3.55002894398556e-05
4.35332934653934e-05
4.66289872644806e-05
7.12084497286908e-05
8.80832717327138e-05
9.91840310747079e-05
0.000151541665277809
5.94523743978197e-05
4.5951128601938e-05
2.28284435027492e-05
2.4915494722802e-05
3.86608879765516e-05
-5.79822487959635e-05
-1.06977089818287e-05
9.72850308922432e-06
3.17169736461851e-05
-1.79013805336005e-05
8.84753033213962e-05
7.28921825567143e-05
9.97033580445086e-05
0.000139512769934089
0.000110066789080497
4.2195160324068e-07
1.64522683945128e-05
-1.10922270862888e-05
5.30192673295982e-05
4.29027021387811e-05
-1.02327134831928e-05
6.75609687207483e-05
7.21084240100363e-05
8.65252326219636e-05
0.000107609183850363
1.45976166315353e-05
6.26232591174601e-05
8.5949028816911e-05
-3.47785146905099e-05
9.73696550284839e-06
-4.73834958226816e-05
-3.64833106948685e-05
-5.66096150065718e-05
-3.84213342605429e-05
-1.91559862856096e-05
-4.58161208713386e-05
-1.16466924968212e-05
-2.42187966786969e-05
7.92377108857351e-06
-1.69164071471865e-05
2.98778445004298e-05
-1.60322745881066e-05
-5.00833831770277e-05
-2.83439091384728e-05
2.49502402324297e-05
3.86702660032527e-05
9.14943904991028e-05
5.38763555140217e-05
8.39529506772545e-05
0.000110300350358209
0.000133593261362445
8.05091420675136e-05
0.000124797021941961
0.000119247981173258
8.1819087626813e-05
9.99949531561795e-06
6.04135509409939e-05
3.80366422803312e-06
1.31305660924982e-05
-4.79462740931475e-05
1.17708679361556e-05
-2.03883036315116e-05
1.83865019962457e-05
7.27578505790207e-06
-1.17678084897868e-05
1.31103332934535e-05
0.000120498313418717
7.21378257441336e-05
0.000102007524843029
3.75898660065281e-05
5.83051095550574e-05
-4.9395503963377e-06
-2.16245348575396e-05
3.74623055922027e-05
-1.80807441006088e-05
-7.70438693220306e-05
2.88593008075598e-05
3.19739669154195e-05
4.2492167444063e-05
7.10335698683874e-05
9.26410713577105e-05
8.16744214909801e-05
8.6275209658791e-05
7.37375023368235e-05
6.50050289113511e-05
2.49396805838149e-05
-3.25659001244856e-05
-3.48910173448555e-05
4.60992532984748e-06
3.28895401206871e-05
-3.45364500480271e-05
-1.8380775944252e-05
-3.91267573168138e-05
8.10291804293473e-05
-2.72455542347989e-05
-4.61168532678836e-06
2.95026701123367e-05
-1.45564888226561e-05
-2.00008054556774e-05
9.25961247859891e-07
-1.10384968835212e-05
-4.25965797415395e-05
1.97380452347663e-05
6.80492063198195e-05
2.75923518191953e-07
9.99625285514711e-05
4.32630622905386e-05
2.51231202719463e-05
7.35212221523804e-05
-3.60786320800805e-05
9.75577296005962e-05
0.000108592233570116
5.29460527131908e-05
0.000112810204974393
6.94053531894443e-05
0.000139224138044418
9.4052392669122e-05
7.72333457232088e-05
7.78351637536543e-05
9.28780455906897e-05
8.86459980090394e-05
4.00518846000671e-05
6.20397825884603e-05
0.000103410704543679
3.17452502726852e-05
-1.17832303836164e-05
2.72927284890076e-05
-4.45911121555519e-06
-6.68622295689173e-05
-7.7441453995033e-05
-3.20363326226616e-05
-4.31170359818692e-05
1.54634829678432e-05
7.68729055471948e-06
1.53901969476122e-05
4.29620904848133e-05
5.78331672475247e-05
1.3172194231697e-05
6.61956872178288e-05
8.89935411789191e-05
2.7290068655234e-05
3.72539856993502e-05
-1.267269493103e-05
-4.56958346440257e-05
-7.65862774076672e-06
-4.19756307190692e-05
-2.1972832332423e-05
-4.56648430609567e-05
4.26959223604052e-05
4.12484918941938e-05
0.000106040221541843
0.000118760222697813
7.36063576755554e-05
0.000113428805197471
0.000263671329196631
0.00010356833892233
0.000125430918173852
0.000103182889827691
0.000170013072778612
4.86301414206952e-05
0.000128012224274369
5.06488442817919e-05
8.93846119686338e-05
7.90132173477444e-05
1.53896052275489e-05
0.000145827197999908
-2.16387790148558e-05
6.60565989575805e-05
3.31640436479257e-05
1.31513849975486e-06
-2.05875231031351e-05
-1.48001204088116e-05
-2.64209686735629e-06
-4.5720585343572e-05
-7.51865599035796e-05
-9.79233814658202e-05
-7.99278380827131e-05
-5.08082568180049e-05
-3.42424952390281e-05
-5.28737124348607e-05
7.37373011914834e-06
8.43905034692663e-06
4.37460890935821e-05
5.81078199645219e-05
4.53833478911794e-05
2.4455420176367e-05
0.000114993912501743
8.76609055654039e-06
6.72574620894296e-05
5.54046567141177e-05
0.000133162040919979
8.80023794909705e-05
0.000105539492959657
0.000107907966900655
7.39604974211934e-05
6.8081205367669e-05
5.46013314148651e-05
0.000112359038230552
7.23975150981158e-05
5.42139697886739e-05
6.31390058278968e-05
6.41676227477183e-05
4.29719082903675e-05
6.21996566697321e-05
8.03108840032865e-05
0.000137047210740453
0.000109654820445718
0.000146925205901884
0.000155052214015459
2.51433482199925e-05
4.43317735037277e-05
6.25688980101925e-05
-6.01041243707653e-05
2.71567048312585e-05
-5.41168534570969e-05
-3.31841250666338e-05
-7.06819349429246e-05
-9.0370853921854e-06
-2.20563409852397e-05
-2.14992909848634e-05
1.88444882580758e-05
6.03562455774091e-05
-7.06589348523308e-05
3.33123606662135e-05
1.89644591071271e-05
3.35920946669256e-05
8.96094024518105e-06
2.65514144369021e-05
2.34917499772527e-05
-7.16863569200562e-05
4.02617370647748e-05
1.11575118995087e-05
1.96513694571376e-05
-5.06869561156337e-06
9.45160408439973e-05
1.13285145208215e-05
2.59766802489579e-05
2.10114615172987e-05
0.000100177499346482
0.000115743852115409
6.22127446270767e-05
1.93029380536731e-05
3.79947048329662e-05
4.2897759875506e-05
4.7209875089209e-05
5.38713685560655e-05
7.06945828782999e-05
6.62258080625273e-05
2.63889077755776e-05
5.83071273864234e-05
7.50068528149957e-05
8.13985359128954e-05
1.11555982809213e-05
4.56393739287723e-05
5.59190990908119e-05
2.16378784594147e-05
1.61556736914359e-05
1.18511994982438e-05
7.87438878609535e-06
-1.04281164578465e-05
-1.53744162410201e-05
-5.98064246364013e-05
1.10604395903627e-05
-1.43741897273866e-05
-1.51194573280826e-05
2.36955696868661e-07
-1.36418791766166e-05
7.0309950630057e-05
9.50389359476301e-05
3.60504110847667e-05
4.1887434273159e-05
1.26305722127507e-05
-3.11560634712799e-05
1.32723461890826e-05
-4.58308068883533e-05
-2.46372576101523e-05
-2.5252955422335e-05
-4.06839139278016e-05
-2.68897019993495e-05
-5.88497775859735e-05
1.64830501065935e-05
2.33658286817138e-05
6.39416267194976e-05
3.48464262818411e-05
4.95137064382219e-06
3.32460664165227e-05
9.91772587338929e-05
7.85121675407486e-05
0.000134207479942557
9.96942430680638e-05
6.01314049935298e-05
9.6557754509375e-05
8.7636388670915e-05
2.03636822262683e-06
8.06730822085537e-05
6.6342079276141e-05
1.21324644660989e-05
-2.30030519160593e-05
7.93764971132739e-05
2.1117632008298e-05
0.000135259608636752
0.000127035764058604
5.81685464213082e-05
3.05026024978211e-05
2.36486773392372e-05
2.14674277642736e-06
4.79548301364753e-06
-8.26312198013335e-05
-5.5429460818148e-07
-6.09873055154893e-05
-4.50606140537993e-05
4.16689329371045e-06
-5.7113919519086e-05
-4.33422234066823e-05
2.87537035578634e-05
5.31522473449199e-05
3.83088895165828e-05
1.38911089614314e-05
8.97345033803681e-05
0.000127353289306615
-1.63632465069048e-06
5.42680410653645e-05
0.0001368099115401
0.000106857027012609
9.5071772543627e-05
0.000129625839745498
8.96254829389877e-05
5.75357591811619e-05
1.81254598614459e-05
2.42160340087241e-05
3.00284253303357e-05
1.68946246723855e-05
6.52531744473229e-06
8.00044343889663e-05
2.17331818525681e-05
-3.23231034007571e-05
-1.25855821747133e-05
-4.03419527673324e-05
-1.31564324691567e-05
-6.92411743004565e-05
-5.1302660299255e-05
-1.61461716272164e-06
3.47961150957433e-05
3.53638966370026e-05
0.000135041301110948
0.000109755305599599
0.000117171169156274
0.000126977004802218
7.41288115538309e-05
6.63410808375958e-05
1.68488209172557e-05
5.73494287346508e-05
-5.39130828412322e-05
1.33301722688604e-05
4.24928439340934e-05
-1.97797860778907e-05
8.35673926985224e-05
1.59050708050267e-05
4.10112959611839e-05
2.28853518392041e-05
9.51922981437527e-07
2.51903949485319e-06
-7.43310141605509e-06
0.000121069012915971
-4.803344850376e-05
-3.41381795732683e-05
3.16308318691878e-05
-1.04772036162056e-06
7.90586875826306e-05
-1.89842547787628e-05
8.73278038947319e-06
8.56920629881331e-05
-1.00379757437019e-05
2.50162244283062e-05
9.00797725383731e-06
7.41543789834185e-05
0.000111098969977969
2.797343437618e-05
2.3545809446363e-05
-2.77731549385934e-05
8.76887627741013e-05
3.1617260378173e-05
8.39084461584562e-05
8.24920922659886e-05
4.49451590090413e-05
3.28747623767158e-05
0.000127227211427983
6.48015944446197e-06
1.88575836678916e-05
1.34164822558056e-05
2.02064630152597e-05
2.20803928224922e-05
-3.02159385831155e-05
-3.23613462199839e-05
-9.42052109105079e-06
-1.05691433431402e-05
-4.67436118530116e-05
2.57447123294454e-06
5.55769380985286e-05
5.73779137721539e-05
0.000150525772333366
0.000143550029362541
9.96204745152044e-05
0.000161145843191999
0.000120158209019247
0.000131963732666978
0.000110716152637718
7.82172069978063e-05
9.46978828098601e-05
4.27290802575379e-05
2.24323661020694e-05
7.93698374870808e-05
2.66365977126774e-05
4.22574157412909e-05
-1.13576058792381e-05
1.71621559153507e-06
-1.5069222348898e-05
-1.67196012774434e-05
1.88398954041392e-05
-7.21094189230266e-05
-0.000101191970504651
-7.49432587544762e-05
-6.65663942558458e-05
-8.16112767654475e-05
-3.02088759228312e-06
-2.42955483660608e-05
7.50482735948457e-05
0.000116731623510915
0.000159267121837483
0.000124492626189462
0.000127504277015078
0.000100798313642378
9.71498274338337e-05
5.50624192822119e-05
4.53145732981194e-05
2.28210289312801e-05
-2.80184632545115e-05
2.61281158421632e-06
6.24349861761988e-06
4.05926755121747e-05
6.78380351451886e-05
-1.94462999243125e-06
0.000102711771617784
7.1653163890191e-05
6.68781951029295e-05
0.000159447679599102
0.000104321432068074
0.000154707859727921
0.000109093542904041
4.77247503701528e-05
7.17555245824378e-05
9.76183280946448e-05
6.435958730777e-05
0.000100640882078837
4.19023993852389e-05
1.76279723242562e-05
-9.86463203555402e-06
7.44137719834886e-05
4.45011560302908e-05
-3.4383141026275e-05
1.0552769209265e-05
3.59049086579004e-05
6.46326148946953e-06
-5.87935992721316e-05
-4.87564145408048e-05
-5.86016883989746e-05
-5.45714895071815e-05
-5.82161666495427e-05
-5.43651909058134e-05
-2.07664873046626e-05
-3.45630108986491e-05
-1.74171823045152e-05
-6.32042480213119e-06
7.49074576615251e-07
2.30044798089047e-05
0.00012745570292913
1.72905701934678e-05
4.51078316198304e-05
8.28891778901845e-06
5.24288376788015e-05
8.26879174568859e-05
5.03556173179648e-05
2.61077863815393e-05
1.80440155660534e-05
5.48257861142311e-05
3.47610605298141e-05
0.000103721333430329
0.000112701846413719
0.000122369582769439
0.000115164079879414
0.000122258601172253
0.000129328226096612
7.89658490281955e-05
0.000127590439086715
1.29044041788728e-05
2.30176545989355e-05
-8.16141624717906e-05
5.09748419662373e-06
-8.88029808810713e-06
-2.32717509395482e-05
-4.75978656579129e-05
2.78012238030246e-05
-3.20485805290919e-05
-6.43111026481412e-05
-2.39409368607985e-05
-2.30487796233317e-05
-4.24395518962861e-05
-4.4006978538642e-05
9.49732868856388e-08
2.50052401923954e-05
4.40357222615401e-05
7.60345601649734e-05
3.92921315285489e-05
6.63952387289824e-05
4.45775484028929e-05
8.33896665092416e-05
0.000104276572819058
2.13155818924141e-06
1.17085374828208e-05
4.75931342981024e-05
3.48322085244378e-05
6.96374969483352e-05
8.26890991634853e-05
0.000149068488325402
0.000100415466504224
0.000123124721589032
0.000133275500279253
7.9349917312799e-05
4.08200022610037e-05
5.47712852003715e-06
-8.90810785215381e-06
1.49854122925421e-05
3.42050767741245e-05
0.000101145888519548
0.000101441078021777
0.000156842977437625
4.29332088508205e-05
1.50472144667059e-05
1.86302002757809e-05
6.78041831080669e-05
4.90668010479973e-05
6.85747664783808e-06
5.09419692633639e-05
-2.67068935858054e-05
-1.33221200184839e-05
-1.5947958594218e-05
-5.42784268990602e-05
8.23978863591204e-06
-6.5189426578132e-05
-1.88963070845735e-05
-1.00294874251097e-05
-2.65444739440432e-05
-2.55348549541328e-05
1.42736916429852e-05
0.000109326560838503
2.07433652706623e-05
0.000102635281157638
9.1898115560478e-05
9.65092349459354e-05
5.57447286774947e-05
1.72699906156016e-05
3.27328934054318e-05
-1.11041159271354e-05
7.82031670381556e-05
1.99245950427336e-05
6.52598282217325e-05
8.0478373739687e-05
7.90963213701041e-05
4.69069067044738e-05
0.000161966063174842
0.000143755653052629
3.06287403411646e-05
6.04327446625026e-05
3.35889905307086e-05
4.23972636535758e-05
4.63407301805578e-05
4.25040819181531e-05
-3.25009339386728e-06
0.000116753541986172
8.60225556353659e-05
9.89694009018963e-05
4.36514723469067e-05
3.93646200273419e-05
8.3393574235751e-06
-5.09323302257358e-05
-1.32758065570837e-05
3.13311521584155e-05
5.33364997282504e-06
-5.6048347965304e-05
-1.24181443400007e-05
-2.55636486186778e-05
-4.2192076641066e-06
-4.22715897138573e-05
-2.28427067857776e-05
2.83618398505255e-05
4.38504962632447e-05
4.05992245333813e-05
8.04628059453179e-05
5.18481885204461e-05
4.79351189433608e-05
-5.15393858361414e-05
2.07289474706754e-05
3.06054318364819e-05
-4.13571181207486e-05
5.11179283880506e-05
-5.21962264510478e-06
1.44175891493171e-05
7.18249516700172e-05
4.79368080334342e-05
0.000156589684727135
0.000136382181391836
0.000118797681206889
0.000220030041210358
0.000203483605036249
0.000130586550263186
7.94535433133414e-05
3.90994543188941e-05
2.79923641793844e-06
-3.31500939635647e-05
-3.73789328192066e-05
-4.28515356286966e-05
-3.56836752851704e-05
-5.11818705646044e-05
1.91832292989471e-05
1.53333660087019e-05
6.25352890509343e-06
-7.63127844776671e-05
1.06799285551194e-05
-3.38904154359335e-05
1.7571900313315e-05
4.4896962285159e-05
4.38079825347685e-05
-1.91345666237162e-05
6.40980943346098e-06
-2.7588186806462e-05
7.97321839144015e-05
0.000171110965963755
0.000103121150100395
0.00012376053523156
8.82257792324461e-05
7.72526456120524e-05
1.27267593229056e-05
5.42213520303193e-05
9.51351366084481e-06
-3.36106427340904e-05
1.51292236768781e-05
-5.8568501704139e-05
2.82813284815347e-05
5.57946213456344e-05
0.000128647783067923
4.53166895780628e-05
9.49853872191824e-05
0.000176113110100382
0.000108533287626479
0.000106321965616868
0.000111385174382782
-2.02745871633837e-05
-1.08031423917059e-05
-4.95361133281449e-05
-4.25909862642265e-05
-2.99633154049146e-05
-4.41119238377484e-05
-2.30957101155912e-05
-4.88087999175813e-05
7.1600169431343e-06
-2.47253891746463e-05
6.00771241774299e-05
2.9954793420414e-05
3.29493185183925e-05
4.70213229684992e-05
4.85811647638298e-05
9.09941761581506e-05
5.42950935975047e-05
0.000105803807565319
7.13040856333229e-05
3.06195428951567e-05
1.48778427165097e-05
0.000114369590529288
1.94863528107899e-05
4.47982815626589e-05
2.10202619557234e-05
6.56290280212067e-05
1.46709194003101e-05
7.14245425661562e-05
0.000123896854819185
3.7015801999633e-05
5.6884200590866e-05
4.61780641539539e-05
2.49206968701188e-06
1.82628915163627e-05
-2.95525415922191e-06
7.9214546632332e-07
3.79542163506406e-05
3.51130876857292e-05
6.83359771953045e-05
8.91193388577309e-05
7.8828839791517e-05
9.6503334082663e-05
7.50608958074397e-05
3.10240640027101e-05
-1.30956701513653e-05
4.49432196025691e-05
-1.78451761810626e-05
-1.45597663329431e-05
-7.75676975622932e-05
-7.91810515481527e-05
4.08893187245978e-06
-8.71493575857273e-05
-3.6225543824426e-05
1.40031346227796e-05
-7.26299712069166e-05
5.17516053570448e-05
3.85893369275174e-05
6.08046560709714e-06
2.53612959446457e-05
2.42809362491956e-08
-1.14559768899766e-05
-4.40312728620397e-05
-1.29120161121195e-05
1.1230517240353e-05
0.000105580642861611
5.55089933683114e-05
0.000124479173637345
0.000104345138191275
0.000114173255852274
0.000146945210556605
0.000116837758839593
8.19507407020644e-05
-1.89400190008412e-05
7.02017149932145e-05
1.91866036427947e-05
-4.23124124192329e-06
2.6648607391168e-05
-5.5539635386782e-06
6.91979232931075e-05
-1.52829512978906e-05
3.69284596981753e-05
-2.86745181262474e-06
2.18262174386288e-05
-2.30968201163716e-05
-3.18934407845964e-05
2.26097094842011e-05
2.76412324703237e-05
2.80119029931894e-05
1.25201579298905e-05
0.000122775731732242
3.63491488718939e-05
6.17830859087494e-05
-4.65275207051084e-06
1.85777215538248e-05
-1.46724757207784e-05
-8.30969583673581e-05
1.42760163618179e-05
-6.76787363135797e-05
9.41858225960408e-06
1.51699572620117e-05
6.47069606221524e-05
5.92182415358232e-05
0.000125557737144526
5.34681352964145e-05
2.1775181698378e-05
2.93511265650932e-05
3.49983390926724e-05
4.99553995643368e-05
5.77839546598162e-05
6.78316687861204e-05
6.59905776799958e-05
5.86114647812594e-05
0.000116628217814286
7.68629359870891e-05
5.70351327169046e-05
5.04474777653124e-05
4.3947749184639e-05
0.000100259670180514
2.06678505272837e-05
3.03577181880219e-05
2.39841669224569e-06
7.70852777094845e-06
5.10830704357749e-05
6.23111853751479e-05
5.49451486996094e-05
1.43844115839737e-05
1.3797469311262e-05
-7.21971592975303e-05
-6.9457962555552e-05
-2.04745002472884e-05
7.61647827420118e-06
1.50747539474685e-06
-5.94073791436595e-05
5.47229691139187e-05
7.67075657319283e-05
5.08779818722202e-05
6.05496985266757e-05
8.25813359153416e-05
4.21847490405917e-05
0.000121241468913776
9.44704346339673e-05
1.03193624724739e-05
8.92443672655023e-05
-2.06929772079836e-05
6.55247565438249e-05
0.000111906486344804
6.00751575801295e-05
1.13642136970668e-05
-4.4843655606757e-05
-3.95678089338478e-06
-5.43512211836675e-05
-3.94528319576387e-05
-1.16008324696758e-05
8.91227382625114e-07
2.72376849842041e-05
4.83181367505779e-06
2.39889996956366e-05
5.84330762667502e-05
9.69995554871985e-05
1.49597308026078e-05
6.29267571948743e-05
9.6154549012818e-05
0.000120459150161697
9.59873309126154e-05
0.000136831850018326
6.94288242319648e-05
8.24196270640056e-05
4.65102991798523e-05
-1.47283160921587e-09
-1.99472774167999e-05
1.37244082100756e-05
2.20053280277199e-05
-4.24127592699947e-05
8.75247588486353e-06
7.102882444694e-05
4.19128412032885e-05
9.26304793681701e-05
0.000156426140901464
0.000135697226191989
2.51984748482686e-05
2.01362883616332e-05
6.04060070226581e-05
2.64690026995066e-05
4.84988757286169e-05
4.89331643146009e-06
-2.01354537788526e-05
1.41909150673057e-05
1.6464823124205e-05
-3.02291653811031e-05
6.46607034748337e-05
2.10165409958036e-05
-3.35188112612801e-05
-0.000103928268831148
-1.46089901877352e-05
-2.25339409879948e-05
4.16370556515446e-05
-5.24347031925522e-05
3.5236384060168e-05
0.000108973734563717
5.35409613016759e-05
6.0035240522672e-05
0.000147128854521591
0.000113939563094589
0.000169190975041417
8.17585413733112e-05
0.000133964358589615
0.000136096859352675
0.00012180695762497
5.63607851572103e-05
4.05837680232322e-05
-2.79260289857265e-05
-0.000121083497846119
-9.53513774824655e-05
-0.000115962349364641
-3.84729664843957e-05
-6.30359132489243e-05
-1.40614461365802e-05
3.56575037244922e-05
1.01909233050814e-05
9.48684383931982e-06
-4.7719694097357e-05
3.1639520043648e-05
3.60053943618941e-05
4.30391668443697e-05
0.000147361985147922
9.11716320768471e-05
9.88048412557025e-05
6.60197806560872e-05
0.000121612503165483
0.000127867674058764
8.44720300952962e-05
6.17131051129136e-05
8.55911876567104e-05
7.44888253157863e-05
4.66932482571833e-05
3.37693884596855e-05
-2.58645729972736e-05
-2.48381334764184e-05
-6.14876028534633e-05
-7.4997861609678e-05
-2.47333131741088e-05
-2.39144473980236e-05
3.92706339337698e-05
-4.62927928498115e-05
2.85074914750208e-05
3.38608700908444e-05
4.91303509031309e-05
0.000102902396481048
0.000121314781789782
0.000149207328860483
0.000128117363169789
0.000117721606295898
5.02775640938538e-05
1.92335385948659e-05
-3.24485604562134e-05
-3.02316263901041e-05
-8.30302766841636e-05
-1.02431759886123e-05
-5.97096437912552e-05
-1.98865621993451e-05
-6.61268033203063e-05
0.00011481723706458
0.000106037054214242
2.8526880884606e-05
9.56399712644634e-05
0.000176831134546873
0.000145304327093967
0.000118598102581071
8.73975035141697e-05
7.70926955355064e-05
2.06819481476667e-05
3.88388264435471e-05
2.3197749067701e-05
8.02128178329671e-05
9.17794543496432e-05
3.57100298961535e-05
5.08465081681831e-05
4.40986476229797e-05
2.4811057609052e-06
-3.67222658650066e-05
-4.95846900807956e-07
-9.10725188494022e-06
1.43010843507874e-05
-3.56603805321675e-05
-2.40274979424098e-05
2.3993352095767e-05
4.77312051196457e-05
-1.51872154320554e-05
5.32354985002547e-05
2.52340063681817e-05
0.000134459270826262
0.000119928516935489
0.000113900093123977
6.17612992171342e-05
0.000150507846450025
7.43532873152046e-05
9.77259262334392e-05
2.81329476110564e-05
2.75717010582386e-05
-5.64141538425202e-05
-5.21611489328624e-05
-3.56726788246276e-05
-4.34285410784299e-05
-7.52209418197422e-05
-6.33638048849029e-05
1.41222223056897e-05
-4.53563766803359e-05
-3.22142118098688e-05
6.73335792467599e-05
8.37791260716866e-05
6.7472685949426e-05
2.66704262916969e-05
7.72324954132252e-05
0.000130145873105213
5.01480452028532e-05
0.00012409915020072
0.000150207108385523
0.000172673599881496
0.000167227778026213
0.000138120802832367
0.000108140654597748
0.000159107720333022
5.81759843767538e-05
0.000114603259732532
-1.92541198004223e-07
-9.41187528048442e-07
-6.80010422104261e-05
-9.11640009903992e-05
-0.000100034573117733
-0.000101028796857733
-7.2933872841784e-05
-4.93824572272335e-05
-3.44642202855013e-05
-4.64743179693869e-05
5.25866572749924e-05
1.95396673190136e-05
1.73284324836356e-05
4.21847426776979e-05
6.09352646586924e-06
-2.11365989211819e-06
4.64155195546954e-05
2.4010612766878e-06
-2.79562437654073e-05
-4.56119486470637e-06
9.96530678928266e-05
3.14449603720683e-05
0.000104279107392925
9.10441343877999e-05
0.000110111491908795
3.35873146866983e-05
8.59230562174405e-05
2.78020602167261e-05
2.3122063565174e-05
-2.10977615568921e-05
7.08896545312037e-05
9.11774920353082e-05
4.51445955192204e-05
0.000104445448984032
0.000125337071978259
6.55725927847381e-05
-6.85520603289818e-06
8.56247453575162e-05
9.57913769347328e-05
9.48561786858701e-05
4.29308614200471e-05
-9.8923887862197e-06
-3.26912283060654e-05
-1.3110157767061e-05
9.40596872927325e-09
3.33707993489e-05
3.68643373220576e-05
5.24109829333921e-05
4.5485046594283e-05
0.000118917014819407
5.18316254511783e-05
-2.01929876322706e-06
-8.66700820071398e-05
-7.77324526957712e-05
-4.04332258130722e-05
-3.5082175608765e-05
-2.28355895796272e-06
8.2423788365238e-05
8.17767147758278e-05
-3.07476291890183e-06
6.58614924379187e-05
0.000100640112565808
9.71444438062038e-07
7.06629260042776e-05
-3.55775087094415e-06
-3.12253358653098e-05
-3.33436917076877e-05
-8.27041715573644e-05
-3.58939233865862e-05
-1.17522382711457e-05
2.09270950038655e-05
2.58036231900164e-05
7.77542798973676e-05
6.02603810737042e-05
8.67169499883114e-05
3.67728990482438e-05
8.06553588957674e-05
9.5026367105602e-05
0.000118449633617035
0.000155071745968327
0.000214316267918178
0.000134622144897738
0.000104508589978624
5.16441218555801e-05
0.00011900963746854
6.72740313663434e-05
2.91282439244798e-05
2.12716882892546e-05
4.49121861941243e-05
6.21869396442142e-05
2.17758322626101e-05
-4.62178565375389e-05
2.1935587058966e-05
-7.99492901321782e-05
-4.93233688782021e-05
-4.88077975331438e-05
3.75687301751982e-06
-8.67061142196567e-05
-4.24827951886077e-05
-1.81601153499325e-05
2.60393234178332e-05
7.87819759419312e-05
5.93335602127159e-05
1.56938491845347e-06
5.81651877194785e-05
7.13112377838096e-05
5.15797878991715e-05
-2.84693065768313e-05
4.30671414692932e-05
5.37107846992135e-05
1.46804864788343e-05
-2.40343876088133e-05
7.92679857024349e-05
6.06753401544262e-05
6.11459553592683e-05
4.1972629151011e-05
8.89165138072725e-05
6.87925471106164e-05
0.000128842325497165
0.000157888748278958
0.000149551587758899
6.98207112237409e-05
8.12909756140052e-05
2.37221702133847e-05
0.000102343554660645
4.81375296892115e-05
4.6268682884959e-05
2.24346436462689e-05
2.4356987966993e-05
1.98398337385856e-06
7.92213261253428e-05
8.41651089391358e-05
7.84154038573314e-05
9.40530354853352e-05
-1.5970670763153e-05
3.0685486771142e-05
-1.62396603986904e-05
-4.43747929362041e-05
-7.17338997473577e-05
-7.8891150221262e-05
-0.000137501845180958
-5.62351767704339e-05
3.29218129053253e-05
2.46902458296211e-05
0.000124320152629805
0.00013138091287058
0.000168664128358572
0.000167760602710155
0.000138202217491657
0.000103424108640861
0.000107108324605032
7.93432897759482e-05
-3.20802100513129e-05
1.62819101061289e-05
