# Supplementary material for: Research on computational propagation and identification of mine microseismic signals based on deep learning
Source: PLoS One. 2025 Oct 22;20(10):e0334641. doi: 10.1371/journal.pone.0334641 (PMC12543183; doi:10.1371/journal.pone.0334641)
Supplement: S4 Data — (ZIP) [file pone.0334641.s004.zip › 000100700001763.xlsx_0.txt_24.txt.txt]

-3.38877466754318e-05
2.01822978292638e-06
-0.000109469345394297
-0.000104786771248991
-3.81325115942089e-05
-0.000113774490793052
-0.00015434198791386
-5.19478053153408e-05
-8.33706542940823e-05
1.46692024350053e-05
1.61616334693664e-05
0.000133486024058362
0.000108585268818649
6.8526596374752e-05
8.49226279527445e-05
9.82479723705167e-05
0.000159710344285912
0.000111095776694056
0.000159188173289284
0.000116015769940917
9.35658378504044e-05
1.38112480085766e-05
-1.5447814661747e-05
-4.20991389119256e-05
-6.52877651391432e-05
-6.23316363150737e-05
1.61990352474447e-05
3.64352104942466e-05
2.24959032634112e-05
1.30092524266803e-05
1.20263378674467e-05
-7.34887687345943e-06
4.9979799823272e-05
-5.21995299411853e-05
2.12236679889016e-05
2.58547007517218e-05
0.000132193556778496
1.84194388052088e-05
5.61655004132692e-05
0.000166333336192418
0.000115133457294912
0.000119580652978739
0.00011760364154658
0.000108383159768197
4.50203994504588e-07
6.91153809272444e-05
6.22413293643973e-05
3.16942172367317e-05
2.2220358843004e-05
1.28913281749599e-05
-5.85973154692826e-05
-6.7238403304003e-05
-4.03802907676837e-05
-6.30119499828999e-05
1.42895187920206e-05
-1.22743273662428e-06
4.70975595356247e-05
7.20599228777644e-05
2.42837775407714e-05
7.4580387836371e-05
-3.71868394183827e-06
1.17556046102785e-06
-8.97679557779903e-06
3.0992975394692e-05
-2.25956195372297e-05
-4.11835191536921e-05
-5.59043405305219e-05
2.60624505998786e-05
7.46568762761341e-06
6.79933038711499e-05
5.6481468093694e-05
0.000115108999225363
9.53565488522948e-05
4.76408576310544e-05
4.71840563782205e-05
8.60291309808091e-05
0.00012882329389524
1.60391045569864e-05
7.31604163787784e-05
0.000100520113695045
0.000122388353875347
8.75086135142935e-05
0.000109169377897124
9.4412788278926e-05
-4.46131040602292e-06
4.54707030236649e-05
6.14759251868181e-06
5.14484928255372e-06
-5.05848667014515e-05
-3.03842345311609e-05
1.19144024350545e-05
3.11835762415383e-06
5.78120225629583e-05
3.24486501471156e-05
9.77108500466805e-05
0.000135440283528845
9.24647128853545e-05
-1.1403111420773e-05
2.61834885791554e-05
2.34262823131145e-05
4.69959380801541e-06
-1.63353563006356e-05
2.4937475250117e-05
-3.12277671778273e-05
5.14496371439191e-06
3.93281756580444e-05
6.0400332868358e-06
4.98055981988368e-05
1.36449856621082e-05
-5.93950536734297e-05
3.53178570373253e-05
4.03771615434815e-05
1.9871810620643e-06
3.48264389513567e-05
-7.67220668777092e-05
-5.23119850349082e-05
2.55143608635744e-05
3.20688983191253e-07
5.21994039613431e-05
3.55488062257006e-05
0.000122194824540639
0.000119958576946109
5.88708373166846e-05
0.000121207865481923
0.00016088607960579
0.000187449462942507
0.000182394957283655
0.000125933494377996
7.19100681102726e-05
0.000113826536391464
0.000104634068796508
2.57018851931794e-05
6.07681392776666e-05
0.000105256710395262
6.15703469800784e-05
0.000130674942395229
2.8019310421064e-05
2.08746248755319e-06
4.36156316731361e-05
-1.62767815845414e-05
-6.17626281776641e-05
-9.41104797429067e-05
-9.0563522117056e-05
-0.000138643052630897
-3.66928646486555e-05
-5.76057118782159e-05
-0.000121973893110091
-3.5709202756019e-05
-5.82662954088692e-05
-1.83111181974005e-05
-1.24099737486406e-05
1.1798418018547e-05
4.46597493812955e-05
6.48280133051763e-05
0.000101213958574174
7.40162534431544e-05
5.63384871960642e-05
5.74530551954852e-05
6.79097711139397e-05
8.46814322685163e-05
3.73613507016105e-05
3.50699547466928e-05
7.86385132984116e-05
8.40241251820414e-05
6.52946312531734e-05
0.000115997086166728
8.47500876428614e-05
7.73630100980413e-05
0.000126046907093131
6.62020706270901e-05
7.45847818297694e-05
8.53255814421301e-05
4.9546821257483e-05
3.13363585758127e-05
2.21364381816014e-05
1.84245018599754e-05
6.64816379898108e-05
2.1342419268509e-05
3.26943764994657e-05
0.00010063635618431
6.51920223700134e-05
-2.10368159867005e-05
3.68280764426996e-05
6.47413495904575e-06
-1.29118945074168e-06
-2.84535547916892e-05
1.54805315162488e-05
-1.33025774438823e-05
4.21976269963827e-06
2.17954106877959e-05
-1.15312139373272e-05
1.0824848039009e-05
2.77075798181166e-05
5.69378719020147e-06
9.81111683352514e-06
4.45668387996923e-05
-1.33585136824885e-06
1.82775570388491e-05
1.2467386721473e-05
6.96786105225739e-05
5.17789995040986e-05
-2.89195874258472e-06
5.99397054852389e-05
4.06590905685386e-05
-1.46381269164001e-06
1.04031654271689e-05
4.78614810691826e-05
0.00010279170407449
7.46335641248551e-05
6.26911666148492e-05
4.29948315106386e-05
-3.10631164099018e-06
-8.12900550729014e-06
2.62870911523603e-05
6.30687360513451e-05
9.3090664579334e-06
3.4193461404483e-05
0.000151831747810805
0.000119039849766773
0.000180377100850076
0.000130925774321675
7.71769370225076e-05
0.000121544524894937
9.83059901988514e-05
7.84458640592081e-05
5.6604703879661e-05
3.21133864823827e-05
-1.19726204945126e-05
-3.7688724101751e-06
-3.73564224073408e-05
-5.24009262033329e-05
-2.70487059949556e-05
-4.89606359684706e-05
-3.97255828738124e-05
-4.2114461967596e-05
3.14288240298728e-05
4.87813877162166e-05
6.45977878456251e-05
6.60629701219482e-05
4.98325798017651e-05
2.19616817969779e-05
1.35822734220014e-05
3.6746933596583e-05
-7.99655980675407e-05
-6.47810178769029e-05
-5.96396775039368e-05
4.59983580539089e-05
9.77004586202802e-06
5.41310801705252e-05
3.81738128407919e-05
6.24544625402221e-06
-2.06052131378747e-05
7.74725817247899e-05
8.29264556016752e-05
2.2589624328875e-06
0.000114515291325861
7.16109789869893e-05
9.23065926824679e-05
5.13060421447245e-05
0.000129876648409354
0.000133237350393745
0.000139064336775535
0.000136707012124285
0.000175544579442412
0.00017251172656717
8.40219019306127e-05
3.92429784519435e-05
7.31533051571119e-05
4.43390053684676e-05
-7.40832824802555e-05
-3.0513374235494e-05
-8.73966083281529e-05
-0.000106352373101461
-4.40574700187088e-05
-2.95456830171067e-05
-3.87268644251046e-05
-1.09805013931026e-06
-1.89031876070315e-05
8.53159090475359e-05
4.16853723534648e-05
0.000154625584426218
5.88066143255496e-05
0.000125331351972488
4.69774193546518e-05
4.0259430044402e-05
1.89385162623189e-05
-1.75940528532705e-05
-3.17867565880859e-05
-4.74119992524891e-05
6.81040318574298e-05
-3.20902119757794e-05
1.79097145335381e-05
8.73483209223987e-05
4.45333438516747e-05
2.76043552656968e-05
9.84455016649902e-05
8.89357890942402e-05
-4.70978504706554e-05
3.48336988973571e-05
-6.66787304044984e-06
6.70046483403189e-05
4.43564111159729e-05
5.97419621561886e-06
0.000106121596989176
9.83905541289953e-05
3.86647368215209e-05
0.000122485576275346
8.00120460115778e-05
4.5372469968516e-06
1.57911776047393e-05
-5.32884344265344e-06
5.4446953550433e-05
-1.48824651258179e-05
-1.03971160658188e-05
-2.71070475817878e-05
-2.23061608107141e-05
-3.85352256142715e-05
9.4312538787401e-05
0.000110756050161954
-1.33676648641182e-06
5.88752188218824e-05
3.59039784964582e-05
0.000110011055834104
5.32856149470109e-05
7.88208563284696e-05
7.20878585381182e-07
3.52770516846311e-05
-4.57299410925952e-05
2.29880104312347e-05
2.92108331338631e-05
9.55959180774582e-05
1.9863615878886e-05
5.86158471055495e-05
3.62400158621993e-05
4.70749089714129e-05
3.21567789741763e-05
3.01720916499619e-05
1.12702146630663e-05
1.87900347243654e-05
-6.15859589796958e-07
2.57743051428092e-05
-3.35075688205608e-05
-2.02104946882845e-05
8.07135554465744e-05
4.63458571424938e-05
4.18245041698514e-05
3.01975579556439e-05
0.000129106837653772
6.70563987856809e-05
0.000120548696079116
9.34073509534965e-05
6.14410206507672e-05
6.39974662464441e-06
-1.22397595700109e-05
-1.76149922455841e-05
-5.48471205796296e-06
4.12980565202938e-07
4.68046796753355e-05
2.08036015177613e-05
5.65117685802822e-05
5.5588884913432e-05
6.53309541330788e-05
3.61395006237042e-05
0.000106179389192724
9.11922839868425e-05
7.79030491709305e-05
-8.94277530110603e-06
6.98880305806404e-05
2.16466773205885e-05
2.32827046268822e-05
2.18505688502382e-06
-4.81249882236549e-06
1.31654847659907e-05
-4.61404875936348e-05
-1.15598473804901e-05
1.3357446977137e-05
4.96311265828057e-05
7.47107106193603e-05
3.70469143149706e-05
8.95607852021014e-05
0.000168159161406308
7.67203908088747e-05
5.90306372034679e-05
-1.34482832872365e-05
2.11741847037144e-05
-4.94033333512168e-05
6.98147494414739e-05
4.63311159319446e-05
2.74437333052922e-05
-2.42065894008868e-05
-7.90268653867517e-06
2.66961087441238e-05
-7.25454753006565e-05
-1.18186810719325e-05
7.00404664310395e-06
-9.18743348659037e-06
7.40482356996375e-05
5.41446210799749e-05
3.20063919440721e-05
4.56892387495644e-05
5.50178715515937e-05
5.62389106514597e-05
9.89300541085349e-05
0.000107663290401087
0.000146166033602321
7.12382668268329e-05
0.000112136701764431
6.12715999853966e-05
3.94310455691218e-05
8.51533103359413e-05
9.77631029208896e-05
6.30804646258084e-05
7.00481167034465e-05
1.58385947086635e-05
-2.64513580523381e-05
-1.35835650008678e-05
-3.76549039382909e-05
-1.99430992549407e-05
-2.17474753960253e-05
-2.06364176708846e-05
-0.000118193859578912
-9.27932129122102e-06
4.78469741851752e-05
2.1934208337787e-05
2.36639226679561e-05
1.31216706765687e-05
5.47414395924361e-05
0.000100924654785733
0.000117493142603328
0.000122594220249339
0.000116642646611872
0.000169077858143913
0.000181400674637158
5.40681492216963e-05
0.000116208819513817
0.000116672217462774
0.000123489827843858
2.57090180975882e-05
-2.97693717098031e-05
3.36310873189638e-05
7.69003140495523e-05
-3.77408940424474e-05
-1.31567503108373e-06
5.43028581389465e-06
-1.82450787413367e-05
-2.53937836492853e-05
-1.81195646657051e-05
-3.4055785380121e-05
-1.90362047119622e-05
-3.89370547103827e-05
-4.14078573445505e-05
-5.02318043961006e-05
-1.1394327241919e-05
6.87282064183318e-06
2.57387068666864e-05
5.18476292458631e-05
1.95307958408979e-05
5.40734612634457e-05
7.61709781299448e-05
4.19361650888727e-05
0.000111232695556284
0.000107281965799363
8.49281534527425e-05
0.000104457493247005
8.34239031804456e-05
9.95185128719522e-05
4.34231608666667e-05
4.90621185722641e-05
6.43221850467127e-05
7.09316611212399e-05
-6.48871532936098e-06
6.2098486870364e-05
7.63409902129756e-05
1.57360441469428e-05
4.97895377339258e-05
3.24012639288467e-05
-3.71881340252534e-05
-1.61080331989066e-05
-6.9616370946077e-05
-3.53090263691609e-05
-9.73513963671619e-05
-8.73758249269796e-06
2.98017114311474e-05
5.37984813374755e-06
6.87495915788724e-05
4.01339820122603e-05
5.24355225520734e-05
9.29941958579013e-05
9.55237502880047e-05
0.000119419464725097
8.24695799863554e-05
5.46424164453105e-05
3.39397805886177e-05
5.7401308313254e-05
3.40185999113639e-05
2.22254716227884e-05
4.39061063931271e-05
3.78098289697928e-05
4.15745032486749e-05
6.11666391105812e-05
3.72194311172781e-05
-1.22338834897639e-05
3.80300340251566e-05
4.1188899621752e-05
-4.75875722033702e-05
-8.4667280575062e-05
-5.03774939083291e-05
-1.30129949524233e-05
3.12789767817785e-05
8.29542715810763e-05
-3.7964286434649e-05
6.37954772551567e-05
9.64171941826647e-05
0.000117393022320282
0.000116416016579466
0.000170034886434473
0.000117959008136887
0.000135498614303328
8.76944216393719e-05
8.99055795323161e-05
8.78971402321885e-05
1.07600906512997e-05
5.81093420076753e-05
3.14260468616779e-05
8.27478130706098e-05
3.24170341972456e-05
6.11164357677666e-05
3.98539328681579e-05
-7.65340559435037e-05
-3.7533889399751e-05
-4.52693516345004e-05
-4.14780878398669e-05
-9.63935980086436e-05
-5.22314043184292e-05
-9.51996685729365e-05
-4.86789107476709e-05
-3.20588456075337e-05
-7.83441616623541e-06
4.75702035527828e-05
0.000111967492318829
9.51801778618278e-05
8.46633307419441e-05
6.4706015761357e-05
4.4070459908493e-05
4.3794238411797e-05
4.19835639729562e-05
0.000121230640152963
0.000125818906423595
0.000111649103158864
0.000113138960848825
0.000124157998812727
8.15895590750188e-05
2.09092435717283e-05
7.59421043692247e-05
6.98382953320346e-05
6.52341898503624e-05
9.1743357794974e-05
4.76098049830377e-05
5.89965629421221e-05
1.17123782902918e-05
0.00010681388992557
2.16671771681379e-05
-3.16638516711369e-05
-4.72610992789386e-05
-6.1177427038693e-05
-1.03081330604641e-05
-1.80120513023028e-05
3.34069930504416e-05
-3.18076162581171e-05
-4.08630215362532e-07
-2.08968910455218e-06
1.3704648579786e-05
-1.9976653285105e-05
-1.47506360790044e-05
-1.77950748306403e-05
6.71808161007145e-05
6.37649087092565e-06
-1.28696011424541e-05
1.55142681547841e-05
4.59970588970412e-05
0.00012314625537984
8.77916848507041e-05
-1.4164353499113e-05
3.89960399710028e-05
6.50730371847282e-06
5.30011361493121e-05
2.72123711836696e-06
9.47047444351723e-06
3.23482525532873e-05
6.17439581701719e-05
7.92691796377523e-05
4.5546021158418e-05
7.67963905278072e-05
8.5168629573581e-05
8.12379612010435e-05
4.2609201905054e-05
1.32741236270349e-05
-8.04908443521932e-06
6.20169794870672e-05
-9.53299051576591e-06
3.71974085720947e-05
7.93149857556464e-06
7.66594746605025e-05
0.000132646645000242
3.86645749929573e-05
6.61252742489958e-05
-7.77624176308644e-07
8.24914038879492e-05
1.64408250520466e-05
3.46363594843376e-05
3.21764020476423e-05
2.0488283255823e-05
-1.37619194066458e-05
2.2296012945696e-05
-9.10754102488154e-05
-2.13874436746788e-05
-5.68819095322857e-05
-5.29623772692185e-05
-6.84858578668225e-05
-0.00011677958982958
1.69531600026334e-05
-2.51876369406514e-05
-1.28012342722713e-05
-3.55140387425797e-05
4.78953414760741e-05
0.000108338115371762
4.03624264516952e-05
8.0240635345324e-05
7.4204748974491e-05
8.01318115616346e-05
3.21982003253727e-05
5.3781826100148e-05
8.15896411428945e-05
0.000115247563277204
0.000161237321338734
9.33980833575964e-05
0.000167961384359482
0.000142896233722601
0.000129216315894806
0.000169570116115658
0.000151269474875702
7.33306642626442e-05
-2.53825783385756e-06
-5.36476078846628e-06
-3.78020021523663e-05
-4.23270095624927e-05
-6.73699497647709e-05
-0.000142116296608128
-6.60294502705283e-05
-1.43253223981586e-05
-4.76753058896684e-05
-3.3564623441168e-05
-2.78668859585038e-05
-6.16925691485309e-05
-8.08712189229096e-06
5.56648227473261e-05
7.15890512293289e-05
-3.40130083409345e-05
4.98030384343366e-05
2.36226697993191e-05
9.92509817566452e-07
2.0482668700546e-05
1.4206761547149e-05
1.57915228398536e-05
4.20431838934979e-05
1.22034578833296e-05
0.000102147254610721
0.000175745172890041
0.000129904274421387
0.000157832610533982
0.000110987372084499
0.000176115405714429
8.08045226405751e-05
1.3523144515979e-05
0.000115817270071422
7.79118682176039e-05
0.00010298221347589
6.35860366930017e-05
1.47418908318551e-05
4.60967099442193e-05
-2.7267398118718e-05
2.91116656698208e-05
1.8871815250343e-05
-5.41684455748182e-05
-1.40964906336491e-05
-2.33016640102607e-05
-0.000133209596183312
-0.000120607744156982
-5.94527751360126e-05
-3.76747313861145e-05
-7.92302878418633e-05
5.16586891762485e-06
4.33311258387238e-05
2.47611715373123e-05
3.67233383156165e-05
1.04121299938753e-05
4.26901428477692e-07
2.29542049716547e-05
-1.64933178975967e-05
6.16257424535153e-05
2.80858885566291e-05
6.12208113543974e-05
-3.02800901169238e-05
8.55924024305329e-05
2.62151630766223e-05
6.40957846781525e-05
0.000120226432839272
8.45679727959451e-05
0.000174983155214922
0.000137580600598995
3.43760249643441e-05
0.000105576714262514
7.14441047969971e-05
1.97693427089692e-05
1.68866584116394e-05
7.24176983988516e-05
1.94253081023355e-05
3.66461172659788e-05
8.74422697076959e-05
8.7424929747701e-05
9.00859060735761e-05
0.000135447290163831
0.000155847037298613
7.76253719306963e-05
1.81995027086266e-05
8.21171821601663e-05
-7.21741911490389e-05
-4.470834523505e-06
-2.38128870816672e-05
-2.18274426022142e-05
-6.69411771801009e-05
-6.31690935948177e-05
-6.54415294358454e-05
-5.99820203449203e-05
-3.67890823898463e-05
2.65079332573418e-05
-2.69112046299589e-05
3.45915584132216e-06
4.6813445922117e-05
4.42806009315145e-05
4.45284812303423e-05
5.86966264037485e-05
1.56726697681636e-05
3.61480104713136e-05
4.73027950480011e-05
8.6367640920993e-05
0.000117700711469745
0.000112993555748379
0.000118243700012122
0.000182548901474846
0.000128981457622183
6.99745968385034e-05
0.000121180720923104
6.26526322488351e-05
-6.20537061183336e-06
4.90789184081419e-05
-1.37898381579031e-05
-3.90033594863206e-05
1.90301363572389e-05
1.49188668728115e-06
-2.66016907468334e-06
4.98191209202948e-05
9.17535100213981e-05
2.03359125838789e-05
-8.74687181715083e-06
5.43706210283565e-05
3.71599912983005e-05
0.000106238873276358
0.000137269216349765
9.55441892115026e-05
4.32863569011269e-05
7.07435712237883e-05
4.05359447020395e-05
3.82988064855541e-07
-1.88062833725941e-05
-3.55377919509483e-05
-8.14988010509962e-05
1.73009506752726e-05
5.02421292789865e-05
6.83728332420416e-05
0.000116353053838068
2.45784654518187e-05
6.11003123116841e-05
6.91372215901264e-05
6.82170906087778e-05
3.17350081926434e-05
7.37592007666925e-05
6.44010138342017e-07
6.58025334426232e-05
2.9246226508901e-05
3.4320693674317e-05
4.48337160638835e-06
1.32843257580316e-05
1.3656656743175e-06
-4.67975330246e-05
-2.92889169352897e-05
-1.41267142316674e-05
-5.28859412206865e-05
-2.11982577219573e-05
-2.65284632198408e-05
7.65617651032302e-05
8.96214123192191e-05
6.68056613891516e-05
3.93929700894081e-05
4.1847977200888e-05
9.45641806513719e-05
3.3599058425984e-05
9.5258716641544e-06
6.11999558868396e-05
7.9203920119182e-05
0.00012499169053411
6.23493849562435e-05
8.01181588452344e-05
-2.20773125372844e-05
5.23814240179749e-05
-1.88314450958479e-05
-4.36520204321829e-05
-5.03908119067108e-05
-1.69606642915877e-05
-2.9016712905656e-05
-3.23823429390001e-05
5.83835771661737e-05
0.000117862681183574
0.000105238505148004
7.37775251401514e-05
6.13372717808025e-05
0.000104016862216481
9.73780504672821e-05
0.000122313239826979
0.000104428318561456
0.000103646656251411
0.000113711452625651
8.82745578377314e-05
8.89649904367436e-05
0.000123081787862843
4.81730243630875e-05
2.57372637905113e-05
-2.42681611174787e-06
-2.08494955596564e-05
-6.8969545888913e-05
-3.20549741266254e-05
-6.57949665898646e-05
-8.16038962378459e-05
-4.60214517729351e-05
1.33131961876563e-05
-1.42377424851807e-05
-6.28370774140708e-06
1.67185364269767e-06
1.66464063464948e-05
-1.47558800907304e-06
2.4724339275762e-07
1.88163685246494e-06
-5.20683835931315e-05
8.29054171312562e-06
-2.98131004103527e-05
2.09673109569428e-05
2.6331116450331e-05
0.000101012109278519
2.93973318010498e-05
0.000111721372547088
6.20049736138116e-05
8.76787285575618e-05
0.000122522909984036
0.000141028829331219
0.000105296215508043
0.000140247202982792
0.000148312591614371
0.000109520061544521
6.47186148944244e-05
5.58284966240852e-05
2.81867984664511e-05
2.99978644076084e-05
-1.43042995895336e-05
-8.30130201779774e-06
2.08334655602825e-05
5.12134448122187e-05
4.97666751973356e-05
9.98682369473178e-05
0.000130316008406377
4.90463539198162e-05
1.91863700261798e-05
5.12605881392456e-05
-2.83706715010677e-05
-6.51893677396898e-05
-5.29479130466909e-05
-6.36974223522493e-05
-6.23044465479101e-05
-3.2901157857574e-05
3.51546373403578e-05
4.82044500718302e-07
7.1793435440312e-05
5.76266511327038e-05
1.93078679327138e-05
6.69532711727434e-05
3.00319343222943e-05
4.01729311822377e-05
4.23806305903552e-05
3.35682364725245e-05
-2.43791039991866e-05
-1.23757021132297e-05
-1.07401112551832e-05
2.02159853110517e-05
-5.79469351414554e-05
7.99002560206875e-05
4.37467783463952e-05
0.000129365811112898
5.63116035722493e-05
8.79058824237118e-05
7.49379474428244e-05
7.82145583069003e-05
0.000139241227636416
8.46031385341132e-05
0.000115087482741783
0.000115600922220473
7.60786468239949e-05
7.42289391960208e-05
0.000102902784369104
0.000142269132788039
3.62376457218794e-05
0.000121239409624838
4.60318070242007e-05
0.000101518743862634
-3.79443241615217e-05
4.68020604455187e-06
-3.41713465364846e-05
-5.45955463287539e-05
-3.58572134112879e-05
-2.99730462728132e-05
1.13608376641469e-05
-1.4827523987947e-05
-4.39475489097141e-06
-8.90409773475887e-06
4.07919519322988e-05
0.000118667996760285
5.34784317877635e-05
-8.68271887881019e-06
6.29048901132648e-05
1.6566965346116e-05
3.63199519096723e-05
6.42136126434479e-05
-0.000138452169987543
-1.472179027318e-05
-2.65447446786593e-06
-4.87234001770385e-05
2.20700365535838e-05
-2.47352913505688e-06
-2.20689397630111e-05
3.86092663792998e-05
2.76277545926611e-05
7.08022384351872e-05
1.64761196938171e-05
1.53850501919004e-06
9.41936816375203e-05
6.02825196629242e-05
-1.36959647102814e-06
8.86480051532708e-05
4.06492812161049e-05
0.000138403730709183
0.000104982334328011
-1.17304044678307e-05
3.20893319860232e-05
5.0161089612436e-05
6.21364308874062e-05
4.98906332703455e-07
-4.37365320814069e-05
-4.68330468970498e-05
2.01487391338216e-05
2.0325621082616e-05
4.10030265575671e-05
5.50136925544015e-05
3.27481028662603e-05
-2.24926282835286e-05
4.65550318986014e-05
3.63745292445073e-05
4.23779820260441e-05
-1.7470367050743e-06
-9.97253973722795e-06
-3.94250455960391e-06
-2.32896670069344e-06
-1.21406454875087e-05
-4.88926835290591e-05
-1.61681877577286e-05
-1.25993860543849e-05
-4.05738336922011e-05
6.75623661268568e-05
-4.10439446838095e-05
-6.88015814694395e-06
2.89074954574531e-05
7.0771278581601e-05
9.49537954550209e-05
0.000111459402198587
1.77564491225377e-05
0.000114468790525413
1.63538911657979e-05
3.14299317703853e-05
-4.02939045950743e-05
-3.52603377330981e-05
7.13780124232808e-06
-4.01431469309217e-05
-4.97234320869608e-05
9.14320546565503e-05
5.10781991743356e-05
5.05659101515527e-05
4.99852832572866e-05
4.71647056364814e-05
8.75989985997282e-05
0.000142493219323129
0.000117127471068391
7.45843870279442e-05
0.000155753400357743
8.47198539295135e-05
0.000128783405907563
0.000140211699596463
0.000104736816482807
0.000102325756741086
9.98794756190874e-05
8.59044798591811e-05
6.95650722726235e-05
1.88988220142253e-05
-3.24668338627665e-05
2.68779757926579e-05
-3.35508710218692e-05
-6.19808252207597e-05
7.46154205518395e-05
-5.18748982571184e-05
-7.717032461545e-05
4.33595963919501e-06
2.13496142241726e-05
-2.72882942244862e-05
-6.58242995634347e-05
-9.1373087886093e-06
-5.5698318496751e-05
-8.49068698370593e-06
1.01779102609405e-06
8.18951177661377e-05
1.86189722792764e-05
5.69618177252601e-05
7.49392454983181e-05
0.000134044449560936
0.000119856973744708
5.92405760200607e-05
7.76275485882377e-05
3.16608323374227e-05
0.000108857568991733
8.71901046928597e-05
7.1168753838229e-05
5.84281884847344e-05
9.29233937064566e-05
2.42362957211868e-05
5.36078302700591e-05
8.14107408286661e-05
9.00705440503408e-05
3.85751948674691e-05
6.79870022704936e-05
0.000160911439828969
3.50013776135633e-05
4.35811448472747e-05
-3.20532749265801e-06
3.0366846562824e-05
-9.9315384007287e-06
-3.16722174785179e-05
2.06897691222978e-06
-5.38266060653176e-05
-6.3428082563786e-05
-6.80198400886252e-05
-2.92554469426135e-05
-2.05391616934435e-05
1.38787015794187e-05
8.17086509185516e-05
0.00012050271510342
2.50862551107029e-06
0.000129388303989812
8.32054215663417e-05
5.20731748401201e-05
8.08740855185889e-06
5.26475955674764e-05
5.90299773789741e-05
0.000106705757477083
7.79298006999893e-05
2.37794375241265e-05
1.11427812005757e-05
-4.89383315269575e-05
1.23471793281733e-05
3.53339048912385e-05
1.5762584811872e-05
6.84634887930549e-05
1.27535370566702e-05
5.25103934993475e-05
4.11856290132192e-05
-1.6052998417502e-05
1.71900735619724e-05
3.56022288355755e-05
-2.30915564945677e-05
3.46450059303883e-05
-2.85065623473607e-05
3.27342862256336e-05
3.83084470066349e-05
5.04380512644649e-05
0.000138788500801364
0.000111081270242384
0.00018026729733619
8.73645113479794e-05
0.000133579549147572
0.000115204870529888
1.68578385409479e-05
3.70257746474413e-05
2.48519991627878e-05
4.10233623576458e-06
-8.11975896779688e-06
-2.70555801511746e-05
-3.85287725887376e-05
-3.93905234324491e-05
1.47842973363056e-05
-5.04564402058075e-05
-2.20118039212931e-05
-3.75006121024062e-06
9.58570339768135e-05
7.06096099973409e-05
1.6712347651304e-06
-7.41162324823184e-05
2.39799118261373e-05
5.33122414010328e-05
5.81146392797323e-06
6.31715742655815e-05
8.45506840469003e-05
9.20788141893852e-05
7.22468483693098e-05
2.00673763933995e-05
-1.75173582854807e-07
5.59406356580048e-05
5.50556713199817e-06
3.16066761064502e-05
3.12405289292071e-06
5.85124592160176e-05
4.82513683379883e-05
2.99465687839127e-05
7.37246306791691e-05
7.93777951438912e-05
6.57869797413632e-05
0.000127854929629853
9.84636607127063e-05
7.76401376814828e-05
6.52052961832626e-05
-5.72003406398419e-06
6.62990395938726e-05
3.18728105505597e-05
1.27018620335819e-05
6.92871417634845e-05
2.05205391651875e-05
9.29519195600317e-05
-9.44366224298831e-06
2.67138434105801e-05
7.21912663914946e-05
-2.63606439097267e-06
-5.7595159931427e-05
-1.33580468713634e-06
-6.91515519553594e-06
-2.7426604589181e-05
2.00627166636673e-05
-8.59984570257039e-06
-1.78054590952631e-05
5.24657099760147e-05
6.1086526006306e-05
6.9694513346125e-05
7.59048061309613e-05
0.000182708094239034
0.000138475464449913
0.000114656305307696
9.0353531866615e-05
0.000120050282976584
0.000148437707208494
7.05657678043227e-05
3.36660180193157e-05
8.27093622254145e-05
1.74395773592328e-05
-1.85061991757296e-05
5.31481025951929e-06
-6.11201785930184e-05
-8.03802379120591e-05
-8.72706901461507e-05
-6.27805822747723e-06
-2.31992940740809e-05
-6.47433961127931e-06
1.62482940284995e-06
4.39530418023346e-05
6.97870981052732e-05
1.10499351164187e-05
-4.37197871363609e-05
-3.20533953942173e-05
-2.1231837257461e-05
-8.21333055792281e-06
2.05431639000864e-05
0.000111132672858967
7.52095425388041e-05
5.85150747590458e-06
6.32726073588134e-05
9.74135565183964e-05
6.48466225689493e-05
2.67372938632781e-05
1.01065133533911e-05
6.63556841459828e-05
1.71273053417585e-05
9.7326189045093e-05
-3.6369863846848e-05
2.96522852615514e-05
1.92688300034992e-05
7.19531477444747e-05
7.7803067840075e-05
3.25895502508608e-05
3.77286062414625e-05
3.13582602786602e-05
5.03263916554271e-05
0.000121527510205913
7.18918084579562e-05
5.67041696202054e-05
6.68575677441635e-05
3.72047753241434e-05
-4.20740469500888e-06
-6.33647808482645e-05
-7.68947815486528e-05
-6.2156682205071e-05
-2.7711488860696e-05
1.69152743677312e-06
-3.67764069525061e-05
-1.27196869067014e-06
8.14874519604594e-06
4.34525982120798e-05
-8.95424888972958e-06
-7.21037621528612e-05
-8.8835164981114e-06
-1.15069193498417e-05
4.27427246339423e-05
2.26798058671109e-05
7.60381614636396e-05
2.68611980531551e-05
6.12947799307548e-05
7.86314286535897e-05
6.09547624300683e-05
5.38019698137087e-05
2.36028994014174e-05
8.29540781537172e-05
5.6977315002934e-05
3.24526252383599e-05
4.46662494388354e-05
9.39721822681503e-05
5.42979375288091e-05
0.000192930999984062
1.31703427588137e-05
7.08753718181665e-05
2.47459244646495e-05
8.56887217324313e-05
-1.06532262255262e-06
-1.43038239766544e-05
8.52148054845088e-05
5.67245367000713e-05
-1.26227735822688e-05
2.81735621563516e-05
3.82380088911581e-05
6.25252277568615e-07
6.95437390622342e-05
-3.03948911472512e-05
-8.12295008589835e-06
-1.15787206291917e-06
2.87102925856925e-05
-1.51020684890693e-05
-5.58154628368109e-05
-7.03688337810275e-05
-5.83893019808144e-05
-4.00894445687251e-07
-6.39729271534939e-05
-1.17215096235535e-05
5.0746187663802e-06
1.1129673820404e-06
-5.15831185028261e-06
2.84369125924024e-05
2.07387704708534e-05
5.23586959877051e-05
0.000113172154236486
0.000157650298081535
0.000134046772900735
0.000158216447051235
0.000211160457648342
0.000168436344477653
9.14196054510251e-05
0.000170449400486851
0.00010042692031485
7.96090665543109e-05
0.000123173151627927
0.00014394630997072
-1.28098894928825e-05
0.000121049829838443
-1.10777325442417e-05
5.44421852529383e-05
-5.26125864271523e-06
4.7757411645318e-05
-8.96585179430457e-06
-4.92310459713545e-05
2.77251986487379e-05
-3.21283364899455e-05
-5.30373293382078e-05
-6.17315740481486e-05
-8.64587393047454e-05
-8.11106777329774e-05
3.87811862942206e-05
-2.5855498231597e-06
-4.70909692297046e-05
1.9986623481291e-05
5.5259276546074e-05
7.45811658154132e-05
0.000136803031599071
8.97813927197351e-05
3.70917286323387e-05
8.20362799147464e-05
5.47739631775697e-05
3.36499309274938e-05
1.98242362285724e-06
2.48665706183528e-05
-1.21167294121878e-05
6.30668736319051e-06
-2.75046315799933e-05
-7.93770740774475e-05
-3.51984741275738e-05
4.48184869244197e-05
6.34223718144901e-05
9.6613274673766e-06
5.43464897097698e-05
-1.20836957744968e-05
7.03241504527565e-06
7.54730181668595e-05
8.9914428839142e-05
0.000127599821969689
7.38290516695474e-05
0.000153706712639767
9.54487776738332e-05
8.73093528379944e-05
4.31591466640417e-05
7.51162467816757e-05
8.63358890198158e-05
3.71604474338698e-05
3.13399729594956e-05
0.000150832545181525
6.91378453085076e-05
8.1727713813689e-05
6.43852617914047e-05
7.54138882216382e-05
5.73634037297616e-05
4.97479050957791e-05
6.44301300774165e-05
3.68023279457506e-05
5.99706864677756e-05
8.83566457056923e-05
4.58503321596186e-05
9.43845191008111e-06
-1.14785988064328e-07
-6.23177405231017e-05
-8.67286991725201e-05
-0.000111246765161583
-0.000145179250415895
-0.000101263504896896
-0.000126538017175496
-3.5769688121281e-05
-1.70083732363413e-05
-0.000114650255083601
-2.23676865882817e-05
-2.50636114171953e-05
1.57401484224047e-05
8.35317845631526e-08
2.8741254940803e-05
-1.21589243993693e-05
2.01302071482134e-05
3.12521181491061e-05
2.42647672523836e-05
0.000106121831021507
0.000162270288258369
0.000109451460461044
0.000131967459240066
0.000138207112987927
0.000127408482477679
0.000152340712046662
8.00700580769351e-05
9.33798279823795e-05
2.98111707922537e-05
4.54375208802267e-05
4.49538471032491e-05
1.56489715838593e-06
-3.47915522446204e-05
-5.76323019973283e-05
-1.32411447760708e-05
1.94020206703711e-05
-1.42018687782969e-05
0.000107991597282471
9.83581056169769e-05
0.000148897442805483
0.000139749100719422
0.000123676874260967
0.000129507492314405
6.06686079123617e-05
2.33373115668236e-05
1.12913331660979e-06
-1.78589138828504e-05
-2.39511654914065e-05
-6.95222502131483e-05
-2.28624691548537e-05
8.83803814539693e-06
1.57650699929593e-05
1.56683648812721e-05
-4.71301297099864e-05
-0.000119729315588449
-5.94079385800327e-05
-7.32931999502274e-05
-2.51389751414314e-05
-0.00013353617165354
-0.000142338837064757
-5.57481204694139e-05
4.11352230186804e-05
-1.97856582439322e-05
5.51464187178609e-05
0.000149390596271841
0.000151452278674923
0.000163020510590923
0.000163755613733212
0.000117382588140543
0.000133601197874861
5.52551177208719e-05
4.31907085206876e-05
0.000124943177556965
-2.6561666872685e-05
4.70379637750697e-07
2.48136391309805e-05
-1.15329904506232e-05
7.88265567324168e-05
8.3576408430532e-05
5.44702148387164e-05
5.05040852800762e-05
8.88250258733225e-05
7.97042427087155e-05
-1.16008025535614e-05
5.32191354193065e-05
4.92578205477965e-05
5.95306224940145e-05
4.01973542962737e-06
7.44528240400196e-05
-4.33460215140691e-05
-1.19859295397911e-05
-6.6951181317894e-05
-9.28645284593814e-05
-7.10866882491955e-05
-3.1012391832365e-05
-8.08670766360321e-06
7.57552618074205e-05
6.19674695301574e-05
9.2405881796739e-06
7.44245306500984e-05
-1.43312924377338e-05
3.19018044878916e-05
-4.95624132877884e-06
-2.68628839340551e-05
6.99184455092762e-06
-8.85142108142044e-05
1.33345540502009e-06
3.82564864985216e-05
2.56200486035367e-05
4.8205574944486e-05
6.90857224240816e-05
0.000120502117553627
3.16865772922225e-05
7.67418861780779e-05
5.02544219896314e-05
6.55066879902328e-05
-1.06479122365882e-06
-1.07802865399343e-05
-4.04637217495896e-05
1.61820797939915e-05
-3.57474202045566e-05
-1.4474834845238e-05
-3.61585923591796e-08
5.2432055543981e-05
4.46171962823002e-05
7.03032793067163e-05
0.000143132730621316
0.00010309013743737
8.35391714501315e-05
0.000116533508865699
0.00010161935163584
9.63887962972229e-05
0.000104342226087971
7.62446139782419e-05
0.000150686264091946
7.53776504602283e-05
3.44631463480501e-05
6.47448307170621e-05
4.65240455019913e-05
6.31581411657944e-05
4.0873641792092e-05
-1.4710953478083e-05
-3.48973074944066e-05
1.5250835836904e-05
-3.17733076099034e-05
-0.000124372554048242
-6.70857041848391e-06
-8.22276044814442e-05
-6.32409262403336e-05
-6.77501662529859e-06
-8.86692886462648e-05
-1.07945440549678e-05
3.38154057671008e-05
0.000116545706401484
0.000110889561900641
0.000122267861488149
0.000139438296625632
8.93324907510095e-05
1.93087037706138e-05
-1.43865444978728e-06
-1.36228348599028e-05
-4.46107588153183e-05
5.37828442385754e-05
2.85556492568631e-05
4.07201555424903e-05
9.5901230587586e-05
6.09287294571033e-05
8.5929302976571e-05
3.81278610638711e-05
1.06906101266092e-05
2.19433597072085e-05
-4.043203229625e-05
8.07435672795516e-07
-1.48913834176784e-05
7.2998901821067e-05
5.15469009101975e-05
5.44472230910143e-05
0.000162107037154736
0.000129747422738988
0.000167180391683433
0.000115165364487572
0.000113962619781001
0.000105046319894251
7.43612998524616e-05
4.84313161266273e-05
0.000106252781636698
7.63848178702735e-05
4.88531665458974e-05
8.10320966335722e-05
-1.46936976572546e-07
-7.55244090242856e-05
-8.04450168567489e-05
-5.71115981872498e-05
-6.95087652841143e-05
-3.01124274216249e-05
-2.77177874961126e-05
-2.92894935481262e-05
4.17526940372567e-05
8.14394295802405e-05
-1.95887454620338e-05
-2.97818449220508e-05
-4.97330853066965e-05
-4.46823334475782e-05
-6.53456348033375e-06
-8.85482660170985e-05
-5.24378132644054e-05
-2.0997367325638e-05
-1.37245795006588e-05
3.03991875594612e-05
2.95000951968319e-05
6.87983353401149e-05
4.57843170770688e-05
4.4981891349359e-05
3.95307790436029e-05
5.06602321807327e-05
-5.50398751451068e-05
-1.83633911897799e-05
6.8464635346051e-05
0.000105030839969112
0.000102439858549214
0.000215851339737707
0.000140225237849789
0.000204858239122599
0.000171674209009951
0.000167860729086344
8.98049444142182e-05
0.000116039193644104
0.000103646392359558
0.000126160547012159
0.000104094212058013
8.87682941711119e-05
0.000107420139114287
7.28866387087518e-05
6.53568459645074e-05
4.80332464664721e-05
3.49743554811678e-06
-7.78932717724523e-06
1.8864225325245e-05
-7.32059741807955e-05
-7.27705569421675e-05
-5.82195657756652e-05
-0.00013618232107393
-5.30643351510244e-05
-4.83993564603222e-05
-2.92939894457806e-05
-4.34577857017762e-05
-6.77181098296085e-05
-9.22040754408037e-05
-6.9878855815839e-05
-4.07102130454927e-05
-4.17773024419211e-05
2.21091453719263e-05
-2.73394417567303e-05
-5.318350837481e-05
1.14383876648665e-05
2.94937444784676e-05
-1.51323952212084e-05
1.4278827981943e-06
3.0315647858361e-05
8.82062000791654e-05
0.000162113913960802
0.000155934127117675
0.000162346589870881
0.000146648130649158
0.000166327137350181
0.000161079053055753
0.000229002701340087
0.000136731105394019
0.0001900548335768
0.000102200818917137
0.000229871292611613
6.42449458080074e-05
4.48924463060508e-05
7.36479758093073e-05
4.0322170424315e-05
2.20399156352755e-05
1.85422530525756e-05
-1.94342670663917e-07
-6.02024140881315e-05
-8.53308522498701e-05
-0.000143869602890108
-0.000108989459707491
-3.44349150304156e-05
-1.11770516637851e-05
3.09776713309922e-05
4.21795461935671e-05
4.92784000031004e-05
5.59987725043769e-05
2.42851822548026e-05
5.82482299883602e-05
-2.63644930421264e-05
-1.57649083954279e-05
-5.03269178424894e-05
-4.76847821040141e-05
8.21483322208118e-05
5.40617984274393e-05
5.42680632306438e-05
3.46421985282401e-05
-5.19422510008314e-05
6.07446900913204e-05
3.79332579458892e-05
4.51550673659921e-05
6.27393815578575e-05
3.44312592588929e-05
5.79533673936337e-05
6.71272886054548e-05
4.0032863423449e-05
4.41860398326321e-05
8.41992326827665e-05
0.0001211264402519
4.37279323123175e-05
7.85326839880013e-05
0.000172447284669599
0.000123896660697258
5.49074331607944e-05
0.00014963962729017
5.54124428714495e-05
8.02484431106605e-05
7.11426053024404e-05
0.000102789216313302
8.59778101177205e-05
2.60288383817742e-05
2.34690037775707e-05
3.06544511580459e-05
-2.5996070570248e-05
-2.42037902958459e-05
-2.91293976910006e-05
-3.80587186298929e-05
-4.96316578282461e-05
-2.23042406504363e-05
-2.387802017159e-05
3.38835133627771e-05
1.3072673503476e-05
-5.55951009823089e-05
-4.58722491014253e-05
-0.000113946753445698
-3.38531660420821e-05
-2.08432220339772e-05
-4.99181548152167e-05
-3.96399065081996e-06
6.78165540342477e-05
7.94615958419519e-05
6.02919597523818e-05
9.71421576000424e-05
-9.86790142219457e-06
5.30290787635164e-05
3.92624281834909e-05
2.16419065988635e-05
7.52942496657427e-06
1.27469089763919e-05
3.35246955998301e-05
5.52008537714246e-05
4.21560713715044e-05
2.01603517464504e-05
0.0001285327087513
5.63043489670607e-05
7.79987109124518e-05
4.82914333266398e-05
-8.88633253338474e-06
6.9036154367884e-05
4.0753427738883e-05
4.14240833035005e-05
4.54533954081372e-05
0.000103399514048843
0.000104432414940311
0.000110477436015882
5.65529984906737e-05
7.53783848239963e-05
0.000100167547434082
7.89196695154087e-05
5.47884580554721e-05
7.87981954579548e-05
0.000107449029066546
8.56424159441639e-05
9.13908123509337e-07
9.56442540295387e-05
3.68915518545116e-05
5.96604314065361e-05
3.44042729106806e-05
1.37097467065867e-05
-2.5067959006641e-05
-3.21489065164434e-05
-2.93928473313337e-05
-5.37720560000578e-05
-3.24729696478809e-05
-2.53054922982471e-05
-0.000108314433468062
-5.36965628819845e-05
-1.98719111624723e-05
1.05693721694728e-05
-1.28119558704773e-05
-2.23714632736069e-05
-1.17986440262913e-06
4.72877843168151e-05
2.59949973916639e-05
5.6433940643956e-05
3.87189426633004e-05
7.95490099286721e-05
6.80421993476116e-06
7.95152475586837e-05
7.35919408243999e-05
9.34545609521834e-05
2.89585075418507e-05
0.000130454707369617
9.03406171862145e-05
4.5611993260014e-05
0.000122479762742087
0.000117990292357998
0.00014880370172911
4.35516959518884e-05
4.86288188612742e-05
0.000101962619797589
6.66235464358703e-05
2.17518973244471e-05
5.52792523258636e-05
6.26224071649678e-05
-1.78355930435259e-05
2.53272274826447e-05
3.53718133268589e-05
0.00010374309101672
9.61421416944882e-05
3.47485038788643e-05
4.02841815987301e-05
4.61160413032864e-05
1.07387482193164e-05
-4.31029426963109e-05
-9.65001549724304e-05
-3.14822353608373e-05
-1.67344657011916e-05
-0.000111275528068939
1.61113901332388e-05
5.62879748840677e-06
-4.43035822170218e-05
-2.04479529207688e-05
-1.45620988231512e-05
-3.96857194343195e-06
5.24932104959485e-05
-1.59556016334179e-05
2.43849933267916e-05
9.53223981588115e-05
6.14029985829965e-05
3.7797965475347e-05
6.63686086728517e-05
7.73614278027309e-05
0.000103436643562235
9.14691363738842e-05
9.07539193755479e-05
3.61182343762612e-05
7.89278041926623e-05
3.13679676136801e-05
-3.15447336771466e-05
4.27993619156015e-05
3.49602989941414e-05
2.96998652280496e-05
3.52596999164274e-05
2.26332505831909e-05
0.000100457438784273
5.17422919871932e-05
5.14052655694184e-05
2.2835437166529e-05
4.82021145648329e-05
3.77768701570928e-05
6.1393961446809e-05
4.90516944787715e-05
6.34803572015045e-05
3.85197128923526e-05
8.94983124102765e-05
6.46481955012238e-05
8.55039152287132e-05
4.79094381873398e-05
4.73508848158235e-05
5.58071848214111e-05
4.95735267068215e-05
4.23521022816698e-05
-4.05044225236612e-05
-8.49181131213247e-05
-5.22769634772356e-05
-9.48065498962287e-05
-5.3125288433802e-05
-4.65274491453012e-05
2.30047676245289e-06
-5.28856548898265e-05
4.77271478707764e-05
-9.51878444547788e-05
4.49014317218888e-05
1.67329044560601e-05
4.79400588056779e-05
-1.24861674575024e-05
-1.43078788132343e-06
6.39969691412774e-05
2.09287414982227e-05
0.000114417210548401
3.88281455800826e-06
0.000167719346503043
9.76533659171714e-05
9.13111882272505e-05
6.6466820777693e-05
6.35596483450861e-05
0.000121949687238472
0.000169755165811791
8.12434989644579e-05
0.00012394274030557
7.00987936782958e-05
9.46758074159143e-05
6.08050514982046e-05
9.00150146777605e-05
8.15446457477135e-05
4.94467865797893e-05
5.56455255261037e-05
1.59862274885875e-05
1.44432426821364e-05
4.80414812470512e-05
1.33265369111882e-05
-4.5404484193424e-06
-6.46687401774894e-06
-3.74393330461809e-05
-3.00822072632105e-05
-6.36350188420646e-05
2.59675858836337e-05
1.00852471789524e-05
7.75409257103112e-05
-2.22028884993994e-05
-1.34705454701737e-05
-5.49528849949349e-05
-2.70268732582468e-05
-6.77122223872817e-05
1.97321037447269e-05
-3.54807822576468e-05
2.33347240248077e-05
-2.37587587092768e-05
5.66216355611851e-05
2.4580827037641e-05
-1.08092149011424e-06
2.86627734785238e-05
0.000118866802990613
7.68528993244577e-05
6.91332948544492e-05
0.000186178265281468
0.000123612415628196
9.2304473174601e-05
0.000104107966145989
6.15139991474768e-05
3.58774114910425e-05
4.38052347474533e-05
-7.82544496182162e-05
1.70956533623768e-05
2.04902752236239e-05
3.08635488583653e-05
4.10330375417367e-05
4.60709934692219e-05
0.000117045639095527
0.000163228219051619
5.48141245212727e-05
5.40701741211739e-05
0.000120801291939567
0.000111548897047129
0.000102296245632504
8.4677318207094e-05
2.68170766239451e-05
9.08664542226067e-05
2.5857021492479e-05
-1.32265439589961e-06
5.54694788452882e-06
-3.8880521465796e-05
-4.21360099262079e-05
2.03457590159513e-05
-3.85334469918714e-05
3.55415477078624e-05
8.11913737347373e-06
2.50026194667966e-05
8.37345041361815e-05
2.43304744366997e-05
4.8916640419104e-05
6.90943682963255e-05
3.96070734716251e-05
4.97405735954666e-05
7.11813974525556e-05
6.84614474657405e-05
7.47632693314349e-05
2.59106136078277e-05
7.78994717166494e-05
-4.53082285182626e-05
1.10703022837386e-05
1.70329331140152e-06
-3.96068150852124e-05
-6.56634276313047e-05
-4.79692016989658e-05
-1.17383263550933e-05
-3.34013853418337e-05
-6.17746479149783e-05
1.23702007222827e-06
-3.43574002911489e-05
2.96654780027084e-05
8.40585970135571e-05
3.95572209532032e-05
4.07985126676973e-05
9.78505297468208e-05
7.83867335492396e-05
0.000148626490684862
0.000166337932636735
9.47321500879728e-05
0.000168880704475481
0.000134190538512366
0.000150014635570151
9.81665954283604e-05
5.69187698567859e-05
-6.32031003221519e-05
-4.35370255045604e-05
2.57228285505162e-06
-7.37226069177581e-05
4.62475245317399e-06
3.83481917213047e-06
-2.69571778588116e-05
4.93880425317194e-05
3.93173194927799e-05
5.12371659590484e-05
0.000119071651117842
7.40922508780386e-05
4.15029524513736e-05
-9.16426638818105e-06
-1.80363174573393e-05
-5.01048679555598e-05
-5.60755276837595e-05
-1.20373218787914e-05
-1.76215074675224e-05
6.3895442736324e-05
1.67620437395004e-06
1.18703964669873e-05
3.50044995672492e-05
-4.25892529910013e-05
-3.05160206454757e-05
-9.37547242099049e-05
-0.000120946950881964
-6.18604434210472e-05
-7.56308789228394e-05
-1.52715101048092e-05
1.0915979407443e-05
1.87613207242282e-05
2.14627743513658e-05
3.56782000080198e-05
7.32179734387598e-05
9.67507154288548e-05
0.000124613454521861
0.000107145330682007
0.000137270583621233
0.000143125408298914
8.29988710217342e-05
0.000139876141714024
0.000117786583035378
5.27931626808252e-05
7.23742781918232e-05
7.56808028703698e-05
0.000108210758138217
0.000104800732711609
-1.20799742447669e-06
2.19128295670169e-05
3.62453857455078e-05
1.19605679671434e-05
-4.27037025301143e-06
-4.59394253288615e-05
8.98832482343647e-05
4.04437347755512e-05
4.79584681640555e-05
3.37015105386174e-05
6.71795171427782e-05
1.1563823889787e-05
-5.52498414190147e-06
-4.68623716454383e-06
-2.66975591054643e-06
-4.98190309561557e-05
-6.99119559570719e-05
-0.000112889932466281
-3.46952946204348e-05
-2.4831959740665e-05
-5.07925220193103e-05
-2.47123728742959e-05
9.41710944064784e-05
-2.02757490522263e-05
2.35346515457991e-05
3.92836526573135e-05
4.54326459151175e-05
-1.61327567109685e-05
8.41971676124531e-05
3.06538335777138e-05
-1.63286905974884e-05
4.0154461052976e-05
1.52034575456596e-05
2.92485948552904e-05
7.54448033990289e-05
0.00010293965463015
0.000132356591936256
0.000135118311827156
8.49640286103795e-05
0.000146776170765703
0.000163466889733323
6.92059170721521e-05
6.28593910642614e-05
8.74082796585569e-05
0.000104750953643223
2.74694190544085e-05
3.76152344466321e-05
2.76467378873424e-05
2.52215619465469e-05
4.85364678099891e-06
-1.69657636910706e-05
1.05805878958586e-05
1.46076027060243e-06
-2.49621739292222e-05
-1.7270867612973e-06
4.38781896524913e-05
5.33146635195653e-05
4.69696409745749e-05
-3.70138065698346e-05
1.70426410229282e-05
-3.18585965057932e-05
-8.10273555422448e-05
-6.65675988025117e-05
-2.87667319515338e-05
-1.17116802731423e-05
4.04710537713576e-05
-2.79082343649079e-06
3.30804993174795e-05
4.16608330461273e-05
9.44234855063004e-05
3.42876949845522e-05
4.17189221102527e-05
1.10053502215914e-05
9.26609555290226e-06
3.61528791087995e-05
4.5343905798539e-05
4.40999088770832e-05
3.26458212302736e-06
8.88963821417896e-05
1.56100084189481e-05
0.000138509291721947
0.00018982508601474
8.42421975771907e-05
0.000110116105729627
5.13980596483251e-05
4.96831234926671e-06
9.47411143341893e-06
2.4247986742774e-05
6.07080416311254e-05
-2.29598933527467e-05
5.87921890262822e-05
1.94688285274428e-05
2.12674238042879e-05
4.84672074730026e-05
7.27299983490578e-05
-1.24809988722054e-05
1.23018026268606e-05
8.4042602085737e-05
5.92825191580309e-05
0.000132668868449906
7.48487897987323e-05
4.14295420281163e-05
5.9373202413923e-05
0.000114131108991024
0.000124487025772319
7.07018274566995e-05
2.65104359967413e-05
5.02570809570371e-05
-1.49355373136356e-05
4.17053529984118e-05
-1.35001540452847e-05
1.05554341464379e-05
-4.78618925449875e-05
-6.30729078731092e-05
-2.94004257597728e-05
3.46877308297718e-05
3.47395953514459e-05
4.10229214499014e-05
-1.42838225026318e-05
5.02025094509749e-05
-4.96321474088428e-05
2.23040366364749e-05
-5.71554731052968e-06
7.81197668124364e-05
1.07241164645259e-05
0.000116286661256497
0.00010483609961808
0.000138915221344265
0.000131699802171836
8.7477102703002e-05
4.95270304634534e-05
5.83060763815324e-05
-2.03449878646565e-05
7.06122925717275e-05
4.20368074491534e-05
9.5969800312102e-06
-1.73114457860487e-05
4.82152605069438e-05
-1.61300379878764e-05
4.54414988940843e-05
8.12607676489302e-05
-7.66316486826014e-05
-4.51915299400209e-05
-1.81987657954092e-05
2.33293909063444e-05
1.35222067403852e-06
3.51420102081098e-05
1.24659022372291e-05
8.09295880199738e-05
-5.90772133948428e-06
5.37768504204422e-05
5.76925920357432e-05
4.33674963019446e-06
8.28516424768536e-05
2.13905673630497e-05
8.10876587314212e-05
0.000131083695127682
6.6645540704202e-05
1.57411772307177e-05
5.96182246476691e-05
3.39679185060221e-05
4.77562237112311e-05
-5.53905966265042e-05
-3.49056613030983e-05
-6.53691860918186e-07
-3.24300288085299e-05
-5.63427915649654e-06
5.77317734903471e-05
7.13558562643039e-05
5.71986673017553e-06
-5.26142388005432e-06
-7.04361886829367e-07
-5.5641190210648e-05
-0.000101004400701848
-0.000125728516174809
-0.000137582285867848
-2.77597309216351e-05
-7.47442561898713e-05
1.27555837225909e-05
6.38375449247188e-06
2.6185644827176e-05
0.000113394245871418
0.000151417375312831
0.000155134868716508
0.000108959012195711
0.000109605543737345
5.03037868207396e-05
-1.64265894918257e-05
9.13126378470626e-05
2.16838754009304e-05
3.24908184573822e-05
2.54955643027103e-05
9.48587123768868e-05
3.97502378514725e-05
0.000122930926501643
5.45540602062993e-05
5.35039198751382e-05
4.90988766110936e-05
3.851712680035e-05
9.040449399274e-05
4.58039595245268e-05
5.70034321994154e-05
6.08293269136615e-06
2.88288277740167e-05
7.09313332379321e-05
6.67327595109711e-05
-4.04617407795426e-06
3.44415425049005e-05
5.00616870863797e-05
4.54187542972943e-05
4.65758201940307e-05
3.53102116257859e-05
8.93766016020251e-05
0.000114410691837545
8.8194386021022e-05
1.72742834491051e-05
9.00928750941168e-06
-3.17537997639672e-05
-2.94154591346366e-05
-9.20307355246163e-05
-0.000112463697299228
-6.40371228177127e-05
-4.49881626066922e-05
-2.53676059724869e-05
-5.47683201111121e-05
-3.51614357901901e-05
3.52908683741296e-05
3.87344131594746e-05
-3.1927596346802e-05
2.37591882148393e-05
3.10523092499701e-05
6.47602781776086e-05
3.44416126426729e-05
4.11707792903743e-05
9.81664512642728e-05
8.38045907733068e-05
0.000122227913798612
0.000121918966152614
0.00010230068819224
0.000125004040987408
0.000161504920218659
0.000181233021251145
0.000102003591643885
4.67918661675393e-05
9.93951853325691e-05
0.000103679346699547
6.41337228771857e-05
6.15683263529911e-05
9.80201213752741e-05
9.15192065631852e-07
-4.23731021587228e-05
-9.79517975096934e-05
-4.61327661395395e-05
-1.93096088413528e-05
-6.9695130659544e-05
-5.43968276435215e-05
-1.92589085984762e-05
4.77763639687962e-05
4.03628675489465e-05
-4.35049415081254e-05
-7.77450159221704e-06
-1.42282817946494e-05
4.60715270687042e-05
-1.42746296214125e-05
-3.22897627494499e-05
3.52476766037758e-05
1.77354009415975e-05
4.55987471691738e-05
6.35003110958646e-05
4.95751684973768e-05
4.63441677754041e-05
4.99749616673978e-05
1.2792479536575e-05
6.77369352390424e-05
8.35703795176137e-06
5.89629149346738e-05
4.50255112229075e-05
2.6260637066058e-05
5.26301658152139e-05
3.0886948504386e-05
2.65674562916889e-05
-3.25234053219528e-05
-4.8588899960408e-05
-2.11925741504869e-06
-1.88074450966472e-05
1.17795535960619e-05
2.80910115075383e-05
7.34515727791475e-05
3.3590744138363e-05
0.000130011833160045
0.000190252382458987
0.000104008607199266
0.000133993620250208
0.000140318729367873
4.51866258829682e-05
3.9637784025041e-05
0.000107069722842052
5.49689861403794e-05
-5.11765869311054e-05
5.94723235304819e-05
7.48146952206965e-05
4.37155318647834e-05
-7.07599062626949e-06
-0.000107829927157897
-4.50167540517104e-05
-6.89987333504616e-06
-2.10371544488565e-05
-8.77577520969666e-05
-2.03922835845856e-05
-6.07810162563738e-05
-2.33689894677707e-05
-0.000108295786285985
-8.17756496073315e-05
-6.86239638659031e-05
-2.86666769565653e-05
-5.19958646652092e-05
-6.99581133486112e-05
8.62241316548934e-06
6.78361016141173e-05
0.000104419539472151
9.33983486886015e-05
0.000166187956440315
0.000175031541943863
0.000159052775751867
0.000107089380151545
9.2513135966096e-05
0.000120651870158093
7.67492678070433e-05
5.7002121791427e-05
8.01811566235065e-05
1.5563761940079e-05
9.08254304544418e-05
2.47439356437409e-05
3.25348712266272e-05
4.72028233125562e-05
1.38467315192347e-05
-4.89462342183139e-05
2.62975335390255e-06
7.0180281032597e-05
1.98126692298851e-05
4.05183075307404e-05
3.52342632060014e-05
7.73073555677397e-05
7.15582966629177e-05
2.52970585063218e-05
1.66312365365762e-05
6.26739638513253e-05
-1.12919447567662e-06
2.08307564867981e-05
3.15749062299147e-05
8.00548996196262e-05
8.02746298960831e-05
5.37790873808797e-05
4.09316084789497e-05
4.42536263929447e-05
4.81205368409161e-05
-4.92143021636523e-05
-2.74265338380698e-05
-0.000106167204524626
-3.74359280084131e-06
-0.000137628465782547
3.14127130027874e-06
-4.90771896941495e-05
-4.12771160090308e-05
4.90638472406523e-06
3.39518592292847e-05
5.16112762862861e-06
7.8872584430732e-05
9.14715358939571e-05
8.01684673645523e-05
0.000135227985458667
9.725181112302e-05
9.90955555090009e-05
0.000105499065186395
0.000135475377282839
3.61997668171687e-05
5.22988367587104e-05
8.23372920000966e-05
0.000133390373529654
6.95749374026546e-05
0.000100298434333206
0.000101204427558908
5.4882284686766e-05
8.81134700047688e-05
0.000136423655692677
0.000115258828911675
0.000165999614749238
5.51775219972311e-05
0.000170566329557365
0.000105447538334979
4.14654055904017e-05
-7.1582270211069e-07
-1.68834771368785e-05
-2.30598807362251e-05
-4.49682823902541e-05
-4.35152826161489e-05
-4.55699458415738e-05
-5.60764451282649e-05
-2.46878607737593e-06
-9.28209452175953e-05
-9.48528861962302e-05
-0.000105582350551987
-5.50804527385326e-05
-3.32679235236901e-05
0.000125193886193795
7.09166562774187e-05
8.80364456895914e-05
7.1130016916161e-05
7.84747733537307e-06
-1.01705197125679e-05
4.70548032471273e-05
-2.20704984000129e-05
-3.20297591835389e-05
2.80357875514239e-05
2.28336427370727e-05
4.70395747467555e-05
9.77039241873908e-05
8.85002746193839e-05
0.000109756215482817
0.000118006622980528
0.000107438838158052
6.62400839923615e-05
3.49553629592345e-05
1.66083455468072e-05
1.87509856595534e-05
2.67413854716218e-05
-4.97271624046549e-06
3.33654889309825e-05
5.00675907446879e-05
1.80324753149607e-05
0.000101151478283615
5.08763482238367e-05
2.98922248151262e-05
3.25654253300497e-07
8.55350426881803e-05
4.43930013577061e-05
8.90615875093401e-05
5.71339601893895e-05
-4.17280892910725e-05
6.72725309349522e-05
2.685097682888e-05
-9.20453550734921e-05
-4.63277928657296e-05
-1.09173084214465e-05
-2.74720364087336e-05
1.8251514400629e-06
3.47386148102698e-05
0.000140768095388989
7.14627626952397e-05
6.27081782638701e-05
3.00884362113887e-05
3.74255014309264e-05
-2.75577878643393e-05
-9.31930690855905e-06
-5.58586344176427e-05
-4.75979219402952e-05
-2.70151668601981e-05
-6.7197099559645e-05
-5.75945180472223e-05
-2.8872855978267e-05
2.060395462096e-05
-4.4882422218717e-06
4.99902645375431e-05
8.56817636473389e-05
0.000138763381220016
6.01016435093943e-05
0.000159603661771939
9.87546334310932e-05
9.78259526659376e-05
0.000124275301688457
9.68662251532072e-05
1.73324701579573e-05
5.45222878470564e-05
6.4672162893703e-05
0.000107506489037416
6.25343816888993e-05
6.2733759135135e-05
3.37460248089254e-06
9.11322381312376e-05
4.91679521824971e-05
5.6156710312348e-05
7.37113264825168e-05
6.00691903901052e-05
2.12085364157183e-05
2.72091069632063e-05
-2.37177216617501e-06
-6.71033069055511e-06
-3.81785843230767e-05
-1.30343771310126e-05
-6.03970365335167e-05
1.94430670616392e-05
9.1800246484592e-06
1.86344671408057e-05
1.03655657733839e-06
-2.23298295999971e-06
2.36526830224532e-05
7.90136323879015e-05
7.73548280706893e-05
2.59211795303381e-05
4.27709096902568e-05
6.59997302530565e-06
-6.64117809860476e-05
1.6678388084354e-05
-7.77750098197031e-05
-8.74204279328318e-05
-2.2879654177435e-05
-7.81841410123723e-05
9.27756585605925e-06
-3.12159995441405e-05
3.28249603539172e-05
7.56947465644225e-05
6.71816034371914e-05
8.2989569468109e-05
6.25785805409868e-05
0.000109518513470071
0.000114377207430168
0.000133334214357001
0.000127518961298149
5.60238954858537e-05
6.49080089599093e-05
9.70948735853767e-05
2.47258106673369e-05
3.33584275047324e-05
7.66162741336955e-05
6.9040101210951e-05
5.95936956815023e-05
0.000115188188735637
0.000106103909325068
8.79801807173575e-05
2.19184184510875e-05
8.34267379685613e-05
1.72119616374706e-05
-2.41105175618064e-05
2.90278313747523e-05
-3.54543294541682e-05
-3.13325368934305e-05
3.76500828594516e-06
-3.27171724022729e-05
-2.14371482865377e-05
-6.74651532547985e-05
-3.38274824676622e-05
-5.29059550325301e-05
-0.000118922071358697
-0.000168172323840902
-8.24177931174053e-05
-6.90974656348712e-05
3.8674320311593e-05
-2.67694733483537e-05
9.33825142175378e-05
4.24872406513365e-05
1.10341322003832e-05
5.99614400785007e-05
3.26290954424297e-05
-1.90724734284361e-06
-6.61726958637601e-05
-4.44869331219465e-06
-9.74744141358714e-05
-1.38131466837217e-05
-5.15541775527988e-06
2.96349031892992e-05
7.85637853515899e-05
0.000167480987431043
9.83265597331077e-05
0.0001574141612979
0.000125236798164571
0.00010345344293751
9.75112883635792e-05
7.99360061907108e-05
0.000125673633720812
0.000131296671528146
8.98329515391797e-05
0.000123942086128547
0.000107776596529194
0.000165757724371075
0.000115962312602269
0.000163236432983121
8.2228596728618e-05
-1.06833763217969e-05
8.28023934410289e-05
2.78525239638987e-06
1.99183164323133e-05
-3.92753013378062e-05
-5.57706804347963e-05
1.8024600285378e-05
-8.28396371507943e-06
-8.68651873269477e-05
-4.85006763620318e-05
-9.16348120788904e-05
-2.04653011950962e-05
-0.000117952566454785
-1.87599796903587e-05
-3.96556124978165e-05
1.05476276900255e-05
7.90954264465419e-05
3.83474321116633e-05
8.82306839259564e-05
-3.42485490282818e-06
-5.83150587780708e-06
4.49127174888473e-05
9.64151058873032e-06
-3.95459682828678e-05
4.45433321055463e-05
2.97337706028448e-05
6.72548236129853e-05
8.0954153646834e-05
5.27937021669741e-05
8.83279576459558e-05
0.000103022942620192
9.60096543697908e-05
2.56466489066393e-05
6.06003488805924e-05
0.000100987276755916
4.52006778712444e-05
7.767221473772e-05
0.000145658139766426
0.000160145191327533
0.000120075982684616
0.000166047918463225
0.000166911014616809
9.85364389945675e-05
0.000116715262295719
-1.9804597834394e-06
2.50143549195341e-05
2.59957313769305e-05
6.42081939918745e-06
6.94745791035582e-05
4.78321342760864e-05
7.56580426268545e-05
-1.70821335432586e-06
1.50570741843915e-05
-2.83505538339317e-05
3.60208968996922e-05
-3.71110097952888e-05
-0.000104483113109901
-5.69039321328513e-05
-5.31604609182242e-05
-4.31771418381972e-05
-7.2631411111538e-05
-7.61254913959064e-05
-4.94206532309994e-05
-0.000100324758737235
-4.96401125643168e-05
-1.36982084914168e-05
4.22931288436188e-05
1.516935964597e-05
5.71099369724058e-06
2.6186608038963e-05
3.36303138626756e-05
7.74595823820672e-05
0.000105411129864877
7.09958825973605e-05
0.000127024689923993
0.000139974535552213
0.00011740955750448
8.11826614416423e-05
6.30798824443144e-05
9.13979038657968e-05
4.38868306658605e-05
0.000111349688976673
0.000107734837168014
8.93289784521713e-05
5.20521494134304e-05
3.45587904544652e-05
1.49398015012142e-05
-7.49004454209523e-05
-0.000105060848782184
-7.17729094281874e-05
-2.29902536720047e-06
-6.53698069913604e-05
7.23221314591611e-06
6.41730333281921e-05
7.50471929403837e-05
5.79227596681751e-05
0.000114560458511168
1.52730027141395e-05
1.23451322902246e-05
2.18388251314483e-05
2.39634226125084e-05
2.19722764945831e-05
4.24876427978532e-07
-3.86997177084083e-05
-3.43777134786378e-05
-7.03893035746779e-05
3.48482261098634e-05
-2.03200519695373e-05
1.39620490588845e-05
-3.2637622662848e-05
3.12854043720327e-05
6.10277527864287e-05
6.74639862564961e-05
6.60459174152211e-05
7.53971967919755e-05
1.33419434620689e-05
1.27007417226629e-05
-2.3390093801324e-07
-2.73757511808933e-05
-1.59600608189925e-05
-1.9356582271431e-05
-2.56099736449494e-05
6.79275101940575e-05
0.000109487440800726
0.000138326742149023
0.000184018865486642
0.00019663927989157
0.000203698744685284
0.000182653364969583
9.00226686663236e-05
0.000123056956370094
5.49753632102778e-05
1.22925106922493e-05
2.8332374797142e-05
2.87448087511177e-05
-3.18884246552501e-05
-9.60510734980278e-05
2.11620622389988e-06
-1.40174451563598e-05
3.53878333745693e-06
2.4771102394863e-05
-7.76360932444675e-06
1.70027526330449e-05
2.10198796141276e-05
4.9729191129898e-05
2.21302055642686e-05
4.3081308602559e-05
9.08324917664856e-05
3.21785103896356e-05
4.475702218587e-05
4.17628366848108e-06
5.31196421938057e-05
-3.14569813771269e-05
2.72605583098994e-05
5.03139965121771e-06
9.67888368405936e-06
0.000104391008110658
7.55751490947951e-05
8.91636252692066e-05
5.58292918236392e-05
4.26552796589227e-05
2.94495749112942e-05
8.44770984561517e-05
-2.48489636527867e-05
6.55933171380435e-05
-2.2360995392717e-05
-3.20274494138483e-05
-5.87583282042181e-06
-1.33436309285924e-05
1.71299041084324e-06
-7.95639843904311e-06
2.71538182243767e-05
7.03371998733597e-06
2.23421713669977e-05
3.50232331037537e-05
8.63909466802642e-05
7.53619190012113e-05
0.00012210659020484
0.000157983899077291
0.000163961918941859
0.000127616419448394
0.000172938187390964
0.000163944869785198
0.000142506341322247
0.000120006042595093
8.92125931427925e-05
1.90410078690412e-05
-8.09228490757491e-05
-2.38319572377347e-05
-7.21008592458401e-05
2.35267581852377e-05
-1.47315059281255e-05
-6.87623998145271e-05
-2.44168087282558e-05
8.86624291591774e-05
7.48971252370208e-05
-5.23007239929334e-05
-1.23541988424336e-05
-7.78548785375398e-05
-2.00116121731757e-05
-7.09392522578876e-05
-6.99788245620765e-05
-1.53664919917525e-05
-1.34398376794371e-05
-2.44036082439569e-05
1.42515340001641e-05
4.45387106987885e-05
4.29229682208544e-05
1.90945402311188e-05
6.6125230573894e-06
2.27762200128478e-05
6.12830240756627e-05
3.68547071693186e-05
7.40884047841419e-06
4.74075574517026e-05
6.85570945650402e-05
5.68481004840301e-05
-2.56693496982948e-05
9.15107542506641e-05
5.09169730815091e-05
2.19421357503371e-05
6.29271929491256e-05
4.60085229246674e-05
9.84580749987172e-05
0.00011666101031696
4.0172093367585e-05
4.80091701559544e-05
3.81423622918136e-05
0.000142155845581388
7.17957990364886e-05
8.60985893825669e-05
6.7984742332053e-06
9.59897257237815e-05
6.54250091587199e-05
8.49109086388148e-05
2.2428610448935e-05
-1.96382993690603e-05
-2.30579148350733e-05
4.14909491844924e-05
-1.27884282720284e-05
1.86850537887912e-05
2.17128555123659e-05
-8.90778015362818e-05
3.02227557506924e-05
-6.38024297138746e-05
2.23512282596887e-05
3.44966242085993e-05
2.78450809726745e-06
2.92155303050311e-05
4.5071688421794e-05
-2.0201671865087e-06
1.23471829503741e-06
-6.15804698515454e-05
-4.72595412808647e-05
-6.16472517787521e-05
-3.52431116630848e-05
-4.29513252269909e-05
6.8716163761261e-05
4.73417751576924e-05
9.57837988581486e-05
0.000128555714528658
0.000104589532666833
9.63501206470163e-05
5.85450893908558e-05
8.45708899626149e-05
7.15867925645211e-05
2.97778163591635e-05
1.35166724162559e-05
1.34609649891801e-05
7.18157605271237e-05
9.65280763067262e-05
0.000101428962549821
9.20797672298896e-05
0.00013606550894948
8.03676375851512e-05
0.000102483212488991
0.000138981230642675
4.3599879035134e-05
8.76170837901689e-05
8.42909335654532e-05
0.000119564007008128
6.34665085237852e-05
5.56494041364513e-05
-6.92265140212165e-06
6.16444530832526e-05
-1.17569711813476e-05
-3.62830063911866e-05
-2.42000439484888e-05
4.02797876493481e-05
-3.74528085072841e-05
-4.999185560122e-05
-4.92614837359698e-05
-1.77739719530203e-05
-6.81935436939569e-05
-3.5673673178702e-05
-2.45223528941346e-05
-5.46966102803259e-05
-6.40853776422376e-05
-7.2713392475094e-05
4.53905683781439e-05
2.50607431883418e-05
2.83021479929991e-05
6.05573227187495e-05
0.00010667754052833
0.000114584428591066
8.04605968407362e-05
0.000102694102578523
5.63752025187871e-05
-4.93668970416631e-06
-4.45884602176124e-06
-1.40486790054789e-05
1.26633046585978e-05
5.22635091252456e-05
5.87870400200591e-05
3.47539368551736e-05
3.83628009002966e-05
8.50475288392475e-05
0.000115777230756945
1.71990469185813e-05
9.46809918364395e-05
6.15697152430142e-05
0.000117869010073509
2.92105642895207e-05
8.48811147704499e-06
7.975406599303e-05
1.63934298939798e-05
-5.62014914999134e-06
6.25026726717947e-05
-1.976170825546e-05
1.1069932727699e-05
1.50226889750424e-05
4.97172599261463e-05
7.28681644690474e-05
6.32407358264832e-05
7.82377486642007e-05
8.5956864217035e-05
0.000132138102459287
7.19596390164131e-05
6.38432721002051e-05
-6.39876898522527e-06
1.43497781605509e-05
-3.16793979371558e-05
-2.64602724198743e-05
-0.000102849587457114
-9.81311918711697e-05
-7.03564658199446e-05
-3.05705926828515e-05
-3.61527267273241e-05
-3.97199155349716e-05
-4.61297576006751e-05
-1.80530520048792e-05
-3.2898009022986e-05
-9.32753772047519e-05
-5.17596469923219e-07
-2.4859177501681e-05
3.42461248903532e-05
7.35283548815797e-06
1.19057022224731e-05
8.91786166990575e-05
8.31750008217617e-05
7.27084653255107e-05
0.00012537521424766
0.000134165840102696
0.000204485272746112
0.000165382296720055
0.000148295983821811
0.000189927363140166
0.000108065028779111
8.80876795655794e-05
4.71200712133442e-05
7.92723011863768e-05
0.000119392626252794
-8.17726996173195e-06
1.76655256010286e-05
4.98519546679429e-05
-2.37940172439132e-05
-4.19830934863552e-06
-5.39380044257589e-05
-5.6848473073121e-05
-6.73350603589245e-05
-2.96414242112554e-05
3.12767717391696e-06
-4.32498969522162e-05
-7.93079541462405e-07
-6.97149996236372e-06
2.71168062006823e-05
7.57649516332348e-05
0.000123292658771532
8.11475655245525e-05
7.04180357300475e-05
8.80574146688043e-05
-1.54599914356549e-05
2.86200858451843e-05
-3.21445710687474e-05
-3.22650363639885e-05
3.07066521026411e-06
-4.52707461537272e-05
-3.02367202730044e-05
-1.92923936352305e-05
-1.97835333838626e-05
5.01403964506435e-05
1.69196834854864e-05
1.55816155331057e-05
9.72327240627072e-05
8.00166698388644e-05
5.9373534758881e-05
7.33510345536434e-05
1.15910952532509e-05
4.2052607228364e-05
7.15293011726257e-05
8.16714767128819e-05
7.53316169094021e-05
6.10912976226407e-05
4.44002474624415e-05
8.29103892677358e-05
6.75596250546637e-05
4.97244355788967e-05
5.10460683204694e-05
6.97101684072866e-05
5.10974299286122e-05
7.49368716267864e-05
4.11534015834321e-05
4.18616826507423e-05
6.68524238208859e-05
4.88289217047082e-05
8.66402191738872e-05
-1.47338640328381e-05
6.5480984229026e-05
6.00220212148514e-05
-3.33495174893032e-05
-5.26360591508621e-05
-7.30884985462272e-05
3.08382396614471e-05
1.45473544983282e-05
1.13778108941522e-05
-6.29870695383287e-05
-2.4691080206807e-05
-2.74105001823543e-05
-1.40569696049364e-05
-5.14732544321052e-05
6.573067800073e-05
2.42666940117941e-05
3.30768433202713e-05
4.5001478577703e-05
9.78424743220621e-05
-7.14320022802322e-06
9.63080342248222e-05
8.35413866068938e-05
-5.40573529068673e-06
4.67562321760996e-05
1.81958720456003e-05
-1.00507356602863e-05
1.56517018955829e-05
6.76043445854576e-05
1.42607445064496e-05
9.64628637738716e-05
8.73257842588117e-05
0.000156300358552747
0.000159646388617017
5.73219401073521e-05
5.83667395208534e-05
4.70961497253416e-05
2.19770181801434e-05
1.69167412987287e-05
-2.71592974528562e-05
-5.00607018024256e-05
-5.75614549326154e-07
5.47522819467531e-05
8.0405813034952e-05
-1.31780356468427e-05
9.31974603592205e-05
0.000132025254148711
0.000111777468877555
0.000122138565777919
8.33431915208802e-05
4.61980930535275e-05
8.63447770601655e-05
3.71066603943011e-05
-3.5483299420194e-08
-5.0415119157894e-05
-0.000110252805428957
-4.67002667048616e-05
-7.7994698134882e-05
-8.32310179819166e-05
-3.12313964422863e-05
6.14352843898308e-05
1.69819084443414e-05
4.87653676224805e-05
-5.7180200258093e-05
4.06738389220124e-05
7.77486559964333e-05
9.46574752879362e-06
5.47722552592108e-05
1.70136150301788e-05
8.21079225730739e-05
8.20869249176347e-05
5.03862539143431e-05
0.000109662032292581
4.92461253192927e-05
0.000103683051323826
4.74773883604317e-06
3.91099821286568e-05
-1.87859150329183e-05
3.36728625879587e-05
4.10315628141011e-05
-4.13982289236419e-06
1.17817505481259e-05
7.2022698944542e-05
6.56331901046584e-05
8.77012334596886e-05
3.88889301151209e-05
6.05171806170482e-05
-2.31431476093977e-06
1.98668114119512e-05
-1.60212835769221e-05
1.65078227940454e-05
-2.03438738493359e-05
-3.7625170104077e-07
-2.66507408854109e-06
9.55504696012449e-06
-1.98495169944017e-05
-5.27139291167653e-06
2.27498696228576e-05
5.21500266165314e-05
-3.27337684387185e-05
5.05599950686847e-05
8.88589581208542e-05
0.000112476264260978
2.57501040754128e-05
7.99460402825014e-05
0.000115003869794356
0.000116490105328918
0.000112219650723794
2.55410896456062e-05
3.32119974516604e-05
2.61769151469247e-05
-4.57109093138622e-05
4.21328884030699e-05
4.09141938424109e-05
9.60315904693552e-06
4.01965457615718e-05
8.33926601755112e-06
6.48939628805157e-05
5.48360406859505e-05
-1.38336616750516e-05
2.66056306340795e-05
-2.21183602649325e-05
0.000102014139149619
-3.44437009456967e-06
-1.90929695507758e-05
-5.2918862917561e-05
1.09719992892419e-05
7.19622239996278e-05
2.61014474702595e-05
8.14767484906995e-07
-9.03155554775743e-06
6.83038498852061e-05
4.30272939705446e-05
6.39395666290821e-05
3.83060965747684e-05
3.76316918549802e-05
7.33468582688536e-05
-1.03905834562232e-05
-2.36148740626677e-05
-1.61816336551393e-05
3.04651568394305e-05
5.44811701443179e-05
2.40923876303737e-05
0.000123057718176559
5.21963917366859e-05
9.7626750649221e-05
8.58223797896957e-05
0.000137925989940059
6.34118394016836e-05
0.000118987115946561
5.82160552406347e-05
-2.06260928857538e-05
1.40766621891834e-05
1.03788727842045e-05
-7.60623454891394e-05
-7.02818503277669e-06
6.46644862773765e-05
2.62008684523038e-05
9.20669699288819e-05
7.30290810840067e-05
1.79140642458573e-05
4.69792048318929e-05
-5.64699731299184e-05
-4.37082585161003e-06
3.3104391159508e-05
4.42600498394888e-05
-1.14406689145639e-05
-7.41823124333415e-05
-2.40204372777478e-05
1.76843810086497e-07
7.06881674472365e-05
2.10209942580046e-05
5.60470337144003e-05
0.000142284362592396
0.000119105368805124
-3.17377076990702e-05
2.2069101872284e-05
1.58062035914766e-05
-3.24731092532786e-05
-6.16769043179659e-05
2.08777671794038e-06
-9.65082628536384e-06
3.23417965928506e-05
7.80753165255327e-05
8.84829781394693e-05
0.000128322319666384
8.98617388382868e-05
0.000106930675095356
0.000205975776960788
0.000165075884046742
0.000129642110367615
8.61854342190872e-05
8.25833408238946e-05
7.57651481569007e-05
1.96248673424812e-05
7.11312839011821e-05
1.58675562656424e-05
3.32845074506669e-05
-7.50888916521844e-06
5.49620480224022e-06
4.66793782526833e-05
-1.28792210882437e-06
-3.23668029143955e-05
5.03515335500278e-05
-4.72344591792678e-05
-5.68774909080813e-05
-1.46235336617876e-05
-3.33633650221183e-05
-2.73711770259741e-06
5.13792298975413e-05
3.12984664245054e-05
2.02301752317733e-05
-4.95699658881083e-07
3.68488302501254e-05
-4.00486815368664e-05
-3.40534881381944e-05
9.88426693332178e-06
-7.50886028240886e-06
4.9823862782325e-05
6.69720258811538e-05
9.6484543351357e-05
3.95054027984917e-05
8.14902255864647e-05
8.76179042942704e-06
-3.56915344904334e-05
2.88065522295913e-05
-4.94922342934475e-05
4.07324151525074e-05
2.13498294079488e-05
4.69076400449199e-05
8.43752746106829e-05
7.26827638621575e-05
0.000112258037341412
6.7731851308677e-05
5.20972470700879e-06
1.56493394797215e-05
1.69790757489549e-05
3.59212252026641e-05
4.1816207301142e-05
8.22407484450259e-05
5.24202274407817e-05
0.000107832617382861
0.000193161561478037
0.000118904120548466
9.30413255387011e-05
9.01101182914161e-05
1.54966820262313e-05
-5.75945067348443e-05
4.96625500355964e-06
-5.88478321426011e-05
-1.34493325154686e-05
-3.43265961573119e-05
3.81866536326707e-05
4.68450772126608e-05
4.5099576650334e-05
9.88296354537334e-06
2.66270082904646e-06
-3.68659056622289e-05
-6.2557083021712e-05
-8.55067676801924e-05
-1.10011842336537e-05
-9.61455394667696e-06
-5.25309429123294e-05
3.09044920344123e-05
6.94311633134525e-06
3.17318714995157e-05
5.87813682133801e-05
2.67551086251578e-05
0.0001231129995745
0.000117472787463487
8.76645059240578e-05
0.000117528004079444
0.000144294235994725
0.000201003001381606
0.00021636623935059
0.000151573513145346
0.00011560889365904
9.21532711657096e-05
0.000118133661514219
9.63437368439546e-05
5.65700959150478e-05
5.09738627663559e-05
4.04483744827961e-06
-5.05088321832613e-05
-0.000104635583757039
-2.91623193378838e-05
-0.000109238102141635
-1.45239555332563e-05
-8.53135913821646e-05
-7.59308303281293e-06
-0.000104045932824863
7.40860522699695e-06
6.69056331574439e-05
8.15509455328743e-05
0.0001641970126623
6.76678024405395e-05
5.41013055950314e-05
0.000130471032146801
6.88732690319692e-05
8.69197182751208e-05
4.98939870398205e-05
2.49899484735322e-05
1.22255135739225e-05
4.36564691060086e-05
4.06277231265496e-05
-2.74384281926499e-05
3.01579154703723e-05
-7.14998355396729e-06
3.65852236006266e-05
6.3689756373411e-05
2.43772068856141e-05
1.53554342560058e-05
3.67453318800175e-05
-1.14312094155354e-06
3.08662559358563e-05
3.90239764306695e-07
-2.88701901190089e-05
7.37449654891973e-05
4.04172878597322e-05
7.72853550445461e-05
4.7715148758078e-05
0.000106720266051082
7.99869437579061e-05
3.25092226255101e-05
2.00888525376845e-05
0.000130557844005059
0.000116439573247217
0.000118149546304823
0.000125226515082941
0.000116054809052936
0.000121670104044299
8.15739510226309e-05
-1.20675934158714e-05
4.81630499654669e-05
-4.4409481831279e-06
-1.99461028208229e-05
-3.01748772489091e-05
2.92693079178875e-05
7.03750831882295e-05
7.54718650382731e-06
2.4291191772175e-05
-8.02560597179695e-06
2.3597777237043e-05
3.78722596518086e-06
-1.55152300250036e-05
1.78127640773692e-05
-1.44877552632952e-05
-2.81491834735202e-05
-4.4607065628285e-05
4.04588750677748e-05
6.67929293440798e-05
-3.3348053656405e-05
0.000128726117587882
0.000121437943641726
5.88953647703823e-05
0.000161113032795892
6.95881304825851e-05
4.83867586773738e-05
0.000106154262803365
0.0001710426267409
0.000140582670491034
0.000123779074796289
5.65860405713939e-05
0.000122865194035945
9.94915921631128e-05
5.25054435074759e-05
8.31933309789163e-05
-5.50983557938225e-06
-2.52832683042433e-05
-1.55722253460201e-05
-3.29469881810549e-05
-5.29573519047375e-05
-0.000136905240772474
-0.000105844008901396
-0.000118857287869995
-6.98527542098831e-05
-2.45751145628572e-05
1.43986812733213e-05
5.74926406198471e-05
2.25681618134354e-05
8.91681985251173e-05
0.000109973344460796
0.000154818971662189
7.40038270773998e-05
9.15138655188246e-05
7.02991585613081e-05
6.93350604180492e-05
9.59316860576599e-05
6.68978594689569e-05
-3.09322295365663e-05
-4.17089246524616e-06
2.31983292587702e-06
4.69568290615322e-05
3.38972387353885e-05
5.13734170710062e-05
5.18030286071759e-05
1.29770796205156e-05
0.000148814627347952
0.000131363256818207
3.88509690460494e-05
2.77335455309811e-05
0.000108799641975385
-8.68569314308529e-06
3.98778866001625e-05
-1.58974262720375e-05
-5.68913144793586e-05
4.2475161339065e-05
2.92840555784843e-05
2.83748122077397e-07
1.29691843167214e-05
7.23996898299388e-05
-2.98119628004946e-05
2.49668534113088e-05
1.18782454438675e-05
3.97375874566789e-05
4.35275714126857e-05
6.42742978662372e-05
1.64170195259806e-05
5.91573183702336e-05
2.32854481422238e-05
2.95023978534071e-05
5.03928671280933e-05
2.72382342045701e-05
-4.66133819179036e-05
-4.37618195002124e-05
1.95140327658129e-05
1.32927615121405e-05
5.99405845926886e-05
4.86093525178513e-05
4.54193501774038e-05
3.72570222537831e-05
2.57626432987497e-06
6.31672144236886e-06
2.35121442361902e-05
6.87719640003589e-05
9.62450265116384e-05
9.81468669138177e-05
0.000108219590694176
1.38002340456707e-05
4.70913873756922e-05
6.69949378997776e-05
8.67408200918703e-05
-1.2099469726557e-05
1.98356086019967e-05
-3.99151512728312e-07
-1.48668708599717e-05
2.56669246576098e-05
4.97634393399033e-05
6.03682325635376e-05
1.46062166394145e-05
6.75715177438472e-05
0.000142087453585753
4.2238179793898e-05
6.11855132048152e-05
3.40652557518977e-05
6.05695859508191e-05
-1.30105623726139e-05
-2.16569504776253e-05
5.40680941488686e-06
-3.84343998054811e-05
-8.12890487624234e-05
-4.17311512336851e-05
-8.25932113760454e-06
2.26226363055138e-05
1.6028175465274e-05
4.70147533829165e-05
5.68374045843239e-05
9.97422134047879e-05
8.33013176775276e-05
0.000137750860965861
3.23859218210629e-06
8.88327640090608e-05
8.85831859529891e-05
5.75042156000126e-05
2.13930022503784e-05
7.61310418248996e-05
8.65617297068679e-05
9.7792490098573e-05
0.000122048609262508
0.000122402100065696
0.000173078036468207
7.24533699002503e-05
5.69731001988729e-05
-1.01560197185744e-05
3.05620137993342e-05
2.16976828802942e-05
-2.66022732010712e-05
-1.56323851093245e-05
-7.58999988948585e-05
-7.96493745001674e-05
9.38258013776381e-06
-8.75798244031932e-05
-2.15084865960258e-05
4.71520893246535e-05
1.81706906073964e-05
2.1888449359112e-05
-1.43094483710395e-05
0.000106973113540399
9.12718850452761e-05
9.33834457592684e-05
6.36235283755667e-05
2.49858880793048e-05
0.000100001243225677
-3.42214262113198e-06
3.81155572074155e-05
-4.49477979792088e-05
-4.38533885893791e-05
-7.83483576448148e-05
6.81809765464163e-05
4.69072247949449e-05
7.84735009386208e-05
7.45494920585256e-05
7.33752870730765e-05
6.30216056771573e-05
-5.03075585404193e-05
6.05572767311215e-06
-5.41985806067056e-05
-2.76502647616953e-05
1.57205875381777e-05
-3.80017734526052e-05
6.28513393896648e-05
7.52992013258392e-05
6.25294922855018e-05
7.83395237619419e-05
0.000156677566037378
7.66623528545278e-05
5.99708674448135e-05
2.58625872932161e-05
5.67759232863177e-05
7.95448724016248e-05
2.56362872505623e-05
2.96595489110845e-05
4.91052707171689e-05
9.9062778546809e-05
4.37700066469754e-05
4.4808492011767e-05
-1.11823838662669e-05
6.70782769400493e-05
9.89144405636408e-05
1.24838125621664e-05
9.62514269810068e-07
1.08754489155567e-05
3.40541891697391e-05
4.43788318323142e-05
-7.52468246565358e-06
1.92017757641865e-05
3.8777473484551e-05
-2.4258580076595e-05
4.88820765336493e-05
6.00704537292205e-05
5.32154887861509e-05
0.000103841185899367
2.35522975966462e-05
3.38560932021815e-05
-4.1269234846998e-05
-9.11592645846889e-06
9.42654006728868e-05
-2.65265465086412e-05
-2.00258479863548e-05
1.32217270999086e-05
5.94687338690862e-05
0.000107575012744338
5.94913296323655e-05
7.97638444160085e-05
9.34560226227617e-05
0.000129308000984093
7.46227290340062e-05
0.000107151270437924
9.23569918766475e-05
5.39198311088673e-05
4.91409466479511e-05
-1.23513452493269e-05
6.05813844387293e-05
-1.24668011095306e-05
-5.10672412604553e-05
8.67813899179333e-06
-4.29583969957222e-05
-7.58499827642651e-05
-2.86749022396202e-05
-1.07911363063306e-06
4.23366780889648e-05
-1.96791305672553e-05
0.000111062650575273
0.000132676401170267
0.000170016329934118
0.000127574683665128
0.000189909788949963
0.000114631944099194
5.33684741095161e-05
6.23075847304666e-05
-3.59724431243494e-05
2.44364687782847e-06
-5.71089563292694e-07
2.99020165208803e-05
3.97010103791828e-05
-5.34673877256764e-05
-1.96246372076329e-06
-6.23872077699539e-05
3.38175382848496e-07
8.32353356649752e-06
2.51693155693598e-05
8.07447642002503e-05
2.37968073947204e-05
6.03616273330193e-05
3.02038049357227e-05
0.000124564451243874
8.2414349676414e-05
6.62799852094931e-05
8.58669355591449e-05
2.96764702234076e-05
4.73380466534877e-05
3.59136396231045e-05
5.44851072155633e-05
2.44437088502996e-05
2.9870129859975e-05
6.83515909875573e-05
6.32077516921006e-05
1.65922293222889e-05
4.53550132113291e-05
-1.91925145610284e-06
-8.35419374876782e-05
4.49803616735372e-05
-1.69888927311055e-05
4.87598786226854e-05
-1.83053218046182e-05
2.47208715786224e-05
5.46370536502665e-05
4.50409105264874e-05
7.13612565885895e-05
5.62792556441108e-06
5.97541180398693e-05
-1.24037410731456e-05
-4.80576641416148e-05
-2.77310006958768e-05
-2.59814375244139e-06
3.17351314837516e-05
-4.20323972626179e-05
3.80523698361114e-05
-6.3517719245398e-06
7.53624096506795e-05
7.11063527312054e-05
5.41992789721896e-05
1.27773221337009e-05
6.44572271866763e-05
9.44656397857109e-05
5.7357521039675e-06
6.11482869515358e-05
8.53825210569436e-06
1.0496847752613e-05
0.00010913318558064
8.83224166965171e-05
2.82576816130863e-05
5.7481858096516e-06
0.000115463206500838
6.90791281100071e-05
8.31106251917332e-05
7.9414460066634e-05
6.30002610122209e-05
2.13582951192171e-05
5.19008374600124e-05
-1.45999176208086e-05
3.62859966309943e-05
2.2405683586445e-05
-3.60846248927612e-06
1.45034599567862e-05
3.81618999807233e-05
-2.93981439883758e-06
-2.08276409365743e-07
1.20398999368955e-05
-3.70686035204366e-05
-1.10601868028788e-05
-2.34150052209548e-05
-4.5279459553058e-05
4.97928180576547e-05
-2.83826938593199e-05
4.64899686042606e-06
-3.91447104335154e-05
-7.55710100318317e-05
-2.01594221045124e-05
6.86054744194147e-06
-7.66692167666431e-06
6.52043936530625e-05
6.57851101137936e-05
6.40184761769159e-05
0.00013536027974661
6.04413535697196e-05
0.000117964823857934
0.000119819062326254
0.000137137010223315
0.000115839494548411
0.000164119304365125
4.27604112586857e-05
5.40348154924301e-05
5.45967180675619e-05
-2.09660812110521e-05
1.13542810755667e-05
3.83368988660574e-05
-2.26230812069992e-05
3.92340081550882e-06
-3.2645925523072e-05
4.7832469760674e-06
-0.000108153613721335
6.0851443360952e-07
-1.71697417664584e-05
-1.9025144294779e-05
1.68855869291332e-05
2.80106805907808e-05
7.2390831111728e-05
3.24785006109286e-05
6.56669273791169e-05
1.36600043076286e-05
4.68627250025524e-05
-1.16388186246985e-05
1.64534009830541e-05
2.41384548863778e-05
-3.69137494383151e-05
-9.96385710034639e-06
-3.62248763545124e-05
-1.18779003959334e-05
1.14794826805703e-05
1.28547538569069e-05
7.43880057774228e-05
0.000107455934871238
1.10048197538002e-05
5.18264671906509e-06
1.35091569273037e-05
1.29484416616227e-05
-4.00833901936231e-06
5.34061666896997e-05
4.53807753114011e-05
0.00010349316156641
9.33641653009127e-05
0.000111384124281698
0.000140470672942684
0.000134384111137582
0.000105124845402936
0.000116394272346349
5.3499340876557e-05
4.99364034243081e-05
0.000101722233012196
4.6978391488345e-05
5.90461923672447e-05
3.72458620336362e-05
6.89462805960235e-05
1.81561018033315e-05
1.85750677595249e-05
-3.11152513317264e-05
-9.86692001445965e-06
-3.16900475080342e-05
-6.86245519036286e-05
-0.000113411836104487
-9.05234527070392e-05
-3.00692702626794e-05
-5.16157908584266e-05
-1.9692707802848e-05
4.2454285746678e-06
-7.93625180324335e-05
-3.61412871808342e-05
-2.94825097632098e-05
-1.75758571341663e-05
-5.40170697050497e-05
2.03030967157114e-05
5.50228755055439e-05
0.000107962551856356
7.75986423255963e-05
2.75480964047975e-05
3.5231393254873e-05
0.000124687823476811
9.82625620053908e-05
2.01937211339587e-05
0.000132491609027834
0.000129167748388106
0.000131197269830972
0.000151095430862858
0.000116642253163518
0.000165683392662697
0.000170432528200813
0.000173705492703924
7.93944172617883e-05
2.33579667694375e-05
6.94523303845963e-05
2.41429283449151e-05
-4.30991439827998e-05
9.57168272112334e-06
-4.05538505684771e-05
-7.78608603146178e-05
-2.39935854608645e-05
6.26915988919524e-07
-4.29396846292063e-05
3.02297423906592e-05
-2.20459642978598e-05
-4.86465985663111e-06
1.84984380882529e-05
1.33951714981145e-05
2.05720495162807e-05
1.55805661907343e-05
-2.73082374927538e-05
-8.75510655457983e-06
-7.32178066869103e-06
-1.79286215748147e-06
-2.12686409068716e-05
-7.4680255300509e-06
-2.66624554314695e-05
-3.21221355428131e-05
1.18230036393242e-05
8.19633838527835e-05
9.00231681193174e-05
4.33428806647869e-05
2.21123604014458e-05
5.75866454793195e-05
7.12733161355078e-05
4.15929405774821e-05
0.000107259058397219
7.27920994877072e-05
0.000152185597723461
9.70902837603422e-05
0.000134097942089344
0.000114604301019098
0.000101158364432902
0.000169684357154505
0.000150833238243363
0.00015525167661788
0.000140168457874528
0.000193207194806527
9.02492045725453e-05
6.13951216257697e-05
-1.25476147099746e-05
5.28262712605541e-05
-1.37159782429905e-05
-3.67787924123677e-05
-9.36307697477074e-05
-0.000113275829190862
-1.53311093548434e-05
-0.000121185307885172
-3.73874730095502e-05
-6.37797354372658e-05
-2.80601388390331e-05
6.5561387039142e-06
8.06443015706495e-07
-3.47714007373102e-05
-5.44399311456021e-05
4.78035328734151e-05
2.36219606541598e-05
2.31185098045101e-05
7.88822392627307e-05
6.24954746959865e-05
6.28751941111683e-05
0.000114355684822158
3.5755479224571e-05
9.65439956623035e-05
-1.09312062374135e-05
2.41403184350008e-05
-1.66258789811462e-05
6.62273702207844e-05
-1.40708121606349e-06
0.00010253898931036
2.34787352794674e-05
4.6294265208106e-05
3.53321575549382e-05
4.72920628182558e-05
6.72482097024943e-05
5.61959712717678e-05
1.59645398203364e-05
9.21800327189105e-05
9.812781499758e-05
8.31728455675755e-05
2.03600209918267e-05
0.000154089352301175
8.88748188214837e-05
0.000103718333486514
5.53401061389493e-06
4.18930205047118e-05
-1.09913502843472e-05
4.77939372215371e-05
-6.77346873535895e-05
-4.70940422846389e-05
-2.92718100707663e-05
-3.78898294587919e-05
-4.85668770165057e-06
-3.91086604250717e-05
-5.02528839890981e-05
3.94851946299578e-06
-2.17143184155433e-05
1.12870827008411e-05
2.37197044440102e-05
-1.03156887891788e-05
-2.89224079974539e-05
6.68020282739468e-05
0.000108082215932701
7.4540123966449e-05
2.31694326208074e-05
0.000102021575652207
1.89679108668778e-05
0.000116728920834077
5.65307245493258e-05
-2.1653553759249e-05
8.14930035319803e-05
6.09166631787947e-05
4.92639494409509e-05
4.24097172545756e-05
9.78758424166066e-05
8.89638113549262e-05
6.00279086869803e-05
7.23487229931275e-05
6.58312238933611e-05
2.30819247777002e-05
5.73001176137259e-05
0.000116391800428215
7.36946950145971e-05
6.83288931738365e-05
7.50355217517607e-05
-4.07118357877073e-06
-8.12376677762955e-05
-3.2741661793357e-05
-8.10589074860829e-06
1.40807637294333e-05
2.58777384704021e-05
2.41291275521906e-05
3.42244424227385e-05
3.78415890070455e-05
-4.88019254535771e-05
3.4870511245282e-06
-2.87673354773452e-05
-1.20292446329802e-05
-3.70220323286009e-05
-1.72325155698394e-05
2.55547342659737e-05
4.0783937809872e-05
6.24227888648548e-06
7.48243936840908e-05
4.62879730804114e-05
8.1615293184794e-05
8.10557988351504e-05
5.52881548195807e-05
8.42165613167377e-05
-1.55068237260344e-05
-1.61564372689124e-05
-4.0458248701984e-06
1.08604063523944e-05
6.66411023787521e-06
-3.50144170047321e-05
-3.36776574832124e-05
-2.45781508175117e-05
8.84469257560683e-05
1.40455353764422e-05
4.11267052516096e-05
-1.51487374946194e-06
0.000191172820909112
3.22641067266645e-05
0.000112868551842099
0.000108632335039111
8.73749838433083e-05
7.57174867628027e-05
4.03666700913755e-05
1.11329436012679e-05
4.88135262704912e-05
1.58659773657646e-05
-3.0463513830928e-05
2.83222745686706e-05
3.08678263359067e-05
-6.38710971888122e-05
3.02929385820116e-05
3.53484177512855e-05
1.20329176179466e-05
8.43537332234415e-05
8.13247123227515e-05
0.000139229739823801
0.000121980409481954
8.94254962886781e-05
7.21642573403065e-05
7.61967685176632e-05
3.91380474479164e-05
2.87700361387103e-05
-2.21098392752167e-05
-5.56729767248801e-05
-2.21726480596693e-05
-5.96645495839357e-05
1.1110624824826e-05
-7.53021202997641e-05
-3.77659881814499e-06
2.8945615470486e-05
2.21628050800941e-05
-3.6293569620249e-06
0.000121443319283955
5.82032811488201e-06
-6.88981662003978e-05
3.23226139733142e-06
1.12461694559721e-05
3.89117351432676e-05
-3.52175365137396e-05
-4.83074146605323e-06
6.21966572808541e-05
1.44935504506428e-06
5.87723075296833e-05
6.91839926683534e-05
-4.73937019257125e-05
8.43432315406529e-05
7.00384671337024e-05
7.34117861899076e-05
4.63874448197767e-05
6.93542005554953e-05
0.000171062179610271
0.000105410100717764
8.42411157124613e-05
7.57207817114606e-05
5.39956071620453e-05
0.000125239901338768
6.68417453057446e-05
2.62129184952876e-05
0.000104640053220377
6.45535374335686e-05
0.000127148438918035
5.18365839471905e-05
0.000120606364896231
2.06224351366713e-05
9.64043758251311e-05
7.17899923058029e-05
5.58113230546626e-05
-3.71741823471235e-05
-1.32606461991422e-05
-9.92754029068133e-05
-6.89406715507027e-05
-3.64182191737818e-05
-7.73630698255606e-05
-1.41388160214104e-05
-0.000116973362552239
6.89261202218295e-07
1.83979259136958e-07
-3.7849518507195e-07
5.12939352775229e-05
4.25584482732858e-05
4.83751291764535e-05
2.14964449151042e-05
-1.02890487106809e-05
-7.71194281030029e-06
-7.17467893483213e-05
-9.46475564532726e-05
-8.24166917431805e-05
-8.72253218813244e-05
-4.57335724407928e-05
1.53497675616816e-05
5.41698125151365e-05
0.000150226972537376
0.000160848704855691
0.000182454127313344
0.000227768969076178
0.00019185095721641
0.000153812263355829
0.000244322177800603
9.0482880829886e-05
7.88660869646682e-05
0.000103261706525921
9.68877979316044e-05
0.000107185109232628
8.26580858190899e-05
4.24116802784126e-05
2.00022488865272e-05
5.59582887374002e-05
8.43222719339136e-06
-9.78339132213923e-05
-9.75288721242415e-05
-0.000129192339536282
-8.075876371038e-05
-5.31881325579766e-05
-1.64646595089273e-05
-4.85646071331866e-05
-9.02336063634909e-05
-5.92523131456417e-05
-5.27312829456799e-05
-3.85637486633458e-05
-2.86683179950502e-05
-6.78655194826566e-05
2.23280932473507e-05
0.000104065141162326
2.92771973055639e-05
8.98210392063508e-05
5.4021230376177e-05
-1.09479816968472e-05
1.83427092030189e-05
7.32561980910004e-06
3.28011456239887e-05
-9.16275288856895e-06
-1.29175930968831e-05
-5.30140546564195e-05
-4.47761847225066e-05
0.000106792473154399
7.31155460908755e-05
0.000148848454582459
0.000129424548576326
0.000142901230671709
0.000125236700139838
0.000134192110918754
0.000121777385101099
0.000185064851606554
0.000139449774358564
0.000173696585386392
0.000175069600682388
0.000125234736420914
0.000108480024526576
0.000106002964566719
6.41350679548378e-05
-2.05674266091273e-05
-4.76398851447362e-05
6.17861155119744e-05
-3.97860483787733e-05
-2.90998119022374e-05
9.38413492154643e-06
-1.3451674512566e-05
-1.14602399799836e-05
-6.12435400771386e-05
-5.42317622580951e-05
-2.58815157677428e-05
-4.32861823299847e-05
-2.76259343393472e-05
-7.00576716695897e-05
-5.07261655605834e-05
-6.67374706186466e-06
-4.32219001328841e-05
-5.4269640682265e-05
-5.03882533326361e-05
9.70407165928675e-06
-6.31304017119938e-05
-9.72652735235934e-06
-1.09102941688693e-06
1.19661299227719e-05
4.95783192239933e-05
0.000108965820033114
2.20324597005873e-05
7.94711247429262e-05
0.000120083710699376
0.000138889088529662
0.000126326055893824
0.000147325963775706
0.000169933039649629
0.000147562688458392
0.000161582760704326
9.9832238073783e-05
0.000117528696655836
0.000159722489116195
1.34468398348171e-05
5.11312852744504e-05
4.98095152915191e-05
3.53566842767707e-05
-7.67783165327022e-06
-8.03486921312659e-05
-3.53781151487038e-05
-3.51647677650858e-05
4.31828796955316e-05
3.39284989296779e-05
1.33208886005099e-05
4.87308307929275e-06
-3.48274124435388e-05
1.07281344253181e-05
-2.32596884720916e-05
-2.05438420091811e-05
-1.59135681170651e-06
6.28442052499885e-05
8.05593324205721e-05
5.71214057839835e-05
6.14554695693113e-05
-2.53906033585438e-05
3.29605298762108e-05
7.39383394047844e-06
4.8203104068001e-06
-9.07290112304097e-05
-4.12407341779062e-05
-5.57765708329135e-05
3.32640195078371e-06
5.87396339989194e-05
5.65881721399186e-05
5.67439003442602e-05
0.000118633841382275
4.32834520740218e-05
0.000126774979876724
4.8364926783817e-05
0.000117660168697239
0.000108045196528448
6.74580712534617e-05
0.000120817213219081
-1.90673754611959e-05
-4.31520423099114e-05
-1.88316519209562e-05
-6.79530158275223e-06
-2.02116134910752e-05
3.57130331767435e-05
2.86369976911195e-06
1.11426048579546e-05
8.57252919585986e-05
0.00010015130522545
0.000129977228234227
0.000113449522824173
0.000105017101048341
1.08142568561257e-05
2.41370262998734e-05
-3.18321022172156e-05
-6.61608819940365e-05
-3.76781667806325e-05
3.05228326754437e-05
3.13255304737588e-05
5.39892715911073e-05
5.9915190885701e-05
4.97304940905722e-05
0.000100894505296402
5.59012989327422e-05
1.13409718310518e-05
7.44642699832047e-06
-2.35589912113589e-05
3.04579284145288e-05
5.21199637519311e-05
2.34981059818497e-05
-1.44736195301393e-05
9.57614798895232e-05
6.22198593853738e-05
7.73855297014904e-05
3.74316233662309e-06
4.06151299144582e-05
6.7867188938026e-05
6.01179353084193e-05
-2.49135543319934e-05
6.7420527406262e-05
3.70213889051962e-06
3.9529516372255e-05
3.56787635857154e-05
-2.36478019627488e-05
-3.8945887155257e-05
-2.33360512057295e-05
-9.31578511970628e-06
-1.38956385514342e-05
4.35873475819924e-05
1.74208733927593e-05
4.92177180118929e-05
7.53251531515675e-05
6.54570597054493e-05
0.000127282504751552
9.48968129058223e-05
2.06576209998042e-05
0.000100718901925402
0.000157083105671163
9.35179565101411e-05
0.000128576211349608
0.000156321559147043
9.28459751057908e-05
0.000105457686163054
0.000109734063441627
4.30371474514637e-05
5.86059982205486e-05
9.17321069421865e-05
6.35470975815745e-05
2.01048566112662e-05
-5.59080654341166e-05
8.43603339590395e-06
-2.16132936337459e-05
-4.4117401178501e-05
-1.91119405076426e-05
-7.29664618657734e-05
-7.09139130154113e-05
1.08945386898181e-05
-4.08875348547964e-05
7.16329503824434e-06
3.57680492408973e-05
8.74772247849905e-06
-4.53833680284494e-05
-1.07264738890145e-05
-1.61541519403721e-06
-8.6652062021286e-06
-4.61004199068306e-05
7.4342035755717e-06
8.49125979998415e-05
6.03853077730095e-05
0.000119271644873628
0.000117680887963026
7.64193547839438e-05
0.000113594038870918
4.17561634558185e-05
9.07332289297597e-05
3.02014803291001e-05
5.27531231229068e-05
8.1852773671884e-05
1.95285673487128e-05
-5.95569840921519e-05
2.85076630610464e-05
7.64589994687452e-05
6.25510016144222e-05
5.91810932421428e-05
6.33526302321589e-05
6.3257034557498e-05
7.18955213008904e-05
9.54668584464122e-05
0.000149939297288388
1.55404904019582e-05
5.9337257976935e-05
-8.85368962446926e-06
-9.59060103636248e-06
8.69323438526535e-05
4.87192838901809e-05
2.70018325218673e-05
1.50827489498984e-06
1.88342244017997e-05
-5.48019156338777e-06
7.02821013953547e-06
4.37515577759509e-06
-3.01240462009271e-05
2.9163945605175e-05
1.42436785703366e-05
-2.15178063882219e-06
2.36349727764921e-05
-8.64030675857731e-06
1.70187277887914e-05
-3.12344299447116e-05
1.86261899836638e-05
4.24728778832507e-05
1.01785586527792e-05
2.14964161930835e-05
-1.91141840624251e-05
-5.84680799393607e-07
6.80876174016507e-05
2.05026904092524e-05
7.45625166060709e-05
5.2361222520153e-05
1.64094039397668e-05
8.06659318598022e-05
8.67161007290923e-05
8.86177826514244e-05
0.00016645758819381
0.000117852507846703
0.000148184270280494
0.000116872721750451
5.63325585053798e-05
7.24232146150976e-05
4.26337749620815e-05
6.60378235972955e-06
5.86636625059793e-06
8.38540342085411e-05
1.69957117545808e-05
-7.83882911704529e-06
3.12352180065607e-05
1.93435340641556e-05
-1.52743982495043e-05
-2.87714158397065e-05
-5.82053705033695e-05
3.00752399527376e-06
-3.29158200594406e-05
3.82495654525807e-05
-5.83967220289534e-06
1.38795844283124e-05
3.9953460671772e-05
4.39155863399634e-05
7.45662339081425e-07
4.62691469194282e-05
2.81503342476112e-05
3.94204302858073e-05
8.42816867901753e-05
5.2886800203469e-05
7.571709135089e-05
2.99447015063961e-05
2.3903087138505e-05
2.54451550162375e-05
-1.32916121431234e-05
6.42439221345257e-05
4.12661543904029e-05
-3.21175727699555e-07
3.22327326563857e-05
-4.39797713570497e-05
-7.04212471004648e-05
-5.22494756616511e-05
9.37906989904511e-06
9.55725609549507e-05
6.19616334138321e-05
3.22977472072811e-05
2.82566610772392e-05
1.28599978653423e-05
5.16980867605195e-05
4.20042977387797e-05
3.87546946525888e-05
9.20500288775071e-05
0.000156008709414528
0.000106265148857345
0.000121863141244558
9.30575787874051e-05
0.000144222582407407
8.37089337273978e-05
2.04495818765016e-05
3.26323812371209e-05
9.59543339271289e-05
-9.02910354851149e-05
-3.63266798368604e-05
4.26926770593133e-05
1.90599792940412e-05
-4.63581465940113e-05
3.19082519174742e-05
2.31530385835433e-05
2.50431361836391e-05
-1.93309898348744e-05
-2.92193799102048e-06
4.21226088627528e-05
-1.77965847386436e-05
6.81957918653909e-06
-3.26086235766777e-06
-1.00375195707264e-05
1.33695606638435e-05
-2.69117508503106e-05
3.43767935772069e-05
6.31602620899905e-05
0.000118513808418522
1.72283526173762e-05
1.69240432609019e-05
-4.49619706059334e-05
-5.16233481513283e-05
2.98610503988098e-05
6.22786689503085e-05
7.20280219781309e-05
0.000109511536311604
8.6666067193194e-05
6.41415341198051e-05
9.45495217065222e-05
4.34333737751896e-06
3.78233167582238e-05
8.67316021609459e-06
2.90908793642274e-05
5.88624659951431e-05
7.83205303905543e-05
5.32960198051143e-05
5.91615953241373e-05
6.37818113964251e-05
0.000100083980482052
2.02854784819844e-05
5.1415271380591e-05
-5.28523791187252e-05
3.65426393586776e-05
2.98379377295752e-05
-2.36765713623481e-05
-1.27911035647905e-05
9.79204628614509e-06
4.64004978625866e-05
5.27985435704044e-05
0.000138832667222872
3.72158664872367e-05
7.965311629404e-05
2.35243886746444e-05
7.88656748612124e-05
5.48030583788169e-06
4.96684460518007e-05
-3.90010034940884e-06
-3.23899969552514e-05
-3.70715588090697e-05
-5.5523856674295e-06
6.97535076928699e-05
-4.94796899880712e-05
-4.12471330503677e-05
-6.18667414620678e-06
4.29702108363408e-05
-2.62820934775602e-06
-1.25202071389202e-05
-2.83395920053203e-05
-1.49364788355811e-05
2.84432270447299e-05
2.91313227149484e-05
6.20847744017493e-08
7.71109743845346e-06
1.82162944239227e-05
-5.99502385186873e-05
6.6723427895605e-06
2.68865539399082e-05
4.26659148697983e-06
0.000130034642815816
4.38447301869406e-05
0.000143790234114495
6.72928429000368e-05
9.30397718705491e-05
0.000134528784901719
3.17247171798942e-05
5.8966481995292e-05
4.71236627554838e-05
5.05438288206979e-05
0.000121814414424437
0.000143163268337708
5.34180941401995e-05
1.83149569681166e-06
7.97288319897999e-05
1.95946950057312e-05
-2.62014971238009e-05
4.00083122248587e-05
-2.00117750606759e-05
-8.67242850357573e-05
-9.9120734579895e-05
-0.00014601597889492
-9.62147635224392e-05
-0.000126151361160537
-0.000135852661834236
-1.95572275239324e-05
-1.72274193772703e-05
6.49064519137213e-05
3.96916662398672e-05
4.12714145155069e-05
0.000143633526248655
0.000147713629216585
0.000169686505359228
9.04888092121053e-05
0.000143727017665693
4.2669535169596e-05
6.01346487084395e-05
9.51983619398027e-06
6.51741022601206e-05
1.22306946829686e-05
1.46361402221516e-05
8.1122143547133e-05
3.81604440124345e-05
7.74235002851708e-05
4.0502868393503e-05
3.6755644779666e-05
-6.6279156393263e-06
4.46652443579358e-05
3.7055695681229e-05
-9.54474878691159e-06
3.821283815983e-05
8.92354105101361e-06
0.000122745322966843
2.58786191516462e-05
0.000116183922676583
9.40309600203659e-05
0.000141312918693302
8.92801343059032e-05
7.96516817753174e-05
0.000117278596181524
2.99748673379041e-05
3.86921373027016e-06
0.000106791709608158
7.21503178099559e-06
2.74775426817548e-05
1.85449718464404e-05
3.79700598787684e-05
-5.79086091789711e-06
1.09789508810319e-05
-1.93084709615849e-05
1.67445743003553e-05
-1.31718877359507e-05
-3.66770873235069e-05
2.10138714289687e-05
-0.000104797146440074
-8.28502460863262e-05
-1.84319344488536e-05
-7.69042141825496e-05
2.98647518423462e-05
-4.48267665263429e-05
2.53337291185112e-05
-5.70808146800173e-05
4.1864980293405e-05
2.8255644801599e-05
-1.64269441267865e-05
1.51351654591291e-06
0.000119808988821256
0.000143024991452935
0.000149485766043137
0.000141781772860158
0.000171095368893707
0.00012083350927875
0.000129406163113731
3.88659395125635e-05
3.5914775878191e-05
3.79339643765629e-05
7.95841493587879e-05
7.09749067208441e-05
-8.30607271705656e-06
4.59660578529952e-05
7.4020720686167e-05
6.57644558958282e-06
-5.27762621311034e-05
-3.60301170129081e-05
-3.35801266564696e-06
-3.43081326915106e-05
-5.06932787730077e-05
9.90355941900623e-06
3.1098825437416e-05
-1.16457299486081e-05
2.23273305052512e-05
9.34902409721434e-05
6.87545550419237e-06
5.71242836338809e-05
0.000116774163391939
9.04686788506136e-05
5.74632723801269e-05
4.4166718414898e-06
5.49176500639568e-05
1.30349822993857e-05
-1.48932855477038e-05
8.37032074097802e-06
3.51641738572665e-05
0.000120500340503312
5.06469499843719e-05
2.53649112116885e-05
-2.94957341388818e-05
1.26298364099313e-05
-0.000115826294636809
-4.12268390103091e-05
-9.1849069406879e-05
-6.80603780672196e-05
-1.16871987301204e-05
1.97754731231649e-05
3.17513098567855e-05
-1.26452969191417e-07
6.50407489613089e-05
0.000109044253605061
0.000101895057284456
0.000104128291877833
4.8445561875456e-05
0.000144344706613986
8.09258049721217e-05
6.73027263732637e-05
-3.19011601056068e-05
6.95454443685358e-05
2.21001145427115e-05
-8.33868453518701e-06
5.88263181938196e-05
6.14504182692322e-05
-4.3194004519767e-06
-1.7009041125903e-06
-3.37136585494736e-05
5.78991985901748e-05
0.000101137775446841
3.24435750582629e-05
5.21623967974353e-05
5.30010088879154e-05
6.08910381637985e-05
4.18819672705895e-05
5.09256024489932e-05
1.37259470167787e-05
6.38513102467992e-06
6.19263598915574e-06
1.96101832574122e-05
3.89809318938452e-06
3.06599429739243e-05
-9.17675902360019e-07
7.15494275365564e-05
8.60925664100593e-05
1.73959020221039e-05
-9.29617128151376e-06
-7.66803637848084e-05
-2.93444458766019e-05
-5.14159810767981e-05
-7.40361004460004e-05
-4.28820937722624e-05
3.14910642181831e-05
-2.19090306857871e-05
-8.54139885113598e-06
3.32022262347647e-05
4.17324925070743e-05
-6.79971556415293e-05
6.48223873910202e-05
5.98062498726628e-05
6.83122814302563e-05
5.81599910047051e-05
5.40025783914054e-05
8.33150657899235e-05
7.66528133472353e-05
5.48547698375805e-05
3.57072203205528e-05
0.000163072528408585
0.000121864704138546
0.000131026490326611
0.000174285658100194
0.000199857126387582
0.000154089885040212
0.000168042419782813
9.12390397627435e-05
3.01810030589305e-05
-1.52901447775662e-06
0.00010079515877534
-5.31552807437256e-05
-7.04142490638054e-05
-0.000152738956129602
-0.000120255802333974
-8.2820395496192e-05
-6.31605194036535e-05
-2.07563787194012e-05
2.27838948606162e-05
7.19836611494327e-05
6.63823282379175e-05
2.16188277123488e-05
7.97209753993016e-05
-3.31972513966238e-05
-8.79694386297475e-05
-5.6240740417419e-05
-4.5654699320119e-05
-1.78760336868553e-05
3.36051446027549e-05
4.85098899823686e-05
5.45105182591473e-05
3.71486316692741e-05
2.1053188092783e-05
7.31799335091638e-05
0.000102907390422023
6.38380365302134e-05
5.78726362873697e-05
2.65508466809935e-05
2.97604271562157e-05
3.11257897437952e-05
9.27550173836924e-05
6.47838191354219e-05
0.000142547432913644
0.000107972326132148
0.000127702819976434
9.61484834534892e-05
9.74882281362855e-05
0.000159914324239808
0.00017273298462085
9.9287498372225e-05
6.12936510979397e-05
1.44224208526112e-05
6.40903111972559e-06
-1.00592540441717e-05
-5.61395377457225e-05
5.40833187346042e-05
6.46302598135296e-05
-3.37596828877848e-06
2.09852077852922e-05
4.85648501702788e-05
2.01922641005091e-05
4.03546935255809e-05
-6.07737047720985e-05
-5.53286747403026e-05
3.36162592021428e-05
-4.0959915051256e-05
-7.12411937561313e-05
-5.50698077096018e-05
-4.92602097826089e-05
-1.84083136938463e-05
-1.24021111269512e-05
5.76859697441802e-05
4.60409431396863e-06
1.22276980824917e-05
5.90112351266339e-05
1.34702171672769e-05
7.15211075464968e-05
8.1123734844125e-05
1.49664899782743e-05
1.45024176058213e-05
0.000131045177204862
7.9391328045937e-05
6.53395107646459e-05
1.13447479947391e-05
-4.19636739863049e-05
3.99835540087451e-05
3.26506828036116e-05
2.76117572909614e-05
9.43683940551802e-05
-4.6728303461174e-06
7.62543809630148e-05
3.43862255472707e-05
6.13863834025735e-05
7.43382358139922e-05
8.48325713683183e-05
-3.16755103443549e-05
1.65816696752981e-05
-1.57708515698385e-05
-1.14326532635695e-05
-6.60356217490275e-05
-3.77758553664607e-05
2.78728863447789e-05
4.83295704382091e-05
2.23288880021575e-05
6.11862183721592e-05
0.00013789502889966
6.22538262579436e-05
7.44878519444535e-05
7.24632052659943e-05
5.03916668286055e-06
-1.20727700528293e-05
-0.000104249965113595
-4.40941857290449e-05
-1.6307260197651e-05
-2.64682064056545e-05
-5.2712884144631e-06
6.53879913593314e-06
5.2964011004645e-05
8.10701866833195e-06
1.74312244285837e-05
6.73318034081564e-05
5.47416854380342e-05
5.27709989976544e-05
0.000105281615397092
6.88870298235193e-05
7.67411450911735e-05
3.37814164677486e-05
8.22953732805928e-05
3.0323404083595e-05
2.43685085405341e-05
-3.93995125088319e-05
-1.46480206238084e-05
2.0200675298169e-05
4.3693821611787e-05
1.87521158060196e-05
-4.20231232507987e-06
1.25585930132783e-05
-4.38259756546681e-06
2.1236096349962e-05
2.92414691837705e-05
-2.58072995948857e-05
-7.89792150556906e-06
-1.40809637354385e-05
5.15407021644531e-06
5.99618342366717e-06
-5.62580715541529e-05
-1.28922977466515e-05
-2.14009493838799e-05
-2.97052229100406e-06
3.3201760314783e-05
4.39247719716185e-05
5.20944120613995e-05
0.000145943920592889
0.000110910791705833
6.29726698186619e-05
0.000109051674381974
7.60604165416218e-05
6.83040890488515e-05
8.62778503408287e-05
5.9239166505375e-05
7.63465797656144e-05
1.04595096288918e-06
-1.75218336279488e-05
8.15028470965682e-05
2.63690291316294e-06
5.85789381104265e-05
1.47816722894843e-05
2.12740587877273e-05
-7.08854715462596e-06
-5.92332361598877e-05
-7.9159921067884e-06
2.13888619287138e-05
-3.81702982113482e-05
-5.39049450571251e-05
-2.31013255239394e-05
-3.4340314581732e-05
-3.02006898704313e-05
-2.18860085441819e-05
-1.5529005128521e-07
2.66363450265504e-05
-1.38013060087007e-05
5.16551946995141e-05
7.95852921247453e-05
1.52600337170528e-05
7.78852519313743e-05
7.06953882031422e-05
6.38921945817865e-05
2.04847379487738e-05
2.08708968063936e-05
2.43675309455719e-05
-6.96159435532939e-05
-3.78763615097516e-05
1.19730600580479e-05
5.54688131594409e-05
4.73643794004733e-05
3.94600068445866e-05
9.06449821647118e-05
0.000125958975087205
0.000100108936020202
6.27827517807466e-05
9.71233863122047e-05
0.000141870626306679
0.000126654415430772
8.30259484292958e-05
0.000113375576441147
0.000144960067361535
6.85540789626425e-05
3.32204292821288e-05
6.19108582860706e-05
9.03908219590467e-05
-1.47186105137071e-05
-1.71406754349426e-05
1.22936877791965e-06
1.25706222839637e-05
-3.24091975494821e-05
-8.92143518141721e-05
1.58101193672589e-05
-9.83985441133995e-05
-6.64404361883116e-05
-4.72914901629761e-05
-0.000129389140767964
-8.62670708515006e-05
-0.000174353226593061
-2.2943099201798e-05
-9.81477761048982e-05
-2.0480833955944e-05
2.28592911188556e-06
4.87058702215174e-05
0.000102853526577469
0.000159712805624426
7.14134176632378e-05
0.000157076895047821
0.00014427899497507
7.33221728217146e-05
5.49727737236266e-05
0.000119022463238457
7.28265912473144e-05
5.4185533206786e-05
5.72037967655518e-05
6.54240754968959e-05
9.12604457596796e-05
0.00010006004951394
3.51036429114668e-05
6.85194643751801e-05
9.17875089512143e-05
8.75677002044012e-05
-7.37162916550784e-06
3.86874786764302e-05
3.8645456108929e-05
6.25836941600616e-05
2.53310770481885e-05
5.44814232852641e-05
-6.27024043508785e-06
9.00051333615343e-06
1.61092605076846e-05
-1.69454806229573e-05
-3.83410599759212e-05
3.8990048495566e-05
-2.30530456453313e-05
1.76410140661163e-05
1.31024241096821e-05
2.12125193063264e-05
-2.40605380678246e-05
4.53282987633877e-05
3.86777045335946e-05
7.90048888736934e-06
2.63869543355217e-05
2.10266119337663e-05
-2.74798289966339e-05
1.31256707693443e-05
6.57866022264889e-07
-4.56722893809717e-06
-3.56676316167589e-05
-9.03483666353073e-06
-1.43782239700249e-05
-4.2137033715944e-05
2.56951068663076e-05
8.20083153179224e-05
7.07422633362235e-05
0.000108043512732204
0.000106068735172083
0.000104802702691789
0.000109788167436237
9.94973296781605e-05
9.2834147905205e-05
4.91148706639636e-05
4.35848960316137e-05
7.64011998737332e-06
1.13897949263689e-05
6.63745171265224e-05
0.000118536556575982
0.000118525389441188
9.21264905020738e-05
0.000100327480712297
9.1797469624981e-05
6.02627218784877e-05
-7.41210540478966e-06
-1.49619693009408e-05
-9.41049439792365e-05
-5.52212673310919e-05
-5.27793355889919e-05
-4.74561279500047e-05
-5.96048596762712e-05
4.7734265303507e-05
2.52356782599382e-05
-2.96527241939972e-07
1.3565438430895e-05
-1.90124206167091e-05
1.97766319968094e-05
-1.968873605669e-05
-3.3290907206886e-05
1.97485221149141e-05
2.385222741665e-05
4.20501100711285e-05
4.55715103342971e-05
3.7192084168331e-05
4.42071305767617e-05
2.07401792321812e-05
4.24989390283775e-06
4.26181930880479e-05
-4.27149364162622e-05
6.28482364753626e-07
-7.1469750653621e-06
1.19209747691414e-05
-4.72308224394356e-05
2.64830759221489e-05
6.3574976132624e-05
5.60318435793291e-05
8.21822904057984e-05
2.78802443652581e-05
0.000111453809670922
4.13152016829957e-05
2.13661239523925e-05
-2.69486709666361e-05
4.78732195007459e-05
