# Supplementary material for: Research on computational propagation and identification of mine microseismic signals based on deep learning
Source: PLoS One. 2025 Oct 22;20(10):e0334641. doi: 10.1371/journal.pone.0334641 (PMC12543183; doi:10.1371/journal.pone.0334641)
Supplement: S4 Data — (ZIP) [file pone.0334641.s004.zip › 000100700001764.xlsx_0.txt_24.txt.txt]

-2.88025415502297e-05
3.66089371789576e-05
-3.95360799506638e-05
-6.36534783033994e-05
-2.87044104855109e-05
-0.00010318817164318
-4.88171872864343e-05
-3.56222939896973e-05
-1.65673719353966e-06
-7.78454372859605e-05
-7.29830786540697e-06
5.60737266388893e-05
4.92727045986701e-05
1.86298214847167e-05
5.4221598794904e-06
-2.84053511790227e-06
3.63374260154771e-05
4.22406803978661e-05
4.67855709328772e-05
4.9015919784818e-05
6.66314493694308e-05
7.33126339720977e-05
6.18401882770527e-05
0.000133806071462327
5.83824072550402e-05
6.5684864075003e-05
5.53429015163397e-05
7.43423513855406e-05
6.40599136963489e-05
-4.66091107307032e-05
3.29663724519529e-06
1.51551864887634e-05
1.17549835284295e-05
3.98223327193436e-05
8.88402794222947e-05
1.40071266899474e-05
5.95192445567575e-05
4.35926200504378e-05
7.92648698904464e-05
9.68732893579277e-05
5.62349187951703e-05
3.81138473489838e-06
5.46759727299256e-05
1.02910786899694e-05
3.52504463511824e-05
2.32253970164075e-05
2.21884438590071e-05
2.48122891968501e-05
5.68076729541379e-05
5.08167434338989e-05
9.95755642081588e-05
5.55511528635397e-05
8.58742601806412e-05
1.86788692113262e-05
1.45864154745486e-05
2.76329620374929e-05
3.47453042103934e-05
5.58277950799666e-05
8.42990539811428e-06
2.06063569806314e-05
-3.0580619785735e-07
6.7335101224056e-07
-7.37452893834569e-06
-5.83365592325486e-05
-3.63421157200057e-06
6.06462189637498e-06
5.68970695672937e-06
7.54060301094526e-05
3.45992366884187e-05
5.56486485422644e-05
3.96912462963309e-05
4.59232060852323e-05
2.02146225099964e-05
5.31678543436059e-05
7.78747441027812e-05
2.17549404537783e-05
3.26762215440806e-05
1.69306108015448e-05
1.45533935557146e-05
9.08490833096598e-05
0.000119194789310948
0.000127725760268109
7.44636955803024e-05
0.000168441875068881
0.000134882915081448
8.23044861367838e-05
2.69639233363295e-05
8.97987093883077e-05
-4.26524466476288e-05
-3.56859219847743e-05
7.63523574235994e-06
-2.10717175025163e-05
-7.82474252847031e-07
2.47812142779311e-05
4.55424453462469e-05
3.80248412781782e-05
3.6510454655951e-05
8.6705266151136e-05
-8.19982715876234e-05
-5.90292619315186e-05
-5.67305371124857e-06
-8.83967235630578e-05
-2.39953776196156e-05
1.95690907707231e-05
-2.09807652962557e-05
5.75021161968004e-05
-2.87928757394538e-05
2.48304585448183e-05
5.66996583860706e-05
0.000159487975232973
3.12055284992046e-05
6.57175435808175e-05
-4.79022777347171e-05
7.84503272530943e-05
9.8135910771828e-06
3.32847655590021e-05
7.64053607017344e-05
3.40328580911868e-05
9.69889027560677e-06
-2.29527219562541e-05
-1.13539801172472e-05
2.9817908824888e-05
-5.33101131553002e-07
9.2142420100867e-05
-2.7578480640411e-06
9.63077194119613e-05
0.000101686356537634
0.000116233520380346
9.44277944911613e-05
0.000171868234169235
6.82145225172696e-05
5.30711724326226e-05
3.16452360734032e-05
3.58748814572473e-05
8.73237839169817e-05
2.28392458307601e-05
3.17309717088945e-05
-1.74659346259989e-05
-2.32428749265095e-05
-1.73225438919649e-05
-1.09186856022384e-05
-2.03143122615549e-05
-4.10104686456685e-05
1.03641188607289e-05
-3.70818584149143e-05
-6.49552781848485e-05
-5.64267209747345e-05
3.50373250534522e-05
8.2025429480069e-05
2.71428446675797e-05
2.46942792207203e-06
9.50479439338191e-05
6.72360050446928e-05
0.000105289590973022
5.24841351068388e-05
4.0918292492869e-05
5.75537182588071e-05
-8.52526247846255e-07
1.75839048751677e-05
-1.13401814665701e-06
5.88558110261589e-05
3.03301690155874e-05
5.53103136034422e-05
7.47336195473003e-05
0.000110588079213275
1.13350416797637e-05
0.000107841929535078
7.71510501355839e-05
6.89703790418094e-05
3.76080234202411e-05
0.000107470299299512
-4.56024306834916e-05
1.70603990595752e-05
-3.84413541489799e-05
-5.20431489823122e-06
-9.68413629185055e-06
-3.37276101598079e-05
1.62335776864817e-05
2.87256246576145e-05
5.72164216687127e-06
2.90823019628078e-05
5.71665096246227e-05
4.69507446953909e-05
3.88791195495763e-05
8.70789534913349e-05
1.21451745427812e-05
-1.25784249006334e-05
-8.08940833055957e-06
2.26906741335209e-05
-1.53055110860718e-05
-1.75886818434502e-05
3.42101544030775e-05
4.67972546131038e-05
2.06314954839896e-05
6.98952569880453e-05
9.22009069475366e-05
7.81632107540975e-05
1.12792185463643e-05
2.29178103213115e-05
-6.52750818745426e-05
-3.28227202824353e-05
-2.36611112010445e-05
-0.000113136358821984
-4.1571718688979e-05
-3.40619749954532e-05
-4.46380331621712e-05
-3.63544855888807e-05
5.03918023750789e-05
1.85801077655728e-05
0.000101248300565288
9.87937199729851e-05
5.59435972048864e-05
5.69023469123835e-05
7.98166215096439e-05
8.78126340174867e-05
3.2906387261713e-05
4.89100127218275e-05
-6.67539769168722e-06
9.80467803098443e-05
0.000111551836932699
5.86027301265029e-05
8.04399297790339e-05
8.98546395986326e-05
2.86644695755891e-05
6.17434292585418e-05
3.04938342457069e-05
1.20772603070803e-05
2.44310994644406e-06
-3.93930774692093e-05
-6.13153264241532e-05
-5.83145125705006e-05
4.40672595701269e-05
-1.28529299245809e-05
-4.73328705624945e-05
-4.3231652587598e-06
3.42838194575079e-05
4.48201015378569e-05
2.23555431665116e-05
6.47958647684027e-05
0.000102090270917557
2.86118850603189e-05
5.51896339533103e-05
5.55375577679274e-05
5.16499957807297e-05
3.39852784094456e-05
2.37956973911766e-05
-1.43900305857695e-05
-6.24275029288128e-06
0.000136603041721905
9.23411136357115e-05
2.4224732923843e-05
7.54970315178112e-05
-2.75812690461911e-05
6.77718848844937e-05
5.29097603915134e-05
7.8523768567058e-05
3.93656535913134e-05
6.06892644534476e-05
1.80281378940073e-05
5.73193102309127e-05
4.7573606920015e-05
2.80103149530152e-05
6.78558375326451e-05
1.61564073430433e-05
-4.70328246895991e-05
-4.23436314704236e-05
-6.19700624815589e-06
2.10671449014536e-05
-1.08200694860967e-05
-4.48901481407991e-05
8.77062077153541e-05
6.43961493306631e-05
1.02874120997768e-05
9.59634069119696e-05
-2.38758710551462e-06
9.79918756243916e-05
5.88303277061118e-05
8.05310112862589e-05
1.48718823741508e-05
3.39264349925542e-05
3.73513075588355e-05
4.29736267139041e-06
-5.95930429289822e-06
-7.23059245652768e-05
-3.74607040895611e-05
-3.56048443194609e-05
-5.29992111063982e-05
-3.22524359115064e-05
1.24158767214765e-05
0.000106611600517219
3.77471059730262e-05
2.34997307902599e-05
0.00010039467035608
-5.41805733747976e-06
-7.04590886809519e-07
9.02752151147117e-05
7.6247924433187e-05
0.000128025692293171
3.11683726382598e-05
8.83780544400102e-05
0.000115118855769517
0.00016168671251936
7.32366349824209e-05
6.73874524848964e-05
5.24596612424412e-05
4.12065523757782e-05
6.01012337760387e-05
-2.56767855354641e-05
-2.88511769030394e-05
1.31671173550405e-06
-9.46942157636646e-05
-3.58065516698972e-05
-5.68381459311252e-05
-3.81714902812682e-05
5.24939259150094e-06
8.50351245349367e-06
-4.94238073655443e-05
-1.43212975570513e-05
5.10412093716806e-05
7.11958113920645e-05
5.41324795374992e-05
8.79330079247595e-05
4.48874864360071e-05
3.92587080792191e-05
0.000100135143004586
7.77915939753467e-05
9.35848642108275e-05
0.00013156306781992
7.72052981068125e-05
8.63138231179816e-05
8.95271860398085e-05
9.57971325835585e-05
0.00010668887990083
7.72838935167012e-05
-3.34374605471278e-06
-2.80464083959838e-05
-1.07181122143151e-05
-3.75341760078166e-05
-0.000108308670484959
-0.000131467802071878
-6.75611428996147e-05
-4.5365802900218e-05
-5.96918019351654e-05
-0.000107862894012938
-6.1136561962091e-05
-3.73410101624537e-05
-2.533224388098e-05
-3.70954896657026e-05
2.34550906660151e-05
-2.92829513311829e-06
4.62403222088217e-05
2.1677191295784e-05
6.41575883013291e-05
6.89510291555568e-05
8.77625352966211e-05
0.000128379224970419
0.000110804786700877
0.000159307499330316
0.000116244309600768
9.66030999185969e-05
9.90557739586618e-05
9.48246199767632e-05
1.4291482282608e-05
5.3743022175996e-05
4.36539304999249e-06
-6.39968522610012e-06
-1.99229356888012e-05
-2.82305232589283e-06
2.97553088870619e-05
-6.1366254246771e-05
-2.85780539690341e-05
3.13116568678388e-05
6.6201958066178e-05
7.55479383610705e-05
4.06800340126405e-05
3.75910375546445e-05
1.90222464132372e-05
9.28975397616287e-05
4.14296575661452e-05
0.000146276764517946
4.8710127464809e-05
2.73705108867988e-05
3.87213853010526e-05
5.15001721336124e-05
-1.10342190571195e-05
1.04142998663664e-05
1.56012305665721e-05
-2.86367492626617e-05
1.64986466368163e-05
6.55573521373126e-05
-2.77108199134956e-05
-1.65113483813793e-05
2.46336744337197e-05
1.04027868073012e-06
-3.60984409220333e-05
-7.11815231975507e-05
-4.67047476517245e-05
-3.71082575352132e-05
-3.81887667439973e-05
-3.20585081236299e-05
3.50331055855354e-05
4.80698269882948e-05
9.55717819023962e-05
9.73865313435266e-05
7.23741774353685e-05
4.03008758645279e-05
7.85080829471078e-05
0.000111503861517239
0.00011685955630783
7.91744857429866e-05
0.000150578366907132
0.000157609538153556
0.000167027682990433
0.000191910900683092
0.000181742070795972
5.30432452282669e-05
8.36694582905262e-05
9.35125073970768e-05
-4.29646114715409e-06
4.84836087460675e-05
2.03046881886774e-05
-3.85745589763705e-05
-9.37312665953523e-06
-8.82517320971572e-07
-4.89122346411162e-05
-3.40715374440558e-05
-6.69831803059929e-05
-6.24064183196221e-05
2.74376877845377e-06
-3.12894904594741e-05
-2.58541765335289e-05
-4.84372326283951e-07
-1.24601043719035e-05
-5.10329200392632e-05
9.59441213973705e-06
5.95155677209145e-05
-1.45473582142821e-05
3.46690168962236e-05
3.53414642617975e-05
1.69616345492747e-05
3.83954949900128e-05
-1.079926035177e-05
4.17587818630475e-05
5.60558165224833e-05
5.82796877591922e-05
7.28064780294723e-05
0.00012854897939702
0.00014079218113749
5.45660688224998e-05
5.32664909512139e-05
5.83266636269845e-05
5.75304750192445e-05
9.13241000011645e-05
1.87237367829216e-05
1.9972350546423e-05
4.15962970452142e-05
-4.08735013428642e-06
5.3070024972292e-05
2.23197868823819e-05
2.16498283458787e-05
6.15587520724725e-05
1.29764475575695e-05
4.28454242938694e-05
2.48410627200103e-05
2.78252370737549e-05
4.13336876133978e-05
8.22410686597732e-05
0.000119792018856329
2.12143618575207e-05
1.84131287213252e-05
1.9519034500347e-05
6.99008913644747e-05
6.62149619838462e-07
6.26533697810939e-06
5.25731048254542e-05
3.6509264072271e-05
6.84574226631388e-05
2.27010700626205e-05
4.83457386760518e-05
-4.97901155487692e-05
6.56066388806379e-05
9.23105754708308e-06
1.52200045461789e-05
5.68335430728356e-05
3.81316244229459e-05
3.49198160924269e-06
5.2087121022684e-05
5.27696195019164e-05
1.3820393900306e-05
6.18979262799313e-05
4.48242198117618e-05
4.13823319226657e-05
3.22948664314509e-05
7.66682082559601e-05
6.8803451098797e-05
0.000181363829969609
5.20549696108553e-06
7.11217057563715e-05
7.14994644977925e-05
9.2786669942202e-05
2.65651793997323e-06
0.000111081471592856
1.32314399464e-05
-1.41988704505964e-05
2.23180234998998e-05
-2.73269144489771e-05
-2.40924520483565e-05
-2.69341514076289e-05
3.9725446338583e-05
6.51818781043865e-06
1.67850286049994e-05
7.27113914528595e-05
9.14645580993241e-05
7.78258007472497e-05
5.76767814587468e-05
8.34903623185728e-05
-3.50670713648281e-05
2.23526293168367e-05
-4.09582224625024e-05
-2.09528360435886e-05
-1.58044977978113e-05
-2.3481063136044e-05
-3.40007959667607e-05
3.4083993267392e-05
8.18397257840999e-05
-1.19997623452197e-05
8.48585341493102e-05
0.000134764995381626
7.94756469412845e-05
0.000126319333129784
0.000114917715605941
0.000118050984449108
8.6634022330182e-05
7.02708021883035e-05
-6.22785234907539e-06
-6.82535588219638e-06
3.61063336488273e-05
1.1493155814883e-05
3.79394176972471e-05
1.25745538122466e-06
0.000105808745995182
8.80786698325217e-05
-5.86178538545331e-05
-4.63037376709365e-05
-2.99741154398057e-05
-3.44171013529488e-06
-3.64377246808854e-05
-9.46408033274074e-05
-7.05956300178296e-05
3.84333128543632e-06
-7.5347071651481e-06
7.99656312487552e-06
9.62664468555409e-05
9.35013377121959e-05
0.000114120614964556
4.62569683058769e-05
5.44868076587748e-05
9.56013617902302e-05
4.28205608962874e-05
6.11381418689731e-05
-2.05120845308993e-05
5.20048098219963e-05
9.89851015016359e-06
1.44923491210777e-05
6.9762609591629e-05
6.29173722276628e-05
0.000113764011514981
7.40175742297811e-05
4.88970337152395e-05
9.14087672115797e-05
5.88246033551392e-06
4.61634638354225e-05
2.23718638856115e-05
2.38075196921658e-05
-1.87726275932418e-05
-1.64374351749889e-05
1.31186936660941e-06
5.42973452186309e-05
9.3524355825254e-05
3.85971027830315e-05
8.59955783407628e-05
4.40157571102348e-05
8.66255891240895e-05
9.34205237173693e-05
0.00014743237795539
1.24787944464416e-05
4.04045596992877e-05
-3.31472755308024e-06
-4.6094567299223e-05
-2.3833334490084e-05
-3.51123021158128e-05
-2.99766244885131e-05
-2.88946337189454e-05
3.81330400385087e-05
1.01487361477933e-05
3.55792360202133e-05
2.23642844305274e-05
9.03100889601833e-05
7.430960198536e-05
7.14473094742996e-05
6.38847199487754e-05
6.38906283288586e-05
0.000112895321071312
6.87493563124252e-05
1.67101030591658e-05
6.74490387927975e-05
9.88311367389494e-05
1.38010283621512e-05
3.60743275771889e-05
0.000109392303729577
4.15090528052039e-05
0.000117574595481953
1.49147768073127e-05
1.45086070165266e-05
-7.24041350552131e-06
-3.08669233772112e-05
-3.05936541676819e-05
-2.77062242239375e-05
-4.32012770297275e-05
-4.66150757473884e-06
9.3698641798937e-06
2.9759430578039e-05
2.73784812247614e-05
3.82230516129047e-05
5.84109463700895e-05
7.24009981092905e-05
6.79121474051125e-05
2.44687449054101e-05
-4.93810688296011e-05
-1.11327011300917e-05
-3.80122922552952e-05
-8.50149090571121e-05
-2.24700535450356e-05
1.01340440691351e-05
1.43516939069494e-07
2.41272844374102e-05
4.04777006534266e-05
0.000108949623528371
5.83752435243054e-05
9.20661269505786e-05
7.37651842240406e-05
3.67680274724394e-05
5.55831400016944e-05
6.56675926513089e-05
0.0001206346188019
7.72387607603123e-05
4.54485266496466e-05
8.583051098846e-05
8.79569522165738e-05
1.89319422548622e-05
7.3997244049025e-05
7.89436174488586e-05
2.21174468438761e-05
2.67840430749941e-05
6.65958033020645e-05
5.15828729210829e-05
8.70193256601916e-05
4.81150819987559e-05
7.73031715222957e-05
3.16630619514653e-05
-7.35773932226208e-05
-1.05851489951323e-05
-4.54262353542e-05
-2.71129064103538e-05
2.07270355143284e-05
-7.43247182167986e-07
1.42878647294831e-05
2.15956891329496e-05
-4.93196068433237e-05
2.72785266741229e-05
3.51106534080541e-05
5.06916405863652e-05
2.81738630937414e-05
2.56370026105006e-05
-2.39995164089311e-06
5.18903550940705e-05
3.16822946927998e-05
3.06316350661264e-05
6.5282074031849e-05
-3.57021598003831e-06
8.24080801795202e-05
9.02784705896938e-05
2.21658775608253e-05
5.9754121607471e-05
6.21782104150606e-05
-2.21064062208675e-05
-3.58227968542166e-05
7.04827283325574e-05
0.000110857659116701
8.82049722087604e-05
0.000128618972084756
0.000130217433984637
0.00015511004533654
8.52485951289174e-05
0.000188633818720716
6.5046187064469e-05
0.000128565969744848
3.58614920615653e-05
3.83130085041283e-05
-7.37160558451208e-05
7.96506424080746e-07
-7.69096366269561e-05
-3.9251713756806e-05
-5.1202142958381e-06
-8.94428924760738e-05
5.4996068991709e-06
2.66471306784199e-05
4.48140950139525e-05
3.04835046379322e-05
4.15058710276953e-05
8.48291622862961e-06
2.86999076268889e-05
4.01388196237242e-05
-2.76764686902915e-06
0.000101465817750603
8.7499198417756e-05
2.25452116642684e-05
7.48754727011993e-05
0.00010105855527722
0.000100577190028808
2.72128190203764e-05
1.75254665211272e-05
5.99790081686302e-06
-5.42340364701148e-08
-5.61295673921803e-05
-5.39011500426128e-05
-9.24660289975949e-05
-3.76210059642955e-05
8.26542388542176e-06
-5.78059894225625e-06
1.57572036386048e-05
3.8407002857009e-05
3.43859003498212e-05
0.000109788309870208
0.000168609217662836
0.000139533549989238
0.000129805660556342
0.000204934868944423
0.000100834539795507
0.00015692299534196
0.000156191744056784
9.08232188457498e-05
7.46996149495932e-05
5.95664547969134e-05
1.08945902947025e-05
-0.000131276860184791
-5.672822313671e-05
-2.39105815252811e-05
-2.30936492682452e-05
-3.74262495998682e-05
-5.96005541067811e-05
4.74498514206925e-05
-6.8455230034955e-05
-1.67377619607128e-05
-2.57402948470473e-05
1.32009812163307e-05
4.62761593335419e-05
8.18172448379028e-06
4.61494468822829e-05
7.42764779821292e-05
0.000144780071131727
3.84967025688175e-05
6.43108246741798e-05
1.3315150758275e-06
-5.06196775702624e-05
-3.88831791349411e-05
-6.77709601522279e-05
-9.26535144325148e-06
-8.39698603522995e-05
-6.3643813192721e-05
-2.39456631460492e-05
-1.73926135540932e-06
-1.44639605922133e-05
2.57314309412644e-05
6.78494176472335e-05
9.895391822194e-05
2.93105148023455e-05
4.03051100676649e-05
0.000106883631068953
0.000111363596119549
5.12105919144776e-05
9.24231932796731e-05
5.98485554428586e-05
4.4717099337316e-05
2.64186015898568e-05
4.94429387169092e-05
3.86655420107986e-05
8.98345242884711e-05
5.67170517233665e-05
2.81906189261681e-05
-7.51540411176533e-06
5.85684312513552e-05
9.99800059531705e-05
0.000107542673195835
1.48052681034805e-06
1.69624207261611e-05
-6.20497395357726e-05
-7.26334391790678e-05
7.51407611126362e-05
9.02384631088133e-05
5.96257067673396e-06
-1.24764701850987e-05
4.66817879632809e-05
7.46361960986083e-05
1.1254333539938e-05
2.59630774549505e-05
2.3251734268265e-06
-3.06664583656859e-05
-0.000146650600475973
-8.74005459559382e-05
-3.09560777007564e-05
-4.61114334432037e-05
3.26528625936624e-06
-5.01669844710679e-05
1.93378624120046e-05
2.77287077054545e-05
1.7541808752864e-05
7.04950533841969e-05
0.000112689512995093
0.000105085347408177
2.10125703105794e-05
7.46598725430796e-05
0.000127310604903281
0.000127172128891363
0.000102140645748735
0.000113824572672206
8.00883624302668e-05
4.15341725909804e-05
6.78190769445079e-05
9.34737247991058e-05
0.000100217911500549
5.93372756640116e-05
-1.67727716598855e-05
-7.99160122434271e-06
-4.80928524347707e-05
-4.56827976742533e-05
-4.46572530111804e-05
-2.99676076160284e-05
-5.80775836736505e-05
-2.43454605105787e-05
-8.23616462874796e-06
-4.85885593559219e-07
3.12508423316426e-05
3.95141547935933e-05
0.000139436044273455
9.77921735881879e-05
0.000101623302124297
9.0552798898957e-05
5.4293248685234e-05
7.22857197236428e-05
0.000106227718648507
9.13407260780085e-05
0.00010020538189439
-8.58629141443345e-06
3.3031450129302e-05
-8.69943456129968e-05
-6.83843985595921e-05
-6.74696142852137e-05
-1.1777959646272e-05
3.75268356123489e-05
-6.38550580084401e-05
-1.9034432591122e-05
6.07204332307538e-05
-8.7547753577854e-06
4.38289781927003e-05
1.42456425980851e-05
2.65013931492772e-05
3.05839958478271e-05
2.55436491858495e-05
3.94672508989506e-05
2.21893673958822e-05
3.20305019124043e-05
6.0478789136516e-05
7.76690037237675e-05
3.22748840414356e-05
5.25599185925088e-05
6.20414736790655e-05
0.000141757887638868
-1.02751659054183e-06
7.40137356406033e-05
0.000108054552767599
-2.45822206151763e-06
7.31207965957664e-06
8.26986117886828e-05
5.59210344988846e-05
5.95498972788985e-05
8.03666319672351e-05
6.89961567118252e-05
2.13965668276708e-05
7.76384475396018e-05
5.93822531593757e-05
8.13440044363451e-05
5.56357058833882e-05
-1.96352400676707e-05
4.50543077250595e-06
-4.12295424003609e-05
6.03746215530479e-06
2.02519023353032e-05
-2.15154376744259e-05
2.73190844819137e-05
-3.68140791019509e-05
1.21122084024541e-05
3.23837698316199e-05
-4.6069627820269e-06
-1.48764413435951e-05
7.16134795470715e-06
4.97005849171842e-05
4.0678512047415e-05
4.47655060839686e-05
8.07312807824165e-05
4.97822951377362e-06
4.16987380509058e-06
4.29011284970896e-05
-1.69365091317212e-05
-3.9122728069734e-05
4.47418616979127e-05
-8.57967975782582e-05
-1.03195150285456e-06
7.59684232323926e-05
1.23608023851215e-05
9.0648682191498e-06
-1.90251021736e-05
4.74056284220449e-05
-1.23512143976916e-06
-9.05787767788081e-05
-1.07790049712442e-05
-3.98625741299574e-05
6.73533245584887e-05
2.08757399354298e-05
7.79159480052743e-05
8.26692586788055e-05
0.000140193414462634
0.000124750094407579
0.000156454432578201
0.000167196918930305
0.000169722900366931
6.41652996880326e-05
5.51763071539946e-05
5.22046169059803e-05
0.000116953246465451
-2.77185382150081e-06
0.000112198106881522
4.40778874177493e-05
7.0069294074468e-05
6.78515038915298e-06
2.67890513902334e-05
5.52054428795293e-05
-2.35952638191704e-05
-7.41493889205161e-05
-9.70233120945336e-05
-7.93289684479751e-05
-9.88092494261711e-05
-7.21984070337553e-05
-8.17732530488761e-05
-0.000140107374383419
-9.7185767292052e-05
-2.2309277935987e-05
-2.82425097417474e-05
3.65572192590752e-05
0.000119285994210087
5.64889711040961e-05
8.24368218920451e-06
4.53461359946703e-05
5.79557081826085e-05
-1.18176473706712e-05
0.000114703847897855
4.37318517136153e-05
5.7234907654513e-05
1.56638773555133e-05
7.72305451022597e-05
0.000123189114836948
0.000117209685750009
4.56121880013867e-05
3.53165549848512e-05
0.000127801088810211
9.68775739919868e-05
0.000113015487827844
0.000119433581547236
0.00015332700673562
0.00010749997331499
0.0001468197586501
0.000103498506159041
5.39552444542947e-05
2.32958846745622e-06
7.10046990165157e-05
-5.30703264076041e-06
4.48577279060491e-06
1.85480848226149e-05
3.22681378621716e-05
7.45659117984794e-05
6.34846421853728e-05
0.000113042602883309
4.51518650546895e-05
9.22756915392651e-05
-2.35560904817794e-06
-1.69627908839229e-06
7.18904698335895e-06
-8.79867121105859e-05
-4.5347665144063e-05
-4.95146803333375e-05
-0.000107150713431059
-3.64086734205475e-05
-1.73890828686771e-05
-1.97448119222545e-05
-3.76339277527674e-07
-3.21644102308571e-05
-3.40078974195081e-05
-1.44649760508274e-05
5.23693097708811e-06
9.38327100638526e-05
0.000142317389296083
8.72760918950592e-05
7.74992676445792e-05
7.11956371453574e-05
9.6691508649984e-05
6.90587137020877e-05
8.59870274324874e-05
9.81590523253987e-05
7.51849542192496e-05
0.000141389095962221
6.02870112629869e-05
0.000153386446623563
9.9010988871456e-05
0.000157231219092877
0.000110065898760957
0.00015465593546529
0.000161130477850679
0.000127641841002161
0.000132577755439488
8.66250915652836e-05
6.75678633996698e-05
1.33618995930028e-05
-8.36703312829347e-05
-8.32883051919616e-05
-5.46581673325463e-05
-6.85481281646435e-05
-0.000123557380642032
-0.000110901354858408
-6.21476729668558e-05
-9.77191221166996e-05
-6.51439146436235e-05
-5.38232635268352e-05
-3.29210853603726e-05
3.37362044143897e-05
2.23200608134442e-05
8.83015233091526e-06
6.57910120142523e-05
4.43058569528629e-05
4.1866651355015e-05
6.47510329329596e-05
0.000134801549871086
8.36642583250462e-06
4.59725510115352e-05
0.000104014471694393
8.1191521583398e-05
3.72474760038194e-05
9.79428512849716e-05
6.20630207698917e-05
0.000117436054907783
-5.06529371765367e-06
3.21566952896139e-05
4.59554311939464e-05
2.16170609022117e-05
1.06529885142849e-05
-2.83289625991357e-06
5.74293340284581e-05
-4.03571205699597e-05
-4.38629360007366e-05
6.48944837450607e-05
3.61297249004385e-05
0.000108826995465725
6.67470595926656e-05
5.62833784341338e-05
0.000131445677038564
0.000145752870864344
0.000154349658900927
0.000149077277564786
6.77909503313563e-05
2.13581402363478e-05
-1.45942931371894e-05
4.38466835409386e-05
-1.77228485773569e-05
-3.39280317454385e-05
-4.09534161598087e-05
-5.96819854305127e-05
9.89774435908307e-06
-6.70353848089324e-05
-1.23868754475598e-07
-4.91439744392688e-05
8.97540796716821e-06
4.85944169017145e-05
-3.35936860133089e-05
6.05892437463097e-05
-9.26541251721923e-06
-4.63506324606176e-05
4.08559595509869e-05
7.3878091470918e-05
9.05787872430103e-05
5.10920810103369e-05
0.000111053033953474
0.000110486620520695
8.66659536252174e-05
0.000136793603186849
0.000157618107551397
9.90653576237237e-05
0.000149078612080899
3.00140478668517e-05
3.13397110851633e-05
-4.69745613781456e-07
-6.04600806255409e-06
5.66238291889771e-05
3.02377013374638e-07
-4.28170619833277e-06
5.19029576732002e-06
-2.09850296169137e-05
8.47733320445681e-06
-8.10129952869493e-06
6.96365079916721e-05
3.66196129472986e-05
6.18549481224486e-05
2.53659275328062e-05
6.52070164506361e-05
1.51299680872199e-05
5.24518466358829e-05
1.70579293462256e-05
5.46601891505347e-05
-3.31611061824823e-05
6.43485319139072e-05
3.60874080802298e-05
5.80386683544801e-05
8.61702362709968e-05
7.2091259723488e-05
5.92264121064004e-05
6.44912398143278e-05
6.07789192891807e-05
3.36805202738236e-05
3.65119203906504e-05
2.18879587368046e-05
4.5905374131675e-05
4.71681683465551e-05
5.31326551606966e-05
5.11556857206345e-05
1.84055206290402e-05
5.7947564295571e-05
-1.89680228629752e-05
3.63180029397546e-05
-7.70336582008216e-05
-7.73641762360136e-06
-7.49303442877896e-05
-4.68823613047055e-05
-1.87426241204926e-05
-3.81061866697448e-05
5.94189343922725e-06
5.66070870842364e-05
4.95800575077083e-05
7.28800982933656e-05
7.75812292040303e-05
2.801809452535e-05
4.2666317277802e-05
0.000128056200259866
0.000133800534052715
0.000159346748628925
0.000120249241170578
9.19184202596972e-06
5.56207376054848e-05
4.32292106120139e-05
6.29888884334068e-05
7.01297051336972e-05
2.41222139243439e-05
3.866513116776e-05
5.3879096855217e-05
5.46924503498273e-05
9.86898094453945e-05
9.04284250390744e-05
-1.78832480563279e-05
4.97876808821322e-05
4.20197385326107e-05
2.9194824272134e-05
2.95388954874599e-05
5.21830157904586e-05
4.77140836802482e-05
-1.86995219898473e-05
-1.03174507064711e-05
1.73282547553607e-05
-2.42309992037921e-05
4.87199626469151e-05
7.79992174873616e-06
5.08385399125219e-05
3.7357062950623e-06
4.19546752922835e-05
8.71846257468637e-06
3.66070265566635e-05
-4.80555920021438e-05
-3.55033507632406e-05
-1.00913285475891e-05
8.58824235866108e-06
-2.5926727856249e-06
1.83427700891329e-05
-5.06385304704806e-06
-3.95096213835494e-05
3.20422201931034e-05
6.69025884818321e-06
-2.08574002737423e-05
-5.43173109811047e-05
1.15267849187417e-05
5.62819862332637e-05
4.08606605356048e-05
0.000134627700915214
0.000121350485420206
0.000102401076926471
8.9451061159907e-05
0.000115774281742898
0.000121399029092292
9.66834174370226e-05
0.000170805199893806
0.000103353984652941
0.00017200601740572
0.000143961152413371
0.000128718318599833
3.18295651988409e-05
7.05473176080155e-05
1.39850139079086e-05
8.3991862564102e-07
-1.06230588166121e-05
-5.53920775128172e-05
-6.94597672832498e-05
-9.24897809028344e-05
-6.05422085146509e-05
-8.09571060397198e-05
-7.79848946698326e-05
-3.93758443237269e-05
-3.1959524036673e-05
-7.23898752175874e-05
-3.1733919073692e-05
-5.92034576507712e-05
-3.17592828669933e-05
-2.31794578520514e-05
6.26055892245044e-05
-3.35663152796745e-05
9.27894628120717e-05
2.1935903345757e-05
-2.4449592149213e-06
5.19852957077389e-05
2.56996717343675e-05
4.76693917566694e-05
0.000129143896924517
4.12508375730206e-05
4.60733468416891e-05
8.34751117191324e-05
0.00012103876187327
9.23870361877323e-05
0.000104622981768934
2.13338183230395e-05
7.7518070851139e-05
9.76803045385757e-05
8.33746600992527e-05
5.29586626576487e-05
7.34971189171003e-05
0.000103358703327385
4.79006651752919e-05
7.3675211064448e-05
0.000103245284263005
0.000124219794072018
7.63660803136873e-05
-1.38303031778197e-05
4.64679194862426e-05
1.26398742793899e-05
2.20054116282886e-05
-5.43176497656816e-05
-5.92731299306721e-05
-5.43293540514079e-05
-8.53716706570661e-05
-6.6063613781302e-05
-7.26504622724145e-05
-2.97613598482984e-05
-9.86388047730364e-05
1.85804392219798e-06
-7.94982696383335e-05
1.28402821001704e-05
7.81314936651051e-07
7.64335277970026e-05
8.20049787222054e-05
0.000130718064187176
7.51421040306009e-05
0.00010572084355717
7.50522589397736e-05
4.78966029393489e-05
-1.53122294453351e-06
-1.39517754534768e-05
3.90443107602925e-05
-5.66903474979141e-05
6.30389466790444e-05
7.79306407033452e-05
8.88673562818635e-05
6.11053311564884e-05
0.000106234638097835
4.65818039052812e-05
0.000183038882754222
0.000183610622022337
0.000109552183085459
0.000108230404020085
0.000105125793795996
2.33282420386935e-05
0.000119000969884398
0.000119158293879287
3.45882069628284e-05
5.71685498372356e-05
0.000119523700924809
-4.05085538403391e-05
-3.12803869642732e-05
-4.20897500653857e-05
-9.29540141528428e-05
-6.23852149656109e-05
-8.70797282173906e-05
8.85408016566726e-06
-4.55472590769193e-05
-3.64761540371672e-05
-2.41701838791804e-05
-3.52886048222801e-05
-6.85773681386479e-05
-7.88501790731978e-06
-8.17679897387826e-05
1.14603042940368e-06
-1.70115262463623e-05
8.2143270781456e-05
4.14670664665844e-05
0.000131214963576257
0.000133181728242305
0.000153812873882591
0.000137943473792331
4.78113063080814e-05
3.42642848176752e-05
8.80350466029196e-05
4.40343796854755e-05
1.7085889792326e-05
5.5197456628425e-05
3.44612213393546e-05
2.13312992542311e-05
4.88283028736634e-06
-5.43367812425668e-05
-7.57191887468358e-06
1.87234342306158e-05
-1.5338614522069e-05
5.24920347418068e-07
9.53440475908687e-05
5.35349548231185e-05
6.14901107069813e-05
2.89533653241954e-05
0.000107806390751495
0.000139826306513232
0.000121575906670602
0.000150592251908401
3.14341121678113e-05
-7.15571573276155e-06
-2.42842570256358e-05
3.61735055913202e-05
1.19835259889309e-05
-2.23176348370415e-05
-6.67311482646278e-05
-3.16260880117019e-05
-5.57239705318793e-05
3.6862215695435e-07
9.69717762425036e-05
5.14284772026058e-05
8.14086090318912e-05
2.36237132248775e-05
-9.33329046788045e-06
-9.48572524721399e-06
4.22384559185071e-05
-6.29340695061916e-05
4.22172272520421e-05
2.68871073265314e-05
1.36522053964065e-06
5.61946608912075e-07
2.07674586631152e-05
6.97877695521589e-05
4.12705620966059e-05
1.19257926260866e-05
3.38111415126917e-05
3.40970903159246e-05
-5.39984885416875e-06
-3.49647876611023e-05
-6.21969412782071e-05
5.75216230339323e-05
4.9667162226068e-05
7.45273925926016e-05
6.74464188742234e-06
5.10235854135366e-05
2.3259597596871e-05
4.83832764428312e-05
6.18934287472997e-05
0.000111194085172583
0.000104737825856071
7.40998567451005e-05
7.96130513232848e-05
8.73632997282646e-05
9.52542124771988e-05
2.7509292787516e-05
-1.15039219654094e-05
-5.85878933077484e-05
-3.07043109305444e-05
-7.81723389526608e-05
-3.47520538769609e-06
-5.32360002232898e-05
-9.91193374251959e-06
3.62887250803217e-05
2.21289351820668e-05
6.04145903104721e-05
6.17239874543852e-05
6.00371860488239e-05
5.14837565872982e-05
5.33660065893794e-05
9.42863098393819e-05
5.16064879167631e-05
2.23445556977095e-05
0.000105631717755414
0.00014470813054451
8.61421621494744e-05
7.31165825520614e-05
9.16553916015827e-05
7.10018282692779e-05
1.04831366263471e-05
-3.78514344424037e-05
1.13675924270127e-05
-0.00012878635184444
-5.88038469770063e-05
-5.62439969034307e-05
-3.9102591755809e-05
-8.04845099054079e-06
-3.59171596187066e-05
-7.31257072710984e-05
2.74773604671013e-05
-1.62761977768574e-05
-5.50606870673629e-05
1.45162316889304e-06
2.69246531427161e-05
0.000101766115133571
0.000111669251464775
0.000152542527206693
0.000128920288396298
0.000216528622183268
0.000163288231437086
0.000174145191660751
9.05921659687283e-05
0.00014139375728009
0.000115689278236891
0.000125040977771883
6.42693315237697e-05
7.52298178053959e-05
-2.96378281927631e-05
-3.49603426616088e-05
5.30236470261387e-05
1.58541161321208e-05
-4.24218164101821e-05
-9.18811227704482e-05
-5.96997001373093e-05
-5.34478387474882e-07
-8.56891209515962e-05
-0.000142526458605353
-4.61418616150787e-05
-5.34618846284257e-05
-6.30070116083231e-05
-4.05525292726521e-05
-5.95400296910663e-05
-4.57682669680638e-05
2.67472486718263e-05
-1.15680480630537e-05
2.67436214257651e-05
7.95480821587577e-05
0.000128693622727986
0.000103768813808916
8.86009479882155e-05
9.92288062152919e-05
3.93732164812039e-05
7.34884306593785e-05
1.11529907176639e-05
2.41791028958671e-05
-3.41285157435736e-05
-4.3331298342223e-05
3.80406033545231e-05
5.44417458619065e-05
5.25735824461941e-05
4.02043158134475e-05
1.87765548918756e-05
5.0226013845153e-05
6.36315856816606e-05
8.68771814326099e-05
3.64314970800747e-05
8.79869832876714e-05
8.84646438686102e-05
0.000111296192791851
0.000130253429645674
0.000175244469111639
0.000115528449986332
7.8666630955697e-05
0.000101061817281941
2.71042272583489e-05
-1.19266012912736e-05
5.14976614987741e-05
-2.65751261711065e-05
7.13017051907114e-05
3.60987669675856e-05
4.12767803787055e-05
2.49906634868547e-05
5.11831836787378e-05
6.18244057016334e-05
-9.62217468584135e-06
-1.15548159023826e-06
-5.12696766747397e-05
-9.1422061368184e-05
-2.55435781349147e-05
-0.000127110477923463
-8.14277714463018e-05
-5.89374814976256e-05
-5.68166244964643e-05
4.79895088282358e-05
6.98712869703091e-06
-2.25046789978823e-05
3.31747200680811e-05
1.06442542321451e-05
1.19495346360908e-05
8.26563278535719e-05
0.00012687131542791
6.47558379109964e-05
0.000112779335204237
6.53775006961347e-05
0.000177037830159998
0.000184957546962322
0.000164098258264527
9.09763593183741e-05
4.34823744538753e-05
8.35656901111937e-05
0.000142965192280683
2.3729072371348e-05
2.01944839758629e-05
-1.74967653940626e-05
4.49280689717337e-05
1.75266749639501e-05
6.85179194573659e-06
3.443770694883e-05
-4.32746418993117e-05
8.65515079857379e-06
-1.8477425454428e-05
-1.37350490738845e-05
2.75432096739355e-05
2.2340738192979e-05
-2.75296287391759e-05
4.38986554225556e-05
-4.13139316034065e-05
-3.28690081806576e-05
3.60195088017795e-05
7.08956458547583e-05
1.27133300973907e-05
6.04724654948919e-05
9.97731279795675e-05
9.03850239774926e-05
3.2545812584334e-05
8.39456211016137e-05
1.82443898251705e-05
-2.30841766307803e-05
-1.46771921453429e-05
4.86843035999484e-05
3.05667381137752e-05
-2.84976648416322e-05
-3.10764000647306e-05
-5.22842134464547e-06
-1.15570023327468e-05
-1.45544417356886e-05
-1.3715552893041e-05
3.87030455776265e-05
5.05602422979503e-05
3.55008252740924e-05
0.000153152612102319
0.000122379676434846
9.62760314562212e-05
0.000160652904702923
4.54462239406455e-05
0.000158775246712736
1.04393112449682e-05
2.23804829356091e-05
5.95377136586056e-05
0.000113583247230115
0.000130285164792332
3.90834900743937e-05
0.000103879110130085
9.35917809195343e-05
8.39647200195104e-05
2.75714029727568e-05
7.28641241215252e-05
-9.7071113516612e-05
-4.05646782641199e-05
5.68924800686297e-06
-7.29523170200219e-05
1.75628476633901e-05
-4.75515364990111e-05
-2.17107187539354e-05
8.73754596277555e-06
4.38748155201836e-06
5.63309839552383e-05
4.79887451249994e-05
2.82122106034432e-05
7.77794693298285e-05
6.40087668180385e-05
0.0001006367870882
-1.22858518126197e-05
-4.39199255702279e-05
-3.40689277076578e-05
-2.90528525691487e-05
1.44573188370454e-06
-3.33460277851123e-05
-8.22668348788528e-06
-4.25086074770197e-06
6.04359898931675e-05
4.66662075604606e-05
2.52699613870261e-05
4.90449878034625e-05
2.59950774751717e-05
6.67000621070821e-05
5.51778564582174e-05
-2.24356124439024e-05
1.66152263600425e-05
-5.07695594831317e-05
1.03995107700822e-05
0.000100676487618269
2.57382607158436e-05
3.02375496711078e-05
1.45241144925984e-05
0.000106035733846022
6.02919657761155e-05
6.1162696914125e-05
8.49210978367225e-05
7.69596723673502e-05
4.66640425796095e-05
0.000109339894540395
4.55168732209591e-05
4.49190582933796e-05
0.000132685437235172
5.82700512190045e-05
4.47714681102881e-05
8.44046925887321e-05
5.46683454707685e-05
9.1569000871581e-06
7.13627993575514e-05
2.66945187757483e-05
2.6202642305708e-05
8.02595186630258e-06
1.59796105766159e-05
-5.06422875645005e-05
1.71041317333558e-05
-5.01039892158384e-07
3.72915305364899e-05
-9.66546426386262e-06
-1.96945900635949e-06
-1.97432838206444e-05
2.70941766504507e-05
-6.04824101739963e-05
-3.57082476000172e-05
-2.68503355547047e-06
-2.14552620559932e-05
-5.74795722830162e-05
3.52339283024038e-05
9.56874129474192e-06
1.87270127024817e-06
0.000115784245235809
5.13400926476778e-05
8.00328015099267e-05
0.0001051036939254
0.000114999520974134
8.70244133673349e-05
8.35328556729599e-05
0.000103655570964241
2.5029829360955e-05
9.57065745031288e-05
9.05242744132619e-05
9.3520107248123e-05
2.12952757570616e-05
9.65798857999654e-05
8.26406168272271e-05
3.78099818359377e-05
5.87341828150869e-05
-2.79151077806352e-06
2.99288784444352e-05
4.05002169695253e-05
3.64562809587206e-05
-6.83245621943171e-07
5.48881941861168e-05
1.61593273377431e-05
5.88260603722856e-06
-7.01804692533111e-06
7.61853489653525e-05
-3.69807141921507e-05
1.02338475980143e-05
5.02294881275745e-05
-3.21575474133606e-05
3.24108769512433e-05
9.61681135115469e-05
8.37896282385734e-05
9.83035663353082e-05
3.89443591752428e-05
6.21871877936539e-05
8.06199401986621e-05
-2.19703157235701e-05
-1.28873331042432e-05
-2.33137745448921e-05
-2.1686243827805e-05
-2.98036458645262e-05
-4.73956445001395e-05
-2.08221374041469e-05
3.50592704437047e-05
-3.70940797536222e-06
-2.38874969642832e-05
5.79556878732105e-05
9.42848023506411e-06
6.15159058330804e-05
8.62518964265111e-05
0.000113660816613815
4.88633734723043e-05
1.20271348921435e-05
5.18547937590635e-05
5.391568846706e-05
4.7921845808626e-05
2.93559964031764e-05
0.000116164689315147
6.20564847944306e-05
3.73112788062456e-05
0.000119279220926926
9.00785513428149e-05
7.14846341176285e-05
8.39733165244657e-05
6.79135760965936e-05
0.000116336827030124
2.65325895387695e-05
7.16573604022063e-05
3.69049196232993e-05
-5.04816042378172e-05
1.51426713681991e-05
7.92563865186331e-05
3.01358487595439e-05
3.35633842028566e-05
4.55566749697489e-05
8.10719563568176e-05
1.59840808960826e-05
1.6952764430821e-05
3.85732011283134e-05
-5.8408680020028e-05
-1.63604082295564e-05
7.90672119627372e-06
-2.1258229943617e-05
-8.86349598696255e-05
-4.67609903627909e-05
1.36981500150236e-05
2.6468360721451e-05
-1.42343129702796e-05
4.94597304496553e-05
-3.00460463867336e-05
1.31723514522195e-05
1.54913744390727e-05
3.51090072389762e-05
7.10203960024685e-05
9.64278076250639e-05
4.62896370129721e-05
6.31893755240844e-05
1.79932781480609e-05
3.29204233124985e-05
-2.99485346298069e-06
-2.77573980763564e-05
1.46469698898466e-05
-3.11197639189229e-05
-6.08091633905225e-05
-1.43827443238821e-05
3.54913489181978e-05
-4.6405023129942e-05
0.000115209193094349
0.000122873777074857
6.1455403203974e-05
0.00012691952712286
0.000139738730438706
0.000162043193787842
9.76244620521441e-05
6.90421518973302e-05
8.60459984134949e-05
7.77573626936844e-05
7.18491429679035e-05
3.23545324766263e-05
3.70153775812654e-05
2.23311274786914e-05
1.65618971421243e-06
-4.25233416857192e-05
3.98821870796612e-06
2.56581957060821e-05
-1.28363519300281e-05
1.19530261026802e-05
5.95361397865534e-06
-1.84040011592407e-05
-3.58891743484049e-05
-2.25558120644557e-05
-9.79830428799583e-06
-0.000107756182581956
-8.08559915626523e-05
-5.93495173344855e-05
-6.86487498122351e-05
5.01881317046939e-05
-5.54072744345947e-05
-2.41930978568331e-05
6.46529946148962e-06
4.21711144773807e-05
7.73717585794459e-05
7.83564799011905e-05
0.000131622243667305
9.90863716001353e-05
5.39784023218155e-05
5.34016705687126e-05
0.000102927765062366
1.03021745925133e-05
9.31644627991189e-05
2.86735037813387e-05
0.000115444010110272
6.58475984084141e-05
7.46508269303533e-05
4.51926252674509e-05
3.99198051642505e-05
0.000118099320065658
5.54678397221342e-05
9.49830059403113e-05
2.08450305588937e-06
5.52626839991156e-05
-4.74940193619414e-05
-1.73981072571942e-05
3.29954144654648e-05
-2.00990951743247e-05
2.52984556313132e-05
5.12855874458024e-05
-1.17177026448401e-05
6.70195282906825e-05
6.44875286401522e-05
2.59419396688229e-05
2.18118251064343e-05
4.80762353821188e-05
4.72187202116138e-05
0.000129216241353824
0.000136114771041347
8.18357542387634e-05
0.000122248404591202
2.04671827031724e-05
3.15673488541061e-06
1.5689881151599e-05
1.53925298869616e-05
2.4607063496453e-05
-0.000109086954681086
-3.29690411767986e-06
1.12093975910493e-05
-4.6065376205701e-05
-2.19801804633189e-05
-3.39028966469852e-05
1.72961306492585e-05
-9.10322193439903e-06
-5.60854696314033e-05
-8.30398326898678e-05
-5.32903619666941e-05
3.43070726335003e-05
4.24821200093068e-05
0.000100905377288698
0.000161144686886665
0.000178523600071871
0.000139371272517644
0.000162288674694613
0.000153588360213786
9.2511136690697e-05
8.33104147752328e-05
9.3609981620662e-05
0.000102270218353868
8.67484647231476e-05
6.44792709503829e-05
3.78249398609251e-05
2.8332820398039e-05
1.39117890316786e-05
5.30213249294538e-05
2.32212580579575e-05
7.5689219689102e-05
-1.6179737807287e-05
3.37400410456019e-05
4.86977261457325e-05
2.22713476787985e-05
-2.32471538468037e-05
4.4249908359212e-05
4.55836164420686e-05
2.43760714867052e-05
5.13683821672077e-05
6.26217347095453e-05
8.81692760350094e-05
5.0633289615815e-05
1.81164043544736e-05
9.61040912036217e-05
-1.34306711263358e-06
3.02961375969966e-05
-5.18063718916579e-05
2.76941397233717e-05
-3.31511427758777e-06
1.8429289343945e-06
-6.02526779010646e-06
-1.31066494231359e-05
-2.22477343211674e-05
-5.90023098058981e-05
1.56244212446855e-05
6.02697359172839e-05
0.000100850179627869
4.58282161290581e-05
2.25614241348445e-05
2.23108551403772e-05
7.67222510381019e-05
1.22608576428408e-05
4.43063317398887e-05
3.21025598003744e-05
2.49793548514554e-05
1.94497781679612e-05
-8.62323103567352e-06
4.81116496004815e-05
3.57867457476641e-05
-3.86310033932025e-07
9.83738641891677e-05
5.43878441163295e-05
6.50070227679369e-05
0.00014173169606426
7.33017734935332e-05
0.00020255855165338
0.000108311542024245
0.00012783095960451
0.000144711203255054
8.24083459949091e-05
8.1897171502947e-05
-2.2712058955198e-05
0.000121371930800624
3.84397091305354e-05
-2.44923647926352e-05
-1.29569996541465e-05
6.55257128194984e-05
-2.37564009794165e-06
-1.2489638840791e-05
2.55055121653081e-06
-4.73334002842982e-05
-1.27347742895876e-05
-4.85477454569429e-05
-1.5733331847135e-05
2.45754145810966e-05
-3.4405643269463e-07
-1.51952420900643e-05
-4.85185220676866e-05
-3.8337636306609e-05
8.05810642124237e-05
1.61197102251854e-05
2.984687557546e-05
1.91065301981731e-05
-6.65519353771712e-06
2.26583367874905e-05
1.51749255864252e-05
3.27936078892387e-05
8.30634394893894e-06
3.80994641938935e-05
8.61443939153471e-05
8.17728171365418e-05
5.16932705886485e-05
4.66544315102886e-05
0.00010280486550736
-2.37428638629116e-05
4.30208771939277e-05
2.29236189102289e-05
8.61700902812367e-05
3.06265065585192e-05
5.10087389497438e-05
0.000154984571900886
6.9315926180462e-05
7.35464118421285e-05
9.96914165371904e-05
4.80327580864891e-05
1.27517346371503e-05
1.17614117766502e-05
1.99435244400073e-05
-3.20367295728395e-05
1.87366081926911e-05
2.06140141367637e-05
0.000116508857633731
4.56640275507042e-05
9.51464647597622e-05
4.82782993382538e-05
7.91645113283104e-05
0.0001064346988614
6.36556470781537e-05
5.17058861512065e-05
5.6396733590925e-05
-6.34102271765296e-05
-5.22798122055741e-05
-6.15926626716311e-05
-2.86324230909059e-05
-5.35438178507238e-05
-4.53078758552681e-05
-4.44030142923058e-05
3.04310900659518e-05
4.82851637361795e-05
4.56507684747228e-05
6.55994950006536e-05
-3.38692441662693e-05
-2.68132006395066e-05
-1.00209629142294e-05
-2.78251420644734e-05
-6.73106163850068e-06
1.90365705981789e-05
6.99439629673302e-05
1.75162030849449e-07
3.2431010952515e-05
0.000161595666952379
8.93042172060937e-05
0.000159565371709373
0.000146184098878231
7.31704196658476e-05
9.64978884899624e-05
8.11787767728808e-05
7.58047859105456e-05
0.000142822967161671
0.000129096336720076
0.00016550991206379
0.000146641943127211
0.000129402536600791
0.000169209078200197
3.52885135872956e-05
5.93413856048751e-05
2.42625113998917e-06
-1.80581709702526e-05
-3.57960804751552e-05
-5.55277940549202e-05
-8.80258983642525e-05
-8.52316664396005e-05
-0.000113238213956788
-0.000147922251233727
-0.000101497582269925
-5.40367060925598e-05
-0.000110241912588344
7.863339091574e-07
7.94380140876517e-06
2.57233191352787e-05
-4.49976188986053e-06
4.99882885702424e-05
8.09282022533724e-05
5.24582820099535e-05
0.000121139904973703
4.52612940433596e-05
6.12300429864611e-05
3.56524806191697e-05
8.01852024947163e-05
5.8824298781207e-05
-9.1369468028784e-06
2.05073149754519e-05
8.29074958804824e-05
2.8961806519352e-05
5.80285788562967e-05
-1.0087494623879e-05
2.66121726770573e-05
-1.92394856949025e-05
-7.33227469694892e-05
-1.06384725043211e-05
-4.32904221040108e-05
2.20803439888812e-05
-1.71014229305354e-05
9.18840121087387e-05
3.15951202837138e-05
0.000132615504917621
0.000116995787063551
0.000200800325196613
0.000134520149981147
5.4929147287387e-05
0.000134372051684895
0.000111110562923026
2.68771680953013e-05
4.96769307887e-05
3.98284695894785e-05
9.12811817522282e-06
2.52306746697369e-05
3.38152300628252e-05
1.57026488152647e-05
4.10278965945346e-05
-3.47414429477076e-05
2.83872044822555e-06
2.28975224138422e-05
-1.86233956248631e-05
1.71920991047127e-06
3.58010598818591e-06
4.82405209208528e-05
-1.7055464042359e-05
1.52887991480987e-05
-3.82222285124787e-05
5.74913228199073e-06
-4.7594219917767e-06
1.48056883829219e-05
-2.84788529615824e-05
-2.62501624742053e-05
2.40169478545708e-05
-3.93716543023754e-05
9.18528219134009e-06
2.63997192171307e-05
5.04544612762304e-05
6.51664249844757e-05
4.19670103224726e-05
8.18429196172285e-05
3.956787375483e-05
-5.11795508796208e-06
3.39269670358177e-05
7.33594359641293e-05
3.50754265524922e-05
-5.51039941034882e-05
8.31253614389126e-05
0.000110236452485082
8.92522556544375e-05
8.84730458376138e-05
0.000100605989583685
0.000128662616645457
0.000123286511505034
0.000168625282470026
3.23322339889251e-05
7.27547010388329e-05
-2.29622068922203e-05
2.03545530581297e-05
-4.33837573523157e-05
-2.92635326361065e-05
2.19471806384216e-07
-6.41389160214778e-05
-3.04316597389342e-05
-1.38904492513638e-05
-8.18898805560697e-05
2.69534579173072e-05
6.25835554226978e-05
2.63268973879614e-05
5.16846326352598e-05
8.28126940505565e-05
9.48448649926113e-05
8.44327973105294e-05
3.24111120693486e-05
7.33034775368923e-05
6.26409836276143e-05
1.93254944586497e-05
7.27995228707318e-05
-1.11366358485926e-05
-4.35512722589149e-05
3.49185960833423e-06
-3.3040362427202e-05
-5.25047295671652e-05
-7.03839811144733e-05
-1.02333693475513e-05
-4.85931394919089e-05
-6.11968109390158e-05
1.5903202628128e-05
2.0704643673065e-05
8.09838144592229e-07
1.43428056407077e-05
6.0521779265061e-05
8.83912450759916e-05
0.000128589786860152
0.000117385068998149
9.98353782787674e-05
0.000132990630698179
7.74405091357578e-05
4.5785904669957e-05
6.01732637912609e-05
6.27230054810024e-05
2.85363582403935e-05
2.55464809219009e-05
1.83006835355246e-05
-5.18176433312048e-06
4.59687265667875e-05
0.000102207861543813
9.45412004153946e-05
7.422982853891e-05
9.60180239746027e-05
6.81255760935627e-05
9.10100433600276e-05
4.84518700006452e-05
3.48938033585126e-05
5.86935601089042e-05
2.62225435850256e-05
1.66245884885226e-05
-2.02288105364156e-05
-2.24509318823069e-05
3.41709280147868e-05
-3.84569533002267e-05
-6.86877000933317e-05
-6.95446192392816e-06
-8.88273630603544e-06
3.77108548990208e-05
-2.02636886460385e-06
3.81941981582767e-05
8.56467069889435e-08
8.89790319943401e-06
1.06345596201701e-05
-6.33032290053988e-05
3.25088052430954e-05
-6.71710368036215e-06
-9.43000068812019e-05
2.03944880928356e-05
-1.51253636198618e-05
8.79256765499028e-05
5.72239114474539e-05
3.79164073424244e-06
-8.00793057922752e-06
6.24080642611074e-05
0.000126268089069494
8.59507105043418e-05
8.09926657749082e-05
8.43043146121524e-05
0.000127300832252136
0.000131174279045962
9.83168982479841e-05
5.30497636929686e-05
-3.86233949352958e-05
2.67597868964701e-05
8.29820150110325e-06
-3.39295531885677e-05
5.0984016898491e-05
-2.44178658180148e-05
2.39032786460729e-05
6.0502428911311e-05
0.000102632612000428
2.37427989009155e-05
0.00015041958382296
9.36406877340016e-05
9.33179242358883e-05
8.47940094306458e-05
7.2529851404607e-05
2.13625449681348e-05
3.11545562158987e-05
2.68166620861339e-06
-2.54912191938808e-05
-3.13299047620749e-05
2.09922987159679e-05
9.20560699615709e-05
3.64417189680106e-05
3.40359627996591e-05
-3.40406306435126e-05
-1.09935751946461e-05
-5.34555841225655e-05
-2.88349902435996e-05
-5.34098823529335e-05
-3.64462594646429e-05
-4.38130730071743e-05
-3.53556911557179e-05
-3.4120161551422e-05
1.97703141507035e-05
-1.72101738626479e-05
6.47928135130858e-05
6.88863656683593e-05
8.48326581520127e-05
0.000110083523408646
6.66386623979074e-05
0.000117042103005358
4.6516007394278e-05
0.000142206073089176
0.000149585802819595
9.93943886917938e-05
6.77269898858318e-05
9.13070650610623e-05
4.44126528786804e-05
3.71877302288718e-05
1.58957143851469e-05
2.56202050521439e-05
8.07897532812757e-06
4.18630006648014e-05
5.26781971988422e-05
-3.83672868861364e-05
6.78750893798841e-05
3.85769226321445e-05
4.97906701587276e-05
5.32687874815441e-05
3.07459182072477e-05
-9.72199104571485e-06
-1.87970680621003e-05
-2.79720194371178e-05
-5.31338112493617e-05
3.81643524152902e-05
-4.96025275020672e-06
7.44882452941311e-05
3.45840979989588e-05
1.84333475194152e-05
-3.6937809953906e-07
-7.24696272655785e-06
-4.13991041206628e-05
2.5408634310341e-05
1.04570462717e-05
4.08242654368886e-05
2.35272696943468e-05
1.44540367151745e-05
3.17431794077657e-05
-3.99441611399105e-05
-3.15932795599239e-05
-5.72780439961625e-05
0.000100265315201375
-2.48444736725757e-05
8.28655023580547e-05
7.76870083014443e-05
8.90011291292347e-05
8.87171599536088e-05
1.62885881488269e-05
0.000118693506173942
8.31939443867245e-05
8.11867132676967e-05
8.80928653100584e-05
6.44001920996462e-05
0.000116813199730223
0.000114884798893911
0.000121197566898245
5.3404003597001e-05
7.86112827623598e-05
-9.13816591688547e-06
-2.2290568584004e-05
3.43899026295478e-05
7.94286804089226e-06
-5.84860402643175e-05
-3.31382300113809e-06
7.61466107599453e-05
-4.13587111804164e-05
3.65066037629621e-05
1.06419239037031e-05
-4.00126871077753e-05
3.46952969135113e-05
2.06168786253655e-05
-2.07454680089325e-05
-3.17933904676241e-06
-6.7069180321172e-05
-0.00011283344561326
-3.59485599884519e-05
-5.79543172604303e-05
-3.88560093999541e-05
-4.03606370756438e-05
-3.02109160324935e-05
9.20498357253775e-05
9.32033490101076e-05
3.57723291563864e-05
9.72083981028137e-05
0.000162007306255713
8.80245599204224e-05
0.000122355219910124
0.000135895103793239
4.0539531918803e-05
0.000122747933309584
8.25776115709874e-05
3.965343801757e-05
1.63708162457984e-05
4.08394595015266e-05
2.54175700580651e-05
2.98740072311946e-05
-2.55147635432943e-05
-2.1762448638409e-05
-1.15780974372877e-07
-2.29267788939644e-05
3.47262637244887e-05
7.21643697585865e-05
1.04047583529709e-06
1.15372278442591e-05
4.24677214305634e-05
-8.86015178204766e-06
3.91424130271327e-05
-1.41826117723302e-05
6.25949940168316e-05
6.5545442462276e-05
6.15289803296509e-05
6.4739239711385e-05
0.000114634608159653
8.84498226584454e-05
9.65656647182557e-05
6.31017990022595e-06
2.45418397389108e-05
3.47116527661646e-05
2.9848199619098e-05
1.90216591811039e-05
4.24543663937264e-05
6.24832787513825e-05
-4.5842360266772e-05
2.24320233222338e-06
9.78504951347415e-05
4.81532341004595e-05
4.17107074535733e-05
-8.11765617333861e-06
4.70536585228632e-06
2.55492003583551e-05
1.93902066205577e-05
-1.92140112801719e-05
2.98175909409708e-05
4.59738152910967e-05
4.92807363992267e-05
8.45025087706897e-05
-2.01993608340382e-05
9.10181121208882e-05
7.85761354401128e-05
-1.24810493433456e-05
2.86850211782269e-05
-1.32599162649617e-05
-5.04232128196976e-05
3.2414572503898e-06
5.36460467972083e-05
5.4814535453131e-05
7.3322740041326e-05
8.22495269601868e-06
4.02852805821942e-05
6.81704411640965e-05
1.4697996180588e-05
7.01352838034073e-05
-2.25049950901704e-06
1.82445612984255e-05
4.42244835783483e-06
5.52150494607759e-05
4.88299933472828e-05
7.97752364782479e-05
4.99620501939758e-05
-2.64957517273296e-05
3.44074204597623e-05
1.90600639609332e-05
5.39919030988658e-05
2.71121349945093e-05
1.06605760022712e-05
-3.38323734345512e-05
9.39841286492887e-05
9.25773485955427e-06
5.20959275761809e-05
0.000107006629648572
3.28164933193556e-05
2.27525795661715e-05
3.48346698860773e-05
9.75873454340484e-05
2.26004467476822e-05
2.95022911769208e-05
5.30250959276982e-05
-3.81061118877618e-05
-3.73239140092092e-05
-7.28267258623517e-06
-1.80228744373026e-05
-2.9057765085634e-05
1.94816860712099e-05
-1.81929244537379e-05
2.57873163549242e-05
4.97834102213546e-05
6.64622574236972e-05
0.00012716083240113
0.000101904724523348
9.27406065435986e-05
0.000101456993229968
0.000105951354724303
4.33455470815234e-05
4.87546928107922e-05
4.55263780330425e-05
-3.84682047358719e-05
-1.80801177928047e-05
2.01091005600221e-05
-5.51935450608249e-05
7.84693997687661e-06
-4.06865132981207e-05
3.90095599027258e-07
-2.08027687061786e-05
-5.45291909685238e-05
-7.10368228448882e-06
6.17731599386911e-05
7.72280310986299e-05
6.92085325438715e-05
0.000142825208154001
0.000111712460414299
8.74149613398581e-05
0.000109389149668434
2.09338784608313e-05
7.1286869299017e-05
9.27988541600784e-05
7.25667851283073e-05
-1.6132613656631e-06
8.0120828154717e-05
5.86443608458653e-07
-4.43742573697112e-05
2.46487728210554e-05
5.85310951471605e-05
-1.6504192004215e-06
-2.29736233921168e-05
-3.19333576904166e-05
-5.06470609518764e-05
-6.0494951570982e-05
-2.14602038312829e-05
-1.22405280902898e-05
-5.42719126449017e-06
-5.17482887023639e-05
3.38145410134764e-05
-6.74183526487392e-06
-8.84228593934322e-06
3.89524323807183e-06
1.94561891633311e-05
-5.00742883314965e-07
-6.23557518948473e-06
-5.2937713433792e-06
1.46495782653877e-05
2.58547339351067e-05
5.56883118310617e-05
8.22885473550345e-05
0.000112823212032272
7.94298521508643e-05
0.000142590894687331
0.000102320051090469
4.44601805059137e-05
9.16804681404228e-05
7.630322867834e-05
7.17289719080379e-05
0.00012184568857207
0.000130676124757374
9.24800168459706e-05
7.22196268252173e-05
5.22715160031757e-05
6.08974108549408e-05
3.91592926390056e-05
1.73036893257578e-05
-7.30988870236891e-06
-6.63207111330619e-05
-4.83713497840257e-05
-2.93918031493667e-05
-2.48234405238268e-05
-7.34246344496618e-05
-3.7106215752951e-05
-3.60952335703492e-05
-7.80975969096319e-05
-4.97244268599122e-05
-1.4532884110001e-05
6.46148193127366e-06
4.63042222815543e-05
4.4380237080433e-05
8.6130890045612e-05
0.000159200620356941
0.000119386136879038
0.000107299260948765
9.1985613869896e-05
0.00012852318320616
8.63233290167586e-05
2.29788677301302e-05
1.89015229951165e-05
3.95607701053619e-05
-4.53991891746048e-05
5.24715523993509e-05
-4.98947696358624e-05
0.000100519665589201
-8.311590915069e-06
1.63829331783521e-05
4.02823500497201e-05
1.52411433551848e-05
4.9980253820732e-05
6.22298768497608e-05
0.000122718652291115
7.74928353592457e-05
0.000115767165660144
0.00010313885699391
0.000115225430870385
0.000142240801108471
7.1256025538877e-05
6.10135630057988e-05
2.82858623714958e-05
-4.2455725342105e-05
-0.00010805836516895
-6.948475052182e-05
-3.36599144514629e-05
-3.40545143521348e-05
-4.42716803651544e-05
4.59999642560994e-05
-1.17100822027104e-06
3.65899766861301e-05
6.09987302901012e-05
5.94287849579825e-05
1.1470822186757e-05
4.19954121219132e-05
5.24538712095157e-05
7.43661756308251e-05
9.82202737003788e-05
5.12818293021806e-05
3.8266598917081e-05
8.35699991615822e-06
5.86308958580727e-05
6.79814418699918e-06
8.95468875730657e-06
-2.51236551444065e-05
7.70683624017323e-06
-5.12732043281453e-06
4.38178797967051e-05
-4.95544888391827e-05
9.52281716109964e-05
5.62997776138601e-05
7.86072257040063e-05
6.67378247121966e-05
0.000103982550695186
9.68734225747368e-05
0.000110856148529745
5.61890893606307e-05
0.000123552639490358
0.000125835736794204
0.000140242563580434
9.12689291418505e-05
6.45441235535279e-05
1.74408822280517e-05
3.78783088724719e-05
6.55386029175023e-05
-2.42289169261247e-05
-6.6960528462525e-05
1.22056351789987e-06
-3.58679731777815e-05
-2.69495143586563e-07
-4.96069205355704e-05
-3.61718004089996e-05
-5.25980622617738e-05
2.84625081305471e-05
2.05056729034163e-05
-2.52353582321562e-05
-1.06119910429015e-05
-2.48020898774183e-06
6.9108035942581e-05
1.67990459950792e-05
8.01749576882615e-05
0.000175615461815734
0.000112887358883273
9.64381212048968e-05
2.49963892965553e-05
0.000122276876465381
-4.34416123222313e-06
2.99190732889135e-05
7.36640947069922e-05
-3.82864356472519e-07
2.2345835519036e-06
6.49005326924133e-05
6.46156243354292e-05
-3.10626148881061e-05
6.47826216431793e-05
7.61253757970734e-05
1.66350696530467e-05
4.50652383022085e-05
2.99919997932614e-05
1.67864312708229e-05
7.77275357244958e-05
7.56422857508732e-06
7.97890284230799e-05
1.70839700489804e-05
5.44448982128326e-05
6.93472009387847e-05
3.12338096703218e-05
-2.71040377080138e-06
-4.28006042225212e-05
4.83901578058147e-05
5.15656330894075e-05
6.1987205035226e-05
6.69799460213873e-05
2.20905200945813e-05
4.98184338232736e-05
5.82600440338382e-07
-1.61375473627619e-05
-5.95810878783304e-05
3.07312114226746e-05
-8.29846342876633e-06
-3.04405947165223e-05
-5.08534336587718e-05
-5.92775823029009e-05
-2.40614736327752e-06
-7.85857493101748e-05
6.7004155946288e-05
1.12198306786459e-05
6.87664553743536e-05
2.6345703062945e-05
7.63011065981934e-05
6.78470965374307e-08
0.000103103690974539
8.20679336181933e-05
7.04503472546686e-05
4.66235212567217e-05
3.55012981257251e-05
7.84169099472162e-05
8.99226209322728e-05
0.000111128695690496
0.000134247621322102
0.000101461011458518
6.84021807417594e-05
7.61435896960401e-05
4.14344793488393e-05
1.81697348664117e-05
-2.61484789654269e-05
-5.31237734260376e-06
-1.30817850664372e-05
-7.15597220979799e-05
-2.87122640361396e-05
3.93246048240527e-06
1.49902568056074e-05
-1.34339137873395e-05
2.91394060469131e-05
9.2141379170144e-05
-6.01715434451814e-05
-3.17535912946691e-05
3.26081127217272e-05
1.30675744631872e-05
3.04911699441384e-05
-1.11870551596432e-05
-6.04196617867164e-05
-2.33390625995267e-05
3.18527695210717e-05
0.00011463444970024
0.000118956252159208
5.86880762554294e-05
9.66578544172797e-05
7.38514129016694e-05
6.06192209495737e-05
6.44014992920907e-05
7.57170044406309e-05
0.000119721959446471
8.18065614917126e-05
8.24173632212234e-05
6.73685627279452e-05
0.000123162985076093
9.93748301778505e-06
9.00635711508547e-05
-5.91281080615284e-08
2.13147111986003e-05
-1.84684858350719e-05
1.08233821082304e-05
-4.5264446425767e-05
-1.49677351814628e-06
6.47017558463995e-05
7.50637588785819e-05
2.69842916512206e-05
5.06072714619192e-05
-3.41431135184436e-05
8.16390239392321e-05
-3.14497417186188e-06
8.63303422865558e-05
7.35603488359261e-05
7.72108282462191e-05
4.19067424656536e-06
4.27832809055744e-05
4.33895338500106e-05
-2.87251565196387e-05
-2.9583226610426e-05
-1.73951994346057e-05
5.87118779806899e-05
1.68124044617893e-05
5.72949199359497e-05
4.0640265343772e-05
3.91988595222406e-06
4.74192618384671e-06
3.51816383036139e-05
6.177042022628e-06
2.37530816020438e-05
-5.63332302743119e-05
-5.59206485090687e-07
7.01798726729578e-05
4.52453008024284e-05
9.93066010779553e-05
0.00016452861602031
0.000174991938249854
0.000224552081477485
0.000224800161054559
0.00011314542543045
8.74482965392708e-05
1.89993582731081e-05
6.31116348686517e-06
1.75414987780748e-06
4.01584002040022e-05
-1.63028203166296e-05
-8.55009234878241e-06
4.8385961788308e-06
-9.88613457378731e-05
-3.4069912556788e-05
-9.15758315609119e-05
-3.41131205367405e-05
-8.90403529208026e-05
-3.35587486227177e-05
-2.29431602585358e-05
-3.15962753913863e-05
5.40956749492842e-05
-2.15994895816584e-06
7.31804149514504e-05
6.22418778446208e-05
0.000126031395834784
0.000104894860147012
8.88049786524493e-05
9.70747149527692e-05
9.32008251379514e-05
9.48862103790498e-05
0.000103116521338779
0.000104394491945316
9.10332099216399e-05
0.00014107885708847
0.000123424514105421
6.97196049072267e-05
6.23218645200738e-05
-3.75189810353422e-05
1.86951192478118e-06
2.50405541490435e-05
-5.02106350337504e-05
-1.55551845349638e-05
9.57448565431284e-06
-2.91011550203477e-05
-8.96868626103339e-06
6.50303311530925e-05
0.000111842132999948
6.11015799739949e-05
1.21026377750797e-05
2.41907567799283e-05
1.58256245596578e-05
5.88786922803626e-05
-2.92430703059351e-05
-3.15150737757185e-05
-1.55906019878837e-05
1.34133469038703e-05
-2.04430778967114e-05
2.39665197995832e-05
-6.17184577295531e-05
-1.850940699418e-06
-2.83410991842462e-05
1.91730210175791e-05
4.52868754298759e-05
3.45615356415633e-05
6.98625747761822e-05
0.000134587876225192
5.57647102576263e-05
0.00016136577769155
0.000113189559460168
4.34648074908478e-05
5.10614955310879e-05
6.67626300890891e-05
7.46972789606813e-05
4.14650582714593e-05
9.43806802289454e-05
6.37941886859384e-05
-2.20861367908217e-06
-1.76421344782317e-06
6.43080249868834e-05
8.4969084103557e-05
5.41146434919898e-05
4.99732624225815e-05
1.84969009349966e-05
5.27627423297126e-05
5.85428478386729e-05
6.76412968377412e-05
8.93623448194755e-05
9.65952820152496e-05
3.54552434746172e-05
0.000106668384464487
1.68629041465341e-05
-2.91866649487409e-05
-6.31756277383666e-05
-9.61405644160321e-06
-1.04482421139342e-05
-0.000121152498630151
-9.87181988475336e-05
-0.000170263112302685
-0.000110223103429919
-7.89484144727269e-05
-6.67971278067443e-05
-2.39053980855196e-05
-4.73128531973149e-05
-4.83105483646005e-06
1.94974221069775e-05
4.75694224761704e-06
9.8447343428753e-05
5.21703306298706e-05
4.37252340138384e-05
4.34320798794885e-05
9.72039855248322e-05
9.83563145883829e-05
6.36832820446949e-05
0.000160268165690412
5.67140212996116e-05
9.45607854630247e-05
0.000188286345526224
0.000128085137273457
0.000134942993863122
0.000165827856377655
8.40170281057425e-05
0.00013718429200351
4.17146041883879e-05
1.13963995931676e-05
2.97827185229506e-05
3.07219958823428e-06
1.11380970602917e-05
1.9173319606511e-05
6.45829629263684e-05
1.22002520448659e-05
1.92417643365808e-05
-2.65635183607894e-05
-1.70813577692415e-05
-4.58793460410636e-05
2.61631044597097e-06
-2.34618766159121e-05
-5.87615699206857e-06
5.39915307482499e-05
-4.31698238322067e-05
3.51215431140155e-05
-2.70824631463644e-05
-9.21676976002013e-05
-8.13878070549031e-05
-6.81741427387242e-05
-4.35513088549145e-05
-1.25027737526475e-05
-2.943349377981e-05
3.4672622675926e-05
2.60803490286997e-05
9.74885597538488e-05
3.81364720154188e-05
7.35831505220805e-05
5.15443604102682e-05
2.99925178474337e-05
4.87927970515793e-05
9.23002220028659e-05
1.15368002176895e-06
5.8544822428973e-05
0.000157283266015177
9.9488521797742e-05
0.000120678165456027
0.000118621585750689
0.000129472129031056
0.000120602971661839
8.92004360110217e-05
2.31226461576077e-05
-2.61697924350072e-05
1.04778307088906e-05
3.00136416074294e-05
-4.14078990680526e-06
1.10628521704106e-05
1.53561384561249e-05
4.70528539186434e-05
5.58393838848636e-05
0.000114253844623563
0.000101873678584019
9.28256530214365e-06
-6.29925549455411e-06
1.24529620990354e-05
-2.9030698314682e-05
-2.57761331435548e-05
-6.24905240940808e-05
-7.29961901866431e-05
-5.80138215037645e-06
-1.21689898381098e-05
-7.12408076127509e-05
-4.68240570463512e-05
1.87808165534113e-05
-6.24820971301325e-05
-2.8843677503461e-05
3.99316073368121e-05
2.51239068274268e-05
3.23665371595206e-05
0.000107062808142113
3.0206316651676e-05
9.01087190810908e-05
0.000132756850758399
0.000149020821698306
0.000152690991046562
0.000199701789231804
7.44392939586476e-05
0.00012067745435464
5.2793344440996e-05
2.46901933380186e-05
-2.15951982930341e-05
5.6699746199802e-05
7.28550720602552e-05
5.16251456915409e-05
1.70170639802724e-05
3.30795107810287e-05
2.58929237324088e-05
9.18444268819931e-06
1.31452177985574e-06
-1.14701923735935e-05
3.19178546670797e-05
-4.24533397323391e-06
0.000107849987168582
4.07641349005172e-05
3.51582526223556e-05
-3.18911240128992e-05
-6.43887527805915e-06
9.37665142637075e-06
4.39826341136803e-05
3.68227365997784e-06
6.32090546706365e-05
8.15631012769895e-05
5.35132308776644e-05
5.69783087761739e-05
8.15137929661712e-05
0.000115396489893148
-1.09124337471573e-05
3.12366289541545e-05
-4.80542760777477e-05
4.60107364220129e-05
1.53564503737263e-05
4.02831228018452e-05
9.19621001328154e-05
0.000127713725455894
0.00014591649692284
9.65380907392434e-05
5.96146084756491e-05
-5.12069694258207e-06
3.78494347414388e-05
-9.66094837639353e-05
-5.82898296755542e-05
-0.000100790536818156
-5.57065487072842e-05
-7.407714388327e-05
-3.65140980279836e-05
-6.40196943739135e-05
-5.39350325055014e-05
2.26503922462787e-05
7.10026284503889e-05
5.29044677066658e-05
8.46589823990542e-05
7.75679608379526e-05
6.04971497067169e-05
0.0001098552807268
4.69543335085143e-05
4.12285881611807e-05
0.000121287763874586
0.000113696010061123
7.32007242078227e-05
-1.83259933890696e-06
3.8948656006688e-05
6.33340335781254e-05
0.000147378112689827
5.89844542981953e-05
3.744346084726e-05
1.06188929560876e-05
9.49356903319792e-05
2.77281007116238e-05
-1.73091410702052e-05
0.000102977516190552
1.35520104234435e-05
-2.26368879806406e-06
1.56452707313955e-05
-7.26354849368752e-05
-2.65256225771965e-05
1.70288790088292e-05
4.31467113027604e-05
7.06657563410076e-05
9.64530728286291e-05
3.8706964314235e-05
4.63987654007508e-05
4.82516239613282e-05
6.72850888813268e-06
7.84170983872148e-06
-7.35397587528474e-05
-8.05720987185828e-05
-9.93810992095823e-05
-6.740773179416e-05
2.01134852100379e-06
2.4143327299422e-05
8.17622216833322e-05
4.49083530609452e-05
4.74043635889003e-05
3.67324067476797e-05
5.54977977616136e-05
6.58955874923519e-05
2.78510978604664e-06
6.91744815663708e-06
-4.07660236625106e-06
3.8612915229368e-05
3.37656144215813e-05
5.55425341787599e-07
4.38266596144066e-05
1.58981998863798e-05
0.000150705598764509
0.000127800531251365
0.000152356823059992
0.00019755148141487
0.000181269699512288
0.000226265357961687
0.000206437903107533
0.000165206574209228
0.000131823903690528
0.000101384738147636
3.9478300874336e-05
9.29285439786513e-05
3.12329987224986e-05
5.25374806498608e-05
-3.71925205714338e-05
-1.20028589567591e-05
-2.89546359913544e-05
-9.70817102770768e-05
-5.81100236906487e-05
-8.60867188935501e-05
-8.6146596104715e-05
-4.02608029649202e-05
-0.000115466264350157
-0.000136871983769661
-0.000173430460514879
-0.000112094098110392
-8.10143453541324e-05
-1.44283452101523e-06
7.00220217683489e-05
0.000115368111632453
0.000153540099594743
6.5415853846668e-05
0.000114254666495149
8.80965476871866e-05
9.86079922834937e-05
9.11017581728749e-05
4.44058482738815e-05
4.48933324685451e-05
2.29065827775206e-05
0.000121474818726463
5.07349005236013e-05
9.06732387225572e-05
6.5271739508881e-05
0.000133395808747387
9.74433772851882e-05
6.41774585799383e-05
6.2952215273102e-06
0.000131717308406092
6.0566411251883e-05
6.76854719389582e-05
6.87387803791089e-05
6.70230163985688e-05
3.36122507283494e-05
4.31707178115602e-05
5.39736558464061e-05
-5.94636075573537e-06
2.01722232384853e-05
-6.15456617403261e-06
1.55607143027134e-05
7.55543904719846e-05
2.52922143831154e-05
6.54271787435976e-05
5.83935159290944e-05
8.14361693969159e-05
7.91344691607036e-05
5.11604840145514e-05
-3.3192443106842e-05
-5.22453570938776e-05
-1.12478424558787e-05
-0.000108714070180552
-3.17934235300107e-06
-8.89882443543948e-07
9.13000862342114e-06
-1.20910942082624e-05
-9.06027519598402e-05
3.197447689486e-06
-5.78070554110374e-05
-9.99502030392275e-06
1.56993103261146e-05
5.67195692130042e-05
-7.42435082443021e-06
4.11498950776056e-05
8.03889281864152e-06
0.000150304400123457
0.000120213331543499
0.00010794116298854
0.000186760282089845
0.000135358422297379
0.000102291102448351
9.45108319499899e-05
5.66471678711828e-05
0.000144430976466997
0.00013986530678279
0.000126292693378442
6.27398371972895e-05
0.0001619677318554
8.48160900742244e-05
0.000101156663679215
6.54573368835807e-05
-2.67222802983794e-05
-4.97341213426934e-05
-9.6326036762195e-05
-0.00014518604110652
-7.99767764978792e-05
-8.56874628909059e-05
8.30059607366822e-06
-6.5780666890796e-05
-3.72385329967745e-05
6.59062910533065e-05
-3.44854230798445e-05
5.21950155029823e-05
3.73799349297991e-05
4.61639369465799e-05
5.55078382674379e-05
4.92211179173384e-05
0.000114674275264879
0.000150991660798083
9.03075369996484e-05
0.000158756290085981
0.000130449289627913
0.000113306952601715
0.000118604125390113
6.16535956210486e-05
3.7418191734467e-05
1.3513509441311e-05
3.9722668843031e-05
-1.51004259499456e-05
1.16814243021166e-05
-2.3829658290124e-05
3.53443472161093e-05
-2.24673428425697e-05
-5.4603012141403e-05
-4.22361150416631e-05
-1.61615279573667e-05
-3.26236171850876e-05
8.35642897873146e-05
4.30378529698576e-05
5.57647292310938e-05
0.000137718590894148
0.000135430923118389
0.000153675191371832
5.05404478637179e-05
5.58463924716365e-05
0.000100899564250035
4.84346379884815e-05
-5.52653239771203e-05
-1.61918522039098e-05
1.51303995698323e-05
-2.45419117931471e-05
4.72520354888913e-05
2.30260988082611e-05
1.45111734789428e-05
1.21938324922081e-05
6.85718688093001e-05
5.16692937254902e-05
3.71111662751963e-05
4.54073530002326e-05
4.53972441311065e-05
3.04190623764288e-05
4.46227183152435e-06
4.31914437202132e-05
3.96506472424608e-05
0.000101866630831383
8.37634634330132e-05
3.85129029112867e-05
4.10805726013006e-05
5.12210650326262e-05
-4.96649256431964e-06
-5.1255163825524e-05
2.02661540560936e-05
-9.92909917310934e-06
2.6517962697142e-05
-1.29787239198105e-05
2.35254835111386e-05
-7.40545468773553e-07
-8.38140726646408e-07
9.06717740672196e-05
1.37944523339085e-05
4.01741808127032e-07
6.09356873814021e-05
1.76793400997407e-05
7.83819987937005e-05
4.7137820846153e-05
4.15428617619644e-05
4.8937321236792e-05
7.21886224254018e-05
8.93739389096306e-05
-1.01257211976528e-05
4.12042331889215e-05
2.87378752974297e-05
1.42786109750779e-05
5.20670015299278e-05
9.18886596220688e-05
0.000114297733130309
0.000123799478276316
0.000164085036398849
6.67788821222102e-05
6.37775506454948e-05
5.4071492444656e-05
-1.09353280337859e-05
3.05888557629776e-05
-4.30072035758581e-06
3.45829980401526e-06
-3.80821669849252e-06
3.97993891696566e-05
6.27526936040161e-05
-2.87533526555448e-05
3.18411397418494e-05
1.7053714645761e-05
3.49424423267675e-05
5.20254240974503e-05
4.21930368163927e-05
4.76294436788151e-07
4.81464008439392e-05
2.26865989763895e-05
2.80717871291621e-05
5.87489998540168e-05
3.99747667845261e-05
-8.6939829580645e-06
1.21744403829643e-05
1.2652999031788e-05
-2.48480274924796e-06
5.34622151744764e-05
-2.48375170584347e-05
4.77975937757071e-05
3.30348038252343e-05
4.57446586275225e-05
1.67019853765017e-06
3.39588934583518e-05
-1.94398854011585e-05
3.20520056252892e-05
-1.09581856085424e-06
7.6615031959586e-05
8.26103839552864e-05
8.6486402564917e-05
0.000133560622311279
0.000162631763814201
0.000137246592644307
0.000119126814603592
0.000139603765333893
0.000131443753327705
9.21727142643637e-05
-1.30875655639817e-05
-1.55267051659597e-05
-2.0498193898692e-05
7.36650757623275e-06
-9.6351306535876e-07
-9.50635244809482e-08
2.17004705047678e-05
3.71155260996082e-05
0.000120718186726991
-2.51539538580778e-06
5.22841517729428e-05
8.99064321566171e-05
1.9485842709002e-05
1.83830405765092e-05
3.10428923363114e-05
8.57580561803171e-06
-1.98811389955343e-05
-1.35588854653573e-05
-7.24167899038448e-05
7.4379556235501e-06
2.55220166945057e-05
6.91027770897889e-05
7.90943133144435e-05
3.46973502555807e-05
3.5188396004151e-05
4.39387589692141e-05
2.06770466341262e-05
4.82422673579717e-06
4.09800222773009e-06
6.80604298525379e-05
2.92719283019257e-06
3.22228288061877e-05
-3.1387552993179e-05
3.19362384161648e-05
2.2345458168237e-05
-2.20758216878434e-06
3.05160106484334e-05
9.36172754192768e-05
0.00010756670844807
0.000169289375032196
0.000218887235937465
0.000178338634117324
0.00018038082368488
8.1712574255322e-05
0.000135723166582427
0.000105670571709132
0.000101400930132835
-1.72756245804709e-05
-3.63281113272715e-05
2.19357998579018e-06
3.37306121312852e-06
4.47844428733709e-05
1.93093837118182e-05
6.13450222078092e-05
2.86512151130032e-05
3.95504415186408e-05
5.58040381174902e-05
4.04215263136171e-05
-1.34881482640956e-05
9.95545912832609e-06
-2.04147688192663e-05
4.67916483460988e-05
-2.81866049404308e-05
1.81515195724607e-05
3.23459509445512e-05
-5.75110856259033e-06
6.42957502974156e-05
-1.24956403848099e-06
6.51678498346613e-05
-1.58469085623247e-05
-3.93742643059305e-05
3.82597060455359e-05
3.28461953958279e-05
2.79560520486486e-05
1.2030419907652e-05
3.88466354989036e-05
0.000104595539441151
0.000114412123258463
0.000104833500794035
0.00012871202458081
0.00016630599352699
0.000106033886895698
5.42602434817201e-05
6.7344227019542e-05
6.98134733089044e-05
9.23461828359666e-06
-2.30933702635387e-05
9.11411384319193e-05
-1.94868030560725e-05
3.19005835012796e-05
4.92016916071338e-06
-1.31503483494161e-05
1.84408818587078e-05
1.26450345020192e-06
-6.51015310799221e-05
-3.96748866820873e-05
-3.0036654424201e-05
-6.32462922077539e-05
3.9765647584457e-05
-8.80671407652324e-06
4.21497988426759e-05
0.000119003684579921
8.32025995394473e-05
9.41092929671362e-05
7.40659302268303e-05
9.88326315612981e-05
8.90569550721874e-05
6.77929600982913e-05
8.51078418832544e-05
0.000109863021684693
3.94366651976181e-05
3.31022734959942e-05
6.5243355051992e-06
-6.8370392225778e-06
-2.03906529720541e-05
2.56439125272548e-05
-2.23519383779236e-05
-5.33754517186817e-06
4.0922144385673e-05
0.000110345361140666
3.97375452997821e-05
3.56557987036205e-06
1.6428532613629e-05
-5.90721494603517e-06
5.32605662198207e-05
5.6573915129655e-05
8.29035807955151e-05
4.98371327721596e-05
5.5958507495629e-05
7.20835020916803e-05
3.06833028364678e-05
9.83535280009027e-05
4.2536035265777e-05
2.9598632564045e-05
-2.02805873094738e-06
-8.85797592417805e-06
2.27960667237412e-06
2.42878292285485e-05
-3.74904638296149e-05
1.54422238097908e-05
-7.11432298216147e-05
-5.09366964577096e-05
-5.32894818343564e-06
-1.6033823544842e-05
1.31734748296667e-05
5.16708916798012e-05
6.98337064471348e-05
9.6799491241885e-05
8.51026943410926e-05
0.000173176554312608
0.000109070420758613
0.000127787902654519
0.000122378187616076
3.90254119026359e-05
8.57554766620775e-05
3.61559471024531e-05
-1.98798839314627e-05
4.95389627844339e-05
7.09998827795088e-06
4.52099965020664e-05
1.17175947535816e-05
3.34556199433899e-05
5.85587869242999e-05
4.93236717367262e-05
6.77647631933268e-05
1.70000495199899e-05
-8.93292301749439e-06
1.23870775312727e-05
-6.75341543386697e-05
-7.32685714402951e-05
4.26412705480329e-05
-2.79411566580268e-05
-3.11874921939563e-05
1.93408071134073e-05
-9.84136044755621e-05
-5.67291330968616e-05
-3.2270181614582e-05
1.96893400357506e-05
-3.98879452111564e-05
5.66456037146502e-05
-7.22788825542695e-05
8.15260833717952e-05
3.10296325676972e-05
7.95098740228391e-05
9.95766320488006e-05
0.000128323285376024
0.000181838534168579
0.000208533274576403
0.000210975569153979
0.00019253713818845
9.5655373936283e-05
4.40148229658095e-05
5.98786329097415e-05
8.57987126492217e-05
4.00983806074236e-05
4.18710164946835e-05
1.00996673534315e-05
-7.71172544952162e-05
-2.67602584771991e-05
5.66942101938178e-06
-3.94406312389997e-05
4.01748911133357e-05
4.02566963151665e-05
6.34560067402981e-06
9.15544185402083e-06
5.14032039433599e-05
-2.94894269539028e-06
4.67010689119293e-05
2.90925671992151e-05
-1.05998305153169e-05
2.69997806943887e-05
-4.79453340982046e-06
2.59488328189671e-05
-1.53744255905221e-05
3.03227137371357e-05
3.14654593726153e-05
-1.83965493156173e-05
1.87009179038311e-05
-1.0110792020793e-05
2.44149256701694e-05
-2.65113949631892e-05
-8.42206529740163e-05
-2.12420119094087e-05
-4.15158759706958e-05
-4.86369159114194e-05
-5.20820187757745e-05
6.45792784112655e-07
-4.86428912186695e-05
3.33853314235577e-05
0.000122606617655715
5.5878970073466e-05
0.000101114441633268
0.000126280698793881
0.000135195545955272
0.000130556722178787
0.000131875351187733
0.000144051401264905
8.55291522192457e-05
0.000106432555702406
0.00010775128605436
0.000135882774623023
9.74659263512818e-05
4.73385274209926e-05
1.8118814999529e-05
0.000100041739043649
8.8128363001826e-05
3.76424766621109e-05
6.94413024911654e-05
2.15642451429853e-05
-1.79245178881621e-05
-5.83738971432855e-05
-6.72865427573705e-05
-9.57816440365405e-05
-5.33342207969738e-05
-6.51215804871089e-05
-6.35998400478672e-05
-0.000137730928180086
-6.90714115045039e-05
2.05774317689387e-05
1.85290886233167e-05
-3.63279372523259e-05
-1.17253982209293e-05
-6.29782576171685e-06
2.58345994730258e-05
3.5784805641059e-05
1.04254684661236e-05
5.06943842187568e-05
6.50064500035512e-05
4.71253097722933e-05
9.57533746350024e-05
0.000205902222227434
0.000181215219056953
0.000146366241340598
6.73190028476395e-05
0.000168040998489743
0.000100309039978893
5.37785533294297e-05
0.000100120661233189
2.41763360806824e-05
-1.38632084944316e-05
5.78050041037264e-05
2.90823371321593e-05
-1.16836053078838e-05
8.29549697632765e-05
-3.87227656860921e-05
5.92113621818925e-05
-6.22078235677283e-06
4.90460775373176e-05
6.39411190156627e-06
4.96874788330967e-05
5.97825970902377e-05
8.90045045163168e-05
5.45110438367427e-05
6.56797339121463e-05
1.27876864008996e-06
-1.48448536977965e-05
1.64398831529023e-05
-6.93396058904454e-05
3.23235143454375e-05
2.5720105816096e-05
-2.26520353451085e-05
4.059839655778e-05
-1.44363557800407e-05
5.43332402368391e-06
-6.12607019462538e-06
-9.19979509689981e-06
-2.36872695673743e-05
1.42729605704003e-05
2.31251882667739e-05
2.06913346548247e-05
2.75480225639996e-05
6.32422865516154e-05
-3.59614581436145e-06
3.29429085972155e-05
1.48112873954414e-05
6.6720453808286e-05
8.06472001165516e-05
0.000150581112515388
0.000162540165484839
8.54530433723862e-05
5.65113069494566e-05
4.02322086454708e-05
8.09959788037392e-05
9.98596962190283e-05
3.40629644471201e-05
6.70265720751287e-05
4.98280050654443e-05
4.2054687074068e-05
5.05935238246524e-05
5.86194473307973e-05
8.03310578517595e-05
3.77701452977375e-05
-3.7123721880569e-05
1.10821799271413e-06
-3.82755570013199e-05
-5.92463927480256e-05
-6.63661880725776e-05
-2.96435866864255e-05
2.89575898571443e-05
-1.43479126719444e-05
-5.7698139865534e-05
-4.30165737916251e-05
4.63057182452264e-06
1.44275644726753e-06
3.08722109511761e-05
1.0261174042145e-05
5.9038998600782e-05
9.62554287934969e-05
9.22238058032989e-05
7.56088069142736e-05
0.000138098489518648
9.37994157942388e-05
7.00342383366316e-05
0.000104219507191365
0.000121767917612685
8.37439015786395e-05
8.51929647607148e-05
0.000120349815074685
0.000134410164302092
-3.64378908364708e-06
5.56881809081108e-05
8.02277559356514e-05
8.63665347468211e-05
9.97075111844127e-05
-4.39913215122812e-05
-4.19578788493745e-05
-2.08914143723339e-05
3.48663505932321e-05
2.29127716451668e-07
7.29479621690338e-06
5.07985493293451e-05
3.59468273297792e-05
1.6744803589467e-05
6.29582853331054e-05
-1.47613377586782e-05
4.99889240832403e-05
5.07264323862641e-05
2.02704958749569e-06
8.77156620818134e-06
4.53042598227672e-05
-1.77353003203905e-06
3.78431336583447e-05
3.37811473394618e-05
1.13205145519251e-05
8.57014498743518e-06
-1.22142097123818e-05
7.30446388683546e-06
6.67714768498321e-05
9.52694115430568e-05
0.000134884032029245
0.0001368264615509
0.000136647420421777
9.36025646608699e-05
0.000195243797523404
0.000149284459658746
0.00014267011546159
6.75765516968531e-05
2.99397270897438e-05
2.40314548013291e-05
3.93848826170236e-05
2.56672224822771e-05
-3.14159022538909e-05
4.28507838353342e-05
7.69944938716083e-06
6.26678636620154e-06
7.39130513560342e-05
6.98872079670436e-05
1.06319928082636e-05
9.49570484686601e-05
6.92307022000414e-05
6.52779546999635e-05
2.96266415401083e-05
-2.12669060227817e-05
2.2933870970274e-07
-0.000109809260631977
3.79703097628006e-05
-5.777132821227e-05
2.16572160575842e-06
4.34835632259563e-06
2.51382852264448e-05
-9.18038077331419e-07
1.77583415393605e-05
7.12512089585518e-05
9.13726779975136e-05
4.47048016953047e-05
-1.14868791210622e-05
-5.81783045105044e-05
5.06927517542041e-05
1.78985111296951e-05
3.65655286499378e-05
5.76767526328492e-05
7.8004004865027e-05
7.46225106049661e-05
0.000113037085109873
0.000142088906042163
9.3380751897236e-05
0.0001793996649833
0.000144142578950556
0.000113681568482171
4.35185015972685e-05
7.16780981828043e-05
5.73638589236781e-05
-3.72435478323392e-05
-6.40461796237686e-05
-8.98040074138257e-05
-8.03988691198941e-05
-3.28821604996659e-05
-5.51822513423042e-05
5.93125689139782e-05
5.43451373307946e-05
6.9652529097373e-05
2.93384354677496e-05
3.07758182232159e-05
3.28220273392707e-05
2.29099882486552e-05
-5.73944817047405e-05
2.60434994503581e-05
-1.37518587321766e-05
4.988364537927e-06
-3.24454839565304e-05
-4.18995331218473e-05
-7.52762982070293e-05
-3.1229659444787e-05
-2.34328175813979e-05
3.41520128025673e-05
8.00673398793617e-05
2.9634613063222e-06
3.06805725977022e-05
5.33139730198984e-05
1.11024347870486e-05
-3.53627598663663e-06
0.000120121161547179
6.26533376941823e-05
5.54491915530335e-05
5.10595852755452e-05
0.000132996243893494
9.91281326354453e-05
8.88860571882811e-05
0.000158268056003285
0.000168242852390207
8.31030310019464e-05
7.72342799469027e-05
6.04661461905912e-05
-7.98145179921253e-05
-8.42444983631261e-06
-4.82984864869533e-05
-1.50080939445914e-05
-4.42558205959371e-05
-1.44456988641083e-05
5.20501921171663e-05
8.81786491422572e-05
3.02507955719021e-05
9.01425758587033e-05
0.000127401204619175
6.32145940095076e-05
3.58460346851865e-05
1.75542078348554e-05
-5.04784586514083e-05
7.27647753610778e-06
-4.11687629881818e-05
-9.04355641021583e-06
-0.00012580598571135
-4.74472298619408e-05
-1.62579384156345e-06
3.24701872459892e-06
-2.38576725523832e-05
-2.46509447100901e-05
6.76504682819793e-06
2.2329305305731e-05
3.22901139182695e-05
5.48538541892811e-05
0.00013106319793553
4.41206720460263e-05
4.05346420940117e-05
6.98065082171459e-05
7.42455100086658e-05
9.48288028050567e-05
0.000114611891761117
7.47226060662125e-05
0.00015365119123269
0.000140563914979207
5.93088020027728e-05
4.20519484700318e-05
2.62064606195954e-05
3.66536743087087e-05
4.23498135310463e-05
-7.31931996333342e-05
-2.49512779312746e-05
-4.92948737386591e-05
2.6781214035664e-06
-9.87112635804665e-05
-5.06236743295374e-05
3.38015692398171e-05
-2.64104153878905e-05
1.57906030836535e-05
5.3088293933066e-05
9.34313910601808e-05
7.3378917260695e-05
6.35808406303937e-05
0.000104896010506471
9.60294525920433e-05
8.10846510812996e-05
-9.19622381888463e-06
-4.85667323508485e-06
-1.6689588298827e-05
3.21929815269065e-05
-1.11352817896492e-05
-4.42319935913736e-05
-3.0968011603985e-05
-8.46677904760355e-06
5.27330875918722e-06
2.30639163464743e-05
-4.48537899132879e-05
-4.44299223898838e-05
-2.58826294985054e-05
-4.2157518684247e-05
3.64733766119438e-05
1.78589773280496e-05
4.47475908042378e-05
0.000101483883111506
0.00011040981025172
0.00012003362419521
9.41081946071281e-05
7.36554872235645e-05
5.01883168274025e-06
0.000138153103094844
6.57457366496148e-05
-3.13917882955584e-05
-2.3022172240138e-05
8.18233362077522e-06
2.34217427153952e-05
8.47205582786321e-05
4.64611206040598e-06
9.57656146406796e-06
4.45158301340054e-07
-2.23980867414043e-05
2.25332352101282e-05
2.60969585112884e-05
0.000107508000376732
1.13056581216607e-05
4.32604420893776e-05
7.0424238746942e-05
4.97898291946603e-05
0.000115350488183547
-1.42528058013954e-05
3.63912284151309e-05
-9.65654322720342e-05
-5.77703965840509e-05
4.08817354484101e-05
-6.82938438358802e-05
8.99322299241631e-06
-3.05423129944119e-05
8.99504590386859e-06
1.16176901674366e-06
6.37123715093315e-05
2.48041453136993e-05
9.21193614743237e-05
8.50279664345196e-05
6.91195942396516e-05
6.90422218278748e-05
0.000103184879234673
9.38893923178375e-05
6.77578030889563e-05
4.51921543562932e-05
5.44396430966785e-05
7.87603327743696e-05
1.80906928843029e-05
-4.87611742356634e-05
1.3280771973067e-05
-8.59248511703193e-06
-3.63792524659579e-05
9.61240130349402e-07
-6.44966370533077e-05
-1.14446244182205e-05
-5.55993605575881e-05
-1.22658504545946e-06
3.3335853283865e-05
7.9072715919575e-05
-4.85885998473226e-06
4.66769650847811e-05
0.000155937045574986
8.79305567350173e-05
0.000117862234765864
-1.51832085014642e-05
2.2126409022442e-05
8.49170598065919e-05
7.38859358128806e-05
9.03493983297174e-05
0.000136202189775157
3.87482413952489e-05
6.22521648818916e-05
7.21633016353344e-05
2.40386662478157e-05
2.68794245272296e-05
5.52802639975965e-05
7.23956833806553e-05
4.90333548606077e-07
0.000113472289641434
-1.08287601997214e-05
2.39418464315048e-05
4.46452977720736e-05
2.06114851230187e-05
7.05531081034895e-05
6.59978147772444e-05
0.00010878243969676
5.92167999035332e-05
1.29863725219684e-05
-1.54638951032482e-05
-3.25253876271278e-06
-6.44553062719701e-05
-2.70211157499928e-05
-5.52900050005544e-05
-7.89525822626423e-05
-3.03065838689903e-05
-7.82001351252269e-05
-4.27617577327348e-05
-3.77698435764692e-05
3.17662170350994e-05
5.51435134176666e-05
6.79259460159812e-05
4.15804424737859e-05
6.26682303923621e-05
5.59588069035995e-05
0.000130497910650003
9.37957029248946e-05
7.73095476257242e-05
0.000111800737239657
0.000121672661766718
6.16243351048987e-05
0.000125709892152208
8.34600675673035e-05
5.4410994962799e-05
7.0693619097117e-05
4.06764174289273e-05
2.84505860324884e-05
5.00177326718208e-05
4.42785072330303e-05
2.33790292979e-05
-1.22006329816377e-06
2.988212398792e-05
3.78798745048927e-05
6.23560872917755e-05
8.73949054030847e-05
5.78359123589963e-05
4.44207058245948e-05
-3.03273678366752e-06
2.71219305016766e-05
8.19233647587308e-05
6.87267802087457e-05
-5.08528720815542e-05
3.06091413328896e-05
-3.70092703281858e-05
1.80171400735367e-05
4.3870704115304e-05
-6.59405736052305e-06
1.69883192978201e-05
5.74933192574601e-05
6.30070623660067e-06
8.79228862347603e-06
2.69725333558829e-05
5.88312939305142e-05
8.39399988031261e-06
-7.26614638574145e-06
-4.06814392578353e-05
2.85962907600198e-05
-7.78683158037769e-05
-6.41219307194262e-05
-2.17091085467445e-05
7.93022846693687e-06
-2.12065723700613e-05
3.07316487483329e-05
4.68804280610536e-05
9.39329540113501e-05
0.00010961564177722
0.000128752794104048
0.000111941843627019
0.000150277061898274
0.000115876638123298
0.000171711291217986
0.000110293645527553
0.000121848602331624
9.02417325742054e-05
0.000104724619488504
7.92461809250342e-05
0.000104558576830997
9.97843475846262e-05
8.81113579530876e-05
0.000140769890407301
0.000137125928753411
4.50677939067669e-05
7.38504387955993e-05
-3.7727718508328e-06
1.19322471836403e-05
3.71566111368635e-05
3.38907383789022e-05
-1.80667054733121e-05
-5.12408058736956e-05
-1.33856666509992e-05
-3.87958177933714e-05
-1.89759856385832e-05
4.7864343777621e-05
1.79558062765369e-05
6.39555158862911e-05
3.20863506764239e-05
4.20665057546487e-05
9.14430802796423e-05
5.34545615989355e-05
-6.30962566876457e-06
1.14546155759393e-05
-1.74023794591607e-05
3.98654788416089e-05
6.20700888105174e-05
-5.21160414184836e-05
-7.62576056376336e-05
-4.91515334647818e-05
-6.27769415348834e-05
-3.76897280916449e-05
2.01277143983727e-05
9.14526033197059e-05
0.000125383396247892
0.000142275717520592
0.000137500805253592
0.000109610628907562
0.000188051123004321
0.000123178134058367
0.000156242362198134
5.27591067808292e-05
9.75863340824943e-05
9.89663272363323e-05
5.7292340054853e-05
6.18395940533993e-05
-6.41807394188594e-06
4.15269698272037e-05
1.38422543259607e-06
-2.9891668359061e-05
-3.0587613134459e-06
-3.40256328944242e-05
-3.10067894305863e-05
-9.8894064200606e-07
5.6347213784451e-06
-1.94508162178393e-05
6.65111102409077e-06
1.56756403296633e-05
-3.45260790859201e-06
3.39671279204304e-05
1.84893285201572e-05
-4.30509516615655e-06
-9.79827865335842e-05
-3.3051533810027e-05
2.70911966916058e-06
-4.29073367397608e-05
6.50389851611123e-06
-2.63472673156853e-05
-6.17872614435672e-05
2.89290522542356e-05
-5.47209320882607e-05
9.14283834113494e-06
-3.5347470055263e-06
-3.03232384324806e-05
7.55838759381303e-05
9.52558950626452e-05
4.75764759950982e-05
7.31947389038085e-05
0.00013271755130954
0.000142802337606452
9.49932038043687e-05
9.77718719758364e-05
7.15147794466269e-05
5.98242792341368e-05
2.02451739613813e-05
7.94436932444607e-05
7.6314132375359e-05
0.000156115105712364
8.44327120195208e-05
8.62813407369749e-05
1.77390449366786e-05
0.000113253662902654
9.16484642711276e-07
-9.67859417907249e-05
-6.96947555845946e-05
-6.52479794127341e-05
2.5258197920609e-05
2.92743100221108e-05
1.48362955408745e-05
9.23433574670182e-05
5.17305308407316e-05
6.55932672719789e-05
0.000130922915047557
0.000135233621455883
0.000103416045187339
5.03105724513426e-05
3.37614445933874e-05
1.78872364074095e-05
4.88135274386579e-05
-4.88297360802735e-05
-8.86254076980177e-05
-4.63890480461045e-05
-6.50570731573466e-05
-6.64319644770961e-05
-8.48983052942895e-05
-0.000146943375234241
-0.000105295152955256
1.46719239256368e-06
1.68421460995067e-05
1.66602288173662e-05
2.79297445937712e-05
-2.81465786510664e-05
7.30840811737997e-05
9.31323202499692e-05
0.000131437093381405
0.000127851259366895
0.000219114804073671
0.000227994581029599
8.23644660088223e-05
9.8298910143139e-05
5.33638835135395e-05
3.10956009946742e-05
-6.09104941813375e-05
-3.06469671535302e-05
9.14024332273238e-06
-3.52323604986157e-05
9.06596651404472e-06
2.72944323725035e-05
7.73958747903896e-05
5.75300170460142e-05
0.00013457918006572
7.26907194370594e-05
9.24391887259899e-05
0.000103796025503446
1.2568484426954e-05
3.74280336228332e-06
-1.26323533134493e-05
3.06126472387879e-05
5.0018221357155e-05
9.44559826852994e-05
3.20000256896885e-05
8.10736410894576e-05
6.20413121230062e-05
-6.85694479105996e-05
-4.09416234053096e-05
-0.000147612372956488
-4.98263803285945e-05
-6.54698765108134e-05
-4.91425788392892e-05
1.05311546665838e-05
6.58875052562964e-05
2.3330451519806e-05
3.80055378764315e-05
8.72849991135455e-05
6.52105962493257e-05
1.3792340860489e-05
8.5257473933009e-05
0.000118313362795915
0.000113056262021006
0.000125384125570418
3.54817619944321e-05
5.84609164121982e-05
2.40788042036442e-05
6.60977203808978e-05
-8.41043905566657e-06
8.07451444472326e-06
-7.72811648812619e-05
-8.66759369897889e-05
-5.4115763173551e-05
-5.13443302351683e-05
4.34828596818851e-05
1.82733121683936e-05
1.78164504878977e-05
1.84891609366474e-05
3.04106529947506e-05
5.53164103089244e-05
5.67147794560029e-05
9.07182740662019e-05
6.01449364759857e-05
8.8117972686021e-05
0.000116434446707992
0.000119347694452218
0.000167903412102412
0.000104059019225248
0.000165853440808485
0.000136101572640657
0.000167366301482812
9.00366632686799e-05
5.70979582676587e-05
3.18373154501798e-05
-3.53457047230491e-05
-1.57080315510396e-05
-5.67783815231018e-05
-3.43376282904354e-05
-3.29127177484161e-05
1.00882784180537e-05
5.47378485579967e-06
-2.15106879431784e-05
-1.91194607005285e-05
-3.64452266223456e-05
-5.48898436266443e-06
2.55445814253152e-05
6.88723520807643e-05
-3.46558343024627e-05
6.0332971955288e-06
6.53966441777898e-05
-6.6555431454177e-07
-1.53356197125167e-05
4.31282163023925e-05
-5.82806375757118e-05
-6.16613864897384e-05
-5.95739549357258e-05
-4.45364006780115e-05
-1.10590133431935e-05
5.75655729730306e-05
4.53607324115423e-05
9.28774761466234e-05
0.000140074418483559
0.000167796423400812
9.46766424364485e-05
0.00020159382514045
0.00011189047406215
7.5124508480759e-05
6.54244824566843e-05
6.00574239121816e-05
0.000102106864521136
8.32964956125421e-05
0.000125359412173188
2.07952157031547e-06
-2.09196550628877e-05
8.48010925289434e-05
4.90779963657113e-05
4.28112094674397e-06
3.56432380748022e-05
5.81665759782415e-05
7.74632057246552e-05
5.61255740361356e-06
3.72301191815889e-05
4.84718912680873e-05
2.54574763871193e-05
-6.57522339274368e-06
2.41953001746855e-05
-4.56349857791942e-06
-1.86144140399617e-05
-6.3050355860832e-05
-7.50443412851738e-05
-8.26215616847641e-05
-3.73165499529813e-05
-1.7993062442545e-05
-7.55011828401898e-05
-1.27149980729236e-05
3.33291396023288e-05
-4.30496839138273e-05
-3.40230719573657e-05
-4.2367674491136e-06
-9.31088956698811e-05
-5.37951529723541e-05
1.13544129344262e-05
3.94935593131162e-05
9.48062337938522e-06
0.0001266349462748
0.00010468679404766
0.000134356796291534
0.000141361112214175
0.000157165353559953
0.000196065257758348
0.000192818841409126
0.000178842419099465
0.000267547258040073
0.000128243526910711
0.000104964629180631
0.000117484700656133
0.000117033159480865
5.86633793513511e-05
0.000139034860678751
9.64938878799536e-05
4.53125439835998e-05
7.37003162025573e-05
3.75737533522424e-05
6.1089006373052e-05
2.92074233845238e-05
-1.77030615015299e-05
-3.93839597226237e-05
-2.00150351011637e-05
-1.26525215408129e-05
-0.000100557552143647
-0.000119480232251135
-7.75066013314543e-05
-6.75420346187672e-05
-0.000130467545894338
-6.72723183784737e-05
-9.27106254591414e-05
-0.000140239341566324
-2.13415435634226e-05
-5.95321461027253e-05
-8.69433650689167e-05
-3.72586736870002e-05
-0.000103270352743799
6.40014999040055e-05
8.21171103055328e-05
6.25038354370182e-05
6.48626147640522e-05
0.000110950738574469
8.89071414040147e-05
5.18033672661354e-05
9.28544698522315e-05
1.22040800165298e-05
3.32554122624217e-05
5.41447701205309e-05
4.62234360645596e-05
5.70386791043975e-05
9.46422400510235e-05
0.000141274143543035
0.000146138209431825
0.000109956977855916
0.0001425116854658
0.00015388048309127
9.56496929568524e-05
0.000136123013259545
9.53908722249467e-05
0.000122580926444459
4.73888973482338e-05
4.66443770788037e-05
8.38357564030708e-06
-2.20028899953131e-05
5.18850010909413e-05
-1.70386250638248e-05
-4.92815065706347e-05
-3.67101186865757e-05
-8.36790896856469e-05
-7.86645844322527e-05
-6.38978237147184e-05
-8.5897593625739e-05
-5.42686828194639e-05
-1.67294749080018e-05
-6.85726563004204e-06
-9.62072968031003e-05
-2.29009860400259e-05
-5.86264832779443e-05
4.45875376093171e-06
1.55816546518669e-05
5.94163595554815e-05
2.48008239138931e-05
3.99287130936569e-05
8.18962386816543e-05
0.000101644627340369
0.000178297146776673
0.000127138822954063
9.62941453496303e-05
9.64923693977636e-05
7.90561964280313e-05
0.000108411868474739
5.4953397806719e-05
3.24997186250246e-05
-7.14387923390882e-05
5.66010610155968e-05
-4.18677066280247e-05
1.92816075570133e-05
4.78974666783113e-05
7.41960914271686e-05
3.49211505279576e-05
0.000114687426445187
2.51203456050046e-05
0.000109948931522483
0.000115530301401798
0.000147195424520456
0.000140676399306518
0.000123108384050259
7.00008321810935e-05
8.52327221276207e-05
5.83343906730739e-05
-2.4564484972736e-05
2.01844776289906e-05
-7.91115666074808e-06
-1.85989367705149e-05
-9.49981932084799e-05
2.67799071950612e-05
-4.62914567330489e-05
-7.25843168685951e-05
-8.24352590876327e-05
-8.34421229424761e-05
-2.39164941283861e-05
-8.20428765531968e-05
-2.73605919993881e-05
-2.36788103607198e-05
-2.50679763134815e-05
-1.80073748836412e-05
2.81353604179353e-05
5.65246730219854e-05
1.76858466619422e-05
2.86357848517693e-05
0.000110130521525203
3.55249438614863e-05
0.000128079562067908
0.000123692466519549
7.53987760472151e-05
9.59151134229534e-05
8.86636305389399e-05
6.84793321322092e-06
1.35852093739552e-05
1.00773874345377e-05
-7.9968108526623e-05
4.17091490935359e-05
6.64868084355236e-05
4.75507482307576e-05
6.64281398190401e-05
8.94866382228667e-05
2.65530286672015e-05
0.000114544406467668
6.14075801838748e-05
2.11828946820494e-05
4.54852986062429e-06
-5.03734291801575e-06
6.80477702237637e-05
5.73941684768413e-05
6.80607825989295e-05
9.90943192585927e-05
0.000160373091412094
9.90582940874857e-05
3.86781471169056e-05
-2.63069255627728e-06
-1.80994739379018e-05
-7.65254131541066e-05
-7.52656923536685e-06
-1.02125454267516e-05
-4.97180254728579e-06
1.29809163563707e-05
1.95835462562786e-05
9.1210378319394e-05
0.000106950415864736
4.55409371399099e-06
9.25601331965835e-05
5.86016654608007e-05
5.62915791871041e-05
3.3570838124797e-05
-4.11214123805148e-06
9.43600805076989e-05
5.64696138803217e-05
-1.18096587620039e-05
1.07590758276357e-05
1.37157017708959e-05
4.51710258126989e-06
-7.93951635316979e-06
8.84057734843631e-06
1.67966761831746e-05
5.37960596226615e-05
6.7377498422986e-05
4.73234695907129e-05
5.33179927703098e-05
-5.10434550190533e-06
3.77645929214584e-05
3.39398203268952e-05
-9.33651803142535e-06
-5.48468511034545e-05
2.51375460949027e-05
-2.06959916642698e-05
-3.91315165482436e-05
2.20213596235576e-05
0.000103382528418244
4.56175954774816e-05
0.00018396419627116
0.000124696986804128
0.000148244019978063
0.000133021112854657
0.000100859886710091
7.4675851463807e-05
0.000144408023135538
4.73269004748151e-05
5.82885468159645e-05
5.94690601683701e-05
3.31832374222605e-05
3.10029838857015e-05
3.19016153243621e-05
2.13752927773685e-06
-1.20718035835346e-05
9.80396738566874e-05
3.92995359257545e-05
3.11118748641511e-05
1.26295231564475e-05
9.93343144082801e-06
-3.36598768049144e-06
-0.000126297044462662
-6.71202183619453e-05
-8.39797565975305e-05
-6.01120941537026e-05
-5.74358410566877e-05
3.7219110096077e-06
7.80443109399726e-06
-2.30826332521791e-06
-1.26622797881545e-05
3.26023398655046e-05
5.37553813810231e-05
1.77705010796213e-05
4.83317116531932e-05
9.97401434435023e-05
-1.20052355714833e-05
3.29589940040185e-05
8.55982984316278e-05
7.7926722936368e-05
5.40212638374822e-05
4.77985024102071e-05
8.99400304784751e-05
4.41790641154766e-05
8.55693478876071e-05
0.000136779346550025
0.000129256428469554
8.71259469965185e-05
4.85681637774905e-05
0.000126425370423763
7.47505789116592e-05
5.94232475922401e-05
0.000129238981063769
2.11867358191602e-05
7.88816697102969e-05
6.82425262244017e-05
3.61229294264486e-05
4.46006170383776e-05
0.000102203002686653
7.2322833216789e-06
3.09604359304825e-05
6.05098524154253e-05
-3.12023823620494e-05
3.92229335178827e-05
-2.44829787224353e-05
7.66900869421758e-05
3.32793759026555e-05
-1.42555057141147e-06
4.46577780538194e-05
1.73947693028685e-05
2.15033847286299e-05
-9.50035842062049e-05
-8.06456107016969e-05
-6.73078484465381e-05
-6.70092682863053e-05
-9.59486338912954e-05
-0.000122080117721365
7.99635725592942e-06
2.36834813931459e-05
-3.23949133686741e-05
5.82681466147715e-05
4.12026655539429e-05
6.95845671560073e-05
1.65666555512793e-05
6.82928093128167e-05
8.19280911654541e-05
0.000132025981106355
8.65976898033921e-05
1.68884160821295e-05
0.000144338758702957
0.000143976143885062
9.42088661052719e-05
3.30506950338886e-05
0.000145283466093972
7.2826596294298e-05
0.000116849064500746
0.000166029425269177
8.15777322273632e-05
0.00012633253290124
9.20983340249116e-05
7.85076304709633e-05
0.000112448853327478
6.9497205784992e-05
-3.96651719149044e-05
-7.77553372713756e-05
-2.90406641783655e-05
1.13582254744245e-05
-2.02906573436669e-05
-1.05326753733211e-05
2.13164247926993e-05
8.11870445354919e-05
5.3425894164281e-05
9.1695804867436e-05
3.92252604641484e-05
5.75929491061296e-05
4.72355584788247e-05
-3.92536440127755e-05
-2.17355244476839e-05
-9.08230517998268e-05
-8.65478944754183e-05
1.08187592108508e-05
-3.96447617175525e-05
-8.4903851022087e-05
-5.08139661937266e-05
-0.000102441321263946
-4.44980836329532e-05
-5.85651987705123e-05
2.55584030887691e-05
5.45611946854889e-05
5.30388387558255e-05
0.000158491493127269
0.000138907954888049
0.000117575437647056
0.000148087929765436
0.000161158980888233
9.80984172167333e-05
9.0210293422922e-05
0.00010416081461827
8.10154852324092e-05
6.74861793025279e-05
0.00014233348647289
7.24153973740399e-05
0.000138739113293429
0.000104288400758776
2.4727743328766e-07
-5.66179951852848e-08
-4.64934137212366e-05
-4.18804033456082e-05
-0.00010097564933993
-0.000142987798030555
-0.000133414422999488
-0.00010140066539304
-6.77663469009774e-05
-7.18200667732571e-05
-2.38967710459117e-05
5.4328755664369e-05
7.625990620947e-06
-1.93610470992898e-05
7.39720391597323e-05
0.000110844639153075
8.4085396265085e-05
8.54446514537913e-05
0.000117198789007407
3.79274272605161e-05
4.29922999995864e-05
9.94683120860513e-05
0.000105076711949525
-1.1093567915949e-05
1.13962016304079e-05
-1.90252682121244e-05
-3.17601206504432e-05
-1.71089129897796e-05
-2.83553603633725e-05
6.79465041025942e-05
9.78353440763706e-06
2.276151739121e-05
-6.92235985763854e-06
-3.67546192119564e-05
1.46834882241491e-05
-3.86149184239053e-05
6.30661395670379e-05
6.46055169042499e-06
7.68706746746973e-05
4.11018247862889e-05
4.98913757295388e-05
5.54867948643233e-05
0.000134724686601977
6.66453807250837e-05
6.52814521647027e-05
-2.54905309737495e-06
2.4606862461305e-05
1.4650638713624e-05
-6.89738311509557e-05
-4.99296559117061e-05
1.73102641450763e-05
3.64406749903449e-05
7.65750433914884e-06
3.41969852493194e-05
6.74671871687651e-06
7.40462539736945e-06
1.85519304433871e-06
-5.53626741483363e-05
-3.49730091042743e-05
-2.513523151924e-05
9.2452281128106e-07
8.59601699406185e-05
1.44938534919045e-05
7.33733762804238e-05
0.000142622002324628
6.01221975767135e-05
7.08731167495798e-05
8.73079712327648e-05
8.22706049877384e-05
8.12691358877366e-05
0.000107927658722463
0.000149130890346939
-1.72073579112984e-05
1.0719040775213e-05
1.46728147221894e-05
2.64286169704744e-05
-4.9876951704396e-05
-6.82285556038123e-07
5.41031624732681e-05
5.39533778771351e-05
4.93016181159268e-05
0.000190527050320166
0.000134232304874042
0.000115937351964379
3.82915543699168e-05
7.7617224579241e-05
4.54891006389155e-05
2.02218519558838e-05
-4.74959295215166e-05
-5.76862137806566e-05
-6.64079692399784e-05
-6.03568831764253e-05
-4.2712580797864e-05
-1.78816004108569e-06
-2.67519844583743e-05
5.45398429515843e-06
5.30434349747802e-05
3.26454047304124e-05
0.000130474006359645
0.000125242255245513
0.000110249870129248
0.000147932978503907
0.000160977993713587
0.000104441489538655
0.000134498248611133
7.18549447302113e-05
6.69146186507724e-05
5.16476934268337e-05
3.4139596913468e-05
5.69746623710808e-05
1.19193357381561e-05
2.87583706639109e-05
-1.79078633558151e-05
-4.39781529511923e-05
1.88382419126143e-06
-8.94116409546473e-05
-8.51271232627539e-05
-8.50183145851404e-05
-5.78513167316065e-05
-7.6867159909392e-05
-3.58959494877167e-05
1.98712876219822e-05
6.95571056199408e-05
6.39985849718119e-05
8.38624859789987e-05
6.77918788694561e-05
7.23334166241027e-05
7.4952692772608e-05
6.82330301616309e-05
5.06916816768688e-05
9.82477013449991e-05
5.4417349511938e-05
-5.51970047845e-06
2.35275652535406e-05
2.39084339027622e-05
-6.16317089569512e-05
3.37695326753664e-05
-3.94631402956556e-05
-4.10141038609812e-05
4.94757746743953e-06
3.50308160745292e-05
-2.69583315658483e-05
2.22949303795982e-05
8.55549690165046e-05
2.55849668570712e-05
0.000170706470449137
9.01597182393256e-05
6.96443704176676e-05
0.000116065289394599
8.00554840019817e-05
6.99562898885158e-05
0.000139070894372825
0.000130116267151237
0.000114518263621303
4.41806481839125e-05
0.000123971658234873
2.81689639391032e-05
-1.07588640197097e-05
2.99654035471033e-05
-5.9090013194087e-05
-3.65802560001425e-05
-5.65263257856616e-05
-0.000162325319902832
-7.20903777312419e-05
2.0026555981383e-05
-6.55341704687161e-05
1.18443105987479e-05
4.1837075854978e-05
3.81184456522215e-06
1.32352170787034e-05
4.10515784544736e-05
3.15548917244138e-05
9.48872319071944e-05
7.40022902255415e-06
7.94434086125062e-05
9.00403256498953e-05
0.000199400017037035
7.79915231876166e-05
0.00011221819623541
1.97429927490027e-05
-1.26890163435155e-05
2.29992622451008e-05
4.6282219630238e-05
1.77821873554089e-05
5.74492641367954e-05
7.6649500407828e-05
0.000149512739410499
0.000121819224943434
9.46424409674353e-05
5.98431160433624e-05
3.91365894313241e-05
8.70112583108998e-05
7.94486685629293e-06
8.57196777095136e-05
9.10571656890522e-05
0.000156906475918326
6.77668687513373e-05
2.70933130278584e-05
1.39637984477296e-05
-7.20630760299358e-06
-4.73355305216401e-05
-8.42590379627152e-05
-9.89736528554088e-05
-8.53971226726575e-05
-4.81831950247523e-05
8.39569304617038e-06
7.04071462534802e-05
8.81761891645981e-05
6.20596265227521e-05
0.000116497576789647
0.000130611308516811
6.64523813007097e-05
7.47370662791148e-05
8.71085620213892e-05
3.59619877388128e-05
4.61156649429788e-06
2.14292983785672e-05
7.67710692329487e-05
5.77610180984965e-05
9.43230717586447e-05
8.99444555207689e-05
6.68809198827468e-05
2.32792754456018e-05
2.01803421428876e-05
-2.36676473092753e-06
-4.77419861268752e-05
5.00222790070116e-05
4.76389269103967e-06
-1.93361392316923e-05
1.04006710213851e-05
-3.38452769055387e-05
-5.72265817591201e-05
-2.77550060963021e-05
3.2366778815802e-05
-3.52851724774024e-05
2.27408205727159e-05
8.52496890914893e-05
7.48268489011485e-05
5.46998511291998e-05
0.000135131511633846
4.63533249495408e-05
7.29293030168981e-05
5.98744268843456e-05
-4.10264042208408e-05
-6.01670378115183e-05
-4.12399627576397e-05
-4.45835529116685e-05
-4.80736580776533e-05
-3.40351116689425e-05
6.59613303280799e-05
6.5412217353413e-05
8.10525565747339e-05
0.000127052005932082
8.05078712164577e-05
0.000123416619780063
8.41245662749137e-05
2.67324458868335e-05
1.17024124240725e-05
-1.33245153602839e-05
1.84907230233589e-06
8.79147452727962e-05
7.34817165448117e-05
4.97682138101215e-05
9.04032514175366e-07
1.37317641445146e-05
2.43801866424146e-05
-1.19169969812791e-05
5.00576766725483e-05
5.22817755441163e-06
0.000108576820806125
0.000102923643922011
4.13638236475513e-05
1.68093028413769e-05
-1.48728733332486e-05
-7.2072921913962e-05
-9.00049905746635e-05
-5.10930548836942e-05
-2.20420079199752e-05
-1.96892541401523e-05
5.27798800454419e-06
1.25985085932723e-05
3.8230776924491e-05
5.95585587274122e-05
4.24933127416061e-05
1.87400042689741e-05
5.97890156883179e-05
8.54891770407226e-05
7.38354859813327e-05
5.51208049165348e-05
3.76670545345388e-05
5.08110087796259e-05
0.000140414974249942
0.000154098398450214
0.000137489632810426
0.000113810551315516
5.6291572759302e-05
2.91763378875102e-05
7.68285133645407e-05
4.67512423688345e-05
1.44416066474521e-05
-5.35896076295371e-05
3.41528302658731e-05
-1.98867357688338e-05
8.1923217286558e-05
8.25164683755199e-05
8.99636667303405e-05
2.81255847747271e-05
0.000145689524505371
7.4914962464582e-05
4.38749375608533e-05
3.63328719615552e-05
2.34564502458275e-06
-1.80132747162372e-05
-3.31447570189868e-05
-0.000102731483646667
-6.76474849487404e-05
-1.98385927842521e-05
-2.16587525873219e-05
-5.7363613980504e-05
9.01250151994389e-05
4.28737058093866e-05
8.39856871972213e-05
2.14013151854999e-05
0.000149422837542073
-1.79693917178658e-06
2.14519097903545e-05
3.46980663510757e-05
5.95825581171071e-05
3.704690382116e-05
3.20626397917155e-06
8.35087801509071e-05
8.49394655123508e-05
2.05079389743738e-05
5.85700854621325e-05
-2.52204811974019e-06
8.00201828944198e-05
7.1776150547914e-05
5.89755504011358e-05
4.74485453662438e-06
1.78036238846919e-05
4.6217555846848e-05
1.71102898258991e-05
2.82658484058169e-05
-2.29363083379504e-06
3.44641043598609e-05
3.99705160677669e-05
0.000101605886255201
8.5929106763922e-05
0.00010264544621421
4.79386124143715e-05
6.69448182487208e-05
4.63075129592128e-05
1.66043639910039e-05
-2.06696193794557e-05
-2.23160846877486e-05
1.2017173958894e-05
-1.73926837412182e-05
-0.000104463189325115
-2.19423869568744e-05
-9.45421675081813e-05
4.98104675896118e-06
1.21057547611551e-05
5.43091921100816e-06
7.1219527081977e-06
-1.97737237239681e-05
7.62375871612207e-05
