# Supplementary material for: Research on computational propagation and identification of mine microseismic signals based on deep learning
Source: PLoS One. 2025 Oct 22;20(10):e0334641. doi: 10.1371/journal.pone.0334641 (PMC12543183; doi:10.1371/journal.pone.0334641)
Supplement: S4 Data — (ZIP) [file pone.0334641.s004.zip › 000100700001770.xlsx_0.txt_24.txt.txt]

1.44846829262549e-05
6.37222189433378e-05
-6.39623801837035e-05
-3.45927855101233e-05
6.09017786733096e-05
5.27424378464232e-05
2.92047845915368e-05
-6.57353756059085e-05
7.27347306703636e-05
4.53554242817774e-06
4.48453872607431e-06
-3.17809689139918e-05
-1.64961263416574e-05
3.82320295070696e-05
-1.97177693898423e-05
5.47263731250086e-05
1.87523324077195e-05
1.70625091818051e-05
1.60180581861902e-05
-1.05554857094495e-05
-1.11798968854548e-05
4.74273610711259e-05
-6.2341931772043e-05
3.17706148925598e-05
3.73907322202979e-05
1.7506978749544e-05
2.38099307856607e-05
6.29447700744879e-05
8.06826982484786e-05
-9.15338471010997e-06
0.000112334219060494
8.97716509581814e-05
8.63269170253872e-05
0.000116729878929395
0.000108423720241438
4.88492387878418e-05
4.67395141590677e-05
0.000117846336850499
0.000131142593456036
0.000138558771695022
9.95476130497613e-05
9.62559873592568e-05
6.8535806269043e-05
3.36099747314488e-05
4.13983910353093e-05
3.32799389314305e-05
4.58533413919947e-05
-3.07132573520988e-06
-2.1172909871793e-06
-1.46776588780194e-05
-8.30033442051308e-06
1.04629399289432e-05
6.56527512225037e-05
-2.27693153721035e-05
4.18116600703168e-05
1.62266955250343e-05
5.30207710883255e-06
0.00011696627962436
7.06456067068114e-05
-2.2483232167875e-05
7.72306066000672e-06
5.09126465911554e-06
-2.04011327969832e-05
-3.18118113718731e-05
-9.00045335543713e-05
-1.26586863749553e-05
-8.60473331982253e-05
1.60732315810133e-05
-3.89448003448146e-05
-4.16756835053758e-05
3.34075952369974e-05
1.48280439003833e-06
3.3638787537383e-05
-7.77899133737218e-05
-4.53312235183161e-05
-4.84139292594888e-05
1.46217846209112e-05
2.48557094644713e-05
3.99265226153807e-05
7.52966460562887e-05
0.000159571517483411
5.06901587279726e-05
0.000182456913598782
0.000152717532280228
9.34402292307151e-05
0.000158562408981775
0.000158567329441905
0.000163915503164151
6.72853825498873e-05
0.000106156333996169
0.000105524241169659
3.13869233240127e-05
7.35642917892017e-05
8.8391399080161e-05
5.79521210717538e-05
5.69548917738921e-05
-4.44042967429299e-05
3.79807206346035e-05
-5.21676375074565e-06
-7.56940135667473e-06
5.21828848923119e-05
-2.10619437500478e-05
3.40473597629844e-05
-8.87615670633043e-05
-0.000146514743593307
-0.000125489737763855
-9.96725368103684e-05
-0.000111329337231194
-6.8878057034301e-05
-0.00013408596237486
-4.6803454733776e-05
9.42567634923835e-06
-6.40015032939437e-05
3.85956671485124e-05
3.14355916576346e-05
5.2717470403569e-06
3.62977416779315e-05
0.000100126179480174
5.90281803273409e-05
6.20469020172393e-05
0.000111300127982885
5.65429397829977e-05
8.43239106094535e-05
8.17123412471073e-05
5.50750051776093e-05
0.0001322889135487
9.633865969357e-05
0.000147632945760603
0.000148977987818211
6.51176607721325e-05
0.000149576859760363
0.00010069235614342
8.93864100442228e-05
6.52326884770551e-05
9.95061394909682e-05
2.35445299441767e-05
5.7314517360964e-05
3.59191207616783e-05
5.17065169852879e-05
7.09680358700556e-05
4.33934271211156e-05
1.35527182470092e-05
2.80137549226358e-05
1.47150816144121e-05
-2.84373322936242e-05
-6.49551785606165e-05
-2.92105047443412e-05
-7.1172430153211e-05
-6.49808818325159e-05
-2.38332935457136e-05
-2.4160858215497e-05
-2.78925807992249e-05
-4.87087493221413e-05
-4.08895621563259e-05
-4.15987602521408e-05
-5.10552317015439e-05
-2.55213870884095e-05
-6.06333254396228e-05
1.79763714738472e-05
-7.08521219936782e-06
8.26016176050191e-06
0.000122460566081161
9.50238487478096e-05
7.65390090820558e-05
0.000107762467552165
5.46143553429351e-05
9.53368636403649e-05
0.000109849586656148
7.54913722609638e-05
3.6350436876932e-05
1.93445481405588e-05
5.14786983561059e-05
4.99482069373889e-05
6.23491915917038e-05
-4.21366492101354e-07
5.70800883591375e-05
-3.55072380401348e-05
-6.44849813159102e-05
2.96473613633976e-05
2.40588551944945e-05
7.75707699460343e-05
0.000114990632616255
0.000125478158094352
0.00014650202956747
6.73236015446841e-05
0.000136035533965477
8.26422930865752e-05
5.16891016590277e-05
5.57561865611555e-05
3.32752984923509e-05
-1.22092408124187e-05
-7.95908492153162e-05
-2.2619699193426e-05
7.51619608113566e-06
3.28505048685734e-05
-0.000105822338687132
-5.21955547964794e-05
-2.4516858815436e-05
-0.000107403189141894
-2.14862816975825e-05
-2.461264749983e-05
-5.45809304284561e-05
-8.62644204642579e-06
4.58879680038253e-05
1.96559203074416e-05
-1.3778647189684e-05
5.16059647826401e-05
3.02653805610068e-05
4.42713983221876e-05
9.28032116110308e-05
4.29056886332169e-05
-5.07037537044795e-06
8.18331856768828e-05
9.20654526098414e-05
5.77306542660224e-05
3.64412339097264e-05
5.2496478105219e-05
9.17262966761681e-05
3.98924807469959e-05
2.46373965527186e-05
8.11627503387691e-05
-2.60859763669534e-05
-8.04765425334579e-06
1.4648664771003e-05
2.27491149125828e-05
6.03991553685056e-05
6.73452694508398e-06
2.86254100970559e-05
8.9927377467778e-05
5.52201372474852e-05
0.000172420873445815
0.000131238094142448
8.80246723706588e-05
7.5096190643191e-05
7.19802040139164e-05
6.54820451360891e-05
6.43342246865858e-05
7.85594248696895e-05
8.05958985396139e-05
0.000103656208891322
9.03319795885759e-05
8.09922060145819e-05
0.000112250450444676
0.000119016699506726
6.1480775643447e-05
-3.01268334618005e-05
-2.31781992770511e-05
-2.13381385765188e-05
5.36973770638799e-05
-6.2114621007209e-05
-5.92280971856114e-05
-2.76997417669528e-05
-5.51737816176968e-05
-5.22343420730754e-05
-5.8632977123338e-05
-4.34904625264124e-05
-5.74815914121291e-05
-4.06744889636835e-05
-1.58772215135308e-05
3.11204914122098e-05
-7.10080698542568e-06
-2.94192277197125e-05
9.19802406322108e-05
0.000119805510011551
8.5988901820408e-05
9.1598418280771e-05
7.36454747488174e-05
5.39325806370269e-05
0.000128031499875745
0.00012628053537706
0.000171683624342953
0.0001246032222699
0.000199497604637201
0.000147841077836283
0.000173522652013761
0.000131163527810529
9.87239064917292e-05
7.77596409681862e-05
7.72987388445403e-05
7.79800693747439e-05
7.75317030688009e-05
8.74816880346692e-05
1.72693337078465e-05
3.65135479008749e-05
6.51607243376101e-05
3.48465924927954e-05
-5.50682032818823e-06
4.86854382399181e-05
-2.87282921267398e-05
-3.67097213183243e-05
1.77838179540121e-05
3.66045203155888e-07
3.96439061307977e-05
2.6052827983551e-05
8.76876873105362e-05
2.96596381119575e-05
-5.70686751327283e-05
2.79115538873264e-08
-1.0043161207677e-05
-6.26537257214145e-06
-3.21786564174913e-05
-9.88589750365485e-05
-8.34622836122237e-05
-2.09717175914215e-05
1.76777759775782e-05
1.5781011062899e-05
-3.01568806832894e-05
-5.07545504508976e-05
2.59847848640059e-05
-4.62008649364553e-06
-1.15934392540897e-05
1.42207779850405e-05
5.67142589440322e-05
7.8593933160851e-05
0.000104333265511099
0.000120186661777731
0.000149051692364283
0.000158279269706603
0.000146882452413151
0.000151422379841056
0.000163593807557948
7.94039870277752e-05
6.31089968826728e-05
9.92892496202156e-05
8.0341707804593e-05
0.000131484741105295
0.000115392909968239
7.77705716211435e-05
8.07155865665561e-05
8.48047084805165e-05
4.8165523265001e-06
3.33782075155557e-06
-2.62836729169487e-05
-7.6858564463987e-05
-0.00015768978140044
-8.3610638284817e-05
-7.62358079693353e-05
-9.9969043787292e-05
-4.80604276106787e-06
-7.11293773423149e-05
-1.44101506053004e-05
-1.89008366257905e-05
6.08200279335686e-05
4.80911536678845e-05
0.000135815103874886
8.80597642580534e-05
8.5701562263043e-05
6.15320922006323e-05
-7.78368788731427e-05
-3.42969729814347e-05
1.86218164151458e-05
8.20960828926677e-05
-5.90772619204829e-05
-3.73392790935619e-05
-1.64717971150941e-05
3.30769037742132e-05
-4.9565195209589e-05
2.82535126194954e-05
2.83945203356252e-05
-3.08701967068793e-06
5.95527565965194e-05
7.36378584807661e-05
3.38963453085497e-05
2.95148321454083e-05
8.9527847518379e-05
4.13525819857142e-05
2.94218711381589e-05
-3.47165118651168e-05
0.000119199403001766
5.16344345555803e-05
1.54825798206851e-05
1.26521961459331e-05
1.96244096245749e-05
8.95819886693249e-05
0.000104888325886607
6.92538126782266e-05
7.71848758617838e-05
4.48458492659566e-05
6.05038435103961e-05
2.09237954715604e-05
-5.0415445029235e-05
9.84328039961087e-07
-4.7939502098309e-07
9.14930074928444e-06
0.000102095284761266
7.87216445122838e-05
7.79009104340885e-05
0.000160018570860684
8.38918002408868e-05
0.00015204604803344
8.74679118064781e-05
0.000105734805804626
4.61432499981425e-05
-2.30091458964149e-05
-3.97142227063768e-05
-1.87486227555229e-05
7.13519400503618e-06
-0.000107223421256156
-5.38951566428163e-06
-3.86350238500464e-05
-2.09750273472138e-05
-4.65962414245113e-05
-6.59668978471813e-05
-0.000134929893062591
-5.73363444261195e-05
-5.00744376890055e-05
-1.51528405895133e-05
-4.502294867985e-08
1.57976825108014e-05
4.36594496094112e-06
1.53769301255437e-05
0.000125613679048015
0.000142479362367781
0.000115844607136922
7.6792208184656e-05
0.000155914536722661
3.70507344231413e-05
5.40065269823327e-05
-7.04889726756264e-06
-3.40963548723073e-05
2.54279320388353e-05
-2.25927913229155e-05
-1.33835797944953e-05
9.98960990386084e-06
7.01689532756196e-05
0.000161732037769066
0.000123210745841165
6.36988941684444e-05
0.000161712431028566
0.000143879922583115
0.000128736609595639
0.000104293084219457
8.05455997765125e-05
0.000115621891712486
0.000165287734995495
5.74814986493798e-05
9.89150830208032e-05
-3.81408754070134e-05
-2.57125441680042e-05
-4.95617196488195e-06
-3.05597876166652e-05
-1.19529413252479e-05
-5.59056195437787e-05
-7.63972672604837e-05
2.7159838031092e-05
-5.09818962523417e-05
-5.73510813310029e-05
-0.000146839321911882
-5.1358116016404e-05
-4.61592489363646e-05
-3.81359129289052e-05
-4.63604262427256e-05
-8.83182445901649e-05
-6.50597661133875e-05
-2.61225239078492e-05
-6.53195049172413e-05
2.71211419770664e-05
-2.27117724252674e-05
1.33392141905087e-05
7.16840373681527e-06
8.61966394510977e-06
3.30993719966162e-05
5.63164737374003e-05
0.000108913262788828
5.67150392466249e-05
0.000159613337001566
0.000166819326736087
0.00017631530139898
0.000193759624204792
0.000184479877516541
0.000174653024497518
0.000119391611511746
0.000127142392533637
7.42889191911373e-05
0.000120921504322248
0.000140731867889167
7.71162438402046e-05
8.92350489201897e-05
0.000109997050290387
4.11980389031443e-05
-3.95474333957886e-06
2.16289463524748e-05
-8.57751240411875e-06
-5.86578070329665e-05
-0.000106588250759796
-5.17861507585465e-05
-9.61565017557078e-05
-0.000160622156703647
-0.000118066049775649
-8.71333539069454e-05
-6.49983223880475e-05
-4.89743003141373e-05
-5.05180095468606e-05
4.42523663300237e-05
-5.3905566261545e-05
-2.08897893819074e-05
-1.14925485304707e-05
-1.15065844060843e-05
5.95352602895388e-05
3.03528287005519e-05
6.26285303019606e-05
6.47207976412569e-05
5.65843341694264e-06
1.19142623036805e-05
9.35804312369995e-05
6.21321283566666e-05
5.47203085794326e-05
3.58178182758489e-05
8.59746075660222e-05
6.00085861595986e-05
0.000156913949142182
0.000102445557255567
0.000128429949892413
0.000166092330268515
6.92755264720527e-05
0.00012069894133167
3.88861331345048e-05
5.86533688583779e-05
6.84648078635361e-05
-1.21517670957014e-05
4.03516261576783e-05
8.79705761984773e-07
1.51818022741854e-06
3.42047195108964e-05
0.000116967208074607
1.06549028371252e-05
5.32527239805869e-06
-2.86812403640223e-05
-1.42905193249231e-05
-3.50385846631516e-05
5.11003387639276e-06
3.54329354141332e-06
-7.24035299318566e-05
-1.88095054704499e-06
-1.79654595428104e-05
-1.98457722064782e-06
5.44539516887898e-06
7.91737301084101e-06
-0.000108604645125301
-3.75775149642793e-05
1.23037780986579e-05
5.8937654906533e-06
-5.13711372313707e-05
5.10643432542824e-06
-1.86832288810441e-06
1.0952313419475e-05
2.97849326426936e-05
0.000104455656150522
0.00012261321348469
0.000110859083613926
0.000127769348707314
0.000114659168733345
0.000104358771343637
0.000104116644132074
0.000155074881489443
0.000131992261944136
6.90435346107301e-05
5.50132703110556e-05
5.27483813574845e-05
1.25022719612341e-05
-7.64080867843686e-05
-2.29662331404297e-05
-0.000107060809828305
5.16347409132996e-05
3.21893504629761e-05
2.02387775361469e-05
7.89251253814756e-05
7.02692763751161e-05
7.32864500029145e-05
5.45593782297573e-05
0.000107365580120514
8.13857045547065e-05
2.53026043466698e-05
1.38270238149925e-05
5.11980643286637e-05
0.000133506088931121
3.42643826889638e-06
7.11242850993271e-05
9.37469991404436e-05
0.000113420007564041
-1.09578862880997e-05
3.02514514542289e-05
5.414775006639e-06
6.02884603394118e-05
-3.84502615995429e-05
-5.53573892664738e-06
4.33143272948696e-05
-8.07074931294828e-05
-3.44153069690133e-05
9.7330002420697e-06
4.47130234189787e-06
-1.44268514248913e-05
5.0685591098512e-05
4.93464676254533e-05
6.90586553404247e-05
0.000112220263532773
0.000107669806705033
0.000140956838391124
0.000132887976185769
9.20784044339718e-05
8.55427723210126e-05
4.69052363548737e-05
1.10063863343826e-05
-1.60772022708779e-05
-3.93783368614168e-05
-5.86972700032019e-05
-9.44297581181864e-05
-1.37832675175378e-05
4.61676985553438e-06
-6.01628288945307e-05
2.48086141436831e-05
1.49630133733163e-05
2.77042970377077e-05
5.900116354545e-05
4.39348515950491e-05
4.72658340230114e-05
8.10733691236215e-05
2.98605190226991e-05
0.000181252646615172
0.000167538943347581
0.000115118146823704
0.00018590296890055
0.000125470540205435
0.000119562041067153
6.45206653925443e-05
6.40131597829162e-05
8.43124706777928e-05
3.42078630093031e-05
7.51464941775449e-05
7.67646716293044e-05
4.36287624951003e-05
4.62362208488837e-05
5.75164097197145e-05
-2.06359201631503e-05
-2.9323093437569e-05
-5.47770061032688e-05
-7.49442601398071e-05
-0.000117665571907457
-6.27142203977934e-05
-8.62756825041212e-05
-9.88670066137813e-05
-8.03262944055554e-05
3.1159896747692e-05
-2.08259517208682e-05
-2.25286380088354e-05
1.74555855932666e-05
-2.81496897835595e-05
5.15958961021088e-05
-1.85849757927091e-05
-4.8629792912972e-05
1.89913935240585e-05
-6.31339490390776e-06
3.41175381944597e-05
8.48737500864927e-05
2.68394923657693e-05
0.000121181585412015
0.000113837524578706
0.000139726483225574
0.000107287767209333
0.000163067774191046
0.000210028525164085
0.000192436738570361
9.1350928747131e-05
0.000219111167232186
8.34037298919243e-05
0.000104111144788775
0.000138789282917793
1.76885156746052e-05
6.54646515997839e-07
-2.61781041058476e-05
6.88413739212051e-05
-7.80111445201113e-06
-3.07834553412661e-05
2.28858267743545e-05
-1.40042531123125e-06
-6.69471437109071e-05
1.97425214977487e-06
2.64435829300825e-05
-6.95345888029484e-06
5.47747329275566e-05
2.97409505630597e-05
-2.18481701150773e-05
-1.75720977568212e-05
1.51866065239607e-05
-0.000126793629645461
-8.52730209413786e-05
-2.95543679992967e-05
-2.36325838530222e-05
-4.46820035937537e-05
4.74797530119155e-05
-1.22850765093427e-05
3.06152946599153e-05
-6.44830352862577e-05
-7.89278745966433e-06
-2.4737747664908e-05
-6.38831000312204e-05
-5.74115572952861e-05
3.73076565259973e-05
5.092808540802e-05
3.74790828246876e-05
0.000108637026444964
0.00010350033130068
0.000203861803663137
8.87626286827784e-05
0.000222894199909538
7.98887298757655e-05
0.000220959424177559
0.000109356022211215
0.000100052321982165
0.000152213048660162
0.000140752283849842
0.000102810795375961
0.000151691491947471
4.85230769978677e-05
0.00012516141040928
9.57777458381722e-05
-3.53285214364873e-06
3.74820033280193e-05
6.22843930704153e-05
5.32773262700128e-05
-9.86605324381601e-06
-6.91452865188725e-05
-1.28351225470401e-05
-4.92083002274728e-05
-2.63948298262474e-05
-0.000114907002277924
-4.91370394908455e-05
-1.46685788153219e-05
-2.27139735813592e-06
-3.53355639449793e-05
-9.74873926129302e-05
-3.77349129821819e-05
1.70774052025381e-05
-3.63833356764848e-05
-1.59002814954704e-05
-2.89530990274659e-05
8.96863679645946e-05
3.42659903955907e-05
5.52418984462328e-05
5.07456240575725e-05
1.25809672244464e-05
-3.35968232905815e-05
0.000106332428723286
5.37196586089923e-05
6.19511618869738e-05
3.28891076215187e-05
2.07167812173279e-05
6.49179776263154e-07
8.28825300355398e-06
-3.18031745699558e-06
3.11865223213179e-05
-1.27122871840293e-05
5.49512380914383e-05
9.96236414400166e-05
0.000140693063759049
0.000136225915746046
0.000149139742455241
0.000158681988186255
0.000143861371483212
0.000120149988579321
9.30571259223717e-05
0.000141508211340181
0.000112547659824135
5.49441323696234e-05
8.83213683113953e-05
5.3488676582352e-05
1.5963998571863e-05
-1.001445440529e-05
1.78257380088445e-05
-3.78372724687298e-05
-9.49898219748311e-06
-4.00936674006093e-05
-1.03654564132182e-05
-9.99407710908197e-05
-2.07259350595204e-05
-8.9560185062438e-05
3.29177133202771e-05
-5.86360843017629e-05
-2.99610920053613e-05
3.36489485410237e-06
-3.61510310422766e-05
-1.62412874299541e-05
-5.12040476532257e-05
4.08763235607402e-05
-2.49306658538818e-05
3.3020228123081e-05
3.57443481651214e-05
1.29141646027939e-05
6.52832049249549e-05
6.72804040128939e-05
8.0586770915833e-05
4.22642433150912e-05
0.000118783580988556
3.27429919476397e-05
-2.76650317861426e-07
6.43144796962881e-05
0.000109345806738907
0.00011994661043626
5.20747595724123e-05
0.000163960226854119
0.000106038155835555
0.000130006534380115
0.000164507843566841
0.000132446614791576
9.94657918270874e-05
5.09395958528242e-05
3.7220225829086e-05
8.46006351129638e-05
7.83377263267822e-06
1.60958332792715e-06
2.12464810108717e-05
9.55666443712422e-06
-2.83659979086038e-05
-4.49411316620116e-05
2.09585722599326e-05
-4.66238685079834e-05
-1.95950570499762e-05
2.81490824208089e-05
2.75501214983158e-05
6.89825888803519e-06
4.87755196778134e-05
4.48861826894538e-05
-4.42970965677385e-05
8.10672591381241e-06
9.33900433054685e-06
2.01867403573731e-06
2.88943414510658e-05
1.41386580791198e-05
-4.18170020012561e-05
-3.60527004512486e-05
-3.3722824713036e-05
3.67932108587747e-05
-7.44515905494351e-05
2.91730339613035e-05
-0.000105980765080796
-1.74039317250881e-05
4.66612583476353e-05
2.51466772850592e-05
9.85501783600323e-05
0.000144017655645061
8.33705485807284e-05
0.000134567704601757
0.000165065545913931
0.000129666198328452
0.000249212208549
0.000180452539736555
0.000141758868560712
0.000105735397108888
0.000143357978733345
2.16729493290769e-05
1.20280717453292e-05
-2.65745283240207e-05
3.89297321249019e-05
9.83745563640631e-05
2.18795945567035e-06
0.000101328042845314
2.05595706613252e-05
1.13375105596992e-05
1.03573677395425e-05
-4.30435032612382e-05
-5.07772459563674e-06
-5.50574213056217e-06
-0.000133166451770254
1.32651148196922e-05
-2.61407713192054e-06
5.0705982498382e-05
6.98748527232834e-05
5.08262217424937e-05
7.23060001235847e-05
4.70059622481053e-05
-1.48394660723257e-05
-6.8721972135926e-07
4.85133525387299e-06
3.257373088496e-05
4.5347499058857e-06
2.27840118430201e-05
2.48768493249881e-05
-3.67054519507665e-05
-9.74979392606733e-06
1.33483299636372e-05
1.05852144873586e-06
9.92634841281668e-06
8.17064885476057e-05
0.000123276979950008
5.93984288892198e-05
8.25265823431527e-05
0.00016536257659456
9.44345178695865e-05
6.75021041609816e-05
6.39642409507524e-05
3.6968743905141e-05
4.01069439342383e-06
-1.18256452533959e-06
-9.0283489262152e-06
-2.25320241331972e-05
0.000155957601136882
6.27885581192031e-05
7.69394803204065e-05
0.000133000723816172
0.000160161040953336
0.000129929156790687
-2.69598193993265e-05
4.49655938450029e-05
-3.54231791055235e-05
3.28673318999556e-05
-3.63627321850036e-05
3.35974057654875e-05
1.72186474991736e-05
5.98145219503228e-06
6.95589749353626e-05
7.33146218536422e-05
6.89303290468284e-05
7.05437190485412e-05
5.0556046790878e-05
-5.48409458776531e-06
-3.34939982154059e-05
-7.51077926834882e-05
-3.13850044132454e-05
-7.41005595056528e-05
-9.73007095661676e-05
-5.47680147981278e-05
2.95572377965671e-05
9.84697791477533e-06
-3.72882842393906e-05
0.000100206364812398
0.000144744061580973
0.000126775799142594
0.000185195808079675
0.000122995156509843
0.000121050673030067
0.000118351684376325
0.000104726494064747
3.71018624270231e-05
9.67294600978939e-06
-3.82453912778189e-05
2.48181553916102e-05
-8.14153048960676e-05
2.45457897344116e-05
-3.40028357990784e-05
1.46273321032541e-05
8.07093172413632e-05
-2.02436915480881e-05
4.94617035595216e-05
-1.96915589676802e-05
1.56297865061265e-05
-1.78989990611723e-05
3.21699719852316e-05
6.56575237437681e-05
0.000121836410452181
7.61471517497645e-05
0.000133066169643222
6.56087735448916e-05
7.61410025832322e-05
9.66527554962847e-05
7.77863062010657e-05
3.97427460455166e-05
7.10870932973846e-05
4.76908931611007e-05
8.48718417092865e-06
3.54644012029628e-05
8.41841842067532e-05
1.80759657620705e-05
9.58296195430456e-05
-2.33444777834659e-05
5.23035668590465e-05
-9.46229365886575e-05
-2.11819898799418e-05
-2.17174519078634e-05
9.46071332527895e-05
7.10769109885438e-06
4.6822834555556e-05
7.46704923702588e-05
-2.5643126376671e-05
3.4949284929032e-05
1.97306789724481e-05
3.8958052052289e-05
-3.10081111339932e-06
1.032281408472e-06
1.03500286645611e-06
-6.11457506974118e-05
7.13546224575165e-06
1.3734145479288e-05
4.01152541168148e-05
7.0109268279299e-05
-1.47072701040762e-06
9.08587217562336e-06
1.35800882714408e-05
1.36272914771364e-05
6.14219874055355e-05
5.01647931407083e-05
7.95887920971653e-05
7.43957907992848e-05
8.94665446437504e-05
0.000123136154263613
9.80487230134442e-05
3.26719202687e-05
9.73631467013994e-05
0.000112803388632522
2.72469326087886e-05
0.000117955004037838
6.44481788201682e-05
8.05510473114533e-05
0.000112405658859895
0.000145484137627585
8.8626735026423e-05
6.64790216903032e-05
9.57571407795357e-05
7.40767995599537e-06
-7.27286690461383e-05
8.13771932081386e-06
-3.33869695235891e-05
-1.6438538933926e-05
-2.97847345801474e-05
5.34456141872439e-05
-7.93074406329813e-06
1.49685331374129e-05
-5.01735343858562e-06
-3.21061682107702e-05
-4.2025489498366e-05
-2.22516757679201e-05
-2.98839231739241e-05
3.03578180714611e-05
4.464327412255e-06
-1.55522865124757e-05
0.000129533785701654
8.4676228528616e-05
9.78804384407126e-05
9.05308334539754e-05
-3.90388053733574e-05
7.77994210995725e-06
1.36010997769528e-05
-1.6858087830901e-05
-1.04882170507292e-05
3.76306762991038e-05
4.03616405338519e-06
3.20348982817734e-05
4.6816686869055e-05
9.89226497122365e-05
0.000108601223259589
0.000121210390865816
0.000166893941514271
0.000133386750744785
0.000124590290200806
0.000111951251133657
8.9622885492841e-05
6.09624326918279e-05
0.0001215332980294
0.000133129890236946
0.000105962049061112
0.000117981638092834
0.000173660052832149
0.000132614330684949
7.40859597767248e-05
6.39514183819693e-05
-4.06561133741869e-06
7.98520555085533e-05
-7.74389440088125e-05
-4.32249140302886e-05
-0.000113787082572921
-6.10217200205004e-05
-6.89591740136798e-05
-9.46407957282733e-05
-3.60000871078726e-05
-4.09086367066798e-05
-6.82616175436422e-05
-9.6633920983343e-06
4.29091056792627e-05
-2.48319058919422e-05
-2.80514518342592e-05
-3.77337373496081e-05
-5.5470843021283e-06
1.68038828232601e-06
-1.46741595343091e-05
1.86185416256108e-05
8.10360346026304e-05
5.36428865863464e-05
3.30333823017238e-05
9.69717746879805e-05
7.1169180973653e-05
0.00012288688557359
0.000112718136691063
0.000157544791552269
0.000134470924817344
0.000189811790808768
9.51863044712476e-05
8.47528584492126e-05
0.000145262423926859
6.85014384326542e-05
3.19182215853401e-05
5.66802280249427e-05
-1.0922651117917e-06
-4.0638163482872e-05
-8.42912363593158e-08
-4.3932374004751e-05
2.88769489887432e-05
2.26472826222116e-05
-1.58231045459656e-05
2.71566110412419e-05
1.81302313893534e-05
-4.92487653919446e-05
-4.53645291152287e-05
-3.50355898210789e-05
1.44491964900545e-05
-4.39226581383888e-05
2.74219555169578e-05
9.86555069242289e-06
5.70887016064584e-05
6.58661288074338e-05
4.40680031911259e-05
-2.56683997033328e-05
-9.15632158662276e-06
-3.02473015124725e-05
-1.434156389211e-05
-2.08131277201437e-05
-3.04545801948185e-05
-3.11692062358055e-05
8.33216120143117e-05
6.92080513512874e-05
8.15531385432355e-05
5.54809946611918e-05
0.000101746902674434
4.87893326649449e-05
7.83622436618346e-05
3.93585309488441e-05
8.70560136138558e-05
7.34601200850614e-05
5.53269022395742e-05
0.00010939678977168
0.000151365584017278
0.000149169407343517
0.000105806113546839
7.03389083911071e-05
8.89970680769714e-05
0.000110475199638763
5.06498210851718e-05
6.78894211929332e-06
3.32033007160378e-06
-2.9208048775843e-05
9.32325433457714e-06
-6.50683443490876e-05
-0.000111269837820767
-6.47067353347705e-05
-7.00613276847328e-05
-0.000151522563221248
-4.79104445901867e-05
-9.18140955352558e-05
-4.27468635059318e-05
5.12406423828549e-06
7.26801118923378e-05
0.000139319071034963
8.55658665560284e-05
0.000163637180387477
0.000108447235672565
6.32641527659162e-05
7.11555371824744e-05
-3.60400889392792e-05
9.40637139101229e-06
1.56566588795945e-05
4.93578142859659e-05
5.01911122505954e-05
2.89355636526353e-06
0.000118134516164379
6.0879881905454e-05
3.82270583852435e-05
3.34509964516455e-05
6.56763026319714e-05
-5.67150196811776e-05
-6.34772363469108e-05
-4.2805645518925e-05
-9.43225448965724e-06
-9.03418227787022e-05
4.89959135333503e-06
6.76845622689792e-05
4.62965246789007e-05
0.00010033668684721
8.74059498216028e-05
9.6372887310408e-05
-3.39976368430989e-06
1.47242725468353e-05
9.58423173567414e-05
3.63411168909566e-05
3.12594807851764e-06
7.01293274744828e-05
2.09871568738555e-05
4.84395531326289e-05
7.86135021948032e-05
1.29064463422904e-05
2.53283868977555e-05
1.77330079757201e-05
2.01080721091196e-05
-2.8868857343585e-05
-6.14115336404979e-05
3.56052215023513e-05
-6.06948217743064e-06
-3.14796902117653e-05
6.83582387683132e-05
7.79847234025995e-05
3.61719216786708e-05
4.43827472536801e-05
2.24401981870242e-05
0.000114017001105686
0.000137180925374955
7.30777734804998e-05
0.000118233940316154
0.000138720465655151
6.19148942280931e-05
5.48573255491718e-05
5.54457505803062e-05
4.41017402896807e-05
7.56573748919065e-05
8.96773004915572e-05
5.12297976965831e-05
4.76255034518604e-05
5.90471465634461e-06
4.06739437652221e-05
-4.20594776843171e-05
-3.97127798083553e-05
-8.33547028793166e-06
-5.72721176328987e-05
-4.31359409079817e-05
2.8439779394104e-05
-3.10883729321088e-05
-1.5177257807216e-05
-9.14030705833355e-06
-6.79646928288294e-05
1.45004164765211e-05
-6.89290411635858e-06
6.48553803349218e-05
9.36078269262322e-06
2.13738334791206e-05
9.81822898838567e-05
0.000142593629870937
9.12060941739718e-05
0.000163177131515807
0.000199795596239155
0.000106825076643955
0.000106965610036156
0.000121678932372017
0.00013305282080388
3.92003429366859e-05
4.13993757226098e-05
7.01743118644922e-05
2.5529760366832e-06
-0.000104502525006144
1.03047517809237e-05
-2.79996539462803e-05
-7.81826647329212e-05
-9.26207376962968e-05
-8.32438250936613e-05
2.60560475131749e-05
-5.45229748333212e-06
-3.07872827325942e-05
8.54188231438752e-05
0.000125895847830371
9.60894697686234e-05
1.69377818790051e-05
0.000105643965386822
7.16866586482736e-05
0.000150749300443761
3.54555650207499e-05
3.59692211439889e-05
5.23949832012122e-05
4.37768807054537e-05
3.95063453409867e-05
2.98656003529239e-05
4.63232387954573e-05
1.67711781115028e-05
6.12909497474488e-05
-7.18967564605824e-07
-1.73396947700255e-05
4.08822885536194e-05
-6.78364599635123e-05
-1.50670851234065e-05
-3.23039451034491e-05
-7.11029873757245e-05
-2.01718747353089e-05
2.09438330921112e-05
1.8856486880824e-05
0.000104800629602483
0.000115077465930141
0.000144850872707534
4.27012915858894e-05
7.44059409254565e-05
0.00018275952435424
4.96242785207104e-05
0.000172054728243916
0.000105004803737533
9.98557869676887e-05
0.00012382241078208
5.2569164323725e-05
3.29679979702099e-05
6.51328712363611e-06
4.72670425729192e-05
-1.07250311337241e-05
-1.88403432404476e-05
-3.91017249083336e-05
-4.30390639272983e-05
-2.15979025688872e-05
-8.19862109628982e-05
5.13127099723994e-05
-8.34549769778579e-05
-6.26018275525127e-05
-0.000103611990402829
-2.90522872412556e-05
9.4150959453591e-05
3.90868960433168e-05
3.49011334520007e-05
3.19686347558626e-05
6.6006884732195e-05
0.00012668006092651
8.32843243568249e-05
2.34590367934792e-05
0.000157210915057135
0.000114309636963806
0.000163917840330608
0.00013666715754138
0.000140092803513935
2.78799652891143e-05
6.02796182695016e-05
2.31313984633013e-05
1.22687192263257e-05
-1.64446546172506e-05
6.65406396920304e-05
2.2404843230848e-05
2.04287047512983e-05
3.45084075293358e-05
-1.39691826959957e-05
-6.15365233554628e-06
-3.14189909443468e-05
0.000116086548507107
8.31848503917546e-05
7.97040840573283e-05
8.43543336263531e-05
-3.30507337797601e-05
-0.000120139564865764
-7.47054473056219e-05
-5.04450895268577e-05
-3.17055963800508e-05
5.7213497292254e-06
2.61523901285532e-05
1.97849020391869e-05
-4.70401896788122e-06
3.87098047127861e-05
3.72640361301981e-05
2.43289979358417e-05
1.99873728164876e-05
8.56560879818025e-05
6.4121146429004e-05
5.16832249240436e-05
2.82464449201792e-05
2.3487744042861e-05
-2.33307012508391e-05
6.2651347598526e-05
7.62073253301291e-06
3.71511249149207e-06
2.71970648599144e-05
6.22045694901751e-05
2.59068206847491e-05
9.50380565266826e-05
-2.84328109399603e-05
7.93302469959346e-05
6.49771363753742e-05
4.54292330023672e-05
4.29298726274195e-05
4.68170531761252e-05
4.65765652367235e-05
-2.5548826815626e-06
6.52528295636499e-05
9.16093943646145e-05
6.91582149739696e-05
3.11913276732368e-05
7.81152051628984e-05
-2.29125163212177e-05
3.49149407258443e-05
4.04722201792197e-05
-3.82707993891587e-05
1.18394699280546e-05
-3.23264474891247e-06
4.6135035827183e-05
-4.93931693564494e-05
3.24238152801846e-05
6.70215137781506e-05
6.73709108440747e-05
5.43327552092099e-05
3.79586080304331e-05
1.83926977566783e-05
2.41651669348042e-05
3.19126676927452e-05
-3.17610647875396e-06
-7.92167237391114e-05
8.38317019380277e-06
1.11848468884287e-05
5.6730901412754e-05
8.90614902980775e-05
6.5668162764693e-06
6.86786063484234e-05
2.57270564323217e-05
2.57870925513624e-05
2.28062612508798e-05
-4.97535063126547e-06
4.33967050258632e-05
9.61478246015119e-05
4.68068033058146e-05
1.82667323363565e-05
1.0171116224211e-05
6.06993343250194e-05
0.000112923442120829
-1.01336145193666e-05
-4.23777134436956e-06
4.167508174861e-05
4.55077142109968e-05
1.26199500910505e-05
-2.06765672079627e-05
-3.03441351536778e-05
6.91810319651064e-05
1.94868657700743e-05
-5.82243603073543e-06
3.52498059684066e-05
6.69167054302198e-05
9.4938756116916e-05
9.09666084191335e-05
6.03203752690567e-05
-2.0434277206657e-05
-1.22240656882197e-05
-3.75832526007188e-05
5.99320361047532e-05
0.000121481048470264
0.000108892095019808
0.000109793665217831
4.93890125348394e-05
0.000126177931251773
6.78319948310898e-05
9.72883995692455e-05
0.000132326940505769
2.00647589348451e-05
1.73438518664743e-05
-4.66785055737092e-05
1.32900146856869e-05
3.18534574984789e-05
5.25966912940186e-06
7.99131300644937e-05
6.37917175274264e-05
7.60071893678567e-05
4.44236608354931e-05
-3.85007629090355e-05
-4.13895007659403e-05
-3.66668583750278e-06
-5.05560357480741e-05
-5.31628133807804e-05
4.43470159800548e-05
-5.86765053571189e-05
2.7597427235184e-06
-3.4187200773423e-05
1.93521044437583e-05
2.97784892206532e-05
-8.2388968222557e-06
1.95198185028278e-05
3.16948553145704e-05
8.24848462762542e-05
0.000144776656238441
9.33688167636509e-05
0.000132975253694195
0.00012557250182168
0.000174058615833774
9.29991693185962e-05
0.000126362648670065
9.66924847222572e-05
9.44212299928064e-05
6.19427511815803e-05
8.64786705208278e-05
5.21385477450941e-05
-2.47906472703607e-05
-2.96085530333106e-05
1.68991057821553e-05
2.60696606109372e-05
7.56428100701714e-05
2.82025977148798e-05
3.69739864418222e-05
6.2704802791928e-05
-2.45008225481815e-05
8.42266248880523e-05
2.93017285448432e-05
-1.16245909962105e-06
1.58913062838022e-05
3.53458840505335e-05
4.96689933714736e-07
8.8521487981697e-06
-1.79079899470781e-06
2.38221876919277e-05
7.93397886543278e-05
-4.43750594727127e-05
2.328552309383e-05
3.22972976880629e-05
3.89299974900831e-07
-4.48772849960181e-05
-5.31644611348213e-05
-7.61392289190266e-05
-5.05487787174058e-05
-1.90199831106828e-05
4.18812187059518e-05
4.31999406102291e-05
6.44460976480401e-05
0.000114702727643348
0.000108991572401925
3.52924984147796e-05
6.59561100515692e-05
6.09783841164186e-05
3.12769233364957e-05
5.64258625403934e-05
-8.73079885268868e-07
2.30316138708654e-05
3.23623367483544e-05
5.3165931436116e-05
4.60465867419195e-05
6.05638571171036e-05
1.80034273779399e-05
0.000133798843123681
3.74895969502698e-05
8.50172795547884e-05
8.07007222358799e-05
2.50983856726511e-06
7.16281466912859e-05
8.42065445129855e-05
7.00635060934567e-05
5.56544704499904e-05
2.38930270285533e-05
1.55917464357338e-05
2.94159727896828e-05
-3.45006977918143e-05
-5.47559086687907e-05
-6.40651362426379e-05
-8.80445297230241e-05
-2.04117465524583e-05
-8.57259729653571e-06
-2.95857639167135e-06
1.70285622146933e-05
-4.13085265533984e-06
8.12060041226525e-05
5.20273802996119e-05
5.7989048120917e-05
5.08305207607669e-05
6.79354172050648e-05
6.64412452764836e-05
7.89580032440071e-05
5.83466396419779e-05
5.14951340137483e-05
0.000102525113228223
9.18869794187018e-05
0.000100872041741962
9.35167814232468e-05
0.000118450438417227
4.95938068763865e-05
2.85252814918251e-05
0.000113628613841553
-5.32085347774324e-05
8.51738840017585e-06
-2.21472575114819e-05
-2.08070883303075e-05
-5.20923345840033e-05
5.30237287333964e-06
-6.01387670394465e-05
-3.48664057521744e-06
-1.09197069715504e-05
-4.27991732649417e-05
1.03377278587191e-05
1.03484016486921e-05
-3.608367491525e-05
4.05589508966123e-05
1.91921307612141e-05
7.99869076360991e-05
9.02575301715796e-05
2.97210379879191e-05
0.00011429673110665
0.000141272937350644
3.20266174978103e-05
8.78604347186399e-05
2.20270651722864e-05
4.51141195784083e-05
-2.39628499274281e-05
-1.21230753632379e-05
-5.73486757998265e-05
9.059235015278e-06
8.56195609615165e-05
7.09626176407603e-05
9.49129917392928e-05
7.97956976960692e-05
5.97479490894847e-05
4.18286668103462e-05
0.000123401774734428
0.000109393721464561
8.59308606626978e-05
2.80322031791279e-05
-1.61689920278507e-05
4.43458639756386e-06
-2.9811851787034e-05
-4.37272646479195e-05
-3.25395602564761e-05
-4.54732095395265e-05
1.65046324015973e-05
6.26964197252516e-05
4.13976920666163e-06
8.23448513514635e-05
0.000113289736962877
5.61437982711104e-05
4.10986900125354e-05
0.000108769318224918
7.41369230742279e-05
3.57141516865695e-05
1.93013259724869e-05
3.67360776003188e-05
2.46733522623251e-05
2.94359423778945e-05
6.21786137769801e-05
-4.334628317124e-05
-1.99211865816848e-05
-6.04497269949191e-06
-2.89388566594866e-05
-2.26209270455961e-05
2.33917480928969e-05
6.28255024494257e-05
2.61674292527114e-05
-2.27143111560999e-06
7.16027355186264e-05
0.000127599710668574
0.000158834058490944
0.00011433397231471
0.00013651200965233
0.000178928665320833
8.94346634941924e-05
0.000124589843345431
6.67816053622807e-06
4.56072219376843e-05
-3.03359911358508e-05
-3.60136020795203e-06
-2.0944520376929e-05
-7.21876890701277e-05
2.94874821961906e-05
-3.56823849171119e-05
-3.52626947095176e-05
1.53790088044968e-05
-2.87680087049711e-05
-4.55802262588454e-05
8.68294219234968e-06
6.1169551375425e-06
2.39716477530074e-05
4.27570719077398e-05
9.14264615432857e-05
0.000106667695005254
0.000121947839331367
3.84666800138939e-05
3.42714981299757e-05
9.33979212941357e-05
3.66779885551873e-05
2.08115978946114e-06
0.000128723493028324
1.89863920522834e-05
5.19144058917891e-05
7.72255061617459e-05
0.000105425936330144
7.58280950089872e-05
0.000104884002968536
7.03974294946898e-05
2.39400556467314e-05
-4.24025943726872e-05
5.60324627916531e-05
7.50065443490699e-05
1.4711137726683e-05
4.79615471094749e-05
5.25096614293425e-05
6.38201657098384e-05
6.5810122318656e-05
7.42632373214485e-05
-4.30185997521433e-06
-1.35027971505999e-05
-1.44448202721499e-05
-2.74636365958683e-05
5.34293264741921e-05
-3.04113508935267e-06
1.42705398898764e-07
3.73415054837871e-05
-1.49445408227165e-05
6.33575326344007e-05
3.33189067110566e-05
6.06424453980176e-05
4.83238998045535e-05
5.20095902379503e-06
5.34954334203978e-05
1.21495520042963e-05
5.7829098768037e-05
0.000126277373992507
3.98957849677935e-06
-3.74620370280835e-06
9.62603304474083e-05
2.31942519700475e-05
-3.62470619350488e-05
3.11288479582065e-06
2.58370953418622e-05
-5.88837437595904e-05
-5.19022906632675e-05
2.27555186693144e-05
-3.89224510710813e-05
0.000105630201387037
2.24548846108864e-05
0.000123236770885964
0.000122994993356721
0.000101259919690199
6.56512310502339e-05
2.84623060815953e-05
1.2159075513051e-05
1.22917623120708e-05
3.01907816571051e-05
2.93029584333694e-06
4.05679901112289e-05
3.98664856758033e-05
1.03014178658947e-06
4.46038769761001e-05
-7.40037916343476e-05
-4.46978432458066e-05
-5.39283156535689e-05
-6.08956724176037e-05
2.57214131629047e-05
-6.45158065248174e-05
-9.52346454067882e-08
1.02986359751251e-05
-1.9843908877631e-05
-1.68006044078747e-05
-4.07734437167337e-05
3.11788500757831e-05
4.94042729523474e-05
4.31489777880229e-05
7.57234168212e-05
0.000112721552339046
9.30171887687152e-05
0.000116694897968574
2.4162588747068e-05
9.3426782926493e-05
5.39817265185119e-05
6.4094457206861e-05
5.24610059096615e-05
4.46896609475113e-05
3.3348101866478e-05
9.15365493919951e-05
7.46778018464602e-05
5.25435343508699e-05
6.94987710102648e-05
1.64750810828244e-05
6.33692772939333e-05
6.55409629691087e-05
2.94548546031453e-05
5.07300145160329e-05
-1.51091680925985e-05
-8.05284971039826e-05
-3.73987447284598e-05
-1.91636133265776e-05
1.20490476036476e-05
-1.00543718652586e-05
-1.77353248165329e-05
3.24756031117746e-05
2.08590878405417e-05
8.61154519762271e-06
-8.59342099811678e-06
5.85097215238379e-05
6.29189368850108e-05
-5.79863808833631e-07
-4.02399678702146e-05
4.25750049360425e-05
5.39321842416273e-05
4.0999475806678e-05
2.59886603930256e-05
1.05304097317661e-05
4.24915394006213e-05
2.84858658414381e-05
4.47652741170665e-05
1.59655127705287e-05
3.93212578743629e-05
0.00016427026002596
0.000148164625897188
0.000102197809978822
0.000143043325184127
8.54806011757548e-05
9.8005517879935e-05
6.76313442687027e-05
3.89308757222049e-05
5.6598132238548e-05
4.48622377095226e-05
0.000157765235507454
3.84168396500314e-05
8.3279571612655e-06
-1.01711260883991e-05
7.34678267289557e-05
-2.15625244455509e-05
-1.38471248112545e-05
7.11191258576252e-06
1.55008550258395e-05
-3.53082947118394e-05
-4.09845352148382e-07
-6.17876963408788e-05
-2.77308628894976e-05
-5.81944777823648e-05
8.56645134134322e-05
6.36766385429606e-05
2.0457241313051e-05
1.75540460186543e-05
-1.55293846667846e-05
-4.03791112605824e-05
2.10156533762602e-05
-2.10445327312742e-05
1.24840215927575e-05
5.49062739782842e-05
8.26464319978559e-05
2.27133123760941e-05
6.84824908958705e-05
7.45455536406109e-05
3.64928325862706e-05
5.94503820154359e-05
7.28976814282301e-06
9.41571532967383e-05
0.000136713358130127
5.44405258931365e-05
2.51107800629754e-05
5.73053702756314e-05
-2.1985515028717e-05
5.98143984579433e-05
1.84540878386363e-05
3.83252700458894e-06
-5.39008432538879e-05
-6.35468604009818e-06
-5.24522068705242e-05
-3.40278799150916e-06
1.7435604534537e-06
9.39517769349297e-05
6.73059735727583e-05
3.04556384392831e-05
5.32068217262148e-05
3.43764631877079e-05
5.11756747078863e-05
-4.46461322709211e-07
2.89150613945443e-05
-7.22570906187332e-05
7.23861701420567e-06
8.57961319010645e-06
-5.6735819850584e-05
-3.33050248004716e-05
3.5605480147288e-05
8.04862392200584e-05
4.19832571043677e-05
0.000158325870428628
6.56966714798082e-05
3.64411702782349e-05
4.50171008659584e-05
3.62700537724174e-05
5.48153133345022e-05
-4.2616171431563e-09
-4.51459883013072e-05
-5.47754804114138e-05
4.20419562509398e-05
6.15706858896979e-05
7.2704698692423e-05
5.7961328453205e-05
3.26259875453419e-06
9.48645635458275e-05
0.000106184461821672
3.52251773994101e-05
0.000100636018033327
0.000149567442380988
0.000174483862665375
0.000179949614152785
5.17264454447015e-05
8.21619436418572e-05
7.86679619501313e-05
-2.85393253132293e-05
-1.56504190970015e-05
3.21508147135531e-05
-2.64025414406965e-05
-4.80190287903708e-05
2.78124270107543e-05
9.68209342223075e-05
-9.32561450851874e-05
-8.33889585735933e-05
-6.57611861300058e-05
-0.00013139336479414
-0.0001105444963551
-3.39404377506487e-05
-3.17419606369148e-05
-0.000132874048798233
2.90301250265293e-05
1.95034809452702e-05
7.38919692394682e-05
6.29831702920239e-05
0.000112237682154417
0.00010930575163576
7.56556711366008e-05
0.000181508909156282
0.000135317726502264
0.000141441090788534
0.000109706682235358
9.72052809002693e-05
7.10087297859144e-05
1.87899089083194e-05
0.000117198810030119
0.000114620422936181
2.78959141034002e-05
3.25687685668359e-05
-4.78190109255338e-07
5.09312075936566e-06
4.49182839637183e-05
-1.31474302636076e-05
-2.77238701809443e-05
1.96018356806754e-05
5.28212562879186e-06
-1.26893775602607e-05
5.49905340148622e-06
6.94712784956731e-05
3.19442402675348e-05
7.01228577123137e-05
7.80588070104585e-05
0.000154784952878986
0.000172189488594279
3.29268824211272e-05
6.03752664218599e-05
3.9165633122782e-05
5.36806095616439e-05
6.29193306567037e-05
7.76694236305734e-06
-1.69464797449034e-05
-5.07815302681896e-05
4.35745194329425e-05
-4.33871940693901e-05
1.73320223946762e-05
3.30344457184793e-05
1.6319694160212e-05
9.14953278058786e-05
-5.34868426016096e-05
1.67128959637785e-05
1.4371875573902e-05
-4.02232241201009e-05
-4.14593992555458e-05
-4.98178647251511e-05
-6.84324932527842e-06
3.08207771550179e-05
-2.27800343905699e-05
-2.76222942843343e-06
0.000106806470138173
2.58632260602266e-05
0.000134281348662628
0.000171457445268597
7.75369665090283e-05
0.000169347694686451
9.97565923491719e-05
4.0514695280385e-05
0.000165739855150158
0.000126236211182399
-1.26603958638111e-05
-7.1516322553235e-06
-1.19995808582756e-05
-5.67175397135813e-05
4.22251674967271e-06
3.85516911777554e-05
1.54123135447595e-07
2.44213688352525e-06
3.45907699176871e-06
-3.88351285532374e-05
-0.000154527724479928
-0.000100178561208501
-3.95787024511198e-05
2.06005678379535e-05
6.04743879111761e-05
2.75552575073761e-05
0.000169739881957592
7.75312973416922e-05
0.000142141241484366
7.20240719527257e-05
2.40757738051371e-05
2.2246686374781e-06
6.47656883639186e-05
3.05828832279111e-05
-4.49958130149263e-05
8.10407226257325e-06
-1.99013171798204e-05
2.64882429898394e-05
5.26723190728116e-05
7.02331283666403e-05
6.42908793051857e-05
4.68661545035466e-05
3.47678086556222e-05
2.05069035835803e-05
-3.01721988183232e-05
-3.78850995952352e-05
1.11473402924507e-05
-4.06352510248844e-05
-1.61977631881161e-05
2.82131161172583e-06
3.8168319204415e-05
5.19659417731907e-05
-5.18522651898029e-07
1.88567445280108e-05
5.63997270327323e-05
5.06773250668475e-05
0.000147890767460693
8.7353422857867e-05
8.66444380774898e-05
0.000189419526249959
0.000164378532027871
0.000215303293224443
7.36980951352585e-05
9.23058259945802e-05
8.62835522429343e-05
4.31813745070275e-05
9.24528371415182e-05
3.03037439381389e-05
-6.85576425873885e-05
3.13566963400077e-05
7.89745655681963e-06
2.12122697461702e-05
-8.28625555004252e-05
-5.35898267079549e-05
-7.64788775672095e-05
-8.66940517328553e-05
1.06932294647701e-05
-2.07523058816683e-05
-1.04617203564024e-05
-2.44547737022406e-06
3.95965511356437e-05
-1.29695914830501e-05
5.67735544499015e-05
6.50864691115942e-05
3.56225667023914e-05
0.000131785476499611
8.35242202405997e-05
4.20999753216904e-05
5.94100359311101e-05
2.49453517579257e-05
4.91381079284241e-05
2.690985897712e-05
-2.79867450070994e-05
1.24623225491697e-05
2.52548359397435e-06
-5.02433829501207e-06
2.23545698581105e-05
-2.17916769863186e-05
4.06317324462368e-05
3.49179860539378e-05
5.92398149696132e-06
1.35690548191165e-05
3.76972206325178e-05
-2.39669970888864e-05
4.29269817432339e-05
-1.62360573326662e-05
-8.80857286050512e-06
5.44894490562594e-05
8.93233607013345e-05
0.000118404221153758
0.00011348954570378
0.00015806335140734
0.000108674999008305
3.80651566704545e-05
4.46156825325799e-05
-6.76612780018607e-06
-8.21036252849133e-05
-9.40552742945755e-06
-0.000102248935927129
-7.46831435700069e-05
-1.97229351334102e-05
-6.20839937450508e-06
2.58533877826843e-05
4.67417731479913e-05
7.94483993886157e-05
4.73371376245526e-05
7.0166022829351e-05
0.000123351742561584
0.000103435477732997
8.6826094746506e-05
8.88981830012053e-05
7.00408671661391e-05
4.75183689594262e-05
1.32943062464619e-05
-5.89809018559271e-05
-4.08987584224885e-05
-5.12592592050156e-05
-9.25142577093117e-05
-5.68571995835682e-06
-2.22032648880899e-05
-8.98679250247731e-06
3.60233620809577e-05
9.31730168096605e-05
8.80963034479313e-05
0.000131396474525001
0.000141361849245213
0.00011074628381699
7.66051556101982e-05
6.71021400183649e-05
2.97818654164279e-05
0.000102595041267405
1.47854871998046e-05
6.62558931286902e-05
0.00013100053664052
0.000127989162870568
5.94550787997783e-05
-4.02682240794553e-07
8.79659535040123e-05
1.2387763011387e-05
-3.62481772515573e-05
4.01008072941252e-05
-2.99918341329184e-05
-3.24989638517898e-05
-2.50456690517252e-05
-7.28844472696773e-06
6.81248363756192e-06
8.21245851231306e-06
-1.53710440321374e-05
7.88191866636393e-05
-4.40358361698908e-06
4.37072952351004e-05
6.66793391979789e-05
-5.17953652656651e-06
6.00063310537903e-05
-6.05183030664871e-05
2.24560086242279e-05
7.74516473536058e-05
3.54819078013118e-05
5.34880601494312e-05
7.21656412504489e-05
2.83224719639143e-05
-1.1904985217336e-05
-2.30784998753425e-05
7.8165889584045e-05
7.76808264573387e-05
5.32242271512742e-05
6.02346305913546e-05
8.22403596260274e-06
1.95477105723641e-05
5.2064456830822e-05
5.91382652687162e-05
2.62336216237953e-05
2.40600591156771e-05
0.000129671548616763
9.71789118025419e-05
7.68485035927572e-05
5.19587374416886e-05
1.43097411939034e-05
1.11830126364603e-05
1.64552282594883e-05
-1.08416468503792e-05
-1.47322880376473e-05
-9.50900660997991e-05
-0.00018728000919597
-6.59501594201195e-05
-6.31496355604006e-05
-4.20556697717835e-06
6.17263423401711e-06
4.82067813611572e-05
0.000136229321973053
0.000173921548111213
0.000178585481039509
0.000139477576071294
0.000236261639619795
0.000168663849984186
0.000150779820993274
0.000139018733005637
4.14031142900577e-05
1.66756366228835e-05
-2.91718143153865e-05
-3.6289872300412e-05
-5.05143587753285e-05
-4.40826025211136e-05
-6.64007132682391e-05
-5.42797191042296e-05
3.97296179136536e-06
-9.86088443956959e-05
-0.000148366059878223
3.70747271872711e-05
-7.57446876793794e-05
4.93121091540574e-05
-2.68112115798921e-05
-2.52654469367292e-05
7.59309393770606e-05
7.91708864095208e-05
7.3253100122639e-05
0.000101652560418087
7.45064053183398e-05
0.000133444283577594
6.27169284920824e-05
5.49375232584912e-05
5.34474001183332e-05
-2.52484527259264e-05
-2.11960786471026e-05
4.64263520057134e-05
-6.36840780219789e-05
2.85848639350683e-05
7.42236312505361e-05
0.000103173270165763
6.38736835613364e-05
4.48474717060917e-05
0.000104316721328545
0.000126560639689691
9.97301942122551e-05
2.59676177579083e-07
-5.63101580989819e-06
5.94414252246334e-05
-3.02503893378739e-06
6.94189135794934e-08
-7.91977266171129e-06
3.61074882884411e-05
3.82039553173285e-05
7.51371476039002e-05
1.79555819802428e-05
1.92140893106853e-05
-4.15902365787664e-05
-3.83193431833637e-05
-6.63433596812925e-05
-1.73239799997368e-06
-3.50784644083239e-05
2.2005165970972e-06
-6.6070772059892e-05
-1.40540118025715e-05
-2.75502027708333e-05
-5.17824686954352e-06
2.20331082795083e-05
5.49607517590722e-07
4.61712716693935e-05
8.63272540306303e-05
5.93635531586304e-05
0.00010393222613569
0.000111317896117822
6.48047288061401e-05
8.9684905800104e-05
8.18505998508135e-05
2.06330371706927e-05
-4.7635505036085e-05
2.46598769184443e-05
3.65675640281034e-05
5.72420294898102e-05
3.43431208615246e-05
8.90873345875374e-05
6.2675061270624e-05
0.000129968496053542
7.53141338135014e-05
0.000104187124336176
0.00010046936660281
9.95778117016229e-05
4.63337857800568e-05
9.78368824290389e-05
4.47879919951192e-06
4.79410256595114e-05
3.16230742558828e-05
8.29149478867173e-05
2.68216121134849e-05
4.87583017222415e-05
3.33371010308525e-05
1.295381156058e-05
-3.34564128803094e-05
-3.26401730734677e-05
-3.17665308763088e-05
-3.82436450899713e-06
3.42096916434452e-06
-3.53816599890002e-05
-1.51418570381673e-05
5.07653916248657e-05
4.71916184480995e-05
4.51177308459319e-05
7.1191119808692e-05
1.74241076335611e-05
0.000112187382177408
4.20225512938593e-05
5.35659890108339e-05
-1.06733700826013e-05
-1.74061397490733e-05
4.08772431756356e-05
-3.18989102904916e-05
-5.82660838145621e-05
2.97162125166438e-05
6.46937650471898e-05
2.76673842584126e-05
3.54059333013666e-05
8.02855369884249e-05
0.000118450180731591
0.000127240604933472
5.31717321655411e-05
3.1170716321132e-05
6.000283977837e-05
3.13962196033981e-05
8.57522482570689e-06
7.29583889652006e-05
7.0778036262314e-05
6.08216464886663e-05
8.94431650631969e-05
4.52612282715192e-07
4.24795745574663e-05
1.41722769564267e-05
2.45597650204269e-05
-2.94991396447934e-06
-4.53962008975788e-05
-1.74488115991615e-05
2.83382296225694e-05
1.04556902943298e-05
5.08400259880099e-05
-2.26248598055135e-05
-4.21070600006571e-05
-5.9031207744473e-05
-1.29035959829966e-05
-2.67636319993624e-05
-1.5316612364923e-05
-7.16503658504228e-05
2.50557017640014e-05
-2.59989945948432e-05
-7.18927729476145e-05
-1.95887399565646e-05
0.000108371271108546
0.00010091998291116
7.33417856708969e-05
0.000158533384025996
0.000151971877050186
7.3167743273227e-05
0.000135863870421039
0.000145761920196575
0.000129367541988565
0.000159641571701206
0.000120148829349275
9.88695687528479e-05
7.13941678091887e-05
4.61531714770829e-05
5.99123690704204e-05
9.16264455445033e-05
3.75840225894992e-05
-2.79717642362877e-05
2.94116431491609e-05
-1.37543583442309e-05
-9.96863280675944e-06
-4.22121152192993e-05
-4.13080930218375e-05
1.20370010889718e-05
-3.05410378117079e-05
-6.93444005055432e-05
-1.50988115771636e-05
-4.41008068359646e-05
-7.71661347950591e-05
-4.11545195036472e-05
3.73740762530046e-05
-5.13193529491257e-06
4.91023362282821e-05
4.91207875806748e-05
9.85301215928518e-05
9.92483493189313e-05
5.71890170058449e-05
8.13627174019257e-05
3.29749057230783e-05
9.95603228793354e-06
4.39174018843749e-05
4.20460692272458e-05
-5.22315132603935e-05
1.21483346384448e-06
2.41008770200408e-05
-3.65171230112045e-05
-3.99389885118471e-06
1.96356760733229e-05
0.000114140212916598
0.000127075295880298
0.000129898298089648
0.000113414054352464
0.000232371851551167
0.000128869040841719
7.57252127492743e-05
6.46177949956256e-05
1.8328585402947e-05
3.52212202582177e-05
-5.41075867875338e-05
-7.59904094228814e-05
-2.72600129368292e-05
-4.53740069263213e-05
-6.38205640119414e-05
-2.7174156790561e-05
-3.22497415263953e-05
1.43711715256391e-05
-1.10434118692362e-05
2.8061233399705e-05
5.97077813755199e-05
8.03358074987883e-05
4.58325342394889e-06
6.18418840293744e-05
-1.18008333699557e-05
1.82159645945036e-05
-4.19263158934528e-05
-1.67670239103776e-05
-2.48078121335686e-05
-4.49763034867226e-05
-1.02956755095344e-05
2.06956421837452e-05
-4.35727105636531e-05
3.25840968181238e-06
-1.13348841174625e-05
4.08238903912718e-05
3.00556960377702e-05
2.06157814102055e-05
1.01652686013941e-05
3.77280318964791e-05
4.75975242129734e-05
4.79337045109325e-05
4.24734676353276e-05
0.000110790906744762
8.21458110840362e-05
0.000123531839646183
0.000128514252773586
0.000118506588723762
0.000114764581264731
9.7976348954856e-05
9.47179019363884e-07
5.41416379090011e-05
5.60039579693263e-05
2.48378950707249e-05
-5.90443478497202e-05
7.9076545015861e-05
-8.38130592695007e-06
-4.18536227559533e-05
-3.8396133581275e-05
3.42283023105823e-06
3.25995073978008e-05
-4.31603678577797e-05
2.81678741575521e-06
-1.54061985083753e-05
-4.5197296982633e-05
-3.71090629968061e-05
3.99371840865902e-05
-3.36865820528196e-05
8.8046130612127e-06
-1.03850488628233e-06
6.22984339822965e-05
1.138580477697e-05
4.13177579145665e-05
2.84129455400538e-05
6.9491073305619e-05
5.1484480863508e-05
6.79704287483851e-05
7.19158737303179e-05
1.3371895577491e-05
8.31509513404882e-05
-5.25635896214169e-05
-1.71329398097518e-05
4.97388113276427e-06
6.01659178581158e-05
0.000100812702663619
5.41809340440247e-05
9.69159245511467e-05
0.000133827490052604
0.000101008670016886
0.000131619731305637
0.000121458299181926
6.16191688018911e-05
-1.34508304234134e-05
-8.11685894949823e-05
-6.99169694948927e-06
-5.89584765703553e-05
-0.000154375326411306
-9.88310621465954e-05
-4.01857489682126e-05
7.49902219789625e-06
-6.79981076518336e-06
0.000102275689350589
0.000133116542455635
4.74809418991039e-05
9.6192161303485e-05
6.46511738212321e-05
3.11615503459727e-05
9.72152694327578e-05
0.000137979112656392
0.000122576612621117
9.23409881389156e-05
9.0278746582281e-05
0.000138814390850322
9.41782824404228e-05
6.62281115056944e-05
6.33490426116427e-05
8.45117185569316e-05
0.000111301180163704
4.21474977232373e-05
2.57919842833704e-05
-4.46175733666122e-05
-7.9664634457091e-05
-3.43257228539467e-05
-0.000112150212969162
-5.94209748029614e-05
-3.26186552307187e-05
-0.000103745843335627
-2.77854614725543e-05
2.24372971679463e-05
4.40058499262541e-05
2.96327157456213e-05
6.58387959563193e-05
2.98803203531445e-05
4.80047694233612e-05
0.000155750687136807
8.6173034177507e-05
5.72342123078495e-05
0.000121371667482642
8.62574428986783e-05
3.55858765231311e-05
6.89874213128518e-05
8.37156819635861e-05
0.000123116991063359
7.1109318635468e-05
1.06578592969085e-05
2.6674325614692e-05
6.58961093013044e-05
-1.15299348892893e-05
5.20360353033067e-05
6.02584473561326e-05
-1.7436485650297e-09
-3.43957160302114e-05
-5.42344817603444e-05
-7.33245952486841e-05
-6.85917206342236e-05
-7.08233245601572e-05
-3.54038320066117e-05
7.02943205582404e-05
7.72272220623986e-06
4.20078290207016e-05
9.30824254310448e-05
1.39758577105838e-05
4.0904733503541e-05
4.94470673349574e-05
7.33952103196085e-05
0.000100557699324382
5.28301207461335e-05
5.57770761477168e-05
0.000114983338108388
0.000157355255376546
0.00010160870213246
0.000236430491127516
6.07096598726092e-05
0.000133839834116844
6.83114805588475e-05
8.40937782007675e-05
8.33841001983661e-06
-5.29575392654863e-06
-4.61694349974136e-05
-8.50118816129115e-05
-5.51261522539506e-05
-1.08988633358993e-05
-8.33253120525103e-05
-9.1420808658244e-05
-5.34784693322006e-05
-1.92675626323954e-05
-6.66402978356999e-05
-4.37072182025116e-05
6.54386210212373e-05
1.55593299901026e-06
-1.47200814594589e-05
4.86431795054701e-05
0.000129494530468433
7.79228780646269e-05
0.000117614616190005
0.000153472995209662
0.000179571632165885
0.000140914191158932
0.000153705605017163
0.000158226166345434
6.40651219423718e-05
8.07436220774019e-05
5.21787720750967e-06
-4.25946786207324e-05
-0.000107748173795695
-0.000113914782799433
-9.59109062287853e-05
-7.72075016819215e-05
1.80646876026655e-06
-8.16451393079979e-05
5.23245381805009e-06
5.05296964847916e-05
7.49182208406697e-05
5.14820163157738e-05
5.30307178984615e-05
3.56327142613882e-05
2.63229927890556e-05
4.24690048408713e-05
-3.03229274837235e-05
6.78661709062474e-05
7.3268560763331e-05
4.10329278718366e-05
5.43014632826869e-05
6.54896099026892e-05
4.34053269384264e-05
4.20153156758115e-05
0.000131452120349532
8.01001383163187e-05
0.000101485959454071
3.68208119877507e-05
3.47441138749332e-05
5.98678744547558e-05
4.7666110063011e-05
-5.23075075263234e-05
1.65677754473126e-05
-4.7110893333782e-06
1.41930348881137e-05
1.62554828497785e-05
-3.02197643133548e-05
2.42995420688278e-05
2.21135063025287e-05
3.50926980094983e-05
2.74331812937458e-05
5.22121211458656e-05
2.94670610039239e-05
1.87756800704701e-05
0.000107271813410026
8.12497499716049e-05
4.00988992045489e-05
1.26970080607412e-05
4.96406500277063e-05
6.1363163689427e-05
9.46474024930669e-06
2.23252528923952e-05
4.36762842881077e-05
-1.60131578042107e-07
5.82417945245952e-05
1.97085416571438e-05
6.08922560830422e-05
4.81921166449727e-05
1.89257985455178e-05
-4.15313639336146e-05
6.91452190533724e-06
-2.0784937869904e-05
1.57576770333137e-05
-2.31484388845012e-05
3.88466201389495e-05
-3.36416177000508e-05
-7.9724988456378e-05
9.09671828749533e-05
7.09706893963304e-05
3.48947702516885e-05
9.1259370954451e-05
0.000119619066729294
0.000128591745808116
0.000181136504881008
0.000141200517814068
0.000134578460410244
0.000122484874468959
9.38889552350823e-05
0.00014603512073842
8.11794096141216e-05
4.77710633418366e-05
-1.95677099107882e-05
-3.10866576458859e-05
-3.01538231271692e-06
1.88214951429051e-05
-1.35863642978984e-06
4.4911079923421e-05
-1.0328958784025e-06
2.76771319572682e-05
-8.94482299143165e-05
-3.62457840077318e-05
1.71404527606907e-05
-2.52869478422935e-05
-5.93908274930795e-06
3.39541629005888e-05
4.72781555169941e-05
-7.77497688445639e-07
-5.46580965889061e-05
-4.7140890918256e-05
-2.4473727638008e-05
5.23907563391099e-06
3.71920902206951e-05
2.20272246518547e-05
4.39178531650381e-06
-5.29912672685373e-08
4.52331356079843e-05
0.000152457849305439
6.07290974451909e-05
5.15011764360044e-05
-1.1288969363103e-05
2.61998129278989e-05
2.66543241963838e-05
-1.8280091684534e-05
-8.40906472712524e-05
-6.6547396280729e-06
-2.53308382053842e-05
3.40790264806458e-05
7.09296535718128e-05
5.27979974433751e-05
3.65472850321737e-05
7.00626909603397e-05
5.26248359449907e-05
3.2694489242129e-05
1.34659301023764e-05
5.09732735405657e-05
8.47896676391379e-05
0.000104729039588335
0.000106658987963271
2.57444079212769e-05
3.51366881153069e-06
1.32059714991277e-05
2.47386999483972e-05
3.31255519487892e-05
8.20170292233016e-05
4.5381889934097e-05
6.5281545250031e-05
2.08693191876053e-05
4.89716920495168e-05
7.30652302008505e-05
5.27467013415397e-05
-1.86030093586921e-05
-3.84090699789794e-05
-2.42567538958802e-06
-2.18378917866527e-05
-0.000133101479272062
-5.72148664689339e-05
-9.60860476121067e-05
-0.000114388447375779
-4.12682508094705e-05
1.72927392364478e-05
2.33354062219182e-05
-1.92331856192968e-05
0.000133815698269755
0.000137141290248316
0.000146855263241208
0.000175477498063098
0.000259631144322485
0.000166400436248486
0.000185049266128139
0.000134851611700476
0.000119630747625838
9.42862851046013e-05
5.58136019103451e-05
1.57596358858529e-05
8.04798153338642e-05
7.76428221283769e-05
1.88245718293866e-05
1.66865754812399e-05
1.40858933678187e-05
7.72177467811373e-05
4.65463011860847e-05
-1.76464425386768e-05
-5.41211888695739e-05
6.2435192280895e-05
4.28243092847531e-05
4.73602295830059e-05
2.59796882164202e-05
7.22217256995319e-05
8.85330810036636e-05
1.02375214420518e-05
2.08890442667906e-05
5.13264881130328e-05
-1.00941377946947e-05
-3.6110351368718e-05
-7.22761020251543e-05
-5.45049183210962e-05
-6.96166834305432e-05
-4.06193249315513e-05
-7.23390190517117e-05
-6.74206115699754e-05
-8.74454300169347e-05
-7.27084435245811e-05
-2.87576903791026e-05
-3.12966318887245e-05
5.74508990583054e-05
8.58030190112023e-05
0.000121750001020692
0.000168550750809928
0.000126231852128231
0.000154812839118637
9.94442624351284e-05
6.5805933981057e-05
9.59563270104e-05
0.000123957349135759
0.000135960211776936
0.000113237062253154
0.000115090513407222
5.00219017727687e-05
7.93699513202247e-05
3.10083159672849e-05
7.07353544131231e-05
-1.43868568313856e-05
4.14184967984668e-05
3.71471166983943e-05
4.7783200879703e-05
3.8380784217023e-05
1.68427082376492e-06
1.39542223845707e-05
6.59298196940568e-05
3.27274238024908e-05
2.60253712276617e-05
5.39751921564274e-05
4.43495165177679e-05
2.30048846944426e-05
6.66332887534593e-05
5.8818524797352e-05
2.08632451354084e-05
4.31780595827091e-05
-7.90106013127807e-06
-3.77267094848998e-05
-5.69596772188164e-05
2.74531593174192e-06
-7.58452743815188e-05
-6.88293183003612e-05
-3.42371404457989e-05
-6.42877500076952e-05
1.61743936718596e-05
-1.14863761553315e-05
-5.67414035890536e-05
8.24845644018325e-05
2.05850341879554e-05
0.000124555298219831
7.44376257790803e-05
5.65765804699259e-05
5.81362336263935e-05
7.71895294461718e-05
6.89796302005274e-05
-2.60793888335109e-06
0.000121459004321205
7.46005400056945e-05
0.000106546468049719
0.000134067614258089
5.27261513799226e-05
9.5334104208449e-05
0.000119770739798064
8.90458245928277e-05
0.00011430712869647
8.54532794572633e-05
9.704023689886e-05
7.97374879718861e-05
2.06284054131969e-05
5.39080662796327e-05
2.97984278669301e-05
1.35898633609501e-05
1.13281352439349e-05
-2.64132731231745e-05
-6.7270632576727e-05
-5.6075427402454e-05
5.88101754350972e-05
4.04630727467284e-05
3.27186645369943e-06
-2.309839623634e-05
-1.62430643603963e-05
-4.34517579380858e-05
-1.31436606771697e-05
-0.000106166010314217
-9.83427377202456e-06
-4.7676079090062e-05
-7.75728893647227e-06
3.52378907909892e-05
0.000106228046949584
7.97499610501511e-05
0.000106413063868832
7.3660522478274e-05
-1.55163195237222e-05
3.11108331535971e-05
3.52379414778607e-06
-3.65404202923469e-05
-7.0703652820385e-06
-3.88055495281143e-06
-1.88946988588647e-05
-2.16890100666807e-05
3.09878808730988e-05
6.02397898807469e-05
2.34534891865564e-05
7.34300944251453e-05
8.08285759457828e-05
9.9971667131762e-05
6.71979945680212e-05
3.28711560943492e-05
0.000121428054089638
8.72024908975038e-05
0.000162962597050654
0.000105198054259643
0.000134343230764057
0.000169988141291815
0.000106576430507592
0.000172855726172787
7.13900364015906e-05
0.000139719398764207
6.49187150230694e-05
7.81792766918171e-05
6.55753559266798e-05
4.10788919584072e-05
-2.04632560823458e-05
-1.77943137420232e-06
4.40171277363686e-06
-3.00525619848206e-05
-2.31931627870581e-05
-1.14764893489116e-05
-9.46987519278372e-05
-5.5279827201848e-05
-4.50648446978403e-05
1.8178289030539e-05
-1.95533089971353e-05
-4.75111527767489e-05
-5.24034279913824e-05
-2.33506623144252e-05
2.62554886871513e-05
2.49880453510876e-05
4.28710118964409e-06
5.11003758790523e-05
-3.39733436170266e-06
-4.22656398648485e-05
-1.72929226217089e-05
-6.80159217564639e-05
7.61784707302703e-05
7.6949094433941e-05
0.00010161152982483
6.37770493373559e-05
0.00014193521833001
9.45029031726625e-05
8.99976916581503e-05
0.000103085801849471
0.00012923592788785
7.62633255250817e-05
6.70311896049982e-05
-1.09948781091764e-05
1.95476244282162e-05
6.23843959871274e-05
1.27800198785327e-05
2.62096088746747e-05
7.90714016798195e-05
3.01683868548813e-05
2.20409700713549e-05
0.000106285087001559
2.3146797073743e-05
2.18425792352582e-06
1.13741672423247e-05
5.32098393837364e-05
4.13673840182799e-05
0.000149826355016455
0.000128458534924287
5.94848356176556e-05
8.73250760112104e-05
5.39584898035745e-05
4.78736210724171e-05
4.63381206092584e-05
4.31396337665905e-05
1.03520187085611e-05
-3.75102259414151e-05
-3.27660338695099e-05
-0.000100960093949083
-0.000130640909486803
-0.000125419953120067
-6.07192352715559e-05
-9.59209434119332e-05
4.18091138567708e-05
-3.93850933370484e-05
-4.6566979511859e-06
-2.53284127658103e-05
-9.65082211092192e-06
2.67034893641768e-05
2.2013987382456e-05
9.18271128473753e-05
7.72305117990099e-05
0.000135812148853114
6.59036029511585e-05
0.000125768966279444
5.27846622361263e-05
8.02435819478958e-05
7.01219311446371e-05
-4.98096832432131e-05
4.09464390754589e-06
-2.44436350639671e-05
-1.81338217471279e-05
4.45626110492171e-05
7.55708186572297e-05
6.06336853858587e-05
1.82644876760922e-05
5.00139973773502e-05
8.17385905024085e-05
6.76477084088768e-05
7.14035737632915e-05
7.09629808695567e-05
0.000163369826872744
9.40371902021183e-05
8.9837481151935e-05
2.28585356144381e-05
6.47497025512856e-05
0.000127757181801462
4.09600658058791e-05
6.01409827182282e-05
-8.89159500846949e-06
2.60514626716423e-05
5.61136707237788e-06
-7.68975240400902e-06
5.70986008307672e-06
2.53041770852078e-05
2.72749072343219e-05
-1.82218289316039e-05
-7.7162770293084e-05
-7.33580267817048e-05
-3.67222716467447e-05
-2.11632872889679e-05
4.85043701635887e-06
-1.5223436909611e-05
2.59862885095551e-05
6.48118541887379e-05
4.82868372514271e-05
8.66591678785218e-05
3.68078915664559e-05
7.65157610513078e-05
-5.23529948650811e-05
1.66402173384152e-06
-5.35520190422008e-05
-3.52108382812866e-05
-4.5002315342485e-05
-5.5697374636382e-05
-4.80137251540831e-05
3.71524161576104e-05
0.000131359333171608
7.39090185462133e-05
0.000109026456080987
0.00011378494004893
0.000182712524365346
0.000174963015233424
0.000137558786161211
0.000109615040412686
0.00016285226564017
0.000130566495822213
0.000142684086972094
-3.77470289162349e-07
6.16228101730291e-05
1.39606035410286e-05
-4.8358558194551e-06
-6.78745160366617e-06
-7.37265167936133e-07
-3.09322128674921e-05
1.57700336209658e-05
-0.000113399288813054
-6.18303351751722e-05
-7.45059968186667e-05
-8.98324587200135e-05
-7.57406362099008e-05
-6.76348841880297e-05
-3.98180713146767e-05
4.95212835159172e-06
8.53125448551091e-05
-9.28700469098945e-06
3.58213070790147e-05
6.24871920910741e-05
6.52584558025801e-05
5.15068402351795e-05
7.2747930734288e-05
1.87784899139721e-05
8.04540624739012e-06
-1.77997777824173e-05
-6.74138876806229e-05
3.79871220761579e-05
-2.86136234851046e-05
-2.45288541039424e-05
-4.957388425503e-05
2.59727562061001e-05
8.43937987415379e-07
1.69669226739551e-05
5.99879344076391e-05
0.000203246298037206
8.5935777528634e-05
0.000114571567932723
0.00018841173293339
0.00010640979944878
8.26525058704779e-05
3.91203288941157e-05
1.01930620612526e-05
6.03015392430398e-05
7.30238095122201e-05
3.07570176622924e-05
0.000100111241174184
2.09124775193475e-05
2.14274298288574e-05
3.41016392371196e-05
-2.71195706303271e-05
-2.59636971321389e-07
2.98485049395441e-05
-5.46419232355759e-05
-3.32838514602083e-05
-5.54722322280552e-05
3.26618698499214e-05
1.04803041896446e-05
4.62311644493599e-05
6.99361894580063e-05
-2.69033941801945e-05
5.61571400230131e-05
1.59322697629746e-05
-2.21726420551862e-05
-3.08417306284771e-05
-5.73510612446398e-05
-4.97599344817727e-05
-1.74469779072783e-05
-5.0853888940424e-05
0.000126020532757877
4.43677575465581e-06
7.07397367644394e-05
8.71173223857246e-06
6.67562725773946e-05
5.48229689354194e-05
1.82420956059715e-05
2.41598867831892e-05
4.31151346914528e-05
7.54172922309136e-05
-1.66195463141042e-05
8.18892710705159e-05
3.21061223473993e-05
0.000102380242019191
0.000129294693390429
9.4029605836596e-05
6.2985303373592e-05
8.23512513249042e-05
6.22011308976581e-05
8.13731648335591e-05
9.24460921526401e-05
2.39793815113123e-05
5.41521209949497e-05
2.78457999977754e-05
3.80950458885367e-05
1.67360473407255e-05
2.28653456109107e-05
9.25086852393772e-05
-6.32512872360421e-06
1.03415102090763e-06
3.22991893192749e-05
-7.85808815686627e-06
3.65169396280723e-05
-2.58892143784275e-05
-6.8011645172277e-05
2.28191862980386e-05
-6.38037422014814e-06
4.2993122663213e-05
1.5463956497607e-05
1.97889814886475e-05
2.90037081837389e-05
2.29892765962775e-06
4.85373131806905e-05
1.29567144888993e-05
-9.65781282780176e-06
-5.16606419239901e-05
3.52158792814658e-05
0.000110090293397546
4.31628049083385e-05
6.10485715218541e-05
9.34427038028455e-05
0.000140436734919371
0.000109830592183314
0.000100565545569874
0.000114649094178646
0.000146222182332234
6.88993105917701e-05
4.91909208513316e-05
5.03056120718674e-05
-2.08588345607843e-05
-1.69768306630886e-05
2.48037983499435e-05
-5.22351791976872e-05
-5.14478351978229e-05
-1.81723767245099e-05
8.16947532551383e-05
2.4282674444501e-05
5.61405746559862e-05
5.77252702881272e-05
2.60561628405455e-05
5.7552674135748e-05
5.25921378562789e-05
0.000110162495328183
3.32732701526783e-05
1.65922906197854e-05
9.21355790168923e-05
0.000110658153338278
4.16695109873349e-05
3.43249069865117e-05
2.86612016925025e-05
5.37643292408119e-05
3.46911377384376e-05
-1.89475086649402e-05
2.53320913304834e-05
9.62632958534859e-05
-2.58503705848561e-05
2.9865194760845e-05
3.46271070006537e-05
8.71961945114221e-05
-2.65803455271813e-05
1.84792042010545e-05
-3.40986968507272e-06
3.13739674672535e-05
-1.49731512204865e-05
-1.80823748923617e-05
1.35173089847383e-05
8.26623204210464e-05
5.43314827251886e-05
6.08668912015258e-05
0.000155929776743795
3.00361332835076e-05
5.98694742424622e-05
0.000108544523784277
6.47948093418232e-06
4.21866305980132e-05
9.29182930386147e-05
3.08626866617383e-05
5.83462160599988e-05
2.82575562553888e-05
5.51035558865998e-05
4.47711085293113e-05
7.38244920456153e-05
4.8607287741319e-05
7.00855361275111e-05
-6.39757817348906e-06
1.21419135247351e-05
-3.71724926916687e-05
1.96324331801084e-05
1.43646580918828e-05
-3.578085563711e-05
1.25248275312435e-05
-4.27289968106032e-05
-7.59666576623783e-05
2.8883338944198e-05
5.57108870509604e-05
0.000117297960411426
9.34108933856076e-05
0.000172227996218625
0.000171472903378108
0.000147021906573718
0.000116097717366095
0.000166067474914485
7.57890998436486e-05
8.4137317603709e-05
5.68055481974411e-05
-4.43841226884025e-06
0.000115445112075325
3.20926289507151e-05
6.34704799732238e-05
9.92871593004202e-06
3.91105544828062e-06
-4.21934947061293e-05
-0.000130657005335117
-0.000108607809622316
-0.000103849035546795
-5.32991851515986e-05
-9.04612832982272e-06
1.49337532143539e-05
2.60553840168778e-05
-1.19970913249349e-05
6.1745155688239e-05
4.77842279573117e-05
4.2060605732445e-05
8.50216560026206e-05
0.000129066977255733
5.55624713718059e-05
9.4584927119522e-05
5.70839086956287e-05
0.000106029325084825
6.49221158453664e-05
4.08098509273846e-05
6.82460731020968e-05
5.24595419699317e-05
1.02537653211089e-05
7.31138443671387e-06
4.15740815347343e-05
2.20176202031118e-05
6.17689659849702e-05
6.32884827604397e-05
7.42216913996305e-06
4.89494752491762e-05
2.19746911416792e-05
-1.07194631498552e-05
7.26565906693131e-05
5.78197907792829e-05
3.09388563926785e-05
-2.39489065055522e-05
5.56748059379687e-05
0.000112552015706406
6.91768866007291e-05
8.22753933473755e-05
-2.73770724804904e-05
4.74124301558337e-05
1.34793467939614e-05
-2.88957377736557e-05
-5.60373579610106e-05
1.56487163383731e-05
5.67073346733661e-05
3.19821987081315e-05
1.27777227249557e-06
1.94300580925225e-05
9.0557547625294e-05
2.67174582978002e-06
5.81567111006314e-05
8.41074747686309e-05
2.24223520681335e-05
5.74509290570963e-05
6.69497737186637e-05
0.000128658894945932
4.77005262516553e-05
5.07587828893512e-05
2.5834131426693e-05
7.15464777258023e-05
5.97358123116837e-05
5.2349249821012e-05
0.000104799408408203
0.000107343983857019
1.43748317222508e-05
7.93008218831377e-05
1.9304395133232e-05
4.74101455178983e-05
5.90240442114513e-05
5.94676250903061e-05
4.86474850162801e-05
4.88730154610147e-05
3.34887831495233e-05
3.75480844921579e-06
6.84926381058021e-05
2.16236177377724e-05
-2.73135638324887e-06
5.72120916237898e-05
2.0498133268747e-05
1.01140668887809e-05
-1.51805300610407e-05
0.000109903306675764
7.52782103580393e-06
1.16156237967903e-05
1.38737987342043e-05
-1.001992507054e-05
-1.40981626067457e-05
-7.50334767543538e-05
-8.1334237490187e-05
0.000110526082809859
6.95373307356144e-05
1.31365020827207e-05
6.21887472397748e-05
7.17640995246875e-05
0.000115639307581941
0.000127307745834436
6.39426716034605e-05
8.6128274294019e-05
4.97718396431507e-05
4.78166431405088e-05
1.09704421749567e-05
1.96564829490677e-05
2.3694507104127e-05
6.2680689595939e-06
-1.30473249804371e-05
-5.28830092760584e-05
-2.03906057382234e-05
3.132475295723e-05
4.46864801813434e-05
1.34189214855725e-05
4.86511694159672e-05
4.55267793223193e-05
8.64369711389256e-05
0.000109844307795327
9.47601309632928e-05
0.000107424874819803
0.000111576154068149
0.000146564226910254
0.000111067608485785
9.52952787701664e-05
9.01029883105617e-05
7.98669723654038e-05
-3.09554130361258e-06
-6.16404485703842e-06
2.15853843654045e-06
-3.01831027092061e-05
-5.67983725481797e-05
-6.20160255535241e-05
-9.28987679882597e-05
-4.91427234558009e-05
-3.87586703191084e-05
-5.43969996413498e-05
-1.21585824722884e-06
1.97082784376891e-05
0.000101457601653041
8.81770955289767e-05
1.67584494520348e-05
9.55992419371963e-05
0.000121018965992455
0.000125303587476967
4.71477611322358e-05
0.000119079419345376
8.36549348780262e-05
5.50966375905675e-05
1.7847557274899e-05
7.82233180714798e-05
4.4610317227059e-05
6.21721110962282e-05
4.91610850650332e-05
1.98717372070372e-05
9.05114390059539e-06
-1.63899292622425e-05
-5.91932039943496e-05
2.73956527164274e-05
2.0431379166996e-05
5.75422084790617e-05
-6.415901610317e-05
4.12021972142451e-05
3.27641717880798e-05
5.66279534988386e-05
2.92196869052645e-05
8.27482242630694e-05
2.64384913125047e-05
6.27093290250371e-05
7.93284665241958e-05
5.37048589752012e-05
7.12002541255443e-05
2.49591962852222e-05
7.15582509266908e-06
2.75247277265557e-05
3.49995650125348e-05
4.06198565300896e-05
3.23937941394016e-06
-2.63313308235265e-05
2.62976168913386e-05
3.44942779055308e-05
7.18620024098375e-07
-9.42296353355462e-06
2.34075673257348e-05
2.33595240370982e-05
2.46332160778415e-05
7.41537718733221e-05
6.56358374430232e-06
1.10629812683022e-05
-2.98280841740541e-05
5.19212928622e-05
2.6114873046674e-05
-2.26099292297468e-05
-1.30140585913948e-05
3.71862174936997e-05
7.38753534705707e-05
8.24500320492095e-05
8.06094377188163e-05
8.43077946145248e-05
0.00014980553815283
0.0001137833853253
0.000106831395060061
0.000131162369217703
7.0638219863533e-05
8.78058068974174e-05
-4.25455487571472e-07
3.75494971810838e-05
4.39347199252499e-05
4.38877410410127e-05
-6.73804647685881e-06
2.83148684623997e-06
3.92609000016391e-06
-4.76917912741253e-05
-3.63112500992625e-05
-5.69850542849186e-05
-2.58273392471875e-05
-0.000163073287200227
-6.85550919253463e-05
-7.60822867282646e-06
-9.11866377854714e-06
-2.36230112189671e-05
-4.9042017783972e-06
4.2798956799794e-05
7.1492683701661e-05
6.16154833942334e-05
7.08116202581652e-05
5.75618507115092e-05
6.36766344702622e-05
0.000118894276509891
7.35451408751478e-05
0.000110185201979538
8.60953233964138e-05
9.46992992091138e-05
6.15009605373425e-05
8.34764177536626e-05
4.70666162372594e-05
2.24816143959075e-06
4.34018666263971e-05
8.69202807059383e-05
0.000179181727747401
8.40862327428842e-05
2.76836116028935e-05
0.000100296222173401
3.46629369794004e-05
2.70667529951424e-05
-2.03056548511711e-05
-2.98638705374561e-05
-1.2015522681189e-05
-6.21165852141178e-05
-7.1511483614482e-05
-0.00010524763455359
-5.48480911458008e-05
-6.41179750981595e-05
-8.81710603171929e-05
2.56480360034628e-05
5.82558516942857e-05
4.84336900682476e-05
4.91359760896583e-05
4.07501337292147e-05
9.4962750909839e-05
7.53023684533886e-05
8.13264602381829e-05
7.37318041124824e-05
0.000135722518096514
6.22442330506285e-05
5.38626665412188e-05
0.000101485859556557
6.49162967834845e-05
9.03776996719037e-05
0.000101682506698531
7.87603850769759e-05
1.09659302231337e-05
2.20856363483624e-05
-1.76264784209737e-05
-6.90270380021985e-05
-0.000108695693211581
-5.79856363409177e-05
-4.31908134284888e-05
-8.55217793084516e-05
-4.44229920386726e-05
-1.51736436093292e-06
1.39059088127724e-05
8.22841014176066e-05
0.000122896788174003
0.000110504058920199
7.37379907963015e-05
0.000127312569767974
0.000131416659411958
6.05761026829741e-05
0.000104194863631833
5.44154676956101e-05
4.67090309565712e-05
-1.00220073588677e-06
1.84667014481123e-05
-2.37113092102722e-06
3.18204250251439e-05
-2.48850617796909e-05
-5.04022238151378e-06
-1.35567742162282e-05
7.9989784852226e-05
0.000124511391522533
0.000101672111277604
0.000130098398156533
5.82890680588971e-05
0.000116449453808436
0.000113210437884167
7.39167915320267e-05
5.65737374433977e-05
0.000143111943641617
3.64796302659038e-05
5.78143908697379e-05
4.61976199955021e-05
-1.16500131617735e-05
-3.15396299893111e-05
5.08083716347677e-05
3.80425531801322e-05
-2.63416410021887e-05
-3.5308752770318e-05
3.48543527961948e-05
-3.61687034048864e-05
1.29005580505311e-06
-6.9531905304667e-06
4.49949203346266e-05
0.000127367560826324
0.000114783208481534
0.00011727924249075
9.24707639518089e-05
1.25618338383895e-05
0.000154428869750921
7.67546872054305e-05
2.18544954748919e-05
3.50383854378147e-05
2.66630691031524e-05
3.5000277710973e-05
5.08704877806598e-05
-3.65564341542391e-05
-4.37035337388883e-05
-3.34417087922934e-05
-7.6030637893561e-05
-1.38993619637238e-05
-1.86147997134249e-05
2.69242373240482e-06
4.72155441651735e-05
3.39469667469633e-05
0.000138945130669889
0.000177599838854345
8.46049501265297e-05
0.000121802598256634
9.36691953178034e-05
0.00014007349478722
9.9593823256047e-05
5.24287004946048e-05
2.4205494179447e-05
4.70715642994919e-05
1.91530816414777e-05
-7.71500380766566e-06
-2.53606601534425e-05
-4.51714910573328e-05
-2.6721483022266e-05
-0.000110738868232659
-8.26045778682958e-05
-7.77071330445275e-05
-6.53731474164828e-05
-7.91081286530947e-05
-3.93314553030312e-05
5.94745858934305e-05
8.31259301909521e-05
9.22833081787698e-05
0.000149896950055757
0.000131839895087797
6.01669261627095e-05
8.92364872550874e-05
9.41087985424142e-05
0.000147195114155143
0.000132578257015549
0.000120407067998491
0.000133174744739014
0.000148566244846813
7.88212599011852e-05
5.37342432166748e-05
5.61369063794303e-05
5.98394503117372e-05
1.13974580331548e-05
3.64989047429587e-05
2.67728354748646e-07
-1.1948423357561e-05
-2.90558983138446e-05
0.000121333025979412
3.58209044772347e-05
4.34627583995375e-05
-2.84989833047495e-05
-4.03412634105556e-05
9.28711981706768e-07
-3.12700291832713e-05
-2.62761199050539e-05
3.90264414157295e-06
4.13380291710426e-06
5.17430291539259e-06
0.000116059383804639
2.99019229658154e-05
5.79260048918921e-05
8.94491344476616e-06
4.79542748203474e-05
-6.89198494369053e-06
7.91015674820302e-06
2.81714757105255e-05
7.51602801240293e-05
-1.5372885200202e-05
2.3270975047992e-05
-4.54294527881038e-05
2.87448740484539e-05
8.14117556008467e-05
4.26604575170101e-05
7.13400191349815e-05
0.000113059979670781
9.40755150299464e-05
2.51486464948577e-05
-2.22520759779658e-06
5.96222313021519e-05
3.69165560669396e-05
-3.18347407387333e-05
-0.000113129860543875
-0.00011583398838314
-2.40982228327618e-05
5.64683492298331e-06
0.000103190151436665
6.98410550261989e-06
0.000123223721492174
5.6406028005691e-05
0.000139012878921273
7.4747128808115e-05
0.000135748454207256
7.15556956989736e-05
3.31837043340388e-05
1.2418989209887e-05
1.16372962203351e-05
2.56365259014888e-05
-1.46002740956066e-05
5.02725331326944e-05
1.05280507351896e-05
9.55109422746031e-05
9.62723904142109e-06
8.98299518740958e-06
4.67903873051771e-05
-5.99076161247892e-05
-4.87088390249609e-05
-2.44972455470834e-05
-2.17638996266929e-05
-5.27841341833619e-06
9.8518718015452e-06
2.20786980311555e-05
2.15436586435563e-05
4.71764550591361e-05
2.31368166152377e-05
3.83693609669941e-05
1.76260824655825e-05
5.85595194916043e-05
5.47100783017194e-05
1.55683317440529e-05
8.84909753363384e-05
6.55286936165365e-05
0.000193766298464498
4.52479539943921e-05
6.19831573652262e-05
1.74351218291583e-05
4.60393127406727e-05
2.18448562702425e-06
3.42855007184264e-05
1.87083950441886e-05
4.30877222269026e-05
8.24463637304057e-05
0.00013668432880786
5.40967752425992e-05
5.04989479352546e-05
8.02741882807031e-05
1.00632511601213e-05
3.35895552976449e-05
-2.21201698590673e-05
2.53737529017936e-06
-0.000104847525443647
4.47048760743345e-05
-1.12578543318244e-05
-2.11650962406205e-05
4.31554809791212e-05
9.5355532871901e-05
4.86467774464625e-05
6.7930942370446e-05
0.000130155313920274
9.47407621309208e-05
0.000105088682820306
6.44456546203122e-05
8.87655459748921e-05
0.000104081228697398
0.000118337902294546
0.000110211101684811
0.00013330218380343
6.39720675751827e-05
3.5249477846137e-06
7.14319059066995e-06
2.86820767099948e-05
1.43315899016717e-06
-6.45052544328911e-05
-7.22450697336664e-05
-1.96981252911786e-05
-4.34911693239182e-05
3.43497469001497e-05
-5.35935660726808e-05
-4.81414187253245e-05
7.53245894653502e-05
7.23471735294037e-05
4.56267877357247e-05
0.000132919725170538
5.29722018454142e-05
7.55184100676668e-05
2.18257078598389e-05
6.53227530972077e-05
0.000106334620368062
3.37593815065739e-05
-5.10141329487017e-06
-1.06069528974073e-05
-8.38024164097885e-06
-2.58938418289557e-05
-9.02590391080504e-06
-2.49104403585759e-05
1.86310557641015e-05
-7.55975713318907e-06
4.47891541449304e-05
2.10999014046463e-05
2.97992285717164e-06
4.56966859389602e-05
-3.46993120873975e-05
-1.24884738037645e-05
5.26661561117667e-06
0.000167450624137387
0.000138500635240894
9.57850637268528e-05
0.000132302879214701
6.84385659426129e-05
6.53195382796984e-05
9.60710754414834e-05
5.60542637966224e-05
1.97510837867539e-05
-2.91819438195116e-06
3.58230960310169e-05
-4.31463902865321e-06
-1.30500253585009e-05
9.86786266862374e-06
8.68124690744984e-05
2.95860645936042e-05
0.000112384964706716
4.9929639717471e-05
5.33359404601684e-05
-3.38532539027832e-05
4.16253310275443e-05
6.30120317516602e-05
1.38339011577493e-05
6.26258347035304e-05
6.74009607481917e-05
-3.57027836883497e-05
2.74887330296608e-05
-0.000100112118623143
-6.59735233684264e-05
-2.2901494197289e-05
-6.79170714036191e-05
-7.08667506488175e-05
-5.15991283976718e-05
-1.84537782481559e-05
3.13978961781414e-05
1.95109104554167e-05
8.27057338038766e-06
1.78443181179857e-05
0.000179734988426141
0.000134675012029885
0.000179733985598254
0.000256717672727125
0.000188075641710029
0.000153577350766808
0.000202860556569046
0.00015405194595308
0.000124938934513468
7.03475684395448e-05
8.71706559403235e-05
-3.62254558910102e-05
-2.20989829085312e-05
-2.72173556552484e-05
-0.000124385274752085
-5.76416536290984e-05
-2.31369718210936e-05
1.69389667721696e-05
-7.34229377008832e-06
-4.94042463277647e-05
-1.38192572561624e-05
-2.07083938443181e-05
-5.97341986505425e-05
-1.67561651759212e-05
3.93726580249123e-05
6.75996692996277e-05
7.73482826698637e-05
2.96149697531518e-05
1.54212892267743e-05
7.65088516239748e-05
2.40675390012573e-05
-2.32795640752625e-05
-1.08219140670326e-05
1.84348585132592e-05
3.22757317155306e-05
8.58362457798911e-06
3.42961706054235e-05
8.99519431427162e-05
5.1576083432555e-05
3.78078562042987e-05
-6.69761536328094e-06
0.000105701480194102
-8.71404277667092e-06
7.88214376428815e-05
7.92957873314211e-05
5.81795005305797e-05
6.69667357604335e-05
8.72090389669162e-05
0.000168994386705029
9.65451661322899e-05
0.000102048963728393
0.000118927350908769
0.000112084801700582
9.60876358969302e-05
5.00258733291348e-06
6.11474700172289e-05
1.02533511869758e-06
-3.23774344684445e-06
1.44044409646704e-05
-1.33979766878157e-05
-0.000143822750316761
-6.49158002145706e-05
-4.72353663934348e-05
-4.90209638026378e-05
-6.56853260494652e-06
7.75565366142936e-05
6.99344828215399e-06
4.43506991706793e-05
5.19141513020229e-05
1.6555005035228e-05
1.99475487572764e-05
1.59739872892446e-06
6.1393656770733e-07
-1.1770226756555e-05
-1.05662120022657e-05
-7.07966573504438e-05
-3.12693195282029e-05
-3.91386851800199e-05
3.37371763559507e-05
-3.84727867287362e-05
-5.4854072524719e-05
4.48542598280991e-06
3.24963922698872e-05
1.62725665112473e-05
-3.76822618045761e-06
7.76294138036737e-06
5.49727355342035e-05
0.000149359335019947
0.000168303082168924
0.000223175312391074
0.000307653039950042
0.000205331422422377
0.000149967594967049
0.000108456341855087
5.56956970207448e-05
1.05302262749855e-05
-3.42072207768139e-05
-2.08648621931454e-05
-1.13833817734782e-05
-2.67649872061115e-05
-6.28038938653776e-05
1.66192469404074e-06
-6.67910864917233e-06
-3.02922606443326e-05
-4.51270572332576e-05
2.10859704795979e-05
-3.96082866807602e-05
-2.36823839828662e-05
-8.78627618064277e-06
3.80082923638216e-05
7.37632125999016e-05
0.000104855432895131
0.000129508039638114
0.000124605836276439
7.71026643875435e-05
4.90613451417e-05
7.82011444229006e-05
-6.39154990770701e-05
-1.2824490810087e-05
-7.82966366598702e-06
3.6605473549017e-05
4.38103161992173e-06
8.70848486264185e-06
0.000155589409004605
1.15015519895686e-05
9.44811365599297e-05
6.64389148053771e-05
3.19959787408178e-05
1.9904151295145e-05
0.000118231412607671
-1.11934623140929e-05
9.42969327617351e-05
9.5695636201633e-05
4.05364527841785e-05
0.000116967237492575
5.97848035475288e-05
5.73807507023339e-05
5.57663911985841e-05
6.97492516752516e-05
8.18207015150391e-05
1.50467857823264e-06
9.47917559452386e-05
1.1667478715669e-05
3.93175952777109e-08
1.31411276226e-05
5.22948214954631e-05
2.59571394397142e-05
-1.4070041774631e-05
4.54678733747923e-06
2.98152429953245e-05
1.55522163772802e-05
-2.12905983153293e-05
-2.53397999217172e-06
2.48558834698231e-05
4.10547171522749e-05
-2.01138186259741e-05
4.80169825563307e-06
6.47994496303322e-05
3.54068309893054e-05
1.11423992041782e-05
-2.65805928713604e-05
-1.60564490979086e-05
1.21610325175201e-05
9.4540338099498e-06
9.173407867174e-06
8.97893227301506e-05
2.67914060964876e-05
3.89131469346592e-05
4.39372659298849e-05
3.003635413194e-05
0.000159070301781848
1.53252419853279e-05
3.4063676206115e-05
4.45510892275594e-05
6.15541312949035e-05
4.26372891349832e-05
4.98220206780037e-05
3.69192079392091e-05
3.34390524039997e-06
3.5109012193247e-05
1.63953079841802e-05
1.6826822109055e-05
-1.52853268038868e-05
2.88449587443745e-05
-5.42644973777825e-05
-1.4924273359236e-05
-3.04039896196937e-05
-7.84871569079963e-05
-2.73446457007623e-05
2.61932054950929e-05
1.09484818467159e-05
4.24345813140942e-05
-2.84299972501685e-05
1.65927461953208e-05
6.47061489917975e-05
4.50380591484535e-05
-1.1974061460426e-05
6.40860283671699e-05
9.74262966520739e-05
2.50660068341752e-05
0.000180614313330896
6.78867315488798e-05
2.08749576894761e-05
7.25320438752533e-05
2.34170627565218e-05
8.21265517399936e-05
5.04351586308686e-05
4.17722726166897e-05
4.24522007138686e-05
-2.36696646313808e-05
0.000115400423331785
3.93491760560694e-05
2.56814071471598e-05
4.36957698256835e-05
5.48673023531842e-05
5.71846154317776e-05
-2.01859144822231e-05
-8.20581756390484e-06
-3.86806612898148e-05
-6.17098454498234e-05
-3.91175530227505e-05
2.39670568706416e-05
6.44035574210062e-05
-4.88168468467157e-05
3.64460723583694e-05
6.33766639885665e-05
1.70701939563865e-05
2.17672601687032e-05
-1.63574159630346e-05
-1.38580557005247e-05
4.69499211226655e-05
9.98458770028641e-06
5.13750193567409e-05
-4.42423470270142e-06
6.75225846560436e-05
2.01829428582824e-05
0.000108548081397582
0.00010441333487098
0.000138363617957442
1.45652810018498e-05
6.13148623756566e-05
2.42488545678835e-05
2.69288936432992e-05
-4.47758818930305e-05
-6.90089817124058e-06
-7.7808416863212e-06
4.80299936386681e-05
4.05107888391031e-05
7.94868920531494e-05
4.40313524797877e-05
9.66803860758445e-05
5.63086836070663e-05
4.12972109177943e-05
6.0161270719386e-05
5.07125414374752e-05
5.68305379662876e-05
1.43267084514879e-05
2.27060107489073e-05
-3.80249923935398e-05
-3.41935288479275e-05
1.16335512119077e-05
2.7250970467876e-05
1.29315059852344e-05
2.43643255288425e-05
-7.52701112648973e-05
1.52501020844599e-05
4.66130187940702e-05
-3.7516816450188e-05
-9.01462415833325e-06
-1.43183168709101e-06
3.33867083950434e-05
4.41107096759539e-05
7.12489797872493e-05
1.10822231627079e-06
2.52701473307879e-05
7.44030975943899e-05
-7.03477624745741e-06
0.000107750644620256
8.81023243564523e-05
6.42674756643465e-05
0.000121689143939162
7.03804239639681e-05
8.00629169240177e-05
8.71411173054479e-05
3.30155576115375e-05
0.000116226741556877
8.67529234066423e-05
5.63956608194122e-06
7.54250545779514e-05
0.000127041756894831
0.00011476458862838
0.000129624656149872
0.000102769991994516
7.53427651566814e-05
6.91764434677312e-05
1.08869181712237e-05
7.92944903771989e-05
6.0742661043494e-05
-3.0464003139666e-05
-1.84948132357843e-05
-0.000122527641759545
-8.83266119974322e-05
-0.000146123664570404
-9.45799460158162e-05
-6.15972689679376e-05
-8.19808765083958e-05
-9.73142020457855e-05
-3.74853704177021e-05
4.61435512342193e-05
-3.01901076018003e-05
2.82164900640563e-05
0.000154907727027025
4.66820296875438e-05
0.000119430620982214
6.24629314882329e-05
0.000151487735346036
7.46052927454936e-05
6.80878274185442e-05
0.000218819627571019
5.17199975804769e-05
0.000100542791085999
2.73649850465008e-05
0.000131324801345785
4.61309306736276e-05
9.65314334891017e-05
8.23489660700019e-05
8.04857425070612e-05
5.76163028425071e-05
3.86250153969558e-05
5.03194206323269e-05
4.48595164915045e-05
-4.82740885668948e-06
-1.22687852627614e-05
0.000112740710350235
2.35772193828819e-06
5.93226366096196e-05
2.94592014612054e-06
4.15690235875582e-05
-3.97872645116768e-06
-5.56223230791607e-05
5.16339978626262e-05
-2.16797210594087e-05
6.31449655360567e-06
-4.65336966225313e-05
-5.34643202938189e-05
-0.00010569341054851
-0.000108807255232647
-9.88867577835032e-05
-0.000166556307082651
-4.93451859581315e-05
-0.000110076100996852
-3.9202019917468e-05
-7.16437828436573e-06
-1.63725658585712e-05
4.69682574728105e-05
6.36499988964676e-05
5.1999781288014e-05
9.09486305757621e-05
0.000121793193578084
0.000109055099693239
0.000138401509716947
0.000210277810142338
0.000180988526830151
0.000179594354143645
0.00019444917791885
0.000198337333393627
0.000194925266014665
9.64986792483477e-05
0.000153816403957273
6.76849732638573e-05
-3.02092122115987e-05
-5.49001412454475e-05
-3.25224108506368e-05
-4.40245463051252e-05
-1.49934792880712e-05
-4.52154759208346e-05
-4.60791435297877e-05
6.35681889550593e-06
-7.19778674293587e-05
-3.33829372760848e-05
-2.82711932475964e-05
-4.59466107976925e-05
-1.61169871774955e-06
2.51278397312997e-05
7.53961310971847e-05
5.01707616069717e-06
0.000101339574892568
5.35579522356611e-05
8.37102564903162e-05
5.81275452289388e-05
3.34772661296013e-05
-2.72965162251037e-05
-4.57162783977339e-05
5.00698989383526e-05
3.91340130525568e-06
-8.43315387494954e-06
9.8635632617671e-06
6.28748023623061e-05
6.89778864809529e-05
1.71444685256631e-05
1.38136759240997e-05
1.40048552371933e-05
4.37405854080566e-05
9.4446923619518e-05
5.16966033537148e-05
4.93027464852262e-07
5.9184319206097e-05
8.23807437850408e-05
0.000106865634160818
7.06099916971508e-05
0.000128996523709657
4.73322504917537e-05
6.42115674901143e-05
4.56086933861534e-05
3.96016101706626e-05
6.66676536474397e-05
6.67547121914609e-06
2.07953842242198e-05
3.57108212542709e-05
6.83239397618998e-05
7.13886825336774e-05
4.53426258094444e-05
5.22577845728019e-05
8.04047567013501e-05
-2.23533760368581e-05
3.81576900079504e-05
-6.69088766972215e-05
-1.05521094407845e-05
-5.71990605528022e-05
-1.32689949470382e-05
7.03669286548478e-06
3.13751691210156e-06
-1.95836337291792e-05
-7.47041566719004e-06
-4.96835568821161e-05
-9.36892928605143e-05
-4.4315341963677e-05
-8.5180194549217e-05
-2.45805247999412e-05
4.39001133306328e-05
0.000136225508263569
8.32345484054628e-05
0.000116414682518064
0.000174157919529325
0.000126551185278987
0.000104540824531739
0.000187918514789575
9.27340879958729e-05
9.87363637704166e-05
9.92663484783658e-05
4.05859159282321e-05
1.97967240992604e-05
4.84334983282363e-05
2.59227768525333e-05
-8.58254244308804e-05
-6.23534083623515e-05
-0.000104742981270231
-1.77950803950845e-05
-1.81289602048973e-05
-6.68854381362025e-05
-6.22172788919959e-05
-4.30563037790742e-05
-0.000103756168956096
-3.61346687592773e-05
-6.93002171594693e-05
-6.4411078597567e-05
9.36453022776502e-06
1.09781677338893e-05
3.21882664719091e-05
9.36900810397591e-05
0.000145567123360533
0.000143696422777526
0.00013722630856697
0.00015862394305043
0.000158087085417483
6.17121463347867e-05
2.53155775233192e-05
3.95703762891122e-05
1.73776382731026e-05
2.62241772589779e-05
2.02358233015488e-06
-5.16748426355226e-05
2.26561576896349e-05
9.88547573783414e-05
9.97376474123022e-06
3.8741436402937e-05
9.88641836086873e-05
3.76748562718544e-05
0.000104794962496539
-1.40687918349536e-05
6.67327501830165e-05
-1.19195070678411e-05
-1.82221499818787e-05
-2.45101616136118e-05
-8.9803572813007e-05
-3.20166115086935e-06
-1.56654598319869e-05
-4.46759696960247e-05
-1.72636734986171e-06
-4.94566437510274e-05
4.07472514089583e-05
2.7259178470962e-05
0.000116627381598762
9.40258023561908e-05
0.000121147561696107
0.000115536154415076
0.000156067148310667
0.000151931308465579
0.000146200573262416
0.000142495473837698
0.000132199483821886
3.51667980613998e-05
9.31235975160779e-05
6.73474723816584e-05
4.12633284873027e-05
0.000132183742127444
8.04728361076284e-05
9.06756760333385e-05
8.61855736034737e-05
6.14275406564249e-05
3.68372725109341e-05
2.21009883863555e-05
1.23113634226426e-05
-0.000107511284049419
-0.000135597584378905
-7.85201098118399e-05
-6.36070028428201e-05
8.29464347895767e-05
-6.10907513142855e-05
4.85441794617853e-05
8.84175823976281e-05
4.50037000279443e-05
8.40157275186453e-05
4.52748743112297e-05
5.12691015608596e-05
3.79458344463447e-05
4.78431279257145e-05
0.00010664569709549
7.87324170805545e-05
-2.97883132221759e-05
3.00566653887072e-05
-7.68983434958506e-05
-1.84494044884246e-05
8.83478831676625e-06
1.28695895874194e-05
-2.36393130507267e-05
5.20709604972849e-05
-5.67453706856639e-06
2.74576516874453e-05
-6.85618625191912e-06
4.99064341189891e-06
7.08752572380361e-05
3.49714047458049e-06
3.55235549167123e-05
3.20733068647357e-05
9.12600661841944e-05
0.00012306047741181
0.000151022676859307
0.000139309043462399
0.000152013700225968
0.00014620602604198
0.000117585222844467
9.85306621977552e-05
2.48863172034606e-05
1.09104890172469e-05
1.51051125924948e-06
1.26691218511162e-06
2.25127591229638e-06
6.68410631335278e-05
8.14190035076986e-06
-6.43819542218927e-05
4.53435679307085e-05
-3.45448917462057e-05
-4.1042291901702e-05
-6.88985222473611e-05
-7.73495172106337e-05
-0.000119717040945965
-0.00010671413804301
-0.000151957210905387
-0.000113264708138991
-0.000128815027099158
-9.27591711091016e-05
-4.66919839213156e-05
3.08965322181277e-05
-3.95787902267151e-05
8.0507785596292e-05
4.28816007916391e-05
0.000132823974489952
6.20932914553366e-05
0.000137904945868815
0.000139414070645486
0.000162173187122884
0.00010131071193294
0.000168284952868587
0.000181389424221967
0.000141925814386431
0.0001733953190585
0.000168168034733124
0.000110295809001275
6.67438396294732e-05
1.49190661526515e-05
5.97025313224966e-05
5.79255849012333e-05
5.53649162940801e-05
-6.21902772862348e-06
-4.05276668085846e-05
1.58437184983405e-05
2.35760606455521e-06
4.61950443212961e-05
-6.61578271862446e-05
-7.75766320290151e-05
-5.5649151371768e-05
-7.7157756553256e-05
9.24396134636168e-07
-4.51426126684507e-05
-4.85262554689969e-05
2.11823793545326e-06
0.000102913677103976
0.000125066768099502
6.27632821155677e-05
6.40765555515729e-05
3.36631488738329e-05
4.37210826211505e-05
-2.24868484158426e-06
-2.231786996959e-05
-7.5350827075138e-05
-3.82294714167914e-05
-1.47112484200304e-05
-3.6625087853961e-05
1.93797914033717e-05
4.6001828227255e-06
4.88843013196472e-05
8.70024424038134e-05
-8.8005096398874e-06
-1.31867717030789e-05
4.72466350620181e-06
3.75362788380356e-05
2.54771568859953e-05
7.00570029100735e-05
6.35859141744335e-05
0.000111430016612979
0.000160987111768449
0.000124301958614637
8.83998527108868e-05
0.000106370756354356
1.94446106675902e-05
-2.08447302159494e-05
4.2921083406628e-05
5.01478469759193e-05
7.01941955611203e-05
0.00010308040497732
0.000131715518983277
0.000118842474663065
3.26567271666794e-05
2.04208148369732e-05
-4.31875546862416e-05
-0.000131644737817834
-0.000121356014788793
-8.85747951697589e-05
-0.000102626572213003
-8.06840685312401e-05
-8.35039780668807e-05
9.07411764346739e-06
2.38728029787018e-05
0.000123276087420357
6.00273600120656e-05
0.000105226567767566
3.62330936794745e-05
0.000131080787685151
1.57278330533154e-05
4.18195540412867e-05
-2.22047407868198e-05
-5.15278562191185e-06
-5.37226549264007e-05
1.37232275183938e-05
-4.86883705734207e-05
-5.10292328414442e-05
5.61150574486136e-05
7.09936509499875e-05
8.33067937292507e-05
1.07522281677658e-05
3.94093105377516e-05
0.000123356815726578
5.06509665369815e-07
7.45106437326084e-05
8.07445285843425e-05
6.51236727436314e-05
2.0186787853173e-05
-1.69285023247381e-05
3.22437648712004e-05
4.88864832632159e-05
1.23208995909533e-05
4.03938324876718e-05
8.43581781975902e-05
0.000133816732620826
0.00011912491306279
0.000110750619510096
0.00016301698789666
7.64062154462999e-05
6.01760953795716e-05
7.00691466868265e-05
3.42786850847243e-05
8.50637299386237e-05
2.44946020038728e-05
6.15161198242414e-05
3.86428486184489e-05
2.5725274787709e-06
7.85229043838915e-05
6.75453302681554e-05
5.13762864948609e-05
5.17335685264996e-05
7.78312388588602e-05
2.43553891950695e-05
1.45783560419625e-05
1.485135243776e-05
-4.32583658901603e-05
6.38499527254455e-06
-1.45322162425349e-05
-1.80851651582971e-06
-2.76153359795183e-05
-4.11494091670083e-05
2.07743884745311e-05
-5.83249855141463e-06
4.54343097117283e-05
8.23532182799854e-05
1.13987104262184e-05
0.000115939363573985
2.29546802206494e-05
2.71056486475788e-05
3.6857276121312e-05
3.59848327345766e-05
-2.58348877671585e-05
7.39085102016297e-05
4.63034344348638e-05
2.54752744076104e-05
-2.97066247564528e-05
-2.39378474348588e-06
4.74524281592399e-05
0.00014016012312879
7.6832342058808e-05
8.35256820772704e-05
0.000128030626817824
8.8267304377353e-05
0.00012561803359454
0.000133587449927926
2.54834980410147e-05
2.00310874522048e-05
5.03394833501085e-05
6.61366501548329e-05
6.89466279437875e-05
9.22971564628432e-05
8.73825361880978e-05
5.97747702316026e-05
3.9613455436955e-05
3.16815569595109e-05
5.20040001775194e-05
3.04506626154581e-05
8.82363123688005e-06
-3.66537555282002e-05
-6.1624374319604e-05
-7.30934062617466e-05
-0.00010379978555528
5.70400604465689e-06
-5.92749677108324e-05
-5.46143074573858e-05
4.0343924768277e-05
-2.71471110601378e-05
-2.95785306964117e-05
-8.34422933735326e-06
-4.28112742928671e-07
0.000162758098880717
7.53405336851535e-05
7.42208538421775e-05
2.84416481490087e-05
9.35828034013218e-05
0.00013041355062443
9.37951839210624e-05
0.000195429807251884
9.05201749851856e-05
0.000175982615891822
3.82488634937767e-05
9.21407897578354e-05
6.2537958575828e-05
7.81492770961383e-06
-2.10905850649939e-05
2.4137108485867e-05
-3.83900543085202e-05
-4.70338743167298e-05
8.30610759941868e-06
-4.60162819582932e-05
1.67786823772026e-05
6.53031095928997e-05
0.000115740556286334
9.12351266350217e-05
1.36104716420932e-05
7.17716182289808e-05
4.82695211825559e-05
5.65116857808763e-05
-4.8931491978469e-05
-6.46783153013982e-05
-3.5508174144417e-05
1.61130382511259e-05
-1.56072128655458e-05
2.49991346810521e-05
6.96615387923762e-05
3.31195352099386e-05
1.7311556913399e-05
8.17868851440163e-05
-3.49292331096076e-06
1.54112556017578e-05
-1.98009427005206e-05
1.42827858835239e-05
1.81471097096508e-05
2.27589262847441e-05
-1.38926096867544e-05
0.000105463575676886
3.19615049139125e-05
0.000102490523763485
-1.10120804802521e-05
2.30333497141237e-05
5.56852522425007e-05
8.36443797248503e-05
8.78563389153401e-05
7.68657645166697e-05
7.19400169389064e-05
6.07067366808894e-05
7.05998482782337e-05
0.000173339397122798
0.000122761753514006
0.0001480073304534
9.93669214095318e-05
3.54173823781619e-05
3.64267161512336e-05
-4.03414092871551e-05
-3.77315277798682e-05
-5.72784896592838e-05
8.16998949584933e-06
-3.98593981703883e-06
7.11387563271805e-05
7.45420293486842e-05
0.000107843091847798
5.24746609258752e-05
7.53403578279578e-05
4.15616171164575e-05
-6.70487977182908e-06
5.67813826001818e-05
2.28450520115504e-06
0.000108096085184352
2.87898235030162e-05
4.48959878029227e-05
2.2850627829107e-05
-1.96331023507044e-05
9.02598369169688e-05
-9.15787201202e-06
-1.89083636772081e-05
-1.86626090519636e-05
7.60764960130587e-05
0.00010094282635508
0.000132674675499444
0.000133670107326485
9.14838078447949e-05
0.000123368443518013
0.000143498062268036
2.55079993995601e-05
4.94359511505696e-05
-3.55531950124473e-05
-1.36638684728781e-05
-9.09066445404105e-05
-1.72432083987376e-05
6.68617839562803e-06
3.13611756980319e-05
3.09460422490472e-05
-1.28602596148209e-05
-4.31410219368924e-05
-6.86433719663282e-05
-4.91894603251648e-05
2.270470694169e-05
9.82616095427052e-06
1.36660817769104e-05
7.7122449004868e-05
6.273583697976e-05
-5.1054123484374e-06
2.96247503384134e-05
9.61809040651891e-05
3.39660169306235e-05
1.92435659573416e-05
-6.10371510078405e-06
0.000142736196102108
-7.71883201207506e-06
6.74630931945015e-05
7.11685113960725e-05
0.00015257342700167
7.87244612421691e-05
6.06430527548885e-05
5.47901607087424e-05
5.9844244159323e-06
-5.99404417892948e-06
-6.34304050133798e-06
-8.31164860570111e-05
5.15432517403179e-05
-2.01924875839022e-05
3.03636981395359e-05
9.43515870766533e-05
-1.60470445276432e-05
1.89446388235733e-05
1.92973871535941e-05
-1.00540064731166e-05
2.11607939015496e-05
-2.26250465444952e-05
4.85156755288034e-05
3.9417251905892e-05
-4.97836598046545e-05
-1.39100758613824e-05
9.71545160743441e-06
2.05866646373509e-05
6.06589206279336e-05
4.56864304652677e-05
8.5503435656738e-05
9.88200550485282e-05
5.82208848699054e-05
7.90454859205543e-05
0.000101247288766646
3.44696535145757e-05
-1.76887853788167e-05
1.66036981412825e-05
8.07630080503605e-06
0.000107840506923955
5.64114615863537e-05
0.000100314625592501
8.55410877223284e-05
7.03897438036055e-05
1.91363297123612e-05
8.33179779674963e-05
-2.59852275834067e-05
7.00453980621694e-06
-2.84868537145266e-05
2.02923702756734e-05
2.19287423055206e-05
8.59536435970451e-06
3.92447536899787e-05
-4.32656840109263e-05
3.751439069094e-05
5.05551775479683e-05
5.98286446360867e-05
1.62549596430836e-05
0.000120884406232695
0.000114881045984351
6.35522981975735e-05
0.000134871879344407
7.67926753023754e-05
3.05738923823501e-05
3.14191866994938e-05
4.33716930974782e-05
-5.40249368262157e-05
-4.67230603340864e-05
-4.0201786752122e-05
-3.55632686623453e-05
-7.22028481762622e-05
-4.91090031205279e-05
-0.000100015110757482
-4.30219603954022e-05
-1.33121827865796e-05
-5.91721151008282e-06
4.15893907708357e-05
5.77084184942125e-05
9.34214735366928e-05
6.27406390074665e-05
0.000113902376948889
3.3453455268562e-05
6.67035857060777e-05
0.000101615260158283
5.67552838409607e-05
8.8454612323906e-05
6.20762692757632e-05
0.000100445256489053
9.90338860263598e-05
8.36622909363502e-05
6.63168816859356e-05
4.8465463892346e-05
9.58407711517534e-05
4.28678878553983e-05
5.95305052738129e-05
2.77777865541965e-05
1.23785911138867e-05
-5.00026697143496e-05
1.4790228234049e-05
-2.89299828592931e-05
-6.06292536003226e-05
-4.46364595707982e-05
8.80900580107037e-06
-2.42626779148539e-05
-1.57432233882074e-05
3.72249545351976e-05
-1.98189452911611e-05
-3.17795957603388e-05
3.25825042609998e-06
1.91584985275954e-05
0.000106194427768669
0.000205744438759848
0.000139498474550907
0.000179466503817186
0.000156946917358083
7.99695798777518e-05
0.000119908883349115
6.92374567945006e-05
8.63877514950698e-05
6.17558947715705e-05
3.27773024955264e-05
1.91887816663882e-05
1.25743225423472e-05
-7.6671071642169e-05
-7.65322307926773e-05
-5.83601525847116e-05
-4.26427994390332e-05
3.74888250904599e-06
7.55172430110637e-05
0.000113191432722099
2.57919012836007e-07
1.22680663834185e-05
3.72329536597485e-05
-1.04705921541832e-05
-1.10406942019897e-06
3.76604309067597e-05
-5.62240267219146e-06
-1.05518707076369e-05
9.49790999363955e-05
4.88107222090825e-06
1.0502444623951e-06
2.34504488219409e-05
5.99952632824655e-05
6.01207589752912e-05
4.57088388741764e-05
5.04913207962789e-05
2.59216881555243e-05
7.6457938870616e-05
5.94038755217216e-05
0.000112330277993761
8.73120271045488e-05
5.22280614100342e-05
4.34008086925915e-05
5.52433444890365e-05
5.85299360050934e-05
1.43290214042966e-05
-2.96378478002863e-05
1.63185040692116e-05
5.01518316370373e-05
3.51209849719819e-06
8.82088146198019e-05
0.000106097910557147
6.56649330879097e-05
9.34595002236141e-05
6.31789379576627e-05
6.70285828050237e-05
6.82794678367242e-05
4.740406897312e-07
-1.51218213999011e-05
7.83909203579238e-05
2.83398403778606e-05
-4.89630328110338e-05
-1.0385101927695e-05
6.22813135912898e-07
-4.12207136369045e-05
-6.721271644069e-05
-0.000103869066845746
2.2514523317111e-05
-5.74933519012019e-05
-4.55587270501466e-05
4.69534870779119e-06
2.80814884271311e-05
-1.08159918673645e-05
1.28174245262427e-05
7.49213118629614e-05
-2.81875542241072e-05
2.83888184688852e-05
8.01760830717135e-07
3.89286879939803e-05
1.15409677197512e-05
4.53746168771437e-06
4.90733417668319e-05
7.97893524728034e-05
6.86782584844394e-05
5.00695327707993e-05
7.44631785024978e-05
0.000166528160980582
0.000132950096148424
7.47763621711349e-05
7.51043345908287e-05
0.00012585465217106
0.000167576655683313
0.000100300205624839
8.52529655495685e-05
0.000142488904455315
5.85541139682391e-05
6.21515707781239e-05
-6.12523190363642e-05
1.76196398638109e-05
-9.56722039120594e-05
-7.943415571769e-05
-1.46857538719609e-05
-2.62159998210814e-05
3.34954391384799e-05
-9.51295495459673e-06
7.71187573114782e-05
5.04232319910822e-05
4.41758216538174e-05
-3.03065649939018e-05
-4.65978120969179e-06
-1.99178803203863e-05
-3.15936818422676e-05
-4.37627474949136e-05
-6.90186692972953e-05
-1.30757724121333e-05
-3.49842750878683e-05
-8.03918712210075e-06
9.55807472089712e-05
4.56684902732785e-05
5.78072579371449e-06
5.5453968370187e-05
9.77538785248069e-05
8.28452784988365e-05
9.18305894243345e-05
0.000103162410267962
0.000147974084601035
0.000199188205901839
0.000192660488140258
0.000129055635753766
0.000154827320627663
9.44772574041267e-05
0.000141844919526624
8.03079109341347e-05
5.34567965460152e-05
6.13896574667565e-05
3.71124334228614e-05
1.66567680728527e-05
-4.52666225732323e-05
-9.64645611138038e-05
-3.59407884156365e-05
-0.000119468491494672
-3.22626587593138e-05
1.61006553946887e-05
1.66895073644419e-06
-3.58507340281709e-05
-2.04258715265335e-05
-4.74843617703235e-05
8.75623752803402e-06
6.1651862481388e-05
5.83645372382283e-05
0.000130475511574112
9.04697252210303e-05
0.00010420449185254
0.000121288298970316
0.000108946238313208
-5.47396832919343e-06
9.05275583315003e-05
8.44453761944646e-05
-1.93940353736919e-06
-9.8845497289435e-06
1.01534514455878e-05
-3.18782906609072e-05
-6.08915915003989e-06
-7.26004534910203e-05
-5.5349405039232e-05
-3.25147350096281e-05
-0.00010706730882884
-5.79733990006331e-05
-6.45700541006913e-05
5.07676342624051e-05
-1.06750104443486e-05
3.52275184625881e-06
5.76220588147434e-05
7.72560799839181e-05
0.000113352373173676
0.000174030460331472
0.00017484990159499
0.000216923858701571
0.000102164402122993
9.14304177815775e-05
8.88126133267529e-05
0.000234413309728404
0.000121260402161371
8.906356572151e-05
6.86505225437414e-05
7.53220403382611e-05
-1.4748918053411e-05
2.20730259412777e-05
1.76013080881742e-05
-7.5900840859849e-06
-7.30077162399014e-05
-0.00011144803634645
-9.81851503364706e-05
-2.73546193641045e-05
-7.0475280845327e-05
-7.16665349950005e-05
-1.52574962827922e-05
-1.53209089769533e-06
5.16132696834659e-06
1.31107424332742e-05
6.73823129947403e-05
7.03081185394766e-05
-3.67089818134958e-05
0.000106823442523223
4.13088928580995e-05
-3.25652125514628e-05
7.70135769112619e-05
9.7095521020047e-05
7.80816987525446e-05
5.65635236551913e-05
0.00010441543444673
0.000126218344719754
1.05717878008995e-05
9.46492737819168e-05
2.01671451589263e-05
9.37229356297788e-05
