# Supplementary material for: Research on computational propagation and identification of mine microseismic signals based on deep learning
Source: PLoS One. 2025 Oct 22;20(10):e0334641. doi: 10.1371/journal.pone.0334641 (PMC12543183; doi:10.1371/journal.pone.0334641)
Supplement: S4 Data — (ZIP) [file pone.0334641.s004.zip › 000100700001773.xlsx_0.txt_24.txt.txt]

0.000163202420680169
4.04297425921339e-05
3.3559940126054e-05
9.74744578748195e-05
1.80892063217904e-05
2.51299079891918e-05
8.4341960168492e-06
7.63128354893311e-05
6.46885638168817e-05
3.91912933287793e-05
5.30895944818186e-05
4.95531965369319e-05
5.9645780151829e-05
2.99998735931307e-05
1.61077461806823e-05
3.9943737287957e-05
3.25598282921857e-05
-6.23530798391616e-06
-3.38306716068036e-06
-8.48556938260017e-05
-2.4060998730162e-05
4.34057145770059e-05
8.37737709482603e-05
-3.62048933198867e-05
5.7415892915668e-05
1.44938720381118e-05
-2.99754622693364e-05
5.59570667568408e-05
2.79483146321992e-05
-1.30844288581179e-05
1.78166743108775e-05
8.12449609800079e-07
3.28107782347046e-05
-5.7251660139659e-06
9.910087311746e-06
-7.24540427448718e-06
4.50495958700026e-05
-2.81427916139525e-05
2.56284153375636e-06
0.00011427029480372
0.000110864477457401
0.000182079941894397
0.000113707591347733
9.8494506656565e-05
7.53523849745028e-05
9.69682445855729e-05
0.000101650108677998
9.69971931734323e-06
3.29231306944156e-05
7.01765657154173e-05
7.36845711661561e-05
5.74284978255131e-05
0.000142765403899491
0.000112114809740097
4.66347440669087e-05
4.86258070719405e-05
2.81448539972196e-05
-2.38045496652956e-05
0.000101912304989795
2.14125176079439e-05
-4.63722552077451e-05
-1.2317151346573e-06
-0.000117293316237408
-0.000108376291382506
-0.00017721722446215
-0.000109284559235835
-0.000102764190817092
-0.000150512057564058
-0.000117993308880018
-3.63854405705253e-05
-3.36055714276399e-05
-6.24402558353372e-06
-2.10192557640172e-05
6.80238994982623e-06
4.0513217378447e-05
5.91368755348892e-05
8.92183684350321e-05
0.000139610091210306
7.38695639229607e-05
0.00018924159255506
0.000149141358185091
0.000155597842297209
0.000194458068362443
0.000228404760427487
0.000170333593506638
9.07138963219733e-05
9.3240791569437e-05
0.000132598085906684
0.000124306130568563
1.58087929716282e-05
4.69786010131508e-05
-9.31018097865371e-07
-9.43593991505433e-06
1.63616241955322e-05
-4.52742257479064e-05
3.12290981443159e-05
4.49856804702291e-05
3.90863322109858e-05
1.34761713305247e-05
2.69569050449606e-05
2.84286818078211e-05
5.33701294079717e-05
-8.09454394190855e-05
-2.65810348301091e-05
-1.44235531637573e-06
-6.69433344264535e-05
-9.45086762599929e-05
-4.19776982697762e-05
-5.02404698197252e-05
-8.49401776570262e-05
-0.000120544560437976
3.89999794013072e-05
-4.68560265235763e-05
-1.69805486974871e-05
-4.7939429341297e-05
2.04915096938399e-05
4.64667815346724e-05
3.97324219354459e-05
1.41140404406133e-05
7.08095897971213e-05
9.35296287211863e-05
0.000206532288036943
0.000157043748460635
0.00018525267031279
0.000146161976117452
0.000119584138620777
0.000170702521552805
0.000182240606280679
0.000211403542082976
0.000192198885050348
0.000124786241765036
0.00019237839093026
0.000192749177208072
0.000138283755546288
0.000119325491316403
0.0001359168760732
5.64154607306832e-05
1.93314638152674e-05
-5.59022676177675e-05
-3.69169348307729e-05
-6.31898614543161e-05
-0.000104564762718966
-6.68081068554693e-05
1.11514982598526e-05
3.64566348999255e-05
-3.98210307159494e-05
-6.56647767992577e-05
-9.38969881300772e-05
-4.02451661238496e-05
-7.25101171905646e-05
-1.97522372593729e-05
-2.65636629158894e-06
-7.82650127319008e-05
7.22070149927501e-05
-1.75847499334398e-06
-3.23197566292882e-05
1.48011384313702e-05
6.43600982075589e-05
9.22303067588278e-05
1.74596431272762e-05
0.000139363669183007
8.27799726606726e-05
0.000145688184993412
8.46731175786962e-05
0.000127021554127468
0.000102705452599154
0.000103966700246409
3.34403167680395e-05
0.000129215094745358
8.66022369147741e-05
0.000110480195495742
0.000112774389851977
5.55837277269538e-05
0.000105923711926664
6.88382823152821e-05
9.88692080464222e-05
2.41923021666904e-05
5.64960773444656e-05
7.1821512103756e-05
2.1993902764031e-05
4.28232720630953e-05
-1.53914731425333e-06
-4.97449762589798e-05
-4.66371940809299e-05
1.91045173149438e-05
-7.08419817100486e-06
-2.63390489216106e-05
3.172311966173e-05
5.12129963768607e-05
-4.36696145229808e-05
-3.17268512654169e-05
-2.93103622466518e-05
-2.46427462283665e-05
0.000123344226210468
2.88263803180063e-05
9.12378067303402e-05
8.35173275488767e-05
0.000124635268868718
7.53817393737658e-05
8.18739663010154e-05
6.80681175005415e-05
0.000117742737971618
2.30979743839415e-05
8.46875231670699e-05
-1.39861433547786e-05
-0.000108286487632861
-7.87724004287534e-05
-8.87006439069887e-05
-2.29093076548727e-05
-0.000103298166344936
-8.32550942211422e-05
-5.78034940285707e-05
-3.06451463729219e-06
-4.31145940310695e-06
1.09523137934098e-05
3.08819770193014e-05
5.90862265966698e-05
0.000156132690579728
0.000165999768222073
0.000103208217460642
0.000122619337471035
9.49746730665005e-05
5.29127182285522e-05
2.63933775704806e-05
6.264391601849e-05
2.04592474601104e-05
-2.82990326228003e-05
7.83712688546085e-05
1.06580697126585e-05
4.55846168567613e-05
6.36382563417233e-05
3.97244939356689e-05
4.58408563705029e-05
5.29890917752287e-05
0.000111933059858969
6.05227554140971e-05
5.16331075976152e-05
4.06445123721057e-05
5.09449407971781e-05
7.5873176867388e-05
2.75979324049234e-05
7.63891989349603e-05
6.68781140116006e-05
-2.25653242192716e-05
5.33793461803127e-05
-1.0530071579426e-05
7.99482951259128e-05
-0.000104028155101599
1.45442699145853e-05
-6.68426363211391e-05
1.52826662437647e-05
5.2289826348961e-05
-2.84291756309377e-05
-5.22686417307965e-05
-8.55473594959172e-05
-2.83587974837054e-05
-9.59408129012406e-05
-4.7369191770529e-05
1.02320047626649e-05
-1.28158628002953e-05
-1.9761320345644e-05
0.000128019954144054
7.63695848670709e-05
7.22856656998795e-05
-3.86130596780211e-05
7.1078389268999e-05
-4.64900885647633e-05
-1.11163825386981e-05
-2.00587978231241e-05
2.29495974959735e-05
-1.35027732543547e-05
-2.82573115359654e-05
9.01744709481662e-05
9.29294017699818e-05
0.000116147144362269
0.000191773342094621
0.000152555782490285
0.000220331657365901
0.000211034484683086
0.000179029749861689
0.000178763029877872
0.000157060245941781
0.000110670544756866
0.000144781983075044
0.000153094540140496
0.000104757012673649
0.000133905365675528
4.52913953873674e-05
-1.91856440868922e-05
2.00442554289693e-05
-1.96822046134438e-05
-4.60729766167758e-05
-5.81886291022257e-05
-6.15175906853302e-05
-4.86946601614839e-05
-0.000161804688836339
-0.000134602317507396
-0.000135886598858506
-0.000166427652256246
-0.000146913445185889
-0.000103414401665024
-5.99684191144701e-05
-3.97323534592156e-05
1.96851380797778e-05
6.70518915091503e-05
1.89716454515753e-05
0.000171329148365904
0.000146661173296173
6.95393876051726e-05
4.23913477414137e-05
8.16521530437332e-05
-2.48575716738388e-05
1.59259043669745e-05
-1.31833807258494e-05
1.85712134096695e-05
3.1363019840592e-05
1.61438047075999e-05
6.25028713687398e-05
7.41487823037231e-05
0.00017616242715797
7.36476447988952e-05
7.58716803680117e-05
0.000153199439820765
0.000164861227757104
0.000156062001964448
0.000155876211123164
7.18681563449689e-05
0.000124175911603877
0.000151045805844107
9.23313933308197e-05
0.000118444462102024
8.27624940472166e-05
1.98413747631075e-05
-3.91178873492217e-05
1.7771741048296e-05
-5.7253379585712e-05
-8.25360928064171e-05
-0.000107289360930844
-0.000120996109843808
-0.000107175126705568
-3.68973914605928e-05
-4.42907547464426e-05
-3.83655165114854e-05
-1.40641603579e-05
-7.48598513124222e-05
-3.16052795211067e-05
-6.37862285602364e-05
-2.54980230491602e-05
4.33035508568718e-06
2.44418218083781e-05
1.83051713742126e-05
-3.60422242133192e-05
4.57824611274226e-05
3.9106191302389e-05
2.31155733928208e-05
3.74942657654786e-06
3.68275522327784e-05
0.00011819610459027
4.54433079468398e-05
-2.35613415179712e-06
8.34092623795448e-05
9.72047555998641e-05
7.34351611543177e-05
9.89959127562934e-05
5.54295046652262e-05
9.49309409389527e-05
0.000181049742042973
0.000118630232113865
7.87850221959416e-05
8.62366988104059e-05
1.60054136868216e-05
6.38122706083212e-05
0.000106061407713391
8.76110714255063e-05
1.76799323507952e-05
0.000125257718131696
6.40435777299174e-05
4.99218681045535e-05
8.86933015715182e-05
-2.10004817458989e-05
-7.16140125068007e-06
-5.85781354047751e-05
-3.94319505470081e-05
-4.56583364432138e-05
-1.83830324164987e-05
-7.49962264545605e-06
2.91988878110191e-05
2.98559471057893e-05
-0.000119314729822497
2.48781996472607e-05
-6.52116183552241e-06
-4.28743879302544e-05
-3.79907928811508e-05
1.2594914391857e-05
-2.92712855786568e-05
-7.76599659514094e-06
-3.61599814124645e-05
2.28053894828853e-05
-3.99507644147307e-05
-1.06067655717802e-05
4.60463103323992e-05
5.67821594386505e-05
0.000126658952043021
0.000108138160045853
0.000141252481332564
0.000106733302750706
8.80131132634821e-05
6.29765484633145e-05
3.00896191993111e-05
3.67273292706151e-05
7.70091126130472e-05
3.57260051738512e-05
-1.69864081832122e-05
1.12868446017343e-05
3.90502510686704e-05
4.00722316769176e-05
5.23806293808389e-05
-4.98979649894013e-06
8.62303113441395e-06
6.58885482929201e-06
9.82515410489124e-06
6.24477397334765e-05
3.40524995552867e-05
-3.88721807497384e-06
5.79052699393802e-05
0.000145052817400888
9.16531839552454e-05
6.46006852082935e-05
9.39357078581624e-05
0.000111108821100676
3.4413171916431e-05
-3.29464738916273e-05
-8.92111139160134e-05
-1.08956221746742e-05
-2.9482352004755e-05
9.67860076400371e-05
0.000102254239532558
8.92082698003955e-05
4.45292821472524e-05
1.40697053910564e-06
3.56342908176189e-05
2.63249284341807e-06
-4.08973462170996e-05
1.74367418533192e-06
-2.21286562106419e-06
2.58027599030356e-05
6.83193951685289e-05
6.3025097048867e-05
1.25587924139192e-05
4.35467893699604e-05
2.8079074565371e-07
4.76764537895305e-05
-1.13904265762497e-05
2.98300387458184e-05
4.44547904137309e-05
2.000190159748e-05
2.2060645382854e-05
9.39294332840656e-05
4.80119789446459e-05
9.72536994010162e-05
2.84968907939398e-05
9.98872596586228e-05
0.000127719609503239
0.000133021794561021
9.72835163469908e-05
1.63938090410947e-05
-1.21942969763151e-06
6.41521733364873e-05
1.41185446067872e-05
-5.56313222260675e-05
-4.52160546848506e-05
-5.52696985867878e-05
-5.75333276314169e-05
-2.2755058018795e-05
3.29088140891672e-05
3.3022922323196e-05
1.47873712957235e-05
7.7090828641894e-05
1.25766078115331e-05
6.47848602809595e-05
-2.5053137419531e-05
3.77726370119591e-05
0.00010704300554719
0.000124629215189009
6.87944634568719e-05
0.00011570085963033
0.000148373687250267
9.20990514455299e-05
0.000107867402203046
5.86668167841197e-05
7.39741815759426e-05
8.01702074444831e-05
1.94573121407644e-05
-7.14360317439762e-05
-5.83374095595652e-05
-6.28806352425164e-05
-4.95454040294122e-05
-5.69753859505158e-05
-1.97203705093204e-05
8.91261206042083e-05
8.64973567263202e-05
2.64160145884192e-05
9.0575882647601e-06
8.81071641716079e-05
4.54667279116517e-05
7.9566865396027e-05
6.57193714434324e-05
0.000113630065842068
0.000100310672840223
7.97075023732889e-05
0.000111177968962375
4.88969245133689e-05
5.02342514254304e-05
3.49593263197604e-05
3.19057073948042e-05
2.90495286120049e-05
-8.30671946598421e-05
-5.15778040922335e-05
-6.24866623996815e-05
-4.9077513098011e-05
-5.129887985088e-05
-7.17264532726266e-06
-4.83331955440818e-05
-8.62924681565118e-05
-6.38731920572933e-06
3.35859718954109e-05
5.6738161266526e-05
5.04791723899991e-05
2.11711716257763e-05
8.94261399784546e-05
4.96969562694984e-05
9.40062795744282e-05
6.62102438011445e-05
0.000129359239079735
7.11995503469564e-05
0.000124972511014688
7.44147064921084e-05
0.0001645159818986
0.000141606129329301
0.000168825951755001
0.000130741897142882
0.000134003472511985
0.000115388431645566
0.000105264993461301
8.33451097862703e-05
-3.94741207194078e-05
-1.20875910466097e-05
-4.37516650693867e-05
-8.02361160075671e-05
-6.58528595254537e-05
-9.36647729679485e-06
-5.75212731374541e-05
-4.24933401449704e-05
-3.57131533620959e-05
6.3759783109639e-05
-2.54108432698315e-05
1.62769049612201e-05
-6.14892195219152e-05
-9.25832068585135e-06
4.45332466296511e-07
-7.48153619022151e-06
6.29086599144268e-05
1.098511986172e-05
3.64374457855474e-05
3.91879790069341e-05
1.71659253600684e-05
4.4867562492796e-05
8.91664265476712e-05
8.58202089282941e-05
6.92512911873199e-05
6.20932876081256e-05
6.75316726871254e-05
5.38541639285062e-05
6.60879516316499e-05
-5.50378490610993e-06
4.97232601151067e-05
-6.39614058889499e-05
-1.95535613568237e-05
-3.08489974234177e-05
-2.7694974963578e-05
-4.40780432608625e-05
-5.54559043644502e-06
2.62340647379871e-05
0.000101185929024916
0.00022183117845275
0.000121738305881411
0.00010381918504874
0.000117359401144844
2.45357203780206e-05
4.11644333682339e-05
8.70922182228209e-06
1.93530536182998e-05
1.70525620662941e-05
2.43365198615429e-05
4.97733158454023e-05
8.52113162856338e-05
7.5512795544862e-05
1.46597776103767e-05
-1.69245055962621e-05
-1.00494997320487e-06
-5.42313241787757e-05
-4.90579936929359e-05
-0.000134409629262101
-6.26988047192721e-05
-0.000133227431756705
-8.17881345109701e-05
-8.06079244073032e-05
-0.000172029518876461
-2.88647467342471e-05
1.06083410182053e-05
2.81525178337473e-06
7.76429316483616e-05
2.12076780095271e-05
9.80199270266383e-05
0.000110010610643088
0.000178396485770548
0.000181335319748829
0.000140856930542153
0.000167964533994215
0.000125568354639393
8.520213239607e-05
0.000100879010562046
0.000127294262892927
8.45730232199574e-05
0.000100685149173609
9.18458131244255e-05
4.86786758446119e-05
2.29217129316594e-05
5.13532710471344e-05
-5.50079293105004e-05
-4.70082373866503e-06
-3.3847321912613e-05
-4.96487099496733e-05
5.06981910930575e-06
-4.34265073779713e-06
-7.51864363557352e-05
-5.53858416804963e-05
-0.00010552192341811
-2.14024869529231e-05
-7.89417678233493e-05
-2.83543676578828e-05
1.06355454380447e-05
-2.69527474104507e-05
8.28708869241609e-05
7.25539431295399e-05
5.75787365052434e-05
0.000119646824586136
0.000118214990890389
8.44385692620446e-05
6.28931919376664e-05
8.40570226147729e-05
3.86004152776793e-05
4.16163587910979e-05
5.26648880074349e-05
4.45430353444125e-05
-6.83046852153947e-05
1.24690151047979e-07
9.33843787567502e-05
2.0611623592217e-05
1.35418450272601e-06
-1.89533790926984e-06
3.64717665687859e-05
2.45138515667353e-05
-1.4402952079882e-05
2.66855291610353e-05
2.24362436056074e-05
8.20494688208014e-05
7.55317917173961e-05
6.04264983431312e-05
3.02576408182903e-05
5.02985146732811e-05
7.291254335669e-05
4.50205102577026e-05
6.91597697607076e-06
-5.95767657832067e-05
-1.85084246115051e-05
5.22045842601119e-05
-5.92446089328885e-05
2.87331292474243e-05
8.06873381380436e-05
5.41378193099695e-05
0.000100146452814721
9.29963170548053e-06
2.27343942433097e-05
5.51194867150551e-05
2.38863473210522e-05
-9.35680775213446e-05
-2.93359070857595e-05
-2.22303160208742e-05
-5.49957458476867e-05
-7.86891368479828e-05
1.68272975578799e-07
5.55148350320864e-05
1.32813258177563e-05
2.74473101855909e-05
0.000126426224115236
0.000124334039307032
0.000182732114972048
0.000116823888121782
0.000136025319074707
6.04770663537664e-05
1.63881949065548e-05
0.00013448652056857
0.000159627316088416
0.000112414161455845
-2.90798379623453e-05
6.499774264883e-05
2.72370117119281e-05
6.8898376104431e-06
3.15362849251472e-06
4.11858749659348e-05
5.91234720035821e-05
-3.49773505442461e-05
-1.26330384016611e-05
-2.71217658494764e-05
-6.92503548740921e-05
-0.000110730664271474
-6.38272279159795e-05
-2.59222549226274e-05
-1.63072400854056e-05
-5.10967646190031e-05
3.18447804787723e-06
6.9046236315843e-05
2.91715363563598e-05
1.0760874487367e-05
-9.141705353428e-06
2.78584030424223e-05
-2.98274883694711e-05
2.17163155138372e-05
5.63028078485312e-05
4.60874860995082e-05
0.00010422223545502
0.000136014716668572
0.000114060491264319
0.000114598564856834
8.4358348856688e-05
0.000146379825991097
3.44569292277509e-05
0.000102525708258138
0.00010616488245072
-4.54775155376237e-05
3.79673736462614e-05
8.24399569215418e-05
4.39193537486786e-06
-1.02340852662439e-05
-1.29549528223271e-05
3.79435226648588e-05
-2.96447725422148e-05
-9.17906890902786e-05
-3.20646173507698e-05
-3.19169053043287e-05
-2.8903125503452e-06
7.84655930486493e-05
-2.11238557460044e-06
2.87141050047838e-05
5.71376210478205e-05
-8.25172090212841e-05
-4.26982826469096e-05
1.11528940677403e-05
3.4739579046183e-05
1.90062042256409e-05
1.17666809864654e-05
0.00013641022193553
7.35477299159093e-05
8.99984951147555e-05
0.000153087458581719
0.000109823199672199
0.000135220626778269
0.000108241368858215
0.000121897746654611
6.90755653884003e-05
2.85196955792366e-05
2.87095341986178e-05
1.75948409978236e-05
1.60444481982638e-05
-3.38205665280842e-05
4.62274227482458e-06
6.89880518380729e-05
4.48119137663698e-05
1.82734867486414e-05
1.76051732466486e-05
7.80893064610992e-05
8.1311455272934e-05
7.0120923564504e-05
0.000109589307164336
5.1855650152655e-05
7.63402634630168e-05
0.000102179832797217
-3.38554062102271e-06
2.5372558161252e-06
7.64384998440607e-06
2.23389240029102e-05
1.09467237969315e-05
-5.40769832822751e-05
1.78718019719762e-05
5.82892776391936e-06
-8.28007656741828e-05
-2.76289418937181e-05
-7.06724209238288e-05
4.55332943781848e-05
-9.5537122340305e-05
-7.46012204842272e-05
-4.10177210875882e-05
-4.9633584012686e-05
-4.14010955469485e-05
7.43525081444194e-05
0.000102958954058295
0.000104347632785569
0.000122177079296474
0.000122834090925321
0.000133739815811083
0.000150461819594177
0.00012834013326887
0.000131015742629878
9.95607128237379e-05
0.000123513206118008
0.00010123436181739
9.67766174904142e-05
0.000111349165538846
0.000113216561320309
6.14100929334313e-05
7.72466223000212e-05
6.19205789965162e-05
9.85727141712072e-05
6.092159972228e-05
1.88486316596692e-05
3.42499030498472e-05
6.71395840101768e-05
5.03095371966196e-05
-2.94591732635691e-05
-1.62254022242266e-05
-1.68660985588596e-05
-8.81404370880113e-05
-0.000137659228797041
-3.37951439222604e-05
8.72484142449019e-07
-6.23305945383824e-05
-1.41259043590451e-05
4.44136086930324e-05
-3.83870893498095e-06
5.64321101998772e-05
2.219303353227e-05
5.21419772971485e-05
-3.48773318648228e-05
-4.21625054186922e-06
3.92740424670956e-05
3.88761537956872e-05
-1.66887574761747e-06
8.88350216669593e-05
0.000123648740010349
0.000139026695966332
0.000147447552495388
9.78654903993229e-05
0.000101150555607227
0.000139785643235182
6.62272123799937e-05
2.22433320691296e-05
1.88937321679472e-05
1.18019584344001e-05
1.33805602455424e-05
3.47799718850706e-05
-1.21041297770014e-05
-8.70531315411081e-05
-4.18252088534519e-05
-1.75090652265663e-05
2.63688849964978e-05
-7.23227479725621e-07
0.000140547831996546
6.53980708886307e-05
5.76687244716196e-05
9.49881543092515e-05
2.49441811887719e-05
-1.42541699762591e-05
3.15270779733345e-05
-1.59889090919358e-06
5.30833553863635e-05
1.21220311877451e-05
3.61444234003282e-06
3.4040743127046e-05
3.43338915475474e-05
5.04385730005105e-05
5.2306219587272e-05
-1.71320061075528e-06
-3.74918225777836e-05
-2.19256917147597e-05
-2.99241759529614e-05
1.20019236767934e-05
1.99095038026586e-05
5.82741306087312e-05
1.04956357940483e-05
1.39276743873554e-06
5.51221247972268e-05
7.5367269182719e-05
4.83952044253818e-05
5.01163974735535e-05
8.28925949577402e-05
9.66593915388539e-05
2.85408290747708e-06
3.11893539204106e-05
3.78588442434858e-05
8.02871834643864e-05
7.04158344448918e-05
8.70505715964053e-05
0.000114957805673503
0.000117184664590881
9.40976635187535e-05
0.000113399308806349
0.000107958357598486
7.03916306101587e-05
1.97190845705151e-05
1.06969521206272e-05
2.29098461367667e-05
6.03058724159863e-05
-3.15864273031171e-05
-2.93088890673547e-05
4.66230830883246e-07
1.34048681869913e-05
-1.28654913109636e-05
-3.1514070865142e-05
-2.80598705611318e-05
-4.9936879071581e-05
-3.91344843835854e-05
1.61329423353474e-05
-4.7561762432493e-05
5.89805599787428e-06
-2.11599297167837e-06
-4.78916950022599e-05
2.18686733025135e-05
7.20412948624668e-05
-5.19940801943547e-06
5.12226756595686e-05
0.000140061374765819
5.69415798936087e-05
7.3714093283989e-05
6.48543828301598e-05
7.61619250370709e-05
0.000120714800940647
0.000111975324760792
7.3949425951252e-05
7.27327285997184e-05
8.98914585239775e-06
1.16153926461167e-05
3.10128655321824e-05
3.52304536752377e-05
8.65238226700246e-05
3.33486470268543e-05
-1.54221709054231e-05
2.97027742631054e-05
5.57451890101964e-05
9.03258849342878e-05
3.34039102909733e-05
3.2023841611396e-05
9.03028608787167e-05
4.45699413763119e-06
-2.31717169133548e-05
6.65077146613532e-05
9.92011123035583e-05
-6.26003469051879e-07
4.5881063753152e-05
1.38258394658668e-05
-6.83338654327551e-06
5.93718083964781e-05
0.000104523979220422
7.97396540932467e-06
4.12617666884633e-05
5.85618753410338e-05
8.7441227934128e-05
2.38066516217464e-05
3.00592220732818e-05
5.05178454867342e-05
3.73655838157156e-05
4.68752614946816e-05
3.476881170107e-05
7.76619482664583e-05
1.22706609547604e-06
-1.30812383265583e-05
-6.07573765195208e-06
-3.25624479115447e-05
-3.14366204972635e-05
-8.49761311802809e-06
-2.51872818743741e-05
-4.44131966605785e-05
1.91146507441479e-05
-0.000126971077373962
-1.42430107251748e-05
3.65718677528398e-05
8.10422943964625e-05
0.000129211171067271
0.000124519018912485
0.000171570784059972
0.000204097601337439
0.000149251048269786
0.000161975415659597
0.0001327253917707
0.000177500048121641
8.19369566939239e-05
8.79486348535835e-05
9.53107696396048e-05
4.96847213390971e-05
3.02982091124209e-05
1.80808929841507e-05
-3.62474681065967e-05
-5.38265938803856e-05
7.17140870597253e-05
2.20267874523852e-05
3.9775417519835e-05
-3.37810204372019e-05
3.31800326661043e-05
6.26888719306578e-05
5.45457487652506e-06
5.13079722051468e-05
-8.39496603935182e-06
-2.81157827180889e-05
3.27846462141009e-05
1.5635130723717e-05
-2.3345533149523e-05
1.03991365970101e-05
7.53133505239912e-05
-1.76606698426714e-05
-1.24669973100217e-05
3.3453640465224e-05
-3.61392989770551e-06
-0.000103991378398001
-5.37499777198402e-05
-3.83128025241173e-05
-8.33569225791583e-05
-5.61090839013009e-05
1.5342367193358e-05
6.83298622570791e-06
6.86854740760546e-05
0.000106063987869768
0.000138153799472949
0.000127618321231417
0.000154410508834006
0.000124598678297289
0.000103001295511795
0.00010454270180753
6.98014181849162e-05
0.000105342801729643
-1.8224173273456e-05
3.44790364492967e-05
-1.45742427026535e-05
1.23906411589266e-06
6.82990848035759e-05
5.86071051313612e-06
0.000121641312623793
0.000109241809883521
6.05089121872806e-05
7.4121325015272e-05
0.000117262096481786
8.32069521555152e-05
0.000117276037597075
5.64327509915668e-05
3.27989184391364e-05
4.88296174969267e-05
-1.4014031264348e-05
-1.75711757600266e-05
3.74056056954212e-05
-6.98277245117623e-05
-5.4914394210363e-05
-3.69326430959727e-05
-7.96433022263671e-07
-1.82698385976389e-05
-5.06539036621809e-05
-6.31604615274985e-05
-0.000117330749407418
-2.98543408214407e-05
-8.12229414846815e-05
-9.50781747695477e-05
-1.29979660660295e-05
-3.8795733791343e-05
4.44898070271029e-05
9.50952449525558e-05
8.36474965170237e-05
9.21624611308377e-05
0.0001956014095589
0.000142760211261515
0.00011722095419518
5.26468159815749e-05
9.03815064925544e-05
3.74916325003482e-05
9.99952464644808e-05
4.61938953152907e-05
6.17935564119755e-05
-1.72047653699689e-05
2.18788443991624e-05
8.53642602505099e-05
1.95466331110196e-05
1.34385317336302e-05
0.000127001269501108
2.66363823613332e-05
1.16308196017162e-05
1.85908575188121e-05
3.87428617308662e-05
8.88708185264572e-05
0.000146933349392394
-1.7775990301642e-06
5.61280418959377e-05
4.40147674089156e-05
3.30801828107689e-05
7.41162861349288e-05
9.93524350619383e-05
4.22396866627234e-05
3.43669757174421e-05
-2.56672996265554e-05
2.01637438253423e-05
-4.51532992734744e-05
-4.85456644661625e-05
-4.14891247448098e-06
-9.01101260723252e-05
-0.000104468575379888
-0.000104543063517986
-1.82160555669966e-05
-7.00140579129203e-05
1.25823880508117e-05
1.55922814237484e-05
-2.97975732620184e-05
2.98609842863661e-06
3.44319561871174e-06
0.000143857997661192
4.26006678739577e-05
8.61040236894666e-05
9.08322871040783e-05
0.000106950747232228
4.32120120910566e-05
0.000109317781955268
0.000100919183834759
9.98839470857602e-05
2.83997835646784e-05
4.89994981908587e-05
2.28478047264726e-05
-4.95715193763218e-06
2.69766332049339e-05
6.94866539808462e-05
3.84063930526439e-05
6.07095536326497e-05
4.37244094163028e-05
6.8873415498841e-05
0.000204289162242701
0.000138472476972417
4.83095506188363e-05
2.64892843228735e-05
0.000124893284329917
-2.52079139347194e-05
7.96372334172857e-05
3.20198604967346e-05
2.38530032729633e-05
6.60024512210374e-05
3.58169395776046e-05
-7.89514733411326e-07
-1.09751843702851e-05
-5.43620093855911e-05
-1.11387533254788e-05
-2.72867857408234e-05
-2.47280097434109e-05
-8.36333455132005e-05
-9.65701306746203e-05
-5.26830553656184e-05
-5.74820596257216e-05
1.71617153592443e-05
1.9770611641705e-05
4.63715499518761e-05
5.11599000127207e-05
4.03743142008538e-05
5.88160224797729e-05
0.000108320822341277
5.47682898771812e-05
8.72488389831505e-05
3.40578641306046e-05
3.45137729055394e-05
-3.99716133080197e-05
-4.9423326923708e-05
-4.16123333629246e-05
3.64942141831077e-05
-1.33235280572087e-05
3.05826591952044e-05
9.53504820817462e-07
-1.61441188765926e-05
4.12668666078536e-05
7.03003653494139e-05
5.30183884163257e-05
0.000106329152538001
0.000103826809366105
0.00012582631003874
4.70836098089382e-05
0.000105008394083229
9.66189730920942e-05
9.26711969175715e-05
3.75240657319661e-05
0.000156323035845588
5.85769626106169e-05
9.70507424189562e-05
5.54291549633755e-05
4.5237004521213e-05
-2.15141589567896e-05
-1.32372124838657e-05
1.65806623752147e-05
-8.41357460816955e-06
-1.59828119839561e-05
2.08417404875274e-05
0.000130950694519004
8.18100186298811e-05
2.94311346546065e-05
6.75695350161273e-05
-5.88497629167463e-05
-3.33604666728385e-06
-9.89331473206124e-05
-0.000130232231781366
-0.00012706406309961
-0.000174329416172981
-5.47248919089051e-05
-9.70016320724385e-05
-5.20264708830122e-05
-7.31362131579935e-05
-4.5280011661878e-05
-6.17958623790191e-06
-5.7913346448662e-05
-2.07396057556217e-05
7.24254027625842e-06
5.86309656738094e-05
9.68601505190082e-05
0.000146273045532818
0.000140555513082175
0.000109965813915087
0.000173513245760008
0.000117758925850412
0.000192102220922082
0.000166578593257809
0.00013998403747007
0.000163966205541662
0.000228340392944055
0.000133527732328626
0.000224274428657123
0.000131445554533113
8.58224811227222e-05
0.000113793237488785
9.11546174921399e-06
7.19137990600215e-05
-2.79436118546614e-05
-6.38889208927368e-05
-4.93563266964934e-05
-6.91034593115755e-05
-0.000107071120856873
-5.44830702032871e-05
-0.000127148933252388
-4.31574893684023e-05
-1.89631088898844e-05
-4.28086070001525e-05
4.60150345129781e-05
-2.38870541539476e-05
-8.27131236829074e-05
-9.14180229880722e-05
-3.53898188599171e-05
-6.15726487970138e-05
-9.03650034881632e-05
7.05245937692606e-06
1.73246033142597e-05
-1.49934160832871e-05
-8.9854621801795e-06
5.54238015950344e-05
-6.82075399072393e-05
2.92343151500836e-05
1.63661275113497e-05
1.94496786144855e-05
1.30775619513029e-05
5.8707521278563e-05
9.20084243828152e-05
7.10181112343124e-05
0.000120790263865929
0.000135416576999195
0.000154481583361411
0.000175633815331954
0.000119874632891983
0.000143032007311266
0.000110563011636781
0.000166252846814587
9.06875469517376e-05
9.59877526910135e-05
5.42516915033862e-05
0.000117129965161052
0.000171837883060324
0.000133145705769283
4.99890426674454e-05
0.000136437707257877
0.000100751775060945
-9.75139469965559e-06
4.36875123388602e-05
-3.80796897961206e-05
-4.20996289832762e-05
-5.60615236346012e-05
-9.85509126917163e-05
-4.88932551005102e-05
-6.93965190409572e-05
-3.45865631485599e-05
-0.000128855414131458
-6.44285027840357e-05
-0.000100932142413668
-1.78288228627939e-05
-6.0648330404077e-05
1.92424635663145e-05
-1.49056975193092e-05
5.62139443900604e-06
2.34215514064428e-05
1.23524159477543e-05
7.70784824683984e-05
8.604593975595e-05
6.74859784923219e-06
6.47812479729767e-05
9.75809193726143e-05
9.84033522273152e-05
9.56033038396106e-05
7.74891233542782e-05
0.000125702147839701
9.4673393986808e-05
6.45125974173781e-05
0.000104190639814168
6.12908619375854e-05
3.22137967598282e-05
2.0008384384275e-05
-4.89229196545179e-05
-1.63091812381119e-05
4.89854072524187e-05
7.41128888039534e-05
7.44340559409913e-05
6.79990058920032e-05
4.20035292368166e-05
6.32148393180534e-05
7.05867246654238e-05
9.39091834909704e-06
0.000141700293701447
7.12276907585e-05
6.98039049069775e-05
7.34790453074441e-05
1.00955105861495e-05
2.26871048545279e-05
4.17710850789617e-05
2.43214286347337e-05
-1.40869918121672e-05
-3.11111065484857e-05
-0.000140782203164862
-9.24436553705864e-05
-3.07610786203825e-06
-1.52845161812263e-05
-1.38904269116745e-05
1.04837101461458e-05
-7.17138543610423e-05
3.79535525580118e-05
0.000101430607513123
9.90061354104843e-05
9.34852570382139e-05
9.12659834430091e-05
6.35107931032275e-06
6.55403986897444e-05
6.23108500426137e-05
2.31694291411727e-05
4.44121159612572e-05
3.54901328003392e-05
6.83143072469879e-05
3.73604208092706e-05
9.93369551719755e-05
-2.37042870689718e-05
8.88608202497969e-05
6.54746195092065e-06
-2.28706566991361e-06
-7.35474333154932e-05
6.73043605531592e-07
8.48710981232498e-05
-4.22102546405746e-05
2.36095902529664e-05
-1.55753467765154e-05
-1.45270436570679e-05
4.73323760972921e-05
3.96022383007449e-05
6.81228423688905e-05
2.57694498438162e-05
6.44757345131029e-05
9.76129739825879e-05
2.06645635472031e-05
3.40718688931237e-05
4.84186355899182e-05
-1.60322761234841e-05
7.19330105200633e-05
9.8665712168117e-05
4.63572522898488e-05
-1.08613339564803e-06
5.81497545821424e-05
3.43365893664542e-05
3.71748069620111e-05
7.37413363558827e-05
0.000122007306931178
5.97110948787624e-05
0.000100805204861308
4.82862487396811e-05
3.44420446662478e-05
2.86549258445956e-05
7.77700382314506e-05
-7.15740617188119e-05
-4.90429077489399e-05
-7.69445221755275e-07
-3.17867235742833e-05
-6.54944051884341e-05
-4.48289389661879e-06
1.08252819756027e-05
-3.10627710320716e-05
6.9205916461345e-06
8.74686715675283e-07
4.9546250158043e-05
1.50400671930149e-05
8.99949145853485e-05
2.96128753268375e-05
0.000107229739389574
6.55060540235225e-05
9.66836572535689e-05
6.14118471897796e-05
-7.47088982852145e-07
5.96087369983687e-05
-6.37248480969418e-05
-8.57050351346036e-05
2.28675401995344e-05
-3.51799736256934e-06
1.88173475312386e-05
6.71877886835479e-05
5.70477562282818e-05
4.12989070173901e-05
8.69915501865928e-05
3.16865775255022e-05
8.73850930639806e-05
0.00015486612434124
0.000142732789743437
9.03047331827601e-05
0.000150759546822294
0.000220795870024483
0.000140310800192616
0.000147959035422517
0.000187298628708198
0.000186601556545045
3.70668116355452e-05
5.69608886804931e-05
-1.12663510725617e-05
5.794911900961e-06
-2.68929366847036e-05
-3.83326095761965e-05
-2.32958533487307e-05
-2.48462827718837e-05
-9.78921571278203e-05
-3.53303173163935e-05
-0.00012678741968173
-0.000151785850594214
-0.000136724671267896
-0.000151994426434556
-5.87474561398108e-05
-7.62936597783096e-05
5.98045848426773e-06
-4.49465761079674e-05
8.53524933705131e-05
7.00197321932262e-05
9.71655330208768e-05
7.15190652811123e-05
9.99884000533527e-05
0.000152826021147006
8.20596221667187e-05
0.000163337176472654
7.30723677823518e-05
2.81396650133359e-05
0.000119850603262171
6.07379081165502e-05
2.55423455224502e-05
0.000103469908676626
0.000127245327435578
0.000116258413096545
5.65376197958454e-05
0.000164487805638202
0.000143506828461077
0.000101292011234977
0.000105644527474884
8.03048433128157e-05
8.36089297613206e-05
4.92032821322004e-05
-9.5506019402885e-06
-2.31603643079747e-05
4.5520701786194e-05
-7.64919841266114e-05
8.19156225595131e-06
-8.91199198856861e-05
-0.000104160321998477
-0.000116689675887313
-7.61524484802613e-05
-4.22478735446729e-05
-1.27923241503806e-05
-6.42969454617159e-05
-4.31164918967178e-05
2.25211466809779e-06
6.10780986479125e-06
-2.71603968123262e-06
5.28613225672298e-05
6.05004118204326e-05
0.000141513107421981
-5.78385946972946e-06
3.8376853652529e-05
9.17843647201229e-05
4.09071808165944e-05
8.56959919238523e-05
1.612228575199e-05
8.1589003692995e-06
-4.70580723657885e-06
1.463211828772e-05
0.000109404621087299
6.21381807057766e-05
7.63447648629934e-05
3.41263272061294e-05
1.23850829854784e-05
9.01753730917259e-05
4.77626074117933e-05
6.72159325638306e-05
7.59610222712551e-05
5.93060726360328e-05
6.93626280542593e-05
7.57566521341225e-05
9.23479321560002e-05
0.000123817298740382
2.15939898578769e-05
-2.75712996049894e-05
5.33299335020016e-05
4.8290955035277e-05
1.58397414495501e-05
-5.74026094487848e-05
-2.28179476029202e-05
-0.000143549953194144
-6.64749759649575e-05
-4.643885251491e-05
-1.84411383069326e-05
-3.80217297626493e-05
3.92927295174525e-05
2.13423851252541e-05
3.87958293174176e-05
-4.05270280970832e-05
1.2225885347689e-05
-1.41711732961271e-05
-1.2828509749276e-06
1.69664488001053e-05
-3.47751794127775e-05
6.42594269491658e-05
9.53795091048175e-05
8.00108922500309e-05
8.41279071729935e-05
-2.99614509118883e-05
7.21285072036463e-05
-5.28991342478889e-06
2.81739678907581e-05
6.18217383034101e-05
7.59669604419336e-05
-7.07506755757176e-06
1.45355179853802e-05
5.84127684232235e-05
8.47237570042518e-05
4.60357327231655e-05
6.7793582352655e-05
4.44840556986261e-05
0.000125215308628829
1.30156295774309e-05
3.71224851545344e-06
0.000102457103932401
4.95923365519819e-05
7.92067290776048e-06
-1.89991463095199e-05
1.36168954914816e-05
-5.7616791871564e-05
4.83677367400881e-05
-1.14957983095684e-05
-3.01970924544618e-05
-5.76430169484665e-05
3.08822434608251e-06
4.57786611443405e-06
9.99021575620136e-05
-2.6758041189764e-05
2.7463895636048e-05
1.30636313925261e-05
-1.58899222861434e-05
3.81514646156287e-06
3.38274330786743e-05
-9.22046400085463e-05
-3.31025301041254e-05
8.25819307646908e-05
2.50352236301248e-06
4.75572817364147e-05
6.8626992130342e-05
5.73026763945999e-05
9.40159129261483e-05
0.000104180497109439
6.10580132665471e-05
7.43853923634836e-05
5.84987697126755e-05
5.3347005429143e-05
0.00017026661197771
8.57111741400084e-05
0.000129671417062975
8.67541780846729e-05
0.000105050893885057
5.47334241628998e-05
2.74745541134105e-05
6.67137008889632e-06
-1.10594530953594e-05
-3.21606542088907e-05
-9.3538924259601e-06
-4.02115075560405e-06
-9.26729819896388e-05
-2.73562626633936e-05
-0.000106575601196343
-4.05754709650879e-05
-4.82327131038205e-05
-5.14040206896704e-06
-2.20124423364555e-05
-5.84552386925325e-05
3.2730316346347e-06
7.57119901881462e-05
6.42203374803572e-05
4.13890513402841e-05
0.000109956935900786
7.95205651363289e-05
4.41766209725799e-05
0.000102032912388968
-3.16192120563258e-05
3.67501447653677e-05
4.71462623439947e-05
-2.34141791924039e-06
2.9746762220117e-05
7.88605606894549e-05
9.50868189287604e-05
0.000125043764040129
0.000152237892716865
0.000187761963941605
0.000144204896008916
0.000148393116781738
0.000139826714634755
0.000101222031228133
0.000111837263643358
8.89393434208193e-05
-1.59346179739913e-05
-1.19254790284519e-05
1.57256454476481e-05
-7.35880456798547e-05
-5.40725532880462e-05
7.14424428097297e-05
3.78546385434969e-05
-3.57852500847608e-06
-1.70491972937401e-05
-4.06198299322603e-05
-7.90717662309958e-05
-0.000170997286669691
-0.000100588425117599
-0.000127998595072897
-8.10151559668193e-05
-4.52493846742832e-05
-0.000147258601632087
-8.6353370940836e-05
-4.46642606015599e-05
-1.12835603476178e-05
1.13785625682256e-05
5.41958591795248e-05
0.000100931868394056
0.000152683688077305
0.00011573971691964
0.000136789823200639
0.000157563323957919
6.67244899378441e-05
0.000124818715740674
7.77341026219831e-05
0.000113769710492721
1.32655200204677e-05
6.43583724755543e-05
6.20235945672528e-05
8.99325271445933e-05
8.75746186000897e-05
0.000142233141114153
0.000101480905908521
0.00012165138036366
9.92914235626792e-05
5.95659024973878e-05
0.000153830092929081
5.66690003581371e-05
5.55653739610713e-05
9.14941626847611e-05
1.32290856549888e-05
2.78223494674788e-05
3.14005176622019e-05
1.52841683676033e-05
1.13829511537937e-06
-2.34361086336941e-05
-2.36516910705484e-05
-1.45886939362104e-05
-2.68698162892612e-05
-9.28852859744361e-05
-0.000116212902815746
-3.2135947094585e-05
-2.55237592571659e-05
-1.22912795085415e-05
-1.66748541210009e-05
-2.91107318132212e-05
3.46977076761793e-05
5.821099874937e-05
-8.16471379597811e-06
2.07076840907175e-05
0.000106780956927204
8.17492837097928e-05
-1.397029199474e-07
4.53506864627176e-05
-6.41223068284579e-05
5.31692272133021e-05
0.000121036110652237
2.02313377081454e-05
9.46807588744509e-05
4.01658074013213e-05
6.10158076642849e-05
9.37271835034585e-05
7.0221358993813e-05
0.000129476442796557
0.00012167719344377
9.28208152936065e-05
9.73555523566587e-05
0.000126859357708661
0.000150573861187996
9.76118927730639e-05
4.55002954188283e-05
1.65290472254539e-05
-2.31966341093999e-05
-2.40112327022017e-05
-7.00023432832019e-05
1.51819218965994e-06
-8.71611550093005e-05
1.74556224263999e-05
2.85963290935393e-05
-9.31700007188287e-06
-8.45627161618538e-06
5.88842459286726e-05
-1.10717403019651e-05
6.5555914556825e-05
-5.7746659545295e-06
5.7038582735299e-05
5.34178743335675e-05
9.28873215251065e-07
-2.15725782029313e-05
8.15212494330343e-05
0.000111454610939572
0.000100536072975171
8.75791245095078e-05
7.92958803980632e-05
0.000118387970941823
5.44531088731148e-05
6.63169288386452e-05
1.86383252719006e-05
5.14466612614471e-05
4.2410351507899e-05
6.70209612752476e-06
-6.2691671267632e-05
-5.29632823858344e-05
-5.99569680083842e-05
-0.000120943314571354
-5.96983137715172e-05
-8.5987554665495e-05
7.15806990925999e-05
2.73644539085206e-05
-4.94295190958594e-06
0.00012113560146696
9.01792859747464e-05
-3.81884597461298e-05
5.37801123854818e-05
3.38716655496942e-05
-4.86920941271662e-05
2.37158502565145e-05
1.26790744326312e-05
5.65153220930569e-05
0.000116230392543991
6.88607379762402e-05
0.000140146199573949
8.63376787778577e-05
0.000148285161701101
0.00018497583190291
5.7001410662985e-05
6.86295121101628e-05
7.590935382938e-05
8.5879610240991e-05
0.000102037833442454
2.56536669817633e-05
3.28593157158086e-05
-7.42397213355279e-05
-2.01917906172857e-05
1.18451172993479e-05
-8.61738089201098e-05
-5.51108811526133e-05
-7.03888612193853e-05
8.86319574057024e-06
3.28371229941222e-05
5.31592522772074e-05
2.01507086073334e-05
1.67525113776679e-05
2.86542322212459e-05
-3.78095604969662e-05
-6.7802101409355e-05
-4.19314406028448e-06
1.94106001568362e-05
1.60168603487717e-05
-4.14074920303521e-06
5.03353120724869e-05
6.86149413604029e-05
6.41841767458271e-05
5.51007082262528e-05
3.87139959087448e-05
4.01075987739977e-05
-5.67911182870761e-05
3.5838685124423e-05
-3.18244396446819e-05
2.37161477899526e-06
-5.58501535617731e-05
-3.34868251329752e-06
1.25938483777936e-05
0.000101196528397821
0.000115183016195716
9.69426672292184e-05
0.000158190713653229
0.000145008019393246
0.000190570095966146
0.000170537207656343
0.000179225229432522
0.000138349478114373
0.000146378904541462
8.45162375354214e-05
7.3570780078078e-05
0.000106508135362395
7.70839221511726e-05
1.14569292771938e-05
-1.11604182060442e-05
-5.50464107043257e-05
2.8658278183773e-05
-2.69189465107106e-05
-5.45322006425676e-05
2.16689702524566e-05
-5.88871387518185e-05
-6.6927544224962e-05
-5.9274965977594e-05
-7.70512830561026e-05
-8.0374876802516e-05
-9.93018692747471e-06
-4.60952525833962e-05
3.37339524173789e-05
2.95139668952346e-05
3.62371446458528e-05
2.73496403572868e-05
3.2171207230373e-05
2.46872151457244e-05
4.19952789268542e-05
6.04872089146108e-05
-8.84905897878625e-05
-6.41874214664437e-06
0.000118436491730121
6.87088464952105e-05
9.61913863033606e-05
0.000122152702265071
7.69883161868177e-05
9.19798076940553e-05
6.86088295050302e-05
0.000142371158566239
9.06977178402841e-05
1.85676864742693e-05
9.38773295736435e-05
0.000109795992801453
4.45833917804665e-05
0.000115181550457299
7.50100500049135e-05
0.000172963511484868
0.000102260818697974
0.000114439230327409
2.11746112030649e-05
5.38579308173646e-05
9.57651317403752e-07
-3.37652005370439e-05
1.57100151809762e-05
2.85233733592589e-05
4.62446601619963e-05
2.02654078711649e-05
-5.7589931584126e-05
2.58339268810713e-05
5.10399283786111e-05
1.28652178594921e-05
-7.63820953130935e-05
-7.40101031889803e-05
-1.62067331316519e-05
3.88127061205258e-05
4.92130677438623e-05
-2.91695724840183e-06
-4.80816405869683e-05
-6.74943220995747e-06
-4.69062662161017e-05
-1.70460174224647e-05
1.18416298391132e-05
4.84272705211621e-05
-2.24193317431147e-05
-3.76119823060417e-05
-2.14991539598726e-05
7.43099771842846e-06
3.138275804927e-05
9.1590634033084e-05
6.82956949079625e-05
1.89333541392165e-05
0.000148360649271974
0.000206883701632659
0.000156943983954672
0.000180290857606286
0.000162439299084339
0.000150448755370655
0.000112161757234293
0.000142502847705917
0.000128120946217737
8.64043642953435e-05
7.20288806104598e-05
3.03877048224632e-06
1.1511618683658e-05
-1.18918210161719e-05
-2.88010061146072e-05
2.85211387505468e-05
6.9328434052914e-05
9.12216664732112e-05
5.1217013899788e-05
-9.01596576072286e-06
-2.25312904669313e-05
7.2397662770314e-05
-3.79695335230954e-05
-1.81239902391358e-06
-7.16570205823925e-05
-4.09520287645224e-05
-1.616233783252e-05
4.7451562575419e-05
-7.29949473009063e-06
-4.12862221984255e-05
-8.97046030255264e-05
-4.25293429442093e-05
-2.9505296511557e-05
8.04579306061259e-05
4.09597412952568e-05
2.71592619079278e-05
1.55808682100202e-06
6.17681381288222e-05
6.09835866675367e-05
0.000165725311182606
0.000149340859326323
0.000106970474384033
9.14162932062775e-05
7.95551492930188e-05
2.22917001768141e-05
4.42915481063164e-05
0.000104858292013093
8.32531215954759e-05
0.000101406573972668
6.00831490334827e-05
4.79663065512092e-05
4.1665009655457e-05
-1.40938670766098e-05
-5.18386618829594e-05
-3.58153150955622e-06
4.98176575795499e-06
1.86600584564451e-05
2.90212687626834e-05
2.04938923193835e-05
6.49101113969939e-05
9.92781281702735e-05
3.67351192839334e-05
2.78735645818558e-05
4.75741418398585e-05
1.01934865846477e-05
1.03232204950161e-05
5.63737458765873e-05
7.04865910737219e-05
0.000121590707282637
3.29907278024066e-05
4.04589777645511e-05
3.29403268324413e-05
4.45305025557431e-05
5.36146015896767e-05
-3.75189339977028e-05
-2.27547603066645e-06
-2.2822155725538e-05
0.000121235465862948
8.20385524770933e-05
1.36338288248387e-05
8.60161989173035e-05
-2.63908881854568e-05
4.62363371669695e-05
9.16204828079397e-05
7.61196210417819e-05
0.000123143772900432
3.5609015277711e-05
-2.5335522011285e-06
-3.69458806499448e-05
-6.36676823202289e-05
-6.30011704894829e-05
-5.20842733460142e-05
-8.05802444102701e-05
-6.72652481452075e-05
-6.04873649910679e-05
-1.30973828676178e-05
1.99398240663572e-05
3.16913154334075e-05
4.23436073438224e-05
8.27775901041378e-05
7.39613871224723e-05
9.9546679351728e-05
9.74941413613373e-05
6.93157334923925e-05
1.78955439745162e-05
0.00010089083489135
0.000111066652256826
0.000157674168600206
0.000115587543209326
0.000131873395616479
4.96752929992363e-05
0.000153511801417631
9.29041045159601e-05
4.21431252328164e-05
7.59965411163384e-05
8.63758227478627e-05
1.35977238880433e-05
4.99858438450506e-06
4.17934737659693e-05
6.96465234698608e-05
2.74755799400893e-05
5.96064907842987e-05
4.06014280793932e-05
3.19634241987364e-05
-1.2047411349241e-05
2.55154059982594e-05
3.16379493530359e-05
2.01254937043945e-05
5.04361397946747e-05
-1.03213706368059e-06
-1.62687807885821e-05
-6.27583289199125e-05
-1.08984792659616e-05
-4.13715590638267e-05
-7.19706599848634e-05
-5.98820108475221e-05
-2.55899995362203e-05
-1.50416434266186e-05
-1.23407756227167e-05
-9.30139343666952e-05
-1.41276707884247e-05
4.50230985847318e-05
1.17272837637166e-05
0.000130575965810485
0.000101002880562782
6.65232738705399e-05
8.84750756958876e-05
0.000112944092334861
8.86008004692635e-05
0.000144946821718947
0.000201202715249463
0.000113002124531175
0.000116318065736395
0.000127291649836978
-9.02621798258601e-06
-6.50836764403388e-06
5.33719660142446e-05
-1.6092969107839e-05
-2.81738843195651e-05
-0.000130901208312045
-1.42640998857342e-05
-0.000105782371232427
-1.89265298653787e-05
4.62253462228494e-05
6.00282171328422e-05
0.000123208588417955
0.000139085817553017
3.19632516341728e-05
3.73267087772357e-05
5.67312394771033e-05
5.98024801512824e-05
-3.87526485629893e-05
-1.55617090313443e-05
1.96993003606273e-05
-6.56428236364352e-06
-8.16110039375154e-05
-3.23320116421751e-05
-6.4169948804249e-05
-1.53135659921281e-05
-3.54450650463495e-05
1.73085410593173e-05
-1.47336915143997e-05
-3.67301685089151e-05
4.93454650198288e-05
4.39668457688419e-05
4.5417121722783e-05
8.59413744383446e-05
2.59856510969743e-05
9.03068677048526e-05
5.01198505135554e-06
1.58198107125202e-05
6.40152817595068e-05
0.000146507429417616
0.000117019120084723
0.000141404387100262
0.000202999747993965
0.000129376851692495
0.000133336106957566
0.000125360142874242
6.09360643593878e-05
-9.52217042701418e-06
2.52979882598376e-06
-4.81636733650536e-05
-2.82641696656939e-05
-3.69736280769249e-06
-8.13444680723088e-06
3.78975738438375e-05
6.23900670909916e-06
4.23426216679674e-05
2.58775713444059e-05
7.71088916839052e-05
0.000114420595534849
0.000130000049314822
9.18545125556822e-05
4.17852741807172e-05
3.90205696476285e-05
-2.30462046113679e-05
-4.25210170477144e-05
-0.00012610006998934
-8.99169949013521e-05
-9.46777419959282e-05
-5.10002259814666e-05
-7.65244149130025e-05
-2.4002942455322e-05
1.9566952404477e-05
2.54612519504802e-05
5.12092594706679e-05
6.97938790730952e-05
-2.332367243723e-05
0.000160605336295651
0.000113844641339555
1.24089269258391e-05
8.06695301801249e-05
1.68794079746861e-05
-1.29320989439018e-05
8.51665003181989e-05
7.60038832633404e-05
0.000121284824196658
9.23195457158421e-05
0.000127167280099834
0.000145968992299367
7.90896457577754e-05
9.47921452777387e-05
7.58076231199033e-05
8.53020254914542e-05
7.33345654722606e-05
6.28746790927497e-05
2.47559301019194e-05
-3.89304491886886e-05
-3.9580417197962e-05
-8.67300763293432e-06
1.08995501476407e-05
-6.19148942311347e-05
2.91141909242225e-05
-2.45320013885076e-05
-4.90897257822939e-05
-2.37200560905964e-05
-4.04623122829019e-05
3.62127522683034e-05
-2.85779560001809e-05
-1.90591308951764e-05
2.17489990754715e-05
-2.22512318643102e-06
4.31895746993838e-05
7.34203233945265e-05
9.46838952610178e-06
7.38844511965792e-05
-1.57880468508503e-05
1.26192828907773e-06
6.23153986440926e-05
6.24192368805785e-05
7.45989984715817e-05
6.49911965945938e-05
9.38537224266769e-05
6.99633601194672e-05
-1.94451806939596e-05
4.72938951748338e-05
6.46676384359221e-07
7.67002587520236e-05
7.34522102946677e-05
5.62772550644202e-05
0.000164507083265284
6.91208142318749e-05
0.000115461696324454
3.15638635986706e-05
5.97644886942714e-05
6.80378434996047e-05
4.5341107310149e-05
-1.47282603039411e-05
1.8160872129644e-05
-3.27408709470532e-05
-3.62923870993568e-05
-6.67360231545969e-05
-3.5582967584573e-06
-3.46098248597615e-05
-7.02685117083009e-05
-2.54089355791704e-05
-2.70935668527789e-05
1.54247609856798e-06
5.30830362928565e-05
5.52079697513088e-05
9.31122113844325e-05
1.06278606349607e-05
6.01012300381092e-05
3.56241759685723e-05
7.03415778581617e-05
-2.74999104010865e-05
-1.44927839464136e-05
7.52902121351834e-06
5.98439080270569e-05
-4.93379371882621e-05
1.87801885540584e-05
2.44803493969998e-05
6.79773744013753e-05
0.000146649476472447
0.000160145620123019
6.47249193940106e-05
0.000114223862395646
9.90494158339903e-05
9.5711254625269e-05
8.82737052672904e-05
6.27863058206248e-05
2.36653619605086e-05
1.43927868128445e-05
3.61738793377677e-07
1.92729291494042e-05
-7.15019767057547e-05
3.2472955407114e-05
4.88346150606437e-05
4.58071504264585e-05
2.60605828381958e-05
-6.36400201936141e-06
4.02644426753551e-05
-5.15226444890256e-05
3.4642408058706e-07
-4.07568121064726e-05
-2.70774474596901e-05
-6.46287482644854e-05
-3.17076665473714e-05
7.18750931007506e-06
-1.37125396234534e-05
6.0717538456949e-06
6.80961571319361e-05
5.53522048396066e-05
3.17908592058794e-05
4.67509907500333e-05
-3.09337813837753e-06
-1.81458870614568e-05
-4.56229798204309e-06
9.97287105728496e-05
5.53770067069769e-05
0.000110284945047465
7.75877523395296e-05
8.68106330805902e-05
8.91657570785844e-05
9.47779989326422e-05
3.59746904418998e-05
4.31350699320298e-05
3.14839066501606e-05
1.95634144968713e-05
-2.35489191392571e-05
3.81952543459034e-05
-5.22923551338818e-06
6.9589116645036e-06
5.27025367231485e-05
6.90823225592446e-06
7.24592730157584e-06
7.21956874350508e-06
2.78677895788782e-05
5.6686711063206e-05
5.801583418687e-05
7.96487792370654e-05
7.61809759956116e-05
0.000159682357301099
1.13191375911753e-05
3.73911603057099e-05
5.3750690369167e-05
3.70093978891788e-05
7.14311428370436e-06
-3.8365350384389e-05
-5.21608206386066e-05
-2.28908841683788e-05
-7.14024516296824e-05
4.30166875509489e-05
4.40733433924337e-05
-1.20981282819905e-05
-5.81734378576476e-06
0.00013547629905851
2.00983554854065e-05
7.65296184834509e-05
0.000129351345624805
8.33703046988735e-05
5.2990246571147e-05
2.39786976383616e-05
1.41225275936529e-05
3.29029019468133e-05
-2.69360643111245e-05
4.45061692465317e-05
-1.03779436584551e-05
3.66904673015893e-05
4.37505375323362e-05
1.552165784314e-05
3.8583282294291e-05
9.84588103776537e-06
-8.60478248647545e-06
-1.64668444716679e-05
1.7911234307016e-05
3.51573362665759e-06
2.22415546367365e-05
3.84367971406585e-05
7.60725461700844e-05
1.81599800249774e-05
0.000110886866230991
7.80923320154625e-05
9.25845123220216e-05
0.00011741392189878
0.000215192680422905
0.000134029420959845
0.000102504585903022
7.50236001908033e-05
3.79835371970203e-05
6.26939087865588e-05
5.56033098902815e-05
6.05391607335011e-07
1.67492737375552e-06
9.1033639727198e-06
-8.17808775419072e-05
-7.60568989786796e-05
-2.44573619984572e-05
-4.14570687811186e-05
-7.67730029426372e-05
-3.17136731668993e-05
3.05278288381939e-05
1.90913697177237e-05
0.000121704999128557
-7.60279711149178e-06
5.32569782244999e-05
8.45360117693903e-05
8.29733598759275e-05
4.6085358141546e-05
6.29447540890411e-05
7.6475633180178e-05
7.67496011411358e-05
3.68111151669169e-05
9.76984369035245e-05
-9.99785770443198e-06
4.54420003877941e-06
5.89996183647319e-05
3.5203640061965e-05
-2.99943177914367e-05
5.93496073934019e-05
9.50147291478261e-05
4.70586834871467e-05
0.000104801727325564
3.39812264135135e-05
6.69473363119416e-05
-1.16539809190248e-05
2.76526522267691e-05
2.13974976638553e-05
-1.0836724052856e-05
-4.91974026221359e-05
-9.64174222774561e-06
-4.55664737099235e-07
2.19554570527323e-05
5.84647655163656e-05
2.38751472359223e-06
2.78625051190229e-05
1.51051800194154e-05
4.66926632121928e-05
4.35650384852397e-05
1.04576400683628e-05
0.000102421032775312
7.78556056166901e-05
5.69109438151853e-05
0.000115146765749463
1.64183139825803e-05
3.00144977266463e-05
8.34333790282467e-05
-2.0012112552027e-05
2.71326808197413e-05
2.27284051197366e-05
-1.83290650378305e-05
-5.03808592399179e-05
3.74624780848514e-05
-3.42825261959247e-05
2.55998160015627e-05
-1.76441600272652e-05
-8.11795240629521e-05
2.70303246182408e-05
7.78641982879782e-06
-1.72072339716869e-05
1.45611885666181e-06
1.05960173383908e-05
3.61587774945229e-05
1.03592091721373e-05
5.21304998301826e-06
2.86213538646271e-05
0.000103668640658597
4.01510360229005e-05
8.22859833945581e-05
0.000104747270105971
0.000105518942146018
0.000110694275462821
2.69773914242161e-05
9.7493107735027e-05
6.2412078391112e-05
2.01896748177829e-05
3.59142147845047e-05
4.53871046622695e-05
-2.57142219800725e-05
6.7396122745066e-05
5.36419359226189e-05
2.51291064068378e-05
4.22519228635382e-05
4.47845584090595e-06
-2.96321055688037e-05
3.31530515554959e-05
3.81854041454462e-05
3.68871898704372e-05
0.00010728060048047
4.82401891796289e-05
5.53880619458493e-05
5.72881096040544e-05
-3.14188381403115e-06
-3.67719698201598e-05
8.96463675764997e-05
2.00831697822155e-05
-2.03005230472301e-05
3.63726722765537e-05
-6.52437211910736e-05
-1.43226057205809e-05
9.94487881788673e-05
1.49852028075077e-05
0.000120125907209087
9.41676110460742e-05
1.21908198604418e-05
7.39267355360929e-05
9.33229094894405e-05
7.27094138188389e-05
9.46835962266946e-05
3.16923441373278e-05
5.84669163155537e-05
-5.03966609000752e-06
1.26016375687901e-05
-4.59915614871995e-06
2.58525117393062e-05
-2.66514280462541e-05
-5.81092987251221e-05
6.75086415684741e-05
7.36224661644687e-05
5.6120058645781e-06
2.58036863237894e-05
6.49795428232595e-05
1.3239112192747e-05
5.73176358621325e-05
-1.49245670583414e-05
1.27477389752173e-05
3.53957104283951e-06
-5.7681261246729e-05
2.68282533939403e-05
1.23337882087453e-05
3.80230167594304e-05
-2.48646327912165e-07
6.07995533945152e-05
2.27280388504522e-05
7.05044858745747e-05
8.3847871954896e-05
-1.83545425266003e-05
-6.317011678721e-06
2.52837750477509e-05
3.88038477512576e-05
5.9283341377207e-05
4.77774064152917e-05
2.10733809178006e-05
5.22483530336031e-05
3.06939249405579e-05
3.71305840126275e-05
5.13579865714217e-05
9.23438232746692e-05
1.29836113321608e-05
5.13331533365918e-05
3.11755866181853e-05
3.20955776255498e-05
9.06801004213885e-05
2.7743203617237e-05
-4.1146282361288e-06
2.59419894784124e-05
0.000116919506675826
3.76919319452614e-05
8.18714865963736e-05
3.70069821927463e-05
7.79375624002977e-05
-1.16639279948947e-05
6.64656644367177e-05
0.000161161818975251
-5.68660853681696e-05
-1.27034706185821e-05
-8.4123212263945e-05
4.71410686655488e-05
1.57059041261774e-05
-1.66756436667313e-06
-2.92103428343452e-05
1.05692029464538e-05
1.01339192931422e-05
7.20379688849913e-05
2.59111731690545e-05
2.23973572425797e-05
3.90801667131165e-05
5.22453617268901e-05
8.0774323350275e-05
-5.82492262515594e-05
2.40359513092036e-05
2.02653958740933e-05
6.44162336274235e-05
-4.15337507181432e-05
6.73575168374537e-06
5.90568760051415e-05
2.16086470143679e-05
8.69046021235373e-05
5.63244137404677e-05
0.000100674589790571
5.54965588459356e-05
4.29069740599052e-05
0.000100042365851003
7.95231265601207e-05
2.69645550303328e-05
0.000107641168177537
7.44895296460233e-05
1.43063710521717e-05
-3.76541608835396e-05
-9.52365768813623e-05
-3.05296460157072e-05
-2.55024978675705e-05
-5.99714463453309e-05
6.8888390138387e-05
2.37332348654712e-05
3.33545668539627e-05
-1.83912139739352e-05
6.58470398589341e-05
8.82161270768207e-05
4.49138945855575e-05
8.9607945616251e-05
6.34161773158273e-05
1.69644890096574e-05
3.10329629760962e-05
6.04643833441265e-05
-6.96831236144543e-05
5.26871748771862e-05
4.05911809455465e-05
1.1965872364599e-05
0.000104719202490877
8.3993495964892e-05
2.45233163436729e-05
9.43532251981248e-05
0.000100375975482182
7.84720656159988e-05
8.18622444473742e-05
-4.24128473859773e-07
1.39438665356226e-05
-3.58032209320228e-05
-1.45656294384683e-05
3.9756931055529e-05
-8.79382302263932e-05
-1.07236056863129e-05
-3.21210086589271e-05
4.2333356897218e-06
-5.21233227480295e-05
-7.45732172453966e-06
-1.61820886497251e-05
1.55886902507101e-05
4.39720287718251e-05
-1.93962862206852e-05
7.02617652166726e-05
6.66074254185323e-05
4.47483822365572e-05
1.9415623037384e-05
4.57295775708269e-05
7.73320216015337e-05
4.30449383260748e-05
5.83281925172221e-05
9.19980991324723e-05
2.60559818238534e-05
2.34218202369191e-06
2.61678252520593e-05
6.69558952544287e-05
5.08550789692327e-05
1.56420441134028e-05
1.21232620637612e-05
-3.29274565265245e-06
-4.08068635519332e-05
3.2737084861311e-05
8.86413458503184e-05
8.13280968593506e-05
8.17842719916374e-05
9.38820890602186e-05
0.000107420305144468
0.00012550411840304
0.000105818958105381
6.16516301314955e-05
6.89602716164061e-05
3.54822456768094e-05
5.94576028065749e-05
6.05614399620943e-05
1.68197702857045e-05
8.24385468529051e-06
-2.16204969369773e-06
9.93748864999548e-07
-2.94954794543884e-05
3.89199490089318e-06
-6.83760077548903e-05
1.78635209841036e-05
-3.71216022111819e-05
-4.53753077380016e-05
-8.01436386786242e-06
-4.31741915033186e-05
-1.11247083432827e-05
-5.68429416197585e-05
4.94834127268974e-05
0.000100097704784179
3.81578281072254e-05
8.71805575806984e-05
5.04295201940437e-06
2.27147655695659e-05
0.000153742513507065
0.000153566573484832
9.85318350809657e-05
0.000130455551548437
0.000145097562328386
0.000174139487733058
0.000152839708279998
0.000125734634596065
0.000122969893714341
0.000144902384430018
2.60488139298566e-05
6.24184981303162e-05
-1.79723940494982e-05
-4.63003542167728e-06
-1.89934675993567e-05
5.40578136964019e-05
2.5307868063402e-05
-4.98420615729287e-05
-2.76387461746195e-06
-3.06640336882167e-05
1.95498019884407e-05
1.45016234680319e-05
2.7555692826141e-05
-2.81791071107622e-05
1.19593452750871e-05
1.97953360814847e-05
-3.24592148163735e-05
-6.1507122855872e-05
-4.55648172093502e-05
-2.53416374948187e-05
-0.000113522447251591
-6.96858605015204e-05
1.46334040033348e-05
-5.62836482226168e-07
8.83057741839245e-06
4.05449517321465e-05
6.8465025791586e-05
0.000104260252661092
0.000130864851958765
0.000163650373951409
0.000177265503026276
0.000135888040826263
0.000124361691770612
5.56505774476982e-05
0.000164117467163204
0.00010889726753369
4.63700541078026e-05
5.82155705356963e-05
3.97299533515984e-05
5.976999213684e-05
8.51063036282241e-05
3.11262962354635e-05
1.13754241610657e-05
-9.06302269737988e-05
6.95828436607574e-06
-7.94737256127399e-06
-1.35215761202893e-05
6.53840100172564e-05
8.54119896770283e-07
2.8737949273563e-05
6.99141350817021e-05
7.44570714645638e-05
0.000110360606284757
9.53244861307147e-05
6.57727068440001e-05
6.56363375288235e-05
3.4269656948923e-05
0.000119243924457596
1.72133026785351e-05
-6.67877042892879e-05
-8.64212279181425e-05
-0.000109775803368714
-9.24262821384979e-05
-7.80853942661869e-05
4.36373574756064e-07
-8.16957744587987e-05
-4.22463590494983e-05
-3.52001890593758e-06
1.35447607027335e-05
-1.3092297340424e-05
7.0716246942681e-05
5.30882973149838e-05
4.64844941240642e-05
0.000123685854236925
0.00010538846179367
5.87775689548402e-05
0.00012880392641927
0.000172606025168079
0.000116324008254852
0.00012719208389291
0.000126006420125607
2.33301260046071e-05
0.000142430570617486
8.26205893511488e-05
1.37870607075438e-05
5.88043335855729e-05
3.30305781826574e-05
1.9956673479735e-05
6.16506559956923e-05
3.35605228260527e-05
-1.06868972487608e-05
-7.45919101821591e-07
5.46484264404754e-05
-6.7913444514698e-05
-3.4074373175166e-05
1.49619344208006e-05
-1.66044482937231e-05
-4.59652431059559e-05
-3.86769932332231e-05
-5.11454476020612e-05
-1.53238761207392e-05
6.18770652493137e-06
1.38707988967319e-05
3.94052209346362e-05
3.81704357957125e-05
6.00576644045427e-05
-1.30949707575909e-06
6.72496500767179e-06
4.95998590760537e-06
8.2975163991635e-05
5.51450571667267e-05
0.000124834401628409
2.81319621999161e-05
6.07598517240622e-05
5.84247494799663e-05
8.69385676098512e-05
2.81687879167842e-05
-1.24633574654225e-05
-4.09261432362559e-06
6.50217101737893e-06
-1.95972382259069e-05
8.26767545352202e-05
0.000109922387403818
0.000120799139988809
2.84758497607379e-05
0.000101163166647005
0.000107801423434315
9.82627690831963e-05
7.79820598057014e-05
3.40095563398117e-05
8.81501205564168e-06
-4.19077385945831e-05
4.72794258081879e-05
1.59611670832798e-05
1.80571154352269e-05
-1.40216156394868e-05
3.586885489228e-05
4.2564880668393e-05
2.6981215317017e-05
9.26998061201834e-05
-2.14238610734546e-05
3.98480519171489e-05
5.50156441946778e-05
7.69431201870892e-05
9.95190050965296e-05
7.77105191295525e-05
4.29342920302833e-05
2.16372330664495e-05
5.00305895198602e-05
8.56431665414817e-06
1.8699972751689e-05
7.29141834257907e-05
5.88227708498103e-05
3.52657276579925e-05
9.54991364742452e-05
5.19644394227369e-05
4.77160218274866e-05
9.43466641239835e-05
0.000210158081489201
0.000155833259151036
0.000109908883567886
9.89506576616331e-05
-1.78142494592542e-05
4.83332568696306e-05
1.78675981983752e-05
1.11893228775454e-05
-6.35285305863822e-05
4.54526215988575e-05
2.73164190513744e-05
1.50612257268877e-05
9.08490995342822e-05
-5.55999162650137e-05
-3.11375121777057e-05
1.7124912186279e-05
2.98614477519805e-06
5.20001845516033e-05
6.05519862595248e-05
2.10713111017733e-05
-5.13625817243249e-05
3.32323588768437e-05
3.15406494507794e-05
-2.42698879038505e-07
-8.45590405859569e-06
9.93484467356752e-05
5.40749999581115e-05
0.000131839105324942
2.71544342591525e-05
0.000125063165692179
6.60447852500585e-05
1.40697658873582e-05
6.42834739703926e-05
0.000121670062099916
7.36305730588827e-05
0.000125688830419296
7.21697203719224e-05
0.000109248006259531
6.28507017024991e-05
3.12859160905278e-05
0.00011806100045519
5.00695300888562e-05
1.09866714511336e-05
8.1973933185698e-05
5.83001980337327e-05
5.5888123813961e-05
2.17032839235943e-05
2.40161013682495e-05
-2.69646460722036e-05
-6.98271320093495e-05
-0.000144037440867967
-0.000120927585489004
-5.73653341387997e-05
-8.42590453621022e-05
-7.76775416031621e-05
-6.48180295144396e-06
-8.02610268784727e-07
-3.68009590125497e-05
6.90566000453719e-05
0.000108188954264205
0.000144514251264429
6.1102708627627e-05
4.24874546299734e-05
0.000134495101819548
0.000117887071032983
0.000109673901321585
9.8670296587513e-05
9.94829757568816e-06
8.01988777998248e-07
8.89550846426598e-05
2.58499110620451e-06
6.29443131090653e-05
-7.77967077131195e-05
-2.53087052632135e-05
-1.95744986770076e-05
7.56346783641541e-06
1.88230925995632e-05
4.40859752086505e-05
1.22463693861565e-05
7.22675605427562e-05
7.24018243929719e-05
0.000104879851556915
0.000128452983378057
7.9694899152251e-05
4.87216427943333e-05
-1.24477357870116e-05
5.2976554803917e-05
2.09155164526705e-05
-3.41226077829033e-05
5.33873609481178e-05
3.55827540288972e-05
3.48867941359586e-05
7.77182700624425e-06
2.95092773428396e-06
5.49800033233001e-05
7.32201539017653e-06
-3.16382864770712e-06
1.73087421638001e-05
-7.47018469398185e-05
-3.04538515926743e-05
-5.03797433397565e-05
-3.15158295394309e-05
3.24526491316701e-05
3.39496517502125e-06
3.37852366198484e-06
1.39149220632344e-05
0.000112038586041295
8.94408379724845e-05
9.84014656788807e-05
8.97709036190122e-05
0.000153543110514519
0.000127771053864135
0.000145600595671482
0.000107470034264521
0.000117232738543808
9.65808596236388e-05
1.77396689502356e-05
1.06697260213235e-05
9.09226197082668e-05
-2.90461795169608e-05
3.21058096960381e-05
-3.3510609724581e-05
4.86393782806619e-05
1.64273993300727e-05
7.32925570284859e-05
3.03227195029579e-05
8.09063293564459e-05
1.47196897882206e-05
4.3748983440049e-05
3.97288139442881e-05
-5.9490692546463e-05
-4.84266748618753e-05
-4.9616636395878e-05
-5.16162380494361e-05
-7.23507001422367e-05
-7.40973975758297e-05
-5.82229060974179e-05
-1.51353232613841e-05
-4.00221364780295e-05
4.07023825730646e-05
3.38947727476652e-05
9.6344313169422e-05
5.56538384673949e-05
0.000106562941266977
0.000110116458967069
0.000102505077826123
3.85176117217558e-05
0.000112348750536536
6.22027177555983e-05
9.10562661146014e-05
9.580027805164e-05
7.02518846205339e-05
0.000113777702924862
0.000159169630615721
4.80242554415098e-05
2.79009766573146e-05
5.30197724793925e-06
-1.54016017949133e-05
7.40077973989488e-05
5.67061704806291e-05
2.82945657987127e-05
2.93413990891701e-05
3.38636398256161e-05
4.5864839636851e-05
-1.83390094743386e-05
7.44753210278136e-05
2.05746387658252e-05
-5.91204206072669e-05
3.43573278138811e-05
-3.79433491684698e-05
-6.999518319149e-05
1.61797545075574e-05
3.02246996983837e-05
-1.24348519546758e-05
-2.6680678697387e-05
4.46104071027732e-05
-4.36656976593211e-05
8.02612451304396e-05
5.86075739904217e-05
4.47504199464862e-06
2.48854391696312e-05
4.2380151578126e-05
5.20317615934672e-05
5.44367614288995e-05
-1.3932917246571e-05
-1.306876053659e-05
2.35600783212501e-06
5.49515294505871e-05
3.6286384944931e-05
2.57369790153692e-05
2.04827251573779e-05
5.20559654667548e-05
0.000128250215392823
0.000160894788327111
6.25515166469657e-05
9.4580120723023e-05
0.000102629053621582
1.32799230473229e-05
1.15408928049427e-05
2.80390653878571e-05
2.75524606392985e-05
7.51153529189584e-05
0.000108018287631855
8.15700642902968e-05
5.96045727143826e-05
4.22659453368463e-05
0.000118266505057576
5.55906677790748e-05
7.60024235553616e-05
3.7662440310012e-05
-6.65592129399159e-05
-3.43487126972887e-05
-4.7016684123425e-05
-6.81118727023916e-05
-8.80640812722359e-05
-4.68705739491603e-05
-4.15674137490983e-05
-2.23944118219474e-05
1.34714439055471e-05
3.76637021042344e-05
1.21397355513987e-05
3.89136601766303e-05
-1.51456381815144e-07
2.00791898832594e-05
1.07572440154207e-05
-1.47647958746104e-05
7.75496016961997e-05
-8.00048627804597e-06
4.84684591662419e-06
2.26275957942767e-05
4.93885704198401e-05
6.58937162709463e-05
5.06958158386125e-05
2.27553888340823e-05
6.74280567596674e-05
0.000112179987486365
0.000135629651074647
7.79600715727422e-05
7.58343476569009e-05
3.30658101885942e-05
2.89547545595913e-06
5.58075957083814e-05
8.43821865511091e-05
2.98402997179966e-05
1.10978239932377e-05
4.99939440447011e-05
7.412986081911e-07
4.80353251119949e-06
-2.55028622761994e-05
1.64253443465028e-05
4.28142630630214e-05
-7.20027062602407e-05
-3.32863563707467e-05
2.88359311289332e-05
3.30932243435497e-05
-8.43051419045021e-05
-5.59576114473798e-05
1.10882310902044e-05
3.15441729741101e-05
4.63872949711457e-05
8.52562844225817e-05
0.000105515814198822
2.31365189039833e-05
4.01449368306844e-05
0.000121350582080672
9.7716402278437e-05
9.90780936038623e-05
2.4720938040268e-05
0.000106231267456167
3.45517706815193e-05
5.19998097321141e-05
6.79994502081784e-05
-3.71222864634322e-06
2.97394367807195e-05
-6.15976044517687e-05
-4.61694992040245e-05
-7.82954844783625e-05
-4.5613070416228e-05
2.48586845860397e-06
-1.09040345861825e-05
-2.77567230995024e-05
-4.66752894079132e-05
-4.26010000885314e-05
1.04285402709176e-05
8.60651743341739e-05
7.57214310734021e-05
9.96148693547828e-05
0.000147823271743432
1.35173287502282e-05
3.13339459473574e-06
0.000124673789325877
8.46021729790941e-05
4.93716971683842e-05
5.49555809709973e-05
3.69344596818865e-05
2.40255583490419e-05
5.63019773869157e-05
1.13146190867765e-05
-1.48552327781528e-05
1.39672096186411e-05
3.50994580336155e-05
0.00013201034648065
2.6206441807577e-05
3.05027063053763e-05
9.77928748768549e-05
1.46242210263815e-05
9.75462848138975e-06
2.25237264168347e-05
-8.92859603610334e-06
3.90428086761214e-05
4.92170513098601e-05
3.68818950036671e-06
4.01268924421914e-05
-5.09126924507932e-05
-1.00076612414885e-05
4.33119568830512e-05
4.37460411615041e-05
0.000109505857963445
0.000113365027360184
7.91526039073102e-05
6.20901387361457e-05
7.27432351302145e-05
7.56502741552407e-05
3.46952451831674e-05
1.76764253417905e-05
3.07221791376467e-05
2.43125501402837e-05
-3.94307877688329e-05
-2.68956299816297e-05
5.38363410851934e-05
7.904098967921e-05
1.7866371886038e-07
2.48279075661643e-05
2.55238149764368e-05
4.80487592625232e-06
4.09020058098521e-05
-2.67652398690769e-05
-3.26337265842784e-05
5.04003703648878e-05
1.1483371251616e-05
2.25403585504594e-05
1.3845576547396e-05
8.40915359987349e-05
0.000109909974694828
9.04219155126004e-05
3.01912032116943e-05
6.23414188291894e-05
0.000153338704821138
0.000106212152638188
9.51821239890383e-05
0.00014060613275486
4.3943406073223e-05
6.50946123957669e-05
1.58222669226953e-05
0.000113784641536511
-4.4223716450616e-07
1.34510004509377e-05
-3.27416953311432e-05
-9.82637074564495e-05
-0.00011846330726969
-4.88543861600241e-05
-5.95645400476307e-05
-2.29046095677948e-05
-6.23715037118025e-05
5.04945506149891e-05
-1.13778180762079e-05
5.67552147821195e-05
0.000111866388976621
6.66693357782531e-05
6.70665345078395e-05
-6.20530286676445e-05
1.28588247035717e-06
3.61581203877604e-05
-2.21167498997441e-06
-3.74096703651516e-05
9.56881575385556e-06
0.000104528164337128
0.000115951349509398
8.24041436534695e-05
8.32259077136909e-05
0.000131743565398353
0.000106941440121701
0.000115914335515964
5.48473258702146e-05
4.53562246611909e-05
6.29375473917478e-05
5.79554222047539e-05
1.76244085731751e-05
0.000105782360096915
9.7569692178959e-05
0.000120430646133424
0.000185580359641404
0.000128551648658802
2.69250491067717e-05
-1.2396630803836e-05
7.53864680058678e-05
4.26363019973783e-05
3.31492210404932e-05
3.63061716746538e-05
7.54073822669045e-05
1.72011427474045e-05
5.87485243473803e-05
-2.02653885141878e-05
6.64316381585376e-05
-5.76719483622321e-05
-1.97646564468125e-05
-2.53026968929695e-05
-0.000101810283203626
-3.61046644387843e-05
-1.44036697550713e-05
4.62126113141144e-05
-1.09530247100494e-05
4.12581845859715e-05
2.92718538105828e-05
-2.35024591087725e-05
3.43651769125006e-05
6.72703748478173e-05
-2.38054155064644e-06
5.7003337385867e-05
-2.73152870280869e-05
1.40928488256087e-05
3.92552878745844e-05
5.38160539704428e-05
7.1664289112754e-05
7.86643268204239e-05
8.27677820483823e-05
7.73715597709791e-05
9.94556315059938e-05
5.07271801769043e-05
0.000209779650236532
9.50973611633114e-05
0.000161452515497368
7.22656724886896e-05
9.26745066240416e-05
0.000136205526406764
0.000103668159938164
8.74855971999683e-05
3.33627947179619e-05
8.16497064171722e-05
-4.79848520104037e-05
2.72913893150433e-05
-6.44326175271136e-05
3.06872973421791e-05
-9.91558047566815e-05
-3.95454372522927e-05
-2.4740405420123e-05
-1.83473054635336e-05
-3.78610602981645e-05
6.80296704098613e-07
-2.88094689059975e-05
-2.54579260282184e-05
6.02400605561675e-05
-1.82943802800276e-05
-1.74887094721382e-05
2.9916707394407e-05
9.66429341740159e-06
-4.02868013880957e-06
-1.9300002937632e-05
3.46477525400387e-06
4.44295235767268e-05
6.00193497280769e-05
2.38146387481087e-05
4.82711412163551e-05
2.5153631202473e-05
5.73580015715937e-05
3.20037303856244e-05
2.86850695678355e-05
-3.35230666539291e-06
-7.80935816389618e-06
-7.16591997603899e-06
-4.47997146476487e-05
1.30049651698635e-05
-1.19156241293261e-05
3.22314682723258e-05
8.52990900867984e-05
8.25030494773376e-05
7.61986106302628e-05
4.61456734426802e-05
6.99172289349581e-05
-6.65022653198456e-06
5.46277090539264e-05
-2.86170688391103e-06
6.75434349306478e-05
5.56765254413649e-05
3.11786744686611e-05
6.56175646714158e-05
3.8945446159823e-05
0.000111777226234402
6.60621261515219e-05
6.67645931084459e-05
5.47951334747681e-05
1.97388804140328e-05
8.29298954571535e-05
3.95730814225482e-05
8.91662604570193e-05
5.94625172746513e-05
0.000100360200623944
1.00317484413709e-05
-6.09042961093579e-09
-2.81526894021605e-05
-1.33387768130645e-05
-5.32306760246039e-05
-3.12279450333449e-05
4.66607820951545e-05
-4.11011706433807e-05
-8.13891372288838e-06
-5.10636176195406e-05
-8.08011712428851e-06
1.13926081750061e-05
4.07127315589622e-05
5.78368373992853e-07
-5.72951757672689e-07
2.39618338942023e-05
9.06052965974403e-06
-2.21805341823067e-05
7.36920184134541e-05
7.24947264662205e-05
7.93261047653453e-05
4.45943852797523e-05
7.49346500623897e-05
-2.55770689328807e-06
4.16187659409798e-05
-6.38790791645975e-07
7.14076020149124e-05
4.83335985931663e-05
0.000101767571922284
0.000162071658278192
0.000190229972491119
0.000156876762954154
0.000148141630502613
7.0608199583293e-05
8.78242363868889e-05
1.71745288898344e-05
5.01052908635286e-05
3.56130609142273e-05
-8.41218150745492e-06
-1.95161330069427e-05
-1.16006770029115e-05
9.45572331265613e-05
9.86809730832059e-06
8.10239971491932e-06
5.24197136215662e-05
2.44896726929309e-05
4.90327496462308e-05
-1.43763687609041e-05
7.74605362210179e-05
-1.5505779892826e-05
4.11992227269303e-06
6.50341917897603e-05
-2.4681007520208e-05
-6.19682948072141e-05
-5.24023224564483e-05
-7.99299325858064e-05
-0.000125853703835091
3.97173152540422e-05
-2.69687991735953e-05
2.58553736711479e-05
5.01780908445837e-05
0.000105281141797771
2.80007989636302e-05
0.00010231068716728
0.000145693786316372
9.72780639320554e-05
4.948667213785e-05
8.44051644550281e-05
6.5680376599382e-05
7.67906971500805e-05
-2.3604845077105e-05
9.99210337984186e-05
2.04822414122686e-05
3.54497842390306e-05
7.19284582575319e-05
9.49994193999669e-05
0.000154594351387158
0.000126066686088323
0.000114403292777554
6.53276250640758e-05
2.53916707844119e-05
4.42457784315123e-05
-5.46630870491434e-06
-6.41992173269618e-05
-1.53830649208472e-05
-4.56209842221292e-05
-1.01397351170652e-05
-9.89757163173255e-06
8.15706951884441e-05
5.17353914340118e-05
7.39496520004444e-05
5.99525561529945e-05
6.83762679602259e-05
6.92178257087003e-05
3.13663010914446e-05
-3.50819963512188e-06
5.11590450978821e-05
-4.66198638117253e-05
-2.24105313562534e-05
4.50230562612339e-05
-7.51016470480796e-06
5.43209144507179e-05
-1.12210756096733e-05
1.70594994417052e-05
3.85222874910207e-05
-5.27008029424198e-06
1.00190730853445e-05
2.58259634513456e-05
5.177500515867e-05
5.32888349872769e-05
6.45278424524691e-05
9.77721810526627e-05
0.000125001713640382
5.48823473651924e-05
6.33970617839671e-05
8.85751228260353e-05
8.07918728208376e-06
2.04006596631503e-06
4.69291348448782e-05
5.49697384217284e-05
6.13827242421515e-05
5.84280439541167e-05
4.884555374412e-05
0.000113999881129698
2.50622871178302e-05
6.78173901155045e-05
1.63878067479208e-05
-4.54332930888364e-05
-4.2871806923249e-05
-5.00002539915234e-05
-7.80762870300388e-05
-3.05315281738224e-05
-3.33762949995663e-05
-9.36018260480871e-06
6.18741226380537e-05
0.000104383204237402
5.35347201584998e-05
4.37919464486808e-05
3.28140735430462e-05
-2.77434358717992e-05
2.23791287869007e-05
2.44265213005587e-05
2.65781997886517e-05
3.40362522020894e-05
4.00531801987048e-05
0.000101494937320734
9.99021863289989e-05
7.0738303500069e-05
0.00014335211609295
4.88957920384641e-05
0.000140378562877461
3.97707674284684e-05
5.87738834593973e-05
-2.92253931146257e-05
3.98504954158552e-05
-1.7382985004275e-05
-7.5492561356505e-05
-6.37364922956359e-05
-2.78329082140616e-05
-1.26218602613608e-05
-8.01051215865248e-06
-3.40992232668981e-06
-9.15254380874973e-06
4.02335168558958e-05
2.98730714406288e-05
9.89160725478514e-05
2.71827609939033e-05
0.0001140140957044
-9.28368938708907e-06
9.76355847358784e-05
3.41960614881873e-05
7.67936889245334e-05
0.00011187867693031
4.18909680166632e-05
6.05861058943206e-05
0.000101559986571471
8.48850534517831e-05
1.26670340874155e-05
4.42201427799325e-05
6.73081661620418e-05
3.09843186321408e-05
5.17086700507485e-05
6.11623013406953e-05
5.59958831691774e-07
-8.85093585986207e-06
7.28757802382154e-05
6.08427643025106e-05
-1.88350008598495e-06
4.73234039021815e-05
4.06729643846843e-05
6.19955526861709e-05
6.98975426837463e-05
8.2192255897321e-05
3.51242682730338e-05
9.09689383015178e-05
0.000128573673406663
4.08242827615847e-05
3.0114953732316e-05
4.09206321881639e-05
2.14718998970496e-05
-2.21626380446604e-05
-6.40300909776548e-07
-2.21042464010883e-05
-0.000107708479698277
-7.28544142822988e-05
-2.21125045738756e-05
-2.45932938036522e-05
3.52698568911279e-05
2.58977925333275e-06
-9.50860201185709e-08
-4.54767120056236e-05
-6.52336264695035e-05
7.20859740209497e-06
1.57767318717022e-06
2.34676737967704e-05
3.43709999342868e-05
6.35004342597506e-05
6.44711640753496e-05
3.50373262043871e-05
9.85991760363839e-05
0.000152044633337096
9.68219555713798e-05
0.00014256263603466
0.000151602977755534
0.000106235692165604
9.44251332101144e-05
0.000150009613942565
3.19233795604471e-05
3.20397718531979e-05
2.71360431354443e-05
8.87141789108003e-05
1.90716840573631e-05
7.57917167049848e-05
9.37798253536605e-06
-1.98378459578996e-05
-2.42869939283951e-05
2.35497499144381e-05
-2.99404939219849e-05
3.13297284457005e-05
3.70525824070493e-05
-1.02923596123567e-05
-4.2241823685274e-05
-9.67154170155709e-05
-7.58064969347791e-05
-5.2978369298357e-05
-5.72557442512116e-05
-1.30126681853472e-05
-3.3606684029417e-05
8.7641791088923e-05
5.82674025471379e-05
8.86073289661097e-06
-4.93747383619602e-05
7.96914305210206e-05
-4.88819822519218e-06
2.8915815772267e-05
-1.62170395467381e-05
1.94287042133361e-05
5.17609244054974e-05
8.84806335134677e-05
9.75989046605004e-05
0.000102258231222085
0.000123914839481156
0.000121451905282985
0.000130876022996961
0.000108914376507704
7.33965499874419e-05
0.000179336480633802
0.000185154640115602
0.000215202950030482
7.99284741680955e-05
0.000227566321051908
0.000119645438769345
1.97289354380197e-05
7.70040027030581e-05
-2.00440963833144e-05
1.16816106223435e-06
6.77579468104958e-06
-0.000115101144895445
-5.20999217610537e-05
-0.000104586681038429
-0.000105939720738207
-0.000103313647160146
-6.26570496845549e-05
-2.66830359095743e-05
-4.09803646122575e-05
-0.000104649973041786
-3.75543605507924e-05
-6.72876088655964e-05
-0.000135203227713178
-9.00522706289545e-05
-6.2706559551115e-05
-9.74388957572762e-05
1.59217364936927e-05
1.74926472902158e-05
7.3744692383201e-06
4.73579010796261e-05
6.04650125764912e-05
5.6800982491809e-05
0.000141438762949046
0.000173873361127763
0.000211413975300589
0.000146871735380269
0.000183041207529175
0.000195419531596262
0.000211244373356563
0.000110890530096714
0.000130536787139331
0.000120364862749596
0.000141606583813439
0.000113637830182189
7.80101111203517e-05
5.11449630761468e-05
3.67219702949012e-05
-9.73735053003302e-05
-4.49175672099595e-05
-5.58533952886706e-05
3.33112613779858e-06
-7.37607346076837e-05
7.84869030154252e-06
-3.01052998914236e-05
-2.82188268742268e-05
-1.47558313013229e-06
2.23910996889348e-05
-5.52591623226673e-05
-2.08335382153832e-05
-8.44105176913944e-05
-0.000127682342089038
-5.27183302723062e-05
-3.12839494414095e-05
-9.40735905419486e-05
-1.05958440091917e-05
-4.4498376933496e-05
-6.1374540781588e-05
-4.83275867568002e-08
7.58637766443668e-06
-2.24390741423402e-05
-1.21155748055634e-05
9.42603148884525e-05
0.00013494160383664
0.000100185512587854
0.000194073590307819
0.000136396531770878
0.00018706780995917
0.000110142736533699
0.000153865846151297
0.00011768084897615
8.37462285494752e-05
0.000106782855397006
-5.21689665098824e-07
3.50210339304906e-05
3.29546772184358e-05
4.66577465456776e-05
9.38902559002912e-05
0.0001633716543387
9.53611525360749e-05
0.000167497987742643
4.79788018419842e-05
1.75710731593225e-05
2.56687892778113e-05
-1.33372612564817e-06
-0.000109764567363015
-9.62751917317913e-05
-0.000128259095105375
-4.00207675316166e-05
-0.000173618555350535
-9.8302813756227e-05
-9.26180204942483e-05
-6.94373964457333e-05
-4.33359899531432e-05
5.29966079480123e-05
-2.15511323581748e-06
4.04304206546671e-05
4.42332525818078e-05
0.000101060128239151
0.000118401473267279
3.32694547314313e-05
0.000118522369404183
0.000145198842332719
0.000120425004253146
3.72149873447534e-05
0.000135981803974869
9.09389107909599e-05
0.000128737327380499
9.06244900846655e-05
7.95175738055258e-05
0.000208943745490662
0.000113672318929552
8.259899387854e-05
6.8388727216838e-05
5.94287763337456e-05
3.87521400292257e-05
5.1625652420803e-06
-9.54502534835568e-05
2.1863114637741e-06
3.23696515059979e-05
-5.9261762743275e-05
-9.5204473072629e-05
-6.39435473736675e-05
-3.55122985236358e-05
2.79318249664593e-05
3.21619842210081e-05
3.27907852647652e-05
9.26092842441985e-06
6.48910359998842e-05
-1.85520191003806e-05
1.22724423202283e-05
1.4780436801629e-05
6.13659239393638e-05
-3.42965889435813e-05
-2.21173243482854e-05
-3.29250438318704e-05
-2.07067785784033e-05
1.65300684850472e-05
1.50163669071766e-05
0.000111090915144115
2.17602560151088e-05
0.000135193376711899
0.000109145115051562
0.00011388454904362
9.78372763334671e-05
0.000141988048103352
0.000125632979814862
0.000126132414198064
0.0001300143087186
7.87417568228725e-05
8.23982000577689e-05
5.90815161858017e-05
0.000159061006168353
8.15131072897496e-05
1.09631564576403e-05
3.15022737225606e-05
2.31989253154419e-05
-6.96952271304806e-05
1.67086797035265e-05
-7.19685418217691e-05
-2.74246165756623e-05
-2.94873389673045e-05
1.08475279735779e-05
-4.86589324465396e-05
-3.82613554993392e-06
-8.47431168842445e-05
-4.92191577533368e-05
-6.05018990901995e-05
-9.31152924753226e-05
-5.46271425382733e-05
-6.4352814621043e-05
-2.87630573319622e-05
-1.2253588419124e-05
4.40324721499295e-05
8.27099354397916e-05
6.63718499279208e-05
8.07520897255095e-05
0.000155892779376899
0.000103850885149688
0.000201249097677456
0.000120093611889337
0.000186263285274807
8.62633891905608e-05
0.000161408820491289
0.000132561478977137
9.75324689918367e-05
0.000121447349451177
0.000172998385242493
2.6851373335668e-05
6.63076973370844e-06
0.000115623390670556
0.000126454361486336
3.62051322628852e-05
8.5635839996021e-05
1.9770932039888e-05
7.37864043368198e-06
3.03859893620515e-06
-5.88676899769864e-05
-6.48083376370819e-05
-7.53772504504807e-05
-2.77494832290637e-06
-5.75434475886654e-05
-6.7031312392718e-05
5.36184955173445e-05
-1.56450695128256e-05
2.44076371443763e-05
8.26784000006905e-05
-4.41545537205332e-05
-7.26221032387918e-05
-3.60010457818413e-05
-3.87110328051962e-06
3.46167074965565e-05
1.81551870540204e-05
-1.79417972369685e-06
1.57143968026697e-05
-3.44744000634517e-05
6.44636546801924e-05
0.000116962593311632
7.01816478318561e-05
8.66203156501338e-05
0.000118838625901967
3.72570476024219e-05
0.000147030310970581
0.00010433653872429
0.000173819735501987
0.000119675891979924
5.32556368115678e-05
0.000132603514925813
0.000149754578668053
9.85827989711849e-05
0.000114141238906859
9.89881979460809e-05
1.91444100272707e-05
7.93295643837904e-05
5.14728876678079e-05
0.00011694387974587
5.7947370962191e-05
2.84605516049635e-05
2.9883301267079e-05
-2.73683818206644e-05
-8.46986878431788e-06
-7.06111295797222e-05
-3.62128977382467e-05
-6.38698894859267e-05
-4.73150916220903e-05
-5.64885322998042e-05
-2.5016632793534e-05
-3.95639369416617e-05
-1.21039911071948e-05
-0.000108408926525357
-4.37102505896454e-05
-3.72226129329624e-05
5.71372095846182e-05
-4.23386740546692e-06
-1.91661676969735e-05
-2.8415681096877e-05
7.46107317620791e-05
9.99232630474954e-05
5.72044841681327e-05
0.00014976393859932
0.000178868449233721
0.000122854731012996
0.000167270137000031
0.000188537176359811
0.00017903554261376
0.000153230496738986
0.000124829518262763
6.66873496868534e-05
0.000159747774127236
5.27490637006418e-05
-2.38108972878107e-05
3.08745505631814e-05
2.58302733082189e-05
6.45482684185247e-05
4.24398489055136e-05
8.75663681563434e-06
1.9783809999925e-06
2.06494240857153e-05
-1.87771044313484e-05
-0.000102897553444952
-0.00011100168554563
-0.00012087051798746
-5.62174919837319e-05
-1.04041259962689e-05
-7.200760338055e-05
-7.53964272449876e-05
-4.04407143078054e-06
-3.03182347555935e-05
-4.10615981534424e-05
-1.66208458935438e-06
-6.60407109834684e-06
6.49161824943121e-05
-1.42593904856634e-05
0.000153866631489115
6.8985399000404e-05
7.5602871457798e-05
0.00016491304045567
0.000106943656740363
0.000124807415631661
8.31103686745929e-05
0.000126625424875595
4.86472354898205e-05
4.9100439524923e-05
6.20137889971808e-05
0.000108304232042144
6.44516370554421e-05
6.54010461964988e-05
4.86638353718066e-05
0.000114466489094094
2.53127394868645e-05
1.58923820010962e-05
4.61266288912956e-05
3.16049016361144e-05
-8.94517826521336e-07
-1.41623381378723e-05
-2.64765785605122e-06
0.00011509837566928
-2.12199849632067e-05
-1.42137413189384e-05
-3.27098153272303e-05
-8.11790087952129e-05
-1.36057590866052e-05
-2.44955526953516e-05
-6.10586513742448e-05
-6.27913909461148e-05
-2.01319825501456e-05
-3.2408967377181e-05
-2.42829412858338e-05
-6.30970197566562e-05
1.84959312022969e-05
4.70615861246854e-05
7.06959171424568e-05
0.000153065493422902
6.87801083872621e-05
0.000126113966055441
9.64391416503351e-05
0.000120781072947645
0.000129563807754834
0.000106040839422132
2.06423607363806e-05
1.86137615802361e-05
3.54630058679177e-05
4.53232009486255e-05
9.00072500097781e-06
6.45480454802499e-05
9.85182999039003e-05
0.000133910211399171
0.000100528541983595
9.32585958162589e-05
0.000106057534617905
6.32587144388724e-05
0.000125720029659445
3.5755870711232e-06
3.85724093837059e-05
-1.65424996224998e-05
-4.84206987714445e-06
-2.68615116554555e-05
-2.32978523500136e-05
-8.84853257527185e-05
-6.20140736593142e-06
7.29255593563503e-06
-3.11473749902654e-05
-4.38222392985085e-05
4.56839654228588e-05
2.82796841205125e-05
2.5121653631221e-05
-4.42161631621206e-06
1.89111237186885e-05
4.38064250257555e-05
5.41625939275117e-05
7.67761913657489e-05
3.39678158029853e-05
-2.16827416443713e-05
5.08694958523207e-05
-4.42486139246954e-06
-3.2153035993283e-05
5.91369226880205e-05
8.64751709851844e-05
0.000160844073285493
0.000154289673473287
7.87026611126108e-05
0.000117651979214087
0.00010032910392431
0.000118659948403232
7.45303419690315e-05
0.000141757184622829
8.88325900349652e-05
0.000141730645191499
2.06039196606231e-05
0.000142926141698135
5.73366844965621e-05
-2.32845054774318e-06
-9.61659858488502e-06
-7.45838824753109e-05
-0.000105294921467322
-7.0383648550797e-05
-8.61275094494552e-05
-0.000125446435463546
6.34318910979652e-06
2.46199231543211e-05
6.61128913170563e-05
9.15396313771308e-05
0.000112842730072309
2.62790735251001e-05
6.70065503029585e-05
5.47886317308556e-05
2.38432895268043e-05
-3.50816767472881e-05
1.69059421876046e-05
-6.31160575484536e-05
2.16400571155274e-05
8.26430139926515e-05
5.1985951180995e-05
7.92096891534043e-05
0.000115895136035341
0.000133150670417602
5.37300153467234e-05
1.69647853489179e-05
5.17324890169112e-05
1.49615320158262e-05
4.92184309733887e-05
-4.00708245496184e-05
7.34018244903076e-05
3.88097377439157e-05
2.26107858620465e-05
6.75484758975247e-05
2.58397829427824e-05
9.2623521985062e-05
0.000113858447624248
0.000133267466789683
0.000131466137845787
0.00013645532507134
0.000116263835842381
5.21103565564501e-06
-7.0597376524077e-06
4.3960213698966e-06
2.70318215096028e-05
-9.16074842577133e-05
-5.08624299334204e-05
1.20913077868671e-05
-7.58113202848453e-05
-2.93216972349079e-05
1.97899220858167e-05
-4.52467350018086e-06
5.88860491163947e-05
9.34237221999038e-05
9.06346720362732e-05
9.28264799454898e-05
8.25426194608813e-05
2.53157247423104e-05
0.000111051184449978
4.26744015237793e-05
4.43502137422332e-05
-1.22679871660846e-06
9.06470689042453e-05
7.10795723033907e-07
5.13156104651671e-05
0.000103056117287254
8.01494279624776e-05
6.95285268160879e-05
1.45559826818734e-05
9.54720903139851e-05
6.88626681303137e-05
5.24472855662533e-05
2.96162983772192e-05
6.49662833195452e-05
6.59222301104099e-05
2.07903011580952e-05
8.98755821770484e-05
0.000101557295202265
8.58355053108376e-05
8.96967589338546e-05
0.000111496225298291
0.000125023063081628
9.15839879520613e-05
1.87638074498494e-05
8.14055942356747e-06
-8.97973276847277e-05
-6.82974033807954e-05
-0.000120707351977739
-0.000114910970348957
-5.97746555311095e-05
-8.36746998176189e-05
-1.60086256802086e-05
4.0310508971637e-05
5.19814355704524e-05
0.000112870929053803
7.97310606894261e-05
8.52893834021947e-05
3.78298553732292e-05
6.40398237556241e-05
5.50705479673015e-05
8.95277920085213e-05
0.000137131761243594
9.10580604277216e-05
0.000107602247339939
9.91255261929622e-05
8.10145423428947e-05
4.81986299330771e-05
1.0631537955011e-05
5.36280720150993e-06
5.97238454746243e-06
8.4198531358243e-05
-2.150150590905e-05
5.05785930627122e-05
2.92725045303255e-06
-2.65912478664272e-05
-6.18163679472015e-06
-8.88065807579514e-05
-7.76972069699762e-05
-4.78745014736915e-06
-0.000131623244340583
-6.47982541417696e-05
-0.00010178311893828
5.72723273495843e-06
1.32678090146301e-05
3.9276755030118e-05
6.27389149636302e-05
0.00011230561888177
1.62160745976637e-05
4.74717658405215e-05
2.46802661624584e-05
1.4667071476392e-06
6.34902641638472e-05
5.4545093963837e-05
9.87987320778441e-05
0.000130953998999374
2.51735591873681e-05
0.000113632578499155
8.24237246142238e-05
7.70759700507188e-05
5.48446798413956e-05
4.22605332188266e-05
-1.51656869714359e-05
6.52708256598685e-05
-3.15164074087104e-05
4.38113473892151e-05
0.000126499214146458
7.96967562188597e-05
5.46507251269807e-05
8.83179605719697e-05
7.79911789333343e-05
0.000108876794959739
5.98957651739885e-05
2.6490699108847e-05
-1.57193411396162e-05
1.37399955248831e-05
-3.60399115835451e-05
-8.08413469962106e-05
-6.35295431602184e-05
-2.4602060909671e-05
9.35773541334361e-06
4.64476340969923e-05
-4.28182407134548e-05
-1.96254783801677e-05
2.58745612467012e-06
4.9877705258385e-05
1.41122323191701e-05
4.05452562567771e-05
4.62180343677814e-05
5.61228505280528e-05
6.89799938660005e-05
5.27191007613953e-05
1.27323442329108e-05
7.1093707893637e-05
-2.663023489575e-05
-2.3170072722304e-05
2.14803921147808e-05
3.669749947262e-05
-3.98409543155472e-05
8.14158443574684e-06
0.000116102160850007
9.50064505666212e-05
0.000122338444273844
8.64810937032732e-05
5.84483627189337e-05
0.000153408030560063
0.000167531289269431
7.54134504414938e-05
8.53090164816647e-05
6.57620006259562e-05
0.000100075116506899
6.56655712540358e-05
4.75445824380275e-05
2.99312760468088e-05
-2.08131350858104e-05
-2.81530989244405e-05
2.38071616617358e-05
8.16920892087595e-05
2.67181106850415e-06
4.37805516792507e-07
3.85571780710314e-05
-1.35740610549972e-05
-1.66661196332111e-05
2.57986774244225e-05
2.21651891387793e-05
2.89333225549285e-05
2.17051624520669e-06
-3.01198115543131e-07
5.57080138256322e-05
-1.32016996525798e-06
2.43630040522996e-05
1.05725697343296e-05
4.4428896319322e-05
-2.64360832191728e-05
4.30852736283295e-05
7.91720634001638e-05
6.23748187842254e-05
0.000107932566878221
7.28978637017072e-05
0.000117638537471649
0.000136697349864336
0.000112922241683937
7.76374878834499e-05
1.55210799034391e-05
5.50798055235432e-05
3.05866151551644e-05
-7.80317689162459e-05
8.78353140949778e-05
2.43939767487156e-05
3.89396112299185e-05
3.67126826197022e-05
4.30223069193353e-05
-1.95566834175736e-05
6.3620715525927e-05
2.78431811306513e-05
8.2469716772483e-05
6.95901772715343e-06
4.56546658090406e-05
0.000117329298944772
2.35384459346439e-05
3.5554661281597e-05
1.36522506290055e-05
2.57139864039936e-05
-1.38650887466468e-05
4.18571049293375e-05
3.31996422462665e-05
-2.67007247148931e-05
-2.43727840316474e-05
-4.67783087555212e-06
5.60496878037963e-05
-7.24064864861702e-06
9.48692190011096e-05
-4.28673569375212e-05
-4.08030904212072e-05
-7.80069829854495e-05
-1.07405894666335e-05
1.50946738629543e-05
-7.34953129192077e-06
-8.03413337774688e-05
7.7187001616517e-05
6.21755114439165e-05
7.43436480973217e-05
0.000163997328273866
8.23122181002636e-05
0.000123762826246977
0.000191117605547286
1.9688189024897e-05
1.09218550979572e-05
2.67243877244486e-05
8.34400676911018e-05
-6.71036536272989e-06
-1.66409626328638e-05
3.33734187939954e-05
-2.56353387024005e-05
1.25755721441134e-05
-1.60070202079336e-05
2.97393968959824e-06
-5.94267569108193e-05
-0.000104249770919036
-5.80293090066513e-05
-3.12407951367297e-06
-1.42835186847292e-05
5.84342047566086e-05
6.79382183098015e-05
5.10812365816932e-05
7.99060901774059e-05
0.000106462620496114
0.000158023320355738
9.75915213049792e-05
0.000172293860954261
0.000145181642166567
0.000104339198963033
8.31107161208728e-05
7.61136406360437e-05
-1.00060744594976e-05
-1.72516894085077e-05
5.1277366526893e-05
-6.04257910486629e-05
-5.55350295626955e-05
-6.70932036649092e-05
4.92875959250504e-06
-6.60281389826075e-05
-4.6156038485064e-05
-3.22552823631975e-05
-1.4612477266429e-05
2.41194294053779e-05
3.03180631187095e-05
2.68284121376163e-05
5.49098541140619e-05
7.21258090967167e-05
3.40494127844259e-05
4.60086969892207e-05
7.35667974288279e-05
6.76341086268377e-05
4.16991154699481e-06
1.1035747757155e-06
0.000103893713649975
3.41444699088095e-05
1.71977070565069e-05
1.43237117231867e-05
5.19346370956718e-06
5.18814151378193e-05
0.000115178915709046
7.09165354980173e-05
9.95419302644376e-05
8.53059054093883e-05
4.02040239276944e-05
7.08862908649538e-05
8.71604348141341e-05
9.13218425524117e-07
-5.35769344140272e-05
1.12152953479573e-05
2.59481735345376e-05
-5.57551408735879e-06
-7.56459041586597e-05
-4.08891107547718e-05
-9.66593145412545e-06
1.6032865035785e-05
2.20502375162715e-05
9.49743032913199e-06
4.117046263912e-05
1.68045312196909e-06
6.95463946340531e-05
-1.45557135577946e-05
4.53499484158017e-05
3.07562238858295e-05
4.88535885544348e-05
6.73662233528414e-05
4.89133435625744e-05
3.19264010141002e-05
3.59682959886552e-05
5.63073737793522e-05
2.01953327886861e-05
5.8990309856557e-06
2.21671175593252e-06
7.29545527539831e-05
-4.92262822082671e-05
1.81047289051021e-05
8.70391918362293e-05
2.11697731329141e-05
-1.9256071868181e-05
3.97489819633269e-07
-4.93008047896486e-05
-3.46092201269139e-07
-5.53043036805224e-05
2.62877315319941e-05
3.2455520449133e-05
5.24373886575834e-05
0.000121172823027883
0.000163467243331201
0.000115166273437677
0.000113020399538485
9.86113721278091e-05
0.000131294920924351
0.000111996865781974
9.39307471340219e-05
2.9501547315175e-05
6.2540213077027e-05
4.54295915540346e-05
-3.2984245750084e-05
-4.06726899242256e-05
-2.6849590714628e-05
-2.96610892669126e-05
-5.06536946558743e-06
6.94325966634229e-06
-9.6197494035889e-06
-1.45221638665545e-05
3.8974772467989e-05
8.31763801380959e-05
0.000105279136387156
6.39815181578015e-05
2.98572322754925e-05
3.44599826026823e-05
-1.63202752001978e-06
-2.65316709160882e-05
9.58849825062253e-06
5.14207768547888e-05
-8.1776413987209e-06
5.80953456532668e-05
0.000102774824102209
0.000156376737425123
8.14947587524865e-05
6.85225558198953e-05
3.66422476298254e-05
2.67851320319886e-05
3.01619802493838e-05
7.29121723750018e-05
5.22465614200647e-05
0.000128789333212865
0.000106199558216787
0.000102091629876983
7.05394043697159e-05
7.72712544717752e-05
2.0647755135578e-05
7.39806478715087e-05
1.35517061415828e-05
8.23366244981079e-05
-2.86490217252548e-05
2.93100288907499e-05
-2.08296926846291e-05
-2.62885200907238e-05
5.22567883336203e-05
-3.07976261308856e-05
-3.63936992192754e-06
6.93900866843395e-06
1.45955018286381e-06
1.91322995573319e-05
7.40249571305976e-05
-1.3500017910102e-05
8.6196638866157e-06
6.07337946900322e-05
8.80106746213575e-05
2.22231647938555e-05
2.38828011112648e-05
4.44841800042923e-05
-3.79347049946648e-05
4.62900434117348e-05
3.30124869202168e-06
5.66715330275802e-05
7.85871418616489e-05
3.87426631814143e-05
8.21157440413989e-07
6.56749136866999e-05
0.000132388875182616
7.920465019746e-05
6.39231452581804e-05
5.300178457324e-05
8.92086048951277e-05
8.53167765243121e-05
6.08229214096852e-05
7.80376427676835e-05
6.628358835219e-05
8.88425577938498e-05
-1.86640443670768e-05
5.65073863109935e-05
-5.51550680909353e-05
3.45690580880066e-05
-3.45313168252288e-05
-6.13734909532898e-05
-3.92309557702136e-05
-7.0096900662935e-06
-7.68528831767409e-05
-4.33780358675211e-05
-3.609768874914e-05
-9.77336873108936e-06
-2.78033287464239e-05
2.86905660344961e-05
-3.3971690396553e-05
0.000121235740523077
5.0872804999861e-05
5.64404933692324e-05
5.61119464906546e-05
0.000100495962314175
0.000106799303856462
4.1253984783563e-05
-4.16204289785506e-06
3.53677614915684e-05
3.38682187181608e-05
4.18070179276108e-05
3.61556368928918e-05
5.30641727353926e-05
2.51748400136654e-05
0.000104714517761268
1.80807298319073e-05
4.38810990772731e-05
-1.24154093657029e-05
-4.53434279935044e-05
-2.13559614154905e-05
-1.18225490873459e-05
-5.41156261085921e-05
-0.000110695627339872
-6.74901516319334e-05
-9.29350781337955e-06
2.04290539820401e-05
6.31355040221948e-05
6.34819732248809e-05
8.69368936324534e-05
4.05186295307635e-05
9.43624803751982e-05
2.54861250971598e-05
7.988572311829e-05
5.89701786460959e-05
2.03080964754869e-05
7.84817339369003e-05
0.000109683791484266
4.80060051009112e-05
0.000105633210185029
0.000108703727105915
3.77794967829525e-05
6.03150853620398e-05
3.8486004702588e-05
1.58812078303578e-05
9.4907180076457e-05
2.6565157120608e-05
-4.75858920048314e-06
6.80844639880547e-06
6.82262591054539e-05
-2.81482961841295e-05
1.07182404360951e-05
-2.95170057435708e-05
-5.69169717307436e-05
-3.51895312285054e-05
1.74294756823547e-05
3.01420299194824e-05
3.10007684157337e-05
1.07257841108105e-05
5.67486352281216e-05
2.61256745819961e-07
3.48277184609372e-05
-3.01431229604537e-06
3.31048931643013e-05
-9.34114891285762e-05
-3.4749931366601e-06
0.000105746771765991
6.67668090085647e-05
5.99894683021219e-05
5.78411735682424e-05
6.28315561135925e-05
7.42688857214637e-05
8.33328498823051e-05
1.24230448078066e-05
5.85448883487739e-06
3.50329452385805e-05
9.29729894337696e-05
7.03427205706008e-05
0.000143706967277975
0.000109821712173413
9.66354450923874e-05
0.000143588107328802
0.000116096701797114
4.50203053076621e-05
-1.00303123433371e-05
2.99570139235057e-05
-2.08671344642699e-06
6.43355301717147e-05
3.72938868655703e-05
4.2769837496502e-05
6.09184686774957e-05
3.63457671937195e-05
7.02990271513192e-05
4.40974857575096e-05
6.30900350283167e-06
2.65345217602632e-05
9.88768449984447e-05
2.2145521051404e-05
3.4811384291128e-05
2.48052342416042e-05
2.84628740530967e-05
-1.00251878295397e-05
-6.41080764194309e-05
-6.29675828576661e-05
-6.72039170850613e-05
-9.70470838521208e-05
-0.00011356610768331
-8.7958787176592e-05
-5.38466784426018e-05
-1.11378238806785e-05
-8.3615914990163e-06
8.78323044633708e-05
9.23938401980317e-05
0.000112997148322955
0.000146283622895673
9.6899820065496e-05
5.23251450861172e-05
4.93441538456803e-05
0.000110787703039076
0.00011894287442633
5.04801838826161e-05
0.000118905252037093
0.000132422250270129
7.28587558724195e-05
6.27994635809853e-05
6.67312364863454e-05
5.13808914471221e-05
-2.02863602669147e-05
5.12487887505928e-05
-3.3721999225988e-05
2.54566326136115e-05
2.89068860282441e-05
4.00171434703892e-05
1.26431099955389e-05
-5.5111495908207e-05
-5.84361840837911e-05
2.70802398438864e-05
4.58841856833295e-05
4.44982041845954e-05
1.3112732973125e-06
8.53354359821797e-06
7.06033787108099e-05
8.27151477344009e-05
0.00014049846112697
7.03782100140565e-05
-3.20311191274664e-06
-1.55681592992904e-05
-1.31995484857137e-05
-5.30538829619655e-05
-0.000107038126647622
-4.76987184491986e-05
-2.42634464935711e-05
-6.25633801677241e-05
6.81905815026329e-06
-2.68492561621727e-06
7.8294280942605e-05
6.10373953670453e-05
0.000133071190001903
9.28150477561e-05
6.379075886289e-05
6.30693533541853e-05
0.000138371094909035
0.000122682323036874
8.25156382548524e-05
0.000111324308038366
0.000128680445697578
0.000155992746025147
0.000101407445392072
0.000207060000250935
7.00412766855662e-05
5.00055923928412e-05
4.79545273794048e-05
5.5694814612373e-05
2.83550831882832e-05
5.16769633419075e-05
3.19532923584078e-05
3.58407070968097e-05
1.96153583906385e-05
4.77647667062897e-05
-6.06714072314687e-05
-7.20566689816136e-05
0.000123991584833637
-1.79041815782544e-05
2.64119141904569e-05
-1.67598197736137e-05
3.59695757674497e-05
1.50441564345623e-05
-3.17069275152374e-05
1.43050488118357e-05
8.25647286065345e-06
-1.55089148408532e-05
2.78375872030843e-05
-2.73750805104125e-05
-3.74216055142073e-06
1.61885775834982e-05
9.24048268986403e-05
3.97922757630555e-05
5.38388786975866e-05
-2.50435530970254e-05
1.56756562377975e-05
4.05221142562186e-06
9.95016388565745e-05
6.46653267423335e-05
5.49298689737658e-05
0.000132450409499196
0.000150963317812708
6.12091169716544e-05
9.1237572681471e-05
5.45380717317228e-05
0.000129474046925459
4.3842787991503e-05
4.2930920600303e-05
5.36363986511088e-06
-1.87849720343624e-06
5.86249934357532e-06
3.31697996149574e-05
2.62343052407743e-05
-1.31805207256821e-05
-1.81061622409286e-05
1.7385409324696e-05
1.1405517674429e-05
-2.71628803683635e-05
1.9649447272497e-05
7.60974912362551e-05
3.1011327415395e-05
4.43560065354715e-05
3.11484867790305e-05
-2.11820626718092e-05
3.54752581860954e-05
-4.48135244145934e-06
-3.59342532502058e-07
3.20326368075259e-05
3.80847158829612e-05
3.6350688724863e-05
2.51627240724876e-05
0.000107325470164821
8.35700330540712e-05
7.12994903088883e-05
3.90848544076255e-05
2.55595980988729e-05
3.37819563187259e-05
2.96814023630976e-05
5.27664126593082e-05
1.91385616432084e-05
6.74325553253096e-05
1.21161264669469e-05
-6.47969372452068e-06
4.99318602800123e-05
0.000106954191537524
9.14697593856566e-05
7.55830319979599e-05
5.45299053283116e-05
0.000115327740738243
8.29285731224953e-05
1.39604780327315e-05
7.8729339338282e-06
2.21073182888282e-05
-3.52238069997106e-05
1.01890784438899e-05
-4.10507304358799e-05
-5.03910664489244e-05
-5.76507957521112e-05
2.44202943456592e-06
-1.36548849085556e-05
5.39341432318372e-05
0.000103523162834198
6.72887258522824e-05
0.000158663407683559
0.000130276690232587
8.52233177662946e-05
8.46058530349322e-05
9.33650017030874e-05
3.70918730118796e-05
6.02732909255958e-05
3.97858574424559e-05
1.32433220031849e-05
9.1937713550833e-05
0.000119568754971376
0.000122321936004822
0.00015226438802622
0.000137661201027713
4.19247455046057e-05
0.00012516652312576
5.12844219326653e-05
-4.7906383920388e-05
-0.000140353658904982
-7.82409421759136e-06
-5.16178202998677e-05
-5.23699331890674e-07
-4.86419255601462e-06
4.70320273143429e-05
-3.92655773602737e-06
6.72392000180431e-05
4.5973072174909e-06
-3.8695481355826e-05
-3.81940394747125e-05
-2.91675919034262e-05
1.742063697216e-05
5.78593337851607e-05
3.02596071350245e-05
4.79996309798918e-05
5.30630025949289e-05
-6.91670197034951e-07
-2.62511387823617e-05
-5.75271177843534e-06
-3.16731919054943e-05
-4.85374579160911e-06
2.31782805457012e-05
8.75703826376992e-06
4.88992053330712e-05
0.000134767702787788
7.95681560727467e-05
0.000123919164531387
0.000147727587146236
0.000111510428220473
9.83978696766894e-05
0.000111771280127299
0.000163104451301709
5.61782892897116e-05
5.15219228324627e-05
0.000116702321677298
6.66314252539161e-05
9.32877134169278e-05
6.2858257783731e-05
4.47927254419709e-07
9.64251340512164e-05
9.37261915622065e-06
-5.7731994797515e-05
-5.0599363679833e-05
-0.00012238040709207
-0.000133583666923351
-4.84610055773439e-05
-5.01452869061037e-05
-4.28154486006591e-05
2.6935624088834e-05
1.36515347820006e-05
-8.96674811617299e-05
1.90263321946998e-05
-8.9852006464331e-07
2.25504668672955e-05
-1.0464546635089e-05
8.21932703774244e-05
1.20695577954993e-05
2.90165497069832e-05
5.6992233630457e-05
3.61301998253713e-05
1.01479422057313e-05
5.5761196464867e-05
2.38053633682941e-05
7.27114463918676e-05
2.23575920436524e-05
3.06756192953248e-06
2.77196255043692e-05
-7.31417791764979e-06
5.4198585149897e-05
-2.48492003852644e-05
3.40379925028244e-05
4.44416578576242e-05
2.65659082749638e-05
7.03872365488323e-05
6.53075756437746e-05
6.69968638317962e-05
2.91901657612294e-05
7.3716201254905e-05
0.000127511949658246
6.03448908188606e-05
6.49438151349343e-05
5.04130273029128e-05
2.81063061700157e-05
4.79884220466875e-05
-1.53744650423755e-05
0.000102578571933151
-7.45053172941084e-05
-3.76475478190031e-05
2.00621516316869e-06
-1.81102387736834e-06
3.16654239397121e-05
-1.73019929964984e-06
5.95312994913594e-05
3.45063310095327e-05
-4.00533852332258e-05
6.15258912348384e-05
0.000113070904050858
-3.26268324652959e-05
2.64462401412637e-05
7.50683081488133e-05
-3.56489640550157e-05
-4.0664311766742e-05
8.34557713746488e-06
1.96654705647928e-05
2.04731461916243e-05
1.71683160118878e-05
9.65947563795937e-07
-3.09151250444399e-05
2.7959108909771e-05
6.01602577773992e-05
9.47725012367894e-05
5.14262969501835e-05
4.79386455912765e-05
4.90067000992093e-05
4.12427535749391e-05
8.87585164293076e-05
0.000136869179884913
0.000154090396676892
7.10393152484871e-05
6.13055529069767e-05
3.30790614320661e-05
8.05099145277758e-05
7.61981206833214e-05
9.75507053598279e-06
6.41362525503023e-05
0.000100085439857252
2.52232634725558e-05
2.97974288359803e-05
5.25432164598299e-05
-2.76513956708621e-05
-3.74403192827173e-05
-4.16329185817981e-05
-6.86338717510489e-05
-7.95648014766346e-05
-8.30535033263443e-05
-1.0687239000781e-05
-9.45926472117608e-05
5.16853820972954e-05
3.39218473282131e-05
-8.06730450498081e-06
6.16716005443164e-05
2.55385582918847e-05
1.03297891458047e-05
2.06797543436103e-05
2.54162060523153e-05
9.55747742460836e-06
9.40132324353288e-05
8.72020931149637e-05
8.71731774809952e-05
7.70259990209225e-05
0.000119976206650479
3.54490567570752e-05
9.90633587085159e-05
5.82103403148412e-05
-7.25841593955677e-06
4.05081776716834e-05
2.82281811310616e-05
-1.17480690435597e-05
7.74424691834423e-06
4.27368048776297e-05
3.3044801838804e-05
3.86097610673009e-05
3.11806071354233e-05
3.36475577188348e-05
1.19778176645411e-05
6.57761763665916e-05
3.56597791196057e-06
5.65076923172124e-05
6.22939426016142e-05
4.00784930211754e-05
8.80692452245948e-05
0.000101856634116261
4.03211620690296e-05
4.6034388004801e-05
2.14188545343792e-05
6.12944706972986e-05
6.45888255004803e-05
1.86472952642884e-05
1.15343362579066e-07
-2.21053356503652e-05
-3.83082492218406e-05
-9.21504735592452e-05
-5.96296270850987e-05
-9.74794358949387e-05
-6.65833366413179e-05
6.34712185744945e-05
-1.11046872716539e-05
3.09273478608464e-05
8.12242013709989e-05
1.26450662989385e-05
0.000102056245454829
0.000120318838471355
6.08743742309068e-05
0.000109469511913963
3.86814999473224e-05
7.17123872705881e-05
4.11655693665924e-05
4.34981881563343e-05
2.0208223407177e-05
9.10068764062977e-05
0.00014129805272739
8.6006482496883e-05
0.000119251233413803
1.05168879069582e-05
-2.62639499644896e-05
3.27908223203568e-05
5.44362791458306e-06
2.80738759221114e-05
1.44407468182332e-06
4.28773572618092e-05
4.17158484714391e-05
6.70347888412067e-05
6.46527581412077e-05
-6.82233623789129e-06
4.64734188805171e-05
1.57920250334073e-05
2.92158395830481e-06
-4.44815814059415e-05
3.38308111444444e-05
-5.79463864583041e-05
-3.03383778447285e-05
4.83933489353936e-06
6.47486750884815e-05
4.86657602717714e-05
-3.94175310565215e-06
2.66038550378801e-05
-7.92839852863459e-06
0.000100578153741356
-3.43579227897594e-05
9.38230116233164e-05
1.3835782128504e-05
-5.88169615648114e-07
2.29932221443407e-05
-4.00452282074012e-05
5.39434785159842e-05
0.000136097856975516
7.85996987850519e-05
9.53251391665985e-05
0.000101979927571137
5.84518561225791e-05
3.73014387911206e-05
1.87739554731155e-05
4.1048651712864e-05
9.69567700895832e-06
2.55695566453926e-05
-3.2536603109986e-05
4.76135106248087e-05
7.38691306733113e-05
3.91823952153597e-05
5.65928811434816e-05
7.43517401611433e-05
5.23167811370875e-05
1.21161086929278e-05
6.21937272707846e-05
4.89921855230459e-05
-1.59033159449167e-05
3.8577930556589e-05
-3.41494287265483e-05
4.27271301621949e-05
3.13175264580475e-05
-1.6100021438121e-06
-2.90218758994391e-06
3.07317021186951e-05
3.54764643274163e-06
3.60914786717192e-05
3.28716438339823e-05
2.3622235362983e-05
3.65581036433058e-05
2.59960018780008e-05
-1.30950914976936e-05
2.43469480661744e-06
-1.30053780402834e-05
7.77439463292003e-05
-4.20800667175097e-05
3.18125689493479e-05
8.66144726504017e-05
6.51331929360292e-05
0.000132262096545421
0.000142056614433973
8.83251337858769e-05
0.000126066704584401
9.35286760203196e-05
9.66763611739656e-05
6.01888397647886e-05
7.37935977523178e-05
3.51477166690289e-06
2.65683784601581e-05
9.96544024424903e-06
2.726770942638e-05
4.4315687545638e-05
