# Supplementary material for: Research on computational propagation and identification of mine microseismic signals based on deep learning
Source: PLoS One. 2025 Oct 22;20(10):e0334641. doi: 10.1371/journal.pone.0334641 (PMC12543183; doi:10.1371/journal.pone.0334641)
Supplement: S5 Data — (ZIP) [file pone.0334641.s005.zip]

Archive with 900 entries (900 files):
- 000100800001299.xlsx_0.txt_24.txt.txt
- 000100800001303.xlsx_0.txt_24.txt.txt
- 000100800001307.xlsx_0.txt_24.txt.txt
- 000100800001308.xlsx_0.txt_24.txt.txt
- 000100800001309.xlsx_0.txt_24.txt.txt
- 000100800001310.xlsx_0.txt_24.txt.txt
- 000100800001311.xlsx_0.txt_24.txt.txt
- 000100800001313.xlsx_0.txt_24.txt.txt
- 000100800001314.xlsx_0.txt_24.txt.txt
- 000100800001316.xlsx_0.txt_24.txt.txt
- 000100800001317.xlsx_0.txt_24.txt.txt
- 000100800001319.xlsx_0.txt_24.txt.txt
- 000100800001322.xlsx_0.txt_24.txt.txt
- 000100800001323.xlsx_0.txt_24.txt.txt
- 000100800001324.xlsx_0.txt_24.txt.txt
- 000100800001329.xlsx_0.txt_24.txt.txt
- 000100800001330.xlsx_0.txt_24.txt.txt
- 000100800001350.xlsx_0.txt_24.txt.txt
- 000100800001351.xlsx_0.txt_24.txt.txt
- 000100800001355.xlsx_0.txt_24.txt.txt
- 000100800001356.xlsx_0.txt_24.txt.txt
- 000100800001357.xlsx_0.txt_24.txt.txt
- 000100800001364.xlsx_0.txt_24.txt.txt
- 000100800001369.xlsx_0.txt_24.txt.txt
- 000100800001371.xlsx_0.txt_24.txt.txt
- 000100800001378.xlsx_0.txt_24.txt.txt
- 000100800001380.xlsx_0.txt_24.txt.txt
- 000100800001381.xlsx_0.txt_24.txt.txt
- 000100800001383.xlsx_0.txt_24.txt.txt
- 000100800001384.xlsx_0.txt_24.txt.txt
- 000100800001385.xlsx_0.txt_24.txt.txt
- 000100800001388.xlsx_0.txt_24.txt.txt
- 000100800001389.xlsx_0.txt_24.txt.txt
- 000100800001390.xlsx_0.txt_24.txt.txt
- 000100800001391.xlsx_0.txt_24.txt.txt
- 000100800001393.xlsx_0.txt_24.txt.txt
- 000100800001394.xlsx_0.txt_24.txt.txt
- 000100800001395.xlsx_0.txt_24.txt.txt
- 000100800001398.xlsx_0.txt_24.txt.txt
- 000100800001399.xlsx_0.txt_24.txt.txt
- 000100800001400.xlsx_0.txt_24.txt.txt
- 000100800001401.xlsx_0.txt_24.txt.txt
- 000100800001402.xlsx_0.txt_24.txt.txt
- 000100800001404.xlsx_0.txt_24.txt.txt
- 000100800001419.xlsx_0.txt_24.txt.txt
- 000100800001422.xlsx_0.txt_24.txt.txt
- 000100800001424.xlsx_0.txt_24.txt.txt
- 000100800001426.xlsx_0.txt_24.txt.txt
- 000100800001428.xlsx_0.txt_24.txt.txt
- 000100800001430.xlsx_0.txt_24.txt.txt
- 000100800001432.xlsx_0.txt_24.txt.txt
- 000100800001448.xlsx_0.txt_24.txt.txt
- 000100800001454.xlsx_0.txt_24.txt.txt
- 000100800001455.xlsx_0.txt_24.txt.txt
- 000100800001461.xlsx_0.txt_24.txt.txt
- 000100800001466.xlsx_0.txt_24.txt.txt
- 000100800001472.xlsx_0.txt_24.txt.txt
- 000100800001474.xlsx_0.txt_24.txt.txt
- 000100800001478.xlsx_0.txt_24.txt.txt
- 000100800001479.xlsx_0.txt_24.txt.txt
- 000100800001480.xlsx_0.txt_24.txt.txt
- 000100800001483.xlsx_0.txt_24.txt.txt
- 000100800001484.xlsx_0.txt_24.txt.txt
- 000100800001486.xlsx_0.txt_24.txt.txt
- 000100800001487.xlsx_0.txt_24.txt.txt
- 000100800001489.xlsx_0.txt_24.txt.txt
- 000100800001490.xlsx_0.txt_24.txt.txt
- 000100800001491.xlsx_0.txt_24.txt.txt
- 000100800001492.xlsx_0.txt_24.txt.txt
- 000100800001493.xlsx_0.txt_24.txt.txt
- 000100800001496.xlsx_0.txt_24.txt.txt
- 000100800001497.xlsx_0.txt_24.txt.txt
- 000100800001498.xlsx_0.txt_24.txt.txt
- 000100800001499.xlsx_0.txt_24.txt.txt
- 000100800001502.xlsx_0.txt_24.txt.txt
- 000100800001503.xlsx_0.txt_24.txt.txt
- 000100800001505.xlsx_0.txt_24.txt.txt
- 000100800001506.xlsx_0.txt_24.txt.txt
- 000100800001507.xlsx_0.txt_24.txt.txt
- 000100800001510.xlsx_0.txt_24.txt.txt
- 000100800001511.xlsx_0.txt_24.txt.txt
- 000100800001513.xlsx_0.txt_24.txt.txt
- 000100800001515.xlsx_0.txt_24.txt.txt
- 000100800001516.xlsx_0.txt_24.txt.txt
- 000100800001517.xlsx_0.txt_24.txt.txt
- 000100800001518.xlsx_0.txt_24.txt.txt
- 000100800001519.xlsx_0.txt_24.txt.txt
- 000100800001520.xlsx_0.txt_24.txt.txt
- 000100800001521.xlsx_0.txt_24.txt.txt
- 000100800001522.xlsx_0.txt_24.txt.txt
- 000100800001526.xlsx_0.txt_24.txt.txt
- 000100800001527.xlsx_0.txt_24.txt.txt
- 000100800001528.xlsx_0.txt_24.txt.txt
- 000100800001529.xlsx_0.txt_24.txt.txt
- 000100800001530.xlsx_0.txt_24.txt.txt
- 000100800001531.xlsx_0.txt_24.txt.txt
- 000100800001532.xlsx_0.txt_24.txt.txt
- 000100800001533.xlsx_0.txt_24.txt.txt
- 000100800001536.xlsx_0.txt_24.txt.txt
- 000100800001539.xlsx_0.txt_24.txt.txt
- 000100800001540.xlsx_0.txt_24.txt.txt
- 000100800001542.xlsx_0.txt_24.txt.txt
- 000100800001546.xlsx_0.txt_24.txt.txt
- 000100800001547.xlsx_0.txt_24.txt.txt
- 000100800001554.xlsx_0.txt_24.txt.txt
- 000100800001557.xlsx_0.txt_24.txt.txt
- 000100800001571.xlsx_0.txt_24.txt.txt
- 000100800001572.xlsx_0.txt_24.txt.txt
- 000100800001574.xlsx_0.txt_24.txt.txt
- 000100800001575.xlsx_0.txt_24.txt.txt
- 000100800001576.xlsx_0.txt_24.txt.txt
- 000100800001579.xlsx_0.txt_24.txt.txt
- 000100800001581.xlsx_0.txt_24.txt.txt
- 000100800001582.xlsx_0.txt_24.txt.txt
- 000100800001586.xlsx_0.txt_24.txt.txt
- 000100800001587.xlsx_0.txt_24.txt.txt
- 000100800001590.xlsx_0.txt_24.txt.txt
- 000100800001591.xlsx_0.txt_24.txt.txt
- 000100800001592.xlsx_0.txt_24.txt.txt
- 000100800001593.xlsx_0.txt_24.txt.txt
- 000100800001595.xlsx_0.txt_24.txt.txt
- 000100800001602.xlsx_0.txt_24.txt.txt
- 000100800001603.xlsx_0.txt_24.txt.txt
- 000100800001605.xlsx_0.txt_24.txt.txt
- 000100800001607.xlsx_0.txt_24.txt.txt
- 000100800001608.xlsx_0.txt_24.txt.txt
- 000100800001610.xlsx_0.txt_24.txt.txt
- 000100800001613.xlsx_0.txt_24.txt.txt
- 000100800001616.xlsx_0.txt_24.txt.txt
- 000100800001617.xlsx_0.txt_24.txt.txt
- 000100800001618.xlsx_0.txt_24.txt.txt
- 000100800001619.xlsx_0.txt_24.txt.txt
- 000100800001620.xlsx_0.txt_24.txt.txt
- 000100800001624.xlsx_0.txt_24.txt.txt
- 000100800001631.xlsx_0.txt_24.txt.txt
- 000100800001632.xlsx_0.txt_24.txt.txt
- 000100800001633.xlsx_0.txt_24.txt.txt
- 000100800001635.xlsx_0.txt_24.txt.txt
- 000100800001636.xlsx_0.txt_24.txt.txt
- 000100800001637.xlsx_0.txt_24.txt.txt
- 000100800001638.xlsx_0.txt_24.txt.txt
- 000100800001639.xlsx_0.txt_24.txt.txt
- 000100800001643.xlsx_0.txt_24.txt.txt
- 000100800001644.xlsx_0.txt_24.txt.txt
- 000100800001645.xlsx_0.txt_24.txt.txt
- 000100800001646.xlsx_0.txt_24.txt.txt
- 000100800001647.xlsx_0.txt_24.txt.txt
- 000100800001685.xlsx_0.txt_24.txt.txt
- 000100800001697.xlsx_0.txt_24.txt.txt
- 000100800001698.xlsx_0.txt_24.txt.txt
- 000100800001699.xlsx_0.txt_24.txt.txt
- 000100800001702.xlsx_0.txt_24.txt.txt
- 000100800001703.xlsx_0.txt_24.txt.txt
- 000100800001704.xlsx_0.txt_24.txt.txt
- 000100800001705.xlsx_0.txt_24.txt.txt
- 000100800001706.xlsx_0.txt_24.txt.txt
- 000100800001708.xlsx_0.txt_24.txt.txt
- 000100800001709.xlsx_0.txt_24.txt.txt
- 000100800001711.xlsx_0.txt_24.txt.txt
- 000100800001712.xlsx_0.txt_24.txt.txt
- 000100800001714.xlsx_0.txt_24.txt.txt
- 000100800001715.xlsx_0.txt_24.txt.txt
- 000100800001720.xlsx_0.txt_24.txt.txt
- 000100800001721.xlsx_0.txt_24.txt.txt
- 000100800001723.xlsx_0.txt_24.txt.txt
- 000100800001739.xlsx_0.txt_24.txt.txt
- 000100800001740.xlsx_0.txt_24.txt.txt
- 000100800001741.xlsx_0.txt_24.txt.txt
- 000100800001747.xlsx_0.txt_24.txt.txt
- 000100800001749.xlsx_0.txt_24.txt.txt
- 000100800001751.xlsx_0.txt_24.txt.txt
- 000100800001759.xlsx_0.txt_24.txt.txt
- 000100800001762.xlsx_0.txt_24.txt.txt
- 000100800001765.xlsx_0.txt_24.txt.txt
- 000100800001780.xlsx_0.txt_24.txt.txt
- 000100800001783.xlsx_0.txt_24.txt.txt
- 000100800001784.xlsx_0.txt_24.txt.txt
- 000100800001786.xlsx_0.txt_24.txt.txt
- 000100800001790.xlsx_0.txt_24.txt.txt
- 000100800001794.xlsx_0.txt_24.txt.txt
- 000100800001795.xlsx_0.txt_24.txt.txt
- 000100800001796.xlsx_0.txt_24.txt.txt
- 000100800001797.xlsx_0.txt_24.txt.txt
- 000100800001800.xlsx_0.txt_24.txt.txt
- 000100800001801.xlsx_0.txt_24.txt.txt
- 000100800001802.xlsx_0.txt_24.txt.txt
- 000100800001803.xlsx_0.txt_24.txt.txt
- 000100800001804.xlsx_0.txt_24.txt.txt
- 000100800001805.xlsx_0.txt_24.txt.txt
- 000100800001807.xlsx_0.txt_24.txt.txt
- 000100800001808.xlsx_0.txt_24.txt.txt
- 000100800001809.xlsx_0.txt_24.txt.txt
- 000100800001812.xlsx_0.txt_24.txt.txt
- 000100800001813.xlsx_0.txt_24.txt.txt
- 000100800001816.xlsx_0.txt_24.txt.txt
- 000100800001817.xlsx_0.txt_24.txt.txt
- 000100800001818.xlsx_0.txt_24.txt.txt
- 000100800001819.xlsx_0.txt_24.txt.txt
- 000100800001820.xlsx_0.txt_24.txt.txt
- 000100800001822.xlsx_0.txt_24.txt.txt
- 000100800001823.xlsx_0.txt_24.txt.txt
- 000100800001839.xlsx_0.txt_24.txt.txt
- 000100800001840.xlsx_0.txt_24.txt.txt
- 000100800001841.xlsx_0.txt_24.txt.txt
- 000100800001843.xlsx_0.txt_24.txt.txt
- 000100800001847.xlsx_0.txt_24.txt.txt
- 000100800001853.xlsx_0.txt_24.txt.txt
- 000100800001854.xlsx_0.txt_24.txt.txt
- 000100800001859.xlsx_0.txt_24.txt.txt
- 000100800001861.xlsx_0.txt_24.txt.txt
- 000100800001864.xlsx_0.txt_24.txt.txt
- 000100800001868.xlsx_0.txt_24.txt.txt
- 000100800001874.xlsx_0.txt_24.txt.txt
- 000100800001875.xlsx_0.txt_24.txt.txt
- 000100800001880.xlsx_0.txt_24.txt.txt
- 000100800001882.xlsx_0.txt_24.txt.txt
- 000100800001891.xlsx_0.txt_24.txt.txt
- 000100800001895.xlsx_0.txt_24.txt.txt
- 000100800001897.xlsx_0.txt_24.txt.txt
- 000100800001898.xlsx_0.txt_24.txt.txt
- 000100800001899.xlsx_0.txt_24.txt.txt
- 000100800001900.xlsx_0.txt_24.txt.txt
- 000100800001903.xlsx_0.txt_24.txt.txt
- 000100800001904.xlsx_0.txt_24.txt.txt
- 000100800001905.xlsx_0.txt_24.txt.txt
- 000100800001906.xlsx_0.txt_24.txt.txt
- 000100800001907.xlsx_0.txt_24.txt.txt
- 000100800001910.xlsx_0.txt_24.txt.txt
- 000100800001911.xlsx_0.txt_24.txt.txt
- 000100800001912.xlsx_0.txt_24.txt.txt
- 000100800001913.xlsx_0.txt_24.txt.txt
- 000100800001916.xlsx_0.txt_24.txt.txt
- 000100800001917.xlsx_0.txt_24.txt.txt
- 000100800001918.xlsx_0.txt_24.txt.txt
- 000100800001950.xlsx_0.txt_24.txt.txt
- 000100800001953.xlsx_0.txt_24.txt.txt
- 000100800001954.xlsx_0.txt_24.txt.txt
- 000100800001960.xlsx_0.txt_24.txt.txt
- 000100800001961.xlsx_0.txt_24.txt.txt
- 000100800001972.xlsx_0.txt_24.txt.txt
- 000100800001974.xlsx_0.txt_24.txt.txt
- 000100800001975.xlsx_0.txt_24.txt.txt
- 000100800001991.xlsx_0.txt_24.txt.txt
- 000100800002006.xlsx_0.txt_24.txt.txt
- 000100800002008.xlsx_0.txt_24.txt.txt
- 000100800002010.xlsx_0.txt_24.txt.txt
- 000100800002016.xlsx_0.txt_24.txt.txt
- 000100800002018.xlsx_0.txt_24.txt.txt
- 000100800002020.xlsx_0.txt_24.txt.txt
- 000100800002024.xlsx_0.txt_24.txt.txt
- 000100800002030.xlsx_0.txt_24.txt.txt
- 000100800002031.xlsx_0.txt_24.txt.txt
- 000100800002032.xlsx_0.txt_24.txt.txt
- 000100800002033.xlsx_0.txt_24.txt.txt
- 000100800002035.xlsx_0.txt_24.txt.txt
- 000100800002036.xlsx_0.txt_24.txt.txt
- 000100800002037.xlsx_0.txt_24.txt.txt
- 000100800002038.xlsx_0.txt_24.txt.txt
- 000100800002039.xlsx_0.txt_24.txt.txt
- 000100800002041.xlsx_0.txt_24.txt.txt
- 000100800002042.xlsx_0.txt_24.txt.txt
- 000100800002043.xlsx_0.txt_24.txt.txt
- 000100800002044.xlsx_0.txt_24.txt.txt
- 000100800002045.xlsx_0.txt_24.txt.txt
- 000100800002048.xlsx_0.txt_24.txt.txt
- 000100800002049.xlsx_0.txt_24.txt.txt
- 000100800002050.xlsx_0.txt_24.txt.txt
- 000100800002051.xlsx_0.txt_24.txt.txt
- 000100800002052.xlsx_0.txt_24.txt.txt
- 000100800002053.xlsx_0.txt_24.txt.txt
- 000100800002055.xlsx_0.txt_24.txt.txt
- 000100800002056.xlsx_0.txt_24.txt.txt
- 000100800002057.xlsx_0.txt_24.txt.txt
- 000100800002058.xlsx_0.txt_24.txt.txt
- 000100800002059.xlsx_0.txt_24.txt.txt
- 000100800002083.xlsx_0.txt_24.txt.txt
- 000100800002090.xlsx_0.txt_24.txt.txt
- 000100800002092.xlsx_0.txt_24.txt.txt
- 000100800002093.xlsx_0.txt_24.txt.txt
- 000100800002098.xlsx_0.txt_24.txt.txt
- 000100800002104.xlsx_0.txt_24.txt.txt
- 000100800002107.xlsx_0.txt_24.txt.txt
- 000100800002109.xlsx_0.txt_24.txt.txt
- 000100800002118.xlsx_0.txt_24.txt.txt
- 000100800002126.xlsx_0.txt_24.txt.txt
- 000100800002128.xlsx_0.txt_24.txt.txt
- 000100800002132.xlsx_0.txt_24.txt.txt
- 000100800002133.xlsx_0.txt_24.txt.txt
- 000100800002150.xlsx_0.txt_24.txt.txt
- 000100800002151.xlsx_0.txt_24.txt.txt
- 000100800002152.xlsx_0.txt_24.txt.txt
- 000100800002153.xlsx_0.txt_24.txt.txt
- 000100800002155.xlsx_0.txt_24.txt.txt
- 000100800002157.xlsx_0.txt_24.txt.txt
- 000100800002158.xlsx_0.txt_24.txt.txt
- 000100800002159.xlsx_0.txt_24.txt.txt
- 000100800002162.xlsx_0.txt_24.txt.txt
- 000100800002163.xlsx_0.txt_24.txt.txt
- 000100800002164.xlsx_0.txt_24.txt.txt
- 000100800002165.xlsx_0.txt_24.txt.txt
[truncated: 600 more entries]
