# Supplementary material for: Research on computational propagation and identification of mine microseismic signals based on deep learning
Source: PLoS One. 2025 Oct 22;20(10):e0334641. doi: 10.1371/journal.pone.0334641 (PMC12543183; doi:10.1371/journal.pone.0334641)
Supplement: S5 Data — (ZIP) [file pone.0334641.s005.zip › 000100800001299.xlsx_0.txt_24.txt.txt]

8.33886578107624e-05
1.89119757140886e-05
7.71188460677394e-05
4.75113519343764e-05
3.53130188346612e-05
1.24374796677743e-06
5.71362197259265e-05
2.37664140530845e-05
5.18493861899279e-05
-1.58723971761993e-05
5.10911497724197e-05
3.38440523384933e-05
4.08925210123055e-05
-2.1344847688147e-06
7.43967288557333e-05
7.00632145118982e-05
3.71641686588358e-05
2.49224702471498e-05
2.24147133431549e-05
9.00960290055007e-05
6.83989779362461e-05
7.49992970981131e-05
5.81707754568893e-05
2.73875465116532e-05
5.57082912983886e-05
6.19096787275348e-05
7.71460053097608e-05
4.36718369582525e-05
3.73158942908072e-05
2.71964001378883e-05
8.72195364433657e-05
7.29772744273418e-05
9.17065431394573e-05
8.34716514304456e-05
1.32651295466135e-06
7.90794933141542e-05
4.53695069711108e-05
4.33364046825863e-05
8.64363294855245e-05
0.000132504875512
9.16751717440169e-05
7.45553146237769e-05
7.96395647107399e-05
8.83610897850375e-05
3.52013879654592e-05
6.7755556820565e-05
5.6057658052455e-05
8.30972996067981e-05
5.59160426111983e-05
2.53991317757948e-05
-1.3446632789446e-05
5.96869673672408e-05
3.17492993128664e-05
1.33275273132325e-05
9.73846390437383e-05
8.84755334464802e-05
5.82145447110426e-05
9.03277480547566e-05
6.02233603324161e-05
3.75733083608329e-05
7.78118959884814e-05
4.09224462747623e-05
6.22514693599091e-05
3.40137334458206e-05
4.64650882553298e-05
0.000104544483136775
4.84792277534158e-05
7.45491293078492e-05
0.000130006750156417
7.9434055687089e-05
2.56653976553387e-06
8.83659649942901e-05
7.67422400439734e-05
5.8754258437687e-05
3.58734317964022e-05
4.70377895868358e-05
2.88960517353662e-05
-7.86844989825456e-06
1.55333987522048e-05
2.8382217878081e-05
9.42604267704852e-05
4.174316657574e-05
4.91583411257936e-05
2.21034705893649e-05
2.4926191868634e-05
0.000106065646397179
8.89176219605685e-05
3.77105051860317e-05
5.14905574651241e-05
4.88554512540689e-05
1.70372834765566e-05
6.37922386402756e-05
0.000135281476683026
7.4444540441537e-05
3.89986751147087e-05
7.1484006687717e-05
6.9696307240186e-05
5.89086028502797e-05
8.44178054473383e-05
0.000148809177661097
7.62058021630355e-05
7.09357380497417e-05
2.38138573948867e-05
2.86098167720955e-05
5.52801658462561e-05
8.19246805805317e-05
6.29274463157942e-05
2.55079896310018e-05
8.44704610429146e-05
1.93519829619987e-05
8.46227687538707e-05
7.75592518247935e-06
5.03783534366069e-05
0.000119462607931149
6.45947181806673e-05
1.0191727825965e-05
0.000111993837780167
6.95866827426607e-05
7.92805545445345e-05
3.45878324776992e-05
1.1994681679216e-05
-8.80441794527828e-06
8.00474488859121e-06
4.86711912891558e-05
1.3464937015075e-05
4.11278436315418e-05
5.52330626898211e-05
8.22600550333695e-05
6.21209779280675e-05
5.97686589688724e-05
9.74443854915817e-05
0.00010116573691547
9.94152588659928e-05
3.70916875983757e-05
6.36395178407418e-05
7.44343547778813e-05
3.37007263804422e-05
7.72189420910177e-05
6.78109480961731e-05
3.83471856240896e-05
6.04479615092378e-06
8.79819278380988e-05
8.19528669039373e-05
6.5383927989913e-05
9.99097052770486e-05
1.81166632799296e-05
3.11071319840139e-06
7.42944119211894e-05
4.79700610128059e-05
6.53735202581864e-05
2.31873199856769e-05
5.0788418884415e-05
7.16662227733331e-05
9.23974121293273e-05
-1.44902838432889e-05
6.69106862406044e-06
4.15738122999888e-05
5.47715796062226e-05
8.11444093900775e-05
3.28492901190684e-05
5.09817463468146e-06
4.78939551202777e-05
4.03674512700252e-05
7.18979613522181e-05
2.0165820917872e-05
6.38003190794462e-05
6.61430724466291e-05
8.99950028073708e-05
-1.1435762904057e-05
-1.00631433267363e-05
6.26393146319431e-06
5.06185144800238e-05
4.08985620227307e-05
-7.49581143319779e-06
6.29625763623589e-05
8.66339638542697e-05
5.38331778157164e-05
6.43261478706799e-05
6.83673468627251e-06
3.9397714156036e-05
7.8047033146027e-05
3.4645328822559e-05
8.88078076299271e-05
4.51755423071318e-05
0.000102039742248401
4.76716754785222e-05
6.65572467280136e-06
2.80310925236534e-05
2.05404535638358e-05
0.000136546025580638
0.000122523580881986
6.00690941111803e-05
7.28878003546624e-05
2.3019558268981e-05
2.36798428678703e-05
4.04040549656971e-05
0.000116158033250286
0.00010764977409009
2.85318711339657e-05
4.43734931437606e-05
9.02506324665615e-05
8.13152382461016e-05
4.49857771664974e-05
2.00195669876005e-05
1.78916532345246e-05
2.16714261884171e-05
4.00546867687519e-05
2.63069711092866e-05
6.77175151848899e-05
6.97178203605202e-05
8.80373546099515e-05
8.51562150069827e-05
7.29483357716391e-05
5.09123961480719e-05
5.67403337679523e-05
4.65222795006513e-05
-1.57570860004058e-05
3.48561569290024e-05
7.18679853840733e-05
5.80715495048723e-05
5.03335703023175e-05
9.67099092418643e-05
3.36855885165082e-05
6.83933556480478e-05
4.3831387691754e-05
0.00010574857883891
3.80360169036148e-05
6.2999450427665e-05
8.53844746973057e-05
5.99976561171834e-05
3.37247180782184e-05
8.0133295485745e-05
5.40482456660938e-05
8.73272310766745e-05
4.16461329894429e-05
5.58564480871851e-05
4.16419460132602e-06
7.6002703111208e-05
3.12871691363903e-05
-1.56757585654841e-06
3.26312588349413e-05
1.48988314344758e-05
5.06540424725961e-05
6.60950958483606e-05
5.6970480193221e-05
5.17933945152896e-06
3.04405825878547e-05
7.015579399135e-05
9.69198693880826e-05
4.98311913031403e-05
2.51535760450028e-05
7.67247635318178e-05
4.41816764352158e-05
8.33192462442748e-05
2.73045636545752e-05
2.35594519574703e-05
7.03063902593969e-05
0.000110027842913144
9.41003624333686e-05
5.49131589395674e-05
5.0229386095896e-05
6.77924964204543e-05
1.34951455724993e-05
2.5073120877374e-05
0.000109380037298824
5.87188282334897e-05
0.000131493941318432
5.46626936137237e-05
5.48288739965518e-05
1.08192297915132e-05
2.84923694827191e-05
7.40726502110983e-05
1.9250582792662e-05
4.94357345096788e-05
5.07345781769791e-05
0.000110949649944891
0.000112751235174148
4.44669946155582e-05
5.52495537471311e-05
9.09812189197285e-05
8.74959952942828e-05
4.87019557625668e-05
0.000101658637048816
7.0076039662819e-05
7.59448033540778e-05
7.26640582809383e-05
0.000140862662816496
5.88078934394577e-05
9.22488545564132e-05
9.28536774169787e-05
2.20941233415348e-05
2.74554060422912e-05
3.06686732859923e-05
2.42640440330983e-05
7.96126137888422e-05
0.000133634893935014
4.53285537067154e-05
8.12506264225695e-05
4.42217419089597e-05
1.96039125703839e-05
2.16401334748347e-05
3.71171965026944e-05
2.26025136659848e-05
4.29124387240568e-05
9.50281412749282e-05
0.000111521773843682
0.000109962836207932
0.000118393369693889
1.19496156974011e-05
2.45686380972781e-05
0.000120454219548845
0.00010135181547382
5.18721357457839e-05
6.76114461468603e-05
4.15824439850167e-05
-1.70784122058317e-05
9.0178444835514e-05
2.08064944674843e-05
4.86170702447033e-05
5.59597945902479e-05
5.59260173075122e-05
7.81180457518999e-05
8.5862554293155e-05
6.25350508647515e-05
5.04557714308806e-05
5.04598479827651e-05
4.94880715046156e-05
4.53311523070628e-05
7.52986504045521e-05
1.3446476620348e-05
8.84732761149359e-05
0.000104247101279704
4.74094175614421e-05
2.58018148335088e-05
4.84012264878729e-05
5.75258651915441e-05
7.76141901659725e-05
1.8335747042107e-05
2.73817916093218e-05
-2.12834031334183e-05
6.14021945449412e-05
7.78218811064976e-05
2.82368037460479e-05
0.000129474664262141
4.35395414539273e-05
9.16583139049821e-05
5.5610652002572e-05
8.56864837902974e-05
4.97925981077524e-05
6.2300757439712e-05
5.99218404552243e-05
9.38101351544426e-05
5.76552320660031e-05
0.000109763896349865
5.39762013141745e-05
2.3769044685426e-05
5.69756217450013e-05
0.000121683073599518
6.43657770231924e-05
2.39805841350931e-05
4.25526708143531e-05
8.91820693201739e-05
9.75197535297377e-05
7.80622890173301e-05
6.45427353740883e-05
3.1480006279462e-05
9.98556937072554e-05
7.0551295469144e-05
8.39362977625679e-05
1.28319933303866e-05
1.31710508440029e-05
8.10501701182543e-05
7.02078654086506e-05
6.79069677810587e-05
2.73450222061335e-05
6.42731005342609e-05
3.10997797450868e-05
5.5330527659429e-05
7.15266821361402e-05
7.16739018878632e-05
0.000111569313867991
4.82519657660492e-05
2.60104325968513e-05
4.05898134388399e-05
5.26811181640391e-05
7.75288651555833e-06
3.30739089314091e-05
0.00012277786684402
6.70119086213442e-05
5.52819197816894e-05
0.000113607617528371
6.84377229244736e-05
0.000126474818194258
0.000109285506751412
1.90817227251195e-05
5.72279766082706e-05
4.27429960729337e-05
4.38985969660993e-05
7.43150500932922e-05
5.61997339778908e-05
6.91656879354507e-05
4.37130426100864e-05
8.58450956302559e-05
8.40101778973948e-05
5.67429340869464e-05
2.75746796069667e-05
-2.16497121462761e-06
1.91720939960163e-05
6.50644134091295e-05
9.90549280315062e-05
2.48895723399031e-05
6.85549595138278e-05
0.000144057797637244
5.54956792383848e-05
3.01881472441459e-05
6.97002527213669e-06
8.36949715997796e-06
2.15412891305008e-05
6.94070002125662e-05
6.78796898090254e-05
7.33489484299569e-05
8.63683565353521e-05
7.55739621623961e-05
6.76681563682026e-05
7.70473698441842e-05
-5.27112227188348e-07
5.13488674463301e-05
0.000109513608982158
9.2784060665982e-05
6.56873459574687e-05
3.81701442401886e-05
9.13255315406773e-05
2.94941352763939e-05
9.72066491676189e-06
8.13863573499117e-05
2.9784511967098e-05
1.90441365218781e-05
-8.36562343863475e-06
6.29657081779131e-05
6.73498234575664e-05
9.73900046167121e-05
5.3209161571165e-06
9.19408906286679e-05
7.97830769851378e-05
9.03082139678747e-05
2.82181117658547e-05
3.71336835262027e-05
0.000107480183105132
0.000105351570351792
0.00011772522981833
3.80174883166046e-05
5.05330288858861e-05
9.4434755098711e-05
0.000111822729534187
2.6859702312837e-05
8.60602476960869e-05
6.33025740605105e-05
2.17370867005676e-05
4.39212441843244e-05
0.00010105995626681
7.38413238020807e-05
7.37922859934073e-05
7.6236422339643e-05
6.29203345492863e-05
3.90992944064939e-05
7.87137262319198e-05
2.98206449985753e-05
4.0215873536201e-05
2.77101518815232e-05
8.68882035349879e-05
6.2566365650968e-05
8.15206791373182e-05
6.29332620120222e-05
8.91916539524685e-05
1.3870122961127e-05
5.28143088703537e-05
7.95536984240401e-05
4.93534668652402e-05
4.94966753627376e-05
5.34466611192014e-05
6.93846949277813e-05
2.25481759538546e-05
4.69977175844531e-05
9.65168045698497e-05
5.78377751991908e-05
0.000108329788513812
2.88436116069e-05
5.45078709318277e-05
6.05832378284587e-05
2.95431672048006e-05
5.77203578695866e-05
7.07698274199827e-05
6.27523590572349e-05
2.7515926755693e-05
5.12759625176588e-05
3.84777447755918e-05
-1.45174408055308e-05
3.76910616206052e-05
8.9819789567035e-05
7.20372375512622e-05
2.28653982633035e-05
3.88661228393115e-05
7.84711262071852e-05
7.72082085904587e-05
5.13131749906105e-05
0.00010853084211524
-8.67337136512388e-06
7.42060681941481e-05
3.14405628288213e-05
-9.80163329195501e-06
-1.9940751488316e-06
5.85804553938098e-05
1.7251170709591e-05
4.09737881932806e-05
0.000148201665077635
6.85698398460424e-05
5.84513457942318e-05
-2.34513484548853e-05
9.41388862517573e-05
2.04300257384168e-05
5.2647206180229e-05
6.44701900483815e-05
3.01223538776724e-05
7.89950241786293e-05
7.33876351891866e-05
7.48840893067998e-05
5.25489353450359e-05
2.04647350688543e-06
3.84836530346611e-05
7.56371999848594e-05
5.47210074527043e-05
8.00809020672946e-06
6.52750695513068e-05
0.000125759503754403
9.37117725910097e-05
6.18264883485054e-05
6.72618103278227e-05
6.17269906484352e-05
3.38568544052841e-05
3.62143962596066e-05
3.09862822806814e-05
4.99719785105584e-05
2.39664833280434e-05
7.58459381359058e-05
5.79708503808878e-05
4.697478846245e-05
5.65756008857095e-05
2.48655360729954e-05
0.000108323755800244
6.41801605211703e-05
4.76156027932276e-05
2.8644613334193e-05
5.76940334599991e-05
-2.10427415880918e-05
5.2593212636536e-05
9.68656592765373e-05
0.000106762527077246
5.3265160928787e-05
3.2449311589954e-05
4.65374491876129e-05
5.88953948955778e-05
8.47043067878098e-05
1.15106480503719e-05
6.93130547629434e-05
2.39974954436098e-05
4.98126089237168e-05
5.03102042509624e-05
1.17445413932076e-05
0.000113335945848397
9.99296283686187e-05
-2.7500199949347e-05
1.02517653690925e-05
5.15660592150028e-05
3.39674797644232e-05
6.23202514655536e-05
0.000116938400138475
7.58568972726794e-05
5.4750746487254e-05
4.66684158671278e-05
2.99332391178631e-05
8.1014355982404e-05
8.34511926863838e-05
9.30976086533099e-06
0.000114726627218951
7.91926619221801e-05
6.21304307333699e-05
5.3720805247812e-05
9.78183146445454e-05
7.72999393914382e-05
8.52143876419345e-05
0.000136515809531595
5.7135867552784e-05
7.395363156496e-05
4.67243314202794e-06
7.12942086405497e-05
0.000112748684318591
4.79489815982618e-05
6.88348579841515e-05
7.78151803425764e-05
0.000145340140143223
4.7294344083454e-05
4.66771286108217e-05
9.30361445610666e-06
4.62608451190723e-05
2.98201630102003e-05
3.36897941306965e-05
0.000120400709483382
3.97474041348521e-05
5.18044447470197e-05
5.47960622350791e-05
4.85519274653755e-06
9.99721731024325e-05
0.000101052406922827
1.23845838594353e-05
6.03737112666083e-05
5.13586629408225e-05
5.80807023769748e-05
8.88545384963205e-05
7.03235150552035e-05
8.41784381111084e-05
-2.58087046732286e-08
2.21902382724688e-05
4.58407823070817e-05
5.45606473560108e-05
6.24091937102353e-05
5.10083035801271e-05
6.57567103530954e-05
3.97608020249994e-05
7.60715879912041e-05
2.72771164695498e-05
5.45704660679854e-05
0.000101971137684843
8.68017812226589e-05
0.000104535162298188
1.20204512780776e-05
8.21202956021688e-05
-1.39800193246285e-06
9.37827693822983e-05
5.76570392395534e-05
2.71410345508035e-05
9.58942637398515e-05
-6.10886421085877e-06
-2.18291222133704e-06
0.000109953765994379
2.27654898708941e-05
7.39754207339685e-05
2.14746157693456e-05
6.44105880357351e-05
6.80029112750118e-05
2.8309460119809e-05
3.39753338465564e-05
5.74549321715927e-05
7.3120626757097e-06
2.84961398961708e-06
7.95579776469862e-05
5.79860404043284e-05
7.04507881231423e-05
8.977686989866e-05
7.78800046418832e-05
3.06639656657768e-05
1.14116812445932e-07
8.98774704742571e-05
5.61238309484992e-05
2.9726157609152e-05
0.000111844644919597
8.0536258238115e-05
4.983763451491e-05
-1.51703813682367e-06
8.03604787687005e-05
7.30569100110952e-05
4.70481838004566e-05
4.50883099382093e-05
3.31834033101226e-05
2.66076142272158e-05
4.18074555757437e-05
3.72521326854068e-05
0.000107455093945556
-2.20766065546338e-05
2.98885839222315e-05
1.78987845784023e-05
0.000102945307071986
4.15079688501751e-05
4.26565459194836e-05
7.95679658555784e-05
7.25906357948698e-05
5.63629045402936e-05
4.34252972630253e-05
0.000140723158845192
7.8778903610388e-05
0.000131907644363776
1.37352378586858e-05
0.000135254345289431
5.59885322853377e-05
0.000105186581710757
9.02590041423803e-05
9.02974956146437e-06
7.31916828371827e-05
0.00010615561918787
6.30510118381015e-05
8.41939190980355e-05
7.53678038122233e-05
7.02001416791376e-05
3.98149454986831e-05
0.000120380615264745
7.60413026816956e-05
7.6837893576732e-05
7.37954050181856e-05
5.7035516181522e-05
9.30192560182478e-05
4.47908473136323e-05
8.50753062820197e-05
3.03149807170312e-05
7.08717980901261e-05
7.87786613038725e-05
7.11493525397196e-05
9.92803844513138e-05
3.21778671167825e-05
8.58510491250503e-05
9.72436216712816e-05
5.55901989279676e-05
1.66379708823908e-05
3.93212570655185e-05
8.33445241900236e-05
-4.54507788602377e-06
7.62742701690364e-05
4.43337291273702e-05
2.82059932393918e-05
0.000129973223311979
4.81387573743215e-05
6.84119473901677e-05
2.51873849838743e-05
7.22372396812347e-05
6.79823272528078e-05
4.30309115835438e-05
0.000140033269298332
3.33808709311808e-05
5.16857942125671e-05
6.61802358912814e-05
4.08524400671777e-05
3.72571464225341e-05
9.3080846440098e-05
0.000109334776934248
3.74753553721212e-05
4.31711242813975e-05
1.71903662634777e-05
4.40042565952509e-05
6.30583839150907e-05
2.79286628214285e-05
0.000118888511099886
2.67295827724962e-05
5.93874689333967e-05
5.506837871494e-05
7.40780395208705e-05
1.26089699443038e-05
4.99657783333508e-05
1.93211738885149e-05
8.41588735462008e-05
6.8924483788044e-05
3.68597675554315e-05
9.20059853412897e-06
8.83424485791973e-05
5.09843628161594e-05
1.21024341987139e-06
0.000126573575631234
4.60733428738482e-05
0.00010849359317917
7.5948693374835e-05
9.70592787135349e-05
4.22267990059794e-05
9.49780304123862e-05
2.25433051561073e-05
0.000152375612255925
3.7012335252117e-05
6.26817382540081e-05
6.68953789472898e-05
5.27888104557786e-05
4.7300742720371e-05
1.7516486364804e-05
5.23561942050354e-06
5.71935911902135e-05
4.24627765897391e-05
5.43902607679871e-05
5.32143690057655e-05
2.62805313728087e-06
6.93717868279693e-05
3.930783318882e-05
6.19470606184306e-05
7.91530766065698e-05
6.78812127555543e-05
8.28761066009277e-05
4.28447242311386e-05
9.14525808249512e-05
2.26927958401817e-05
6.13607847871044e-05
4.3672525598687e-05
2.88219199881519e-05
-2.05964071706059e-05
7.3591048145239e-05
9.2006932988073e-05
4.73125820147697e-05
4.8555318648715e-05
2.41950362826636e-05
-3.43796989785994e-06
3.92861438023943e-05
7.90135280806762e-05
7.48549425185365e-05
0.000118037139495029
5.44798308981508e-05
1.45643528236878e-05
5.05165708865753e-05
0.000107144688278113
3.07309402801509e-05
2.89689740270777e-05
2.64635632707476e-05
9.25921422057586e-05
2.65457584258607e-05
4.15704219079984e-05
4.65186510493171e-05
5.73308136070628e-05
6.27375667316337e-05
8.81180211598418e-05
2.3558822352922e-05
8.84570403463574e-05
3.46445242370296e-05
4.95364209082563e-05
7.12766004886394e-05
4.96700548776897e-05
3.45811309468739e-06
2.81820144237292e-05
6.05342727455137e-05
3.83326926091087e-05
-1.11766295469851e-06
-1.18605938026833e-05
4.34674435637112e-05
6.37677923789945e-05
3.90383058296833e-05
-5.21575142294668e-06
4.80396576807205e-05
2.95297541546622e-05
5.61997189513038e-05
9.07713557945764e-05
4.20909931067982e-05
0.000114156126317993
6.10181090157945e-05
4.59439432556376e-06
6.9870819667739e-05
1.91614161512729e-07
9.05348155353504e-05
4.70113273206683e-05
-6.89946015386442e-07
1.16943969956051e-05
5.26359516946094e-05
9.2730761690029e-06
3.40827424042761e-05
5.55206787261338e-05
7.72848011158844e-05
6.22346553445085e-05
6.85706880208245e-05
8.36838233839595e-05
7.05051387677298e-05
6.33097832410575e-05
6.53812001111451e-05
2.77303229262982e-05
8.73520042925244e-05
5.48581195106984e-05
5.2090289171484e-05
3.04268324532786e-05
8.48375502510397e-05
3.25968627680089e-05
2.35163163543043e-05
2.81489619828707e-05
-4.9382149396103e-05
0.000100078789003188
7.06374697678307e-05
0.000105925951191918
4.55491838598014e-05
6.33026709668241e-06
4.30910441544657e-05
3.32332738762646e-05
-2.95436620098912e-05
4.53983723647537e-05
5.4107746197961e-05
0.00012334336970955
0.000108113786147752
3.99814658608361e-05
3.68504707106487e-05
9.78443583468031e-05
3.85898908579535e-05
-2.91003782994741e-06
8.51269133513714e-05
0.000123158828242492
2.36500005553836e-05
3.64889034164113e-05
6.5481928372314e-05
4.58990395917407e-05
5.83636861269282e-05
3.81777520940531e-05
3.30583504326852e-05
4.7091157480114e-05
5.39417168236327e-05
9.9721990001262e-06
3.36963147088482e-05
5.32033567584956e-05
1.14549651500846e-05
1.55013988000638e-05
3.94559944248887e-05
3.90879116325059e-05
5.7253619421566e-05
2.58024672613916e-05
6.65308982374002e-05
3.35706604799375e-05
4.81585455417331e-05
0.00010439748396358
5.91920477960491e-05
4.0160359308792e-05
3.4260290576279e-05
4.47601146113588e-05
0.000110710697445271
8.27367416908839e-05
-8.47328229302705e-06
5.60384214044099e-05
6.87621150063696e-05
3.07233108489362e-05
4.68361259771282e-05
3.80367905624691e-05
4.32759787824235e-05
5.98263263471081e-05
5.23641725295669e-05
3.65511970073529e-05
0.000140334279977826
8.88519319592272e-05
9.29889351402784e-05
-1.10322487162316e-05
4.88471305382182e-05
4.71292608315935e-05
6.71842953731983e-05
3.05443028523675e-06
8.52583028682464e-05
6.99598222143915e-05
7.19351963617547e-05
7.72390061109032e-05
7.10288237794416e-05
5.6234612511964e-05
2.32032947011091e-05
2.99055278152971e-05
6.70086988804898e-05
7.1529377422387e-05
4.03997761615472e-05
1.84383501507367e-05
9.4511597225336e-05
5.27148363927577e-06
7.36357218799508e-05
8.22553079170539e-05
2.03554069530766e-05
6.0724920976771e-05
1.60137768040889e-05
-2.14674833555118e-05
1.52548603715796e-05
4.83071325385363e-05
4.57395070844968e-05
4.44433053608302e-05
8.19255940524752e-05
5.65702234408576e-05
-3.33356751284133e-05
8.5664556272594e-05
6.43959370548554e-05
4.33783827564294e-05
3.01567969531925e-05
3.66365726489657e-05
4.87591696128394e-05
3.59274349125062e-05
9.0584841403648e-05
7.90911461502268e-05
7.85644078124053e-05
3.25636766364085e-05
9.33646495258248e-05
5.29830946223058e-05
6.18325952879054e-05
3.30546349921089e-05
6.69057647525406e-05
3.79915973655319e-05
8.42148355517187e-05
4.47236292500311e-05
4.26350876846583e-05
7.96983578715658e-05
7.63052769710408e-05
6.22127922611323e-05
7.24897187366771e-05
8.41185595120536e-05
2.33012906138459e-05
7.141265414184e-05
5.72327930442785e-05
5.91449784397304e-05
1.35902020876364e-05
3.25783674208461e-05
2.61158360436593e-05
7.78676268899337e-05
6.95279824264281e-05
2.80358739360707e-05
5.6867009988265e-05
1.86234807367001e-05
5.52889553435131e-05
0.00011373539275636
2.72880638423893e-05
4.13299028376242e-05
0.000112800399630275
3.2347331856321e-06
5.59169841840473e-05
8.00232436392796e-05
5.84274041734619e-05
3.7143791317862e-05
4.5727814540741e-05
7.65636925661593e-05
0.000110420121789374
2.34017289211048e-05
2.86245201245906e-05
5.85736952789074e-05
9.17067951577064e-05
1.74964837229609e-05
5.46030185395763e-05
8.67841484815553e-05
3.2617137741192e-05
3.14689152863967e-05
6.09257564105732e-05
0.000112489866068677
8.69534356739408e-05
1.53490391061984e-05
0.000126207558211431
6.94329740873665e-05
2.72927235320665e-05
2.56792584675932e-05
-3.88014447327426e-06
9.08600611759072e-05
6.10722393000575e-05
8.11610052757558e-05
6.51070932800159e-05
7.61536827991992e-05
3.09111673633376e-05
4.59096326870671e-05
0.000118065156506366
9.26399447120978e-05
8.13200746588288e-05
0.000108752529238678
4.02807056992913e-05
4.97537175506191e-05
9.14789938987595e-05
4.87353367851594e-05
8.32160461732926e-05
1.34617955924212e-05
5.62598254265586e-05
9.4460069362113e-05
2.74678463370206e-05
4.37856912720648e-05
4.39757869566097e-05
5.99602158904568e-05
8.12462009941125e-05
6.02892819004902e-05
0.000107038647272284
3.58993573006379e-05
7.25909737346413e-05
5.24024104467127e-05
5.74744761032029e-05
2.92465688620165e-05
5.54166883687769e-05
3.79762639832571e-05
3.66215980941511e-05
3.01518261011311e-05
5.97580659700943e-05
9.78872663337423e-05
6.72890516106002e-05
5.71631747384126e-05
5.93998514048623e-05
0.000104235081831551
7.66542420890759e-05
3.26092858551541e-05
3.65978036625987e-05
0.00010631567712798
9.37794655693641e-05
9.68022003024406e-05
2.18581846920071e-05
4.92621587747601e-05
8.79356307584153e-05
0.000105906240374562
5.47012619774707e-05
5.53844109992836e-05
6.08391493646677e-05
4.59911239845184e-05
6.8472456313824e-05
8.09166255543281e-05
5.74456629962998e-06
7.12756534805126e-05
5.61372479516509e-05
6.48318258103243e-05
5.13248732606837e-05
2.51328241035478e-05
6.90044417984421e-05
7.07359325003305e-05
2.99903795412925e-05
6.4344623185107e-05
4.10857578928029e-06
7.24533638485986e-05
2.70901152140774e-05
7.15005264732871e-05
6.56514098458733e-05
2.01727034939129e-05
5.03807156997711e-05
0.000102832940690528
7.39412096270891e-05
4.94384844135164e-05
5.10009144119669e-05
8.27959119772887e-05
0.00010011784804628
3.98190029393029e-05
6.14843704814898e-05
3.96744696685322e-05
4.9778021956987e-05
0.000122946401953445
4.29897739312794e-05
-3.88247576491243e-05
6.97861316508361e-05
9.06610169069903e-05
0.000104343168054313
7.69221438959618e-05
0.00011268124501005
4.44643972466639e-05
8.06316512937109e-05
6.22927891827696e-05
0.000105995930007211
5.36837531213995e-05
7.95773739843272e-05
5.42007275803526e-05
6.8260019884924e-05
3.39879715805021e-05
3.86516487008522e-05
2.75751583329868e-06
5.5120444094098e-05
0.000145341843722823
8.06156905007968e-05
8.00535074401644e-05
4.94162397411967e-05
5.8152934202737e-05
8.21143531566668e-05
7.83985291477772e-05
7.33344531459607e-05
8.1577152619382e-05
8.37511982819626e-05
9.75780407629995e-05
9.56354197381271e-05
3.89126519068493e-05
9.32239005283333e-05
8.31150146134229e-05
5.91952709232047e-05
9.67236787990668e-05
6.39167602084123e-05
8.64370955130075e-05
0.000110184396121588
0.000105674485628904
6.35332504196673e-05
3.86692156750178e-05
3.79197014319541e-05
7.68650876877222e-05
7.87865573653963e-05
4.49395469182083e-05
8.41848731872669e-05
5.00938451263352e-05
8.32790942753906e-05
7.49238817129581e-05
9.63242957240395e-05
4.23642022826565e-05
1.00488549589839e-05
4.16231488044103e-05
5.85563179530444e-05
7.9133151560359e-05
5.80075023335167e-05
1.92647544601005e-05
2.11691412754085e-05
5.81156744510057e-05
0.000126491605784271
1.35661762790482e-05
5.33759802787468e-05
5.93772088354634e-05
5.81698794026399e-05
3.45667099778066e-05
9.07352601858701e-05
9.22078040009223e-05
-2.6022561489983e-06
-5.41338587563053e-05
3.25716527498395e-05
1.70033344633879e-05
1.53062165833969e-05
5.74637122021848e-05
6.33955065788673e-05
3.454584712279e-05
1.77653544787367e-05
2.04328915814076e-05
2.99796025005769e-05
7.90830962650769e-05
3.05015632379506e-05
6.6512223547564e-05
9.81965743041284e-05
5.11172021652378e-05
4.44235587143901e-05
1.33649282137931e-05
4.7165017727523e-05
6.13974386451037e-05
5.13544698266409e-05
9.99021650396868e-05
7.54252888031618e-05
2.35216445341653e-05
1.97872373624184e-05
3.19980258506466e-05
9.45730288984202e-05
0.000102140245075631
0.000112906294418914
4.83028973752813e-05
8.77850644319574e-05
8.86944238644088e-05
3.90533982914431e-05
6.39807990805777e-05
6.62477370749738e-05
6.33709890669844e-05
9.96347511427033e-05
7.45656100497436e-05
6.32531998521616e-05
1.3569165267501e-05
4.30732795449347e-05
6.92343891672475e-05
5.93820837154972e-05
2.40399767745507e-05
8.4968040896453e-05
4.18517624400172e-05
8.86919737110319e-06
2.59935555165199e-05
3.10922887348315e-06
8.53459607970407e-05
8.31848660599597e-05
1.40493434424895e-05
-1.30906586731026e-06
4.71727263628576e-05
8.15492302028595e-05
6.54859365237634e-05
2.32463854023335e-05
5.69043568709564e-05
0.000118712883699064
5.97000329009879e-05
4.10529646045708e-05
6.57399412589764e-05
6.12553782509973e-05
1.95551027883849e-05
7.17522681616436e-05
7.31942434292423e-05
1.12602210076943e-05
0.000102566693991828
5.09450900508039e-05
8.3407402943528e-05
-1.4704327145548e-05
1.71952574403112e-05
8.2205386929236e-05
6.7677919655039e-05
0.000100210414373192
8.7143093987435e-05
8.21812084952708e-05
2.51645759025236e-05
9.97808933372746e-05
7.20070841076287e-05
0.000107885990304882
7.44203873808926e-05
8.59378309438176e-05
6.9814514573057e-05
8.01577493931539e-06
4.49862224302323e-05
8.40929296332438e-05
-1.51457636059757e-05
5.51281128182643e-05
-1.70904838303785e-05
8.10051702713116e-05
5.63660267572196e-05
1.25326158520648e-05
7.63287298248117e-05
3.42270547356515e-05
8.5229784463806e-05
6.04142446769538e-05
-1.26709807885707e-05
8.29418200691116e-05
5.96148440169834e-05
1.63052742629314e-05
-1.41330055275495e-05
4.14205671570556e-05
2.22819551015659e-05
1.13291433644324e-05
0.000100669599052187
4.66953053773824e-05
7.14615322631961e-05
4.23562837325578e-05
1.64606952560549e-05
7.10080680601617e-05
6.1338603113226e-05
4.68141481712115e-05
0.000105538211950667
3.96915995731452e-05
2.79710067232492e-05
1.94797868512492e-05
5.66284347398183e-05
5.42762817156589e-05
3.96469506485009e-05
3.3228481191887e-05
8.85078753196885e-05
6.9654618017446e-05
6.87480954754502e-05
2.77527188186969e-06
7.57970006304093e-05
1.5519506749376e-05
4.02329642494677e-05
1.27306602733267e-05
5.51021447830758e-05
5.13955098268787e-06
9.21810272257017e-05
5.46739170556532e-05
3.71348850401452e-05
2.41122445118872e-05
5.45414075230815e-05
5.41817909971102e-05
6.27171643638705e-05
0.000104484436278694
6.80145119197675e-05
7.92755868648996e-05
0.000113427815312843
8.2876052748205e-05
0.000139200292340851
1.92472860335704e-05
6.64784939965016e-06
5.91351966586378e-05
3.29941395474014e-05
1.89588519453352e-05
4.1307480876159e-05
0.000116874247581009
4.39942915736473e-05
3.45659115221978e-05
3.11858019338582e-05
2.91128898086631e-05
9.49812514338112e-05
0.000101570688497352
2.84354698266612e-05
7.6006347199254e-05
6.59794838567952e-05
0.000102766316615731
6.1274543483536e-05
9.01818999071237e-05
2.16243028470982e-05
9.58192014245767e-05
7.79885640153491e-05
2.66458753695529e-06
9.26679667682671e-05
4.06867126402162e-05
7.88691996301677e-05
6.05481162356873e-05
7.4868208712256e-05
6.92726620802248e-05
3.51248470717705e-05
8.15722595468706e-05
-7.08774442974919e-07
6.94349797896588e-05
3.36440965078295e-05
5.0477057641093e-05
6.79769589626166e-05
4.96789237409256e-05
5.63013596883263e-05
7.50825662263557e-05
-1.40247214972986e-05
9.19545181527768e-06
4.77239958567906e-05
-2.33851010949008e-05
0.000115883908903138
5.39919325555713e-05
3.5679704697211e-05
3.31264603208883e-05
5.37265952781584e-05
4.42356735631647e-05
5.50981857995449e-05
4.73773046338956e-05
5.29191158051295e-05
6.88933512419647e-05
5.83892413692138e-05
0.000107236351641517
2.43296230784942e-05
7.05875301193272e-05
6.16667117854709e-05
8.12557371420762e-05
2.83048658629617e-05
5.20356153460784e-05
7.3374636196124e-05
4.78568114693321e-05
9.90305119886663e-05
6.14586526433053e-05
0.000111848292263602
0.000110021345104143
6.61300891134373e-05
4.37114326384667e-05
5.72731046998591e-05
8.0428498087707e-05
7.82428960322738e-05
7.44979854053634e-05
7.48761188583494e-05
3.16507048525769e-05
6.10621420097391e-05
1.9541598903499e-05
4.7382604262822e-05
3.35059445420238e-05
7.13062436464558e-05
0.000104860862006499
3.28813205001306e-05
1.63250409223945e-05
2.53294085859779e-05
0.000118641326394201
1.72564920739511e-05
0.000104278591582406
5.65947686139504e-05
3.78777198322598e-05
-1.1868005622267e-05
3.83298044623991e-05
7.32377450277241e-05
5.32594494062251e-05
6.82897323446038e-06
2.89475336860837e-05
6.68263464969957e-05
1.45933820364559e-05
1.66516607086839e-05
3.80988910342012e-05
3.54774051354466e-05
5.00146856804093e-05
0.000107424440752878
8.94698118430872e-05
1.77919282805392e-05
1.27773236398565e-05
-1.67349118601714e-05
9.81708434582389e-05
2.00875888624525e-06
-6.11680321059177e-07
3.99992979449073e-05
6.88880034230668e-05
5.73376834963518e-05
1.86104326848801e-05
1.85041479134545e-06
4.47341753602811e-05
6.02461318932017e-05
0.000129710657890502
0.000145707540182578
4.69304995179051e-05
0.000106333083615783
7.64093934294729e-05
4.75157647845556e-05
-4.32942698360267e-06
4.02091556501044e-05
0.00011459912673694
1.04782799574148e-05
4.71084213200339e-05
7.79515402227092e-05
1.70543716231014e-05
7.10655530589017e-05
3.27661267450107e-05
2.34178713989216e-05
3.50121529937491e-05
6.79887041972275e-05
2.06202102485044e-05
7.63320433368949e-05
5.46378710619531e-05
-1.26481881999308e-05
3.45742973519909e-05
2.17635104099924e-05
9.73914725159478e-06
6.57822454339997e-05
3.83612541957917e-05
4.37546653186533e-06
3.94435552730199e-05
2.90388852911385e-05
3.0930740746279e-05
6.30165343564529e-06
7.62183537213942e-05
5.78084831720931e-05
6.43146016258557e-06
8.41065871439921e-05
8.27097429078495e-05
0.000130303236088974
7.33852382146961e-05
7.16841810541108e-05
3.57341160948965e-05
6.97167524943641e-05
0.000141637644256181
5.69029749744992e-05
6.2819969282959e-05
5.93328538352506e-05
5.55279884833668e-05
9.52427392182342e-05
5.77606269311963e-05
4.22577518764594e-05
4.22452638407861e-05
6.69985464266758e-05
2.75851736873063e-05
8.70711784295058e-05
3.76340604876169e-05
4.59734402471013e-05
7.05484496208196e-05
6.22162366486016e-05
5.0266936069556e-05
0.000134407859068483
7.81321274864687e-05
3.15621225379835e-05
5.32834470723721e-05
8.9948343541915e-05
1.9815596649991e-05
4.06164467439636e-05
2.36332234507447e-05
3.76268751394569e-06
1.84501415040664e-05
9.89998375663931e-05
1.55562030824407e-05
6.85231686585527e-05
1.46983547933693e-06
5.77017846126722e-05
1.80853791851786e-06
1.81430915729118e-05
5.81786486927426e-06
2.20939991799217e-05
1.63746701558123e-05
8.27200304984513e-05
6.49014924081956e-05
9.41317149922376e-05
2.17125198565336e-05
9.07447581875309e-05
0.000107777180659196
5.31724113182338e-05
4.96208621481946e-05
6.98233926821043e-05
0.000126565196671095
6.26428309944091e-05
5.16396407418307e-05
5.44261685865407e-05
7.26010330583953e-05
9.99244955621457e-05
4.32001831208439e-05
2.45797393008087e-05
8.69167033610033e-05
6.42743029593668e-05
0.000100949540518311
3.67523186293539e-05
6.59168311163547e-05
6.77780071867103e-05
4.19004201667532e-05
0.000102747513738785
5.3560969335556e-05
2.44879747458565e-05
4.21611856132975e-05
4.48995732671763e-05
2.52335324343461e-05
3.31063953588396e-05
0.000127458746540764
1.87437104738324e-05
9.32735465252167e-05
0.00011864943611454
3.70879896771159e-05
2.7316713315335e-05
6.02361092456853e-05
4.8324840547039e-05
4.57627426575421e-05
5.02245463326817e-05
5.11981878739955e-05
9.65997744275825e-05
8.42923355124988e-05
7.22085268216389e-05
0.000124791155069039
4.91312458961964e-05
4.58925857002663e-05
5.53046680244426e-05
0.000102235506648807
7.09691025072783e-05
9.22975642469411e-05
-7.94593966540125e-06
5.51777088603279e-05
4.72667384803248e-05
9.09721314807714e-05
-4.80702678910686e-06
2.77965774261061e-05
5.6895457435466e-05
5.06058230577267e-05
7.01013929773662e-06
6.44489605524337e-05
3.41049414781706e-05
1.71498545226297e-05
6.03374891376501e-05
7.57335594281787e-05
2.84305152875716e-05
6.23192125303248e-05
4.46182254725035e-05
3.11290270481348e-05
7.3922917520679e-05
0.000119542048195834
4.53180687972021e-05
2.84551966809083e-05
4.96118720546486e-05
2.92121205555162e-05
2.93823012461911e-05
5.86191211607432e-05
3.63926409496738e-05
1.79645058200015e-05
4.09287841117904e-05
5.90895034881672e-05
4.41038899230068e-05
1.64118943219751e-06
4.577186285309e-05
3.95879893475042e-05
6.56867452647414e-05
7.2691561411907e-05
6.33026073607174e-05
0.000113945054119004
9.21077779833811e-05
9.44409184408284e-05
4.45656512002164e-05
6.81520747532216e-05
-6.90387357803325e-06
0.000128245507973305
2.72619379374792e-05
6.50017266979027e-05
0.000107597402063342
3.22889408531779e-05
6.75232705114487e-05
2.57208141737686e-05
4.98015358099345e-05
6.04381307624647e-05
4.7632861144996e-05
7.38989740131236e-05
7.36640163479955e-05
3.03209879503436e-05
8.5994352090978e-05
6.21154940295325e-05
7.67745483318541e-05
6.58671954673139e-05
8.02266371132366e-05
6.42119943358778e-05
6.59973185945776e-05
0.000119613344435923
0.000115182160675009
6.48754212476519e-05
6.72996076136593e-05
5.06387806499745e-05
0.000121403700346415
4.60066564470094e-05
2.78611628084912e-05
2.84640656295528e-05
6.590607155098e-05
2.04972780920397e-05
6.32064773843357e-05
1.03252359263273e-05
8.33627630528702e-05
4.43938118832584e-05
1.7434409185997e-05
5.36698192099415e-05
8.48807397315488e-05
3.56988008943212e-05
7.23530909436145e-05
1.31291327517595e-05
5.75708479330886e-05
-4.75214278149504e-06
3.12981136414932e-05
7.93160778092447e-05
5.34641746330646e-05
0.000104622212451666
1.22017338999597e-05
5.0633132614205e-05
-2.35445957994051e-05
0.000127442820537647
0.0001263379369346
1.24566109083801e-05
5.24652641358955e-05
7.37533560278613e-05
0.000100036744325487
1.87672719482949e-05
4.60176931580682e-05
7.86127607467303e-05
6.36671280612229e-05
0.000129206393000605
4.41447899056132e-05
5.07884034678732e-05
0.00013239182950833
0.000118405098309253
6.35554078322596e-05
0.000104545872440442
6.77217861128877e-05
0.000125552624308479
7.16258325519389e-05
6.9596800392587e-05
8.62814988448447e-05
5.50819632700905e-05
5.00812658388689e-05
4.85181868046213e-05
3.87116833566474e-05
8.8414155570948e-06
6.19475356943561e-05
3.25050029158429e-05
3.50962276245583e-05
7.1966603898248e-05
7.83949983262167e-05
8.31293637253157e-05
3.91041680403836e-05
4.63037342904126e-05
0.000116345197850156
9.01974286143843e-05
7.82267489094408e-05
0.000132205976627423
4.36904724500952e-05
4.86650031200571e-05
8.96375250029138e-05
0.000141892934603198
3.8016935226459e-05
6.29593235098156e-05
5.58157598530462e-05
0.000140310083210977
7.90753667963575e-05
7.20827165249676e-05
4.47516335469021e-05
0.000101736386404856
7.09947380230402e-05
7.88586513155171e-05
4.84199490744927e-05
5.04560283510329e-05
4.74280819538637e-05
0.000100487824363036
0.000108951449959721
7.46407485797132e-05
0.000109000904810973
9.85935920320599e-05
7.97078762768864e-05
8.15256302467588e-05
8.36071409574379e-05
0.000132184160040684
3.08266577009386e-05
1.78273389883511e-05
3.12474474144622e-05
0.000100874010369541
-2.17533963616472e-05
2.39496551060353e-05
3.85134131770809e-05
4.72157363961992e-05
-1.53527387047468e-05
4.31834529681396e-05
5.72050630168928e-05
-6.86408961420168e-06
8.70282581000977e-05
3.91915945308132e-05
4.90207588305132e-05
8.27627638317622e-05
-2.45080135487377e-06
2.3524372510602e-05
-1.42357669303857e-05
-2.61066924730988e-05
3.71466171582603e-05
6.67176308370489e-06
7.00783217123469e-05
6.87393435096127e-06
1.53575877743522e-05
7.37937761979035e-05
4.7637998615934e-05
6.77737756951574e-05
9.0494191915532e-05
6.94348703454223e-05
3.97867788510049e-05
5.12314680945967e-05
8.70183683953791e-05
7.02183406919739e-05
8.66793534943242e-05
8.24803528340523e-05
8.06142371033414e-05
5.07450090827763e-05
5.74379921385603e-05
7.59395839525867e-05
5.1270360094318e-05
4.82387048061101e-05
7.80178454163067e-05
9.34771048761016e-05
7.00697638409612e-05
3.45615762946819e-05
5.27968455409771e-05
8.01623370882477e-05
4.19605209843941e-05
4.96502669637371e-05
1.17364244342733e-05
0.000106429445652409
5.91529288126942e-05
3.41694468346845e-05
7.28995136499217e-05
7.31600899307999e-06
4.48717525534477e-05
2.71173038366783e-05
9.23462696245082e-06
8.66785031088243e-05
9.82967156757259e-05
5.31628130394007e-05
3.51690799941022e-05
5.04488193569612e-05
7.4940009305767e-05
6.5667975148897e-05
4.64282491942649e-05
3.53525634018983e-05
3.8302439307093e-05
1.36722066451565e-05
9.28902072417059e-05
4.32310342504272e-05
2.66115395048588e-06
0.000117267670987807
1.36175397526868e-06
6.8302867324294e-05
2.9697339016631e-05
8.77125803161622e-05
8.38274676348523e-05
2.02880770687248e-05
8.36983637813024e-05
0.000123121343127762
4.16865808925844e-05
4.5033531144263e-05
5.8582689017509e-05
8.54921168168606e-05
6.96558910455439e-05
5.02020301002355e-05
6.44931124959126e-05
6.3941177225509e-05
2.72450087333472e-05
3.20503448178616e-06
0.000126395074952021
6.32527899552658e-05
6.8189111114324e-05
0.000134188899571438
5.25591173528764e-05
1.28360320007448e-05
-2.347635003563e-05
1.00272588983681e-05
4.25734142376243e-05
2.65742992656172e-05
8.91997188859212e-05
2.34115301209391e-05
2.33801571046722e-05
5.09015270253594e-05
8.91904113316613e-05
4.48677926771515e-05
7.93896821528086e-05
8.7039094291682e-05
6.59190613605532e-05
2.26712765412268e-05
5.3543187529954e-05
2.81710575659915e-05
7.38402276789138e-05
3.75859986126215e-05
0.000111420666600109
1.39127381706148e-05
6.63083613926162e-05
4.19747458519538e-05
6.780144489614e-05
-2.37125241012464e-06
6.25254691083899e-05
4.48824914979264e-05
6.07301359004085e-05
7.32581709909071e-05
4.29563349655385e-05
5.70601374962729e-05
3.26727481269512e-05
4.75065777106822e-05
1.32493331560534e-05
9.15076344741052e-05
8.59478352221719e-05
7.90924930815176e-05
4.29354926307453e-05
6.82341400012243e-05
5.10051442696907e-05
4.43121054855924e-05
3.33037308006978e-05
0.000107559025457186
4.16872605466884e-05
0.000110065868664239
4.85753926670624e-05
5.12709713379206e-05
5.2661219892604e-05
4.84734565542554e-05
5.93425681749657e-05
2.66272206587112e-05
6.93701753630139e-05
0.000107538897171951
7.56054002475014e-05
1.54904491439934e-05
4.83249800539585e-05
9.37206340208168e-05
6.96646056684143e-05
6.24554343219117e-05
7.23660786756356e-05
7.42170647714416e-05
4.54335803413291e-05
7.45940298601181e-05
4.04354901455698e-05
-7.42441898714829e-06
5.05010058372048e-05
3.09466649679666e-05
4.04888714977354e-05
4.09908618669481e-05
0.00014243000476528
8.89210308066514e-05
7.0186446867197e-06
0.000113064102483601
6.67336016723063e-05
8.66828681671078e-05
5.29535275897434e-05
8.8789178131924e-05
3.89607498795471e-05
-1.83197413947043e-06
3.09722107957093e-05
8.37327770231909e-05
1.25910234784892e-05
3.31863770622174e-05
5.90602258810857e-05
5.20067544985433e-05
1.89767487612474e-05
2.23795481856238e-05
8.95815847441943e-05
9.16527205699316e-05
6.18679777622886e-05
7.16346311331849e-05
8.80143768367778e-05
2.01276086437396e-05
2.18892502770607e-05
9.32706532514462e-05
7.76335263988522e-05
3.34818305901963e-05
3.24966392560664e-05
9.33290050503766e-05
8.31826375151823e-05
0.000119488622669943
6.30656336842271e-05
0.000107546055864313
5.12478303061802e-05
0.000108816235825963
8.29122851113814e-05
7.50218244729569e-05
9.65911044517239e-05
9.71855777778068e-05
4.16525414821434e-05
0.000117091041684486
5.57647079086735e-05
9.43115437160037e-05
3.6121593199865e-05
8.33674038510919e-05
4.19763145122488e-05
1.65236970156177e-05
2.67538583215459e-05
-6.06049598674053e-06
2.34467206035955e-05
9.1201699716979e-05
4.91064038426982e-05
0.000108634457640145
3.92707000753103e-05
7.88233085556567e-05
8.65903988711734e-05
6.55757514333658e-05
2.7707210854456e-05
8.55755164971069e-05
8.20223627484236e-05
0.00011842833156154
8.42886398085374e-05
0.000126122579844714
3.48803665541456e-05
7.86614097598338e-05
8.50811712850745e-05
3.92875654187231e-05
7.3226733876556e-05
2.15864643427012e-05
6.10595710663595e-05
6.00899838471456e-05
3.31079281930611e-05
7.3797148329754e-05
1.03068230493175e-05
3.97397521289337e-05
7.15341060609999e-05
0.000108481307806126
4.33491245332269e-05
9.24359404379095e-05
2.42606846854625e-05
6.4035029257072e-05
6.90133127728877e-05
2.63832221686074e-05
5.99407724384568e-05
2.52355010311514e-05
4.07783185857374e-05
2.66015179203557e-05
4.5072017309828e-05
2.93558937579835e-05
1.7714914682903e-05
2.11087296476737e-05
2.10573348989787e-05
-2.08949222123292e-05
7.8411767372566e-05
5.33626380964765e-05
5.61296040418813e-05
6.39593238644236e-05
5.80300323480304e-05
6.19059205848328e-05
4.23775964610099e-05
7.7939933373486e-05
5.94592150743656e-05
1.35020044324006e-05
8.0062839825405e-05
0.000109805567839842
7.85799220595724e-05
0.000101103769572055
5.63802390364214e-05
0.000106859796799656
1.54003001303728e-05
4.33577137048773e-05
0.000129424638716603
9.51066361300509e-05
4.87953950659923e-05
7.16682728319826e-05
2.31350593216298e-05
3.23096746157223e-05
8.03735964495313e-05
6.45095343928733e-05
5.52647171057234e-05
9.1015176498587e-05
8.6421086447327e-05
0.000147819025087193
2.13035097303213e-05
3.17839054754536e-05
4.5268082054496e-05
2.54243187192372e-05
6.4211930080953e-05
9.40416598449973e-05
3.3734320855692e-05
2.34375432044317e-05
6.80208955847555e-05
3.03403894273578e-05
2.30089508104807e-05
3.38723257725042e-05
1.29297961487674e-05
-1.20934739822032e-06
7.90157440060169e-05
6.36124369837406e-05
8.16224571434721e-05
5.36637779151588e-05
8.6526068850088e-05
4.27167682775952e-05
7.67392119811123e-05
3.83676440421362e-05
5.52382241790364e-05
4.13637546323356e-05
5.13846339403445e-05
4.153065435529e-05
8.0275916054999e-05
0.000104018497403181
9.24681365268726e-05
9.50488866853342e-05
7.72026745885279e-05
4.68766363367191e-05
1.30462478471011e-05
4.35016148971799e-05
8.25537157871967e-05
9.856058670502e-05
4.10819799758377e-05
7.47690127476172e-05
-1.944715711098e-06
1.94927359241694e-05
6.14146830588031e-05
7.47125725369072e-05
0.000113102280478135
7.24539596991094e-05
8.94070415687301e-05
6.98131006749378e-05
3.3363481959745e-05
4.86382183971909e-05
0.000163289335000415
5.18838078694602e-05
3.79770131260894e-05
5.64188678581367e-05
6.11897613165432e-05
3.36645337098991e-05
-2.32481134710041e-05
2.09413114844606e-06
1.48359751429373e-05
0.000127306521784249
8.87877564915314e-06
6.67712791875872e-05
3.79842114406236e-05
9.37449703407687e-05
4.26108818587844e-05
5.79800960615131e-05
5.92806433351061e-05
9.40513620900755e-05
0.000114798497988865
5.30804752746256e-06
0.000102633966303335
6.5966699559928e-05
7.67267930677713e-05
2.59380811963643e-05
5.04148695411136e-05
3.29179575215526e-05
4.00154969577074e-05
7.24169269598223e-05
6.80676186736007e-05
-1.34821588724097e-05
7.59462962823264e-05
8.88333135093449e-05
6.8369427189284e-05
2.11302903242249e-05
0.000107201663952237
0.000113084665090018
8.54522515382301e-05
0.000102298617598767
3.34861428274605e-05
0.000163392392411273
7.7610116083856e-05
9.76488611851775e-05
3.4795448784154e-05
0.00012168170734226
6.68542299738824e-05
-2.73947114686124e-05
5.65894372041857e-05
8.15552416204647e-05
5.90293264464274e-05
4.01306169601819e-05
3.98697465807283e-05
-1.70458198460604e-05
1.01602478026289e-05
4.61943210839653e-05
3.7657819310235e-05
2.04058006399664e-05
4.70080541645008e-05
7.01306964021784e-05
2.88666769852494e-05
4.59285290716907e-05
3.44710445292477e-05
5.23875835232895e-05
5.49625979921271e-05
3.78603159178093e-05
4.64344680131918e-05
2.085821329927e-05
2.50118339052172e-05
4.5226275058602e-05
8.46149300580748e-05
4.8340680264272e-05
8.96109547588863e-05
8.56353352772584e-05
5.60586969860745e-05
5.57460616352869e-05
6.1626243140123e-05
3.95910470792706e-05
9.29038694592377e-05
4.56595986788074e-05
6.12848551880941e-05
6.61967181194196e-05
-7.9282229234469e-06
0.000113321376219004
6.85572043279081e-05
2.98011132651209e-05
6.28459265738388e-05
2.90752355199616e-05
1.1587464389858e-05
2.23580765801445e-05
8.63132739408622e-05
5.00265403785678e-05
4.53185940031265e-05
8.8729667671015e-05
0.000101311987011659
6.82593359161347e-05
4.4509539645469e-05
3.76013558659952e-05
6.38815955957874e-05
7.49299364671606e-05
6.09137269619613e-06
2.49533902379567e-05
0.000104631509517779
5.17121517270932e-05
6.70704142001349e-05
6.67896762248615e-05
8.45147585601049e-05
2.062360559013e-05
3.17440138376497e-05
2.8490026526489e-05
0.000139600897570227
-4.18389879163944e-05
4.08882783305292e-05
4.3295119883994e-05
4.0359146159177e-05
4.05705210148241e-05
6.59939408617359e-05
4.53812844533849e-05
3.54522526796516e-05
0.000115490690664636
2.70566180055442e-05
0.000100897681048005
0.000114220181464509
0.000125848527283844
0.000102523560877746
6.36676797356356e-05
9.20257743907171e-06
8.32895156836534e-05
2.74379328957338e-05
6.88837249876974e-05
-1.41750108037058e-05
7.54212024853954e-05
6.4107898947977e-05
9.52757468697049e-05
4.3945860360442e-05
6.09447907324133e-05
5.10291031801438e-05
6.13847632327261e-05
5.57273787113864e-05
2.73705565224469e-05
4.40451949965834e-05
3.63080570685827e-05
2.78684822744726e-05
3.8544804990288e-05
0.000107336773408456
9.94976793202705e-05
-6.19256053055317e-06
1.90564406356592e-05
5.07956172566498e-05
1.78483240821147e-06
0.00010190786106546
6.23781389377653e-05
5.65141835181845e-05
6.65779737908393e-05
7.88871760830532e-05
8.31520857762015e-05
8.05592756851857e-05
5.51621772907547e-05
8.0990226150939e-05
3.82207049645239e-05
5.55051211915084e-05
-8.97850814002703e-06
4.89297387944997e-05
5.8985671479996e-05
7.79609015051916e-05
5.46542642026729e-05
3.68075631942059e-05
1.40858675954658e-05
7.82674469515094e-05
6.40158010120656e-06
5.23717372064531e-05
6.65899386208957e-05
7.87273233915635e-05
2.68968348782277e-05
2.31835709423259e-05
3.30078373105224e-05
6.88013342118756e-05
3.68823442009543e-05
8.03430168042876e-05
5.50358798441242e-05
9.15964973441958e-05
0.000122093164323484
8.21172811839197e-05
0.000117233153565036
0.000107758130852853
7.97074914370965e-05
3.40323317171481e-05
0.000105367937356425
5.03404693968456e-05
7.58685807683235e-05
1.28363516250644e-05
2.19300747391666e-05
3.13455522526344e-05
0.000101892311223075
3.82551537532171e-05
7.43448746353309e-05
8.153626909452e-05
6.72276396089207e-05
5.33840227193872e-05
2.39616209006779e-05
2.10956007994711e-05
-7.51962988052275e-06
0.000116487163450961
6.97262927863764e-05
0.000102849743917099
5.2060168798867e-05
6.02512131949199e-05
3.85418983220549e-05
4.70037021165788e-05
0.00010493320250707
0.000118949786969989
4.08682312732627e-05
2.70111980347156e-05
9.73898349852305e-05
7.46924848303366e-05
4.87889715845785e-05
5.43282833528118e-05
-3.90721991885723e-05
5.12382058771951e-05
5.28214834956371e-05
7.05486037097411e-05
0.000101306219385243
0.000117576526150291
5.71714626135609e-05
3.70355566549957e-05
7.28255204635676e-05
4.25128512023094e-05
5.74871775433635e-05
7.06726525697042e-05
7.68519778581446e-05
0.000106975711669299
6.25076537247602e-05
2.45980015375442e-05
2.70379571086808e-06
5.82334934360888e-05
8.85330561437177e-05
4.19110736269305e-05
7.74461203293779e-05
-8.04655822006987e-06
2.84516467569829e-05
1.16624285598322e-05
3.82784719224802e-05
6.10178133714718e-05
5.66328857253668e-06
4.42798687600589e-05
0.000135813261004901
-4.41997777365737e-06
9.70689789528588e-05
5.58498097071952e-05
5.87510902493095e-05
6.75790108462062e-05
3.16465237128034e-05
4.3322426757204e-05
4.13159782584145e-05
7.68659868116981e-05
9.37687127833271e-07
8.88712135229525e-05
7.84397175420492e-05
9.93645836702708e-05
1.22577992537407e-05
6.34480484131943e-05
7.33189897759237e-05
0.000111051548388974
3.90232068088013e-05
3.94993855383466e-05
8.86748813616651e-05
6.78864247622453e-05
5.58302684022944e-05
6.70268867147235e-05
5.18688448198855e-05
0.000118428961492838
6.82741704586516e-05
4.42046823043045e-05
5.23157322694811e-05
6.65711359831411e-05
4.18412268991287e-05
1.03591811508498e-05
7.93047209372529e-05
7.42408113361274e-05
8.61620458897703e-05
8.49362250100044e-05
8.04889750961329e-05
6.75527457522356e-05
0.000105195174144552
5.10620631686184e-05
1.06866115213362e-06
1.90472985133415e-05
8.4247436697952e-05
6.34430532798698e-05
9.54964113051419e-05
6.64380476527355e-05
6.15195583073937e-05
3.17210788470344e-05
0.000112256556624026
-1.02765409905061e-05
6.0265870031444e-05
4.93316742012553e-05
3.77153186085024e-05
3.42135139353521e-05
4.79024340290135e-05
0.000100155614359472
2.62477014929023e-06
4.67328927479682e-05
7.45685794047499e-05
-5.64529184387154e-06
5.90248360440743e-05
7.42432706034909e-05
5.20566674587519e-05
3.32861050589575e-05
-1.90546280644783e-05
1.93891418553373e-05
5.51177497276365e-05
8.88580419262829e-05
3.57286444950854e-05
7.96018814508383e-05
4.41416715506182e-05
5.82184545647424e-05
7.38011934238363e-05
9.52298139654649e-05
8.0198254786612e-05
4.47266755853913e-05
6.11273816037642e-05
3.76988389733885e-05
4.80627228972459e-05
4.59724648962709e-05
2.19717998229515e-05
8.93931166997018e-05
8.48666217229597e-05
5.04840816753675e-05
8.34213735884195e-05
8.0848611541271e-05
8.40314156911716e-05
2.77132910308209e-05
9.66923217787213e-06
5.92757439760771e-05
0.000102820185352995
0.000111285955385695
3.75510654289415e-05
2.47694219703937e-05
6.41914781716686e-05
3.87857132174786e-05
3.56170596935673e-05
8.93685662896371e-05
2.72022199698583e-05
2.92163976777266e-05
9.37316898400563e-05
2.54810036263755e-05
7.35751674779968e-05
5.85579435288352e-05
0.000129419536985788
1.37370656522336e-05
0.00011315287824115
1.58585148956537e-05
4.83771727837017e-05
5.69622518275433e-05
7.45227880339301e-05
9.64019810364361e-05
3.43997598663427e-05
6.25639961877378e-05
3.63946407903043e-05
8.14960340551934e-05
2.93798708207877e-05
8.3553796101489e-05
5.89454165286568e-05
5.19132147820052e-05
3.44953645917144e-05
8.08533382730949e-05
6.05836372968185e-05
0.000106275306167701
2.77011240913819e-05
3.362323197162e-05
5.9890822395263e-05
7.17531477414927e-05
9.32852281363689e-05
1.25371820579263e-05
4.36936925406911e-05
7.40897420785616e-05
6.35371103947474e-05
2.6994045077872e-05
0.000100680604079135
-2.27629681495757e-05
7.89527574504291e-05
8.50370617757785e-05
9.43391010403381e-05
2.75821176831746e-05
3.516388050225e-05
2.56247514138111e-05
0.00010905922882557
0.000114634883699993
5.68897159664883e-05
6.38282860337893e-05
3.21623959685614e-05
3.0339215261173e-05
4.66391866291907e-05
3.60419989378116e-05
2.45621080414038e-05
5.8936958418019e-05
2.1884804997516e-05
8.53517248779256e-05
-2.61627281243558e-05
6.10661380820108e-05
2.66240105935196e-05
7.73870532656181e-05
-4.9474282469659e-06
9.35029208826446e-05
5.91242303117134e-05
1.94193122782668e-05
4.54002891347623e-05
3.33963263295921e-05
8.23703877910697e-05
8.43316616849647e-06
4.53681811144274e-05
8.28281502931499e-05
8.9882293405313e-05
0.000127390618392397
0.000104297582194246
0.000128073415022825
4.76487279690744e-05
7.66303109953584e-05
4.58939106720497e-05
6.04385734948521e-05
4.15311993109267e-05
8.73706493572426e-05
3.3297975572384e-05
5.94070775696835e-05
5.4471501430509e-05
3.9681039294804e-05
0.000103759518229918
-1.81026074521596e-06
8.47368619741473e-05
3.31949519115794e-07
4.69274547937296e-05
0.000141787661843996
4.50270082817005e-05
4.99453836000936e-05
-2.84802590792951e-05
1.87950710379313e-05
0.000124192724779801
0.000111173197877799
6.70401546609504e-05
3.37904154246012e-06
6.98783517927266e-05
2.79175701301183e-05
5.64245430671453e-05
-3.85012002018753e-05
-4.76645896882562e-07
9.75161367190528e-05
1.31069329678104e-05
8.31240802420865e-05
2.17471539604023e-05
8.7766151615223e-05
6.17308559784199e-05
0.000109869091037124
5.55479147509382e-05
7.09996785022233e-05
7.21638792082529e-05
4.80018153121408e-05
4.40101745444124e-05
5.68991198634544e-05
5.82134972777856e-05
0.000140473000293559
7.31149984642584e-05
5.79798909131321e-05
3.51321630804677e-05
5.01968838005594e-05
5.70066048286243e-05
2.60230364099493e-05
0.000111628028341859
4.41606790345306e-05
3.96076107052555e-05
9.67268923265061e-05
5.48334420518008e-05
3.82473041331175e-05
2.93758685838709e-05
2.62060093051706e-05
5.67284816271972e-05
2.40053729106555e-05
5.0204697736934e-05
9.38312045324088e-05
1.4672575104619e-05
5.73788827582653e-05
4.16076125196875e-05
5.89218007849127e-05
7.45681657873378e-05
9.825863062836e-05
7.01536817620104e-05
6.86813100985925e-05
7.77258987721456e-05
7.93982353075406e-05
6.27448360586674e-05
9.51293441182553e-06
9.06264059882051e-05
1.74438269590074e-05
6.52886914770009e-05
9.59105189537388e-05
5.26199963870711e-05
-4.04220469982168e-05
8.63255882632902e-06
2.73801256581085e-05
3.24566900241041e-05
2.68785467320534e-05
3.88507571943659e-05
5.30922823457587e-05
7.77879660064968e-05
0.000124297804521605
4.93733711387243e-05
-7.4554080245377e-06
0.000150870165830796
0.000124304028339552
5.05990744783306e-05
7.95740817598092e-05
3.46123291455842e-05
7.55128803308559e-05
6.70418626396202e-05
6.44847670644424e-05
5.58430442793112e-05
7.10596811059884e-05
5.96691029948536e-05
9.40450788718931e-05
0.000112330117039306
7.80618053545721e-05
5.32798020606253e-05
8.03857633113312e-05
4.47571636148078e-05
8.4311185588742e-05
4.8871024268814e-05
7.61991666465988e-05
5.60892587142912e-05
5.68088276356299e-06
8.41592438843612e-05
2.48614615361312e-05
2.79238116350205e-05
6.8546577554621e-05
6.49233755363577e-05
-5.38780189019966e-06
6.87954285702672e-06
7.45123713836852e-05
9.88658103242976e-05
1.02727532516504e-05
5.87214478484819e-05
0.00014617171168735
6.50027889328504e-05
6.95108861436812e-08
0.000166341106720623
8.45916682079698e-05
5.46479065143878e-05
3.75860320990349e-05
7.03316200474341e-05
1.72512101839975e-05
9.09503130123731e-05
8.53074120975277e-05
5.60772436130381e-05
9.4628466370572e-05
4.32558678938548e-05
3.74243247949545e-05
7.32233320313248e-05
2.49293784584059e-05
2.4770562589439e-05
4.5182803874848e-05
0.000116744862358393
3.53312895007574e-05
1.2085594429898e-05
9.41543535492706e-05
0.00010465717750395
4.33521721669721e-05
7.98640932735107e-05
8.71257930864972e-05
3.68554596094861e-06
7.30257248449212e-05
3.48780209043707e-05
3.13536843880031e-05
7.30522185195545e-05
0.000123876963026023
6.15021878672509e-05
9.18815807432518e-05
1.03912383027291e-06
6.99203481935893e-05
0.000113797018932017
8.96305584139938e-05
7.02942215183542e-05
0.000105778559454205
2.50097315596916e-05
4.83185607716293e-05
6.6907951321202e-05
4.10445409732262e-05
6.50974369087648e-05
0.00013134127463861
7.61176870896248e-05
-2.27358897743324e-05
4.94647281080541e-05
9.12838521129873e-05
6.44449798979686e-05
4.1591281036239e-05
9.46320663904207e-05
6.38020191584116e-05
5.07389013319901e-05
8.30725160584372e-05
3.59091784488303e-05
6.76921831534985e-05
2.86405692466715e-06
0.000104615185757401
7.13606979897887e-05
3.65244613473121e-05
6.91122822226238e-05
3.25746976101056e-05
8.28477010103671e-05
0.000105855538689021
5.37706390712696e-05
5.24480006317218e-05
7.15913533209859e-05
0.000105403180875873
0.000110696613879128
-7.06101233488663e-07
9.65822474255892e-05
6.22690714814076e-05
5.98981095726374e-05
4.46961106042791e-05
4.6585412948774e-05
3.88448047569791e-05
1.9757283718231e-06
8.95685097754598e-06
5.96845317834541e-05
6.83212207428589e-05
3.77133157947499e-05
5.48636310948599e-05
5.11537203764667e-05
2.54012831062477e-05
6.60044352103011e-05
6.09979793572425e-05
7.80402875156264e-05
5.76790721876423e-05
5.07944488801427e-05
2.99095558855582e-05
7.57058662393115e-05
7.11921704179502e-05
6.33594971809344e-05
5.84373493141503e-05
5.40667087532958e-05
3.68902623724632e-05
7.64663365623952e-05
5.73095319821351e-05
7.0082043468187e-05
0.000115062965711538
6.17746291732366e-05
1.1336034048272e-05
5.39481984232414e-05
0.000122419581678896
4.958373075653e-05
6.67734893419833e-05
7.53983971072846e-05
3.71911710019905e-05
5.35476069742853e-05
5.77211620305053e-06
8.96420352214618e-05
1.86442612906913e-05
3.27191527645065e-05
6.8712214541611e-05
8.92914434827336e-05
0.000111171859412788
5.42052985755687e-05
5.09205830813936e-05
8.34422803726679e-05
0.000105137677283406
5.7743092795522e-05
6.57075974925053e-05
4.09196941563142e-05
5.76770561355268e-05
6.07796441414276e-05
7.56669674979572e-05
5.35619075538691e-05
1.52121732798904e-05
7.15036821012082e-05
7.46049132185981e-05
5.5197544824148e-05
3.46241311397792e-05
2.55333371397864e-05
3.06676460966328e-05
2.19118444134474e-05
6.30013761883982e-05
3.13121278332799e-05
7.86872941957089e-05
0.000122137609368374
2.24977875485823e-05
4.14720820745108e-05
4.92793852687611e-05
4.72060370305706e-05
3.10363234722824e-05
-3.80001420545431e-05
3.24576405153986e-05
2.68458941980851e-05
7.90347902739684e-05
6.0135843031857e-05
7.6248406422702e-05
7.45942546953258e-05
5.87963164317944e-05
2.68622437919345e-05
9.59752548634002e-05
2.96937387329755e-05
1.13380786587395e-05
3.09378020222236e-05
2.92294246995403e-05
6.19710919352209e-05
8.48670432780739e-05
5.01570139550824e-05
1.56230382969492e-05
2.25517717746441e-05
7.86798604524487e-05
5.86626668454308e-05
7.34469674194642e-05
6.56516565426397e-05
1.96163120843424e-05
5.30100532564847e-05
0.000108613082560184
2.60964483198989e-05
3.50583472731729e-05
6.00658992286921e-05
7.43777870946706e-05
9.3898433673255e-05
4.7368978436655e-05
2.47424150226954e-05
8.29173213240021e-05
7.75900004721529e-05
1.85821183295281e-05
3.19229059271703e-05
6.58536831250517e-05
7.56340648527715e-05
6.07898809334136e-05
4.90051426236652e-05
8.89644742155412e-05
0.000124948325303789
2.98755048643255e-05
4.26279943019319e-05
5.52092625497278e-05
4.65525628539686e-05
2.64340996018136e-05
4.6133934908804e-05
-1.85088154933786e-05
6.9975320720127e-05
0.000117704742048242
0.000141964337001092
1.90394112042604e-05
4.87971947098137e-05
6.2066533939525e-05
2.02328441375657e-05
3.20221742669239e-05
8.82054222802381e-05
8.73217380806529e-05
3.76152658444219e-05
7.72948216766128e-05
7.40334175104045e-05
8.77920544797034e-05
5.39132799747859e-05
6.80399140838999e-05
5.31085258689112e-05
1.23456236079427e-05
6.24322111573398e-05
6.90031278141357e-05
6.16456375530343e-05
5.47030160398928e-05
4.91210656250055e-05
5.77380260322751e-05
2.61235193861979e-05
5.96573224726889e-05
9.16980370224374e-05
5.79204458314326e-05
9.76986156280709e-05
5.76336993039043e-05
3.19092063801478e-05
-1.18988267218939e-05
8.50291390400213e-05
4.52309829909306e-05
5.45032097210569e-05
5.77265705628708e-05
8.77504320526029e-06
5.00376331054694e-05
8.28670806653755e-05
6.02487124532022e-05
3.0098954808888e-05
0.000112186970986665
6.49143603198335e-05
6.2587219979184e-05
6.43817964943441e-05
9.55263116824577e-05
4.68138338178052e-05
0.000102564647663212
8.07104060879933e-05
2.78861556099511e-05
0.000111680979016056
0.000100143576151652
8.8834570688715e-05
6.45684309220413e-05
5.87126603421438e-05
9.28761885943395e-05
4.70700371299747e-05
5.94448559571112e-05
3.78797176203829e-05
6.18373321798102e-05
4.01540638722749e-05
0.000125847461250102
6.12800001608502e-05
8.86301159945322e-05
2.0664712078017e-05
7.65754226772892e-05
8.37254170303871e-05
6.2839292920553e-05
9.46893230437316e-05
1.08946256998215e-05
6.29967464760292e-05
6.19801133038407e-05
1.40615612773287e-05
2.9414081941918e-05
6.07473722565126e-06
2.14984177328845e-05
-4.79395278021767e-06
5.45469838775016e-05
7.65001204083085e-05
4.6995254941473e-05
3.65722935079132e-05
3.91373370868393e-05
5.50714146825244e-05
0.000122515623728899
7.10846669551798e-05
6.34156760330674e-05
0.000100896530408546
8.62710054801521e-05
7.60237265983631e-05
3.94987338932868e-05
8.73804605366159e-05
9.53421132832082e-05
6.10628341044586e-05
7.40749628804366e-05
2.49755798858141e-05
3.27753590944466e-05
5.11690503362113e-05
5.46287591211511e-05
9.51967638572266e-05
4.93593296152253e-05
4.0805470051089e-05
5.26609840673993e-05
0.000110439898530877
9.37025004113781e-05
7.2914208994967e-05
7.65635555550851e-05
-4.77997373104652e-06
2.58780959852595e-05
0.000103623032137068
3.7380186067162e-05
1.4379892147141e-05
-3.372199154984e-05
3.09589182410821e-05
4.49102325203886e-05
1.91960521901586e-05
5.62879783863669e-05
-7.29839308973196e-06
8.83101633065074e-05
8.7991988455331e-05
8.32770473208212e-05
0.000106252935837915
0.000123244965398242
8.09250010303187e-05
9.73876184287497e-05
5.01203322983246e-05
5.99313342217866e-05
3.53053137476005e-05
4.36406067110175e-05
7.31391093133859e-05
0.000156894485428253
8.03666741037524e-05
8.32322723632906e-05
1.15047751539429e-05
3.26522071709902e-05
5.77387938964197e-05
0.000122879772512868
7.49056482636267e-05
5.27921328285943e-05
4.26021788118745e-05
3.11521269841257e-05
7.93490198454921e-05
5.27036417008516e-05
3.03952783490833e-05
3.56757894442817e-05
7.01363641306513e-05
5.92233724999001e-05
1.68587506274972e-05
6.5607616811164e-05
5.18990461960065e-05
2.37843952233821e-05
4.55085001341073e-05
6.4304712198647e-05
9.62751835588875e-05
7.09906918928771e-05
9.34467348322909e-06
1.74607840784046e-05
1.17058453976227e-06
3.3894851234012e-05
0.000108816720773621
8.31249259578374e-05
8.72128524830393e-06
4.25041268993275e-05
4.1925029709402e-05
6.57357117205211e-05
7.83417524747316e-05
5.15924058836176e-05
2.28886351583014e-05
0.000106624568972629
1.75900740907159e-05
4.96568242110476e-05
7.87625344810986e-05
2.10429501012514e-05
4.35723057046733e-05
4.98880028684202e-05
4.79011792403187e-05
1.53898037133178e-05
5.67981718563463e-06
1.62955072839527e-05
5.47458008359953e-05
8.11039515203657e-06
5.63065702333627e-05
8.25330790831293e-05
3.85499480371297e-05
7.93482416072704e-05
1.69155094327364e-05
7.04433287903715e-05
2.7603828106672e-05
9.39329965700422e-05
9.57461820077689e-05
5.39250358654996e-05
6.09287556179434e-05
2.23642302573481e-05
5.73165222136895e-05
9.03188352683783e-05
0.000106166216151857
6.73571557566986e-05
4.22587972036089e-05
4.769991572485e-05
6.58712365352733e-05
2.75372658294279e-05
5.68542652157955e-05
5.0733990718786e-05
0.000105705715761516
6.12231888185942e-05
4.45560755265645e-05
8.10095033754958e-05
4.87804409849389e-05
0.000102857646473665
7.03221666357373e-05
8.90140589204418e-05
4.99657387386774e-05
9.02367393448e-05
8.40554637726554e-05
4.62810797292967e-05
8.38561390862232e-05
2.23718750616474e-05
5.29208368848356e-05
9.92583659575495e-05
8.99270230123801e-05
0.000143151863260336
6.70094657190448e-06
-1.68300360923732e-06
9.04620881844983e-05
-1.47890023990812e-05
5.51995403695334e-05
9.00635976948385e-06
3.79360617532428e-05
4.47685449962798e-05
6.74467269806811e-05
7.48714623791065e-05
4.74138923956695e-05
8.61264015248865e-05
3.5517030382232e-05
6.10437100045142e-05
6.9890918530584e-05
0.000116562324162986
5.64822873745591e-05
0.000111032947585918
5.64907969471298e-05
8.57675604153717e-05
0.000113720435307081
3.13676699041285e-05
0.000107807818306992
7.97535251190971e-05
6.84220938974852e-05
6.23997392412439e-05
8.3363494012447e-05
3.6364946079446e-05
0.000105910332748158
5.78301139041873e-05
5.26565748437832e-05
5.35240343878353e-05
6.95041537898824e-05
7.05964858987711e-05
2.46685207033371e-05
-2.33888974681705e-06
5.63870495469721e-05
3.49018916909735e-05
-2.79823464622162e-05
5.07551186176159e-05
-1.83020538532603e-06
0.000102808316756499
0.000107872033330462
6.67439574951628e-05
4.9079410849576e-05
9.39713767660334e-05
4.96981300657833e-05
7.37426776362952e-05
6.31020377151614e-07
9.34298356517764e-05
8.85396861679871e-05
8.47345756403152e-05
8.35336276691755e-05
4.69609053221648e-05
5.93059554512123e-05
8.20567253548607e-05
9.42918619511699e-05
6.85576700703163e-05
0.000105453724365475
7.00311017969753e-05
5.51501523915004e-05
9.09904977576898e-05
5.98406048505772e-05
7.94889764448027e-05
6.60223414499003e-05
9.95261278311151e-05
6.57104670551048e-05
2.66053545042733e-05
1.49119192151131e-05
2.36776599408815e-05
2.99523126869759e-05
0.000108209338855285
3.41211035055505e-05
6.50470940894695e-05
5.46486183716952e-06
7.44331239476232e-05
7.25370023164992e-05
5.40803337907476e-05
0.00012422500286034
4.82357624493613e-05
0.000100622601549302
7.66838756489759e-05
7.43137292762658e-05
2.51419498679108e-05
7.11559954420285e-05
3.65398617936123e-05
5.5214845886978e-05
5.87195545715952e-05
3.81898083588362e-05
7.81485614299584e-05
1.02012620460837e-05
1.14223762526955e-05
2.52909504304296e-05
7.01584746645514e-05
3.21702726489675e-05
3.96162472804651e-05
-2.84270580560527e-05
6.66787659975306e-05
6.00595915245202e-05
6.89277481188975e-05
4.82983887187584e-05
5.56479263368314e-05
3.77682110313261e-05
5.62499159897778e-05
7.52378732784567e-05
9.34000787087916e-05
4.196503299772e-05
3.5002661590776e-05
6.14926250592732e-05
5.79184002166354e-05
1.12237116497706e-05
2.35596447770616e-05
5.2500835979733e-05
5.54042839886119e-05
7.39050224562597e-05
2.71047279844601e-05
6.87319342855769e-05
7.77158406138524e-05
7.03357172791892e-05
4.60530864348766e-05
8.04894740031776e-05
6.45178559334253e-05
8.4935140145295e-05
2.32397305276016e-06
2.03996185763188e-05
8.63764079971821e-05
9.54634304963324e-06
-2.38902393141901e-05
1.07504601412829e-05
5.48298024976419e-05
9.32087202710555e-05
4.31209718688873e-05
4.3702959053475e-05
8.14953607399787e-05
5.47684620313949e-05
2.92012591126825e-05
7.03800259872665e-05
4.50431161345149e-05
4.95735151367766e-05
4.73218978972701e-05
5.0696382084949e-05
8.73041637508708e-05
1.67768486769835e-05
9.47846426621282e-05
1.97130789659977e-05
7.69159422671726e-05
2.47329675129778e-05
2.24664230140174e-05
9.81031259191017e-05
8.44899877661692e-05
4.69254491362232e-05
7.36705341687383e-05
7.06714410622393e-05
0.000117816529651034
4.94038637466558e-05
6.70196310179509e-05
4.06462511743217e-05
6.82081255490543e-05
1.29203222683538e-05
7.07668010489176e-05
3.19135587052032e-05
0.000118119849508761
6.43900786460952e-05
4.53162557052689e-05
7.09542362317542e-05
5.62058808954371e-05
7.41426908673374e-05
1.85820114110733e-05
2.66025284560208e-05
7.88283905881443e-05
0.000104277843603733
1.84170500927393e-05
4.62865642146045e-05
0.000117454972248386
5.50774072229141e-05
-6.11967615422098e-07
6.82474639346961e-05
3.37415133144567e-05
0.000115029793189589
-1.27452779160924e-05
0.000107864817126391
6.83422052239282e-05
5.0884827269214e-05
8.88357999869003e-05
6.0338062350731e-05
7.04993174033477e-05
9.26276902929996e-05
6.6215053528347e-05
8.89356332209156e-05
0.000108580385349476
4.14361542456779e-05
0.000115285001570564
3.94880644740559e-05
7.21763417162966e-05
0.000114480029712502
0.000111986311428325
7.21760379074747e-05
0.000105750893829991
5.06816123768398e-05
4.55172183121049e-05
4.92347931547051e-06
5.24885954702794e-05
8.60856016140744e-05
3.41516193169314e-05
4.45829668991677e-05
8.05163431834628e-06
6.19924609227801e-05
1.95400092649668e-05
5.28087207576813e-05
6.23098050663859e-05
4.10792078144401e-05
4.98823448244901e-05
2.79239332450995e-05
0.000125807999433229
7.24541258518894e-05
1.35445104923058e-05
8.47103924528188e-05
8.34776261174656e-05
8.70502996077685e-05
7.69852455692924e-05
-1.26027631042871e-05
1.69416101439246e-05
0.000114896989056975
9.3092207533948e-05
0.00011088589316096
6.81124609626526e-05
4.78021217325342e-05
6.09295922448219e-05
4.87523364306942e-05
6.92388892940465e-05
0.000127014793889235
5.37656068726879e-05
7.27666652514495e-05
5.6509557362785e-05
2.31008908577317e-06
4.81762641971276e-05
7.85055856741356e-05
0.000115430775112294
6.89758137358837e-05
7.0641810509039e-05
8.99699776502436e-05
-7.10620945589101e-06
2.60930902719452e-05
5.60100526410028e-05
3.49479447691906e-05
4.44085719987538e-05
1.79340857778905e-05
4.18809168807067e-05
1.12427069988858e-07
7.29571929325688e-05
8.02419650328491e-05
3.69350264416388e-05
0.000116909119139941
4.6679487259633e-05
1.19618196011121e-05
4.17503146273079e-05
8.9115219440215e-05
3.72733737389418e-05
2.4688639336247e-05
8.32814113413565e-05
7.38023141353633e-05
4.52746674202078e-06
4.5313331267595e-05
3.61363737579166e-05
2.4865407681689e-05
0.00010454252093611
3.33915490150609e-05
5.82416258293561e-05
8.68708334769625e-05
6.17929318634209e-05
4.43452754555571e-05
5.00618329955797e-05
2.55701581837936e-05
9.2050994637952e-06
9.88393970553583e-05
3.53989160116846e-05
-2.17167181017722e-07
6.44652751922926e-05
4.38520276020665e-05
0.000115849140446485
3.84528670406354e-05
3.52797849171017e-05
8.1064319075522e-05
7.03770738762248e-05
9.7562021489322e-05
8.57457959377643e-05
8.04411787935837e-06
5.05057661535665e-05
8.17286142840014e-05
8.44656894913489e-05
5.58577616760601e-05
2.85588019247494e-05
9.20087080922606e-06
4.26188271294418e-05
2.57351126171841e-05
6.46896037263353e-05
5.83488199147207e-05
-1.67558831296066e-05
5.76460006645041e-05
1.62738825135918e-05
0.000101397643105981
-8.26132001268171e-06
9.72023742275511e-05
5.59361834210385e-05
0.000131331157957607
9.74030859385656e-06
0.000128253230071502
5.87147717684324e-05
7.10331559629752e-05
7.69549854607249e-05
2.18042663910987e-05
9.05269438454101e-05
2.32948072742507e-05
0.000102772404743589
6.20585064374186e-05
4.59186458747662e-05
-1.32903348571225e-05
2.76047378155665e-05
2.68513512762327e-05
5.35374518307468e-05
2.43077368861919e-05
4.6074099080826e-05
6.51838243813369e-05
5.67802042013371e-05
0.000106294091421686
6.38208014624032e-05
9.35065965028349e-05
3.86162704703263e-06
3.55129012450963e-05
7.80970078677529e-05
3.28604678851765e-05
1.39612118184958e-05
-1.87077460102993e-05
3.03959733196972e-05
0.000106058701893512
4.73120885070267e-05
0.000128267318734213
5.29318105960962e-05
6.15208306311229e-05
5.07231035885976e-05
6.44843861191707e-05
5.23004444866424e-05
1.66843716368037e-05
7.76790769273086e-05
6.54997710190097e-05
5.07417132023952e-05
6.0100706080624e-05
3.18263299554797e-05
9.03222764801296e-05
3.085433200468e-05
0.000100384718607745
6.06617721049512e-05
8.12642764243303e-05
0.000115328772844773
3.56809723557556e-05
7.49442463979647e-05
8.85865091073038e-05
4.21053845454802e-05
6.0785116229124e-05
6.68838160058283e-05
2.56618160697734e-05
4.09796806136059e-05
4.88151210515065e-05
7.59040480515184e-05
5.09761468620668e-05
5.02148839515622e-05
2.096537848104e-05
5.85885398749579e-05
6.03918652911323e-05
4.7082808331752e-05
5.71012705347582e-06
5.16004201429549e-05
6.04254447563928e-06
5.24899236595525e-05
1.90442830590955e-05
7.2642512487679e-05
5.11958858361865e-05
9.16821601714585e-05
6.44239418370152e-05
2.66289266275124e-05
7.65386897322819e-05
9.82385580274739e-05
7.8468428572791e-05
0.000127808612338424
5.01182520591579e-05
7.28750208080673e-05
-6.68353727934061e-06
4.81387715621571e-05
5.99565008371554e-05
7.043486856969e-05
8.35671661845935e-05
1.74940920528813e-05
8.51399900809961e-05
4.08182913059598e-05
3.45452410544496e-05
5.63827058798844e-05
7.89882475956116e-05
2.59915399382006e-05
-6.99666764662694e-05
-5.98043227088691e-06
9.34535755387194e-05
5.57563550890131e-05
6.29289318577299e-05
7.76938028382789e-05
6.93664257313917e-06
8.89288634955022e-05
3.41785065358575e-05
0.000101356104768562
5.86629291410705e-05
4.52489764830635e-05
0.000104336411135481
2.74562149356477e-05
3.31882932623907e-05
7.01256804802469e-05
3.03798858283068e-05
1.24424847056161e-05
6.05637970672408e-05
5.0009702725896e-05
3.65741088717457e-05
1.71237863948613e-05
5.31483336132591e-05
8.55498855796153e-05
0.000157729094344398
3.96242006184792e-05
7.84245075363172e-07
6.86903143835459e-05
7.87723561523923e-05
7.2155552692235e-05
3.97536087385642e-05
7.99117609608835e-05
-9.00165320375479e-06
6.04696252362518e-05
-7.05191529623005e-06
5.11009074746848e-05
3.16409465391282e-05
9.3028175819071e-05
6.32269412699337e-05
0.000117273407474571
0.000116733550887672
0.000100607093629295
9.16048207242899e-05
4.82140835266714e-05
5.90087058677589e-05
6.96305338982016e-05
4.71804436686647e-05
6.06692652361665e-05
9.19964899950753e-05
9.78333991964449e-05
0.000140881765652695
0.000116058521225085
6.82014320451458e-05
4.79307806104169e-05
1.80538714456874e-05
8.7346784440019e-05
3.00657089385959e-05
4.69714452041688e-05
4.80498475975009e-05
3.17646840211643e-05
-4.92245396236249e-06
7.75598239460623e-05
7.71208804609033e-05
3.81177657568604e-05
5.63717168119153e-06
3.81865908566707e-05
5.35296928572914e-05
1.87437897298943e-05
8.94518626968872e-05
4.47608082919697e-05
-5.89232122039388e-06
-2.3748690721967e-05
0.000115734979542722
7.71619433799747e-05
9.21318213892979e-05
5.48991254958226e-05
0.000138938641956858
4.21499873163386e-05
0.000137413280102365
-2.27701536367555e-07
4.44695888974488e-05
4.13277909372537e-05
5.03234404071792e-05
9.87495174223084e-05
6.38119111499989e-05
8.96072323497572e-05
5.52792366519161e-05
9.00339494286636e-05
5.53036150966938e-05
2.75810435558785e-05
8.58454845230749e-05
2.88401917533864e-05
1.9432626865587e-05
0.000102596468952516
2.57727623637443e-05
2.85213761859387e-05
3.40382739451267e-05
2.36986983693378e-06
-1.67350626936338e-06
6.84315155468358e-05
4.58510824510441e-05
5.95027339384814e-05
4.52891987713694e-05
2.54857886525771e-05
9.67517744703284e-05
3.44893771770538e-05
-1.71321981052343e-05
7.66720305541694e-05
2.8173537750139e-05
5.17351175741564e-05
6.02810859881519e-05
-3.0802171687784e-05
4.82068720345577e-05
-7.35705266987965e-06
-1.92149939681174e-06
1.52465108210914e-05
7.91048204790053e-05
9.12282609614571e-05
7.66012496679276e-05
0.000104212351222871
6.41074077480625e-05
7.92970835858721e-05
2.98317093726355e-05
5.22983954719113e-06
4.01346410162697e-05
1.47684511528267e-05
0.000108542534762429
8.34295207843014e-05
3.91170143049136e-05
1.7447214896382e-05
3.10119803738008e-05
6.5896468874228e-05
7.32213645327534e-05
7.71077248497982e-05
0.000125145776520764
1.60144475275387e-05
4.58023489563949e-05
9.96641948872906e-05
2.37445922252495e-05
8.25194370068671e-05
5.25690979126381e-05
6.75685496291937e-05
5.6443138889305e-05
6.99508325489157e-05
8.4361050274115e-05
5.64343583300029e-05
5.84013510726758e-05
7.65227445611783e-05
2.0514004564125e-05
6.31594580512571e-05
7.97030537581297e-05
7.27230099617537e-05
5.33282921412122e-05
6.90769763829725e-05
6.54349204308712e-05
8.30920488256447e-05
0.00010700319666462
9.20201928591233e-05
2.7863637763051e-05
5.31234307144457e-05
1.8283128559003e-05
7.3517362392735e-05
1.75589693644008e-05
3.02401722819633e-05
2.80181901721561e-05
0.000109808576346777
5.27243455437526e-05
2.42147842205111e-05
7.01357229711621e-05
2.36754167953704e-05
1.96718188127605e-05
2.63254842158069e-05
5.16479301085256e-05
5.24852090281311e-05
4.67583092313492e-05
6.58382648283007e-05
4.06674174137512e-05
6.36206952816107e-05
6.11708139164923e-05
3.66814159770106e-05
2.11756212219035e-05
-3.27320342902802e-06
5.78581394599329e-05
5.29674799699461e-05
8.77858199063756e-05
5.45941018029937e-05
0.000112597388941319
6.42779698590702e-05
0.000103127751387614
7.02341795875358e-05
2.00557172735663e-05
2.43059369270631e-05
4.43355947983404e-05
7.00323673558926e-05
5.21046821343859e-05
7.09475441147297e-05
8.54451249066438e-05
6.1931007554575e-05
3.18816506506559e-05
6.77927467278725e-05
6.79561299188072e-05
9.26529344708723e-05
0.000114196966626652
4.47114497845018e-05
4.37582203217436e-05
8.38483922570561e-05
5.33736813730181e-05
0.000111448549479898
3.83435352772844e-05
9.084201482383e-05
6.34210996828596e-05
2.5588968920609e-05
2.38388955419007e-05
0.000106885358823784
9.99650418568446e-05
3.83857146179712e-05
5.64178714245936e-05
4.91498559875049e-05
6.56270985677101e-05
8.46224980992109e-05
6.200155197288e-05
0.000101775032256465
6.43344872790552e-05
3.52694418277471e-05
3.81532502113333e-05
8.87927216206574e-05
5.9923402828456e-05
5.71257742290693e-05
2.95170183367634e-05
-3.02218639140475e-05
3.36564012465097e-06
-5.19449795408878e-06
1.54967348392691e-05
0.000100291085111013
6.40885513680612e-05
6.26440930089057e-05
2.33356917328412e-05
9.67838603632481e-05
3.45456083136377e-05
4.48433000394156e-05
7.32670792966414e-05
4.17413721366739e-05
8.43268474532609e-05
-2.22926042700315e-05
6.37193700862967e-05
1.95099117115734e-05
1.30638644681559e-05
0.000151884285388218
1.68090500407077e-05
6.23087196946114e-05
6.76516982529278e-05
4.14534272483051e-05
-2.51595674726423e-06
0.000108651193056682
5.8280479347621e-05
-1.42695880261298e-05
6.12567568976396e-05
8.68771006815165e-05
2.90606153738787e-05
7.05612009519637e-05
6.47158681927196e-05
6.18734761510348e-05
9.06617522718062e-05
9.81965881233955e-05
3.66361535104926e-05
6.89915177264798e-05
6.52256240940399e-05
9.06769431734568e-05
5.14538214844025e-05
2.68904637381965e-05
4.29810187611764e-05
4.98324097225266e-05
5.92679652484725e-05
1.47156844741901e-05
9.42929697213209e-05
1.14019024140114e-05
7.74605103064885e-05
5.50420166183197e-05
9.70833851807806e-05
3.01089112166588e-05
9.43394200198986e-06
3.04554810296847e-05
7.0642878952462e-05
7.49822418743551e-05
6.95086943237058e-05
6.54519442562291e-05
3.05851574316283e-05
5.08648226646269e-05
7.5888976356965e-05
5.71039711223913e-05
7.39426393819633e-05
4.61873294382793e-05
1.61280376860678e-05
9.37813945044044e-05
5.6097329527083e-05
0.000101964181369903
1.5745609194372e-05
6.43743835137029e-05
4.97016362028111e-05
2.6114663681215e-05
6.26535620185251e-05
0.000112759802353543
6.20114486093858e-05
5.15304127608748e-05
2.97534320805987e-05
4.74422488979945e-06
2.00060737950157e-05
6.79565817607831e-05
7.12164955511433e-05
2.77065025381606e-05
0.000179203803627059
3.91240604591404e-05
0.000138616382669944
5.43517507347792e-05
7.12774687139263e-05
0.00010299769117005
6.07327825349798e-05
4.29726636244767e-05
2.50295933933007e-05
9.02037747334587e-05
4.49562997424609e-05
6.06008007236896e-05
9.58725582295253e-05
6.61648514952077e-05
3.22445962844466e-05
5.59811877980783e-05
1.76154429334117e-05
4.39454596999126e-06
5.93107706587015e-05
9.91485286684189e-05
1.19283288019153e-05
1.85979170308637e-05
1.45113904881465e-06
1.43116344321764e-05
6.77653536189089e-06
5.81618584429922e-05
5.5860304745971e-05
8.28345041601939e-05
6.65278593801016e-05
6.03819021692836e-05
5.6539323548602e-05
2.62848117133984e-05
-2.46516862153497e-05
5.53732731850513e-05
6.8168799755491e-05
7.51494821785754e-05
-4.24330787773742e-05
9.53828080807959e-05
0.000131332645856167
5.77341311125056e-05
4.66728493996457e-05
8.50540658785713e-05
7.5230968803242e-05
0.00010455113088716
5.77410393831865e-05
7.1121980566923e-05
9.14125812807678e-05
3.25672901631071e-05
1.33104226862262e-05
2.1801912637009e-05
4.74196941494775e-05
2.49084311630096e-05
3.61860794052765e-05
1.43966239437856e-06
5.63912452410048e-05
7.2493551421255e-05
8.72890198847033e-05
4.34508723773554e-05
3.90220338650892e-05
5.03779960054282e-05
0.00011062118846424
7.6557452977468e-05
5.50761744317966e-05
0.000123902121160949
2.73771222027342e-05
1.29119556322267e-05
6.57487473124161e-05
5.80937043276979e-05
3.1712302831949e-05
0.00011502558869413
5.28486810736576e-05
6.20664977158648e-05
5.93198042604738e-05
6.81412302204055e-05
5.79690514774053e-05
8.99529285531024e-05
8.03590526314357e-05
0.000112750938746136
4.75514798240935e-06
2.98276697780774e-05
4.83039844769935e-05
7.30915852143919e-05
5.06279673235456e-05
9.16676815456887e-05
7.7755941157829e-05
3.400832568315e-05
5.12142114325324e-06
2.29997569101125e-05
5.70972625817976e-05
7.06971360468128e-05
5.65880723319032e-05
6.10355232568249e-05
7.02514325127092e-05
6.00974330453879e-05
5.84245288718793e-05
8.67777897326474e-05
2.29721658790048e-05
3.88759664141587e-05
-5.56602394044057e-05
6.993634775608e-05
9.39207663265093e-05
7.97806020461583e-05
1.72970574936437e-05
0.000121688291074136
5.17793291780354e-05
2.36792780552794e-05
4.15908036603189e-05
1.90093802900063e-05
-3.47673973998174e-06
6.46735755589965e-05
7.67533715869565e-05
4.36930305632992e-05
0.000112289494788069
8.41329302774556e-05
9.68064474011371e-05
8.60152687904594e-05
5.58711576780955e-05
0.000110909264704931
0.000104755924942021
7.55874457998128e-05
9.96014986863856e-05
1.64107601501113e-05
6.42930336392875e-05
6.48628669875899e-05
3.45880792158222e-05
5.07579014319139e-05
8.41683006075692e-05
4.1719212904401e-05
1.30934002309149e-05
2.86339180021091e-05
3.8220487070113e-05
2.64267075333474e-06
5.97779857077739e-05
6.19512966766213e-05
3.86029565223578e-05
1.19336347909694e-05
2.87281203885873e-05
5.14753430772875e-05
2.10850347055688e-05
9.53275718887118e-05
3.62445317867266e-05
5.15184880621299e-05
0.000115325226796105
4.26217661486625e-05
5.37544316225777e-05
2.88351875901104e-05
0.000106074777388456
7.13848593993733e-05
2.55587777219423e-05
8.18005009222178e-05
0.000130859970790608
8.73393975149343e-05
3.46092659476771e-05
3.36625230452716e-05
0.00010706914340586
8.93475004814582e-05
9.04961427170456e-05
4.18814188957196e-05
5.23520396800528e-05
-3.07610556511771e-05
5.51573730773674e-05
3.77998481805951e-05
5.18828012663519e-05
6.46925166017302e-05
3.1072926740409e-05
0.000118908873239851
4.89597376009001e-05
0.000117564955843104
8.00764489431721e-05
7.9010751461808e-05
8.03268335237887e-05
9.75289004502249e-05
9.69490660213024e-05
5.29246562363681e-05
6.72268202272898e-05
7.33326174347459e-05
1.18726463112667e-05
9.25012840764274e-05
6.60016512973676e-05
4.71203916624931e-05
5.38140204491379e-05
4.54058717446319e-05
4.87788871871279e-05
6.23618497313281e-05
6.92591715423451e-05
7.6229954533851e-05
9.17748143456112e-05
5.24044015985383e-05
5.23344038335783e-05
3.85190268233688e-05
5.84171825904126e-05
6.79827828410818e-06
7.53517874674314e-05
0.000119909320378855
7.36975585604212e-05
6.49567546104365e-05
9.89591550103784e-05
8.71080678841206e-05
5.9828962640778e-05
6.90456300880891e-05
8.88860385707374e-05
7.98357695850419e-05
3.76098210325183e-05
6.83766706097486e-05
2.55963065725254e-05
6.87901910820395e-05
-9.9539104933215e-06
5.60287557632951e-05
8.22487791180272e-05
4.83869537791422e-05
-2.10955027251767e-05
3.49655756075831e-05
4.76577557850858e-05
7.50081657872376e-05
4.06528363507195e-05
2.90637908189819e-05
5.37664789821741e-05
5.88221979606372e-05
9.08537054390687e-06
5.98093957871334e-05
7.04901445987545e-05
4.15549808101889e-05
4.09200282813985e-05
4.86154620640415e-05
3.55303906642761e-05
2.62520577663271e-05
7.71767547524082e-06
3.14508126473552e-05
9.97524931979339e-05
2.98100689636434e-05
2.5743819064222e-05
2.29701182293561e-05
3.79719922592025e-05
6.1060017829388e-05
7.67273839365181e-05
8.40007082122805e-05
5.86640446384827e-05
1.5672699275816e-05
7.6104078310447e-06
4.55765537377927e-05
4.26124432658276e-05
3.11158670643825e-05
9.6594891074198e-05
2.90845778862507e-05
-1.38716291767052e-05
6.04962481662655e-05
5.88804601129909e-05
6.558627768676e-05
4.65695407142355e-05
5.57743872498737e-05
4.29731504791109e-05
0.000112402815014339
5.18640346478721e-05
6.15229873413742e-05
7.64568226920905e-05
9.94817137715135e-05
8.32702544510662e-05
3.37486424416855e-05
9.90340688826237e-05
9.80287321053193e-06
0.00011330788820462
0.000106173047811025
7.09853425028812e-05
4.4777684220268e-05
6.0432218288784e-05
7.34802258297053e-05
4.32642879088628e-05
6.36060388519162e-05
4.01964795985482e-05
5.59968095838678e-05
0.00014739859227215
3.49566486376728e-05
3.38889984087193e-05
3.62939035615938e-05
4.62567214107722e-05
4.69516314318001e-05
7.07554084300661e-05
2.24615694174957e-05
7.98006674447044e-05
8.45981500303625e-05
3.95033525437359e-05
7.63804033268162e-05
2.50013820494421e-05
4.10639867648332e-05
4.61442889334129e-05
0.000112976141229487
2.80539761358015e-05
6.67222208140177e-05
7.5279837650572e-05
0.000102269599810959
3.42928813097495e-05
8.98933593797928e-05
5.47642598473894e-06
7.76344256449982e-05
8.42731693184072e-05
6.2729573397063e-05
4.82293839931007e-05
0.000127947539477157
4.85269733975968e-05
4.93445707792182e-05
3.14667923715576e-05
3.30751362800168e-05
6.40614585741384e-05
7.44643561017689e-05
7.25471902572457e-05
9.37755068465996e-05
6.91443474382248e-05
2.37746792855268e-05
8.76292709736868e-05
8.54633539580466e-05
6.76540207743809e-05
6.40573532872274e-05
1.7604739319024e-05
8.53721797729873e-06
7.91948122557382e-05
3.44145066215566e-05
2.45456070904563e-05
-1.61621744418181e-06
7.45651524545618e-05
0.000114877199923105
7.07758284068379e-05
1.95021398250861e-05
6.40338445937623e-05
8.16388202737613e-05
1.02216169617493e-05
0.00010706341118168
4.85276753209232e-05
6.13668794119385e-05
6.61311755081701e-05
5.24683471688366e-05
4.939998131832e-05
5.54122213710047e-05
9.92179134859982e-05
6.80268737353797e-05
4.39466456687139e-05
2.77508453663306e-05
5.0232249248877e-05
4.47950574788382e-05
4.08269430244054e-05
0.000108878195801768
5.81400355373544e-05
9.30328752209105e-05
3.18247917854701e-05
7.31698336235894e-05
1.20068871033856e-05
7.00728479656408e-05
3.83553323129025e-05
1.602377120195e-05
6.43330463725418e-05
6.00112602589858e-05
4.74744902695662e-05
8.77537595176758e-05
7.31034422544747e-05
0.000113218123281546
9.69664359510151e-05
5.04194637768755e-05
5.00471133729305e-05
3.6950448198725e-05
1.65140915207747e-05
3.495850824971e-05
1.57466507944297e-05
6.25892353762014e-05
-2.25007818567119e-05
2.58121273536285e-05
3.96607905881476e-05
9.2694870330618e-05
2.83096659756481e-05
7.00109342296655e-05
1.23231939430593e-05
3.10595179183817e-05
8.28512429376122e-05
3.88575697652795e-05
8.09818552529319e-05
8.44627181666646e-05
5.99316080679261e-05
6.47357909655782e-05
7.06962859611879e-05
4.73128086882276e-05
7.15913415146963e-05
3.85802921427519e-05
5.73876377025603e-05
6.61515585173148e-05
3.85627451749278e-05
5.8230529225838e-05
7.15079268151201e-06
0.000104703393768406
7.83284372249796e-05
9.14011943378363e-05
8.84830860462494e-05
2.24206655861428e-05
3.22748517540037e-05
0.000120973524377436
2.98488645467126e-05
1.74158473688159e-05
3.55689120085571e-05
4.017776547147e-05
3.82947792704037e-05
2.0861092305839e-05
7.86239040671382e-05
0.000119102722988372
1.99681388595983e-05
4.31724121285881e-05
7.98562632903475e-05
1.33794762670283e-05
3.54774416670258e-05
-1.01342790086363e-05
0.000109214346575684
0.000117611438222523
3.0972751445909e-05
6.22372408742365e-06
8.41108758899746e-05
6.98747623065756e-06
5.83460954390065e-05
3.39775758292771e-05
0.000105008430017457
6.43223437542584e-06
4.78085671313513e-05
4.15440261399525e-05
6.52735649177142e-05
7.90355001786492e-05
4.85909917916493e-05
2.95546754614978e-05
9.0724817599937e-05
1.89188365339798e-05
5.28979597771188e-05
5.45435141924715e-05
9.03054502114856e-06
5.54304462388533e-05
8.88421295537295e-05
4.72404673307191e-05
5.06952544745379e-05
7.97157804051089e-05
6.56342228970952e-05
0.000103868648492215
4.76698988948269e-05
3.80135686055318e-05
6.23497034911079e-05
5.49704474497105e-06
3.30557496037088e-05
7.2072942720436e-05
7.91977146381041e-05
-1.57982393819186e-05
0.000104351949760651
2.42309203976974e-05
3.97914582091766e-05
-7.28802028346947e-06
0.000131970985404409
4.23964331451835e-05
9.09781335998335e-05
4.74162258045133e-05
3.22340218975422e-05
8.13426101634391e-05
6.88258790287614e-05
4.64085238123766e-05
5.19252408780828e-05
8.00425571921883e-05
6.21556254724152e-05
8.62629643126968e-05
7.43290976439207e-05
6.17134977872673e-05
5.69787322827941e-05
1.76415793083137e-05
6.79981086175572e-05
7.83602597808424e-05
8.68928870716118e-06
8.48681657660259e-05
8.78187883796082e-05
0.000156160696418739
6.3170327514973e-05
4.2649273698119e-05
1.26938227490365e-05
5.06548444691166e-05
3.62212079311934e-05
5.39647435693935e-05
8.87868251823949e-05
0.00010379296027723
0.000107624017067258
4.05280748590594e-05
6.86988980836653e-05
7.14579711609981e-05
9.13443397816446e-05
0.000118806527641184
3.33201052652774e-05
7.5431825901557e-05
0.000107412337153464
3.05138565760905e-05
9.9130045484223e-05
6.24768009423205e-05
9.19672356528438e-05
5.75164592703458e-05
6.92293186254715e-05
2.19498959552466e-05
7.61387355061969e-06
3.84354696861716e-05
2.7684386153416e-05
1.82270660238793e-05
8.10022936837226e-05
5.41476518025615e-05
8.56052998806414e-05
2.9572935574444e-05
4.24412725337268e-05
0.000103675757822363
7.13992039009209e-05
7.48450315515554e-05
4.72820902430885e-05
4.87831653242555e-05
5.16963094719242e-05
-9.55374345950055e-06
7.13707478484736e-06
1.46944814447941e-05
-1.61746252235973e-05
2.97148536165582e-05
5.15960455884346e-05
3.55635425465659e-05
9.22545266311978e-05
8.78299136599646e-05
5.37246118029621e-05
3.30899698825684e-05
9.39521780440162e-05
3.18984609063366e-05
4.85088241563324e-05
5.68448945760451e-05
4.91021751103699e-05
0.000103907868249755
7.27671473757919e-05
9.33547902515325e-05
0.000111205220061657
6.71814992867826e-05
9.04256531592477e-05
1.62452585870287e-05
6.95506912125314e-05
0.000113743238245423
5.59008312461151e-05
7.59489331177422e-05
5.036571865496e-05
3.27884890227316e-05
0.000153145651800917
4.16149524673891e-05
2.41105674979685e-05
0.000106377452695444
6.71955168463448e-05
5.8861081353591e-05
5.05655900273469e-05
0.00011598331595791
5.27952036605494e-05
8.24781722715526e-05
3.72191031386597e-05
5.85090314751e-05
4.16040548614916e-05
0.000100296807013026
6.88378934922845e-05
6.03722385688227e-05
8.36802264965171e-05
8.68983585491574e-05
4.83337089431078e-05
0.000109913492440419
5.72451260427024e-05
7.07185574909455e-05
0.000119774357440235
5.21245294088805e-05
1.55998961384844e-05
3.71500020675881e-05
4.13768021188741e-05
9.95815753843543e-05
4.74569293735846e-08
5.96258416075124e-05
6.93620340285359e-05
5.98728948358849e-05
0.000107178679558495
6.42230560615851e-05
6.79840956180802e-05
7.95513192790142e-05
5.71225117749485e-05
5.09635703085943e-05
5.32128909035241e-05
2.64617258116161e-05
5.82734607525028e-05
3.21801116052537e-05
6.31409146641136e-05
9.90501350527325e-05
9.12283194922738e-05
4.06917525461422e-05
0.000111665659444548
-2.11934467482089e-05
7.98988131503983e-05
4.58044978288628e-05
1.115607509056e-05
7.18768315445547e-05
6.66449812114482e-05
1.55627380517499e-05
4.72903883637959e-05
3.66504410961081e-05
3.94319499233599e-05
-2.19711659912376e-05
4.2381661267211e-05
6.41508185230236e-05
6.99722614051294e-05
8.79961175717623e-05
0.000115374018954953
6.28023411019367e-05
6.61912807781531e-05
8.42425690956682e-05
4.77237813087803e-05
5.54067765851548e-05
4.77868771618556e-05
0.000122168261110104
6.6183207654553e-05
3.41982024270165e-05
3.82347457226434e-05
8.8065311256493e-05
8.904160669877e-05
-5.86672127899653e-06
7.38878674585277e-05
8.36583540712097e-05
9.5679885406373e-05
1.44433464794718e-05
4.66006045016045e-05
5.68515341057558e-06
5.3200625897636e-05
3.77318589481883e-05
3.18541726603047e-05
7.63094782238701e-05
4.31021718007733e-05
9.00961502145323e-05
9.0169899146531e-05
3.08949096569928e-05
7.85797779946614e-05
0.000103061846909958
3.07238173759695e-05
8.03025810842336e-05
6.82234274032976e-05
8.27109870659907e-05
7.97690505299206e-05
3.34043535265934e-05
-4.14095380877431e-05
5.91091845152292e-05
2.99800030951908e-05
8.66122026716007e-05
6.8077302302213e-05
8.846352856766e-05
6.74238835995622e-05
0.000131614670513773
6.47847024924111e-05
6.64988505144018e-05
3.07973718999154e-05
8.2434728882219e-05
3.52557586231568e-05
8.5027806275231e-05
5.84748050632858e-05
3.93451234918514e-05
7.48760287497242e-05
7.43938663689641e-05
3.50876565325229e-06
9.07036040085388e-05
1.22878719599106e-05
3.75178664720538e-05
3.8503900591567e-05
-1.85618562746644e-05
6.66481613052477e-06
5.56537510320618e-05
6.13050124739799e-05
4.44138845806611e-05
7.41571868979075e-05
7.32605702619841e-05
-1.07722720093112e-05
3.79435870338643e-05
4.57735269062823e-05
6.96845527805212e-05
4.15530205107373e-05
0.000106466900917142
0.000123821521067473
6.35092317564724e-05
5.73708638665973e-05
4.0982388218546e-05
2.38534275680113e-05
4.80906032509546e-05
6.65494109370575e-05
3.67683172704962e-05
4.32513183572355e-05
3.56895024185627e-05
6.00394796574659e-05
0.000101005468824987
6.78093766899623e-09
6.40284140536737e-05
-3.1448521567312e-05
4.95964624434089e-05
2.54636643170177e-05
4.06029647117979e-05
6.97239926800867e-05
-1.08982970296711e-05
5.95629151837623e-05
-4.25198832782639e-05
9.73071194310034e-05
9.35653936862332e-05
7.62311952621502e-05
8.83362510041449e-05
9.24755044541876e-05
9.60721381629747e-05
4.81757247960559e-05
8.3575072272472e-05
9.89024769999988e-05
6.05221211975493e-05
2.63266218018745e-05
5.86995705546072e-06
0.000119912833084888
1.99980367409892e-05
-2.68452910988024e-05
6.20253219389348e-05
0.000113564972235838
5.08942702340188e-05
7.55597930864143e-05
5.60421775837072e-05
7.62173427703407e-05
8.54825863011213e-05
1.13884733040036e-05
-1.45507019136326e-05
5.3090590695553e-05
5.75199858984395e-05
3.25562343106406e-05
6.5202297182003e-05
2.96704421192048e-05
3.15944616582461e-05
3.97330756499354e-05
4.20926008642354e-05
0.000112020575083732
6.62842823182433e-05
6.4302779114244e-05
5.88654250803442e-05
9.99301623834557e-05
2.31544077180451e-05
4.98907854600521e-05
2.6110695236895e-05
8.48522953652259e-06
0.000104749097601501
6.92466180439694e-05
0.00011004381216536
4.47866061415312e-05
7.2242318358862e-05
5.26996082953891e-05
9.66541192514286e-05
9.97264005210803e-05
8.37048780376089e-05
0.00010073095743282
3.66709228319765e-05
1.24957329521728e-05
8.52329644962909e-05
8.03282205042493e-05
6.28354414939685e-05
8.85925616829423e-05
4.3310579882094e-05
5.53161369164798e-05
5.04224106052025e-05
5.41559312903663e-05
0.00010563763614517
7.17524794232571e-05
3.89377616995554e-05
3.01312838035118e-05
7.29357019045349e-05
3.28751384865055e-05
6.78114422711555e-05
0.000107596869629678
3.07871886303237e-05
4.76311862103331e-05
9.64672410325472e-05
1.92925595659152e-05
4.26736909897908e-05
2.14006884854834e-05
6.79549786976138e-06
7.91197985736551e-05
3.26260452372579e-05
7.31566614154517e-05
1.12819846008534e-05
4.58439004429286e-05
3.03184051826259e-05
8.30602865495756e-05
7.54755297852557e-05
8.46630116624112e-05
9.07307670451292e-05
7.32421603990966e-05
9.7176377642824e-05
0.000110238737869473
7.56491575121619e-05
8.74020187680826e-05
0.000115487914354416
9.26222377147951e-05
0.000117260310440792
6.0635399109969e-05
9.56738141919004e-05
0.000120624302092892
7.97387436181715e-05
8.55617282426444e-05
3.50272392204841e-05
6.01103889991481e-05
6.85233993426244e-05
6.60367930420336e-05
0.000115542083941609
8.2701120634965e-05
3.18404273031577e-05
5.67193546463547e-05
4.5863065227275e-05
5.11902138894916e-05
1.75281512478482e-05
3.50575774435203e-05
3.97755969613834e-05
2.83325471866241e-05
3.73344960544912e-05
-1.23990557961284e-05
7.49703547822815e-05
-1.20652538827031e-05
5.81763263846719e-05
4.99802071149954e-05
8.16462758158679e-05
8.36975408579034e-05
7.46304399207518e-05
4.50597891251343e-05
4.72765763979772e-05
2.86911998911209e-05
8.6400144327005e-05
9.37251196884005e-05
0.000100551682901072
7.86741859297612e-05
5.68918569392841e-05
3.92239485844985e-05
4.34182247254631e-05
1.63246957373816e-05
0.000116091172781564
5.03420311663108e-05
4.0631148402109e-05
6.76426943347515e-05
2.65561921737248e-05
7.00467982823751e-05
5.98649033963929e-05
4.34920913887205e-05
8.12588384010605e-05
3.18093732451909e-05
4.18576348442829e-05
7.21376263707023e-05
5.01187740533346e-05
7.04269327209719e-05
8.4424663299769e-05
8.54634973561884e-05
-2.02119496721412e-05
0.000103574797740063
0.000126623864923396
-1.11764933843875e-05
6.6542280569944e-05
9.91551158274859e-05
4.90947529962671e-05
6.59583491721341e-05
8.46115386553579e-05
1.56563176528844e-05
5.05923887651623e-05
1.76140857923982e-05
7.76146801866266e-05
7.58062307676163e-05
-1.80563835416825e-05
5.50816330212473e-05
6.32143386241701e-05
4.67750997455684e-07
-2.31352721482994e-06
0.000114624373464885
3.73285413920456e-05
0.000122157789918461
4.74149910352687e-05
7.41207528448729e-05
5.03927358078584e-05
-2.82026528157025e-05
-2.30394786775673e-05
0.000144925873066841
6.0817736356742e-05
5.8736803205038e-05
4.02936117783562e-05
2.45033414449428e-05
1.81821959663349e-05
3.34659069350837e-05
6.55814888478911e-05
5.12222627686683e-05
9.89686058611006e-05
6.77718976353141e-05
2.79237484655946e-05
4.7763365618227e-05
2.93111774596225e-05
8.81708106931599e-05
6.54119169451249e-05
2.85759608338254e-05
1.78490441589661e-05
6.51178970807527e-05
6.41769503558716e-05
8.44154738748232e-05
-1.48927721814165e-05
5.92733438969342e-05
7.00539356846482e-05
3.04246854211434e-05
2.83815097966905e-05
6.89994329275454e-05
0.000107774120879494
0.000104779735212393
4.72574379526929e-05
6.19378210169539e-05
9.95706536492124e-05
7.28756922564814e-05
3.89205399691706e-05
3.49509779028382e-05
2.93182547786418e-05
8.20994902593431e-05
6.52373414836696e-05
6.07617416057245e-05
-3.63998125086048e-06
7.17948754711771e-05
3.59843504213302e-05
4.51167134964408e-05
4.58733232846365e-05
4.98086698184138e-05
1.2855210691991e-05
3.30295271277847e-06
8.24029642138286e-05
-9.04445383034662e-06
0.000124199542298957
6.68417542173725e-05
1.34024195882955e-05
1.46832890926088e-05
6.22886283143096e-05
5.79356757169682e-05
2.65426944932435e-05
4.09416978193954e-05
9.2227248761641e-05
4.85366929843923e-05
2.42320271990362e-05
0.00011529585709477
8.39676495297434e-05
0.00011925398229313
0.000105086951980512
6.86419792341104e-05
9.59090661919935e-05
0.000111815701166083
4.55938573324181e-05
-1.91280042336996e-06
7.28126940694494e-05
6.53553950498095e-05
5.68014168421473e-05
6.0309630275783e-05
9.20711177633056e-05
5.55187028696713e-05
5.19413138840918e-05
4.22190848926288e-05
5.88172293218706e-05
5.29742388894316e-05
2.35066833712012e-05
3.28319214342859e-05
6.76238300203721e-05
6.48631125835764e-05
1.62257923635932e-05
0.000101491548033716
2.90639819453251e-05
5.14850525975116e-05
2.82358102243738e-05
3.45756650626425e-05
2.98634495406665e-05
6.36348662891885e-05
8.48212071305005e-05
8.94521859376729e-05
7.66405050640517e-05
6.70533939312894e-06
1.91818747136919e-05
4.6796622200022e-05
4.57278579607918e-05
5.02511985760666e-05
3.05829330876873e-05
6.93434603651217e-05
5.36580564204524e-05
2.74794976631668e-05
7.74039532204348e-05
1.03707105098402e-06
9.01051480214603e-05
4.50148301213179e-05
4.94576794116331e-05
8.19684986898514e-05
0.000118444784420056
-1.78573208011278e-06
6.83584454663574e-05
4.64737632715301e-05
0.000101244535442631
3.31334525427962e-05
5.51258065802538e-05
5.2330176708521e-05
0.000116898607088699
9.90554987399985e-05
5.36931865869959e-05
5.82709595751137e-05
5.45129558450746e-05
5.87954673121323e-05
6.16116512528284e-05
7.14147055082156e-05
7.10012989294937e-05
8.37560931008797e-05
0.000102509506863835
8.22045607376667e-05
4.05925981396778e-05
4.39566498906422e-05
6.93452968041478e-05
0.000120806267808903
3.07479670850287e-05
4.31316690562315e-05
7.17651040364659e-05
4.88272094029134e-05
3.74915033038624e-05
8.88281908969243e-05
0.00012922142330759
4.8561196657342e-05
9.078649017017e-05
0.000113979381410066
0.000109857794260324
3.0342562903452e-05
0.000117478171834392
7.6688293297092e-05
0.000126772783051049
4.20833025199173e-05
2.98732415859337e-05
0.000108163758843469
-1.58568457403592e-06
4.6187249992411e-05
6.33145510763422e-06
2.15577753900856e-05
5.58257628927627e-05
8.56998620722167e-05
-4.57531995860292e-06
6.05765321137413e-05
4.18350456716316e-05
4.48040651937754e-05
5.00290317721744e-05
4.5533917996952e-05
6.57094586783316e-05
6.6601687427907e-05
6.07989450316714e-05
7.65528244556752e-05
6.17664941339939e-05
7.37529493350574e-05
1.87508890082491e-05
0.000120542262201688
4.42715929493855e-05
7.41621898958789e-05
-1.57936878355852e-05
2.06765380046762e-05
3.74769621908677e-05
8.13758928584521e-05
6.02615121934037e-05
6.04536675857114e-05
8.11596196258346e-05
2.08447736715658e-05
1.7589464176484e-05
9.38663568293559e-05
8.93999082171993e-05
3.39282353764268e-05
2.52355260980957e-06
9.47153206798579e-05
7.19188174138496e-05
9.60004889139038e-05
6.64982878649524e-05
8.06246970957395e-05
3.10739594073446e-05
5.90559789871298e-05
0.000108898785207505
8.4066291050523e-05
7.59768609725173e-05
9.18000617958077e-05
5.64880806389657e-05
2.83541702642037e-05
5.46844292098416e-05
3.67011105311657e-05
8.12877437107736e-05
5.99602279501553e-05
3.5423852807688e-05
5.68563172834119e-05
5.00205081966075e-05
8.12996862151259e-05
5.16355392219613e-05
1.50563776838606e-05
0.000121576213015966
0.000109194840442398
3.80296354933335e-05
6.39456323143041e-05
2.20792209150772e-05
6.49419515245075e-05
-3.70687818167908e-05
8.42330063824711e-05
2.37268217632995e-05
0.000105633174622964
9.23847189154123e-05
3.71352521336154e-05
3.41912659600955e-05
3.74211351085368e-05
9.3225023589303e-05
8.97936343550804e-05
5.70445519813037e-05
8.3208666785845e-05
0.000111127917681534
3.94073768641647e-05
4.0783786248768e-05
5.53190786059755e-05
7.25931040768258e-05
5.14369722872281e-05
9.68755041380555e-07
9.37587201426371e-05
9.02173365668876e-05
6.90396611599119e-05
4.11649576776601e-05
4.83406072736986e-05
2.4854204199759e-05
7.43126588625445e-05
1.4210932200916e-05
5.3257194890123e-05
8.52844589786295e-05
3.18093523236813e-05
8.16621523805715e-05
-9.10971357067917e-07
-7.20338939412076e-06
-3.0373972611567e-05
3.88221643926902e-05
8.30825192738327e-05
3.58150739853324e-05
8.60754308351114e-05
4.98502148530366e-05
3.15065130395356e-05
6.38898721414143e-05
0.000107795961453954
3.56304628353473e-05
5.55392950142166e-05
5.46129103400671e-05
3.67361681126132e-05
3.93895583798751e-05
3.44396339613305e-05
4.57230327267102e-05
7.80217529269736e-05
7.26677645509101e-05
-3.0282094255522e-05
7.21430393599001e-05
4.14814715405122e-05
1.72139225279281e-05
5.38616295057325e-05
6.31657415843161e-05
1.8166488179173e-05
4.01265320688959e-05
7.92965560300432e-05
3.26254380023511e-05
5.17988936452233e-05
2.77476167877907e-05
2.62123919376223e-05
9.95578951700497e-05
3.07334334860644e-05
8.98885354181748e-05
9.51103439189098e-05
4.29828845677558e-05
9.23089012677021e-05
7.6626927285776e-05
3.3387084315045e-05
7.52357419437407e-05
8.37167939371041e-05
3.77355414239758e-06
8.23585948546275e-05
4.57319992248164e-05
9.41284359821591e-05
0.000131319982410817
3.21851485672378e-05
0.000103894205207101
7.28635826595356e-05
-9.98335329244316e-06
6.93617206238196e-05
0.000103679102105734
0.000103359048500765
7.28819109307328e-06
0.00012322225758675
1.83796993159026e-05
5.74128350035269e-05
1.06916334083912e-05
2.88050510010405e-05
-2.26498138292273e-05
-7.52647006354344e-06
8.94486199316712e-05
6.47647935575016e-05
6.04244218982514e-05
5.29853141440888e-05
5.0917738669777e-05
7.2698584557232e-05
6.15371966472298e-06
0.000107345907786637
6.96636451346521e-05
1.15457619889804e-05
3.61345608395655e-05
8.7878372082207e-05
1.70476323973049e-05
-1.71410042125595e-06
8.22897408198918e-05
4.81585938699406e-05
5.09331276134743e-05
5.57863514622712e-05
6.54198854241664e-05
6.41850505885432e-05
6.95900214535181e-05
8.26456497475075e-05
7.45229993310315e-05
6.8425773931873e-05
4.18159028985595e-05
9.27103482749729e-05
5.35137050638263e-05
4.61166074307145e-05
7.88062812387962e-05
6.36244699513171e-05
7.9092668846805e-05
8.45965185341054e-05
5.76908281169647e-05
4.11730946787693e-05
7.62328857689203e-05
-6.74581075841485e-06
3.70654943540466e-05
3.9647495035336e-05
5.72712991179868e-05
7.86648415739182e-05
6.32442021141143e-05
1.65561129570926e-05
3.78628865621675e-05
7.14613251118118e-05
1.7277504331593e-05
6.55655080028142e-06
3.80312725100392e-05
5.10230070408802e-05
6.7416889654563e-05
9.41147686076324e-05
8.74833020097747e-05
9.69263729225147e-05
2.84254308556795e-05
9.28951683949116e-05
3.64194934374303e-06
5.41390230900852e-05
5.54422716483113e-05
-4.30744184678672e-05
5.93484053094597e-05
9.92789630230738e-05
7.13224818061362e-07
9.67945963613437e-05
0.000109716847990652
8.28793978899238e-05
8.08663437623899e-05
5.00323296105326e-05
4.78156930313308e-05
3.74282680217172e-05
5.25486216357647e-05
4.30351086014811e-05
9.46496223324639e-06
9.40433569603765e-05
5.75878160897318e-05
6.94318068686159e-05
7.80090450122718e-05
4.53487150524042e-05
5.0709507358994e-05
5.01652421602825e-05
4.77226045168129e-05
7.89757535714687e-05
-3.14836866124724e-06
2.8082448175944e-05
3.5294309886093e-05
2.57487881280362e-05
0.000173686882675881
3.64109314098486e-05
8.72900746748936e-05
3.44123278732528e-05
