# Supplementary material for: Research on computational propagation and identification of mine microseismic signals based on deep learning
Source: PLoS One. 2025 Oct 22;20(10):e0334641. doi: 10.1371/journal.pone.0334641 (PMC12543183; doi:10.1371/journal.pone.0334641)
Supplement: S5 Data — (ZIP) [file pone.0334641.s005.zip › 000100800001303.xlsx_0.txt_24.txt.txt]

2.18417914964667e-05
3.57184332996522e-05
1.85451125746292e-05
5.92174478937099e-05
0.000107072980068612
5.27002654959676e-05
5.75585520511033e-05
5.50774844221943e-05
6.82410263260886e-05
5.36897503539156e-06
3.42078954406867e-05
7.18980458717117e-05
5.74511190446536e-05
2.74804945825565e-05
6.91696035813668e-05
4.67245133092084e-05
1.69035784791913e-05
6.87681182315354e-05
6.0176655484783e-05
5.62827080846436e-05
3.25994930648393e-05
4.72823287898921e-05
5.08138690381137e-05
5.79133891793524e-05
4.75907967090822e-05
5.03577877044897e-05
-6.99418741471239e-06
8.87399637537512e-05
7.87100385855117e-05
6.0144580413001e-05
6.36006965490346e-05
7.59134183210165e-05
-5.44629353486872e-06
8.13177178105409e-05
1.76250279918331e-05
4.64082335754511e-05
1.65374752859785e-05
7.44146643173343e-05
4.89834564626182e-05
-1.70888148073965e-05
5.4318927532565e-05
0.000114102340780823
0.000116328075891617
5.64499739775949e-05
5.25978440486744e-05
5.06879195320441e-05
7.88045315726247e-05
4.26618456662426e-05
4.26014670752475e-05
3.95984600824439e-05
5.22555420611565e-05
6.94522311742043e-05
6.12447382827882e-05
7.81989635744583e-05
9.19098874387223e-05
5.7258095334866e-05
2.34168051008415e-06
5.27503554520248e-05
8.08830965380936e-05
-1.85922467411741e-05
3.43311629664423e-05
4.04187173046144e-06
2.81402648757654e-05
5.40365283420092e-05
2.14980292018922e-05
-1.36953147307989e-05
2.33505438604568e-05
6.21514442709153e-05
3.02218187966573e-05
1.33723344661097e-05
-2.54763286075724e-06
2.37677164406298e-05
6.85290640008737e-05
7.54798368196743e-05
2.83785344232505e-05
9.3917103607546e-05
8.28980927749226e-05
0.000114584917392432
6.06821304685211e-05
3.50170650079035e-05
9.25014166359997e-06
0.00012129769073246
6.63111669457024e-05
8.97443101455115e-05
5.62808994674782e-05
6.1571821793967e-05
8.05993951201113e-05
7.26982640358382e-05
8.90559783464715e-05
4.88923505332511e-05
-1.31948970372773e-05
6.65399536485361e-05
0.000107549870915639
8.27046913168786e-05
3.28062680904829e-06
6.6805908021193e-05
8.08688120880995e-05
9.47021971612313e-05
2.67733485339289e-05
8.63247591571258e-05
3.21917653537278e-05
0.00013991608978274
5.19708564100665e-05
3.23219320250405e-05
6.08274946159938e-05
-7.59957976806646e-06
6.02897926894537e-05
4.96683548721453e-05
9.83334959156636e-05
5.23699905502073e-05
5.88384661773172e-05
6.34232815388266e-05
8.77265708291394e-06
3.81415616606694e-05
8.49966806819661e-05
2.83252556255448e-05
5.43444237912962e-05
0.000122874467735429
5.11957027365218e-05
5.76692108787075e-05
8.58336126412136e-05
4.34348123811905e-05
0.000113189154121919
3.46901286229988e-05
8.73399684364544e-05
7.79787195712563e-05
3.35925443133473e-05
6.41103134823024e-05
3.24165297592545e-05
8.06130742812639e-05
6.4200549308813e-05
5.05584688426037e-05
9.18815156964604e-05
4.27200561668481e-05
5.31865088917782e-05
2.69265240581837e-05
2.14036392087411e-05
0.000102518985625003
9.08268338155662e-05
8.51790874951193e-05
5.28754116389201e-05
0.000115619233903471
6.26147793756191e-05
2.12611628100654e-05
5.87034115364628e-05
9.72058235895897e-05
4.20284048638892e-05
0.000110732524352505
0.00010623289257565
3.46604754791245e-05
3.12589238071946e-05
0.00012257565718027
7.43803490553944e-05
9.87317587273265e-05
5.61049169685385e-05
4.19547996030484e-05
0.000111428039438423
4.11872827172073e-05
9.40720089511923e-05
0.000144443827880382
4.20858786350839e-05
7.36617196051894e-05
5.2406799483132e-05
-1.30977426473494e-05
1.26724477038148e-05
3.79848703716184e-05
-9.40405042809012e-06
7.04533167036909e-06
5.01684913129012e-05
3.40405035166044e-05
6.5992997739633e-05
-3.32688317586857e-06
6.33887265982847e-05
1.09554422943335e-05
4.50664161742467e-05
4.19032294863365e-05
7.25716029279005e-06
2.25851498700372e-06
4.78909850914037e-05
0.00011486523629175
3.13850398614588e-05
5.59199694414531e-05
9.5443515539468e-05
4.19227727269542e-05
6.44272897944641e-05
0.00010629410072608
8.99429363595032e-05
3.73602377653406e-05
8.79924097823754e-05
0.000131160861671949
8.1761990142298e-05
0.00011731042783814
4.59393495948103e-05
9.16851945713504e-05
9.81014999776357e-05
9.71673177935731e-05
4.75301904311978e-05
5.98674715710885e-05
1.35258376753217e-05
3.53708224999839e-05
8.21224848092743e-06
9.42973780588753e-05
0.000112555293439331
3.79433821282647e-05
3.32508699811268e-05
-2.1260918495869e-06
3.20780702104761e-06
3.78076349264825e-05
6.57072700438794e-05
2.07821801042065e-05
4.19513033348169e-05
1.98304034073168e-05
4.24069447168929e-05
1.73531500930191e-05
4.84126933974759e-05
6.06862005734287e-05
4.89961521344541e-05
2.85455099235946e-05
8.38235371670821e-05
2.17964684145883e-05
3.00873286279153e-05
4.84324437785648e-05
5.79691788122742e-05
2.70823668021436e-05
7.95062293983652e-05
6.11780685187261e-05
4.38721149591101e-05
9.94648501025868e-05
5.14929370212851e-05
0.000148269767948421
6.20931244830443e-05
4.75220759571388e-05
9.37280246744577e-05
0.000129796281920381
0.000142844271930084
9.28749088810197e-05
2.38418478812643e-05
8.65157139032653e-05
6.03114668854217e-05
6.1558069419887e-05
6.62761129485589e-05
8.97027632460425e-06
-1.5096608428234e-05
3.63256049525073e-05
7.71273706825946e-05
7.28173540458477e-05
7.77527703552293e-05
5.83834422669811e-05
0.000124651757468234
8.413834876095e-05
0.000103742744610005
3.38085180617308e-05
9.77194592795313e-05
2.46895426334726e-05
4.84247362194041e-05
8.18264414975788e-05
6.76793114676438e-05
4.28400223668836e-05
6.56869379830633e-05
2.23950019943194e-05
4.00862010269203e-05
1.63208948728122e-05
2.78552174768208e-05
5.00464615558339e-05
3.90124992177982e-05
9.49093772897339e-06
3.06569855385573e-05
9.02306386162528e-05
3.54990829646155e-05
2.90571350250335e-05
5.36818335380192e-05
4.5893987013569e-05
8.91511444126822e-05
4.68341822515447e-05
3.35550355839321e-05
3.16289887214067e-05
9.95828127096797e-05
6.95629217925359e-05
4.84101788210214e-05
7.26638095314158e-05
0.000105593619164166
6.13597300696949e-05
0.000102286382328313
3.77694988971588e-05
7.12232309886268e-05
8.6054685203254e-05
8.89186126237927e-05
4.23627279573502e-05
0.00010998924696321
-4.2537171373181e-05
4.03916294528719e-05
1.53185566157945e-05
0.000105293630862176
5.23876023629932e-05
9.59072959778528e-05
-3.03140573186382e-06
7.29287151425631e-05
0.000108461354068315
6.60968283631555e-05
0.000113931872784039
3.91064902550938e-05
7.18940759112568e-05
7.12009884684508e-05
4.92992611233658e-05
4.60009709676901e-05
5.15962245638521e-05
4.16339128261772e-05
4.30083454931837e-05
2.98349433791756e-05
1.87473583115456e-07
1.77581494597549e-05
8.23659136041067e-06
2.55330442892715e-05
4.96262744015492e-05
5.99350881461985e-05
5.57848255218673e-05
2.69670535402355e-05
2.85246646733173e-05
5.38822596209166e-05
7.22439737020309e-05
2.77233154275574e-05
5.118358145038e-05
3.05989318989945e-05
7.19750458537563e-05
0.000130990492277558
6.25660167905627e-05
7.09752651888508e-05
0.000108418240303085
8.80586427710554e-05
0.000154911059939527
7.15818953375936e-05
4.38232757961709e-05
4.95348843943258e-05
9.81397903636215e-05
5.87295639399902e-05
6.61945369951867e-05
4.69776085682549e-05
2.23166231922311e-05
2.64203883508772e-05
7.62946422099954e-05
7.25590654818571e-05
3.89267485486145e-05
0.000100940812866951
7.33078008241995e-05
1.42064993935031e-05
0.000111489134757072
5.72318637440512e-05
3.87764789714611e-05
1.5852353633434e-05
4.21747929060198e-05
8.11345643093422e-05
5.30039577204485e-05
7.25812186772074e-05
-9.3369443189539e-06
9.1396320821761e-05
3.46888880073177e-05
6.68680973872743e-05
4.05416367062929e-05
0.000123256579150577
5.8803855746396e-05
2.57441388842352e-05
5.87197306127238e-05
7.40561249414796e-05
0.000103469893199343
6.95919291539145e-05
4.28275261701905e-05
1.69061308037994e-05
2.6980866763892e-06
0.000100641784392876
6.3118559612296e-05
7.33431743924103e-05
6.09847891156367e-05
5.10505928340709e-05
-1.21059775836089e-06
6.12502338749386e-05
5.18493603264876e-05
2.70666848267629e-05
6.64725478556241e-05
8.59176669593728e-05
4.64897193704268e-05
0.000109900910191727
0.000110907420268905
8.99216620645591e-05
3.65997495644908e-05
7.0267136877095e-05
3.30067253595736e-05
4.48912383316622e-05
9.99605467468597e-05
2.52165942417028e-05
6.8849009576104e-05
7.17084664029504e-05
1.55340569054732e-05
0.000105170923413278
3.18956130585992e-05
3.85387186660676e-05
5.40330587135485e-05
1.77985269668641e-05
5.17201122554166e-05
3.43261395167276e-05
8.47917172181205e-05
7.37432887267376e-05
4.85410119631385e-05
3.93804644444606e-06
4.31286472465872e-05
3.78044716624842e-05
5.60037961722937e-05
9.66229599171177e-05
0.000116709094620417
1.59896643936657e-05
3.4410713672052e-05
0.000106481954285793
2.87243041789415e-05
6.53887763488264e-05
5.72842280556811e-05
6.37670516437659e-05
5.60922924996689e-05
8.28764322586195e-05
6.29444845541102e-05
0.000103849975201059
0.000115163982766516
9.91096903883562e-05
5.84632469700479e-05
4.94841816989249e-05
0.000115451859947495
8.66830729809205e-05
4.25837394880009e-05
7.6319823516412e-05
5.45691899640131e-05
4.60289490284081e-05
5.74564238643177e-05
-6.46364695775951e-06
3.52947897632791e-05
4.90030909344869e-05
0.000117461088224014
-1.64417949569848e-05
8.03572524720704e-05
3.90019088152784e-05
-3.43175917079982e-07
-9.82958822129018e-06
2.34781796982598e-05
5.34597946394818e-05
1.61390125473741e-05
5.00815622841045e-05
5.52901745955489e-05
0.000129556914421184
-8.18307422758594e-07
6.70025065041691e-05
8.30476164711984e-05
2.73028417616817e-05
7.79231740681641e-05
7.86378560349563e-05
0.000100034230745286
8.94910066239787e-05
2.12115091477535e-05
5.86988533014447e-05
8.65998868767188e-05
7.73454252356167e-05
0.00012353969027028
4.48506544440098e-05
2.42680962665806e-05
4.61643599285899e-05
5.399727097697e-05
7.45069612437066e-05
0.00010654937404092
5.84806668329972e-05
2.42720420184887e-05
6.90533584904665e-05
3.84919259246165e-05
3.69634966031047e-05
0.000112056365508468
3.36286333288878e-05
8.27647340632369e-05
5.05782196057942e-05
2.17025147672585e-05
2.86786414920597e-05
2.90761012083493e-05
8.31535354240696e-06
-1.88327311983447e-05
3.87632754849877e-05
1.69257375834036e-05
1.26855191724889e-05
8.49645033586028e-05
2.21158002404889e-06
6.39709392329105e-05
7.64775452163036e-05
2.71379414847001e-05
5.60345624404258e-05
9.43728495664536e-05
2.7241142421305e-05
7.25886481574008e-05
6.90402696392411e-05
8.29905068520453e-05
4.34911130694356e-05
8.09075235585873e-05
8.69960326762425e-05
7.83548110950929e-05
6.25036734789403e-05
7.91458531929916e-05
9.59960051267125e-05
0.000113421446089307
0.000116066678621642
6.98432738692539e-05
4.63715172987511e-05
5.04215057164782e-05
7.57053236856776e-05
0.000100671829351244
6.08754834304129e-05
2.71211911293496e-05
4.81136364198863e-05
4.94931056546742e-05
5.49541559518259e-05
5.2233653003279e-05
8.99208317029131e-05
1.66309032260315e-05
9.37565964340822e-05
2.95286672446135e-05
8.1698188185205e-05
4.27389161127689e-05
2.58725097276524e-05
-1.40645464345344e-06
2.09064168250351e-05
5.46892193518759e-05
0.000104430795746562
7.68042048362424e-05
3.98939761827393e-05
3.39370161268193e-05
7.98517277798106e-05
-1.334343595466e-06
0.000110202363725339
3.06352474073871e-05
3.85237513000564e-05
6.19417252433803e-05
7.7921619594846e-05
7.51506487222495e-05
6.2624450248701e-05
5.20845874914044e-05
6.12883876140482e-05
0.000120613255550621
9.59702804609122e-05
5.60918783966365e-05
0.000117444926148952
8.34108116530288e-05
9.28791892986508e-05
0.000108679831647662
2.19283534072418e-05
0.000114808085829116
0.000106625766971715
0.000112085826759321
0.000119124850571558
0.000120661390764517
0.000101883056422636
7.8600799511462e-05
0.00011244439055502
2.98618096394887e-05
3.98788755526525e-05
0.000108955225037096
0.000129206028413131
3.91367778137522e-05
1.31630114372126e-05
4.20355806977911e-05
7.16527601702744e-05
2.31332583427845e-05
6.20557663063923e-06
-2.18468070426667e-05
8.47821961657224e-05
8.94750753310719e-06
6.25667811385985e-05
2.19814065305197e-05
3.27839287030958e-05
4.25426733032378e-05
9.93882068165137e-05
1.10959627685961e-05
5.03323411987332e-05
3.61652060972442e-05
-5.15542567381307e-07
1.20500550754288e-05
4.26397128879597e-05
0.00011307147039425
3.55489316070529e-05
8.8389314851502e-05
7.96619961790428e-05
9.09505402399392e-05
6.02326828629288e-05
3.35280502257943e-05
7.89291340756009e-05
0.000121359926966603
9.83533042644608e-05
8.00247286774942e-05
3.25345854255031e-05
4.77566474533284e-05
9.81501403385179e-05
9.77539574100528e-05
1.49021986635432e-05
8.15818587570704e-06
9.11857822954943e-05
5.22569586456095e-05
3.02557651432727e-06
7.66774665226386e-05
3.48604088372962e-05
4.28753441649819e-05
7.28079027491563e-05
3.32186808523058e-05
3.15591751357014e-05
0.000105253428213905
0.000132242361441248
4.68124642364196e-05
3.32739021364537e-05
2.95169207694395e-05
2.37106219002638e-05
1.21374188246577e-05
1.02456828440142e-05
0.000106686399520701
7.48642211053392e-05
5.30765861084661e-05
1.8967239180404e-08
3.57743494514695e-05
2.74462595461982e-05
-1.30522818841089e-05
6.09267240294628e-05
3.12039671416335e-05
1.84214579765384e-05
3.55189098051328e-05
5.38202009495835e-05
8.8750562550287e-05
4.57959186152971e-05
7.38490207149726e-05
4.61084132509954e-05
8.9067851439342e-05
4.71323196901347e-05
2.90066343986006e-05
8.82631386355972e-05
4.49770261744541e-05
5.13991437802735e-05
6.42968220895416e-05
0.000123976642692549
6.84449501790844e-05
4.05028260467492e-05
6.27324095132937e-05
1.76424063517836e-05
5.56748111526991e-05
2.87319071323446e-05
7.32525920640909e-05
7.9969558234269e-05
0.000107790935371176
8.80249998283955e-05
8.69552732343711e-05
9.5679577339036e-05
6.0796162072285e-05
8.93076988182484e-05
1.98550936419419e-05
6.32265657152946e-05
1.51061541357766e-05
5.45403274596692e-05
5.11800163116843e-05
1.30369481356137e-05
3.31123579045581e-05
3.94293872491659e-05
-6.55052635125112e-06
-5.11634834190186e-06
7.32987781880141e-05
6.88147969768924e-05
5.51777211211517e-05
2.05659816725698e-06
-1.39721780149521e-05
2.71192896242239e-05
6.16042209732388e-05
3.49547455541056e-05
4.93584875409574e-05
4.55390006427888e-05
5.03324300388745e-05
6.13143553562604e-05
1.4753687984075e-05
6.45827648233072e-05
7.90354085628275e-05
9.16173334663274e-05
7.19200571142022e-05
8.92863281546032e-05
1.62246909222716e-05
8.11813204642476e-05
7.59816188724457e-05
5.21799256676193e-05
1.68969601959604e-05
3.88861656298923e-05
4.41280928624627e-05
9.8374810171081e-05
5.01433870664153e-05
7.35043675446385e-05
9.11689147649444e-05
2.20043157481146e-05
0.00013114333384649
4.81689633045675e-05
-3.94545352986422e-06
6.84831402811954e-05
0.000174536735388091
5.0601236287828e-05
7.55487633860765e-05
7.68660894520326e-05
6.38201511799854e-05
0.000115886875382976
5.42238888522466e-05
8.52090213103417e-05
0.000141148897295624
6.05397826313469e-05
7.83044637099425e-05
3.88828168151103e-05
6.69072110035435e-05
5.39151002466592e-05
8.58624073250161e-05
-1.07557019606893e-05
9.36481712344684e-05
7.96390757082729e-06
4.85365030942902e-06
-8.18202203672065e-06
4.5135733745391e-05
1.28248034004789e-05
9.38595376188621e-05
-4.89934248695482e-05
9.62290601582867e-05
3.29093499600874e-05
7.57174958013582e-05
-4.06609992123253e-05
9.46049809128222e-05
8.91332192439328e-05
8.75328580361026e-05
0.000105913431152523
0.000114822817707116
2.79349804235819e-05
0.00013353278735585
0.00010567230010213
0.000147209910251999
0.000212543359098707
0.000127078432875998
0.000183348598557556
9.37965158094843e-05
9.62314122975846e-05
0.000113681314742661
0.000123035719081156
0.000136045415929449
0.000102985854120021
8.87817074995735e-05
0.000104666144224093
8.44573154568149e-05
7.87625501653307e-05
5.06389191054518e-05
7.96794873990193e-05
7.3951817578581e-05
6.79587406114623e-05
4.99910224326811e-05
8.90597049422864e-05
3.59787593928502e-05
5.96593959053005e-05
-1.82772672929373e-05
5.73794770409051e-05
-6.0541849466548e-06
1.64624298222098e-05
-1.2665527121565e-05
-2.92889895378964e-05
1.53978609254078e-05
2.89768213324554e-05
5.28670313122754e-05
4.46651930389547e-05
-5.41501588877585e-05
-2.01284946945135e-05
-1.31843402104679e-05
2.63374479705432e-05
2.01432627400842e-05
5.40848511351301e-05
3.65751105361183e-05
8.98201054057023e-06
5.4661017709413e-05
0.000100551376203146
0.000116468694756963
6.66212813648259e-05
0.000131048746929826
8.27919657886376e-05
0.000100963575951213
0.000113999680678836
0.000108980884820813
0.000119237997572374
7.84812946276387e-05
0.000105845208681278
8.07396950885695e-05
9.65570157615912e-05
6.40893053064077e-05
5.37523169685834e-05
8.41993114024114e-05
9.73479828384858e-05
0.00012796597223525
3.51648391232868e-05
6.52468856972554e-05
8.26770302009401e-05
8.18715362083867e-05
6.97977307473484e-05
5.80151236057658e-05
3.31154185213255e-05
6.75276173874592e-05
2.34884749980079e-05
-1.81325641882148e-05
3.16012502340646e-06
1.895474025612e-05
-5.52679537189885e-05
-4.73154467881639e-05
0.000101481696022903
1.28054139358155e-05
7.41487534267711e-05
-6.25313397472188e-05
6.29410756932021e-05
-3.54130260572937e-06
3.8143449872731e-05
6.80335615763485e-06
2.64175048999624e-05
1.89580344571192e-05
6.78766205761679e-05
7.16833777681622e-05
6.5028385036776e-05
0.000103457675566924
9.53520086509109e-05
1.82001077131261e-05
9.71817996390852e-05
7.65541341373397e-05
1.33055657910265e-05
0.000114158351215013
0.00010657386461986
4.17757217974965e-05
7.78389911405439e-05
6.58932792639254e-05
7.33591172603083e-05
0.000105923660945504
4.84074611020062e-05
6.1754162035982e-05
0.000140784430157464
0.000107239433649096
0.000154245997276977
7.98158535081717e-05
0.000124370304954998
7.37920110785079e-05
0.000116513603878327
0.000110699580138788
6.68138871215023e-05
2.39798211255724e-05
0.000142481516147253
2.47343203588021e-05
0.000108364218072683
-1.59329274237369e-05
6.49396996688582e-05
4.00158059413785e-05
1.40043026382267e-05
8.7780356474916e-05
-4.98989357846284e-06
-3.04328789506129e-06
-1.14778033543787e-06
3.10587319349772e-05
-1.20692839079871e-05
6.64068410516289e-05
3.22014214922291e-05
3.03964097419345e-05
4.6545056660258e-06
-1.47434862673679e-07
-7.85079622409038e-05
8.05936374057735e-05
8.10844056245856e-05
4.74096318143025e-05
1.63030899477091e-05
6.91560052105391e-05
3.56592373609229e-05
9.58525882362653e-05
2.08954758372438e-05
9.32643152406278e-05
6.29050775463831e-05
6.05389539515098e-05
9.0518949086839e-05
9.68670963268822e-05
3.36037313627464e-05
7.74730075913995e-05
7.3542490506762e-05
7.07066263574533e-05
4.93627923859362e-05
9.58328260125071e-05
0.000143634035290377
0.000116471128626524
6.45098023625971e-05
0.000104232686810029
7.61598310892681e-05
8.32133781556138e-05
0.000109146571869852
0.000118372489929064
7.63959357505998e-05
7.93181075865821e-05
1.75121242104826e-05
7.0622570966932e-05
6.75356956212717e-05
7.26856248186673e-05
8.75392244089633e-06
-2.34143931514312e-05
7.81706866960918e-05
5.71073146066646e-05
-1.83758083631542e-05
0.000106099838506539
2.54432654080976e-06
4.07581084942979e-05
7.53033926505809e-06
2.70167664370645e-05
-2.14813425514495e-06
2.42406362754516e-05
6.17855321349454e-05
7.38294641055924e-05
-4.25883232022766e-06
7.14051927547649e-05
3.2537307702966e-05
0.000106785121475425
7.82836215063095e-05
4.62392639949533e-06
-3.79724330478665e-05
0.000104162122857908
7.9925901010362e-05
5.2446259987181e-05
4.41806295068495e-05
5.52005356976048e-05
-1.57624850009624e-05
6.14845527736795e-05
6.64237397781269e-05
0.000108938037830475
0.000106229005172626
1.29103317664067e-05
8.32974997269232e-05
7.74580914672126e-05
1.88576712523713e-05
0.000108063847450889
9.65448883109991e-05
0.000100154336166142
4.42134419032122e-05
4.05507210249657e-05
0.000128509060294561
4.06380047133317e-05
4.76712933606316e-05
0.000111763601185118
2.03869042997013e-05
5.40733649827744e-05
-4.37483353048846e-06
3.22104095867258e-05
4.09137861275766e-05
7.62183324389133e-06
4.24036856704121e-05
7.97814087724332e-05
8.96631038763025e-06
6.78569551378829e-05
4.24460523654195e-05
6.27184340144561e-05
7.63494341712496e-05
5.88890243552359e-05
4.6816886672098e-06
3.57068975234402e-05
7.23638266878131e-05
0.000112623438544948
1.04658204334279e-05
5.36435751279657e-05
9.48239186319381e-05
5.52008307498478e-05
0.000116873414035905
6.50596392713711e-05
9.24394974332742e-05
2.84218276069973e-05
0.00011823470623427
0.000104410228956423
7.65501645973794e-05
0.000128360724722772
2.78640784141318e-05
2.81689545435175e-05
0.000134083907497025
0.000127157276670776
5.6894198677467e-05
0.000129281739441494
5.5507000676299e-05
0.000124491397925386
0.000131820805034889
8.13815028461754e-05
0.000179065547164467
4.61787631921789e-05
2.73005741313504e-05
6.40871458121608e-05
5.98421799984484e-05
7.39768727529671e-05
7.28668498102905e-05
1.70633453572187e-05
1.40444959198103e-05
5.76726337764857e-05
2.22296228117953e-06
9.19522248848864e-05
2.29022339676315e-05
6.41056762188995e-05
2.99010489435762e-05
-1.75713101513085e-07
-4.52191224632373e-06
6.35696728948147e-05
4.90777578182531e-05
1.10284375636509e-05
2.91766102710612e-05
4.15943089945857e-05
1.60066178043849e-05
-1.77131956804625e-05
4.1678419643534e-05
3.70369568200948e-05
0.000106268975437114
3.46600048307057e-05
2.74977371605179e-05
3.250175049737e-05
0.000100679198985963
7.48379694132939e-05
3.87765256037956e-05
0.000124991652157972
0.000106838811444534
0.000102107084969353
8.21581314086194e-05
7.2092309693016e-05
0.000155382927328722
7.78801654017962e-05
9.60898687917283e-05
0.000112261450582465
7.67765389408088e-05
8.14189158277631e-05
0.000115410063382927
6.42878434566849e-05
0.000109789867782362
6.34215929730589e-05
5.84215290227619e-05
9.10039982506603e-05
7.46671579630846e-05
0.000108580003994081
5.83659447584166e-05
0.000145638888136491
9.25802021966727e-05
2.10137914413874e-05
8.77231104266656e-06
6.61099941537731e-05
-5.26928132336162e-07
4.3656994889094e-05
3.88642836784631e-05
9.92962574874429e-05
8.008580923894e-05
-5.50924239799411e-05
5.86058528407308e-05
-1.20486079112344e-06
-1.25601047639009e-05
2.04707827316652e-05
6.32534544233054e-05
5.36600922574593e-05
5.23531954672711e-05
4.19767717869273e-05
1.5215309420603e-06
4.77216484666253e-06
9.38389997252586e-05
2.05331625951508e-05
5.27073497011056e-05
4.54464531220173e-05
6.42109208701053e-05
0.000108288189746694
0.00013667177681143
0.000100708200229402
0.000172241125522171
6.22599384150625e-07
9.11067378059128e-05
0.000128194102392668
0.000188755566671889
5.38910200236132e-05
6.73063698881899e-05
4.231302522426e-05
7.60668463912482e-05
-1.23547604224321e-05
8.54430380770014e-05
5.47931819157074e-05
0.000119587119308449
7.01928490113083e-05
1.09354162667867e-05
1.69511926026046e-05
7.16530390264585e-06
3.44484099848043e-05
2.90123364226838e-05
0.000127350713505128
0.000109496077548327
-2.04183563533356e-05
2.09517545404962e-05
3.37004770246171e-05
-1.80232538071697e-05
4.26362511876992e-05
2.80131743744612e-06
3.86647557732778e-05
9.15294773965993e-05
9.19407336263898e-06
6.03347480671905e-05
7.51666046813255e-05
2.77644321542592e-05
5.61932831378616e-05
3.58939410545444e-05
2.9436998856333e-05
6.66640401611287e-05
3.45213567667352e-05
3.1890818518798e-05
0.000116845438736638
0.000110201072859777
2.66337636016096e-05
3.28880275742157e-05
4.80072179736246e-05
0.000110141239461275
0.000107807838855806
0.000115156918032246
7.49055208859762e-05
0.000125590379323128
0.000115972893862144
0.000119227992418683
0.000141735867017127
8.35145588059332e-05
0.000126465293755028
7.63199577143718e-05
6.02541839224572e-05
7.27908954662718e-05
6.52806511689924e-05
0.000124819024953631
8.52382353614261e-05
3.9304518371187e-05
7.63628134350577e-05
6.29668830669123e-05
2.86574802801898e-05
4.08845912075068e-05
9.26530033232834e-05
-1.4283793222337e-05
3.64617455945522e-05
8.32756312815904e-05
-1.97098486963086e-05
6.35007756686717e-05
4.73619056492729e-05
3.75477213845263e-05
-6.15048719797867e-05
-1.81388109478639e-05
2.04235832335031e-05
4.15375432291919e-06
4.58444899582563e-05
1.35864231376279e-05
4.45497805808996e-05
4.60601149609061e-05
1.66041041869772e-05
8.18626195479914e-05
-2.97424574488304e-06
7.14095996294423e-05
8.79896366484255e-05
5.19306677817629e-05
5.81864756900335e-05
7.80431575333587e-05
0.000107217323299011
0.000128355037199993
3.55226122175333e-05
0.000105045373275716
0.000130890709248224
5.49824805399515e-05
0.000145785834958409
0.000117413369151642
0.000124773276703738
0.000126620319854935
0.00013303628443385
0.000102766004099421
9.1898533708988e-05
8.92326451832998e-05
1.78292289911783e-05
8.09047101231039e-05
0.000121228522034173
3.62033160697248e-05
9.64789645097844e-05
2.79426691808839e-05
5.19224751694112e-05
5.42560022991166e-05
2.61642925598332e-05
5.03587364754066e-05
7.07733735602809e-05
7.38572200582119e-05
-2.71536127704755e-06
2.06930058106501e-05
2.27788399813675e-05
-1.44715717019254e-05
2.23525173506593e-05
-1.80584019588193e-05
3.92688624997387e-05
2.36535086690168e-05
6.20241759289061e-06
7.15181779572063e-05
1.6767549933974e-05
7.12720764139031e-05
7.78487720441151e-05
-5.104326060522e-05
4.07499313014302e-05
5.33538540550091e-05
5.37480028241936e-05
6.06263576607889e-05
6.04467392450522e-05
4.38186019468202e-05
4.71728783008341e-06
0.000110330491172204
9.62911529151976e-05
4.64649565086027e-05
6.50776985521867e-05
0.000106864995453327
7.37334499967807e-05
6.66283074277556e-05
0.000130861636919237
6.70884934933259e-05
0.000154200265097957
8.93508650580078e-05
0.000132601467785103
0.000101783852942979
5.83874260787542e-05
4.5682688263074e-05
5.77367777625162e-05
7.18680874570586e-05
0.000117975723433986
3.85829401350378e-05
5.51889098720475e-05
1.89262486783482e-05
5.38852381201367e-05
9.45935093033505e-05
6.45044493783376e-05
2.42532540321146e-05
3.05403658298957e-06
2.7388226765245e-05
2.303664167676e-05
4.72356184645587e-05
-3.74758179249256e-05
4.02692312720798e-05
4.23325861370357e-05
-2.55145059861025e-05
8.05070195804377e-05
4.24022346795191e-05
-6.87752625848202e-06
3.77547367541378e-05
4.39343785714491e-05
5.03395139371502e-06
5.47026787688402e-05
2.76116228430315e-05
5.53010575061215e-05
6.54767853639777e-05
9.55581533709407e-06
6.33241465902411e-05
9.84355152493868e-05
7.8255639191015e-05
8.76932284662953e-05
4.34503724737922e-05
0.000118910707360971
1.7350612865065e-05
3.85303950866524e-05
7.01803605375176e-05
9.58385518275984e-05
5.86694267070202e-05
0.000109661721437062
4.22216707578545e-05
0.000112545607729837
8.72633269469687e-05
-8.55117680532207e-06
0.000114842371994887
6.08870579976679e-05
4.80119553676405e-05
7.78983826400073e-05
6.96297773878795e-05
5.00623526570745e-05
7.83325543083534e-05
7.08546748627983e-05
8.01935253063339e-05
5.36497036452951e-05
2.86840849610202e-05
5.57660100843087e-05
8.33531530274867e-05
6.95698605410554e-05
2.25084524369311e-05
3.93279030240026e-05
1.66734349689979e-05
6.2417678970671e-05
1.90192755940469e-05
2.28198902580295e-05
2.55403282154119e-05
-9.83758730306505e-06
5.91999111389308e-05
1.36991683814783e-05
4.15251255759026e-05
6.65146582465271e-05
5.67976259894135e-05
4.64915705016517e-05
8.0161312149731e-05
1.83915707002602e-05
1.27659153960961e-05
6.58856503373681e-05
4.60378506641699e-05
2.97283769838102e-05
3.98115851868392e-05
0.000146784199487609
6.20323953065416e-05
0.000141447267431613
8.14131175154961e-05
7.61213721331795e-05
0.000103570601253358
5.5689981134657e-05
7.49169535249244e-05
0.000155453901256827
0.000109602780520097
0.000114736885363678
0.000119467255645271
4.05314592534292e-05
6.87190968876074e-05
0.000117412883346821
0.000107207453402449
9.67360721901946e-05
0.000113967691754259
5.46355641876104e-05
5.94031549246726e-05
6.77462708748643e-05
2.28265513073793e-05
0.000103356609098121
-1.9670939898232e-05
5.82757662929443e-06
2.80351834083009e-05
4.87764956593072e-05
8.07532088663657e-05
6.79682753860676e-05
-3.87623525305618e-05
6.48108171593466e-05
2.70778027466993e-05
1.56262256639008e-06
-1.86407486702227e-05
7.08506696096633e-05
-2.64569386372685e-05
1.22395810223771e-06
1.00802739838513e-05
4.79091677381405e-05
5.30313973064652e-05
1.76313991602852e-05
4.44305286841575e-05
4.45695666996892e-05
0.000120016868191807
4.56686211660339e-05
3.65245583466907e-05
4.60349822856862e-05
3.90268858293627e-05
6.81951968825164e-05
2.22724765303299e-05
9.5321570510051e-05
0.000117492826918932
6.09862983813986e-05
5.2966389969144e-05
5.45076150282877e-05
9.8646715713818e-05
9.79540879894476e-05
0.000104139259257546
9.00221427714729e-05
6.08359577099485e-05
8.86002753111591e-05
9.33567361497636e-05
3.71206511010139e-05
8.17061402451145e-05
5.95521770527523e-05
9.78689525020954e-05
3.76275613657035e-05
0.000121845039950042
2.08199356653511e-05
4.4437486309635e-05
4.47409816379957e-05
5.7046480054874e-05
-2.75425372506432e-05
6.83278994014354e-05
6.67410850869421e-05
5.95746814476848e-05
3.8380856329021e-05
4.67388848716422e-05
4.88283341749488e-05
8.05981194771394e-05
2.13329149380865e-05
-2.96643078161031e-05
4.54087944486312e-05
2.61622485598962e-05
2.63436748050362e-05
-7.16604256361835e-06
-4.09315534460181e-05
4.80668760691805e-06
3.86365124226159e-05
1.94151224702883e-05
8.54382166546943e-05
4.63495693352685e-05
6.3386700110294e-05
8.93179136811026e-05
1.7614350722565e-05
9.23318447761068e-06
8.77841757559928e-05
0.000111546154979377
6.34318784424808e-05
8.29484358993696e-05
8.07259973975634e-05
7.87540795892468e-05
7.19530732533904e-05
6.85602578815212e-05
6.62051884916567e-05
9.57566830403408e-05
6.27365229913128e-05
0.00013050052993716
0.000133715350871676
0.000131248233530279
9.48383732114807e-05
4.29281643513916e-05
0.000110599227154685
6.76902232760829e-05
0.000104054926418825
0.000135383415831482
5.97870108941866e-05
1.96832023059067e-05
1.43971973302117e-05
3.9003996111913e-05
3.54590533004595e-05
-1.36865152577639e-05
3.27179216623632e-05
-6.56145846169046e-05
1.69097235764088e-05
-3.34312690776186e-05
7.44042240525269e-05
4.35981285961036e-05
2.97386230966307e-05
5.61445157489926e-05
6.326442818701e-05
-1.38767353952662e-05
2.29868943950252e-05
6.23255299817804e-05
5.52893352593161e-05
1.89677269028683e-05
9.1650274090922e-05
1.0404139646624e-05
4.52408785028287e-05
7.53998996655845e-05
5.3827574643263e-05
7.93879503780044e-05
0.000110182173318556
8.28185192506968e-05
2.84597466058684e-05
9.66993611293856e-05
9.7558852272061e-05
0.000107213109034697
7.55717225336286e-05
0.000116318730034536
4.22262943651494e-05
9.60911187632107e-05
7.4980393028768e-05
7.75460620116115e-05
5.7940098890532e-05
0.000140617036173141
9.12389123553649e-06
9.14365574349232e-05
9.33204850087541e-05
2.47379335343328e-05
7.55079651247536e-05
-3.11172088170529e-06
3.46422064852201e-05
9.87886140583874e-05
8.0039860933476e-05
5.33291314386042e-05
1.23567466794872e-05
5.289545872754e-05
1.28295525972565e-05
6.54907534248478e-05
7.37293004047902e-06
-2.16920151178773e-05
8.33125818437835e-05
2.04280803984941e-05
-2.92748627185228e-05
1.54345067251754e-05
4.20821700713348e-05
5.53896437439643e-05
-9.8638236686999e-06
1.3261027989927e-05
6.9216065331315e-05
5.79668541204449e-05
7.98189723604426e-05
5.50814815166393e-06
5.02369514306227e-05
3.6559296696186e-05
6.78599733128245e-05
5.37818811498702e-05
0.000102020483836802
0.000116631343947338
6.19434352449265e-05
5.6697318320692e-05
0.000126658452340974
7.66892752517224e-05
9.32185455150295e-05
7.12633367242247e-05
8.85436969522338e-05
9.02045816842353e-05
8.75927135435841e-05
8.10656777060458e-05
-2.77490976106424e-05
0.000116069279340675
5.8347657098938e-05
4.88387178969541e-05
5.73127831841336e-05
4.24115126608797e-05
9.66481344812454e-05
5.34813612356918e-05
8.3780950725285e-05
8.77272852830887e-06
4.9610314775587e-05
3.24348390482301e-05
9.73699393756743e-05
5.84146403015975e-05
8.68510104234604e-05
2.03500474576662e-05
2.73559358398635e-05
-2.30873828213235e-06
2.44805209109058e-05
6.13205486802209e-05
-1.56737798737756e-06
-9.03720086366045e-06
2.57257762285154e-06
9.46259366925002e-05
-6.32584509433372e-05
8.75638225664417e-06
3.72254612219805e-05
6.24779634578385e-05
3.19354466144293e-05
-3.99964722410915e-05
3.60246390048592e-05
8.60347101406653e-05
6.83111901270988e-05
7.48910459377501e-05
2.03988448142323e-05
7.31588323693009e-05
8.92405169926372e-05
6.03577854200747e-05
7.90045071612255e-05
0.000105347000013486
0.00010109452498676
9.76579211934221e-05
6.24600872007911e-05
4.22351235166961e-05
0.000101908339567554
7.22882414528161e-05
6.00656385363333e-05
2.5749680166541e-05
0.0001109113841914
0.000110600289949759
0.000111161752837394
5.9454189093599e-05
0.000102615916001971
6.85144061650807e-05
3.35097092417249e-05
8.400214519938e-05
6.23371569064669e-05
6.65150890051043e-05
9.14356007635731e-05
3.77090635072235e-05
2.71745612926593e-05
4.23952475597765e-05
5.26230053308272e-05
3.66288351121575e-05
3.09300009921796e-05
3.41519707200351e-05
-1.7147300830149e-05
5.02190203730344e-05
3.14185095324446e-05
5.07921083715585e-05
2.87017962642689e-05
4.818613038505e-05
3.57252405431604e-05
6.70039457346932e-05
-2.8483955729931e-05
5.02316407571037e-05
9.40007783260299e-05
-3.89013732672077e-05
9.55499673804233e-05
3.82392998283939e-05
6.69857602722022e-05
8.23524003503929e-05
4.65642548348994e-05
3.71565469865014e-05
0.000115305268675605
9.61632753969437e-05
8.86717569717069e-05
4.77192595664987e-05
0.000101887682162647
0.000115417018684943
1.26085791441578e-05
0.000112149668738945
3.25908359372119e-05
9.98252639061493e-05
0.000104839543119413
3.58224905394353e-05
3.36516354725566e-05
2.28017383604763e-05
3.95276523613449e-05
0.000124843223338526
5.80213864789442e-05
5.79216438797767e-05
7.77491738774122e-05
7.3200235925037e-05
2.89532196996854e-05
6.25900268930926e-05
2.28708825355847e-05
4.83251906320233e-05
5.62398018369569e-05
4.05024109824333e-05
2.00263554599518e-05
7.59699891280086e-05
7.52311705200426e-05
6.76975991492195e-05
1.00684336752347e-05
6.53128768288582e-05
3.67482871309622e-05
1.96901155062937e-05
6.28301263832405e-05
6.21488913946015e-05
7.63947788369995e-05
6.20757048237993e-05
3.03488139161904e-05
3.31759652374062e-05
7.18214753765217e-05
3.55183899618135e-05
5.5966637542047e-05
6.82626453372977e-05
3.31282288346492e-05
8.55527934584256e-05
6.92404385073562e-05
0.000108804469661113
9.46415039347335e-05
7.11977527986426e-05
9.50511458020039e-05
8.310163799308e-05
0.000146855931211176
6.8287527503199e-05
3.8487360182853e-05
0.000120269986864853
0.000161234104347731
8.43194760719044e-05
0.000138502621373579
0.000179233056281235
5.20077739376812e-05
5.40044873476038e-05
6.56478215798115e-05
8.4747358104769e-05
4.13915861919675e-05
1.78303745990647e-05
8.54954605160705e-05
3.34889099771805e-05
6.69202470377581e-05
5.4778415140078e-05
8.3995590916256e-05
2.81095917288421e-07
4.45909554456233e-05
4.57437128992893e-05
3.31603462978105e-06
5.25214919150628e-05
0.000104885278425209
4.60059508711531e-05
6.07443656640791e-05
-3.43820613627208e-05
5.57006615414951e-05
7.99620224764389e-05
1.36183459264713e-05
5.9329642127203e-05
5.13344119166937e-05
3.83262364922833e-05
8.82696738257546e-05
0.000128552245600067
4.78296608866919e-05
9.38721139783917e-05
6.20610012016577e-05
5.48653065553087e-05
6.20507089245169e-05
5.28606785653173e-05
6.86775211302466e-05
0.00010665412617668
7.54756807806356e-05
1.74242028697677e-05
6.37335289611013e-05
9.14371680977728e-05
9.08893337300089e-05
5.9480398415885e-05
4.96687800394594e-05
2.16786760955359e-05
0.000110820575538391
8.07704394000589e-05
0.000120635474907494
-6.74943790086285e-06
6.11595455839019e-05
6.42507486023737e-05
3.75949269609977e-05
4.68194729633015e-05
0.000116593116635864
3.00137150220123e-05
4.96721184506884e-05
5.40508785530662e-05
5.00433195582746e-05
-1.84927969013294e-05
-1.17632970644484e-05
2.83802917265754e-06
6.47312400946748e-07
8.3812028524827e-05
7.03667399111769e-05
1.9106493676472e-05
-1.94033630329833e-06
2.51817815867288e-05
2.705954433888e-05
8.01166392692371e-05
5.27863190273448e-05
2.85918515196208e-05
-1.9530995423634e-05
7.43467434409975e-05
1.78169910174083e-05
5.45345910104291e-05
8.54449281517527e-05
5.48375785403324e-05
6.57668565114222e-05
6.04010824489691e-05
0.000101988250547316
7.99132557726162e-05
5.85086379370915e-05
8.77114951179715e-05
6.70526302410127e-05
5.97655227689637e-05
0.000142995875341484
4.8784127882172e-05
5.54440310344959e-05
3.78602478456017e-05
8.1319657208073e-05
0.000127799582079251
2.34835949635779e-05
0.000137115676313164
7.19111968340274e-05
2.43237692461706e-05
8.73652362945355e-05
8.16917073332466e-05
8.82607802532188e-05
3.5524080599598e-05
3.31310506773032e-05
4.69838064682568e-05
1.38964265844924e-05
4.63017746018126e-05
0.000106584733050874
8.12629522407448e-05
-2.12012470075568e-05
8.46062053888393e-07
6.26346612413755e-05
4.24983943710632e-05
3.1316712399781e-05
3.4922683676999e-05
6.48684875940129e-05
7.54661201776537e-05
-1.71903310252116e-05
6.06590987938288e-05
2.33763272166536e-05
8.28943077096689e-05
2.28366652775049e-05
5.48718934838949e-05
6.91707548023284e-05
5.23500353102141e-05
8.27591918975741e-05
4.16654366432523e-05
0.000117548202471535
0.000101077256436996
8.6996601861862e-05
4.21932697387465e-05
1.36340192272955e-05
0.000117582717257483
3.94460856038885e-05
1.94344276039478e-05
7.80360918976408e-05
2.45153388538845e-05
3.19527453054981e-05
7.43121828594525e-05
8.43994677529463e-05
5.96837488631316e-05
9.59324730846459e-05
7.19155771308141e-05
-3.84456521820498e-07
0.000133776273734857
6.92676702580502e-05
3.69641135990394e-05
2.6092682755115e-05
6.54134354075854e-05
0.000102447165193672
7.9132338131611e-05
6.36544141870375e-05
5.62574944774094e-05
4.29870383806315e-05
4.25895300933571e-05
9.5291502462692e-05
6.15517636198026e-05
3.75109823952203e-05
5.15667870751995e-05
7.5796319772812e-05
3.02518284677084e-05
-4.11259238259343e-05
1.20121797857391e-05
3.93430279223731e-05
4.70100887898218e-05
7.21234641517932e-05
7.65222535356138e-05
9.91371503455488e-05
1.06035062899121e-05
2.65543548856849e-05
6.27384613505491e-05
2.69191073266702e-05
5.15849383552172e-05
9.43353566507865e-05
3.41990968200115e-05
-1.07414731438343e-06
9.10217241113441e-05
0.000104888803673169
7.51938391135818e-05
5.11072360348443e-05
8.31437740247455e-05
4.13068881353575e-05
7.50374628562897e-05
4.88888844420026e-05
0.000121238337584863
1.22222107020126e-05
9.91029618394501e-05
2.50217454586193e-06
9.84146546366737e-06
4.43017996223657e-05
8.39847888196678e-05
3.11922565237621e-05
5.35744612124468e-05
1.70980246725327e-05
5.68334401256659e-05
1.28463531824908e-05
8.32290217799323e-05
2.54975963463898e-05
5.93773894285563e-05
6.34497336879106e-05
6.02272583449742e-05
4.90480832069367e-05
8.12836868677204e-06
1.99956264518332e-05
8.79647198387867e-05
2.35524691927547e-07
4.74785279200441e-05
8.62929803697821e-05
5.02064830922651e-05
6.8139326331436e-05
5.93402614173745e-05
9.08548234697873e-05
4.02807281822322e-05
5.54618942980466e-05
5.99425533453629e-05
9.28475253307855e-05
4.48159585255494e-05
1.22435526446727e-05
-8.30495294825079e-06
8.24282337567482e-05
1.6518604697791e-06
9.62238852693217e-05
4.32310332658982e-05
5.45349745108563e-05
6.28335473007894e-05
7.47150644445504e-05
4.04784685968333e-05
4.38672749332241e-06
0.000119629802388539
3.29703043658372e-05
7.52608031118524e-06
4.19417057023985e-05
5.66018408104184e-05
9.6909170884798e-05
4.84139041794217e-05
4.66558830702609e-05
7.98431241043551e-05
0.000100694232301204
7.65908158209614e-05
4.42390863941674e-05
7.10451091213298e-05
1.98922131493472e-05
1.11714750082235e-05
7.89426081658676e-05
5.7125721549732e-05
4.9707959672874e-05
3.0419905859156e-05
6.53236380505616e-05
5.83738416741384e-06
9.13739149087806e-05
1.40343608023914e-05
2.29431508801233e-05
5.90888872379128e-05
0.000106072168626147
2.50728348009476e-05
4.69304623083026e-05
3.67132040545133e-05
6.09135724226533e-05
6.9514101981079e-05
6.38334214594972e-05
4.89233145847192e-05
5.18376830069135e-05
5.43198017652107e-05
6.17244571461082e-05
0.000106660128847676
6.8660707283604e-05
7.7969155929743e-05
4.30975703612431e-05
5.71049827679218e-05
0.00012342839459492
7.61702807284862e-05
5.47039926839506e-05
0.000103247254278984
6.16962238686792e-05
9.51360306843069e-05
5.0910585265226e-05
1.55718347402104e-05
-1.73521838846077e-05
3.70539191321559e-05
2.03739401698988e-05
4.73090514939728e-05
9.16765788556616e-05
3.40600475897941e-05
2.11384151371126e-05
1.07036797405892e-05
5.06538497514336e-05
8.4868474394723e-05
3.08286371762854e-05
9.02893203045712e-05
8.25564128065417e-05
2.01243605723713e-05
4.36117423567356e-05
4.53106630045681e-05
4.5989248572038e-05
9.66228653488984e-05
5.49826379957294e-05
-1.32978318810226e-05
3.90557042649292e-05
3.00757638515644e-05
1.11138784976561e-05
8.50190734072492e-05
1.93424293176389e-05
3.25393773985553e-05
1.26743645409919e-05
5.04620003931593e-05
6.29356515712564e-05
4.64557977166927e-05
8.9599860267358e-05
8.47715645433786e-05
0.000103336133088237
7.37160378264015e-05
0.000100256591257855
9.89318789530392e-05
0.000120669284583959
4.999722819476e-05
3.7745138549828e-05
8.48965673799018e-05
0.00010857398196571
0.000114905062248538
7.35966122963927e-05
4.60118041831865e-05
7.99942235978423e-05
4.35250689732088e-05
7.90504303334864e-05
9.20581570199548e-05
5.22024287663527e-05
9.28059458066166e-05
0.000102289039688031
-5.59320326996e-05
2.43127421109824e-05
0.000106695933515044
6.49899847164129e-05
5.40194522424994e-05
1.40026670821356e-05
6.14400844645871e-05
3.46703542853579e-05
3.19585790433376e-05
7.41702005829453e-05
1.3457316862157e-05
3.05252681771211e-05
4.57862718812197e-05
8.97643737657647e-06
6.21347044693633e-05
5.19815577016998e-05
7.6671819230088e-05
4.45335352676952e-05
7.24918291233581e-05
0.000124621037322602
2.78854090783146e-05
6.39553304709074e-05
6.08836868177437e-05
7.89251007014735e-05
9.03845160510325e-05
0.000104339435888128
6.98008786664318e-05
5.18394853951429e-05
0.000104799067835793
0.000109627045052687
1.47677143955441e-05
8.90721509116557e-05
9.48983701607915e-05
7.98020476680197e-05
0.000117955910773836
2.854435162242e-05
8.73483402646969e-05
1.61719470202156e-05
9.27027077516172e-05
5.40595093611967e-05
3.43983587805648e-05
9.18514962651277e-05
0.000134993234024241
1.87497870630412e-05
1.95906010626959e-05
5.48466675668406e-05
1.56549577563766e-05
-4.49098786691171e-06
3.17369255911451e-05
6.39469998236655e-05
3.8694615067035e-05
2.61772594804502e-05
5.20588632732469e-05
1.57576957379601e-05
3.21238324243715e-05
1.7369311218952e-05
-3.66123416294253e-06
9.71953332108521e-05
7.79640008324032e-05
3.66450477714045e-05
4.67696527130958e-05
5.58595261388028e-05
1.19865218673447e-05
3.99222678057482e-05
7.07535183529474e-05
7.19013728335065e-05
0.000114417984118604
8.03484956561163e-05
4.90341062485252e-05
8.32677584530128e-05
7.01919240073683e-05
3.40812902868656e-05
7.97903835721232e-05
6.07428884596e-05
6.6845919288127e-05
0.000116739803307571
0.000137865930649817
0.000110409336996517
6.53419655323038e-05
8.20389292809552e-05
7.84846928165612e-05
6.59748063859038e-05
0.000103961918350719
0.000101899272817391
0.000109322435686703
5.00337077786999e-05
8.10149264503165e-05
4.83788871710991e-05
0.000119883523626327
7.27695879739511e-05
5.74065168556902e-05
3.24940411988634e-05
2.81844837532918e-05
5.80991127240424e-05
7.34500939860194e-05
5.47722790042231e-05
4.39157905272586e-05
0.000109243707385022
3.74654051119302e-05
-1.25829712901613e-05
5.84197759315834e-05
7.52869324224754e-05
9.76775241363114e-05
3.82319816791905e-05
2.1277262581277e-05
5.08267515374334e-05
3.29863052152716e-05
8.2591403591558e-05
5.86984626367315e-05
8.08005391918167e-05
4.79015511066285e-05
0.000113522393725316
0.000106422017466939
2.97703231238827e-05
8.63102601274167e-05
0.000176417495271837
7.90593751872145e-05
6.62887282877157e-05
4.80071683444962e-05
8.46344148166137e-05
3.94970919022749e-05
4.80671530411908e-05
9.06526725938772e-05
0.000100021016607942
8.36767282557876e-05
6.81242438098139e-05
5.10583765282416e-05
7.1687433097706e-05
6.03509716782286e-05
3.7165139427917e-05
2.73744236761906e-05
5.53928535616264e-05
3.44928812494481e-05
0.000140370411092252
9.83124727726423e-05
5.74741228784406e-05
7.32762840790806e-05
6.60087170570784e-05
3.97848782328643e-05
4.89360227603673e-05
4.17566003755492e-05
3.57672528104363e-05
3.07390972820482e-05
4.89918834722729e-05
5.21919626136351e-05
5.63876654998947e-05
4.53100502441968e-05
4.44926274042972e-05
2.35195894733461e-05
2.95737661485961e-05
6.60852370812104e-05
6.35079356310554e-05
3.29969194005662e-05
-4.55439311848642e-05
-1.87089809896199e-05
9.0029448621362e-05
1.55074368894853e-05
2.70245923269555e-05
8.34407380316806e-05
-1.20504283129326e-05
0.000155382021408834
4.53581393041352e-05
3.57578500622921e-05
0.000159491163829538
6.24295765812532e-05
7.05138636596231e-05
9.2543068963358e-05
3.1888478302524e-05
0.000105538848659381
0.000141036925625032
4.57134925526177e-05
0.000101064961365258
0.000153269399477093
8.96447764698326e-05
0.000119943417186011
5.57506791351133e-05
5.34662292706188e-05
2.81471536292893e-05
0.000109591785179458
8.06615673231886e-05
4.1542452788868e-05
6.64492062945146e-05
0.000104669326506624
1.36985751357209e-05
6.83423631990128e-05
5.16596114186075e-05
1.78576372890755e-05
1.47239494960264e-05
-2.83562496426222e-05
1.94953988492879e-05
-8.67901797575575e-06
3.95797190362774e-05
6.36290939127568e-05
1.04504079172866e-05
3.5793330762152e-05
6.47906947575315e-05
-8.16283623212545e-05
3.91619366512373e-05
-1.73394331955718e-05
0.000113266380651842
2.46637629184652e-05
5.43308400810043e-05
3.78256520962399e-05
0.00010811740751279
8.74191461689755e-05
8.52823235242316e-05
8.37998398850711e-05
0.000112174293380172
2.13501473976086e-05
7.19549165203761e-05
6.05485831508074e-05
4.71925740111062e-05
5.58879611283881e-05
7.40265005502929e-05
5.58115777881889e-05
6.8745330938666e-05
0.00012700961838367
0.000106267538616491
5.24032458204344e-05
6.96946088318244e-05
4.26115421378927e-05
1.75536977904272e-05
9.39200213829999e-05
7.62230035040134e-05
8.19464528378905e-05
6.50053594746223e-05
4.81682815478231e-05
7.5931834667529e-05
3.19596110172703e-05
4.43769944571987e-05
3.99619965861561e-05
4.70091774351034e-05
2.07791706239478e-05
0.000149594330971672
9.94280058512911e-05
2.68624956633757e-07
4.20914886406777e-05
3.62374545633056e-05
5.89007212342682e-05
3.22836908944326e-05
6.02823352146503e-05
5.51757708467821e-06
5.53631375809947e-05
9.51480225339916e-05
3.76844554959148e-05
1.02118095359239e-05
2.10561179379282e-05
5.31184764109074e-05
0.000108145337279111
0.000103613582842326
4.72865919410813e-05
0.000106773214078635
-1.70980065004067e-05
2.00242593395431e-05
3.76542893481243e-05
1.09062544087883e-05
1.63752160454878e-05
8.0481324630843e-05
8.27096793835346e-05
-2.55052640941468e-06
4.2176936393182e-05
4.80328787429504e-05
5.44574821203736e-05
9.54395760536488e-05
5.56801573935392e-05
2.76840875736379e-05
4.06109924879925e-05
1.19557836278951e-05
5.84815133806178e-05
6.57830236794763e-05
5.57357895082249e-05
7.80257825083601e-05
5.22891620808457e-05
6.21919320822613e-05
3.6616561885008e-05
1.8652055364428e-05
3.76190362810653e-05
4.46424655228272e-05
7.33045593702136e-05
8.21213627437374e-05
4.51240845336738e-05
3.23426765670218e-05
8.23793475623029e-05
6.91944314678522e-05
-3.35682940502722e-06
4.32385185243969e-05
1.05216051650276e-05
7.49718530697748e-05
5.13991091167972e-05
-6.03718496406008e-06
7.07977442365015e-06
1.41199391115025e-05
0.00010546770878868
5.94537877580476e-05
2.52878871225228e-06
5.46559939058309e-05
5.74028530293332e-05
4.16323988430232e-05
4.84599378299224e-05
8.05330204402651e-05
6.35403981382164e-05
0.000128207126125119
7.55869496227535e-05
0.000134941638297986
1.33224733028091e-06
6.89310420549146e-05
2.39581586429874e-05
8.98711464189988e-05
0.00014369453230155
5.29779400437918e-05
5.36172961795821e-05
4.54665869233535e-05
6.86233664050583e-05
5.17827588933311e-05
5.56261698533497e-05
8.92197426301382e-05
5.09427328090172e-05
8.64532478408072e-05
0.000117266713628701
3.88980571755385e-05
8.92718568009366e-05
3.88314177367703e-05
5.03754342953533e-05
-2.8732019817807e-05
-3.56975551916661e-05
2.53962077578106e-05
2.4153903723625e-05
6.66439768308903e-05
7.69506925019135e-05
0.000116168808650476
7.83027406940157e-05
2.49722750442402e-05
5.02002404571811e-06
3.7962723178864e-05
6.24577331672659e-05
-2.99736562021419e-05
4.95847145483341e-05
5.25082827690558e-05
3.79797249348516e-05
8.26933427116197e-05
5.67768087770408e-05
0.000109710592949889
8.71387639735699e-05
0.000101155431527979
0.000105792788530453
0.000132426682056466
3.83568238048995e-05
6.18520665463722e-05
9.2380335503492e-05
7.4153285174649e-05
8.70642101083653e-05
5.39319313576947e-05
0.000103137173219576
3.26529183862843e-05
8.79783664990066e-05
8.78609496087817e-05
8.92324768367166e-05
-1.11973131912146e-05
7.90470346968996e-05
4.70832035676108e-05
4.0406989809552e-05
1.68132448018106e-05
0.000114835486482324
4.40898796229094e-05
5.04851327646269e-05
2.41741518536958e-05
4.97741526225255e-05
4.26005422074267e-05
4.14697539817953e-05
8.17810341224414e-05
7.42691394093035e-05
1.7264352558191e-05
2.15307651581031e-05
4.30310282474045e-05
3.78949486015788e-05
8.67726713552212e-05
1.44184857819059e-05
1.20096508386693e-06
-1.2773167186239e-06
4.28107635466999e-05
7.0730058190331e-05
7.75513469486095e-05
4.61431898727818e-05
1.79687962954962e-05
1.05306709611936e-05
0.000114516004079851
5.71797279886987e-05
3.7291898125757e-05
5.12198308080067e-05
8.19296287577488e-05
0.000102535658517057
5.49231932556839e-05
0.000128969147879394
5.68925271313114e-05
2.28812577002666e-05
3.14761552269425e-05
0.000137341394619446
0.000109351243940547
6.08758293576839e-05
0.00010333512049683
3.67977186636712e-05
8.24870873939564e-05
3.8027663060162e-05
6.10707290153467e-05
7.2928813515121e-05
5.3085664314394e-05
0.000108988814395443
0.000112370648981258
3.71301531615911e-05
9.55857910496411e-05
9.64854200483957e-06
3.49044481674219e-05
5.43518180116455e-05
7.9328119757108e-05
7.91418403007399e-05
7.16535537473494e-05
2.00838130289606e-05
6.0186492300218e-05
3.70191227617458e-05
4.0504645479523e-05
-8.7874365115794e-07
-3.23280624843584e-07
-2.15787062586333e-05
-1.607932168479e-05
5.61945449961258e-05
0.00011740993762046
2.01934936405788e-05
4.06208508124187e-05
3.68927113586704e-05
6.77749500545471e-05
-1.16473158028669e-05
5.9959688842396e-05
6.38289295156303e-05
8.45856181533787e-05
4.99141885245579e-05
5.40157283213207e-05
8.65654612640854e-05
5.92761055156966e-05
0.000147590090444664
5.76934066513653e-05
0.000107494705824755
5.76142427456639e-05
1.23733756310235e-05
5.79273519671983e-05
6.40017328808866e-05
6.05498645865145e-05
0.000106388651527858
0.000129959899199132
5.79780077202888e-05
8.98022924001262e-05
4.02718941563894e-06
6.11554095266206e-05
4.11505111195527e-05
5.09697795758453e-05
3.70007107317174e-05
2.38858158257547e-05
4.06973401298678e-05
3.92515028670222e-05
6.71909425736861e-05
5.52746442970816e-05
9.11838992223727e-05
9.91049396318146e-05
2.48626716865507e-06
7.767388652159e-05
3.86410076330549e-05
5.57169462489605e-05
-5.69363831328751e-05
4.54977221124754e-05
5.82992577806866e-06
0.000112970603336245
5.95194295903075e-05
0.000109869167208754
7.50671150596998e-05
1.39863829552418e-05
9.04938677110232e-05
0.000154192673012709
5.50578781228049e-05
6.61488292279695e-05
6.1573965243584e-05
7.8724604486836e-05
3.68369365033511e-05
8.65618695609361e-05
8.4569796539667e-05
6.25008205020661e-05
9.50786206821759e-05
7.91929652838023e-05
0.000146986522427229
0.000115234899439902
9.34354108249949e-05
9.09806658186132e-05
8.90243067138321e-05
5.62665922030446e-05
3.51441808908534e-05
5.61866548547391e-05
5.04737159126434e-05
0.000103850116533066
7.60449372793191e-05
6.16977527602836e-05
7.60193185659765e-05
7.51946602014212e-05
9.45293477066348e-05
0.00010525917114446
5.14785183036603e-05
8.30124373264735e-05
1.74981422046587e-05
9.24687094025443e-05
6.7263120160011e-05
2.38577047893609e-05
4.38529334838664e-06
2.12987877558954e-05
4.75221861006784e-05
-1.1269376843698e-06
1.12453338511206e-05
3.45273938613558e-05
-8.48552154799073e-06
-9.54908738875793e-06
3.36995389473939e-05
3.6551942300702e-05
6.33240594862887e-05
2.30951481785379e-05
8.61570068492478e-06
7.48879268807714e-05
2.22927173140624e-06
-3.9926943067541e-10
7.2146602219312e-05
1.95367715665339e-05
6.76598841739905e-05
3.70308971343643e-05
6.58657371031813e-05
6.71510591595677e-05
8.74045783689215e-05
5.14925311320218e-05
8.71461275111482e-05
6.92466783605461e-05
4.31273118671261e-05
0.000129641473236196
6.00568517644783e-05
6.50194926228823e-05
7.86189043320963e-05
0.000111125613424984
8.96285359594882e-05
9.30553345216112e-05
4.33220455537723e-05
0.000108909448832262
0.000105210177361392
6.17829605488297e-05
0.000134963186288476
0.000139348085043882
4.66943728284469e-05
9.42151661758783e-05
7.32909421524502e-05
4.54067936109563e-05
5.98210732813441e-05
0.00010136184926583
-8.48534507275718e-06
7.03456540792118e-05
6.32728819008537e-05
3.08216344902116e-05
1.86647953200742e-05
-5.3057383515399e-06
4.18904904332933e-05
-3.81830896059823e-05
6.00363991842794e-06
6.14956700959321e-05
6.22814947124714e-05
2.34892491158544e-05
8.7836066575809e-05
-3.2950915489425e-05
2.22947931675966e-05
4.46338331822134e-05
7.98408326788574e-05
7.15396667532433e-05
6.28781293346197e-05
3.3187876896517e-05
0.000100768029401296
8.88137541152666e-05
6.33454690891109e-05
7.64033715169006e-05
3.64338240265805e-05
0.000113166838444802
6.70629975552028e-05
0.00010461240614149
1.22165093487749e-05
0.000129350269695418
4.17973681306413e-05
0.000104705549118299
9.97507154591379e-05
0.000131957998164375
0.000147969851608301
0.000120345680106139
8.74802205747782e-05
0.000119922582323961
8.33393430343364e-05
5.66136707699798e-05
3.42523130832172e-05
2.62771291919295e-05
8.02390420366776e-05
-4.57216332787965e-05
5.33709310093482e-05
5.75541923196587e-05
5.94925884082697e-05
3.90217125189238e-05
2.58852133604354e-05
1.90522185266142e-05
-4.00597564868293e-05
-3.17265786630995e-06
3.07067089269129e-05
9.66597517828114e-05
-1.77795118324349e-05
5.86563968421589e-06
7.07697661064303e-05
0.000125205179399646
6.11632081998953e-05
3.22676410810014e-05
6.56475684922808e-05
4.28402063251356e-05
-1.45982574967414e-07
2.87115754405574e-05
-6.33613308128407e-06
9.77576830680264e-05
2.75800119742864e-05
9.24578231891468e-05
8.56897052867204e-05
7.15028361791266e-05
1.36006380302157e-05
8.636392746228e-05
6.47824837441663e-05
6.20699019936681e-05
0.00016454301709371
5.40605045158872e-05
4.44370973029632e-05
5.46930387307979e-05
0.000116879044958124
8.37401302681194e-05
5.85311647623412e-05
8.63666623444434e-05
8.35480480516469e-05
0.000128084885912843
7.66749992116509e-05
8.32438668353998e-05
7.65203177882722e-05
9.7734145097043e-05
2.80814495091909e-05
4.52464469317484e-05
8.40869620697867e-05
3.48326004362361e-05
8.76693927729441e-05
-1.62081160504879e-05
3.74617615348758e-06
-2.38355698885204e-05
1.02911457782431e-05
7.70592063103595e-05
4.11124582598829e-05
1.94109746531259e-05
5.53542976120531e-05
1.97166199310623e-05
5.63863821900413e-05
7.82075429371635e-05
-4.79507294623735e-06
7.4567926171416e-05
-1.33366066150741e-06
6.35603644417932e-05
1.94218675710519e-05
-5.5293617587558e-06
4.65468820082137e-05
0.000104037721448076
7.48664194909274e-05
7.83105444947311e-05
7.55491310709885e-05
5.65105339186991e-05
5.86695444282982e-05
6.00878849184506e-05
9.10056600426992e-05
9.12022885082577e-05
9.11362853147023e-05
0.000113549072025303
7.75538313882231e-05
4.18156789849257e-05
6.03668300325508e-05
0.000111600055297442
8.5939813353625e-05
0.000102463552103576
5.37277384322793e-05
5.25578798082948e-05
0.000141769856689815
1.88657709619964e-05
8.10178321644976e-05
7.643542352084e-05
8.46856634268258e-05
7.03776543879278e-05
2.86520335891475e-05
6.02770505695279e-05
1.71356580852403e-05
-8.60172592090262e-06
6.03593787261988e-05
6.70759511956363e-05
4.35664858926922e-05
1.59021900044917e-05
1.78391963164748e-05
4.45386911982439e-05
9.27607380946513e-05
2.36560645269605e-05
1.10329470894713e-05
5.48357241647571e-05
-3.7146466603364e-06
3.8381005654857e-05
4.28890959113327e-05
7.43180300937048e-05
4.51510131258291e-06
3.23508522527933e-05
-5.07696747848734e-07
1.81637877819538e-05
9.36559740781596e-05
7.05308385416585e-05
3.24947818981611e-05
0.000106650907375872
8.44233080454236e-05
7.61102972334267e-05
5.76592236188054e-05
3.93288322900987e-05
8.90507687546471e-05
0.000119579235368743
9.43866446555158e-05
4.91300472807901e-05
0.000119909242358095
0.000168172915156676
0.000128111972124703
8.45259470244656e-05
0.00010994393783543
3.6185121289241e-05
7.72059040536951e-05
0.000120324203846807
8.35804800749749e-05
0.00011354147078176
4.65692390653998e-05
8.2787127160712e-05
1.58596664847782e-05
9.95829928440459e-05
-5.19627259217413e-06
6.72493931002636e-05
2.88786314548918e-05
4.03363648913433e-05
1.78907244742854e-05
-2.0719393724144e-06
3.88124670141422e-05
4.21132601600477e-05
-1.38269838113094e-05
3.29050489549546e-05
6.33335101636377e-05
-2.70395454296095e-05
1.0849998842229e-05
6.84101633393169e-05
0.000111586025513037
7.14408732655712e-05
-3.2687361240319e-05
3.08164034040493e-05
1.52103463524803e-05
2.30244542595779e-05
2.80603282743128e-05
5.37687421968639e-05
4.85355665755331e-05
7.23555551970429e-05
1.73248487124233e-05
0.000103270862615134
7.22914826836743e-05
6.37010182935675e-05
9.44985671435894e-05
0.000121437174517846
0.000114121094773085
6.48813602654769e-05
0.00012867918155046
0.000125819026685366
0.00011611300508868
0.00013166176939013
0.000149001527268849
7.3624853018005e-05
0.00010737266791696
0.00012243898606784
5.42584375356753e-05
6.59464808701726e-05
7.16960467338057e-05
0.000133294484671538
5.69020333311667e-05
2.27715934492466e-05
2.15253495815361e-05
9.23613069247524e-05
2.76183161510379e-05
6.53050908176274e-05
-1.54222567652747e-05
8.71083290388319e-05
-2.62119900542532e-05
2.15342909120505e-05
-2.13510721859001e-05
4.64496020894816e-05
4.87190486738744e-05
1.01497589120112e-05
2.25639578127766e-05
3.45495449991107e-05
3.97878997647908e-05
8.28311970100782e-05
-1.37099558605483e-05
3.05901037030621e-05
6.07743939036464e-05
1.36847576509736e-05
0.000156161370587981
6.26747446024433e-05
2.13774100266851e-05
8.98600326299426e-05
0.00010907072829072
6.76772615976172e-05
7.16408772703577e-05
5.49333026420859e-05
7.03584523650921e-05
7.09328097257261e-05
7.13213845483872e-05
4.83724091562483e-05
0.000131347672635274
9.96523773597237e-05
5.40867540121836e-05
6.54728935173518e-05
3.73845978094019e-07
8.91524726004944e-05
7.23539678302009e-05
5.45789300950352e-05
8.91410238509431e-05
0.000122339229290775
7.06199274755379e-05
1.21705847241021e-05
7.32697923357938e-05
9.72545820604511e-05
2.59813626901795e-05
5.10998325076215e-05
9.92020256355688e-05
9.83548477647599e-05
2.73820492157307e-05
4.2287698679846e-05
8.32863070966496e-05
8.00181594863872e-05
2.58101915133874e-07
4.54825832060614e-05
5.64451032156235e-05
9.38322667479456e-05
8.26968799784624e-06
-3.63767820497768e-05
4.71207490751715e-05
1.71419206470256e-05
7.89080925862331e-05
-1.64905035806438e-05
7.68140994924777e-05
6.43915189522769e-05
4.06563696999878e-05
0.000105159661831479
3.11730512124054e-05
2.52760021594394e-06
1.04481683416301e-05
3.93349705935975e-05
5.26674865654657e-05
0.000110826904195028
6.28364630858667e-05
0.000111548572304346
-4.72270607922388e-05
1.6177548588461e-05
9.23377764985975e-05
3.4123576019776e-05
7.91487827517274e-05
3.73398100913211e-05
8.24041102811165e-05
7.50652812731414e-05
7.99296568629764e-05
6.39755311823632e-05
6.8036421850753e-05
6.28575617464542e-05
0.000143365414073343
3.15660358472695e-05
5.08770857278918e-05
6.26532505153821e-05
2.8482997293118e-05
6.92773555004263e-05
4.41011606372131e-05
4.65425638515939e-05
2.18023492121694e-06
1.20347848239839e-05
0.000128670554897005
0.000106751058937932
5.94680454266096e-06
3.83375028929551e-05
8.4428248144929e-05
2.00050757810361e-05
3.63294261094976e-05
7.08966410343282e-05
2.98792563687857e-05
-1.33266723157461e-05
1.56986452361676e-05
4.18803392304524e-05
7.72758186895724e-05
7.79306783477787e-05
3.19063972992996e-05
7.87373467575263e-05
7.70957888224576e-06
5.29066628564514e-05
3.02890369129224e-05
4.50062526938886e-05
3.46536811529271e-05
7.70111312990079e-05
-3.36484634531586e-05
3.94061342012395e-05
4.04172035408149e-05
7.15175196769988e-05
1.40136719515626e-05
0.000100199640581819
0.000122723562731769
9.26879208920251e-05
4.63588467183135e-05
0.000111723215864384
4.15076759837045e-05
7.62801291998039e-05
0.00011587477815202
4.54967755540112e-05
-1.00953136516485e-05
3.9863545134601e-05
5.94464557287139e-05
7.00615807655907e-05
5.04541635901667e-05
7.32341014463737e-05
6.30309723043241e-05
1.74805804422177e-05
6.91791674960164e-05
1.768665291024e-05
2.71190420958363e-06
3.39660298733133e-05
3.71361567309538e-05
1.75397100404634e-05
5.6673361839954e-05
0.000106428860547105
4.41222916238831e-05
4.56925452779925e-05
7.70303722908993e-05
4.87536437575594e-05
1.43947992426373e-05
4.56359858651226e-06
0.000143270281488471
0.000112756404329505
6.01048995318633e-05
3.25689536780284e-05
0.00012175256884066
3.65765840027951e-05
9.48946102245911e-05
6.61870379232329e-05
4.51266019413324e-05
1.21861306088596e-05
0.000130390316312934
7.29317604309204e-05
7.89071234359453e-05
5.06188295020732e-05
6.51653564794334e-05
5.03491096845205e-06
0.000127173512956724
9.27327119402128e-05
0.000101643767091645
6.84411960511688e-06
5.07196536746662e-05
4.24750888632246e-07
9.15147548522867e-05
9.10810508940867e-05
0.000100060581956525
7.99975460874975e-05
4.66420819108948e-05
6.95626744140231e-05
7.919878966832e-05
5.32033909663101e-05
3.07862353877727e-05
5.81816156951281e-05
2.33040907419309e-05
4.10324654197492e-05
7.34480159483892e-05
7.41716756391521e-05
2.3386542558682e-06
3.64594032536127e-05
6.98022455576035e-05
4.63641817360593e-05
7.7625068651535e-05
7.28414022902473e-05
1.79459916107721e-05
6.54746461173217e-05
5.81405134146825e-05
7.36395062303361e-05
-4.4080787026301e-06
9.00374146160692e-05
5.22731256999156e-05
5.36648062231371e-05
-3.61085355712265e-06
8.16255051126838e-05
6.13233539082693e-05
0.000125716431768636
9.43182751607986e-05
9.19536479400849e-05
7.24675262951727e-05
1.87876896478186e-05
9.32143483244244e-05
4.49132525917452e-05
6.7851565347607e-05
6.6402696541683e-05
8.75891731390319e-05
4.64068993388824e-05
0.000141835577642817
6.12101111723281e-05
4.74684656054026e-05
6.35661998723439e-05
5.68145930200109e-05
6.46282671427218e-05
3.10606703881501e-06
6.2169059829844e-05
7.65189553206351e-05
2.86219893801348e-05
3.65856141721316e-05
5.52791725716667e-05
0.000104658905393868
1.30536493913425e-05
8.21586509834832e-06
1.0484757980839e-05
7.17461787282523e-05
1.59390553713809e-05
8.57551898233509e-05
3.31740449646681e-05
4.50701237746662e-05
-9.41197674228701e-06
0.000123108812714726
2.33571129927753e-05
4.851511912111e-05
-1.95062099164509e-05
-3.12809225461725e-05
2.14653951140556e-05
2.68117075332667e-05
5.38258511541782e-05
4.7211031670334e-05
0.000116102182059764
1.26622156253207e-06
5.41818386075779e-05
0.000132546237856692
5.12568687745809e-05
9.79934102765192e-05
5.47171031709645e-05
0.000108672723863997
9.37569108023516e-06
4.03371725340785e-05
9.66925394546705e-05
7.81177552679652e-05
0.000103695867966018
9.89118393420683e-05
0.000156270990925619
5.81258871122885e-05
8.13820143318998e-05
8.58338885323478e-05
7.20042798792654e-05
0.000107809193753208
5.01505560352724e-05
7.09258468334401e-05
5.75956263952344e-05
2.20207236184359e-05
7.93923031796429e-05
-5.97960994670463e-06
2.23959922773015e-05
5.12303804287767e-05
5.049435986038e-05
3.49650320981571e-05
0.000110847960001222
1.23871524380523e-05
2.3805366796556e-05
1.84105884527059e-05
4.16710943421586e-05
3.61908699682013e-05
2.2569126047845e-05
-2.61867935419216e-05
6.34357122090949e-05
5.56589139928236e-06
6.13797571893552e-05
2.94840206837533e-05
4.47150147396427e-05
1.39761928604531e-05
4.35360716719126e-05
5.60535929249819e-05
7.45743107266142e-05
7.09529777037353e-05
6.62769345426477e-05
0.000137218724657428
8.4227829793072e-05
3.79958379648776e-05
9.52219942046024e-05
0.000108837316474936
9.07380791693604e-05
0.000111500292505351
8.5827880513351e-05
0.000147734008856111
9.08832758825834e-05
0.000124359927429583
9.93068536812426e-05
9.98814364618708e-05
3.79740591368066e-05
7.20494072024088e-05
0.000104731773394504
5.86138305810993e-05
8.68790475649161e-05
4.84739430365233e-05
3.39531324320636e-05
5.25412171105293e-05
6.79987497166817e-05
0.000108189231958492
0.00013764835829794
0.000128246314534176
-2.28997698281625e-05
6.4632867171653e-05
5.15953206182996e-05
2.6394355950682e-05
4.70839719812883e-05
6.36727322467116e-05
4.51071466349766e-05
7.39978167477961e-05
5.0415424331807e-05
7.01859438045623e-05
3.96015078837941e-05
3.85526964660626e-05
8.72469340558671e-06
2.51907752864057e-05
-3.78346316285286e-06
4.20277310260152e-05
-4.26411249042049e-07
5.59348642080566e-05
5.20950296413334e-05
3.64379298546445e-05
5.22103326942387e-05
6.9687652257237e-05
1.56311329523803e-05
2.9281167754566e-06
0.000147747901829123
3.63802981637009e-05
0.000111086512323497
7.21951359213384e-05
9.07141373241008e-05
6.00042150021554e-05
0.000117360588291814
0.000114682895022058
7.46808354027659e-05
1.76004773493603e-05
0.000133738505366101
8.89566111656953e-05
5.98626568362498e-05
9.80742609642773e-05
6.11162443596571e-05
4.15546066411307e-05
7.73603491600925e-05
8.26723535378457e-05
6.46957947469506e-05
3.01865652653146e-05
1.86896421794965e-05
6.9858419604019e-05
6.71734417781593e-05
5.73480611488418e-05
1.42638515682968e-06
4.36260649999037e-05
4.71391716396485e-05
5.04046315999739e-05
3.31621988726393e-05
9.4941261145381e-05
7.20174262768056e-05
2.5942951652956e-05
2.35549589941641e-06
7.39772357937499e-05
6.1257369870005e-05
4.37703041119132e-05
5.41603008834208e-05
2.35564547598493e-05
1.17831731759793e-05
-1.66749768184717e-05
6.59171870388882e-05
1.22078380887941e-05
0.000133779479268033
4.1312878221976e-06
0.000126095980813046
-1.61797198748332e-06
6.90757315385431e-05
-4.44245635537463e-06
-6.63621467826781e-06
3.6671542086432e-05
0.000103068290417057
3.50678600684151e-05
1.12606211168019e-05
7.21714532131389e-05
9.70695032342249e-05
8.91608619232773e-05
0.000104082776079821
8.83187475572271e-05
6.71854232929383e-05
7.47534141448113e-05
9.22079263318158e-05
4.85536838616299e-05
5.87515547930231e-05
8.02486914621796e-05
0.000116649631097154
6.15067587531265e-05
8.3874867659124e-05
6.4344793900659e-05
1.69961025989516e-05
3.89560084774637e-05
1.66989792079756e-05
7.28033666855498e-05
5.67212696586528e-05
7.15898616236715e-05
4.70869539661328e-05
-5.89521781354605e-07
-1.7408054137598e-05
-4.43325743241364e-06
-8.17556963091458e-06
2.72622230803525e-05
3.33790284808329e-05
5.55289303875581e-05
7.33713796935571e-05
1.41386732890455e-05
4.86087915589628e-05
2.85306563823394e-05
0.000127115109740858
1.10206891890716e-05
7.15749931017715e-06
8.75684651436997e-05
8.10308643010968e-05
5.39944948200543e-05
7.55933603076781e-05
0.000126362760288024
7.14346964231803e-05
9.30513327094537e-05
9.7042648515625e-05
6.11602438169144e-05
8.41220556953287e-05
2.72685216896567e-05
7.28722055084335e-05
6.80383406409299e-05
8.38725270399816e-05
4.04919628276516e-05
0.000113067682425482
7.07666588353413e-05
3.6840088891257e-05
1.73494518918895e-05
3.0047880659255e-05
1.60492939863031e-05
3.46393481066426e-06
3.3999607556544e-05
7.18771770061539e-05
8.00108269857708e-05
7.10068358328437e-05
-1.80492030550001e-05
0.00010304945885007
9.42755782443143e-05
1.80595900861899e-05
4.93072341955471e-05
0.000131305884961385
1.90295272490711e-05
2.10780560062983e-05
4.40149177657811e-05
6.14999684575112e-05
8.36695728709579e-05
7.4104969630579e-05
1.98622477234147e-05
5.04174087700604e-05
6.32889857805061e-05
7.22560322969286e-05
3.23686951090059e-05
3.1687336560443e-05
0.000107471918678875
-1.9687382134732e-06
7.6043969697855e-05
8.74267750987803e-05
7.88951254567654e-05
8.03733568649403e-05
7.92185200223066e-05
5.86386389152538e-05
8.79553950867528e-05
7.24961836496318e-05
8.66342588689184e-05
6.6962980326928e-05
3.93447124816331e-05
0.000103447518342586
4.31874700317807e-05
0.000121325584863008
7.21532377012172e-05
0.000111081435322787
8.07842575201759e-05
5.53642254408319e-05
7.53592225215915e-05
0.000105494154415182
7.67791518714025e-05
-6.17809214748059e-06
9.11464205463981e-05
-1.44047530862356e-05
6.67547621612696e-05
9.95148473186919e-05
8.3695040030681e-05
5.62666038470715e-05
3.73657584306411e-05
3.175140682517e-05
8.95714685190207e-05
5.54099724347942e-05
5.93274540296576e-05
-1.94196163741352e-05
8.15624072913934e-05
0.000104021935019436
2.19055875790829e-05
3.6424131488343e-05
3.31247602175488e-05
4.22245282420461e-05
-7.21621460795825e-06
3.86646179136061e-05
8.07705924552605e-05
1.84138016206088e-05
0.000123613585017449
6.70915927873199e-05
6.43087745639863e-05
7.10597530436958e-05
0.000111055070489213
0.000102440264905277
0.000124280450508833
5.56093927192184e-05
7.70940124355333e-05
-5.88363830916883e-05
-1.39441155635111e-05
-1.79387562679367e-05
7.53087303796009e-05
5.46903822730241e-05
6.89957428438804e-05
2.46030422010937e-05
0.000202399101844907
-5.36372428965061e-05
4.49136909025778e-05
4.81172996977074e-05
6.68293618067229e-05
0.000128023783691095
3.37561801270735e-05
2.54203949204082e-05
2.25708833362892e-05
-1.76308511213925e-05
4.79497537712325e-05
8.12160612193098e-05
6.17023242938705e-05
2.04452966281797e-05
5.44583973227076e-05
7.90396604200468e-05
5.03424267907406e-05
7.97521133060216e-05
0.000178366650741906
0.000100697482874497
7.59780389399126e-05
7.64136518741007e-05
6.87555176244381e-05
6.5319098917989e-05
0.000102503450658188
7.40632039880671e-05
9.10010249645321e-05
6.40692716371911e-05
0.000115802451125195
6.55917400672841e-05
0.000103524286432293
-4.49992956029088e-07
6.60356467035877e-05
6.87505715831581e-05
1.44046087030057e-05
5.29530382965692e-05
-1.88113577358449e-05
4.8208688280202e-05
5.63153428979225e-05
7.13105429600786e-05
8.99308774768525e-05
5.61783119099508e-05
7.51155453839034e-05
8.80669623376228e-05
0.000109834603812063
9.31032923783715e-05
3.0749011552536e-05
6.49162072191023e-05
6.46521010093718e-05
3.60589923181459e-05
7.0075114379041e-05
9.45304231118518e-05
6.74501343469662e-05
7.30442073849108e-05
6.46634472705047e-05
5.64562189610792e-05
9.06743939678158e-05
7.9866423326366e-05
6.0356639110865e-05
-1.16886596366955e-05
6.00186289208287e-05
7.97260506308918e-05
6.55463181538481e-05
3.4440375131578e-05
6.29239578893479e-05
3.14376122371405e-05
6.31822438380254e-05
9.49118823641465e-05
0.000101556220315552
2.57778521100574e-05
0.000112085892572354
2.06320358710157e-05
3.10856121275037e-05
8.68393108412532e-05
0.000104763658830519
2.46428461399909e-05
8.13527775295402e-05
2.2042632588705e-05
6.76359890196262e-05
6.33593144459849e-05
-1.92157286511967e-05
6.24814051975462e-05
0.000118267525464835
9.1749401272945e-05
3.4222816467233e-05
2.28904068113239e-05
8.60627722412428e-05
8.62649073197809e-05
8.43667685542548e-05
8.94369915042815e-05
1.85063990212943e-05
1.13976046247131e-05
2.95782156622995e-05
1.12865968288599e-05
0.000113444908514426
3.10023662291092e-05
2.46766967987389e-05
8.52045632714279e-05
7.27560807255436e-05
4.346778090499e-05
0.000126169013994169
2.72581646353311e-05
7.47565224067054e-05
6.72544897990498e-05
9.57726423799367e-05
2.23082547481573e-05
-1.49827940727721e-05
3.32433776730822e-05
5.59138338140207e-05
5.47722813348709e-05
3.20433032646369e-05
5.25896397903445e-05
6.50985831618019e-05
5.15463015194944e-05
4.70796009931829e-05
5.64730445207613e-05
-7.28144216443541e-06
8.07674236479897e-05
3.49609215500978e-05
6.35936263534855e-05
5.62852441212089e-05
2.8402335682097e-06
7.34561049118461e-05
8.03454899943795e-05
7.81219819393208e-05
0.000100674200416374
7.56785700777542e-05
2.41815657436319e-05
7.93637953234263e-05
4.79548783597522e-05
8.0891815927156e-05
0.000138913171682662
0.000108971229545755
7.98464306680216e-05
1.79550130170442e-05
3.00978688358874e-05
6.17589550680953e-05
6.2039358161177e-05
8.10854572697802e-05
7.20675237212679e-05
1.69533758227625e-05
9.18236139588339e-05
1.46809369608527e-05
6.87006577788695e-05
0.000116246350194082
6.03592541459453e-05
2.84353024229861e-05
8.48409960666293e-05
2.47796754798493e-05
5.47956989416147e-05
0.000130226699882657
4.71592066191746e-05
7.27905099314379e-06
8.25312490517014e-05
5.44311475895545e-05
6.09579981300797e-05
3.91989089561633e-05
1.62947928612284e-05
5.91098253949819e-05
3.05847057758316e-05
1.56646021902481e-05
2.04337660430801e-05
7.84420399561267e-05
7.19876426306282e-05
8.89614830469994e-05
4.88453015247858e-05
8.96869957136918e-05
0.000113310279677718
9.77891568260372e-05
7.80155900463614e-05
9.95816758042583e-05
9.38020271839818e-05
9.09783663580765e-05
9.45375812808121e-05
8.90480977100145e-05
7.92677909923592e-05
2.13019090200039e-05
5.68044055012338e-05
2.25316100760585e-05
5.37723146280342e-05
1.68567674743626e-05
0.00012202872251668
5.67193380688849e-05
1.66466910952034e-05
1.32390889852575e-05
3.87509536318626e-05
1.78292069279937e-06
3.71755897796782e-05
7.73408588394691e-05
4.40525104924337e-05
-1.12516214527495e-05
1.58374986344463e-05
2.36339568373193e-05
5.18664433436898e-05
9.68311614532284e-05
6.45482930267093e-05
6.90317309421001e-05
2.14913374141557e-05
0.000118216750794208
5.31644116659912e-05
4.89399373499295e-05
3.40655318178342e-05
6.50968562544662e-05
8.32055769797169e-05
6.52767347836889e-05
0.000113688259785812
0.000101315815795367
8.02116050540178e-05
9.10396812838159e-05
6.36101010837737e-05
6.22473041008589e-05
3.6461350676816e-05
6.65166675413745e-05
5.16885347464557e-05
8.37326900228148e-05
7.57265734273064e-05
6.09706980002504e-05
6.55039041256937e-05
4.77100199797071e-05
0.000121278298891669
7.33076719935297e-05
2.31034967181211e-05
8.54255746891909e-05
6.2421315061703e-05
0.000122786790808317
1.36630906708196e-05
0.000117256477920635
6.41773848217692e-05
5.17100126823265e-05
2.98861459705655e-05
3.44896014715101e-05
6.81743528369412e-05
4.7856282922116e-05
-1.08797086410311e-05
-2.49818327316553e-05
6.96170108046754e-05
-1.77133312969659e-05
-7.18580466205004e-05
6.31965057869268e-06
6.34257019430611e-05
-3.76552692432604e-06
8.59493328892476e-05
1.20929331670725e-05
2.02652444551545e-05
2.22478141000294e-05
3.61138512392438e-05
9.42735491952336e-05
3.94302988698425e-05
6.38024671432104e-05
2.52503065831429e-05
9.97590318708351e-05
1.32803269708344e-05
0.000133330522744028
7.13170556229401e-06
9.42695297146291e-05
0.000132107656602138
8.5530061037083e-05
9.30509258616585e-05
0.000102229370954194
0.000103426806468255
4.21937165975384e-05
3.69178082447776e-05
5.26287558511114e-05
7.35355434710629e-05
8.26199115676069e-06
2.84380583547342e-06
2.21691309649934e-05
9.09914914899857e-05
4.89591861802699e-05
-1.9673515122935e-05
7.99004462319608e-05
6.28345098986639e-05
4.26122352594835e-05
2.7308330470425e-05
5.95897328354893e-05
5.11524918142748e-05
7.22241421962e-05
1.50440965548727e-05
3.80771744610463e-05
4.81558368528067e-05
3.16125875307877e-05
-8.11444514171149e-06
1.96755499057415e-05
-1.5601118359955e-05
8.07678278453075e-05
-5.00483423697955e-05
4.23028259550964e-05
3.8989727632251e-05
4.59622250335086e-05
-7.89041275859748e-06
7.87774974604143e-06
9.28792995651121e-05
5.40711193966446e-05
1.56509410125513e-05
3.23675932978314e-05
5.68877795846509e-05
6.17626256873126e-05
8.10460311711589e-05
3.79806728144948e-05
2.09903797048294e-05
9.28703356557636e-06
4.25394177012345e-06
4.20491040513907e-05
5.29847972111315e-05
4.2490267508104e-05
2.32267766929451e-05
6.93290696160439e-05
0.000116173134291307
5.48658239643597e-05
7.42306268144837e-05
2.6553786574922e-05
9.25773915691997e-05
5.51979796944974e-05
6.04005675189218e-05
9.18893906933066e-05
9.4630379628156e-05
0.000130185651608746
0.000120111097407682
6.61742476539111e-05
7.57830450580355e-05
1.49858758371756e-05
1.53326147229498e-05
7.01437469133456e-05
7.58981234473659e-05
6.43782244665666e-05
1.42545352666297e-05
3.97971542197089e-05
5.5791144560607e-05
3.88922677003756e-05
8.41398532449101e-05
3.04281611666733e-05
3.47354967388897e-06
7.38567207322051e-05
5.88197176451664e-06
2.19710996315606e-05
2.82550889913803e-05
-1.7587496275411e-05
-7.2544439970675e-06
4.37296484776295e-05
0.000123101402301861
8.98654009975656e-05
7.94460735520013e-05
3.63551889382543e-05
9.41529596530252e-05
6.13633492373597e-05
4.38302090273779e-05
0.000131615799011786
4.20022435136898e-05
6.48126432720952e-05
7.27683587562267e-06
6.7977539828961e-05
7.3237064822078e-05
1.22438233671769e-05
9.65105431879008e-05
0.000100331327081315
6.63796107962506e-05
3.95609485142548e-05
0.000123515664108805
5.61930383080208e-05
5.0070056977284e-05
4.41427564593337e-05
6.59555931922321e-05
9.632278453707e-05
8.25418742682393e-05
5.86148321445855e-05
0.000141798452494461
8.20812228648263e-05
3.42056581032564e-05
4.65685967295952e-05
0.000122231899194129
-1.70797616617179e-05
2.0180000027986e-05
4.75883128181868e-05
3.97966807541876e-05
-8.8648012008909e-07
5.26070633573392e-05
2.22856607101565e-05
4.04618577283137e-05
1.71634302510253e-05
9.26156448594291e-07
4.76921653817901e-05
-9.33762042044714e-07
3.50288300097401e-05
7.5916710723186e-05
-9.08903807080867e-06
2.45115561959752e-05
-4.2254582149657e-05
5.00477963658802e-06
5.46598390272339e-05
4.67131676572345e-05
4.73571416528295e-05
0.000115983153331952
4.32017443205757e-05
8.92164661700939e-05
7.36284339300128e-05
0.000119239983352757
7.58878317300188e-05
4.64235152567494e-05
4.94445711441415e-05
8.18069778016287e-05
5.67551962625055e-05
0.000110867174116889
5.62443580593867e-05
4.85129072360591e-05
9.06591385791703e-05
9.37511225863505e-05
7.70879883290644e-05
6.29071378897968e-05
5.91578053896316e-05
7.48225983094749e-05
-3.23699921509992e-06
7.8496608944449e-05
2.58093046076809e-05
2.39094449916972e-05
5.22235315089648e-05
0.000112810273230296
0.000104575392667347
7.98953029927882e-05
-1.49085262451479e-05
3.5704509391095e-05
6.97506462769495e-05
3.20878034622765e-05
8.87127209915618e-05
4.98342293940308e-05
2.43777904778367e-05
4.89330749841029e-05
5.33176118865774e-05
6.79489859738573e-05
6.25591140156279e-05
7.80617203861579e-05
5.25622217527496e-06
1.30510223780492e-05
4.20729290025786e-05
9.70544574676928e-06
4.27204973130655e-05
2.85628774516757e-05
1.77686837033466e-05
3.08621078847407e-05
5.93272182018532e-05
4.99952848066123e-05
9.23306620549011e-05
9.66764340186481e-06
3.62572747152205e-05
1.07872542675569e-05
5.89998217204996e-05
9.99406515745736e-05
6.73305791247664e-05
3.71700345991987e-05
4.78086067842721e-05
5.24284485008451e-05
0.000114731289101496
3.43036644721424e-05
9.21444525096495e-05
7.50568043232145e-05
1.47787808739797e-05
8.65918474893287e-05
7.53426842448882e-05
1.63650824619158e-05
8.42762585603262e-05
0.000102890616952857
8.61739770292882e-05
1.79968373161052e-05
6.69008828426578e-05
2.93861255722546e-05
5.44711911985339e-05
7.14032349836354e-05
3.39213035901594e-05
5.48663359431429e-05
1.65295221473738e-05
7.35635234186977e-05
-9.87019043424706e-06
3.41298400884476e-07
3.81894591133745e-05
4.00156743975987e-05
1.03675546556175e-05
-1.35467038479402e-05
1.39400674955067e-05
7.60527089379668e-05
-8.40603185323735e-06
8.32230075020996e-05
9.60626063821342e-05
8.15227344818803e-05
-1.78498736101919e-05
7.32250488778623e-05
4.34786282930716e-05
6.32133683074065e-05
8.03566139480685e-05
5.65585669386394e-05
9.68822094416181e-05
0.00010983796336891
8.51204137600027e-05
5.36423089782019e-05
4.6711754996665e-05
3.43192969655229e-05
0.000131233935996025
0.00011496214673536
6.78940602464438e-05
6.93027890708481e-05
8.70307765522534e-05
7.55307076575985e-05
8.66076076260886e-05
0.000108742616498629
4.46062905995015e-05
2.85527139133123e-05
0.00010767567522899
2.33785986723075e-05
7.35714050791917e-05
3.7093183442868e-05
5.04204863826869e-05
4.87896789625805e-05
8.37441131373077e-06
2.3602157816812e-05
3.91772843432909e-05
6.58337478522537e-05
7.329569663448e-05
8.14846763498998e-05
3.58356270637914e-05
9.96979091361909e-05
7.63224548963557e-05
8.11257967975135e-05
8.21466548437008e-05
5.0460064933869e-05
5.07025237613787e-05
9.42236253728035e-05
9.64095061917075e-05
0.000114860116974459
3.85154414420756e-05
1.24451034318012e-05
6.83023068940334e-05
7.1353979231702e-05
4.25790206311767e-05
1.35180456666435e-05
4.83099858151768e-05
6.22703750136223e-05
0.000109382335456058
2.19046683260482e-05
4.87442912503474e-05
8.22696458179002e-05
4.32498814829981e-05
4.23977425574503e-05
4.5177105302798e-05
4.31610484934481e-05
4.82215267262591e-05
0.000107177151462204
6.77500395337386e-05
0.000120982188489661
8.98442542716454e-05
7.56200992254289e-05
0.000125690528697098
2.95722938701243e-05
6.01635144641569e-05
1.5119851192452e-05
1.89463227757899e-05
8.56274852614765e-05
8.33395618704587e-06
4.48778887189062e-05
9.62420088530349e-05
8.21315201037119e-05
5.35926224056063e-05
-1.78988356789327e-06
5.75188389696961e-05
3.21112977614365e-05
5.20383316685932e-05
6.51760417517763e-05
3.23941148581859e-05
5.78221811544941e-05
7.42109427324543e-05
8.68601441185707e-05
5.64815682601251e-05
0.000117859642974175
9.15665253834679e-05
9.40308108207328e-05
5.43858844111459e-05
8.78837282803019e-05
6.57056397125116e-05
0.000111641921611307
0.000152701264333566
8.46944400767443e-05
0.000106848440841846
0.000109988412033197
4.17162161123018e-05
7.08387445234862e-05
9.88840850468501e-05
9.83631393704384e-05
7.52639604720923e-05
7.98210664646857e-05
2.82737600673994e-05
7.15692659793964e-05
0.000120482818105475
3.57035297882777e-06
7.52638674631408e-05
8.36532511458423e-05
3.36291252125005e-05
8.4427941170203e-05
-9.05513602204936e-06
5.92546645221516e-05
5.98576475062533e-05
1.7893041043407e-05
4.65817092698537e-05
2.62709873779084e-05
6.81904304900198e-05
9.5423644302918e-05
7.62791124714748e-05
1.95832771984598e-05
0.000103527513238431
6.80023540400511e-05
2.68752978578071e-06
4.84838755434481e-05
4.96078074433089e-05
2.58622842552962e-05
3.26800131988563e-05
9.25207405081591e-05
9.13689736419922e-05
3.68638802518827e-05
7.03444397296758e-06
1.39237858769824e-05
9.22941112145486e-05
1.56271077169037e-05
8.86018333357369e-05
6.91124259469032e-05
2.42279392412275e-05
2.40795184197487e-05
6.70319918260345e-05
2.02398915186369e-05
0.00013076495778052
5.21671443710187e-05
0.000120255389637812
5.96650917432529e-05
-6.04119707098071e-08
8.97897496709377e-05
4.23641808912569e-05
2.941491747235e-05
5.7958582858325e-05
1.06318310943146e-05
0.000104470250419544
7.75255619345608e-05
4.5719592253159e-05
1.20492070968385e-05
2.42417974093738e-05
9.07874508231413e-05
9.49004919348398e-06
0.000104094216679914
6.24061124830652e-05
8.06068412863e-05
8.61583629364177e-05
9.52161070298454e-05
5.52426586822017e-05
6.84945851171891e-05
6.2332327700823e-05
-1.367279328232e-05
1.34691221994403e-05
7.88687149825943e-05
2.28492862760457e-05
4.1199048668146e-05
6.18952548699858e-05
-3.53507320044222e-05
1.2838481651875e-05
3.27215689242525e-05
4.0196098311163e-05
8.41510813178455e-06
0.000139007903757131
8.17507195646615e-05
9.4975338917912e-07
3.94048718250441e-06
5.5743354890602e-05
6.0701784985478e-05
0.000104583582949011
9.54745765111954e-05
5.71392000144251e-05
7.43317091660351e-05
7.31130001686085e-05
0.000119007567786764
8.64370490496259e-05
2.69522877489057e-05
3.54437854106911e-05
9.69722841927536e-05
4.06751956038118e-05
7.24983992751733e-05
4.43117420220243e-05
7.42956835500041e-05
4.14879264346026e-05
2.91690835680304e-05
7.34037959331335e-05
6.1724529992555e-05
9.76773720685596e-05
3.61034065729362e-05
3.33597742669016e-05
4.43139824524153e-05
0.000129391122476263
-7.67625617985356e-07
3.51033414737697e-05
4.48710667609823e-05
4.74490167150078e-05
4.87432815403988e-05
2.38736978588643e-05
4.5036635936353e-05
5.86115069128176e-05
5.16899596068774e-05
4.71746457191488e-05
7.22377035056045e-05
6.23507736273251e-05
6.26223179291647e-05
7.28648724448469e-05
0.000119794213299329
7.9544807989678e-06
9.89746791477778e-05
7.11364822556633e-05
5.82604248168305e-05
5.04972099559965e-06
4.07113697213717e-05
9.28009555806483e-05
6.43918990785087e-05
9.66905828018829e-05
4.71308741523412e-05
3.95870461236195e-05
4.92817283914316e-05
0.000102007940940326
5.46714545998511e-05
-2.52866020247519e-05
3.61753496987477e-05
5.3510756577609e-05
9.29406820205547e-05
6.45613330778968e-05
7.29933155241105e-05
-3.90811958484455e-05
1.84229331738898e-05
2.52955300687733e-05
0.000118847794830701
2.44291418635459e-05
5.84561163118467e-05
6.4615362393021e-05
4.96135940502353e-05
8.3153971567111e-05
4.41191114588406e-05
-1.66484233434899e-06
9.9185260915066e-05
2.59125526436895e-05
0.000115120142745275
5.48584361798046e-05
8.57982593878896e-06
6.59781253715011e-05
3.26228260361409e-05
9.68861253641766e-05
-1.18060902189473e-06
0.000102942289667514
3.97819708278147e-05
6.35396716772881e-05
-8.24781083569326e-06
5.02506827813193e-05
2.04691120042154e-05
6.01356234194937e-05
4.80366724469717e-05
3.67283528262435e-05
-7.8180151091307e-06
1.699362505902e-05
6.16302153344767e-05
4.88275431886474e-05
6.32015269383989e-05
3.44072536608692e-05
8.38365677079857e-05
5.91034054179378e-06
8.1069332236201e-05
0.000120079996747992
3.99109833908737e-05
9.10098295809181e-05
5.4473449955878e-05
6.11548337430539e-05
9.98078377726681e-05
-1.59088833080423e-05
4.70217592408606e-05
7.64200255103661e-05
1.28126658341215e-05
2.34500929549569e-05
6.24208521717081e-05
4.16307693364469e-05
5.90852997040708e-05
6.92847210153106e-05
0.000102980284150197
6.16587400168604e-05
5.32407692711479e-05
4.8905385704309e-05
2.12467542294165e-05
1.49306869924764e-05
3.28060638921814e-05
6.08317327005595e-05
8.67900491392682e-05
3.26753103014131e-05
4.65397004886735e-05
4.81516914749196e-05
7.60563745222128e-05
0.000103448576504892
0.000111467480034432
7.26511109071686e-05
7.76373950260539e-05
3.18639184384818e-05
3.16674378166202e-05
1.40181876737499e-05
5.48315386338599e-05
1.89529867907235e-05
4.00519147264949e-05
7.81468495584266e-05
8.79959550606618e-05
4.5913146021504e-05
0.000108074047990697
3.10637669039204e-05
0.000139563488602767
0.000129079871851037
6.84149264052359e-05
8.99999974983835e-05
7.51683371952845e-05
4.88524319290663e-05
5.61577968188191e-05
2.88335942194452e-05
6.43390068728742e-05
7.36486192943346e-05
9.86331167589961e-05
-4.89095068293521e-06
9.67025351045837e-05
1.795392122941e-05
4.86361960122511e-05
0.000105053917945245
4.22154670981669e-05
7.70324244845316e-05
6.10473053773751e-05
2.83568019719726e-05
4.57063887176262e-05
5.96369517774445e-05
0.000112219123406061
7.80422429651668e-05
4.34039589933608e-05
2.60765230149604e-05
7.13230919068828e-05
4.00934122344972e-05
7.72141838619445e-06
1.89499349262572e-05
7.59282418876128e-05
4.82173754854211e-05
3.07699654213082e-05
8.95122203483243e-05
7.43301460818571e-05
0.000114622290313694
9.17983670776062e-05
3.76235699902262e-05
5.02913852092362e-05
8.9850740719445e-05
0.000108634101178544
2.91683380964292e-05
0.000111051860604667
6.14758072325753e-05
9.96174124482062e-05
0.000114612403534852
1.64562849938117e-05
4.11375334489868e-05
7.6517540911618e-05
3.91306008665718e-05
5.88058238827749e-05
8.5460876217899e-05
9.68193217915198e-06
2.56678315613111e-05
1.00210931510681e-05
7.97332896136175e-05
6.46850796908773e-05
8.3692677255748e-05
9.61259429599707e-05
9.15884617046695e-05
1.17676020470903e-05
0.000113414685501004
2.96551505476464e-05
0.00010885324116133
3.59001489642252e-05
6.08007502625835e-05
8.58864060318814e-05
7.03747004147571e-05
3.57042293860191e-05
1.49819244441021e-05
7.09957820245639e-05
-1.0955423155988e-05
4.97192814890741e-07
4.14741034569437e-05
7.68199740091681e-05
0.000122480206876565
-2.41741984447918e-05
1.2373804242356e-05
-3.22950296087241e-06
7.04213952269498e-05
7.6537169986954e-05
1.95023134341889e-05
7.78405034710855e-06
3.56406759825605e-05
8.15445529300221e-05
6.91022065404334e-05
2.9673531084585e-05
2.5053459695419e-05
3.09410789872164e-05
0.000119220590810613
1.10958009104615e-05
0.000119493838466825
9.93276008840676e-06
8.88517635807847e-05
4.55285833464046e-05
4.77235298867134e-05
6.7620994392225e-05
9.2658104801798e-05
6.45822130659278e-05
7.47689041660041e-05
8.57410278795418e-05
2.11223992720366e-05
3.97017494745971e-05
2.99657323567908e-05
8.06281333609508e-05
5.00756233969669e-05
7.34646670956508e-05
6.58887908239779e-05
0.000104981876083508
8.69248629011908e-05
5.2073425095086e-05
7.04965379587561e-05
8.15657145737088e-05
3.76412989145637e-05
9.74464805093387e-06
3.50153940927802e-05
5.75034693472595e-05
2.7257149938865e-05
-1.12456478594059e-05
7.07403700414178e-06
4.35829748917143e-05
3.79552355697209e-05
4.28446558173895e-05
6.93788744082475e-05
9.97424703002302e-05
-1.38886670790048e-05
3.0128672960241e-05
5.54812449389181e-05
3.12217511454946e-05
7.31428090871784e-05
3.32354858427023e-05
2.60656421186998e-05
0.000103400853995948
3.42783428452303e-05
5.13772914766273e-05
7.8948318924404e-05
-1.15739821707157e-05
4.45511307245701e-05
0.000117863261864209
0.000131230896748276
8.80554600424039e-05
8.09848807181867e-05
0.000115264775423111
9.48963013163085e-05
0.000109181914561246
7.69812272407953e-05
7.27736410811411e-05
1.63531547296888e-05
6.7374482876285e-05
0.000125099636015998
0.000112061740118346
9.04447469068356e-05
3.24910816754676e-05
4.17868131991247e-05
-2.07904796195558e-05
5.76077373479128e-05
2.6261487316469e-05
-6.9147656401149e-05
2.13600798974638e-05
0.000141596559129877
4.80674782813085e-05
5.84539071178754e-06
5.63777866456167e-05
3.6538588651671e-05
4.35579498453722e-05
3.79856320123135e-05
2.542971040069e-05
7.50171937653648e-05
3.70210984790915e-05
9.50064738207702e-06
5.76351145008801e-05
5.56094234008778e-05
-8.98961691321423e-06
8.40264819952276e-05
7.49798100951914e-05
-1.75383272381198e-05
6.4037757010057e-05
6.77420725164164e-05
3.44611677877788e-05
7.10775537002543e-05
9.21471960909836e-05
4.51602286945165e-05
6.28655483277831e-05
5.65400914499402e-05
0.000102834875348782
8.51731827265276e-05
6.34072496664948e-05
9.99181866717241e-05
3.36538742956691e-05
4.76077286966988e-05
6.85489171995003e-05
0.000106904162654464
0.000122050036271669
9.30186259450679e-05
3.20484250947832e-05
0.00010229846051133
5.14010459787334e-05
5.43997069580236e-05
3.48343168891505e-05
6.25158733551358e-05
6.4951290016489e-05
6.11906188176393e-05
9.92301923287045e-05
8.29459054003175e-05
7.62195335960336e-05
0.000119749248769113
7.44785561033378e-05
0.000124361245980191
4.72433532557998e-05
8.68158664085484e-05
1.48908572953319e-05
1.62777454690908e-05
9.49241975132498e-07
7.09693262719715e-05
3.58518519959429e-05
7.19753384028127e-05
4.88577989636418e-05
6.32867222438498e-05
4.35014838732316e-05
5.292934093805e-05
-5.73548217933295e-06
6.14032060281943e-05
1.96880606781874e-05
8.92472544075244e-05
8.69890254769372e-05
2.25236408962446e-05
1.52649136144776e-05
3.98198447164159e-05
-1.96464579618495e-05
4.15887043185816e-05
8.38956621340325e-05
6.60520542952484e-05
0.000136924073164718
2.7516723164117e-05
8.8453369335876e-05
0.000103018448522395
9.01933786311708e-05
4.70872322646033e-05
8.36723278323917e-05
3.59422910519873e-05
5.74809942381337e-05
0.000125814916867665
0.000104519658988053
9.66771123219857e-05
7.34571256920157e-05
0.000121031838741598
2.12267635438122e-05
8.91143522374643e-05
6.180163568302e-05
4.24210010458046e-05
7.52889335290833e-05
9.50363163891577e-05
0.000131467297778944
8.41915394999397e-05
7.09921369698134e-05
-1.91911645121219e-05
5.58786573750957e-05
-1.33239044993004e-06
5.88491218462058e-05
-7.13332083396168e-06
3.8635759448519e-05
3.12207641060289e-06
-3.49276268870924e-06
-4.31471749318478e-05
8.18821722741239e-05
-1.77994276957334e-05
6.29342369667577e-05
4.78151925129179e-05
-4.16785912329184e-07
1.28718118905611e-05
5.43000392174924e-06
8.4427353278361e-05
6.75153273535228e-05
5.45262437743657e-05
6.84073718769413e-05
5.87768738481118e-05
6.99214118185729e-05
5.07292372444884e-05
6.44206988936569e-05
8.06912492051796e-05
3.15412062450571e-05
6.00645382558559e-05
8.76533433979876e-05
4.87187644678273e-05
5.26662714708384e-05
8.39557611469727e-05
0.000147305698336102
9.28900269911031e-05
0.00010818800282832
8.34029043429976e-05
5.00757243646108e-05
6.02898960357216e-05
3.73835819807857e-05
1.40329217794086e-05
9.28240300298823e-05
-9.01859409085993e-06
7.71036100812564e-05
0.000138852199691504
1.39588913644725e-05
6.83540092233822e-05
6.43725252394976e-05
4.15303937728396e-05
4.51949454145778e-05
2.74049586784774e-05
6.60119110367052e-05
2.24722982789393e-05
8.33759817070189e-06
2.2810798397087e-05
4.95675449828888e-05
2.60410971247817e-05
6.49444232619046e-06
-1.30423624748325e-05
5.84656460077595e-05
6.51089585348299e-05
7.80179970523453e-05
2.7951083756799e-05
1.76697463797731e-05
4.25579996733405e-05
4.80331592230447e-05
1.66245550126802e-05
6.4390938457783e-05
7.21555123011855e-05
8.27320995368848e-05
4.18395448426303e-05
5.35435695496196e-05
7.22320023158585e-05
6.24311294442865e-05
7.59769725510157e-06
0.000107330923543208
5.25335255894128e-05
7.74612474537579e-05
-3.28862407974854e-05
3.7099290573017e-05
3.27275539672776e-06
3.49405443981484e-05
6.31762484614665e-05
6.97731603495661e-05
1.53649165350046e-05
7.14736444381805e-05
6.81446273174193e-05
0.000113530999182416
0.0001010555381145
6.9558445543139e-05
8.15357252747037e-05
7.68563061899885e-05
7.56928789726143e-05
5.97755684994646e-05
1.85740015432062e-05
5.45224655895911e-05
8.15630823754065e-05
7.73998189842441e-05
8.90506652241227e-05
2.86805749387919e-06
9.05777970210022e-05
4.46292546635513e-05
2.09093121736174e-05
9.39989261402424e-05
2.81127390959634e-05
3.52403171274734e-05
2.92653902300665e-05
7.78367075346857e-05
3.99427804166155e-05
7.89801544898928e-05
8.70296025248228e-05
6.45244572053403e-05
3.56691692848952e-05
4.59939147644861e-05
5.44535183589219e-05
8.60055638878114e-05
0.000104741241229842
0.000115916116041044
4.99864979226853e-05
6.88461581465278e-05
5.30899803337579e-05
7.49211530548638e-05
5.02431138243358e-05
6.97359439732966e-05
5.77121913728646e-05
8.90845088004312e-05
3.12075190647022e-05
2.74029455278981e-05
5.98149279076835e-05
0.000105743166041111
8.46651129677473e-05
8.32289914209804e-05
7.56503334036845e-05
0.000119999900862568
8.33474748142751e-05
6.42638277705757e-05
5.81566122669669e-05
-3.14792299061964e-06
6.68653788130331e-05
0.000125475954717986
3.8704236114228e-05
5.3509031665068e-05
8.25583151406098e-05
5.47448342631013e-06
0.000115136464504701
0.000172169730474304
2.80972894492429e-05
2.47709616989067e-05
7.67939929014348e-05
3.4726938142492e-05
2.81235549802985e-05
4.42856363844695e-05
4.95650805751427e-05
6.87654269263729e-05
5.25983458795585e-05
4.53720279724096e-05
1.2394580028964e-05
7.68171934436783e-05
7.27697817518282e-06
6.50582374530617e-05
6.99486686312437e-05
-3.42644272095353e-06
8.53430117544546e-05
5.04289623670174e-05
6.89505759375328e-05
8.66582043246134e-05
7.30298519738712e-05
7.93155958219507e-05
2.08872781086736e-05
0.000100297577982303
0.000110597817206598
7.45611781515227e-05
7.0782299223241e-05
2.80562744526052e-05
8.85268249441268e-05
4.32703253595584e-05
8.23311044098812e-05
4.40723304252287e-05
0.000109567149316672
6.46725811259928e-05
1.65266786557829e-05
5.25699611813479e-05
3.88073612306285e-05
-1.99785329091084e-05
9.63678788490262e-05
0.000117059486231111
4.88548815079431e-05
3.96419546325714e-05
5.89535964734578e-05
4.71202888338415e-05
4.61884852251761e-05
4.49706519862327e-05
0.00010359409346561
7.89297685978035e-05
3.65460278318913e-05
4.70975201225736e-05
0.000109806385667564
7.81127928262731e-05
5.08071801421339e-05
4.48111711783464e-05
4.91799780593646e-05
8.76429127618599e-05
9.06492592292952e-05
4.82539985654877e-05
0.000117773180844144
1.38510014000955e-05
6.84494022122491e-05
-2.96106296634009e-05
3.11905054751275e-05
6.57277354337575e-05
-1.5193583647381e-05
8.42201865089303e-05
6.48573403839955e-05
0.000101232181666026
4.77628790812491e-05
5.5583782830571e-05
-7.19574362554499e-06
4.12841133162187e-05
4.39204185403264e-05
0.000125664835070225
5.03750900646818e-05
6.55041305082029e-05
0.000111164058392554
0.000106182874816605
4.72710911148001e-05
1.29291687470842e-05
6.00789743446687e-05
5.1155756458567e-05
0.000141044283430359
7.08790254089064e-05
1.3300075461719e-05
8.78567787070074e-06
1.49991955820477e-05
2.2393630512155e-05
9.49783398374791e-06
5.3241479301611e-05
5.26994725891411e-05
2.51402100127044e-05
-1.2207423323497e-05
4.3867172519007e-05
5.27476952542092e-06
2.37761512881631e-05
3.88314739452535e-05
3.33771839921294e-05
4.33726553696421e-05
2.95686130551928e-05
-1.6329921039792e-05
7.75403320158614e-05
6.08850655454521e-05
2.43783807683075e-05
5.28505039765239e-05
0.000118325203040036
-5.13060516420562e-05
7.5062118117697e-05
8.32249954221571e-05
0.000122064263724943
9.58464184275835e-05
6.28602373296796e-05
2.30686742148755e-05
3.47197283792491e-05
-2.28114552717017e-05
9.14707631101578e-05
3.35815308546487e-05
7.68103169921255e-05
7.04481817979684e-05
4.06375519854735e-05
9.18057077518175e-05
-9.80695737806593e-06
0.000113553742895985
0.000122355500532003
9.18434923467511e-05
9.49355477326014e-05
7.70541487814101e-05
7.49177639885573e-05
7.01769861241886e-05
5.31082873538423e-05
1.85365986023605e-05
2.5724467116069e-05
2.31574170269051e-05
5.64359554373079e-05
4.91979978924577e-05
7.39059359344977e-05
8.30821016901731e-05
5.31033276932729e-05
9.26525541339184e-05
4.6596619836715e-05
9.30511968763778e-05
4.13528640571117e-05
0.000116250842124341
0.000112488923525765
5.104435511958e-05
5.98428760858149e-05
-9.86495292664411e-06
2.71406207535442e-05
6.85433438896935e-05
3.11291352493937e-05
3.55818163602234e-05
9.29580065450434e-05
5.96298272116322e-06
9.94111911499178e-05
4.41193402618155e-05
-1.22309079248629e-05
3.66476255095523e-05
8.84906802087462e-05
5.27974538749731e-05
-3.8690986288098e-07
7.76439754845249e-05
7.76793638812604e-05
0.000116103668192996
6.77847464070939e-05
9.54103902344282e-05
2.92400699344833e-05
1.88542565721614e-05
5.95945948471866e-05
4.28271988477319e-05
9.91227398682595e-05
4.58069386556024e-05
3.58067992167398e-05
0.000155038678536897
4.73148933194551e-05
-5.08649867907485e-06
5.31294957234922e-05
8.03594075799664e-05
3.75292489491953e-05
8.65584460727288e-05
2.53228470495966e-05
3.59623484236451e-05
4.42054822495508e-05
6.97301920370565e-05
4.15046564189373e-05
4.22778219744314e-05
4.52102456705769e-05
5.75435712046683e-05
6.58137833960659e-05
8.55753914524744e-05
8.21854878260826e-05
0.000112926299388169
0.00011192936961378
4.35888404271567e-05
1.8164551863201e-06
7.32349311411298e-05
0.000106990703692029
0.000103796918859704
4.39537752773327e-05
0.000101268874326163
6.47299823909742e-05
5.78855892279268e-05
0.000115804455214319
5.86020236187336e-05
7.07087422846557e-05
1.18117922423364e-05
9.98155637577983e-05
6.70455874033268e-05
0.00010694982304448
9.25218617194618e-05
8.75617568893738e-05
2.6503886036258e-05
7.38912124604866e-05
2.13887381993864e-05
0.000129251428490905
5.03089184907277e-05
2.5588194905976e-05
3.47716199688885e-05
5.49131297186157e-05
8.84160380005392e-05
6.86025441400124e-05
6.61604921397514e-05
5.84377625500547e-05
3.30232832036317e-05
6.33449325893232e-05
8.36334736852926e-05
6.26194879377855e-05
6.11525146366993e-05
0.000111395763245656
5.08438875406631e-05
4.92269735394422e-05
8.41876062983647e-05
2.69429857152477e-05
3.67483527986026e-05
-1.41741036982732e-06
6.71984641390746e-05
1.72919415424111e-05
1.81904322002233e-05
0.000101954422317334
6.18724274665245e-05
3.67612428737332e-05
4.44608049142185e-05
9.85350453692453e-05
5.95556852470879e-05
9.06447566483783e-05
7.35755172192811e-05
4.95144037528859e-05
6.08260315787261e-05
7.37742461809398e-05
4.50052952164043e-05
6.6034114216294e-05
6.06083911139575e-05
7.48440413917927e-05
5.25729458971068e-05
1.38983754809153e-05
8.55010465810183e-05
5.76230399438545e-05
6.25523591351403e-05
0.000100022215045538
7.16164843259536e-05
7.88776968603349e-05
2.96959095226675e-05
5.67803210176286e-05
7.25222776158012e-05
2.79511420681669e-05
8.79604993644725e-05
5.79892431084045e-05
6.8299591206596e-05
5.86686821301647e-05
7.93396231281457e-05
7.91229902169901e-05
1.36054719230764e-05
4.02885023963055e-05
6.31347030003523e-05
6.64127702455518e-05
1.69919253093405e-05
3.54870379301064e-05
6.96999721912111e-05
-1.54371116712397e-05
5.46961847021304e-05
5.43974446248992e-05
7.95732742742508e-05
8.7880803882086e-05
8.35523479920407e-05
6.63282004157599e-05
1.67069529598055e-05
2.32921175043338e-05
4.83124071165293e-05
8.5094679355136e-05
5.17674220999222e-05
-1.76292082325935e-05
2.76878271593185e-06
7.75998655754561e-05
5.66007675796283e-05
4.02337445184219e-05
2.84984967962775e-05
0.000135272855624584
6.07416463156576e-05
7.51509459214179e-05
8.1599097507605e-05
3.71057172306738e-05
8.96068386212479e-05
5.69665375404367e-06
6.06714500187751e-05
6.30025202617583e-05
6.0995763677281e-05
5.5721219814663e-05
2.88433185090381e-05
2.24426197703024e-05
8.16696210749071e-05
9.40501463960388e-05
2.88045016874896e-05
3.59144493380242e-05
5.76200571082964e-05
8.16343387462152e-06
0.000129507279512652
5.21749738018128e-05
0.000105128387862912
4.19559661906876e-05
7.44702497632767e-05
5.23692606337866e-05
2.99542127751365e-05
0.000110745223688963
9.76384209207206e-05
7.17411186357698e-05
6.83993806956059e-05
8.51213471064807e-05
4.09842266422906e-05
6.9117793221472e-05
7.91082066573112e-05
4.5629796393083e-05
7.4930203250543e-05
6.83556765310095e-05
1.92256863917722e-05
5.31620073817714e-05
1.90494531476467e-05
3.84457630785797e-05
7.35091525892563e-06
2.52552203326469e-05
2.75259733404845e-05
6.41430802880922e-05
3.58722563167627e-05
4.65628764961953e-05
2.50907973265588e-05
4.82052267331097e-05
6.60965934401572e-05
2.3739388820058e-05
8.42835292588415e-05
4.52058182178551e-05
7.04915727828908e-05
-2.35502216685083e-05
5.12219366974478e-05
7.32222314459032e-05
8.69805360283501e-05
9.97512417941516e-05
6.58123435225565e-05
-2.46439807323449e-05
9.80775700997204e-05
6.03391453153788e-05
4.20569112692783e-05
0.000101006208313842
5.56995306633807e-05
1.77641920161238e-05
2.11866978483653e-05
5.37192379586927e-05
1.96025847128532e-05
2.40213776874088e-05
4.1952996905347e-05
2.26171922206283e-05
8.88076283478487e-05
8.87315716399762e-05
1.92423177569748e-05
5.58033301287958e-05
0.000122280432200228
1.64092161524503e-05
2.72461125154883e-05
5.78244773961204e-05
5.35435782630768e-05
9.74427457213743e-05
8.6514690136311e-05
9.14515058505115e-05
7.30777610537234e-05
9.62165482015828e-05
5.4003851804325e-05
6.21238882256448e-05
8.98111878041929e-05
0.000113163801249387
4.88616083606177e-05
5.53865965318443e-05
3.22960133147954e-06
1.44566928802356e-05
7.96708137366368e-05
7.98727349587596e-06
3.65258694758532e-05
3.46430956564749e-05
4.08741460824625e-05
5.7764627284642e-05
-1.80923905764631e-05
1.95264195682866e-05
1.53709411493268e-05
5.25037169356011e-05
-1.75147052000502e-05
-2.13677994892796e-05
7.23672918659169e-05
-1.31626762496881e-05
6.91460077131211e-05
7.63992281242642e-05
5.01603230031826e-05
4.52485143042162e-05
9.32560950001106e-05
7.43720121749802e-05
0.000107433602411435
8.22430105671122e-05
8.7717284227894e-05
7.01110434574357e-05
0.000108017580123439
7.17515762180093e-05
9.09531801379407e-05
1.07174131925066e-05
2.965326589133e-05
5.91258049099079e-05
9.46658749868905e-05
1.86165192196953e-05
8.22338509001507e-05
1.78192966235671e-05
8.21941382660138e-05
8.67684881454205e-06
0.000102749552460541
2.64358148200801e-05
7.92229245748836e-05
4.37083900312626e-05
9.25036675006135e-05
6.20619003406423e-05
-1.48560055103181e-05
1.61487971047416e-05
2.41776886762467e-05
2.92061919031527e-05
3.51223230893458e-05
5.06250253171506e-05
2.90957092951082e-05
7.0607986448234e-05
3.93091967143594e-05
-1.33612087338801e-05
0.00010655665035681
4.74675022016525e-05
8.75342906579918e-05
6.45332187191025e-05
0.000124903390145843
8.48347180106331e-05
5.26896131270948e-05
6.14068070827621e-05
7.66608648310324e-05
2.23928877580047e-05
2.4759613270393e-05
2.21089756046302e-05
9.70921135485403e-06
4.24786766506405e-05
5.39989747821263e-05
2.10529070125952e-05
5.44448419123844e-05
8.08985227748803e-05
9.21094627217385e-05
6.59519232241441e-05
9.59669403867037e-05
3.2656890658119e-05
7.12684625468372e-05
5.35191238250798e-05
9.74010605907723e-05
5.22954893987098e-05
0.000114797806572606
7.50153140136773e-05
6.59648923447813e-05
5.04313365587351e-05
5.70620754936854e-05
2.93096688653477e-05
0.000129466496641866
3.86359630776565e-05
8.41724889287778e-05
-8.89048996640408e-06
3.39674049042497e-05
6.9511843364043e-05
1.60049177214598e-05
7.46120605787367e-05
-2.99215457341941e-05
-1.82592515950437e-05
7.8523455643823e-05
5.22942531433166e-05
3.0267249986294e-05
5.36731445526681e-05
-2.7061761479962e-05
8.17989276719809e-06
3.58897765956014e-05
1.41066496611981e-05
1.36315490870173e-06
4.34479571748118e-05
9.63266685298946e-06
4.66263084781755e-05
9.52861529885629e-05
6.48365622005803e-05
5.89800655940544e-05
7.85277869276423e-05
6.94359850974435e-05
9.67223056730955e-05
0.000103931922596101
7.93352387226853e-05
9.61036108904974e-05
7.02241218409941e-05
7.85775992775124e-05
6.02935281795047e-05
0.000113601558664515
0.000123405030622484
0.000104270760408505
7.54241922174711e-05
