# Supplementary material for: Research on computational propagation and identification of mine microseismic signals based on deep learning
Source: PLoS One. 2025 Oct 22;20(10):e0334641. doi: 10.1371/journal.pone.0334641 (PMC12543183; doi:10.1371/journal.pone.0334641)
Supplement: S5 Data — (ZIP) [file pone.0334641.s005.zip › 000100800001307.xlsx_0.txt_24.txt.txt]

4.71666497622511e-05
1.65995765317123e-05
9.46554903880666e-05
3.40916176553681e-05
-1.62123284471652e-06
0.000112310767866977
8.08549661982206e-05
9.74779801617855e-05
7.65379975460979e-05
3.69628296399233e-05
3.53096979285118e-05
-1.27958471474506e-05
1.96781613083417e-05
8.75740625023075e-05
4.63804468995602e-05
4.05052309266139e-05
5.49603065909717e-05
5.35377891106576e-05
7.27696388391647e-05
6.16607127778646e-05
8.87438943607405e-05
4.29372784889229e-05
3.73734573199632e-05
4.07874804032798e-05
2.39100250647589e-05
3.14672794654103e-05
9.16145893485491e-05
3.28861785567344e-05
4.42434760353728e-05
5.75740835265755e-05
8.7889272224776e-05
6.58018951361415e-05
6.95557010780935e-05
4.59645747661638e-05
6.65730962037077e-05
0.000107399607605397
6.03092684923433e-05
2.84706660381876e-05
4.01482656909649e-05
0.000113205120183718
6.38429339555181e-05
4.5115403961851e-05
-1.99467854241515e-06
7.25886297250185e-05
7.75007298627194e-05
9.03093775639194e-05
9.30326640959997e-05
5.01957298646507e-05
5.70300686011969e-05
9.04416336191566e-05
9.39841412212189e-05
2.91599532523159e-05
5.22533550788047e-05
9.3236449674441e-05
6.00458711544502e-05
9.3580582635909e-05
7.20505470373674e-05
8.60371591514936e-05
7.72561283909914e-05
9.12216392572158e-05
9.30503261529538e-06
-1.24416755104277e-05
1.93825135262473e-06
-5.71657902893649e-06
2.38642576217924e-05
7.54756383453461e-05
8.85926602249459e-06
-1.39469570695765e-05
6.17159081746244e-05
-2.0101636607935e-05
2.34465105489794e-05
3.56362484626779e-05
0.00011192187446317
8.56466461901544e-05
9.53176815406492e-05
0.000103400872808625
6.80579655771487e-05
4.14692593544224e-05
4.76707270745474e-05
1.70728758930976e-05
3.88280956583346e-05
3.03272135207218e-05
8.90160181705539e-05
0.000100364452821378
1.86939677004462e-05
1.90298378264892e-05
1.94374181400499e-05
8.5806061415983e-05
4.44115164979387e-05
4.03525923636411e-05
2.04645923071608e-05
6.02909465086235e-05
3.5612335482534e-05
5.11608853208352e-05
7.45737433041876e-05
8.32490827429022e-05
8.4575705296597e-05
7.57405223654456e-05
2.52050166904362e-05
8.46487832426364e-05
0.000117517740343233
-5.01194217531992e-05
4.70038416558453e-05
3.20536447268326e-05
6.21977195163031e-05
5.72256000957353e-05
3.1591674315888e-05
5.01748132105292e-05
4.07705101929476e-05
2.71340806417767e-05
6.32485708573365e-05
5.12383197814557e-05
6.47327940522815e-05
6.51616571318338e-05
4.05231009803473e-05
9.18298628923675e-06
0.0001283870872047
4.99526867453659e-05
8.90086559483139e-05
3.10359356615825e-05
6.56246057955048e-05
5.40692371497466e-06
5.92246504697658e-05
3.12544999094455e-05
5.62830174923249e-05
7.5132902864985e-05
8.43198489553961e-05
5.17534845169829e-05
6.03067756999567e-05
-4.43962428992298e-07
6.13252161990835e-05
-4.51191924014424e-05
4.77536246675577e-05
0.000141339969251095
7.64351405027361e-05
7.27843106184638e-05
6.86024781118532e-05
5.20881517600183e-05
5.24281540864942e-05
0.000100399983491335
6.55754177334849e-05
4.65705480375455e-05
4.58573574210857e-05
6.33862231631698e-05
2.66093174926328e-05
4.91874099098089e-05
6.74489719776852e-05
0.000103643576594698
3.28287755763908e-05
1.36437344879924e-05
8.76343876350971e-05
3.66664070130235e-05
5.62119653485679e-05
9.65068407063871e-05
-2.6634467528579e-07
0.000125871537319117
2.09729937356034e-05
2.79177413845217e-05
1.62860416306234e-05
4.50320621099184e-05
5.05102945396453e-05
4.32186666747364e-05
6.60103268522704e-05
7.79665733668997e-05
6.1282009860424e-05
3.6838159152065e-05
5.2790169094711e-05
1.85140347910794e-05
1.44637001259553e-05
3.81687622763307e-05
-2.69588734871378e-05
8.09014983976518e-05
8.26180142561318e-07
8.47578800263438e-05
5.82567916223991e-05
8.37431428221488e-05
3.1761642778705e-05
8.03597638504224e-05
2.28582133654008e-05
9.4484100233543e-05
3.72946842536661e-05
5.38419638531828e-05
7.42481482852329e-05
5.28461535338344e-05
2.37873063393451e-05
2.01357220477064e-05
4.21412675868568e-05
0.000109436739690384
2.73176674078713e-05
4.56429525027161e-05
-7.94395300316871e-06
2.11036746885862e-05
1.30626256681236e-05
3.18974894250183e-05
8.00888597094351e-05
5.90769908770108e-05
8.10458718621095e-05
6.69816849527059e-05
6.94431465684981e-05
6.95838091903116e-05
8.461887737395e-05
0.000105384127020281
6.97168560659762e-05
5.96827237073429e-05
3.90810353661269e-05
8.36526586607062e-05
8.94352414800279e-05
4.8584717031104e-05
4.74496946946386e-05
0.000101683497438947
9.66539028397412e-05
2.65884193837207e-05
-1.25568314849577e-05
2.55632813620036e-05
4.04538126638118e-05
5.68705093998248e-05
4.1315047175736e-05
-7.09773606243149e-06
9.39848222688241e-05
3.24445935522963e-05
2.76526031210833e-05
1.26528030037851e-07
5.6100719772181e-05
7.71566935859462e-05
7.33724691957839e-05
7.7602976721636e-05
7.6657193705737e-05
-1.20705735563556e-05
4.21771866127426e-05
9.91603292492372e-05
4.56897320611743e-05
8.89554589702623e-05
3.94109198554584e-05
3.94188079772401e-05
4.53552217237397e-05
0.000121950106674296
9.48236526182092e-05
9.81880813820223e-05
5.87646941086905e-05
-1.49447257289971e-06
9.75495782149799e-05
4.38286588704474e-05
3.64670934916166e-06
2.82572538440264e-05
4.27878420787071e-05
4.49789202344289e-05
5.05274821091037e-05
7.92377210973375e-05
4.15170856734219e-05
8.75177560638155e-05
6.61267629497593e-05
3.775484596178e-05
3.13345492891035e-05
3.8844514007777e-05
1.66032410652732e-05
2.9800967835241e-05
2.39486016732594e-05
4.93271933046736e-05
8.52790716406012e-05
6.80845084509546e-05
-8.70853949327442e-06
4.9847960633235e-05
3.44881656937603e-05
7.36030271531325e-05
0.000135244296641707
8.95257528045396e-05
5.77064690660421e-05
4.70289868503897e-05
4.75779937828891e-05
5.71018105911173e-05
0.000104885079695389
1.03810797258029e-05
6.46551798990619e-05
6.50102102336845e-05
8.30306692047423e-06
9.19981177743139e-05
2.31010002366335e-05
1.42644331655317e-06
1.51826472359376e-05
6.40400215419828e-05
0.000105009687986993
7.03220664360674e-05
0.000126723065996512
6.14395272347323e-06
5.54577929822865e-05
6.55578423169869e-05
0.000114751297021531
5.89167657807624e-05
9.51195658413915e-05
0.00010104349984992
0.000116965376405548
9.31286906115287e-05
-3.88874973637756e-06
6.37006414636613e-05
6.49532430780046e-05
8.50927158651516e-05
3.31762100149782e-05
9.03423032666247e-05
1.13465476576299e-05
3.73059331961986e-05
6.95362615398362e-05
-1.92143629421201e-05
7.3629490298294e-05
2.73434060798566e-05
6.9974883731235e-05
6.60696750201463e-05
2.6598546592687e-05
2.86437646389293e-05
4.46975087144952e-05
-3.67843394448549e-05
-1.01980187321599e-05
4.7992968427225e-05
5.10278288607089e-05
4.73829188916745e-05
2.63298968681338e-05
2.37919061105164e-05
-9.72486944929866e-06
7.96532416162527e-05
3.04752810461947e-05
7.96870194833043e-05
7.78278674951681e-05
-9.13412056596442e-06
4.66947874791096e-05
9.66552168548578e-05
7.61974277450739e-05
1.51940941635041e-05
1.89660876904208e-05
8.03526012722569e-05
7.31061221434841e-05
7.63626311118823e-05
2.63134113916647e-05
2.16545872272831e-05
6.02941020801798e-05
4.99319574428849e-05
8.79204194721338e-05
2.65791732152318e-05
3.04557553106457e-05
8.59774998613851e-05
9.96750194660858e-05
0.000121502527244079
8.84844025627404e-06
3.07353285219259e-05
1.31778864595673e-05
4.1046420723421e-05
7.9175870070002e-05
6.38958084458667e-05
6.12250070346813e-05
2.72785761436295e-05
3.20072276681273e-05
2.0664980982557e-05
6.02071453790142e-05
2.58608029716578e-05
1.07334275909097e-05
7.54809465795562e-05
4.98220556047282e-05
5.19975529348439e-05
3.53135392246585e-05
7.71738755650572e-05
2.58876579491075e-05
2.85450771440388e-05
2.62647590663493e-05
3.46850570133914e-05
5.43082423939292e-06
3.13195909661634e-05
1.96269602015563e-05
6.06934434647791e-05
3.42303057482528e-05
6.38687067851198e-05
6.38179086578256e-05
8.12345167193542e-05
9.42773965106013e-05
4.14134519813299e-05
4.76033648978435e-05
7.23772496445083e-05
6.48135519345988e-05
7.00247208349745e-05
7.0702696739347e-05
7.39956860077317e-05
5.95912412181262e-05
0.000111426054033121
3.96286296155522e-05
8.66222840603647e-05
8.8881839750014e-06
2.52007291539609e-05
5.02534433054108e-05
7.8584359909378e-05
4.0079411046089e-05
5.88817966803185e-05
4.84493160974296e-05
-1.4507415069523e-05
5.56488126304957e-05
3.80104982671026e-05
4.25829719873626e-05
5.20593898700464e-05
3.40577563998644e-05
6.25272906373758e-05
6.30554240167936e-05
-1.14698330908115e-05
1.86734293478846e-06
1.37523620173104e-05
2.88487357578191e-05
2.67331282864436e-05
4.19043228827356e-05
7.79728023401908e-05
-3.20888846234858e-06
6.59971979716629e-05
8.43378893955276e-05
5.94760639430792e-05
9.44821532825313e-05
9.59417159483786e-05
0.000111434838396843
-3.52346426362293e-05
3.04566066175027e-05
4.89690563993366e-05
8.50673547704718e-05
2.36383433994198e-05
-1.40924436271403e-05
3.33527117260634e-05
2.99185244879936e-05
-3.39833120942046e-06
6.91622272146493e-05
6.31876192865162e-05
5.20321414430704e-05
3.88221930461803e-05
3.22563477994128e-05
8.68187091966588e-05
4.79305155937328e-05
5.19457551566442e-05
9.87373066187565e-06
5.74804695935633e-05
4.84339230086047e-05
3.74049051039993e-05
7.29041071417185e-05
4.34146516455795e-05
7.20726044948865e-05
0.000118352483654818
7.35877644557556e-05
8.02728496708662e-05
7.23214058502154e-05
6.1870019544375e-05
9.08022204056585e-05
6.03395265398019e-05
3.48739444366849e-05
4.64201326073761e-05
-9.31024086433652e-06
3.3155619142208e-05
4.9781310867138e-05
4.94985005990368e-05
1.93828297606917e-05
2.19826589590489e-05
8.1829105801193e-05
9.33710468507198e-05
9.84334581633444e-05
2.97340380114734e-05
0.000150585975245364
4.41035534071433e-05
3.01657873961064e-05
0.000105956946773104
0.000112540477168129
-1.72513695481824e-05
6.30575067346475e-05
-1.5833322506833e-05
4.50621160026679e-05
5.23962925148359e-05
2.05406777223866e-05
1.82286839659274e-05
2.0915154928259e-05
6.67679954196973e-05
-1.61030250674245e-05
6.50785459872455e-05
4.22732414936528e-05
2.87162620981507e-05
8.09069254316793e-05
3.27801995775548e-05
8.8412690932947e-05
7.81953394485902e-05
8.82290034888337e-05
6.18912322825574e-05
7.50413585365406e-05
8.98511852461461e-05
4.22981362030877e-05
7.95738728995156e-05
0.000120950868100419
6.6242231042663e-05
4.62080836755261e-05
7.03339439984247e-05
7.27727102818518e-05
2.96886168930521e-05
8.18962847197516e-06
5.15067814660268e-05
9.15543288568286e-05
0.000106620189211512
3.90321770573786e-05
3.47038040193691e-05
1.73994341923854e-05
6.2504481830259e-05
6.55968772288454e-05
5.0460198199695e-05
1.75845927956598e-05
1.44604998759543e-05
2.58180259561589e-05
6.89070032467567e-05
3.16302058712466e-05
4.83287536979195e-05
2.34317803098598e-05
9.17078162592685e-05
6.41323386275804e-05
6.36333601552018e-05
3.66987781279583e-05
1.58897442060476e-05
0.000105429459592267
3.01641921100325e-05
4.47835955713913e-05
5.2405498306057e-05
6.13269839228787e-05
2.13724330263722e-05
3.99789682175647e-05
3.86567172124702e-05
6.94214436039662e-05
5.26611136438719e-05
6.15851161564434e-05
4.62620624688707e-05
3.11414928130227e-05
7.18650689283839e-05
7.3883352307275e-05
6.93067261785323e-05
2.09046855015614e-05
2.17699139895702e-05
7.48431727665912e-05
4.95531076652618e-05
0.000136330759495348
0.00010319725850661
5.69779152650244e-05
3.8647055109478e-05
0.000113966274375004
7.08361030913088e-05
3.01554974030908e-05
4.50220639365905e-05
0.000102081204048099
4.0203183946736e-05
4.05557702589514e-05
8.3083773655689e-05
7.67223489224066e-05
1.30809521500426e-05
6.2666694532203e-05
9.34670850536147e-06
3.52264555519817e-05
2.17531098190101e-05
2.45372896430736e-05
-9.16359419590641e-06
5.4495040467491e-05
2.54166207117261e-05
2.12746695859178e-05
6.48433462019258e-05
5.14568591093538e-05
4.44097137110938e-05
5.97029496008797e-05
4.68597917513308e-05
5.01355189623467e-05
1.90807536755129e-05
8.98570443888723e-05
8.56206672204642e-05
3.88299389314517e-05
2.06113437890346e-05
5.40257390154825e-05
6.83428334881926e-05
2.03844957170983e-05
1.89737848671781e-05
6.00501562275557e-05
6.74009278389854e-05
5.26423255157467e-05
0.000134284287059559
2.69455315704962e-05
2.01387716876395e-05
6.90196326918376e-05
0.00012394061934972
4.89465573180687e-05
1.23664555376343e-05
5.88772502841799e-05
9.72889992337544e-05
4.89038533126293e-05
1.41198426141436e-05
9.14169616674022e-06
6.55899384497062e-05
6.53461135629091e-05
6.533966809782e-05
5.79201448502664e-05
8.78018224473916e-05
6.72907302184832e-05
3.79808095043489e-05
1.78921441072166e-05
6.18349505612525e-05
7.21982107597709e-05
3.86574673257326e-05
4.49712468254768e-05
7.39022195072793e-05
9.4657208541822e-05
4.12824055159249e-05
2.10310752667787e-05
2.11662548672467e-05
5.64303874790897e-05
1.69695092585789e-05
7.52469854965539e-05
4.83549322574978e-05
-3.30200701954763e-07
2.12390197657072e-05
9.25363954166163e-05
1.60188988084986e-05
8.6528820975314e-05
2.18217458099715e-05
2.67858620478189e-05
2.16202754805e-05
4.58641158834013e-05
4.52998652509337e-05
6.66192781972116e-05
8.29102805155519e-05
3.88068283764079e-05
8.87140728951674e-05
0.000110230701519965
7.30811234611222e-05
7.92012635666948e-05
9.60317367710662e-05
7.46397481815513e-05
2.22667597184221e-05
4.12932033474351e-05
2.90199170528163e-05
7.35781964662229e-05
6.64262597961715e-05
4.58850400842606e-05
1.30804063433737e-06
5.47699873186248e-05
7.10061068107628e-05
5.28738409972307e-05
1.73793038013842e-05
3.48694453600416e-05
3.61981175867174e-05
3.20431058619134e-05
3.3790751704368e-05
7.20503647309957e-05
3.72921573905406e-05
6.10099867081541e-05
7.9514299183496e-05
4.1282390091858e-05
4.98199473718255e-05
1.87102462222627e-05
3.06495036562775e-05
-1.36491432455642e-05
7.31761157657679e-05
2.91244931992267e-05
-6.34307897859384e-07
8.55821698752044e-05
2.55671535369806e-05
8.69255452881244e-05
4.87574582363134e-05
2.01993715458887e-05
0.000109950906808872
5.69599198070143e-05
4.95037552742845e-05
4.58579634066754e-05
2.69757358474102e-05
9.88457900077981e-05
5.83339892973693e-06
5.28244663540468e-05
7.5397050797795e-06
3.49928362587625e-05
2.93665971168487e-05
4.64901602691865e-05
2.76393331527836e-05
5.33615405014065e-05
7.48690202002437e-05
0.000113554195122724
4.75129092586705e-05
6.21011984659609e-05
5.91848763452178e-05
0.00011928445468815
4.5189166271565e-05
5.22097619473229e-05
0.000102448831065272
5.05426142267782e-05
7.52653912864078e-05
4.32971078176045e-05
9.59402128510294e-05
8.86651170987282e-05
9.61211750610732e-05
6.1686658615205e-05
0.000127011807798629
5.086398885443e-05
6.39195118852814e-05
-4.31600243860611e-06
6.74799145082034e-05
3.90668347780781e-05
8.57694648237435e-05
6.72581339895591e-05
9.80042181499444e-05
9.28548602952957e-05
0.000107175301001815
8.32660858060031e-05
0.000127933920991646
2.08187909078494e-06
6.46145793043547e-05
7.45041226283388e-05
5.42353086903611e-05
0.000123345359557521
2.71589123649558e-06
5.50994128673365e-05
-3.04719703168937e-07
3.95126321537362e-05
5.36734421475296e-05
1.19108577154104e-05
4.68041062454898e-05
8.08783085726872e-05
8.83742575891117e-05
5.53987949075115e-05
8.2126366471265e-05
1.73868353584938e-05
3.12804946006855e-05
5.51652000097443e-05
8.81513431996713e-05
6.53848571321964e-05
6.03452376647141e-05
7.08917351614716e-05
8.00039430722042e-05
0.000121845714843384
2.86885151529989e-05
9.96496178949575e-05
8.09119044916065e-05
6.95528669249642e-05
4.65092407869836e-05
5.82173163822165e-05
4.24342900919358e-05
6.75762263607108e-05
0.000114666220651652
2.36169092968605e-05
8.78324296360773e-05
5.82665990960212e-06
8.04195065609598e-05
1.53807959749133e-05
3.03820744506283e-05
8.8654169497661e-05
4.10070073346288e-05
6.13175165089742e-06
6.96939530053896e-05
5.56303067553758e-05
7.93500475467681e-05
-4.30163452909634e-06
9.46902083781131e-05
1.63720352590027e-05
8.1128462524559e-05
-1.14755197131559e-05
2.99435528165058e-05
1.4113597045415e-05
8.8096768966859e-05
2.78794734287603e-05
2.31822445949409e-05
6.84429715529056e-05
8.93256839522431e-05
1.28303938625621e-05
8.93217677088519e-05
2.47627368677248e-05
7.86102229683107e-05
3.43418488571411e-05
9.93425202313685e-05
5.02031593797589e-05
8.43122248862682e-05
7.39646155107122e-06
8.85857926360057e-05
8.0844655300207e-05
7.25240186635698e-05
8.56078004787085e-05
7.55942140819064e-05
8.30232622585281e-05
9.10294655016047e-05
3.93211672027846e-05
0.000101159436282536
2.47446883544172e-05
7.89918727684012e-05
7.98551841868436e-05
3.73183831626862e-05
1.70314987262705e-05
5.50586758001904e-05
2.42760275780699e-05
5.69685032123291e-05
-1.52072942986026e-05
3.68728458686068e-05
3.86452070598387e-05
4.04017705429602e-05
-5.52462932902289e-07
0.000113887700277764
4.45955128100603e-05
5.60613790213047e-05
6.04250891289422e-05
4.0598573311887e-05
0.000157755914322074
7.76637976739839e-05
-8.0428559095534e-06
7.98831995809466e-05
6.26997733936927e-05
6.30635288502069e-05
8.03477178229697e-05
0.000127079173499603
5.03525560895246e-05
7.08507576286885e-05
2.78189651172005e-05
7.18805278180051e-05
5.27187781675501e-05
6.50484653807601e-05
3.51077120633e-06
2.07146517367305e-05
4.18561081272572e-05
0.000128749022891063
7.7712441187515e-05
7.91195862628018e-05
9.45231343064808e-05
3.13085727624932e-07
5.95336290672067e-05
-9.95874979320408e-06
0.000136039400887968
3.47105440136551e-05
4.22709176060858e-06
0.000135519030203789
-2.72370126233417e-06
8.01445215462841e-05
7.34593029018296e-05
6.35532066910879e-05
6.48243819722548e-05
3.61978506274281e-05
5.15357604620752e-05
0.000108675327963509
4.74525034583703e-05
0.000138902610225892
3.49976789244687e-05
8.30351304089715e-05
2.97304523514225e-05
6.42874060590891e-05
2.32800933206952e-05
5.71960336921621e-05
3.76232148161613e-05
2.47843332724978e-05
5.12089205385289e-05
6.06058245684365e-05
2.85648029180263e-05
3.47173425563045e-05
2.70503484018109e-05
6.20600198813499e-05
4.93065205070983e-05
2.2470185267738e-05
7.88717235180463e-05
9.72341723776025e-06
6.76620601725001e-05
0.000105861100571278
-4.747872567872e-06
6.72257955509753e-05
-4.09913998441164e-06
1.72206420014507e-05
3.58827037584297e-05
3.41018438055441e-05
4.55522584711632e-05
7.01813533268566e-05
6.38218040637195e-05
9.73531597285507e-05
8.35397399932558e-05
9.54993488839977e-05
0.000105409740113548
2.69084382105732e-05
0.000111577289311086
8.85446539997174e-05
0.000122573773320742
0.000135001017297674
8.39671745942764e-05
9.5604304789165e-05
5.64824493453638e-05
0.000115228731737113
6.72995069895327e-05
8.16433505636924e-05
8.59084631903995e-05
4.23272017782595e-05
1.96089809063764e-05
0.000106092415555075
4.21399370538965e-05
8.22086866894631e-05
0.000132421068299244
9.22059461661208e-05
5.71114195276162e-05
8.36513294476882e-05
3.45240299960828e-05
-1.59952249173987e-05
3.69403479758088e-05
7.06282131966324e-05
2.35527111336814e-06
5.29842696466952e-05
0.000114443897895103
9.24528677980476e-06
4.0162711575356e-05
4.22037253841285e-05
7.9580017641984e-05
6.95981475636397e-05
6.26159898627877e-05
2.53331262279106e-05
8.76650606795297e-05
9.92176693183086e-06
2.44850118693249e-05
0.000100218401563732
4.595228585623e-05
2.52028254744655e-05
7.831107942923e-05
1.0727063990617e-05
7.74821234737565e-05
0.000102551908261841
7.76596691007885e-05
0.000116326388192686
4.46482409469989e-05
7.02723813090181e-05
0.000105165724202217
2.03688328355417e-05
5.79440793875122e-05
-9.71752387946977e-07
0.000112314331913212
4.38870862555998e-05
5.22675394346529e-05
4.52688279827319e-05
6.3049521751678e-05
6.83726747394848e-05
3.20918933625795e-05
5.77109362001584e-05
4.67490665241348e-05
0.000104708760200451
0.000100420624218015
5.67430785488372e-05
-5.62827037803967e-06
5.6878391907649e-05
4.29362955150779e-05
4.3372054530617e-05
7.92511612557976e-05
6.06674269354363e-05
6.50715318809979e-05
4.96385360156033e-05
2.95139108663368e-05
3.74914153410667e-06
3.81653841980224e-05
6.64700780079582e-05
8.05082657094116e-05
-1.01910920239474e-05
7.17851784917299e-08
5.75712607331409e-05
8.10758853508749e-05
3.64369329982559e-05
0.000116775253122899
4.61081294899753e-05
5.22254993605233e-05
7.66706488453834e-05
4.41653508975495e-05
9.24321622759909e-05
9.25899356256541e-05
9.74585955292133e-05
6.99950685340305e-05
3.96283107344662e-05
7.99832517978503e-05
0.000105835050094643
3.92635247592739e-05
-1.89341415306217e-05
3.71989100990403e-05
7.90325459209819e-05
6.25545932894652e-05
4.47025683954857e-05
7.40230090867369e-05
-1.65464441648688e-05
7.10354565434233e-05
7.01120081889808e-05
7.95432723543877e-05
6.63978675932253e-05
5.81641281548619e-05
2.63358306114015e-05
2.13027428960646e-05
3.3364840528784e-05
0.000109810198553723
4.18271577076265e-05
7.51983226367684e-05
6.10388787302092e-05
1.89233477710243e-05
4.71781647577219e-05
4.01240325166446e-05
6.36350289108102e-05
4.68011956456634e-05
5.98322008402306e-05
4.78295557707178e-05
6.13451656103577e-05
-1.36978389442917e-05
5.98665100698512e-05
3.85522758593245e-05
6.84550399921079e-05
3.8718662145596e-05
8.71287294378477e-05
3.32575006316291e-05
5.44929818354778e-05
7.71180857690965e-05
-4.68755905639931e-07
4.33268106125853e-05
1.48388693669708e-05
-2.2666754589137e-05
2.53815619998649e-05
2.59103046409607e-06
-7.08316501964651e-06
6.17758558902359e-05
7.10484711726466e-05
0.000107798402626544
4.27773622356655e-05
8.40513176796537e-05
9.25607169017195e-05
7.54315242737974e-05
7.60103894056153e-05
7.86728945403633e-05
4.9050933065374e-05
7.21808444667869e-05
9.79300502533445e-05
2.8725355126821e-05
7.0098269978452e-05
5.04864115347023e-05
2.13070377082283e-05
-9.92735996549247e-06
0.000157416816568156
3.48469281531216e-05
7.81117173673852e-05
5.61110732043047e-05
1.01566469657073e-06
6.79829412401732e-05
6.74045644502207e-05
9.92223158281329e-06
6.42179338418715e-05
4.96595117179612e-05
5.03830099830975e-05
4.53810748874045e-05
3.9066440893065e-05
1.75871399163766e-05
4.95395692080806e-05
8.32276102528655e-05
9.46654395175555e-05
5.71063541861076e-05
6.23480610246468e-05
2.48885229073479e-05
2.42630007576734e-05
6.01583947908722e-05
8.96723875989174e-05
7.11072644425539e-05
5.17569939591488e-05
-1.54965507202085e-05
8.0417909045167e-05
3.64728430597312e-05
0.000122520744433561
2.82642728942703e-05
7.19469195698126e-05
9.98465259885232e-05
9.80653843659583e-05
6.78665533054092e-05
6.4416146031172e-05
2.93956691402412e-05
0.00013545746267386
4.1696781423249e-05
7.57023726159484e-05
3.11492934517653e-05
2.73959399415839e-05
0.00010878720864338
0.000113934209113854
4.98099688623445e-05
7.12034904836083e-05
9.1375684759924e-05
4.76297441652597e-05
6.34605803864234e-05
0.000103358722155857
9.79407157927572e-05
9.67257264066915e-05
5.43285009932064e-05
5.42121006008625e-05
5.90214262867574e-05
0.000119876390592416
5.537022603455e-05
0.000101750130334921
8.02688945137175e-05
0.000101333966131215
-4.29484416226042e-06
4.11889358573501e-05
1.74847800321983e-06
3.6654082610666e-05
4.58531081443046e-05
1.32123932986826e-05
5.42130768144335e-05
7.21973990267754e-05
6.65578627216017e-05
5.65540329055105e-05
3.70552781186038e-05
6.49015534518631e-05
8.62446157059198e-06
4.41535235188531e-05
0.000107560687153614
9.0107665924503e-05
4.34835813284185e-05
9.79846650674431e-05
-2.00988349280888e-05
4.29401973427802e-05
8.68941881836411e-05
1.48004093556408e-05
9.43756365430795e-05
1.29692626886391e-05
0.000102982732971819
3.54267361629056e-05
1.51562218846102e-05
9.64559881251213e-05
4.64903488900305e-05
8.44221529346032e-05
6.10962292283472e-05
8.32739419707064e-05
3.27944351549291e-05
6.80995086717908e-06
0.000123100263104637
5.1612082679784e-05
3.34726325266251e-05
5.34158201363237e-06
5.2582879859541e-05
3.31189789405796e-05
4.32267948485743e-05
0.0001459427867199
0.000113029597838868
0.000101474292402377
4.96703370734783e-05
6.45311144649417e-05
7.99029716382275e-05
6.84312511296577e-05
0.000124486399133314
2.88732364751532e-05
0.000111155558781404
7.70334271260616e-05
7.74755213239362e-05
8.44108674196105e-05
9.59216474916601e-05
7.44483827640397e-05
0.000102651716219549
4.72188386029535e-05
8.17704717515037e-05
1.54072626741304e-05
6.42878759256466e-05
8.28898715141144e-05
8.19322990746958e-05
7.1889461868233e-05
0.000113903807720329
3.02047582750389e-05
4.30576122014881e-05
4.43122191648009e-05
5.73018571770325e-05
2.84237813677857e-05
5.36354243180009e-05
4.97952652151611e-05
5.22924431829344e-05
0.000101727161725437
7.63836603631129e-05
5.7350731757962e-05
3.24120026887983e-05
4.82172457358089e-05
0.000104829709513239
7.00871364052472e-05
8.96347426896225e-05
1.37896261434488e-05
5.90272520184e-05
4.97443892989122e-05
9.10181700558287e-05
3.7353506150917e-05
8.38559689788761e-05
3.30968569091648e-05
0.000102810660184126
4.52685507387306e-05
6.18220559299951e-05
0.000104504644788242
5.09147196220597e-05
9.97626437264956e-05
1.29976303675192e-05
7.25644665233975e-05
3.54543892050289e-05
3.62184801854492e-05
7.05509816434009e-05
3.31121353836764e-05
7.6884328923084e-06
2.80332168159737e-05
8.59922565190226e-05
3.14351585849688e-05
-4.77552508292271e-06
6.45488527593634e-05
-1.05703098301316e-05
7.22675482117955e-05
4.81954754671899e-05
5.70555416818643e-05
0.000100730233868317
2.30407704752688e-05
7.31668706899596e-05
9.66088550121213e-05
4.67065738012843e-05
4.20017171496058e-05
5.11521455724916e-05
4.67739782421767e-05
5.52615958097725e-05
8.99429253430459e-05
4.06297489978451e-05
9.04663302830224e-05
4.31669127613273e-05
3.6433926554292e-05
8.99650321305967e-05
3.18696612179339e-05
6.24495928564421e-05
0.000113550672893855
2.33509282526516e-05
7.730035139991e-06
0.000116305903247769
5.37399795951839e-05
0.000157459211278762
3.96105467740591e-05
5.11264046571462e-05
-1.49695018250881e-05
2.38374863129769e-05
9.66991504563631e-05
0.000102226671644207
9.39686801295648e-05
8.69755482689454e-05
7.62362305663102e-05
0.000150033404631677
0.000131349427938853
2.93693179627125e-05
0.000102507102369103
8.68236059395107e-05
2.66098677512551e-05
-2.20472803182068e-05
3.91244152656914e-05
-1.06990892106389e-05
3.9518081319547e-05
4.63539677705105e-05
4.771790986665e-05
0.000117798195890172
3.12492404124738e-05
6.74479961897687e-05
0.000137931056694207
9.21617778133804e-05
7.38137483250876e-05
8.67190867205902e-05
0.000107627628569566
5.55456576531372e-05
2.7189144547112e-05
8.72339926490396e-05
0.000104273623017217
5.04544195061785e-05
7.61114246042726e-05
7.18605856707186e-05
8.25173341786327e-05
9.92328024878237e-05
0.000143328401222754
1.97717557885348e-05
9.72929742027463e-05
7.73518073657851e-05
3.02203178873099e-05
3.2014596709678e-05
7.9648929844091e-05
3.64134985029331e-05
4.36594444349878e-06
3.7574440904225e-05
1.70295933727501e-05
9.93311845247197e-05
4.49066112364479e-05
7.48078375161686e-05
4.86682778364285e-07
8.26668222985772e-05
6.43921830139916e-05
0.00010698965360815
7.17067536072275e-05
-5.39826848306757e-06
6.10880745455856e-05
8.36156839169545e-05
6.1377179102712e-05
3.92425873452455e-05
5.90145161255808e-05
5.84589768204771e-05
8.28410902354363e-05
3.34967713087037e-05
8.64676160605239e-05
0.000134511353277726
4.87231711764448e-05
3.42074199426815e-05
7.98208782911765e-05
3.76264994044775e-05
7.46215306553033e-05
3.35311767119206e-05
1.47296472627048e-06
6.66896709964352e-05
7.24980123746387e-05
1.91770946190238e-05
9.98139852890177e-06
1.46973458410323e-05
4.99377928745837e-05
2.36945852831365e-05
8.90325482293666e-05
5.72461038949531e-05
3.81326565857479e-05
3.21879840708449e-05
5.0591053186305e-05
7.00975138710662e-05
4.03661492460424e-05
3.4130882417597e-05
8.68485541503372e-05
3.24438709980435e-05
0.000117533074952282
5.73456141331842e-05
3.16212127421569e-05
0.0001024110680174
4.60370497911972e-05
6.15738386217667e-05
6.59994675612911e-05
7.21548525296998e-05
0.000115126234247967
3.35323894578087e-05
0.000115612330349944
4.23687586471364e-05
7.07619726977054e-05
7.24005203836738e-05
3.54357155994264e-05
8.61873971126469e-05
7.54313712964121e-05
4.21678779073814e-05
5.79184648783015e-05
1.47229492436993e-05
2.74535713018043e-05
3.65485071262401e-05
3.24668559513839e-05
0.000102949327522461
9.50445803152687e-05
8.87969591241501e-05
4.89046084461213e-05
6.29945624844547e-06
7.71284158431466e-05
0.000101653207015604
8.0096240895028e-05
6.13855470872473e-05
5.08276494418381e-05
1.73288812698802e-05
6.78999862275806e-05
6.2079287606437e-05
7.72002653190422e-05
7.04008978016797e-05
6.81409133459612e-05
4.13284237863981e-05
5.01861463169081e-05
-4.39755073945943e-05
3.09367045180083e-05
1.76531307556295e-06
6.89301967547258e-05
8.56111734027288e-05
5.87112544334061e-05
0.00011092290150554
2.78258073899204e-05
6.72781065556797e-05
3.3798961329305e-05
4.80703967182539e-05
7.83968059173389e-05
9.9325932619957e-05
3.32233388973466e-05
0.000104680659875084
8.72789100644376e-05
2.10295116942009e-05
9.34321777394855e-05
4.44017257489345e-05
6.69312082267079e-05
4.88029441150803e-05
4.54397180015344e-05
6.91322823353365e-05
3.3521590786917e-05
4.12289244696942e-05
9.65958685688162e-05
0.000103279111014367
9.15749789138485e-05
6.28084584682534e-05
4.19398899680113e-05
1.10328659086953e-05
9.26076641903376e-05
3.13599711450802e-05
6.41709934438744e-05
8.12412182413496e-05
0.00011186275737002
2.48967525440408e-05
7.7640037449789e-05
0.000118988298680763
1.10669248194736e-05
8.15177599720574e-05
3.41323050723232e-05
5.02428774931205e-05
8.27308398633034e-05
-7.04921463992081e-06
4.67301457925281e-05
6.47311583242025e-05
-5.30311887907186e-06
0.000126469504602258
8.79060069135206e-05
7.31725566849536e-05
5.85591231591226e-05
1.6449012886937e-05
5.67195679171493e-05
0.000104657763688943
7.69872882501478e-05
6.57767620380711e-05
6.31013725504442e-05
5.22367110038564e-05
7.55265271862986e-05
6.1180352958686e-05
5.04239772222567e-05
-1.73391692223115e-05
1.17866732220474e-05
6.23564040538434e-05
6.13495899926081e-05
-1.13030244414718e-05
3.35214798281248e-05
2.80618180207019e-05
3.61959850521697e-05
1.8513440650724e-05
9.92353594085354e-05
6.47911781813053e-05
9.52753581497014e-05
0.000134810591007563
0.000102515900479761
8.96757019667024e-06
3.99492004135068e-05
3.38924998207347e-05
6.76521626340717e-05
0.000113619359946521
2.04565138085646e-05
0.000128543744777536
6.26981595925802e-05
1.26866469789082e-05
3.90960716537626e-05
2.4964271874246e-05
3.51990996351631e-05
7.97470612686681e-06
6.2987636197686e-05
6.88584212298684e-05
4.59609712059989e-05
5.58556627687924e-05
7.19911152887433e-06
7.89200553075784e-05
1.42769469303008e-05
0.000125416280273843
8.80192279225521e-05
5.47032354552364e-05
3.37012927134946e-05
8.98913190885973e-05
8.4233010525238e-05
9.15581302974131e-05
8.38936299355388e-05
7.35498270079163e-05
7.75331219668935e-05
8.80818623361363e-05
9.99299450534743e-05
0.000100671868145292
7.231493205678e-05
0.000108347343585662
1.51155675967987e-05
2.14243371174466e-05
0.000115184101161199
6.2933179692666e-05
5.11922301340545e-05
4.5413066291337e-05
6.5964158547797e-05
3.44014651573847e-05
7.3684287290646e-05
5.44002186155442e-05
3.99991889798869e-05
6.13849710208339e-05
5.44162492552558e-05
0.000130099561870645
0.000125642795386951
2.54670818974237e-05
6.08698861240467e-05
0.000127153314606381
2.14823994223174e-05
7.76328667123312e-05
5.98223828696382e-05
8.10267765154604e-05
0.000106940117869014
7.63616318961778e-05
4.58023126847917e-05
5.06794482689812e-05
5.32416243255169e-05
1.41261582283624e-05
5.61606031977063e-05
7.36789645160727e-05
4.44461947149906e-05
7.00292055412316e-05
6.80217202071464e-05
7.13848838252309e-05
4.90492811337891e-05
9.78618139129931e-05
8.48699005024538e-05
6.84089399913195e-05
4.5270687639424e-05
5.27273893880958e-05
5.50131419088637e-05
3.77996445456045e-05
8.98235621211136e-05
3.95636553857839e-05
6.87194392064032e-05
4.17302166105025e-05
0.000107843558533724
0.000110913921007852
3.65624018041452e-05
3.3040739315957e-05
2.6160001081951e-05
2.95670093134116e-05
8.71802143921826e-05
5.01429990721969e-05
3.69506898044707e-05
2.74657529550244e-05
1.94891806036926e-06
0.000137159673222532
3.45419116283816e-05
7.4079916935199e-05
6.60957569543062e-05
6.87156838602463e-05
2.45168035526463e-05
0.000143471975351899
8.15935402513446e-05
4.27607831674324e-05
3.20132424427198e-05
4.50248661088841e-05
4.09344047053389e-05
-2.38476384588932e-05
8.24472820847248e-05
7.0749186160923e-05
5.51376314912275e-05
2.28676411403292e-05
2.62255517471611e-05
2.44732404967719e-05
9.29352194028062e-05
2.61576836396156e-05
9.14908832747273e-05
5.57103645871043e-05
8.73230683792923e-05
5.5501638861174e-05
9.04466920299669e-05
2.59027262158168e-05
6.69920367385826e-05
8.25980846138665e-05
3.05182158927e-05
6.80418893952283e-05
0.000119648707368523
0.000123704494213646
0.000148503880254477
0.000101484689361446
7.06442080601507e-05
8.19722251727232e-05
6.68887662650436e-05
7.57241245687781e-05
0.000101017061508131
4.83067882735011e-05
5.89630919471405e-05
9.53037143689311e-05
5.22367407894508e-05
0.000106218883926464
1.07535048205959e-05
1.52801240368755e-05
9.03786978546929e-05
3.12414736406151e-05
4.7407699904724e-05
0.000113557890141739
7.02271246617234e-05
7.19518349434131e-05
6.10321414610453e-06
2.61705698342732e-05
2.6809517801426e-05
0.00012572322087632
3.64760654351435e-05
0.000107368720631916
3.16336115203664e-05
7.20492824843453e-05
-3.96547076769132e-06
1.15843206496592e-05
8.49510496910863e-05
2.75549793125181e-05
7.45075237612835e-05
6.40311144989716e-06
7.97792581229718e-05
2.68707509896968e-05
0.000104943279079128
2.75793774504432e-05
4.08663927976008e-05
6.17899613138165e-05
7.06550485646024e-05
2.7827768616438e-05
9.07417188541207e-05
2.49413968954093e-05
9.83196545941096e-05
2.81718081592369e-05
5.62363297532336e-05
5.8633766566319e-05
7.62555448980714e-05
4.29753148907462e-05
6.68160381908964e-05
0.00010886367557294
0.000112452289537438
1.4748785130254e-05
6.91004832811777e-05
9.88270057960552e-05
0.000117716909943224
6.89703888065034e-05
-2.80278610210437e-05
8.4748866431111e-05
4.47613177437309e-05
6.81200592673135e-05
5.85549926678463e-05
5.76422663744174e-05
5.0327796336418e-05
1.70462397480298e-07
5.24962378476759e-05
4.7265628628055e-05
6.34361981440946e-05
-1.75374495655409e-05
-3.29578526251538e-06
4.18505830459007e-05
2.68585191128107e-05
3.14701299204479e-05
1.4798639421442e-05
2.01819484139748e-05
2.3528671079208e-05
3.30773237859489e-05
9.82649690905698e-05
9.23715818130763e-05
2.46673779710031e-05
6.10417045203489e-05
3.71662880767012e-05
2.53879790109769e-05
6.36076428194506e-05
5.03487592038342e-05
3.34964325520654e-05
4.99019991649106e-05
2.01000806527191e-05
1.08352795261183e-05
6.41325361114853e-05
1.82529195068089e-05
7.13703404318062e-05
5.05942550806605e-06
6.89456995020789e-05
0.000103595585097291
4.20646987991482e-05
-1.01732520124259e-05
0.000114113068458318
8.44684425246866e-05
4.96542034972866e-05
8.08226593790411e-05
9.94954015196116e-05
0.00010455770246626
4.46316921627633e-05
6.43855795663084e-05
9.39469562177486e-05
7.91664078272527e-05
5.62363060755133e-05
3.73857465537726e-05
2.38243963255411e-05
4.09075968871988e-05
3.65847664176113e-06
8.26878577562413e-05
5.47951266125959e-05
8.78952202313696e-05
4.20176433275938e-05
9.45847527865908e-05
4.66001365282978e-05
9.91103756772195e-05
8.22155285796675e-05
6.87296347518922e-05
4.58537675624701e-05
4.43648650398005e-05
8.26463777933229e-05
6.31159546437132e-05
4.46154913019153e-05
2.26272618579089e-05
4.73445088993528e-05
3.97765809032627e-06
1.02050868125246e-05
8.14478726575503e-05
4.67748477681038e-05
6.76166462701093e-05
-1.02255926901689e-05
2.49584412066498e-05
-5.72105319140365e-06
5.66183526577327e-05
4.21464045011329e-05
5.20168500627307e-05
3.56726700920598e-05
0.000146348631663231
8.81119145360155e-05
6.91212567313439e-05
9.25677587338529e-05
5.04131330806175e-05
4.99372896339257e-05
7.03452406574276e-05
8.70732028441658e-05
8.89028109241036e-05
0.000107912812672848
5.00980546214202e-05
7.06705876684166e-05
8.08599019556089e-06
2.26928529591545e-05
2.49308232188281e-05
4.53089982491713e-05
5.1286986015566e-05
3.15945298395844e-05
4.72634446581613e-05
3.80052536279754e-05
-1.97461176314809e-05
9.74955036555706e-05
2.55407684344478e-05
0.000131646948580621
8.54225057048044e-05
8.80829459340512e-05
8.52687252718261e-05
1.27445727911583e-06
9.04938444860908e-05
6.70437044617831e-05
1.16288992112664e-05
-1.0948959167067e-05
9.21549267739653e-05
2.72151941719532e-05
6.5985246814319e-05
5.72064996021715e-05
3.3997995493638e-05
7.65806126744285e-05
7.97274633704319e-05
5.19076665592293e-06
3.39749017350847e-05
2.60416911831801e-05
4.95708504502999e-05
6.29657677612875e-05
6.27146445382467e-05
-7.30844339000513e-06
7.19672142510372e-05
5.50061475815371e-05
4.85297401657185e-05
5.27722533804813e-05
6.48251525060023e-05
-9.58016282102294e-07
1.26272352426379e-06
4.67232933197322e-05
8.49007813525263e-05
-1.00116660171769e-05
6.63255988591521e-05
5.13204190852745e-05
1.44275520777854e-05
1.30742415344946e-05
6.16205668049785e-05
9.7103524727801e-06
7.54100113900702e-05
2.47999226034978e-05
1.41884928662819e-05
6.71292344361081e-05
7.16748537824845e-05
5.01129559427575e-05
7.85158459353951e-05
0.000165961205923476
7.97223222803185e-05
0.000129958434588511
8.14280245844027e-05
-1.97575390215219e-05
8.40007118459405e-05
6.67315726813827e-05
4.53511065800992e-05
6.24580619727501e-05
2.55913814227662e-05
0.000109732822474391
5.14123626711878e-05
4.22006884926521e-05
5.87867253857219e-05
0.000110064155256871
4.28137509024522e-05
8.51176415819954e-05
2.3058743626076e-05
0.000110921077866716
9.06568103815305e-05
7.97522735979745e-05
4.51473739203835e-05
7.02660949249341e-05
0.000127463948531028
5.73942045449697e-05
6.92870836122291e-05
5.69253404328221e-05
0.000100420966921121
-4.23032615753432e-06
2.77366648383e-05
2.57566965641574e-05
3.60827993796839e-05
2.86332727115381e-05
5.89668487903884e-05
4.15854422598104e-05
4.1454446836022e-05
-1.43135174048332e-05
7.86719713243174e-07
2.49240828332669e-05
2.32579020578993e-05
0.000103019737324702
2.67370592396088e-05
3.57649879293666e-05
5.04974646064744e-05
-3.85944654630854e-05
5.80888803644827e-05
6.6641642777126e-05
7.24450118101678e-05
3.70409708916094e-05
3.90439128790108e-05
5.20387008437529e-05
8.0887976368394e-05
6.60281036544361e-05
9.55185866278115e-05
6.18588455301372e-05
7.45172536530385e-05
9.72489879286124e-05
9.53462789243164e-05
9.29523035199372e-05
6.00530937785209e-05
0.000102776953935631
9.68416485951104e-05
0.000137354888901875
0.000120743255195997
8.9494766995762e-05
0.000133263840597681
0.000106672615278492
8.60642277442054e-05
5.78724693067371e-05
5.87170287989997e-05
6.74791242405335e-05
5.37762991160498e-05
1.22524071724094e-05
8.45627084696175e-05
3.34082260020618e-05
4.82587404637082e-05
7.14622939359411e-05
4.40522075783655e-05
6.42592122583232e-05
6.51553809580227e-05
8.86624528724537e-07
4.81415490456976e-05
7.69313318105681e-05
2.89041982135931e-05
5.98765309165488e-05
-9.64785828976423e-06
-2.20623593435342e-05
1.39422211644535e-05
7.74366309293603e-05
2.59593147556656e-05
3.30925043606777e-05
4.77383196538314e-06
2.73352252724895e-05
5.50034729181947e-05
4.22971559306913e-05
-4.24473368860782e-05
5.21588237401115e-05
-7.80182897524485e-06
1.85217382413811e-05
8.06543397861004e-05
5.26438263600895e-05
4.46074059142586e-05
7.22802788810224e-05
8.1173936532497e-05
0.000123408301829142
8.83069243702618e-05
5.89838464344834e-05
0.000145829119170847
0.000100349006109931
4.47731225859758e-05
7.69785092935403e-05
0.000126058759626359
4.57657284169452e-05
0.000105340800478295
9.27738889296697e-05
6.16472157662736e-05
7.6735448945111e-05
7.45991091106028e-05
8.78950128682338e-05
5.01348609182884e-05
1.40457312675905e-05
7.08209106275793e-06
5.17514772263417e-05
4.08286714521867e-05
3.89078936704844e-05
2.78718982734661e-05
4.10535860301607e-05
4.96557156916408e-05
2.56068568712763e-05
9.49502797352544e-06
3.53196994378142e-05
4.54802790700356e-05
2.07532657411563e-05
6.39685086490038e-05
9.62595476783034e-05
6.4117006523974e-05
1.44458081589145e-05
5.07066432453372e-05
2.84430318026279e-05
2.03480009117784e-05
4.84265731345542e-05
3.28087634081382e-05
7.72572145752414e-05
3.88076254803726e-05
7.0933235721012e-05
0.000104778691856025
4.33519774430266e-05
4.7211238469124e-05
0.000115123050774386
9.9060658538764e-05
7.10694356144581e-05
7.04147493708248e-05
5.11426250897588e-05
6.67433352917392e-05
0.000141657724873484
0.000133175097833065
7.14010217091823e-05
7.14968251138649e-05
9.3076007010381e-05
8.06681140089088e-05
0.000115473037431399
4.82796993220317e-05
0.00010851331600556
0.000114538356528723
5.85285624488181e-05
3.50375819884308e-05
0.000103306166130305
2.25068972869019e-05
6.3135263908713e-05
3.93942887006152e-05
3.21595389350644e-05
5.51008997532565e-05
9.2662099892833e-07
4.81690391773307e-05
9.73966863564544e-05
6.05623212906633e-05
4.54536837870974e-05
6.3842445024533e-05
1.33808645626983e-05
3.46397736979166e-05
1.14194668361726e-05
8.25477902546725e-06
6.60316380413278e-05
4.06272056097109e-06
6.48024566763966e-06
3.02951041721625e-05
5.21790618285367e-05
6.07143276409327e-05
5.25845152461451e-05
0.000128751116932885
8.27604079825875e-05
9.70994140105149e-05
2.00673004887458e-05
8.83135480680403e-05
9.9380740791863e-05
6.94913703906031e-05
0.000169326517444044
0.00010947827508932
6.76240004417319e-05
8.91671196195986e-05
7.93192374635193e-05
6.89789376004222e-05
8.34541645772384e-05
0.000110616014115107
9.52752158904603e-05
9.66851859954593e-05
9.64216364588931e-05
0.000118748164592388
5.03349445084339e-05
0.000133875803843077
7.68120878702401e-05
9.28009976649532e-05
3.55229705361089e-05
-1.50192999201187e-05
2.76184052493104e-05
2.66041099543902e-05
3.98461400710901e-06
2.52107130422896e-05
6.33682713290069e-05
3.37503930932012e-05
3.73548952107317e-05
-9.65453134620938e-06
5.78919283228537e-05
1.64069875377142e-05
3.97251223772303e-05
-1.62352165363198e-05
0.000108106302919263
-2.17088392811793e-05
-2.63256199236259e-05
1.63384015951133e-05
9.41993606447556e-05
7.05120151337908e-05
8.80307786913309e-05
6.36070054857464e-05
8.52104897622661e-05
4.67263071891472e-05
4.94383324325281e-05
3.34346053800365e-05
0.000118869439382862
7.20706528982395e-05
7.45877257034533e-05
8.5569889598101e-05
7.00645648748026e-05
0.000104771684564089
8.12409880623216e-05
6.07179602055338e-05
0.000122151660926631
8.88701787377057e-05
0.000106502804053002
8.96750229911365e-05
0.000101614025736308
2.22638957888074e-05
8.09678084743367e-05
5.95018282699253e-05
6.46485867829562e-05
0.000132753998850586
7.93325647647033e-05
8.74316184951684e-05
8.57808399143629e-05
8.03994036299698e-05
6.69524751109311e-05
4.06079029994825e-06
9.20934175619113e-05
-8.65918773676054e-06
-1.7873620475237e-05
3.47860110095908e-05
2.51222039858559e-05
3.05889541570479e-05
4.91183324265914e-05
-9.76313884086743e-06
4.85069833149201e-05
6.02515186534364e-05
5.31189591218028e-05
8.01351831642317e-05
2.65049768250516e-05
4.87942657642442e-05
8.77475866232208e-05
5.85722705351798e-06
-1.23557156747214e-05
4.31575206147765e-05
4.78206317598839e-05
3.07086765956383e-05
-4.58218724770623e-06
6.6823930280362e-05
5.69213960876049e-05
5.25631988164787e-05
7.08217759519821e-05
6.5161684472229e-05
5.39263390309786e-05
6.27021877784805e-05
0.000135088841033182
0.000111611595615534
5.22826362550798e-05
9.43955017876011e-05
4.25368436371552e-05
8.24896514056791e-05
7.87284289064021e-05
4.34685447035005e-05
0.00011849701204181
0.000107811991059001
7.1510775751349e-05
8.82098024400408e-05
6.17904179401964e-06
6.84481694860906e-06
7.69627846898932e-05
5.8408576961995e-05
6.19558108772792e-05
3.1133018066486e-05
9.19766846875852e-05
2.80023645254455e-05
7.24111272862925e-05
7.18081995797808e-05
2.22848207050381e-05
-4.69651240283597e-05
2.36090448199619e-05
8.37607263752163e-05
3.06467583453579e-05
7.56821318801759e-06
4.93526541504657e-05
4.23835586199222e-05
-1.90460806515955e-05
9.13169049289163e-05
3.84273362136336e-05
3.65141113280686e-05
2.3657457249065e-05
4.57721472718999e-05
-8.2783111332001e-06
9.48014257584841e-05
-4.76170662249655e-05
7.74781780294908e-06
8.91890592152117e-05
6.58984382228921e-05
6.8783331074097e-05
0.000103593329688354
0.000120404949044523
9.98921999507564e-05
0.000114988856265484
6.91543509089661e-05
0.000107924811123649
0.000108729341552776
0.000142997688303323
0.000185871571816595
9.62770939345612e-05
9.75499437758198e-05
9.44181090030913e-05
8.15843524200712e-05
0.000170227453200752
0.000122180168697923
0.000125917609690245
9.95301167508282e-05
5.5221040999081e-05
4.81748698392111e-05
-5.42147031726076e-06
6.37347441454778e-05
3.97684753591041e-05
4.72735087064337e-05
4.73242738959297e-05
8.02819263276444e-06
4.94838182922931e-06
2.53670197468073e-05
3.91495966159088e-05
2.05606318530106e-05
-4.26492669775959e-05
2.30891509054381e-05
7.67022965545291e-06
3.75756642147701e-05
2.24046606141343e-05
6.57979671881127e-06
3.94259191580094e-05
8.45985944849687e-05
5.99524537902339e-05
5.35663014722585e-05
3.27852824632363e-05
3.73349265717216e-06
5.38373126610164e-05
3.90694672808074e-05
4.76191850480939e-05
5.67097289289371e-05
6.69839384379988e-05
8.75811777460473e-05
8.1505333898556e-05
0.000111171897614487
0.000103964719828137
0.000119032543616446
0.000114941274206568
6.80729117425491e-05
7.34658581841247e-05
0.000146147347359701
8.57440702324597e-05
6.44414438310993e-05
6.84598965779131e-05
0.000112510916663535
6.33703951280267e-05
0.00010237429807065
1.54157910810778e-05
2.5504489968751e-05
9.18051996098526e-05
2.13206103705396e-05
2.17661139690349e-05
6.67532551249744e-05
4.06490017447359e-05
9.19818821496827e-06
8.09428746905666e-05
7.4252901798848e-05
3.15740389974269e-06
6.99102865266257e-06
8.18983957288057e-05
-3.33601327922095e-05
2.66224371688705e-05
4.61773056882896e-05
-5.79252851404482e-06
4.8276294341009e-05
7.09041121811959e-06
9.1429955372251e-05
5.45719294502494e-05
9.71838198950176e-05
7.12467161578166e-05
5.26487882669759e-05
2.58964656447709e-05
5.38387570150969e-05
4.21664795967423e-05
0.000129336605503103
5.62705812456491e-05
1.71617704598102e-05
1.30783015978148e-05
4.89646595651181e-05
-7.55248279449804e-06
1.93684174597158e-06
0.000122844159364462
9.43133052718614e-05
4.98408810074351e-05
0.000116877080177022
4.92339681825034e-05
7.71826193030163e-05
7.10712064267581e-05
8.77743129582618e-05
7.29396016960314e-05
4.48496701167306e-05
5.22017249667082e-05
0.000136673346578371
7.96040157919363e-05
3.73144784185316e-05
6.40309637912737e-05
7.2798428210884e-05
4.19375539688305e-05
4.34457817661957e-05
8.68375340239784e-05
9.10660093688075e-05
-1.34478696682183e-05
4.48768087774705e-05
3.16404805131418e-05
-8.84061395350375e-06
1.32699554369984e-05
4.4941203646627e-05
3.83643749947302e-05
1.31419752501166e-05
6.60645622129971e-05
4.04386447946238e-05
6.14277568035154e-05
3.48995705329506e-05
9.40947278273246e-05
9.64556672005731e-05
5.28476201781598e-05
5.62194046935285e-05
8.3685341880122e-05
9.64500179508094e-05
2.86064930520317e-05
8.56069990031563e-05
9.75101725592879e-05
8.02123648440243e-05
4.74648307334444e-05
9.48906754010695e-05
2.85470296551325e-06
6.96470640926514e-05
3.67021838988756e-05
0.00011550544325336
5.05912437285295e-05
0.000113792602199867
3.85335060903711e-05
7.58952984052953e-05
5.87287921434015e-05
2.20245282054045e-05
8.57084735013553e-05
7.50519183367676e-05
6.10696635559045e-05
0.000145224603938853
1.487822381228e-05
0.000110311213746974
7.81749653043646e-05
6.42124207335381e-05
1.8208001813259e-05
2.85972297764964e-05
6.26299838185682e-05
9.37498194667968e-05
2.06455703959795e-05
2.94061808123247e-05
8.29300512922248e-05
8.82274314276012e-05
6.96683076625035e-05
6.24096403103967e-05
-3.66128882202047e-05
2.30558418970064e-05
4.96974443910351e-05
1.98953507772313e-05
5.71521632626704e-05
0.00011734056193405
5.39047774378429e-05
8.55062451067713e-05
4.32851383174273e-05
4.69085727804986e-05
7.6877660078038e-05
0.000100540124575686
5.50843819070132e-05
9.04904433707866e-05
9.03746525289293e-05
7.09921668739939e-05
7.86881609158628e-05
0.000135564040410275
6.97490643668709e-05
5.79476483685074e-05
3.51966977620865e-05
6.532803093177e-05
9.27232171186073e-05
4.81857246869267e-05
4.32649192702578e-05
7.26234340260719e-05
2.77587112136136e-05
3.24938560107395e-05
7.30454735887728e-05
0.000105270543045957
8.92497827559281e-05
2.87171142790405e-05
5.57591345836122e-05
5.47647294415133e-05
9.4379989693792e-05
6.95856427550107e-05
7.13091340720518e-05
5.10348926147415e-05
-2.48383053660059e-05
3.37061582306223e-06
3.8399924377786e-05
2.62657060780245e-05
1.80751722197496e-05
6.17701486299115e-05
0.000102377493793396
6.05389314753364e-05
9.29339593190691e-05
5.42525411803049e-05
0.000122082256856077
4.89604030187632e-05
4.30758839718541e-05
6.2311910689856e-05
2.03845352911574e-05
5.93522390827494e-05
9.84889427399628e-05
3.35027738391413e-05
7.17367144027892e-05
3.27949100408126e-05
6.96188673005487e-05
4.6442929070394e-05
3.56838824283086e-05
8.29416045021605e-05
3.35688040406701e-05
2.00194086066131e-05
8.60802664544998e-05
8.06551940408294e-05
6.4505727243735e-05
8.90533520997618e-05
8.84176753914433e-05
5.78605350275918e-05
6.44803348224809e-05
6.79721691092798e-05
3.14665605461829e-05
0.000117174192837283
4.96105052520797e-05
0.00011583129271931
7.77669288656591e-06
0.000125182543200411
0.000140256580181716
0.000117373815437156
4.9140573564538e-05
5.24776478226581e-05
-3.60837272841275e-05
1.08773927096726e-05
2.43336401600665e-06
-2.61309320787319e-05
3.93542270664168e-05
-7.86012439917244e-06
3.49601072690587e-05
-1.72152120782457e-05
1.91063126333306e-05
-9.73124067162529e-06
5.37330208219272e-05
9.17482073867392e-05
5.20637357868768e-05
6.92165540137535e-05
2.55144530840417e-05
7.72124121180618e-05
6.44493381767633e-05
6.70064434876082e-05
-1.23360553413849e-05
5.84685928136599e-05
0.000113666356165852
8.27341635357017e-05
6.9412427083756e-05
1.40320931804032e-05
7.26579702705359e-05
5.78387645499661e-05
9.88206166565716e-05
7.50498904307766e-05
5.65678587747819e-05
8.23100912120335e-05
5.00360845329181e-05
2.69455878539459e-05
3.70287460370727e-06
6.1180549493438e-05
5.46373381739155e-05
9.7780459084142e-05
0.000131908519065564
7.9001674810531e-05
-5.81610887487071e-06
6.60282392793581e-05
7.22040192605148e-05
7.85091260109908e-05
7.63692359090427e-05
1.43014654755315e-05
1.56728507302186e-06
6.61989621223285e-05
3.30905060630038e-05
7.39431536575903e-05
1.88164140822898e-05
1.33045457834055e-05
7.48533001475046e-05
3.38505539767759e-05
5.66032645641696e-05
3.91378141226086e-05
5.93395722230491e-05
1.07989288952627e-05
6.8298551682682e-05
4.3492646770993e-06
1.09919756081048e-05
6.21520378124871e-05
4.60216928507387e-05
2.75233253417602e-05
0.000101900434766421
4.90814471034206e-05
7.32496596439929e-05
4.59029942042352e-05
6.45942889588369e-05
2.78038284785663e-05
6.60419859586831e-05
6.29506285373996e-05
5.21659008964042e-05
6.58376524841793e-05
8.47533059547418e-05
8.99250743123933e-05
4.42539573587936e-05
4.36412194650782e-05
6.94279359758231e-05
6.72232065798301e-05
-1.58749339382636e-05
7.91261404615161e-05
3.52558601844884e-05
6.48626024182059e-05
0.000121984491324933
4.52274404915162e-05
4.9937321166529e-05
5.25985472184295e-05
2.93588591176725e-05
4.73315722003218e-05
6.80672529405692e-05
9.51299884023557e-05
9.92893390714083e-05
8.50646874437792e-05
3.1638572746825e-05
9.72125288251522e-05
8.63723748766042e-05
8.22780420447333e-05
1.15461553668792e-05
4.71813452520139e-05
8.2346846134338e-05
4.64853948644123e-05
7.39216625628895e-05
7.93713838439386e-05
3.87550328140809e-05
2.52250073473191e-05
4.71954240872563e-05
3.7415295535589e-05
3.05189756239808e-05
0.000115335600628841
1.31909652893298e-05
2.57561882522893e-05
4.26245480855092e-05
0.000115694817315104
6.93623064195883e-05
3.36938166290953e-05
6.15417675977455e-05
8.75248989784187e-05
3.4737192426715e-05
7.50418684520144e-05
8.59551970685314e-05
-4.68024815696854e-06
6.80176724658689e-05
7.4456758987605e-05
3.0619406089514e-05
1.03087744444037e-06
7.86228085673524e-05
3.84068592187076e-05
6.95668279425228e-05
5.9351466139406e-05
4.93004437667404e-05
4.80854645601756e-05
5.71266582304898e-05
4.98088605301083e-05
0.000109789799917108
8.31442822804339e-05
6.4556942991877e-06
5.25707938118654e-05
0.000104425912523914
4.28740494049339e-05
9.7895566733277e-05
6.97420901414942e-05
6.53478487919728e-05
3.12544767603875e-05
5.05744275146825e-05
3.11230263277292e-05
9.75547450092871e-05
8.55096233620264e-05
1.69256549476826e-05
0.000107694121517825
3.22079206706248e-05
3.21115685489017e-05
4.90005461291291e-05
3.70850747324879e-05
7.15813680755496e-05
3.80027087217928e-05
8.26569132970587e-05
1.67218254486603e-05
3.67661180236364e-05
4.90935581487442e-05
6.71434229984992e-05
5.55912566128312e-05
6.77467704628941e-05
6.9757381031427e-05
0.000107864028540363
8.52717902798927e-05
4.24411442863508e-05
7.73562849124976e-05
1.93440216066e-06
1.93148639601068e-05
5.6449382409143e-05
3.35734022809719e-05
8.98775268794282e-05
5.31105532935974e-05
5.55562332898258e-05
0.00010119024498942
8.40368558933104e-05
5.39784323099688e-05
7.70861830058847e-05
5.91690034785003e-05
3.33519704353008e-05
3.57234417895032e-05
8.99148547209943e-05
3.33996757264276e-05
5.9129964782902e-05
8.76488602284234e-05
3.98619401106463e-05
4.17091940507353e-05
-3.57374372878869e-06
5.42069197065315e-05
6.4922453471927e-05
6.62347614080171e-05
-5.25849937077607e-06
9.15739060057902e-05
6.70316847342028e-06
8.09732982593474e-05
8.19063193564966e-05
5.81547475437693e-05
6.50651903177836e-05
5.39232299539647e-06
7.33478232202748e-05
7.27548262464141e-05
3.96552088630212e-05
1.02701737641408e-05
3.46698765606532e-05
8.26588135356964e-05
9.86709204457486e-05
4.26357490841234e-05
4.45019452160265e-05
0.00012231009752434
8.33219217183658e-05
6.45061859030782e-05
2.26164743211264e-05
5.4463921409265e-05
4.91094883945222e-05
6.24131576999377e-05
0.000107719320761521
8.58189189629314e-05
7.23798673125927e-05
-2.31432691172847e-05
0.000111469798586283
5.59181497643849e-05
7.28802453687095e-05
4.6203978864266e-05
7.52487871999139e-05
2.66655636533177e-05
5.98834672839539e-05
4.55021019341267e-05
0.000107757296400553
0.000102175316243192
9.0539584959483e-05
6.0677148586434e-05
0.000134336010728462
5.42490072565024e-05
3.56875056246203e-05
5.99033593377188e-05
3.24420407115279e-05
0.000108625724274154
7.32308849369254e-05
0.000122163661059577
8.01247169727619e-07
6.72180706930374e-05
6.52180254099774e-05
2.11961859852181e-05
1.78645343632263e-05
5.75262138949174e-05
9.3559206688148e-06
9.10820145579209e-05
4.8382582118842e-05
0.00012553236014402
7.64706734930171e-05
0.000118831587550039
0.000101943477555147
8.61916511125467e-05
9.11200846811245e-05
3.62058618005703e-05
9.63441687286312e-05
4.72649968306929e-05
4.21388925456339e-05
8.88666645747351e-05
7.63331287875952e-05
2.64214209091431e-05
6.56749152022826e-05
4.33211277384857e-05
3.43575187721138e-05
2.05318854315963e-05
7.52044981873266e-05
2.50096875808883e-05
9.01459404873935e-05
8.13342099654157e-06
0.00010923087302041
5.47494745604422e-05
6.81682902980304e-05
7.12677495907213e-05
3.56852255997227e-05
0.000113683299539617
7.1466193599079e-05
1.87431225340703e-05
8.56406856135083e-05
7.86281854482399e-05
0.00010968719687458
0.000104340169657163
4.05514266216505e-05
2.56720642278557e-05
6.60803969135993e-05
5.64160656648743e-05
7.15812923961935e-05
5.33274627702175e-05
4.62179971788623e-05
4.75938075561613e-05
8.2315388944808e-05
0.000109756319186582
4.95920223807291e-05
8.26793006624662e-05
8.85836148955012e-05
7.69486830984148e-05
8.43460878552825e-05
6.42615790568364e-05
9.39566476064281e-05
0.000102850373646121
3.46325753535408e-05
3.33801924609111e-05
5.60464438759683e-05
7.18644603326641e-05
5.8623230644964e-06
4.65048321457713e-05
5.7357184277172e-05
1.86528578393627e-05
3.19796409626111e-05
7.42502107698267e-06
3.75150481027688e-05
2.19363008789029e-05
-6.17019116654493e-06
5.94730329083449e-05
3.74484342784525e-05
3.02404810524897e-05
9.17847850860972e-05
0.000104543177537766
9.74621355706261e-05
7.94796517069091e-05
8.09720820814868e-05
6.62083461264116e-05
2.04885405206428e-05
7.46614150891426e-05
3.42229406783208e-05
9.34245254489803e-05
8.64461301484615e-05
4.36395207826163e-05
8.94417721953272e-05
5.48199176227179e-05
0.000104986207317983
5.54982557340921e-05
0.000100783774685665
1.75364214121313e-05
0.000127198153091779
2.74708596326403e-05
2.78828169513544e-05
4.30258725985556e-05
7.6204370236593e-05
4.71486568766771e-05
3.2148255369435e-05
0.000120963219308765
4.81600723591339e-05
5.39555246931814e-05
9.22562376649774e-05
3.39506477413635e-05
7.23845555394086e-05
2.05760703779976e-05
5.64513222688768e-05
6.7438197543406e-05
5.66412281511322e-05
-6.71391171117806e-06
9.85007590553602e-05
2.75396140016206e-05
4.47779978166914e-05
5.59906837004266e-05
-5.24212729919717e-05
3.2659136131318e-05
4.66254135845223e-05
9.20940627421049e-05
1.36506079135388e-05
4.21036458971234e-05
8.19652060973578e-05
9.54193100197079e-05
6.57286505533068e-06
9.19492413073923e-05
2.5185999050645e-05
4.3070708562896e-05
3.82384940202058e-05
4.56154273439894e-05
8.70549042022131e-05
0.000123992408306788
6.69068075785603e-05
0.000130638643938212
8.11707641979473e-05
7.53017739792815e-05
7.7724868206899e-05
2.30341954785701e-05
3.97097694173384e-05
4.56624312730002e-05
4.95931889922214e-05
6.85107589535206e-05
8.0366726273223e-05
8.85555655754577e-05
3.22055960373315e-05
7.27785836099942e-05
1.15528438045943e-05
4.7610280370414e-05
4.89390657623424e-05
-5.54743055151759e-06
3.64235889184764e-05
-2.60782209479913e-06
9.70321228913967e-05
0.000138513172363563
7.04377156742236e-05
5.24248384420572e-05
9.96175207736597e-05
1.03885740364978e-05
6.71655674715311e-05
6.5566103947687e-05
5.64417916893777e-05
7.64605005497563e-05
7.12642701462337e-05
6.43502103978187e-05
5.70444264579474e-05
5.60405710141313e-05
4.09241572146519e-05
2.83312886214712e-05
0.000100662782893419
3.51504858947482e-05
5.97061483045435e-05
7.25376300854688e-05
7.21081538738348e-05
7.34708417240559e-05
6.72424395022697e-05
6.97847944022949e-05
9.03966481406012e-05
9.30417029581271e-05
7.01146529934526e-05
2.93008360887725e-05
4.58416785298782e-05
6.80309308246263e-05
5.07818705092208e-05
0.000109161721350011
3.7844618731866e-06
4.5185240172826e-05
5.61178540753651e-05
0.000165916471975198
0.000122772408889834
6.14187729104259e-05
-4.63731078937241e-05
0.000105834457252456
7.60213439608225e-05
4.16797343019814e-05
3.15992521099389e-05
1.93284292351101e-05
3.78946048988297e-05
6.53145140521758e-05
7.80191017097213e-05
6.8348241971426e-05
7.47278625187275e-05
7.29135270057052e-05
5.76990734057046e-05
5.55346026264149e-05
3.32494151937097e-05
5.51290313055076e-05
0.000112439213014114
1.40120178880264e-05
3.06200911749398e-05
8.10623998330082e-05
5.15588182755301e-05
7.89671636270616e-05
0.000119371206576947
8.99295887757692e-05
2.29862004924119e-05
2.12482669261207e-05
5.22827994179128e-05
0.000104314100915795
9.60617214364884e-05
0.000103331589095856
-1.94855711694111e-06
3.61746011565258e-05
4.27270151198676e-05
6.46642921014354e-05
1.51463575248386e-05
6.75323430411884e-06
2.86949038884605e-05
4.73733058740242e-05
0.000111469911574236
6.57278831401832e-05
3.4859054267898e-05
4.41515770388412e-05
7.74673638733988e-05
0.000102950047733963
2.81005742457667e-05
4.50458239599298e-05
0.000108177655920146
6.62577130731017e-05
0.000113884727184841
6.86094335068265e-05
6.20179665015933e-05
0.00010958731167977
4.30627646742089e-05
0.000131258097527987
5.59122647700367e-05
5.46527677792149e-05
6.11492351377499e-05
6.12961435314475e-05
6.92365874290098e-05
9.68456276678998e-05
7.5825665107121e-05
9.62338248183936e-05
7.06061755068037e-05
3.51147835944133e-05
0.000108570983585769
-8.04878842508221e-06
6.37875556175042e-05
6.27275948444251e-05
9.26084207318685e-05
2.61752017385147e-05
5.50551717791907e-05
9.63668942503394e-05
5.19263240492114e-06
8.47439749089277e-05
4.01548114744184e-06
1.17358798450441e-05
7.39824362392468e-05
2.93430071703776e-05
0.0001096412409652
5.70450281301136e-05
9.31899444556801e-05
3.81056441075102e-05
6.13779644497545e-06
4.29722575368918e-05
5.25682622215181e-05
-1.43732077097399e-06
6.89670253760361e-05
1.51584353803449e-05
4.49360025945955e-05
0.000102028007525556
3.29905383937357e-05
5.73282825899394e-05
9.76682739861967e-05
7.45676061627457e-05
0.000121478529843751
9.75096443256194e-05
6.08230604318396e-05
6.23480212262286e-05
5.65247455462935e-05
9.14337416344959e-05
0.000110287414764183
3.24114330164134e-05
3.9330923740165e-05
4.92358514159662e-05
4.85876479122085e-05
5.18329382649076e-05
0.000151132465053836
6.70997092668718e-06
3.81284985625411e-05
0.000117347836219465
2.562699434821e-05
1.57292494085272e-06
5.18797660232858e-05
0.000102867989236755
0.00015616496394123
7.80118225122017e-05
3.43882947679186e-05
3.39044193654403e-05
3.32522764908717e-05
8.27941974171197e-05
9.73780333388196e-05
7.82176064873214e-05
6.82176842470821e-05
8.41549599403461e-05
0.000101906042615176
5.4179657536508e-05
5.82550799063442e-05
7.58587368504934e-05
4.27279380289122e-05
7.60607252833991e-05
7.5269517130128e-05
7.44621691786917e-05
-3.19889001167251e-06
7.87744044193058e-05
9.46902368774576e-05
0.000116958440462118
2.87599788434362e-05
3.64585704280218e-05
1.5920324629495e-05
0.000110275081947003
3.78367184703911e-05
5.77292397899937e-05
5.7239390500862e-05
8.90742290839353e-05
0.000102908672445422
6.06940825638916e-05
0.000110320448857092
6.74414024960628e-05
1.40285918679356e-05
8.04447652388102e-05
0.0001275558699822
5.11722118894322e-05
1.94677514726925e-05
6.93263172451087e-05
5.31404026621697e-05
6.04106578708479e-05
5.76912673026116e-05
6.49545921472738e-05
9.36876569384872e-05
3.33217166941689e-05
0.00010305837530174
4.35749844283244e-05
5.38711756760283e-05
9.90028691683954e-05
3.00528142065408e-05
7.53919123806735e-05
8.89406124729205e-05
9.71899937031182e-05
5.47100452019877e-05
0.000126848231058529
6.5106512368743e-05
3.71803619987448e-05
1.40076834129961e-05
6.98102343244072e-05
5.73532899409714e-05
4.31750111456551e-05
6.26907596328119e-05
6.1173285417688e-05
7.91143814205457e-05
3.58482359529294e-05
1.37507895586563e-05
0.000110193102504932
5.36822147917245e-05
4.50235279002672e-05
5.4891167102101e-05
6.98069831523008e-05
7.87869378990331e-05
4.79876451760946e-05
7.35009090088715e-05
0.000103711421245287
6.93360723400458e-05
8.48485386457428e-05
7.92582684198163e-05
4.90047309906399e-05
2.24340955997393e-05
5.30717503910692e-05
8.83411075697374e-05
5.02876000498542e-05
5.74372873646689e-05
0.000125545526852249
4.79687729269589e-05
2.06914045661392e-05
7.68953453530196e-05
9.6122094962964e-05
7.66308008867037e-05
7.72269567424222e-05
8.49302338560441e-05
3.00597438754471e-05
6.30360253107102e-05
7.10515478343715e-05
5.67249450098959e-05
0.000106544595151986
2.77833879954208e-05
5.14318778485509e-05
0.000145092447112553
3.36264097348312e-06
2.99443406694504e-05
3.47279564914098e-05
2.2510968613694e-05
2.71381031774681e-05
9.85290844675501e-05
6.31122645186369e-05
3.44231851475607e-05
2.14537147792873e-05
5.73112053853757e-05
4.78379333557237e-05
4.78508115349562e-05
8.83080694201445e-05
8.46338457619921e-05
5.2597373780605e-05
5.50006181915349e-05
7.99119932704231e-06
0.000107346102218807
2.79965511051919e-05
6.26914259840341e-05
5.55223426290265e-05
7.74633853578842e-05
0.000103178523854882
2.08089880395479e-05
1.0010817809211e-05
2.1050770169271e-05
9.17535224869328e-05
4.81352951813404e-05
3.62479479075043e-05
2.3441656038174e-05
9.01967958529843e-05
4.48009303310845e-05
5.52057154895892e-05
-6.56293551445029e-07
0.000106266784318678
7.31783334902643e-05
1.16709455920876e-05
8.46340480670269e-05
8.57258558875513e-05
4.91721260609224e-05
4.02051239912622e-05
3.81124889381101e-05
8.4094476761811e-05
6.66752780796004e-05
5.87817088781148e-05
9.21291758062866e-05
1.5672678014124e-07
8.8323220700135e-05
0.000106878344173848
5.16348326737565e-05
5.66241749217708e-05
7.87430321676639e-05
0.000100844211376846
0.000130204820460129
-1.2122373052495e-05
5.47472025124437e-05
2.55149654082742e-05
3.95975558640939e-05
1.09142514202639e-05
0.000121874216148298
1.9716176821542e-05
5.86758847733199e-05
-2.48300170233028e-06
6.55754985523509e-05
5.09229670127051e-05
8.78805116189119e-05
3.48666295170257e-05
8.61271322587106e-05
3.24850562244136e-05
2.74588280257112e-05
-5.28647734215245e-05
9.15235108111938e-05
2.58761430387872e-05
2.35695466909243e-05
2.1316475975933e-05
1.80699716608723e-05
4.78995502736114e-05
9.69361728636187e-05
5.65077925664356e-05
3.60829620521389e-05
7.74597273550422e-05
9.96192756745092e-05
7.5578287824828e-05
5.38110572489916e-05
8.83123794984043e-05
5.20310140641267e-05
0.000130427316692642
9.2250238388072e-06
5.49781241625001e-05
4.38719429772365e-05
5.69752387822877e-05
5.18557459370544e-05
6.11810069139148e-05
6.81722670762056e-05
5.93220556947459e-05
2.6589266344948e-05
4.55941247089991e-05
7.82306810053166e-05
3.12667055551218e-05
2.6283563226972e-05
3.77079381045802e-05
4.74276547241003e-05
0.000117715816711371
6.68747633334392e-05
5.51935891480336e-05
3.67640950178679e-05
6.82959109101886e-05
5.32525024425988e-05
9.20745439675272e-05
0.000121023407869385
4.33590272368585e-05
-5.8358887711753e-06
5.09189085229991e-05
2.64014290732476e-06
-3.225900454064e-05
6.74156074589821e-05
6.43233305619296e-06
5.08951488858677e-05
3.81010033262922e-05
6.00817298155547e-05
7.01127777161526e-05
9.26375289989136e-05
2.17434054667327e-05
5.09730500963083e-05
-2.85465428286907e-05
4.53788277054884e-05
-7.57876410561603e-06
-1.52551066895289e-05
7.74837434751022e-05
7.59122309941601e-05
8.59968159684825e-05
6.64468645666225e-05
2.72440138654818e-06
4.95916916520115e-05
5.64570065963973e-05
2.56409367068938e-05
6.6831619858544e-05
1.4004733334178e-05
2.48195370039446e-05
4.62555374546593e-05
7.84591826701728e-05
9.70615998814633e-05
5.01379369607981e-05
9.99449273782757e-05
0.00011963680946293
3.20978263824516e-05
7.24083685703784e-05
3.61893374021583e-05
3.90709164058277e-05
7.44069289442008e-05
5.38061223773081e-05
7.52331729588186e-05
5.33758084406441e-05
5.55101473615926e-05
9.37135193241627e-05
5.19726557653667e-05
4.84499954353606e-05
3.30976080412747e-05
6.24942813041424e-05
6.13776613301621e-05
6.41218255587328e-05
2.36293171978989e-05
2.00002967409598e-05
5.21835012934703e-05
0.000101116960150092
0.000102005137928479
7.41144003716168e-05
1.54907003661556e-05
5.03441724685251e-05
7.80632090928856e-05
7.40741255873743e-05
3.56257140706164e-05
6.99924845863303e-05
3.73379749399953e-05
7.04070732922173e-05
2.02525084600843e-05
5.9348616923045e-06
9.4030171689201e-06
6.47409965549056e-05
4.00039692048479e-05
-2.024369883362e-06
2.7779036142026e-05
1.85727086412171e-05
7.64297304469521e-05
8.67478553760983e-05
7.83595322639346e-05
6.93233552876617e-05
9.96988118100408e-05
4.53847663104459e-05
7.20209501172228e-05
0.00011007728004911
-3.77876066548706e-06
2.54769256574012e-05
8.97560682445931e-05
9.01417261872812e-05
6.76409987595218e-05
6.35788029531408e-05
0.000144390505450954
5.77242711661291e-05
9.71132498313492e-05
0.000111662171840456
8.67116671811604e-05
0.000105002388205848
8.78922195406398e-05
5.68166921154724e-05
8.21577265230169e-05
0.000100595444680745
8.79962484919014e-05
8.51523406444206e-05
5.56221779403952e-05
5.48754696044953e-05
8.72626985474585e-05
-1.80066091952641e-05
3.73518546627933e-05
5.58427791092818e-05
8.01862063215418e-05
2.27717660781143e-05
2.94874314596819e-05
7.24628589345707e-05
7.7084827934498e-06
9.50499258739332e-05
2.49656124656039e-05
2.18611430812426e-05
7.39800350095939e-05
4.40352146774212e-05
2.15368336025159e-05
6.21721009590343e-06
6.4232101095816e-05
7.28981068977231e-05
0.000104158630180726
0.000112481446689513
7.35054545611473e-05
0.000113096558253246
1.23572775456519e-05
7.52212614817737e-05
0.00012894520405667
6.58635314119366e-05
0.000110186881423753
5.83994323005201e-05
9.97949877613799e-05
0.000123056710997541
8.87760540084788e-05
1.82854780222071e-05
2.76568207185137e-05
4.09370187167423e-05
1.04045004803646e-05
7.23162208599764e-05
7.03266387362946e-05
5.59901846934291e-05
4.38068697542271e-05
7.5089358758569e-05
6.74159044182672e-05
9.53178882356005e-05
0.000108877271667026
6.30293154522121e-05
9.56782456416839e-05
3.3763875541972e-05
8.24738558615105e-05
-8.67376914748463e-06
4.33790348196213e-05
7.58759960864725e-05
7.59828416628585e-05
5.90091427426682e-05
4.63429888942033e-05
2.85200363271366e-05
2.22892979297646e-05
4.45774983110719e-05
1.37647815239952e-05
2.97765200550307e-05
2.92738779998589e-05
-8.27942835970023e-06
4.6102135528002e-05
1.02391113652999e-05
7.48369372554607e-05
5.52327341860409e-05
6.41658444013575e-05
0.000100956196387391
8.05108047000942e-05
5.72084842413009e-05
5.41313628962505e-05
4.32342514593914e-05
0.000103719589871406
8.48492725335206e-05
0.000102671821075279
0.000112559420868298
0.00012954139308199
5.2067135115075e-05
4.68369905408723e-05
0.000105558698520377
1.93814697628461e-05
9.31576774083175e-05
5.02979963368763e-05
1.05896952809755e-05
9.48045562885493e-05
8.17505007326012e-05
8.41223305354124e-05
6.31650598461937e-05
7.39483443083132e-05
6.7121415814241e-05
0.000104593297600739
1.92359313323674e-05
7.48251587371997e-05
0.000107078444877866
8.8954964533749e-05
4.45187952937236e-05
7.61064626720603e-07
6.44375264145439e-05
6.75254386668175e-05
9.42359226020488e-05
5.70863662404908e-05
7.86780382481748e-05
5.79813543598943e-05
9.46728042977215e-05
3.344002164933e-05
4.2061995294505e-05
5.73635412613296e-05
4.92230749492723e-05
6.34226051466083e-05
9.15727571863433e-05
8.18999209414922e-05
4.64035839043746e-05
5.72371110001376e-05
4.84468141845726e-05
2.02570095902907e-05
6.80441411658199e-05
0.000125707321374562
9.62611066717669e-05
2.08780933191568e-05
8.42790153940858e-05
0.000101732151056565
0.000116093354778959
4.38309754123036e-05
6.61755331568894e-05
8.21700740802443e-05
0.000127464881494236
2.15392474180534e-05
2.28779718207901e-05
7.75763434940935e-05
9.71192294849762e-05
1.92115397378857e-05
9.93039778427884e-05
6.03504669631253e-05
9.51922942466427e-05
0.000106799749568345
3.78457692332804e-05
6.86676098934409e-05
7.04581329088829e-05
9.149292541551e-05
5.08739004339809e-05
5.04102548895178e-05
2.05045110456556e-05
1.62227204679607e-05
3.13507523631455e-05
2.67208120589629e-05
3.825112337332e-05
-1.63289063953702e-05
4.20753455975221e-06
3.15911645165578e-06
7.73653480488046e-06
4.06858808692473e-05
1.05092781435914e-05
8.47282501673177e-05
6.50400993969293e-05
-3.02078754808979e-06
2.25019346268362e-05
5.05067081040379e-05
9.42184770860222e-05
2.51104145746121e-05
9.48159259766442e-05
8.98247357623885e-05
7.44558992531438e-05
4.16416782033999e-05
7.3407670106087e-05
8.51350604627301e-05
0.000124382577250254
-2.19706238331745e-05
4.09642210020769e-05
9.65148053036899e-05
3.21738388984848e-06
5.21142158179108e-05
8.70871594955032e-05
6.52968894865924e-05
4.37377490556413e-05
8.4739193567376e-05
7.58619989420267e-05
7.90924149183886e-05
8.70740165427255e-05
3.0621111605209e-05
5.25558963743219e-05
9.18355390239985e-05
5.97953029959488e-05
4.15673305624554e-05
4.44170450646993e-05
7.16933067226172e-05
2.85980427680374e-05
9.43671870198651e-05
2.49871262792522e-05
5.23248800716791e-05
7.79210482245392e-05
2.82340552903869e-05
4.67784122282034e-05
8.18848848799883e-05
7.98706611069246e-05
0.000100765010028216
6.92792000587676e-05
7.67511455086267e-05
9.67477230117308e-05
9.26183083024701e-05
0.000118442067365077
9.68690392117461e-05
6.88412298408682e-05
8.94038147723167e-05
3.67193750646472e-06
2.9783922756781e-05
3.6738862783887e-05
9.97257189199743e-05
5.12094755758362e-05
6.15802217796755e-05
9.12734635952965e-05
2.94525917895806e-05
4.44580138745584e-05
9.26149730591479e-05
0.000108522979492878
4.48126333438547e-05
2.48204544868162e-05
5.2328189670825e-06
8.23280385804986e-05
8.27112213257362e-05
0.000108605222371373
6.62764976512786e-05
0.000149580220302302
3.60359039794534e-05
7.7321370807593e-05
6.60473235908188e-05
1.461098853039e-05
7.46765483670345e-05
3.26654548794706e-05
5.91287838190011e-05
7.05589892580438e-05
6.7209102706376e-05
4.3736794566887e-05
4.49820394172714e-05
4.75364755262975e-05
4.37725303680265e-05
4.71530369648568e-05
3.06299615079247e-05
1.37246675195752e-05
5.87264936217121e-05
8.38728925376876e-05
0.00012925247310755
4.58541186517576e-05
6.16836901887846e-05
3.48593045845172e-05
3.72368616002743e-05
8.43885513851329e-05
5.67512893151954e-06
5.37318147514318e-05
0.000127794740366194
0.000121055307321282
0.000113803633592396
0.000105064391777635
5.16618143709225e-05
5.1761134510492e-05
0.000106924337925073
9.01538522062183e-05
8.14263522109756e-05
0.00010782361373474
7.20949841788522e-05
7.33171326427532e-05
2.19786758946698e-05
6.91872639908587e-05
5.81207787954812e-05
-3.35547137272856e-05
-1.248438338219e-05
3.86033357221276e-05
7.04890449789741e-05
2.72008433618013e-05
7.97502216070513e-05
2.3881486314497e-05
7.87040982743499e-05
8.33036730059202e-06
1.41462372228077e-05
5.33239897678722e-05
-1.41659139357198e-05
0.000149317301002819
8.66942381919606e-05
5.93621563320838e-05
6.89343181545228e-05
6.66362994117366e-05
8.788394582173e-05
5.99973769340789e-05
8.54685782812575e-05
5.79088778221018e-05
8.92000362685576e-05
0.000184276923663283
3.37676500450159e-05
3.26874093624884e-05
0.000109378284290719
5.54926563570667e-05
7.63998221901398e-05
6.80377138390641e-05
7.42794532361746e-05
-7.98603975930798e-06
8.52011047922161e-05
7.25340857830292e-05
7.05366006715353e-05
7.7814311101464e-05
2.25877173556783e-05
4.89133444079548e-05
7.78739944713545e-05
4.92907940610259e-05
5.243077003147e-05
8.6228379809576e-05
2.33978045344954e-05
0.00010748331917727
8.26742954838617e-05
6.48869684315156e-05
3.76076231550452e-05
0.000133012765286543
7.04133353764935e-05
6.74358824609378e-05
1.93711545376538e-05
-1.89675258979779e-05
6.47871392986147e-05
0.00015112886377724
3.4994614656266e-05
5.86452024676699e-05
4.11013651325702e-05
5.639071180923e-05
5.29761741367698e-05
2.88692920892541e-05
5.99645580392179e-05
5.97288861992839e-05
4.38596034144952e-05
-4.91437340818595e-07
7.83723286612632e-06
5.35446663985186e-05
6.08928181974723e-05
6.60703541656333e-05
5.85261924305908e-05
4.59425904853266e-05
8.59007870109853e-05
4.54179439543794e-05
9.10751485014746e-05
5.2913873058095e-05
5.82484199739394e-05
9.02106557623271e-05
3.64654206242931e-05
9.49578598370078e-05
9.0199423309281e-05
7.45745949168956e-05
7.89542012939527e-05
6.1819516154787e-05
6.30247859303828e-05
2.39024168907467e-05
8.78799474603641e-05
0.00010617535069937
5.68193781215595e-05
9.00564393629389e-05
2.23560682229624e-05
2.37381704028896e-05
1.09320423828069e-05
3.76176817649275e-05
-1.1018217705263e-05
9.97877236135719e-07
8.97166336874484e-05
5.18928309613983e-05
0.000106394789216151
7.32076017971142e-05
2.70413739257126e-06
0.000127151739067755
6.04141375328855e-05
2.64902214690134e-05
1.37136540026978e-05
8.69515727503694e-05
6.95453110889308e-05
6.01196223002623e-05
8.24337260204881e-05
9.65158086158569e-05
0.000107994478864645
7.38775660887768e-05
6.7116776864999e-05
5.54233695792482e-05
-2.45229610123946e-05
5.9761868782079e-05
6.90855956191708e-05
2.88095042916123e-05
9.82107275389183e-05
7.44752718974514e-05
9.03788649531922e-06
6.18085787351665e-05
8.45589385672619e-05
3.91829977001474e-05
1.01512017710586e-05
2.87739190642858e-05
9.56608417623459e-05
8.84603325705153e-05
8.4127623524934e-05
4.35216231225625e-05
7.85869351873439e-05
5.96849089346878e-05
6.67436855973093e-05
9.93512323894013e-05
0.000121926045719494
4.53184209278108e-05
0.000137645125529609
5.6142406888124e-05
7.61323013438093e-05
8.19035900937343e-05
4.74771152986183e-05
2.22607715936419e-05
8.68297846911784e-05
0.0001042670781268
4.00850480101983e-05
4.54592126052908e-05
8.67764060119186e-05
7.83333542819186e-05
1.07866804074393e-06
6.70018081789136e-05
4.8738155816333e-05
2.68367138626937e-05
6.85438965376658e-05
4.41033720343787e-05
3.01338800791297e-05
3.06182252322065e-05
7.09473043177409e-05
8.57791112032946e-05
2.42186057454039e-05
7.41036005285262e-05
7.5607145992134e-05
-1.63511002974163e-05
7.45613925958147e-05
1.68159078787917e-05
0.000100914486624041
5.68061221078202e-05
6.23485866552634e-05
3.84951022237861e-05
0.00013198122774707
9.69020621698039e-05
9.25980052587784e-05
3.81193085143533e-05
5.43287159574923e-05
2.40234219281424e-05
0.000129319113270184
6.72074216468679e-06
4.29820636793969e-05
4.89480549653109e-05
0.000132726233853607
9.33935577129167e-05
5.51243681554477e-05
7.52447621163163e-05
-2.97461276626e-05
4.67427622659697e-05
5.67495546115108e-05
5.65521239737966e-05
4.53364396983407e-05
5.4625469384727e-06
1.96700697087166e-05
0.000102533848723562
5.56034210081444e-05
4.37784582230311e-05
8.79050059853312e-05
4.1639848519687e-05
8.28981618394908e-05
6.36016733516664e-05
8.84748136868695e-05
9.24526480404492e-05
7.01007755950892e-05
-1.80968330407282e-06
7.52781214616421e-05
1.50484253376954e-05
2.91203760294707e-05
8.8577250539397e-05
2.43100417711921e-05
7.42617532389275e-05
-1.13409372203284e-05
8.73673771702571e-05
5.25792226116799e-05
7.62393671376942e-05
7.43786316674048e-05
6.65297719846348e-05
3.74382646437527e-05
5.59029237133536e-05
4.88274638703847e-05
-6.85577814109129e-06
2.17822008930446e-05
0.000118523067997599
6.79272381949188e-05
5.55048200672062e-05
8.82137580716256e-05
4.02674803955011e-05
6.6181543747194e-05
6.1800313095621e-05
5.467626429626e-05
9.58080510484361e-05
-3.44330517939524e-07
0.000111985101761232
7.66325443179299e-05
1.44871389526341e-05
4.09036740142682e-05
5.00004930572772e-05
9.6165091042118e-05
0.000128872008396358
4.01147221256157e-05
5.9138424934993e-05
-1.28510267063579e-05
3.74032253455195e-05
8.43785627313958e-05
4.36297066149593e-05
2.41073542566664e-05
5.22718662064354e-05
5.22151201488765e-05
9.89818529988319e-05
7.69548864355619e-05
2.83518237934348e-05
8.44064339351957e-05
8.6659845531503e-05
0.000100049330790368
7.94719000034367e-05
9.20378979080673e-05
1.28997294700365e-06
8.35163410602549e-05
0.000154396930614625
0.00010195062154734
8.51950238447209e-05
2.38525103010349e-05
3.01884549811418e-05
7.83222110684994e-05
4.39223035356194e-05
7.79900998708488e-05
3.02929834562718e-06
3.48540926367164e-05
4.99587470361745e-05
7.64426885081964e-05
4.1270986606644e-05
-5.63770952156374e-05
5.16830504544174e-05
6.15240134615207e-05
3.79885599494028e-06
2.25198651172976e-05
2.43572023578442e-05
5.58972898558753e-05
6.68926541479814e-05
-1.12132994900509e-05
6.2313303982789e-05
2.82942665786776e-05
3.90544101573856e-05
9.86928824227475e-05
7.49338374791862e-05
-7.39268625403938e-07
5.92011145326172e-05
8.84914308953873e-05
-1.0920805626022e-05
8.27508085212785e-05
3.97337404586126e-05
2.08448528260306e-05
4.86641886995953e-05
6.94173795149982e-05
4.85462596035465e-05
9.22863867983663e-05
3.08260105712856e-05
3.56104199475527e-05
3.4391433442954e-05
8.34677222413244e-06
2.40476543176994e-05
6.81146475194331e-05
7.09869379970829e-05
8.29910040717712e-05
7.98267310811429e-05
6.89490493524155e-05
6.16785023157776e-05
6.1683598113932e-05
4.98874973311445e-05
4.06158039171483e-05
3.10676654364528e-05
5.56541882978142e-05
4.40994740196531e-05
1.08128971285416e-05
4.47739412796269e-05
5.72844635782843e-05
7.16388081688624e-05
6.14985175386809e-05
4.94564357199945e-05
5.15984012473785e-05
0.000137386128419541
8.14884605580291e-05
-1.15044409283069e-06
6.67659139879907e-05
7.18186326196836e-06
3.89114490000904e-05
4.42985610172078e-05
4.46390211472456e-05
9.83664552489934e-06
5.1969316761184e-05
4.5667639304073e-05
3.0268242088059e-05
4.57074314287465e-05
3.24493835662461e-05
8.18966800378971e-05
5.16847348275591e-05
4.56445174015232e-05
0.00011761256820757
0.000129513303342916
0.000109660294173166
-1.80002019140177e-05
8.12826605252222e-05
6.16720274884882e-05
2.82309010470254e-05
-1.55930755370297e-05
6.46815510839639e-05
6.12163303280331e-05
0.00010096624400527
6.30974871118251e-05
7.7158505898599e-05
7.34851481573757e-05
6.45572600056817e-05
4.08093328879283e-05
8.23224721918418e-05
2.45657613965653e-05
0.000121507843888564
3.5317534394697e-05
1.86951439841719e-05
3.82802601439686e-05
9.77000119748736e-06
0.000112516981804544
6.13407388097612e-05
6.84060877415169e-05
3.92793284736294e-05
0.000104437416215148
1.46743936919141e-05
7.47309204299644e-05
8.03141019752667e-05
9.50774687398509e-05
5.12052731067036e-05
4.0958136979084e-05
6.8017071535309e-05
7.29956233026335e-05
3.19494973714456e-05
5.3462661516801e-05
6.29738294957919e-05
1.85253369627511e-05
1.05148118132556e-05
6.25298337615407e-05
0.00013310536969263
9.56558700641583e-05
3.45314716274633e-05
9.889555244561e-05
3.62395840231744e-05
3.0085560014776e-05
6.03911557844507e-06
6.33914409848649e-05
5.11184107792373e-05
3.36653076192346e-05
3.04734841145559e-05
5.10035171591985e-05
6.99875261261618e-05
7.50647872342215e-06
4.39090988263567e-06
9.48679191100723e-06
-4.16852385380907e-06
5.90096816038431e-05
4.42678016484754e-05
5.39669536411835e-05
1.37091909463416e-05
6.26119131742888e-05
7.53664149283579e-05
0.000125269376734839
3.76935534619066e-05
8.9243531208985e-05
-1.29151857037546e-05
5.81081119100389e-05
0.000135701432546524
7.59810798250106e-05
5.05922695788648e-05
8.11838479206972e-05
4.62508977280279e-05
3.48205277544619e-05
8.70154775390563e-05
7.16910877526507e-05
8.64499848016202e-05
4.70860961153204e-05
6.46731829997973e-05
7.41152792141289e-05
6.88968666257748e-05
3.94925746200695e-05
-9.39391105459527e-06
8.85967968732482e-05
0.000163297377931649
5.44969714508321e-05
-3.6208715645546e-05
1.18144625129013e-05
5.33396551934016e-05
3.97277770066347e-05
4.17417442887996e-05
6.69482414668502e-05
7.2320511059594e-05
7.44378143081034e-05
3.10420974464415e-05
3.37991543649996e-05
2.06470185451837e-05
-1.66901962204359e-05
3.18560433871395e-05
2.32779868419237e-05
5.21820319187532e-05
6.01944271372735e-05
9.06970072138729e-05
8.04720436514086e-05
7.44187946835447e-05
9.81074193299341e-05
7.43256213542251e-05
4.0961211474912e-05
8.13934949718865e-05
0.000103243367478777
-1.67625462420787e-05
5.21657012962318e-05
9.13119290361856e-05
9.60499573699288e-05
5.10557493006362e-05
0.000115007491705845
9.23732560456615e-05
7.38205518775796e-05
7.32638012124762e-05
3.72019704866883e-05
9.3960668184722e-05
-1.23827741036283e-05
6.32526794023155e-05
4.76242018867939e-05
1.71454495178259e-05
4.09709686675967e-05
7.01112159832522e-05
3.67071004815297e-05
2.86691063135496e-05
7.46885943385035e-05
8.45971006273976e-05
7.73619225903515e-05
7.38270241525008e-05
2.67495010377674e-05
0.000100032822213157
3.7078231737628e-05
5.73613189520587e-05
6.50037858708109e-05
6.69642954909231e-05
5.9844664540591e-05
1.41256394558045e-05
4.29454807096708e-06
3.24167783102845e-05
0.000111546713333975
2.64422281375189e-05
5.83850627053019e-05
6.67123731268777e-05
8.37722903720616e-05
-1.94202576224938e-05
-1.25144311083565e-06
0.000107827478514242
3.78844329343813e-05
5.10424429181299e-05
1.14260179530811e-05
2.52524362292966e-05
0.00012793771719584
5.77870285259847e-06
0.000107142144610031
7.16159596276004e-05
3.13737130929627e-05
3.8247714224496e-05
0.000155265282080555
9.52010794154977e-05
8.4581500910947e-05
0.000123738103537489
2.59799975565047e-05
3.23913928358403e-05
6.91897300216837e-05
4.27255150029054e-05
4.31382507876487e-05
5.51383896493293e-05
3.13086253736302e-05
4.64356338214998e-05
5.68413325171082e-06
5.76002261604428e-05
3.04067972095486e-05
3.7760081583684e-05
6.62146040562526e-05
9.92081856691633e-05
7.75700489947901e-05
6.64259885848161e-05
3.85462435692211e-05
4.79059242155246e-05
4.70811417088752e-05
6.39210935181277e-05
4.88483817815824e-06
5.43103625978601e-05
-1.49970637816178e-05
4.32095238528669e-05
5.49324139696137e-05
7.07582149659425e-05
2.66738301833027e-05
2.68778186305246e-05
4.64403769655034e-05
5.36574643331972e-05
3.72641562206074e-05
0.00011407490741129
9.51020275755393e-05
3.96858880596339e-05
4.79871092280015e-05
5.49053805069993e-05
6.0440752128564e-05
4.84711147935657e-05
4.75885812103665e-05
5.47284061893014e-05
9.03320262380573e-06
-2.43626687854199e-06
4.81142911216946e-05
2.41877171679719e-05
1.03898841701526e-05
1.39516258402224e-05
4.72863993533669e-05
8.36925601681117e-05
8.04333943355458e-05
7.5584724597612e-05
0.000116050218106804
9.28523684292051e-05
1.94064016899377e-05
7.40507805244938e-05
7.42737435099179e-05
0.000149849767256629
1.58847658232256e-05
3.30860550564142e-05
8.04310830276694e-05
7.14410974048987e-05
4.96990886594288e-05
0.000109475159254801
3.71441823863988e-05
7.10029399145777e-05
2.73670201879e-05
4.62050753095419e-05
5.48317026869601e-05
5.67320166087061e-05
4.65232291264437e-05
6.76759652026324e-05
3.80470370570484e-05
5.9787592451456e-05
5.07383981647155e-05
9.99539506399609e-05
4.50252698363653e-05
2.51505314280308e-05
5.26029390406099e-05
2.39020317308946e-05
0.000110819154887098
5.1132564813381e-05
2.38806901135758e-06
3.53027851386582e-05
7.74112884238672e-05
5.83812575075278e-05
5.96500647395622e-05
1.30982036946222e-05
7.31703599349324e-05
7.57924752633294e-05
7.97467151525826e-05
5.92167136593793e-05
7.03377579664869e-05
7.69235005489588e-05
4.38031606055195e-05
3.04603518205471e-05
9.19327855926293e-06
5.21812777789935e-05
-2.24491547800294e-06
0.000170118634395843
1.18457821912166e-05
4.51615743248245e-05
5.27841649634988e-05
5.84127996898971e-05
5.60796738674205e-05
7.86276403238125e-05
6.88934581933327e-05
4.11604954543253e-05
8.77373323457859e-05
6.98308266259055e-05
0.000130859460508529
4.72155618698387e-05
6.48128757932699e-05
5.2187977588531e-05
9.72147415092841e-05
0.000119431158000637
3.27147475611665e-05
5.72675128464402e-05
3.47494615377212e-05
8.6253644099431e-05
0.000128322271647128
0.000106595247792428
-2.30526390321299e-05
6.47441721247675e-05
6.06335720389549e-05
5.34293811438839e-05
1.52233338390659e-05
5.70668292099755e-05
7.94388140091015e-05
3.20349141687959e-05
3.23733612993334e-05
9.18093172109285e-05
1.16673738317551e-05
6.06633711724544e-05
5.92531354560238e-05
6.81373263077147e-05
2.33514606072955e-05
0.000113955942242202
-2.20959265330883e-05
9.22585927747377e-05
-6.40625827634847e-06
8.26022574698485e-05
4.77891327251315e-05
5.30506550317523e-05
5.42152727502818e-05
5.26940679576958e-05
3.03639617287479e-05
8.67540103686357e-05
4.80835484103489e-05
-1.57654842054737e-05
3.52045051165681e-05
4.4523350462935e-05
7.1672277539156e-05
6.63135267239561e-05
5.04137577274008e-05
9.816928877689e-05
7.84053225352869e-05
6.91841123063087e-05
9.59403790628949e-05
4.22430356363686e-05
1.84611850800052e-05
5.44092539312206e-05
-7.67653475695825e-07
1.94764711992642e-05
5.16486576250698e-05
9.09082396471861e-05
2.64108059964321e-05
0.000110482024895001
-2.37403182406452e-05
-1.21620206279638e-05
0.000129292223331833
8.83789489372147e-05
0.000120164590067038
3.64919860867719e-05
0.0001376585124806
0.000122350896016179
0.000123723144989998
8.48885892759674e-05
9.04992845705039e-05
1.44731129262742e-06
3.55374417198177e-05
-1.21151148107942e-05
7.64068158213132e-05
0.000104400247374137
5.19188969436466e-08
3.71667840482368e-05
3.12445855414325e-05
9.99859072174817e-06
3.29342801222751e-05
2.13013173317469e-05
6.11332617572088e-05
7.55447133481053e-05
4.23414032402159e-06
6.3368829668044e-05
5.05069886628229e-05
4.12881475282641e-05
7.60691009676159e-05
0.00011307105672705
5.53964081454518e-05
5.77543249887492e-05
4.95943967025751e-05
9.92429195803428e-05
8.72770539941071e-05
3.89883256519035e-05
8.40359834070333e-05
7.90469092277869e-05
4.1194151090326e-05
2.49641903945843e-05
2.95659902887102e-05
4.00270385879306e-05
-1.32577489300048e-05
7.5537430136731e-05
7.55045201421143e-05
8.55479328735496e-05
5.59847683089816e-05
3.48675173251634e-05
8.50911321263714e-05
5.7990516576725e-05
3.95941058018467e-05
1.54918461992387e-05
5.0893000668501e-05
3.89272982097186e-05
7.53685445402223e-05
6.70128282617124e-05
3.78544001747837e-05
7.72923875378091e-05
8.28734230331782e-05
6.72727674873398e-05
9.25326769966313e-05
7.05164857521171e-05
5.05857554217894e-05
4.35689880679126e-05
5.25227076273967e-05
3.58441601458724e-05
9.37644056587389e-05
5.98565244938176e-05
9.85545119304903e-06
8.96434064295917e-05
2.77997944843785e-05
0.000107361566677151
6.05658688850979e-05
3.16569663715414e-05
9.86440633915933e-05
2.36628873161304e-05
-2.18438888626286e-06
4.08831565839867e-05
8.91108713222336e-05
6.78836040709578e-05
9.06624610582542e-05
6.05019240307549e-05
2.43895118864988e-05
-8.69994665327475e-06
4.37969349193343e-05
-2.32641821273435e-05
4.66350162438586e-05
0.000102571532891039
5.21034749144146e-05
0.000118714899949286
3.42638273687234e-05
0.000111482854264633
7.32263238323998e-05
0.00013975472991872
3.87633108886955e-05
0.000102522689222897
5.49677851158932e-05
-7.37251752508748e-06
8.53684214117429e-05
8.40825407478205e-05
6.14517458036409e-05
3.96837882226636e-05
1.48599941833932e-05
4.49056051833116e-05
1.87815648582639e-05
0.000110939708970839
4.4533502651012e-05
4.93230713261143e-05
0.000110332066261781
1.07431262047657e-05
7.57348347247173e-05
6.76107347512347e-05
7.47689181361533e-05
2.49204969351984e-05
9.91073806456472e-05
3.44003930679184e-05
1.9886982839029e-05
2.85465575689971e-05
4.41600574295765e-05
6.20856365660448e-05
6.52457710854203e-05
5.82018895278602e-05
0.000125551856415903
3.64438309754791e-05
6.78849763112609e-05
0.000107466356482258
9.73880783593773e-05
7.58505337966113e-05
1.85937127370538e-05
6.03487209158324e-05
3.0412702225876e-05
6.8928518276816e-05
5.72646097845608e-05
5.0414198731605e-05
-3.124381730987e-05
2.8711474811488e-05
2.57540637015164e-05
3.43521008062194e-05
5.02020756299794e-05
5.56275029716769e-06
9.90814006250259e-05
5.32876936186265e-05
4.17038009341974e-05
5.57915112089684e-05
0.000104285682962491
7.33976452012817e-05
6.13397654239927e-05
0.000109717447218608
7.13609094029299e-05
4.7437935654479e-05
5.22078107685076e-05
2.59059587949769e-05
-4.6593228304689e-06
2.26965312425958e-05
0.000132131118912226
0.000113982349137237
9.2176272168288e-05
0.000117414314450819
5.76865077769689e-05
1.53435610309595e-05
2.04577302145599e-05
3.28474240357966e-05
2.1250022662975e-05
1.87493167067555e-05
9.44212192185025e-05
-8.20701614089969e-07
2.97606916860981e-05
-4.18588772417367e-05
6.40615461386423e-06
4.96610409656299e-05
8.72033811393517e-05
0.000114882378362667
3.37370152860912e-05
5.06223371135449e-05
4.53478853658926e-05
4.80952546313912e-05
4.21225700745248e-05
5.60056342478334e-05
2.84040423731097e-05
6.83973700956372e-05
5.52468156959396e-05
2.78913441653295e-05
6.23527326807445e-05
3.00885142236919e-05
4.09347243749413e-05
8.08710002538036e-05
4.82882117288162e-05
8.80873379901745e-05
0.000105973626633337
6.68180126964462e-05
-4.69349600950802e-06
-6.58138321421814e-07
5.22691160487652e-05
-3.18601773233907e-05
1.85166774350504e-05
3.072979120655e-05
0.000110553619192742
4.64453739636947e-05
5.03620557536244e-05
8.85992848978474e-05
5.27081313596079e-05
-5.39707729137233e-08
6.20092560991712e-05
2.03871981354121e-06
4.95331494090264e-05
-2.60112437487674e-06
8.29436550518325e-05
5.78139734258389e-05
0.000106939874231657
7.05603694870622e-05
0.000111440851972447
4.58552861235118e-05
8.83965247009115e-05
1.86974333275828e-05
9.86474309317106e-05
0.00010255397840222
4.29923345563577e-05
0.00010362136344284
3.10696928335663e-05
5.71292332796661e-05
-2.52957496600332e-05
6.17156553401518e-05
5.90121357138958e-05
4.43942384310846e-05
6.09053867173201e-05
-6.78099966993469e-06
2.53003792011202e-05
2.37161600150677e-05
7.36815743309615e-05
1.96043176946896e-05
3.67489744121989e-05
2.44619274907236e-05
1.58520362213951e-05
7.87757240383504e-05
7.33384186772836e-05
4.49933417881357e-05
5.76790935475689e-05
8.33203537911464e-05
5.4146948033527e-05
5.9185494153678e-05
7.5070021669439e-05
9.02600008257501e-05
7.50094753361328e-05
4.70856148685364e-05
6.12294786654964e-05
6.44604090662972e-05
6.71665348499769e-05
0.000117463221353631
8.10479038576548e-05
-5.34178778354614e-06
5.42292268429605e-05
0.000130501935090024
5.87784608105002e-05
-1.91697284651399e-05
2.6105492210198e-05
1.4973769933662e-05
1.44664399645937e-05
-3.07497411088812e-05
6.51520006599872e-05
5.56188669683314e-05
4.52990431145827e-05
5.64671920358928e-05
0.000114370759301911
1.48555590149832e-05
4.78383582282015e-05
5.45486567911912e-05
0.000115279092057907
2.84755982280594e-05
0.000108403927265237
4.34141175329779e-05
5.89273347487473e-05
5.68864095073722e-05
0.000113594064724012
4.32418174846079e-05
9.5963831064575e-05
6.95679553648175e-05
1.71220380281196e-05
6.55929387523453e-05
5.72195019146051e-05
5.02643679703445e-05
8.04870998554943e-05
3.19499960371773e-05
6.19679239063556e-05
4.70795501901698e-05
8.62015799190287e-05
2.11265889031056e-05
8.613658167675e-06
5.00335127236808e-05
4.85889556699403e-05
1.23185935619491e-05
3.20658203085838e-05
9.22907308649181e-06
7.75482044003701e-05
0.000111567213357158
0.000122239944501396
9.62836154210477e-05
3.27235968889927e-05
2.52946246091448e-05
2.10915497674097e-05
9.70417241459966e-05
0.000115237737801702
5.47685667133092e-05
0.00010615039182454
6.83286677510186e-05
2.92494058629985e-05
5.90497606961244e-05
6.65936641865688e-05
7.63328667582334e-05
3.8058252509668e-05
7.56061028312757e-05
0.00010605950517912
1.77271674637986e-05
3.71475428318329e-05
7.74001645958935e-05
5.37380888188671e-05
5.70381433556259e-05
9.51570103199419e-05
0.000127535803106411
9.0871806745506e-05
5.60670003268304e-05
3.97341948955745e-05
7.60949849607403e-05
3.29732983642822e-05
7.66854377955189e-05
6.33961022165062e-05
0.000113304774003512
0.000138408235988514
4.1437256556752e-05
-1.6630535416731e-05
7.08501116716827e-05
8.22355735928708e-05
6.80561405572494e-05
2.09915625396298e-05
3.79536112685933e-05
5.02929141506125e-05
0.000108151824782078
7.13803566125864e-05
4.28503908094237e-05
2.71184969135027e-05
4.4295109259123e-05
4.29943174711446e-05
4.30186242234381e-05
2.85273944838025e-05
2.74817326442857e-05
9.62049321213808e-05
6.43545502579556e-05
0.000107115861927249
4.52350798243557e-07
1.54053209175022e-05
2.76744147934267e-05
8.68762015154968e-05
2.00311382153484e-05
3.8174308994837e-05
9.34312526821036e-05
8.91805095426308e-05
7.83548284635311e-05
3.99282687728427e-05
0.000113780231314718
9.48778495251408e-05
6.9475208471784e-05
8.55667960962591e-05
4.54407361691645e-05
0.000104785834875738
5.80658809798557e-05
2.73617494559346e-06
2.84398938557608e-05
8.24607539264679e-05
5.58936860707111e-05
-3.59359566522104e-06
0.0001069347893616
3.66046291142734e-05
5.564727875402e-05
4.10872350105657e-05
7.70371241292523e-05
5.36858387776809e-05
8.06620675321559e-05
5.18235569711743e-05
7.03253616108255e-05
9.59640455693016e-05
4.73675888368863e-05
9.81850468222819e-05
5.41690767925233e-05
7.0759366841929e-05
8.17652850864119e-05
0.000122320524321709
0.000126201219993464
4.78356079623461e-05
4.545743477605e-05
5.80424329397901e-05
6.35057582422302e-05
5.86758695859239e-05
8.04009703645352e-06
1.69824660912016e-05
5.88799276458535e-05
6.65276350782154e-05
8.04996116244102e-05
1.05665846988381e-05
8.26024245343982e-05
4.66040842040154e-05
-4.457801542685e-05
7.56499630433853e-05
4.84907889645138e-05
9.27470675132202e-05
9.19574050667361e-05
0.000115563584010578
0.000112032849541974
8.37913157775299e-05
5.01169355653241e-06
5.78943130883422e-05
8.15666458179853e-05
4.94936139954722e-05
5.00575481034137e-05
2.96774798145329e-05
2.40941406268156e-05
3.66456704354048e-05
4.74156526119502e-05
1.31731594475205e-05
8.3175705050003e-05
4.74595978966885e-05
7.41648717363196e-05
0.00016069170178593
2.34471716262315e-05
8.11132381903298e-05
0.000116766978841665
3.20758750524877e-05
2.27324454308815e-05
9.16924744976575e-05
7.52125877222738e-05
9.2462161776296e-05
2.39480906825557e-05
8.01306255481235e-05
1.47394069880365e-05
6.0003822617423e-05
0.000111719256579946
3.43484324242281e-05
0.000116544051040094
4.66726879132629e-05
3.72115909737255e-05
9.52194965872932e-05
3.83158680602335e-05
6.1156317893635e-05
0.000110465080208096
8.99902297606482e-05
4.80327457655372e-05
7.97283468143904e-05
2.39317350268325e-05
0.000143536527264792
8.55194742933271e-05
6.35621044771572e-05
0.000112318137138116
7.14888502732418e-05
5.94800176251686e-05
7.41148667594872e-05
1.15375703183926e-05
8.0161266439118e-06
5.20838689995806e-05
5.28684751377248e-06
7.51400405033633e-05
7.9925747574325e-05
2.79498053990342e-05
7.74405853498519e-05
-2.39578419968921e-05
7.67087974827872e-05
-1.43960627670965e-07
6.59396269098932e-05
6.18578082544066e-06
3.10331954311536e-05
7.54622106627944e-05
5.68601333792747e-05
-2.6161818864578e-05
6.48858021182928e-05
3.90602100938427e-05
1.7846432345349e-05
5.1294500053673e-07
0.000126353989908802
1.75926806362855e-05
4.6756786664829e-05
2.37573144544497e-05
9.96026843502756e-05
7.07992635784821e-05
0.000114613019638228
4.63313159485373e-05
9.2059873765052e-05
2.61666215944876e-05
0.000107901161217094
5.84855803604966e-05
7.30465957507543e-05
9.50181502613564e-05
5.1778899653612e-05
0.000121425564110255
5.44405774463071e-05
-9.23852953487969e-07
1.6190116422206e-05
4.75040158821863e-05
5.96616369978237e-05
6.11414087352516e-05
0.000108544382878034
7.9924550390734e-05
3.79569450631593e-05
4.53638752325508e-05
2.59629828762149e-05
1.06467069076765e-05
6.39332334215051e-05
0.000136334134575108
5.53248786107168e-05
7.78838557358276e-05
4.40586541204635e-05
7.81289745761189e-06
-2.12032233889291e-05
2.57793225207293e-05
7.14192753384027e-05
-4.06179039743525e-06
7.79170660013473e-06
8.01546836495994e-05
3.39675795223143e-05
7.12614399190153e-05
-7.97478729674459e-07
-2.12520945676625e-05
4.34991978586029e-05
5.07580825654707e-05
1.32038046450867e-05
5.14387586898514e-05
3.06403122384565e-05
9.76449032328505e-05
4.55526855305421e-05
8.28920722588589e-05
5.18505126755317e-05
7.66654562454647e-05
-5.1856941350788e-06
4.93997855647877e-05
9.74424668930052e-05
1.89260190442675e-05
9.34116332519314e-05
2.41652410431759e-05
3.75938124563686e-05
6.89545221937805e-05
3.42273949791435e-05
6.59353938922962e-05
0.000123887120819561
6.39898803265932e-06
0.000115254750299753
7.60244074236419e-05
5.76260434949549e-05
6.50423374956284e-05
8.98076377682003e-05
6.07216883892463e-05
3.00310096350141e-05
4.84576052236694e-05
6.99680869269467e-05
0.000133061330923
-2.01567528477021e-05
3.68634038150928e-05
4.7299552254433e-05
8.24562595462908e-05
1.88963184413699e-05
0.000114909744512182
8.21727065512664e-05
3.90615385484846e-05
6.43068165139503e-05
7.87540525586503e-06
4.85371550491981e-05
6.93794018752345e-05
1.44468235607215e-05
2.68901048890257e-05
2.05481630391858e-05
4.44825855434112e-05
6.67982981069921e-05
6.35819387562197e-05
7.8073612063404e-05
2.62705564515674e-05
0.000102497441102645
4.27356647421569e-05
8.83835559412304e-05
7.08554435617641e-05
8.51473966884395e-05
4.15487261540273e-05
6.62880932454314e-05
3.21221394298866e-05
7.54538077499406e-05
6.3190248686391e-05
6.568863765255e-05
5.38935778855316e-05
6.66606091204143e-05
5.74075934826759e-05
7.91978158673628e-05
0.000104691654581764
-2.44289998596219e-06
3.95940938209452e-05
4.39136727563129e-05
6.56134242815693e-05
7.73442236113687e-05
6.5913524262142e-05
0.000101980505538974
7.53479337455744e-05
0.000128072083861209
8.55198338961004e-05
8.8158410778339e-05
4.88713507134815e-05
4.17160552679376e-05
0.0001109679733917
3.93604462413038e-05
9.3323919408449e-06
9.45698436314406e-05
3.74036129326299e-05
1.9131361114728e-05
5.27468402706352e-05
0.000102406126873013
6.47411810957104e-05
7.44417582921238e-05
0.000134868149655157
-2.21308972303111e-05
8.5505592033455e-05
-2.33231748725713e-05
8.59269677388102e-05
0.000115470670079521
7.1430541676529e-05
9.20585792893782e-05
1.79420356118059e-05
-1.9193820807613e-06
5.99684683463431e-05
6.02358602104998e-05
2.5178946032713e-05
3.2757864393034e-05
6.0912142903091e-05
0.000103417382003968
3.92290471294665e-05
5.30887571088786e-05
3.89093970562025e-05
1.57585067096051e-05
4.61485356796157e-05
7.42667440564185e-05
8.4512218930573e-05
0.000106916650056226
5.81186881490438e-05
9.33264791110133e-05
6.669966834131e-06
6.02569884720601e-05
8.10322345408863e-05
2.70222157663337e-05
0.000114785211857741
3.43676721543828e-05
5.91758912720166e-05
3.82628318766666e-05
3.57872472505654e-05
6.96783808436187e-05
5.70205037246435e-05
2.00012612977813e-05
9.0109352770181e-06
7.43907721690715e-05
7.63027069767795e-05
4.36361045294965e-05
3.18287373550443e-06
5.33291822542615e-05
6.71584355980075e-06
7.40586927943696e-05
8.7396335715481e-05
7.46886069771123e-05
2.43938073073472e-05
0.000136976228107572
0.000127294688707967
2.2712869551738e-05
9.94932115846016e-05
7.4127744671556e-05
3.03137410093472e-05
3.9374984102561e-05
8.60339624253413e-05
5.21344590530671e-05
4.07500677882014e-05
3.8091504431751e-05
7.19830864592959e-05
1.3411861096435e-05
2.07141320191542e-05
6.17153623652031e-06
5.81240239447309e-05
4.86653899139932e-05
9.13829418862364e-05
7.75074621749114e-05
9.0639276074135e-05
6.67821247543543e-05
3.20635522942966e-05
6.65757622771339e-05
3.81485686000693e-05
3.25488098363271e-05
7.80948801987189e-05
9.12232727803312e-05
8.7049308980337e-05
4.31401089333209e-05
1.69312841349507e-05
6.68088241419799e-05
5.01811574481833e-05
3.82282278602658e-05
7.48712879812449e-05
0.000105633023581853
4.96402613950657e-05
8.14478494225716e-05
8.15268175723369e-05
8.62848617756788e-05
1.05723468679213e-05
2.35271177640511e-05
0.000119977926500847
6.41926826211324e-05
6.19851486561507e-06
3.63540804913115e-05
-1.31531356734175e-05
2.34861831050909e-05
4.77057070099475e-05
7.28691173291649e-05
5.42962745028071e-05
4.64159198469798e-05
5.77110178693338e-05
6.83845232016141e-05
5.59662880206276e-05
6.7560463731524e-05
7.98689517677403e-05
5.44471285891004e-05
4.78763479059751e-05
2.47872582181341e-05
6.30822703515023e-05
1.11542675568809e-05
7.09390923196875e-05
5.48672342617066e-05
0.000126621594308316
5.84474990495755e-05
8.00498409989013e-05
7.27491031376426e-05
4.46566696528746e-05
4.93874260972828e-05
0.000105385157998532
7.16446645312434e-05
9.62607165292053e-05
3.50490997229685e-05
6.04570935100451e-05
0.000109178790766144
4.52318631124575e-05
4.13328833102779e-05
4.95435140579875e-05
7.23313042558812e-05
2.00167539153952e-05
9.35266625941684e-05
2.72989587954608e-05
1.80663270210331e-05
7.75965277703675e-05
6.16854226143048e-05
7.3805502740088e-05
1.73335445857742e-05
2.55139886960788e-05
3.92719044167227e-05
3.31523100872644e-05
7.81844839803536e-05
7.42051984114492e-05
9.78729886563608e-05
2.52740174465791e-05
4.05444197683343e-05
7.62514997753936e-05
8.96428472879824e-05
7.29710536972614e-05
6.26585868728347e-05
4.81113187990675e-05
0.000106171681285176
0.000100594785974406
9.20795854483677e-05
0.000140702474847702
2.41824795455122e-05
6.57309499557004e-05
2.54268429784836e-05
8.23520100755882e-05
9.02127271258389e-05
6.74118169652929e-05
5.52987545864927e-05
4.83806509660431e-05
8.96060588998081e-05
4.70802743198049e-05
9.1614898901825e-05
1.88518585878713e-05
7.14509991661259e-05
8.56172054211698e-05
4.02371493349898e-05
5.94245268549871e-05
3.5812728207357e-05
8.9878910737304e-05
0.000114290727859016
8.58452990708855e-05
8.10103025662888e-05
4.56178407277442e-05
0.000107397911712609
7.18839274491088e-05
5.5716889736851e-05
3.98453341220229e-05
9.54049490544484e-05
4.92603081596643e-05
5.5964721989816e-05
6.46370183395306e-05
9.13648966274101e-05
0.000103287631584136
2.70818030533664e-05
6.59845253843082e-05
7.13229260664302e-05
5.28953805323892e-05
2.98664392146266e-05
6.25339515733372e-06
0.000104638487992226
8.87699137605372e-05
3.54524821927747e-05
9.12199096749379e-06
5.83521094519711e-05
4.42834197080555e-05
1.5421193487177e-05
5.49804569236557e-05
5.0393020016852e-05
6.41992838285386e-05
4.39262951356334e-05
4.89302121775536e-05
2.49215768036536e-05
1.44684034106832e-05
3.86390153379417e-05
0.000108525875853029
7.46408102817002e-06
7.98508506438545e-05
6.5286220572014e-05
5.75800223665794e-05
4.65222225081061e-05
5.33483662674062e-05
6.28093785774458e-06
4.50399945847975e-05
1.26643531067545e-05
3.70429415397415e-05
-2.79851677449574e-05
5.88902412815546e-05
4.22958873352962e-05
7.27881363315227e-05
5.57416619987004e-05
5.42089085788991e-05
7.61782595825223e-06
2.96366245370084e-05
6.51486871118285e-05
-7.69826972417056e-06
4.15308807880503e-05
8.32373909266798e-05
5.58862022256521e-05
4.19493302093726e-05
6.73528056184086e-05
7.15946804386013e-05
8.58743149447726e-05
7.84087303441604e-05
7.09598117985255e-05
4.3051867164003e-05
3.08570665561298e-05
4.02618155997219e-05
4.55652763758569e-05
7.3408939907149e-05
9.36427400371139e-05
5.0271105634017e-05
7.28636725181487e-05
8.04150142751267e-05
6.53558764042863e-05
6.36651647474516e-05
2.49237899489589e-05
7.70816253092481e-05
3.39041139624476e-05
1.8319558528679e-05
8.86623762504759e-06
5.75807925031693e-05
-1.52722750097149e-05
6.45934753699594e-05
2.89747113909699e-05
2.12373053649238e-05
3.83285942859815e-05
7.18576526550294e-05
0.000127505433336537
7.21595697357034e-05
7.01222089644508e-05
-1.84993126195188e-06
3.21495439979235e-06
9.24943847302505e-05
2.21665071664159e-05
5.04150855054823e-05
5.90270988463048e-05
7.1356068874922e-05
4.31537121533514e-05
9.61349388447618e-05
3.08009189220469e-05
4.70957284532805e-05
2.13229991691844e-05
2.90303610662756e-05
6.4838927517263e-05
8.57544184968218e-05
