# Supplementary material for: Research on computational propagation and identification of mine microseismic signals based on deep learning
Source: PLoS One. 2025 Oct 22;20(10):e0334641. doi: 10.1371/journal.pone.0334641 (PMC12543183; doi:10.1371/journal.pone.0334641)
Supplement: S5 Data — (ZIP) [file pone.0334641.s005.zip › 000100800001308.xlsx_0.txt_24.txt.txt]

8.35929296580278e-05
6.47300937536381e-05
0.000116112144515243
8.78931833229641e-05
4.26074587581213e-05
0.00014218525479978
9.2307734395118e-05
4.55765432542623e-05
4.42706887957236e-05
6.98241044432872e-05
8.321377764446e-05
0.000120090552799581
4.23309276397389e-05
7.27521051318268e-05
3.55301445295306e-05
0.00010006327019036
0.000102921160375967
3.60899948007694e-05
8.65784815739539e-05
0.000123462245203132
6.11159858227908e-05
4.78181670426194e-05
0.000111563122760716
4.71787121659888e-05
9.15813236543924e-05
6.45003151599794e-05
3.23378625745745e-05
5.8916522163368e-05
2.36188637384183e-05
7.04936943583713e-05
5.68680651235239e-05
5.24748805844638e-05
1.37321539973089e-05
5.48847191086016e-05
4.59206476121337e-05
1.67024092290914e-05
-3.83460604144392e-05
7.23218515425969e-06
5.01931436228827e-05
0.000115495638566431
2.00100956305731e-05
4.76652385573483e-05
8.55348746596187e-05
-5.8664297544582e-06
3.07834979289448e-05
5.90370034116131e-05
5.47943286123583e-05
6.83596632758556e-05
0.00015890525018076
8.30959354783598e-05
4.9759832007624e-05
7.13044074256237e-05
5.41612356557819e-05
7.19405128119075e-05
9.57649428283678e-05
9.09068682434752e-05
0.000103762504581883
9.82983889839433e-05
2.78585458011171e-05
6.63410602116969e-05
5.19578488508379e-05
0.00010543291579512
0.000107996173029419
9.28340494299933e-05
7.38274820785194e-05
4.93781489684272e-06
8.41335706727106e-05
3.29056841035318e-05
5.78337550171894e-06
0.00010801068337416
5.79902388809659e-05
6.33657855051888e-05
4.71867274094013e-05
8.51744372432248e-05
4.64872497442099e-05
6.5728342404339e-05
7.75616917465221e-05
8.75086940302224e-05
5.023770611458e-05
4.76889944985834e-05
8.74939205944967e-05
5.71235163264984e-05
8.4585423432674e-05
4.12634698635796e-05
0.000114097064129893
7.46543179900053e-05
4.27203534444976e-05
4.1438024189166e-05
8.41609161680739e-05
2.01442076705811e-05
6.65976598760042e-05
6.1563880830605e-05
8.37414430310728e-05
0.000115174019950184
8.50790592411128e-05
4.58541863549147e-05
2.68202593723654e-05
5.1321203970153e-05
7.53802783545929e-05
0.000111542641797842
3.52469307866405e-05
4.66428196327879e-05
7.16751440491051e-05
7.66041882100545e-05
3.51969645829774e-05
4.33582787123454e-05
3.18030816427363e-05
5.99779402972326e-05
4.79468834378249e-05
5.89310047574185e-05
6.27445526052604e-05
6.29248859158591e-05
1.29380144513311e-05
6.09332068093618e-05
4.66341673286971e-05
5.35374777734869e-05
3.6899033187738e-05
4.32737625584184e-05
3.54740048578295e-05
7.39861149543039e-05
3.08355755317735e-05
9.55665956534154e-05
-3.96686120165355e-05
5.45862822808716e-05
0.00012091037711752
1.45540483316576e-05
5.92567314074679e-05
6.13622856677634e-05
7.08102151238052e-05
0.000116857350150077
5.03370985826104e-05
5.59823281912718e-05
4.72899098669649e-05
5.76365868100593e-05
2.3197018499403e-05
2.93029772244736e-05
1.69929680313084e-05
5.91090838734642e-05
1.77678571126067e-05
3.60313774164451e-05
2.63785529857277e-05
3.59904990532294e-05
2.16472965992687e-05
5.60681795808659e-05
7.70976669604689e-05
6.04029455318877e-05
3.98559115057899e-05
6.68563057935301e-05
2.71243691531066e-05
4.85140002115112e-05
6.48212052085822e-05
3.04687505943422e-05
0.000101929178328004
5.90316379860308e-05
6.5400563994994e-05
7.01835986043125e-05
9.21035968146231e-05
5.93464266567027e-05
3.57576156831184e-05
4.48948278271113e-05
3.09722059766247e-05
3.33892900765524e-05
4.63730514544583e-05
1.36704826323387e-06
4.32217332775475e-05
3.06512003825999e-05
7.87245969845789e-05
7.6863288925509e-05
2.95479827652499e-05
-1.839392783603e-05
3.75508115405629e-05
1.60858738148484e-05
3.76636993729681e-05
7.5330968673861e-05
7.24524624590996e-05
6.3291885568764e-06
0.00010412814455052
6.69716923611525e-05
-5.48318845788975e-05
8.65313413670768e-05
5.0446738829924e-05
5.18205587054781e-05
3.31116965096297e-05
1.14675283505028e-05
5.04676459928623e-05
4.51646335923553e-05
3.41298198875884e-05
5.76534125366985e-05
6.25198646747475e-05
7.40538188393592e-05
9.03969664569825e-05
3.19785754111547e-05
2.44756613013208e-05
2.19418338045624e-05
4.09301825238338e-05
2.61295724819897e-05
2.08598107818383e-05
3.9881613237066e-05
7.40182115895773e-05
0.000110580230234529
7.20127547816644e-05
0.000115646829390301
4.49848133545259e-05
8.40219676808921e-05
5.12895416023876e-05
6.34720855609252e-05
7.35780293740638e-05
8.23307166197909e-05
1.53196021681839e-05
2.47977369786166e-05
4.82155527910661e-05
4.25643317953318e-05
5.49629605652835e-05
-2.74281195426407e-05
5.81183234486306e-05
5.34340692391408e-05
7.87271524793033e-05
0.000124107413265992
6.86058298618723e-05
8.7929571064388e-05
9.75926866276075e-05
5.73590946783409e-05
7.91717817861163e-05
3.13621766512703e-05
3.23795885186573e-05
-2.31532076484295e-05
3.82138064374879e-05
0.000110911290608175
0.000116275398408891
7.39866614748743e-05
7.5233031099187e-05
0.000115787579147412
5.26588733083776e-05
0.000118567641868448
8.1869198538778e-05
8.02459864684344e-05
6.75370150652125e-05
3.48370470861722e-05
8.39801203044521e-05
0.000115664734275209
5.64863397104836e-05
8.06070709116557e-05
1.86769813199282e-05
1.36650631896998e-05
2.63697890341405e-05
6.17032104302072e-05
5.76583887294659e-05
1.34346104215373e-05
5.78355765882858e-05
0.00011775602519109
5.38626167897961e-05
5.14502429467362e-05
6.08089245322973e-05
8.86931412734947e-05
3.81612880220343e-05
3.36750881988259e-05
6.64714510899232e-05
9.77797125479323e-05
8.00194874756825e-05
5.70668924874171e-05
2.5406064157395e-05
9.01283900478426e-05
2.74990056147881e-05
8.70508940406134e-05
7.46615968207349e-05
9.14720577384236e-05
-3.13465159669732e-05
4.26514718240796e-05
6.52546096643701e-05
5.80148256211901e-05
3.00476966890624e-05
8.5031779782247e-05
7.86010483738959e-05
8.92179657506322e-05
6.07361304914374e-05
1.47521266387406e-05
8.63457483249326e-06
1.87895734578045e-05
7.41694040783584e-05
1.98887568785403e-05
6.32973306033838e-05
8.53590038937491e-05
1.87739099751698e-06
4.70415717520958e-05
7.15590614090401e-05
3.2359954803772e-05
6.1991313437491e-05
0.00013592136174103
9.31502259141739e-05
6.49451002290422e-05
1.71592907335978e-05
5.54182432354371e-05
4.70227094326373e-05
8.04763294440699e-05
1.09808632013698e-05
-3.06859260352799e-06
8.82712319752677e-05
6.86522855531631e-05
8.7536153285997e-05
1.01611068650323e-05
4.93765302446861e-05
1.82130182014337e-05
4.44790522074367e-05
4.58005383440136e-05
0.00010874147265157
5.03730849055336e-05
0.000100731017577511
5.35363590611002e-06
0.000114558429739969
1.75131624289476e-05
7.58325728447879e-05
3.80740827315325e-05
5.68716454136161e-05
0.000112464518253074
4.58857687978487e-05
7.98953635895036e-05
6.93788121175069e-05
7.05835750548761e-05
5.49618478755701e-05
4.32727188015124e-05
6.91169483590096e-05
0.000101557666546168
3.37689559528943e-05
-3.2801602436161e-05
0.000132205139246086
6.48893170243575e-05
5.04218225346196e-05
5.15599101304365e-05
9.01275084337833e-05
2.84559336597037e-05
5.01579283460666e-05
6.61383560308954e-06
5.7100158182751e-05
1.89058570811198e-05
0.000120749041424726
0.000124710009507836
6.48102339585668e-05
0.000103577398614289
3.36462817098161e-05
7.55058818937569e-05
7.90057317741757e-05
0.0001092652505145
6.64495799896289e-05
8.56505028245289e-05
9.19246215746328e-05
0.000112135479889903
2.47286345330115e-05
0.000130795074560519
2.06218107403683e-05
2.29264204453213e-05
3.23396274421672e-05
4.84819669399042e-05
2.43692893961077e-05
0.000102359386009554
4.09960200288388e-05
5.59345777668827e-05
-1.85718094836919e-05
5.20546853253349e-05
1.76296326185129e-05
7.7888705596217e-06
3.54880233715026e-05
-9.81506181729557e-06
2.90915503496906e-06
8.4866906690972e-05
9.56929905300747e-05
5.22104294516247e-05
3.24500783102576e-05
5.57343186529008e-05
3.72554562743093e-05
1.62647290921896e-05
3.98261723714148e-05
2.22083528755483e-05
3.39269917773193e-05
6.73209020209406e-05
6.96287198927669e-05
4.91487864164159e-05
7.08031620616375e-05
5.70766197528438e-05
6.28049801299501e-05
1.98563938835235e-05
5.67132775679764e-05
8.28260962543816e-05
8.42834372362117e-05
7.2834091254849e-05
0.000125904050380614
0.000108613477526161
7.24236095127016e-05
7.1985903613106e-05
7.77016219644824e-05
-6.21908581498666e-05
7.30492905703127e-05
9.17680114969208e-05
1.40501856445629e-05
6.53302108505505e-05
3.2821133869031e-05
6.71631148748629e-05
8.15379545096958e-05
1.7791209458546e-05
3.53184905427652e-05
6.9247014601495e-05
-1.48504706170993e-06
2.38504310030855e-05
4.2323622409756e-05
7.50495702938978e-05
6.78172528015952e-05
9.48713916065423e-05
7.08277311410087e-05
9.08330411298447e-05
1.58065657543314e-05
2.45406453386417e-05
2.48080293529531e-05
4.85966134103127e-05
1.63003835185022e-05
7.79316432972739e-05
3.97297648496963e-05
5.81654691223509e-05
7.28825679600786e-05
8.28661320871396e-05
1.57084976213338e-05
1.22721023288804e-06
5.91184639877648e-05
3.79475743346737e-05
9.55055372211877e-05
7.50727696177803e-05
6.24415254664615e-05
1.11125590934187e-05
5.37887630801734e-05
0.000127592821230913
-8.84283895410278e-06
4.58209490058068e-05
5.14975398282143e-05
4.30306928913578e-05
0.000106629739785556
1.87742275221183e-05
4.35529098938616e-05
7.45341788278056e-05
5.59855813518622e-05
1.72438501355129e-05
9.89539756369267e-05
9.67737712508224e-05
1.11478426095888e-05
6.66046321490882e-05
0.000103431542555132
4.97174750837685e-05
3.89603268000737e-05
7.56189519193677e-05
2.02634636804153e-05
1.91297512656913e-05
6.53503624598259e-05
7.75198456538933e-06
-1.57878545320026e-05
9.82870230433677e-05
9.76028639350787e-05
2.21033231939547e-05
3.70962133296625e-05
4.78691630047396e-05
0.000125641345582043
6.1819484689192e-05
-1.69050019013249e-05
5.23393339164382e-05
7.36808941205742e-05
8.15806727941131e-05
9.80096445596117e-05
5.54351667022642e-05
5.49692753603933e-05
7.66015812529704e-05
1.45322578901329e-05
2.41264389737239e-05
0.000144374034606479
7.29597558332989e-05
3.60083627641317e-05
2.81900970898183e-05
6.30513679176648e-05
3.30719116095771e-05
4.93593504288426e-05
4.06425106548967e-05
7.19003615344304e-05
5.41662400256248e-05
7.59287650883206e-05
9.45646671383197e-05
7.81565013074294e-05
2.42373451783041e-05
0.000114330550376515
6.05554019095154e-05
0.000113010630165986
9.76517635186148e-05
0.000138744670129628
4.16367909895176e-05
0.000128386664316045
9.75061830541262e-05
6.15585667668297e-05
2.41751416941285e-05
3.26165215128306e-05
7.85292754868748e-05
5.16636371609604e-05
-7.96949172626101e-06
9.76579880821593e-05
4.05238433350379e-05
-1.6377936069116e-05
0.000107300162559718
9.4386453943293e-05
-1.37259649506539e-05
9.55439024056618e-05
4.23838518758209e-05
4.50416741692949e-05
-2.14928718298216e-05
9.76628669311497e-05
6.96444580343422e-05
2.77542960045826e-05
6.19242335755677e-05
3.32881009430273e-05
8.54734569112512e-05
0.000110446618830065
0.000115329565221238
1.09025280577983e-05
7.1437140477496e-05
5.30796932898679e-05
2.14632120084173e-05
0.000132091400821053
4.44387545454337e-05
5.50475613727035e-05
8.31893179596093e-05
1.38627424467511e-05
6.93703189090667e-05
4.8620084114977e-05
2.41419489449217e-05
2.51034182310515e-05
0.00010521797889439
6.66009130189893e-05
5.22740221244673e-05
4.19223822227514e-05
3.09059651513493e-05
8.65791361275345e-05
7.56485912183012e-05
7.28147510373865e-05
2.4502553203696e-05
4.59149076385346e-05
8.33522874243055e-05
4.40018253988558e-05
1.15299505794635e-05
5.73537955295323e-05
5.10569176220414e-05
8.8992987443241e-05
0.00010570367001415
9.45028760415644e-05
6.79516269587935e-05
7.74613477830381e-05
8.15796368066841e-05
3.99357658215964e-05
7.48787425494724e-06
5.09749665290376e-05
0.000114005525006456
5.02978869106594e-05
6.22638162558427e-05
4.4767336803062e-05
8.42837660617443e-05
2.74378877474429e-05
2.10034888288137e-05
6.45650647147509e-05
3.38464021557138e-05
5.98371190211083e-05
4.60178712282669e-05
7.92865033524583e-05
1.68339442963625e-05
7.60904228420551e-05
0.000104458746918524
9.50750666126042e-05
1.35989227697011e-05
7.44466154157386e-05
5.11028177133514e-05
3.88432442760504e-05
6.61268124878509e-05
4.19663070236013e-05
6.45248869553434e-05
9.94797618818749e-05
9.33847926867994e-06
3.57124468082616e-06
8.51878947039609e-05
7.6591831146411e-05
8.89714559160063e-05
4.37107946381609e-05
8.86649854735714e-05
4.49914478033792e-05
5.47844272745914e-05
0.000119675692525469
8.74448142216042e-06
8.57462352827352e-05
4.20776723978928e-05
8.48781995468171e-05
4.5423131532171e-05
2.2340037103779e-05
9.89081110726273e-05
0.00010796420250715
3.0609074692303e-05
5.92118053121479e-05
6.38830135189368e-05
5.16873079175368e-05
2.83875828134799e-05
4.91844787543764e-05
0.00012193671721874
5.76701409879253e-05
2.27156459191442e-05
3.84664736388777e-05
5.42985660944152e-05
2.39107967628078e-05
0.000121918136626237
4.37638933783188e-05
5.02314196110616e-05
8.48966956668606e-05
6.47600317468212e-05
4.89703497899503e-05
8.60981488371903e-05
5.33920251334685e-05
7.33631910981247e-05
1.77345046182278e-05
2.89296749519316e-05
8.31672372138136e-05
5.54536126684941e-05
4.60096008571047e-05
6.87619163274087e-05
5.54785850928581e-05
8.0946148158684e-05
5.95082499329024e-05
8.98343548729472e-05
0.000106568060263961
9.38283575081884e-05
5.997227455767e-05
4.65053047082175e-05
7.79896766435512e-05
5.14735294921899e-05
6.68305659387998e-05
1.68237139114848e-05
1.86511498859563e-06
5.12118292378218e-05
8.19144474116157e-05
7.56917775815555e-05
5.13706830280349e-05
7.50356059104385e-06
1.88918215547141e-05
4.79272591291419e-05
0.00011746391094723
7.96379722312938e-05
5.87957715049608e-05
5.2226520222457e-05
0.000128836397305582
5.59865583897303e-05
-3.00950654914922e-05
7.64598406935841e-05
0.000120601291619765
0.000147772439903597
7.79236774540629e-05
6.06257860221892e-05
4.54964520858798e-05
5.90719088346822e-05
6.57161621273423e-05
8.36496345288527e-05
9.7867829716992e-06
4.17630276618869e-05
3.2283311617195e-05
7.21653442942551e-05
-2.93702480428635e-05
5.23754372929808e-05
1.18391624356861e-05
3.88972384824569e-05
4.45033411514792e-05
4.07198595540801e-05
2.9735544417844e-05
4.69425085721562e-05
7.32490169533679e-05
6.72925405394891e-05
5.8748267979712e-05
7.66914023509827e-05
0.000116235631455983
4.95459602184414e-05
0.000116053827057466
3.39333434545333e-05
6.63347718888473e-05
9.41768682056884e-05
7.82374782525364e-05
7.78070644564484e-05
8.56071491255581e-05
0.000107314394729049
9.79039905018918e-05
6.00192153242405e-05
6.49708689280879e-05
0.000102118085101807
3.27448238737439e-05
7.35093468386643e-05
9.42713135668655e-05
0.000104371250251891
0.000102096995582302
9.89018876415672e-05
3.06164158892472e-05
0.000104678208422483
5.05598989469035e-05
4.49962467689382e-05
9.90641142148649e-05
-1.46125664258396e-05
4.82336403384274e-05
3.80646741646968e-05
3.23338492397667e-05
4.56447386396791e-05
0.00011743472859286
4.97298854590258e-05
0.00014282125139226
-2.34933973679978e-06
5.62578815553521e-05
4.39772615395165e-05
6.04690726398002e-05
7.77435486309261e-05
3.09096912280784e-06
8.61145882935345e-05
3.48624781613081e-05
4.85031342697374e-05
8.2139895721008e-05
7.54167154468808e-05
5.76899727355984e-05
3.58126131357701e-05
1.14346325063317e-05
3.28906454091658e-05
0.000127404782652009
5.83164586105279e-05
0.000115993232270442
0.000113694427064015
3.85145401550958e-05
3.16161195498814e-05
5.11405941278535e-05
3.52832751747123e-05
8.05583972980014e-05
7.25763350466319e-05
6.77621849694626e-05
7.19409090453929e-05
6.74303031295882e-05
-1.89364246534546e-05
8.959153073684e-05
6.77266088109864e-05
6.2048359837372e-05
7.75540837492851e-05
0.000122052247570928
6.29638227084823e-05
8.57037740169646e-05
0.000108004655682224
9.37065251421974e-05
5.32560687260381e-05
8.97921408801063e-05
0.000135338020621321
7.33423154859568e-05
9.53394379868351e-06
0.000145171946365078
7.04236507847437e-05
3.52023832935292e-05
8.00451935766748e-05
7.01649494742984e-05
6.28593725176331e-05
6.90524862640695e-05
6.54472845861843e-05
-9.44112991589163e-06
9.08927266814583e-06
8.50999898299402e-05
6.47378906899046e-05
5.44160017403895e-05
5.50819510374759e-05
1.42153054949575e-05
4.02506881648936e-05
9.15907953674457e-05
8.27136439254603e-05
2.92148463040178e-05
7.36907016587795e-05
3.33440365012214e-05
-6.44397784263269e-06
8.47278554252556e-05
9.87755925348402e-05
8.50010853535173e-05
4.93245174760284e-05
7.30268722991579e-05
6.09096077231374e-05
8.28080227760612e-05
7.56972606790299e-05
2.40572089071281e-05
7.20020986800424e-05
3.53129692846985e-05
7.35150725735933e-05
9.42748187717774e-05
9.23070051063685e-05
7.7057279817679e-05
6.24127451994874e-05
0.000109352817324009
5.61272545722897e-05
2.44087698166378e-05
8.255487365029e-05
8.94482678707049e-05
0.000109491986893627
5.02483289389864e-05
3.71272072594197e-05
6.72833909453608e-05
8.42261602156735e-05
7.37348846228902e-05
9.02440056314323e-05
9.92748366321468e-05
1.60911691604253e-05
5.83599589032516e-05
5.6908315140026e-05
7.24607589530639e-05
7.13790204292009e-05
5.27426424805785e-05
7.44685939159213e-05
1.2578433212698e-05
2.97350432049603e-05
5.25607367514669e-05
0.000129292000791399
2.79845000046773e-05
7.91068084328658e-05
7.20858164522901e-05
3.32717684131716e-05
0.000112021386835718
9.77731489171429e-05
0.000109417591178014
0.000116743820939753
-9.50362811701339e-06
0.000112717490555965
5.19518632861682e-05
4.09182341264793e-05
5.83484724754768e-05
5.10114357599928e-05
1.69305045571159e-05
3.31284787178504e-05
2.88558309319446e-05
0.000126107662170036
6.93629898337649e-05
6.51959179113471e-05
8.59925676632988e-05
4.48795586626514e-05
3.6260309236133e-05
6.07892080258448e-05
0.000106425852191177
9.29595814571396e-05
6.66831669689261e-05
5.99800737444017e-05
5.28282701085084e-05
2.80668886592034e-05
8.35207385652026e-05
6.09203798374864e-05
8.26950766792316e-06
4.19370898553755e-05
4.02239561495213e-05
7.41420476345721e-05
9.00399528506952e-06
8.24153450956405e-05
1.75183313191738e-05
9.85719478673524e-05
5.10017258959407e-05
8.99781579603597e-05
5.64690361091849e-05
2.20934931927252e-05
7.13834327679315e-05
3.94109691744324e-05
6.92653380209451e-05
5.25852836725916e-05
9.60661388136709e-05
8.73066597667139e-05
7.69080669653376e-05
4.694618827773e-05
7.24566028802535e-05
1.72573155193204e-05
3.47988783572393e-05
8.67566347924294e-05
9.24856248380381e-05
7.43748312552473e-05
6.97139931338683e-05
-3.22924611476525e-06
3.0855234185517e-05
6.10747380202308e-05
0.00010040301971151
4.12034593330851e-05
7.9619884237735e-05
4.98933945286201e-05
6.45274705427971e-05
0.000113822498637699
1.40387287020603e-05
8.81063808435615e-05
4.0811563796328e-05
6.91107992395772e-05
3.79158501118953e-05
5.16530160135189e-05
4.679894424953e-05
3.79528173068527e-05
6.12576495263289e-05
-4.19716283156122e-06
3.29404748185384e-05
5.3773299387964e-05
7.32173062781243e-05
6.14336506195922e-05
8.92856477449797e-05
5.63002952593608e-05
5.42740206964596e-05
4.35066753497296e-05
0.000117428410033102
7.85458519023774e-05
5.95307880953179e-05
5.13061629942211e-05
2.64814489061216e-06
3.95517666308699e-05
6.05828245390896e-05
7.90612373597493e-06
-4.08056257401516e-05
-2.71308407396074e-05
5.28566059607531e-05
9.27819257524328e-05
4.95887227173706e-05
0.000109175514993372
9.07735396758936e-05
2.44210509740826e-06
6.52208295291887e-05
0.000108034564264474
9.52846849841134e-05
5.67532114361815e-05
8.16388305136952e-05
5.24231304063819e-05
9.62466521072746e-05
1.77502988158182e-05
7.94854093376238e-05
9.7780539837915e-05
4.44810446630558e-05
8.53022458063232e-05
2.6518849002136e-05
0.000102044520110774
7.33294840037783e-05
3.27950420484988e-05
7.43712303179069e-05
3.88734648364576e-05
9.81514414414773e-05
3.93742550201214e-05
2.87622748628407e-05
8.17910716695426e-05
1.45797147461607e-05
7.45935362056408e-05
5.09388753495953e-05
1.2612925944584e-05
5.56812693581253e-06
0.000103087030477949
8.20147142347594e-05
6.5479659465321e-05
7.13720482777339e-05
2.8655370462301e-05
9.10887544990429e-06
8.58814716283843e-05
4.42543357836374e-05
9.12207103746985e-05
2.58143134759379e-05
8.24863307086578e-05
3.79637148532256e-05
6.01315420916947e-05
3.98774720235837e-05
6.21147441851066e-05
6.10958450330343e-05
8.43659953541122e-05
6.25949450968911e-08
9.38383784789229e-06
2.10341834928993e-05
0.000102991375376864
7.13905014594736e-05
8.69510781969731e-05
4.95890473132756e-05
2.48951081634898e-05
3.86966703416746e-05
6.02056050287614e-05
8.47211485716185e-06
2.11190394155378e-05
5.68415846079948e-05
6.0055566139489e-05
9.72284755129794e-05
6.19930690167157e-05
-2.14314642754856e-06
0.00012389945962859
2.74892255069706e-05
2.38242167627551e-05
7.22036463303757e-05
0.000107933415195135
2.79002372517766e-05
7.21789794308638e-06
4.94961910751663e-05
3.4757808086895e-05
9.77255082700094e-05
0.000112398383283111
6.71333352166255e-05
7.07291205061118e-05
6.75975332727923e-05
3.64376350297235e-05
6.33435459441327e-05
5.84663384949153e-05
7.14967673524363e-05
6.98899266449e-05
7.44664467656811e-05
6.54552813662732e-05
4.8196046816348e-05
-1.10981163203557e-05
8.60473744695966e-05
6.23757234597107e-05
0.00010727736739156
6.51543712692767e-05
9.35817268537489e-05
2.73877802307815e-05
2.4828481271964e-05
4.29447070385141e-05
3.09228826455358e-05
0.000135442979702849
7.7845766244775e-05
2.55099807341465e-05
5.95804139462004e-05
9.0055822294243e-05
5.8907463646088e-05
8.9549939570414e-05
7.31105100121752e-05
3.57614507211483e-05
4.8566439210923e-05
6.04828653490904e-05
4.60943167559138e-05
-3.9963628300209e-06
0.000188852134878507
3.33489769555041e-05
7.47224195194996e-05
5.64976461721757e-05
0.000112842994436061
9.09905393273057e-05
7.45693871623317e-05
0.000127893636500543
9.14047405961924e-05
4.38000676983315e-05
5.39767070365051e-05
4.30010196434672e-05
1.84464091740404e-05
4.67318796624766e-05
6.08797197941945e-05
6.38565350913693e-05
5.0232844345044e-05
5.41623322472042e-05
8.74298294416764e-05
4.09722712868009e-05
3.33922005463129e-05
5.82558290107701e-05
7.91549920329991e-05
5.66007707215094e-05
7.91895036001717e-05
9.75645901400142e-05
-4.21675672760107e-06
8.5243553465789e-05
4.83104584833061e-05
7.01718723486434e-05
4.21365487843411e-05
2.90322208410639e-05
8.34969717495931e-05
8.62058533245788e-05
5.64936117523717e-05
5.14059585322649e-05
3.09469126310011e-05
1.26782468739476e-05
2.84004207647549e-05
2.04197941526359e-05
7.84964273860272e-05
8.40939238753442e-05
7.30150875968252e-05
2.87622769568316e-05
5.37078789365401e-05
7.41363015304164e-05
6.85813468350603e-05
8.92425370033877e-05
6.09285384480306e-05
2.2299512119124e-05
4.50894047179793e-05
7.327633271874e-05
6.62787187823492e-05
0.000125778050600083
2.93286054382441e-05
0.000109792851078954
5.29608035420607e-05
5.1792170182144e-05
5.93671503790056e-05
0.000105479161457115
8.95898795973458e-05
4.42971723214744e-05
7.64997802572159e-05
7.53017984948712e-05
3.46631307753906e-06
3.20714753200245e-05
1.80712779955862e-05
1.21480006625766e-05
6.50942594278442e-05
4.17872263440418e-05
8.13011665430424e-06
6.84559983721342e-05
9.46341444779981e-05
9.06238367572338e-05
9.69915312543209e-05
7.9226291788879e-05
2.39907439809454e-05
9.34832298676465e-05
7.78412562656388e-05
8.77865193100027e-05
6.61446225458852e-05
8.17204956427059e-05
9.11076066339482e-05
-6.50062354283557e-06
9.92295709708846e-05
1.923752949544e-05
4.2473982397792e-05
5.56361698834177e-05
4.62544198902114e-05
5.04292000176341e-05
5.85003529162339e-05
6.4545704257071e-05
4.76416007113576e-05
7.9396515497654e-05
5.15801937500022e-05
5.64907694395887e-05
2.48404686482074e-05
6.15552949091604e-05
8.57837226507718e-05
7.33317989561092e-05
0.000106282880233169
8.01258099751141e-05
5.05327083579137e-05
5.81411972524673e-05
5.16972267409895e-06
5.85400260799767e-05
8.89728617026144e-05
4.64138180337331e-05
0.000117898755981591
0.000107184991263516
3.00541695995154e-05
7.6744992975143e-05
4.4666970780251e-05
2.57602361574353e-05
6.57272278536371e-05
9.39358975044403e-05
2.70989856067579e-05
8.82060897284357e-05
8.13911228704181e-05
8.21836055459672e-05
4.30019531546605e-05
8.69188484246399e-05
4.97670890748585e-05
5.13269508856894e-05
7.88702548786176e-05
6.04099606321655e-05
6.59272228515102e-05
9.94329718872527e-05
2.12942308248004e-05
9.98853108638473e-06
5.99814699018321e-05
3.72153584559699e-05
5.95956984716048e-05
3.37239268018688e-05
0.000115382795868211
7.38289347787879e-05
8.65435075975448e-05
-5.3091318309558e-06
8.71317104994006e-05
5.46679245962713e-05
5.26714536206208e-05
5.19512360199589e-05
5.69077091576685e-05
5.90663303546105e-05
5.71358355011681e-05
3.95465856732832e-05
3.55710791523025e-05
2.73497778770302e-05
8.5512953064032e-05
7.07319566144391e-05
3.66411249141729e-05
6.84071078756561e-05
5.64808033232495e-05
2.8504488721846e-05
4.03781297605343e-05
9.22692659450046e-05
0.000102740333821746
0.000117498415329922
7.48683246377191e-05
0.000132952375731208
0.000101888747166907
3.57691556098148e-05
6.81201200674486e-05
5.36672569187001e-05
8.91317498817636e-05
6.36741897467723e-06
8.34326725699166e-05
9.821207900412e-05
2.66352874253157e-05
7.29177669969496e-05
1.21874429745328e-05
2.29470876260204e-05
4.02975985955554e-06
-4.40660626544137e-06
8.30104456199009e-05
1.60498331568126e-05
2.12340385117215e-05
1.76003388937472e-05
1.84589286187943e-05
8.76722476258472e-05
2.61853297822044e-05
-8.73822337366506e-07
6.00981657062423e-05
2.45504359017261e-05
0.000107929065806959
8.72600523075207e-06
2.16576511849116e-05
9.24834328590602e-05
2.84871171003623e-05
8.88159312498418e-05
4.35221397430475e-05
7.94603496578725e-05
8.31658415268614e-05
6.31375371507326e-05
7.76445265569196e-05
3.32026622539918e-05
0.000133141804009175
7.27287636294431e-05
8.94107700694158e-05
5.71126967786992e-05
6.24785519278428e-05
5.99149627720004e-05
2.72661394498677e-05
5.19284984184787e-05
3.80206829273696e-05
4.39350632494353e-05
2.58283032931239e-05
9.97184459571771e-05
3.83063490856992e-05
7.32501795259777e-06
1.72807674831199e-05
3.91172581783347e-05
5.44641460060136e-05
6.10241904044773e-05
5.51311299128533e-05
4.01436298607617e-05
2.84614598063372e-05
6.53905844862392e-05
8.572644474186e-05
8.78972809434103e-05
5.48032720734867e-05
3.37250440828226e-05
0.000122376867663951
6.39011812856574e-05
5.79969769515686e-05
-1.56243632597561e-06
6.47379145932315e-05
6.2472039263923e-05
0.0001125212805113
6.59055655583855e-05
1.92859509374818e-05
2.01508961665474e-05
8.80203454246017e-06
5.45192505591228e-05
6.75659486778696e-05
5.15684086753316e-05
5.29725182557837e-05
2.44461651554047e-05
4.02860889982933e-05
4.065104152626e-05
3.86025142184673e-05
5.8523020134966e-05
3.05974570158952e-05
5.35548554686694e-05
4.68150252433911e-05
5.40076330265743e-05
5.85562345410234e-05
5.0327061210479e-05
8.52862248293561e-05
3.52741579547782e-05
8.0362977972544e-05
6.98178651307221e-05
5.49110751728735e-05
7.7952728744864e-05
4.40396557321485e-05
7.84306283553762e-06
5.48938017121268e-05
0.000132138203963066
6.87136585837166e-05
7.47010720829684e-05
4.43107550924565e-06
6.56678666105863e-05
6.12590855832368e-05
-1.06011311451029e-06
0.000107469497750298
6.24802623296097e-05
7.63664268028096e-05
1.92480290248447e-05
4.24321331731271e-05
-9.28250123084746e-06
2.78931704376707e-05
7.16344569289055e-05
3.88784124544879e-05
6.2141902622172e-05
-4.0679843033826e-06
6.5964313688008e-05
0.000138508196287352
2.59319827650527e-05
4.48029684401237e-05
4.85800532121906e-05
0.000105341344402058
8.93001653184054e-05
6.4233994370812e-05
1.12535654319916e-05
6.24650644034651e-05
1.71107598754389e-05
7.1736811888348e-06
1.34573808071692e-05
0.000109120736777517
8.25561672775417e-05
0.000104512408214778
7.64770991487214e-05
7.31078234791424e-06
-3.51375116652217e-05
6.30095798866026e-06
4.76569032557691e-05
8.67805801023522e-05
6.20018833226388e-05
6.90115020486878e-05
3.81342231173455e-05
6.67789642224637e-05
4.64845563965775e-05
4.9946696768693e-05
8.81107546484817e-05
8.23371958875241e-05
6.72484098730151e-05
5.9384722215158e-05
3.5812350242737e-05
2.96932301912419e-05
8.2976695908565e-05
3.21845911414289e-05
3.8406668462693e-05
9.71417996708347e-05
7.90030140075097e-05
4.06288184665159e-05
8.83941713466213e-05
7.07098184211478e-05
2.102140593522e-05
4.1656245626618e-05
6.52905493944433e-05
1.68787289330717e-05
4.61542059882778e-06
3.45777666749367e-08
0.000115794458873347
0.000110365778496504
7.432193918005e-05
0.000104103412664044
-3.54041793322369e-05
5.33615387692455e-05
3.07472574648162e-05
7.0075561594327e-05
6.36308521945002e-05
1.5241055935604e-05
1.12117556007827e-05
0.000105496995142046
9.91163440850784e-06
8.53775655974623e-05
9.66641275817787e-05
7.00011435962161e-05
2.68978582468284e-05
6.37279019939515e-05
4.9052228849901e-05
2.33701476745345e-05
8.3720085136485e-05
4.28699926240024e-05
6.47525401635082e-05
4.47669912901602e-05
1.81054797218525e-05
4.56191089022904e-05
9.29701009113777e-06
6.63016294200093e-05
2.70452069730646e-05
5.2801725473608e-05
4.93730534503305e-05
7.52812395517487e-05
5.9463770622769e-05
5.27218652773269e-05
9.47128559560711e-05
7.12422888011496e-05
1.29475754451357e-05
5.4141459850483e-05
8.70707133827679e-05
1.19742508506585e-05
5.00254662195259e-05
5.32881943281421e-05
8.20030520910262e-05
2.52120115917331e-05
7.40360396207954e-05
-3.24501781914047e-05
5.67196566267715e-05
4.88754186549886e-05
7.74774531613901e-05
3.65842450153569e-05
6.82197807201116e-05
6.79046678729658e-05
-5.99398578148116e-05
4.3538847988744e-06
5.78009296320998e-06
0.000152094994929941
6.27280257626673e-05
3.57677654076791e-05
4.02872092105284e-05
9.66735098943504e-05
7.93951365034848e-05
3.31483095133174e-05
4.18406697424357e-05
9.58126042752305e-05
2.40730768249162e-05
0.000108151065729932
4.20756708951428e-05
9.20487639985622e-05
5.08394472218361e-05
2.00606146470272e-05
6.68295926773644e-05
2.11517599960791e-05
9.65854589166208e-05
3.84064345103884e-06
-3.09777784779937e-06
8.49444521954981e-05
7.83205553906029e-05
4.22524724899507e-05
3.95415282249233e-05
-1.36199592482022e-05
3.87575154293858e-05
2.10380881804585e-05
0.000110392323790246
3.24588728011587e-05
4.10772050275518e-05
5.85072671116056e-05
3.01740355810494e-06
0.0001026989609932
7.22595327045577e-05
9.44981073525969e-05
6.74473169989899e-05
2.64744082280071e-05
6.43612337598239e-05
6.82420973249544e-05
7.51105395712825e-05
9.51624802976664e-05
5.86661709547964e-05
6.4752257787972e-05
0.000103929322047568
4.00835555188621e-05
3.94476354605299e-06
8.34216127826344e-05
5.66243354620807e-05
6.19269701527011e-05
0.000147907961871163
0.000110892937588897
0.000107039816100556
2.49376727579115e-05
8.60487299786104e-05
4.35301812057054e-05
5.38393938694814e-06
4.12245485651345e-05
6.46343910199187e-05
8.93503745726834e-05
4.73845049137287e-05
6.18003395857609e-05
5.93960190648974e-05
0.000105865928436385
6.68421855740382e-05
4.74834805445065e-05
5.2829502766365e-05
3.97138758893461e-05
4.71674226338351e-05
5.83871540514831e-05
5.20361050618508e-05
7.23315769776253e-05
-8.7348012264151e-06
6.83469829044426e-05
3.75739042829159e-05
0.000119880924481213
7.40322339286426e-05
4.11356746456368e-05
8.04486249576574e-05
1.72910423975594e-06
7.16777712954693e-05
1.44977534376679e-05
5.04049512969801e-05
1.04249619787868e-05
0.000119874634055139
2.99901063448286e-05
4.1204877242353e-05
3.2394399056105e-05
6.74057246218606e-05
5.70075054301675e-05
3.14004027891977e-05
-3.67038362101338e-05
7.32312630906762e-05
4.57347884576105e-05
7.89069225020419e-05
8.13637266509078e-05
7.14473868489443e-06
7.31673152964375e-05
8.33647895806072e-05
9.14901083349687e-05
8.35890564403843e-05
3.80793985842111e-05
9.69961885131104e-05
8.41402710425783e-05
7.28657931018149e-05
6.72256561328334e-05
8.49930033791199e-05
5.39177310616103e-05
6.61488050544865e-05
8.81224776689968e-05
4.44085103399242e-05
4.64195193930883e-05
5.11937556770667e-05
3.60843348919883e-05
3.84149432768845e-05
2.17531667364992e-05
7.86888266031163e-05
3.64908265955769e-05
9.58124099155346e-05
8.20706850297987e-05
3.444539265077e-05
6.6252704582915e-05
4.63881222993969e-05
4.36093095192491e-05
3.74137040163927e-05
0.000100006734518505
8.94033232040849e-05
2.28677551611802e-05
7.41061328467812e-05
7.17087880061447e-05
5.94646567960183e-05
2.47514925214277e-05
5.59204669454172e-05
6.83940312779455e-05
5.28498404397867e-05
6.90161617119191e-05
9.15288263516222e-05
-4.01263377912385e-05
4.39098806776102e-05
5.8212306519101e-05
2.56992177027436e-05
-2.32292176492598e-05
3.99528463644161e-05
8.12329201541968e-05
2.48744184552308e-05
2.00382102224196e-05
4.8843888165576e-05
-3.32730856188334e-06
6.23113749796726e-05
-3.70833773476241e-06
2.96147853902951e-05
7.16863204870593e-05
6.69490969939412e-05
6.608111012208e-05
4.09699104072578e-05
0.000101391182929349
5.49585110219736e-05
1.29248997076133e-05
0.000113602780748324
2.84505706423994e-05
4.65669844524336e-05
0.000106509405849594
-6.78240909309689e-06
2.59937430569716e-05
0.000110560814165307
8.98590357381137e-05
3.13168869856002e-05
4.95264286981371e-05
-2.75999855586354e-05
5.50095677708941e-05
5.09411443979018e-05
5.77818711688224e-05
0.000100393652028411
6.37963501787247e-05
1.24894675324841e-05
6.56765662462991e-05
4.96764640792031e-05
8.56963995746584e-06
9.13585161538832e-05
4.50232525972752e-05
8.84964853381705e-05
0.000127496657587412
6.68779670397609e-05
5.21437495598448e-05
3.87119154478508e-05
4.3902207731167e-05
3.92461880549025e-05
7.66388265991356e-05
0.000107003792432725
6.42881901789058e-05
0.000121300691856339
5.08422161189768e-05
7.63713856790984e-05
5.2844903829623e-05
3.19346720277387e-05
4.61455243205028e-05
2.67126223754738e-05
2.5181847176353e-05
7.40523425220474e-05
4.54962726637048e-05
6.07837763697876e-05
4.75664053900006e-05
7.83232522087214e-05
8.62079667499966e-05
0.00010090511610634
3.41776227013372e-05
0.000133398513734044
3.87312032382841e-05
6.51684289353949e-05
0.00010630734296371
7.29773461852737e-05
7.44885645372735e-05
0.000126650550852377
8.26558542790484e-05
9.57824000805388e-05
4.79384276045987e-05
8.27956780597439e-05
5.75771199809202e-05
8.09718722684756e-05
7.78952356846869e-05
9.07775171627376e-05
6.8899500925728e-05
5.17654226368771e-05
8.6057746026468e-05
0.000100755225733855
5.87341697586185e-05
5.2146208762993e-05
0.000137333959043145
8.54088212509122e-05
9.93998837299376e-06
-1.35422462983004e-05
9.86544035563848e-05
6.72697166775349e-07
0.000104217007742607
7.00781061968379e-05
5.85810044664374e-05
2.54063794714168e-05
8.70255847993868e-05
8.1657815286047e-05
5.03571317016038e-05
5.57758178281222e-06
6.3224129480492e-05
-2.56299916705936e-05
5.78298016991313e-05
3.89529250451896e-05
7.66279222553207e-05
3.77357103316232e-05
5.12372027577787e-05
0.000112309967949805
5.62419331005243e-05
4.16486388080992e-05
7.58851524981909e-05
7.33005819028267e-05
2.98386107244473e-05
1.72143965778565e-05
5.44181939168306e-05
7.35174310922437e-05
-3.59415892630392e-06
-1.20988007332683e-05
5.77702543975461e-05
7.51298785338652e-05
9.96594607033288e-05
4.29639158270371e-05
7.23336328368729e-05
0.000124715091574756
4.65796519730902e-05
6.90721182233424e-05
1.37447885381027e-05
0.000125947349282521
7.1926915919866e-05
4.92564256804533e-05
5.48015499248135e-05
8.16040149714501e-05
3.07218816529994e-05
0.000109563819247865
6.00366194307972e-05
6.04190216516067e-05
5.01320423831346e-05
9.54090028714693e-05
8.57956574062713e-05
4.99301018189792e-05
9.12141086993259e-05
5.9469787858545e-05
6.32531730973737e-05
5.16288691191543e-05
8.29497075161069e-05
2.4962523390495e-05
3.92193065129605e-05
1.68522569908896e-05
8.99552152078501e-05
7.06402635037117e-05
8.10056147269477e-05
6.76705011896829e-07
5.04451465124653e-05
7.71563181627671e-05
5.61288088343357e-05
4.52188391499893e-05
5.1156592220938e-05
8.15424228975791e-05
4.82257599613951e-05
6.03162153145942e-05
8.25157547574294e-05
7.70600808411423e-05
9.22725919274073e-05
3.40698182103268e-05
3.37724128371479e-05
9.4867070321264e-05
0.000127161475781119
1.70675462003967e-05
4.97576264875863e-05
9.0782835629591e-05
6.32746897605667e-05
5.95967960360046e-05
8.56529460845358e-05
3.1503134592492e-05
3.40530216606498e-05
8.81295804168927e-05
2.62861781802329e-05
-5.96998347814539e-06
8.97082724708651e-05
8.13855211139654e-05
8.14020438369593e-05
7.49607324151003e-05
4.14443577964754e-06
0.000118065746085639
1.67547794375548e-05
1.33232431519323e-05
3.15015266213746e-05
9.45416854409746e-05
0.000100931134549285
-2.2539982933806e-05
4.09812929329349e-05
1.78317361076785e-05
8.7897399084002e-05
6.64399927042866e-05
0.000115698060886919
5.74509246527837e-05
8.34630152942095e-05
6.57465154592472e-05
4.44555930359991e-05
9.43087539631839e-05
6.80551613848461e-06
5.63368226145374e-05
4.98418033674625e-05
3.26946231213847e-05
5.70314675016966e-05
9.12517228579719e-05
6.74952977755676e-05
-3.68107784164666e-06
-1.30060569718037e-05
4.32955993744682e-05
1.85659725007024e-05
4.04236887391156e-05
4.22909588597989e-05
2.36747739205653e-05
9.48057466444293e-05
5.20195553162744e-05
1.33553530869031e-05
6.29770795005719e-05
4.0652405759675e-05
0.000103747666739455
2.20741872245841e-05
3.92880651463563e-05
0.000100084385874162
8.28078658675525e-05
7.24288602571329e-05
3.60646017392264e-05
8.22592607396815e-05
3.76689546228947e-05
6.57749355805099e-05
9.91302458217809e-05
4.64433058980093e-05
4.80921297766784e-05
7.88059695191823e-05
2.93198038168936e-05
4.22003439564794e-05
5.55237693537192e-05
3.31529233116728e-05
5.31691551822766e-05
5.12339783310855e-05
6.16524498039175e-05
7.4335811511197e-05
5.58564677411874e-05
7.00442785351581e-05
8.86463300429812e-05
0.000114167978415296
6.41651321031801e-05
9.81829224665247e-05
6.81251828374585e-05
2.0049238449043e-05
-4.69515662023262e-06
9.43127544739079e-05
0.00011679441266451
4.46726594260867e-05
6.45904019428581e-06
-1.46254394826575e-05
5.99178568311172e-05
2.42795403405353e-05
5.69045636411595e-05
3.54120981293847e-05
1.12169155193614e-05
7.21042715726525e-05
1.68288666374868e-05
5.52707371678722e-05
-5.05757114946875e-06
6.25358371557595e-05
4.12631921356539e-05
3.87764921149841e-05
5.44678789333642e-05
5.46520514827133e-05
3.65058634556048e-05
1.87842214973851e-05
7.85373778759312e-05
6.93750555491209e-05
3.25644021877999e-05
3.25320045047129e-05
3.4123865955736e-05
6.37133586043999e-05
2.44747592840358e-05
5.0112746986382e-05
6.07120662427655e-05
3.89415452125256e-05
6.76047192358196e-05
0.00014881025128804
7.94760797099069e-05
4.36789004565376e-05
7.07369163377223e-05
0.000104950567242304
5.14863634170662e-05
3.82023083668652e-05
2.7508544562301e-05
3.4152853034515e-05
3.55304953339023e-05
5.49268574524919e-05
2.31021108528606e-05
2.95065582869645e-05
4.15152826486909e-05
9.3681233965191e-05
7.48690063796475e-05
1.55565753178186e-05
7.16901323799286e-05
7.68329888406088e-05
9.17820204533981e-05
9.40540437150281e-05
8.26623347748775e-05
9.46948202993147e-05
9.27178446923694e-05
7.33248430668546e-05
9.83661448655332e-05
-4.04062785463221e-07
5.00115002307941e-05
3.97404017860532e-05
5.34366331526947e-05
8.86962985669994e-06
6.94953434122851e-05
1.98564090491443e-05
0.000110533530704037
9.18645060010982e-05
8.14510435503332e-05
4.03325464036392e-05
6.39611420136049e-05
9.86231421734976e-05
0.000109751868540154
-2.89151744533595e-07
6.73317305576979e-05
8.16566015854645e-05
6.77007943459687e-05
9.13009285368817e-06
8.89218443726912e-06
3.71913529713999e-05
0.000125813417657448
2.63050247271704e-05
9.8778608823528e-05
3.27591449674478e-05
6.78487872129206e-05
8.16395308808877e-05
3.21256295596756e-05
6.28021526287384e-05
0.00011209418189716
5.01726688983735e-05
6.79769410090011e-05
7.44644154431462e-05
4.24799092258384e-05
7.92521028297305e-05
7.28987684295663e-05
3.28719469910307e-05
4.98492057310902e-05
6.65054574100817e-05
9.09280473321879e-05
9.06348661548914e-05
0.000111196055955633
8.15173811865913e-05
6.67903111008475e-05
-6.21220979417582e-05
2.52414048041817e-05
0.00010211367668221
1.48082069244855e-05
0.000101256089436576
2.02724080380482e-05
0.000110394840423552
4.3885416945759e-05
2.83099241111384e-05
7.46754292124526e-05
4.67030189078753e-05
6.15213427450096e-05
8.13757967849337e-05
5.71523421490832e-05
3.82047725886849e-05
6.73395246176918e-05
0.000100711341765073
7.98475212174343e-05
3.91370634558166e-05
5.79469189998955e-05
5.89397870238859e-05
0.000136622910638495
5.03595336761863e-05
4.13592953000883e-05
2.91199763378001e-05
-2.50990131362301e-05
2.12510476145464e-05
8.21618597108497e-05
3.01930333750167e-05
6.33487716360762e-05
5.12871859750586e-05
-2.10139724729185e-05
6.08430158403351e-05
3.2213783360451e-05
6.52882033539078e-05
7.33800520663126e-05
1.80364602939971e-05
3.29990706553672e-05
2.9536915847199e-05
1.90140311082389e-05
1.7037057718125e-05
8.07787171706214e-05
6.04675626691811e-05
7.31583853087066e-05
7.25410526924699e-05
3.84751037608323e-05
4.07738547472681e-05
5.85851013067866e-05
4.44607637779966e-05
0.000101349143984497
4.88184461504671e-05
8.32624719040666e-05
5.959962187653e-06
1.30481387053423e-05
7.28390771274144e-05
4.73300174933979e-05
6.1345757082688e-05
2.22284996367988e-05
4.55236024562701e-05
4.71347090938625e-06
4.06131011905496e-05
-3.11784647919261e-07
8.54054431506454e-05
7.48774585053908e-05
6.17775773753697e-06
6.12966373181694e-05
9.20892656525724e-05
8.97407140419322e-05
6.23963913162163e-05
7.97538242516053e-06
4.78668021343466e-05
5.22614041926092e-05
9.29376626195102e-05
3.11061735698729e-05
8.46148847915586e-05
2.04422190419369e-05
7.19229340241731e-05
9.95710939125964e-05
5.67763971707293e-05
0.000111908752229643
0.000105451683753247
-4.55983466704964e-06
0.000118263396231399
0.00010132550132663
6.45633041185668e-05
1.43263243287569e-05
6.38408989931302e-05
4.5289470700622e-05
5.90779852221289e-05
4.98202837381121e-05
4.72562150524602e-06
6.97926753173501e-05
7.43926460505565e-05
1.60703314921224e-05
2.57315798576479e-05
4.15632895460522e-05
2.48040818033498e-05
9.52985629803221e-05
3.91793537883687e-05
2.03161881701637e-05
3.95832674573378e-05
4.07955968037858e-05
5.35987982126604e-05
9.14066485686466e-06
0.000104863581839199
8.88405996777835e-05
7.15340319892275e-05
3.58486335366926e-05
0.000106837471122528
6.51656711798023e-05
6.60108544122301e-05
5.28996953687641e-05
6.1991549248841e-05
6.55504016123029e-05
8.22029175673723e-05
5.72885527209817e-05
5.30447201734219e-05
9.50843508966973e-05
6.72930651338239e-05
8.26473561646808e-05
-1.65700626359889e-06
-6.35965804444064e-06
6.328713388379e-05
6.13362450165383e-05
2.26668819958205e-05
9.08347607305257e-05
8.6693172867894e-06
2.9578444776808e-05
4.6725733470854e-05
6.8323162671293e-05
6.92935433927775e-05
3.55226382112251e-05
6.35124229248802e-05
3.99230985080832e-05
1.43884777342662e-05
6.49520128733576e-05
4.70134327501522e-07
3.0453837417755e-05
4.37308853831922e-05
5.51850667246943e-05
-3.46012409285722e-06
2.67730069158632e-05
2.78444338026764e-05
5.17508320638165e-05
6.66384944946007e-06
5.17753071556985e-05
6.0667742040904e-05
5.21920706175858e-05
4.05929878480494e-05
6.28520499912823e-05
-1.23333932855786e-05
1.67789443510908e-05
3.7518808788609e-05
4.34349305604152e-05
5.59576948174568e-05
0.000113075727094624
9.788968649337e-05
5.21263298995214e-05
4.5366658733727e-05
2.62238524053949e-05
0.000115286418064149
4.43957874313439e-05
8.78573513446559e-05
5.63492301927362e-05
9.80132296997296e-05
5.80648003160558e-05
0.000116620317300337
4.13655151776362e-05
0.000126575254857257
0.000149114052809917
5.23664071317207e-05
9.15815772570098e-05
3.69833940688908e-05
5.24923195983985e-05
-1.93470119532563e-05
7.60771511196223e-05
5.98397783978738e-05
4.26269286296665e-05
-1.31656445207577e-05
4.40588397218461e-05
5.13321818114569e-05
7.54979104656253e-05
6.40515778993147e-05
7.10219577231791e-05
0.00012346560017377
-5.16853218292231e-05
4.88787935190858e-05
3.79141190899549e-05
4.24639322038998e-05
4.05411927634589e-05
4.14829640354642e-05
8.41077371444998e-05
5.57494343103171e-05
4.820263729191e-05
6.15198983586254e-05
5.67460895545504e-05
2.21852478969701e-05
0.00010066898065619
8.50206050857334e-05
0.000154409445333467
8.18762662993036e-05
6.58739768105958e-05
0.000110600081159748
9.15880555499593e-05
7.30112226052543e-05
9.59618514924553e-05
1.28904285790485e-05
4.61956220384629e-05
3.22059464041897e-05
5.06598488551888e-05
6.1845253438444e-05
7.12026939427937e-05
0.000113543204285746
4.36495519807603e-05
6.54405974966716e-05
9.50193513720231e-05
4.34895320364812e-05
3.26712923751664e-05
2.46994886493927e-05
7.82644870139694e-05
4.06265489229816e-05
7.47859943607097e-05
3.37148451124246e-05
0.000111738438628343
3.17078131336775e-05
2.75441035784255e-05
6.49793029379323e-05
5.83329929304648e-05
2.41046374931163e-05
4.12754400599316e-05
3.90540215214966e-05
8.23420532846176e-05
5.4793588856822e-05
4.42145341770286e-05
1.32968405097232e-05
0.00013484323637985
3.21343066554062e-05
7.80784062740937e-05
3.40458284008133e-05
4.08238751818562e-06
0.000103793768202711
3.88767060773019e-05
8.20822635752295e-05
7.01090635823202e-05
3.27651827020788e-05
2.88486123454187e-05
7.08663152133188e-05
0.000103964124822457
9.12517688751073e-05
7.21238563391457e-05
2.3198727064107e-05
9.74576913738703e-05
4.67682569417216e-05
6.46987370947354e-05
8.53251388500898e-05
0.000145021619354019
7.31855069003709e-05
3.44062504791504e-05
6.04298233064702e-05
4.91812115390487e-05
7.24858810072159e-05
5.94734934705541e-05
1.8145333422584e-05
5.04600780119746e-05
8.64385651892169e-05
6.8820352193471e-05
8.70163534902586e-05
7.53540735040939e-05
2.59938322696047e-05
5.63016667769057e-05
2.67182825004651e-05
4.61326737247632e-05
0.000106250459455781
-1.97152529173869e-06
3.229527787511e-05
8.23455839929477e-05
0.000101246099663828
2.73913502820967e-06
9.19877917799907e-05
1.65873777505554e-05
0.000101924003696935
5.63716657709281e-05
8.86430389859938e-05
4.41227528822685e-05
0.000114238678482147
4.39268770350319e-05
0.000135386512447653
5.56157229103355e-05
6.63559900265544e-05
0.00010577906647792
4.68592060319799e-05
6.41307964296063e-05
4.29060816022164e-05
7.48143375515695e-05
4.52979697291573e-05
5.85968721718864e-05
5.43298086327872e-05
0.000112096343124638
0.000101893262754147
6.99339438804196e-05
1.79827359200343e-05
2.58443063961812e-05
5.35331375477669e-05
4.15997201118784e-05
7.06085936437295e-05
3.84734645193102e-05
7.90179480444348e-05
3.34081488552131e-05
4.90896287201585e-05
2.1535246384065e-05
0.000123226167388623
4.59046789718593e-05
4.11909701917184e-05
9.51157409290614e-05
0.000104829322834303
3.29937060756246e-05
0.000110325543987846
0.000120589631412514
7.92904962920625e-05
3.54227813257076e-05
7.01646925828969e-05
6.24838568814532e-05
7.00834825588454e-05
9.79585907172176e-05
4.4991314199765e-05
5.55837238052829e-05
7.19333697259776e-05
3.23509024232707e-05
8.60457845556172e-05
4.41007345892251e-05
3.64008390572757e-05
8.42955139411716e-06
6.17625855132599e-05
1.63782865568676e-05
0.000103781395552607
0.000157862711221942
8.53670187195824e-05
8.08091850514976e-05
0.000124537367878814
7.41111103504318e-05
7.17853546233711e-05
7.18464617638772e-05
-8.2731368105827e-06
3.87905267490585e-05
5.7830034177458e-05
8.03195596349459e-05
2.88971146624462e-05
3.9040388826843e-05
2.84415218177911e-05
5.37681711478143e-05
4.46366002002766e-05
8.0538777061871e-05
2.8530674702946e-05
6.4151420265784e-05
5.63809611972593e-05
6.51879591128277e-05
3.32473124632132e-05
6.97233631714571e-05
0.000118091778049821
6.39969523538565e-05
8.13874111932132e-05
7.72570283297658e-05
5.4249776908458e-05
3.96688671138045e-05
9.84941788332208e-05
7.87664841674363e-05
0.000100623231796915
6.27781358278692e-06
4.18519855382562e-05
9.20163487769941e-05
1.45024027344302e-05
8.41959077426345e-05
6.35408368902013e-05
5.77211178973523e-05
9.87799451490666e-05
0.000137909686807513
0.000119977956968129
5.90509902219857e-05
7.16147448536403e-05
3.62986092181878e-05
3.51223657136877e-06
7.95710293119627e-05
2.72804085448822e-05
-8.51546294633698e-06
3.58798862863038e-05
6.08909817103882e-05
5.74700829484544e-05
3.7303815260116e-05
4.36010451816564e-05
3.55670910527236e-05
6.44231178603828e-05
5.42345584713959e-05
6.10901764320084e-05
0.000137883664538143
2.00115877385226e-05
0.000100831529399201
7.32731231238384e-05
4.48849308208374e-05
7.70553897413685e-06
7.4159861598079e-05
5.31401329807794e-05
5.08934727812254e-05
1.33504622557776e-05
6.465240609133e-05
7.31720396798259e-05
9.13790219799373e-05
2.09533469458226e-06
5.43591266400791e-05
9.56852512003569e-06
9.17921211329188e-05
5.36201142381756e-05
3.92790059464998e-05
4.33474142682113e-05
1.48370628006383e-05
8.88066317899126e-05
-1.4046391038784e-05
7.65343656209355e-05
8.90164100421185e-05
2.9652293183881e-05
2.37443168009739e-05
9.84073244316794e-05
5.35305836001542e-05
5.81242540060257e-05
7.25825060500596e-05
5.91683598265524e-05
2.08297291887544e-05
9.21508715065551e-05
6.84051574373352e-05
9.1761548102975e-05
7.38960546614281e-05
9.51504287360519e-05
7.37296598662007e-05
0.000112028624063523
6.22958671557968e-05
9.06915987640236e-06
5.17161755108892e-05
6.81421065170363e-05
3.82960258355164e-05
6.7358694194685e-05
7.67306404145108e-05
5.66786809444905e-05
6.37814704149762e-05
4.94031594188365e-05
-1.19772610967491e-05
6.94032244503054e-05
0.000105326748050272
6.90600657295486e-05
4.09674476224256e-05
8.32075093808918e-05
9.68394454841272e-05
2.1667518317715e-05
6.27175579967353e-06
7.42629988072876e-05
0.000129676253501651
4.58947298423599e-05
8.53201963444897e-05
6.09328197780332e-05
2.78035801357999e-05
4.9594066080052e-05
5.68443999320023e-05
8.7054370919927e-05
2.95386327264541e-05
7.55446546757639e-05
4.07864092296401e-05
5.94814242640846e-05
2.40235319208525e-05
7.43776403434916e-05
6.26110991470612e-05
6.41247583071723e-05
7.85994066159317e-06
-3.12075383014109e-06
0.00010483773316811
2.44023738337728e-05
6.40877087934361e-05
4.76197977272027e-05
2.46853587404565e-05
0.000108394059966175
2.11761881134545e-05
1.95139660137272e-05
8.76133261717551e-05
3.70631875311945e-05
8.90530210782871e-05
-3.63146856606988e-06
4.00047651524973e-05
5.78321718950617e-05
3.41093147298097e-05
6.74259629757822e-05
3.88748628561853e-05
-2.77719178242185e-05
6.17251128393781e-05
1.15895747956219e-05
5.03745778985586e-05
8.37489085359191e-05
6.18111142249948e-05
4.82215327494599e-05
1.70503126028769e-05
1.73470017970489e-05
2.98007755311636e-06
6.65376200097878e-05
6.01095303894636e-05
4.10341018016569e-05
6.63027734335885e-05
4.40433461747664e-05
4.8549030579806e-05
3.98344318642084e-05
0.000112187188317077
9.90763908350541e-05
0.000102868766433188
7.87192304735619e-05
2.58784858467572e-05
3.56772268384561e-05
9.71358249265697e-05
3.66136147036995e-05
4.14536215780813e-05
4.86531714328134e-05
7.15171237316223e-05
5.35565894866327e-05
6.91031262717901e-05
4.23997072057286e-05
5.77021417401164e-05
9.08916327678662e-05
0.00014167774045857
4.37990676464908e-06
5.03700799758529e-05
0.000120414091539928
6.00776605991551e-05
3.21821920845448e-05
1.8192712528626e-05
6.55275165978712e-05
3.75368598293352e-05
8.79513607336268e-05
5.03585512142955e-05
6.88060374721203e-05
-2.0233410148695e-08
7.74192155717862e-05
6.65598902115908e-05
4.66680801030711e-05
1.45031534365235e-05
7.58249095146803e-05
7.22579866104629e-05
-1.09387872322004e-05
9.48612779467856e-05
2.12937060672673e-05
5.34993802783129e-05
5.64418863796912e-05
3.78766822881181e-06
7.88552746634484e-05
7.34047199842193e-05
4.09899080577912e-05
2.10556590242134e-05
-1.33903954536817e-05
2.378984920196e-05
-2.51359998095014e-05
6.44129105185322e-05
7.87225965815197e-05
3.45473496396336e-05
6.54992706438388e-05
5.60831234895767e-05
8.26366240765367e-05
6.54906986617025e-05
6.17414427813863e-05
8.51853251603726e-05
2.80300784537038e-05
9.09208700889176e-05
3.43661576328992e-05
6.11908661411832e-05
0.000110018608038002
7.40347814612394e-05
8.4468121247846e-05
7.45446058676861e-05
5.20617798974815e-06
7.21856242363189e-05
1.92176932806092e-05
-1.77155220226936e-05
2.8138155634485e-05
6.08654103860817e-05
2.35266341979552e-05
6.00637888496041e-05
-8.48379441164175e-06
0.000141962460203717
5.14088715669779e-05
5.5734639834307e-05
4.44225356897021e-05
4.84822271356896e-05
6.59837012248689e-05
9.6350200111711e-05
3.11632070787333e-05
9.86429072562213e-05
9.80385218234796e-05
6.02964516276138e-05
2.95482814686641e-05
8.86937505476602e-05
7.47372760042557e-05
3.36730967945053e-05
6.11056015943487e-05
6.44189390802233e-05
0.00010088713355509
8.90911835749852e-05
8.84062924063853e-05
9.67882437704179e-05
6.39949143241781e-05
6.80281539781357e-05
2.41590156869034e-05
1.57538901046463e-05
1.9008020685359e-06
1.60759279862818e-05
6.1434173274386e-05
0.000136937438291191
0.000123652551223971
6.0516366536975e-05
6.40664211221673e-05
6.86451958085788e-05
5.87446274571025e-05
7.02692091439488e-05
4.50026943428694e-05
2.66754938156052e-05
0.000102962418232002
0.000107296706650163
4.48258838420487e-05
-9.10610213139519e-06
8.28316623950264e-05
9.95942024625297e-05
6.77615175011311e-05
1.68659900382751e-05
5.39502000117643e-05
3.54544429076441e-05
4.3495865203575e-05
1.07413899782147e-05
3.38369180218463e-05
3.40241862282363e-05
9.64639977638649e-06
8.92670493008925e-05
3.71184253785114e-05
0.000116847477089756
1.61088470238828e-05
3.16448472591479e-05
8.16546803274955e-05
9.36076916706348e-05
9.72453298639577e-05
7.52976175265185e-05
3.07166076423989e-05
0.000102495033115282
9.27279225898408e-05
3.76101125666436e-05
5.66236329111573e-05
0.000106894138990305
0.000111462288246844
0.000107368061310443
1.36362433683589e-05
8.28647008437979e-05
4.8066932019068e-05
6.87167302541388e-05
7.52786823995224e-05
9.91759379621413e-05
7.90498621600586e-05
6.38637198960298e-05
4.84900501132547e-05
0.000101235053937159
0.000110749240980267
7.62516120731493e-05
5.56736471155267e-05
6.75231338683174e-05
2.76696383449355e-05
6.38321400713649e-05
7.02693479268833e-05
7.33198691927896e-05
-1.90655391567746e-05
9.65463827236485e-05
6.26093727404172e-05
6.34245043253166e-05
2.24854842858656e-05
6.6670167272316e-05
8.54092638648599e-05
4.47334901252959e-05
6.58994412382532e-05
6.49112872191127e-05
2.81696668586583e-05
7.86677028447194e-05
8.63529770430318e-05
0.000117633559996318
3.37489080894619e-05
0.00011380746973215
4.47168160238851e-05
5.95520661491815e-05
8.46004304807135e-05
7.32683074832648e-05
4.9060699514902e-05
5.20444918232224e-05
5.15003647845988e-05
7.31218310964905e-05
4.23439018927418e-05
8.70559821422538e-05
3.02227381025804e-05
0.000106261234650637
7.98309114270053e-05
5.61840132084489e-05
0.000110404355382784
2.36553562580737e-05
5.29478881264293e-05
8.30806634626225e-05
9.60665179585434e-06
-1.60348345800747e-06
5.58462035871813e-05
-7.86898046579197e-06
4.73529120920442e-05
0.000106797289451634
7.84468407028076e-05
3.33671581134717e-05
6.18291246421148e-05
1.19754073316602e-05
0.000101208114505591
2.74922285040601e-05
6.45268195718663e-05
7.47700268026071e-05
-4.36723536797657e-06
6.72018994142185e-06
-8.67539593754534e-06
-9.43727421217379e-06
3.40227439034796e-05
1.07988206840663e-05
5.82770875366082e-05
5.58891635124278e-05
5.72609138380336e-05
1.82937605061046e-05
7.05728927949806e-05
3.2125238291347e-05
7.5476304651055e-05
2.95715913379802e-05
3.7055054423675e-05
0.000114919964418539
4.3341218037581e-05
5.6601766577749e-05
0.000101018370530508
3.20740813969938e-05
2.87947402839386e-05
2.8499659981574e-05
6.06786045784794e-05
5.55706392784504e-05
4.41224647997522e-05
4.25888633340103e-05
3.33413404231281e-05
1.80303158991628e-05
5.37635068565647e-05
4.69181989519621e-05
8.4858476959876e-05
5.68747981789379e-05
8.3916144542639e-05
7.75703911405616e-06
5.6478227245515e-05
8.20079723425809e-05
9.71431915797382e-05
3.93296241849612e-05
5.29256546952271e-05
8.18253068766445e-05
0.00010350208295249
6.21611329799641e-05
9.35237709168272e-05
5.83061501102888e-05
5.22659863925945e-06
6.70127438962936e-05
3.93310847965888e-05
3.56232799215308e-05
5.81560437244622e-05
3.68749268913792e-05
2.15683763444511e-05
-2.73516350818473e-05
9.15196629095523e-05
-1.60536809406058e-05
1.18331380303679e-05
3.91902310047794e-05
-1.19917278988566e-05
7.2263489523386e-05
4.85714445445256e-05
9.62061198942936e-05
4.66396653250033e-05
3.90916299754076e-05
0.000136429559982798
4.85055526191376e-05
0.000100138964486163
6.33667018573609e-05
5.56077133601022e-05
8.28955355419233e-05
5.68255283224485e-05
5.99024939061592e-05
7.83303094527921e-05
5.5117736145027e-05
4.56337951430871e-05
8.35531183788933e-05
6.50706068053871e-05
7.61787000992914e-05
5.74989636250665e-05
4.65365133734234e-05
4.43892668722302e-05
0.000102738943237613
3.86996706592598e-05
7.997127426432e-05
4.71319839383788e-05
8.37173049761153e-05
3.47757744089659e-05
5.38115995400446e-05
9.15611784475935e-05
1.42777399786699e-05
5.56620464081432e-05
3.70324961603999e-05
-4.36416251691835e-06
0.000104088647787976
5.87219497840332e-05
8.52589139947409e-05
3.94533381889431e-05
7.25045446955524e-06
4.17991754838298e-05
4.3483239577063e-05
5.10807257794961e-05
5.90890797126209e-05
9.09670413384144e-05
3.79220789134343e-05
9.12380787395844e-05
6.54204057086084e-05
6.60293346413876e-05
5.56366240439623e-05
8.20115876794395e-05
4.04197333410878e-05
7.41930039844228e-05
8.73461016374464e-05
4.32277206015813e-05
3.76690402016474e-05
-3.16925684855861e-06
6.27029999093767e-05
7.98506709231625e-05
0.000126508712142143
5.69609234578193e-05
6.72397724638085e-05
1.42414011678208e-05
0.000103640520114944
8.46982387821714e-05
6.84792320359476e-05
4.33786001512879e-05
1.01405476292762e-05
6.9066253568089e-05
6.62477150660142e-05
8.76665484544594e-06
7.16747945695792e-05
4.7476017498858e-05
6.57868868596653e-05
0.000112816148168687
1.59883864153965e-05
3.65021714749401e-05
-7.38688774734838e-06
2.4361271765438e-05
4.52353986747847e-05
3.99747256945722e-05
7.95105577806798e-05
-1.63041775523865e-05
3.67089132255014e-05
8.93764154499441e-06
3.96116458607076e-05
7.13315333630394e-05
5.88433534437028e-06
5.58689796213208e-05
-2.25359114609424e-05
-1.45327480581447e-05
3.51355871638004e-05
4.21427969915149e-05
6.72019344169063e-05
6.27076658007757e-05
8.37256700219923e-05
3.70316451868105e-05
8.56633828753025e-05
7.14372365170915e-06
6.03095061366846e-05
4.03770851566788e-05
9.709817860698e-05
7.73556769932454e-05
4.08352137631113e-05
0.000105891507865667
9.69002294969554e-05
2.51828509365115e-05
5.62289751083618e-06
8.26569314765898e-05
4.33139198853477e-05
-7.14568204176815e-05
9.22497581127255e-05
2.45353115369827e-05
4.54854027671105e-05
9.9699803577559e-05
8.92178539153644e-05
1.19059360543392e-05
4.13844268095182e-05
7.93856532783384e-05
9.85051548296447e-05
7.21249482587644e-05
3.57167651849196e-05
5.32782032698877e-05
3.94590822957789e-05
5.64757574347603e-05
4.08258370870506e-05
5.2724039403813e-05
2.41962795813779e-05
2.40272301421583e-05
0.000118918640714276
5.97171757865375e-06
3.99846867621386e-05
3.82695953491721e-05
6.17505420222269e-05
3.18863834517822e-05
3.56655486259435e-05
4.42726603777765e-05
3.27505451175875e-05
8.01676995207967e-05
4.81919945167843e-05
3.2271696241852e-05
8.50344948403172e-05
5.93834749622555e-05
0.000105341188697215
4.24094360289679e-05
-8.0317195365805e-06
1.49684947827869e-05
5.91822401852549e-05
4.55868916724777e-05
0.000116596210688691
3.38925414593506e-05
-3.10540063659446e-05
9.37328884894698e-05
1.5115093336846e-05
6.63195896397887e-05
5.69022707384774e-05
0.00011205682083966
-2.13248294876689e-06
6.3236498354373e-05
7.03185332149028e-05
0.000134231061322865
9.84789714550392e-05
5.22432635343699e-05
0.000110061523532226
5.22932455570374e-06
4.28753006993715e-05
5.91003762660526e-05
4.09546180516342e-05
0.000122240185035202
2.77070441767403e-05
5.21022027157876e-05
4.13747055816646e-05
5.5161223860018e-05
6.03581487981148e-05
0.000117968355071351
5.16847825236183e-06
7.66517784299552e-05
7.79013452726781e-05
1.02038028508104e-05
2.76698091263485e-05
6.64923879348042e-05
3.93955293547172e-05
3.99092316694215e-05
2.10739082963894e-05
2.58346767226524e-05
2.79579763202971e-05
6.90245941021505e-05
6.19090595657635e-05
7.29703821500556e-05
2.8631717039637e-05
4.44162616523587e-05
2.16789574038342e-05
5.08116272962868e-06
9.72581721636678e-05
6.72484441549024e-05
9.22723536574174e-05
6.59688941100983e-05
6.82072844135571e-05
5.06955507314753e-05
0.000139995948017118
4.05978795192107e-05
7.13215052249391e-05
3.40759849785356e-05
1.29040797473867e-05
6.492751222963e-05
2.58837957116283e-06
6.08449017633797e-05
0.000121198360284033
9.76666102711055e-05
3.28612154995508e-05
7.40704449262667e-05
9.35264045942989e-05
0.000111340317806375
5.35337697444638e-05
0.000103985604560173
6.77671052103755e-05
0.00011207249977341
-1.96431318357098e-06
9.18083224930868e-05
7.95437371263093e-05
9.07602330510422e-05
6.60274734584928e-05
-2.38535594247474e-05
8.51670801062587e-05
3.9219180125505e-05
8.81524757967845e-05
4.10409407961058e-05
6.41871661113033e-06
0.000119436572227222
8.60599999912716e-05
4.31311527073319e-05
2.24030904706206e-05
1.56152405090863e-05
6.40216374055432e-06
1.79057687046389e-05
5.66985419617369e-05
5.49983530712199e-05
5.15759510698138e-05
5.09080688360197e-05
5.14120236043073e-05
8.77140782235409e-05
6.70691273608085e-05
5.37221601591059e-05
8.42198883001748e-05
5.72946992898764e-05
2.95266297110225e-05
-4.51289410755422e-06
2.54498756055088e-05
3.36160916752339e-05
8.82005825956851e-05
8.00208668599183e-05
9.5607445025937e-05
2.53414110895427e-05
2.35232166872044e-05
4.40691384316949e-05
3.74064441056128e-06
0.000107350468823615
-1.50167145684667e-05
7.73665116412604e-05
-1.09483455105657e-05
5.63009333463292e-05
3.85689437264305e-05
5.52882860615383e-05
3.17096403715707e-05
0.000107942893515035
7.14835867133301e-05
3.51950189634065e-05
4.54735770796188e-05
7.76351666695509e-05
5.093880477477e-05
3.95966044726706e-05
1.13738910328152e-05
1.37289494056788e-05
6.36756521199432e-05
5.80192855480206e-05
6.98604916077524e-05
5.40407868312899e-06
9.63789626109827e-05
0.000139566425994261
8.21955788389169e-05
6.93408983527749e-05
3.19370049434534e-05
1.73974782645888e-05
6.96608433753114e-05
5.48736709629195e-05
6.10355920182404e-05
9.4207668680025e-05
8.62927113853193e-05
6.07328004704132e-05
0.000113094612886361
3.31151775027306e-05
7.61549708889969e-05
5.12445136880241e-05
5.60905995590906e-05
6.26418188256144e-05
0.000103337459438864
5.63552012315546e-05
8.72999394836294e-05
4.36715110845398e-05
8.09049912206129e-05
0.000118096133574015
2.19666286746183e-05
3.26874531975609e-05
4.19684889949452e-05
5.8463516697888e-05
0.000105280573078714
5.36782901409666e-05
0.000106989724883187
5.01465549164756e-05
0.000145021618143175
5.43638933323467e-05
5.07746074000277e-05
2.57367623966667e-05
7.78266652851553e-05
6.55372997138891e-05
7.71347456031022e-05
3.67033974492789e-05
9.92747637034504e-05
8.78951247684845e-05
1.14641169037869e-05
6.02311442487918e-05
8.58648534770544e-05
0.000133187705804087
7.27207890160351e-05
6.3320947378297e-05
7.27285135324872e-05
8.14750488356724e-05
9.08288270770946e-05
8.64391782623735e-05
8.06742036655591e-05
7.61568274247718e-05
0.000103206615496951
9.05707936231328e-05
1.95873734130966e-05
4.39514514570472e-05
5.2282694680027e-05
5.26671247480986e-05
5.60887880414711e-05
2.65381069078514e-05
7.26884877388425e-05
4.90694229687602e-05
1.5032364211456e-05
5.6645574226442e-05
9.44882329009805e-05
7.92478962383004e-05
7.31517864638617e-05
6.86257965369973e-05
3.65931510059805e-05
5.84893039417438e-05
4.73125061219453e-05
7.39153443653725e-05
3.92160608060868e-05
0.000117870182636249
7.3692147108743e-05
3.11184733068476e-05
1.58254914486919e-05
6.52046434431523e-05
4.31265696709561e-05
2.64994426050268e-05
9.74101430119968e-05
7.1720304872565e-05
0.000112064484512283
9.3378915335316e-05
6.51687594333321e-05
4.00139572672198e-05
6.81310205592053e-05
6.1776822590294e-05
8.58219441696357e-05
7.67229178057561e-05
8.91106612419252e-05
5.18441474560906e-05
8.57578248421556e-05
6.14329096684286e-05
4.20666986842628e-05
5.51005270017168e-05
4.55196259369689e-05
6.08578644105095e-05
3.43101451869485e-05
0.000100511361605401
4.94701915812605e-05
9.99719952279511e-05
4.60158779177621e-05
4.00106428865144e-05
9.55586162415794e-05
1.76284505092682e-05
3.83485223850943e-05
9.00692490773143e-05
7.10829584352561e-05
3.22175072497412e-05
3.46850646859908e-05
6.59103749794754e-05
3.69459762792333e-05
2.43308140631721e-05
3.34383118619883e-05
2.78322108357155e-05
5.34076015180529e-05
1.24803262138641e-05
3.8712037370908e-05
8.1701471419309e-05
9.08532416173331e-05
-1.71887467083078e-05
3.05272551325518e-05
2.64108659934307e-05
2.6482544166114e-05
-9.82544382695411e-06
9.25667908567063e-05
3.02978927912134e-05
0.000102802963453598
7.15784452691523e-05
7.79973455289437e-05
7.39635323134086e-05
9.3448775498022e-05
7.10557377562957e-05
2.68966318754529e-05
4.98762116523665e-06
6.19777245365188e-05
7.67136974915706e-05
6.32416605077854e-05
6.34545611284978e-05
6.21754575446747e-05
5.6614664551687e-05
1.01369308982106e-05
0.000108327830651356
8.63505041727532e-05
4.90436178210139e-05
1.29708666830416e-05
5.95353715889627e-05
7.36975734768635e-05
6.03510327318581e-05
5.58766628637895e-05
1.72705644251893e-05
2.93738047880162e-05
5.58792222708576e-05
4.71802520260561e-05
3.31483524839167e-06
0.000123638915805625
8.52391921187393e-05
1.64405620843365e-05
4.60894885173584e-05
3.53339476786661e-05
-3.4933098354003e-06
6.3969860935635e-05
4.66864026300506e-05
2.56748373944018e-05
1.87245851975066e-05
1.24272330489737e-05
8.89511069724095e-06
4.25221165505383e-05
5.15318555522402e-05
0.00011213157023657
6.99727960768314e-05
5.76034886119522e-05
-2.75522365517097e-05
6.07210754130973e-05
0.000101602175694129
0.000101318021490096
6.13635827883021e-05
1.14914264175807e-05
4.15147693658441e-05
4.71238370148579e-05
3.32705127833186e-06
1.03859775829915e-06
2.0114728054044e-05
9.24581998821606e-05
8.77659012997634e-05
7.69522497941321e-05
7.84677564101329e-05
8.54449504433649e-05
6.23565032134372e-05
0.000105452717048081
0.000122427084129301
7.84278661594125e-05
7.28517547664876e-05
7.82126931863354e-06
8.22878868034494e-05
9.20921239456123e-05
7.50659298481415e-05
8.35975902507593e-05
0.000141722576884663
9.29497904530961e-05
9.08140723187236e-05
4.46595100150878e-05
-1.33036758041347e-07
8.64340663085368e-05
-1.44034070099879e-05
-1.53841469896904e-05
7.50183893884194e-05
4.2000424622793e-05
9.56532180138987e-05
1.66437634284998e-05
2.90592079803552e-05
5.26084075863819e-05
7.17330885081255e-06
4.53250086304706e-05
6.29052328315996e-05
4.66522574405948e-05
0.000107982925385701
7.29955300867569e-05
7.45536827539072e-05
2.07665813148466e-05
0.000102198029327165
0.000100983125918588
4.36857705172715e-05
5.41853461196329e-05
6.1924299890583e-05
5.29210238938813e-05
1.76006994538893e-05
3.53282861745009e-05
8.77726005840588e-05
4.86784216672546e-05
4.53467251005392e-05
6.32242842140821e-05
4.44146892706781e-05
7.05937243102289e-05
2.26224219296855e-05
7.32440464006096e-05
5.13859218087895e-05
7.1771584256386e-05
5.07956755686005e-05
2.04041760540388e-05
3.35791616792273e-05
7.09240124804149e-05
7.99361917455577e-05
3.30274870425405e-05
5.52389964381469e-05
0.000132933800186003
1.84620746826772e-05
2.27396533869632e-05
4.95645321270205e-05
8.90844996833643e-05
2.26297868218648e-05
1.40731970291774e-05
9.85873037863157e-05
7.49037183162082e-05
7.2479310584473e-05
0.000123448500449683
3.1954129289138e-05
8.1750228821458e-05
6.29592350276711e-05
9.44857298498138e-05
9.6531991753728e-05
0.000123320656031549
3.67242398345062e-05
4.40977579222307e-05
0.000142381087733504
5.28937488996464e-05
4.83484048467112e-05
1.22895024576987e-05
4.15804654866028e-05
6.30853522891082e-05
8.94479200241465e-05
3.81548895385592e-05
3.24235321776139e-05
9.10877085940107e-05
5.12412291867108e-05
0.000109474157251064
9.66276650701171e-05
0.000105068491433819
7.12866896307501e-06
5.45503949194636e-05
6.30438866565067e-05
2.96864043071901e-06
4.07266089171827e-05
5.39778173212467e-05
-1.42040999773753e-05
8.77758202228783e-05
8.40313719822881e-06
7.43651551381947e-05
7.44527715850257e-05
0.00011116572456914
-1.95083844049771e-05
9.12343607891125e-05
6.13993213958388e-05
7.12143387487447e-05
4.64704193563145e-05
5.0152708242891e-05
3.9009838905676e-05
3.72221811886205e-05
2.54858394273619e-05
5.87076422242399e-05
3.98282857568723e-05
-9.38932703725034e-06
3.95927002061472e-05
7.13418044721825e-05
6.35312209727199e-05
6.97189644864038e-05
7.6589543179885e-05
1.17661389130867e-06
7.90383802323231e-05
0.000100192079802804
7.34161903164406e-05
9.57726041874349e-05
3.28397762421267e-05
3.8012408877971e-06
8.21012193655273e-05
8.22160321368469e-05
8.11748596620019e-05
5.80087506352906e-05
9.30405697541782e-05
7.09412812832988e-05
5.07053211052392e-05
7.59344010223669e-05
6.78816829786858e-05
1.57496700457446e-05
1.67927729352876e-06
0.000101920645412388
8.50977268146522e-05
2.5353886092119e-05
1.48577362036306e-05
5.11709283409273e-05
9.48800087536267e-05
2.33349478346019e-05
5.67671063201968e-06
5.75754124891416e-05
3.1050427290826e-05
5.9921864437748e-05
8.13555781752316e-06
2.96285834717421e-05
5.93954807520251e-05
8.10211021002748e-06
4.50268235091311e-05
5.07639371188245e-05
6.31543468722152e-05
5.87594449801004e-05
0.000110511117126681
7.52973406147865e-05
3.54914501100843e-05
7.80491144443404e-05
-1.10275094925598e-06
5.85509790838878e-05
9.01064125401013e-05
8.61449212067455e-05
7.91391410838495e-05
3.26175391836859e-05
3.26820798297048e-05
-2.00350176336451e-05
0.000100205352696963
7.4113613326635e-05
5.06175305533747e-05
8.72827919062738e-05
3.5559513387526e-05
9.21776689638155e-07
4.5805896990937e-05
5.32827435735687e-05
7.91286017262569e-05
0.000108718089706798
0.000121224428661509
4.20335064539021e-05
4.11574273921873e-05
9.9047405344316e-05
1.4178742078356e-05
9.64033094171574e-05
0.000106386163514234
0.000119033910252607
5.22234784591029e-05
8.20500514636253e-05
5.15929349349534e-05
6.63118524026545e-05
5.94067846922098e-05
2.88577131555769e-05
4.65167617280054e-05
4.7397082314285e-05
8.14680944267096e-05
4.3074849314189e-05
5.13157896014867e-05
2.43793757236083e-05
6.29005230345347e-06
5.9188937265007e-05
6.89325532595272e-05
4.40649170356947e-05
1.23368520971501e-05
-1.5758606892279e-05
2.6023624943634e-05
5.60513048831711e-05
7.18491176788629e-05
2.02073520381809e-05
0.000103354017492889
5.75443026552029e-05
4.01475218756466e-05
0.00012152174436337
7.81276236700529e-05
8.97128412639393e-05
2.17350602707376e-05
4.49249377925411e-05
1.13569372645253e-05
7.60137553298782e-05
9.15723415774218e-05
6.4702789437308e-06
7.69621186877381e-05
5.11096051019061e-05
9.79172573209838e-05
7.25172307184869e-05
1.98031493365512e-05
4.92182329302096e-05
0.000100737623481918
9.69578270358534e-05
6.24182403127512e-05
0.000104417951152283
2.77184612992439e-05
3.61887810593514e-05
5.26719726217587e-05
0.000121527169264605
2.98190448932772e-05
7.8742173402547e-05
4.38996227492879e-05
7.94990648067986e-05
5.19578219780213e-05
3.29653131282559e-06
8.57771589527976e-05
4.45352914745141e-05
7.66207034794996e-05
7.89839389790607e-06
8.60726008915918e-05
3.78993688712731e-05
9.23257496907074e-05
7.88037236148753e-05
0.000114735668982121
3.07424544267884e-05
9.5929731324093e-05
6.94550537757842e-05
3.01035599026377e-05
6.18730889418698e-05
2.71705980682445e-05
4.55013402495085e-05
7.57744190698425e-05
7.19390482759911e-06
-1.07152489864038e-05
2.87558988150867e-05
6.57504342220444e-05
4.56762836918133e-05
1.69133350173292e-06
1.69059282567057e-05
6.56070779514709e-05
2.31475840339818e-05
-1.33425023473625e-05
6.35548447482591e-05
6.17511003819362e-05
5.15664204340666e-05
3.14857732770251e-05
7.68410021309374e-05
8.00440884997525e-05
1.28051541029961e-05
7.70654957425546e-05
7.54879569492503e-07
2.34650905927506e-06
3.21854246235812e-05
7.66663398055046e-05
8.87253249875279e-05
0.000104038447289744
-8.86727539142936e-07
6.64191112774865e-05
0.000108049626857689
0.000110514872135804
2.842694565757e-05
6.17278339108117e-05
0.000102167011679335
8.76473578034031e-05
5.78717068980322e-05
6.04604198478464e-05
4.16805293148648e-05
5.55223666555596e-05
1.81088477290858e-05
5.85273854081807e-05
6.95762427055361e-05
3.87265130283855e-05
3.57316113673411e-05
4.3265917256215e-05
5.50559312156088e-05
6.06617374083427e-05
9.59706782328793e-05
5.7670521986891e-05
0.000104119770210844
7.56344742640769e-05
-4.72908820084484e-06
4.35784610591513e-05
0.000100051578358585
8.34102832814436e-05
6.11332852104652e-05
0.000100466267271577
4.46115935709791e-05
7.49104564915756e-05
7.21557002159388e-05
-8.66418664132992e-06
0.000105555807664484
6.00238842685508e-05
7.26103973293119e-05
5.2080465894801e-05
2.10933073353933e-05
3.16074687427713e-05
4.46501037599853e-05
3.45518780161928e-05
4.01806169280291e-05
4.97856393919157e-05
4.23259427046447e-05
9.47214003520411e-05
4.22753795037916e-05
8.80717853089268e-05
0.000105403550919252
8.32432799921645e-05
8.02264246289812e-05
4.96359594390832e-06
3.92750416412253e-05
8.45009736371521e-05
0.000100256415035099
4.03682227336109e-05
3.42395052574002e-05
7.77727661900952e-05
5.26825570529637e-05
6.64034752929728e-05
1.10895073226461e-06
6.64749735790579e-05
5.69647951680698e-05
0.000130234295905706
6.54109429213977e-05
7.52941348640878e-05
2.63781824085963e-05
9.90030009015812e-05
7.44597891294957e-05
0.00011363570959952
0.000118345073244789
9.43285395033508e-05
0.000115803360646759
9.36068089131006e-05
6.82772525092873e-05
2.73390897089854e-05
6.22056092155877e-05
3.92205234005585e-05
3.04592901926918e-05
6.26562050269269e-05
9.78180788088772e-05
5.20182841153215e-05
0.00010763824674456
2.81716557047218e-05
7.07388585243742e-05
-1.01191813732389e-05
4.09130280340657e-05
3.88219170051953e-05
7.55671334577697e-05
7.59123375172221e-05
5.3228085606424e-05
1.03907479577589e-05
4.70984989745294e-05
4.65826609649918e-05
2.51923448217533e-05
5.30636771630467e-05
4.62724991108411e-05
0.000136920816565662
1.42047342268943e-05
5.77874705525679e-05
3.61072090163581e-05
3.12709301926208e-05
5.65709342934278e-05
4.26530349390077e-05
7.14653909370058e-05
6.50923296621786e-05
-8.14970110686957e-06
9.46634971059355e-05
4.65406347225863e-05
5.29442358736668e-05
9.43045283328888e-05
8.27352745465185e-05
0.000120587684631103
7.18555156115232e-05
5.44592596222298e-05
5.11293188341149e-06
7.96531307290314e-06
1.25249295873919e-05
3.3146752127095e-05
4.84748795251975e-05
7.84982993234607e-05
1.1717870798556e-05
3.48029192815744e-05
4.15504577289194e-05
3.91058625736228e-05
8.12248607868371e-05
6.35426866706958e-05
6.86006362827118e-06
8.33561159974087e-05
4.99899416733507e-05
7.77395408098132e-05
8.08883625363296e-05
4.840487630627e-05
1.02992370125581e-05
8.64134339608869e-05
0.000150109246435918
8.26421551909554e-05
3.88969407622021e-05
4.78655343340733e-05
8.48959003969916e-05
8.70612057607871e-05
1.19620363227442e-05
6.21585872598032e-05
6.91535849765168e-05
6.68465223336065e-05
8.19195257396096e-05
1.94873640030529e-05
4.9328434442807e-05
8.47959741945412e-05
2.16219586069396e-05
6.91639235493286e-05
7.61381964112338e-05
4.70195422418572e-05
6.08728932889808e-05
8.4093694379024e-05
1.53152689527963e-05
8.64460984933238e-05
-1.20256830462177e-05
5.76913378891948e-05
3.60844016437385e-05
4.38163985190196e-05
6.75356927204883e-05
6.43427676284619e-05
0.000101272565482869
1.70670851830762e-05
3.68521818960859e-05
5.66082942745139e-05
8.25707094229485e-05
4.90304008431813e-05
4.7773384438159e-05
0.000106875104851143
3.31240565931191e-05
4.80082054268335e-05
-2.14990192547982e-05
4.45625168604098e-05
9.47228194631212e-05
0.000102171100557958
7.70222672039793e-05
8.40920101434056e-05
4.18028215430044e-05
9.46434769146502e-05
2.6672161711295e-05
2.43296275050448e-05
5.54032701115671e-05
3.44970464553418e-05
0.000116029003287835
6.95421795068348e-05
5.66387798836486e-05
7.11543655916418e-05
0.000111996774240159
6.42345767620454e-05
-8.45080919510197e-06
5.79512549866175e-05
6.64463462866203e-05
7.32568028792681e-05
7.89787408819586e-05
6.7857682149111e-06
-8.24729184199486e-06
3.92393696599546e-05
3.87635291334998e-05
2.84840431100184e-05
6.90937777518845e-05
5.66067790963164e-05
0.000121454792547526
7.80010618319446e-05
1.81184800227087e-05
5.55878532422765e-05
8.0273845974932e-06
8.44725496509314e-06
4.22706172510551e-05
8.14988981220474e-05
2.93479827757308e-05
7.8329439609715e-05
0.000123898041485767
4.03854285306528e-05
7.15894324202274e-05
0.000113765790363176
2.78606015629141e-05
-3.03142949739689e-05
6.29214862557336e-05
2.20591414348445e-05
8.44413693679162e-05
4.50035562068456e-05
2.50332919341809e-05
3.89024671959759e-05
3.73136759930867e-05
3.50163607555352e-05
2.06091464051006e-05
8.32166014459812e-05
1.6981235998627e-05
0.000100007484712728
5.80365484846521e-05
5.68884080169363e-05
9.59681658874046e-05
6.07627206098378e-05
2.98595541823363e-05
0.000128059989525037
3.90104699071418e-05
7.35009500443627e-05
6.70535276497147e-05
3.20670668029503e-06
5.46061912704657e-05
0.000145855622199508
4.9588708194149e-05
8.68227860941543e-05
6.64106943585017e-05
4.04570197305565e-05
2.55013912211442e-05
8.55452467356204e-05
7.30861393183818e-05
0.000109005004393796
7.85126674626449e-05
5.14150257215754e-05
4.57016586448513e-05
6.48364468717185e-05
9.02932822109611e-05
0.000128558325259742
0.000105685448964879
9.28846292963276e-05
3.92738512005971e-05
3.87737879934156e-05
3.24096497449072e-05
7.49980435626703e-06
8.48945693330496e-05
1.47253518459414e-05
3.08272053068397e-05
2.91207087983849e-05
7.16438616506893e-05
9.45733035610415e-05
5.18133272395626e-06
5.24513375624347e-05
3.82185080418746e-05
8.78880663660893e-05
5.97849590719107e-05
4.12093117404958e-05
0.000132851906052075
6.90808839913098e-05
4.19987066299851e-05
9.4112444390392e-05
5.25119139495243e-05
6.86688651693452e-05
0.000109178303127149
1.43535388712075e-05
0.000121532841721987
7.90235157856619e-05
8.06608998832889e-05
6.91743267689212e-05
6.76281706445152e-05
0.000100596863620634
5.35326194888321e-05
4.56645307498145e-05
3.62861691960149e-05
6.79236567662276e-05
5.95884961875632e-05
0.000134728933892835
3.86254847150433e-05
2.56776010144516e-05
3.88489873426159e-05
9.63696086523365e-05
8.92349566348228e-05
6.21504383163374e-05
0.000137985952597484
2.40401534702457e-05
6.37904128075844e-06
8.95451812204015e-05
0.000125052071760153
9.65364251008953e-05
4.13681480553942e-05
8.1665724569975e-05
5.50438154428063e-05
9.50385958273698e-05
8.26199053079758e-05
6.68176124551577e-05
1.66842688544702e-05
4.54519090242266e-05
7.76472985913017e-05
2.18674219301683e-05
3.51942154170466e-05
5.8740294606646e-05
7.52335914320807e-05
5.11876364761998e-05
6.80838780811626e-05
4.1640799851783e-05
2.54945810985314e-05
0.00010851688637395
8.83116082809671e-05
4.20422908948276e-05
2.30919469492341e-05
6.00783216626925e-05
5.98078606978815e-05
5.16558532847117e-05
6.48059086813881e-05
9.80392547719252e-05
6.86917782321586e-05
5.38539557597147e-05
3.58818161320574e-05
7.72834136370131e-05
4.294618472187e-05
7.64636471571879e-05
8.16740314578155e-05
4.15498930923083e-05
4.58967784664135e-05
0.00010654838391555
2.05600517881846e-05
3.37583866306986e-05
9.67021404045532e-05
9.13146623404451e-05
0.00010730478384043
9.81416791079582e-05
4.51155347113308e-05
0.000127897401762376
4.01054440023723e-05
3.92627801203372e-05
4.20349574622439e-05
0.000102552482336404
1.62651259792904e-05
5.40900253108744e-05
8.89607198524871e-05
6.60359770806301e-05
-4.02091566785669e-06
3.62317823149426e-05
6.80686317316916e-05
6.93922662657304e-05
7.73662367801785e-05
0.000118583866377985
3.18037559424217e-05
6.89693245556891e-05
8.10693747073865e-05
2.72678369563386e-05
7.80855512637652e-05
8.28126305842516e-05
2.16349968493655e-06
9.40939290595445e-05
0.000134187459170616
9.12423974970581e-05
9.38519227177044e-05
0.000115500611240385
0.000106192043999232
9.9368903099016e-06
2.54067916153062e-05
6.53996365617021e-05
3.2709967562841e-06
6.0733509463787e-05
8.67134844136759e-05
-1.62064999865366e-06
-1.76990278961969e-05
7.04722379865002e-05
2.86179795501982e-05
0.000105876739123739
1.07655262330518e-05
0.000149872940107322
7.78110655760589e-05
7.32729707987405e-05
5.71171068514409e-05
7.30249558028439e-05
9.49212216854174e-05
7.23770140858643e-05
3.44863060492699e-05
7.35989039819687e-05
3.8577174435487e-05
-1.04534946979416e-05
3.76633840973665e-05
7.69530616213284e-05
6.36440356466595e-05
3.4686437943531e-05
6.59178422251544e-05
0.00010179883719822
7.82223264689763e-05
6.02319004452745e-05
8.62862787044768e-05
8.04848959760515e-06
4.7954370398683e-05
2.34293766996435e-05
6.9488411994794e-05
6.32560897373047e-05
4.19469024901107e-05
0.000118097706726587
3.90468319767237e-05
9.05258935687354e-05
1.86060086444261e-05
6.29662117675987e-05
4.25597459675654e-05
7.26442183765418e-05
6.74196271419839e-05
0.000114253668712058
5.87667511332516e-05
3.28215829804694e-05
8.02035893839357e-05
5.58085948748836e-05
2.24571657555059e-05
5.58143102200531e-05
3.21471448283384e-05
4.3397101440407e-05
6.21619337741383e-05
-1.79950227287673e-05
7.75674287869772e-05
1.34107985187723e-05
0.000141528514169055
7.72360252792938e-05
4.48983050944182e-07
2.0732965872411e-05
0.00010540114418181
6.1710264543375e-05
4.53406779182013e-05
5.02452203066653e-06
7.07365502832058e-05
0.000108161294036295
5.09921186491832e-05
8.27261716917922e-05
5.58766476884703e-05
8.95521038475485e-05
-4.91741612645183e-06
-1.32524348868065e-06
7.38850223141112e-05
8.68493471511199e-05
6.36786330934044e-05
-1.06601162947123e-05
8.88402875484643e-05
0.00011873689081765
5.45889394279716e-05
8.76993827344776e-05
3.84956181425096e-05
1.11979199368918e-05
4.69875313112751e-05
0.000112242194759184
6.07165356770131e-05
1.2363914383421e-05
4.68532491570327e-05
-2.37944053152837e-05
-1.68837662093924e-06
2.08034842760897e-05
3.14023919649573e-05
5.96499578318425e-05
1.36515940937186e-05
2.79491631958119e-05
4.82663114901903e-05
7.03867400850006e-05
4.40478933141677e-05
4.25807995033818e-05
5.29072892020352e-05
5.02312203017241e-05
0.000121278082378055
2.8090829976065e-05
5.64144420400458e-05
5.88172309345479e-05
3.75694977217897e-05
3.78109814831043e-05
7.73663794967313e-05
6.11486068940999e-05
2.64631302508041e-05
1.85958498177573e-05
3.77580726853827e-05
6.4383134969353e-05
9.93574229988138e-05
7.75438349018354e-05
7.2539473344459e-05
5.88143815364205e-05
3.47318799374402e-06
7.8211873370325e-05
3.77161181285959e-05
5.46677356879003e-05
3.91960847993379e-05
4.62839955895495e-05
3.73327443414519e-05
5.89325245238627e-05
-1.37173009135578e-05
5.01799394888237e-05
6.61904116287024e-05
2.74300144315274e-05
3.16589257738626e-05
0.000100828138538396
7.76575804929736e-05
1.60202567538427e-05
7.61665412656932e-05
7.91789036742748e-05
9.19967759237595e-05
0.000122640066044724
6.63951522259286e-05
2.90344908693834e-05
9.11159960986071e-05
4.68947216208896e-05
6.82207691592162e-05
0.000106403039957435
3.13332232095056e-05
9.37557042596986e-05
7.67392616983871e-05
8.21702526546611e-05
2.763762101439e-05
4.06062928252335e-06
7.29893454170332e-05
8.53493840901831e-05
4.57898647244961e-05
4.10296959943164e-05
9.03920205261553e-05
6.07824200568526e-05
4.83021681591305e-05
5.49312873857946e-05
3.15579715760085e-05
9.30092309878051e-05
5.29609158657663e-05
-4.79701099120944e-06
2.5917964303991e-05
3.4450228833957e-05
4.41967529505634e-05
2.06989381310963e-05
4.56089817930387e-05
3.8104645385809e-05
5.67172823560379e-05
6.76999339119723e-05
0.000101505893696044
7.07551667163375e-05
3.27810214604801e-05
7.5491961736466e-05
0.000113450850403114
9.30216280852895e-05
0.000103739841066043
-2.38524777313586e-05
7.40187915981415e-05
5.43396341280582e-05
0.000109743161717387
9.57119700588371e-05
-9.88048091877903e-06
4.7180684026822e-05
5.11215872620442e-05
3.66525276443574e-05
2.74600120916344e-05
6.32792560387644e-05
7.10826126146246e-05
5.72130848573471e-05
3.56321896564497e-05
4.57351261508553e-05
0.000110405581943284
8.58103296363948e-05
1.55264176558004e-05
3.88431943697676e-06
6.51376264809322e-05
7.33991689942657e-05
2.1616942384452e-05
8.14702573333733e-05
4.90660736695084e-05
8.52628724125012e-05
4.47922687751894e-05
0.000106166381583679
7.25190857128318e-05
6.76008337807974e-05
2.29961908067554e-05
0.000109805249136475
7.2811817121707e-05
7.04155537538751e-05
6.64797294788061e-05
7.63471891461011e-05
6.2822009454663e-06
6.44316273307795e-05
1.48159505592562e-05
1.58644579219446e-06
7.08701536162515e-05
8.53853232977384e-05
9.50037718815704e-05
9.14156434540061e-05
5.53378412827853e-05
0.000131844708182103
0.000100105335723572
0.000125920902646493
0.000108362893776185
4.66385643615744e-05
5.23965488026279e-05
3.59943842834494e-05
0.000138217919549988
7.50173135685334e-05
0.000114687688997543
0.000149890088335165
6.32760404944469e-05
-1.26602713294861e-05
0.000124165599245886
7.66713305650711e-05
-1.27190851563167e-05
7.69867597858769e-05
4.788343649481e-05
6.27335360652966e-05
7.72029285416471e-06
4.29511263282725e-05
3.61016433273705e-06
8.23375005841304e-05
4.45223481280928e-05
3.88223190865272e-06
1.23457481987064e-05
9.37525133338724e-05
1.8671792586104e-05
7.33504855816547e-05
6.3867479206196e-05
3.7833137537348e-05
5.77051548821732e-05
3.97799916195189e-06
5.19939363664017e-05
-7.29719677013816e-06
-9.66670128612423e-06
6.80925798749452e-06
3.10852341655385e-05
1.92201802170253e-05
6.22262130118359e-05
6.03003921289073e-05
9.13701873720468e-05
6.49052748912398e-05
4.37693482592665e-05
7.22588138920203e-05
8.71856687013179e-05
4.6033226086311e-05
9.15221733635881e-05
0.00010412756977595
1.5822973994432e-05
5.31610917354557e-05
9.38591740876889e-05
7.77428511794311e-05
8.31198968823988e-05
6.46246933492427e-05
0.000109986017997948
5.87081367239522e-05
-6.83171756249701e-06
1.56586240783579e-05
1.31990187568468e-05
3.28812468136857e-05
2.31788536386639e-05
9.33948844423435e-05
3.02998047148935e-05
0.000116817687568322
3.3468912371364e-05
0.000107551761147985
2.82524131223079e-05
1.21661567921493e-05
6.3833543632465e-05
4.51586761853446e-05
4.20355446374781e-05
0.000102884262375454
3.94075965683733e-06
8.25310199784809e-05
7.26237636260637e-05
2.81858203705263e-05
7.04842300683045e-05
4.14716526151835e-05
1.7318265860364e-05
4.08495724793237e-05
5.7477772871401e-05
7.09405451491028e-07
-9.68124088744707e-07
7.16055212037362e-05
6.89864786816286e-05
2.33373785943164e-05
-3.82447123187536e-05
4.42023315580106e-05
3.22922138898209e-05
9.77622327096592e-05
4.19616075450453e-05
4.93708014743602e-05
3.30996146805305e-05
0.000104360350705932
3.0408879674934e-05
7.6593802839907e-05
7.48303104890113e-05
5.93503881003766e-05
0.000106925671818308
9.67799504344095e-05
9.0497119078903e-05
0.000101260354871696
3.29785311830434e-05
3.48207959237908e-05
1.0824513509798e-05
3.33153307607238e-05
6.92190719322353e-05
9.21730993112209e-05
1.72434866149907e-05
4.07370551539596e-05
4.6026432577372e-05
6.82597263866056e-05
-1.1367894431854e-05
5.83915570290654e-05
8.80811028093242e-05
5.32710544101303e-05
5.72352478012306e-05
2.24591217152969e-05
3.43308653182869e-05
8.58878598498819e-05
4.28728106241739e-05
5.17373346203274e-05
2.50453315788952e-05
0.000106097873233529
-2.01596815013066e-05
2.54398427978664e-05
-2.32996424863376e-07
4.93975071980413e-05
7.07383572171002e-05
5.84043060296356e-05
0.000108261384876895
1.1330062883172e-05
6.91684526791777e-05
4.73758778114609e-05
4.28857932195309e-05
4.46974302283635e-05
7.17309312516722e-05
2.480898045579e-05
5.92893013621542e-05
2.67006234755137e-05
9.04372743051377e-05
4.53829319770998e-05
2.31985040186543e-05
3.74148347378192e-05
5.93114657083059e-05
7.92450841980399e-05
5.79867274935304e-05
6.21652573396816e-05
4.31045265744755e-05
6.42582024822148e-05
6.7841749120513e-05
5.82575334269315e-05
6.6706910020992e-05
7.09432759289585e-05
2.15760247548164e-05
5.20665328786103e-05
1.2626882633179e-05
9.41080560269474e-05
6.71547499676867e-05
8.07573202865952e-05
6.04689651990795e-05
5.72634568481331e-05
5.88220406376447e-05
1.46164913555691e-05
0.000119841036184618
3.10500247976444e-05
-2.10204391347886e-05
7.9731918712273e-05
3.3139435545839e-05
9.1973669290408e-05
0.000137419560531563
3.3817671207686e-05
4.01842554896835e-05
4.78762355732001e-05
4.94505431750448e-05
7.39735122107549e-05
0.000120157002769225
6.55676647327961e-05
-1.70087882132223e-06
9.15596224478578e-05
2.98383314331811e-05
3.48657785651199e-05
4.7329208040306e-05
8.08185356631485e-05
6.26047164765677e-05
8.23243944037523e-05
4.40763645566614e-05
7.85389187928422e-05
1.42712520227929e-05
8.44018344730857e-05
0.000109096965151106
6.606291522373e-05
5.38203874489061e-05
4.37841932003096e-05
3.30419331014799e-05
1.74430992641773e-05
8.25484377609566e-05
0.000152962233238516
1.30379027454841e-05
2.60591433093512e-05
8.26074764156258e-05
4.50501112833226e-05
4.65171578769153e-05
2.65673241914506e-05
3.42966730191153e-05
4.99971008695884e-05
8.03185747101164e-05
0.000102124300404382
7.54755658564572e-05
8.91417822732661e-05
8.57385360592964e-05
8.01336116689897e-05
0.000101533980136711
0.000100868560922426
6.40433479190691e-05
6.73006301551182e-05
4.82579153874434e-05
6.11615121723096e-05
7.2745582221907e-05
7.24215537209024e-05
1.99686457018415e-05
2.50225158670704e-05
-2.65733911201063e-05
8.87473968197014e-05
0.000103672334204326
9.17828159426241e-06
-1.88913215769285e-05
-6.83547874265415e-06
2.62763179655836e-05
5.58020971409569e-05
4.70900573953811e-05
9.99916402859597e-05
2.28859787635112e-05
9.57804226538481e-05
6.88860820412436e-05
9.66895718221675e-05
0.00010875331218804
4.57038561523811e-05
6.41567539744786e-05
2.50023362154066e-05
5.06493666853342e-05
6.43442142417977e-05
9.55591520240077e-05
5.45497906995734e-05
4.3623028458409e-05
6.38422765497102e-05
1.73246827107761e-05
8.75606231775104e-05
9.56129575665745e-06
5.4076042920999e-05
5.01234455393173e-05
6.23175190370738e-05
7.05138563849575e-05
9.15519583446133e-05
0.000113464460343911
7.99762654911619e-05
4.24905936630524e-05
5.8804575474712e-05
3.45420871400817e-05
6.43277856006533e-05
0.000107083148459358
-1.91438093231586e-05
4.25281968594694e-05
5.1393739289668e-05
4.65194322020685e-05
3.97353301425162e-05
6.72019216520041e-05
5.40365125784258e-05
5.01221155346435e-05
5.26966873146088e-05
0.000113443180526549
9.34054383629879e-05
4.65407457849078e-05
-9.4594268661533e-06
4.81400662704298e-05
6.86307688699684e-05
2.80835155652877e-05
5.68011717489122e-05
5.87185871538288e-05
3.35750662857913e-05
4.63547308449295e-05
-3.2679757151381e-05
7.26811317885587e-05
1.92714425956477e-05
5.5073339782669e-05
4.88937895777032e-05
6.03952763813495e-05
6.61436282206445e-05
4.38714097325158e-05
-7.59054783410937e-06
1.04666394093503e-05
7.32651975550044e-05
5.25021172670991e-05
6.20818197090521e-05
2.67722302587626e-05
6.8328803222919e-05
5.96917671601874e-05
1.90642413911825e-05
8.65286084042513e-05
-3.0125710295328e-05
0.000106228103641874
8.63533543805408e-05
-4.81215470424272e-05
4.48862712744237e-05
3.35882937619682e-05
7.22216037291829e-05
6.48755391114903e-05
3.72162851052619e-05
4.25434540852748e-05
2.70724085226342e-05
4.70382874053724e-05
0.000103014753198485
1.15346017315577e-05
8.4904390833655e-06
3.96169777501049e-05
1.00125296760387e-05
5.74062021779482e-05
5.94099489307233e-05
5.19570637838418e-05
5.52817268172121e-05
8.2687342204064e-05
-5.66141287818932e-06
4.86236162594757e-05
4.1615204494811e-05
9.2032032680029e-05
3.95184209848918e-05
0.000111367384433075
7.48840216419302e-05
4.01005988616462e-05
4.91957843787855e-05
5.22114921131676e-05
7.01181788514458e-05
7.8556953164593e-05
9.15896193874225e-05
4.95521357634507e-05
5.2303943377603e-05
2.88929631336178e-05
2.96927522944868e-05
8.11844229625564e-05
3.36991471405128e-05
4.74734568173706e-05
9.5076430381356e-05
3.4888911383133e-05
0.000104422865331075
5.38690971402436e-05
7.6124470965916e-05
9.44505596681423e-05
4.85136825429308e-05
5.8655893551069e-05
6.90030576165959e-05
5.74856059305058e-05
3.50389709252669e-05
4.6725804072875e-05
4.7018401485774e-05
4.53258853373587e-05
4.52356166080967e-05
6.52489967504889e-05
6.12042597430169e-05
-1.61443702516606e-05
5.54094845238179e-05
9.35714409048698e-05
5.51746791681527e-05
5.93004893320041e-05
6.63087215799103e-05
4.86702318826531e-05
7.04161277334382e-05
5.08246112930422e-05
2.83420459079958e-05
9.08437117099738e-05
3.78439845396519e-05
2.77614014558907e-05
-2.36955970707701e-05
0.000100644880728244
8.92576684039527e-05
4.95552209208827e-05
2.36696141709715e-05
3.27210302581006e-05
0.000103101541779481
6.67368695362213e-05
3.50858450972032e-05
6.91651111254076e-05
5.65513604725586e-05
7.17270813650885e-05
4.44981462049125e-05
8.26906681882567e-05
1.07299234065959e-05
4.96567887540494e-05
3.9764181941166e-05
6.50860456397937e-05
4.87322380506029e-05
1.61105290933451e-05
4.54886124810539e-05
1.16509587041991e-05
7.38334527895445e-05
0.00011287005162231
4.96904272564649e-05
4.35280953363621e-05
8.00487642304108e-05
4.693109694728e-05
9.44429970175328e-05
7.78348437318535e-05
6.76509909825143e-05
5.28258425347561e-05
8.88835950104775e-05
1.59357014528229e-05
8.6844775750053e-05
8.24068532029874e-05
4.50924544761546e-05
0.000123772665135991
5.00997259379079e-05
6.41839140550883e-05
3.69188484419488e-05
8.64643256764121e-05
0.000137329633919033
7.37268242643925e-05
-5.25341874219178e-05
9.50090838126149e-05
4.46819584785166e-05
8.59502450515298e-05
7.28254332394086e-06
0.000108861072948318
6.07005203186766e-05
0.000112714386661714
5.12584313994686e-05
4.7807770100797e-05
7.46759714880451e-05
7.30062388168322e-05
8.97060078046003e-06
9.86344543236625e-05
5.1942529434277e-05
8.27641447620197e-05
3.25206568482354e-05
2.4318665624528e-06
0.000151385651308443
-5.25420041404504e-06
5.66149283609867e-05
9.17226758733288e-05
5.57566523095986e-05
4.73760611498278e-05
4.17365978061519e-05
3.1552169741252e-05
6.62944077421242e-05
3.15015170156404e-05
2.04876677111526e-05
7.80490149036329e-05
6.66746177482951e-05
6.25790514346246e-05
6.04717193406956e-05
9.86784192530052e-05
4.09558379911139e-05
3.72081054873601e-05
5.68205590600137e-05
0.000107767572060227
1.05974143117851e-05
7.48306127573215e-05
5.94178995960844e-05
6.95100111314544e-05
8.23299508809238e-05
-7.77184022286104e-06
3.52722620461439e-05
-2.29507999855747e-05
2.48833435395723e-05
0.000110697582880263
2.99720916800087e-05
6.42852342431272e-05
5.30997353562463e-05
3.08939699709024e-05
0.000121284636757851
0.000119293423635824
9.79636533365937e-05
-7.91290165725183e-06
2.15439004485669e-05
2.38593848615053e-06
8.45665652363433e-05
8.21842787922129e-05
8.21685807695426e-05
3.86203936609897e-05
9.14760616379104e-05
9.90711105981139e-05
6.39378195163108e-05
0.000118234404091654
2.45751394462349e-05
6.41208628365565e-05
7.95226187005052e-05
8.33062592464146e-05
-4.89844853719902e-06
7.31451801443312e-05
5.55741626531465e-05
8.3725214974589e-05
6.94345670730565e-05
6.48880128107709e-05
4.38267561776007e-05
4.18785199263127e-05
6.04302885496639e-05
6.16999199741119e-05
4.59427458154573e-05
7.88963770901627e-05
2.82635861070295e-05
6.66202731804413e-05
5.77876516717739e-05
6.71503127393247e-05
7.12042962603336e-05
4.56628012785243e-05
7.96512090713156e-05
3.34138853395076e-05
0.000117338780375692
4.50346587262541e-05
4.75137473992012e-05
6.54566837253484e-05
3.93769876394012e-05
3.88425267676934e-05
6.9956950646651e-05
7.71662362514989e-05
8.85515071173984e-05
0.000117444416957963
5.02663028361952e-05
5.34326455307441e-05
6.78855580832647e-05
8.28186928220692e-05
4.75686643833408e-05
6.16890540400088e-05
7.9560066992432e-05
7.10773046939346e-05
4.15157203122647e-05
0.000102556807891732
8.0876902964283e-05
1.66882535857715e-05
4.23096734979799e-05
2.17394136908054e-05
1.1123958658904e-05
7.04136340088055e-05
7.84102443583175e-05
7.34367196886305e-05
7.96305993589454e-05
0.00010117774740597
2.75343429300504e-05
8.05181692312304e-05
4.21787931424343e-05
4.36533722660854e-05
6.74494927391867e-05
0.000143770413216034
4.72255159210955e-05
2.19544510204569e-05
3.23031010068264e-05
3.73660304656241e-05
2.68996737977668e-05
5.26413848047266e-05
4.78403030041292e-05
3.32451431490064e-05
3.69432343214227e-05
-3.24677606323396e-05
9.48834722220742e-06
7.90911942779404e-05
3.28095551067716e-05
3.57524610007007e-05
7.11775112907542e-05
7.72794047669699e-05
-2.88205318030072e-06
5.93130218495066e-05
5.71398228498832e-05
8.32892577842624e-05
9.17474369334805e-05
0.000106518596681021
8.63813561797842e-05
4.52002125645317e-05
7.83097475744265e-05
0.000104537662461354
3.18864550126041e-05
4.43205376930959e-05
1.68553897808814e-05
0.000107159092604589
8.79296785155487e-05
6.80377269201417e-05
5.51907133667509e-05
9.80006360777936e-05
1.09791215817566e-05
2.21727005990471e-05
5.626879242836e-05
-4.42868665794313e-05
1.54067485792289e-05
4.85428283480363e-05
6.43770783049776e-05
8.86605681910425e-05
9.38267430129659e-05
7.58358648743895e-05
8.88229996134627e-05
0.000114094134610004
9.12464567391761e-05
-4.57322195503159e-05
7.03196197841116e-05
0.000110527515285852
5.0900715186357e-05
6.52423261524631e-05
2.83532748896417e-05
5.85981118633333e-05
4.36220047617867e-05
7.81228537669792e-05
4.94480582334971e-05
6.07268921256609e-05
6.15890465075433e-05
1.00459370373451e-05
0.000111845966732563
9.04177446929961e-05
4.58179976926789e-05
-3.86369932852727e-06
0.000108644030077303
9.36212562105138e-05
6.6094493486693e-05
3.32888563104276e-05
5.62309088200945e-05
2.69139293107384e-05
-2.18449089693861e-05
6.50529825297093e-05
6.89437980545912e-05
0.000112887434170687
2.35170014750732e-05
7.03428706556841e-05
6.89798033195342e-05
9.16084610326634e-05
3.00429336604577e-05
0.000116076022144834
-8.41136957709424e-06
1.91204466886328e-05
5.70931507339558e-05
3.02631959244531e-05
3.30719653075713e-05
7.04019685073254e-05
0.000100168981132017
0.000118584898541213
0.000122344868799598
2.73852470031925e-05
9.31644983339965e-05
4.87991617121479e-05
6.32070119964426e-05
9.15832538755153e-05
7.23452654855876e-05
8.98227917007045e-05
8.01439421137178e-05
0.000113475298337916
4.06654736585693e-05
3.02013773849567e-05
6.18763166170534e-05
4.51149822295052e-05
6.48656149086649e-05
0.000108385846728714
6.8975830813966e-05
4.74983719822626e-05
1.49638800318191e-05
7.97136900009581e-05
1.72044602626587e-05
6.78858923833549e-05
7.01574218212364e-05
7.22599623330825e-05
5.19266094228972e-05
8.40772383147453e-05
2.42230006604428e-05
5.28224023822902e-05
5.83549495597412e-05
2.81022932207204e-05
8.62424666765813e-05
3.88353343154008e-05
0.000113322029122892
4.28114962090865e-05
0.000103891732758327
2.21139883462063e-05
5.6455236712606e-05
8.36737892765829e-05
3.52991558355393e-05
5.19130700837391e-05
5.02545349108858e-05
9.43531499787049e-05
5.93218359885068e-05
6.13756771915647e-05
4.35679594517416e-05
9.0128216223006e-05
1.80913182409137e-05
8.0218681918843e-05
5.12856349201596e-05
5.38493393251323e-05
2.89679287714334e-05
7.07072974449825e-05
0.000111760695137837
2.88588595677475e-05
-5.70733701378108e-06
0.000103212797606845
0.000136007201143936
-4.11146974839929e-06
7.58790818398631e-05
8.63013299902817e-05
9.12264532872256e-05
7.26660453359924e-05
0.000137072555413592
9.26961333590118e-05
3.32354363003463e-05
4.1699849045181e-07
2.32484132992965e-05
5.08197654593633e-05
3.68323946019537e-05
4.80025216773459e-05
3.68319216309869e-06
6.5268309389478e-05
2.60718553567678e-05
3.15068135939248e-05
2.34103570119933e-05
3.40676953296109e-05
2.95453960075944e-05
9.20864658142121e-07
5.98094091779163e-05
4.96095676612151e-05
5.92665392334604e-06
3.2212718434309e-06
6.41402838031119e-05
6.84251035411279e-05
8.71308722082619e-05
5.37444351027471e-05
7.85177360440504e-05
8.97641568550298e-05
6.57516857563377e-05
7.77859041618529e-05
0.000133340830279258
6.13509998029496e-05
0.000124958712653178
4.15358382655744e-05
1.91275458399933e-05
1.91360913731402e-05
7.21172727553111e-05
0.000139462509223765
7.20965928365514e-05
7.02118356886356e-06
6.68517435684587e-05
4.51117800730846e-05
0.000101297678579136
1.44731485293119e-05
4.74106247890919e-05
7.03420041080393e-05
4.96273709384488e-05
3.60793833109349e-05
8.70671966251923e-05
0.000123304485000581
9.26096542023362e-05
9.49026771833354e-05
8.59352607500869e-05
9.38815965039158e-05
7.12335552398289e-05
5.37976901093891e-05
5.58287208349156e-05
-5.33572038693935e-06
5.45300804194068e-05
9.26947019908656e-05
4.96559883950364e-05
6.95079366336196e-05
3.87741828350097e-05
4.88598408606486e-05
6.79316724171937e-05
-2.4978324897139e-05
5.35263247847457e-05
5.27778372346982e-05
1.90672289648722e-05
3.18080166286381e-05
6.75679167414148e-05
5.41206823260521e-05
2.05015199638343e-05
0.000111141940931722
6.16110981750837e-05
4.23405344006202e-05
6.14517460858749e-05
0.000107240446643362
3.72016668895817e-05
9.37568932746158e-05
6.87968981793772e-05
2.5397845071455e-05
2.03591235371251e-05
3.54226104335962e-05
4.19068894229746e-05
6.98011136167805e-05
6.55767391999901e-05
0.000122857432931679
7.04145173651791e-05
6.02397398285551e-05
-2.85877818778708e-05
8.87528358520819e-05
6.5531251465311e-05
8.88899486102582e-05
3.43604906989261e-05
7.96915473786124e-05
6.07491102760674e-05
5.40944642645031e-05
7.06670405760299e-05
9.36228246887238e-05
8.48770953491114e-05
4.65435423875796e-06
6.65059549267227e-05
6.25865265941327e-05
1.35411757831693e-05
0.000102320265851223
4.08986549196193e-05
3.47738963189589e-05
7.71123440203894e-05
5.0601618899105e-05
9.93032931466298e-06
9.35604718972941e-05
7.20052082616506e-05
2.52746380921199e-05
5.94086925866692e-05
2.16150372949317e-05
3.46121026920526e-05
0.000111033914345343
9.34499110409755e-05
3.92973535946025e-05
3.96035192278875e-05
0.000104445321608894
3.2996185102278e-05
4.29265462349807e-05
9.59098688932815e-05
4.46876517316224e-05
8.2044431679022e-05
8.38089976264525e-05
7.87993438611074e-05
5.49863224168707e-05
-2.00587402089326e-06
5.67802773012377e-05
7.73487590278333e-05
2.98716714923904e-05
0.000104484464480857
5.40699836619461e-05
-1.6732239702216e-05
6.61690243914897e-05
6.3308203155248e-05
6.17765877663526e-05
0.000101167363556398
9.60620402067707e-05
4.35665035345735e-05
1.63488004797855e-05
7.38065294877292e-05
0.000107814940281468
0.000106657438892835
0.000138005330295748
6.633388600947e-05
7.19259708207996e-05
5.08046633382435e-05
7.87557738700588e-05
1.68976019738891e-05
3.3456821179598e-05
8.75421682913082e-05
6.84028121200074e-05
0.000128636988582309
0.000105730142462069
4.96709910957111e-05
7.73179534929249e-05
4.53254200613328e-05
9.03399808787024e-05
5.10809743050181e-05
9.07734023980525e-05
2.22357948223602e-05
5.71199522149774e-05
1.77065078513659e-05
6.94067850682486e-05
4.85170329037215e-05
3.77352539793981e-05
7.13819251441656e-05
2.11048029084384e-05
4.81848318131287e-05
5.47072275103458e-05
6.64054952704934e-05
5.2367026468779e-05
7.64140501625191e-05
6.5636585839313e-05
5.256996790171e-05
7.12201603775662e-05
3.6186087346069e-05
4.53168351651164e-05
6.97467379892685e-05
6.68947125760893e-05
8.54739597275399e-05
3.18448967274892e-05
2.81812542723042e-05
7.76351949494235e-05
0.0001260498754785
4.3378585776771e-05
9.67171856901808e-05
0.000117698098939052
4.89858873279237e-05
9.52596616909416e-05
-4.90797052692372e-07
9.05351435159404e-05
5.66431448094488e-05
1.27015776894733e-05
1.19636556077044e-05
0.000103891272263157
7.65672680466362e-05
7.09536807175875e-05
4.71240639951147e-05
1.57944630500912e-05
2.0023716604088e-05
9.13476852844496e-05
9.4503782515862e-05
4.14902078646652e-05
2.74364559504236e-05
1.92378335197579e-05
3.14278140907439e-05
6.05530413976749e-05
8.14333094104605e-06
0.000118286237225175
5.5352154191861e-06
-1.68685962817954e-05
0.000104903288627426
5.65505232995777e-05
-1.36019448289067e-05
8.12730421203711e-05
9.14427772385964e-05
6.62173739930829e-05
8.27802680359233e-06
4.2859719343933e-05
4.54314804491523e-06
6.0051623395114e-05
1.76709114223709e-05
5.54239280366254e-05
8.99865341794033e-05
8.49858652931535e-05
4.45961125291093e-05
8.81172184463182e-05
7.72891937031601e-05
3.92525045552997e-05
0.00010230493361461
0.000105114196600012
9.35258951621168e-05
7.36888263465739e-05
0.000105109749923921
1.90926745677346e-05
2.91956688512956e-05
7.9851427859954e-05
6.2462226225888e-05
3.20567818764891e-05
7.01054640407579e-05
4.74984546412958e-05
5.21857667452243e-05
8.36061574043002e-05
3.98649215983863e-05
-1.94566321525434e-05
6.09505004618377e-05
2.01848789382993e-05
4.81070383153415e-05
-1.7344416373492e-05
5.84249851158537e-05
6.60523760559539e-05
4.58406039746542e-05
6.99094703934868e-05
4.9201699294322e-05
4.02742605515345e-05
8.77899393759222e-05
1.38819771904853e-05
7.77178659532979e-05
9.86937144051713e-05
5.62349969196569e-05
2.98951188442646e-05
6.20406982437867e-05
6.63686216880804e-05
7.01718868481048e-05
8.94347387075395e-05
5.68071334034908e-05
4.01405602044278e-05
8.34653825161054e-05
4.253234216341e-05
6.56281196063729e-05
7.32326948501445e-05
5.88882474594259e-05
9.55146215183505e-05
4.11266528341831e-05
5.38644335129215e-05
4.577665204846e-05
0.000125464214754029
0.000126713972705535
-1.99803458130163e-05
9.64799101970199e-05
9.59945321610541e-05
1.09685205007398e-05
5.23339803358637e-05
8.50564803939498e-05
0.000135894563367082
4.01597430370146e-06
7.10100629933938e-05
0.000103899500523701
7.62061436671207e-05
6.41694633027328e-05
3.67762527181906e-05
2.57794663116946e-05
4.94148085114365e-05
6.11970348775588e-05
-1.23130695123978e-05
9.19742270047173e-05
7.38267889207696e-05
7.99343666641631e-05
