# Supplementary material for: Research on computational propagation and identification of mine microseismic signals based on deep learning
Source: PLoS One. 2025 Oct 22;20(10):e0334641. doi: 10.1371/journal.pone.0334641 (PMC12543183; doi:10.1371/journal.pone.0334641)
Supplement: S5 Data — (ZIP) [file pone.0334641.s005.zip › 000100800001309.xlsx_0.txt_24.txt.txt]

8.6855124379565e-05
1.81844806810267e-05
7.51398850848943e-05
3.55687722258412e-05
7.67642659824575e-05
1.05909201716068e-05
0.000110718890831031
9.20760015841464e-05
0.000113785772214673
6.716600381277e-05
4.16466192636332e-05
6.66323840610024e-05
0.000130994328167698
9.46965733700463e-05
3.16552955556065e-05
0.000125058383107347
2.89159987920897e-05
3.56461070281848e-05
2.34645914350631e-05
2.34819943286653e-05
8.62589865666348e-05
1.28640849216729e-05
6.88875156542521e-05
7.24114852400003e-05
3.20395554023529e-05
3.2302802431071e-05
-1.98664259300555e-05
6.22124570748566e-05
-7.96449951745917e-07
6.6896018093752e-05
5.51085442084361e-05
6.33834824419328e-05
5.62479985071202e-05
7.39151444519547e-05
2.46458609162403e-05
2.29393963671184e-05
1.6072677882265e-05
3.43446933749499e-05
-1.65042887153549e-05
9.74582970975907e-05
1.85904525689695e-05
-1.88714952972335e-05
3.50352410350648e-05
2.77611497779424e-05
4.48528921178463e-05
9.18085283720612e-05
4.68206684741933e-05
5.04853737366989e-05
9.82145328474721e-05
6.9007877130137e-05
1.91003387860207e-05
8.32577426927524e-05
9.82351115437923e-05
3.41438095608871e-06
5.51564167303375e-05
4.94536011292987e-05
4.48805334720291e-05
0.0001253549964014
7.39153107488806e-05
6.67522968290149e-05
9.74508211424221e-05
8.59180815820029e-05
6.59399985090799e-05
3.80321817461073e-05
4.71840704371521e-05
4.4255290970679e-05
1.9243122444903e-05
5.3941481565651e-05
7.11573008447545e-05
5.76888305008823e-05
7.45441940831626e-05
9.22929631275835e-05
1.49378628515586e-05
4.34783628883568e-05
6.37877341140957e-05
4.62919999971295e-05
2.40934205709287e-05
8.15929150779954e-05
2.3650432167288e-05
4.56036390435899e-05
3.06500161783491e-05
7.84068793336395e-05
8.09141788362797e-05
4.7860937984851e-05
9.45876627664962e-05
1.88258774034678e-05
7.62840031114123e-05
-5.65702352278353e-06
6.73760048535895e-05
6.75515145794075e-05
7.0979259432736e-05
3.78616007847691e-05
5.90870639650885e-05
9.76574808192986e-05
3.5801264805029e-05
7.50819587265511e-05
9.02197340808689e-05
4.54010733799172e-05
6.68333573583964e-05
5.03382885408823e-05
-2.78333559681672e-05
7.25993307350918e-05
6.94257364241836e-05
5.03732383955093e-05
5.50348378280849e-05
0.000116281912951834
5.40743651341789e-05
8.8714626057973e-05
1.28470156335249e-05
0.000104923943509727
2.41455533083937e-05
0.000145053353458416
4.73633579901067e-05
0.000145656236933442
9.00342484326047e-05
4.68282473194187e-05
5.40003163299965e-05
5.70603047952586e-05
3.24122959816909e-05
0.000115959931357372
6.36788262495284e-05
0.000105474623531311
4.45149911619246e-05
0.000129032577583905
4.2507949487042e-05
9.28821898014652e-05
6.3613969044862e-06
0.000116583910542377
8.05626618543194e-05
3.53934249161988e-05
-9.74470207439056e-06
9.34264316159468e-05
3.29983388085636e-05
4.82025691993612e-06
3.30500928668655e-05
3.76219873082187e-05
7.97093101942158e-05
0.000123388953163435
6.93081862202727e-05
-1.14241638436565e-05
0.000122383024126114
9.52051646458567e-05
9.75117110622353e-05
7.79941925927054e-05
2.28809657002107e-05
8.82811215537371e-05
7.2272574550258e-05
9.72048586003951e-05
5.1866428890703e-05
6.08099160959334e-05
7.24783878543403e-05
4.88788905387012e-05
4.11663112740698e-06
1.90442604364204e-05
8.58747880551938e-05
2.60465311689786e-05
5.95113658123382e-05
6.82477298783364e-05
3.34967764231018e-05
8.28062850906745e-06
5.86237459460906e-05
4.76090114650913e-06
9.70110186478404e-06
6.96651681680436e-05
-5.53613664583412e-06
8.27310282822823e-05
3.30001352358208e-05
7.66674301084727e-05
8.32709657138569e-05
-5.22815358210317e-07
3.72674227523437e-05
8.67052323373238e-05
4.78598537991438e-05
0.000128536438125955
0.000140460319155837
8.51091787414918e-05
0.000126183089460718
2.00562367271424e-05
0.000148210714918638
-2.27033002781218e-05
1.80645332791502e-05
4.11529978245389e-05
6.09949891622644e-05
7.49893699416204e-05
5.31228952039875e-07
1.17211327561875e-05
4.41597595386342e-05
4.84912087517211e-05
4.42315049715057e-05
4.36540292450641e-05
9.70854372787472e-06
5.95055793326022e-05
7.99851190697653e-05
6.70075272646784e-07
6.97029701781217e-05
8.51234550446612e-05
9.75212683442985e-05
4.64778349579324e-05
6.16931785436567e-05
0.000129610156734382
0.000107730504721583
6.42850513495177e-05
6.26313916785779e-05
7.73836424114232e-05
6.0006400981718e-05
0.000116719989294514
0.000119234939991128
7.36464995021913e-05
-1.6720549133116e-05
7.5155146211708e-05
5.74178091019486e-05
3.61925254874369e-05
6.61239782841577e-05
3.82860892459478e-05
2.07516927564681e-05
3.25486964592415e-05
9.39413267659662e-06
8.98626156362797e-05
7.33165625899233e-06
3.2218690040384e-05
7.51285876252652e-05
4.48312622350127e-06
1.61028954046263e-05
4.61549994453385e-05
-2.11081153466807e-05
6.47725784990849e-06
4.79480787485365e-05
1.76879848928905e-05
8.09808390867894e-05
5.89824546672473e-05
3.26901623832306e-05
2.45808330134761e-05
7.57548796938635e-05
8.47271853197304e-05
7.30245250571483e-05
3.68861310769886e-05
6.84220578386348e-05
3.22001947498482e-05
0.000123464364918842
7.91736926323732e-05
5.07668253487699e-05
1.50114276283229e-05
3.12111889434581e-05
0.000106456446683084
4.67946242817087e-05
3.67778313964924e-05
1.4094633811527e-05
3.09175727918631e-05
2.24278328150985e-05
3.70010923257057e-05
5.31206712193574e-05
5.27408866741367e-05
5.61579779023608e-05
5.29826651790136e-05
5.55738919738933e-05
6.18504026868652e-05
2.86208875499493e-05
2.30037268594685e-05
3.15914960008885e-05
0.000103686446087533
4.65194835124106e-05
5.07886170631315e-05
6.1988967513885e-05
7.95527147209931e-05
5.22522675602672e-05
9.55627012127122e-05
6.2452043021366e-05
8.78501822375246e-05
1.03117783836931e-05
7.46615069505768e-05
9.0762377247417e-05
8.1470273272277e-05
-1.0917817679754e-05
6.08516526933758e-05
8.1238965243861e-05
5.83645989315285e-05
1.10930786496545e-05
-1.80467540596674e-05
3.57918092616909e-05
8.06183872216171e-05
3.75185512527625e-05
6.25312877138504e-05
1.47414779068942e-05
3.28946741591662e-05
4.47981464778141e-05
3.15400993409426e-05
2.68570841499961e-05
5.67219335450116e-05
3.28997023760727e-05
7.23873351558414e-06
0.000108563434968912
5.18682056819136e-05
7.51558839996891e-05
7.89843818909499e-05
6.4295380816029e-05
2.98649886956356e-05
3.70754767092581e-05
8.70987592698684e-05
3.08966826728595e-06
3.69087724986099e-05
3.70711183846051e-05
8.00850121111342e-05
2.88506548022036e-05
7.04132572169731e-05
3.35082908744629e-05
2.21227845371893e-05
8.68162549198723e-05
2.57457607915816e-05
6.01708956521356e-05
7.75051076118159e-05
4.72290509091067e-05
8.00690742455725e-05
9.15923096779543e-05
0.000183550375671279
9.36691456079631e-05
6.49410662874079e-05
3.95702470245233e-05
9.20916322453965e-05
2.46107643964759e-05
6.89459989338986e-05
6.90274365745422e-05
8.13249593411684e-05
2.25287670937525e-05
2.36194896107266e-05
7.09049860286176e-05
8.30980512593707e-05
9.05681641010311e-05
1.48292432160753e-05
8.10779080868695e-05
6.24334783297793e-05
3.60323275152135e-05
1.16377342629312e-05
1.88828573731818e-05
4.80742460989957e-05
5.38645195283209e-05
7.14286938679638e-05
5.02292826938067e-05
5.29604661521836e-05
9.2420246896848e-05
3.51672213559774e-05
0.000130270141250696
7.74625534258082e-05
2.5364911349471e-05
0.000102612317635882
0.000105683030353989
-3.51827984633887e-06
1.24471612455526e-05
4.90346630427999e-05
1.2582494823697e-05
3.40233748489856e-05
5.65300488259106e-05
0.000112639369672403
3.79104045442559e-05
5.42720666476725e-05
4.35895180721117e-05
0.000111349659280524
0.000133937423024989
8.5260211594798e-05
8.67396024962312e-05
2.20599175367634e-05
5.50696623825832e-05
2.67992670972385e-05
5.44572143666656e-05
-1.74451834277181e-05
0.000106051520787138
1.24862448139031e-05
4.23258569693635e-05
6.73217030350498e-05
2.51750569037148e-05
5.8593344207393e-05
0.000124466270699554
-4.15725260390086e-06
0.000103676191291802
4.17776792195736e-05
0.000100945610224165
5.86645178636305e-05
7.23410065781e-05
2.00791662754703e-05
1.31399614929392e-05
0.000101501940666042
4.17420213499485e-05
6.01786492759062e-05
8.87344158928442e-05
3.60420183369683e-05
2.69760138915709e-05
0.000113934234260003
7.12662513533305e-05
2.7807308653571e-05
6.43523520859123e-05
8.63682521438074e-06
5.04508936559365e-05
5.7229967739482e-05
-1.77727713239199e-05
4.98495834089778e-05
1.88200782037492e-05
5.67137382852608e-05
3.87543547756219e-05
9.50792668569368e-05
9.42065090149069e-05
2.11520402633677e-05
-6.55755047319908e-06
-5.89697683615697e-06
3.75503186685334e-05
1.12102153945586e-05
0.000105504276477944
2.76314578570168e-05
5.23972750323233e-05
4.10407668674868e-05
0.000142536932658376
2.09116515897635e-05
2.39902953450304e-05
0.000103760199581631
8.15538525934151e-05
1.69795415939787e-05
5.31128365145706e-05
6.33515039911993e-05
2.18078241721945e-05
8.71911265972792e-05
4.01772824507936e-05
9.58457216812749e-05
5.07894170923853e-05
8.05884087497718e-05
7.61439779109862e-05
6.46728268513373e-05
7.46153683505702e-05
7.08177334906899e-05
5.85649484560675e-05
7.20308445398957e-05
9.30820079617345e-05
4.96971333740376e-05
7.0684199606512e-05
6.46981504496993e-05
4.38686884613194e-05
6.8369325552517e-05
6.61705980965889e-05
8.59423835929326e-05
8.29776150573627e-05
5.31949256967839e-05
5.62815054016851e-05
7.65244262781431e-05
3.72182425815907e-05
5.36737281054401e-05
5.39026216472771e-05
9.95258583252006e-05
8.97144478643722e-05
5.92353301927934e-05
4.85313983127371e-05
2.31091743310244e-05
4.18173682530345e-05
3.93466326109125e-05
3.47978727663241e-05
5.14592596771739e-05
3.04170710438951e-05
4.00599497670371e-05
1.49369120946625e-05
1.80582572239771e-05
2.2029536376368e-05
4.58449575131024e-05
5.2581948101167e-05
4.41954726811994e-05
0.000108043013125014
5.865446346108e-05
5.67575981718499e-05
9.13561883327736e-05
0.000108904680809644
3.43059471223308e-05
0.000106742494974718
6.14564305376375e-05
4.34771298712264e-05
8.012937524387e-05
6.59114511966318e-05
7.64722476158413e-05
6.62059527861164e-05
3.0508737248834e-05
7.13479767144704e-05
7.19379436258345e-05
2.16242418758459e-05
3.66756604209705e-05
6.93008876317085e-05
8.54040628020285e-07
7.66677615399737e-05
3.98634174755477e-05
3.55218237890143e-05
6.60287084230085e-05
5.98047078944043e-05
2.25824986015654e-05
8.12971660088624e-05
9.74993488445013e-05
4.05789489533543e-05
6.49525634293026e-05
1.99293492505565e-05
9.90263260381618e-05
1.74299910751653e-05
-2.17872928092222e-05
7.18746176757393e-05
5.4539585029562e-05
5.16034619467704e-05
1.20665848226673e-05
8.45839947514023e-05
7.60646834103536e-05
9.0536385090721e-05
5.08680487468041e-05
1.72328130083294e-05
9.7866221665811e-05
0.000110880221643374
7.51924581356488e-05
6.15349210525612e-05
2.90124565301549e-05
8.67428713684446e-05
3.95201649869836e-05
0.00010715479505003
6.31566730123746e-05
7.27485089408947e-05
5.2210637199283e-05
7.84704590195783e-05
6.05235056767887e-05
3.49976796902674e-05
1.34826484829373e-05
7.34375288149008e-05
0.0001091241731924
5.93052694664152e-05
0.000112211665151891
0.00010980045543717
3.55266921134106e-05
4.83350320567592e-05
3.82476678101208e-05
5.67079417803057e-05
7.79902302073917e-05
5.47709605546175e-05
4.7152088858464e-05
3.86738682577197e-05
5.35081795222331e-05
5.10673573499039e-05
3.40862532389846e-05
6.12816278106997e-05
4.6233523311977e-05
8.56275818614332e-05
3.5112498361758e-05
8.09423835184669e-05
7.93102318976128e-05
2.39497206527343e-05
-1.81651998480947e-06
5.50840325090545e-05
0.000108072547888262
-7.86670309707768e-06
9.54181054538694e-05
6.85527543765879e-05
0.00011674016122392
5.08983333916934e-06
8.75327942302844e-05
6.00060518385628e-05
4.74431394797317e-05
0.000114859855544813
9.7835879677345e-05
5.88015377203823e-05
7.90909146059161e-05
5.61093468430954e-05
0.000108986222060594
6.18850677150857e-05
8.75520232878257e-05
2.86710684727863e-05
0.000126155132542136
3.92715337434961e-05
9.07888398702093e-05
6.58351227040455e-05
8.28675417787059e-05
2.75723662988365e-05
8.26085624919036e-05
6.33062164355089e-05
9.31546550416436e-05
6.22559363136805e-05
0.000112467553159235
7.70583808990368e-05
4.92358229519652e-05
8.80492347831882e-05
1.24459340958098e-05
0.000120216976731898
7.25607700854777e-05
5.16190864014402e-05
1.36191366302243e-05
6.93074074408506e-05
6.43762402193487e-05
0.000104906239197976
3.23326093682973e-05
6.84370880626765e-05
2.93476044926968e-05
6.37643059495579e-05
0.000127803915906599
3.2340817615773e-05
0.000125340519113636
4.12445571131365e-05
4.24789417239349e-05
2.83380307363485e-05
2.85198068208482e-05
2.93230195288928e-05
8.1302712659368e-05
3.03356111062538e-05
5.69912406238249e-05
7.73350817270994e-05
6.60472504525658e-05
5.14752982316334e-05
8.4020241911308e-05
8.18314633215232e-05
1.29009208073704e-05
3.48149601636621e-05
3.81514257360428e-05
9.30215900117877e-05
6.98442188124763e-05
6.13696426342598e-05
1.10285118190994e-05
4.75514397442625e-05
2.56458800271934e-05
2.37342471732e-05
2.71664951952953e-05
4.72156656396676e-05
4.3070823613735e-05
9.76983112138661e-05
5.61204884033179e-05
5.56798103368849e-05
0.000104610075447038
0.000101268190999794
8.42922816813153e-05
0.000103742380676253
7.6192337691733e-05
6.29665905654658e-05
0.000106187026456716
8.89524846867634e-05
9.31452928500964e-05
6.5090619238373e-05
8.21462884739177e-05
1.70278398966152e-05
6.63824378805272e-05
3.56163674075086e-05
4.08099317717737e-05
-2.86176238956766e-05
6.54268316127376e-05
5.16308310295021e-05
0.000123291963405453
9.15992734045586e-05
3.94338856575579e-05
7.40015531180954e-05
6.81841497527953e-05
6.46021500141117e-05
5.70486309862381e-05
6.0759853675076e-05
3.65591360971765e-05
-9.29238594346879e-06
6.35112561378535e-05
6.71731056053561e-05
4.89534314426739e-05
6.88524062947585e-05
9.54893133689928e-05
1.99200517987548e-05
1.62991834620106e-05
6.0488754331001e-05
1.7949875574379e-05
6.92024801539154e-05
4.12018098280898e-05
4.7065102382806e-05
9.05121052051806e-05
1.79037930690888e-05
4.53206522123338e-05
5.84399343772532e-05
5.77061055464351e-05
5.1981959482956e-05
4.31850747467759e-05
3.37537277936353e-05
1.77715685099346e-05
1.51762352067666e-05
6.22942016234288e-05
6.44679649634179e-05
5.03630542079368e-05
5.36866483021081e-05
9.90084689370958e-05
8.76816802573708e-05
1.96462863398998e-05
4.77707082781856e-05
4.21028171740554e-05
2.34645198971462e-05
8.76756297751279e-05
4.23939062168099e-05
4.3990259716125e-05
1.55403677959891e-05
3.21128004496055e-05
2.64610436205379e-05
2.24485395613278e-05
6.90792302062051e-05
4.5116707964745e-05
5.31280940596426e-05
3.37998587713193e-05
9.80799938505383e-05
4.67757119826279e-05
3.38565835741995e-05
8.87277367219061e-05
2.79339839400972e-05
9.13887153273826e-05
5.93346041085825e-06
1.7069087098717e-05
5.02790385855265e-05
9.54564422400981e-05
3.21629813652765e-05
6.13481918842921e-05
3.19781055955109e-05
-3.41734030612384e-07
2.06069637659064e-05
7.38756135796669e-05
1.79692029983479e-05
5.85607725715469e-05
8.15079809084343e-05
6.38116670008875e-05
4.6576318517267e-05
9.22314114200392e-05
8.06350773777476e-06
5.40460103401642e-05
6.2787028937895e-06
4.99792869863659e-05
5.10271903781365e-05
3.21790689173803e-05
3.62537994512674e-05
6.86948239551572e-05
0.00012357594656095
0.000116422283224478
7.86607733998972e-05
1.52499762374483e-05
8.80777067345972e-05
2.97158027152918e-05
7.19064350047868e-05
6.34686774071362e-05
0.000156314311160149
8.56328702104921e-05
6.16356799541762e-05
4.48366117496391e-05
4.64507795677717e-05
7.28740848961848e-05
4.71167924935416e-05
6.85368808179899e-05
5.18452735549525e-05
8.23133462061467e-05
5.71898321445231e-05
8.08113167128487e-05
0.000110263225378555
5.6142140194048e-05
6.39272450487529e-05
7.94907168081704e-05
7.87477906314112e-05
3.51721378741777e-05
0.000104032494170629
2.85534174383558e-05
5.02516814718025e-05
7.77861637634429e-05
4.39099131741814e-05
8.35849963939838e-05
5.54581618084136e-05
3.98500268767583e-05
-4.13787911692877e-05
0.000117646699473819
9.61221460624162e-05
2.70716596672679e-05
4.49354117186494e-05
2.61430738003587e-05
2.56403647410454e-05
8.04816877548741e-05
7.10576455799314e-05
4.89239060289203e-06
7.54215218301867e-05
1.24479662932091e-06
9.88084546231437e-05
6.24204146023985e-05
-7.35005624388254e-06
7.44903450308894e-05
0.000105712176296694
4.91329840330214e-05
9.78358862839121e-05
2.33757035338231e-05
4.90937503263273e-05
8.02296563246124e-05
1.04381634789216e-06
8.22764440805575e-05
3.17819969896305e-05
8.53013479072517e-05
5.96721474785214e-05
6.11553509709322e-05
9.48494924053023e-05
5.07533051980801e-05
-4.57923473419821e-06
7.29161149294553e-05
-5.84813805463599e-06
9.35174970782892e-05
6.00376867670468e-05
3.766877645476e-05
0.00013754370322888
4.43876737361069e-05
0.000101802522469007
5.09834423262608e-05
9.69883130054156e-05
6.53280516913192e-05
3.40158176684425e-05
-4.40080120157719e-05
7.07188592381514e-05
2.18884777234767e-05
6.62983758712736e-05
6.72494521862337e-05
5.73951155715761e-05
5.54169512995004e-05
4.36826836247681e-05
5.12922240976627e-05
4.63132820239607e-05
5.55189941172337e-05
7.03775305162049e-05
0.000116180784566416
4.8709521685935e-05
8.99036474625818e-05
0.000101246104155329
7.34095403958833e-05
7.94068675450595e-05
-3.35394711504075e-06
0.000101665765639494
6.22674516745569e-05
2.67055859992234e-05
3.595465899667e-05
6.7414212977001e-05
5.07098264289302e-05
-1.26357418970817e-05
2.06933824983238e-05
6.60455031059794e-05
4.25092505786822e-05
-1.38101667675333e-05
0.000120512544889742
8.33947413376148e-05
4.13151619618845e-05
6.80159030730671e-05
1.30091940776267e-05
1.418410638916e-05
4.51546554848641e-05
6.88811716763832e-05
2.11141133483584e-05
5.78806435503687e-05
5.28224783380314e-05
8.13012250925646e-05
4.87996309133475e-05
2.9113619747958e-05
5.87644117390772e-05
5.82141325901077e-05
5.72983406187217e-05
0.000102680355640801
0.000146548864494159
2.0795466395495e-05
3.36781788089256e-05
2.32115233736447e-05
8.22989497351622e-05
0.000106211741077815
-9.65025875364834e-06
7.95084454411924e-05
8.331663566549e-05
0.000111979658526537
2.97450255009356e-05
9.52387484486143e-05
1.57708705652754e-05
8.44932464276693e-05
5.70211202687437e-05
3.02519143142171e-05
3.85826886701174e-05
3.76118537558336e-05
2.52542156406286e-06
0.000117710768228069
7.34930336121449e-05
8.25213124894474e-05
8.93722550370123e-05
5.93520363690508e-05
6.21242240676424e-05
7.52044990761846e-05
5.43117778246979e-05
5.98508308103347e-05
2.54161242897576e-05
4.63122951181239e-05
0.000116539415243881
6.89626910339052e-05
8.46300188841244e-05
6.89706483365331e-05
5.41395704374836e-05
8.07208625452229e-05
9.87245655863502e-05
0.00012382629228334
7.49963392384558e-05
5.81001188989974e-05
1.84228661434469e-05
7.54411261895346e-05
0.00012074380685896
4.22925528644906e-05
5.23814816242718e-05
0.000111998733575734
7.85358602687979e-05
4.06825667606934e-05
4.23161280242337e-05
8.79508066427811e-05
1.21151936639239e-05
3.23154688186957e-05
8.24050250799598e-05
4.86276561679166e-05
6.86638053108437e-05
7.71639468777174e-05
9.02423923188836e-05
4.86703706460965e-05
7.57407126369515e-05
1.38634873265101e-06
4.58382231828354e-05
6.1139598826898e-05
5.3745574358768e-05
7.33271011571321e-05
3.81688818816008e-05
-2.07716867617172e-05
1.42044549451212e-05
3.47669534275271e-05
6.42467089061569e-05
1.38082630432816e-05
3.67621534100337e-05
7.34954721479667e-05
5.74856963195078e-05
0.000112204523016156
9.05695774009076e-05
1.83446677195976e-06
1.80234149580987e-05
5.47650298237966e-05
6.42629361962756e-06
7.58636694088513e-05
8.7368552804889e-05
9.20084491350977e-05
6.21578802145352e-05
-1.46829954629216e-05
4.74589597795001e-05
8.88578056546554e-05
7.22450439564475e-05
1.17226659328697e-05
3.76898981671909e-05
0.000141821855835164
5.68509434936925e-05
2.79631172189323e-05
4.82231901133324e-05
4.73090329004034e-05
3.3172509910771e-06
4.84719866271898e-05
2.95276320374997e-05
5.20721357370615e-05
4.56644705113072e-05
5.91306427699716e-05
5.82625575475538e-05
5.90331418932025e-05
0.000101787480216316
8.86494458549432e-05
5.93553864584668e-05
7.56969356164913e-05
7.49892674460561e-05
0.000122059579105205
8.27975802659664e-05
2.22395724193424e-05
8.00258341467073e-05
6.32691236010263e-05
7.54083358702305e-05
4.99752958225722e-05
0.000107043770880381
4.51950874871812e-05
3.44171332764574e-05
8.33198642209392e-05
8.93889567480496e-05
4.35263302182066e-05
4.05579130793231e-05
6.66932894688236e-05
0.000121606042942173
3.50771081948234e-05
5.1715193371073e-05
6.77382964859243e-05
5.32995273289832e-05
3.18383563232896e-05
4.59024192680474e-05
2.43997546382082e-05
7.77252622238972e-05
-1.33223617463689e-05
2.46169848812161e-05
-1.55452526556581e-06
1.77727316681694e-05
0.000130076995111898
0.000118399232741902
7.67946458939151e-05
4.93831410695525e-05
9.6626199354657e-05
7.32393592985656e-05
0.000116098584307912
8.1637768950763e-05
6.79898100350817e-05
0.000109862952169598
1.89308545048391e-05
5.62971144913733e-05
0.000101180228586076
4.14541623201773e-05
5.1362890837265e-05
4.63194171809317e-05
2.62115458947546e-05
7.16396632504714e-05
8.39475535025496e-05
-5.23181220545431e-05
7.70296043136698e-05
6.67720663689959e-05
1.5321984981682e-05
0.000103692976325119
6.78691630271832e-06
2.60926606365769e-05
4.45041526905855e-05
1.57482758325258e-05
5.95155977430219e-05
-1.17471750983082e-05
5.92873597798064e-05
6.37577900247521e-05
8.16008400243536e-05
0.000113480487376985
7.30407586707012e-05
0.000124420713497031
9.25552313055746e-05
3.49164329761798e-05
0.000113468195506148
8.29018018041165e-05
0.000130158773028883
4.18519192690698e-05
4.76788971147957e-05
7.61014123133945e-06
0.0001243008336835
8.78975623625282e-05
6.35353375784338e-05
8.61774653945049e-05
5.36527109685242e-05
9.54987942159595e-05
3.92841974751199e-05
2.08244213979513e-05
7.33087393985663e-05
5.81401009364043e-05
6.97806907814863e-05
0.000111322966148096
-7.93601238258043e-06
3.22936402244055e-05
8.49364763163474e-05
8.06613874610559e-05
5.97242036347088e-05
5.38096813462487e-05
1.7353788544634e-05
8.35218413886825e-05
9.59922507536053e-06
3.67817182257503e-05
4.42223064695058e-05
4.81272613905963e-05
5.81667961318224e-05
0.000152532714448404
5.59675350773962e-05
6.48884028080302e-05
0.000112141747078265
8.20778408195075e-05
1.9662868920593e-05
1.04066948888006e-05
3.21227857536649e-05
8.96679927233242e-06
5.04628151815911e-05
5.54033743256924e-05
2.14118544432501e-05
3.16234919644189e-06
-4.60207321153543e-06
7.27101924144704e-05
3.72038795038692e-05
6.79039496391322e-05
5.04907847506856e-05
5.03183427432063e-05
0.000145105502027002
0.000106938113154017
4.70227526978656e-05
7.59085526140826e-05
6.000870836357e-05
0.000149729796191089
6.75352006297849e-05
5.59160976814028e-05
4.86121853277221e-05
7.29240298978254e-05
3.24639004032242e-05
7.32979979361207e-05
6.56446011688573e-05
7.87744043075571e-05
7.73195481185817e-05
9.94308429187567e-05
4.05933004562371e-05
-4.71405943847838e-05
2.37456773257266e-05
4.40866568699968e-05
6.12562242027381e-06
-8.56372279123902e-06
7.39109268111055e-05
5.01829544531238e-05
4.30882419173409e-05
5.05370776240169e-05
2.52275007367139e-05
6.06478695902765e-05
3.99515109058763e-05
8.10758706862567e-05
2.81168192390219e-05
4.87999926588279e-05
6.88668028143315e-05
7.72058990220678e-05
0.000109838881802627
5.95794375866097e-05
2.07759636220959e-05
8.77647479122251e-05
3.10711063571931e-05
6.18850825294124e-05
3.49702531616391e-05
5.89610767542276e-05
2.82151075093124e-05
4.31560903998355e-05
5.70093542894125e-05
0.0001151367900718
6.91899894192873e-05
6.83166346389625e-05
3.13550695306331e-05
-2.33250736162558e-05
8.60292931998938e-05
5.2062598297605e-05
3.16506171655754e-05
5.6663857553017e-05
5.13687130483713e-05
5.24269811174822e-05
4.24398018409233e-05
7.97439110002548e-05
2.18397065092149e-05
4.60624432166065e-05
9.52180990191875e-05
4.2971706104774e-05
8.96800132317328e-05
0.000101264257896046
4.10108611795635e-05
4.26371108008255e-05
4.01316148665425e-06
4.68879356383631e-05
2.77022578280617e-05
8.68141005589958e-05
1.79502106291902e-05
8.58224021399795e-05
4.4327370664378e-05
8.26966213625904e-06
0.000101871592576547
6.42008925882399e-05
5.83811118407646e-05
5.81632423655619e-05
4.64797973399793e-05
0.00010686680356132
7.10292964956518e-05
7.44412946190642e-05
8.47257754200448e-05
2.27324633273487e-05
8.57895556017124e-05
6.12809058533032e-05
0.000103261662265907
0.000118833640916691
7.30293187217947e-05
-1.43042872511005e-05
6.80821348326378e-05
0.00011112289268391
3.36924916569802e-05
7.34731751168827e-05
2.70101019815085e-05
0.000104148872295199
2.77194265448531e-05
5.14328641456232e-05
2.80652855173164e-05
4.86969307762415e-05
4.16089622278817e-05
4.89767529250999e-05
0.000101698819029024
2.57313224503582e-05
7.68724516579648e-05
7.66299303089981e-05
6.53195503786251e-05
7.27551324320845e-05
-5.46702400134446e-06
6.28349644691609e-05
5.0878868392911e-05
5.0716546248048e-05
6.4116653723441e-05
3.92300322364292e-06
4.56849030662756e-05
3.49410798590643e-05
4.45415245779804e-05
4.48316273360259e-05
2.39583498268815e-05
9.84104789828108e-05
9.98951118156272e-05
4.09280572424878e-05
1.59426141695256e-05
5.22155819492222e-05
7.24328673002796e-05
3.33327557991951e-05
2.90194918981056e-05
9.20872159972476e-05
7.46262806486652e-05
4.45450622971611e-05
7.53850274634176e-05
5.72272647776444e-05
0.000125439752751582
6.5335100153148e-05
4.31021479128723e-05
8.35219753785588e-05
4.94865916156989e-05
6.74426046301899e-05
4.66950398779175e-05
6.06049209788962e-06
8.97342101408477e-05
5.54969570223023e-05
4.32407641408413e-05
2.17293012639987e-05
6.77595258516235e-05
4.37446254378263e-05
8.40027258878975e-05
1.76586963878363e-05
8.31221016903812e-05
2.56011648185385e-05
5.15503511825145e-05
0.000116878927671827
4.57915006752206e-05
2.11090336201021e-05
2.84665914916129e-05
8.0455069971499e-05
4.91125778120828e-05
4.24122915894414e-05
5.64567889038539e-05
2.92150401466265e-05
1.58493274356492e-05
3.79026270726584e-05
3.23323439925872e-05
2.55254059585856e-05
2.42966022308271e-05
6.51463519962008e-05
5.03605130399343e-05
8.74782024893662e-05
7.33181837523129e-05
0.000100570385170982
5.09069094356358e-05
8.07472022672897e-05
-1.88900117573419e-05
7.61466129638362e-05
8.53756735240693e-05
6.46177975400969e-05
4.95460883154495e-05
8.50225935254939e-05
5.98958211260688e-05
4.02628216856513e-05
5.76857944192787e-05
8.4118861553475e-05
4.98667569887362e-05
0.000101059698830354
4.18044038625579e-05
8.24708647638458e-05
3.41938286713373e-05
3.88037459410104e-05
9.19683058929317e-05
0.000109658545597495
0.000106765533849085
4.35304312849428e-05
2.46507795990578e-05
5.7731192288969e-05
1.199051398538e-05
-1.21456084267599e-05
4.16680281017033e-05
6.34157582200313e-05
6.361551017904e-05
4.20745605532866e-06
9.32480711590268e-05
6.88859695722747e-05
3.88129076457012e-05
9.20482829022626e-05
4.27953226327199e-05
0.000126667470463965
4.02512899899566e-05
0.000110233896086208
5.83032507033134e-05
4.02669147719707e-05
9.58272718717649e-05
-3.54485645125027e-05
-8.47881563519756e-06
9.3965192160342e-05
0.000117765763266397
2.70798770139881e-05
7.07601849736775e-05
2.91432042981554e-05
2.10865364782323e-05
5.48730372571034e-05
0.000104337033386018
0.000127401263047919
9.24812295744292e-05
5.03277674837459e-05
3.32914385420553e-05
8.47559918548345e-05
8.02040676374815e-05
5.76742327381256e-05
-4.25620269131997e-06
6.82726433617995e-05
7.12055371648694e-05
4.85418521731696e-05
8.90128020765118e-05
4.68137170093363e-05
0.000101326069944566
9.81345354454638e-05
5.55549497115203e-05
5.2470775238812e-05
-1.65379289516026e-05
3.7665271213611e-05
5.4385022924765e-05
8.35291826127147e-05
8.8978337964856e-05
0.000100100676666969
7.64243575014957e-05
5.54063964351136e-05
9.03056229288668e-05
8.56423197717168e-05
3.8348963588132e-05
3.10129670056839e-05
5.55970815355968e-05
0.000126968321142287
8.83389803658083e-05
4.37316692414252e-05
8.83017219213917e-05
6.28172789105895e-05
2.81528731751163e-05
9.80748702492454e-06
8.64597194199643e-05
7.07405935439498e-05
4.96885328508008e-05
3.4030038877425e-05
9.46431780266221e-05
7.141798268378e-05
5.32659772636091e-05
5.7426851756675e-05
-5.5369611404721e-06
7.41990732620586e-05
2.25659441505831e-05
7.95004467539235e-05
0.000136931543791944
2.73590778468799e-05
9.69989232091824e-05
5.68098860445202e-05
0.000119836916767422
2.441076456938e-05
1.37421281839819e-05
3.34140317564755e-05
9.15747578654038e-05
9.16703389118086e-05
0.000105756600067793
-8.21506625661397e-07
0.000123089196531866
6.64997669219644e-05
5.89486615156032e-05
3.43569977353376e-05
3.60750075525504e-05
7.80861603261434e-05
7.92697095713269e-05
4.31951450466074e-05
1.61431257307417e-05
8.1528639339696e-05
4.62973386680944e-05
3.24888035188603e-05
0.000107936654793128
7.96672163042967e-05
3.2310152308145e-05
2.47598346361894e-05
4.67445751610302e-05
7.36910461129156e-05
1.20149166204186e-05
0.000127083401183007
5.02671308320049e-05
-8.46802020132363e-06
0.000154610077999983
8.6870505452528e-05
1.97120062951884e-05
3.66114727184296e-05
0.000108758893847967
8.98600079264577e-05
5.7960631425439e-05
8.20643461850464e-05
2.78544619564401e-05
9.42249972989604e-05
7.71512370427459e-05
4.53505590095606e-05
-3.38553790946393e-05
7.33278370162202e-05
5.36682949816181e-05
6.57177207037226e-05
9.58478805195978e-05
2.69440116096626e-05
3.85096449394671e-05
6.08544158622058e-05
8.77111337504891e-05
5.18160726876002e-05
4.04329636576844e-05
0.000107072128691674
1.72748302376206e-05
4.08625735767702e-05
0.000101734623258062
5.38226132552732e-05
3.59096767406874e-05
9.70186723059815e-05
4.03031802714087e-05
7.83747435442803e-05
3.54913089245895e-05
5.54762618173007e-06
7.55137103969964e-05
7.2596540770525e-05
3.85898111839987e-05
0.000106039232707557
1.47645326996071e-05
0.000114496730931492
8.82515232904496e-05
5.70900742026734e-05
7.1246957184931e-05
6.24280557601526e-05
2.49444739238437e-05
8.42609137893905e-05
7.11750641054495e-05
5.82934278509406e-05
8.25318162793162e-05
0.000144449439833805
5.73741034409888e-05
6.35008561734702e-05
8.5978057043524e-05
0.000132979478281605
6.16311533297294e-05
0.000136245946920033
7.639849386894e-05
0.000118785925438736
6.73661266493317e-05
4.74291803433059e-05
9.09975108920271e-05
0.000105145902655899
7.71098405547549e-05
1.58720481956309e-05
6.17602566983579e-05
8.98085971447498e-05
2.48443773132709e-05
6.01575272287742e-05
4.73836707870946e-05
1.73679150849797e-05
4.83237980553766e-05
5.6479058275188e-05
2.56139972457545e-05
3.29394836828461e-05
4.29693550648476e-05
8.41124373061551e-05
6.1445011366984e-05
2.57608805078431e-05
9.62311407066151e-05
3.88799742597633e-05
7.18491831093337e-05
3.20454535506135e-05
3.97242081071962e-05
3.01969710057829e-05
0.000128946297470215
9.67100774495285e-05
7.14688756374997e-05
4.99410284432289e-05
6.89144556704394e-05
7.6553879007108e-05
2.08387594509452e-06
4.79827978820219e-05
8.46469052252683e-05
7.79382363751396e-05
1.58522865053389e-05
8.92094750969578e-05
9.46523160505511e-05
2.68171201594113e-05
4.835209717618e-05
0.000126369703689
1.9407988314778e-05
3.18013532518592e-05
6.72289918767703e-05
0.000115978162934813
0.000112728400749875
6.51926006364545e-05
6.61173356748479e-05
2.61413232812186e-05
0.000117136493535285
3.00674524693987e-05
3.54825654188954e-05
4.75333706356434e-05
9.93332146734152e-05
6.13917611366488e-05
0.000101482618293105
5.39453935406672e-05
6.23583055003995e-05
3.62773093281245e-05
6.83884688414359e-05
7.98198720734833e-05
0.000108580541813501
5.91216088144659e-05
9.23514022042438e-05
6.6571851521189e-05
7.47882132647497e-05
1.77316962574373e-05
6.83435660782162e-05
9.30404587782121e-05
0.00010414464320788
5.08973375304484e-05
8.95764572990751e-05
8.19728749400652e-05
1.37249916073277e-05
3.11497382402656e-05
6.50096616346957e-05
8.26785705511833e-05
4.64409748186838e-05
1.25344147368646e-05
7.34363859709998e-05
4.29180936336222e-05
6.77256340161687e-05
0.000119159598906887
2.35792781887924e-05
8.75627943268458e-05
8.7868006736533e-05
8.52270333366505e-05
2.24362017675066e-05
9.60810573421278e-05
8.95399230876124e-05
6.79294097629592e-05
4.6441570683232e-05
9.40283652318739e-05
4.82279430075641e-05
8.76034176340844e-05
3.1543156581954e-05
4.4508376149429e-05
5.37914392980958e-05
3.1193510334603e-05
6.22364055019024e-05
9.65501098325392e-05
5.30455130240021e-05
1.78584931128613e-05
7.29035373267982e-05
5.3100944230317e-05
7.18779990207282e-05
0.000123478928447355
8.35040062257214e-05
3.36305394708505e-05
2.05893104505656e-05
8.53922627087228e-05
2.9632931960005e-05
7.35803784897564e-05
4.67924400797578e-05
6.42998738670314e-05
7.01528813959093e-05
6.55829228062138e-05
9.21114255999849e-05
7.19317836933918e-05
0.000100449914004827
6.40278556306893e-05
2.66302423787895e-05
9.3942959568114e-05
0.000103463415733544
2.26990473879217e-05
-6.8031666457991e-06
4.47584096269839e-05
5.02194898652487e-05
6.33181019175293e-05
3.9307988834477e-05
6.65718888051923e-05
6.26889992632885e-05
4.87117283987825e-05
-1.70727839587379e-06
5.52574014567437e-05
7.43608079845299e-05
3.39114560348322e-05
0.000125492521319412
7.48906745929737e-05
4.95518406415695e-05
9.5286808487569e-05
2.74438273326857e-05
4.13070120632144e-05
5.06804275016502e-05
0.000106037447894816
2.11768300814839e-05
9.24823877301597e-05
7.06789696838759e-05
5.7782510517658e-05
3.7198002766267e-05
7.39655559092792e-05
0.000107994087947295
7.93261346446571e-05
6.02618579397797e-05
3.00807033983531e-05
-2.34019816133153e-05
3.65811632889513e-05
0.000117944488412331
5.6554945180317e-05
6.22090415402875e-05
8.45117982261095e-05
3.55567535896566e-05
6.56346465533126e-05
2.82202360175259e-05
3.92369915398313e-05
-2.02336595521187e-06
0.000115719998143113
7.87123634613369e-05
1.30630331510008e-05
5.64755186708398e-05
1.50865778830486e-05
7.4993871308366e-05
9.8066272166519e-05
4.95769808767982e-05
5.19976016439295e-05
6.05830903917076e-05
9.43468043744305e-05
4.42054905200167e-05
7.98549000079946e-05
0.000114910453310899
6.29776174323482e-05
7.6960658009369e-05
4.9499729316442e-05
5.18175190476614e-05
5.27432937000156e-05
6.37973687113418e-05
2.47215626487396e-05
1.08895785542752e-05
-1.90882468981949e-05
2.91449066846084e-05
3.26621792756856e-06
6.86006656136222e-05
5.87422824748607e-05
3.85551744951471e-05
2.28080353649386e-05
2.3594829856424e-06
-4.10727610324391e-05
5.30486993636782e-05
9.7987010801408e-05
4.72032807516613e-05
9.0945162604999e-05
7.57238480359318e-05
6.21686950785415e-05
3.70972935949285e-05
7.06680635693349e-05
3.85049286675525e-05
7.28604728587583e-05
6.26581108919251e-05
4.66834384715479e-05
5.46532944106804e-05
8.5845050254687e-05
6.19606780964587e-05
3.76157849681039e-05
4.66738259062418e-05
5.1080157763596e-05
4.62075607454132e-05
3.58592486828528e-05
4.27283978203047e-05
4.09512263036287e-05
7.15100017628501e-06
6.74314570360416e-05
2.86859867740642e-05
0.000125708157296754
4.32975629244726e-05
8.89183803539275e-05
1.69782800848908e-05
0.000159491813776627
0.000114801049554427
7.44291157571701e-05
-1.27539466693778e-05
6.77606716158807e-05
6.24345485010787e-05
5.94705274511635e-05
9.69433160946593e-05
1.90171017710375e-05
4.9075585587586e-05
0.00011741676759107
1.92627887562842e-05
3.96006026732924e-05
3.79620574362169e-05
8.51217407323272e-05
8.05638511149657e-05
5.22035762715822e-05
2.0914676600845e-05
9.51215652056848e-05
8.91404253935752e-05
3.53594839989934e-05
8.41887777399273e-05
-2.28514062988132e-05
6.86120340471823e-05
5.70464396252108e-05
3.3300912117276e-05
5.48505698129549e-05
6.41367907210814e-05
7.59090307648867e-05
1.66623041074689e-05
7.35718079032349e-05
4.80011253855638e-05
8.7422063350858e-05
4.98249101746454e-05
0.000104343522692033
6.84607685034371e-05
7.01614731737385e-05
8.02213565317239e-05
6.68301572124502e-05
2.8619897805087e-05
4.9607317541279e-05
8.46787535684062e-05
5.92456112432707e-05
5.18173843338843e-05
1.25173309238251e-05
5.27819383341982e-05
3.76045091530429e-07
3.58672018260973e-05
6.9614055267746e-05
1.79272602294319e-05
3.09452630561136e-05
8.18009490175582e-06
4.95259125093584e-05
5.89105688791808e-05
3.76872345569305e-05
7.73497660388346e-05
6.51042451809176e-05
7.78863661339678e-05
5.03357180689732e-05
6.75159923054545e-05
-9.64446665858987e-06
9.24259782067214e-05
4.53374993851798e-06
7.7836793398321e-05
2.30384237407152e-05
7.95456196252846e-05
5.28369883832934e-05
0.000116150419863227
1.02061867083932e-05
8.75007109367047e-05
0.000146182261255936
4.83611750949261e-05
8.50940752982848e-05
6.47454190964073e-05
9.76288028382249e-05
6.5009575682825e-05
-1.43929569322742e-05
5.0287900224688e-06
6.79832015391376e-05
0.000110151861970936
9.74316207973e-05
6.27320358235116e-05
5.40080935833627e-05
7.62267453435111e-05
3.5075742887182e-05
3.87574633423485e-06
7.39146965503706e-05
3.55026633696389e-05
3.38380577579025e-05
9.91430719873027e-05
2.3149965013899e-05
6.36425317984189e-05
2.42583903547696e-05
8.56921236754699e-05
4.74813361076654e-05
1.60858701269277e-05
9.75739208796878e-05
7.91356520138625e-05
7.94439757422287e-05
2.64293050361993e-05
9.81170200079388e-05
8.33015355567878e-05
4.188615327746e-05
9.75010649171661e-05
6.21936342001117e-05
0.000150736712571912
7.67786273852291e-05
5.49035394713023e-05
7.31877556204595e-05
4.05394943170568e-07
4.11069647232725e-05
5.31522618687156e-05
-1.43629314930785e-06
4.53401713611558e-05
4.77675632044077e-05
0.000101175225205788
7.11751797607173e-05
3.01073702099261e-05
5.59072100361685e-05
6.8546003824156e-05
9.5847022553803e-05
0.000102186820902146
2.1853070214847e-05
6.10381333095368e-05
3.99650744646124e-05
7.51524172897322e-05
-1.33569941549914e-05
6.43925407489415e-05
6.09160059928286e-05
4.42263381866018e-05
7.76842605708663e-05
0.000101741100118004
3.67423325723121e-05
2.63166404605986e-05
4.10648454112244e-05
5.08390889523446e-05
5.58946808449624e-05
0.000104480557523697
5.49692141723689e-05
2.45232898103943e-05
2.8000377373709e-05
3.2570353213725e-05
-3.02921172399139e-05
9.1200760383596e-05
7.73654922689082e-05
6.65019326488374e-05
4.34547286953132e-05
3.51482151980897e-05
0.000111898992365268
3.40045013241579e-05
6.32069079041222e-05
4.56992779232814e-05
8.902941658615e-05
1.30833936245398e-05
6.85037170545906e-05
9.44772884802768e-05
5.76992920050783e-05
5.74152417319963e-05
7.11731118197825e-05
0.000106984107011667
1.51082862568516e-05
5.58587903513912e-05
8.80500870346956e-05
-7.92122595772252e-06
0.000117500589918224
1.91403036426909e-05
1.89914397621686e-05
-8.34305495297024e-06
1.40891201308079e-05
5.33127116777397e-05
5.02586434372296e-05
3.82074582971105e-05
7.12818580510118e-05
2.35801837645395e-05
0.000101259052252188
6.94260773550453e-05
2.69405266251572e-05
4.41974556517757e-05
4.83675073287591e-05
6.15163211570203e-05
3.81390413852591e-05
5.07787990044187e-05
5.78169705682703e-05
5.91338679177367e-06
0.000100565762365895
7.12383819850456e-05
7.89270984222123e-05
4.46539073482681e-05
7.9870619207172e-05
5.58588211584489e-05
6.13578165095795e-05
-3.6892827195256e-06
2.0935431077952e-05
2.44058020800725e-06
0.000128774966359029
2.84525780226847e-05
6.12385165479292e-05
7.28953303975484e-05
4.56539029551795e-05
5.32999930072027e-05
6.7964635285326e-05
8.1699836343691e-05
8.98068145621565e-05
4.64072964896347e-05
1.52763614038798e-05
6.89745701219009e-05
2.02104252082004e-05
4.78727536254618e-05
0.000113241611144579
8.26319404436295e-05
7.27689933730213e-05
3.69441537207308e-05
8.70895471120341e-05
5.07937766799967e-05
9.75635385241627e-05
8.7858162825111e-05
9.97415689588524e-05
0.000102277462201948
2.14814624012013e-05
8.1690502478226e-05
5.52705430875045e-05
4.53248496647742e-05
7.96382953074377e-05
4.54506708611662e-05
9.37595306038076e-05
-1.3876249561078e-06
8.13217093684512e-05
6.74428558369172e-05
4.9764124167521e-05
-2.58391953338441e-05
8.5574180840586e-05
4.98962766867151e-05
1.85758098144242e-05
1.85603122122366e-05
7.19541305856799e-05
5.11660088797862e-05
8.15189431218194e-06
6.98079153709827e-05
3.79231086929053e-05
0.000130883185274693
5.38966128836869e-05
4.79062263933483e-05
0.000107428616468348
4.60018628704601e-05
7.2608395003921e-05
3.28652001130562e-05
5.99840911052682e-05
9.15823733287197e-05
7.98939388557738e-05
7.58766925318664e-05
-3.08107207179047e-05
5.12625862019719e-05
-6.7776735014364e-06
3.46878521332316e-05
4.15818855708126e-05
4.75604758607636e-05
-1.43441423805434e-05
7.97660143185545e-05
4.46796296160794e-05
9.66295328907129e-05
0.000106576003090082
5.01202098988014e-05
4.24781895590355e-05
4.57509412767072e-05
4.24028020566454e-05
2.61183249771361e-05
7.55734930753611e-05
9.83077095196437e-05
3.06591238922876e-05
6.8629740935008e-05
4.39543945019103e-05
6.63242820238357e-05
9.600312028945e-05
7.06769576025904e-05
7.10693814215012e-05
6.59128765766768e-05
0.000104161087821378
3.57319957094924e-05
7.41568424285024e-05
1.05235223583375e-05
4.47681039507647e-05
0.000123966251975735
6.46752106578008e-05
3.30402048298506e-05
1.74767395296352e-05
9.55815403223032e-05
0.000127940684087965
6.98399691289878e-05
3.98530223925072e-05
4.34935852767685e-05
0.000119535893258374
5.75132025014052e-05
6.03274238250024e-05
4.49623388477759e-05
3.05243388979696e-05
7.41915433212973e-05
2.59803982501762e-05
6.22229613703204e-05
9.89767890487199e-05
9.94965071554963e-05
0.000128907055251493
8.33443871246675e-05
4.2031770176422e-05
3.31432737722645e-05
7.01744801078979e-05
1.08358609259672e-05
2.57753956016259e-05
4.9066733141944e-05
6.31999281705746e-05
8.12740829213794e-05
9.92221960899198e-05
6.24985053474699e-05
5.80508697792197e-05
7.00026010533454e-05
2.34967929829819e-05
-5.50291821754943e-06
-2.15062060469151e-05
-3.13099764761978e-07
1.19230381191782e-05
3.61095407858942e-06
0.000126702282599088
3.88648622614189e-05
3.51960398274827e-05
0.000100051487247882
7.14911630676496e-06
2.19945504483608e-05
6.6997150034802e-05
4.83538069931898e-05
6.29524128970508e-05
6.76813320622357e-05
7.56659771234466e-05
4.97529417432755e-05
4.45098821350851e-05
7.6654886717057e-05
8.31980716310332e-05
6.05175289348003e-05
5.4338794185391e-05
7.04786621953483e-05
8.12795296837203e-05
6.00506802769861e-06
-9.23826579399653e-06
5.8693503205219e-05
4.14951801586432e-05
8.18749213890419e-05
3.40476155576051e-05
6.13895954552041e-05
-2.35154884402517e-06
2.28157688326868e-05
2.96582216987169e-05
7.89528543317842e-05
7.78256645806089e-05
4.75567609721232e-05
0.000101767353995533
3.16613550317406e-05
5.73133679390258e-05
7.79103808779076e-05
2.19929415155782e-05
3.41137161905861e-05
3.81849076550559e-05
0.000131365499834795
4.30427980373965e-05
5.50818637818812e-05
3.58774901162617e-05
8.96600951146199e-05
8.55812454115942e-05
2.37307539611681e-05
6.40879991983832e-05
5.23520773145682e-05
5.38490650022999e-06
9.64829712858396e-05
6.59900457816145e-05
7.53308402793411e-05
5.45895289125566e-05
5.39575438522758e-05
7.53769475638898e-05
6.74774051738436e-05
4.60399430018464e-05
7.25729894215824e-05
8.30478958642278e-05
9.26883298455043e-05
9.94227136604783e-05
1.63517335997631e-05
8.20902937571163e-05
5.15441477885e-05
3.12885676921755e-05
-9.22479069405978e-06
5.57122243659416e-05
4.88856550528517e-05
8.59014584628341e-05
5.94169454912498e-05
6.61822067123016e-05
5.04491975882105e-05
7.58829262985595e-05
1.14158753346984e-05
1.56665747409264e-06
5.94029962495047e-05
8.50546856276239e-05
6.10489490613547e-05
6.24078242137696e-05
7.15714934067032e-05
4.59938236897881e-05
0.000107076738555566
0.000128411554921214
6.20906158601638e-05
3.30445683951537e-05
8.84806972450621e-05
7.99007777437059e-05
1.48412673093296e-05
8.21961221564829e-05
4.33687595794179e-05
9.78928935998467e-05
3.97258251700115e-05
5.60611020846116e-05
6.17251675864847e-05
7.80593795484308e-05
7.42311779598617e-05
7.33579700570248e-05
3.45675240326714e-05
9.49802437713792e-05
6.50728161149449e-05
5.56989963726062e-05
6.82545408483141e-05
-2.22098688154513e-05
-1.64025569256467e-05
3.49506190492525e-06
5.4944384278191e-05
8.00319109726473e-05
6.55549439332075e-05
2.53802611441708e-05
7.94489736375348e-05
7.98347654965937e-05
4.76271902855061e-05
3.71971041449042e-05
-2.19835850010387e-06
2.63259930153244e-05
4.03324244097186e-05
5.48396159870484e-05
0.000127780635939694
3.59809498153569e-05
3.52418141226033e-05
2.05969380300129e-05
0.000180157935575113
5.439768933375e-05
2.03965727945897e-05
1.62196502905552e-05
4.89420131583619e-05
9.6769516576169e-05
6.19218602240197e-05
8.6951610279667e-05
9.42891835609128e-05
2.36384910563568e-05
2.29063121382485e-05
0.000140805501875362
5.0198393221325e-05
4.05771269820646e-05
6.65966806473253e-05
5.62569464267147e-05
7.47220058310789e-05
2.53639171655767e-05
3.3255624195551e-05
-1.06305044275211e-05
8.65940920333141e-05
5.57357623095059e-05
2.65202829182831e-05
3.80017533873692e-05
4.99397206463009e-05
2.70726552356643e-05
4.24098018101129e-05
7.9028717458308e-05
7.37233491752966e-05
0.000109123743358294
4.0460705063873e-05
-5.66433786462298e-06
0.000130081801258852
3.50713426261617e-05
5.44162170268558e-05
5.11082900165767e-05
9.9163273477563e-05
2.62984671621961e-05
5.70099933518257e-05
3.27946542718933e-05
0.000104345445908506
4.25568400857851e-05
5.67151992642122e-05
8.8423772189562e-05
8.6312840656377e-05
4.6744634272708e-05
7.29427735402975e-05
8.21906140861732e-05
9.84491581269949e-05
5.96727561991792e-05
2.19681898224978e-06
9.73245288622399e-05
0.000107926680147289
7.23645112803076e-05
0.00012983656057598
3.01444325698194e-05
4.25239855636481e-05
8.17049945198279e-05
4.22530624240671e-05
8.33858224828703e-05
6.55379555603701e-05
5.37761376507685e-05
8.86759379148986e-05
8.75006123192557e-05
4.61093686555111e-05
0.000118552635693784
7.17228067597808e-05
-2.83323024332036e-05
4.88825550401523e-05
5.67517647527694e-05
6.93140306611563e-05
4.08000329382422e-05
4.29254011191543e-05
4.17578173059011e-05
4.30764291281134e-05
7.94720820657631e-05
9.4946234824399e-05
4.04290337634786e-05
9.69032965927085e-06
0.000116902595358395
1.72178076275384e-05
9.37293837448778e-05
4.58621666724418e-05
5.05943713358652e-05
4.81427379285138e-05
5.118952145278e-05
9.39689674020719e-05
7.31679341065537e-05
4.76179691685499e-05
9.41837427394122e-05
5.58448989326629e-05
6.73081338441972e-05
4.02175010802693e-05
7.58408548448997e-05
2.11119664903513e-05
2.9647502100163e-05
1.25518322201181e-05
9.23272541930308e-06
6.36445569135308e-05
9.85144728432288e-05
7.39213868190828e-05
8.37593788473694e-05
0.000102685433431955
6.51576314895509e-05
3.52497653670995e-05
6.48312206611077e-05
5.77856631333429e-05
1.37493656451199e-05
0.000129375740593808
8.89355275423914e-05
1.84672426171949e-05
6.6932054335585e-05
2.8959713612193e-05
5.90694329811539e-05
4.55750273727627e-05
0.000103108338241731
6.39953540352761e-05
9.00917736813175e-06
9.75980762418305e-05
9.35215643004771e-05
8.39550330296918e-05
0.000120904871099832
3.66491422233054e-05
-7.10530006056276e-06
3.88290566868508e-05
3.6120397169942e-05
3.65608405102373e-05
6.33955369542722e-05
2.8377456816766e-05
1.56142486517508e-05
4.29563400460345e-05
1.89113538025477e-05
2.67781127511329e-05
8.31814884018775e-05
-3.70258303907712e-05
-3.31634496005951e-05
-2.9817339675661e-06
3.94339209066822e-05
6.8178622800015e-05
5.4566946008636e-05
4.46001118546428e-05
2.59167288843529e-05
1.9669659927721e-05
6.06291939471597e-05
0.000100895332983286
4.8642883792402e-05
9.77955188687894e-05
7.06105994100353e-05
8.76167997560186e-05
5.64269654850035e-05
8.15115854075897e-05
3.25802210251941e-05
0.000112362946734649
0.000123517219145004
6.98949269189706e-05
6.08828044031442e-05
5.47209261398589e-05
2.98530696512164e-05
3.43202365976981e-05
8.71333702065337e-05
4.3823036163382e-05
0.000120258021399386
0.000116167466957048
0.000126107859714233
9.42475884786939e-06
5.1462285301283e-05
4.56511606080813e-05
5.66166419483178e-05
8.15568868693592e-06
1.94776442031732e-05
5.41753181137235e-05
1.24581510144808e-06
5.9557795845782e-05
4.62387016284139e-05
9.7380093948252e-05
5.41734906120911e-05
7.58238034705018e-05
5.9025786301974e-05
2.5844098662347e-05
7.34784988459222e-05
3.01399621106035e-05
2.38925983276131e-05
9.59713615015649e-05
6.12316672921042e-05
3.02384494951762e-05
1.6738213644859e-05
4.83906148937711e-05
0.000143185888279237
7.92866213484187e-05
6.0345211643828e-05
2.39498960527109e-05
1.99059955341764e-05
1.76338062870044e-05
9.2878708923982e-06
1.57645170665023e-05
-2.26437807170407e-05
3.50379184382362e-05
6.64050372094075e-05
3.70184844624298e-05
0.000110426808383044
1.20104325578966e-05
1.15026361410442e-05
9.52745715001261e-05
4.64944544865331e-05
8.09188472222384e-05
8.29793142987594e-05
6.53386412934808e-05
8.13826653216757e-05
0.000100960555020122
2.07132756718452e-05
0.000106183027027035
1.95291387606465e-05
2.01909857716563e-05
-1.34496690100777e-05
8.62064944124035e-05
9.830308985259e-05
0.000137617530475849
8.82829667345623e-05
9.52358117774755e-05
7.31222359509737e-05
0.000109399732118745
7.68318461879003e-05
6.20392453835171e-05
7.89175966124598e-06
4.95299896253984e-05
-5.33560327750806e-06
8.65948432046454e-05
4.30772197245941e-05
9.55227870947978e-05
2.95162246753423e-05
9.50069018981242e-05
7.21290701004967e-05
4.81612371752429e-05
5.61176096375051e-05
5.30441383123834e-05
9.92774195265573e-05
9.79347056038814e-05
3.35362038293271e-05
5.94083390398432e-05
7.25091820170112e-05
8.99079211613567e-05
0.000112015338036598
4.24020478063779e-05
5.33080104147845e-05
6.24113786255785e-05
7.48793666449557e-05
3.51180558594318e-05
0.000132475931462111
9.30635440872305e-05
3.91452219002466e-05
6.51203668759637e-05
5.10504884485674e-05
0.000113620848647307
2.90133092447321e-05
5.38199696517009e-05
7.36833535734361e-05
3.6094044469032e-05
3.79282666174806e-05
6.56915960623919e-05
1.87236655475302e-05
7.35311448183185e-05
0.000114050007679605
-1.50234925865349e-05
6.30485663120041e-05
7.37871333588849e-05
3.49997426888832e-05
-2.84498919052442e-05
-1.88616325393915e-05
5.2099602378655e-05
3.36177393933687e-05
9.05855769744797e-05
3.20982610364844e-05
8.50001893443117e-05
3.96653114613916e-05
1.69906441652398e-05
4.39772776039109e-05
4.26674671672508e-05
7.03433507997037e-05
2.65683280230915e-05
8.47001471225821e-05
2.81670820973791e-05
5.61119967212754e-05
3.1531274419219e-05
4.2020120748763e-05
3.2683024260258e-05
0.000115657784960507
3.31076468804368e-05
2.71816087110549e-05
1.52672002379015e-05
5.07717273733602e-05
8.22191945505289e-05
-8.41406971600572e-07
5.52535409681266e-05
7.94487677994823e-05
3.6779684092981e-05
3.55704253835477e-05
4.6522480293087e-05
4.37611528042101e-05
3.43722019168882e-05
7.71063328030136e-05
4.48986349887658e-05
7.42331475355342e-05
6.15051425099557e-05
4.50685793921947e-05
5.42099628890164e-05
8.33226691914887e-05
-1.29436624878245e-05
8.93285454836127e-05
6.59830157588836e-05
8.67889397123145e-05
-2.9180752679843e-05
1.11474136041316e-05
8.45878278505823e-05
0.000101884167988533
3.62652468977684e-05
4.27352175181637e-05
7.31391067315967e-05
3.4922716878774e-05
1.17133173719849e-05
3.05921220939338e-05
-1.50972015159227e-05
0.00012754160958049
8.26277143820289e-06
1.45894534339748e-05
5.38770234653904e-05
6.20822077425146e-05
6.80095347839496e-05
6.63350985045019e-05
7.49625489928784e-05
7.37512542630653e-05
7.40371597574773e-05
7.06040927142841e-05
7.90610637880944e-05
0.000106926473419644
0.000103515456247634
9.71639232950002e-05
4.96281541400779e-05
1.696726749865e-05
-4.56336333722404e-06
8.24805542290756e-05
9.0827380744702e-05
2.95046746084664e-05
2.5197720395166e-05
7.62352308657298e-05
4.52782155004405e-05
5.1009985559852e-05
4.90202783474915e-05
0.00011109572555684
2.06122184581241e-06
7.51156348881288e-05
6.75988295954632e-05
9.99452574302591e-05
5.82205909146116e-05
4.33791927779526e-05
0.000101384522932796
6.65640909680361e-05
4.39962466785449e-05
6.20327741004026e-05
4.70694918598552e-05
8.65334458644669e-05
0.000107159518744605
8.72444787602985e-05
4.46214476082591e-05
8.03553189486361e-05
9.70754188867393e-05
5.51744776147839e-05
4.20900608164989e-06
-1.45102698481497e-06
4.29712765297047e-05
2.69643262030493e-05
1.83182187669366e-05
8.29149000573023e-05
8.21148110521854e-05
6.70818602507642e-05
8.55842133156124e-05
-3.34881514255037e-06
5.23444622777214e-05
3.18718720733254e-06
-1.02388762125263e-05
2.18379422365839e-05
2.71892664751308e-05
2.87719958314169e-05
8.45553160866309e-05
5.49894016285561e-05
6.50663784880631e-05
7.46615076502536e-05
3.49402711031076e-05
7.87684746857024e-05
7.03384714007309e-05
4.64940204547108e-06
4.65625186109304e-05
8.6969045845307e-05
8.04094850130684e-05
7.87904439653253e-05
1.5251976162449e-05
3.60843272115314e-05
7.16214983989825e-05
5.0322288194593e-05
9.15945049487643e-05
9.49380743225407e-05
0.000105177071435598
1.21052177372357e-05
8.08498751795656e-05
5.02721186370119e-05
2.35027587790813e-05
7.92136515519816e-05
5.66419737242675e-05
6.81241897774031e-05
9.96539289008126e-05
1.68972084780365e-05
8.51186370690794e-05
-4.16154442327829e-06
6.82800972839171e-05
-4.41272641731843e-06
0.000102538908766552
5.31905747366408e-05
8.52208285907223e-07
4.68912383640671e-05
2.05974554562045e-05
6.97115810621183e-05
9.99996500427187e-05
8.34280984760668e-05
8.41307706220006e-05
8.42219540480193e-05
7.54267582909261e-05
5.85163518006511e-05
8.00822751538813e-05
-4.89444280366241e-06
-1.21793999345107e-05
4.62024802955962e-05
6.12570913987635e-05
3.74325709376174e-05
9.64062200312766e-05
7.05575046222343e-05
2.15168081157383e-05
6.66236068984168e-05
5.05688108844571e-05
7.06443111266651e-05
0.00010243615811914
0.000122384836736236
6.38702096424074e-05
5.03130778679715e-05
9.0330628066989e-05
9.54766533373145e-05
6.18049064050863e-05
5.38139864794637e-05
5.10375956658125e-05
2.49294828691987e-05
7.28697437898006e-05
9.16968534906015e-05
3.76284026660633e-05
4.11091664212919e-05
8.62702480672675e-05
2.79398161912914e-05
8.86433040677402e-05
2.08001007533409e-05
7.63304203470393e-05
6.75259604833538e-05
6.89444105800264e-05
4.8145358141399e-05
7.23997079622622e-05
4.31981391457452e-05
6.6551720720705e-05
9.02148371032718e-05
4.48679876224883e-05
7.60548683271085e-05
-8.26347234260641e-06
9.99479899262763e-05
6.65239569769388e-05
9.51050332758299e-05
5.39311487593908e-05
0.000145627865247716
5.48922823984542e-05
0.000123071930871419
6.48454696797356e-05
5.69507798537795e-05
4.01387088304553e-05
8.87652184318589e-05
7.62631060540959e-05
7.13108686288285e-05
5.7154789277134e-05
4.86647703019949e-05
6.24871084968728e-05
9.03995311161916e-05
6.72234563051779e-05
-4.96022053685982e-06
3.43042179580265e-05
0.00013713323756041
5.27769048191324e-05
3.21692892266267e-05
7.44119471269095e-05
4.38708584801612e-05
6.09313130970323e-05
5.13423913576977e-05
6.31800314983379e-05
7.72350018566607e-05
2.90547322201907e-05
5.65767766844625e-05
8.92465294785245e-05
3.78842328454731e-05
0.000177104840701947
8.71688379230803e-05
0.00013503816945576
1.49798315438767e-05
9.47951605378932e-05
2.02720560749394e-05
0.000122663909408852
8.65689650911622e-05
4.79236115869195e-05
8.52045724417258e-05
9.68750783925025e-05
3.97306731218605e-05
6.82583703598316e-06
2.52318507544791e-05
5.35804195678847e-05
5.68772810569686e-05
-2.03366913791929e-05
4.67092989279943e-05
6.63915166792155e-05
3.88965505198274e-05
4.76389434142988e-05
8.96852887222533e-05
-1.7803053406763e-05
0.000116324305509844
1.89376952309471e-05
5.27597545572214e-05
6.21591216538802e-05
0.000101980156341409
8.30108373512632e-05
1.09474559823469e-05
9.86224203670817e-05
2.62365434006279e-05
1.28098091419439e-05
4.49324664853413e-05
8.05605353693386e-05
0.000108987477401341
5.72915540486505e-05
6.8164794734533e-05
7.45991730063587e-05
0.000112378555736591
6.15757680442892e-05
0.000130219459544065
8.13548025901096e-05
5.43092734796426e-05
4.97728353377155e-05
8.29436532722689e-05
9.39430782221587e-05
7.31991014199073e-05
1.63056807297506e-05
3.61208431559866e-05
8.10475407715049e-05
3.37699488262009e-05
1.64276865754154e-05
9.4497320326301e-05
8.34517780043279e-05
7.39682659428386e-05
3.43669307633666e-05
8.01083721617509e-05
6.05570065804913e-05
0.000101476240414324
5.55284498336511e-05
7.59076185751197e-05
6.74672166784102e-05
1.82054152625414e-05
0.000142136548765775
6.18063738604666e-05
1.58631938337208e-05
5.93313723978818e-05
5.2975247862149e-05
6.94186627259005e-06
3.93650674255956e-05
8.07417135358687e-05
1.37512745499542e-05
5.18947985589166e-05
3.38844300154882e-05
4.16167337892691e-05
4.32107676932272e-05
0.000101493577498564
0.000100278299339203
8.79679816258184e-05
4.22698255340402e-05
6.86007589835858e-05
7.28337417658468e-05
5.15917452081657e-05
8.31471208163339e-05
7.72670646723084e-05
0.000132661135980167
6.73064903039418e-05
6.35385806519568e-05
9.53320897611948e-05
4.07545135028163e-05
0.000105140703774172
4.33560261395584e-05
5.45453800713188e-05
4.49958197924022e-05
2.84312173402612e-05
8.12170062704802e-05
5.46986753614408e-05
9.70359035062912e-05
3.71931640046165e-05
5.99374040314518e-05
4.04244384895068e-05
0.000115207164961137
7.13093547310591e-05
5.7325181526921e-05
5.88349485257602e-05
0.000106220833910775
8.08807469313791e-05
3.08312895142443e-05
6.56146612999278e-05
8.47546301065755e-05
5.4537057511338e-05
0.00010604742350431
2.33068500928671e-05
8.67059407428677e-05
4.38098850560771e-06
5.41111179352041e-05
0.000112502925900617
7.66752793560435e-05
9.73984647695381e-05
0.000110253587246034
5.42174435709232e-05
0.000100962588770852
7.29992591598925e-05
1.01835265123919e-05
9.07496031301087e-05
2.48541805852618e-05
2.10516118258696e-05
5.27561862992404e-05
2.96475774281328e-05
4.27619620614672e-05
3.83464887762233e-05
3.68967895346488e-05
5.12671439556121e-05
8.23434244065124e-05
-2.62117637531426e-05
3.90657374421229e-05
6.69056534113086e-05
8.85216861283346e-05
4.55943120192532e-05
9.1857814778991e-05
7.77918327641135e-05
8.89708057816839e-05
7.77051484755109e-05
6.14802263862443e-05
4.78425161239831e-05
4.19576676281873e-05
3.52922988728429e-05
9.37349607886307e-05
1.38043722087563e-05
8.3194367625529e-05
0.000122699005634654
8.48788416617036e-05
8.17764445739822e-05
8.8736668161636e-05
5.08608868642281e-05
7.42953213295907e-07
8.61678846705009e-05
4.08691578364261e-05
6.75794320516326e-05
1.24136211379154e-05
5.06800713873298e-05
6.65030836553773e-05
5.675277478943e-05
3.88786874563734e-05
7.9526327556611e-05
8.31397125241614e-05
7.2101983285293e-05
1.2504533253794e-05
6.60729236020607e-05
6.75895790271981e-05
-5.20187749002142e-06
2.34213786647104e-05
-1.71895501037536e-05
8.25152156182465e-05
8.66968729369561e-06
6.07799771117205e-05
6.9301515705103e-05
2.10485845024083e-05
8.31383277456553e-05
2.38033119146764e-05
0.000111861593401505
4.12668814004169e-05
4.6607065546233e-05
6.215157249855e-05
5.04568971064626e-05
7.10570252942726e-05
3.22524591353224e-05
7.01886724991258e-05
9.55890677115895e-05
9.17735401195799e-05
1.2844896372197e-05
5.59009156772177e-05
3.67319379865823e-05
3.06517125624275e-06
9.59202569943469e-05
2.88231033371196e-05
2.32898204647215e-05
6.65402365178716e-05
7.17316793211602e-05
3.55639413047325e-05
-6.82347052283353e-06
-4.34380145613215e-05
1.91746994489864e-05
4.43346298758295e-05
9.31561848895925e-05
8.25272244648463e-05
2.08497155956407e-05
6.98104210246319e-05
7.9707936955894e-05
2.50928336238636e-05
7.43243064323684e-05
4.65018406967757e-05
3.51919600817519e-05
5.24853781455465e-05
0.000106442456578023
8.5021578128344e-05
6.87657565559971e-05
8.48202844534424e-05
9.00928640414246e-05
3.18095367053094e-05
3.30325071506649e-05
8.99179021900822e-05
4.17653262377826e-05
6.8762327279279e-05
3.51084475511756e-05
2.57394019206791e-05
3.88260073176923e-05
4.42006697903724e-05
7.7304514142849e-05
5.7261474741627e-05
0.000110602038051191
4.41474507386971e-05
3.98633121147735e-05
-8.06416402718234e-06
8.73798020503762e-05
0.000101344121492794
6.26285365159168e-05
-1.05848308028852e-06
7.07895887113883e-05
6.03718826527505e-05
7.89141336278086e-05
7.15998025274992e-05
6.62870383125102e-05
8.95437773284557e-05
6.49619040899912e-05
-1.62606916361907e-05
4.38195975487876e-05
1.09437800598609e-05
4.26154229973415e-05
6.13180179595619e-05
0.000102947106407838
-2.00801709233278e-05
4.72565357360722e-05
7.76839226456494e-05
0.000105981862001765
0.000121386359462514
8.5313487393762e-05
6.41158662192117e-05
4.67458142223947e-05
8.16794480783633e-05
5.27962274569428e-05
4.96371468312964e-05
6.51387117826563e-05
6.08606949541879e-05
0.000110412771852956
2.63071935886916e-05
6.45164448647087e-05
5.51261258509363e-05
3.05123789708394e-05
2.04916948851446e-05
3.25106130018354e-05
7.10037442901467e-05
3.44457912319959e-06
3.64919573760801e-05
4.8350239305055e-05
2.61209852440243e-05
6.59711552854795e-05
4.66059871522725e-05
3.98300505697062e-06
4.72552670951894e-05
7.52941036743068e-05
1.20678700087182e-05
4.72456183188879e-05
6.60378308731109e-05
-3.54251843307128e-06
5.28194267362894e-05
5.5411573949012e-05
2.80501888425035e-05
3.57310675749554e-05
6.2347670576657e-05
3.86762940987448e-05
9.69359135390524e-05
9.7914293122811e-05
-1.01288619318204e-05
9.38925763863324e-05
8.91817650028575e-05
5.92054746573313e-05
9.7459542454676e-05
0.000106898236532289
5.51018458524128e-05
1.56531484732333e-05
8.34327943248185e-05
0.000107817368863958
6.50854022660712e-05
4.46662109633982e-05
9.54471460698633e-05
8.30501005206442e-05
7.90417281029509e-05
8.57173347326714e-05
9.23423098621794e-05
3.52149525467737e-05
4.57021234214636e-05
6.74498952085451e-05
2.04537823045269e-05
1.96015127137286e-05
0.000129192775414439
6.52240670278253e-05
6.67587298230091e-05
6.12889425973437e-05
3.68955278411868e-05
8.62596619539598e-05
6.3679487889058e-05
6.49374942602664e-05
5.71768841949516e-05
4.42394405661993e-05
3.75658696004298e-05
0.00011005902134308
0.000129436418938846
3.59961262655368e-05
2.35482029618043e-05
7.67215964879172e-05
6.15225800792021e-05
9.09478245606269e-05
0.00010221635694408
4.75819904094877e-05
6.25440065853674e-05
7.66037908282839e-05
3.12456323678606e-05
9.49653396584075e-05
6.94415848007849e-05
8.81324913281394e-05
4.47647059206373e-05
1.00993380374756e-05
1.10910489202811e-05
4.12949670248857e-05
2.41544658450941e-05
8.41680575830545e-05
5.51959321918167e-05
6.21631830817413e-05
0.00011708421256017
9.12019245023143e-05
4.91900563654356e-05
8.20482434207298e-05
9.09537180470155e-05
0.000143655525776904
3.8347436760279e-05
8.17148552030589e-05
7.17841068188051e-05
6.67035757155962e-05
9.6872097791328e-05
8.82224375212056e-05
6.62135316777975e-05
7.4243001057787e-05
3.29406507764502e-05
7.70859258768164e-05
4.37332150186954e-05
3.91873447588204e-05
-1.98960373910841e-05
3.76927343787383e-05
7.56931715980536e-05
8.23656272252976e-05
9.25472274216648e-05
8.35175066680796e-05
9.48438211712191e-05
3.29311705911648e-05
6.78952534975363e-05
3.39557215570646e-05
6.39985328724591e-05
7.03098045902752e-05
9.30698927086029e-05
0.000112902247906709
7.69529954188287e-05
3.82999955760437e-05
8.55779565070636e-07
4.87884795546722e-05
4.12501837692064e-05
7.27506704036127e-05
3.97315267280138e-05
1.1447671247684e-05
3.15359655375714e-05
3.22327927995077e-05
4.68102661827298e-05
2.25007321488361e-05
7.59602992640634e-05
3.63777036920934e-06
3.0640228554853e-05
1.97549428080132e-05
6.01206160890606e-05
-2.21036169916565e-05
9.24755881116657e-05
5.79452395167344e-05
6.40037465440079e-05
5.99233714545908e-05
-7.85982252407249e-06
1.95333360202207e-05
8.10507368260382e-05
6.86844914640795e-05
5.66975128488774e-05
4.43081677992354e-05
6.71754692369203e-05
5.21282418941813e-05
6.38943437547558e-05
1.53905363192958e-05
3.08878303306955e-05
6.13645871171613e-05
8.74339316553796e-05
6.58768690518188e-05
5.63614760615859e-06
5.30227999295875e-05
0.000164853669105138
9.23076711647189e-05
6.71076100283599e-05
4.19935087762016e-05
9.27656362546777e-05
3.40530853479271e-05
3.78543365583526e-05
7.40635588530503e-05
7.4123656863324e-05
8.24006220693461e-05
2.65711191693604e-05
7.12048596816126e-05
3.58069101422118e-05
4.67218222413332e-05
7.58231265803677e-05
8.73250392538581e-05
1.10790617775631e-05
7.19894926591993e-05
7.6692309098091e-05
7.86393950256925e-05
7.71934564927573e-05
2.96669767146961e-05
8.0059858702213e-05
8.92058946055072e-05
8.10628845314884e-05
0.000179546612169441
8.96668777041657e-05
4.21089664490638e-05
0.000107462605721808
6.19136867838622e-05
4.69716995951243e-05
6.00496177522347e-06
9.86821489695633e-05
6.85504334612761e-05
3.28321934054185e-05
4.42079276729153e-05
3.1411791662013e-05
9.85459114524043e-05
9.58742443224118e-05
8.73420872691841e-05
3.64998776784346e-05
3.38477027354639e-05
7.48467941744128e-05
7.3994984013256e-05
6.86875817803525e-05
6.87293128363394e-05
8.86554672555014e-05
6.71259378332454e-05
6.65588590155949e-05
2.68681036535377e-05
6.38762319953623e-05
6.60642290236376e-05
4.52583203296309e-05
0.000109417400396841
4.21073463776478e-05
4.79244453854685e-05
4.30267686547171e-05
3.80202364711034e-06
1.41854046508538e-05
4.16108634221981e-05
8.47430115368271e-05
6.85636111857695e-05
2.37831105638542e-05
4.40174411714526e-05
2.37672361484883e-05
4.75436803255955e-05
9.28875806481601e-05
9.48151351882615e-05
5.36926379807998e-05
0.000109931415551716
8.97609203415384e-05
3.35564035317715e-05
4.36390706492312e-05
2.2551002634037e-05
3.49518432448305e-05
3.11762044345944e-05
5.01066349003737e-05
5.6280884846669e-05
4.78094788222434e-05
9.37829620592926e-05
4.22252841674884e-05
6.89192478793474e-05
6.28862413673917e-05
0.000104175248873099
2.22915146963455e-05
4.1366969195688e-05
6.41944821315748e-05
6.55442975589078e-05
0.000108836004642928
3.80508817476545e-05
5.40904330092375e-05
6.43956307851655e-05
8.51209994281734e-05
0.000102230820656125
8.77311097722974e-05
3.91997963378055e-05
7.87518687488575e-05
9.58642712173674e-05
8.80283472871562e-05
2.39697952030503e-05
3.33609595889996e-05
7.96409004436618e-05
9.64910263468724e-05
5.63843801453227e-05
2.7784160993471e-05
0.000154917233974812
4.82504195430213e-05
1.86756576266006e-05
3.1503430041301e-05
6.7515755892476e-05
7.88512732299964e-05
0.000103841789799701
7.22602617895608e-05
8.46273970411084e-05
7.94532787264869e-05
0.000138568238821901
6.9134898237623e-05
3.6675093846843e-05
7.10706378998602e-05
4.28830363449022e-05
8.35419945834427e-05
5.35611784408155e-05
7.46162715474335e-05
6.94951696862827e-05
6.01008350249776e-05
9.7806802020718e-05
1.01918183459208e-05
4.21144038048854e-05
0.00010441988443025
-1.92071257684593e-05
6.91016189050335e-06
7.15737971599163e-05
3.35734167942557e-05
2.09689636156786e-05
-1.82959302130125e-05
3.68949114947984e-05
5.77240547427325e-05
4.53158562992122e-05
5.39141210531102e-05
9.73543039168531e-05
3.78047938436477e-05
9.64782435559257e-05
9.58270330801445e-05
5.1515637054767e-05
-1.44737515264035e-05
7.26197111556311e-05
7.5034955964136e-05
1.49619297869208e-05
3.41881562163223e-05
7.21890869485296e-05
5.22174755538359e-05
4.8142952168806e-05
0.000102022571351354
8.55319602969332e-05
6.10232131869527e-05
6.26807359283545e-06
1.20448115704462e-05
4.23905816444833e-05
7.48834324686023e-05
8.52789343336831e-05
9.33840561366829e-05
2.64121339158674e-05
2.46164211434097e-05
7.61196159051374e-06
2.87777312764952e-05
5.05240006046201e-05
2.4670398590167e-05
1.87221756808606e-05
2.55201192268273e-05
9.72368838503049e-05
4.42932299107952e-05
6.92574965187706e-05
2.67479197960947e-05
4.72263005388532e-05
4.49415968072416e-05
5.29415116530779e-05
2.07641956970498e-05
7.51445314011239e-05
8.67475919155248e-05
0.000104750575671949
2.11371694535132e-05
4.55394565554876e-05
1.70861609964815e-05
-3.84423895250809e-06
7.53142419791608e-06
7.35437572138129e-06
6.16756807858507e-05
6.96036316442266e-05
7.6298212638362e-05
7.28674420679301e-05
1.05278885115962e-05
3.67603513790812e-05
3.56055235813968e-05
-4.54534033051238e-06
7.23741309622394e-05
0.000117481391488643
1.27906817754256e-05
1.47285660619503e-05
9.32781777191999e-05
-1.12801800238599e-05
7.08330696750862e-05
9.87945112129625e-05
2.35416929452508e-05
8.54865125062727e-05
8.99318983290878e-07
7.54730010079946e-05
7.51885169097832e-05
0.000166414143189921
0.000109841711279178
1.46254618614591e-05
5.73063517748356e-05
8.49705738640786e-05
2.41880554348303e-05
3.07941323763624e-05
5.63697188710001e-05
4.77514240205649e-05
8.47266234657574e-05
1.64865113494097e-05
3.9993678543602e-05
1.24440955622258e-05
4.40008361053861e-05
1.49563223224791e-05
0.000117202277468239
3.58357891677137e-05
3.2504382143773e-05
0.000107487089234058
2.31828005732612e-05
0.00010880997614949
3.56468889950795e-05
1.43492908180187e-05
9.11856208704696e-06
7.50171357266548e-05
7.06030336253085e-05
3.49079512853577e-05
-3.02478876675501e-06
2.047631387387e-05
4.15102625375671e-05
8.35287218564192e-05
0.000135608640470164
0.000115970176672342
1.58621808820659e-05
2.3400113940847e-05
7.43580181964451e-05
7.15884550316293e-05
4.10335315237668e-05
1.88242566852266e-06
9.61676608226778e-05
0.000108990773211891
9.28604781452142e-05
7.09583771095303e-05
7.39125893889027e-05
9.13243254743718e-05
3.72668566471738e-05
6.51672847321523e-05
8.6161733975053e-05
2.81340075127343e-05
8.37406626964998e-05
0.000120131483756127
1.59903469483404e-05
5.4145561251643e-05
8.83960796623348e-05
3.9486961892075e-05
7.57566929187185e-05
3.22792148685643e-05
5.29975381581093e-05
8.26530661441117e-05
8.43206771772398e-05
4.04847842956179e-05
8.25583449941904e-05
9.69795305183045e-05
3.18382006358612e-05
2.85468145546272e-05
4.61445556338903e-05
7.32995924272242e-05
4.98009690150772e-05
9.15121787197485e-05
1.83884948302794e-05
4.21161436953485e-05
1.7231366595691e-05
4.66892272902887e-05
9.65389544424704e-05
4.71360086425079e-05
5.62732342463212e-05
6.77545145937558e-05
9.79199591362042e-05
3.93674476702452e-05
0.000109234988098747
4.80842246647446e-05
-3.60393349910084e-05
-5.59442477380086e-06
0.000117426725426597
8.13470338382925e-05
3.7566926447846e-05
7.56743029395336e-05
0.000124192196656769
5.14889325757828e-05
9.39397096496579e-05
0.000141422146844993
2.41402848901846e-05
5.93196215952266e-05
1.68538154672288e-05
3.69965240974823e-05
6.88304278192529e-05
2.60324786197972e-05
2.17137971750888e-05
7.55013638310006e-05
3.50918222095722e-05
-1.8451577450656e-06
0.0001083533364362
-3.8093634622862e-06
2.6218861168333e-05
6.31115087735102e-05
3.03494972353455e-05
5.78158736612563e-05
3.16510633142815e-05
1.93431783830233e-05
5.09292147191732e-05
2.95919547797561e-05
0.000118006228180132
5.98574581157602e-05
6.65559070192074e-05
9.6626309860873e-05
5.18855176849894e-05
8.97222983377651e-05
4.23596334121279e-05
4.02824696062993e-05
0.000100188726506755
9.83303646552713e-06
0.00010035375371157
5.61192746329877e-05
5.88914438523023e-05
3.10625353682442e-05
3.19654928689135e-06
1.98987368208909e-05
5.83285113337181e-05
7.23675599362046e-05
0.000109862802463387
7.69219683206317e-05
5.2357474276846e-05
3.4123009430611e-05
8.68428710058905e-05
5.42642026326793e-05
6.26863963046311e-05
4.47200474445417e-05
9.52527315732388e-06
3.13369296578777e-05
1.38400741136933e-05
5.23215562725967e-05
9.43116382458492e-05
3.88647275542378e-05
5.79387934078053e-05
3.3250220525091e-05
6.49959909489579e-06
7.17410824661667e-05
8.97932923507007e-05
9.09180919554719e-05
4.21221422985115e-05
2.12326496504887e-05
1.66010570172972e-05
5.08119459080717e-05
1.84828952725835e-05
0.000106164532103709
4.27085088311598e-05
7.70975371049694e-05
2.39139574352634e-05
7.26085338304379e-05
0.000151515649734607
5.74156942146002e-05
6.79990267732283e-05
3.85980166361352e-05
4.99563522514903e-05
1.97114297008203e-05
4.80131070417966e-05
9.28803843118762e-05
7.83380062714243e-05
7.04746315153467e-05
6.44752962189047e-05
8.96981823929047e-05
0.000107273258539159
5.37941421895706e-05
4.27806386524306e-05
-8.70838859710356e-07
3.14041281355694e-05
4.04250630893997e-05
9.6986394161412e-05
7.4089178810224e-05
8.2049630827663e-05
2.11968425340389e-05
6.7021229858451e-05
6.82261572164696e-05
9.22103288883873e-05
4.31489132041294e-05
6.00197798204171e-05
8.27611383984958e-05
0.000129664804053675
4.49375639183982e-05
1.18516747304815e-05
5.13271265057617e-05
5.98594662126856e-05
8.90934682675035e-05
0.000142887108036574
8.39970718170456e-05
2.3917833258463e-05
7.4294530617005e-05
9.93373324752476e-05
7.68372153596141e-05
3.22402627578688e-05
0.000110418624682966
5.46012180324055e-05
4.89987638304219e-05
3.13090305164094e-05
7.70735069633075e-05
7.58198473168418e-05
6.88531187209563e-05
6.49665625167158e-05
9.41997381699121e-05
1.36448842886614e-05
0.000121118904897609
0.000107761042730037
8.37105070585548e-05
7.80882113518107e-05
3.39232053837746e-06
6.57745656411262e-05
-8.61151192119657e-06
6.07500479543001e-05
6.88473115886533e-05
1.29474150619996e-05
0.000111787702924112
5.92041761451101e-05
6.86638561910558e-05
4.69023069465528e-05
0.000107246196327215
5.38134455783268e-05
4.69783303982849e-05
8.20147716207966e-05
2.28393036662882e-05
4.32219477101975e-05
7.30676413280407e-05
6.78212534306407e-05
8.84437063378733e-05
4.08935631182883e-05
0.000113019554761616
2.85520211697704e-05
5.54714144185859e-05
9.56772286597661e-05
2.18912693769143e-05
5.60131210169368e-05
3.71458921562543e-05
0.000130886842849345
9.19993978576537e-05
7.1313338465019e-05
6.80625565367123e-05
8.15167928128275e-05
0.000110892557780203
2.34327718884322e-05
2.47768596683722e-05
1.86598251770258e-05
9.80637349257927e-05
4.94035287187898e-05
7.9537441671545e-05
7.36374461755766e-05
6.55782883921545e-05
1.74613515880872e-05
3.8524390875005e-05
0.000141025491332367
8.88498017632976e-05
7.43890701721879e-05
8.91919594509901e-05
4.02390548396878e-05
3.99748306900776e-05
4.97222721311078e-05
7.72852906685032e-05
4.95781855739181e-05
0.000126707287665898
7.93222361569644e-05
1.31466017258158e-05
6.45440549289632e-05
7.2547040099738e-05
4.06350789460905e-05
6.61938501424178e-05
4.48213527844904e-05
1.56350756601619e-05
3.71330789580417e-05
2.82087321319818e-05
6.55790911947349e-05
3.95811902073502e-05
3.52387102365154e-05
3.26290473171693e-05
2.9089266042133e-05
3.02052668643732e-05
5.1118296111552e-06
3.46865326229324e-05
0.000106031096643011
0.00010257232872983
0.000144806468476805
3.36193674519681e-05
5.21792389191858e-05
5.27854741780979e-05
7.72135907746176e-05
4.11521944725592e-05
-1.09608275953e-05
6.46505231075462e-06
4.59999437579805e-05
6.10148369011783e-05
7.75744023321283e-05
4.74702763237797e-05
4.84941116311596e-05
0.00011381815067977
7.86098644964726e-05
5.04432445209349e-05
5.02663708849229e-05
4.11899597748248e-05
7.73518498667897e-05
7.16553511696072e-05
4.26066642760948e-05
7.35620613316093e-05
3.94177452944407e-05
7.07614223152605e-05
6.68957377109836e-05
9.46688397500189e-05
5.05588690227937e-05
8.58903065493295e-05
8.80919309056556e-05
0.000104780767467375
9.82546399922107e-05
4.87561001023388e-05
9.3529361722825e-05
0.000129799317597326
1.83187262400204e-05
2.36053033170596e-05
6.4891621111956e-05
5.06634859256829e-05
5.4153299454459e-05
7.87862955103355e-05
6.79858448258977e-05
2.08294684574928e-05
7.63381336327554e-05
5.59782784769301e-05
5.30751653993049e-05
8.73496902507828e-05
6.36766423005117e-05
7.8949618469991e-05
2.87941095641199e-05
7.2433274150746e-05
7.69055218537303e-05
0.00010930652493641
2.51250358804718e-05
0.000100315845234296
6.02604223414896e-05
3.90211603793487e-05
2.96293169311035e-05
6.76961122426431e-06
7.22871613559123e-05
6.19568627938787e-05
6.87046194281758e-05
3.76174495606016e-05
6.46013084474332e-05
3.36686917652554e-05
7.53461420132056e-05
7.89573489997346e-05
4.92971477699319e-05
9.54459583407453e-05
5.8227707016385e-05
2.16331867249576e-05
7.47559504033457e-06
-6.05197546037725e-06
7.5112992645067e-05
5.24123065088103e-05
4.67571266751218e-05
5.00848822827499e-05
4.80467310429499e-05
7.52579454054733e-05
2.67965623240729e-05
9.50381573003487e-05
3.11632171935519e-05
0.000123344936968959
6.51027619670656e-05
0.000125351647457136
4.29416711684338e-05
4.9870827255945e-05
3.62993430995567e-05
9.41326064468864e-05
7.45392821718355e-05
3.40098953617292e-05
3.3057641359358e-05
6.81756065975005e-05
8.77297413347408e-05
2.245635528811e-05
4.93288997163848e-05
5.00209511370769e-05
4.34217373166558e-05
-1.12079840809465e-05
2.16976915517235e-05
1.33910935754279e-05
4.65592732095326e-05
7.7988304320267e-05
5.5080850536033e-05
8.69578855627827e-06
5.85132773999814e-05
-4.93504000728682e-06
0.000113623362723712
4.25462311756061e-05
5.84053149958074e-05
5.56284510367679e-05
2.75920775575237e-05
9.71745294572536e-05
7.17254503269673e-05
-3.04188462590406e-05
6.80788713816583e-05
6.03839610216267e-05
3.32718031287806e-05
5.53782916659775e-05
6.37353873967788e-05
0.000115468753058355
6.18525724680786e-05
6.71487237084567e-05
-1.49475674300585e-05
5.75036027873319e-05
9.49791914169082e-05
9.05824264200352e-06
9.12852705084243e-08
7.4204760111394e-05
5.00542209387318e-05
6.47035657826921e-05
8.09392873714273e-05
6.08230250790517e-05
8.86272329062678e-05
2.52151065217891e-06
2.72675933476911e-05
5.18443393849496e-05
6.91672589166868e-05
9.42069086389258e-05
4.97614076669002e-05
4.99709144678182e-05
5.58131764732319e-05
1.92150517711836e-05
9.63414651789915e-05
9.881187895995e-05
2.34812555971962e-05
6.2508760384102e-05
-1.5897899121247e-05
3.56363096938525e-05
5.13127759382171e-05
3.00124482515625e-05
7.84980576970777e-05
0.000130271676921045
5.90119315057635e-05
3.5054086846809e-05
2.44689462614673e-05
7.0356115809883e-05
7.27540797408347e-05
0.00012111851644478
0.000125855591643901
7.92691903457305e-05
-4.92885958332954e-06
-9.46340830240596e-06
-2.11759556031415e-06
2.94704020660183e-05
8.26204318235883e-05
5.8297802129351e-05
5.07453660692639e-05
7.78986907143556e-05
6.98330393374436e-05
8.97837046881853e-05
0.000107339574002797
4.15258867636721e-05
9.35658364619536e-05
-2.07973186575086e-05
5.28314646460327e-05
8.79641437396303e-05
7.873149920688e-05
1.41067110340232e-05
1.52179703270707e-05
3.68840589287841e-05
9.14371824867287e-05
1.25065363539007e-05
7.48374681778853e-05
0.00016406959709854
4.47698790309392e-05
8.41909903159349e-05
-3.20461252915581e-06
2.14484462985729e-05
2.86809112338255e-05
-1.44322969688651e-05
8.75439910980561e-05
8.76581797684385e-05
9.09759681205627e-05
3.80925859184239e-05
1.9946354766792e-05
0.000103824851300675
7.35898719089401e-05
8.66601498758449e-05
8.67566226369799e-05
4.87293293353395e-05
3.32151274275143e-05
1.49950350229233e-05
4.01989267052874e-05
6.80752410055861e-05
7.82323443101165e-05
6.13577348265832e-05
9.15296914032512e-06
-1.34037419035445e-05
9.18307203625058e-05
1.93059315302371e-05
7.75144010610586e-05
1.65835972621069e-05
5.94317600522098e-05
1.69139066369037e-05
5.30697563221159e-05
4.53100392082603e-05
9.12295396046891e-05
0.000102409875300865
4.34835910391979e-05
0.000116443261045886
2.84247006143303e-05
4.07010976939648e-05
2.95791397171445e-05
7.16561421623768e-05
6.56665975528253e-05
0.000111039913325125
0.000125585522036364
7.41438282239305e-05
3.85927859845798e-05
7.74176792558364e-05
-1.54422280168178e-05
4.4574244125391e-05
2.68478992665746e-05
6.90536981443093e-06
4.83984133309694e-05
8.92433952852984e-05
6.93833973944729e-05
5.05228571404924e-05
4.84110468545526e-05
4.40882633432898e-05
4.3488217822169e-05
1.39794998077184e-05
5.05954080762827e-05
9.00407543945153e-05
6.01397755230262e-05
4.60482851389582e-05
1.75837976062037e-05
4.45201799284205e-05
4.03883861663538e-05
5.4198029098294e-05
8.8230528125576e-05
6.6754694009107e-05
9.98097515156732e-05
2.4142735243978e-05
8.09222580325727e-06
5.35975244030224e-05
-1.81776436770138e-05
5.89070764107244e-05
5.90732130113342e-05
-1.61024533845353e-05
7.88154348048419e-05
0.000114929383777094
4.06160634287454e-05
8.04266874688414e-05
2.56551838051754e-05
6.84585077157221e-05
7.06494305840197e-05
8.98225050980444e-05
2.31897278895603e-05
3.88356337502148e-05
7.21627822362638e-05
4.95100073442904e-05
0.000105195360243488
4.0045594477916e-05
7.43405778310733e-05
7.42404819590619e-05
7.37447259437059e-05
5.19911158867298e-05
2.02090467990884e-05
6.33866930637315e-05
5.22630324776481e-05
3.29064290263841e-05
1.29430545747404e-06
4.78736776901589e-05
7.48115142800138e-05
1.45834020612808e-05
6.14621735329816e-05
2.52840302296178e-05
6.26269492592187e-05
3.72901195863399e-05
5.48932189091052e-05
3.79409367541957e-05
7.45805797491495e-05
0.000109979454633677
1.60455145252645e-05
2.5911642054249e-05
6.18096414083059e-05
2.28004486241781e-05
8.50874391370627e-05
5.18868075592642e-05
3.49352306486266e-05
0.000135350616916473
6.43960302535044e-05
3.38090075177868e-05
4.01036918841501e-05
5.46067221067657e-05
9.90058478583674e-05
6.99441853692128e-05
7.18007337015599e-05
8.14419327572402e-05
3.91025100060482e-05
-7.78589905245476e-06
3.06644816487385e-05
6.18999056813831e-05
4.52508762146282e-05
8.6664939968875e-05
3.48240848034341e-05
9.96324284272002e-05
6.97693806185881e-05
6.61131358895832e-05
6.32303501419792e-05
7.09665986740126e-05
6.27763056979961e-05
3.19248061871896e-05
0.000127840286590085
7.648419095292e-05
0.000128319638004423
6.95021078764234e-05
6.80359724553125e-05
7.17637733752385e-05
9.1562551370841e-05
7.17755470106224e-05
0.000107625625644707
6.40597334879107e-05
7.15141823836567e-06
2.73022810836952e-05
6.35208947002946e-05
3.69708611466741e-05
1.06521941879642e-05
6.19540796229897e-05
9.74626990199911e-05
7.83792732715749e-05
-3.0979784564094e-06
-1.28912774879519e-05
3.87559293569018e-05
8.08959411956742e-06
5.80758287829182e-05
7.83393800034616e-05
6.7919339972911e-05
7.5929244502224e-05
7.76919539124491e-05
0.000105241385023952
7.68376471869178e-05
0.000121449852602121
7.60537981209978e-05
6.97876813014056e-05
0.000125607023292365
8.62671732206347e-05
3.32692890488292e-05
-1.00511145337898e-06
6.98762581024687e-05
8.22168701058423e-05
2.97398525373277e-05
3.71574578536103e-05
2.33115157426213e-05
8.12971239245716e-05
1.40270367147172e-05
0.000100059601555886
7.10053985781841e-05
7.89337801538639e-05
8.20280325314704e-05
8.79084131840703e-05
1.5885384575444e-05
4.00115583253516e-05
6.41833319530291e-05
8.17782417369919e-06
1.96690378114289e-05
8.40497799811561e-05
5.10885960786706e-05
6.90428688747958e-05
0.000114503452178332
4.04299209618713e-05
1.34388292930653e-05
4.15765207884403e-05
7.82948583020092e-05
0.000107008759567037
9.87259634883679e-05
0.000131650090966798
2.71634350568895e-05
6.69377331959422e-05
0.000129790570913929
3.84883569167292e-05
1.28859841755501e-05
3.14192371552614e-05
4.29152775221255e-05
0.000135192891663711
2.87029143736987e-05
3.40986786633715e-05
7.58342700943592e-05
0.000141459677827407
3.64139164921467e-05
3.35647829107506e-06
9.53794529786779e-05
6.34725089485224e-05
4.44979597557506e-05
0.000114358453356217
3.46547513406705e-05
2.31450078782121e-05
8.48220568200079e-05
7.77955672535877e-05
5.51369610331526e-05
0.00011846611794377
2.16269326439927e-05
2.24232192203791e-06
5.15871906579394e-05
0.000138619488682454
5.00185320839251e-05
0.000111081057421915
2.01453893230884e-05
8.39337688349499e-05
3.61798351406464e-05
-1.58247456426277e-05
6.43552440500036e-05
0.000108456529212178
8.82448631628058e-05
5.52772446673417e-05
7.11111148951218e-05
2.42941307317394e-05
5.18080967929599e-05
7.17226462549218e-05
0.000101375566560691
4.47053898842192e-05
-5.23053989440045e-06
0.000157853817355611
1.94001472379401e-05
7.89183244549848e-05
5.03926534367573e-05
2.70154654651566e-05
0.000129529703655532
4.33375753661296e-05
2.69966319816213e-05
4.63478283450947e-05
2.75464229631168e-05
2.55451994332093e-05
5.8128785135055e-05
3.0482740806065e-05
9.70926083039676e-05
5.20359248459691e-05
9.75275975557438e-05
4.11303423142446e-05
8.46116617961359e-05
4.48784480426446e-05
1.62035960744029e-05
7.1457336168462e-05
7.34319614656245e-05
4.05300121619036e-05
4.74611139322317e-05
8.04123859546582e-05
2.9383910793704e-05
3.95188371940375e-05
8.70708920168748e-05
7.21132756232285e-05
4.99131646252917e-05
4.06827609668947e-05
3.92503997310101e-05
7.62214250948342e-05
8.52670068753543e-05
7.0991340174957e-05
7.07267427792415e-05
7.93634172481914e-07
6.5216946873277e-05
9.21584993961515e-05
3.16746131064549e-05
-7.3559583128015e-06
1.66321726627799e-05
8.67756721330248e-05
4.66465120489912e-05
6.05000462417648e-05
7.98159440665316e-05
6.98635886921956e-05
-7.40341887222605e-06
2.09921916843174e-05
6.62408092307856e-05
8.94511000709396e-05
5.93281713734444e-05
5.98014362550812e-05
1.92546890584295e-05
-2.85822106767591e-05
5.63526049645063e-05
4.7527357482512e-05
1.64492155940849e-05
3.3339875327751e-06
4.96047099423096e-05
2.95511627080026e-05
9.26332124222974e-06
5.07633227906072e-05
-1.51594189861347e-05
0.000128422168119571
4.15109233818583e-05
0.00010015602268063
8.70332957514844e-05
5.18581638412351e-05
9.85955612803957e-05
3.99596758886486e-05
4.00267281513588e-05
0.000148398181821402
6.77615997377305e-05
5.79999896220439e-05
5.52410497446969e-05
2.83165873385918e-06
6.54877780380764e-05
2.14282806704261e-05
8.15506648546243e-05
1.45362857205686e-05
7.04764628819791e-05
4.4995604601662e-05
6.44836456440862e-05
3.6506234884534e-06
6.04394082658034e-05
5.12107888787616e-05
8.7153313806529e-05
-2.19044877156914e-05
3.19066619712214e-05
6.06492425316285e-05
6.36970294947076e-05
6.89735443326722e-05
4.59808050783722e-05
3.3050100548242e-05
4.01102112886355e-05
5.42720096130051e-05
3.3502092104434e-05
4.13892828309993e-05
6.61490721616237e-05
2.58682572054702e-05
3.10272301038728e-05
6.14666620776227e-05
5.52510647552558e-05
2.22116199947383e-05
9.8499485251949e-05
3.89728915411355e-05
6.37457278144959e-05
6.63378385932616e-05
7.1316280974589e-05
5.27593867812824e-05
0.000106896099598311
7.48415257432297e-05
0.000130841606178289
0.000108075383864998
5.05104541152921e-05
5.6717931835595e-05
7.31040852864327e-05
0.000110577059799565
7.17224199394318e-05
2.02068065571638e-06
8.63355365672708e-05
2.35678746234416e-05
9.17684407136968e-05
3.33054853759341e-05
5.07429816176342e-05
3.73503248805022e-06
7.5282663152426e-05
5.85489077809372e-05
6.30427561134419e-05
8.53937295973616e-05
0.00011256463805895
1.21599729940683e-05
1.25671182651515e-05
5.64548551026286e-05
5.8871231828293e-05
0.000118675932586046
6.44472077005761e-05
2.72754604245394e-05
9.49862734270709e-05
3.33590038827246e-05
0.000143573898494324
5.05763499553591e-05
6.91789212647026e-05
6.15294777362935e-05
0.000116401978647961
6.3317986460816e-05
2.2649379245936e-05
5.8240161063386e-05
9.57898613663539e-06
0.000108354157620708
5.43313302327016e-05
5.32114063171229e-05
4.17850535605939e-05
1.28584008817393e-05
4.09891765672999e-05
5.65382147321194e-05
5.08933308255343e-06
9.4348891650278e-05
8.45491844223094e-05
5.87313183498004e-05
0.000150040496368925
8.3986612359089e-05
6.95821494682051e-05
8.14341767592724e-05
8.11542594533137e-05
4.77310270000722e-05
8.90827020432843e-05
6.98051937412479e-05
5.45620949378027e-05
3.03319458632653e-05
6.47369166058593e-05
0.000125379778848564
6.25278379185396e-05
7.80814083011582e-05
6.56625913972911e-05
0.000115920385726185
9.60368809463454e-05
9.30504095505825e-05
5.30657937462213e-05
6.84668718971916e-05
4.55657896792263e-05
3.94273281891721e-05
6.90601140163592e-05
6.00944124330114e-05
7.15943692382115e-05
7.12577971901061e-05
6.74135550877515e-05
6.59263329683044e-05
2.9082897583172e-05
0.000105536955496303
6.87390809833203e-05
0.00010050043086992
0.000121771117206535
3.2038157818868e-05
5.63754289083296e-05
1.76308113397626e-05
5.50066874641247e-05
5.25273917815564e-05
8.5550245946179e-05
0.000105950206773139
6.63698480663397e-05
3.13477369556836e-05
4.90799774892523e-06
1.88284037043975e-05
2.56952710541148e-05
0.000124231616048895
4.45258124363668e-05
6.6254511735623e-05
5.81704657681406e-05
5.60666017559901e-05
5.33969241187911e-05
3.02564815734823e-05
-2.20454762313116e-06
2.86748827368913e-05
6.14775752940105e-05
1.00450150410152e-05
0.000113442906183467
6.61415940623952e-05
7.40987310827159e-05
8.30668803485224e-05
0.000115296798485794
0.000101590126947564
7.52032739760997e-05
5.71851393112033e-05
3.78956543860497e-05
9.29191418155799e-05
8.45548883173618e-05
9.18024037290421e-05
7.56808179499811e-05
7.24709336582156e-05
7.05928589542392e-05
0.000100167637139404
8.63939648640023e-05
7.79708391815992e-05
7.20491326066849e-05
5.99828386764357e-05
2.676017580314e-05
6.42732660974651e-05
7.60630053408651e-06
4.03419742526528e-05
6.25701188868107e-05
8.21588365579141e-06
6.06301476149399e-05
-4.48544564572648e-07
3.67042365403985e-05
8.98622500170847e-05
5.07039668239763e-05
5.47330267207339e-06
4.10311702658988e-05
5.99426053150398e-05
2.59659204262969e-05
4.80947918768492e-05
7.9838922019639e-05
2.81569509301568e-05
7.5611030136227e-05
-2.22152348007643e-05
3.43588819954216e-05
5.39858235328918e-05
0.000100826900476924
9.75553066659565e-05
8.49655518185589e-05
9.99830983408649e-05
7.18593405795711e-05
5.97227910987058e-05
7.6094854774984e-05
9.16779868655425e-05
3.23719510121564e-05
7.64492682596024e-05
-8.07361930082451e-06
5.51677827731183e-05
5.63745120373306e-05
8.56150843408435e-05
-1.1649756002256e-05
6.24885783191574e-05
3.30467734598575e-05
4.77385703370252e-05
9.01248299174723e-05
1.32044104093041e-05
6.17329470128546e-05
5.85506867249543e-05
4.59119844497099e-05
0.000101684061068792
0.000131214639335922
2.13866101183516e-05
1.43039276662023e-05
1.75330420820418e-05
9.47477087452497e-05
8.96557742280864e-05
7.24806652272522e-05
9.33365652478952e-05
6.76369373812447e-05
6.45632309536818e-05
3.25280792570533e-05
6.68053600438369e-05
5.16583994475683e-05
1.43277450497991e-05
5.45083492248774e-05
4.70413969232969e-05
7.06234864482997e-05
1.33590032956116e-06
8.04125169739783e-05
8.25326793929685e-05
3.08948400437272e-05
6.4728568123508e-05
9.70749192985326e-05
8.50674774836013e-05
6.65949247495933e-05
6.32323520384173e-06
7.34732642900248e-05
9.58619930184495e-05
4.76714853635783e-05
8.54324299970867e-05
7.85275330640992e-05
6.58313314355057e-05
4.42401338117272e-05
9.04536921123121e-05
9.17024629732266e-05
0.000109515118658938
0.000109251762249662
3.00916873289964e-05
5.70423246431353e-05
5.25694163214827e-05
3.81374229612494e-05
5.45053071972311e-05
4.68294841847423e-05
8.15323309297592e-05
3.76176559253073e-05
9.77187261700232e-05
0.000117390179778522
4.26000447571496e-05
9.07328450786134e-05
2.76258610906113e-05
-2.11755538896952e-05
5.04526808158288e-05
1.48441335492468e-05
3.90032779800245e-05
8.35170970408508e-05
1.56405591527986e-05
6.49220863568276e-05
7.22652016488437e-05
6.90516587635903e-05
5.36854034785365e-05
7.45689246848195e-05
6.8007775090876e-05
4.28130797872033e-05
7.49954267091627e-05
0.000104451437201084
-5.16701701958903e-06
8.68036458963706e-05
4.59208041266077e-05
8.08832923623401e-05
9.0993707420709e-05
4.08490138661472e-05
4.55920486865671e-05
4.36971730173286e-05
2.04042435669897e-05
5.43680078541846e-05
8.94306346499995e-05
2.47664999762633e-05
5.68281342681508e-05
2.97818944750988e-05
6.43283447904784e-05
5.35110649208818e-05
1.87701010462778e-05
4.01704417518899e-05
2.27492239545951e-05
3.00656554921622e-05
1.58752819835063e-05
9.77124283108891e-05
0.000115023235285708
5.64228978919544e-05
8.31432785923492e-05
9.80848429228091e-05
4.26691651239391e-05
4.69660620466084e-05
7.62152361894526e-05
8.09114509306014e-05
5.29677630364353e-05
7.24085235504381e-05
9.80563304258875e-05
-8.79510478699719e-07
0.00012973908892366
-4.48596898480575e-06
2.76566628452425e-05
1.84680528736346e-06
-3.2317539253175e-05
5.1056098287683e-05
4.91057390129668e-05
1.40861314208225e-05
6.63638699038517e-05
3.40791722158154e-06
3.03601404718572e-05
2.43093252242358e-05
9.60639152410359e-05
5.06983597430584e-05
5.99755444434898e-05
5.24203246367099e-05
1.9116103612522e-06
2.74257563989012e-05
2.21436574802651e-05
9.20066341582575e-05
0.000110913763349488
2.76160610128587e-05
4.92135113693452e-05
6.94477691213148e-05
8.04248213483333e-05
6.3632201584597e-05
4.1739161488237e-05
4.3537979216486e-05
7.48568116471719e-05
5.23200392858298e-05
5.26511198090845e-05
2.58085954620605e-05
4.50414212841463e-05
8.34222696245557e-05
0.000107095249582415
3.24830702962377e-05
3.6745872107808e-05
4.9263930189549e-05
8.69105577399778e-05
0.000103880317585925
4.29664886492191e-05
0.000104608530969234
7.58619990157072e-05
4.67030297605249e-05
5.17395017833337e-05
2.58143600282905e-05
8.2841669947777e-05
9.87295090992277e-05
-1.34050907784475e-05
4.0497366659213e-05
5.88061916900592e-05
0.000122645718934009
-7.7696684551797e-06
7.95174746950286e-05
3.5909112465266e-05
2.67919536030102e-05
5.50204266950721e-05
0.000109401914653629
4.25054962707594e-05
5.97457470350434e-05
3.30362988110897e-05
4.48715598399288e-05
6.36220564397325e-05
9.47458933446389e-05
3.19875466602432e-05
4.520225942465e-05
4.66870822535495e-05
0.000110617610541399
6.09645877334353e-05
4.21910201253414e-05
0.000114158365359973
3.67251828446554e-05
3.66255915019218e-05
3.90255484285451e-05
2.67015194050058e-05
5.39333998747953e-05
9.34474181900566e-05
8.97523838163085e-05
6.38800473491045e-05
3.69209436627585e-05
2.03134426485281e-05
6.9009375793814e-05
4.4673766183938e-05
0.00010827349585933
0.000112299326519762
9.80940018475079e-05
9.61384931233968e-05
2.75012783975752e-05
0.000119339046170407
0.000116988714705497
9.03404486471993e-06
3.99805062131458e-05
4.09528917695433e-05
7.84836368327986e-05
2.07869014328408e-05
4.63526677539532e-05
-9.06760291619846e-06
-7.18534569890604e-06
0.000122937099972196
1.82359647833259e-05
4.49730014050919e-05
7.35299559693424e-05
9.45073204796524e-05
8.36174433210695e-05
5.72232803511413e-05
8.51615317600757e-05
4.69865910552523e-05
4.79561376614503e-05
3.44065838321884e-05
5.48592333466116e-05
4.47781696610435e-05
2.42667796606677e-05
2.53951661044884e-05
4.1276386212638e-05
7.39558753788143e-05
3.850591785022e-05
3.97586792497849e-05
2.0202769400538e-05
7.39185007397228e-05
6.35796417889564e-05
8.93737734752717e-05
9.78418033820851e-05
0.000113719091104711
8.07102544074033e-05
7.89860593947934e-05
4.1774142207401e-05
5.17333035831866e-05
8.16237842269269e-05
1.79309048721285e-05
8.24113598331027e-05
5.64866752925537e-05
3.12030980894046e-05
1.58776567465102e-05
5.6747008869195e-05
6.85135262934347e-05
6.93236707725329e-05
9.70779510237328e-05
4.07502144174433e-05
6.94318201768315e-05
9.59151791007449e-05
8.39323017533934e-05
6.88945453506039e-05
4.29514148798247e-05
1.69277905529131e-05
4.12293393780777e-05
9.40900857093909e-05
6.98078927989423e-05
7.31592818160098e-05
8.26533402564324e-05
0.000111209957384232
0.000122865946678414
1.69975087492122e-05
8.21777374307285e-06
3.57755441606933e-05
4.63202542956234e-05
1.8388462374522e-05
6.25991045654867e-05
-1.03047537016789e-05
6.32734389104577e-05
8.0616100100884e-05
6.0890480513365e-05
5.89529108470938e-05
5.04265903292284e-05
8.89974500804973e-07
2.71476957443777e-05
8.13624446277012e-05
0.000114954835463002
-3.84331211152006e-06
8.01303959644539e-05
6.68964562834118e-05
8.13646068256485e-05
0.000144017714072042
9.12902091482631e-05
3.28634477072895e-05
4.92867148303459e-05
5.71568858305119e-05
7.44516881487912e-05
0.000168875381483074
0.000111148978388161
7.96634000347079e-05
8.86762887123249e-05
0.000102932231255351
5.99492109293012e-05
7.06912420678359e-05
6.80451786136831e-05
2.2365823132409e-05
6.39955134502418e-05
3.73647649656572e-05
4.12661309322276e-05
0.000113491999699085
-1.55570806573151e-05
6.39797967690947e-05
9.0579931967757e-05
3.92506415237809e-05
5.12109569441504e-05
6.1643479588195e-05
8.41784896008276e-05
3.01156994727153e-05
7.3606419446933e-05
0.000126229560668494
8.75463939808924e-05
6.31674441599882e-05
5.60555628916784e-05
8.70425834072585e-05
3.02062311028064e-05
2.90365130715447e-05
8.18754725578253e-05
5.68796476575664e-05
5.25924483273943e-05
7.32616066965946e-05
8.57451409489492e-05
2.02805808438334e-05
5.01566037824227e-05
6.29230760756565e-05
2.27612941457424e-05
5.5344181696304e-05
6.74969579875616e-05
8.45320803069223e-06
7.63144151251985e-05
2.67818084434638e-05
3.52847159218682e-05
7.99381938254835e-05
2.74148679195426e-05
4.19427279786961e-05
1.38067158274449e-05
7.10534446103191e-05
6.58762049815048e-05
0.000112529865716469
9.31165930108794e-05
8.83244044472886e-05
6.56221033569967e-05
0.000147244845968645
7.04362644003672e-05
0.000102480944200853
9.74124830626093e-05
6.4811159594759e-05
6.04674870680874e-05
8.29421472351622e-05
2.50819237654061e-06
7.57913786001277e-05
6.7613692113813e-05
3.50363378659465e-05
3.64497263963366e-05
1.17937928603627e-05
7.62503572256017e-05
7.96126123918856e-05
4.15272332319879e-05
5.22308972477692e-05
8.35859604814957e-05
1.46019406420914e-05
0.000108575566463501
1.35300922823581e-05
9.27036713899709e-05
8.57050113652225e-05
4.48625792677747e-05
5.17944967929992e-05
7.86752317089572e-05
7.03002158844123e-05
8.71522525228472e-05
7.76342638612009e-05
1.46787547404025e-05
3.81352438714917e-05
3.41882134072503e-05
6.93780541709531e-06
-3.26436762898822e-06
9.77497924542014e-05
9.17174627938149e-05
5.02435730797081e-05
6.12246241729732e-05
6.20569532109172e-05
2.7832240984893e-05
9.74709209830905e-05
-1.93608704814192e-05
1.87815970722822e-06
8.15630914077115e-05
5.65854014486381e-05
9.69273532839053e-05
3.48009942820547e-05
3.0062205482381e-05
1.77151801742571e-05
5.35304461843364e-05
0.000106359267438885
6.55639478330165e-05
7.3059010535372e-05
1.12533602941514e-05
8.62313910443041e-05
8.48307198317811e-05
5.61770629455481e-05
8.54659615226939e-05
9.24272163363916e-05
5.76085929630078e-05
3.29547668204693e-05
8.99944750143255e-05
7.56111962413635e-06
5.31647973275207e-05
3.48805792574484e-05
-8.12195294908017e-07
1.48490642266657e-05
2.09285913046808e-05
4.12457922587751e-05
-3.66424595079039e-05
-4.39608126960535e-05
6.34741369494131e-05
1.26181652025709e-05
2.62133682204547e-05
2.03222506193637e-05
5.89949633243038e-05
1.80259210473913e-05
2.42775377829629e-05
0.000125148380469268
5.17213519395822e-05
7.57661611828029e-05
3.66754667721236e-05
7.49679219330501e-05
5.25397301980475e-05
0.000104641790582292
7.63669713135088e-05
6.76125318247674e-05
1.96180285853951e-05
9.73283432228355e-05
3.24762839482629e-05
1.2311760671526e-05
8.01119804288197e-05
6.25731018399785e-05
9.30971193836061e-05
6.14569309789706e-05
4.49707094206682e-05
7.72935983575288e-05
0.000136165227886078
4.21272557327216e-05
4.58797194902159e-05
6.89719837425196e-05
0.000102077426701004
3.42533543138405e-05
9.26599954080905e-05
4.9139786771575e-05
2.42745376231272e-05
6.75838336284437e-05
5.97157088172483e-05
5.87039925053647e-05
7.72262821671678e-05
5.31365056018093e-05
1.90693883682967e-05
8.63196115175266e-05
0.000160129255352545
4.02627473255956e-05
0.000145132393445024
4.41231105989821e-05
0.000107828996752448
1.42196125652833e-05
6.45436550971027e-05
3.99946692888195e-05
8.50128027425987e-05
5.3434389477774e-05
5.32820468251032e-05
1.53793911940683e-05
4.76708484246893e-05
4.70778916587291e-05
1.60426356701351e-05
1.93495778945217e-05
5.68060322320955e-05
3.57523819669964e-05
5.48726268741546e-05
6.21964682166102e-05
4.7784298429013e-05
3.68384140859001e-05
6.05046158721441e-05
5.13323561194409e-06
0.000113800855482517
5.46585810238863e-05
7.62900383078752e-06
5.62014204201001e-05
5.04968554829332e-05
8.61327266421999e-05
9.69853878314878e-05
1.06637610174032e-05
7.06609633739209e-05
3.71734086251554e-05
8.13271617242048e-05
3.48499200529546e-05
5.18598409196766e-05
4.93662776219822e-05
1.17914305361537e-05
0.000131345935884937
7.60977256385384e-05
8.75192246925261e-06
8.08944332078878e-05
4.52623325813182e-05
3.73068234335194e-05
3.90624786934315e-05
4.85396744856007e-05
-6.18865774112266e-06
5.91816430853545e-05
5.81231327143352e-05
4.75541152094459e-05
3.51330462696395e-05
8.36178973499899e-05
6.89388289520587e-05
0.000132951924748219
6.92440390561296e-05
7.03162551954244e-05
5.48027805801806e-05
4.51764179080649e-05
-2.02463574711605e-05
5.87091478145116e-05
5.18538510361881e-05
4.4175648045321e-05
6.87036148704856e-05
-1.84648407906002e-05
2.45026471188107e-05
5.11869482256569e-05
9.02946472823891e-05
8.38189564766713e-05
9.96207731782154e-05
4.093524721658e-05
5.51341994949354e-05
0.000153122692813934
6.36370675746409e-05
5.48731829031853e-05
-9.64035469742898e-06
8.13025985818916e-05
5.11696678302408e-05
1.66218616912557e-05
2.0388938635346e-05
5.4292788109695e-05
3.2644760650686e-05
4.21607015850413e-05
3.75895456980348e-05
8.90288814321266e-05
0.000119334681214451
4.00318830115445e-05
-2.42416019527626e-05
9.57592061902361e-05
5.54523585169994e-05
7.7785447586492e-05
8.73851918495511e-05
8.84283242964505e-05
0.000105754368785265
9.23786991467672e-05
-4.53447713404425e-06
8.76266786325092e-05
6.62348945355186e-05
4.24828143951197e-05
8.32174512983371e-05
4.70472425682811e-05
3.59883114680632e-06
3.10352878221533e-05
8.43483222406957e-05
6.42951512118063e-05
2.11745909458259e-05
0.000113307783432098
3.90269994079719e-05
4.82307367318612e-05
4.97532328173954e-05
6.69420217613924e-05
7.85658482434571e-05
6.48518660428061e-05
2.98081371312209e-05
4.74015105940289e-05
8.65338647877685e-05
8.07897498924171e-05
3.29985016706021e-05
8.63629532595826e-05
9.26785931137654e-05
8.87494263362802e-05
6.02762214497616e-05
6.8590586543508e-05
1.57632320548826e-05
5.91834805221223e-05
0.000109811036579293
9.65966903233134e-05
8.08049235335314e-05
3.23537407223116e-05
0.000108592962580778
-3.35021593576197e-06
3.5789766183351e-05
3.46535152975754e-05
2.22089259876992e-05
9.83764218143661e-05
5.94595236385876e-05
5.05610014849605e-05
3.32994255802978e-06
4.70049747582313e-05
8.12516279801576e-05
9.10384369011426e-05
0.000126124739617123
-1.75294643392131e-05
3.79242778327918e-05
6.61727044416384e-05
2.78928748532196e-06
1.62879276891744e-05
9.07234361867591e-05
0.000122492184885856
4.15306427911142e-05
3.50960829169312e-05
3.16610654151221e-05
3.09548093319802e-05
4.39357442813235e-05
5.66338986999874e-05
3.27020677575032e-05
2.34751915894253e-05
6.89312216690235e-05
8.06985100784509e-05
7.68301061678247e-05
6.82849020960559e-05
1.40797319856752e-06
4.75167336464503e-05
5.68539522372471e-05
2.96487656964588e-05
7.97531823645756e-05
7.20821863127564e-05
4.46071134992511e-05
4.23335692462151e-05
0.000102371527676265
0.000124032283556709
6.95708387790438e-05
3.49629706250584e-05
0.000111767807571658
7.42286703041498e-05
0.000137559004883139
0.000116816228407556
6.65264039502671e-05
6.0883479954509e-05
4.39868703092938e-05
4.31074465580389e-05
4.33376812702302e-05
2.20245235529767e-05
7.49875264404351e-05
9.28758901421604e-05
8.38000555240469e-05
7.44907547612221e-05
5.53831225386662e-05
6.58377173401514e-05
2.10249643373928e-05
6.9761598195711e-05
7.0925127585696e-05
4.99505318446629e-05
7.10181695902528e-05
4.34537791755135e-05
3.03093476571594e-05
6.15426881916191e-05
2.14986501525593e-05
9.34500944721563e-06
1.92719879582465e-05
5.2885564852383e-05
7.98662428468988e-05
4.18501096387894e-05
4.62687805357485e-05
9.61279481400664e-05
5.05675545784695e-05
9.4747458359872e-05
0.000116483816302153
3.66359770322765e-05
4.04521367335844e-05
8.47555359063527e-05
0.000108893905427787
2.15393433853519e-05
4.174945765266e-05
4.5047575098899e-05
9.73524452823746e-06
0.000104833948084768
4.22864704961906e-05
9.69085769997865e-05
8.77342843602987e-05
8.72224494007162e-05
4.27275064082012e-05
2.1549103232789e-05
6.99457044606365e-05
0.000112786412683044
5.02176550907142e-05
-1.21264340159218e-05
6.14989622986918e-05
7.6109603812397e-05
5.16100454616493e-05
4.47419450802803e-05
2.83019514274531e-05
4.67981231046623e-05
1.85256381037527e-05
1.00053521432668e-05
0.000106720350395899
0.00012299885416435
7.84696140102088e-05
2.72731442340717e-05
2.11845006842388e-05
7.82837930447517e-05
9.25972911352647e-05
5.29470458848119e-05
5.32665636208446e-05
3.48736176824312e-05
6.37794283178587e-05
6.55852615514179e-05
4.11378946121157e-05
8.27717338085126e-06
-4.17466218396065e-06
5.39671888160119e-05
7.51104914313225e-05
4.44759502979466e-05
4.67161278921714e-05
1.02604502267917e-07
6.37483832318175e-05
0.000102583295013313
8.52933996392907e-05
8.31817696950449e-05
6.77234850426685e-05
1.76318812858608e-05
4.66822780274428e-05
2.62100433440722e-05
8.72402330937447e-05
5.93007004470018e-05
7.83080107559394e-05
1.42520701554191e-05
8.18728562348775e-05
7.9265584949372e-05
0.000110276906556761
7.58713437641601e-05
6.34310613401741e-05
6.92803589397838e-05
0.000139851205912534
6.03738200147221e-05
7.6785432070679e-05
8.90082295096299e-05
-4.5723979112897e-06
9.40436791513266e-05
9.41898791082449e-05
6.85471791728113e-05
4.67916515411146e-05
3.46235685171847e-05
1.49040509267299e-05
4.53961364848367e-05
1.72474247527765e-06
5.52554435554456e-05
3.13193107462351e-05
3.01208986492874e-05
2.96358084554471e-05
0.000127765749965596
0.000107085725642114
3.27991240794754e-05
3.32499819715051e-05
5.21741337026469e-05
8.8096648869439e-05
8.48852512979526e-05
-2.81832482367258e-06
9.0622036566198e-05
1.89235650866093e-05
4.38530404772648e-05
2.25859448580699e-05
-9.08705404828251e-07
6.58244621044671e-05
4.88690382963181e-05
9.47662993375839e-05
7.12707316544042e-05
3.11181800455672e-05
9.45695007380188e-05
5.66875619265094e-05
7.00605452004737e-05
0.000126195464600492
8.93134572330732e-05
5.49271232350429e-05
4.94638969089481e-05
2.57493077419797e-05
0.000115003245292747
5.86428413258233e-05
0.000118846663727199
4.05852825811293e-05
1.22908015246743e-05
4.38039260091364e-05
6.80433517617877e-05
5.9463309141167e-05
8.24568236784792e-05
0.000119523129556675
6.60255147735118e-05
5.14343616031394e-05
1.75956311523067e-05
