# Supplementary material for: Research on computational propagation and identification of mine microseismic signals based on deep learning
Source: PLoS One. 2025 Oct 22;20(10):e0334641. doi: 10.1371/journal.pone.0334641 (PMC12543183; doi:10.1371/journal.pone.0334641)
Supplement: S5 Data — (ZIP) [file pone.0334641.s005.zip › 000100800001310.xlsx_0.txt_24.txt.txt]

3.62889907797111e-05
1.83565539950386e-05
8.18493750509453e-05
9.17123445624329e-05
6.76879830090038e-05
3.76043737594703e-05
1.26190530560492e-05
3.01492981531425e-05
4.53535704139158e-05
6.66339394179161e-05
4.85272269691413e-05
2.09777104937036e-05
7.27181552364133e-05
8.51672952390572e-05
2.56019677743574e-05
7.77132924970826e-05
0.000108780831426173
9.67512456529307e-05
2.72610249221063e-05
3.79839934416363e-05
1.84372248437441e-06
2.47665871359147e-05
7.72244996767786e-05
7.48403672967641e-05
6.32587385204632e-05
6.55220624933114e-05
7.60741502769157e-05
5.27067640904103e-05
5.25059743378117e-06
5.80110355052496e-05
4.56345591349697e-05
2.60117865342521e-05
4.14071616348955e-05
7.93567501599001e-05
5.6156964235925e-05
6.91806998258576e-05
6.54911533669566e-05
7.39047935950042e-05
9.55330126114614e-05
4.20854054644189e-05
5.25888585514906e-05
-1.34197466145123e-05
-4.92037618736724e-06
4.06750079431623e-05
6.04157242892565e-05
5.21098370110587e-05
5.36701495886095e-05
0.000117316149876467
1.00568426387891e-05
2.56309918803758e-06
7.88802855365923e-05
0.000102146499782725
7.39550673496255e-05
3.74967240688317e-05
7.34536307114264e-05
-2.27798849489295e-05
-7.69225401431025e-06
0.000123063405823866
8.64881759465927e-05
4.22789820766382e-05
-1.26712643933654e-05
6.07633968003321e-05
7.37052483347028e-05
6.35911423131612e-05
5.59863434933439e-05
4.70577494945927e-05
5.52499173651994e-05
3.60768925677606e-05
4.28756802106997e-05
9.60259062041624e-05
2.51772829911922e-05
2.45727685039916e-05
5.26420592378614e-05
8.26693932579388e-05
2.52180099427943e-05
5.78670369414683e-05
5.24834411761513e-05
6.58963009452032e-05
2.55096724929737e-05
8.55804395682668e-05
7.84754852586404e-05
9.81545220237995e-05
8.79269559257677e-05
4.1011900599344e-05
0.00013956039889397
5.2423930443529e-05
4.90785111719626e-05
7.27275984571462e-05
2.72967515386157e-06
-1.45841086135593e-05
-1.94411505207378e-06
1.47902092787908e-05
2.83656517180372e-05
9.30413202763029e-05
4.02932175606493e-05
2.8939204245543e-05
3.22777376767348e-06
1.56401081962586e-05
9.57685231453335e-06
7.08800344575281e-05
4.4663935649664e-05
4.04903394045209e-05
0.000130540651200793
7.03667574200309e-05
5.84881557647455e-05
8.41911750219379e-05
5.44187750473078e-05
1.59156588536085e-05
9.89886456613334e-05
4.97534478351558e-05
0.000131824535689638
8.97433580543868e-05
8.75153291828662e-05
0.00010025698719904
7.95555610971877e-05
1.35858867222325e-06
3.04192632600958e-05
3.27920769750534e-05
8.93342724511186e-05
6.75769930390737e-05
0.000109005073437617
9.24259429328835e-06
8.19390779671537e-05
8.5825868369293e-05
7.90390082374456e-05
3.15632548878806e-05
3.96018795997457e-05
7.9549127794349e-05
3.27883779539677e-05
4.88787475678604e-05
5.89849134971067e-05
3.96905748925425e-05
4.70176821243327e-05
3.80853660094345e-05
4.24501757393305e-05
8.75738275006634e-05
1.03961338664667e-05
4.81142634156365e-05
9.16853939286568e-05
5.72585972354721e-05
7.27557678384007e-05
8.00985292503849e-05
5.42702612511147e-05
3.98227542308113e-05
1.69976862717422e-05
6.83378369114196e-05
5.07681829018604e-05
-6.58942484291813e-06
1.73969011975705e-05
0.000122207502717527
2.09432254553794e-05
3.04028943826752e-05
8.14804837762697e-05
3.72075617096381e-05
4.50578435642875e-05
3.40263306210965e-05
6.84604378776193e-05
-3.96781729348104e-05
4.31350322175398e-05
7.76018120462331e-06
8.59589993191365e-05
8.71855861748593e-05
5.19135815982366e-05
1.96973613061022e-05
1.69722426379009e-05
6.20175873701912e-05
7.00956638102532e-05
0.000106688227569077
7.15785568034176e-05
0.000139599009112203
8.93383224590608e-05
3.23228457929361e-05
1.84168905573228e-05
4.14903265017497e-06
4.79853054318828e-05
2.84599339305514e-05
2.1017378042825e-05
5.07263828815128e-05
5.25493694149497e-05
9.09228247300105e-05
9.44651317019082e-05
1.08602326414081e-05
3.98987930691356e-05
9.95849282607017e-05
2.62206056461329e-05
6.52198606905586e-05
1.32147631231593e-05
9.18797853748991e-05
4.64643128766002e-05
1.08254581316367e-05
8.3005922972583e-06
5.93128483647281e-05
3.77490334726896e-05
6.19478499153772e-06
5.40816932840819e-05
9.09661317774487e-05
1.47221892726014e-06
7.22914441039351e-05
4.16515240519849e-05
2.85074969476031e-05
6.77246378634849e-05
4.76482682249095e-05
0.000105318263366419
0.000106753301438638
8.00968047597586e-05
2.18711634953318e-05
0.000102236693324733
2.58483922803732e-05
2.88062166190501e-05
2.59860916401009e-05
0.00010561442555889
0.000113328572947083
9.15349903961284e-05
6.48240965828229e-05
2.34375967182991e-05
6.56899498625433e-05
9.63587278943914e-05
2.70605357302005e-06
5.45808421848807e-05
0.000106780920288635
6.41974201445568e-05
3.62452827418712e-05
3.33503326428512e-05
8.65317691483147e-05
3.64615284476342e-05
5.84437221873056e-05
0.000109863623028331
9.83569163837099e-05
5.12417436683441e-05
6.12192448594787e-05
8.39314225845524e-05
6.15768741586296e-05
5.71347749200124e-05
4.38849317029578e-05
8.70812991050863e-05
3.20275307740593e-05
6.70975279861538e-05
4.4081900379131e-05
2.48254858374117e-05
5.97810767427466e-05
2.68519544485646e-05
1.05506826031609e-05
1.25107032276178e-05
9.61969605660563e-05
6.92895020657086e-05
9.22844111523554e-05
8.13113516558006e-05
1.72819260345338e-05
7.78203537818517e-05
5.95049184725053e-05
0.000100525186230483
3.64435308636529e-05
0.00010948087273879
0.000121965030628653
2.61876147774169e-05
3.02526210364544e-05
4.82829905157393e-05
0.000128381386147031
0.00011557268329422
7.3843944104546e-05
6.61196224910193e-05
7.03315225521763e-05
5.28080988635918e-05
7.78821499297634e-05
9.24735105778383e-05
0.000120990701222573
7.0743441773851e-05
6.99041911482516e-05
2.64543722481403e-05
2.3398258617623e-05
0.000101562222677048
6.71729859413411e-05
8.05303761960051e-05
3.65030228893506e-05
4.00247948953367e-05
-8.14997835120958e-06
5.34568425677068e-05
5.17825862715335e-05
6.16605580216582e-05
7.51129623001481e-05
8.74551687792856e-05
3.00309715009155e-05
1.12145615626609e-05
6.6549925730396e-05
6.67237029546842e-05
0.000117252729334935
8.62027732488527e-05
7.24213271413915e-05
7.81314618666791e-05
7.35058154919053e-05
7.40878071041098e-05
6.57286095010014e-05
7.83383362790668e-05
8.63164327857074e-05
6.16295534418704e-05
2.32159632461872e-05
5.35907989945158e-05
2.68687280267502e-05
-1.51168955436e-05
5.06721864842372e-05
2.52714948773235e-05
4.67993929499459e-05
7.99238102166126e-05
6.2022105808337e-05
8.80533299035827e-05
7.89100654162166e-05
8.62205593646827e-05
1.65032602157577e-05
3.03773227003923e-05
6.78037446367019e-05
6.99765056538053e-05
4.69170788637353e-05
0.00011263646830387
7.72830181319101e-05
0.000131392564291563
2.87982724475134e-05
-2.63770311409152e-06
3.66194040114472e-05
0.000102209338661119
7.46633475086647e-05
3.54476521569265e-05
6.67921392669193e-05
1.02892131068693e-05
1.16030216431309e-05
3.37765689315819e-05
0.000115486049551446
0.000101533867567525
8.57456637071769e-05
7.31316484762939e-05
6.5950754501259e-05
3.91272824292422e-05
7.30764825513296e-05
4.40012955276727e-05
3.14594476160475e-05
7.77427494405043e-05
6.97763403624446e-05
9.89539377723561e-05
5.02982249501924e-05
6.88263263669709e-05
6.57445304184135e-05
7.98605087904751e-05
0.000106481084752004
9.46974142971192e-05
7.31701879540952e-05
6.02109942752097e-05
5.20783484670908e-05
4.33488136954535e-05
0.000110257107832924
-1.16364802511531e-05
8.05373668995656e-05
0.000100686939805094
7.2491328598337e-05
7.76205258540279e-05
1.35227846456246e-05
0.000122618522210117
2.26513711155253e-05
5.31634425027835e-05
5.42850246482939e-05
4.56368358694822e-05
2.73938815133399e-05
6.21518855827569e-05
7.76153410298592e-05
5.19959829571066e-05
9.11559446212765e-06
6.85836045825196e-05
8.14826840810326e-05
4.29639012565291e-05
0.0001141953896549
6.51660505292796e-05
0.000124540882554338
8.4356881290918e-05
8.28791792887216e-05
2.48035610261478e-05
7.95394456636671e-05
3.9251079444147e-05
6.03015292856665e-05
0.00011451247551758
7.56550385059865e-05
1.11158836243833e-05
6.25545661908558e-05
6.51082854985334e-05
0.000109363202029023
5.13451174051774e-05
7.27211227341157e-05
1.52302153296115e-05
9.11610127280702e-05
3.179706947459e-05
3.27968751126612e-05
4.97172070838943e-05
5.63948274964402e-05
5.83283758169938e-05
3.81800257225799e-05
0.000117271471232468
6.60397971152113e-05
8.3492010505955e-05
7.14372100105283e-05
2.71952166731927e-05
3.10152841578722e-05
0.000110245176510216
5.19626116580404e-05
2.60183886935704e-05
5.61643613568627e-05
9.26244914318248e-05
0.000116022798617197
8.7159863241037e-05
4.01079983380927e-05
6.89424935671822e-05
5.52339752104229e-05
3.88224155488079e-05
7.30335587489493e-05
6.53076606363459e-05
4.99039475443755e-05
0.000107047512445345
6.00948110992659e-05
8.25616418884878e-06
2.74036964470982e-05
5.87165954906285e-05
3.20555636474627e-05
4.65658260451459e-05
3.59145023607767e-05
7.51426096135098e-05
5.1561234054145e-05
5.08750422603744e-05
0.000106702421406816
9.03229878939795e-05
8.96672624583599e-05
0.000114218105355166
4.7412448107439e-05
6.01085101536641e-05
6.3437171792307e-05
4.40792111674991e-05
5.11658611379957e-05
6.8798859602247e-05
4.22052401699451e-05
7.74912823295527e-05
7.16159237032136e-05
4.97247880935189e-05
0.000100358391140203
8.45611529000449e-05
8.43473776333341e-05
6.85843913049833e-05
6.94101657775591e-05
5.4813215822664e-05
0.000143719763139491
2.53048041214772e-05
3.19039537809875e-05
7.66175396997267e-05
7.57413832845151e-05
3.8684801477688e-05
3.10033078247995e-05
3.17998399275886e-05
4.43068703460617e-05
2.73192446502463e-05
6.90545565940917e-05
5.19193816189128e-05
4.44715457932319e-05
5.5479356956318e-05
9.99558372824739e-05
5.60948672264617e-05
6.89421792563928e-05
3.46777757408406e-05
3.69547482344479e-05
3.69794987056098e-05
0.000124257928287341
2.7425540327999e-05
0.000101582755141763
3.42208374514921e-05
2.74791262607203e-05
9.75509684667357e-05
0.000128089090154311
3.12814858499771e-05
9.52587190778442e-06
3.24974610378217e-05
6.05069478897602e-05
3.7595898175659e-05
6.05060515058755e-05
2.90659888466479e-05
6.37256950693411e-05
2.16041387757014e-05
5.33357724136148e-05
1.45847879710551e-05
7.36079175791106e-06
6.44717367478541e-05
2.16383828146307e-05
4.42476372398836e-05
3.36598907559704e-05
-4.13886940491189e-06
0.000111439026604183
8.93660592248465e-05
4.8176316183587e-05
9.65812134253442e-05
6.84118279814026e-05
2.86916824444275e-05
5.24387553688378e-05
7.81741621957319e-05
4.22911362057529e-05
0.000116520085745653
9.86460025730006e-05
2.49557199308211e-06
3.35172490313559e-05
9.69389316464532e-05
9.18752849193239e-05
1.06817802604974e-05
6.9631147513666e-05
0.000113328967046962
4.39610613357138e-05
7.42184543831138e-05
6.2996887761806e-05
5.92142293724668e-05
3.0910469647984e-05
0.000110248194457251
6.23603422196389e-05
6.56276706962456e-05
7.13945663934239e-05
7.64941278078574e-05
1.39760493948477e-05
4.39599300885256e-05
3.3700749978396e-05
8.39615749624696e-05
-9.31131738016608e-06
2.06876604449305e-05
6.99127790482198e-05
2.55850647532005e-05
7.80041821439857e-05
9.46479035399348e-06
7.57097732605123e-05
4.35347639072381e-05
2.43477476541099e-05
4.61499234435493e-05
2.07322097309049e-06
6.54253002647219e-05
7.31746803175281e-05
2.91013898196304e-05
2.07010293443478e-05
5.79825584324686e-05
2.20334624923704e-05
7.17007257656326e-05
4.31594779326549e-05
0.000106758544641346
7.25036780112221e-05
5.95558373994529e-05
8.64339366000804e-05
4.73525696496954e-05
3.52824538665235e-06
-1.62562278439429e-05
5.66943028470006e-05
6.05434745580871e-05
1.96689481774439e-05
9.23774262452433e-05
-1.06328260363148e-07
6.01072429920027e-05
8.16803821661347e-05
3.37429894046134e-05
4.894016388696e-05
5.28592741431749e-05
3.97545067109484e-05
6.69067765859654e-05
8.53130039943125e-05
6.66752895110954e-05
0.000119562243508253
8.8332314763711e-05
0.00011181951972281
0.000101633500557622
7.24167728378596e-05
6.45105630083705e-05
4.96493030233548e-05
8.87984419427514e-05
5.96534588806265e-05
8.23943443529846e-05
5.35513483643683e-05
5.9546391196879e-06
1.71650532556074e-05
5.87338789076184e-05
7.24845881394197e-05
9.58213906401912e-05
6.44125563109546e-05
3.1568216335543e-05
2.38031873554663e-05
8.3970793894416e-05
0.000137841404786367
5.55499107002176e-05
-1.6155270189068e-05
8.82234345630162e-05
3.87474319813302e-05
2.53777702159639e-05
5.81692403029375e-05
2.35286303177472e-05
4.10218489547487e-05
0.00012564938423903
4.60612492303532e-05
5.88760815760471e-05
1.42114522060674e-05
3.52741036655989e-05
4.11743502003859e-05
8.16781224334331e-05
3.48608103644893e-05
-5.03262732028043e-06
3.29453225111278e-05
7.85269148857749e-05
6.09496417377142e-05
9.85563136681779e-05
1.13853038759951e-05
0.000101479788481486
2.89626347782114e-05
8.06454427304399e-05
9.1663786756997e-05
7.87778992216129e-05
7.88529538319305e-05
6.99835527541223e-05
-1.0674300040459e-05
9.86637434262498e-05
8.5629258845944e-05
3.29519560498817e-05
7.158444777877e-05
8.319953401727e-05
5.40451502186392e-05
2.66512478575136e-05
0.000127207050110318
4.40129441433259e-05
3.95394098259788e-05
0.000116682524139255
8.6431663915395e-05
5.58235523252125e-05
1.06122301489032e-05
2.59428993288792e-05
3.33445346659816e-05
0.000101978129910064
2.42601649433008e-05
0.00010771636632368
3.62797315950229e-05
3.32286825303673e-06
0.000105995384401162
6.21339482832328e-05
2.43764207924655e-05
4.29409631043822e-05
5.09014596218042e-05
4.99031805012727e-05
8.09418014049996e-05
3.99607091536151e-05
-1.9161034139359e-05
8.2583703686942e-06
8.32539828810057e-05
1.44739262108024e-05
0.000138874126114736
6.48241600910193e-05
4.38432273982696e-05
0.000116209914413999
3.50251515773717e-05
5.74626706982688e-05
1.02595065229043e-06
1.77104051484312e-05
9.69210229897421e-05
3.7577132055425e-05
2.99511203510599e-05
5.43262543225562e-05
4.37592619076227e-05
9.0620871243595e-05
4.29992046347935e-05
5.46458743159e-05
2.84168575423541e-05
8.75944451397951e-05
1.61769063155265e-05
5.56139902732869e-05
2.43424275823273e-05
6.91695117483673e-05
2.93192134670627e-05
5.5207470015642e-05
4.57107471960186e-05
7.63302506850263e-05
4.05159423388856e-05
8.54855092464245e-05
0.000101857741145564
2.10662800623663e-06
3.04548890240276e-05
5.07504638386505e-05
6.9100101056422e-05
8.40183692609424e-05
3.21295366536013e-05
4.96846480614585e-05
3.96851036913591e-05
3.43465728564042e-05
6.97272550511907e-05
7.12137970774573e-05
4.51803945262238e-05
6.64681896661036e-05
9.66525940050994e-05
7.09997211711096e-05
8.48663790396169e-05
4.17872410829878e-05
0.000126502624920492
7.20700838250619e-05
4.16127873655279e-05
7.09197022616099e-06
3.98278165702896e-05
4.04680131258285e-05
1.98976871802497e-05
6.99801358468195e-05
4.23604621227853e-05
8.45630486990454e-05
0.000117635151960044
4.84747804248717e-05
5.6439246600977e-05
5.52612719826711e-05
6.59061729336274e-05
5.65725420921343e-05
5.67042632609594e-05
5.58192187381437e-05
4.33974450478182e-05
3.49685821480496e-05
-1.98917279304154e-05
6.56812701983519e-05
5.68851027897134e-05
-2.77042145105947e-05
7.3620708596601e-05
0.000124119020390726
5.47500897873181e-05
7.09463063051437e-05
3.88666287831468e-05
1.16058708024796e-05
4.72640506571609e-06
6.78742953594089e-05
-3.4244592947501e-06
3.98047321465933e-05
4.8036844685027e-05
1.67937024789703e-05
2.53372125041241e-05
-1.31906073769221e-05
6.74367336155196e-05
3.59491548129686e-05
5.84793922579087e-05
5.61993453361101e-06
1.53678987904886e-05
4.21953733997534e-05
6.98277745930056e-05
7.35302367191529e-05
6.65129009156821e-05
2.7785893732191e-05
2.89136832810667e-05
7.0957895829683e-05
8.38366131465188e-05
1.85847021613492e-06
0.000166005117034265
6.14823924563249e-06
2.32756811116822e-06
9.68435400537105e-06
2.67640723385805e-06
7.96178607484682e-05
5.78200559709531e-05
2.404193155693e-05
1.1491019040853e-05
6.97722637344748e-05
9.63925336711674e-05
4.77741465170827e-05
7.3473912516345e-05
2.03819349031993e-05
2.42050039878846e-05
3.91630158730566e-05
6.93637307065764e-05
0.000122252048846893
6.9437592096144e-05
8.01983574316432e-05
3.84013621491179e-05
6.66925696135755e-05
3.70473004655261e-05
2.98814025387713e-05
0.000134957110110709
0.0001308476018964
4.24180337144863e-05
5.25034813547656e-05
6.49885993845482e-05
1.99067163523458e-05
9.4280018464635e-05
3.51235908602841e-05
7.65969027334866e-05
3.71416465350972e-05
7.1264253317562e-05
4.65417279822253e-05
1.54622067198418e-05
4.90504306963237e-05
4.27950378460383e-06
3.3038096374151e-06
0.000114700555578778
5.0421877877343e-05
1.42340891666244e-05
5.68692551404482e-05
7.83916745696714e-05
4.66772023287495e-05
0.000133996853547134
7.16282214025133e-05
2.81920635256258e-05
9.52106863003598e-05
6.83203067123355e-05
7.38949902777373e-05
0.000111717748150289
9.95990392047796e-05
6.79128992259848e-05
6.58598567355021e-05
9.67497885289383e-05
5.20969618356423e-05
5.86007219887672e-05
3.07960457231953e-05
5.44544302391978e-05
5.65665307164781e-05
6.57476001540757e-05
3.77862594150177e-05
6.3023480686017e-05
-2.14805910306458e-05
6.82532319405305e-05
8.48324616349913e-05
5.88066194973435e-05
3.80061859447465e-05
4.72037753789797e-05
5.78518573074734e-07
2.44443531814239e-05
8.50371767941522e-05
5.90049141785977e-05
3.39645964336114e-05
2.43502296966402e-05
5.59792975952473e-05
6.23640406058825e-05
2.83219290849851e-05
8.89958129738578e-05
7.52651541076016e-05
8.35145623911849e-05
8.87926492386968e-05
2.09751436179261e-05
5.21497976551069e-05
0.000107293725840306
0.00014663617778532
1.1927563705026e-05
6.70269911851872e-05
3.32913041054183e-05
6.32124974602405e-05
0.000107321787573056
7.9519727649816e-05
1.91891438958282e-05
4.45623747108526e-05
7.25164343812934e-05
3.46069346004072e-05
8.83216241046401e-05
5.63518777746459e-05
7.60173140412405e-05
3.8873048039679e-05
9.09409640729008e-05
2.37174835401957e-05
5.65293480960439e-05
6.91813502200679e-05
-1.80604168885192e-05
8.26264139429043e-05
6.11449515558702e-05
1.83737360287122e-05
0.000100563437896875
6.66191852384441e-05
4.49366974417496e-05
7.96529230620447e-05
3.38535858299124e-05
6.74217180875681e-05
6.16892418986846e-05
4.7335887886147e-05
5.29301944085521e-05
6.33720884356156e-05
2.78785948001057e-05
0.000112973743042075
8.20613510517884e-05
-2.42277089864433e-06
1.92067851807871e-05
7.38519111691248e-05
2.86820973110243e-05
1.2775761470595e-05
2.40789206912318e-05
4.92375273451949e-05
8.7058603187276e-05
1.54154260541379e-05
1.85682736087046e-05
6.10265505399468e-05
0.000118031523608404
4.74751972403263e-05
1.54122388736598e-05
4.93886841494414e-05
4.81691705224782e-05
8.02666834140062e-05
5.62557278898019e-06
3.29745716830315e-05
4.49338974673657e-05
0.000116111102577642
9.47401076955458e-05
9.84724889733021e-05
0.000116597161885161
0.000119402915255156
7.82006730318659e-05
5.68493047924197e-05
1.54970959907559e-05
4.63986958756892e-06
4.93166178567628e-05
6.46268415378069e-05
0.000108536402755259
4.83144522920648e-05
-1.57597989231389e-05
1.93112060988393e-05
6.66402957679487e-05
-8.14260154956941e-06
4.41982369933797e-05
0.000115717247051587
3.73107593120139e-05
6.51435473558938e-05
5.20004837656706e-05
7.49274718603882e-05
6.37530508359556e-05
5.95575161329456e-05
7.09775531589058e-05
9.46160281431222e-05
4.22110402926287e-05
4.80466284852857e-05
0.0001018156389134
6.45328744668227e-05
-1.39242348828538e-05
5.57560747204278e-05
0.000112974332756306
4.57961316346543e-05
6.86059969203278e-05
4.78993796569336e-05
4.71419922639327e-05
9.78615926110524e-05
-5.08975310597421e-06
6.29367667759223e-05
-7.29255221449483e-08
3.815321645343e-05
-1.78583993501192e-07
0.000106859803516549
9.55859403105321e-05
2.61122336242185e-05
2.77167969056293e-05
0.000112787526277086
5.57330244939934e-05
7.09202777931176e-05
7.90590275334937e-05
4.43493792901669e-05
2.28754542353456e-05
7.23444551035945e-05
2.06209273032593e-05
2.88837679162664e-05
6.04580300268076e-05
0.000128141252877015
2.70823550529653e-05
3.86197695784861e-05
9.56255843163757e-05
6.26733761779441e-05
3.48167045561692e-05
0.00010824680048778
1.88930253733454e-05
3.65122627962043e-05
7.45948342208582e-05
8.61748903309089e-05
9.3956277294226e-05
6.89214990010595e-05
9.39185337704337e-05
5.00999718803853e-05
5.08558668921338e-05
6.77512808742333e-05
0.000107168300631672
4.54533011803644e-05
6.19496513535766e-05
3.0721062610065e-05
3.72882593296034e-05
7.14165285540655e-05
3.34917638700099e-05
7.63245228049501e-05
0.000148024789483163
8.64683805036182e-05
8.03954137816132e-05
5.59228678914819e-05
2.06753708613431e-05
5.10841939374165e-05
8.98859923025965e-05
4.55879666787023e-06
6.17566692097642e-05
6.55639515448273e-05
8.45416481856898e-05
-2.56993860207825e-06
8.82648207798923e-05
5.41703683912407e-05
-5.34545182636434e-06
4.39137119709674e-05
-4.93649829516089e-06
4.19573567659506e-05
0.00010706205300338
6.43205865039209e-05
6.62810813643547e-05
6.32819317627627e-05
7.10803805025628e-05
6.27714656254698e-05
8.67779706504211e-05
0.000109398484753822
8.2694168359159e-05
0.000108189449032903
3.12156321462868e-05
5.83720911793917e-05
3.21002633306658e-05
9.70964456821787e-05
1.71027001512142e-05
-5.64512774774709e-05
5.58773871036871e-05
2.83036736245409e-05
-3.31903744565356e-05
5.76944405687709e-05
4.05908296986651e-05
-9.69939629593965e-06
7.38564712383009e-05
1.22630709343524e-05
4.04902020834783e-05
6.47660418890589e-05
0.000117736434430392
4.23983167294747e-05
1.62017350791937e-05
2.87103971146003e-05
5.2273080138953e-05
8.05007715699108e-05
1.44342356950818e-05
2.75542106776598e-05
6.91386207017e-05
4.78940797819223e-05
3.25092999423955e-05
7.91302766122809e-05
2.8309410023949e-05
8.33898582895161e-05
6.33749100520079e-05
6.69970982231164e-05
5.77989158354809e-05
3.95180504853498e-05
6.31856452983785e-05
3.08225864683396e-05
9.16958690195628e-05
3.71310245768953e-05
2.86874431506281e-05
8.37545251099475e-05
6.94750896928412e-06
4.68097683945952e-05
4.69244971359515e-05
4.09765673328999e-05
0.000107721179208234
6.64965263959603e-05
5.84913323316995e-05
1.47767492843343e-05
9.41271725793063e-05
3.71020956476858e-05
6.03701322780111e-07
5.30720060969797e-05
2.56222854350113e-05
6.26970325718518e-05
7.66209670002162e-05
0.00014437048190967
7.60185958687752e-05
4.52621261065266e-05
4.28646574180746e-05
9.88977046408493e-05
3.16229328571615e-05
3.19598054315799e-05
5.80274673946588e-05
-9.48046431520656e-06
5.0158912001996e-05
0.00012500469915374
5.25572303696228e-05
5.30723654199318e-05
6.225152404028e-05
7.05336910217066e-05
7.12915443463165e-05
5.76948213780163e-05
4.1302851475665e-05
6.59875518326439e-05
0.000100647189565484
4.92506872054937e-05
1.23584172451268e-05
3.16105472645901e-05
6.36306403574029e-06
2.3091664694537e-05
2.78543460900098e-05
2.14836835898781e-05
4.1798550086406e-05
7.60945781526325e-05
5.59208109726738e-05
1.61859554599744e-05
0.000110576096253476
6.2183553174572e-05
4.71205247797612e-05
3.68805727982388e-05
4.28873521857161e-05
0.000105526244324086
5.20336717409287e-07
6.82956083462914e-05
3.59967075727924e-05
9.77488947170615e-05
8.13429521341312e-05
1.97840648218721e-05
6.4809186242663e-05
4.23492871169555e-05
1.77131944772945e-05
9.53142684050262e-05
3.72724643816511e-05
6.09886533118404e-05
0.000122622216003598
2.0361678108829e-05
4.69721854906799e-05
3.7238379312066e-05
7.19008807491402e-05
7.38317982275503e-05
5.48597568243113e-05
9.18015002102456e-05
7.8989906083004e-05
5.91669338222946e-05
0.000158426204716052
7.83041423253514e-05
7.51797735434584e-05
7.8208736205917e-05
6.73938331661244e-05
6.95134613937917e-05
4.69478461182342e-05
5.97386866997995e-05
3.97910125309871e-05
1.87610422849388e-05
5.52633237243751e-05
6.31032105676016e-05
5.44326297281973e-05
1.93311645484512e-05
7.14293476202065e-05
-7.03075962593578e-06
0.000130749415255876
4.67999445886016e-05
8.89490942391689e-05
8.1510854013663e-05
4.40963523009922e-05
7.58469541593933e-05
5.95449780296878e-05
8.76989397784136e-05
3.76401888300281e-05
6.68963412459648e-05
2.4804914792547e-05
1.26650724055115e-05
6.2697098029859e-05
2.82528382459401e-05
4.65204668171675e-05
1.51527783419537e-05
0.000106286507510549
4.78469776612095e-05
6.36488641536206e-05
-2.36021051964683e-05
0.000124459349984621
7.96598513733394e-05
8.21112638265752e-05
5.46901045481364e-05
8.90323786041105e-05
6.66269675688303e-05
2.72334956821457e-05
7.74596135486531e-05
4.59697444251903e-05
7.9944444089252e-05
6.26926850449947e-05
2.59181413874412e-05
-6.96498449246865e-06
6.64687839816082e-05
7.43687842532232e-05
0.000100369052495251
1.71677564340263e-05
4.43285384215152e-05
5.54437077239844e-05
4.69354114337018e-06
5.8357047375895e-05
7.71866368516896e-05
3.47584158176551e-05
4.63541946227967e-05
0.000101605147676968
6.32015528618521e-05
8.95153931328183e-05
0.000101135422675919
5.3401796256915e-05
4.03999840502248e-05
7.67079192842799e-05
7.23674121070163e-05
-2.79045552139719e-05
5.50561743593382e-05
7.65033297026885e-05
5.74886850747937e-05
9.74447672381662e-05
5.68469630574135e-05
7.14881727141588e-05
0.000126690794680369
0.000104820656687238
9.45782944081293e-05
3.12449377596114e-05
5.46587253743484e-05
5.30667330591518e-05
0.000105382154797528
6.45443611500751e-05
4.77145578662453e-06
-4.00106191983623e-06
5.78265879907668e-05
9.64252220986798e-05
1.43946230581587e-05
4.89766411904488e-05
7.28134366664949e-05
4.39053277170458e-05
3.72581518766569e-05
6.63996657225183e-05
5.99806385743535e-05
3.55475921242251e-05
6.85509256555017e-05
0.000114293393038828
5.90299638118777e-05
7.40454586890582e-05
2.37254687069004e-05
8.64610241376695e-05
6.5132568001861e-05
8.27804969046029e-05
4.72215506119677e-05
6.21351926622056e-05
0.000113132202677104
8.06400574288787e-05
9.37722172538303e-05
1.82095242035412e-05
3.43898521609948e-05
0.000105742887942158
-2.65872521759731e-05
7.73555858485549e-05
6.44163689920385e-05
5.44531746190467e-05
4.97265505612131e-05
-4.25408294585715e-05
-1.45536918170049e-05
6.95109927246425e-05
9.60865698052238e-05
4.83636475832692e-05
8.10599124732428e-05
0.000105236541771405
6.90331036210714e-05
8.00953287707008e-05
9.89756579453895e-05
0.000126129483913825
9.75509542832965e-05
1.38767601643412e-05
8.87395991974701e-05
8.90949386616474e-05
0.000137599538457611
2.51023437663748e-05
3.60824331481839e-05
1.05105973713057e-05
2.51751978978884e-05
4.55548193187449e-05
9.76470599132958e-05
2.53134095343484e-05
3.05032829492024e-05
9.05505248152762e-05
4.41525495444627e-05
3.81059442211881e-05
8.88177274368051e-05
0.000104370121928597
7.57723368825896e-05
2.64272912556659e-05
3.5929941963259e-05
5.00675555496273e-05
6.79186915472085e-05
8.98740402482107e-05
2.15627586434305e-05
3.44735771712461e-05
0.000106570365831511
-6.31032361664212e-07
0.000153686722989493
9.40360382691666e-05
5.24286301591749e-05
6.94171673282404e-05
0.000111328634406649
3.93607393456337e-05
4.1901790326187e-05
4.15386048466456e-05
6.26765832645573e-05
4.21547362722492e-05
9.51391467086146e-05
2.96065876265949e-05
3.74136598544892e-05
1.91879765152188e-05
1.64993693846145e-05
7.63827005449306e-05
7.3719213538993e-05
-1.4184728258452e-06
4.43134765407991e-05
4.55675130492661e-05
8.13597482716309e-05
2.31579804432486e-05
0.000132739588343853
8.22897758026499e-05
4.1448010949012e-05
8.88328930272334e-05
6.95333684216453e-06
6.99407667406298e-05
2.64130590346787e-05
8.33469918730213e-05
3.56167870621024e-05
2.86178817871769e-05
6.02572877279069e-05
9.47803066403542e-05
5.01511949709548e-05
1.62040066225915e-05
7.16644640407476e-05
6.29823508917683e-05
7.19288834612452e-05
3.91047212174841e-05
5.41003665086687e-05
4.75131620842642e-05
6.85204668479014e-05
5.4641143504795e-05
5.70411629891031e-05
8.21855030070543e-05
-1.46091441486367e-06
-1.17575226397798e-05
8.47467870962622e-05
1.48468669177633e-05
3.84477580487447e-05
0.000101653781918675
7.81491598320154e-06
7.49700318940258e-05
-1.625235554573e-06
9.8923635219058e-05
7.34194417403925e-05
6.7726064353985e-05
3.63354689017297e-05
3.46577880832636e-05
2.7733498502583e-05
4.4596115683222e-05
6.14442630952759e-05
2.59499924302092e-05
0.000110212200678615
9.82023411292748e-05
1.08360771977593e-07
4.55788119063596e-05
7.69016780644165e-05
9.33967573712394e-05
3.38499002139034e-05
6.61753487907341e-05
3.22370714538618e-05
4.52273111682602e-05
2.54562458486245e-05
9.01564150231263e-05
8.71486187185319e-05
-6.15659394919e-06
3.6053342403063e-05
4.64145277599228e-05
4.39546654306398e-05
4.71967310367985e-05
8.48831546673768e-05
3.59618667472319e-05
3.66042117261892e-05
2.58164875877768e-05
7.31061945583856e-05
3.81075956446371e-05
1.78434660985364e-05
0.000136778216665666
0.000109062525086591
5.65968821844508e-05
7.63704853938588e-05
4.43672433212262e-05
9.69769224469329e-05
5.33574327343967e-05
7.68679221119224e-05
3.82764844575276e-05
5.65440800565839e-06
8.93941688941718e-05
7.88350985100703e-05
6.3819281709047e-05
8.70606419518843e-05
2.13083072953665e-05
5.60992128920285e-05
-6.78583354383805e-06
4.67203885675999e-05
6.81558071475297e-05
7.58461180564311e-06
9.29635210919475e-05
3.74311871703207e-05
3.65641313244753e-05
5.44995576512449e-05
8.99697732825532e-05
5.94852846355377e-05
0.000134098783097873
5.33947728046108e-05
6.61993454709941e-05
6.21501116501167e-05
6.2047904890569e-05
4.03302345119196e-05
9.27718170828893e-05
5.54389693125478e-05
5.19702984021839e-05
2.53423731816781e-05
4.93471488563246e-05
6.97073448792608e-05
5.07317491222525e-05
3.89958188945521e-05
0.000104545385035861
3.26963008449792e-06
4.81087370253296e-05
6.57698665898523e-05
5.01519116630204e-05
3.89778421244883e-05
5.6508641973008e-05
0.000107611299937793
7.41087344155216e-07
6.03548548074994e-05
8.7446651582783e-05
0.000170118017743566
9.90163690275961e-05
0.000102276237502271
7.14204430810457e-05
8.25561339536669e-05
6.38221746506455e-05
5.04831001036386e-05
2.20124066171045e-05
7.4174030126861e-05
3.06104223604125e-05
9.30607486417253e-05
7.97711761151928e-05
4.73206134754519e-05
-2.83638830758242e-06
4.09419301937781e-05
4.22116758247213e-05
0.000118668228880968
4.80478975946185e-05
5.67364495276875e-05
3.44387570608866e-05
9.26492808571873e-05
4.53058426013382e-05
7.09758012824761e-05
4.16196853506598e-05
8.26286423752245e-05
3.64583301119441e-05
4.10782576795042e-05
5.53628561313103e-05
3.3765119029273e-05
8.64989636960219e-05
6.11254578551338e-05
2.74903894484455e-05
6.13135675086483e-05
5.09165640916469e-05
8.34551194683603e-05
2.68869951741848e-05
3.45554821244315e-05
5.54276193454615e-05
5.04003577335385e-05
6.76801530090151e-05
7.38968549089678e-05
3.64230473300113e-05
9.16440803763496e-05
5.35727946173063e-05
9.96478331933579e-05
8.94858397442312e-05
2.41421402479095e-05
5.80059370689732e-05
5.87206491848978e-05
3.1622049829104e-05
-4.61904093146893e-06
2.61084224663999e-05
8.40976734403416e-05
4.94560322267732e-05
5.18718741553324e-05
2.82455580865038e-05
2.04076594571116e-05
4.9408579856205e-05
5.84941701397184e-06
9.94273048788392e-05
5.22227055681153e-05
7.86309619599373e-05
6.14498918681969e-05
5.23285969790484e-05
8.64479916532399e-05
2.64098707436108e-05
9.2838165980477e-05
6.98286871226961e-05
6.85806437392399e-05
7.40003735233372e-05
6.00972186045752e-07
5.5374577526938e-05
1.45490201460124e-05
3.86756909981677e-05
5.75757956630268e-05
2.94590936827788e-05
3.63698360308404e-05
2.56254232503642e-05
1.95568697073838e-05
5.5974939492899e-05
5.31375116843112e-05
-2.06602626989111e-05
4.24760673000491e-05
2.90914125807514e-05
2.07504854638665e-05
9.32048429006656e-05
9.761628392687e-05
3.35592643388029e-05
3.12591441372041e-05
6.70023032542975e-05
9.23998637851576e-05
7.28499426163013e-05
6.35806202134116e-05
9.23696351755514e-05
6.57359671344637e-05
4.71942783437063e-05
1.7007156950412e-05
2.33019839475819e-05
6.13718627614171e-06
8.3497900963522e-05
2.69438481504699e-05
-1.14550296281665e-05
8.40738953765639e-05
0.000119894482277169
3.14360403338589e-05
7.60936759775108e-05
5.71570417364978e-05
0.000145497586791685
5.97724364981763e-05
0.000100831669973505
9.09478929837739e-05
2.96450163499359e-05
5.94956825903091e-05
2.37410563400432e-05
-1.21752914589858e-05
3.71643542436353e-05
8.60917573134794e-05
3.86495925056845e-05
8.01316697589784e-05
2.7223936935009e-05
3.16380944519492e-05
5.59644730849838e-05
2.33598386392436e-05
5.72850788364166e-05
4.1480614925914e-05
2.62646860125209e-05
7.63280931629881e-05
6.84098565753019e-05
4.67514719694741e-05
6.25322890800705e-05
0.000103488483511656
5.12028902112057e-05
4.27162653120215e-05
5.60265748970432e-05
6.26904854000087e-05
4.98315480080797e-05
6.21245313084801e-05
6.52121078537152e-06
3.77577795289447e-05
0.000115055859898765
1.41734437614086e-06
8.77066984476366e-05
7.78493773583861e-05
6.5583950873795e-05
-8.58088454539069e-06
3.86602791097167e-05
8.19216689666033e-05
7.57908030496486e-05
3.62650136966368e-05
2.91714492277308e-05
7.45778420345635e-05
3.11217477961149e-05
0.000139458464573104
5.43699412312231e-05
4.47484711110013e-05
5.79042546873166e-05
6.55275999170796e-05
0.00010461715426384
9.20613637068847e-05
4.31926301322256e-05
1.31288019092735e-05
3.21120436037209e-05
0.000101820228082591
-6.7327627759462e-06
4.46050316350584e-05
3.74181138655115e-05
2.65382665272747e-05
6.20619676559471e-05
7.02848344729781e-05
8.16182447248184e-05
0.000110572282096923
0.000115845702977977
1.94562100171648e-05
8.43718576414449e-05
6.92930188225031e-05
3.41716339520426e-05
4.97704959754679e-06
4.98134751494792e-05
3.67437680466497e-05
7.30125567892122e-05
7.06320700947046e-05
0.000112499852898379
5.62271960867089e-05
3.35066807560622e-05
2.96954551615786e-05
5.39395888187966e-05
6.33086419687333e-05
2.26528424942578e-05
4.53737028770852e-05
8.99829786003749e-05
-1.49553978781681e-05
3.38111044660881e-05
8.0905342821466e-05
7.38898636265948e-05
7.7619278446259e-05
4.47938977268759e-05
7.30999414866444e-06
7.32640139732794e-05
5.35930515800333e-05
0.00012061355846346
0.000108334109191878
8.67165737214806e-05
7.95706573967352e-05
7.25243735590327e-05
7.22368202286898e-05
6.85401344622104e-05
9.84481653261589e-05
6.50129504268582e-05
7.38843320007797e-05
4.63661311572731e-05
3.57304001258318e-05
9.75047421870213e-06
7.69842762138888e-05
6.42666435485996e-05
6.54218572575488e-05
-1.36733455668085e-05
8.30760256155218e-05
6.05077235080744e-05
7.5170736650134e-05
0.000102867643221086
9.13609805169815e-05
4.65999150656983e-05
5.55164305027183e-05
3.12352659121302e-05
3.14317872802002e-05
1.54214420606377e-05
4.71048621447944e-05
4.68192871145721e-05
8.85285768070135e-05
5.02661891879438e-05
7.52745271238393e-05
6.52909213600192e-05
7.09782513360063e-05
7.17683008647035e-05
7.48508695179691e-05
3.64880880782958e-05
7.70028157408768e-05
1.92257206700408e-05
4.53528156089913e-06
3.67797162059208e-05
9.69663272411832e-05
5.54283324829905e-05
6.31798402471419e-05
8.75268283247601e-05
7.42728116683206e-05
3.60912975332014e-05
2.35402312646284e-05
0.000132379888248813
3.67341205302019e-05
6.93886535875548e-05
5.50042411737197e-05
3.72460169883412e-05
0.000118271133731943
8.56927784301187e-05
4.43320682915391e-05
5.10272071828632e-06
3.20609713925507e-05
3.66264703505739e-05
-3.29655154124259e-06
8.28305502060482e-05
8.04616638757686e-06
6.02476961791185e-05
1.9837530547091e-05
2.82614572418495e-05
6.81044321559939e-05
5.29963638318971e-05
2.53778902117396e-05
7.25617574999666e-06
0.000108573333521388
8.62940774035861e-05
9.26190815340457e-05
2.09655430755757e-05
5.30899124886058e-05
1.89935777897568e-05
5.99107324302176e-05
1.67352657151754e-05
3.68947750358047e-06
5.41130260895078e-05
-9.27330147938106e-06
2.23084046355115e-05
4.81451463314186e-05
7.27585719260744e-05
7.38278331295834e-05
5.41016857727263e-05
0.000104134557091876
4.40401525028981e-05
3.72819308889364e-05
8.44157072919735e-05
9.72297816301439e-05
6.30552417018851e-05
0.000109803174117081
6.16161337429328e-05
4.39692241266797e-05
6.99415404354426e-05
0.000102826765335441
0.000100369522407976
8.39317221142971e-05
5.1257430771796e-05
5.85168131570664e-05
1.94587767613202e-05
8.28443444454402e-05
5.50827808942691e-05
-1.45999831437938e-05
4.41111297571919e-05
6.69636525213353e-05
-1.50807329862957e-05
7.02942702239279e-05
1.30959898971427e-05
5.90869479214989e-05
6.62371349343044e-05
3.93379611257427e-05
2.83000820638302e-05
7.1363117061823e-05
7.62262236918774e-05
9.20108963138394e-05
4.54963414035906e-05
6.64875877075007e-05
5.51872804966766e-05
6.15152697264341e-05
2.77879167591838e-05
0.000104518940278365
6.264842083054e-05
8.8581802671811e-05
4.48309652046958e-05
8.64296774315039e-05
4.72664393310627e-05
6.34817717983879e-05
8.20869431276174e-05
5.09913508686838e-05
6.03606859966194e-05
0.000118970157551191
9.21813735736491e-05
2.27115930579539e-05
6.83953984704562e-05
5.3276662220356e-05
7.16087600446923e-05
0.000113390507255792
9.96060907465949e-07
6.32551441729173e-05
-1.50222339890017e-05
3.60251037803406e-05
-2.84330938638797e-05
5.55758777869644e-05
4.80481217949284e-05
3.88908017685001e-05
8.03302394006136e-05
2.39674874891433e-05
6.95874095478811e-05
5.83194750392512e-05
3.76283446189701e-05
9.99299470517856e-05
1.06042435969322e-05
6.51038843525204e-05
4.08745228672051e-05
6.53561328534736e-05
8.16223335370816e-05
6.37777716000052e-06
-1.90610039968162e-05
6.06045821075356e-05
4.36845592095038e-05
9.08695295296596e-05
6.29840913652972e-05
1.40327699767464e-05
7.31834157053547e-05
6.26053965792769e-05
4.97801204446972e-05
9.41792273684871e-05
8.40080523965995e-06
4.89141345355179e-05
7.3378681839532e-05
5.32554794105335e-05
8.35756961005084e-05
6.380231670042e-05
3.76125724493292e-05
2.8558550391569e-05
3.83237406797568e-05
8.76886990039228e-05
8.97571971675279e-05
6.59640893385316e-05
7.72991053862679e-05
2.45634863725781e-05
8.57066259841499e-05
9.46912607137055e-05
2.12216985367928e-05
5.5258680317675e-05
4.99209545005775e-05
4.44275996126657e-05
7.95387002074467e-05
2.68451506190195e-05
2.64161154476429e-05
4.05225832975942e-05
5.07271649537505e-05
4.5674817280183e-05
2.10117370276864e-05
9.3081885672028e-05
6.88463453563778e-05
2.68787523786982e-05
-7.03108021010364e-06
4.15190090189263e-05
6.99989983863421e-05
1.0217405580396e-05
6.53723375217766e-05
3.32119993606573e-05
2.57169198206778e-05
7.28079075591438e-05
3.91413749361146e-05
0.000101299735259312
8.39860203257391e-05
0.000130235782043707
7.71627197383553e-05
5.39247675504128e-05
2.83912799670417e-05
0.000100245596700436
5.46286539753872e-05
4.81443004481595e-05
3.22165019837634e-05
5.62395542441428e-05
6.20307543836307e-05
1.04980129433551e-05
6.04791474530393e-05
7.03223606421655e-05
4.15405865929367e-05
0.000132948264675331
2.36777480793166e-05
5.26892132875309e-05
6.47781114007116e-05
8.63026710675376e-05
8.27027394060217e-05
7.52765749804082e-05
1.2611288055675e-05
6.25472274682312e-05
1.87595431397286e-05
2.8626537616981e-05
4.72385520948963e-05
6.07033869683481e-05
4.36633748551838e-05
5.50820594162404e-05
5.42858392175163e-05
3.39063928129845e-05
2.89693200654054e-05
3.17043716714773e-05
9.41723373233843e-05
3.87041751395157e-05
-1.08774542892471e-05
6.94662992828994e-05
3.89518720981394e-05
2.46434873627892e-05
0.000125798408694097
4.5033890357141e-05
2.50325834390877e-05
7.21453535879557e-05
7.78463289105855e-05
4.30884309149752e-05
3.83872501665963e-05
4.47010751648414e-05
0.000106922334344436
9.22552794555318e-05
0.000110606258799391
6.74975909003126e-05
6.72318558381883e-05
3.59867107379839e-05
7.66255557371046e-05
8.01077274017655e-05
5.42249519367988e-05
9.64402682035271e-05
6.35528742610359e-05
4.28648139193038e-05
8.92322912910696e-05
9.89458774870792e-05
2.40189227389446e-05
5.65458311650874e-05
7.53659869824822e-05
8.80249420353375e-05
8.89918248248226e-05
4.53722909789468e-05
2.39995029646003e-05
3.15422590688717e-05
3.31355900370319e-05
7.00132510035119e-05
0.00013739049248052
2.90669629151938e-05
8.0132929068121e-05
4.10539646461612e-05
4.82961749408431e-05
4.52453019601245e-05
4.58421649264625e-05
8.12410149127449e-05
1.11846679573442e-05
9.17886245267171e-05
7.14009103442023e-05
2.42661501106017e-06
6.78223922061813e-05
0.000130049864746277
7.19321336882951e-05
1.61852711530034e-05
6.02901970480422e-05
0.000120486571773483
7.80703454958055e-05
9.11032971196848e-05
9.79536067074243e-05
5.68218406804095e-05
3.20167548085636e-05
8.34597618957368e-05
4.83588261980232e-05
6.15265884718675e-05
1.68871166512887e-05
9.14824912983937e-05
2.69207178558978e-05
5.93293620833118e-05
0.000108547067165354
6.25891169305035e-05
5.71612346565517e-05
5.44064247993026e-05
9.24979782789643e-05
3.71222250001191e-05
3.58625936539012e-05
8.2509154103854e-05
1.96656679295241e-05
3.00575117099164e-05
5.96048021360775e-05
2.04608398636632e-05
3.30087552344758e-05
3.60661052610198e-05
8.14733404131889e-05
6.78557300274154e-05
6.71771739455553e-05
1.79485610795536e-06
8.36231284892829e-05
0.000109432729819171
8.44809658546248e-05
0.000113407801369274
0.000112840937498479
2.06295634595339e-05
8.45975185572596e-05
3.56254177003596e-05
9.78344395659161e-05
4.28764009233067e-05
6.18476465620307e-05
7.56169854767181e-05
9.02111737913108e-05
2.71912003551462e-05
5.56025907833992e-05
5.46585863272831e-05
9.85931365340135e-05
4.19568496160487e-05
3.66627799973355e-05
1.06284667777043e-06
4.75974351962153e-05
5.22384564256105e-05
6.86980987980075e-05
8.88129700415774e-05
4.46076773022068e-05
5.95825606749897e-05
9.44577403956682e-05
5.07305608641005e-05
6.26683786270582e-05
0.000101680546205657
4.91573427785046e-05
8.92442986739656e-05
1.61389661358374e-05
2.80036998567015e-05
0.000101510696768569
3.29681590410189e-05
9.06274030276596e-05
2.00706969226979e-05
9.63289217665903e-05
3.01118315479884e-05
8.78892705321993e-05
4.24403844320954e-05
1.9280403348176e-05
5.72871431551117e-05
0.000106032259978971
0.000110298640808598
3.17185600443462e-05
4.15361593648454e-05
3.85319055519479e-05
6.65938893659256e-05
6.59221417330606e-05
1.81324819959625e-05
6.97976418547155e-05
2.99996598060638e-05
3.83989438969362e-05
9.15289404754103e-05
8.07278679569366e-05
7.47569246117636e-05
6.45383001391796e-05
3.8971905482523e-05
0.000107616219215498
2.52205422310026e-05
5.88872672445003e-05
6.80345260177803e-05
9.17919295435226e-05
6.66666129387646e-05
5.47482473852778e-05
9.12431858566205e-05
2.915397667404e-05
7.45888267564436e-05
8.41076753768948e-05
3.46536299835872e-05
6.64222390358601e-05
4.87207445162394e-06
6.9766881702554e-05
6.74108295595335e-05
4.36196543377597e-05
4.75860549583385e-05
0.00010401520145025
5.04080771862392e-05
3.6119180531209e-05
7.67822988035424e-05
0.00010090361526073
7.33644716892742e-05
9.99443914276349e-05
4.08860637372198e-05
7.72283977709732e-05
6.24632890155048e-05
7.23301300180327e-05
3.59571415517187e-05
0.000102359004146313
4.58856871325485e-05
2.87202203097278e-05
8.76903923350287e-05
6.6153117761627e-05
4.80017495641005e-05
4.24655311061186e-05
6.31473836272093e-05
1.57232373191091e-05
7.00551685502906e-05
4.16215972449963e-05
2.81281351503489e-05
3.19772328950449e-05
4.38148804077295e-05
8.68895845594475e-05
0.000108672332855423
7.06335780947185e-05
-5.09719728661571e-06
6.90577954455674e-05
8.10466071734416e-05
6.2489641867915e-05
0.000110809346964281
7.67492409543891e-05
9.3116964412039e-05
3.26479787537189e-05
2.00088086502089e-05
0.000112491293895132
4.60096079349276e-05
-2.48611144249921e-05
5.89912611298219e-05
5.54686855755504e-06
4.48954703520433e-05
6.47019430145013e-05
7.82965588579498e-05
-9.08861561753246e-06
-8.41166161635977e-06
0.000146501290218342
7.40789833866402e-05
2.51528777175479e-05
3.09551653189022e-05
-2.93618701241516e-05
5.26397753015325e-05
2.60234771942519e-05
8.11381980707334e-05
0.000126443038045624
8.72286829507977e-05
8.53005183213406e-05
7.96950581274135e-05
8.9900454560325e-05
9.09474598342291e-05
6.07424496969185e-05
7.52697926479653e-05
8.69407415431468e-05
8.19878726424113e-05
7.37111531438704e-05
8.9571536702087e-05
0.000149264086410099
3.57691900891881e-05
9.64459251561941e-05
6.50507281754781e-05
4.28003677233197e-05
7.50435353046182e-05
7.17115604125253e-05
3.61226480175322e-05
0.000100031952349061
4.08599473451304e-05
9.32192545041432e-05
1.24410347452975e-05
3.61774017051501e-05
7.63051421347588e-05
5.6407501985389e-05
3.04575674847506e-05
3.18571285422407e-05
9.9523059255513e-05
1.55045423607658e-05
3.32339445262894e-05
7.01654874145883e-05
7.23917745261816e-05
1.11481698028465e-05
9.57040675315288e-05
4.17917805498552e-05
0.000128967979922275
3.05563008311942e-05
1.18780989593105e-05
9.11039201125943e-05
8.13263079041051e-05
7.23858416861426e-05
8.03198425282862e-05
6.6096518157802e-05
2.02594277982481e-05
6.83959789316747e-05
6.41222895019566e-05
3.58168312669413e-05
5.18893223722735e-05
-4.14470573786799e-05
-3.42583591874031e-06
8.08877557512829e-05
8.26592567726772e-05
5.45952510593686e-05
2.76824776886545e-05
4.00603219343115e-05
2.69200257912104e-05
8.25441994617358e-05
5.9905414048807e-05
5.19520807408804e-05
2.99218625322885e-05
9.3876361332291e-05
0.000121312870165058
8.80645723901907e-05
2.43232588295191e-05
3.12423160413687e-05
8.45296962452149e-05
7.62395406702779e-05
0.000101666318126238
7.89663623983446e-05
0.000128470358462846
7.2588660004944e-05
4.49719433207302e-05
6.44905260969515e-05
9.38386149178622e-05
1.54130481787523e-05
1.32216802121941e-05
7.73287105073276e-05
7.37146948528119e-05
7.16167263282251e-05
2.61218404633706e-05
9.14310520067426e-05
5.90575313510875e-05
1.02203697415226e-05
5.7900919302044e-05
3.36125330142973e-05
3.76814974934831e-05
5.80068985331655e-05
5.78724881996465e-05
1.31133613590538e-07
0.000124434416054358
0.000133956029600028
4.31135188385503e-05
6.66219144175174e-06
6.00056525542387e-05
6.880770705001e-05
8.49345383129791e-05
2.71490281869e-05
5.67643144259173e-05
4.84238112817728e-05
9.77028808892232e-05
7.86334488919962e-05
4.81459594669048e-05
0.000112683099939243
2.52380651091314e-05
0.000113107553176154
4.83258429918481e-05
-2.88712780824121e-05
2.79991901374112e-05
2.68096161175442e-05
7.903226810662e-06
8.93210412770883e-05
-1.80223392656912e-05
9.04635130555686e-06
-1.11203740802671e-06
7.94178825481618e-05
5.80585710964539e-05
6.70782951288582e-05
5.99613475176526e-05
9.79278792444455e-05
9.43428006084389e-05
4.00301809114187e-05
8.52158867968489e-05
5.04926736739234e-05
8.66692989259858e-05
9.58798818001321e-05
6.25886252727836e-05
9.68595012038707e-05
6.74859336678814e-05
8.49218197613942e-05
4.42103157168139e-05
7.56390392027632e-05
3.1760096298808e-05
0.000101332462086362
7.5805564142911e-05
7.06351773495458e-05
6.91888801847096e-05
3.16486071362305e-05
4.76887959229092e-05
2.5855556669209e-05
8.36400604170925e-05
5.50704634434396e-05
1.68702455125409e-05
2.40701269782441e-06
2.61171351877886e-05
6.15384810133499e-05
4.72116402397084e-05
0.000100807383947047
3.92591131231726e-05
1.94553662439394e-05
3.85718412412722e-05
3.54842535803296e-05
4.65278477794199e-06
7.85991495006852e-05
7.51175666839873e-05
0.000100165284700426
3.34298880421679e-05
5.45881495204996e-05
6.14101348280443e-05
9.8080823036189e-05
0.000113928905419122
3.88900188721801e-05
9.71675661392701e-05
0.00013976337213877
2.04669841533853e-05
2.69904590898641e-05
5.24213591835066e-05
4.23971996862192e-05
0.000100176945610567
0.00010357243407916
4.75483115872763e-05
7.84663646136316e-05
6.1517080126575e-05
4.85740293591599e-05
6.70995038777594e-05
3.44397295348153e-05
0.00012959431206805
5.51311195366552e-05
2.08254457874756e-05
5.32474219109594e-05
3.73935511417453e-05
0.000108952660608981
-8.33514765464945e-07
2.06943406433192e-05
5.27971579332659e-05
4.45032156157453e-05
5.40746698750742e-06
7.05712561900202e-05
3.72773726959929e-05
7.49645906667926e-05
0.000107292808174338
6.32341700559154e-05
8.64478334367386e-06
9.97719939732578e-06
7.96028526990815e-05
3.56527307319923e-05
8.16290581264269e-05
4.1111174468558e-05
9.70672204261253e-05
6.83377587955379e-05
4.5611459457584e-05
5.53996391301671e-06
3.8952125779861e-05
9.41507175575414e-05
4.01599147051492e-05
4.49446079378601e-05
1.96572184544797e-05
0.000101339778138193
3.11347218978667e-05
3.82033807852235e-05
7.82608359226717e-05
7.84397675593634e-05
6.71105609460413e-05
2.62049171178096e-05
6.19465986010166e-05
4.33163772934551e-05
7.91680376851119e-05
6.69454961058197e-05
6.47114516439524e-05
6.9071323316079e-05
4.52854860928643e-05
7.75984501931885e-05
6.78209645441252e-05
2.95454221785076e-05
3.45860007540896e-05
6.03656150542489e-05
6.29344633916414e-05
4.93941438393949e-05
5.10146812163254e-05
2.23819365157965e-05
1.18634653146463e-05
5.20657174803159e-05
5.20869959553381e-05
6.16469211857513e-05
9.71670281914102e-05
6.90414580485073e-05
2.94931481433448e-05
0.000109000998480778
4.08315313566417e-05
0.000118141775020487
8.8652496710707e-05
3.61749978609274e-05
1.96410013892205e-05
4.15111378510548e-05
0.00010543485186065
6.17420171411338e-05
7.01272699368046e-05
0.000100852585894757
0.00012034940791826
0.000112550438107865
3.28045368397319e-05
0.000142658899258446
2.587726419412e-05
7.54005967332183e-05
4.14016072394199e-05
1.43621663642766e-05
7.17194937726255e-05
4.71385804801683e-05
3.28843769559871e-05
7.42190036779283e-05
0.000115317648539785
4.68907389863776e-05
1.96932471233348e-05
6.93092288494376e-05
1.60081047290368e-05
7.65743697492151e-05
5.79875668853277e-05
6.18578581502207e-05
6.38237779955426e-05
9.39977538607341e-05
6.80923519897171e-05
3.98967592772035e-05
4.12632468724579e-05
-1.54666575599738e-05
0.000110375248623995
7.4810271980547e-05
0.000104516749098688
2.00026802076624e-05
4.25151084217609e-05
9.42091475933687e-05
9.09009478625399e-05
7.64899816925024e-05
1.54291713304251e-05
3.11997683309437e-05
2.50660319739572e-05
3.16516980015665e-05
0.000117156335449728
8.90149079868111e-05
-2.31414383377886e-05
3.45422245489897e-05
6.36163533485058e-05
5.15663537242443e-06
4.98380338794578e-05
2.50164631827023e-05
8.41834314117235e-05
0.000103270761626805
5.30961143976272e-05
9.4469619756813e-05
9.54132221408169e-05
7.27818706921943e-05
3.9598382163604e-05
7.27381610721583e-05
0.000127303966286322
0.000101516401060975
4.93980257894644e-05
7.11833243065187e-05
4.23470043521502e-05
4.551801923465e-05
8.47507540932155e-05
3.5620600746607e-05
0.000174898381910847
7.2439145502931e-05
3.27925693881508e-05
1.07282111030649e-05
8.07286883467428e-05
7.81040748055419e-05
6.07676529252794e-05
6.12254779129702e-05
3.3087093578691e-05
5.15159527286959e-05
3.33038718532789e-05
1.57099000643954e-05
9.43510236648377e-05
1.16226948008877e-05
9.0677107441093e-05
4.01974985960695e-06
9.03462005437247e-05
1.7181309652539e-05
4.82042025235099e-05
5.32717564135495e-05
8.09065714130777e-05
6.87471798026406e-05
8.37361945479226e-05
3.80502329491246e-05
6.99000929280481e-05
2.90671559906879e-05
6.00324574532163e-05
6.64259069922413e-06
7.36383457603789e-05
6.70498513194687e-05
4.06444554025558e-05
2.22563114402014e-05
1.60051995038921e-05
0.000139143521354065
9.75192332011329e-05
8.82598759109556e-05
0.00012351844222699
8.13260930300341e-05
7.30959903718936e-05
8.16263690558499e-05
0.000111617723747794
8.10437481917373e-05
1.64807171062546e-05
4.49896459988058e-05
5.56769910240455e-05
4.61380126010307e-05
9.08454471408679e-05
4.53123611509083e-05
2.77455871575615e-05
8.91500278841486e-06
3.92710620528055e-05
8.00560669242351e-05
5.68328747378985e-05
-6.54038345729096e-07
7.30851956278845e-06
4.45583788355438e-05
8.23141245029392e-05
-9.37046077072502e-06
3.09505179235144e-05
4.05909882552154e-05
8.38725234534532e-06
8.4659137293062e-05
8.34497960900048e-06
9.36897693646869e-05
2.44331744777131e-05
3.36968000816197e-05
3.08089758903141e-05
2.04785481953178e-05
4.28126233367533e-05
7.65371611943735e-05
3.46408247790712e-05
7.12139294926596e-05
4.1477581421068e-05
3.6957302124178e-05
8.18687202530092e-05
4.78816752267203e-05
9.5000314722855e-05
6.08830074822372e-05
1.67078921807293e-05
5.9276251903202e-05
4.520716123964e-05
3.83488431230802e-05
5.91684247200929e-05
0.000101432713489647
0.000100246473152669
0.000111246107292477
3.45397235485165e-05
0.000121003230986277
2.03465732938885e-05
4.79371904336629e-05
0.000103118630884545
8.29165621463642e-05
9.9675320916022e-05
2.43011337488195e-05
7.35228264065471e-05
2.77024889181706e-05
7.17767856688435e-05
-4.23812714410432e-05
8.86721880627569e-06
6.95119310994554e-05
4.07775348385201e-05
7.01772686360133e-05
-3.26738933516146e-06
3.69354219715073e-06
-1.89946696541568e-07
2.52977420467359e-05
5.89774745156329e-05
5.75385786798137e-05
5.59162370291111e-05
9.22908222777874e-05
0.000102029729935042
6.55359389483466e-05
6.78350246831443e-05
5.64588063289857e-05
0.00010732761185888
8.8401951768639e-05
2.49424559783835e-05
6.75006846832604e-05
5.22576419047181e-05
2.20811064108279e-05
3.893206721814e-05
8.83472389134181e-05
1.46812144943043e-05
6.05466035548111e-05
5.50126404399491e-05
6.00891560388234e-05
0.000113585524158268
7.78584836676571e-05
7.96722269873446e-05
5.82902742837383e-05
5.22407852256043e-05
3.65615563350225e-05
3.5971653627062e-05
1.57384826769657e-05
6.49719441840729e-05
8.78399801699767e-05
5.66061271168363e-05
8.00870407305776e-05
8.24369876909331e-05
9.06676295767378e-05
9.40940078465053e-05
1.9152267120151e-05
0.000122825630384918
9.91061832306582e-05
8.65604672247276e-05
0.000101384257505063
2.07578578006831e-05
8.17603033987193e-05
5.61250931421892e-05
8.94287231432049e-05
3.96384443223473e-05
8.63960959270107e-05
3.91847396261113e-05
3.31232718683e-05
4.61052772597807e-05
5.15930428428817e-06
4.94006399647305e-05
2.62737605065589e-05
9.37384187944345e-05
1.83047858556684e-05
3.26501547009193e-05
3.25708101989128e-05
6.57655076044138e-05
3.86185664755206e-05
3.73317122825556e-05
4.1612130711714e-05
4.39123388122422e-05
6.17483064305758e-05
2.26768869682972e-05
4.16155014978479e-05
6.09489163510504e-05
0.000110594912608376
2.29872896337418e-05
3.21352406763193e-05
8.43994400551296e-05
5.53174685648694e-05
4.97455601429711e-05
0.000104104848738626
6.0336990199363e-05
9.02706518291731e-05
3.67823104963501e-05
0.00010483705457244
1.34806426413053e-05
9.44209607512619e-05
9.16942661766558e-05
7.38596597476675e-05
3.73751394172795e-05
5.41181269453179e-05
2.01055816058985e-05
0.000110968802116651
0.000125853128952699
-9.96119092818682e-06
0.000110810872038323
1.66996590256287e-05
0.000108405754175733
0.000120752851553969
4.95235012397488e-05
2.97679730425902e-05
4.64578248029875e-05
6.82817184909701e-05
4.80876591891959e-05
7.26089137893283e-05
5.34620986871285e-06
4.46885375244429e-05
8.5631170833462e-05
1.82057714429117e-05
9.05381439622708e-05
2.79330626862779e-05
3.03089697544871e-05
0.000105429211848673
6.88097062665148e-05
4.98016679498049e-05
3.863790447022e-05
4.86314348206444e-05
5.25567973882239e-05
5.32707018722606e-05
8.9630654340996e-05
5.71552511594987e-05
0.00016087018635573
5.70719917228328e-05
4.78476035295153e-05
4.41621543912044e-05
9.5997952680909e-05
4.00003673610811e-05
5.38807169230292e-05
4.22744891965595e-05
6.83944658384379e-05
8.51916726107029e-05
0.000104531558409593
8.098011765863e-05
4.95763858757431e-05
1.64590397390336e-05
5.92121571583231e-05
3.38278908343702e-05
4.5650911582802e-05
4.57830908634658e-05
7.22477453618974e-05
2.22015112665892e-05
8.08465299941457e-05
3.84743579131383e-05
5.03729627756175e-05
5.71238296936496e-05
0.000100333390417961
7.72550155209034e-05
3.9722857546656e-05
-1.64730500248389e-05
1.7730642896341e-05
1.76907016508234e-05
4.30320510789979e-05
4.93669945976112e-05
2.07526939916994e-05
6.68017703917127e-05
3.21054353642563e-05
0.000117708189291535
8.16120342046932e-05
0.000133087797069449
8.27584084090762e-05
7.02271126644282e-05
6.19374900057322e-05
-2.92253618526334e-06
2.51862121355067e-05
1.9525299221726e-05
7.60646812424064e-05
9.25458221154928e-05
1.77598230606732e-05
7.64190221690722e-05
4.39308100694174e-05
9.40068834322622e-05
8.97283278430514e-05
8.32030250538335e-05
7.26701974444793e-05
8.64157627096074e-05
8.2502475961989e-05
8.44714146465721e-05
4.88127466553289e-05
6.28608041074721e-05
5.94545641346021e-05
4.12311489729869e-05
8.42350439890264e-05
8.54608050192015e-05
6.39533759939365e-05
4.20077082602089e-05
3.8404653465612e-05
4.7721832184152e-05
3.33971350325382e-05
6.90012415558098e-05
7.70732861140295e-05
7.53312039937084e-05
5.36917827735658e-05
4.83002829305785e-05
8.73567175528466e-05
4.76527455916564e-05
7.00183284153917e-05
-2.57546109180936e-05
4.790876941349e-05
7.50190803860272e-05
7.32718710348605e-05
9.71269862290048e-05
0.00010188772596336
-1.99721448282268e-06
7.32894509159104e-06
0.000101796639318064
1.25980033802465e-05
7.98243226761594e-05
0.000120198639150976
8.20683593191699e-05
4.43135009396958e-05
3.87925286851924e-05
8.69386146834821e-05
3.23333963792989e-05
6.01125640478954e-05
5.01917610428925e-05
6.86711696904447e-05
2.37100049645672e-05
0.000112010647261495
7.5529025365168e-05
9.43810162803485e-05
5.93223155661619e-05
5.39436967247056e-05
4.07108419486316e-05
6.83370777699373e-05
-2.48045810005853e-05
7.72885160866491e-06
1.90590774384563e-05
5.19381116604701e-05
0.000100891025541221
3.75113587982876e-05
5.82731324130547e-05
5.41516234221472e-05
4.14758037403929e-05
4.32954509961237e-05
5.10463341194214e-05
1.62000375495543e-05
1.54341886254489e-05
7.70271684944317e-05
3.71969628765356e-05
9.16243804167863e-05
4.80900509150941e-05
5.17457296272572e-05
9.89674736434242e-05
3.11319814118456e-05
5.36706661409325e-05
7.30695389019339e-05
6.77091902407018e-05
7.12732270016456e-05
6.6667199642165e-05
6.46305308911417e-05
8.19911873839623e-05
1.17195771890767e-06
0.000106322784277363
6.863446054793e-05
4.45599242209278e-05
0.000105828980950071
4.70093909446211e-05
8.81280967544314e-05
7.58999031548005e-05
0.000107605986497835
0.000108405831215876
5.67204966802259e-05
0.000103427196122941
5.1656262524135e-05
5.08532741903708e-05
0.000107179624924696
-1.58947451700344e-05
0.000103423370823906
5.97981621934707e-05
5.18226017691847e-05
2.29999613736543e-05
2.69702062152506e-05
5.79148915353473e-05
-3.97714807978708e-05
5.16122202089887e-06
2.39080487695045e-05
3.76517922096742e-05
5.75747181823406e-05
4.25221144583837e-05
2.95095492955062e-05
9.00032243377375e-06
-6.68660974131936e-06
-5.78673266803873e-06
6.40488088391385e-05
6.03136203133921e-05
5.2573066752836e-05
-1.03266375644051e-05
8.87229803218895e-05
7.17515371792422e-05
-2.98203645553703e-05
8.87294315769316e-05
5.99588438601383e-05
0.00011345770182377
5.93369609443998e-05
4.69951464688446e-05
-1.8292211619313e-05
3.47167927671444e-05
5.11896231678889e-05
2.64200264166018e-05
4.4009428929996e-05
5.69159121393829e-05
8.95441865711308e-05
4.08929814745004e-05
0.000117247258374721
0.000111910017282536
0.00012789182587229
5.21586561605274e-05
7.71556670916251e-05
5.1641325489514e-05
7.67276228891805e-05
3.3406973993683e-05
7.86053214358555e-05
7.46426477309532e-05
6.42133045327239e-05
3.57661834020453e-05
7.65463762203027e-05
7.53640294386455e-05
5.45839670928643e-05
8.31111953978189e-05
6.60442985292258e-05
9.83118903591801e-05
0.000101283903659331
5.89919501598322e-05
2.95636576515704e-05
8.90076759021053e-05
9.43674618356748e-06
4.92233670255798e-06
-2.23319723331291e-05
4.41219505094689e-05
5.98602991788243e-05
-1.85232978159915e-06
9.64969446994995e-05
0.000135628949003127
1.9509025317787e-05
3.49354628315283e-05
2.71003890122384e-05
5.83393760707235e-05
2.48311838822932e-05
7.83841317865014e-05
6.59984255420982e-05
3.33764133520208e-05
5.82328217022335e-05
3.06888477626154e-05
4.0507537726306e-05
7.23049451058899e-05
8.04835527497269e-05
7.96040431053931e-05
9.24974915809779e-05
4.3672305995976e-05
5.33687579914494e-05
4.76866810022028e-05
3.24331558811119e-05
4.07701241480288e-05
6.46372051749765e-05
5.0915086032444e-05
8.64518903890479e-05
6.49811751783779e-05
3.40986362637231e-05
0.000103579678066958
6.66992265405692e-05
7.28399634888405e-05
7.00948847484426e-05
2.60362225489344e-05
5.04488737676246e-05
8.51832782107697e-05
0.000108718685354814
2.29100750399819e-05
9.07300364022243e-05
7.88518049311338e-05
2.62351281810456e-05
6.65981018110946e-05
4.78133414563537e-05
2.7250350571253e-05
8.58366998760474e-05
4.60702490808172e-05
2.82183482631649e-05
9.71611636578407e-05
3.751423669674e-05
8.84067320333702e-05
6.44837968214516e-05
5.19989276505624e-05
3.84920865991126e-05
3.51487874570697e-05
4.79761974667398e-05
7.61883960631301e-05
9.43066000831354e-05
5.76662551246347e-05
5.76575654808619e-05
6.68434326611626e-05
4.57098109622127e-05
5.42149644573498e-05
6.78665549894327e-05
0.000109065623785919
7.29387840585309e-05
8.73675400294487e-05
0.000102870280336043
9.68940814655875e-05
0.000104467546092123
0.000137788993924549
1.86232174359833e-05
2.86353662624362e-05
8.03127978022201e-05
6.3241945165406e-05
0.000144815022087349
9.25344091996435e-05
5.50198574427928e-05
3.01896089578392e-05
7.90124144583594e-05
4.01176991661949e-05
6.47945281335186e-05
4.40549817523194e-06
7.20428285889314e-05
4.80158091835528e-05
4.15467756723829e-05
9.33503549032073e-05
5.6535511374287e-05
3.86821177892958e-05
8.73091149353838e-05
0.000115987438173351
-6.70560712917542e-07
6.15783175715948e-05
2.83753259106334e-05
8.82371584591138e-05
7.9621769585498e-05
6.42865423327682e-05
2.99357178031448e-06
2.75955674978433e-05
7.89783112339374e-05
8.58518815364493e-05
0.000109141970742561
0.000119911343814424
3.31489141030773e-05
9.2567236123458e-05
7.18828921089511e-05
8.94827337793857e-05
6.23943360962342e-05
0.000132970932010069
3.65548140846296e-05
0.000123488392068106
8.89490153779517e-05
5.767434998411e-05
6.83493252284749e-06
5.27181124691809e-05
8.53125677892987e-05
2.95847186467391e-05
6.58346265948688e-05
6.31118111834068e-05
8.47791642411071e-05
7.19650093036038e-05
6.3138864280396e-05
7.73711155209361e-05
3.58196210125707e-05
0.000112713487905889
1.68029564139813e-05
6.25271485520783e-05
5.77766228374846e-05
3.82536250743094e-05
8.66781506384647e-05
1.01952376849051e-05
9.38269875706944e-06
6.7795740505642e-05
1.2674639775331e-05
5.57112219925901e-05
2.47986481555262e-05
7.64050428106611e-05
1.57919795739042e-05
2.88603844778571e-05
5.60812107673447e-05
6.92360136378845e-05
5.47311587620653e-06
6.52148466173042e-05
6.27137095454568e-05
6.13475468526053e-05
7.44179289192062e-05
1.952204909793e-05
1.08086385734417e-05
7.47527863130819e-05
4.87212489820522e-05
7.74441209722299e-05
-8.80919040024646e-06
-2.2021578964194e-05
6.78763219299126e-05
0.000115342938487986
4.20691146497368e-05
2.44600177984364e-05
3.31271829837685e-05
4.81878058568628e-05
5.27559370286812e-05
2.23825322722516e-05
6.64336597972895e-05
4.51271720179637e-05
4.67662917059526e-05
6.33354876322182e-05
8.45153546257844e-06
8.36526440845848e-05
9.78302420551313e-05
8.01195760691471e-05
0.000100303423941592
5.9607583061181e-05
7.80820857180938e-05
5.51908412942734e-05
7.66032699164696e-05
0.000108636749350601
5.3842024225563e-05
4.13792146817274e-05
6.55412584941878e-06
4.22463800779992e-05
3.43941765225623e-05
5.52658474297375e-05
3.63124195101772e-05
3.45572747544504e-05
3.62365219867062e-05
2.87177813757966e-05
6.12257196611129e-05
0.000107263869319701
0.000116285668764208
5.51478369777709e-05
4.75114032011493e-05
-4.20220062241617e-06
8.44049466216559e-05
8.30261424548233e-05
2.67232392972365e-05
4.97622435557984e-05
7.19276454145986e-05
0.000134159939190173
5.35201947058369e-05
4.68861738026907e-05
8.95835608224902e-05
3.87790506906721e-05
4.67820105757862e-05
6.18876608535021e-05
4.376272527341e-05
7.94677568238262e-05
8.86270781689234e-05
8.51245738144971e-05
6.17659500630911e-05
3.25626391149654e-05
7.52085079467482e-05
4.8328106774606e-05
3.74907939535967e-05
4.9105570243307e-05
1.47981828869009e-05
6.76494687185534e-05
2.87599274641423e-05
7.54994221380522e-05
3.22838769913174e-05
4.86331286234866e-05
3.89374469352424e-05
1.15991004939823e-05
2.19261866337479e-05
4.91428819751889e-05
0.000100254238796603
8.12599035382364e-05
6.38622110067836e-08
8.61853704224751e-06
2.86290452818194e-05
-5.60607717162286e-06
8.23099015081176e-05
1.50030101754175e-05
2.71763843930061e-05
6.00019458760902e-05
6.14644796855388e-05
5.84542235069581e-05
1.4511959299596e-05
2.32617614237019e-05
0.000104818003169197
8.33605199431187e-05
-3.07859971590146e-06
-1.50726141785625e-06
-2.11405567923817e-05
9.8074861689501e-05
0.000105464879806491
8.89624021896487e-05
5.71009056289273e-05
5.43892248599869e-05
7.90161776684094e-05
7.91099563524264e-05
7.64144551638679e-05
4.82102951259065e-05
8.47418836782737e-06
6.09747031329771e-05
4.55162694277081e-05
0.000110923399750964
6.56565888619964e-05
4.7804483158921e-05
2.08356083744682e-05
4.64803133762323e-05
6.83788598610959e-05
0.000113528779689289
4.04329132767192e-05
6.77740398671992e-05
1.84053124677409e-05
4.40601518699677e-05
4.34057607202805e-05
3.77648355318731e-05
4.39436800734955e-05
-2.73098384432419e-05
6.67409436367099e-05
1.33713214309036e-05
9.27543103947513e-05
8.27971311882599e-05
3.32507822688235e-05
3.80562334862783e-05
0.000117311680163225
2.28888629998798e-05
7.07441546989501e-05
6.48263561985657e-05
0.000121140537854474
5.29061550700065e-05
0.000107549372851658
0.000100991456378933
9.0968731309917e-05
8.90685140472143e-05
0.000112224763947593
2.78118244851953e-05
9.40687706338347e-05
4.28211573412747e-05
6.05773858610236e-06
8.81302391106379e-05
4.05770602976772e-05
4.76433442135297e-05
1.99195816992388e-05
7.3545087482716e-05
2.06006983698127e-05
5.1348680418886e-05
0.000103979078833158
-1.1263493416412e-05
1.80712181825148e-05
5.84356505650207e-05
9.1300464513803e-05
8.42000009734783e-05
6.10611572923485e-05
3.26227440762514e-05
7.18872948515163e-05
4.46314635600474e-06
5.32539848576132e-05
7.40827641490856e-05
8.50800406754617e-05
6.16396471847971e-05
3.60076089260987e-05
7.43763485423407e-05
9.58678763393145e-05
5.51603744559647e-05
8.44528723200485e-05
3.10446563762898e-05
5.42152689429539e-05
2.57042159623612e-05
3.96052276214572e-05
5.91422124920022e-05
3.90308814432595e-05
-9.72926171951127e-07
-5.51132653917136e-06
3.52058912690065e-05
5.32808332694339e-05
4.14285323829954e-05
5.91499386557843e-05
6.2663637486928e-05
2.88435404660588e-05
5.26229308622338e-05
4.5156981739004e-05
7.81532626152313e-05
2.45589106471295e-05
7.61492267662562e-05
4.28493496846116e-05
8.12185341447592e-05
9.94742886557993e-05
9.24774961447132e-06
6.32992563474673e-05
4.31524031975013e-05
3.10495522992668e-05
4.27194005884195e-05
7.69544233599107e-05
9.29904301486008e-05
4.42410781693838e-05
6.70419057041635e-05
3.45423135539601e-05
5.54090577877296e-05
0.000111924613500101
3.94603193291779e-05
6.50124212771929e-05
5.22711523137354e-05
2.85471692333118e-05
6.19095022015481e-05
4.88011574827225e-05
1.24623970473748e-05
4.52662315532947e-05
0.00011541768586296
7.42408314771923e-05
0.000101682052256699
4.05538784614605e-05
-1.63307653275529e-05
6.85121585862389e-05
6.98450560156088e-05
6.96187003293435e-05
8.94403280598305e-05
3.30904612717944e-05
0.000111835140214591
9.40507543304792e-05
5.72239930722601e-05
3.88105706092934e-05
2.96112793330584e-05
6.29899768448574e-05
8.27220692748206e-05
4.46549471590034e-05
3.94327660949559e-05
7.79683352000639e-05
1.77966293651374e-05
5.48835751659323e-05
5.55103609854273e-05
-2.91556992861083e-05
4.86512518344839e-05
1.57002922091131e-05
6.33184090424807e-05
3.3314206399698e-05
0.000149842625262214
1.82138481045848e-05
-1.83212873604609e-07
0.000109308736663224
4.93148372766104e-05
2.63411487060654e-05
5.56311198765593e-05
4.39793222013454e-05
-4.75838299846797e-06
0.000109537969847933
9.25004662302477e-05
0.000101451279481397
6.65461357072163e-05
9.55476523032686e-05
5.5500088326015e-05
8.87592387961125e-05
3.37096739912137e-05
8.35638165754377e-05
5.55168167939332e-05
-6.08626137573118e-06
6.15897323396567e-05
7.24612964789883e-05
3.68149130282994e-05
7.65905694776994e-05
7.50943770281673e-05
4.60747724387631e-05
0.000142820219079823
0.000115373240712913
6.78663486542436e-05
2.61820957268653e-05
7.35798731627303e-05
5.9320189662086e-05
4.46234385652737e-05
2.46000189465124e-05
8.65436424176336e-05
4.25697578747543e-05
7.51909172447336e-05
2.39733401823101e-05
5.64060607640678e-05
3.24304387098853e-05
4.1537161009872e-05
8.55178921442118e-05
2.75985723404697e-05
5.86262895404073e-05
5.64781400411555e-05
2.6060221852325e-05
0.000126292548493893
5.59643753688731e-05
4.15230309031366e-05
0.000101998856227641
7.5581628130799e-06
8.71107893914503e-05
4.22531696799199e-05
6.18872378914633e-05
8.51223380374615e-05
4.10352531389574e-05
5.18967670269158e-05
7.68920176377597e-05
5.03942873094712e-05
-3.95323502861549e-05
9.61651491015469e-05
1.04221774477895e-05
9.78291971488321e-05
6.16829789783825e-05
0.00012262948663839
7.7550643667125e-05
3.40114781446136e-05
8.76711879831714e-05
5.75278177605052e-05
2.57796497300407e-05
7.73212334494466e-05
-1.08987489147816e-05
3.88407343458023e-05
3.93881617472431e-06
3.58090661021257e-05
2.20290484439311e-05
9.44691744476037e-05
9.59901502581179e-05
6.80125025545478e-05
5.93764089272288e-05
4.92543081183343e-05
6.81665803578905e-05
6.80619350404516e-05
3.62882074731905e-05
0.000100767074164454
1.99740948322086e-05
1.49120293095185e-05
5.86459171191177e-05
5.80135781695716e-05
7.82397285985153e-05
3.95403740547607e-05
9.62325595758659e-06
8.34661336646081e-05
6.78839919109149e-05
7.24174365120463e-05
8.21579326126666e-05
0.000105621956792821
6.57725824231058e-05
-7.09105892537434e-06
9.81782434973542e-05
8.78861135144657e-05
6.86275007547045e-05
6.6575282030068e-05
0.000109986186218709
3.9700785401059e-07
2.24760335600579e-05
-4.631848364335e-06
2.7603206235832e-05
5.10275940896619e-05
3.94939638200689e-05
0.00012599885902374
3.46008996282857e-05
8.46506755208174e-05
5.75633385796506e-05
6.03538958167406e-05
3.35756677569776e-05
5.61303875758147e-05
0.00010227828154334
9.75862523065352e-05
5.79221981440082e-05
7.30736704813256e-05
0.000119832364595868
0.000111293784192892
7.57128925724221e-05
4.60393334168697e-05
-2.64132737782173e-05
3.6681259152135e-05
3.99162099971778e-05
2.03172758095411e-05
1.96297275709752e-05
8.3840132370324e-05
6.36406128029729e-05
5.0673413952817e-05
1.50811665213459e-05
7.70379374993349e-05
1.70120311586008e-05
4.38840125194643e-05
2.60719288266561e-05
2.84576563851298e-05
8.3879839104601e-05
5.69568554635231e-05
2.98572739300563e-05
2.58751461334807e-06
5.19136504048459e-05
-6.38540624502809e-05
3.67834358653078e-05
-7.94051235123502e-06
0.000126802096237021
1.53142441189096e-05
5.37107157187857e-05
2.77276894894266e-05
1.89082141541925e-06
8.47820415461222e-05
0.000103136030070067
3.85624387475215e-05
3.73375725798813e-05
5.51340438688643e-05
1.5524721292511e-05
7.31179876537226e-05
3.387308054214e-05
7.62161168166622e-05
3.81323496711962e-05
4.36102523443613e-05
5.47811447892802e-05
0.000102325263492796
9.46509392135209e-05
7.1509351209269e-05
-9.67849591965256e-06
6.93189080815926e-05
7.11503594344078e-05
0.00010003094067202
4.26632441788592e-05
1.85300009111875e-05
5.0798168344408e-05
4.24216831578704e-05
5.24261861638433e-05
4.74092696533882e-06
5.64673025521999e-05
2.65650660533221e-05
2.5151092564593e-05
4.13941936266791e-05
7.97203456906507e-05
5.01672330506264e-05
7.38278074674558e-05
0.000104762903387808
6.05759178718666e-05
5.78497618509334e-05
2.88017817069537e-05
1.91580663348576e-05
5.69646548554483e-05
5.49041907539384e-05
2.5547324958482e-05
6.16874874624276e-06
8.68954333874618e-05
3.84940212055073e-05
3.24195365707984e-05
8.9184439473005e-05
3.48535508651655e-05
6.17639269860037e-05
3.40426581866199e-05
4.52916122409864e-05
7.10473696530698e-05
9.4368580409757e-05
7.72047616928312e-05
4.03917711941541e-05
0.000102407901043024
6.88833740042071e-05
0.000108269735459851
2.80887139589426e-06
4.40946444199629e-05
5.98248153466729e-05
0.000161764212351314
6.1674248315522e-05
2.34703262729341e-05
4.59014458393202e-05
1.55402297770345e-05
8.15160945855431e-05
7.86528904609314e-07
0.000129531020060741
0.000127117862810397
8.90040913749113e-05
1.72150827281316e-05
8.70281297694085e-05
6.68498130635429e-05
-4.99877072883813e-06
6.28260667019979e-05
-1.88256952981348e-05
5.89142480771138e-05
3.92636761458426e-05
0.000111509879825631
2.99600163042072e-05
4.02506227880391e-05
2.34371344888743e-05
6.47165146799441e-05
3.92051086005944e-05
2.64418078789247e-05
8.11234328020412e-05
6.50202861278613e-05
3.22329762896427e-05
2.88645004320996e-05
-2.19386529125254e-05
0.000121824426202817
3.09981517256505e-05
4.84633685997002e-05
0.000120399618516078
3.3550745686865e-06
5.92030064319772e-05
1.7107539882416e-05
0.000108506296230115
3.28174783278911e-05
3.68593736415494e-05
0.000103001322320313
5.2243480796516e-05
9.53130539460415e-05
4.755811576486e-05
8.30711100206385e-05
9.25691313912767e-05
7.81016676567065e-05
9.27717724060268e-05
5.40949179644836e-05
8.3835060853672e-05
7.7544365996245e-05
8.6388488445643e-05
6.98439041743968e-05
1.83514180160764e-05
0.000129484506438114
0.000126950315395708
8.58143386633594e-05
4.66038049267745e-05
8.74421218107651e-05
5.60804022850167e-05
6.06469728085027e-05
3.14061569009414e-05
3.98045072612065e-05
5.72974408114822e-05
3.8952053803333e-05
6.52312922619563e-05
6.26435078339911e-05
7.85362987282735e-05
6.04339962888314e-05
3.34044239047716e-05
9.45726251006696e-05
5.43712089822967e-05
0.000113553913588955
4.46981403819092e-05
5.09246833109957e-06
7.63288254667423e-06
3.2193054705445e-05
1.65439835240206e-05
1.65186181282156e-05
4.54719964111468e-05
-3.3317224200034e-06
7.99753163285968e-05
7.39074402218708e-05
7.79117045759174e-05
4.9813379884354e-05
4.55064417786273e-05
9.5690569728484e-05
9.33960382067258e-05
6.44922680190848e-05
4.36251904773792e-05
0.000121913371597538
5.28643862772763e-05
6.10161324497312e-06
6.69923323497943e-05
5.42162083463074e-05
3.2519000832115e-05
8.05585886935516e-05
6.07872171717457e-06
6.31805246423572e-05
3.79698126323081e-05
5.36781545514158e-05
0.000108905648303986
8.04941953237962e-05
1.06324925746237e-05
6.91394480187327e-05
4.05547195402801e-05
0.000120540241317338
3.94628960297561e-05
7.0075130446495e-05
7.67573610884015e-05
3.0116053202631e-05
8.17686058810462e-05
8.11216051956012e-05
0.000100589343941596
4.77787117445667e-05
7.40866143918294e-05
2.62286934619877e-05
7.81316671045077e-05
6.09711178540588e-05
5.14843203041828e-05
0.000108484881947301
6.55168558880517e-08
3.6186078230447e-05
4.12882332247044e-05
6.41771394524605e-05
2.37054999811861e-05
4.35031697899896e-05
7.44952203884482e-05
1.66365940434854e-05
3.89967798706515e-05
0.000108118976783967
3.17417643173426e-05
4.3877481596135e-05
6.27600027542907e-05
1.76311027244462e-05
2.64418023350379e-05
2.54764005312771e-05
6.63479786822042e-05
6.04664106881205e-05
7.36437528660561e-05
9.60469086459143e-05
7.0479212831473e-05
4.11747883991696e-05
2.29956602055189e-05
7.99319800296772e-05
2.17010609878384e-05
2.12853835973772e-05
1.18306003444405e-05
1.5992213742747e-05
7.00949351269346e-05
1.13005680536434e-05
3.3254736149901e-05
3.29725742437278e-05
1.42045532610805e-05
8.29793108593218e-05
3.33275955522099e-05
9.85795338344443e-05
8.10773428768911e-05
6.33839896654566e-05
3.83781750022841e-05
7.43739403416127e-05
0.000113112075513452
3.32863089255628e-05
3.00414605524793e-05
5.64177107529571e-05
3.44352456205495e-05
6.94653604964714e-05
3.76524360324251e-05
7.46724344023007e-05
9.30656953688705e-05
5.71778948127682e-06
6.97969507782645e-05
7.58739304762397e-05
3.76679658171186e-05
6.55974807750335e-05
2.11529761211773e-05
0.000111154105459718
5.87540639466212e-05
4.8490676574453e-05
6.34562692945586e-05
7.66740382359524e-05
4.79935087526724e-05
3.98222923588138e-05
4.20319326307665e-05
6.35290971227709e-05
7.2368848660649e-05
7.35588938225523e-05
0.000103669762696499
6.0390396109832e-05
9.7245773160983e-05
0.000111524329451577
3.94987673278637e-05
5.17037576622273e-05
6.12950797664392e-05
7.98371302961524e-05
6.53932496990776e-05
5.01698255052861e-05
-6.80774824532866e-06
2.04055123405502e-05
5.35744146996973e-05
2.93847569570323e-05
3.81509835969337e-05
3.28584075164735e-06
5.59484341661409e-05
9.20359032446654e-05
9.07019683986586e-05
2.36608629104021e-05
8.53448076842333e-05
4.30441772260429e-05
5.80550547831573e-05
7.70982428674755e-05
9.45289652939672e-05
5.18952684827066e-05
0.000101967863525461
7.67063763615286e-05
7.69134489239991e-05
0.000106185108344515
6.6579845198367e-05
9.36806017537976e-06
3.08485563881346e-05
7.87240184910504e-05
5.36248668809803e-05
5.24048154154791e-05
5.91479219235969e-05
-4.69088727897749e-07
7.91815632978362e-05
2.69360686787602e-06
5.66334573173717e-05
5.87196040711876e-05
7.12881891910937e-05
0.000116164619612455
6.26355024127846e-05
4.18592779168183e-05
7.80394343759509e-05
3.91190317677308e-05
5.99819919404778e-05
4.48708143859801e-05
6.17306741146735e-05
8.07388149543465e-05
0.000131683836313273
4.9179311870529e-05
4.06154561911549e-05
4.3453077882798e-05
7.66520379080134e-06
2.18263709064997e-05
2.30315341800566e-05
4.4924369198748e-05
8.84759330349973e-05
2.88833054426033e-05
7.13733838198487e-05
3.46553398568479e-05
9.10268528547712e-05
9.78645494477587e-05
0.000100738551454554
3.82197469295372e-05
7.95620786262698e-05
7.99972697461816e-05
4.24802604106905e-05
6.1754313016103e-05
2.52255030806188e-05
0.00011301139742201
6.17732087897747e-05
2.03009671487529e-05
5.20050936039945e-05
8.43179652465222e-05
0.000143317214833253
6.52431310190694e-05
8.81449684261508e-07
3.2193367744724e-05
2.1264213651729e-05
7.41122502684721e-05
4.03523283642398e-05
2.97914112490819e-05
7.85573926524975e-05
0.00010651111877053
7.06231836965238e-05
4.88855134827441e-05
2.19036022242354e-05
8.99941480753471e-05
6.9811718431825e-05
8.58027368627871e-05
2.81418244908881e-05
4.0768683535825e-05
2.432505514684e-05
6.74265575256488e-05
6.15013555909755e-05
4.46317915217829e-05
4.01966818640374e-05
1.61464367969748e-05
4.12924391692739e-05
8.36959012735328e-05
7.4170456470956e-05
5.93442186260759e-05
7.43555755810191e-05
3.84942373513472e-05
3.53720604260738e-05
-2.15725316952313e-05
0.000126420259578446
7.47661903688271e-05
1.98085240782522e-05
4.38144942207385e-05
6.91724751337433e-05
-1.13298585271685e-05
5.67467118842445e-05
6.2122614523762e-05
-2.13197502258413e-06
5.03314821831007e-05
1.01332403581772e-05
5.62821543843718e-05
7.30141781446793e-05
8.56258890569557e-05
9.33698027483082e-05
5.45947937799699e-05
5.67084668454313e-06
7.10265428342374e-05
5.33477453985003e-05
0.000134468377123214
0.000104050417783875
2.89859287121891e-05
3.6670949082383e-05
0.000126957291946034
4.90332291470776e-05
2.6518943470583e-05
1.87812029229645e-05
1.18437243400865e-05
7.82168957443331e-05
4.97712660763593e-05
7.5070302979367e-05
7.24005860682176e-05
4.79035154960429e-05
0.000101472385145607
7.09478066031927e-05
2.79513272002774e-05
7.78070537401268e-05
-2.81108031128846e-05
1.97886677648943e-05
0.000146873925722954
6.85694015717189e-05
0.000111415183604249
2.82054725747698e-05
1.8996016640394e-05
7.76538065959479e-05
4.59223866217715e-05
4.10350047258856e-05
5.82494565251867e-05
7.80853126898827e-05
6.15772065189717e-05
5.15232436183152e-05
-1.48533235242657e-05
4.4965376371563e-05
0.00010593273692575
6.77423974810156e-05
6.43454034270458e-05
2.45651374354406e-07
1.5949628642428e-05
6.58177273058539e-05
5.23366579261389e-05
-1.2515317179407e-06
5.73993640465771e-05
2.0587281943791e-05
6.91468848872705e-05
5.66557487482134e-05
4.92851569746447e-05
3.85590584744464e-05
5.26361736713952e-05
1.64174439915126e-05
9.74141855177791e-05
5.85042715165405e-06
3.54850236887351e-05
3.12760488572323e-05
0.000102906434191441
8.02931204160339e-05
0.000122593223126596
5.75288984195493e-05
4.08448012902894e-05
2.97875708285314e-05
0.000116436126721358
6.10769299435971e-05
4.70622042149211e-05
5.06208194230134e-05
6.86985740985756e-05
6.90889054423391e-05
7.12716704830192e-05
1.08767125339925e-05
7.65527983394844e-05
4.86133875509402e-05
6.28060059484036e-05
7.22972602607823e-06
0.000109918533113028
8.44368902853598e-05
7.96028993166585e-05
0.000117927204716535
2.7670907895673e-05
4.73391480357017e-05
-1.27706830553477e-06
1.6153320104176e-05
5.52003322670084e-05
7.57765491795588e-05
6.42610072954248e-05
1.29646684118585e-05
5.89366172157717e-05
4.21059998810101e-05
0.000100455562380501
4.84060827272764e-05
9.80858773739225e-05
8.48256967796228e-05
5.18820246228569e-05
8.12589392042146e-05
3.0363590358426e-05
3.22825876443208e-05
-1.62750481086988e-05
9.56028717259388e-05
8.58955873298957e-05
9.26975456116645e-05
0.00011370324367265
5.91756879146579e-05
8.55807169616179e-05
0.0001072906677963
5.48181241772267e-05
7.20516684696246e-05
5.87625365410224e-05
-2.06380781897813e-06
1.8862706292611e-05
5.81851410652266e-05
-2.39234696464755e-06
6.49683887270153e-05
3.14831121285431e-05
3.81812297399093e-05
-4.87261669134461e-06
7.97895409132588e-05
3.16153204078445e-05
-3.77762466307695e-05
4.33472629731275e-05
4.33785182175675e-05
4.96358836818125e-05
8.47072950462506e-05
4.44756005054752e-05
4.47474068457964e-05
0.000121188255822893
4.81463551445708e-05
3.90467614696434e-05
5.92350655708798e-05
9.51664633561226e-05
4.52581664515322e-05
4.95995171283403e-05
8.30787386021454e-05
4.93263784879179e-05
8.94606362176086e-05
7.07156842728893e-05
5.16280888369699e-05
2.17473692612666e-05
-1.47792664226869e-06
6.06474491367678e-05
9.38889347661079e-05
7.52417959177939e-05
-1.82242578556927e-06
2.46815842841441e-05
7.10696862501624e-05
4.58867482884958e-05
3.43261283880824e-05
9.39293440448352e-05
5.7890436221539e-05
5.72010932341501e-05
1.29872428788889e-05
5.12767395708322e-05
-6.69963854443234e-06
3.49834118571213e-05
7.17901596071066e-05
1.70195402830073e-05
3.28205766527715e-05
5.97472364557914e-05
4.69170125501592e-05
1.9538401936157e-05
6.09967062913421e-05
2.95223383278049e-05
4.71796661412957e-05
9.08071783422588e-05
7.43362204492226e-05
4.98245331223752e-05
9.18086266332866e-05
2.72829962640163e-05
7.10192343774848e-05
9.45368562584263e-05
9.08889617552716e-05
5.38770192936954e-05
6.83137214113044e-05
7.68298602163267e-05
3.77804002498411e-05
8.83801442665194e-05
6.91800655384668e-05
8.49115397366361e-05
7.49596054067647e-05
7.77930537292575e-05
8.29181536262091e-05
9.79966549304028e-06
1.31002591059063e-05
6.53953078179244e-05
7.40232919399843e-05
8.44310763937889e-05
5.76250829850483e-05
1.45615331064959e-05
7.2871878063672e-05
9.50095043421227e-05
2.36378420732869e-05
8.07499668026167e-05
1.60217357072783e-05
2.8683585962868e-05
6.90495205274708e-05
3.9620491335456e-05
5.57162747689433e-05
7.24930012175856e-05
3.34052100423273e-05
2.62549980009275e-05
1.99242868761523e-05
5.61594490809091e-05
3.21327659212415e-05
-9.81374060496732e-06
6.92519881168443e-05
3.5979692691424e-05
3.82703135191813e-05
1.22319684751903e-05
7.15069838112624e-05
9.57503653768938e-05
3.5583864324036e-05
2.66978174445171e-05
5.12039207991004e-05
7.15870751417449e-05
9.61290786231843e-05
0.000111627093844036
7.73467337529686e-05
4.26148391049085e-05
6.88517846466212e-05
9.32433594773414e-05
4.61438635315115e-05
7.03757863234366e-05
1.77362508069852e-05
0.000115248869458374
0.000100443598847213
0.000106905418612005
4.63929389289202e-05
4.69085070147466e-05
5.88010454505282e-05
6.95104365737637e-06
8.27048992017021e-05
7.30598533414402e-05
-3.60324992473093e-05
4.57354196398621e-05
3.66444635104647e-05
5.12650025558991e-05
5.25723986827323e-05
0.000116276242942254
2.22427431562515e-06
9.06394731542266e-05
9.16308471956101e-05
6.92167692084175e-05
5.257517470271e-05
7.99017019213284e-05
3.10808847179385e-05
3.1453226158582e-05
1.21076109407447e-05
4.25357217495461e-05
3.58617380002487e-05
5.02088274407634e-05
0.000107189028536153
5.20687732450613e-05
8.06845741175315e-05
1.20810453332557e-05
8.09312629112839e-05
9.46545901699423e-06
3.38307312315195e-05
5.80963500963123e-05
4.20648272177147e-05
5.90616717031504e-05
8.31999077086559e-05
9.07262294848867e-05
7.21296649118894e-05
6.78267230503561e-05
5.97026717653493e-05
1.43223213202088e-05
8.02847182402425e-05
8.32574147544798e-06
7.5896191239456e-05
4.72473499387015e-05
6.57184094333532e-05
7.69504717824709e-05
7.99724910297086e-05
0.000101679474596862
8.32188274681349e-05
6.40803412552873e-05
6.22869334138842e-05
6.33080454650801e-05
9.10726997387866e-05
1.74557321783987e-05
0.000128254679254807
4.43001758271847e-05
7.52796098558356e-05
1.9179273721457e-05
3.39870018898417e-05
9.93373692156523e-05
0.000100654796151939
7.46378718152541e-05
1.05765882323808e-05
3.20717116675047e-05
2.19771243498453e-07
7.56833941298913e-05
6.46544843317889e-05
4.1428022606499e-05
7.30566784755213e-05
7.83863617835843e-05
0.000106088897311589
0.00010092719147814
0.000102290263923586
0.000121736722456039
8.69488522281832e-05
6.3893150584895e-05
3.44940485241044e-06
6.02092792266391e-05
0.000148898286928429
4.91069741422408e-05
-9.63108872588409e-06
8.89678087849217e-05
7.02479228400576e-05
4.36146227251822e-05
9.76292939861863e-05
3.24184112496535e-05
6.16908427639444e-05
5.15859243199228e-05
7.1552815538959e-05
8.2095484571439e-05
2.07281880326558e-05
8.86196330790214e-05
3.98984296843829e-05
8.37632450501524e-05
1.00006745437952e-05
3.00145851682328e-05
8.45290345096563e-05
6.63275489891104e-05
3.66093446375576e-05
3.30872521720355e-05
1.15837833453647e-05
7.62779788818223e-05
9.69260407378027e-05
7.46259445326325e-05
4.03280291001278e-05
-2.31866106395053e-05
7.19873875327874e-05
8.34038929435889e-05
0.000118482651601905
9.91083464032416e-05
7.69830970729409e-05
6.0763729399275e-05
3.90052710913272e-05
7.08640590683708e-05
4.67520562450068e-05
3.35212913899875e-05
7.40969919987161e-05
8.48721080628625e-05
0.000107576631186938
3.22228842734887e-05
3.56678509995232e-05
7.34469760643314e-05
5.57947967626638e-05
7.84303541738634e-05
8.14074377861799e-05
5.91186510537611e-05
0.00011029982380475
2.67165684238764e-05
0.000116475939424127
3.16933820869864e-05
2.93521493949865e-05
1.01360357526628e-05
0.000120617384906235
8.66388893411055e-05
6.38524078869943e-05
2.30204128962542e-05
4.80006407281309e-05
1.64987332174828e-05
6.09919198998864e-05
-1.8932001863445e-06
7.48198136588415e-05
3.29809229580726e-05
4.27922968031051e-05
2.65450214170877e-05
7.70328217607913e-05
6.89295931038916e-05
9.33140372464739e-05
5.78565478989e-05
-3.51200363041368e-06
2.4431266996615e-05
0.000116790357685669
2.05180084549598e-05
3.11812142271029e-05
3.40349611731846e-05
4.0281457505985e-05
0.000109376540443973
4.94237589453997e-05
5.17674391342969e-05
6.94190528184207e-05
7.77677684966367e-05
9.53835851824462e-05
6.11556175800789e-05
4.62094975883833e-05
6.8977444880684e-05
2.39794580943251e-05
-7.7114011267307e-06
2.41904884791914e-05
4.42098308188947e-05
1.08483957613563e-05
6.73323203566242e-05
6.66857950375525e-05
7.32179648000983e-05
6.47728978586014e-05
9.34531729000527e-05
8.09023305993531e-05
1.93102582262528e-05
6.61876240949971e-05
9.55147781338464e-05
5.31142877244672e-05
7.81736955812282e-05
5.30791602200082e-05
6.73250440944358e-05
4.77251076031345e-05
5.78820224069338e-05
2.1726537339923e-05
0.000138364048045506
-3.6714280861196e-05
9.14980868176422e-05
4.61658435150192e-05
7.98339413305726e-05
4.76831452839938e-05
3.88155597169026e-05
8.01212786262275e-05
5.56136488445755e-05
0.000107426042922622
-2.59629736597862e-05
8.41669728795439e-05
3.37989147320049e-05
0.000105964824490675
2.11380487353291e-05
4.41481065657746e-05
4.73367286945742e-05
3.40565126823122e-05
5.48945307617875e-05
6.45096291414836e-05
9.18113676436416e-06
5.69621791369863e-05
6.90698683406444e-05
2.04646448276713e-05
6.34754522039145e-05
6.14798941522729e-05
4.1801326710786e-05
6.54807031414125e-05
0.000150982180068716
1.7838780374687e-05
0.000137147204915853
8.91689536908854e-05
9.17672940085297e-05
3.39258306196721e-06
8.40512826619481e-05
5.47860881129927e-05
7.11619097345518e-05
8.97125574257603e-06
-1.66158807577024e-06
8.5607760037497e-05
0.000120332341540059
3.4608597908626e-05
5.03756818698835e-05
0.000138934419257442
7.46573065083704e-05
2.64222501798678e-05
5.15873493982686e-05
8.6561020505426e-05
4.12548299193134e-05
4.70419572130751e-05
4.05598283330458e-05
3.74713225493089e-05
7.55315539683531e-05
-1.45147307995038e-05
7.9999866564434e-05
4.21610295784024e-05
5.97140507440178e-05
6.54299964936448e-05
5.05756448903138e-05
5.7851416692276e-05
1.7129787459369e-05
8.47641111314748e-05
0.000108140979655347
0.000108020716925031
6.53865692918351e-05
4.19419538135771e-05
8.21531989271179e-05
6.2343793387979e-05
1.45743025845204e-05
0.000144338357638523
7.99901866503642e-05
8.13009882681989e-05
3.72683690594036e-05
0.000103502739878825
4.11074540720389e-05
0.000120125192078335
0.000117490602084904
7.62145434680932e-05
9.48103737560904e-05
0.000100992999328077
5.81853724751155e-05
7.40176913568499e-05
9.30027812232593e-05
9.29826769198715e-05
0.000108719509463391
3.99297203750347e-05
7.24532876915285e-05
0.000142355490404999
7.37192932357621e-05
-1.51195323791776e-05
4.58448475987026e-05
8.40005414348059e-05
9.20998129654433e-05
0.000107462416409359
7.23574487865216e-05
6.90835184188845e-05
0.000111668732983758
7.44551003117888e-05
7.3798517780242e-05
-5.25629212627581e-06
2.50743427265793e-05
0.000110011055748348
3.74910383457561e-05
4.02538649732739e-05
3.90248634216748e-05
5.26129067621903e-05
0.000101944506827539
1.74929912684051e-05
4.43844325720763e-06
6.41616998107633e-05
3.03974094684844e-05
6.73178207035615e-05
6.15902940088891e-05
7.52455330675067e-05
4.07776464876275e-05
6.46177814805413e-05
6.08228142510157e-05
8.3293072443709e-06
7.05268605908661e-05
2.37918384941993e-05
0.000124619482121307
3.07666555126149e-05
2.8691343331582e-05
4.6191805204174e-05
3.29359922471438e-05
6.93640108335629e-05
5.07907411222847e-05
5.94814802584879e-05
6.31499725979195e-05
4.09088984579996e-05
3.14312774619815e-05
8.29397235749069e-05
3.47712009642368e-05
4.19415014689506e-05
3.18444490162972e-05
3.63244502508469e-05
3.18259425264182e-05
2.38542248883359e-05
2.58230841695234e-05
8.62495877020461e-05
3.36218088315127e-05
-2.34041133744965e-05
4.21663403946579e-05
2.98519937099594e-05
7.01331590120399e-06
0.000104871430447974
5.37080827691528e-05
7.18708880623667e-05
8.36018962791454e-05
5.02037529193471e-05
2.33493619830218e-05
4.54899865880188e-05
3.63342313057871e-05
8.15477235985299e-06
9.4962458863314e-05
6.64022037010246e-05
8.66436608173112e-06
2.94152077839447e-05
6.963756896909e-05
0.000115086437925641
4.50860875572598e-05
4.37368928825168e-05
2.72547434625756e-05
0.000105153083881242
8.63291661297831e-05
7.4612376329361e-05
5.84104463192052e-05
4.80100102541578e-05
9.04439107790154e-05
6.38422054983959e-05
1.0309154107929e-05
9.8675200335034e-05
5.73471268384525e-05
-8.05306702377785e-06
9.26742371367778e-06
3.0355361410049e-05
4.73279407290679e-05
7.57568106938729e-05
3.71968398545453e-05
2.60316876753222e-05
0.000135381126970432
6.03444458447193e-05
0.000110497692104863
2.01904539574152e-05
8.0572954727552e-05
1.73048004491378e-05
4.91898618288385e-05
7.28547381378777e-05
8.05391618597485e-05
1.90968130481311e-05
8.90871845048178e-05
7.38616541447708e-05
1.0011299907132e-05
-1.48395198431881e-05
5.35222910815439e-05
4.35034565915962e-05
7.86326005267861e-05
1.56730493377435e-05
3.09016109473897e-05
6.44482716673889e-05
1.09119155302596e-05
3.17501331531333e-05
7.64868256915486e-06
7.8691337675322e-05
0.000136158451764428
5.33544776428988e-05
0.000109841547441425
9.65618753183805e-05
0.000103902766994666
0.000104526787177345
5.9110411157163e-05
6.38433159964179e-05
8.8633570477188e-05
9.4691036117454e-05
3.92356644157922e-05
8.66742607914758e-05
0.000109800153306892
8.60298452957894e-05
3.89509347789607e-05
4.11923106658982e-05
4.2147442380772e-05
0.000123528364227548
1.08400051242116e-05
8.46159008857077e-05
6.17179593364625e-05
7.60294069596071e-05
5.57940162098615e-05
0.000114052597525599
2.96321982156059e-05
2.49153379970529e-05
6.38364237391117e-05
5.98450152869509e-05
3.01470286640143e-05
0.00011383804832209
6.01919680633054e-05
1.54541073130439e-05
5.68065523332767e-05
8.66132829276064e-05
4.80847840358132e-06
2.77035920753354e-05
6.77089105802e-05
3.75643942433294e-05
-3.31066545157184e-06
9.45555605589312e-05
3.88794080895545e-05
1.94662730025406e-05
0.000124425348746083
4.86342740667237e-05
0.000114963299239258
5.72978611281028e-05
0.00012647983414605
7.53836146286902e-06
-2.24919113482728e-05
5.36753222039574e-05
0.000127665052112711
6.05425509174947e-05
0.000104398681584915
2.02848659300427e-05
9.61827298753954e-05
5.41015104354864e-05
5.20527652532251e-05
7.37274034094425e-05
4.1199458983473e-05
4.71306504438433e-06
8.31164320482416e-05
0.000106023901716037
4.02773901474027e-05
0.000105728162857076
2.90271696886522e-05
7.45654030430181e-05
6.98579777381721e-05
7.28410054561303e-05
8.1189387373526e-05
5.99423548031484e-05
0.000111733772812496
2.92548582274756e-05
1.61005047192936e-05
9.07895040001805e-05
9.46477543443978e-05
3.88227833315754e-05
0.000105531885439934
9.2135580383943e-05
7.85173568361895e-05
-1.68104895220192e-06
-4.73147810402509e-06
2.97692290862864e-05
5.77909723327273e-05
0.000109454038054476
6.0377279696348e-05
0.000114828376146145
7.51018864604133e-05
6.98685500403937e-05
6.61676717931909e-05
4.03295703429731e-06
3.16116848565775e-05
7.64258121451076e-05
3.15328265998623e-05
0.000114270287610576
9.36838035598404e-06
6.7002015180418e-05
1.62318684172255e-05
8.69075265646336e-05
-1.95517286155987e-05
8.89881372519647e-05
5.99037194481317e-05
5.81022995350081e-05
3.97324945464059e-05
9.32871006472983e-05
2.4944435873241e-05
8.87489729027296e-05
6.85218823447528e-05
7.03644855488736e-05
5.62746236867746e-05
5.76466674165314e-05
6.44128723379667e-05
2.09000700240344e-05
7.01569559450992e-06
8.18812912230872e-05
-3.49763958875729e-05
9.26430239115734e-05
5.39726353836731e-05
6.46999060624208e-05
0.000167395271447755
2.08290583402238e-05
2.09424114792058e-05
4.87443465452163e-05
-1.53749834771472e-05
4.11982697280972e-05
8.33283712842955e-05
8.41398588708022e-05
2.27331064640579e-06
8.01310793831152e-05
1.65518397026058e-05
8.77836263504478e-05
6.96008381252465e-05
7.90390113861627e-05
3.89469819805313e-05
3.6619852782486e-05
1.56959370084684e-05
8.16250252205847e-05
4.36684441637682e-05
3.20397757696699e-05
6.19932833979096e-05
7.53846467583284e-05
9.22831869160901e-06
7.99317884105289e-05
7.36567895546626e-05
6.25436530306257e-05
2.71915432696762e-05
3.52914728069952e-05
3.39215480735065e-05
8.02530067553627e-05
5.80688329794978e-05
0.000109797002882637
0.000100381611196794
2.94773625904623e-05
9.06540871411866e-05
0.000112261860956004
6.89494908490139e-05
8.47411318675571e-05
8.44727883548902e-05
6.24676885946516e-05
6.63519122205188e-05
7.40969220255137e-05
6.10345506906396e-05
0.000119870408454342
1.96188642038381e-05
0.000101155564233489
8.21898184579758e-05
0.000132678960124843
8.13382642605438e-05
8.5527175815899e-05
8.78050525181247e-05
4.08496035607465e-05
0.000117310323915603
7.45144753657368e-05
8.94463435471215e-05
-4.15348491058423e-05
7.89246449830971e-05
5.72652676147851e-05
0.000114586418010579
6.34995243237289e-05
-2.93077552941526e-06
2.78189284113703e-05
4.97860882502776e-05
-1.13986653676507e-05
-7.48550058636745e-06
5.5748660370783e-05
2.67615749955736e-05
5.49256110711539e-05
9.28894947894421e-05
4.94821709710112e-05
7.34198678042748e-05
4.55039415668763e-05
0.000120984742744165
1.55663607191453e-05
6.54867876712267e-05
5.4373303533036e-05
6.44586399755902e-05
9.21776366662529e-05
4.20652330268542e-05
0.000114519100714126
8.49192459257463e-05
2.92393311743886e-05
3.35151281461133e-05
5.96729615277845e-05
2.25733635189817e-05
5.70992379339421e-05
8.3359789669366e-05
7.37914882356992e-05
6.75439965718973e-05
5.3070792025177e-05
6.44097695365277e-05
3.2641683778354e-05
5.9535122121006e-05
6.27926213108052e-05
3.35226851659794e-05
4.88514650806667e-05
0.000128900518532924
7.94900552813743e-05
6.9293154966789e-05
4.46162764355351e-05
9.59480199223806e-05
0.000111761287485968
0.00016259157644942
2.70478265419706e-05
7.65138532630892e-05
4.22230935261704e-05
0.000113525887232879
7.21841455857159e-05
1.02951331238645e-05
3.29926887818998e-05
4.01558792451821e-05
4.54104164158208e-05
1.64610042057174e-07
2.25401291147108e-05
6.89911232097323e-06
7.96583397943476e-05
6.3691931905194e-05
9.30949324584649e-05
7.53676278462181e-05
3.81637161058618e-05
5.38035565822024e-05
9.67045002322076e-05
8.66573160116583e-05
7.12511405197208e-05
2.42285212734311e-05
5.95533607821662e-05
6.44243376593835e-05
2.26692672513764e-05
8.18334147029427e-05
5.54317304902358e-05
6.48180840554611e-05
8.21192469422895e-05
6.80637728816082e-05
6.18692291346211e-05
3.28225401955986e-05
3.94035187932664e-05
7.68136000709301e-05
7.57459201540111e-05
2.89729852764875e-05
5.92232877774735e-05
4.65345643137509e-06
0.000100377633702545
1.64068614852006e-05
0.000107828149511018
9.53960348517847e-05
0.00012443955447579
4.30288956080598e-05
8.46631938366787e-05
6.94591775899546e-05
0.000134513011066221
-1.64878495201537e-06
6.76858262787189e-05
3.42714269567046e-05
4.10178538639907e-05
1.01622182628798e-05
4.69669073458185e-06
1.34893214543257e-05
1.69991850274911e-05
3.50024736585549e-05
2.63849791743573e-05
8.33938058030525e-05
4.24866008196747e-05
6.73573748238976e-05
4.12141957628117e-05
8.07166622500748e-05
9.01741333586127e-05
6.76900048843476e-05
4.27558151491769e-05
7.35172032787629e-05
7.7973578574049e-05
7.75606880242336e-05
6.91405700764342e-05
5.04714092724859e-05
3.63506898227833e-05
2.723662434148e-05
3.24690337773933e-05
5.50249986464414e-05
5.83268315877482e-05
5.63216094372869e-05
7.24058104906013e-05
2.45912641861128e-05
-2.1410630618397e-05
9.92147152885611e-05
3.35570328755001e-05
5.51566622729052e-05
0.000114824608957003
5.01229933942517e-05
3.13477087687907e-05
4.17941979819961e-05
3.526034000546e-05
4.78395448615702e-05
6.5363067867658e-05
3.52968792924678e-05
0.000115205983882036
8.02650168956849e-05
2.7935497087862e-05
5.77793320118577e-05
2.96943235725997e-05
3.90693812786069e-05
0.000120404350062228
6.20926023649345e-05
4.43010003597272e-05
-3.8440704570296e-05
2.48702536346722e-05
7.55257514034185e-05
4.75131384965057e-05
4.02648569209031e-05
4.36725108925055e-05
8.92480431539595e-05
8.82929605974762e-05
9.55188377297837e-07
8.74934849310531e-05
6.98512140813949e-05
-5.53922131424851e-06
1.10578584141198e-05
8.36096720687176e-06
3.61908270664659e-05
1.61077657347332e-05
4.58137039059612e-05
1.41739876534517e-05
1.65200398451898e-05
6.18962822515695e-05
5.65540958003845e-05
1.84665008410418e-05
7.10584933313124e-05
2.8531174486321e-05
7.32758639770718e-05
-1.13084934706505e-05
2.77591904615195e-05
9.76947847027319e-06
4.61691131611378e-05
9.55910516940793e-05
1.00249531601217e-05
6.37006994778598e-05
0.000107655687855709
3.4070738176717e-05
4.49611350488327e-05
1.65013705538264e-05
4.94525282613265e-05
0.00011989147654802
0.000102607254225777
3.91004524601698e-05
5.33938763066675e-05
7.08257399268937e-05
1.5833689849972e-05
7.84148853580548e-05
-1.04050678326124e-05
4.73994636142006e-05
0.000110110184962315
8.27694475366209e-05
5.25321958489711e-05
7.19040689029857e-05
4.24795789293796e-05
4.62586812734346e-05
-1.05567927147519e-05
1.6504284178644e-05
6.55681527004165e-05
1.31429228852676e-05
1.27084579018633e-05
8.32020634102858e-05
7.08043540162988e-05
5.70533676919126e-05
-3.25007229400944e-05
7.14001178174907e-05
6.04848410859972e-05
-3.68700315350385e-06
0.000107049085707145
8.16785664388157e-05
4.58841217145687e-05
0.000120130096174951
2.50906314000482e-05
5.4758604276102e-05
6.79728284351001e-05
8.15203075851707e-05
0.000124749896551039
0.000114710496550284
7.20841224762446e-05
9.91588283010168e-05
7.00989604157461e-05
9.723742310441e-06
7.43691850242412e-05
2.17350413157809e-05
8.04460243795407e-05
-3.41497370083208e-05
6.50809477748174e-05
9.88342260165862e-06
8.83388504090189e-05
5.20219133670858e-05
-1.18890959034025e-05
5.9785472377303e-05
4.93981652851568e-05
5.38240051568887e-05
4.54993176411914e-05
9.5997637363779e-05
6.75974504315269e-05
0.000103300175161781
9.81165268183395e-05
9.67962881419409e-05
5.66264803969993e-05
4.59095247033693e-05
7.05282051494719e-05
8.20408799559344e-05
9.11947096965465e-05
4.71677220332578e-05
8.65902605874196e-05
0.000116855330543532
3.88143262819045e-05
0.000131185999083091
1.54354046618809e-05
-2.9228726970157e-05
0.000106126105716721
6.0140558269075e-05
8.36917843272615e-05
3.1362175033952e-05
3.77290351071825e-06
7.05833465579534e-05
9.20680965147411e-05
3.87672478442321e-05
9.94826163642385e-05
3.93998157689692e-05
2.36488743270351e-05
3.74676996407713e-05
4.66608367891498e-05
8.37763881665253e-05
-6.73746157849411e-05
4.64955004553334e-05
6.55335194065605e-05
8.57333264351755e-05
5.98515916804416e-05
4.48875193136215e-05
5.18271788518336e-05
6.65864882799473e-05
6.93610591230633e-05
4.53475958328081e-05
6.24755114281878e-05
5.04233818952861e-05
-2.00534806130444e-05
1.25390276616809e-05
3.50414314259472e-05
3.03601715617391e-06
4.56720361991071e-05
5.59817495179182e-05
8.11202867353833e-05
3.97709381790043e-05
7.98242514619113e-05
2.18185451617922e-06
6.36161590525341e-05
1.83000778966337e-05
5.66705939879223e-05
7.39809689517789e-05
6.30414887107085e-05
6.23540142993093e-05
9.21654432604777e-05
4.99911875586058e-05
0.000128785423689892
5.03145606725997e-05
5.35952854366977e-05
7.7758645744668e-05
7.3964868056059e-05
7.00139185596437e-05
7.10908515270833e-05
0.000121490438560702
5.14112784813267e-05
0.000108638644590658
6.53743155614259e-05
9.00555984715799e-05
8.79363165330545e-05
0.000110004931029422
-1.03001083947004e-05
8.44228497061766e-05
4.64804922045884e-05
6.22424976179406e-05
9.84093510996616e-05
6.55562149902238e-05
3.09954963882515e-05
4.32337852882791e-05
5.77263642123567e-05
1.73612032394002e-05
4.71958657337501e-05
4.21664935367968e-05
0.000170517515789859
4.88793812566912e-05
6.27541546101645e-05
4.99058188331623e-05
8.65089452264345e-05
7.42954686989188e-05
0.000111936146469169
4.66048153317904e-05
7.18196529775756e-05
0.000106168499916222
9.15710943182693e-05
5.47055021778146e-05
5.7529700461152e-05
7.32742825833422e-05
1.77652417583427e-05
8.17874507334598e-05
6.40171607332823e-05
-8.99283570472794e-06
3.58289752607364e-05
6.38700043466078e-05
5.9953562865311e-05
1.71024288108178e-05
4.72834132073917e-05
5.00466764934013e-05
3.61190920318792e-05
6.88922237043437e-05
5.4160545920934e-05
9.63679877193764e-06
4.25848921030621e-05
0.000112749052246858
7.79610565902378e-05
8.75255857949662e-05
8.12153546529194e-05
2.37454733447409e-05
4.83683657871731e-05
1.43092635968035e-05
3.05966949786936e-05
7.44691273537338e-05
7.82851683042607e-05
7.56721401937375e-05
-2.90612306551435e-05
5.83188517420237e-05
5.15735988091254e-05
4.94221145519514e-05
2.27971903767092e-05
1.91993807171523e-05
3.6009371626658e-05
0.000125107385467659
6.8213682066663e-05
2.40563814234745e-05
9.87246961447253e-05
1.20481382374529e-05
6.27573330779326e-05
6.36214716419462e-05
2.36314149592043e-05
6.37764848696595e-05
4.11876618428421e-05
1.566094004745e-05
0.00013780508555509
2.52202849727081e-05
3.85970661496217e-05
0.000101413675391519
7.94350083423219e-05
4.58617028893611e-05
9.56574209409027e-05
0.000128452258906826
7.17493235674896e-05
4.58721187844514e-05
6.4079655054854e-05
5.98551308836327e-05
3.30434006088157e-05
3.45442970595991e-05
7.015401501338e-05
5.79343687993094e-05
6.71216108701121e-05
3.78084926964316e-05
-2.08796867184484e-07
6.15478976967493e-05
8.47001538191016e-05
4.49180976857332e-05
8.68085257011412e-05
7.3456288945755e-05
5.02191089876209e-05
9.25379451944095e-05
9.63796117265422e-05
6.70796220030623e-05
8.74919464568884e-05
5.39552552274208e-05
2.27860364821505e-05
9.54733518256596e-05
3.86663894812479e-05
9.22465325625006e-05
7.84731815608846e-05
0.00011040253055901
0.000115711014251549
8.11489288919691e-05
5.86069643887517e-05
9.33032857841911e-06
3.8246623186731e-05
6.02308139335236e-05
0.000116565692102442
0.000119840887544228
9.80170734539694e-05
4.30135629646901e-05
7.8549948233976e-05
7.17189812807979e-05
4.34865680070638e-05
5.83819180892709e-05
6.39063217781505e-05
8.73231695349885e-05
7.94164130189571e-05
5.52280235551047e-05
2.66041389062932e-05
3.45462892505378e-05
7.79874127651729e-05
5.75445538868938e-05
0.000128048345548814
9.88636306291815e-05
7.87626396447473e-05
6.03869597769685e-05
1.20447896225002e-05
2.53031850479678e-05
6.68783000473197e-05
0.000123587290438273
8.44448761969978e-05
4.70655720399294e-05
-1.91578339874312e-05
0.000102484139893985
6.68060169165251e-05
7.64525842477508e-05
6.022674894052e-05
4.00757275356667e-05
6.46536574173013e-05
3.57836230049292e-05
4.61218573369187e-05
5.04627070246168e-05
2.57764363130069e-05
6.13892384986064e-05
5.56766905782101e-05
1.12500980966278e-05
8.45917010269769e-05
4.18643588933498e-05
6.38645551349412e-05
2.40139223892193e-05
9.64082962403737e-05
3.7487378283933e-05
5.74421382506398e-05
4.89957366832016e-05
8.8024867451853e-05
0.000139030065895852
0.000102965236122378
0.000111460255627698
5.10387952470906e-05
6.70331227424796e-05
0.000104301239989446
8.20861113097672e-05
9.14024960390574e-05
3.51021522207282e-05
1.97184592424942e-05
4.33096135877945e-05
6.18702506926376e-05
0.000122948475497223
9.9342266700514e-05
4.66707690955903e-05
4.95309582765572e-05
7.14868571619301e-05
7.28345771754811e-05
7.60403482813627e-05
7.71046563073682e-05
3.49662490458035e-05
4.35881196377612e-05
4.2637097234459e-05
1.65000236416706e-05
6.3957058100954e-05
2.2823790420296e-05
6.28990058122169e-05
