# Supplementary material for: Research on computational propagation and identification of mine microseismic signals based on deep learning
Source: PLoS One. 2025 Oct 22;20(10):e0334641. doi: 10.1371/journal.pone.0334641 (PMC12543183; doi:10.1371/journal.pone.0334641)
Supplement: S5 Data — (ZIP) [file pone.0334641.s005.zip › 000100800001311.xlsx_0.txt_24.txt.txt]

6.70878050762616e-05
6.7323985866599e-05
3.42896680573363e-05
7.45064358972853e-05
6.25785766010071e-05
0.000119644332549781
6.54254334182556e-05
4.30467709571508e-05
0.000102965231087326
2.86204356745376e-05
8.52472150235929e-05
2.34187324106306e-05
6.70706218530992e-05
8.77008527216877e-05
4.56520352765583e-05
3.43594532523008e-05
1.46794587339928e-06
2.17845410573303e-05
0.000112577910572406
4.19307115026754e-05
9.67197165208407e-05
9.66379127921621e-05
5.4268264266117e-05
9.29943614788049e-05
3.58639906740255e-05
9.38872196480591e-05
-5.27478694463836e-06
6.37361341010206e-05
1.60328154362369e-05
5.87600426916253e-05
3.03437883584813e-05
6.29093614727089e-05
5.38370657423877e-05
3.74607699809815e-05
6.87463086629972e-05
5.84001628379081e-05
0.000111451422207468
4.27136661934716e-05
0.000102018163765587
2.17758504281088e-05
2.69609589706606e-05
9.71620420794058e-05
0.00010710687433983
-9.14866195680473e-06
1.337486584931e-05
6.52495366751394e-05
6.31956879241218e-05
6.7326050164194e-05
3.32626900879475e-05
6.53622489224509e-05
2.33876970774492e-05
1.89726409652009e-05
7.61313253004062e-05
2.94380966425417e-05
7.56710897361764e-05
3.72708242801625e-05
9.95647574024426e-05
0.000108158971499827
3.70312942265559e-05
9.14639438325367e-05
0.000107233856810949
6.94548429015802e-05
4.34819348838185e-05
3.01858832796213e-05
1.42515037385822e-05
2.5060017198016e-05
3.59217330508085e-05
0.000116745919393991
4.71229804206299e-05
3.6830757110523e-05
3.1258833910677e-05
5.40063674954811e-05
7.85868786158875e-05
0.000106143094500603
3.23755027247514e-05
2.86505869277058e-05
0.000133172015567613
-1.07731475482229e-05
9.73142334256476e-05
4.73088272523599e-05
5.79396891768051e-05
3.13758712207665e-05
4.66947835407654e-05
-2.36349085245693e-05
1.33659311524559e-05
1.4864382935067e-05
6.19364338344791e-05
5.11604137484424e-05
2.01895318752943e-05
3.58169375762395e-05
7.16610123783785e-05
2.49425082225596e-05
7.32137846836054e-05
5.86678228749969e-05
3.78813529218435e-05
5.56301152253316e-05
-1.06976042130548e-05
3.88142830396902e-05
3.83216246675606e-05
7.85048734673751e-05
6.85703125439249e-05
9.86350527268455e-05
2.81822516438516e-05
4.36642357590327e-05
8.90923538009528e-06
2.54109843952531e-05
7.71890303161177e-05
0.000101750051115908
-3.2262123569758e-05
3.83676115847419e-05
-5.959540734655e-06
0.000113093931547885
6.45325502522232e-05
3.75953256021158e-05
4.61253105704205e-05
5.84693419344333e-05
0.000107347907397999
6.23969159442061e-05
1.98100034199716e-05
9.62021791832481e-05
6.84324597723196e-05
1.07823384040082e-05
1.47118156504717e-05
6.95891566903013e-05
-4.85438152815861e-06
7.05974184771522e-05
5.7690403896713e-05
6.44452247021875e-05
6.48024046481616e-05
5.5311181777801e-05
7.07449677638985e-05
3.647106624994e-05
4.99929956468754e-05
6.9515155658136e-05
7.75806086468643e-05
-2.71273925449425e-05
4.79087015082721e-05
3.43185440248296e-05
6.63653019166025e-05
2.40031691491618e-05
5.5508388519069e-05
5.93998721870314e-05
3.49403423520922e-05
6.43630811008799e-05
2.28539617617389e-05
1.00664549904378e-05
3.99048994610314e-05
9.21172530996832e-06
5.15004031154346e-05
7.85057289296818e-05
8.02434844393136e-05
0.000107643380411284
7.07645722757285e-05
0.000130601739371649
1.96636379296347e-05
4.68412176546726e-05
3.80754472565224e-05
7.81573302165084e-05
8.74162485760466e-05
2.25819213473765e-05
8.55151734723628e-05
4.48939151734865e-05
5.50706880818588e-05
8.16304293583009e-05
4.58771388728958e-05
5.64871470668058e-05
9.38039091354094e-05
7.2398569671365e-05
5.13346831691975e-05
9.46287468361412e-05
4.79145553871357e-05
5.84484129723386e-05
3.41988471210998e-05
7.48527210355006e-05
0.000127215615826473
6.67430624546019e-05
0.000100850616585272
8.21824941758695e-05
9.90904698056166e-05
1.57565406713868e-05
8.71124070280961e-05
4.07200055984392e-05
9.46808010284996e-05
5.16167226030844e-05
8.44212557858387e-05
0.000114689723582624
0.000114212018931931
5.1212327527598e-05
7.2988585952407e-05
-1.01885807685876e-05
3.60638663759149e-05
1.34351736277845e-05
4.03808760364735e-05
3.99575616775699e-05
8.76870447099342e-05
0.000114977147278049
6.54001876883017e-05
3.15442992631526e-05
7.09872863260641e-05
6.08910995937857e-05
3.80823267804442e-05
3.71458447517619e-06
8.96904656084628e-05
7.77209304203417e-05
-1.13290744480403e-05
6.06409332890693e-05
8.40568886411726e-05
8.76401334964898e-05
7.19363076011896e-05
-7.55513416471241e-06
5.80635217451874e-05
3.46600603040754e-05
8.15725895011335e-05
4.84983652266794e-05
2.37248633167149e-05
8.80276173809244e-05
6.83157035876296e-05
7.79329459239139e-05
-4.63041855917548e-06
8.04625550324043e-05
-1.28465665945843e-06
8.31474864123181e-05
9.54427447492448e-05
4.19378020961428e-05
7.90795198308269e-05
9.20119271640581e-05
8.56744221708976e-05
9.44626364580319e-05
5.91826984075819e-05
8.99059926109071e-05
6.64613778171568e-05
7.90337042607592e-05
8.04764177802601e-05
5.983080227344e-05
2.73035411008697e-05
3.70364223515211e-05
6.35103413619966e-05
4.24949207997852e-05
4.86627854409853e-05
5.35122376007917e-05
6.25741674961963e-05
6.75428670306011e-05
6.00304751062776e-05
2.99531870578803e-05
4.42848273294476e-05
6.42187359466557e-05
8.82920662442461e-05
1.87777406485394e-05
1.24394871211468e-05
2.43391842288634e-05
7.36557417411174e-05
6.95048365729769e-05
4.68934905580099e-05
4.78185689222841e-05
1.56728893240902e-05
3.48037974298584e-05
7.21313788720547e-05
0.000121147780146614
4.90127016851699e-05
7.42604889595188e-06
2.19382007444915e-05
8.36915689999155e-05
7.06356547939703e-05
9.44263099904315e-05
6.97323743297833e-05
4.19244041278777e-05
0.000123784431880156
6.54086563173456e-05
7.47798761123633e-05
0.000103633447682009
0.000113811758334699
2.5521050393248e-05
4.21677878282384e-05
2.57462273581923e-05
4.24544734706565e-05
1.72650602956111e-05
3.5546885605378e-05
5.17679070966394e-05
4.35482331477733e-05
8.43647993718893e-05
0.000103837656584229
5.13478893589531e-05
0.000113211881570493
5.95858546504981e-05
8.67457030637336e-05
5.42801202978773e-05
4.43065556448951e-05
6.2379489768937e-05
8.32582437711671e-05
0.000112185307184679
1.37764492083801e-05
3.33777687793523e-05
5.06762693560741e-05
5.30644978470948e-05
-4.06493907394844e-06
6.17828624486733e-05
-2.0623146171152e-05
7.18885376770564e-05
4.81036876849057e-05
9.55350183873475e-05
5.97861699958657e-05
9.53042569135645e-05
-2.84806551594367e-05
4.65935920830418e-05
3.9626108412642e-05
0.000101346354275282
3.88918722895406e-05
4.08187159627199e-05
6.27875271291895e-05
1.5044762124378e-05
7.55604190165557e-06
4.20956961606174e-05
4.63361570708657e-05
6.23843307272073e-05
-2.19162432448919e-06
9.6166430893878e-05
5.83676685735137e-05
7.9099765064546e-05
8.90136673053206e-06
5.67154201756502e-05
6.01107161499929e-06
-9.92292041217171e-06
9.15982520772573e-05
3.55661572341909e-05
2.72995676575884e-05
8.37768466045838e-05
2.8481319782259e-05
6.61259690780129e-05
3.42411759795899e-05
0.00012510355336975
5.42055878906631e-05
3.78114396196586e-05
5.09311363858652e-05
6.08382475645178e-05
5.98411393493346e-05
7.58567365562433e-05
0.000188125776352766
0.000129189291796456
8.0981479780745e-05
8.88475455765701e-05
7.30127281325912e-05
6.68554525772694e-05
4.05075702593964e-05
4.56825750523449e-05
0.000107444481888183
0.000110162183761875
2.50570820996404e-05
4.86451491194788e-05
8.7358389236639e-05
3.76347500661725e-05
5.13671065239609e-05
7.58970193732581e-05
4.75769368837884e-05
0.000103881742722365
-1.57759213375799e-06
0.000104669911833782
7.53406005775672e-05
4.88942517282906e-05
1.7752533626589e-05
0.000105218477111886
0.000135859694169018
9.06414637447964e-05
4.51188014195321e-05
6.54237507579251e-05
4.412621204992e-05
1.00812231312384e-05
8.5859189642877e-05
6.42960173285843e-05
4.63482898222556e-05
7.93846841944105e-05
4.97578390057712e-05
-1.37111977375932e-05
2.71361034684057e-05
5.01197396111253e-05
9.02677347369571e-05
0.000144045623135471
6.40692736498859e-05
7.95934981229166e-05
0.00010062496605469
0.000109029252243497
0.000110323432130017
6.78630034042798e-05
3.33752174805715e-05
-4.25831267860849e-06
5.49391291914293e-05
6.11102496603457e-05
8.84723797764733e-05
4.13374533720115e-05
4.12850225120656e-05
9.25826287214123e-05
5.66831883259119e-05
-2.4876950467919e-05
-2.00584955919902e-05
9.18056569347145e-06
2.60798958376348e-05
1.19827117619585e-05
6.06889092607997e-05
5.19281815943352e-05
3.85392563127339e-05
9.20100162059012e-05
4.50167205053577e-05
3.582522479232e-05
-1.12623993956373e-05
4.31110820041507e-05
-1.11085015261656e-05
7.18725607147241e-05
6.2106359788672e-05
4.92182186371235e-05
6.3384131554081e-05
8.46395666526564e-05
6.34734074071372e-05
9.1568515638954e-05
5.99770695745117e-05
1.94212931932817e-05
8.23580035383865e-05
0.000112277311181608
1.97361128919573e-05
5.83041893958528e-05
8.14927963555086e-05
9.6188189664341e-05
4.78815272097022e-06
5.24195804042166e-05
3.61236057622137e-05
6.9304734817053e-05
6.02192356685085e-05
3.80129589617622e-05
3.52940676781122e-05
1.36293823537231e-05
4.02138138444549e-05
6.8147855726393e-05
2.26257585318658e-05
3.00871415822249e-05
9.44646829280442e-05
4.57447578875743e-06
-2.12217990870105e-06
0.000128107572529899
2.6729962729962e-05
8.7204531652781e-05
9.81243300429472e-05
6.00603970184989e-05
3.46323162455483e-05
5.09532603332785e-05
6.38862488834878e-05
4.57152777734737e-05
8.22673970006222e-05
6.08857253250625e-05
5.74847480463658e-05
7.67184771585892e-05
6.82652093636552e-05
-3.32970099877869e-06
4.74580404600703e-05
5.36410367889559e-05
4.39796940527616e-05
7.65956956560914e-06
5.68923081322036e-05
3.52774074306463e-05
-4.57594915116325e-06
-2.06734169708993e-07
4.47945188938645e-05
7.044765456596e-05
1.85885019756316e-05
0.000106878120745742
8.64053243450803e-05
6.3178823363273e-05
7.06963317999331e-05
3.26965817075036e-05
8.12116507137004e-05
9.20658869213746e-05
1.93312229612563e-05
0.000115010581249534
5.42563424711161e-05
3.39731935377061e-05
7.36390487695494e-05
1.02699998254936e-05
2.60054113113206e-05
9.55361539093044e-05
8.40255439140858e-05
3.21171580523961e-05
8.77252766015834e-05
8.16944960274892e-05
2.61507180684904e-05
7.50750477706672e-05
-1.66845629939399e-05
5.41351948886379e-05
1.38274490437342e-06
4.78476727350869e-06
3.51502169132219e-05
4.20457906505018e-05
8.29310624144067e-05
5.39083825055586e-05
4.21498277894791e-05
2.93454928846562e-05
4.17179153404178e-05
3.93547939024874e-05
0.000111617091218747
3.67841236718526e-05
6.43829229003639e-05
7.2838971437051e-05
7.57395068283601e-05
6.86922637657121e-05
5.19866682543377e-05
0.000101411815620281
0.000142938894312888
6.50280869587567e-05
3.91643594418207e-05
7.65657274697113e-05
7.9478796778094e-05
6.1452946252679e-05
4.7112987348981e-05
9.56502639506535e-05
5.93534059335724e-05
-4.22166121299667e-05
0.000101279345866434
7.97144726136528e-05
5.04174801809514e-05
0.000127346449471565
8.52138537878959e-05
1.59962641514834e-06
8.69160751451239e-05
3.60764685128414e-05
7.74781404329232e-05
0.000121344064729741
0.000122774157798561
8.73201602062292e-05
0.000111747827184002
7.75044953006072e-05
6.0420816000082e-05
6.22372146556618e-05
5.84262311882613e-05
6.19427676422197e-05
6.85545536431946e-05
5.33651536756018e-06
2.68785770330381e-05
6.89597773579783e-05
4.74378695965783e-05
2.1608957264595e-05
-6.95347526820428e-06
7.05767709322518e-05
7.07803739926357e-05
5.42496084529288e-05
1.95065655941123e-05
2.94690240516909e-05
3.85922605997049e-05
5.76758863900903e-05
8.6932387853778e-05
5.53470660450979e-05
3.57731925367169e-05
9.16699684751803e-05
6.66499022195818e-05
6.16254351883321e-05
8.92713594684556e-06
6.33664068699083e-05
8.01048643907875e-05
8.82992506746147e-05
0.000102806069261868
0.000123217808808388
5.38456503044818e-05
4.53789284080743e-05
4.03221853180481e-05
1.57492080005442e-05
3.51164509829119e-05
7.55356968031121e-05
3.47909951811586e-05
5.06048841213822e-05
3.72377608292089e-05
1.2997142886175e-05
8.12312383050273e-05
8.65770211548704e-05
3.34529683089214e-05
6.32350688421799e-05
4.49068139342419e-05
7.82178162617378e-06
3.62190565611945e-05
5.54303367957625e-05
-2.4001492620232e-05
4.52845512829466e-05
1.99855520407118e-05
0.000121880999584486
3.79557383919468e-05
9.57957179906403e-05
7.31117603947375e-05
-8.25508118934401e-06
4.47414916243442e-05
8.2228636840245e-05
0.000103746392175059
0.000103080659515768
1.00173881612775e-05
7.39024746073805e-05
3.45315177799327e-05
3.13047735415295e-05
0.000100824751506778
0.000120037946073516
8.50326888905035e-05
6.20500098538193e-05
7.30190124951295e-05
9.29073483985438e-05
6.03039875123227e-05
3.3076958317419e-05
3.84596386320589e-05
7.52526319099255e-05
4.3286243944746e-05
6.94450679340403e-05
4.54315808644852e-05
9.82455671549365e-05
7.17773205357063e-05
4.00734816279441e-05
5.05638362732412e-05
2.31380738985397e-05
2.09078435181849e-05
6.41785251584513e-05
1.02720237949404e-05
2.48459026647152e-05
4.51909143780984e-05
7.95210415951216e-05
0.000126642110878459
4.50860753520023e-05
4.85270548015269e-05
6.59092179251018e-05
-2.27218388004258e-05
5.44006614357344e-05
-2.57111468320498e-05
3.576014042215e-05
3.98995365308603e-05
6.0753032882142e-05
3.95801834891842e-05
5.68630568245171e-05
-1.79710416649523e-05
2.19746968202145e-05
5.62917490702351e-05
2.5024497641237e-05
3.8099973268658e-05
4.497975072218e-05
1.65520353257298e-05
9.8427215450756e-05
5.5848974783001e-05
4.27925073908907e-05
6.01785634766304e-05
2.93893758716481e-05
8.04187139615158e-05
5.6260385374973e-05
8.45692233547106e-05
5.69301277846761e-05
3.72613483244555e-05
7.94104106138464e-05
0.000116129364110241
7.15629275649334e-05
5.5874296034285e-05
7.59137125654046e-05
4.76403734630017e-05
-2.37095389618333e-05
5.66604857618723e-05
5.33961841425283e-05
4.57376298329191e-05
5.85533360879111e-05
2.76767112243717e-05
3.99842824434932e-05
0.000107167735848936
7.66801682846638e-05
7.23362293477357e-05
6.72710723226498e-05
-2.8076217718049e-05
1.76085339483656e-05
3.69314026428009e-05
2.30237939081484e-05
3.58921649340486e-05
3.97095297666436e-05
7.95735968775107e-05
-1.02164156200883e-05
3.36300849865866e-05
7.40023435632181e-05
2.85405674807728e-05
6.26624632647878e-05
6.74870382347231e-06
1.21657272051688e-05
5.9216939375714e-05
9.34997040141954e-05
7.53166123770721e-05
6.31989657687714e-05
5.77862634794747e-05
7.2597296452383e-05
1.95551315292118e-05
9.17795387306849e-05
5.0117908266472e-05
2.32232623205072e-05
4.66377681207823e-05
7.36891447467168e-05
2.2872371147837e-05
4.87366048891692e-05
6.54579193062274e-05
3.61558432246138e-05
8.77261512046732e-05
6.03166134946344e-05
7.25218193713944e-05
6.30449675944649e-05
2.40238220191607e-05
8.91143019975388e-05
0.000121095986892632
8.32991614060944e-05
7.09810469048293e-05
3.92154942462287e-05
9.97132712826184e-05
8.64303172808045e-05
7.92790350115298e-05
7.97215402140727e-05
6.0991954470842e-05
9.50084167821523e-05
4.80066039931789e-05
0.000114116197693025
5.82995974579392e-05
-1.73396282431276e-05
4.39625051055177e-05
8.14561978662738e-05
8.02687022892496e-05
0.000112205776655337
6.35729515059042e-05
9.32078925992882e-05
3.50812025309596e-05
1.2499486632624e-05
4.24697574389273e-05
5.7114188249287e-05
2.47880770083751e-05
3.20621864131631e-05
3.68586037220196e-05
0.000102651177247899
2.4676956163283e-05
5.90455951584713e-05
0.000163705087399437
2.73527532141373e-05
7.66943679424041e-05
4.36511202936665e-05
7.02846746103658e-05
4.61936881059124e-05
0.00010706452837964
3.11156368427478e-05
3.61072239936331e-05
3.68046031652218e-05
5.27063199752895e-05
3.50188724183161e-06
6.00053916932486e-05
4.47053694663198e-05
0.000107717215671518
0.000119280788313205
5.07088469135106e-05
2.79719658055245e-05
9.14969281970403e-05
8.19497438551302e-05
8.17561977473466e-05
3.24052720734033e-06
4.63426728670144e-05
6.04621640430765e-05
0.000150371825041344
7.62403100702811e-05
1.34848562861272e-05
6.58336474843301e-05
5.14237962130665e-05
0.000103191264704848
7.94918949838654e-05
6.54829420010872e-05
1.98056626374646e-05
5.71594222954871e-05
0.000122534876512276
7.18422750474251e-05
4.7975464294693e-05
1.91642279586877e-05
-2.52217062298575e-05
5.1161645566247e-05
4.84517584098822e-05
4.70747681653863e-05
4.43947180777752e-05
4.14209587134125e-05
5.01270470560151e-05
6.53159069742759e-05
9.79115463816986e-05
9.48537299120836e-05
7.29665028660844e-05
4.52290058998808e-05
5.86601720449683e-05
3.17929052523663e-05
4.95792045922719e-05
7.93426223602501e-05
-9.49903202152894e-07
4.73738923433869e-05
1.52155460069002e-05
7.18300663171227e-05
9.64831030239046e-05
6.99637652053371e-05
7.00304503721741e-05
9.45810579276546e-05
0.000106048240561001
-7.64011521044869e-06
8.91926930204585e-05
7.23655739783777e-05
0.000110262259941532
5.59188167731044e-05
0.000106642801153766
3.57745176743052e-05
3.94898422206219e-05
7.13615567990162e-05
8.35175325253421e-05
8.91193786128154e-05
0.000108489550074828
0.000116391984029561
3.70071235595031e-05
2.67450915705431e-05
7.76964401365998e-05
3.47142750895019e-05
9.49410387066848e-05
3.59849115318041e-05
5.1524943179048e-05
2.39070762816362e-05
4.35657065250485e-05
2.17374544543338e-05
2.46028179126096e-05
5.49033445119363e-05
2.00798464637908e-05
0.000118085364517744
7.01696070599523e-05
0.000102402436650521
-3.89714159281983e-05
2.40359351473177e-05
6.00678293017468e-05
3.17865473580272e-05
6.13075472005858e-05
5.47513109272143e-05
3.38093133293787e-05
5.21039921164897e-05
2.42483993547561e-06
6.17911682950983e-05
5.46217429622806e-05
7.23274953812962e-05
1.37044008141517e-05
4.33087927242441e-05
-1.32168628441124e-05
1.5981186982958e-05
4.62677755284045e-05
5.37300419890915e-05
8.73529946445964e-05
3.94537429418904e-05
8.40176032719794e-05
7.61834387096686e-05
8.15921377417379e-05
0.000136000122973439
0.000115974275899569
6.34614057386867e-05
2.32132622555513e-05
5.09971979839497e-05
6.99247655683046e-05
1.91987745155081e-05
4.30794749923024e-05
5.07530381882824e-05
4.48302093019757e-05
6.46917008370826e-05
2.58365724758827e-05
5.37549688531076e-05
4.65881834719601e-05
6.11586107176784e-05
9.6533222911268e-05
6.10379869699741e-05
-5.94607803230601e-06
6.81159587574175e-06
4.85788602833646e-05
5.541823008083e-05
7.68331035166075e-05
7.7443365003955e-05
0.000113710489123284
6.10955160555533e-05
6.72330845405697e-05
0.00012380889893698
7.39153372951376e-05
4.60658586021399e-05
4.82609905059412e-05
9.07934528878536e-05
3.92382341439762e-05
-2.27283884988932e-05
2.77040711276248e-05
9.38451108146213e-05
7.18176707484795e-05
8.17641649868305e-05
7.34554710284316e-05
9.11443126732678e-05
3.58925742593946e-05
4.30742266322533e-05
5.8149061603114e-05
4.82454171165637e-05
3.53472378408713e-05
8.54821008973233e-05
1.21710651708956e-05
1.13944236694729e-05
3.24408901802879e-05
0.00011968996780187
3.86693139825051e-05
1.94839729478326e-05
2.2708546151993e-05
7.81136309256217e-05
8.70514628802758e-05
-7.4143811575104e-07
3.22894867594364e-05
1.78882743322469e-05
2.01388082503458e-06
8.08264849626825e-05
7.65739864752883e-05
0.000132709332534268
6.7818988671321e-06
9.23571150073899e-05
2.79516130264656e-05
2.81976257238465e-05
5.84535715079305e-05
6.9069490417127e-05
8.63756763778552e-05
1.25965305619868e-05
1.04223950491398e-05
1.68060050112783e-05
0.000143787792745622
1.19415039774329e-05
6.90124951637525e-05
4.17008095720413e-05
8.19499450551026e-05
3.24702104192146e-05
3.2767934415598e-05
7.6497131392482e-06
3.91541034992342e-05
4.85476292574585e-05
5.67838163969981e-05
9.48117424305929e-05
3.12842823350978e-05
7.22372495325124e-05
9.04718567942988e-05
0.000100903668406927
-4.83308833533297e-06
5.96194295414276e-05
6.43723582758894e-05
0.000105254575952553
5.87250527150163e-05
5.48517381349069e-05
4.75571835440633e-05
7.91624616349814e-05
4.36527045160273e-05
0.000109183575786823
5.58436899965545e-05
8.70634439288126e-05
3.88356365846792e-05
3.80115185764475e-05
5.25290099913575e-06
5.26638878142282e-05
7.13892986257136e-05
7.40227144332883e-06
6.66535440552923e-05
4.1759898016411e-05
5.47562202258401e-05
8.36783902099434e-05
1.41268222796649e-05
5.95954258420751e-05
1.95895622005442e-05
3.47399741095304e-05
1.65881554545974e-05
8.76836557163064e-05
8.9331981476018e-05
7.02968076425538e-05
4.383339148291e-05
3.13461850263585e-05
0.000109306337358312
4.90607174980855e-05
7.23199946170025e-05
6.29969719953244e-05
1.89396868597579e-05
7.34521381173899e-05
2.91769731417148e-05
8.33315134860794e-05
4.97502785741749e-05
0.000103994077200698
2.02669249152202e-05
2.22794113742884e-05
5.03483934058758e-05
0.000104249938210376
7.26548488677863e-05
3.43962206459654e-06
6.48761807503843e-05
3.90934194454968e-05
6.11277940520005e-05
8.79413400389743e-05
0.000135656964050804
6.08594793332189e-05
4.37789284992108e-05
6.65929983746333e-05
3.78770299878256e-05
7.57607426842335e-05
5.84836493117757e-05
6.16852262026734e-05
7.16327080265268e-05
2.2734378754144e-05
4.11152828613708e-05
-5.5901727565032e-06
2.58196390099492e-05
3.58202485966474e-05
4.69710736531486e-05
6.12446056591682e-05
4.53673688211614e-05
6.73008526152021e-05
4.94561434384254e-05
1.92565348040273e-05
-3.24051260652277e-05
0.000111679800958489
4.53353239063188e-05
3.19475337189628e-05
2.39520235061137e-05
-2.71845532427695e-05
-1.03225093337513e-05
4.62141485565232e-05
3.84203897323646e-05
8.45636721443944e-05
4.88925676460245e-05
2.80932727262758e-05
7.45261207860349e-05
8.87321617272262e-05
8.45445914773797e-05
5.76184303586333e-05
0.000109226846223562
5.47051044198496e-05
5.1211227774604e-05
4.93265041459728e-05
7.90925883553586e-05
0.000117050092156969
0.000131145757073821
0.000128983039235795
5.83801879854015e-05
4.61768051016608e-05
8.50980685254332e-05
3.71174062362536e-05
5.74708415797179e-05
-6.37115007612133e-06
3.76716067519473e-05
3.03880064966295e-05
5.51578667255385e-05
0.000102687109458615
6.86595421712219e-05
7.9720046003123e-05
7.55604954729835e-05
4.93520121910284e-05
6.19239078552694e-05
0.000116148452962035
1.01850465003784e-05
5.95211093076402e-05
9.13717416818679e-05
6.46665951153005e-05
0.00010762372360212
5.61825940744864e-05
2.74247615763611e-05
9.03737549085006e-05
6.97918921025378e-05
7.90018643305325e-05
9.90285243998081e-06
6.85658789136669e-05
2.33119411243533e-05
6.62351315191944e-05
2.41067491915719e-05
8.31639583459792e-05
2.82136224959813e-05
4.33958241481803e-05
8.08341997844838e-05
9.89525636442138e-05
5.28883445169413e-05
7.05675449318453e-05
7.9029615697609e-05
3.31429657841619e-05
5.97332770700451e-05
-1.45443183710358e-05
6.23289103215935e-05
7.43312150903734e-06
0.000150397832125623
5.14654382167921e-05
8.27667515137424e-05
3.19820970155858e-05
1.44126569216843e-05
8.80073512257588e-05
5.78122072315964e-05
7.78576267344219e-05
8.0755642757189e-05
5.25460842311342e-05
2.38603521929903e-05
9.10802223458843e-05
8.37510295862834e-05
9.58512134363399e-05
5.09528495100052e-05
7.83192886275434e-05
8.75824094518892e-05
9.43366005907848e-05
3.48338337163441e-05
1.59236742267272e-05
5.60125675301507e-05
4.91593740173882e-05
5.6327501525222e-05
2.74576965892429e-05
3.28862532422919e-05
7.24490547193974e-05
4.11617229420394e-05
5.95081050093486e-05
6.29335546402732e-05
1.59759708036016e-05
5.74153184258885e-05
5.89826893432325e-05
7.19816459821968e-05
2.16657887649233e-05
8.06840987328589e-05
0.00010570961134566
7.11987926801701e-05
1.54554573234149e-05
3.27484705283357e-05
5.69982832905551e-05
3.04820929306872e-05
2.49064469339267e-05
5.79805075887225e-05
1.67050143540164e-05
7.61698216737936e-05
5.32721536831631e-05
4.41991183082357e-05
5.79092070687934e-05
4.57012768953947e-05
4.66106599691048e-05
0.000118917454621978
4.35881962092887e-05
8.37424734756784e-05
9.5967139744591e-05
5.76436613840102e-05
5.37949366533288e-05
4.19474518193677e-05
6.76663497063251e-05
5.04055981760854e-05
0.000111926063125921
8.07125793462257e-05
0.000103369759156271
7.33349891359638e-05
0.000107090677397326
-1.53292830772321e-05
6.076134355375e-05
5.36911332187849e-05
7.57315808003508e-05
5.62251542124708e-05
0.000110445722431707
5.55015780126537e-05
6.7389844805205e-05
7.62737371291769e-05
1.88444591168203e-05
8.98679200936448e-05
6.85061994509376e-05
7.1487976204792e-05
8.67287965694416e-05
1.88155046480115e-05
7.91823550194708e-05
1.85184821638922e-07
8.46032818236894e-05
2.92749266258915e-05
8.15845410112493e-05
2.60986756347992e-05
6.40909835971463e-06
9.02904990194052e-05
5.95774248226858e-05
2.61150260342319e-05
0.000122422606272259
3.99727358037668e-05
0.000106117091807339
8.42514686442664e-05
5.56434225097819e-05
9.25402333615954e-05
7.12866332031403e-05
3.47198401600257e-05
4.85318556686863e-05
0.000108880873744473
8.41768058392326e-05
8.52264225898696e-05
8.12406180281998e-06
6.42559988122292e-05
4.33993601232119e-05
3.54441529204875e-05
6.39887256411297e-05
2.59799274161617e-05
8.61223978867599e-05
4.29943058786386e-05
2.70660493021673e-05
6.36325882663759e-06
5.03032515719519e-05
6.64632641596912e-05
6.65375920666663e-05
8.8173527694204e-05
4.37570492654202e-05
5.71251314768295e-05
7.06970048097008e-05
4.00748772875733e-05
3.39384319321023e-05
6.49958500979144e-05
-1.01383719038903e-06
3.79647147648245e-05
2.87402745200258e-05
4.2843449354796e-05
2.6292138575365e-05
7.24975719155575e-05
2.69224733966092e-05
6.26004385346654e-05
3.24044510329299e-05
3.67774865645098e-05
1.35487624327571e-05
9.92459665299009e-05
8.73694306448184e-05
4.19683104633482e-05
6.86482940615747e-05
7.10137051241169e-05
9.93988024703122e-05
0.00012546101608906
2.91439746392673e-05
-7.02355514181886e-06
4.00885521138064e-05
6.06447708941744e-06
8.18594143122219e-06
1.06795753417609e-05
3.42175243763823e-05
-3.27141203783566e-06
5.48894631966984e-05
0.000104877919719496
6.24579283491312e-05
1.3931367625518e-05
5.72284457130509e-05
7.59702467645816e-05
7.78941578800774e-05
6.1748561028235e-05
2.68368986821628e-05
7.52179944831888e-05
7.1483493984189e-05
9.88280438895845e-05
4.0747368534285e-05
3.14792674548758e-05
3.39080767288712e-05
3.98309882549315e-05
0.000126606602438391
3.34946945071468e-05
8.98905193992811e-05
3.33239990979714e-05
7.16510267817106e-05
8.18775072055208e-05
3.33531486931717e-05
2.79470719745515e-05
5.81944160205787e-05
4.27492964562435e-05
2.97533448299048e-05
0.000113875469850062
4.81257880006165e-05
5.6920525751813e-05
5.79868707918525e-05
8.28427363834883e-05
1.99601902619934e-05
6.70189903077222e-05
9.4582225327374e-05
7.90913390932128e-05
8.89103558560851e-05
9.20829980925326e-05
8.19597871869915e-05
5.84176410443868e-05
0.000109195528111814
6.01056396212199e-05
-2.97273748897801e-06
5.41613644651014e-05
3.77840040742587e-05
7.6291868508214e-05
5.47639481317884e-05
5.54027601204056e-05
7.1502843459815e-05
1.82397746079197e-05
5.1331256471626e-05
6.38930379090274e-05
7.77558055111863e-05
7.65699975305749e-05
0.000103736875801969
0.000160212033958899
7.2358465739692e-05
7.8761642452455e-05
6.65771763404423e-05
7.43708912035224e-05
4.39307508683631e-05
7.20247178036668e-05
3.48278869374096e-05
8.18186970125208e-05
4.1969548459437e-05
3.88007354005755e-05
4.89308385786796e-05
2.47334236396966e-05
2.38372817302999e-05
5.28740950759402e-05
7.52297228991446e-05
8.56435265373153e-05
8.03262349481616e-05
5.30252957011832e-05
-2.07771966203879e-05
2.85070795945449e-05
9.96867177062575e-05
2.84125241644484e-05
4.65295137991126e-05
2.25375067843587e-05
0.00010648802131735
4.29744968614317e-05
4.49757947750369e-06
6.65371508067673e-05
2.98189440422062e-05
4.00364782946551e-05
4.75145696557257e-05
7.60888060192402e-05
6.16913725924579e-05
2.97435819609111e-05
-7.20716597902764e-06
6.90299438463162e-05
7.63507438963823e-05
1.18221126254232e-05
3.19810245180477e-05
2.34384252187308e-05
9.64504725409635e-05
6.70638947848809e-05
0.00013092965332434
7.07456977744668e-05
7.80595351482779e-05
4.43383557461628e-05
0.000149954692741451
3.72919542961222e-05
5.38922461066514e-05
2.76525869034856e-05
3.65869130163522e-05
4.88900722387174e-05
0.000126353939710616
9.3129890609723e-05
3.72990801774715e-05
0.000109704148154447
5.72870668493162e-05
3.73433494237942e-05
1.13888732702909e-05
3.63767327859779e-05
4.38650718985081e-05
4.92105630668219e-05
5.02479429745528e-05
4.87578394996524e-05
1.92116013574448e-05
1.72205220470157e-05
5.74757738006055e-05
7.49758762719151e-06
8.2731913823497e-05
5.89862184095588e-05
3.64868676306966e-05
0.000165948691615506
5.93969038283163e-05
4.7281834494669e-05
3.95384257718324e-06
5.79476980211968e-05
4.00829217141576e-06
9.92713478735192e-10
0.000105449541466672
8.38207170990146e-06
8.43216668556949e-05
8.88225966486406e-05
5.46953872887599e-05
6.47424064926653e-05
3.89752324243182e-05
3.3672888342928e-05
-5.54170318257991e-06
1.82611652680904e-05
7.79695120583421e-05
3.04558712577907e-05
6.5607123120284e-05
3.01108336971845e-05
6.72001964608966e-05
9.3088312460112e-05
3.78258286085981e-05
4.68097655204301e-05
8.39505816686912e-05
4.55698184409993e-05
6.39272509213142e-05
4.2518769244117e-05
3.06345015067073e-06
5.75048380595202e-05
-4.73705295989798e-06
5.78030311803545e-06
7.97300551913183e-05
1.47415866777089e-05
8.60386950272325e-05
8.69572194585861e-05
0.000120241054112803
4.59250513489641e-05
4.79393582885092e-05
5.13883573906117e-05
8.92396996334309e-05
8.06425654248174e-05
0.000123360493594308
3.64790951156173e-05
4.11540498673595e-05
6.32587403459595e-05
0.000106397200448095
5.42286889974832e-05
4.13913399304318e-05
5.62135129688154e-06
2.10388021348178e-05
5.58825414947461e-05
8.51274169039896e-05
7.83619221987188e-05
3.71255231318778e-05
6.43711563486952e-05
3.40121901692561e-05
-4.64217282413674e-06
2.01821731412416e-05
4.62875231694782e-05
0.00013146983230416
9.2894916507019e-05
9.90982295816481e-05
2.21410156589088e-05
7.05934163305259e-05
7.96927419428925e-05
0.00010795431149028
8.48632217738335e-05
0.000116212131641671
6.41944943585667e-05
7.74765209256467e-05
4.60494527834465e-05
2.96095163947039e-05
4.97877219117607e-05
4.94657396429103e-05
5.87578424327406e-05
9.04778611113271e-05
4.05396235203838e-05
3.54548491586375e-05
5.31838209199846e-05
7.81747144892171e-05
5.09817153889893e-05
7.25369163844682e-05
1.97782937570667e-05
9.64967180054383e-05
1.61352642776736e-05
1.09488153518072e-05
9.28248263797969e-05
6.26900764142138e-05
2.92287879571692e-05
7.09259072454319e-05
5.06703181340612e-05
6.84238013882661e-05
0.000110434764118852
5.59585081755775e-05
0.00010501022592613
4.13900424011254e-05
4.89136483056958e-05
0.000106760637293359
4.29191604101284e-05
4.33143110423583e-05
2.43417972421847e-06
5.22284146629751e-05
4.82208814249825e-05
6.82591257837139e-05
7.75744736678315e-05
0.000117125156275275
0.000107812673403934
8.40332469057055e-05
9.87597668124105e-05
-1.27875485632829e-05
4.19969281496511e-05
1.48233428182797e-05
6.86036385875466e-05
0.000110608509688199
4.92404782929161e-06
2.80503968637881e-05
8.07337531785888e-05
1.47173334354248e-05
8.10811191624228e-05
0.000102359080519901
1.18461309345013e-05
2.55121987818871e-05
0.00013221519524858
5.46200134355466e-05
6.18936489301349e-05
7.69205877658193e-05
0.000113293892570612
7.65511442487106e-05
7.37143808855785e-05
9.46504223325864e-05
4.86924639766502e-05
5.09326644867663e-05
0.00010375264752384
6.55589964391955e-05
5.95017175840846e-05
1.95037402755888e-07
1.98240884443763e-05
6.66271410562066e-05
6.25158071121302e-05
0.000100596185716635
0.000100962164341556
3.61998740248077e-05
0.000121304243976124
6.10527151860944e-05
4.20702247467751e-05
7.01615678525316e-05
6.79949114390931e-05
0.000148558104803843
9.40968356347395e-05
9.42897514532074e-05
5.15524911548473e-05
6.16700700722638e-05
6.66608051919445e-05
4.9937682144542e-05
5.23701149321498e-05
2.08820868271574e-05
8.68239498491576e-05
7.75535983808066e-05
-1.02412232678829e-05
5.4780779618551e-05
3.60541820099847e-05
0.000110751625438685
3.92079476501155e-05
4.01241392789336e-05
4.51383184834261e-05
4.24695878502914e-05
5.18442673030195e-05
4.12746972756267e-05
5.06805967916424e-05
5.65792946026958e-06
3.7915199907763e-05
3.09354517801108e-05
4.14586885149765e-05
7.82406644108119e-05
4.31320928657367e-05
5.94840058798073e-06
4.2254843022195e-05
4.06653324427474e-05
3.07159008788285e-05
4.16740883626136e-05
2.24973660644172e-05
0.00011313962066273
3.62850423895155e-05
2.90338829872176e-05
9.76307099749368e-05
2.91804412351715e-05
5.05477965354311e-05
-3.95614606207183e-06
6.68899547407278e-05
4.06158763332036e-05
4.66544495352974e-05
0.000102003676094737
9.43116330488242e-05
7.47241451823419e-05
2.34259600743881e-05
7.53864648148022e-05
5.74058633816599e-05
4.43139737399956e-05
7.23498342556226e-05
2.98018193155355e-05
6.00248203689862e-05
5.33835677104287e-05
5.03743881492434e-05
8.28468825072293e-05
8.15094301607275e-05
9.51085529032559e-05
3.73960741793607e-05
5.07096124631105e-05
3.16280023755923e-05
3.90108185751974e-05
2.9403710580181e-05
5.61824165775311e-05
6.1789969332926e-05
5.52881840854595e-05
5.77848607941716e-05
8.56196710836548e-05
6.95806436558012e-05
1.62639650096487e-05
4.64660777476848e-05
5.86940212649416e-05
7.1316279569065e-06
0.000100369022937144
8.44857446910924e-05
3.13865556131396e-05
7.66616391752853e-05
3.19400890172105e-05
4.68786672954242e-05
2.91172108373963e-05
3.46207183735612e-05
4.56970070983476e-05
1.3095809431698e-05
4.64266046376916e-05
5.66540107424563e-05
0.0001419435141217
2.55884200376057e-05
4.71238644678125e-05
5.66308347484047e-05
6.67076759096413e-05
1.45264732049641e-05
1.24723018526342e-05
9.89227369609968e-05
0.000100149126754305
2.60239790237841e-05
5.00157576722621e-05
4.28591088027987e-08
6.94248056538443e-05
5.32888191540809e-05
0.000101636284353143
2.06132469225496e-05
9.97980258972089e-05
4.39851624194984e-05
6.54172251151985e-05
5.96060664817333e-05
0.000102423498972319
2.82100180187741e-05
1.27350276548911e-05
6.11353506011265e-05
-1.69752661642192e-05
7.7225655709256e-05
9.26218833127052e-05
1.27849335197092e-05
0.000127030619556634
8.26657417861445e-05
7.22567705110828e-05
5.38315566162289e-05
8.62457428527344e-05
6.14351470346291e-05
0.000114983623490705
7.77680736496035e-05
5.84398660931514e-05
7.67874353723999e-05
-2.09590880305757e-05
5.66778434296914e-05
7.80029198810916e-06
1.17247821516139e-05
4.4047577001741e-05
7.80593315755289e-05
4.05713678617103e-05
5.73593339111181e-05
5.94818160159085e-05
6.32866184223427e-06
5.8769751860483e-05
-1.38244106835709e-06
5.78730149847692e-05
0.000110242671933495
2.78399161399931e-05
4.83523174812325e-05
4.5536068243586e-05
2.61721882888728e-05
-1.27550726373369e-05
1.91002943851762e-05
8.23573840975611e-05
8.11806931633249e-05
2.44221575589559e-05
6.55996208667776e-05
9.79038655472434e-05
3.76652457805358e-06
8.5914921120021e-05
3.96833998232802e-05
3.99653218625862e-05
6.15910269693482e-05
4.41029124618245e-05
2.55397967141111e-05
3.41123444996399e-05
9.77768185233241e-05
3.19544914075804e-05
7.8897659400527e-05
9.63624180196484e-05
4.53749455189018e-05
8.85120179850504e-05
8.62970834022372e-05
2.3571205269217e-05
0.000104748805508581
0.000105269671262592
4.54008295352523e-05
5.60441630545402e-05
7.18083613250816e-05
6.28534978641991e-05
4.37921288601084e-05
9.49887557103828e-05
8.93814012131696e-05
6.62689696782343e-05
0.000122148672476427
2.93837263454242e-05
6.23372084010771e-05
2.71517699399107e-06
6.11571613116174e-05
2.8012075285376e-05
2.8004555167357e-05
4.24188521823446e-05
0.000114700679296988
4.05885721262028e-05
4.45213962828451e-05
4.25808278455215e-05
3.61865112283392e-05
8.52011703799377e-05
1.71583372678884e-05
5.02555479578414e-05
8.2939085546437e-05
5.13298856455491e-05
8.5715908631848e-05
8.13762630343798e-05
5.78039346958489e-05
4.51280736176055e-06
4.81705311086582e-05
1.12440532958228e-05
9.42676752834864e-05
5.16219271527309e-05
7.56386020829127e-05
7.91387708113116e-05
2.7832263967314e-05
3.40181505973759e-05
0.000122545556538724
7.73045028639296e-05
4.34932792656001e-05
3.77548270354813e-05
3.02416297082609e-05
1.4823796042829e-05
9.21809393903721e-05
4.71486623482364e-05
6.96291813739256e-05
-1.55265471738189e-06
8.82124931564848e-05
7.40309931547108e-06
7.92387413221497e-05
4.37379935056491e-05
7.05367454039857e-05
3.20015306775193e-05
-1.4298375641565e-05
4.20916263485617e-05
4.14023913496879e-05
7.10704724056852e-05
4.57851173327409e-05
9.76843567829871e-05
5.12057164811837e-05
-3.24411787373799e-05
6.81216721914033e-05
1.72719529927377e-05
4.47651636116899e-05
0.00011225590655518
5.38207126123342e-05
7.05946745615955e-05
4.18292017425678e-05
7.62878975679016e-05
2.75424531581269e-05
6.65670888790197e-05
5.48900833020857e-05
6.33394892392148e-05
9.61172044294045e-05
3.19782777965091e-05
4.21836182407252e-05
9.54221748527838e-05
7.67792144879095e-05
1.33478197171008e-05
8.40378755853565e-05
4.32819950110612e-05
3.60414125378489e-05
6.54815390389471e-05
5.79568149533986e-05
8.46875021150696e-05
1.72373533361598e-05
0.000113491565122948
7.61602413955683e-05
6.31562765081507e-05
4.32187031741402e-05
5.0578156875177e-05
0.000101012368308602
0.00012730292095267
6.64042188971094e-05
7.86955072849678e-05
2.65296548373579e-05
5.9611651972864e-05
2.76961042957195e-05
0.000104961705494869
6.57960751659691e-05
4.05269897805073e-05
4.84241458882301e-05
9.04330932396933e-05
4.3051293055645e-05
1.85423637230261e-05
4.54928708031433e-05
1.76941831393755e-05
5.86676953619945e-05
4.68450420137713e-05
2.78725694501916e-05
7.14958910323361e-05
4.92397798614284e-05
8.76981241355288e-05
3.66564384758892e-06
7.18435827536914e-05
5.54205875995613e-05
4.29992608899823e-05
3.24377327300916e-05
9.67975253348415e-05
-1.63804063510609e-07
3.56514970870818e-05
7.64050788103742e-05
0.000101355910397962
5.98399697296296e-05
8.36477368961727e-05
2.52137453578151e-05
5.14659806705363e-06
1.17020991753907e-05
5.24154193774386e-05
5.74086416736402e-05
3.6426741065093e-05
7.69032755228041e-05
0.000118754968439326
7.12417783560956e-05
-1.12653674857971e-05
7.32173633957656e-05
6.38900948631668e-05
3.52124095030945e-05
1.10144542729337e-05
5.30814439555217e-05
7.05260264096127e-05
8.75013540162302e-05
6.31554220133904e-05
6.15450239596184e-05
3.67486253108444e-05
4.47226614962914e-05
3.93191365798375e-05
2.17084669130842e-06
3.41788129395861e-05
7.41567428339938e-05
3.83719673561545e-05
4.48590689942662e-05
8.25780922321572e-05
0.000125666665996972
4.10976803097516e-05
4.42762951919687e-05
9.6934603895109e-05
8.89137925366166e-05
7.48649009444535e-05
2.88347154218529e-05
2.76505038659249e-05
3.98134457621718e-05
9.18777636259695e-05
7.73429468729536e-05
8.94981222492363e-05
5.2366884238567e-05
5.89574783305788e-05
5.85980351594535e-05
3.82654104126917e-05
0.000130214261796912
-9.95613988590614e-06
8.71877653777563e-05
2.09723477844889e-05
0.00011201372126103
2.96692112497132e-05
6.57471475783381e-05
9.5725708946908e-05
6.90296428402826e-05
6.27461561979061e-06
3.41511140356859e-05
8.96754364239619e-06
6.11349124907767e-05
4.7994219236687e-05
1.98929317356165e-05
6.67290830716421e-05
2.24042930828555e-05
7.72683749798151e-05
7.52969357154568e-05
0.000106579629060126
8.5465544672396e-05
4.91925383368952e-05
6.32164957669263e-05
6.04198597147382e-05
7.43392281021741e-05
6.73165529695447e-05
5.29374000914376e-05
8.14884975755731e-05
1.68574441471288e-05
3.86847706438599e-05
3.28681653302949e-05
1.74340058915176e-05
2.21683826587477e-05
3.83624807054908e-05
0.000138244285713198
3.67205169599582e-05
7.73928347399749e-05
8.45394260843218e-05
2.08699684354847e-05
3.66898863942732e-05
3.83769424858312e-05
6.63853432706131e-05
6.45076588661465e-05
0.000112514575994382
7.38988555792231e-05
6.6195857621435e-05
6.43671015338237e-05
0.000107341814349847
4.44554474685654e-05
3.108514415965e-05
4.00676591720534e-05
7.5128973175053e-05
6.49595292587408e-05
2.26272585597395e-05
6.58878431641775e-05
9.04544624091988e-05
4.05091171187164e-05
4.36036866276862e-05
0.000103448965981179
8.333632910832e-05
3.78491186133735e-05
0.000115733568787333
6.48364571443774e-05
2.52438019469657e-05
5.57110950600881e-05
6.97448665066988e-06
6.33992346952464e-05
6.32218267524549e-05
8.92523009079096e-05
5.11967645857079e-05
6.14355869052087e-05
8.58138673260959e-05
4.67443513352504e-05
4.30359491674578e-05
2.53648966888011e-05
4.64888405435033e-05
6.83514079647347e-05
8.05294250168456e-06
8.73727535240982e-05
3.56218787286589e-05
5.87058833579136e-05
3.54801457397661e-05
5.18224109429867e-05
7.73577059653375e-05
8.03277444223213e-05
3.2242480520981e-05
8.19248707750768e-05
8.71927889589778e-05
3.30430335944631e-05
4.51077514821539e-05
6.28355122957754e-05
0.000160223787672794
2.38467738277996e-05
5.50389026774082e-05
7.5103388965043e-05
8.62554894748361e-05
3.8493042373243e-05
9.80978702782398e-05
4.68232923593546e-05
5.66063813936888e-05
5.08495612412223e-05
5.866740801e-05
8.70666908885054e-05
4.16213677525428e-05
3.33217864179277e-05
1.5349125312632e-05
8.25715602985715e-05
5.08493133239812e-05
6.18114131853631e-06
-3.27637359176774e-07
1.92592924994619e-05
5.93459654992458e-05
5.79871189317747e-05
9.26908353169785e-05
7.35719473625782e-05
1.78858836441505e-05
4.61832674508169e-05
4.60929360619476e-05
8.71138580756046e-05
5.322736699175e-05
6.9689320164351e-05
2.32640715336666e-05
4.18371187814821e-05
7.96623425508353e-05
1.20923759836653e-05
0.000108807711181811
3.45418415828782e-05
3.25976979419909e-05
3.54807420933539e-05
1.79350957207234e-05
2.39329153831405e-05
6.8160410700147e-05
6.92651878347824e-05
3.45603578566156e-05
4.14721881828349e-05
2.41977261007987e-05
4.42814101800822e-05
0.000118776933379226
4.76769864508192e-05
4.83216629693461e-05
5.81888876825804e-05
8.66528985757447e-05
8.73841621014023e-05
7.55286246948485e-05
5.85299411579487e-05
7.56985117328731e-05
7.74125697322778e-05
7.53711561249436e-05
1.30081379661361e-06
-1.21376120674551e-05
5.81792554966151e-05
6.57102553628894e-05
2.92570425651231e-05
6.62653438378359e-05
-4.00183196115829e-05
2.43086428550709e-05
4.88808715183727e-05
3.65514010676388e-05
6.77630585009887e-05
6.25152927999359e-05
4.77108467668587e-05
9.9871695741518e-05
0.000109358001607486
8.55805932914038e-05
4.51465038072864e-05
3.33989812612069e-05
3.63180784367114e-05
3.82007137054186e-05
6.83105050647226e-05
6.98134419049833e-05
5.15987722898938e-05
0.000107510584993118
4.50892451173476e-05
1.78035749200335e-05
1.53864326529071e-05
2.90085044835036e-05
6.47199340430781e-05
4.92676546316688e-05
5.94267440082397e-05
4.94213922208579e-05
5.3606318137388e-05
0.000106529812801232
0.000109558506173387
7.98293038382304e-05
7.58593447161559e-05
4.60309656894006e-05
4.87921329049694e-05
3.87884816761395e-05
3.68949655657656e-05
2.85672084018662e-05
3.61883275517978e-05
3.42030418587632e-05
7.87722773142738e-05
9.11411264647494e-05
3.14013596473565e-05
6.1807913767008e-06
6.71488274872959e-05
4.55678313316438e-05
0.000103268893276095
6.0818359399018e-05
8.77214691714043e-05
1.19612579624373e-05
-3.1119074442086e-06
-1.22750444736969e-06
1.61037372404477e-05
4.21279571024003e-05
9.17635452665945e-05
1.49252870093127e-06
0.000103385248547064
9.83509678290075e-05
5.60322377942217e-05
4.95574455032995e-05
6.77108833967834e-05
2.5376136478961e-05
0.000100998664442055
6.79221585570313e-05
4.06060305499476e-05
6.55128784192279e-05
9.67586111932419e-06
7.01308631509236e-05
9.19426708615429e-05
7.93255410132387e-05
1.5825649546174e-05
6.65227522048007e-05
5.81797616539434e-05
2.87101960776637e-05
2.68505228997492e-05
8.99648015278576e-05
8.3703721045034e-05
8.64014303589108e-05
4.29132489450354e-05
3.79010819225623e-05
6.08577695423559e-05
2.99387550936495e-05
5.62623732119881e-05
0.000109577951214113
3.03045732505219e-05
8.8120980223888e-05
1.04163570314163e-05
9.76626370957469e-05
9.86069804609199e-05
0.000119246507087911
6.68058019299818e-05
8.04862365263276e-05
5.37507990350796e-05
9.01033102306707e-05
5.78943600923226e-05
9.5731996306723e-05
3.12497948562266e-05
5.38846512828911e-05
8.50467215510875e-05
8.53316276583681e-05
4.28618161803692e-05
1.71710740160634e-05
1.76236443307417e-05
6.25736474985722e-05
5.97063441471399e-05
4.69430928522602e-05
3.41153173784259e-05
4.23310373770214e-05
2.75976853135546e-05
8.26380995950675e-05
4.88110799773275e-05
4.69484294485155e-05
3.46195858805534e-05
6.44853255883446e-05
6.3179536697276e-05
4.14737559103138e-05
1.45736783070918e-05
-1.57383883810016e-05
8.44442698272523e-05
9.03186520326362e-06
0.000113690931526966
3.42654336554796e-05
4.13079015468559e-05
5.12850537084679e-06
4.33250013733113e-05
2.48688985007911e-05
4.43546247493446e-06
5.97436512941195e-05
5.90070510257586e-05
6.62625693090943e-05
4.36715836928915e-05
1.71351768299538e-05
-6.90433182107461e-06
7.33209763715539e-05
8.14190552715861e-05
9.72042766785474e-05
3.01828069757795e-05
2.8830778702638e-05
1.21767843774614e-05
3.21339612806161e-05
7.5705162096994e-05
5.00761898390699e-05
9.7762748847119e-05
0.000136137330604153
7.78435430093254e-05
7.50134465297958e-05
7.59505074283632e-05
0.000100647625304519
9.05659411535261e-05
1.25693394638477e-05
3.92612454838244e-05
0.00015102514615715
2.15730917415743e-05
7.4511387941062e-05
8.2847017779431e-05
5.05487113272223e-05
4.11172755147132e-05
0.000101358421225089
6.23572299977937e-05
7.22190812836808e-05
0.000102550959563615
8.595250259244e-05
4.84998653968559e-05
8.5122923548096e-05
0.000109529592722474
-2.013830247333e-05
7.72482787025982e-05
6.2783740490781e-05
-2.12045002575955e-06
5.90365656602856e-05
5.25237684910027e-05
3.54330184759081e-05
0.000128873707611359
7.72765244567254e-06
8.04457008173328e-05
9.98419205524209e-05
3.20706990028667e-05
4.55055626372854e-05
7.45127618795331e-05
-6.77505962044909e-06
5.76334426784612e-05
-6.23195457304615e-06
3.43356325138232e-05
2.84805622410678e-05
7.15578125680119e-05
2.67195251284015e-05
0.000104360996085246
0.000144217343445847
4.12796301668324e-06
4.07774595626701e-05
8.60937444512096e-05
8.8731015069761e-05
7.10549288262585e-05
9.50600493460243e-05
2.13572654251314e-05
5.08266244238393e-06
9.76982809779396e-05
4.13559836409743e-05
6.7131479242872e-05
3.24167110294271e-05
6.31900948828045e-05
1.22076622809432e-05
4.0222800863024e-05
1.99630322280806e-05
7.390896664744e-05
0.000113052105616954
1.88093753653324e-05
4.53460038170685e-05
4.71726640855182e-05
7.73111332425947e-05
3.37266693355183e-05
0.000119026479136366
0.000105752011876906
7.90222638941915e-05
4.30105742648218e-05
4.54560563801097e-05
9.44432292366231e-05
0.000109120655119759
1.41902910393542e-05
7.9742275653526e-05
0.00010063736012003
4.71262925428245e-05
7.0120776841771e-05
8.62254541125239e-05
3.66369966783006e-05
1.93654916123231e-05
0.000119472441926971
6.60937615720195e-05
3.28698928755067e-06
2.09160270759828e-05
-1.00464163729911e-05
3.63447958116386e-05
8.57960430717584e-05
6.90290366123263e-05
2.15747955448168e-05
0.000105222146292459
2.83799753262752e-05
7.13326731632971e-05
-1.04018474084792e-05
3.95812560527406e-05
8.35574343845228e-05
5.0100554743621e-05
0.000109682330401517
6.13220812147476e-05
4.71578893815674e-05
7.23448780011709e-05
5.78586332002894e-05
3.92738661893308e-05
3.92789211432237e-05
4.7692934073355e-05
2.42982111140511e-05
5.96734770808232e-05
0.000117906184744116
4.34222811909932e-05
8.5768024079847e-05
9.87009968446319e-05
5.94782822921459e-05
3.51509250749932e-05
8.54683120822938e-05
4.90826476443931e-05
2.4550037769308e-05
4.80637754119106e-05
5.09030907291333e-05
1.92854364854538e-05
6.51131901897375e-05
2.19241700252976e-05
4.25743504465787e-06
-2.03558739900516e-07
6.83452294514906e-05
0.0001030641873658
9.22726786304893e-06
7.46676282679382e-05
5.43645921700278e-05
0.000135127631464658
-3.84419409025952e-05
-8.94108720352618e-06
0.000113551925838393
2.30937035650535e-05
0.000100908421998728
6.81779745247523e-05
0.000105676196468657
2.45190496905174e-05
4.39214878772378e-05
0.000100655330366011
8.09793279717731e-05
2.16070232446914e-05
3.07006208667086e-05
7.74577835890229e-05
-1.07392586477468e-05
6.00873207764313e-05
0.000148995100344735
5.79515121725996e-05
7.66698709704759e-05
4.17123166701303e-05
4.57385940944184e-05
7.97791343190014e-05
5.62541482681312e-05
4.5667792573768e-05
7.14997705924279e-05
5.14126875284374e-05
8.52939454407597e-05
0.000157212964411919
2.71577798832529e-05
4.72067346213156e-05
8.70377972163746e-05
5.08981814377466e-05
5.46778236092333e-05
9.67436431942467e-05
0.000126959439776356
7.83299536443208e-05
8.2330403733726e-05
6.08716640757821e-06
0.000107414292787613
5.89798051864901e-05
5.8088690341023e-05
8.5687938256048e-05
7.01372010187838e-05
3.27723961743192e-05
5.99433616695681e-05
5.18743460697108e-05
1.2798234108711e-05
4.35661613999626e-05
9.67121900520136e-05
2.68420046332968e-05
5.48603032764208e-05
7.35771832966845e-05
4.0199607334954e-05
4.38234245306963e-05
6.46666843648581e-05
0.000119583851438762
7.54801156083776e-05
2.02090867181979e-08
2.01011234414289e-05
9.4403442697551e-05
5.85791420351737e-05
6.35352500962946e-05
0.000106679513786362
3.21692725305216e-05
6.42845320628902e-05
9.57672415829724e-05
-2.15391055635124e-06
0.000140937241263002
6.02017187825186e-05
1.80694341402987e-05
5.61209496553649e-05
4.71849009852672e-05
1.75322223029876e-05
3.31998832653333e-05
7.88608805493307e-05
5.41390702728739e-06
2.63648911011438e-05
3.96635161697553e-05
5.02438846153519e-05
4.80197944407209e-05
9.18785705817502e-05
7.50086947818054e-05
1.49120185748576e-05
3.39548394479567e-05
4.9932312800149e-05
4.69883256179479e-05
5.95919806426848e-05
5.91498088244898e-05
3.69090798634195e-05
7.72179388425595e-05
8.19474653240326e-05
7.52690172786921e-05
0.000118586973015809
0.000138729363049557
7.91205050418176e-05
6.25918244148485e-05
8.06058487781898e-05
7.53838490831142e-05
0.000107442212895748
5.52519802032869e-05
8.37678726337116e-05
0.000154321661238535
5.97603352461868e-05
6.98144491249006e-05
0.000114810823664768
3.76829303987742e-05
0.000105023953765079
-1.84805470126999e-05
9.21300586958609e-05
0.000112138293420758
2.54060526137999e-05
-6.74382363034309e-06
2.81589297768182e-05
3.45828643860842e-05
3.24176359340132e-05
4.0253360320799e-05
4.68097521698651e-05
6.41447358667368e-05
3.36580080100639e-05
0.000107214280483148
4.4771964149837e-06
0.000112036575694572
3.19656900543128e-05
7.49961242605307e-05
0.000108924498752605
6.44063700621434e-05
6.1785703991727e-05
9.90728732557408e-05
6.67251261230097e-05
5.98333622337702e-05
2.509279601631e-05
5.63205253418555e-05
0.000121326302182007
6.76431726045377e-05
3.54760880210967e-06
4.8107697992361e-05
4.08442016551097e-05
9.74557169367938e-05
6.02019584783085e-05
0.000107427877691068
6.01415426193831e-05
2.9514190239759e-05
4.63154347873796e-05
9.17416703137776e-05
3.13521592834647e-05
6.27481334538816e-05
7.18587860384589e-05
8.1236325999311e-05
9.63936599998075e-05
4.6567592979005e-05
5.21664014978046e-05
6.15570209909194e-05
4.97897176314946e-05
3.61628804719115e-05
4.90392234138534e-05
3.91023270833798e-05
0.000119878587687248
0.000102426515423926
-3.84236753271147e-06
2.94155541583586e-05
3.90864653179365e-06
8.06354605717569e-05
7.45716170231812e-05
6.57087180913122e-05
6.90964015044666e-05
7.63410354701818e-05
5.32193867967597e-05
3.09008454796032e-05
7.10376453473467e-05
-1.22091166031297e-05
4.67060250451907e-05
3.8074467852409e-05
6.66796463996017e-05
5.02106927563967e-05
9.7893196348503e-05
5.30320545271743e-05
4.17765179704089e-05
0.000114391470628149
0.000121000896214147
0.000117430098058196
7.28511660266788e-05
7.62561711347422e-05
5.97577710594262e-05
9.42598538907502e-05
7.51812634007968e-05
0.000113665771531578
0.000104049277962787
9.19201251481334e-05
9.31901393467265e-05
4.26560950044189e-05
4.51833932018056e-05
8.05168889214559e-05
6.83542499709151e-05
2.88099972511821e-05
5.39870361026674e-05
3.52795118442671e-05
5.18615990517178e-05
6.67409743491261e-05
6.69626430614083e-05
2.69937869836911e-05
5.31920135387816e-05
6.3072395094083e-05
6.01495811969688e-05
5.50086254413329e-05
4.63561016724774e-06
4.84240791662957e-05
6.52260100866547e-05
2.60761338285958e-05
0.000109636286768853
0.000155297806773048
6.83664294109627e-05
1.78990981650581e-05
6.89222808951783e-05
6.11889005654913e-05
6.22111193554511e-05
7.04075310565348e-05
6.60099551257114e-05
3.76081350283276e-05
8.69482182619687e-06
5.86973146157395e-05
5.35514447266476e-05
4.09375583289847e-05
5.77465044262684e-05
2.77275761129909e-05
3.19700699764663e-05
0.000114346412361769
3.79684753260418e-05
6.20966954893203e-05
8.6942359315672e-05
2.15196011554658e-06
5.29858571388682e-05
6.5903926271025e-05
4.94091677720011e-05
6.667369105382e-05
6.58106120191797e-06
4.9244670893148e-05
7.66717455274279e-05
3.76511179572109e-05
7.24188648440688e-05
0.000106263835949363
0.000109774042159291
0.000110565124797688
4.09552546114292e-05
6.59307132914021e-05
4.0232650415966e-06
3.70238475692718e-05
3.91078428149316e-06
8.87981296074164e-05
1.98496392323631e-05
2.24714742486545e-05
7.59981457174167e-05
2.59497924353803e-05
-9.96069472186847e-06
0.000103665436732866
6.78048354073521e-05
-1.3050339173406e-05
-3.48750682098428e-05
2.87151268718512e-05
3.16481950243377e-05
4.29191935984309e-05
4.82467454753747e-05
6.29069485011267e-05
6.0425101464238e-05
6.44916675728897e-05
7.71233015212141e-05
7.57901012424053e-05
7.27247721298382e-05
9.1016202965957e-05
4.92216363612021e-05
5.9863507557709e-05
2.99572710356083e-05
7.71285891236315e-05
2.51749092130058e-05
4.8518454714252e-06
3.28388291035165e-05
4.27219115158262e-05
7.04217826529035e-05
5.89262164625665e-05
2.51004744321805e-05
8.34551050574052e-05
7.66382128470409e-05
2.36723715907814e-05
0.000154242718671381
9.90079993345298e-05
7.82413470873007e-05
7.50277970884158e-05
2.79816369570747e-05
3.55345742366514e-05
3.77519388644392e-06
9.49808220732338e-05
6.0231467276091e-05
2.77988670138444e-05
6.88304099281942e-05
0.000141116291429426
0.000150735163542803
5.1950932357558e-05
8.46391648663693e-05
4.85157653417661e-05
8.23239242125886e-05
2.90485185676355e-05
1.11664243169436e-05
1.80895689084266e-05
7.88058821122447e-05
0.000145303166797896
3.46452857870571e-05
0.000104626177111877
0.00011029520872955
8.23261831974141e-05
3.2154034811413e-05
2.19242016288819e-05
5.37921829237973e-05
-3.01149438535233e-05
5.39478710552282e-05
3.2141794763734e-05
8.45874647865461e-05
4.47014167951742e-05
8.08230020325319e-05
4.63404458771386e-05
2.9833380727395e-05
9.17029414169164e-06
9.07458445282073e-05
0.000100374257193892
6.03295817550079e-05
3.76308677338758e-05
7.72195121495889e-05
4.73605365350128e-05
4.49184679944291e-05
4.83699057177485e-05
0.000118834199088349
7.38930802119611e-05
4.51929743315551e-05
0.000144671801716356
6.85547051506393e-05
9.32467190436167e-05
3.50832688396059e-05
4.28367746038189e-05
1.7794459289809e-05
0.000109260526291636
5.08984942998617e-07
1.93962683755361e-07
4.29037853918444e-05
1.54923548659293e-07
4.05416986047546e-08
0.000102154107407893
0.00010046759527603
1.14634932459373e-05
0.000103520292746939
5.95060699824036e-06
4.91420926050713e-05
1.95590780454303e-05
3.66305834692318e-05
6.53318220983541e-05
-2.00900559705036e-05
7.07764194390252e-05
5.53818758119364e-05
4.78589564006275e-05
-1.9604212622982e-05
8.90686143317771e-06
2.59716264644506e-05
7.65852706591559e-05
0.000104553918281403
6.94838558042282e-05
9.5435210983703e-05
5.07846176967009e-05
7.17208495763172e-05
8.19241468174463e-05
3.69901959439806e-05
2.90200611720534e-06
2.27040060116886e-05
5.30641315887637e-05
8.62538229442925e-05
6.91452398086361e-05
2.85154759367823e-05
7.1169570647888e-05
9.22563987542351e-05
0.000115999314181076
5.27521441788967e-05
7.11441566376171e-05
8.18334327801153e-05
6.13631904804888e-05
4.24247194725335e-05
0.000101977084032302
2.58733061791241e-05
6.41253638859549e-05
7.12259132377172e-05
4.49018379274979e-05
4.34139872034486e-05
6.56148881175001e-05
3.82073059569739e-05
9.20035812412886e-05
5.26025170338508e-05
8.00353469860478e-05
3.10163818940792e-05
9.60486597250067e-05
5.53984423353372e-05
2.28220334382602e-05
2.03377657482508e-05
1.7964607953611e-05
4.79519777733559e-05
7.14628364108458e-06
4.72765835747059e-05
6.37128780015313e-05
1.25875608934964e-05
1.77813677402876e-05
1.75778019834303e-05
9.3429574619435e-05
6.78509221879617e-05
5.65278580755885e-05
6.44273792329992e-05
0.000153186119820328
5.08470699760871e-05
2.49940535788815e-05
5.58537223107082e-05
4.32407140884918e-05
4.27464573704978e-06
9.52724893183568e-05
8.19004195108614e-05
4.49960338727181e-05
5.80679780756697e-05
0.000124342321728803
9.00632556986597e-05
5.07523351247609e-05
4.02913459348572e-05
2.89428798583e-05
0.000115629461228357
0.000100708225262997
8.98642220318548e-05
6.81850268459846e-05
6.91652198443979e-05
7.01540455899381e-05
8.09968322916815e-05
3.06928488447263e-05
-1.64283929614609e-06
6.14722929786106e-05
1.83852412059349e-05
9.87983354877785e-05
2.08663649036083e-05
0.000106914430831475
3.99465801093373e-05
7.46349534600133e-05
5.48110603430039e-05
9.884814403128e-05
0.000103512649068993
9.40707513303515e-05
3.01352001380463e-05
0.000138903594717375
7.64086997997117e-05
7.52933639847638e-05
7.4921299786054e-05
6.46714387555791e-05
7.8417464583752e-05
4.12010062782538e-05
5.84871126828156e-05
8.56922851488985e-05
6.99880035042975e-05
4.17363945793087e-05
2.52999265565786e-05
7.70178935783865e-05
7.95859357875216e-05
6.53689502072285e-05
7.58277905064213e-05
6.21745171178013e-05
7.92823012566692e-05
4.63232068847044e-05
8.77292450640395e-05
8.81147349981115e-05
2.84815291060941e-05
8.19979208990886e-05
2.79581553841213e-05
5.20809114216148e-05
5.60675389586206e-05
3.98910034842737e-05
8.70685635562641e-05
1.77276944951246e-05
5.66053904071654e-05
4.22880268539372e-05
3.7820495503077e-05
0.000103220776255059
4.27194975555802e-05
8.31125193724409e-05
6.43794496285406e-05
0.000111956467597962
3.36191517016159e-05
1.45961346335205e-05
3.4936258710371e-05
4.01772170281502e-05
7.39375163597408e-05
8.2117662234555e-05
4.37629470011225e-05
1.67193480701343e-05
8.1563345977058e-05
7.22747698040994e-05
6.4239564010362e-05
5.95125796901596e-05
4.33715938422579e-05
9.41263123824532e-05
3.7805353071602e-05
2.77948374752314e-05
4.48468132022066e-05
9.19214833534748e-05
9.1210871964226e-05
3.42228042639985e-05
7.69831219889067e-05
8.90867317702323e-05
5.94194961664121e-05
6.2451504694671e-05
3.30398773885889e-05
7.47933017956681e-05
0.000167124681389334
5.80474665882938e-05
3.14891192623811e-07
4.72283397688844e-05
6.56152574607659e-05
8.56293855113363e-05
7.44879499035903e-05
0.000160846519652783
4.42469044095757e-05
3.78486805134194e-05
5.53486771583844e-05
0.000116057530876044
0.000108484922123746
0.000108408352917128
2.96451232734103e-05
3.17413741737037e-05
2.92077246103327e-05
7.90324840739103e-05
3.5822442847543e-05
8.27367382475836e-05
7.28387279879492e-05
4.65531822026711e-05
-1.89934707874066e-06
7.37720022745121e-05
6.81905543125803e-05
4.39862675802443e-05
0.000104711443244544
1.2605595481998e-05
3.66847570503543e-05
0.00010305455576625
5.15991786359104e-05
0.000115289963988252
2.46571608029772e-05
8.88540628487163e-05
-1.26756321659111e-05
3.34074477968253e-05
5.13775939249607e-05
0.000125299577343395
1.55155180660321e-05
3.88984916197082e-05
1.88275991626008e-05
8.08476855409564e-05
2.16757350450302e-05
8.20937319529036e-05
9.18234138769035e-05
4.62709967816287e-05
7.74548768960118e-05
2.80971447912105e-05
0.000129610692252187
6.50571202952509e-05
0.000148340001146343
6.37231084149404e-05
1.30878215391969e-05
4.8489153813839e-05
8.77092440865478e-05
6.46878666958456e-05
9.73115304972061e-05
2.99688355247272e-05
7.86819831685751e-05
3.19530097021406e-05
2.98320824131344e-05
5.18118095489424e-05
6.19528474889629e-05
2.40334609773637e-05
0.000105919392386949
5.45949192714447e-05
4.44812394758452e-05
3.193807112801e-05
7.32997655737438e-05
4.6669247656878e-05
0.000104663015771009
3.77055189614788e-05
9.82949161071705e-05
6.44623026333633e-05
2.19239489840397e-05
0.000109714050876894
9.4469151638866e-05
9.42633700696834e-05
2.29567702274143e-05
4.67771937585267e-05
6.33014704740335e-05
5.96198283528042e-05
7.58867880572581e-05
5.50381257596778e-05
5.95918013380311e-05
7.76533216644043e-05
0.000110065497867155
6.49238132094213e-05
0.000105049231668265
6.75907322335624e-05
4.29700147812936e-05
2.2102644333757e-05
4.84605719291603e-05
4.10787205255222e-05
6.90372584454732e-05
6.55676123115123e-07
6.05559755777724e-05
0.00010598581581485
2.18643714330603e-05
9.18098530953409e-05
4.56865355579175e-05
4.236538520524e-05
8.51400069649629e-05
7.84678212290832e-06
3.3457025711589e-05
7.11880790702041e-05
8.01672670286562e-05
7.15150246496212e-05
2.06264601707312e-05
8.12288493482372e-05
5.00613645887771e-05
7.31238479868521e-05
3.40221046712582e-05
-1.28840379083773e-05
9.0987636028308e-05
6.73097123031915e-05
4.53570543904207e-05
5.48681932191519e-05
8.53332716755887e-05
5.05549548734149e-05
7.98239355191358e-05
3.45156208108946e-05
9.78873135298046e-05
5.13358757113206e-05
4.48170800943265e-05
7.36415063807801e-05
5.59637521815332e-05
3.75124530699722e-05
0.000133413543189752
6.28454101794225e-05
4.61362825668701e-05
0.000102749025905574
6.90603091083352e-05
0.000100215324513247
6.57441049838877e-06
0.000112560227358242
9.77232907985499e-05
1.61239855705806e-05
7.04098476967493e-05
4.34665629175916e-05
7.37659808334815e-05
2.10196230717118e-05
3.77912193869058e-05
9.39072583008958e-05
5.62340650692774e-05
0.000102017856277082
3.71918619673842e-05
1.54100490477266e-05
5.24519401874239e-05
4.6363690830149e-05
2.57467036195667e-05
7.58943310554806e-05
6.12801871529034e-05
3.77586436871137e-05
0.000155299458621279
-3.38691756650497e-06
4.47244512996414e-05
0.000133251394946662
6.71816436296112e-05
1.79089013715166e-05
3.13346074410249e-05
2.45539616203249e-05
8.07448595232877e-05
3.22592198673467e-05
1.27265476993493e-05
6.42872091816396e-05
7.56846251390097e-05
5.81642517415738e-05
7.60495274882751e-06
0.000123732700121277
7.66533933148195e-05
2.72288732259266e-05
7.35275866502614e-05
0.000157844244931668
6.48948737099508e-05
6.41103676230253e-05
8.21004857401528e-05
5.03525945196335e-06
1.40315972376133e-06
3.77741246997243e-05
5.12066798321878e-05
2.56019305160052e-05
-6.70718408919459e-06
0.000102674835255017
7.97103813306204e-05
3.62937088307603e-05
7.86698850365338e-05
6.46989001195131e-05
7.58132587983166e-05
8.18583992609958e-06
0.000100687403618506
4.47009515776137e-05
4.4416822843837e-05
2.72172402558154e-06
5.8908970336802e-05
-4.11446004680962e-09
8.7802408704753e-05
0.00010083920234472
-1.93701059323223e-05
8.24672959281073e-05
2.55116576976022e-05
8.30011425641026e-05
2.30782551318867e-06
7.55742413292961e-05
7.19627932046569e-05
2.61654287553703e-05
9.53768849514217e-05
6.23030660164437e-05
7.36850272809318e-05
3.9644312502333e-07
1.78982413867173e-05
5.86588707884948e-05
6.82422037705127e-05
7.45756397377064e-05
1.69646995478787e-05
6.20342957963391e-05
9.06143278610227e-05
2.7068047303264e-05
2.52523968468299e-05
6.01243582792355e-05
2.39060703086021e-05
8.15743592772969e-05
7.68533310391506e-05
8.14288225297759e-05
0.000154479142299559
8.40477779743475e-05
9.84788962904255e-05
4.66425296601815e-05
5.9679220162124e-05
7.34969642846827e-05
0.000117954978642463
5.81053841860944e-05
5.04798734584411e-05
0.000108934513528471
0.00011150166591863
6.59666219547064e-05
3.51782893784682e-05
7.63081753339894e-05
3.57221787241287e-05
3.760318611354e-05
6.59659574459344e-05
8.60239689896426e-05
1.05314960124379e-05
2.31801380312545e-05
2.42477237418962e-05
2.59940466442228e-05
7.02934241065096e-05
6.4546345310919e-05
9.09191940409863e-05
8.90410560699567e-05
7.08221375077091e-05
8.60836469938106e-05
8.60358392013775e-05
9.26885068988027e-06
2.96911601294237e-05
5.07983798796041e-05
8.40969146552024e-05
5.81529981422923e-05
2.60063233107462e-06
3.33493117367936e-05
6.47649318015498e-06
2.37699651836497e-05
4.26035588039836e-05
0.000110582686867389
8.48409187373239e-05
9.52557973464752e-05
9.04088506921073e-05
7.39915278877058e-05
2.46732224732323e-05
3.13531994665852e-05
5.86415431608348e-05
0.000143622769904264
0.000109115349710641
0.000102737824066086
7.03801359339475e-05
9.99172912270025e-05
3.59323129858e-05
8.35553197214577e-05
7.03249225025153e-05
1.23569538226537e-05
7.22650184239354e-05
4.0653404106116e-05
5.24477556295023e-05
4.54918429264987e-05
4.14703145620376e-05
4.55023579837704e-05
6.6115267544041e-05
2.97865880054123e-05
4.9521625260318e-05
0.000128893226622577
3.19945037700389e-05
7.9103095133222e-05
5.51598595993684e-05
-2.26513971685718e-05
3.90454031219947e-05
0.000104329916384372
5.87897125055318e-06
3.14197148259004e-05
1.73899572484802e-05
2.43133539601534e-05
5.98063194339669e-05
0.000105090798720979
5.0183554919499e-05
5.42924495284113e-05
3.33324991538159e-05
9.14562532385554e-05
1.41122356629788e-05
-1.71293360309187e-05
0.000102495213053849
8.64843809679351e-05
5.98777826043506e-05
3.07837159693715e-05
3.28207624776144e-05
0.000100363078622308
2.83594427792744e-05
8.01181802692861e-05
0.000109777676074108
6.03555123704173e-05
0.000120923669056929
6.67697487375892e-05
5.04452370060183e-05
6.34184549587708e-05
4.40456320276975e-05
6.8278904525424e-05
8.15638817598484e-06
5.63747358693296e-05
5.19526357195675e-05
7.42813289546136e-06
3.36044516222846e-05
0.000106755249885068
2.05900652329681e-05
7.00634359824925e-05
9.56413661625042e-05
6.60784609744624e-05
6.26670945951194e-05
5.65533667633167e-05
5.99544248413159e-05
8.18422172207128e-05
6.32845474031425e-05
1.06184574142109e-05
1.51072000679809e-05
6.25419865067895e-05
4.05062843211784e-05
3.37994255186916e-05
-1.80613202195285e-05
5.0292913064363e-05
7.63597434368265e-05
4.59789482872187e-05
2.36918582496481e-05
0.000112826049979073
4.78691678300558e-05
-2.22487315428807e-05
5.43775771356739e-05
7.64912604383923e-05
7.94545962346624e-05
0.000119657041405959
4.7176854360196e-05
5.19222353250615e-05
5.9098212766059e-05
7.69000266036515e-05
7.49105353037946e-05
8.37537087540204e-05
8.88708093204731e-05
2.434934534456e-05
5.25068624160712e-05
7.82500100237157e-05
7.47489184847699e-05
5.9896913128563e-05
6.72129568822124e-05
-2.59936038162806e-05
5.29007796808147e-05
7.88036544441841e-05
4.17932432149432e-05
3.8042305632859e-05
0.00010675727300924
8.2744876629493e-05
0.000101949198730709
7.50200188183891e-05
8.24227941546415e-05
8.50550958623436e-05
1.44299349168014e-05
9.41042757045811e-05
7.78511394961827e-05
6.30758795809012e-05
6.03445300741866e-05
6.15259245427217e-05
7.70215064749863e-05
1.20156890656541e-05
1.55779639570564e-05
9.7791917728355e-05
4.33363731485486e-05
4.86497006098027e-05
8.83807564892342e-05
7.069576748356e-05
1.1021395051092e-05
7.87138670735165e-05
7.11599361302484e-05
0.000112151942903838
7.9591656377514e-06
3.61378402902697e-05
7.01578393888341e-05
8.50268041362391e-05
6.06845982013893e-05
0.000100586118423342
5.53358850666945e-05
0.00012263620745061
9.54202930071025e-05
0.000120494950332301
6.23722022146315e-05
5.21258406663347e-05
3.64287752281536e-05
7.56459882854645e-05
0.000103447658581578
7.99198038771545e-06
6.64980085404132e-05
5.03222265781487e-06
0.000108388043333757
9.28725751660541e-05
6.76183093712204e-05
0.000100403405388721
5.82651268508897e-05
8.86009163678799e-05
8.24897280698484e-05
7.08987261850249e-05
4.04149119226125e-05
5.12699785691659e-05
6.3704826873217e-05
3.94046715426983e-05
6.7703487510415e-05
4.97891929743541e-05
5.96709873640591e-05
2.3130374244716e-05
1.46809769904534e-05
8.84504424627121e-05
6.48839040301481e-05
7.26053061467302e-05
3.89132739594295e-05
9.20773516637238e-05
1.21079385561913e-05
4.04376517320887e-05
2.80079031494962e-05
8.74144597803373e-05
0.000108671207365491
-1.13650598464011e-05
4.37946887247762e-05
4.69667945863667e-05
4.51445701717627e-05
1.25693221403847e-05
7.37885931571189e-06
2.41301197559717e-05
7.94202166854786e-05
4.59064488456916e-05
5.79730904096464e-05
8.29758337363829e-05
0.000110859246012518
2.95121246189921e-05
5.14246608335558e-05
9.9434498756196e-05
8.57746193188471e-05
5.95168630630452e-05
4.91147229220165e-05
4.16387882519774e-05
3.36872714934696e-05
0.000117200117983735
2.89528568968537e-05
0.000102692730736257
5.06423710322115e-05
4.89516411791074e-05
8.85141986671855e-05
6.15598657725554e-05
2.9722403010698e-05
7.56115791340016e-05
8.29944339926182e-05
2.01703191476525e-05
0.000111160482720748
7.92989954419633e-05
7.38764994475411e-05
1.89987954069673e-05
4.3481716516049e-05
-3.71721453205422e-06
0.000105493618022355
0.0001071807273662
6.58218142850127e-05
1.44971035385287e-05
1.7293713850347e-05
4.91450765922346e-05
4.15170977540843e-05
5.55060910897123e-05
3.4512426980093e-05
2.35123760469983e-05
8.50573383701711e-07
0.000117807622771343
9.93858633517143e-05
1.39353431794944e-05
8.54276305008991e-05
-1.13117009270454e-06
5.04866728290172e-05
0.00010489817557266
3.69574896780729e-05
0.000127508004730225
4.87424198699371e-05
1.48246701023076e-05
8.71526745391951e-06
6.5819623250429e-05
8.64231172595699e-05
5.26417800669975e-05
0.000122951522947424
6.91131675019414e-05
5.03611575704404e-05
6.77700567822236e-05
1.8905105503427e-05
8.19279075907347e-05
1.97948128313579e-05
2.72168202575541e-05
3.29900589973807e-05
5.7091370866214e-05
3.29322754215445e-05
1.84925409450018e-06
8.60120019300897e-05
6.73443336860285e-05
9.28758945788538e-05
9.80717795162228e-05
7.37671031516504e-05
9.68726394347969e-05
0.000114796453062068
5.93591577930475e-05
6.36724245806638e-05
9.89026601766961e-05
7.43374896746654e-05
9.51449710077596e-05
9.62660788711845e-05
4.79377607545275e-05
0.000112586922249913
1.68960679545834e-05
5.17507633058159e-05
2.33538639963815e-05
3.06911936358392e-05
6.08535451632327e-05
8.77228457220627e-05
8.89806352279998e-05
8.02826394423988e-05
6.01081957458555e-05
5.27595941534651e-05
6.08430217752474e-05
3.9419341792829e-05
7.33272166176653e-05
2.80911630144423e-05
7.62960357249913e-05
3.98570348066866e-05
5.98124773249059e-05
4.16237010696676e-05
3.690946040759e-05
4.72868411404927e-05
7.86266606101901e-05
6.38438447677072e-05
4.73915192415605e-05
6.91045460840138e-05
1.69135788844715e-05
-8.59967033997945e-06
5.44896089000204e-05
4.33033422850041e-05
0.000103680516850442
3.43373579326299e-05
4.49526610029474e-05
8.67648369713689e-05
6.30210180632553e-05
9.49910995626302e-05
6.19822417572392e-05
6.17080193668407e-05
5.93221516694385e-05
9.60716263421501e-06
5.68764932542151e-05
-3.27466475802651e-06
5.37278629313065e-05
3.70298414325492e-05
2.57223066835459e-05
6.32603872504862e-05
5.31188969750369e-05
7.71714283152608e-05
9.21747275087512e-05
5.27436735759853e-05
4.07773315755111e-05
0.000100349893038238
7.21509566708518e-05
5.07024762445576e-05
4.44622572094175e-05
0.000103388017052518
7.21452757901574e-05
2.80680728308937e-05
9.79145268758134e-05
7.101970485204e-05
1.07227747473979e-05
2.23908249553116e-05
1.1062906520188e-05
3.86802575037208e-05
8.71849044368136e-05
3.38741368843313e-05
1.42517472255567e-05
0.000113714979507882
1.85963244121833e-05
6.49456018453142e-05
-5.12716653082409e-07
-1.44971423401863e-05
0.00012785296924082
2.40219889768804e-05
4.44628539143938e-05
0.000117649000672036
3.45117780332392e-05
9.1068308983328e-05
8.92158345422657e-05
2.21872366332961e-05
0.000123912863103016
6.42533319359395e-05
7.08264597365959e-05
6.05973426930981e-05
7.23817540959931e-05
5.20875212490758e-05
3.5679505318847e-05
1.43995051693918e-05
6.18873193019501e-05
5.02804675837146e-05
2.4615745584039e-05
4.9587889902113e-05
7.84647140213745e-05
9.94287406213322e-05
6.3709876945015e-05
6.88125088825091e-05
6.10324126549742e-05
6.69638005896154e-05
4.68644544421193e-05
6.39821511801072e-05
2.22973660049632e-05
3.98297360847444e-05
5.16957669594691e-05
5.71243637521555e-05
-2.37015388452346e-06
5.33659169283305e-05
5.09610229703003e-05
6.10906150109822e-05
0.000102860356187267
6.46961009017911e-05
5.52627571339256e-05
4.73533347277923e-05
8.95518226618768e-05
3.90875557087081e-05
5.02821073282784e-05
2.02193698378777e-05
3.63453610342662e-05
5.44734589702778e-05
5.97706813902694e-05
5.01577190959686e-06
4.34057527628312e-05
4.6396582475589e-05
8.24268404061211e-05
0.000102966636184141
5.91975713850797e-05
4.06543804467164e-05
0.000110575191855817
5.59562039642841e-05
3.78170229185507e-05
6.18799058712155e-05
8.58541232838157e-05
1.1428857547032e-06
9.17806047303074e-05
9.96546701317261e-05
1.22506119049787e-05
4.77659510170841e-05
2.83351487710886e-05
7.68966765780938e-05
2.446930774838e-05
4.43940079608093e-05
6.77123286500099e-05
9.18707078043269e-05
4.77985120459579e-05
2.30006219289014e-05
0.000130089542145762
6.62729636444767e-05
7.13100544098544e-05
4.02384185132861e-05
9.70598208288903e-05
3.73327893278124e-06
7.11602831403375e-05
6.24128900637599e-05
4.92865820153713e-05
9.23934842471807e-05
3.81653204815367e-05
3.74631088795081e-05
6.70049474301359e-05
7.54930907799168e-05
4.4164421399012e-05
6.33679304022212e-05
4.44437541295875e-05
2.46205622977797e-05
0.000105688528558115
1.6224434554102e-05
4.48770818778756e-06
4.26779403907444e-05
3.41134177755082e-05
1.40677421172146e-05
8.95586733585539e-05
-5.30210672690078e-06
4.32087150412855e-05
4.77773110966642e-05
5.13962656237319e-05
4.15146096239141e-05
5.01595228559482e-05
2.84168979256116e-05
6.4540854840075e-05
4.36803083130728e-05
4.6558919743012e-05
-1.20234420144821e-05
7.13436527531636e-05
9.56736758038016e-05
3.6920816109386e-05
8.33523889008833e-05
8.49990885888412e-05
9.51167654142613e-05
5.56531785483582e-05
8.24560654944796e-05
5.58090504249227e-05
8.71482690197422e-05
5.30459243909278e-05
8.43673614581449e-05
7.96595212179109e-05
9.3590149904115e-05
0.000126863130458871
0.000101487458096018
0.000100939282293568
5.10711836004222e-05
9.41550648170771e-05
4.0274396267244e-05
5.61438899978169e-05
6.00594745969423e-05
2.36112105705026e-05
0.000120752972625411
-3.74136742364831e-05
2.95062960057872e-05
5.43360312675539e-05
1.20311771464867e-05
1.56242442901774e-05
8.97363267213243e-05
0.000145750525467228
8.84075963008129e-05
-1.34772568087424e-05
5.82741971852703e-05
0.000110044814371289
2.62519277817268e-05
1.09733041868175e-05
5.75752127138368e-05
7.0512299276896e-05
5.34607144813794e-05
8.07841941418373e-05
7.18790086352042e-05
6.40677226930019e-05
0.000103943152339152
5.1713607277796e-05
2.73724327521114e-05
2.95341862468498e-06
7.27849580768287e-05
6.85909308752191e-05
2.72623889136395e-05
4.96373509884844e-05
3.35926550328408e-05
7.38831767674419e-05
0.000113918988443879
7.82189569101181e-05
3.11367243629369e-05
0.000145277736000559
3.15159126683959e-06
0.000175227383522991
0.000114392788337509
3.68579354393175e-05
7.60400148675414e-05
5.45123434919948e-05
5.98958295060371e-05
4.74191519917687e-05
6.25990843490874e-05
-2.48348976832078e-05
0.000132306879365821
8.59704019632144e-05
2.93143034809326e-05
6.2978941693702e-05
2.4454793006436e-06
6.71600191409638e-05
1.35352638486128e-05
4.37487968872173e-05
5.4856906751768e-05
2.06911661609537e-05
5.49997281499686e-05
6.12624723959038e-05
3.30067295805197e-05
1.66481675887323e-05
3.20971374873037e-05
4.26806137764419e-05
7.47739012653454e-05
8.16482473197428e-05
8.19035297586605e-05
3.99982097998149e-05
6.74234643083339e-05
9.01876732224493e-05
5.8083238392736e-05
-4.50314440625831e-06
5.83327986485163e-05
6.43492142774303e-05
6.74290646237198e-05
1.75570062329318e-05
5.87468395127869e-05
9.15599389694939e-05
4.29073299996551e-05
0.000117386950957119
5.55069845290871e-05
4.3071540168453e-05
7.06849816905597e-05
6.70149875381889e-05
7.26981041352496e-05
2.86148295764122e-05
3.35577006977544e-05
0.000101223424691163
7.06058637227773e-05
0.000114166829779188
5.49274915371077e-05
5.99351828174105e-05
9.51014424833094e-05
3.45812187433341e-05
3.66039602864936e-05
5.91034285798236e-05
6.47991799643892e-05
3.37208994203081e-05
5.57115290357241e-05
5.89603159184754e-05
5.42328780157105e-05
6.28123443295075e-05
3.26634302305435e-05
9.33627715593997e-05
6.31059114562744e-05
8.56327224072366e-05
6.72273258434816e-05
3.07067343131394e-05
6.5171897106069e-06
1.30695925112385e-05
7.93108815622187e-05
0.000125465633183445
4.25238856628869e-06
3.21622889973191e-05
6.38110297327124e-05
6.89185911196843e-05
0.000124914198094874
8.26704778829919e-05
4.91261867446882e-05
4.16867184846669e-05
7.12461324112516e-05
5.18963592369144e-05
6.3269188372104e-05
0.000124112368112615
-1.89474438810862e-05
3.34222689894799e-05
1.58297558420443e-05
0.000131656721476987
2.53052806510416e-05
8.15353514161534e-05
5.33171032504897e-06
6.85160316312121e-05
3.32914962776022e-05
2.59617905107032e-05
5.57156856230978e-05
1.67697989050013e-05
4.56162191841663e-05
9.5074120932163e-05
-1.08155110515733e-08
0.00010599633637076
5.17075771537934e-05
5.04921416295981e-05
6.16652734104927e-05
3.035332840307e-05
6.72331495867671e-05
2.60492206624578e-05
0.000104388190359772
2.59402388304537e-05
5.60256858363541e-05
2.33252345219994e-05
2.15139729785344e-05
7.82414793065394e-05
7.76447353905921e-05
0.000119169155351242
7.85495220017479e-05
1.9377607847797e-05
8.50360297648048e-05
0.000102000080262957
8.62043767334253e-05
3.88410406447124e-05
1.65013290902717e-05
6.332593091837e-05
8.6093542100588e-05
6.67323385782647e-05
7.50585889352994e-05
5.32979872621957e-05
7.85067020244316e-05
7.20974796086281e-05
4.44078858582894e-05
7.38258996071095e-05
5.3768717598285e-05
9.86726998320694e-05
6.24867101956395e-05
5.66892384924937e-05
0.000117764983194582
5.78725524970941e-05
5.59861145689287e-05
5.25457019946032e-05
2.63010237194237e-05
8.80945413453734e-05
4.50092269994838e-05
0.000124217404967675
4.71508978902331e-05
6.0111266830419e-05
7.96031122496153e-05
0.000104739030371027
6.72698330557113e-05
2.67253013813137e-05
7.89321647487739e-05
7.26468205302982e-05
6.81069018936191e-05
2.35276617211692e-05
4.85906014982119e-05
5.59630735413923e-05
5.76409136987185e-05
3.02411855598082e-05
6.67696657369713e-05
1.99402571160327e-05
5.47706393010636e-05
4.11144353346332e-05
5.59857659260043e-05
4.83134765215854e-05
3.7198433846841e-05
7.20334104441402e-05
6.66678934618184e-05
0.000102395904668613
0.000107077033488309
5.69931842086175e-05
-2.83865288317379e-06
4.7268054363218e-05
7.19754759581343e-05
0.000135610562655045
-5.02495357097213e-06
1.31143327375833e-05
7.67341772382541e-05
7.39925520559192e-05
3.99026046099828e-05
0.000114623435691567
9.0529410396848e-05
6.41178250790962e-05
4.92108808045369e-05
8.98592361180825e-05
4.14099433712351e-05
8.78778337496457e-05
9.9390212725875e-05
8.7714240891991e-05
0.000108687698423551
6.11267174976627e-05
7.28827276025091e-05
1.26932370896704e-05
6.01026494759885e-05
2.40929062278372e-05
3.86618821819137e-05
5.87376992334768e-05
6.66075269054182e-05
4.30494973826879e-05
4.99469931605716e-06
4.01827298130952e-06
2.32984923286014e-05
0.000106425461855422
8.79525541319882e-05
8.07250387545487e-05
-2.93765670949195e-05
3.43683783589091e-05
8.59692080992205e-05
9.87511378247668e-05
9.71928087589448e-05
7.66199872685204e-05
8.42663661672877e-05
2.19693355749957e-05
2.11641590226707e-05
6.92366441425875e-07
3.07645150349372e-06
7.205282970193e-05
0.000133666987000913
4.94017754970448e-05
5.42331993771241e-05
8.69589679027612e-05
5.12223290185344e-05
6.78988845158945e-05
2.87417946226891e-05
8.16033609837664e-05
9.11909563854073e-05
1.84625027699708e-05
5.16946462310735e-05
5.75123559908937e-05
5.38126154702342e-05
4.93109804946226e-06
5.17364915620011e-05
7.25003587697698e-05
1.74051052872086e-05
7.71565627232102e-05
8.30176256476402e-05
5.6892950799249e-05
9.38251933140186e-05
2.42953445392562e-05
3.81781690872078e-05
1.71110439660731e-05
0.000116347127111419
5.88247420738683e-05
0.000119326046181038
7.33221429902884e-05
0.000136053821581949
0.000109318657089679
9.56872964936269e-05
1.51741315094924e-06
6.75860821136261e-05
0.000137280939125882
7.25303617046158e-05
0.000114324928430211
0.00010482055417967
9.48753218184655e-05
3.09207158286728e-05
6.90516262101477e-05
1.1058472895334e-05
4.00697433229618e-05
3.20859433599546e-05
4.54231526482621e-05
-6.56739618122217e-06
8.77509081889267e-05
5.89656626638601e-05
4.77026468332164e-05
3.21657221178003e-06
4.82390017050971e-05
7.25009008547765e-06
5.21382550987038e-05
1.78087447798002e-05
7.84983243462107e-05
8.34656004574977e-05
3.25561286048005e-05
8.31628249197498e-05
3.31462840291899e-05
2.90491294471218e-05
6.10162255294222e-05
1.88154403029728e-05
5.9110254714288e-05
9.07224489985094e-05
7.37888845439351e-05
8.84299555820698e-05
5.22507821361488e-05
1.53954348029273e-05
5.27688990198615e-05
2.56160201682358e-05
4.42285271451982e-05
5.44979244818678e-05
5.48915629664963e-05
5.35572955429355e-05
1.09537693639924e-05
0.00010076277227629
0.000146594727076233
-1.56155419271965e-05
7.75257542616531e-05
7.53568400144897e-05
3.34927270980785e-05
2.89013501444002e-06
2.84926155322092e-05
2.80899049734288e-05
4.62829746224064e-05
5.42659277553023e-05
4.693172583713e-05
5.29289226518394e-05
4.17765368363485e-05
6.04518670794011e-05
0.00013318443019261
3.80728030417329e-05
3.02619605458053e-05
7.99399125847088e-05
8.6242570932525e-05
1.90370527343701e-05
3.87536894953494e-05
0.000103431928729995
2.00627452671216e-05
4.69280467319085e-05
2.52118442773284e-05
0.000104601757617564
9.14870210151099e-05
0.000103835314507887
0.000112508784928637
5.79766509802937e-05
6.90745365540702e-05
7.02026887353995e-05
4.54656177385612e-05
4.99750835828337e-05
3.84385515935801e-05
3.31115126292645e-05
5.9753504670697e-05
0.000101982966790297
3.84020011741774e-05
5.61766972944438e-05
2.67001131741456e-05
1.11555809519928e-06
8.48292453706409e-05
5.27481392119898e-05
5.97895442474207e-05
4.25601894891972e-05
8.71803045451442e-05
5.22096182196052e-05
9.51624768152665e-05
8.90500310098638e-05
0.000128829131236393
9.78063104617697e-05
4.50575608501517e-05
5.18478881664699e-05
8.22718596355572e-05
4.55015669710515e-05
4.61431179640466e-05
5.34844571502613e-05
3.64825307827388e-05
0.000103209618861507
0.000119497757093603
7.17423881053463e-05
7.09947325195836e-05
0.000102459848356694
2.83632061959711e-05
4.66524248746769e-05
2.93734587120047e-05
2.75129299079482e-05
3.13270229025607e-05
8.57827412294515e-05
2.43536781227233e-05
4.2480379378167e-05
4.20880335076092e-05
0.000114382922598921
6.10039590790165e-05
0.000113965771044485
9.12896643104523e-05
8.2440422001272e-05
0.000102631215916863
-4.27640241198177e-06
0.000105232822417654
9.96730886086518e-05
5.72228497591355e-05
6.68338173683234e-05
-8.91028162742783e-07
7.51151400000176e-05
5.18548908788216e-05
1.72586470840262e-05
2.69089714567445e-05
1.88265749550818e-05
5.53488249021915e-05
-7.47277150671562e-06
2.38488576420264e-05
0.00011180445143533
3.31158522542058e-05
7.25837441175848e-05
-8.50354858656157e-06
1.94336176625602e-05
6.74491342007597e-05
8.55603141435725e-05
7.42219862943774e-05
7.34802709475674e-05
9.84308516047685e-05
0.00011706555631281
3.90984532485242e-05
4.36076228903847e-05
2.3003405566136e-05
-5.53030297295599e-06
7.95824140212328e-05
5.9562512998658e-05
9.21819524123855e-05
6.43791576921092e-05
9.93102951290905e-05
1.93339306536513e-05
8.89016273614635e-05
0.000106550061966286
6.40863980575118e-05
2.30933467891195e-05
8.9961519209059e-05
9.08395768870414e-05
8.16828971391313e-05
8.195705682344e-06
3.51554327539492e-05
1.27556572564935e-05
5.72224364111486e-06
3.14893468852065e-05
2.7951026803502e-05
4.42313380893645e-05
5.90797223696949e-05
5.42013272262081e-05
9.85507350038407e-05
2.63059952575472e-05
5.91646025887356e-05
4.89590823691427e-05
7.23383925601079e-05
9.49637661744325e-05
9.50801727361052e-05
3.14342194648006e-05
6.55937927855968e-05
6.52665238933755e-05
7.08021019587846e-05
6.8633016785953e-05
8.45240484992864e-05
5.14201317945923e-05
6.03087036434108e-05
5.4707363247624e-05
7.65332838085012e-05
6.60425781557815e-05
5.39726341389966e-05
4.09761703930333e-05
9.91131457574569e-05
-1.54521213556027e-05
9.98130712419246e-05
5.11225679787167e-05
7.96383169455612e-05
1.19021884126182e-05
6.91164491311466e-05
6.880468459968e-05
8.17450821422446e-05
4.32968340883744e-05
7.49522057211477e-05
3.62680817516685e-05
2.8879204395881e-05
6.63844286877158e-05
8.43944507344775e-05
9.06399537752898e-05
5.86287704794649e-05
1.41364961748183e-05
3.95103688344039e-05
8.61184898415412e-05
3.71003198245076e-05
7.31663520410306e-05
4.77099366686134e-05
6.36644866317955e-05
8.53218996703682e-05
6.56608940222791e-05
6.25306826242756e-05
9.46564660897323e-05
9.9105815359764e-05
3.95470672435373e-05
3.02771232577773e-05
7.86833628412774e-05
2.86623748279043e-05
6.94005835527134e-05
4.62959250672716e-05
-2.0678910618136e-05
4.77457598624549e-09
6.0663394812474e-05
0.000122344949828703
5.94413895310703e-05
5.6990546153923e-05
5.90977117271818e-05
3.65354325522964e-06
5.8979586370608e-05
8.17787584857835e-05
7.86891886583034e-05
4.27811748563234e-05
6.87868881723048e-05
0.000114679760354208
0.000131364356613879
0.000101285931837873
6.86591340025854e-05
0.000135652466477224
6.09695343472163e-05
3.15072034590725e-05
8.47527792775428e-05
4.06506476474981e-05
7.44335323041377e-05
0.000103926835989604
2.18263771290455e-05
5.92150176741882e-05
2.34419400625739e-05
5.86336440811776e-05
5.23405441817016e-05
7.99164224553427e-05
4.72362842565764e-05
6.00358532093234e-05
5.26175703379438e-05
4.58899940566653e-05
9.25996964444716e-06
0.000105606480337415
6.20845661456685e-05
4.33562681865682e-05
6.33177232830676e-05
8.32924384040957e-05
6.52157325677432e-05
5.71105461106883e-05
6.57121699989848e-05
5.75569766370118e-05
3.0885943447545e-05
5.67468355509543e-05
5.81056683784283e-05
5.81189221559142e-05
7.70546937269971e-05
-6.71016010437888e-05
2.09812941800263e-05
7.87094176523482e-05
6.05212418314739e-05
6.42505447410145e-05
8.12704184328261e-05
-1.99435975627948e-06
8.42970611217956e-05
8.16627427172678e-05
3.69299985119149e-05
4.18713782239673e-05
6.54344096041597e-05
2.16445594935456e-05
4.49970025024171e-06
7.90151159790372e-05
0.000101572233986563
0.00010491276982369
8.6951034299376e-05
7.64418542683356e-05
5.70093738179239e-05
0.000100581132386714
6.87353325810198e-05
2.62540356178045e-05
6.96262544524435e-05
1.32392384598771e-05
2.95018878392379e-05
-4.1550635371056e-05
6.82586250231126e-05
-9.29559576839257e-06
9.11501139399774e-05
3.42407161523958e-05
5.83564999821113e-05
6.46958990342674e-05
6.96705665882109e-05
4.69916716029775e-05
0.000108891327312385
2.32898725815268e-05
1.25975568527229e-05
3.55884007684219e-05
5.70163134411602e-05
6.59107280494138e-05
2.06724581830682e-06
0.000154394180411283
3.18679954748399e-05
6.83293945093069e-05
7.1007019358652e-05
0.000113805293203779
7.8780186907989e-05
6.99063751452039e-05
7.23244177793815e-05
5.17144798954169e-05
4.67736322465428e-05
4.19257956444786e-05
8.65835676861173e-05
4.2554026971075e-05
9.18637589271992e-05
0.000124213545545835
0.000111462502507035
3.46460279710398e-05
5.56770895415929e-05
6.06655139828566e-05
7.2092091985389e-05
5.35287215643076e-05
5.28603165030973e-05
2.58072146718712e-05
7.59926234305292e-05
5.53307579427749e-05
5.2775218569513e-05
1.13713688147219e-05
9.01909817127918e-05
6.37557270241803e-05
9.45041685119643e-05
7.86190324909893e-05
2.32300934788032e-05
4.96730883228203e-06
9.60970209071279e-05
2.17256928318201e-05
2.28290330570144e-05
9.14253121394403e-05
5.14340722900835e-05
5.86377073844827e-05
1.01053081638921e-05
7.4564466724529e-05
5.93378155638178e-05
4.05856993156141e-05
8.18596488683144e-05
6.35099493111227e-05
5.79664487947849e-05
7.80779838074041e-05
1.06456628616908e-05
8.88005460641439e-05
8.80746086335376e-05
9.46109508836116e-05
9.9926727352396e-05
9.17549569312407e-05
0.000125313613429312
2.34448468205215e-05
1.57658593499847e-05
4.71071156575848e-05
6.54096346275873e-05
9.07417753059935e-05
2.88551144149132e-05
-1.51344911591014e-06
2.58008202392212e-05
8.61707455274236e-05
9.63388819832569e-05
1.29903008148359e-05
6.23578695903597e-05
2.66088936169162e-05
0.000110287075515431
8.85020059362043e-05
2.20946908308655e-05
1.58681518601052e-05
8.98138403499492e-05
0.000107119264477688
7.48760770733321e-05
0.000119434900915003
7.70483958647194e-05
0.000101636347362599
4.77318262786726e-05
8.58325346824483e-05
5.59711652709059e-05
1.67841469062204e-05
2.42818064891296e-05
5.85023826087072e-05
6.30219268159181e-05
7.6772825188301e-05
8.64513020448039e-05
-4.50482425668397e-06
6.49312288824899e-05
5.18616818658551e-05
2.50511525661566e-05
5.63960674130205e-05
5.52737983443848e-05
-1.69770801745461e-05
5.80119665015219e-05
2.63109515458557e-05
3.04258118448445e-05
5.13979980463956e-05
6.64884159545912e-05
4.67287149361166e-05
8.90991040601562e-05
8.81368461242091e-05
5.08300882155081e-05
-1.02205510495479e-05
3.33521798587143e-05
9.79478400812601e-05
4.92122076998145e-06
0.000108486400362537
8.8058241731352e-05
6.87374613754406e-05
3.04182811555644e-05
8.09260481540278e-05
2.96235672691966e-05
6.93169213342096e-05
0.000105976480968773
5.94202711438231e-05
1.95933440700078e-05
3.54199088456791e-05
5.04407079234389e-05
7.91444964660993e-05
7.53691478587118e-05
0.000104329765943086
5.08143216990752e-05
5.67076228069315e-05
6.53478286488584e-05
4.63596710978408e-05
0.000118273537170945
7.74059681923875e-05
8.73524738782923e-05
6.99663458760245e-05
5.57378032090889e-05
3.64766918910675e-05
6.69256013656345e-05
8.18206233604579e-06
0.00010986634510789
6.19828708427263e-05
4.34678062224731e-05
8.2839226242067e-05
5.68871406355455e-05
2.6945265697277e-05
6.16875880274458e-05
7.90818285930777e-05
7.89742234692131e-05
1.92721251367857e-05
6.1616701334453e-05
4.34300315770906e-05
9.22603898161805e-05
5.94762468731667e-05
7.10331522381361e-05
4.51387343984566e-05
8.16296076237279e-05
1.95934691462113e-05
1.74064778813004e-05
5.60514046157945e-05
8.17351946277072e-05
9.3685367517795e-05
3.05271361843623e-05
2.19515460435787e-05
6.94742851211726e-05
-2.74773589038494e-07
-2.62908437280383e-06
9.01035182925306e-05
2.71112503255197e-05
3.61603401210003e-05
9.25780101742574e-05
7.58332285250254e-05
8.59129720676565e-05
7.31105175967423e-05
9.1183884491261e-05
3.68257078980433e-05
3.61486670817854e-05
-6.52229124644367e-07
8.29309444725954e-05
6.41626142873389e-05
6.03638599413613e-05
0.000112597138207257
8.02530871775696e-05
9.93497347399555e-05
8.70352928434648e-05
3.9921898922581e-05
6.74928631311162e-05
6.77195259141032e-05
2.19021461076604e-05
7.80886860242676e-05
6.02438260257237e-05
6.83251684950823e-05
4.72232169272756e-05
0.000132773063957174
0.000117372973323724
7.00655931616465e-05
7.37667616962457e-05
7.17486315275202e-05
7.59190653184723e-05
5.41489244537082e-05
9.19025032794282e-05
0.000107145175877758
8.15863860119913e-05
1.50850234389179e-05
5.04087471226322e-05
5.12120639359032e-05
5.99230922530099e-05
5.351885812937e-05
4.97084240101349e-05
5.56731939903426e-05
4.6328416282302e-05
6.13702739417883e-05
2.86359084141188e-05
2.76370178559644e-05
6.48936165021041e-05
0.000105910278427507
1.92826221003271e-05
6.85159353754118e-05
5.13288223276535e-05
7.70147099624661e-05
2.97856731462956e-05
4.40310958107093e-05
7.00051081917288e-05
5.27322412982564e-05
5.88909484253002e-05
2.36227365810664e-05
7.24325433210073e-05
6.61615407631592e-05
6.11683783813232e-05
4.50637846375634e-05
5.21926389707776e-05
7.64808986359759e-05
2.4462472248572e-05
4.20764228663997e-05
6.27048761230678e-06
6.48828276880026e-05
4.00543812541164e-05
3.60869236841815e-05
9.32861647808514e-06
5.32001967377465e-05
3.43161922159462e-05
-9.40688760590574e-06
0.000124147955833536
2.27607549629634e-05
6.53978355487961e-05
9.46822594364775e-05
8.67760141170312e-06
5.11702733430829e-05
1.48765538879892e-05
0.000105427731444883
6.04980614429364e-05
7.45703751429073e-05
-2.50509805957005e-05
7.61459007539118e-05
4.84663800865974e-05
7.88925221612272e-05
7.2380248693927e-05
6.68056875444843e-05
9.80233799852255e-05
7.9169691674826e-05
1.22008589733883e-05
0.000104484290631229
6.469757742319e-05
3.84179022620696e-05
7.7115345337596e-05
0.000103358113682348
3.13204775538481e-05
5.41180389728122e-05
7.28894214362125e-05
5.85600028675976e-06
2.69362644843801e-05
-2.92739324265626e-06
5.20259783925206e-05
4.06798715242701e-05
2.47601816840146e-05
6.73248275620369e-05
6.55620636160607e-05
6.61325464477914e-05
7.51456881358977e-05
8.18303698108096e-05
8.08182795227978e-05
5.79272266831239e-05
7.30678226932797e-05
0.000108563694748924
9.54485537523069e-05
8.20066999683908e-05
8.33420037779817e-05
1.95955149567647e-05
6.268086729997e-05
6.80816733804585e-05
7.22674678962647e-05
8.37852185133638e-05
-1.2563182280268e-05
5.47702437229856e-05
0.000146317016356072
3.05331399601729e-05
9.36547176731168e-05
6.1187090090059e-05
3.78996758273928e-05
1.48056662536745e-05
0.000111525602955364
3.14575049170368e-05
5.24751217088723e-05
2.89424051749157e-05
2.7291048949073e-05
1.61184131990241e-05
8.62986601471542e-05
4.23718736427171e-05
7.01213850762313e-05
4.13309281542559e-05
7.62869980884599e-05
7.96086907119157e-05
6.85068353191058e-05
1.47212646256258e-05
4.11623906465576e-05
5.84319813797279e-05
7.08791793342085e-05
0.000102953737702092
2.83515783662041e-05
9.75254617315883e-05
9.00830614331886e-06
2.92375702564862e-05
1.52890432706284e-05
5.33181314521135e-05
5.43040869465709e-05
6.23526281920123e-05
-1.73596237494638e-06
4.46807141209269e-05
7.95138176350738e-05
2.83955869537907e-05
5.74956471688288e-05
5.26143614839502e-05
3.63944327228972e-05
2.1567919762984e-05
4.4125194594162e-05
6.702729653182e-05
5.55662012882318e-05
5.88946851524854e-05
8.78347497856763e-05
2.82638606918522e-05
0.000105176877170402
1.54906264799268e-05
6.45842911780001e-05
9.71518428406525e-05
6.53969439119456e-05
7.78042148495842e-05
9.2786090199794e-05
-1.60531260334249e-05
0.000113731417576782
5.04614336792455e-05
2.45100587554316e-05
6.33711116035925e-05
3.62347472558377e-05
7.88288826542621e-05
2.73789420972384e-05
1.71846759066286e-05
3.59510227945878e-05
7.90513631839588e-05
8.00704614302571e-05
9.6870320335077e-05
6.02511649740943e-05
5.93068616022693e-05
8.50737629537146e-05
7.05714446597584e-05
3.56029364720326e-05
6.37265335879791e-05
3.54873283225361e-05
9.74785769524406e-05
8.97874502903077e-05
6.49695429647592e-05
8.5839638458926e-05
8.76089677060999e-05
6.87800797658385e-05
2.0950859138165e-05
2.44759558701926e-05
-1.12942787286286e-05
6.56378957349786e-05
6.68401122098538e-05
4.94808366782208e-05
3.19305686210651e-05
1.98043210179235e-06
8.54037075274784e-05
0.000107197546462597
6.98419463396026e-05
-1.16749702488958e-05
3.08871407854531e-05
9.98278413244988e-05
7.35430091785038e-05
8.18807801893071e-05
0.000117002167552569
6.35679661583587e-05
2.3338848139138e-05
6.34321620899164e-05
1.77598177352975e-05
0.000125857092812342
0.000132248217646097
6.34432391255905e-06
-1.67515118074124e-05
8.87263163769142e-05
-9.07491988547742e-06
8.37590474933884e-05
2.7403173950386e-05
6.09747468985861e-05
3.39095833937233e-05
6.47245209021029e-05
7.5523828868058e-05
4.76154013126084e-05
9.81813984680598e-05
1.43202400744287e-05
2.37634941133623e-05
6.72115538573202e-05
4.16366796555182e-05
3.58387152366381e-05
7.19982875451683e-05
4.61564813968043e-05
3.63392873066151e-05
3.54455467631913e-05
8.12870545434306e-05
5.44419060071718e-05
6.51040517790648e-05
7.030512750509e-05
9.66305144067964e-05
9.85564561473598e-05
6.16556669737429e-05
5.53792052976586e-05
3.3096643395768e-05
6.02864666634365e-05
1.85632524463828e-06
5.72949081282438e-05
9.15807674579788e-05
5.99764125382775e-05
8.24906510011447e-05
4.98393882465868e-05
3.04324573169729e-05
5.0231477385747e-05
5.82496576399885e-05
8.94092726275419e-06
1.03018933874964e-05
4.95286925616994e-05
0.000115324532687783
4.27618160450167e-05
4.68649522167733e-05
-1.29852374152358e-06
1.16852219061856e-05
-1.79828387611602e-05
1.85272209791912e-05
6.42950910310127e-05
2.69763905373723e-05
2.80733231042979e-05
3.21330069805511e-05
7.67538560474736e-05
7.07339678821184e-05
3.79714260413295e-05
-7.94182423974513e-07
9.39860307003387e-05
6.7886981920249e-05
8.41453369451129e-05
0.000118563263010474
4.8013280440257e-05
6.73441616686357e-05
3.16274208219769e-05
5.7219184278012e-05
9.60523087055136e-05
0.000104689433528568
7.19161284018011e-05
8.0764922647728e-05
2.72178180506529e-05
1.69259305203514e-07
5.13735880068845e-05
5.05127289996681e-05
-7.48535827054095e-06
6.0266202186671e-05
2.04592688868379e-05
-3.10954386671417e-05
6.26345725225621e-05
3.86999653086639e-05
2.58833427619671e-05
9.88393337557805e-05
0.000130679045159522
9.68083299218204e-05
4.72266753395877e-05
5.5203843914063e-06
2.17827975817081e-05
-3.57060678189578e-05
5.91506172126064e-05
4.07953736784587e-05
4.65706423316048e-05
8.66434180908336e-05
6.86137515984014e-05
7.61587911778646e-05
3.62684681121417e-05
-3.42730147706862e-05
3.85352582393931e-05
6.41749218551047e-05
5.20616154062284e-05
8.9329273209641e-06
0.000103673364000585
6.93333337867658e-05
8.00509771929708e-05
7.56853642305537e-05
2.70316739624177e-05
2.05758379291768e-05
8.33824423167508e-05
6.05926921241438e-05
3.51703072664181e-05
7.20046545688848e-05
1.27019725148951e-05
9.21776926946735e-05
5.25541887456895e-05
5.14260733935943e-05
6.46414737709374e-05
5.89840040717932e-05
7.08644601860416e-05
1.57770155173429e-05
4.55221935076975e-05
5.97965749625957e-05
1.00656498365131e-05
2.74235785196841e-05
7.6250967442475e-05
7.77791184120341e-05
5.49907631550098e-05
3.58117982553228e-05
2.84616698478511e-05
8.71737267872633e-05
3.79046386578015e-05
8.43202928973785e-05
4.22412323389378e-05
4.06947626301773e-05
6.27375162130314e-05
8.13110519203995e-05
5.68001379518479e-05
3.75102515406553e-05
5.25812512943572e-05
4.70687224261311e-05
8.05214987612706e-05
5.66525394755193e-05
6.10390234014724e-05
4.80486470997551e-05
8.14970481525108e-05
0.000128269843171936
5.29814877299599e-05
-6.33089191389164e-06
1.16591546736175e-05
5.60619861394184e-05
-9.80973664830942e-06
5.23974084198423e-05
5.58873872052852e-05
8.73330734526924e-05
0.000128565841771357
6.85920016992881e-05
2.37425260760945e-05
0.000102548355004773
4.15390721401617e-05
6.00745181864961e-05
1.0106419902679e-05
-2.05445450126122e-05
8.05285978193074e-05
7.95861945206199e-05
5.5115134418064e-05
6.26315099533098e-05
-2.32337121636836e-05
1.89539246297575e-05
3.79164796294144e-05
8.00743809670665e-05
8.74879300311718e-05
5.70114484353374e-05
5.7118722611999e-05
1.5105391001052e-05
0.000106147490801591
5.84358038493167e-06
4.31226405723378e-05
6.40473368997983e-05
2.43434735670661e-05
6.67236889927806e-05
2.04855635292665e-05
7.53049498983502e-05
9.74062337811788e-05
5.12492651149977e-05
4.90351169910226e-05
6.33003916274178e-05
-3.43733995894773e-06
0.000101376231832285
3.18063738464918e-05
3.23502174819626e-05
4.87342789018563e-05
1.6056790601651e-05
3.30453004700861e-05
4.97727221782687e-05
0.00010952562011722
5.33974860782779e-05
0.000116507777877084
9.96642861182685e-05
7.94148140768005e-05
7.25894687562233e-05
3.27161516685947e-05
7.35834760622321e-05
0.000120010373393339
1.87560255195468e-05
6.14846973287513e-05
8.8590519171237e-05
0.00012226388874825
9.52618692561581e-05
2.27500336814805e-05
4.97967796734308e-05
7.9794965226271e-05
-3.67125673031786e-06
2.40448680351948e-05
-8.68398900470807e-07
0.000102876694779708
8.25224095776106e-05
4.85335814259353e-05
1.4002445386512e-05
5.46313220485258e-05
-1.00054539101487e-05
4.14859813315164e-05
0.000132334228916693
1.37543653735387e-05
7.91167893447984e-05
9.20271592072534e-05
5.87057652099003e-05
7.63976313012191e-05
4.42684364145188e-05
2.63361182122823e-05
7.52138293270632e-05
1.03829957799084e-05
1.56075372452356e-05
5.07369635949665e-05
8.28511825377311e-05
0.000112299601009446
0.000107402896222899
8.00668397932958e-05
8.75533348067259e-05
6.46834318973376e-05
6.80877252523911e-05
0.000128297233313285
9.21201815759362e-05
0.000107882390670082
2.04169568683483e-05
6.96706165477031e-05
8.47881783697618e-05
3.16311926495178e-05
6.90388518583476e-05
6.85242175516528e-05
0.000114881143710916
7.04726472040571e-05
5.39349704387669e-05
4.38794891616611e-05
0.000103737326039069
8.50569599280343e-05
8.27071843207081e-05
7.04884781779016e-05
4.8169682804572e-05
8.40302699794344e-05
3.3216377247935e-05
1.55905688886625e-05
6.98859226625512e-05
8.72369185595337e-05
2.78381558926067e-05
6.31471216841427e-05
5.67576213760028e-05
5.14743925644946e-05
6.29222920367368e-05
3.20906780281565e-05
2.71587455906809e-05
1.83360734249449e-05
1.84545577175896e-05
4.72453297027023e-05
2.58981487762804e-05
6.86159140632303e-05
7.57576360690031e-05
7.63313206907447e-05
6.45288920058591e-05
2.6509652821018e-05
9.00441445736042e-05
2.78183358443427e-05
2.22073810847196e-05
6.41567032667976e-05
7.70831816737679e-05
1.45396200346735e-05
4.65611478365787e-05
9.497558685371e-05
0.000114793744759799
9.71550819250842e-05
0.00010195130125156
5.61166437674619e-05
9.14960208244819e-05
6.17623799336596e-05
5.14356392018677e-05
0.000110277664254605
7.82092641782025e-05
3.43436469771918e-05
0.000101197944211
9.22206616800928e-05
3.42863187449202e-05
7.12793544956605e-05
3.11662859746077e-06
8.10463986855121e-05
6.6240549477346e-05
7.97457136984045e-05
3.74293471275732e-05
5.92511747632765e-05
8.72674911794891e-05
7.04542175638447e-05
7.85539867275732e-05
4.87196428422175e-05
7.04082639866576e-05
4.20053223307909e-05
9.38014533736269e-05
1.99672742248999e-05
5.52856695406677e-05
9.41922411989635e-07
3.33652963141825e-05
0.00011358331394428
6.31354509718009e-05
9.67644457987681e-05
4.67941712371535e-05
9.44930374563018e-05
3.50456805141926e-05
6.114943054535e-05
5.09034545208804e-05
3.5650551265597e-05
5.21354557119133e-05
0.000122138156484008
5.05711174899282e-05
8.0488577094702e-05
1.34120662286751e-05
4.69206974810972e-05
7.02275835590763e-05
0.000130905827631311
4.27329203039129e-05
5.78661638810455e-05
2.37331402305498e-05
1.00296215833375e-05
3.43066217557842e-05
8.2151383767825e-05
4.41674357333501e-05
2.40819942951671e-05
6.34100030289845e-05
2.37983920665764e-05
4.15655752718624e-05
1.15846409018696e-05
4.78448925197142e-05
2.42869671176889e-05
9.00221050031462e-05
5.53650711984786e-05
7.10995474153452e-05
1.18106378846171e-05
3.35897037365815e-05
7.88351048713275e-06
2.91327524215285e-05
5.89144332248967e-05
2.8974132605763e-05
5.26381735547891e-05
9.54652421012206e-05
7.82999694734888e-05
5.79583529874803e-05
7.05168124759309e-05
6.75272885858176e-05
8.09991621021139e-05
0.000101269011840603
9.29927167582569e-05
9.4284928925623e-05
7.06783500915726e-05
8.00180898936496e-05
2.15896605079797e-05
-5.26298660511768e-05
0.000111094532135237
1.73043089471866e-05
6.06421225263247e-05
2.92641951086169e-05
7.41559540461291e-05
5.11590485184791e-05
4.7177244713627e-05
6.99519510749852e-05
5.95643365909473e-06
8.90752121090833e-05
9.84344522385109e-05
-1.16621577422199e-05
9.14945921524035e-05
2.21429572493157e-05
8.29856274469928e-05
6.14918739234407e-05
6.62392590221276e-05
3.19298019560085e-05
5.17838414060062e-05
5.58305915795925e-05
6.58388638884233e-05
4.48890142953693e-05
8.23852221146473e-05
9.33233195021026e-05
9.64286209257776e-05
8.36387097420872e-05
5.42630592547504e-05
5.08200008108395e-05
3.15726512889189e-05
3.54376428654477e-05
8.16205060643859e-05
4.91329674490015e-05
3.43327284918189e-05
7.56517263376615e-05
6.49330526550956e-05
4.84254257681747e-05
6.04180544809612e-05
5.12541117134555e-05
6.26049568355279e-05
-2.95943117313351e-06
3.26198606711274e-05
6.78827926056276e-05
0.000106360973311488
4.23426257591149e-05
5.58004204183882e-05
7.0112101735013e-05
1.52577252753842e-05
7.09824619084329e-05
4.49773849411651e-05
9.50981497878607e-05
0.000127103171481078
0.00012165629984965
7.94197608050412e-05
2.54658672098006e-05
8.00323064856796e-05
0.000104817778764458
4.33873368584379e-05
7.46403227837283e-05
0.000106283185764933
4.01008339687783e-05
7.8306299799206e-05
-3.80468201250983e-07
0.000117581845033318
5.63769704842375e-05
5.21866263385138e-05
3.71487097763644e-05
3.88791114488383e-05
2.02257877604692e-05
7.49077385033232e-06
7.2978707185152e-05
6.34745896345196e-05
2.18996899285625e-05
4.82002641439249e-05
3.96119591540743e-05
2.69542923365217e-05
1.51219799888209e-05
4.18429459322148e-05
5.80933364416293e-05
2.55053550481696e-05
0.000105212046750012
3.92076264753793e-05
4.95664288447741e-05
9.03480163369643e-05
1.56683931838995e-05
3.33648482869667e-05
2.93200181033952e-07
2.64225109346004e-05
8.18451767829509e-05
8.68830665086667e-05
2.21873731627124e-05
6.25999268926149e-05
3.48304887133839e-05
7.18404848312028e-05
8.55498992213077e-05
4.83637266741449e-05
5.23021815376254e-05
6.26542785320755e-05
2.96116881134623e-05
2.93659191279369e-05
3.00812774062444e-05
9.17953226667264e-05
5.92984551400436e-05
2.7582837648512e-05
0.000108891228614542
7.12105968807544e-05
9.59524472241052e-05
4.94750186993256e-05
9.44702236594316e-05
4.84937181871664e-05
9.82767707657769e-05
9.58991598606866e-05
5.48869333333804e-05
5.61887887581763e-05
8.37382185388746e-05
-1.02639340268623e-05
7.44737850392261e-05
3.81203965738743e-05
-2.0368074726261e-06
2.29621380388961e-05
7.50429971160976e-05
8.53891560595554e-05
9.21984838740603e-05
7.05199047741412e-05
8.32113238525856e-05
4.62226288476711e-05
3.44620770929705e-05
4.81419367026402e-05
9.76725212352335e-05
4.78164953835079e-05
-4.87375667339323e-05
1.88951290887157e-05
7.56106025182518e-05
5.32899362581765e-05
0.000124674247528598
2.2306577073384e-05
8.3611607249942e-05
2.01645691081377e-05
7.334574165815e-05
4.2616386768054e-05
1.06873723035953e-08
6.92952776797171e-05
-2.30722056867871e-06
3.36517429565845e-05
0.000109190168160481
