# Supplementary material for: Research on computational propagation and identification of mine microseismic signals based on deep learning
Source: PLoS One. 2025 Oct 22;20(10):e0334641. doi: 10.1371/journal.pone.0334641 (PMC12543183; doi:10.1371/journal.pone.0334641)
Supplement: S5 Data — (ZIP) [file pone.0334641.s005.zip › 000100800001313.xlsx_0.txt_24.txt.txt]

8.55528066520105e-06
7.1098545169581e-06
7.878018512448e-05
5.1649839516475e-05
1.78431397274188e-05
4.75044450159826e-05
1.96774479998626e-05
5.11247359165012e-05
1.03318613707869e-05
7.5394430016107e-05
3.26146895850781e-05
9.38136482255684e-05
6.67141885429152e-05
4.91969662065506e-05
4.79859520370825e-05
9.79287225217753e-05
5.91526079091539e-05
4.59707321945454e-06
4.50595197138548e-05
8.37800200755078e-05
8.29796958119891e-05
0.000107065542034982
3.44623103738773e-05
9.79631831181546e-05
5.25920411690571e-05
0.000101829835810658
0.000103147278690334
3.89582775371123e-05
3.38439528060598e-05
4.64634152060804e-05
7.06590157948227e-05
6.65420987051468e-05
5.97490145241106e-05
8.04667137167751e-05
-7.42799358041988e-06
0.000130497275550857
8.38352350636995e-05
3.37920740853315e-06
3.07515901855856e-05
4.54210691560004e-05
8.84407440453642e-05
1.59839780048003e-05
0.000112017696203668
3.09818909353193e-05
2.13259742685938e-05
7.0479826205958e-05
3.45313247386164e-05
8.07339858893821e-05
5.40894834966785e-05
1.06178165313188e-05
5.26693069490577e-06
7.77304449806614e-05
2.82727154795171e-05
6.14637858678061e-05
7.48278009459339e-05
6.89733338427052e-05
4.69599477796745e-05
2.74150026417343e-05
8.14903682111266e-05
9.25719723424442e-05
3.10338467436523e-05
0.000109046544319478
0.000100738091814438
5.18285257667323e-05
1.94914167780684e-05
3.6758998887388e-05
0.000118855401422781
5.03694298869322e-05
7.99059474545557e-05
5.34094904967598e-05
5.2659784464156e-05
6.25812834945268e-05
8.98246903183434e-05
6.27161857831919e-05
7.09588769423004e-05
1.84557812826274e-05
1.88027615701191e-05
5.81344189551445e-05
5.03240229127096e-05
2.62008231879327e-05
5.04224650202855e-05
8.82890082444704e-05
6.77720183702221e-05
2.33597960991857e-05
8.31260204447448e-05
4.69567849785835e-05
9.53806164317863e-05
-6.28468179928636e-06
5.07265747063892e-05
7.04266731127277e-05
8.35061080033231e-05
-2.84292489300668e-06
4.07032290947517e-05
8.46053271387896e-05
-2.09438866161797e-05
0.000115500630288169
9.07120916451654e-05
4.8538971042705e-05
1.81794211745091e-05
-2.97251105656187e-07
5.71302940891297e-05
1.68039317836285e-05
3.72995301861027e-05
2.66010556586135e-05
2.94499442736017e-05
6.92980695092785e-05
8.97300599338784e-05
8.51695467773452e-05
8.02285677840165e-05
8.33046770753249e-05
5.59048688938159e-05
7.25900525916695e-05
7.28599927725855e-05
8.58642371556635e-05
3.62066332631878e-05
2.89439592801955e-05
8.97385660434108e-05
8.07905017185156e-06
5.11727402543467e-05
9.83453679776397e-05
5.57456048023474e-05
3.74044920112375e-05
7.57686889232421e-05
0.000141139914588882
6.95055532050712e-05
4.35857034989031e-05
6.71169932739788e-05
4.08287749558391e-06
6.00234841879893e-05
4.57508293883329e-05
7.30805763671065e-05
-1.81075673183829e-05
8.82464856834662e-05
4.48319887912735e-05
5.12563841666132e-05
7.86717765155948e-05
3.95296327979776e-05
2.61189681980651e-05
8.06313239280883e-05
6.50252882399924e-05
9.39748015993448e-05
5.82471840388397e-05
-5.28078900379564e-06
4.93015727702263e-05
5.56502932212614e-05
4.29652633152051e-05
0.000102464037767302
6.75816001493259e-05
3.10161836770365e-05
4.92904360822508e-05
3.99006162808832e-05
6.7952485781297e-05
9.53143689066837e-05
4.45578916285314e-05
0.000127954033088591
7.16928672318116e-05
-2.95624130097249e-06
2.84492795896161e-05
2.74296164880115e-05
8.59163212200377e-05
4.62357137629783e-05
8.49502454382541e-05
6.89816522086115e-05
9.52544891706369e-05
8.25436878880365e-05
1.73527904959735e-05
6.02086492866668e-05
3.26194928018031e-05
9.51085160554902e-05
0.000118484789584506
5.83527912621778e-05
7.33489200053503e-05
3.62549285030283e-05
0.00010032063703727
-2.35173728614407e-05
1.58150493023531e-05
3.96916435970638e-05
5.00693049404048e-05
4.79990410395556e-05
5.5346868140531e-05
4.30716194902865e-05
0.000111922949696973
0.000101077746350393
7.91143238000247e-05
5.44893138550763e-05
3.80919604156975e-06
7.5769183874806e-05
3.59402280624031e-05
-2.23501454638167e-06
8.34798552947349e-05
2.77725154038692e-05
9.55478400082154e-05
0.00012551948858696
4.35534600362352e-05
6.50983880774364e-05
6.3939253674893e-05
-1.59190950457967e-05
6.5976385519549e-05
7.45430480396161e-05
9.84084178312798e-05
4.6122408072358e-05
6.61274978237284e-05
6.10756985658054e-05
8.0689994924826e-05
6.48019630294922e-05
1.81856951305216e-05
2.08334101368974e-05
3.62339768492709e-05
1.67124620349373e-05
9.12732291883389e-05
7.89386696522002e-05
7.25998073843992e-05
0.00010045289227882
6.41711903304825e-05
5.6252031604021e-05
2.64080458386034e-06
3.96003943990628e-05
2.3482297304438e-05
4.57374030440163e-05
6.27498520267025e-05
9.47705317574977e-05
8.3397675461766e-05
4.01197328680402e-05
8.96399836741707e-05
8.90873661643788e-05
4.73660580049661e-05
4.31730044909638e-05
2.21378683188382e-05
5.10118112023918e-05
0.000104062628027734
2.66706357031982e-05
4.63849112317542e-05
9.21964610564955e-05
6.02578498197392e-05
2.46436117889744e-05
1.38300646601535e-05
6.83736655790742e-05
5.75119915803404e-05
5.37449557132432e-05
1.77111502709741e-05
7.13745566429508e-05
7.50726398185143e-05
0.000111767753730867
6.73012692766622e-05
5.44445959009952e-05
-3.51491808379589e-05
7.99558226517313e-05
0.000110799846833118
0.000108925993086895
6.35306689971581e-05
4.73264107291405e-05
7.69093438828372e-05
6.12734713981975e-05
7.02325212992396e-05
0.000137145994106774
4.27489667020775e-05
0.000142581341851398
6.26726293532615e-05
7.94109106133203e-05
6.45081074485483e-05
3.67068140188655e-05
9.26569077106243e-05
5.67921064648396e-05
0.000105181766201372
2.01799442650801e-05
0.00011155928745886
2.38785873350728e-05
6.80297950658317e-05
4.15252845973786e-05
8.22530306730779e-07
3.96124703390589e-05
0.000107023417523563
4.62621495325257e-05
5.62062053951405e-05
1.55344544988057e-05
5.85576329130792e-05
-2.93540095041378e-05
5.48886393113453e-05
6.31099294958749e-05
6.39567716336145e-05
5.75884940290587e-05
9.0556584847963e-05
6.87363010221661e-05
0.000123913203941464
9.73673848247777e-05
2.31923370528714e-05
8.81700005096512e-05
8.32124342662223e-05
7.71419817201184e-06
1.08541276249291e-05
3.45782867307753e-05
2.39810852493436e-05
7.35732769848348e-05
0.000118576705139687
7.41638501644403e-05
1.26236956938421e-05
4.93408955449321e-05
5.55254422794356e-05
5.65839113876991e-05
0.000111577473082366
6.95858232217553e-05
9.72624131383591e-05
3.00869647522249e-05
0.000110988066085508
7.18832884636527e-05
7.13877627838595e-05
0.000137570975132718
5.52471790633951e-05
8.13773169732639e-05
6.92053883480857e-05
3.6284917591966e-05
0.000104116100632595
5.33447235641099e-06
7.08201629924574e-05
2.47890317817778e-05
5.73082284379615e-05
3.34032854984146e-05
6.90176427324951e-05
6.64840721182334e-05
7.27622175420377e-05
5.93310952426104e-05
5.55515369850379e-05
5.73230411370069e-05
1.606446831313e-05
4.42118950323817e-05
6.64449455406768e-05
8.33293859430578e-05
4.96081719372675e-05
0.000100202380586139
9.52094776506121e-05
5.95250828204864e-05
7.00580943372792e-05
3.30276124970418e-05
8.11683499591941e-05
0.00010154032944436
0.000111889062404843
7.54885881309004e-05
0.000100765078747272
7.65248264996166e-05
0.000106180233556641
5.55973554708445e-05
7.70945439178583e-05
0.000114730735737912
1.21939445335243e-05
3.61880311450076e-05
5.31122594067245e-05
6.37411066872408e-05
3.72636015361715e-05
2.60037035245412e-05
8.48331380649171e-05
8.46639928037607e-05
2.42757695278674e-05
4.65071018387845e-05
7.23379769986833e-05
6.47387296300022e-05
8.78363826721801e-06
8.50442669366677e-05
-3.99807917521959e-06
6.99136179356305e-05
5.55466978134399e-05
9.46180755038162e-05
7.94086948831022e-05
7.96005203145625e-05
7.3916638314024e-05
4.71297576301246e-05
9.39104578515992e-05
3.14266227008182e-05
0.000111796103047468
2.98091433904758e-05
8.48754384817893e-05
6.61726567479023e-05
7.53337364437563e-05
4.71522009051869e-05
6.09641497773535e-05
7.27145814239753e-05
7.17595956447576e-05
1.83057009599569e-05
5.7707411677129e-05
9.2785742989217e-05
5.40372043260233e-05
5.55154367307564e-05
3.9451372109462e-05
4.01513398364724e-05
9.12643243024785e-06
6.23951126075635e-05
3.22822918765083e-05
5.92348249938997e-05
5.19976892182236e-05
0.000117060680120316
9.87228459545406e-05
9.56179024296264e-05
9.4317618930907e-05
8.74813167426096e-05
2.74363006664205e-05
7.27620971653992e-05
6.60984593713531e-05
8.07525626114091e-05
8.29642883944476e-05
2.23862711073273e-05
7.58831376602565e-05
2.0111935443623e-05
9.83970447665124e-05
6.08884130719537e-05
2.34369707614181e-06
0.000103493267895857
7.74282924420129e-05
-3.06883915786897e-05
5.79507051772751e-05
9.41909715592342e-05
9.48150899195011e-05
4.2139346042286e-05
4.87865084650312e-05
7.84570315252294e-05
-8.24822094512922e-06
5.61181759631926e-05
0.000118080909380006
3.91759657963524e-06
2.32319610300217e-05
5.02236118107975e-05
5.63023443569468e-05
3.4186697446231e-05
2.41550888222448e-05
9.8624300699682e-05
4.69656951796201e-05
8.7923465091145e-05
3.64291875954179e-05
2.00321030115588e-05
1.75587759385498e-05
6.60329984563028e-07
1.75426233950039e-05
3.58794561230237e-05
4.39002678356816e-05
7.12447021480476e-05
2.60365503805032e-05
2.43122031817989e-05
1.54656597562033e-05
4.32903494750751e-05
6.35934981839911e-05
3.11621707515913e-05
6.21231400047783e-05
8.15111904090705e-05
0.000103492228428844
2.89957380142721e-05
4.5474414121627e-05
7.05574364232918e-05
5.3469391824772e-05
7.50822994190386e-05
6.04909260136143e-05
5.83763053752432e-05
2.34349827959564e-05
5.24566277190445e-05
5.64975169074567e-05
8.11387665001985e-05
2.56718083735679e-05
2.84336056868308e-05
7.94717908611789e-05
5.35380233286787e-05
7.74320871898407e-05
0.00015396358970409
5.01427113414922e-05
7.47343371985507e-05
5.05025928563716e-05
1.54899470321414e-05
1.67392741789129e-05
2.09678027280694e-05
0.000141173197608509
3.52560129692742e-05
8.83041926730233e-05
8.31568666769383e-05
5.48142694281933e-05
3.40401832333268e-05
3.70254009831898e-05
9.84072093585494e-06
4.1430426788987e-05
4.31179803740045e-05
5.74280573546908e-05
4.69960253319681e-05
5.50218812939423e-05
0.000100799333739275
0.000117700342326604
3.27071877579319e-05
2.54164361387219e-05
-2.9513900580083e-05
3.44548625860267e-05
0.000128802996128982
7.75478803802759e-05
7.03422095041356e-05
6.75120021270868e-05
4.27859058695325e-05
7.70066863403054e-05
0.000103913461242288
3.01823468794255e-05
9.50207266885145e-05
0.000118204869733853
4.81822408935873e-05
4.73106026322445e-05
0.000102051474854478
0.000108172422007093
4.68176398346935e-05
1.59759274701734e-05
2.69028793003467e-05
4.21417132144063e-05
0.000118069300747811
3.40238776650639e-05
0.000106709619437301
-1.48526119682776e-05
0.000100253475706876
0.000100989927921482
3.98667248113492e-05
2.67619949295403e-05
0.000115062819684876
4.92797208076027e-05
3.1912418620116e-05
5.79682938819564e-05
6.11325630668298e-05
3.01674641107334e-05
5.14029353451571e-05
2.65085542153453e-05
3.89537074873066e-05
8.34483803058032e-05
7.13085583641918e-05
3.67804771777123e-05
8.95257390841208e-05
8.60431383672071e-06
3.66281691412482e-05
2.5702584241796e-05
0.000117069650113457
6.45027889599359e-05
1.92830860445179e-05
1.47013914498288e-05
5.16636269709567e-05
8.23326942349992e-05
8.91831444560736e-05
4.77234659310522e-05
4.6131821582851e-05
8.58614795893252e-05
9.42481063444899e-05
0.000107055486016971
5.15732439301146e-05
7.13989532155012e-05
6.15938054800112e-05
8.82192000876141e-05
6.11010601469988e-05
4.17996093196045e-05
7.49340533578247e-05
1.40373006057974e-05
6.14808524201986e-05
4.9711394479417e-05
9.80284600669899e-05
6.19604338975277e-05
3.11980466951558e-05
7.62760908964632e-05
2.59828827508564e-05
7.16586667522353e-05
5.94816929120136e-05
9.46449616162523e-05
6.35527890227295e-05
5.84151334974859e-05
7.19114697402773e-05
3.77957949442744e-05
2.60784969543219e-06
6.89624703433662e-05
7.03425236596656e-06
1.87273402699098e-05
5.68768938700225e-05
3.25834414649284e-05
8.03967069003985e-05
9.94867996719017e-05
8.63072047123774e-05
8.79580866870819e-05
7.76843962488789e-05
0.000120576864304128
4.45906614625264e-05
6.88788702808911e-05
3.75102873728828e-05
0.00010180370135672
7.356455422402e-05
1.00863981231628e-05
2.41729642144715e-05
2.83308673506107e-05
3.75073381194944e-05
8.19833491647583e-05
7.05263184668105e-06
4.55366884755316e-05
7.89037387788024e-07
3.6177638854733e-05
4.8265822446212e-05
7.90763307627947e-05
4.38907335488477e-05
9.10428637496743e-05
9.88761448615631e-06
6.04505296899121e-05
4.09008347619905e-05
4.57678304352337e-05
7.64260924975709e-05
8.03565338244515e-05
2.92508043497662e-05
4.59919027985084e-05
9.12715710535826e-05
6.18128358910344e-05
9.7177576498838e-05
0.000107439177105997
4.6028868041956e-05
0.000107284765898382
5.32546556373596e-05
8.34223975343791e-05
5.97363372258837e-05
6.30528502583088e-05
7.26989155862593e-05
4.1692231972596e-05
3.04072099839403e-05
7.81834796587821e-05
2.79221139808855e-05
3.83401749335198e-05
3.55940710880984e-05
4.31300491226835e-05
6.49633498241344e-05
-1.71224145203308e-05
1.11291204751136e-05
6.45972320447411e-05
4.93245736453152e-05
4.61161178623356e-05
0.000124189537099301
4.54590297088294e-05
6.72247302888386e-05
0.000118111482508035
3.58146860516915e-05
4.60499241584595e-05
9.80235843283927e-05
1.8993330241213e-05
7.85745570019886e-05
1.20032476675075e-05
9.66674105612149e-05
0.000102509439410889
-2.69648878401922e-05
1.06472871741702e-05
7.68478458341798e-05
-2.5374522278642e-05
3.65553629005727e-05
6.58534310417613e-05
4.89906418352244e-05
3.90383588092099e-05
0.000115849267549471
5.51105924954457e-05
4.57567207748193e-05
6.61595769732071e-05
4.6350639076485e-07
6.7146796233552e-05
4.70212452950167e-05
-8.27352371575e-06
4.02597673180624e-05
5.63183708272888e-05
1.77198333865738e-05
3.55678405188094e-05
3.87556438000182e-05
7.36854617927605e-05
4.79551631894991e-05
8.18845400670406e-05
7.85105218238567e-05
2.83718141615129e-05
0.000100599924738521
1.34645538779228e-06
3.56031236150798e-05
3.29552433389509e-05
6.08917268635791e-05
8.09264340325955e-05
4.67597675760825e-05
6.55385809359118e-06
8.70526600357896e-05
6.51712873746937e-05
8.76768978262769e-05
2.22839895157295e-05
4.79733492347405e-05
9.83617105551272e-06
3.78149618780824e-05
4.83458762996551e-05
4.63017083426397e-05
5.58657915287873e-05
6.58960673700832e-05
5.63269159391571e-05
7.42202689125029e-05
8.45746246633086e-05
6.73905921517317e-05
6.73992789724419e-05
4.30352181576827e-05
2.41881820044117e-05
7.45937750723225e-05
6.890000816193e-05
6.36931943293201e-05
0.000120488522351653
5.41977405909879e-05
7.5649240672425e-05
9.70697550438886e-05
9.37468568070834e-05
9.88437544885674e-05
5.82001117509338e-06
6.57694071868458e-05
3.97810040913887e-05
6.96684308555377e-05
-3.75007839269966e-05
4.6682898547319e-05
9.1746562612706e-05
5.01773213663445e-05
9.3646959701859e-05
3.19298477338319e-07
1.7857823232475e-05
5.97525363812981e-05
4.13724885765361e-05
6.62770715923605e-05
1.57964332491598e-05
6.37725544668912e-05
1.41805816349717e-05
6.90876134526695e-05
7.64242385381157e-05
-1.39762811438903e-05
2.38597927983469e-05
2.2155073310107e-05
4.00242663417499e-05
3.35356263377973e-05
6.3617898448663e-05
6.18217491254235e-05
-9.12813596794708e-06
0.000106412003305291
6.53469428080517e-05
9.79020537332778e-05
4.30500808610218e-05
4.22020118052658e-05
7.08449380653919e-05
1.8540231441022e-05
5.70950863160845e-05
-8.53573053635701e-06
5.97503771364695e-05
9.39011824237869e-05
2.25736023133544e-05
5.48975836281952e-05
3.6055982573065e-05
4.30718039432073e-05
5.20595912935934e-05
5.80424661678147e-05
3.48652162199704e-05
2.91467426120684e-05
0.000123738425178016
6.07857351813412e-05
7.26312490569706e-05
4.83391505683499e-05
2.91320134704591e-05
7.21451025300015e-05
7.4845430537964e-05
3.84991248013344e-05
7.2640264950718e-05
2.98524845760257e-05
7.4023053896723e-05
2.4507199966984e-05
3.06341263864552e-05
8.48937543903513e-05
1.98168652496915e-05
0.000108217935462373
3.94383837219547e-05
2.54418250184654e-05
1.57582660900184e-05
0.000111952002802152
7.77918583303026e-05
8.75063223944193e-05
7.25761223936565e-05
8.89914138108516e-05
2.36899335990906e-05
3.84883852738679e-05
7.67720734094335e-05
3.34348430498001e-05
8.15940241032062e-05
3.27339893001129e-05
4.18356587932156e-05
5.94855874977271e-05
5.23633526403291e-05
9.69341683565871e-05
6.24206737480624e-05
6.77255715373435e-05
0.00011939418287809
5.66252291874035e-05
4.66006167675348e-05
3.94010712636109e-05
7.83414664127173e-05
0.000101603190164679
0.000123175351887569
4.57450323070111e-05
0.000127735680852332
6.93644889649275e-05
1.6531279479185e-05
0.000102981664020299
8.28874659343318e-05
5.72024276532514e-05
5.39962382742355e-05
4.96494962994049e-05
5.75745866124269e-07
6.02175159228638e-05
8.68440354050129e-05
8.85304685985998e-05
1.52270979710833e-05
5.36851636557577e-06
6.9076564461812e-05
2.25589966178582e-05
9.80965775709458e-05
4.54287513010556e-05
1.88779306418674e-05
3.79144684780713e-06
6.92822017545008e-05
9.67820445587663e-05
8.91380891406233e-05
5.62872586726591e-05
1.15294312629178e-05
2.97520031526534e-05
6.93270587826888e-05
8.37363925416048e-05
0.000103706637733538
5.36632663877689e-05
-6.15608224606881e-06
5.1871514451952e-05
3.47027151839022e-05
1.69945750497679e-05
4.12906489405392e-05
-2.66779209082815e-05
6.1238124983772e-05
-2.54071771323222e-05
-1.79521930140094e-05
8.42116929406341e-05
4.78723677226304e-05
7.98364138367264e-05
9.20327622867359e-05
2.52706440300081e-05
3.59242412259957e-05
5.21402518215234e-05
7.65493216034856e-05
7.77552165639927e-06
0.000106161502987234
-3.00101359028381e-06
1.35891126019378e-06
5.14846292449841e-05
3.00640062895279e-05
9.22902652755584e-05
4.19353375441497e-06
5.12543206528063e-05
6.1054945514033e-05
3.62916593624816e-05
4.73773748885639e-05
7.10127860812174e-05
-2.03287429015564e-05
2.67870770992445e-05
2.77315040159383e-05
6.01599382885971e-05
5.93930360283979e-05
4.89611334749834e-05
7.18543144519137e-05
0.000115461086512592
9.02529285756018e-05
4.26983589465477e-05
4.37095552510871e-05
4.63667052276377e-05
7.40110021458026e-05
1.35352169154652e-05
4.14655935662501e-05
6.14467369666864e-05
8.25653635111573e-05
8.43108856052101e-05
6.02872672629236e-05
7.65285997850494e-05
5.2907028320602e-05
3.19455229769462e-05
4.94467874284014e-05
3.75207309595122e-05
6.47105635685225e-05
0.000109464313077729
0.000143342809162918
0.000118145129271742
5.94461690956813e-05
4.25668926593617e-05
3.08979579474971e-05
3.36937976047914e-05
0.00010094326504145
3.38143747329559e-05
6.19864146882734e-05
5.86288437919253e-05
9.27430605959364e-05
-1.37620149435171e-05
7.1252727475302e-05
1.75095207041895e-05
4.23848568112284e-05
0.000116171306463176
3.54889607991415e-05
4.10844602423739e-05
2.59535075355433e-05
6.23091927052381e-05
7.89225922876565e-05
1.98481205209138e-05
7.96133894037689e-05
7.98658824211307e-05
3.10135135039997e-05
4.58784487488586e-05
7.86290020878905e-05
9.46432909217206e-05
7.59330139951985e-05
5.16651393342654e-05
6.8023155400218e-05
3.52946426192101e-05
4.63373052100334e-05
5.66132942306347e-05
7.84942399518856e-05
3.11839968119795e-05
5.81512384330749e-05
3.84618185805843e-05
2.54012719449703e-05
5.83049124813258e-05
7.48660257143717e-05
8.24086865275433e-05
3.99261661228123e-05
7.08794228867843e-05
8.29540017961978e-05
4.65748313305454e-05
6.28204587392056e-05
-5.95741449777162e-08
6.44825987221264e-05
4.39357276725953e-06
3.82504275839886e-05
6.49263969229132e-05
7.37217256143082e-05
9.89268415616095e-05
0.000104367380734132
3.63039730436369e-05
7.42222150038728e-05
4.08049553664744e-05
9.35263755120788e-05
3.77875311013904e-05
4.6125100761284e-05
1.06756912881418e-05
6.33152952626828e-05
8.69586438061671e-05
6.29028065300779e-05
6.82765227295956e-05
1.66906016611121e-05
3.03467886946772e-05
7.08786778166502e-05
0.000119093756212538
9.15018375364849e-05
9.80235792338958e-05
8.70404741768892e-05
2.64867328029894e-05
5.25150267049157e-06
7.67806796155085e-05
5.96758041839011e-05
2.37408260793222e-05
2.92726020812101e-05
2.73714978959558e-05
5.96261176646363e-05
0.000102426243678109
5.78874294110037e-05
0.000109456830070111
-1.03713575584026e-05
5.08348068304919e-05
0.000103763624314343
7.04562508631555e-05
8.26088511526591e-05
8.98764539223935e-05
4.83110765541203e-05
-4.6212805899363e-06
7.29832768589266e-05
5.9635930754121e-05
7.85354816334521e-05
4.44305019141186e-05
4.58277957543398e-05
3.90274747406456e-05
5.57176817164846e-05
1.06942161290861e-05
0.000107127694281833
5.0156733703908e-05
9.96243786279526e-05
0.000117213891460154
8.6376028685006e-05
6.85403707163354e-05
5.05504698816847e-05
4.6167520674998e-05
2.12199493473369e-05
3.96376818735433e-05
7.22030879154287e-05
7.71910575983781e-05
3.84456453638399e-05
0.000111797754394545
2.13232003014883e-05
3.41847997681932e-05
3.16822446336275e-05
2.72010136403567e-05
4.993126664684e-05
1.93848439882171e-05
2.23210389841508e-05
2.27368841875483e-05
4.1023931197301e-05
6.86016765097765e-05
3.81253800290447e-05
7.56295214811156e-05
3.05366759789884e-05
3.58497442462251e-05
0.000105409748072319
8.54305402926878e-05
7.6034888494346e-05
0.000117191326022028
0.000115093259301402
8.14958739789949e-05
1.62972178089691e-05
4.79827076176366e-05
2.64723042195235e-05
0.000110588188110631
-3.28601349753435e-05
2.50573110637082e-05
7.29180249002577e-05
7.60458193822387e-05
6.38668979509477e-05
3.13282284739858e-05
8.18310576531648e-05
9.49127748925903e-05
5.24432307821578e-05
4.23758783383766e-05
5.2871616114777e-05
4.40497424037545e-05
2.05580806244806e-05
3.62903832059429e-05
3.48047165008133e-05
5.46518959735424e-05
7.88997125558337e-06
5.96884232460256e-05
6.67116140455256e-05
5.906311996795e-05
4.4799885496588e-05
6.90198053707442e-06
6.02093051888923e-05
5.1382436628184e-05
0.000105363916690799
1.18618755321374e-05
4.78647040282175e-05
6.65406391680071e-05
7.94468520728795e-05
8.27176544636153e-05
6.27556985876523e-05
6.8938845966722e-05
9.79331031677897e-05
7.66286101761866e-05
3.43570270102758e-05
8.04893421666162e-05
7.40123256763491e-05
4.17035946265361e-05
4.09548820630048e-05
0.000102606664840671
6.88103414683906e-05
4.47790992428835e-05
9.95818896743381e-05
8.4061785432514e-05
0.000101182671451933
4.25631792947828e-05
7.23729410741902e-05
4.44210787550576e-05
2.72615291543592e-05
8.29771324324569e-05
6.99215047612065e-05
8.2310549570614e-05
5.98178136541726e-05
2.39119505998258e-05
3.45573280452005e-05
0.000110171500109596
8.3677149255329e-05
5.94554778949272e-05
6.96700768472075e-05
8.72092135114354e-05
6.51059143766309e-05
0.000108170756373334
5.90059787941341e-05
3.70302265174748e-05
-3.26632146651571e-06
5.16270487505408e-05
-1.95353244909011e-05
4.08626007767186e-05
0.000102094601282973
0.000105417140575457
8.03914116229632e-05
0.000108782110334601
2.00728859494759e-05
6.48225499408874e-05
7.28186261869871e-05
6.69950259673494e-05
-1.79360494413721e-06
7.36661603162418e-05
-9.6491403099074e-07
-1.82223056211582e-05
5.72313935951404e-05
8.22691339313854e-05
4.09855579332603e-05
6.92344203387284e-05
8.82052296335362e-05
7.60107932512623e-05
6.18609113319038e-05
3.54690914253428e-05
4.53795844879117e-05
7.11567126520715e-05
1.53734393072149e-05
6.58692988629537e-05
8.79170831426286e-05
7.48371479325176e-05
4.68198876713833e-05
1.63561366299717e-05
0.000117154877572598
5.65734108672107e-05
6.93269148903021e-05
9.05667613509951e-05
0.000126893662222248
5.71986597163638e-05
6.37535552101059e-05
5.13282312814207e-05
5.93782079928759e-05
0.000112975631916417
3.22898622338418e-05
-1.09964907606087e-05
3.54087082025981e-06
4.1633496875631e-05
6.6750973776597e-05
8.31472515251933e-05
1.89915849046807e-05
9.13361387222924e-05
2.70002115730329e-05
6.61073218052346e-05
7.30302742292416e-05
3.35576405199541e-05
7.58737815991796e-05
3.93933113996079e-05
8.28334250810765e-05
3.82683592239199e-05
6.47278078058843e-05
3.64747738951482e-06
8.46095500963977e-05
1.22719137623178e-05
8.88882411905095e-05
2.75768871503704e-05
9.85407289637031e-05
4.06007319538672e-05
5.72064998283078e-05
7.23228942589658e-05
8.50453449767444e-05
0.000120459891651631
2.78631038787037e-05
4.43053714664636e-05
7.568566792069e-05
6.5981537422361e-05
4.14063796703731e-05
3.68286708975695e-05
1.39367887626155e-05
1.46381674556979e-05
1.00004075711004e-05
-4.2504543218132e-05
6.10078284858701e-05
5.70062494607913e-05
5.93831946357987e-05
3.22784771883219e-05
9.83947876478487e-05
7.18838389240881e-05
6.95942162139105e-05
7.97665344193729e-05
4.70867139213853e-05
8.56146031135787e-05
9.73498630262807e-05
4.58905098293874e-05
1.89198539587974e-05
0.000132642303805076
3.41181760740577e-05
6.33091582890421e-05
6.44652343715413e-05
5.37425860119341e-05
5.14185642847556e-05
3.74515065621313e-05
0.000103144390208887
6.97246937947712e-05
4.88426577488302e-05
6.22936165405873e-05
1.85917044679502e-05
3.1983074502006e-05
8.02691574903178e-05
6.39382791834819e-05
3.93355323439164e-05
0.000107009591417594
4.48916039004409e-05
3.70977287022369e-05
9.35199690084422e-05
3.60023448916257e-05
0.000116890593249466
5.88520515385399e-05
9.08616631508208e-05
3.75778859971185e-05
7.41245472535611e-05
4.95961821136223e-05
1.45321534859376e-05
7.40737466503015e-05
1.58590218178644e-05
1.48582818317959e-05
4.24245133520801e-05
6.13869241777261e-05
8.0426566160507e-05
0.000125629586947324
8.77150421890679e-05
7.53688303525564e-06
6.72328173668556e-05
7.68197475314478e-05
4.03634868022033e-05
1.88578700833412e-05
7.33458805720586e-05
4.90180876112042e-05
9.09343097173442e-05
7.23532078531137e-05
6.83633518995811e-05
7.48804969874947e-05
-3.64334078007181e-05
6.80468522467431e-05
4.19022640418967e-05
7.82331964833126e-05
5.74565163891645e-05
-9.64551846739111e-06
5.51829856735198e-05
4.94711844025324e-05
6.59799693596878e-05
5.75565981406321e-05
5.12746387784725e-05
5.67232081149165e-06
3.98111958936142e-05
-1.35602323741912e-05
5.24171787931269e-05
-2.34529594836444e-06
7.58024835329538e-05
6.00175804016031e-05
2.51746596004525e-05
3.47030583120931e-05
6.81013576588815e-05
8.17989320922944e-06
5.47841521721242e-05
3.56456698102561e-05
7.02670411318992e-05
7.62760073520051e-05
4.04027807722997e-05
8.09684887362887e-05
9.26385618259979e-05
9.32223574695817e-05
6.15664401683622e-05
5.11396428056387e-05
0.000111880008201612
5.9942062522371e-05
7.60188612044108e-05
7.41774606561981e-05
6.12836445869241e-05
8.89912858620967e-05
2.42725869316039e-06
9.14621558179802e-05
3.72843472002673e-05
8.89983119805253e-05
0.000127891246980789
1.4875162114181e-05
1.71105112150731e-05
1.2646903453674e-05
2.75147559003162e-05
1.88857579821048e-05
5.16734410386469e-05
1.79578278362751e-05
3.376178096191e-05
0.000107025573421502
7.1916698163485e-05
1.01561748895567e-05
7.78916223006308e-05
6.07779128129343e-05
5.06371750403766e-05
4.08321378134108e-05
4.15701730300002e-05
7.73153600508966e-05
7.76161429975408e-05
3.85872921495556e-05
2.81777383533912e-05
6.53185602234406e-05
4.00031967801369e-05
3.45830329563167e-05
5.75961788205004e-05
3.79830249965772e-05
6.43277089415651e-05
4.68818458644919e-05
1.43820581849495e-05
2.95998040797626e-05
3.36573436356633e-05
4.99828112070478e-05
2.1029209138302e-05
8.26823020861659e-05
4.91386605371499e-05
8.58409610282401e-05
6.43058403361563e-05
2.38355992561447e-05
8.79987160623793e-05
4.10290276644766e-05
3.88618577598844e-05
2.91960765134515e-05
7.45560112852478e-05
5.65277949076037e-05
5.82259745296987e-05
4.28835493870197e-05
3.44272294639198e-05
7.16675510675332e-05
8.11211311861013e-06
7.87828880296316e-05
5.82508757635834e-05
4.46528921067709e-05
7.56935463254903e-05
1.32661799783781e-05
-2.50377910868664e-05
6.62927446694442e-05
4.30989800655964e-05
9.21683670178808e-05
6.10871761050607e-05
7.88709664819134e-05
3.82755029074088e-05
-1.85019314282687e-05
7.61438455001968e-05
7.08127653274632e-05
9.344848669857e-05
2.76381412014138e-05
8.50774851015586e-05
6.47541944562749e-05
7.19316162052833e-05
6.41412762392799e-05
2.17563763809917e-05
3.58164667133197e-05
3.76568869841237e-05
9.2856845037262e-05
7.47034974019918e-05
1.96450285374143e-05
3.05670207727102e-05
7.11348204797136e-05
6.67137312167638e-05
5.49190030250621e-05
4.72637544075889e-05
9.5023898420606e-05
9.65451077942633e-05
7.81243825485523e-05
0.000120311476644499
2.5185738920321e-05
2.20562349561979e-05
4.31603571201869e-05
2.20904951620365e-05
7.8650752532119e-05
7.37636106517086e-05
9.11201157435262e-05
5.40780686284734e-05
1.17122807833424e-05
8.68376037010497e-05
6.02275962347346e-05
8.84422029802797e-05
2.06974528617539e-06
6.40140402052621e-05
6.08742058796149e-05
6.93976450366988e-05
6.3549112009501e-06
8.67149722534129e-05
4.64419560968939e-05
7.09842455374072e-05
6.76632986540522e-05
6.50063254852769e-05
9.65807935584665e-05
6.19103710440979e-05
4.61333849082515e-05
2.16527725027472e-05
5.62294661490754e-05
-3.04889002862016e-05
3.82692990944049e-05
4.56720698570132e-05
6.22526416795602e-05
6.22422445465114e-05
8.0413226766596e-05
9.15437013132034e-06
3.02241714138923e-05
5.12093670373e-05
9.25633509231582e-05
9.04713129956558e-05
0.000101029865562528
8.26761755125008e-05
0.000104437586716882
3.67445742373896e-05
5.26747087947726e-05
5.89778734311827e-05
8.98678975601128e-05
7.51766239882996e-05
4.85328191696476e-05
-2.923197202644e-05
2.08604043209147e-05
4.26575070007729e-05
5.42247122808738e-05
8.94438371240634e-06
4.89777969260156e-05
7.08604693484851e-05
-1.3976563817627e-05
0.000110761658675592
0.000140151834778234
0.000138976947123496
8.29165384181476e-05
9.3066055482919e-05
8.28437007930704e-05
3.90873248804207e-05
4.50433976554775e-05
0.000104733717817372
3.00279572553228e-05
6.46216624180574e-05
9.30015733615286e-05
5.32295532944016e-05
3.04312936182349e-06
8.9477825556168e-05
2.93894853344576e-05
8.61058142334344e-05
-1.05994792936057e-05
0.00014835009891244
2.77858903518117e-05
8.05477444097093e-06
5.58460314549244e-05
6.94355446833856e-05
9.41579654807983e-05
5.37373569020382e-05
9.5875514740121e-05
9.95192706661527e-05
0.000102558097214955
7.6745577607246e-05
4.68667974257659e-05
4.22744006811184e-05
0.000101062786187372
0.000151016592201873
8.24762188111154e-05
4.5331271899569e-05
2.88098396773435e-05
2.86024277036306e-05
1.64065408195434e-05
5.65032046173883e-05
1.93051508214927e-05
5.91122852289048e-05
7.96975941058378e-05
2.9723796569556e-05
7.23877620519123e-05
4.66845179017851e-06
5.97820845297125e-05
9.25865491500958e-05
5.44327903792777e-05
5.25844999091485e-05
8.09401255013792e-05
3.40784553293173e-05
7.46024550753073e-05
1.78620237262304e-05
2.13767563058347e-05
8.20725745803054e-05
6.67602138608887e-05
0.000102537795575502
7.20892066436434e-05
-4.14813118187955e-05
-4.24222735898189e-06
8.12167421808756e-05
0.000118533355678399
6.18139334820289e-05
6.57689292376988e-06
0.000109956823427631
2.21553295833433e-05
0.000104577049622657
1.71683390279621e-05
8.60252415101951e-05
0.0001074326317714
-1.94778125966772e-05
0.000141532836511962
9.12710502622333e-06
5.72204464853136e-05
2.80544728419044e-05
0.00010067965786143
-1.69141526130836e-05
4.78128264608756e-05
9.59111058025001e-05
6.93754025141366e-06
3.29533442591293e-06
4.62879933577432e-05
5.87790439265151e-05
0.000101252419228248
8.0876210280621e-05
9.95268312714524e-05
6.12845069394163e-05
2.85766020529313e-05
3.46319101584608e-05
3.95969757609184e-05
8.17482560131024e-05
0.000114212786738569
6.54599082703466e-05
6.06304582101548e-05
7.54301148392874e-05
7.83088193729883e-05
8.27890075927149e-05
6.44248625730078e-05
4.91545017541192e-05
6.03782775489113e-05
-2.95234345855855e-06
8.56362200340989e-05
1.27361855190628e-05
6.41248766482723e-05
4.70978238955058e-05
2.6013710686261e-05
9.0203868036611e-05
1.03636362462669e-05
9.20700196149023e-05
4.6319768679782e-05
7.04289356063142e-05
4.49129489131775e-05
7.69577916953796e-05
7.57159361446637e-05
4.78824834506656e-05
4.43810394810224e-05
2.74446475745713e-05
7.76088854300566e-05
7.68214891348235e-05
5.72125244024852e-06
8.64907960645142e-05
8.66582273262981e-05
1.65522175482852e-05
7.95284498546746e-05
5.98420104810471e-05
7.0272116501657e-05
5.34292183245381e-06
1.61335347828611e-05
7.10136223807732e-05
9.72308797340443e-05
8.88513453715484e-05
0.000114517481294624
4.77060045181153e-05
9.34370014126924e-06
7.42619578929134e-05
2.96325659523857e-05
8.6827634874357e-06
3.93822781643316e-05
4.96240512720915e-05
4.73213975975393e-05
5.38290752461671e-05
2.34493565129631e-05
8.69867570931576e-05
6.17573996486292e-05
7.54176437123371e-05
8.71042295782509e-05
8.19175969346553e-05
5.15043640254699e-05
9.06003008635647e-05
1.35168404528802e-05
0.000100755635279185
5.36163433803911e-05
0.000159158302776814
5.83664859999157e-05
4.18912677598208e-05
5.39901715147761e-05
6.94622797297457e-05
9.19632776082434e-05
-1.94826850226693e-05
7.45002470520294e-05
4.30552837221338e-05
-2.09176849051289e-06
1.86895364558699e-05
5.11505962585486e-05
-5.0975478990173e-06
8.71446576556347e-05
2.15103542968295e-05
2.93737522722501e-05
-8.70614239043106e-06
7.96517954643381e-05
1.33211483444295e-05
5.41919114998496e-05
3.52121383657662e-05
5.58377339453409e-05
7.78663744737821e-05
9.59800929521378e-05
4.33226663890362e-05
5.32054137601773e-05
6.21293145575376e-05
7.1633222445405e-05
3.41866620687654e-06
6.86439267666192e-05
5.00139948461375e-05
6.15428396596772e-05
4.03953447645944e-05
8.15343797744488e-05
0.000106734626902857
7.95327026956931e-05
-1.13411923856209e-05
0.000101440018128486
7.09463115339611e-05
9.6152475983079e-05
2.39910637457157e-05
5.18270644472744e-05
4.31099455914857e-05
1.80893675410381e-05
2.42457895253745e-05
4.64050003244738e-05
3.82271213045513e-05
7.51632570267036e-05
3.21492207990945e-05
5.50300806990982e-05
0.000102417711661137
7.16838719699774e-05
3.55655309696035e-05
0.000111958256251997
7.63514494328398e-05
4.96622742863264e-05
0.000135780772689248
4.29373066730148e-05
0.000116301034674674
7.31069447740407e-05
6.90001405275137e-05
8.51785656640122e-06
5.87556551788774e-05
4.56996664584508e-05
5.00482725480096e-05
3.16677974908072e-05
8.37289591600487e-05
8.92612657181776e-05
4.272373893852e-05
5.39466224147407e-05
9.18886036221799e-05
-3.17205217671443e-05
1.85229144675553e-05
0.000112486768984907
-2.31210007895357e-05
6.65725474197349e-05
5.91266859350404e-05
9.81779194919326e-05
0.000101478172887727
9.52188633600516e-05
-3.37310783472255e-05
0.000100403016714569
7.71171341904278e-05
3.19071226771298e-05
3.4952311129467e-05
5.39487848583975e-05
2.41293992060943e-05
0.000133566789466573
5.43223565505812e-05
4.79999771147856e-05
4.63672806842621e-05
4.98959823713633e-05
2.90539646760426e-05
1.95741750902093e-05
8.03406201362535e-05
0.000151953670877262
4.76554330869266e-05
6.55074214839054e-05
0.000104768180377888
1.41095032637502e-05
5.38546603024125e-05
1.59855394166982e-05
6.38990050299898e-05
6.0333494284559e-05
3.76556752452084e-05
0.000107024634350279
4.54470940192169e-05
5.14865019589774e-05
3.23961648408656e-05
6.25133669524442e-05
5.91466044349649e-05
8.34862401844436e-05
-1.94399776627315e-05
0.000118172157292493
5.52396948845359e-05
3.78485944636393e-05
4.14376687481632e-05
8.47368430739396e-05
0.000114490277543595
7.75622465533783e-05
8.06940276135993e-05
7.62276687668447e-05
0.000115288321727946
-2.2726795291196e-05
-6.13621403183612e-06
5.13194326295676e-05
8.63555574665657e-05
2.33542174006085e-06
-3.34958626762567e-05
2.11710117903493e-05
9.35209293721746e-05
5.06730463286202e-05
9.31049498511766e-06
8.53913266795464e-05
9.89567321517972e-05
3.17333187329674e-05
9.18053502258141e-05
7.8370555063122e-05
0.000135749892611269
6.6239253933315e-05
6.94232075816684e-05
3.5316546152697e-05
-3.74988748277762e-06
3.12047637794559e-05
6.76338849222894e-05
0.000117559672323798
4.1223546448121e-05
9.51567325796005e-05
0.000120777009932191
0.000110899201658015
0.000100299423869645
-7.99277807477337e-06
5.51694433364632e-05
4.97198349337325e-05
9.82491550044125e-05
7.72700829934364e-05
5.19449453644374e-05
7.02421979596467e-05
4.56254814680268e-05
8.52124447473758e-05
2.13003549130616e-05
5.37182601179054e-05
8.07029530754001e-05
5.68426973961043e-05
6.61388086123237e-05
9.6553494618049e-05
0.000101921663784585
6.43676977053188e-05
0.000104153544610474
6.31302593615328e-05
0.000115035403626873
4.62120475654244e-05
3.37599734008429e-05
5.52312989395619e-05
0.000115730138663198
9.06656709956289e-05
5.56036592066314e-05
3.50696066961268e-05
4.28522672993205e-05
6.31213407578381e-05
2.78247609786074e-05
2.48162853038826e-05
6.09625098364638e-06
2.35036546203515e-05
6.05121843996043e-05
-6.88433567343778e-06
7.38383841116811e-05
2.5231131376193e-05
8.98051260680183e-05
5.346271511557e-05
-1.18537672173652e-05
5.58228567147331e-05
5.54019991278422e-05
6.99638823676181e-05
1.62156243270393e-05
-1.15427946261891e-05
9.06179955509294e-05
0.000136303714432008
4.65530998369325e-05
-1.4261450937653e-05
1.24177678600096e-05
4.67030334150201e-05
2.67024376123789e-06
9.72477377189882e-05
3.31222953124108e-05
4.59267183156096e-05
2.50155282556049e-05
3.96515799885432e-05
9.36011788830657e-06
5.60737188591825e-05
8.94303961544932e-05
8.06087767639588e-05
4.48078034706348e-05
9.32728721135955e-05
3.899326236888e-05
0.000115493006024101
7.49049915729388e-05
8.13159673203498e-05
7.7589576130931e-05
8.85918396078685e-05
7.80481866447541e-05
4.41209909503124e-05
4.05038397695365e-05
4.13545958728902e-05
8.07639026032565e-06
-1.51691002038504e-05
4.48733781765997e-05
4.7889830655643e-05
4.947956958237e-05
5.32765612531406e-05
6.87604142046301e-05
5.66510639817105e-05
8.11108947199948e-05
4.74957325341891e-05
3.4910238070692e-05
1.18018073500387e-05
9.66390739454445e-05
5.82749295393909e-05
2.56918445936631e-05
2.75617685003562e-05
9.46994285297695e-05
7.73365789949098e-05
9.81464511182303e-05
5.34764757955067e-05
5.26830424931657e-05
4.75594278935452e-05
2.08331589105345e-05
0.000151767267888788
4.05621038956083e-05
-3.6320806534013e-06
4.09398829820552e-05
7.9990269864287e-05
1.77519926485522e-05
6.47255732446617e-05
9.6272504941914e-05
2.97665546760857e-05
0.000106648718282572
5.56068960304801e-05
8.15339281610847e-05
2.20294863152669e-05
9.65637769297306e-05
7.83507275586467e-05
-8.04671589964294e-06
0.000133852270419827
5.56072374165555e-05
6.24591131447471e-05
4.04174903596384e-05
6.62977144077456e-05
5.8857319171536e-05
5.4807179059114e-05
4.03089465134822e-05
5.81565736766488e-05
0.000110064623671227
5.79416249212436e-05
6.79019504794087e-05
7.63785951050913e-05
2.44873929138457e-05
6.20774150292759e-05
8.88376437916759e-06
4.98061691651783e-05
8.1931415933507e-05
5.53696156208511e-05
4.73386992615113e-05
2.86892357811492e-05
-3.48581635748715e-05
4.69500941319713e-05
8.2034202214438e-05
0.000109197011665448
5.6458184747107e-05
1.61936912316223e-05
8.97604766331353e-05
3.91006941939188e-05
8.14102808263296e-05
0.000126923026980802
0.000109204667488655
8.76667753104296e-05
3.55827461211817e-05
7.93815951902284e-05
3.50504438995287e-05
3.01750260691213e-05
6.76439517756146e-05
2.00591147498659e-05
8.14411931180674e-05
3.64552644967081e-05
8.10572113942183e-05
7.51044563234864e-05
3.31716237421834e-05
0.000106264104860947
7.41486792985809e-05
9.89213044437661e-05
4.50187799914884e-05
6.13137246819831e-05
4.10383559484871e-05
7.0681216381277e-05
3.19275900825108e-05
0.000129270268096859
7.5113997073254e-05
7.08367625484415e-05
2.52098730182781e-05
9.88452565928413e-05
2.27247860953709e-05
5.16722241713527e-05
5.27952467844467e-05
4.15356588494598e-05
7.13486450818499e-05
0.00010351717342771
9.11732642938733e-05
7.17885773490182e-05
4.97102852126264e-05
6.62583476139978e-05
3.12566449994859e-05
6.95734614442289e-05
5.62928756238603e-05
2.93776585643291e-05
1.06240471831808e-05
3.90684389423371e-05
7.18793007521572e-05
-1.76903906871973e-05
3.60351545595172e-05
-9.44055588534076e-06
1.54372983256177e-05
1.08217058145402e-05
8.25143663503705e-05
3.68172534184563e-05
2.96176625322244e-05
7.1255710892996e-05
2.45159644301668e-05
2.08470700065927e-06
5.40458046606597e-05
3.6300804514491e-07
0.000104418074531473
4.78968914687073e-05
5.94703510775041e-05
3.34625050824798e-05
7.31507471749839e-05
7.78717121702455e-05
7.85282166307516e-05
-3.32589216607982e-07
3.98641118972092e-05
0.000102483448804549
1.63610242997209e-05
0.000113061110073523
5.39200696107109e-05
3.60777074738888e-05
1.90869819627482e-05
2.48533765273564e-05
3.25316999269793e-05
9.51623275775312e-05
4.63193449318623e-05
3.67585732221953e-05
5.00087352333298e-05
4.78055298311629e-05
7.16311198385877e-05
2.44720168932904e-05
8.71019613668946e-05
7.15411997767599e-05
9.4232031065939e-05
8.77772361046686e-05
0.000117926939533448
9.20259615435624e-05
3.11839495033494e-05
3.48482888422103e-05
5.38597168907685e-05
3.38783878462984e-05
9.96767801712248e-05
4.01167132791567e-05
2.90457903333952e-05
8.2425317005698e-05
3.33135381747232e-05
0.000139375108381515
6.77656025939002e-05
9.58113991655936e-05
5.31775186697752e-05
2.39807941004379e-06
-2.31089021408692e-05
8.07712435087148e-05
1.15257034182884e-05
7.22277898969034e-05
2.74162336042336e-05
2.76122949501707e-05
6.8299564129365e-05
6.56784967204787e-05
8.21428095976841e-05
5.42095240964851e-05
8.18318419476759e-06
8.53004432812874e-05
3.58172015098722e-05
1.90313167532372e-05
2.43057482560139e-05
5.83776373987495e-05
8.83825705542899e-05
8.40936345906529e-05
1.3131063264257e-05
4.8079641461019e-05
3.0631689114278e-05
7.61396904044518e-05
3.71132409179434e-05
8.21118996924471e-05
8.40667129305606e-05
1.94138292429656e-05
4.76746478108422e-05
3.01875888996117e-05
5.9254301397807e-05
2.34227250523987e-05
7.08906942682247e-05
5.48030553491058e-05
4.25864626617413e-05
6.74296106389409e-05
3.31181169369342e-05
4.19734795364992e-05
8.21855960939936e-05
2.79758656070755e-05
0.000115346837566797
8.48186225909406e-05
3.34441062372329e-05
5.94324046753928e-05
7.42282051673645e-05
4.88504757733224e-05
8.54145172281902e-05
8.90274534100454e-05
3.54829705583543e-05
9.90449860029141e-05
9.6001182523201e-06
0.000142279216894508
1.40911530873523e-05
7.84568909839851e-05
0.000138680576593558
4.63603625099323e-05
3.07530978807886e-05
1.18367547538776e-05
9.07174888135427e-05
3.80445552134117e-05
5.42769025722999e-05
4.53751961704953e-05
6.14276494827408e-05
5.2691201008667e-05
8.23048966478017e-06
3.86890886956595e-05
3.48588517179671e-05
4.79473865561604e-06
4.68355418651254e-05
-2.26405297738382e-06
0.000158213067530499
3.88167062906678e-05
8.01683957864085e-05
2.84699232775649e-05
2.16328083489854e-05
6.66292628152408e-05
3.67882174235985e-05
0.000128077433552003
6.1743575840782e-05
1.4278551096842e-05
0.000112345680460857
5.52255959963952e-05
9.29036190335733e-05
1.7852098387871e-05
3.99194664108386e-05
0.000111448351370089
9.84484129285363e-05
7.27199090153174e-05
1.08123228720361e-05
6.82246180625994e-05
7.51853867427729e-05
4.32225831315742e-05
5.88669676082299e-05
3.41528882332504e-05
3.04831247240971e-05
2.04276902077321e-05
9.0411277736956e-05
0.000109271065934045
8.98270862219146e-05
2.40142934319272e-05
5.13658831703028e-05
4.03489242210329e-05
0.000132501897921478
-3.83083518442536e-06
5.73380252244059e-05
6.35993795035718e-05
1.18256311950638e-05
0.000105327372256069
5.22433964195828e-05
4.04233513526513e-05
1.81781246588802e-05
3.57957624406772e-05
3.26371515402755e-05
6.45257249803884e-05
7.78186845491677e-05
3.30866737898254e-05
6.55175296022533e-05
2.16228755265394e-05
5.77107483904048e-05
5.32734821201333e-05
0.000109721039766226
7.05443942588662e-05
7.39249498182986e-05
8.95190546245834e-05
7.92449714997693e-05
6.49848735846799e-05
0.000107999957360786
0.000126784488730898
1.58638724045848e-05
9.44651955694065e-05
9.74535862849272e-05
2.11081988770781e-05
7.12965120745115e-05
1.03091982817732e-05
5.10876424659792e-05
1.27736941919001e-05
7.69846589862059e-05
2.85838869579072e-05
3.26631207372105e-05
5.67588533289507e-05
0.000105312376100202
6.02209982289525e-05
6.64380505138794e-05
1.91114232206767e-05
6.29336621233697e-05
-3.94064106584928e-06
8.14631322862168e-05
4.25702188081103e-05
1.10288022010897e-05
4.1186604451909e-05
3.12363042775901e-06
4.07525995421468e-05
9.25680067023932e-05
5.73185595751343e-05
5.2751572291818e-05
5.8712361480257e-05
8.54323356966618e-05
5.82868951854108e-05
8.54804942845497e-05
5.60771922569034e-05
4.07849565864049e-05
5.07992306782483e-05
9.0045357187533e-05
7.10337303537318e-05
9.47619219905359e-05
4.70913140689116e-05
-5.23191794005894e-06
4.3110743042545e-05
1.81807784150808e-05
4.83718278881993e-06
0.000141584565913084
9.53863297903904e-05
7.58218695939895e-05
0.00010946342013659
4.79223190656982e-05
5.22037728790803e-05
7.5359020048966e-05
2.72598056953025e-05
3.91092415208586e-05
6.54103051384219e-05
3.80974823550357e-05
0.000122040528753721
3.25133038104001e-05
3.43018637548134e-05
6.74891010330042e-05
1.83046814903312e-05
3.92741759218562e-05
0.000132401224044813
6.36520605673015e-05
0.000121988024872183
4.95317574984234e-06
2.18338392898092e-05
7.33343931780533e-05
3.65209153014335e-05
8.34044767730714e-05
1.00452573933553e-05
6.64323352521799e-05
6.01783162482077e-05
4.045897591012e-05
-1.3024205620112e-06
9.1440742122564e-05
7.04825729624287e-05
4.94345767471706e-05
3.81667958449084e-05
2.07118149042955e-05
0.000168926223931168
6.12704581672695e-05
2.60870373693002e-05
4.70240270168918e-05
9.64022607950479e-05
3.63257007142973e-05
5.62339022095305e-05
4.08591883008987e-05
5.8090552896044e-05
-1.42798055198493e-05
2.23100339931543e-05
3.78385033320259e-05
7.26030743762239e-05
3.71959060620159e-05
9.69217607440918e-05
7.33944306028553e-06
7.2015425478496e-05
2.84906124877634e-05
5.41344123395265e-05
9.03134852783307e-05
3.72479963404022e-05
5.69801225134557e-05
7.02186418397484e-05
5.17591287330921e-05
3.21154758884925e-05
5.60153307585309e-05
7.67796348904874e-05
4.93326927198314e-05
0.00010134066903419
6.95710366889047e-06
8.49684292182541e-05
3.09734837969671e-05
9.74899458020413e-05
5.81987967953412e-05
7.03851793949546e-05
6.13004408870945e-05
6.56459529303538e-05
8.9093609011775e-05
2.89298018156097e-05
4.76990253038046e-05
6.65322948630872e-05
9.64998275519347e-05
8.19477173840124e-05
8.37523827345229e-05
5.70419503122301e-05
2.30274660401458e-05
5.48434591449294e-05
2.65719563643109e-05
2.93300169817266e-05
0.000105810154128626
8.56944171564676e-05
5.10910409840881e-05
5.96160496318067e-05
0.000106306553024841
8.81138697365934e-05
-3.11417144298515e-05
2.18340211395138e-05
7.63479402784136e-05
0.000135233220539171
1.0923260273227e-05
6.50782694774789e-05
5.05909971098029e-05
8.12428420954871e-05
7.31898208088585e-05
2.43306117516707e-05
9.12200439271733e-05
0.000101430219882563
1.74464740754353e-05
1.56361010175793e-05
9.72180711493696e-05
7.0485111600331e-05
3.942694780465e-05
4.82033313328098e-05
0.000102006624362354
3.02351143192853e-05
3.60033388020858e-05
5.63806443568217e-05
5.93350986686582e-05
6.84636099628744e-05
5.16915399353919e-05
8.2861639814075e-05
7.24785421566514e-05
7.48247043383119e-05
6.23169266430421e-05
6.25755768356851e-05
8.42651284915992e-05
-1.64285334231486e-05
4.02711806821238e-05
2.84786988396893e-05
2.53667974727179e-05
4.07477455548169e-05
6.20591895894257e-05
6.36124311802692e-07
1.97539986325641e-05
-1.05471288618256e-05
6.60037537930667e-05
1.92627388280732e-05
9.04190805763799e-05
3.28742077486243e-05
6.37181774597564e-05
0.000119471853010951
2.88310642248107e-05
6.11184056931584e-05
5.24477381582171e-05
7.89048365312054e-05
9.93285910950212e-05
3.5460147237807e-06
8.16233871188027e-05
6.98076450133049e-05
8.74451230456824e-05
0.000105620712459119
4.49913452398572e-05
6.43696863108922e-05
0.000105017842420957
-1.08066609487823e-05
4.66289890086995e-05
7.56148261972146e-05
5.6393439134373e-05
1.94345555584464e-07
3.11446355647247e-05
2.59122841140251e-05
-1.47894840617474e-05
7.78280928455718e-05
9.24405379496931e-05
7.8697350301484e-05
8.61270003106768e-05
2.48387133264595e-05
4.09474411249169e-05
3.0095431756255e-05
4.97666706688035e-05
3.32124630337822e-05
9.54680326242674e-05
9.15558423344412e-05
6.74177731889911e-05
3.44141549169965e-05
4.81306306845771e-05
5.42897356670071e-05
6.52173724871046e-05
5.90119266600816e-05
6.50104627866371e-05
5.15208804726562e-05
3.88779375931409e-05
4.14441916298018e-05
2.54805478690847e-05
5.79447609859721e-05
7.46664953490724e-05
4.51090020723188e-05
4.59338948988835e-05
9.2467205093469e-05
4.22838947485634e-05
8.26084846511984e-05
1.62942542509281e-05
2.72332684406408e-05
2.74284708422588e-05
9.3196372759185e-05
3.13435405720197e-05
6.85751195113833e-05
2.03893768606851e-05
9.16417040748455e-05
1.53703156752853e-05
3.34318944748675e-05
8.04693585755699e-05
6.92920088430256e-05
-2.44680525034509e-06
3.8582136500635e-05
8.18247459664011e-05
3.36863403935666e-06
6.92898873861056e-05
1.62906760838082e-05
8.01484437606593e-05
3.4374282342877e-05
-5.23373602510634e-06
4.21085399239423e-06
4.79487410630726e-06
7.19381385479348e-05
5.34875205134655e-05
9.7064770940839e-05
3.06425641546013e-05
5.06542540453378e-05
9.05512284492956e-05
-2.4759757570808e-05
3.25152592748152e-05
3.36214604181287e-05
3.16291853677146e-05
0.000114419455046995
6.20256578349799e-05
5.73902056094844e-05
6.37955743206159e-05
2.49634880330484e-05
5.25074170179027e-05
5.79581878021377e-05
5.25615711765319e-05
0.000102166855134321
4.91045789808417e-05
3.25398070039022e-05
3.97673823093701e-05
2.31625944254878e-05
-5.37802460605937e-06
8.01456115272849e-05
-3.83790101281087e-06
1.97134743413282e-05
7.70410806272588e-05
5.02988874870503e-05
8.22864915838398e-05
9.7068501736704e-05
2.54043849686681e-06
2.40075488531523e-05
4.14576536717056e-05
4.40644588222222e-05
6.64518740595597e-05
0.000101240048919022
3.10729058872923e-05
5.85091253130359e-05
-9.4094435667108e-06
7.13221485254397e-05
3.2525694920577e-05
5.08755878495164e-06
2.78031736019985e-05
7.63095729629227e-05
7.00073535215648e-05
4.68509396483975e-05
7.13658826737846e-05
7.49594212925004e-05
8.24143114086278e-05
3.01700085052072e-05
0.000126915082728749
2.16338876891568e-05
5.08333739913489e-05
6.88911816093301e-05
7.05908872397855e-05
5.79304518065989e-05
7.76469299036597e-05
7.06338356798965e-05
0.000115538294716349
4.54883578791175e-05
-1.44651155342623e-05
7.27893449140338e-05
2.22153000507859e-05
8.15633903840723e-05
8.69717418608627e-05
3.20233896313176e-05
6.29186422555921e-05
3.53201984130301e-05
9.68130884425656e-05
0.000137530761669932
8.48381633480864e-06
6.64307426330984e-05
3.12812673258274e-05
9.55837903396224e-05
7.03054808782399e-05
2.31705461759561e-05
3.26460147869452e-05
9.87753608899151e-05
8.15515271004309e-07
0.000128058473334415
3.00545021765168e-05
1.83524895286898e-05
1.09763468965157e-05
7.20662321510843e-05
6.93120677906231e-05
5.91869359671992e-05
4.51562116103924e-05
2.27624381190365e-05
9.57894425633128e-05
7.92430653791968e-05
8.75428220873105e-05
6.97284194194296e-05
6.5898257569853e-05
6.02668744435563e-05
6.64678858715593e-05
5.9188841181709e-05
6.97532225427336e-05
8.79327112550888e-05
-1.78361853903059e-05
7.87366762946168e-05
1.84527467961575e-05
6.4967595388457e-05
7.20351802700584e-05
3.34281437335966e-05
5.77053888776868e-05
-4.92659102401042e-06
1.24040129706388e-05
5.48560475799035e-05
7.57327603690925e-05
9.32471520635657e-05
2.35122784981461e-05
6.59938345294195e-05
0.000105208779087403
0.000126937480386632
-2.07691312544564e-05
5.96301850411462e-05
2.87561567793002e-05
3.71896484302132e-05
4.06315023549932e-05
7.9355001645558e-05
3.02211823735832e-05
-1.26352285232278e-06
2.04719963889743e-05
-2.27588739094031e-05
8.35116535174959e-05
4.90650651756699e-05
4.50004272161981e-05
-1.18851579867148e-05
7.36816587803468e-05
3.82232454282287e-05
0.000126205144744162
0.000143975604814759
3.58124221950888e-05
9.16279994079532e-05
5.52475120978363e-05
6.90326264707156e-05
8.72809362278741e-05
9.45060948756931e-05
4.61524259911156e-05
8.18075164110562e-05
0.000107493008051348
7.9311230547619e-05
6.24393974307013e-05
0.000103045460473534
9.51215164837328e-05
5.08214172993759e-05
9.38757581609964e-05
3.54406969282417e-05
5.33172143992681e-05
5.85137318654748e-05
8.74735079901293e-05
1.55544272547875e-06
1.41863169260024e-05
2.9415731413635e-05
2.35573487894792e-05
4.10523798738797e-05
5.04364133544736e-05
7.59190529788002e-05
0.000119050670751508
2.65236232133725e-05
5.38863677379756e-05
2.70876618247565e-05
5.48410131184499e-05
6.86994038335492e-05
9.48895122236878e-05
6.08428793104761e-05
3.89041414493395e-05
5.12873704250625e-05
3.56631720551425e-05
1.7744913181286e-06
3.01045765416577e-05
8.29977665336698e-05
8.90446756460745e-05
6.66387636820489e-05
4.14291107239869e-05
9.63296337945284e-05
9.73275162720846e-05
8.00693293521676e-05
5.63973639287201e-05
0.000104411542486906
6.94872486998467e-05
3.95573545095181e-05
5.70934557468768e-05
0.000130789198509354
8.5776790953145e-05
8.57539419373484e-05
0.000148108489646648
7.49321111557106e-05
6.54216236840508e-05
7.49546186919229e-05
-4.73843156414229e-07
8.63810568602199e-05
7.22465238577741e-05
4.88006484683325e-05
7.75362444162152e-05
0.000134587459737211
8.49010142101607e-05
-5.99818015376105e-06
-1.18287737216483e-06
8.50197215506897e-05
6.47219508608671e-05
0.000100988944004356
3.20695476855922e-05
5.69569514361668e-05
1.38618556538791e-05
8.12564254461152e-05
4.7494727603947e-05
2.98385431418483e-05
4.42205966018683e-05
4.50112897720767e-05
3.70935147409455e-05
1.71902666615249e-05
5.70979772380727e-05
9.67889781187555e-05
1.11317374361364e-05
2.55904772569486e-05
0.000110724185624413
1.4750455567807e-05
5.26868224881162e-05
6.17281314162975e-05
7.30276396943643e-05
3.64963462129289e-05
2.98747815837877e-05
3.23901619786331e-05
0.000119411724312978
0.000144666548337289
6.73709933976861e-05
5.69728936912666e-05
6.56777581838688e-05
5.00242564604955e-05
6.27114141449079e-05
0.000110216332756411
7.23133096642936e-05
2.14720363286769e-05
7.08225598894905e-05
0.000103051202089289
4.75404418819325e-05
5.94594361570459e-05
6.61886907710048e-05
4.24187650752093e-05
3.56011687104154e-05
9.720480482454e-05
-9.51263659855787e-08
8.53522818381515e-05
8.54549932551176e-05
3.34866042634471e-05
0.000164873658891729
5.2259807632767e-05
5.4772678992471e-05
0.000118788983812638
8.75529521996461e-05
8.9846569193516e-05
4.54289492250363e-05
6.54332569437706e-05
7.51716931509278e-05
4.12392166350816e-05
1.95395413722455e-05
5.77920272548572e-05
7.57460448491577e-05
4.72974342227441e-05
0.000101071727521952
2.61463722106407e-05
5.43604594302613e-05
3.48600388776315e-05
9.4035523688078e-05
4.8824790257399e-05
0.000104097571981401
8.7424066973752e-05
1.51883308075114e-05
9.21903978292644e-05
3.802970689473e-05
6.77816414398668e-05
4.72035159497976e-05
0.000107418729963333
-2.03946995299617e-05
4.01419260106171e-05
3.36568889994797e-05
4.38001826647398e-05
4.38329482167516e-05
1.35180356383393e-05
7.71749105775462e-05
6.5768867284638e-05
8.307660668574e-05
5.71316974302998e-05
7.42696567143894e-05
3.44942158451171e-05
4.24577374506337e-05
0.000150008148948461
0.000117620489442856
8.50971706104611e-05
-3.50803664491798e-05
2.97006091187399e-05
7.26035358242202e-05
6.0396054287328e-05
6.63352006330862e-05
6.57076209063113e-05
3.17587878431924e-05
4.68484240706593e-05
5.15402272149168e-05
0.000103426986881085
-3.89409955976136e-05
6.103445282155e-05
7.13821158778451e-05
6.73377989797253e-05
3.72277764885582e-05
-1.95053381798788e-06
4.92968782253821e-05
6.01001023959104e-05
-5.62593720999123e-05
7.55363329428603e-05
2.5120439931372e-05
-2.04052062408347e-05
7.46203174987176e-05
0.000161303647394631
6.62004833986272e-05
2.1746715117434e-05
0.000128762226330031
6.21035523029259e-05
5.07177905125659e-05
3.71241204186717e-05
6.75128631707708e-05
3.20654229318922e-05
8.69982479834753e-05
0.000103862523736209
3.7233738486048e-05
3.8252784565119e-05
0.000100406911535451
5.8707942977637e-05
6.68355539986628e-05
5.09771547625353e-05
3.24171300815791e-05
6.08183646568321e-05
7.75885738134303e-05
7.88316423084187e-05
7.5548785778452e-05
6.56226564332698e-05
7.12961756026196e-05
-6.83019703897917e-06
7.26449983237631e-05
9.66916209259095e-05
3.55063335197363e-05
8.32400216552843e-05
6.19765230177253e-05
6.5802753000673e-05
0.000119281132487515
2.33058824339631e-05
5.53784802147138e-05
6.83213441857457e-05
7.36815547274666e-05
7.05559858481198e-05
0.000101207186503937
7.32126797751142e-05
6.23192683925271e-05
8.47040788191715e-05
1.74393769833732e-05
3.58960922766932e-05
4.50240184045418e-05
6.33688838086204e-05
7.4291570007631e-05
-3.80300886394669e-05
4.09337024805089e-05
0.000113916086183196
1.89514501469118e-05
5.37056732530528e-05
7.25878440713768e-05
3.02220816918694e-05
6.43002437994852e-05
4.96749737172896e-05
4.60186011750512e-05
2.04631136392153e-05
4.36964853641125e-05
0.000102008733995791
4.63879363356824e-05
1.73758094595073e-05
7.01079473717347e-05
4.93739996214364e-05
4.64525259354468e-05
3.54265027588631e-05
7.74874347368994e-05
4.71497389389567e-05
4.00187020618867e-05
6.10719912129427e-05
4.88951402345891e-05
2.39660012266407e-05
9.20327944207334e-06
8.46478217995655e-05
8.04999477825144e-05
2.34669651692803e-05
4.18328093854962e-05
4.17176014427083e-05
6.9503858620873e-05
8.69778116866901e-05
2.7852306842812e-05
2.30091115429188e-05
4.0056828505762e-05
6.93672612236618e-05
6.54499301674978e-05
2.56173807609991e-05
6.75648686622507e-05
3.57616449152741e-06
2.29292694044517e-06
7.387579119244e-05
4.33521205648862e-05
0.000110469162930239
9.83436046644652e-05
8.79735444815527e-05
6.74103830967899e-05
7.22745351350196e-05
6.94370778951889e-05
-9.69529707644406e-06
7.08332099225539e-05
8.62324097395217e-05
4.2097850529804e-06
4.98586584848872e-05
6.62831706500517e-05
3.37718265060748e-05
5.52027990296877e-05
0.000110731937238002
9.16275654193269e-05
0.000120136026566304
7.89755365001218e-05
-1.65827320785585e-05
-2.04973134492669e-05
0.000101681407612651
3.0223773939891e-05
9.78050198183582e-05
1.09624104690276e-05
1.82438702004332e-05
9.46458995347579e-06
5.30761310761922e-05
7.78344527571759e-05
2.08034835897135e-05
1.7190543653065e-05
7.10911005088844e-05
2.396990379296e-05
-1.87232305192527e-05
1.54802543013382e-05
2.1652340283561e-05
3.41757245259597e-05
3.44382002298257e-05
4.17258936770517e-05
7.57794706778596e-05
5.33667975140943e-05
0.000111490004395392
8.99134203428324e-05
3.97699562944061e-05
5.44566107609118e-05
5.10800737895164e-05
9.5239168089118e-05
4.91944970616237e-05
5.22694454343703e-05
5.02834652702202e-05
0.000152477644868175
3.69003217306924e-05
7.48946210361246e-05
4.70212183578416e-05
0.000101835117536643
4.76242388732143e-05
-1.4833408501247e-05
8.47100377824401e-05
6.83760904075879e-05
5.47035992167735e-05
5.04660386200583e-05
5.98902123453118e-05
1.25317708518574e-05
0.000107676741769246
9.98282962727239e-05
7.94374258289378e-05
8.83716352343153e-05
4.30088178400632e-05
6.7649549416405e-05
7.49877113666458e-05
4.32892305971614e-05
9.13049217510758e-05
4.44182109316994e-05
1.80432064154795e-05
3.76977685475457e-05
4.24297238769164e-05
4.10819799602565e-05
4.7918008844774e-05
9.73698603586454e-05
5.5870889826329e-05
8.9288156888948e-05
6.2519630010177e-05
4.69811133624512e-05
5.66080337164751e-05
9.80443889487427e-05
7.38283026700601e-05
2.74351999601717e-05
5.87248235484731e-05
0.000105894210010126
1.75136114735483e-05
9.98543747162077e-05
6.27312038553837e-05
6.90337235963778e-05
6.54819649559342e-05
9.14357627952777e-05
4.49937624783606e-05
-2.06498667330356e-05
1.60670111119631e-05
7.49916047587135e-05
5.84790402301817e-05
5.32519182220349e-05
2.21386222250482e-05
1.3337195220352e-05
5.07724064524503e-05
7.53574912864616e-05
3.77335133803075e-05
0.000121425843398172
3.63301303487989e-05
8.24160494954694e-05
4.45161185596716e-05
8.12436659451079e-05
2.57812205016693e-05
3.3792831224291e-05
8.90446593193719e-05
2.38193025579959e-05
5.08537544430919e-05
-3.48985068472135e-06
0.000100834463000079
6.84732597196499e-05
0.000124388330903713
4.3685259957275e-05
5.8887442596402e-05
0.000100196387732751
2.6526793295711e-05
-5.25329705832122e-06
2.63927056898678e-05
5.85053064410291e-05
3.66164440627026e-05
7.23140259786392e-05
9.16024552053306e-05
6.49074461283577e-05
3.92004745893968e-05
0.000161993224939182
9.60440947117339e-05
9.38796493195101e-05
5.64640577401874e-05
7.41719875039465e-06
1.48561703923012e-05
3.94536940789583e-05
6.60247278516262e-05
-6.24028211862138e-06
1.3123953382992e-05
5.85335730875259e-05
2.16259057123646e-05
6.70080597697948e-05
2.7279628491164e-05
1.90739889616474e-05
3.51793501470737e-05
1.08375174868899e-05
8.41884154090752e-05
3.86136557042006e-05
7.03124047379686e-05
5.06492206970107e-05
5.7754809387953e-05
2.54806966926598e-05
3.57820257168867e-05
0.000103625384993886
6.10619070623444e-05
4.13356738794201e-05
6.85519203469444e-05
5.42551266518823e-05
9.36445666980709e-05
0.000118991768567031
5.64070155953297e-05
2.46811592437237e-05
8.30324895675024e-05
7.95686902402082e-05
6.77899290472777e-05
4.86926684864236e-05
3.63818183745671e-05
5.42300496963595e-05
3.83606141134812e-05
6.59139258437968e-05
5.77846282496431e-05
4.28643101438608e-05
4.71562278567594e-05
7.04145495962865e-05
7.44530882933047e-05
2.79315893482441e-05
3.38326232310291e-05
7.45542293938908e-05
5.62244529118339e-05
8.3808298388932e-05
8.2411114928356e-05
5.98394997202912e-05
6.4125605419411e-05
7.02682495565963e-05
2.16654943742329e-05
6.03016671294937e-05
7.74230408913262e-05
7.43767012078138e-05
6.83034210938087e-05
8.02908266388475e-05
3.9215344493336e-05
8.37207373128119e-05
5.03796367808942e-05
3.89275552562931e-05
2.07020235280867e-05
4.81963581713909e-05
0.000100073083130869
6.27498046061172e-05
3.72407267084828e-05
-2.30002908834627e-05
9.01593546168294e-05
5.13259709084487e-05
2.23275585667949e-05
7.88392896274584e-05
6.2782049100983e-05
4.40825594666999e-05
2.86998804342643e-05
2.03258733056573e-05
6.13642618659024e-05
5.40262786329748e-05
6.64935211652453e-05
4.10695887183438e-05
5.56673131165206e-06
0.000112183729490832
4.36097553218489e-05
6.90857997813949e-05
7.44086408113347e-05
2.02050382119796e-05
0.000117751982631287
8.65084591253781e-05
6.34823809351172e-05
3.97572328015559e-05
1.73670437922276e-05
4.6765139351384e-05
7.89223965890987e-05
8.17911099132493e-05
1.88047741994213e-05
-8.46367674008548e-06
-4.80881681351087e-06
2.841627840661e-05
0.000102624530073453
1.44393784435943e-05
1.42277183379654e-05
3.04613445049979e-05
0.00010168733174507
1.68549874157321e-05
5.7712967404749e-05
4.37588455894527e-05
4.46011314728153e-05
6.58225782443263e-05
8.31064926116216e-05
4.96168149624449e-05
9.80873175603375e-05
2.4749526268852e-05
0.000149367434941052
2.40458150437472e-05
-9.93425047796456e-06
3.83353108804259e-05
-5.61196881614212e-06
0.000109621750168434
1.36251968420909e-05
7.98208608082718e-05
2.85293809033472e-05
1.79427474914307e-05
8.0571455822688e-05
9.29673450954189e-05
4.33506359411168e-05
3.31342822150268e-05
2.83860697030788e-05
-2.03054662066032e-05
7.50420375090748e-06
2.85259818062885e-05
5.23945897490284e-05
5.95399468784598e-05
5.57302491776438e-05
6.36220718327264e-05
5.77140403505167e-05
9.68954956298921e-05
6.00277051927297e-05
6.26267324447419e-05
5.46057939880338e-05
4.17158482280701e-05
-5.61249363080859e-06
7.82018842525577e-05
0.000102651146521715
4.58470723699138e-05
6.34021754990695e-05
4.5651920635082e-05
7.44902542120039e-05
0.000111151117156661
5.48740622022482e-05
4.41466917264934e-05
5.9906750675029e-05
3.40627569244823e-05
0.000109856071783774
3.52931725582186e-05
1.61458576979393e-05
4.33992970225624e-05
8.81106703802868e-05
-2.84139071478556e-06
6.05455640122966e-05
-2.12512273905728e-05
-2.77795904402367e-06
8.51395158853641e-05
6.7856905224927e-05
2.61582733788787e-05
7.83314463060896e-05
6.53809135211954e-05
3.26730359995224e-05
3.87381407525334e-05
7.93711609235151e-05
4.58576590443425e-05
2.49327347625405e-05
5.21136912121629e-05
0.000122807210570036
4.44037348840019e-05
5.05991286175918e-05
9.76606615359164e-05
7.18340007708146e-05
4.45970943946099e-05
7.15330979950758e-05
3.37550114363803e-05
6.25594763217612e-05
8.35720563263296e-05
5.98858324488372e-05
9.01614557709464e-05
3.39244482827249e-05
8.5271372718793e-05
4.51810268305876e-05
1.29752530709877e-05
8.06759564128344e-05
8.63357574129594e-05
0.000121256545865901
4.47307175217572e-05
0.000105921022100817
0.000112595347362394
9.26358977501205e-05
7.92312094348224e-05
8.82217606226165e-05
8.60753733069833e-05
5.2192094986129e-05
3.68397225042665e-05
4.23023374116471e-05
8.03241490585467e-05
4.36126346120148e-05
8.27867381657346e-05
0.000101568861971882
9.55219941984333e-05
7.47762134155403e-05
6.2891575414993e-05
3.26765958513432e-05
2.89165162472205e-05
4.19559163152425e-05
6.4997601923478e-05
1.74020990287473e-05
9.47175911834747e-06
6.12551234446793e-05
5.60932899956164e-05
4.77906530745743e-05
6.33591957546428e-05
1.02420607762261e-05
4.08213149726379e-05
5.27199592720829e-05
1.41472446443348e-06
6.44010429254673e-05
0.000117465033764485
0.000126414316612735
9.27098011320095e-05
0.000151635408870344
8.00519737236365e-05
4.8186895582546e-05
9.45637997848481e-05
5.39369974324653e-05
3.4629435314626e-05
0.000119919430100562
3.41143717126663e-05
7.19532880735929e-05
6.919084935162e-05
9.66957731764422e-05
8.08346485838265e-06
5.49436512241109e-05
0.000126339764135501
9.54009057386332e-05
8.01141629899113e-05
3.31297472847664e-05
0.000113137783432066
4.2960166691663e-05
6.31410846082378e-05
5.23101894840491e-05
4.64647767287535e-05
2.00369737067249e-05
5.91278044603433e-05
2.07612853932531e-05
0.000114793743425346
7.23946082258278e-05
7.80939228684575e-05
8.52053261039482e-05
0.000104371611990553
8.05139922061638e-05
6.85080963164202e-05
4.59091652191559e-05
9.5214276700737e-05
2.7784043855219e-05
4.84565462679354e-05
7.5193607631404e-05
7.37688642916915e-05
9.33725861299012e-05
7.26713084186387e-05
6.60933846128136e-05
4.00343944721322e-05
4.77430413860324e-05
3.44212906865999e-05
7.27103574419612e-05
3.14973582225541e-05
-7.47278112897936e-06
3.85927827202729e-05
-1.66158081832254e-05
4.27990437264482e-06
7.92519864431247e-05
5.40635142803842e-05
0.000113951553244695
3.64789294033188e-05
0.00015109072012272
1.29976017436413e-05
6.98032742334054e-05
5.64708904900956e-05
3.3808942439571e-05
8.2442893139182e-05
8.44436325427709e-05
0.000120980010143282
5.73352365641992e-05
2.28615989417857e-05
6.04227163432229e-05
6.3792556512608e-05
6.50106333368545e-05
0.000129343025321444
5.11325416558338e-05
1.45457807553084e-05
6.46744212475291e-05
1.80219135229433e-05
0.000107027817847171
0.000108108420426542
7.14029854561087e-05
8.32575219895581e-05
0.000121903317011431
2.93072624864392e-05
-5.27286855912902e-05
1.54820714508798e-05
8.9498779899336e-05
6.95403254511852e-05
5.55209793083815e-05
2.32261075576006e-05
1.65945713659303e-05
8.63001609205635e-05
3.95773951820882e-05
6.0151439031215e-05
2.96646812766049e-05
6.52514972562455e-05
7.93845013141935e-05
6.73636429746547e-05
5.51451584277099e-05
6.67381160508346e-05
7.17814877961931e-05
-1.13585984506793e-05
2.49362000068843e-05
4.30452783054099e-05
9.08879143412127e-05
2.17179873697114e-05
-1.51112838456745e-05
3.09943085645853e-05
7.45132113305749e-05
4.86857637677337e-05
5.79459240916574e-05
2.42495274162961e-05
3.50129989320032e-05
6.51394275171168e-05
-6.73530899317298e-06
6.4347238153152e-05
1.98770710613756e-05
1.97917700766852e-05
4.81625728522967e-05
9.26838008748734e-05
8.89804084995326e-05
9.14777132920576e-05
9.75373288499606e-05
0.000110130786415266
8.89212760245228e-05
4.24134699555455e-05
4.46818575165305e-05
7.34250639810716e-05
2.78158474289292e-05
6.9712352150536e-05
9.52390114700987e-05
4.48683688190409e-05
0.000107741052580483
4.44713428256863e-05
1.65544704966479e-05
5.9349633771296e-05
4.01136141517022e-05
9.45575715254676e-05
4.77640879110423e-05
2.11737621401612e-05
3.90592158037981e-05
2.67996430946117e-06
4.04752375418433e-05
4.14255411479808e-05
4.13390430418088e-05
7.16487493758215e-05
4.87918154501124e-05
4.69567275141793e-05
-1.00996637367462e-05
9.31329324942975e-05
7.02045309464756e-05
4.29238758309921e-05
5.10741981768518e-05
7.07766220199411e-05
5.49065638344081e-05
3.49985307008613e-05
8.41795935215156e-05
5.68056204001093e-05
9.71081880000471e-05
8.64855757643768e-05
4.36189954641554e-05
9.89942077149325e-05
0.000155162782976283
1.0968680113162e-05
8.78285492024786e-05
0.000100873173457296
6.55826333833618e-05
9.51609856775136e-05
0.000111212129445398
2.87578626697805e-05
6.59006997799884e-07
1.10763757117306e-06
-4.6654851833429e-06
7.3172773152933e-05
7.83282134097806e-06
6.82047422157072e-05
6.95877803094158e-05
4.70775616451952e-05
6.49488712225328e-05
9.51042189155355e-05
3.61187556038724e-05
2.97794508025369e-05
5.37376398924554e-05
0.000125902588854288
6.09162046630974e-05
7.55127608929462e-05
-6.35519121272318e-06
5.50500838697338e-05
5.05255589360839e-05
4.44636831801596e-05
3.02541874865183e-05
1.91411935323739e-05
2.46299331511745e-05
5.62400861125758e-05
3.57891819422916e-05
0.000100515431975126
6.58914724297059e-05
2.63585670167382e-05
9.70353065689815e-05
5.93109164434217e-05
-4.43336621522212e-06
3.49839970963044e-05
3.99399487952872e-05
1.75945473540229e-06
4.96356452554119e-05
7.53195092205057e-05
1.95991878035169e-05
3.89910675788744e-05
6.79235964672611e-05
5.31089051164956e-05
7.79669968543656e-05
6.26509498412351e-05
6.87060899161152e-05
4.67510162748076e-05
8.23065983752788e-05
0.000102849762805307
0.000102276276934127
4.30288404548717e-05
0.00010870913421778
6.90544183496606e-05
6.60298266974756e-05
5.72388538204435e-05
4.17219373664814e-05
9.2138089228323e-05
9.48077002366513e-05
3.33165315899386e-05
4.57048381988862e-05
-1.70588988194664e-06
1.97506090152826e-06
5.33156403291486e-05
1.73487163619858e-05
1.68274297121591e-05
-1.64595022926125e-06
6.34770829964771e-05
0.000101070884518033
1.20698365944012e-05
0.000101210816855965
6.68720771673152e-05
9.45720288194344e-06
7.32780314837499e-05
0.000163892028241706
5.20455739106346e-05
5.75396866666116e-05
5.18586274426889e-05
3.87722204213872e-05
8.86050251184073e-05
6.75483263580385e-05
8.02649096670547e-05
5.51727450578317e-05
3.44770244663943e-05
4.08705406115389e-05
1.57919542197898e-05
4.05079853702455e-05
2.17503572546996e-05
6.52210805739661e-05
5.22753933389105e-05
9.39397857592183e-05
8.79787064517076e-05
0.000115080120894221
2.44880219361041e-05
5.06274392318124e-05
8.20650945807993e-05
7.85656360782348e-05
6.66280482232249e-05
5.20341773483442e-05
5.89827597595426e-05
0.000108816292655021
5.57424344294009e-05
-1.38833541527308e-05
7.36737620250678e-05
0.000112111994709466
5.56384118232816e-05
7.86889798877628e-05
4.6514728675148e-05
6.6680485656656e-05
4.87487361530367e-05
9.20046726891849e-05
5.14370370327423e-06
8.13736089920547e-05
0.000106984910878692
3.27202553443519e-05
6.18853281908521e-05
2.00630294418164e-05
-1.0645414319751e-07
1.7485461332189e-06
5.10487256740671e-05
1.02561645651414e-05
5.57393171315237e-05
7.41099563021303e-05
2.30164419309902e-05
5.71361904454882e-05
9.79959815189224e-05
7.26001588797522e-05
5.69592592643286e-05
4.75739198334155e-05
5.5480752898726e-05
4.21862076170937e-05
-2.46801111795738e-06
8.18932907739248e-05
8.86253398129095e-05
6.79658474465169e-05
7.30143478395299e-05
6.18008122905679e-05
6.34872291397251e-05
7.14589215585507e-05
5.09388694700772e-05
8.90672371887695e-05
0.000118162567634726
7.96831763328925e-05
8.66236931081764e-05
-9.93993154140662e-06
0.00010064748738829
3.29045370363214e-05
6.09066466691318e-05
6.10899680049841e-05
4.59095170415335e-05
7.91748667998674e-05
5.82931305047795e-05
6.94930925769568e-05
6.61249077423768e-05
3.92097454169815e-05
5.39230912879574e-05
5.2109485464796e-06
3.19139804902344e-05
2.68537498625087e-05
7.84157870383783e-05
8.14937063136104e-06
0.000114204069449146
5.38287861443468e-05
5.30216056273594e-05
4.20686495479158e-05
2.11166220736636e-05
7.78974422632851e-05
4.54212922475611e-05
2.39352943285263e-05
9.77092593865172e-06
8.5020229652165e-05
3.92120532690732e-05
1.88163216127213e-05
5.76458370181032e-05
3.00368176248831e-05
-2.19341501096231e-06
3.08797754683119e-05
5.1421807412844e-05
6.31666310595194e-05
6.6889703942371e-05
8.04092364766635e-05
3.22755990865305e-05
3.95629772358493e-05
6.24947417027745e-05
8.80268589690225e-05
0.00013062398344556
5.38953813679794e-05
8.91815498386645e-05
4.16477176862922e-05
7.45630783047559e-05
9.85721260633713e-05
-6.16272497991809e-06
5.81796840172698e-05
5.65676182150344e-05
0.00010029440271616
-1.21326844259621e-05
0.000106116678711754
9.1995548567225e-05
1.21288021333079e-05
5.12708116429954e-05
9.87842827007671e-05
0.000105428616354623
3.84985933538174e-06
9.77925003146154e-06
6.82019608239807e-05
9.25483846413365e-05
4.04372268907208e-05
8.51621076590006e-05
5.65586206486554e-05
0.000118968753525207
0.000102526824693709
4.5983152586328e-05
7.94685037417903e-05
5.37151705078091e-05
7.3176211112585e-05
7.86295331877437e-05
4.09416137966626e-05
8.22717225873497e-05
9.55127088175786e-05
6.59888540006974e-05
3.03067870581535e-05
0.000113081792182676
3.61510191536153e-05
8.81329112408197e-05
3.54105779501422e-05
6.36364299770328e-05
8.88758463138305e-05
6.40132866140237e-05
0.000132846280891904
5.08302813103259e-05
3.98824501780039e-05
4.1207417528935e-05
4.93534775109972e-05
2.56979131927302e-05
2.79857112871999e-05
0.000145931595969471
3.64419143598681e-05
8.34284594069548e-05
2.64760609318787e-05
7.16780728297918e-05
0.000114296329602982
8.97355307946406e-05
4.91755156331094e-05
4.58519437414658e-05
2.32596385681489e-05
3.34888320039551e-05
0.000102588924280951
7.18433757762921e-05
5.89790419676101e-05
5.13214990250358e-05
5.25002144539782e-05
6.793984836104e-05
6.01239313376583e-05
8.28381642417048e-05
8.47489146491526e-05
5.7903122896351e-05
6.80120933500878e-05
4.5107856194065e-05
5.16933779360488e-05
7.24182491800324e-05
8.76035254447532e-05
7.07831220475118e-05
9.83949889261843e-05
4.5007071391042e-05
4.1329154020922e-05
3.94924548536596e-06
4.31355233281271e-05
3.14498186114057e-05
3.48819061188419e-05
0.000109211407975656
4.18898997206735e-05
5.44272146524664e-05
6.54844696270725e-05
3.20613359746098e-05
8.97344162565848e-05
3.28676343998182e-05
3.8262847881351e-05
9.58735010725947e-05
3.89722795019059e-05
-1.40862436033667e-05
5.62595137114282e-05
7.6820338913685e-05
0.000113751663561543
5.99331120664e-05
9.95607959187958e-05
0.000107969986698401
4.54282959456956e-05
7.96841223508205e-05
8.13461991888592e-05
2.85950080470705e-05
2.7162892170946e-05
0.000120242626522146
-1.47394660509521e-05
1.96605346519748e-05
7.01600567841345e-05
7.91210189751995e-05
3.49538717043548e-05
3.93131951522771e-05
8.2566728707453e-05
0.000114055441960818
5.77077788554358e-05
7.27158740133817e-05
3.33670054214067e-05
1.90360033361658e-05
3.30946188844466e-05
0.000101074586989885
5.79245686787605e-05
8.53857439371053e-05
4.66293760937003e-05
4.80497926168272e-05
7.53024286490293e-05
-7.44332062541136e-06
0.000108588011134157
2.26897986246594e-05
6.26790684411804e-05
5.12621680045313e-05
5.57520296321066e-05
0.000112619098761134
2.89577458845478e-05
2.58546527860838e-05
7.66364819713728e-05
-1.51789136823578e-05
-1.00995691090449e-05
8.47231773334799e-05
5.12624211273495e-05
2.27395705406629e-05
0.000108282564147429
7.94860637606232e-06
8.15732823837027e-05
5.61895731583957e-05
3.67871933407806e-05
7.53584242472086e-05
7.4872794000519e-05
2.30164195161496e-05
5.83902884824331e-05
9.00210404807697e-05
5.97133084743312e-05
2.63766973205803e-05
9.77800086687322e-05
7.02371167198894e-05
2.39981269712254e-05
1.38462484416548e-05
0.000107133425362366
8.92942022842608e-05
0.0001084147575816
0.000123148783808943
8.44794201445329e-05
1.53024694288203e-05
6.86427256803147e-05
0.000102290122218769
4.39773470189916e-05
5.39668543683357e-05
6.48960824020005e-05
7.2765853128762e-05
-3.18306357500504e-06
4.66435161227893e-05
7.2904929028278e-05
3.60898469295031e-06
5.24964870006735e-05
6.3168426658018e-05
4.96986940524515e-05
5.16107415753502e-05
-8.93225796204357e-06
4.12889069913341e-05
3.48931126257108e-05
-4.64898785644314e-05
1.99517140394686e-05
5.37236380055463e-05
0.000100694838659731
8.22675604197167e-05
5.51553965105697e-05
0.000123167979832491
-2.28713378713527e-05
8.20024000353789e-05
0.000105940977981851
4.20308309440544e-05
4.17719070821062e-05
0.000124626123553888
1.79425032574642e-05
5.83136895768724e-05
9.55824380724936e-05
6.89125062891703e-05
6.11905884515609e-05
0.000137309913874129
9.50728984359018e-06
-1.64813031540339e-05
4.87208530185545e-06
7.22697204582448e-05
0.000100477904512529
8.59035984396643e-05
9.52757083558151e-05
5.36219869964696e-05
7.54121331909711e-05
8.62084785016196e-05
2.59890632035671e-05
0.000117114490456852
8.18617773960111e-05
9.20982031869068e-05
1.11183438830012e-05
0.00011558675579391
8.49757092653186e-05
2.88982095153027e-05
8.64836751272212e-05
0.000111544831683558
9.1560784226702e-06
9.06898995955921e-05
4.55360739304412e-05
4.12765915504626e-05
2.56729822750902e-05
9.3103433406423e-06
6.17484733043204e-05
-6.680239498719e-06
6.3104109700513e-05
1.84238738531292e-05
8.1416586668762e-05
9.6811482870794e-05
4.37695156086239e-05
-2.85135525343357e-05
4.70294106281436e-05
3.03618336419457e-05
2.08398545779758e-05
5.84232500478672e-05
4.8547924315159e-05
3.87682952494421e-05
3.93645338422482e-05
6.9228822242024e-05
0.000101532868648451
9.46313487059892e-05
0.000101878083393602
7.62664727089986e-05
0.000103923945522002
2.61508176932289e-05
4.44246062055182e-05
8.43614674611415e-05
7.54232028534676e-05
3.98764589285868e-05
0.000101441008145713
1.16364300942875e-05
7.63637586561219e-05
4.38077636253465e-05
0.000116051131479835
1.9241927545928e-06
6.78856268071565e-05
7.37274206522198e-05
6.22641439173745e-05
7.22251531185222e-05
8.95333511487325e-05
6.96977892961683e-05
5.49547913914073e-05
7.79304654493949e-05
4.05467968550474e-05
9.13709235842011e-05
6.22601299457185e-05
6.57166991249718e-05
0.000106125688397207
0.000101028668208102
6.40773001298422e-05
7.41012945545663e-05
0.000127337921467123
9.69250658400532e-05
8.18052486061898e-05
4.31724229360349e-05
0.00015158165644091
8.5666037764441e-05
9.43433286583981e-05
0.00010722388614521
6.89464097724182e-05
0.00010804901503014
4.69544317911949e-05
7.68509262930433e-05
7.18294719067279e-05
5.16230547429226e-05
1.08630261010476e-05
-2.40374449461064e-05
-5.26552204623785e-06
5.5351507625843e-06
2.71348557097387e-05
5.78577624192549e-05
-4.66757654557107e-06
5.22316749005491e-05
2.83941480835856e-05
9.39750812457032e-05
8.85263424510817e-05
8.31122934117251e-05
6.22366659447696e-05
6.86686031530637e-05
7.65998765437225e-05
3.19472559276733e-05
0.000114189080580953
3.11959822260657e-05
7.01366309963981e-05
1.42708517523003e-05
7.23309056376728e-05
0.000130901630545212
0.00012676015312374
2.12266297476379e-05
5.16350233430419e-05
3.98660934596515e-05
8.68206580345131e-05
6.31901966377096e-05
5.23839752695474e-05
5.85985607033797e-05
4.87780148884384e-05
3.37029141148985e-05
1.66947526815656e-05
5.26204435939707e-05
4.81091126683226e-05
9.37480067308697e-05
7.75271702177791e-05
4.55327913663421e-05
7.79328465673677e-05
0.000111779437417534
8.65293516730918e-05
2.09160460794694e-05
0.000109363045559102
4.19997674753737e-05
4.47155147229442e-05
6.70364168826456e-05
2.81834522868711e-05
7.26759239228998e-05
9.54852679117962e-05
0.000109129292662389
0.000138655393416732
7.85514519194757e-05
7.06685794479176e-05
0.000106305107126751
5.70684247162495e-05
2.28571018825591e-05
4.06755460792988e-05
6.77625996292802e-05
3.96201921672652e-05
1.85604228915209e-05
9.71471757042901e-05
-3.92546797031957e-05
3.81897559635975e-05
3.69664818218787e-05
5.10792827110727e-05
-8.6624371698879e-06
6.45884491966185e-05
3.7943694158972e-05
4.47816695727461e-05
-4.43351954097515e-07
0.000108471970487709
6.97653294929594e-05
0.000101864682752169
4.00486777293528e-05
7.74027900551691e-05
1.94714287914733e-05
0.00010185580266928
8.27285931394641e-05
0.000105088051407729
4.00042281424511e-05
3.31418857002473e-05
-4.45293292306034e-05
5.34991471136598e-05
4.19799702986435e-05
-1.06202553701717e-05
7.11340897968861e-05
7.19248711530463e-05
3.64211841677999e-05
3.93878151693766e-05
7.6371810211721e-05
8.14416369935576e-05
1.86858959198507e-06
9.10505124721752e-05
5.99166642793605e-05
4.11004210329419e-05
6.50474455573002e-06
8.04439754218451e-05
5.96594997729506e-05
5.40442500828912e-05
1.34919034162093e-05
8.57533791742815e-05
7.25055550634825e-05
6.35796348879034e-05
0.000125845116190052
6.11888259748102e-05
0.000105534345556001
5.26148057853999e-05
9.16383194392162e-05
0.000100295076257961
0.000150424738734204
4.65753209822627e-05
-8.96561903969825e-06
2.47645261087275e-05
6.25076920026922e-05
6.17074934967544e-05
6.98533201942407e-05
3.84024971428737e-05
2.91643618390615e-05
4.82986631183567e-05
6.95704364088304e-05
6.20384423086908e-05
7.77048395449562e-05
2.63260247140986e-05
1.53472873298977e-05
9.12989360846319e-05
0.000119842564004012
6.47494632285577e-05
4.55432273398988e-05
0.000112467192683708
1.8579070277075e-05
6.32974120670841e-05
3.07184242718858e-05
6.5679355102869e-05
1.25775626598668e-05
6.70682461888634e-05
4.64051110850751e-05
5.88421570008479e-05
0.000109083754820694
9.29840275018178e-05
0.000149446754887476
3.42421839180739e-05
0.00010837020682847
7.67890052357472e-05
7.64950545230392e-05
5.45713828010294e-05
7.31768173076622e-06
6.36484997402189e-05
8.6571206109305e-05
3.37477232752072e-05
7.39800708545697e-05
5.93631237642295e-05
3.01039944235261e-05
7.6777599938045e-05
8.77994748178573e-05
6.18573141125536e-05
7.12246390410036e-05
5.99889688229807e-05
9.16966329828012e-05
3.23002872235399e-05
5.5686765425942e-05
9.256563689381e-05
0.000140409204597027
4.93329995046284e-05
5.25747384641903e-05
9.5926207972594e-05
7.21224162507777e-05
3.4789840871583e-05
0.000122549043085459
6.89240901856506e-05
8.18238506340876e-05
7.93859735354852e-05
3.68657275919113e-05
3.13278013099205e-05
-1.68418470007524e-05
7.33624249934977e-05
1.78869135010511e-05
3.55641194714537e-06
1.78420896198816e-05
9.75223697546405e-05
6.38963192288502e-05
-6.96195814911135e-05
3.59824290273426e-05
3.45011338101797e-05
1.33455310555671e-06
6.97722308383924e-05
6.36308288548819e-05
4.71233737808762e-05
7.03863908676364e-05
5.06805225050758e-05
8.61450708739722e-05
6.12606981980293e-05
5.87964566509918e-05
3.06355388285578e-05
5.14213975842691e-05
3.89745259115522e-05
8.36859387429567e-05
0.000115030409724864
0.000113118923650496
8.24132545569858e-05
6.0008832808826e-05
6.76927079588754e-05
2.17879116166061e-05
6.56628806875609e-05
3.35505801681503e-05
6.20839812577932e-05
0.000103610909211029
5.13952573152568e-05
7.95183700967539e-05
4.35516547147991e-05
2.33011390778354e-05
2.81382827443806e-05
7.79823740839346e-05
0.000120751752281506
4.28457182751461e-05
3.30530789586487e-05
4.79734752858747e-05
3.96456272720168e-05
0.000128508783207458
5.5911210024846e-05
2.50001660849885e-05
6.35311285764187e-05
8.09306956335035e-05
3.2209613656835e-05
0.000114352621718176
9.38429186456326e-06
3.73532378330662e-05
9.56186338073487e-05
-5.34778798438805e-06
-7.21036719368168e-06
6.5839156763148e-05
7.11237368475795e-05
7.51813848551938e-05
1.79116899221218e-05
5.04350481041746e-05
5.24185159514373e-05
1.70359421409424e-05
4.29718577285497e-06
2.15088310802022e-05
0.00010036315804749
8.32280763997025e-05
4.66881993081942e-05
6.27655632450098e-05
8.46589156509093e-05
7.78624566991689e-05
4.0694775165827e-05
5.5172771988749e-05
4.13822399809823e-05
6.19839086079202e-05
7.88818727745944e-05
3.22492814548536e-05
1.85802398408452e-05
8.57918815220382e-05
8.48695532524525e-05
3.12542134067579e-05
4.06051831466186e-05
0.000128378307114644
3.45003792022792e-05
6.96972903604459e-05
3.75094153723145e-05
4.97854254816304e-05
6.3551374694908e-05
2.36092891313696e-05
1.10089660490017e-05
3.55509939306582e-05
5.98203543065453e-05
5.54968171871952e-05
-1.06905501786489e-05
-7.30527495367226e-06
4.43363090862228e-05
1.0297035396075e-05
4.47300971648098e-05
7.2673836862706e-05
0.000135468452397194
8.59118578866649e-05
8.31032423957178e-05
0.000137551325199268
3.382341615082e-05
0.000108226170935564
0.000123095479877249
1.8541933139668e-05
9.14845395997529e-05
7.50251949982093e-05
0.000140161712018618
3.96960584985415e-05
4.56735609875164e-05
0.000108976979357655
9.17266875153567e-05
8.85303729938573e-05
4.2634931663642e-05
6.67329213161544e-05
6.93833367403338e-05
3.82376731543422e-05
2.85691806837846e-05
5.866526703404e-05
-3.91434012941551e-06
4.10194701571719e-06
1.71752566812591e-05
4.8390784012929e-05
4.68522725288155e-05
3.95696804235139e-05
8.060596158589e-05
7.66263035073962e-05
6.7390830778641e-05
0.000104164404203454
5.83100002189201e-05
4.75911777657835e-05
4.85345192476839e-05
4.65124014618151e-05
0.000114597611674791
9.52607770844738e-05
7.18852962212029e-05
0.000111004097839959
7.86931552831132e-05
6.77411567236467e-05
3.45331974925895e-05
9.89746712404919e-05
4.79734931795725e-05
8.52946499619758e-05
8.7499075919532e-05
9.67520751201873e-05
9.20574007158663e-05
8.46401902149376e-05
3.56854621543737e-05
4.74975069126965e-05
5.96144666715855e-05
2.92648069532639e-05
6.16185720710227e-05
5.23293710120613e-05
6.09684933466222e-05
4.82625818565241e-05
5.64495903309359e-05
5.17169260593243e-05
5.13303382492527e-05
5.87683484955569e-05
4.13547278143967e-05
8.74860633246138e-05
1.88032629193167e-05
9.83773212863612e-05
9.01186488138889e-05
0.000109179320950492
6.24457352404475e-05
6.8467928582255e-05
9.49547955700025e-05
5.98799732676599e-05
1.72196946777712e-05
4.9559344820625e-05
5.47832482330112e-05
3.32994867827017e-05
2.03987307933126e-05
3.48568698202932e-05
4.00336806648218e-05
-6.98837163468742e-06
4.95770806726766e-05
0.000114129071746696
4.20611443950272e-05
9.6171750288517e-05
0.00012440013460867
8.23743235868785e-05
6.1905331076976e-05
1.06391576865056e-06
4.22869627838984e-05
4.39251618017117e-05
8.0453903826258e-06
7.72787797565603e-05
2.74237049379704e-05
0.000100967256524614
9.42864655948894e-05
6.98289185981695e-05
2.45604653387959e-05
0.000112188451016181
5.41744254330407e-05
4.53542515491772e-05
9.12181156802579e-05
4.53790994413856e-05
5.71523251958148e-05
8.04810301268973e-05
5.28120425518131e-05
8.28768802660143e-06
2.30441780310769e-05
3.86372235046901e-05
4.36339949679624e-05
5.3993714309953e-05
3.2584382876158e-05
0.000112084187452433
9.78407971593441e-06
8.12566368114515e-05
5.99904511040532e-05
3.2256771048424e-05
9.61330386473398e-05
4.03094604157806e-06
5.2219003932584e-05
0.000126200219046209
7.41255718743795e-05
6.18610972201475e-05
4.43808701630134e-05
6.89157711798089e-05
4.62373807135117e-05
6.82387131017631e-05
0.000124390796680215
5.46528233009899e-06
2.76869324478894e-05
4.73897697471552e-05
9.73324674060382e-05
7.75698041283801e-05
8.43414650713424e-05
2.7743107488924e-06
0.000107240219275703
1.69089453559171e-05
2.995786501944e-05
4.59505009556786e-05
3.83674911677882e-05
7.2901336355762e-05
2.38548382637446e-05
3.11483166040484e-05
6.02715765474488e-05
9.84481542260469e-05
4.84443594839242e-05
7.75878960704655e-05
1.07939279397006e-05
5.31198695164076e-05
7.899349551538e-05
5.52610142576974e-05
1.97615945234561e-05
7.32086372187895e-05
5.24457798291927e-05
6.72135075421655e-05
8.44295801491087e-06
0.000108136391279022
8.85599965623173e-05
3.40512547265477e-05
6.51875508884231e-05
6.70752663344996e-05
0.000101988765213342
4.7734080288597e-05
5.80665661438774e-06
7.2242393841466e-05
2.09715377659151e-06
0.00010417381529023
4.32017717074939e-05
-3.62263843596874e-07
8.49428190957031e-05
9.01229308207262e-05
5.32205448652342e-05
3.40138511097742e-05
6.49682012251229e-05
5.86948847374227e-05
8.06842346608139e-05
5.90878696094577e-05
3.31928254805532e-05
5.84773995575594e-05
4.99657825970312e-06
6.93878089775367e-05
0.000118190220853606
7.72292340871488e-05
9.1250827547043e-05
5.93867292070347e-05
0.000110939676574431
-7.85461913529504e-06
3.74954654827789e-05
5.10523425338345e-05
5.53393134067348e-05
4.25547528658941e-05
4.44547932402159e-05
0.000115635448409917
5.67763124995819e-05
4.23279734229288e-05
7.47035165296089e-05
9.49241564713572e-05
9.69760042941815e-05
7.79787338904987e-05
4.5650570687309e-05
6.83597856152091e-05
4.4235199800668e-05
3.56084661100422e-05
5.16475754038265e-05
6.38836655151405e-05
8.21426563339976e-05
2.15049170472567e-06
6.68292121247624e-05
0.000105809387317204
6.4945558154555e-05
5.61489956767e-05
6.71627767846772e-06
5.6593986266723e-05
4.89710023763022e-05
2.22415551467434e-05
0.000127814928144573
-1.09866674484484e-06
8.57060239148518e-05
2.26976209332144e-05
6.17719453170112e-05
5.85576425630821e-05
2.30444084880522e-05
6.1073808735676e-05
6.19020839818646e-05
8.38213061589187e-05
2.66349009439598e-05
7.16126097341545e-05
-3.83429017163363e-06
8.77500583169662e-05
3.14228713576387e-05
8.00595625436063e-05
2.62542467941282e-05
4.20640831308673e-05
2.15035990735339e-05
4.62354663560464e-05
6.60145380043801e-05
2.51231457381115e-05
7.24532052149117e-05
3.01063430250624e-05
6.95620540625727e-05
8.98757000184032e-05
3.17484359579253e-05
2.07493224176522e-05
8.83006013406844e-05
6.61546576729092e-05
7.86312968110185e-05
6.17857397959485e-05
7.08365750828021e-05
7.42329433439359e-05
2.2179847736657e-05
6.1405874978903e-06
7.67804326694259e-05
6.71105263505213e-05
4.355666589783e-05
8.34140942911646e-05
5.9001952475703e-05
4.57273085839522e-05
7.71925294720396e-05
5.02518470685132e-06
2.52580203829703e-05
1.99357531969297e-05
1.84950592871431e-05
5.28617914966422e-05
2.2759089341378e-05
3.44005961686339e-05
9.26129808273604e-05
6.57202759618521e-05
7.47166120893264e-05
5.81762244309455e-05
8.50517051207818e-05
6.62516574205849e-05
5.61303741003494e-05
0.000124215792784372
5.68638959928422e-05
4.56069827520724e-05
6.47965080527855e-05
9.10756636694811e-05
4.49710276321341e-05
5.43526057536548e-05
5.72145147646362e-05
4.92870662725097e-05
5.91513645479383e-05
2.97287133709704e-05
4.01799541915787e-05
6.7626551312199e-05
9.27434483324111e-05
5.64188694333237e-05
2.58927505309081e-05
4.94372910245981e-05
-3.21214537115931e-06
6.72784092605907e-05
8.02293465951304e-05
4.78846771764483e-05
2.00678059306781e-05
6.86780989839082e-05
2.85850078953486e-06
5.82784647760957e-05
1.76560339819162e-05
5.59276167089691e-05
0.000111816815851632
5.2334201873442e-05
7.71479036120429e-05
8.29963604011425e-05
5.475786912988e-05
6.75416263697708e-05
6.54500069274952e-05
-3.50461138595447e-05
9.05350108605748e-05
0.000141000054093739
9.52258715561974e-05
1.33073289647952e-05
1.63788746611925e-05
8.99271876176926e-05
2.39768173773019e-05
3.67604633224394e-05
5.71111876155118e-05
8.46258724010529e-05
1.47001183658838e-05
3.60345241189233e-05
8.05548418661754e-05
6.04919547576161e-05
8.57459355469841e-05
6.29844773330163e-05
2.95330648633886e-05
9.48269910021414e-05
4.47143028305274e-05
5.60306922279374e-05
9.48805514526884e-05
3.08708385563354e-05
9.13131717637739e-05
0.000111655070347763
7.94621696370129e-05
6.47446527813079e-05
7.02871796873848e-05
0.000100272267826955
5.08320764367369e-05
2.22205882925937e-05
6.52865302978419e-05
7.50418089628147e-05
4.39300485924316e-05
6.96609354799015e-05
9.73144551685733e-05
2.50452176386998e-05
9.91642525003915e-05
5.27168271139335e-05
5.88754311423273e-05
4.71693619980428e-05
0.000134678244372802
-6.24010777852577e-06
6.40535211314218e-05
6.56044843216329e-05
8.58518687270983e-05
1.64519016646399e-05
-3.31777823542811e-06
0.000138958399767385
6.67509251373271e-05
6.14801444021505e-05
6.38092928923257e-05
5.81830452912056e-05
2.27596515997536e-05
6.50158445540917e-05
6.97614301608429e-05
4.30403755839418e-05
4.13491207710365e-05
7.5243072630244e-05
7.36275232383249e-05
8.65326152246509e-05
9.58165443250129e-05
4.28667124325016e-05
9.11038420421388e-05
6.84373799095289e-05
6.21429245210208e-05
2.85039294619671e-05
1.9868455303671e-05
6.97329886847252e-05
1.98216511474861e-05
6.53171639910735e-05
3.16648442961807e-05
-8.06664662388963e-06
2.94672107874836e-05
4.78245304959644e-05
1.39538777081603e-05
4.06609992338622e-05
2.71354898416002e-05
3.35596533768177e-05
3.11897534193511e-05
9.09200010442847e-05
6.76183120166841e-05
0.000107903043302987
0.000100623848837037
6.39004352410664e-05
6.19396480815203e-05
8.15979552008157e-05
9.86372106808666e-05
9.05920567020298e-05
3.14088453983408e-05
4.91350163177623e-05
3.52637813667276e-05
6.44582465946098e-05
0.000139760962527681
5.71957060225885e-05
-1.35939623091619e-05
1.95417469060505e-05
7.57977056331123e-05
5.48629344738201e-05
8.99410426682161e-05
1.3052842204864e-05
3.8616893887086e-05
7.31992874933494e-05
6.66846828592178e-05
2.12466040316659e-05
7.34267975205202e-05
2.50267594589504e-05
5.35507544216737e-05
4.58122446946495e-05
6.63247123217319e-05
5.94345472382309e-05
6.09905056609824e-05
5.09238503826113e-05
1.08405177508442e-05
6.35592446189639e-05
9.59105946246609e-05
1.51690081853207e-05
7.27700348023107e-05
3.41805190879255e-05
3.46312809806557e-05
3.00862223999085e-05
7.00008259786821e-05
3.53947237186865e-05
5.22052201355456e-05
8.00284805993801e-05
6.22920756886269e-05
2.11117890084675e-05
1.6039339147451e-05
2.42651705654983e-05
2.85366869634305e-05
5.65620605638522e-05
0.000137054573821842
9.17723395676562e-05
2.08592792035917e-05
5.75838962477628e-05
0.00011297528134098
2.80064386279935e-05
8.29493758163861e-05
3.45559043212052e-05
7.99243559504586e-05
-2.74980277509169e-05
7.33564022712328e-05
7.55796555428658e-05
2.21939940613307e-05
9.14774069091349e-05
5.45350009235001e-05
2.20709701584093e-05
2.29937950488533e-05
8.27933612873417e-05
9.96376465694753e-05
4.8865089944233e-05
7.09080781096847e-05
4.4602443080066e-05
0.000107616517208361
3.84467185557401e-05
5.24084420825762e-05
2.16066118239135e-05
8.29737615964961e-05
7.91492226876698e-06
2.67464978327326e-05
1.60554266809323e-05
5.66269426678527e-05
0.000115482748702612
8.17127538506616e-05
2.07865903574439e-06
-7.2027586095838e-06
5.3303882020255e-05
6.33710524990565e-05
0.000102639850312658
3.66343364163507e-05
7.72861736008656e-05
7.92418546874071e-05
7.4283143760412e-05
5.24647377975855e-05
3.39698589246639e-05
5.77966297959071e-05
4.22600717746343e-05
2.99598370675482e-05
5.64902939135539e-05
7.80021436252585e-05
0.000100776624749912
6.39026948627091e-05
3.04929674200534e-05
4.77409737693413e-05
9.41227529172401e-05
6.80760723610615e-05
-7.5604225609894e-06
5.46414128235836e-05
5.24711915054602e-05
6.11500307455123e-05
3.62037076911457e-05
6.10842174910818e-05
3.20347000340357e-05
6.76664316357992e-05
0.000103428434242748
6.53032305000293e-05
0.000117923868443678
5.60057560242998e-05
0.000108495367015287
8.68736320997571e-05
0.000135237131221459
5.26808156315544e-05
9.36666729538898e-05
6.44776739574948e-05
1.33932137917218e-05
8.45048047505454e-05
4.03362343109628e-05
1.3812702596384e-05
0.00010801068944262
-4.53808830556805e-06
7.93239735114359e-05
4.62106491202032e-05
3.49047975748154e-05
3.21496412553539e-05
7.04987063422915e-05
3.01827989931163e-05
4.45536825636629e-05
6.06725956560205e-05
4.28046026579488e-05
6.83363893452786e-05
5.53953300603352e-05
6.77452937404528e-05
7.88987497307237e-05
8.47788601498082e-06
4.94227055505651e-05
6.66066137279243e-05
5.0709493107777e-05
2.0125714602798e-05
1.76121360791412e-05
0.000112722745381336
0.000120052264139815
1.54141507039887e-05
8.23493135142532e-05
0.000121723389457099
8.49527996230297e-05
9.04917447293955e-05
6.69359857347602e-05
3.63843388580303e-05
8.2007268863607e-05
7.98035760818766e-05
3.81724491358319e-05
6.11197561414498e-05
1.32241312260158e-05
5.72128370979801e-05
8.95202477354939e-05
-2.01530231447454e-06
4.59976379853788e-05
0.000102261344670728
3.34775565946495e-05
-9.97840623051115e-06
3.55951927583191e-05
1.02524046725793e-05
4.11815733634867e-05
5.22472593405189e-05
0.000104075757906456
1.62387582163689e-05
6.46816981732459e-05
4.38697766452164e-05
8.06564083847122e-05
1.18869752524493e-05
4.31276518935695e-05
8.34314866575706e-05
5.93676478201964e-05
8.67451987453929e-05
5.15204524069353e-05
1.64824249990285e-05
8.78394765105522e-05
8.70077372402171e-05
5.90917459057622e-05
-2.56888745252787e-05
5.49883710965987e-05
6.30940706918916e-05
-1.79431485966824e-05
7.11961164604479e-05
5.41229193140384e-05
0.00011360618064522
4.39158741175423e-05
2.85483131838734e-05
9.2532305461416e-06
3.3645723149196e-05
8.7121170950465e-05
9.69013849291391e-05
0.000104591696525742
3.22668545495311e-05
6.03793494477239e-05
3.45353541745388e-05
4.73146549841907e-05
5.02143217544329e-05
5.57273789499367e-05
0.000117905954237599
8.08417031876832e-05
8.12690030818782e-05
8.31399000834884e-05
7.05671119927402e-05
6.43827205087299e-05
4.74158405315536e-05
0.000114989239592631
2.24018344214761e-05
8.05458627933947e-05
3.37681519045852e-05
0.000100244569215571
3.06534754527785e-05
7.21308345047259e-05
1.24254240536739e-05
1.77850529745707e-05
6.51615883510454e-05
9.33505682906764e-05
5.91897577571385e-05
5.06190859363934e-05
0.000111261017389904
9.09441048315453e-06
2.71603626676653e-05
2.64814939443543e-05
0.000113335822704452
4.02776672569237e-05
2.72215350353694e-05
0.000109995213094627
6.20079006921421e-05
2.37428096433298e-05
6.58090294432272e-05
6.46879289560914e-05
1.89123949159951e-05
3.92241656813447e-05
7.09920290587642e-05
4.45269986291266e-05
3.85954688225371e-05
6.62109365356043e-05
1.95737228318667e-05
2.59849043416553e-05
5.78499735349713e-05
7.04564383075243e-05
1.62842618653328e-05
7.45203487211629e-05
4.56535796609754e-05
5.90847095968851e-05
5.76227601228174e-05
9.42724677897867e-05
-3.82355227210023e-06
4.28255644587406e-05
5.64393179114339e-05
8.49769933692827e-06
2.51414434069064e-05
5.90052469912619e-05
5.42540426111209e-05
0.000105521105498221
7.38304590430473e-05
9.50599125158323e-05
0.000105354455214086
8.88436906914343e-05
6.78829615755037e-05
7.17664521870261e-05
9.51441285504762e-05
5.03573154760865e-05
6.38693503273034e-05
6.07346731733914e-05
6.43437510554625e-06
5.1340980791491e-05
4.07126868417088e-05
2.64413085934323e-05
6.50675130068255e-05
4.3251472816912e-05
6.27885429968874e-05
6.69629559815098e-05
2.84330982829179e-05
8.12941046955663e-05
7.47724677860205e-05
-8.49725926285409e-06
9.95902186349267e-05
8.21542732587094e-05
6.5558861171887e-05
7.58380605695494e-05
6.10436669375961e-05
4.21251487177444e-05
6.63465824369873e-05
5.58590050895545e-05
8.74907326800902e-05
7.07040412450302e-05
-1.43654216765532e-05
5.6110249195336e-05
3.4896789560065e-05
2.19386353893627e-05
7.2702115677253e-05
1.18295673886878e-07
9.13466239023635e-05
5.15159141369994e-05
3.360123805609e-05
5.62166900620709e-05
4.88917798657378e-05
6.30286506899042e-05
4.94126155999858e-05
4.3724509100116e-05
3.79122602556512e-05
2.63003313178601e-05
6.6802070713865e-05
0.000137974678288956
7.26300919836492e-05
2.44222870609213e-05
8.92042444233132e-05
6.6770408538898e-05
1.2359276473478e-06
2.83084134207451e-05
3.31992638641961e-05
8.25949593107094e-05
9.01010123794059e-05
-1.14902908664961e-05
0.000134643547139825
7.25000215297507e-05
2.32586069809211e-06
0.000100183554336926
1.60045460503075e-05
4.68562204331437e-05
5.47075922678562e-05
6.6079454648656e-05
3.03683301914064e-05
4.31575734528629e-05
3.19881710168291e-05
3.96016089369707e-06
1.83115596890723e-05
4.69147887889902e-05
0.000118617136798757
5.89895332294384e-05
3.21262697190709e-05
5.24626118576994e-05
2.66227549546005e-05
4.93872447072301e-05
0.000118350419030296
2.30239346678717e-05
9.00120027812526e-05
8.00223629689762e-05
2.85482754679164e-05
7.65292310041001e-05
7.54426802107086e-05
8.44148034971163e-05
5.98076728321091e-05
6.62875780165526e-05
1.86584484188865e-05
6.23440917722087e-05
9.57307328776084e-05
0.000109575312806288
5.11713079400747e-05
6.66778690352055e-05
8.80885086600443e-05
6.91434756727875e-05
2.43349841088399e-05
0.000123414374530056
9.36653980963667e-05
8.49814327347897e-05
2.13865823471901e-05
4.76999093789539e-05
5.6402765055359e-05
7.39694947964088e-05
5.15719935769545e-05
3.47398766604872e-05
3.22473741617362e-05
2.54461965609103e-05
1.77125646542714e-05
5.16022497979624e-05
-2.57122361102262e-05
4.94227762438518e-05
7.60826332365519e-05
4.91807152700201e-05
-2.55098222197163e-05
0.000105775529546568
7.28895513258955e-05
9.22543249911321e-05
8.88775923557415e-05
0.000132048779044563
0.000110219730551414
2.96451901096462e-05
7.09090021844432e-05
9.75364894148971e-05
4.71423414874294e-05
5.11248000609594e-05
7.1049586667554e-05
5.37702878311344e-05
2.02751471772191e-05
3.16587072460679e-05
3.13018821740394e-05
1.25518630360489e-05
2.94605045757094e-05
6.66708631021754e-05
6.66012385170192e-05
3.26131567385296e-05
5.9870592159298e-05
8.82395599498964e-05
5.69656735001431e-05
0.000116666354174975
6.74351617574323e-05
7.93923959833519e-05
6.52545489881097e-05
5.46464488447066e-05
4.83066999901063e-05
4.29858907965418e-05
3.95040042629237e-05
2.14588535823569e-06
7.03576169286219e-05
3.45150188371807e-05
1.36189037762621e-05
0.000104372853466363
3.40552602529264e-05
4.6940240353064e-05
2.28202461516077e-05
6.68249237712978e-05
7.59995361018769e-05
1.34256886237645e-05
4.42250942773138e-05
9.21126954875939e-05
7.84248941219924e-05
7.84868466022923e-05
4.30281965995467e-05
8.36285172333246e-05
4.08091295725866e-05
1.94864634258644e-05
5.75575342973604e-05
0.000117272685125419
3.3330873902884e-05
3.72973084491349e-05
6.18285104316928e-05
3.79279942208663e-05
4.16957827038502e-05
0.000110865927096868
0.000117514757323572
8.62714848520814e-05
8.27680455208266e-06
2.18966659678859e-05
2.86481037876084e-05
5.508050607626e-05
1.5541310923433e-05
7.09512969722091e-05
6.67333136511761e-05
9.92691670477127e-05
3.61777506072781e-05
4.26769886151905e-05
5.08242671533281e-05
7.34844467228009e-05
5.44220125396196e-05
5.80061396664672e-05
-1.4964662229391e-05
1.02538432324338e-05
2.68743824621723e-05
5.34231306019666e-05
5.8595762123733e-05
0.000108434059977325
6.42901202056219e-05
0.000106839993856107
7.99525317112185e-05
7.74233368022259e-05
3.15463581800747e-05
7.64486514758122e-05
8.01101416081573e-05
9.29275662846936e-05
4.49355034405127e-05
0.000100648072947555
7.54590209110893e-05
4.66854337334411e-05
9.566005584437e-05
3.36093198280054e-05
0.000119072909285895
-1.01770924830893e-05
5.62397673838142e-05
3.50419169639785e-05
3.22339050726017e-05
5.69890057331251e-05
-2.66469252560995e-06
-2.28230484620269e-05
1.55307759440316e-06
1.99450691455726e-05
4.42602138889213e-05
3.56343839045092e-05
4.08191420261395e-05
1.20245235570714e-05
5.65097769664933e-05
5.57639088669492e-05
6.90158340045511e-05
0.000111219247641338
0.000135048025449574
0.000106400852000719
6.24744513197533e-05
3.10019177161979e-05
6.82434472322018e-05
0.000136532255321411
0.000110567610563638
8.17869561519975e-05
0.000105799294579536
8.71661072952223e-05
9.1624231908098e-05
3.86433476233202e-05
3.64585154833034e-05
5.20630638968092e-05
9.3114265508881e-05
6.74717381617512e-05
5.09740826288036e-05
0.00010392632528002
2.56057299226114e-05
1.99264681161107e-05
2.91983234038847e-05
4.30991772803172e-05
8.28018324305039e-05
6.08683994808978e-05
7.83053959567108e-05
5.26688868525775e-05
4.4443801349255e-05
5.34306514239132e-06
6.49904022973833e-05
8.90676009116843e-05
9.48719268489121e-05
7.84181702807521e-05
6.29275360200442e-05
6.18888283383717e-05
5.02765446639655e-05
-7.45245218907042e-06
4.86719595213498e-05
8.14200254138098e-05
5.53483791356659e-05
5.91878112823588e-05
5.54230360905407e-05
5.22945880318959e-05
4.44943308158764e-05
5.65270224108726e-05
8.68059488861201e-05
1.42490674684928e-05
3.32708303518597e-05
5.88995098921138e-05
9.45507220822694e-05
0.000119076113915906
2.84586174833308e-05
4.42351274874979e-05
3.22871431299979e-05
4.00162478282808e-05
3.18419932855887e-05
8.10373674375396e-05
0.000135612151664302
4.26756366987621e-05
7.13605148509231e-05
6.57708765776724e-05
5.80236024601903e-05
6.25977142492368e-05
5.67092442752331e-05
8.40102289835382e-05
9.80210207506862e-05
3.30679001232607e-05
6.71912402390455e-05
3.43986593955559e-05
4.91683383314825e-05
8.80821725954531e-05
5.31920846506351e-05
5.30050518659805e-05
5.5287181501617e-05
4.5512261322894e-05
-5.25317806845808e-06
4.86708938487649e-05
5.64925115729931e-05
7.69174347905163e-05
6.41946541974968e-05
2.32838890406798e-05
6.23398405817966e-06
4.66028939165185e-05
6.61047281280064e-05
6.65438551845963e-05
6.69294260182222e-05
4.33110683389756e-05
4.6316314268434e-05
2.98744816185833e-05
1.53779303976074e-05
3.94683738219086e-05
3.3819140027665e-05
9.2276857167789e-05
9.96142494893065e-05
5.67999545121895e-05
7.69142761153327e-05
0.000117049567477138
5.6835541184275e-05
5.3553665987423e-05
4.32247213961116e-05
7.70143013667696e-05
6.84564308049729e-05
2.82704241403156e-05
5.65321676121913e-05
3.75397622501696e-05
7.68967811931888e-05
3.45096668445502e-05
9.15221425203588e-05
-1.17970217458771e-05
0.000108869501660283
4.77208876775535e-05
4.88573958528077e-05
6.84281020281825e-05
0.000100239723959807
9.4813481182768e-05
9.83006349638482e-05
8.17558832241674e-05
6.74660079821697e-05
5.8496230491259e-05
3.81555818974904e-06
0.000103422988478045
7.17687163858228e-05
9.11558452272903e-05
0.000125383391210469
0.000102736477116382
0.00010127994945209
2.60530438716767e-05
9.45473581657845e-05
6.18844921186161e-05
5.41094688696235e-05
6.97233782438659e-05
5.97534181787773e-05
-4.20149096787911e-06
-1.99821622200643e-05
4.34790682965216e-05
