# Supplementary material for: Research on computational propagation and identification of mine microseismic signals based on deep learning
Source: PLoS One. 2025 Oct 22;20(10):e0334641. doi: 10.1371/journal.pone.0334641 (PMC12543183; doi:10.1371/journal.pone.0334641)
Supplement: S5 Data — (ZIP) [file pone.0334641.s005.zip › 000100800001314.xlsx_0.txt_24.txt.txt]

3.16337213100988e-05
8.57818184939373e-05
9.40343190135546e-05
2.40719543591493e-05
-5.64476714175606e-06
1.83491331751706e-05
0.000100391453797226
1.0113907433401e-05
5.65899068004739e-05
9.97751869576777e-05
1.62750588910124e-06
5.13575477348899e-05
3.28143377017889e-05
8.93450610662833e-05
8.15903409219379e-05
7.38164571664069e-05
5.78371435767839e-05
6.96849768483828e-05
7.37202545980619e-05
8.43064665384611e-05
5.56980777700863e-05
6.35239198008338e-05
4.80970051834846e-05
1.63445790134439e-05
6.2598350231429e-05
3.59648999276756e-05
-1.12281811206615e-07
4.98473052975977e-05
8.41976302544739e-05
8.14499346918081e-05
1.82872826544259e-05
5.60999310767097e-05
5.22638518070625e-05
8.75570663316463e-05
4.44002302790155e-05
5.1875317047308e-05
6.25481497429678e-05
5.71727813537172e-05
4.87455881662196e-05
3.29793487364891e-05
5.10149332157197e-06
6.43502388387647e-05
1.9403505912943e-05
8.3699887602302e-05
5.65758107359575e-05
5.86332430124661e-05
3.86557218393288e-05
6.33232164468168e-06
4.23595765843475e-05
4.93478923442279e-05
6.59331895546978e-05
4.76264009926186e-05
1.98640601800082e-05
8.57243494699692e-05
5.01371269384442e-05
2.76046117019612e-05
6.78446999789566e-05
7.63788925123129e-05
4.6125750981009e-05
7.55946516542356e-05
2.77291369458047e-05
9.49910227438883e-05
4.24473008025407e-06
1.91876728709505e-05
2.97779146728116e-06
1.90994409228719e-05
8.50441491335425e-05
5.25430305963264e-05
8.95572082764624e-05
8.38308412508894e-05
6.33546518704089e-05
6.27193286569293e-05
0.000128596120006353
0.000100339872372374
7.79572476809277e-05
7.44123445201687e-05
8.78968770885322e-06
5.14087466882638e-05
-9.17547085395309e-06
4.26274678096162e-05
7.14458052186712e-05
3.63556334862267e-05
6.28298869257625e-05
9.88022247346485e-05
8.98855791369895e-05
9.69723149263563e-05
9.72717291346088e-05
1.96158766936841e-05
8.15292092650864e-05
1.01224495282807e-05
0.000136208512150713
5.32823735071972e-05
3.12760393564002e-05
-5.24069249450001e-06
0.000116364246808231
4.15796396960673e-05
7.84282146268894e-05
2.60265447584535e-05
6.79802758537204e-05
2.8587122553869e-05
6.73125538259361e-05
2.98324263286337e-05
2.47405079522227e-05
4.40770439914349e-05
3.73818548667433e-05
6.73677017838867e-05
7.86455547295154e-05
2.02803916675359e-05
6.02080129497096e-05
6.35979794816588e-05
7.47350641964571e-05
3.72321410325798e-05
4.13678464003352e-05
9.4411608322275e-05
1.60538225964193e-05
4.74056383783054e-05
7.11721900309682e-05
5.23264821762055e-05
7.64763331562795e-05
8.20565074245858e-05
1.96867814247965e-05
3.05542460784347e-05
6.01250536083217e-05
4.68630392313553e-05
2.07537894875278e-05
2.33580687809143e-05
4.33214566073445e-05
6.99082450267205e-05
6.66756921335489e-05
8.02537860495888e-05
5.50502871708619e-05
9.58295499705621e-05
4.39813243184256e-05
6.47597014810192e-05
6.83852156670426e-05
9.49029352608726e-05
2.46776401021866e-05
2.8992796433052e-05
4.53049212862203e-05
5.74647512078261e-05
4.04506310515772e-06
3.47200465160657e-05
9.16851095244992e-06
0.000137617442381861
6.46708645428305e-05
3.97014943177379e-05
4.83322271804331e-05
7.04830555701501e-05
6.22556636227836e-05
6.50632332359757e-05
8.93980068333824e-05
7.3069100681739e-05
6.40050416361704e-05
3.0135482870839e-05
0.000111660084217058
7.67395360423175e-05
6.69396796524295e-05
2.73854518588038e-06
7.22620888288973e-05
-1.10518674323882e-05
7.86480725027872e-05
5.58335827066132e-05
0.000108633776834072
8.18508007044909e-05
5.91587626618853e-05
8.9095588441089e-05
5.85560590968994e-05
4.93376814857866e-05
5.90323955791973e-05
7.88286662887414e-05
1.14845958962409e-05
5.46864832611215e-05
1.06973491103473e-05
8.24120811686868e-05
5.02493989752051e-05
3.87755232767413e-05
4.91168425055399e-05
4.45697808923179e-05
8.13296210109889e-05
6.9952003421791e-05
2.69514826905978e-05
3.68919532178925e-05
5.24867758269177e-05
9.7411532256097e-05
7.69643172490029e-05
7.97203272902408e-05
-2.16882877936389e-05
2.39854551761736e-05
1.57823597876728e-05
8.73484818615077e-05
5.98916198000786e-05
0.000117146995452003
4.53453084041617e-05
2.51492242878919e-05
3.74695827117354e-05
5.55719934946443e-06
3.93835557371809e-05
8.55481262313626e-05
0.000107786259832357
6.62855722866399e-05
4.85865271374132e-05
6.97593106635762e-05
3.83740075493879e-05
7.37332666525564e-05
2.90892570104274e-05
3.97969979950787e-05
4.39109821686312e-05
1.21873141124377e-05
7.0536709217032e-05
9.12143424165606e-05
1.12177965694555e-05
2.02820201095629e-05
-1.98935219321063e-05
2.1776433289009e-05
0.000129420432456441
7.59715986656966e-05
6.01573234805228e-05
7.08524030870495e-06
4.5400628880725e-05
0.000103053379170851
8.45734082773949e-05
5.48029413646329e-05
3.36292445155683e-05
1.60223618714379e-05
6.92771629216933e-05
8.42294206924555e-05
1.23749484077896e-05
1.46093033309899e-05
-1.11454716953131e-05
5.2099556387007e-05
0.000114181250528304
4.9150615338041e-05
6.01954248649334e-05
6.01593717393148e-05
3.63093238079501e-05
0.0001053430181262
6.95486047614617e-05
3.26685693707566e-05
3.71377108423391e-05
9.67894794320567e-05
6.12682283671354e-05
2.20818448410764e-05
0.000126354707823647
3.90231287224489e-05
2.17743113250814e-05
5.42246225368383e-05
2.25938231018243e-05
0.000108351435675489
6.56754058818879e-05
3.7110221149741e-05
5.32476627121632e-05
5.49080891329698e-05
1.18903995097922e-05
0.000114136793189672
2.69843739024559e-06
5.4813194046575e-05
8.58577565019377e-05
4.35633223199025e-05
1.94146290323446e-05
0.000121490416754026
3.28153185919785e-05
4.64792085426248e-05
0.00010464792190087
4.76080793055987e-05
3.05520701132054e-05
7.64894799390407e-05
0.000124838735835211
5.98340993105127e-05
9.84134268986382e-05
2.90294837613561e-05
3.73380884542883e-05
-9.43033966085384e-06
8.53639042015968e-05
8.83706359030145e-05
4.19401057903547e-05
2.7462221058143e-05
8.46489485050286e-05
8.88183919000821e-05
1.66732100125887e-06
7.98094493243326e-05
1.45471278144889e-05
4.41684384715025e-05
9.32095399325051e-05
5.03018895227447e-05
4.30251880354073e-05
9.99543772199403e-05
0.000119768997204315
6.33296913935467e-05
4.45766030421933e-05
9.04090720813465e-05
9.65640094890327e-05
-5.31136798066356e-06
6.46077478595383e-05
2.82429118472499e-05
6.7851109888283e-05
9.46204937851245e-05
0.000121539877841092
6.49967889373699e-05
3.38067309373256e-05
4.21586019331918e-05
-3.64220949918132e-06
5.86031579197614e-05
4.80548116677792e-05
8.70060879548856e-05
8.74053336776575e-05
7.53755214374578e-05
0.000109041225033112
4.61938332359988e-05
1.78488724852719e-05
7.35997547964309e-05
3.21202710589189e-05
8.36423389163094e-05
7.24878164907748e-05
6.55423523172568e-05
5.99979669104289e-05
9.67389103160789e-05
0.000120745848321063
7.40762137475528e-05
4.87568486408772e-05
5.98767034453088e-05
2.54140595810548e-05
2.05801687926711e-05
3.83340672154848e-05
6.88473972632975e-05
0.000129170755790417
2.64828867944208e-05
7.88898608491177e-05
3.72434864338093e-05
4.18562683664629e-05
-1.41683744761389e-06
5.56481572695232e-05
1.21010134111663e-05
0.000110331108598011
9.52028716512295e-05
2.2405931511893e-05
5.83336493949806e-06
2.63637747740255e-05
-4.32538675503302e-05
5.40706710382616e-05
1.81962813615087e-05
2.45189127853397e-05
5.53291719682229e-05
5.76973941141475e-05
4.39007526637107e-05
0.000117924048330425
5.14796074347634e-05
2.73639910279163e-05
5.47503230058298e-05
8.39192330904223e-05
-1.37313224044062e-06
5.31353343072763e-05
4.69013903728042e-05
3.98336130419317e-05
9.74910639432765e-05
9.03378883217469e-05
7.70491120307092e-05
6.66027187220963e-05
4.97160552870059e-06
8.65138315010619e-05
0.000112941857126064
1.94874138198419e-05
5.27163826559724e-05
5.9147032203535e-05
7.88533672225253e-06
9.27282532004058e-05
8.02640711786176e-05
4.52674816891223e-05
3.56675357443353e-05
7.23985286360156e-05
0.000100118972972697
3.37896370734171e-05
8.00759663689398e-05
3.35333182757133e-05
2.7234681813397e-05
2.59447542357025e-05
5.80505127308066e-05
-9.42469802015802e-06
8.30575589165217e-05
0.00010357228446449
5.9220932553271e-05
6.74813504765119e-05
4.16208274932116e-05
0.000100451664436219
6.18289418067198e-05
2.96178461896125e-05
-2.32373530117843e-05
4.85923520635765e-05
6.48093961644002e-05
-2.05175579795819e-05
0.000112610089408695
6.67120252172596e-05
5.5002066614264e-05
8.79130514096439e-05
8.44428274462499e-05
9.42757804812349e-07
-2.68486404936554e-05
5.06233688071256e-05
2.71142578800259e-05
-1.30017288514706e-05
7.33698720030433e-05
3.0834317032864e-05
2.96165189776535e-05
9.37466313458322e-05
7.82583402112076e-05
4.075264293216e-05
5.66907710200336e-05
3.36381685764678e-05
3.13364768584576e-05
9.1059012670284e-05
9.64610871128405e-05
1.43179611399323e-05
6.9478619607693e-05
-3.55625456921689e-06
3.32239519136143e-05
8.49703946185612e-05
4.97520909016026e-05
2.52427552759601e-05
2.49177568504377e-05
4.63822913392862e-05
7.1914011523215e-05
1.82774743541789e-05
8.68327225523732e-05
0.000146828752305911
4.3869978047578e-05
7.027475562786e-05
4.19573206727564e-05
6.40096538015574e-05
5.34480147387839e-05
1.90508858352719e-05
5.95138543440293e-05
7.04518646215757e-05
3.42489366266088e-05
5.09583232794418e-06
4.24808740237343e-05
8.38548535089318e-05
7.77088887648069e-05
0.000128560570096652
0.000117202074256945
1.3132677378505e-05
6.31816342089238e-05
9.54212450235561e-05
7.88841474433532e-05
4.78505317328007e-05
7.53397110830589e-05
1.7755386482658e-06
7.48468686043259e-05
7.8856460975757e-05
4.82534115092773e-05
2.20054398065845e-05
0.000118229573042176
3.95699659875804e-05
5.4306344797366e-06
0.000127109004722157
4.5477044947506e-05
0.000131309284195358
7.80223117456393e-06
3.32537479990086e-05
7.46671875489477e-05
2.49888667599989e-05
7.49675087639961e-05
1.56199356396489e-05
3.02997443016373e-05
2.77514791521702e-05
0.000119174229544814
8.56569976111132e-05
2.7650736689782e-05
0.000109591298878552
9.53721334128308e-05
0.000101085608106319
5.36635044269519e-05
5.24142439080231e-05
7.14241995408346e-05
9.18260718997333e-05
4.03285534263269e-05
6.98424401506193e-05
3.95819756704988e-05
0.00012447815331268
5.56919529864529e-05
0.000125951014870709
7.15323010502225e-05
3.09375739284636e-05
3.85434630808108e-06
8.64345337575052e-05
3.76512749249191e-05
5.12492029541524e-05
3.83993620005768e-05
1.99547118357293e-05
4.54573586223551e-05
0.000100074854312891
-4.51085446457867e-06
1.86561826271209e-05
5.31048405564604e-05
3.14649602838446e-05
8.25306832070073e-05
6.99398800493712e-05
6.20817085890089e-05
4.98000111223525e-05
2.97918130970138e-05
4.7981688948681e-05
7.35696710506578e-05
5.53624803070294e-05
5.66543706979594e-05
0.00011007488812095
6.27295400169204e-05
2.65630883355825e-05
0.000104635329218632
9.04887961203624e-05
6.0096926775587e-05
2.04013915116706e-05
4.78485660832915e-05
5.66054243132805e-05
6.63694993755475e-05
3.43670854896399e-05
4.32305443620775e-05
5.809755453877e-05
9.86473458482528e-05
7.82488148628008e-05
3.82561824047498e-05
8.85632120377573e-05
4.26067458057923e-05
7.20717495606899e-05
8.05570640195858e-05
-6.26725779499622e-06
3.41271513637543e-05
4.9599879695948e-05
4.06905606678776e-05
3.12063153618474e-05
5.35583825430681e-05
6.2459426719003e-05
5.91020179081707e-05
4.24080658567266e-05
8.13072882017184e-05
8.15745685496e-05
8.41826968837339e-05
0.000116768843142007
7.9881521755933e-05
4.91291312447347e-05
5.09038805971809e-05
9.68890114841943e-05
7.34788372742892e-05
2.3641032515832e-05
6.92955556219245e-05
3.88183214461533e-05
4.16840843824834e-05
5.47745599814063e-05
4.75006388375151e-05
0.000111183664529076
3.2230275490055e-05
6.92420826875678e-05
3.59287921224657e-05
4.55747668694835e-05
4.75979386138141e-05
2.57769874085111e-05
5.92531425811941e-05
8.40687514364529e-05
9.59625089639545e-05
3.41332064912325e-05
2.05889606092556e-05
0.000112900982637093
5.39450227169796e-05
9.08798381310464e-05
9.12488071231307e-05
0.000130101351957891
5.66478942175266e-05
0.000117398166449227
3.83815888721357e-05
4.08341377582437e-05
4.68209497501147e-05
8.00646128518756e-05
0.000133831238831876
6.14858250260445e-05
1.74589382619114e-05
6.61134316973548e-05
5.80272230029912e-05
8.77120972655529e-05
6.49836504659698e-05
2.28485523376872e-05
8.31941079146837e-05
1.33540513679546e-05
7.95393994782419e-05
4.64082465713428e-05
4.42414381473397e-05
5.42970504070487e-05
0.000113240825233992
4.27941306089234e-05
2.54288952537239e-05
0.000102860609482147
4.6685378467062e-05
2.95974811189653e-05
8.99865996518954e-05
6.21731401189791e-05
0.000112715183058694
1.62722224546824e-05
1.92669468522228e-05
9.27644223807204e-05
6.82073312651517e-05
6.44096486636591e-05
5.61151921180234e-05
5.57918324315629e-05
3.75610837317642e-05
4.78905238991874e-05
0.000127922693858087
7.02063546668783e-05
3.50869395443952e-05
6.40801198039234e-05
9.15704046459459e-05
6.55383875811806e-05
5.84596777128861e-05
7.28332629058484e-05
3.16521944753906e-05
9.00855515253669e-05
7.37850429985763e-05
6.2005023741116e-05
5.96907434559124e-05
7.98647811160918e-05
0.000123335831322892
8.93014715367469e-05
9.66401203408151e-05
7.2570631121824e-05
4.95406631017677e-05
0.00012623671564642
5.8761002754258e-05
8.64485248190143e-05
7.14043416645111e-05
7.17574402596371e-05
5.73463803184574e-06
7.12867377804607e-05
1.79946466343768e-05
7.37614285569355e-05
4.48511307167624e-05
5.84009809232324e-05
5.30952700225154e-05
7.21197501413475e-05
3.47313570537388e-05
8.27874740490203e-05
4.12712278034756e-05
2.30816870248584e-06
6.62287499152804e-06
6.06600949790077e-05
4.50466434217268e-05
8.97168883568147e-05
5.4653006075074e-05
7.89201207956719e-05
7.64439132006323e-05
2.8013416716166e-05
2.59414512742075e-05
1.21031789227275e-06
6.32889829949375e-05
5.84981444894425e-05
8.90439914993902e-05
5.5282594680422e-05
2.42960092800258e-05
8.7069334089451e-05
3.80762029431132e-05
8.66492087554844e-05
0.00010489040094451
0.000120125095147722
9.3717171285987e-05
6.8956257326796e-05
6.51031755372294e-05
4.49879742490577e-05
3.75231276522869e-05
3.72587967820903e-05
5.44921713562723e-05
7.99687008412407e-05
3.85243422107249e-05
9.55824288514579e-05
4.1167625355525e-05
5.51765878884953e-05
6.36682918203278e-05
0.000123175583199672
4.80935647568912e-05
4.75429004305793e-05
9.53857203788934e-06
5.70360392432779e-05
2.1912386887584e-05
5.60123390310709e-05
2.73320863893766e-05
-4.97917103692852e-06
5.50835027444821e-05
0.000112966371225075
6.18398415850373e-05
8.80587468070771e-05
9.69859169255199e-05
0.000103906404148385
4.4376763817397e-05
4.08552765175199e-05
6.75990248961722e-05
-3.46488491831309e-06
2.98863084728167e-05
8.57296929653307e-05
6.78272629662168e-05
0.000144987534127243
3.02087693154119e-05
-5.29595550756007e-06
5.06152867029252e-05
7.93371965770646e-05
9.54857111276565e-05
4.81552574995628e-06
6.75076977057686e-05
3.53568050462124e-05
7.55134312325993e-05
8.10881318847171e-05
2.32291038343273e-05
0.000106891122100554
5.79195819693752e-05
5.79253999812393e-05
2.16564253999567e-05
7.92501322737035e-05
8.3263799829587e-05
6.61513448532665e-05
8.11273568556488e-05
3.87677777559383e-05
9.02777962245204e-05
2.94729309255411e-05
1.15204005476937e-05
7.95117648012231e-05
8.7304440364314e-05
7.02069201142417e-05
9.34800551049821e-05
8.20128451133278e-05
5.00774629116754e-05
5.15556965064181e-05
0.000104217868805447
3.34524824144849e-05
7.83218328082482e-05
6.31522742693093e-05
8.84811608048244e-05
5.45554948098957e-05
3.75614239839954e-05
6.77400237001102e-05
6.41349468710501e-05
2.31267510904165e-05
8.87693736608807e-05
7.18556190430125e-05
0.000117053845984615
0.000114101773748981
4.88918801578114e-05
0.000106100967798967
8.93208193797587e-05
9.66375879968301e-05
2.47288332620158e-05
5.81711137493719e-05
6.22646361856407e-05
4.27251770431317e-05
-2.301795006032e-05
1.51453303323954e-05
9.19144878719151e-05
1.94496530214576e-05
7.62428480110741e-05
5.23741661065264e-06
6.34824101606627e-05
-2.39483457890138e-05
-1.08133632677512e-05
-7.95083147838204e-06
2.41651954832619e-05
3.90181901670717e-05
3.80549973418255e-05
5.00029224721843e-05
0.000109160828807784
-1.52878294686895e-06
5.85738239735822e-05
0.000138161090811425
2.94735290499929e-05
5.64817802702232e-05
5.193253784575e-05
9.73652734085487e-05
0.000100058612364089
4.98652844786423e-05
0.000105134013290069
5.98712479613498e-05
8.84989279947982e-05
5.8372307413382e-05
3.59339612746287e-05
-3.74976018725053e-06
5.40670078851879e-05
5.51629860077812e-05
7.78629961792622e-05
5.4286023290608e-05
7.06784717472565e-05
6.90233108051343e-05
4.2096469393288e-05
2.75355972108198e-05
1.6296372520189e-05
0.000106343713148299
0.000119536069380503
5.11125115216673e-05
7.92558610507659e-05
8.27389712899535e-05
9.84332477117367e-05
5.49750930675162e-05
-1.59920602711452e-05
3.18485472013142e-05
6.60307207610352e-05
4.8923654861024e-05
2.83287423871245e-05
9.65699361024428e-05
9.77627061681139e-07
6.39637525394002e-05
3.34326892093012e-05
5.69913077301427e-05
2.50928922138043e-05
1.66611467587288e-05
1.7685672795849e-05
0.000106846507770394
4.69611483898883e-05
5.26760503158092e-05
-2.91782393109815e-06
7.10371417413833e-05
7.38701099029475e-05
7.55758616977541e-05
8.25713280791192e-05
4.84191354965673e-05
6.0921085343084e-05
-2.01911245364496e-05
3.00178322297621e-05
0.000100770961549553
1.60908308159284e-05
1.49126530543609e-05
2.62469134049414e-05
7.2111063175669e-06
7.64586858286183e-05
4.41698391414396e-05
6.2797286169806e-05
6.13185616971771e-05
8.09923377739682e-05
2.18956673691542e-05
9.83282620765736e-05
5.16464803151323e-05
4.19876363622011e-05
-8.94068027442303e-06
0.000101777380867328
3.82312551632434e-06
7.01603733694245e-05
0.000101204240513715
-2.01291185318909e-05
3.48942214249494e-05
4.18912093017533e-05
0.000117901631139011
3.31698452569182e-05
3.05212651442364e-05
4.65667272801043e-06
5.42468311252962e-05
5.97032617922522e-05
5.89789016330238e-05
5.88756769967808e-05
3.73879181688668e-06
4.56590137356717e-05
6.29473447824743e-05
7.26558271552453e-05
4.71087145778571e-05
9.15439105078301e-05
2.56200771152077e-05
8.35400300761818e-05
6.55423795324184e-05
8.6177347197909e-05
2.52113000833143e-06
0.000112882442180173
1.9476438313504e-05
5.54865065888757e-05
-1.15856959912639e-06
5.23269645982673e-05
1.89950166734068e-05
6.24435274310406e-05
3.748090116492e-05
-1.51321744665779e-05
6.17417913193271e-05
5.66750931003595e-05
0.000109359393189208
-5.40291831582527e-06
-2.16644662976518e-05
1.51735580669156e-05
9.58874438550418e-05
3.28146875694918e-05
6.74075218214012e-05
3.47504560651696e-05
3.94000533328989e-05
5.47008383219835e-05
1.44284644617233e-05
3.46754266609576e-05
9.43858630878878e-05
3.51761669286864e-05
2.84981842571357e-05
3.17343862564625e-05
9.33650166066233e-05
1.25881290832055e-05
7.50650432137674e-05
7.63909093814308e-05
0.000105887311700923
6.64873603283058e-05
7.43760957573376e-05
4.40696823959801e-05
1.15035719396567e-05
1.18668139459772e-05
3.72537304775532e-05
5.211125685995e-05
5.38485535973972e-05
8.79905239119503e-05
0.00012000227145039
3.62719242832072e-05
5.06286355569724e-05
7.62097993507547e-05
8.65584552041327e-05
7.17302294110019e-05
3.86132913163059e-05
7.84026955021915e-05
1.90011461978717e-05
4.62911100217023e-05
7.300426661617e-05
8.22819267531395e-05
8.46288665825967e-05
7.57496300187171e-05
2.88067816402705e-05
8.29810191764584e-05
5.43513850041776e-05
3.23599906290129e-05
-1.3202933638398e-05
0.000102090176386808
6.72525707165706e-05
6.74196598371208e-05
3.64937496616086e-05
5.60478472103612e-05
5.3931468925317e-05
4.9894958995598e-05
2.67688667078433e-05
-2.34558562953316e-05
7.97348643459097e-05
6.85993720265501e-05
6.2538454344073e-05
6.92121380155593e-05
7.72408481320807e-05
2.6656391998424e-05
6.51561167424082e-05
1.87493067120848e-05
0.000131310566317588
8.44805425998582e-05
3.45831013044725e-05
4.67865847314646e-05
5.27455223602121e-05
3.40065885029942e-05
4.16076326362429e-05
4.14391700870188e-05
6.41598204045155e-05
1.59582963709762e-05
8.02289652607109e-05
8.86550550157047e-05
9.14073648552989e-05
2.41497033479148e-05
6.2860869982991e-05
7.01820811651986e-05
5.80724090620324e-05
6.80045765013861e-05
2.30205089812135e-05
4.7752728308295e-05
5.50756677499663e-05
8.21517191177359e-05
7.84998934244472e-05
4.5329186960849e-05
9.8918389936071e-05
9.07441262577456e-05
0.000117674065598397
3.8148381669791e-05
5.39402996187938e-05
1.44778001841518e-05
3.35695512017293e-05
7.46298084893402e-05
5.36301841491871e-05
5.54883815130751e-05
2.84045321313957e-05
6.67750233215932e-05
0.000113124575451769
4.56190767792827e-05
3.23816988914357e-05
6.74061611659035e-05
1.86774835780641e-05
8.51832247956267e-05
1.49109621713535e-05
-1.41985432095243e-05
1.56886971535676e-05
7.10809196493908e-05
9.13303765770055e-05
7.23401416671133e-05
8.55294841877568e-05
1.600634879422e-05
8.5692522437809e-05
3.06534863243858e-05
1.64047605175963e-05
7.43548519115221e-05
8.57254208461379e-05
1.54465894712735e-05
4.33490734525686e-05
6.09631249108454e-05
5.74599606728469e-05
5.04298684172116e-05
7.59012043524271e-05
0.000106680929626139
5.37209160573039e-05
5.01958492199174e-05
5.15347948428438e-05
3.51778795305741e-05
6.23776683923554e-05
6.28621447205483e-05
9.02627814734682e-05
4.04011059293016e-05
4.30374745482003e-05
5.36964576200623e-05
5.43784401339501e-05
9.23043943269798e-05
6.78324703652362e-05
7.80922348886801e-05
5.46532195073367e-05
5.6870848514412e-05
3.91011844324346e-05
5.84670697033042e-05
3.15857731063002e-05
2.68626072427953e-05
1.35459986870422e-05
2.92266064717768e-05
1.96822584756158e-05
3.92718544570338e-05
7.71538999565222e-05
5.84520029062618e-05
6.52190939059301e-05
3.39230123573225e-05
4.11633342459921e-05
8.7584744234311e-06
-6.41163701041594e-06
6.70060366403765e-05
6.65309014945996e-05
0.000104929837865435
3.43860569608356e-05
8.07914308412428e-05
7.76187168681169e-05
4.14509954199562e-05
1.47885797924924e-05
5.30472095358495e-05
5.17863059975934e-05
7.73372914044812e-05
4.70323508246433e-05
1.14306618324978e-05
4.85757142193081e-05
2.43470116133994e-05
0.000115672946613631
3.69134118434486e-05
6.67790801739414e-05
7.4439504437384e-05
7.87265881053963e-05
4.88467806501135e-05
6.21907810208188e-05
-4.08394651861046e-05
5.98510506045445e-05
4.31233350950559e-05
2.33648657922283e-05
4.24157813245985e-05
8.79826785102398e-05
7.28391002103175e-05
1.97085924807515e-05
7.70463246743038e-05
0.000103791294840216
0.00010262990610676
4.08585929232423e-05
6.07665265781673e-05
2.83748045700629e-05
6.63244389069225e-05
0.000107831038231084
5.88252727144567e-05
3.00581292784291e-05
4.29061099527916e-05
6.58338574357593e-05
3.79700201378687e-05
7.57946470682602e-05
4.15237252413926e-05
7.6188527190317e-05
4.42848034593156e-05
5.78803493743474e-05
5.84630846360209e-05
7.12508565904697e-05
6.52611834479594e-05
5.62481412826323e-05
5.54851104128107e-05
-1.26369049036576e-05
5.75522543208463e-05
2.82323295311918e-05
3.5968076829719e-05
4.59268310272293e-05
6.0661448649286e-05
2.03354353928705e-05
3.75347884857604e-05
6.8800998036235e-05
7.01045826103529e-05
4.00908263912036e-05
2.18732627628346e-05
6.90219978779671e-05
8.0338376515284e-05
8.24574978393441e-05
-5.46756909052863e-06
1.75099561547226e-05
8.14225962664197e-05
5.27320199209418e-05
5.66856531028685e-05
0.000105504878705648
2.84755352782663e-05
0.000108472220790003
3.21361592823921e-05
1.68157840160504e-05
2.56896000060522e-05
0.00010346765374939
1.56521077506677e-05
3.86391380152089e-05
2.04564538255148e-05
4.90386415952185e-05
3.72135103589509e-05
0.00011041565373857
5.17104052870877e-05
0.000111255458025465
5.25117843045884e-05
9.89149771423341e-05
0.000117556255440968
4.68516285794304e-05
6.48187640529368e-05
0.000127660740187896
3.53330489298684e-05
8.5771478794789e-05
4.86149463446209e-05
0.000100301152254319
4.48599995766809e-05
6.27893608305499e-05
-1.07119652955049e-06
6.93909144308038e-05
9.03494959682756e-05
-1.66050267995255e-06
3.54429449152025e-05
-1.25700697824045e-05
4.45509206285656e-05
3.35618670777933e-05
6.47240348848573e-05
2.31045882848089e-05
-2.929357388755e-06
0.000124040863578084
2.01186427332892e-05
6.62900728258691e-05
3.3059585942697e-05
1.23487702810451e-05
5.21248611290282e-05
9.35523490744357e-05
8.52472397365039e-05
3.93391660111852e-05
1.58648253202051e-05
5.86030511542204e-05
8.84617881846871e-05
0.000101429288908954
6.79158652660981e-05
9.41805134088744e-05
4.02674882246921e-05
7.60593338062104e-05
0.000125473330464653
3.6313008697555e-05
-2.6561152247112e-06
5.37034442147203e-05
0.000118874764581722
6.34268544884994e-05
5.22643587035787e-05
1.79664496219243e-05
4.23217282220691e-05
4.9567602018037e-05
5.30444436044468e-05
2.24547278924493e-05
7.65867777277838e-05
8.78088970798394e-05
9.34840508478808e-05
7.15892949408082e-05
5.96866619361612e-05
6.81233516426042e-05
9.4927323974964e-05
3.18137814039145e-05
5.38086811011622e-05
4.68026964969684e-05
0.000120669544192992
7.59800136877189e-05
5.04029329273781e-05
3.01528889510984e-05
1.35919391868722e-05
5.99968723786725e-05
3.0090294944754e-05
3.85879122320043e-05
6.32046079253196e-05
4.93205077544624e-05
8.1437541274776e-05
0.000107630000475518
7.06830739371751e-05
1.41341507241648e-05
1.67756279436517e-05
8.25858270964722e-05
3.05787257361116e-05
4.11382256753639e-05
2.20606312099303e-05
6.86372134355123e-05
4.26661750325437e-05
5.8664726157046e-05
8.00804755837326e-05
8.54595448683584e-05
6.90484154383513e-05
4.81374918560276e-05
4.2614319716934e-05
8.61304509000643e-05
2.05999897054633e-05
7.82131498143793e-05
0.000122282354903665
9.64072486005475e-05
3.65661401694538e-05
2.18399198388385e-05
2.62867591387071e-05
0.00010027423643742
9.41119270409562e-05
6.69626856900289e-05
6.82789957156847e-05
7.01753780159724e-05
7.51011617761635e-05
5.33428839518769e-05
-4.54850181164623e-05
5.51825222512415e-05
3.3929593104237e-05
6.51240951987882e-05
1.99115304237487e-05
6.08739681372577e-05
6.18737424744551e-05
7.98286157377399e-05
9.27390344507947e-05
3.5000812840762e-05
3.52996950508477e-05
8.28568754212776e-06
4.05997122248175e-05
5.46657225336035e-05
6.9432416802825e-05
3.442077859914e-05
6.64117575389678e-05
1.57467091669659e-05
8.63794594648966e-05
1.67346689369105e-05
3.62754613152613e-05
6.93804345949585e-05
0.000119226721918305
5.13072951862204e-05
4.26326071874603e-05
4.1491357569739e-05
7.32789542883573e-05
7.95536528347817e-05
8.72450196697055e-05
4.03552542172456e-05
3.14698791628742e-05
3.81273685810384e-05
8.15512214462639e-05
6.57185929663866e-05
9.63237321532335e-05
1.76421955914822e-05
2.99430411092503e-05
9.71183546195605e-07
5.64813814513463e-06
4.69399928877301e-05
6.24460921979505e-05
1.56153940183002e-05
-5.72469925147339e-05
8.35210218815571e-05
1.10868850242637e-05
2.96656917865473e-05
6.17597579687628e-05
2.77678450227443e-05
5.12730417569983e-05
0.000124653330567049
5.89229420766301e-05
6.92671168105753e-05
8.3263732806357e-05
5.64915049636742e-05
1.31448088363392e-05
4.4020039204027e-05
5.31058708874667e-05
8.71883808663615e-05
1.69038529233433e-05
3.25231646164236e-05
8.85083472661371e-05
0.00011820752258662
3.60996780178311e-05
7.15998009599775e-05
-7.1656752682094e-06
0.000110664186332173
4.44603064902121e-05
6.67879469502418e-05
0.000133440671416676
0.000130389038173558
4.71532816594653e-05
6.37792314355014e-05
1.73402584377755e-05
4.180844126233e-05
0.000107375281192747
8.8385951756602e-05
0.000114572678557197
7.25885915481332e-05
4.12088321357426e-05
2.50055334056722e-05
0.000126605250267132
9.63018346298515e-05
0.000104847587812955
6.35399738297389e-05
8.79044103892053e-05
0.000115572029779188
3.72301668965035e-05
1.45548133426015e-06
6.87444962775125e-05
5.2895554726839e-05
6.42758753130359e-05
3.68451955414627e-05
4.09003076651231e-05
0.000114821146840454
4.84182436442377e-05
3.56231623813556e-05
6.76356464727514e-05
7.28666871573749e-05
3.75424393209844e-05
8.26397778183511e-05
9.78009102653585e-05
6.49753642827446e-05
-1.16476579028598e-05
5.39217686643615e-05
4.90976554893147e-05
5.38714656543901e-05
9.99344316921286e-05
3.83080235594327e-05
8.66333899169037e-05
6.90977730296625e-05
8.3349984767915e-05
8.44367811215973e-05
8.05437694543e-05
0.0001089739231104
7.71791598286313e-05
4.93377623185327e-05
5.25673554270328e-05
0.000115642908202072
7.5686346824503e-05
5.42393885970757e-05
3.39948011385137e-05
0.000101412902366787
1.81557522207816e-05
4.02000168735211e-05
3.37761417966881e-05
2.28423565273645e-05
8.73360515961546e-05
6.43030114956967e-05
5.90598773530931e-05
7.51087283084112e-05
9.20218306315624e-05
3.52667098818226e-05
1.553872701102e-05
8.92686760709783e-05
0.000120019406468753
-2.14632616289497e-05
5.87204826301699e-05
5.78246361457207e-05
4.56893519805012e-05
0.000103235301236969
2.71056206677755e-05
6.64505291338973e-05
7.55092256311549e-05
7.45374942335587e-05
9.17368941789319e-05
5.57056800157193e-05
8.80008719534967e-05
7.69999848496696e-05
4.4178590639769e-05
1.70490883249311e-05
1.88205581159348e-05
7.72714376776214e-05
1.30263005719768e-05
8.53573190931183e-05
5.41599661999875e-05
3.65933254552592e-05
0.000135930937505724
1.88756344330336e-05
7.17219381086886e-05
6.67043922362044e-05
3.40896947946165e-05
6.91405266823652e-05
6.63348212984579e-05
7.77891363985001e-05
1.42725141743505e-06
6.99353025227115e-05
2.07660459919884e-06
9.26973132608603e-05
5.19560678738345e-05
9.65166342228391e-05
0.000113730435571568
9.77290000624508e-05
8.55475188727851e-05
4.54147027911573e-05
7.71579639016983e-05
5.44643405344469e-05
-1.8603715517169e-05
3.50271661192135e-05
2.28305941970396e-05
5.51020833337156e-05
5.6922269268277e-07
7.13529245758482e-05
4.19375991364562e-05
8.57383197273437e-05
6.01335938571085e-05
4.7238018295281e-05
9.63392872963412e-05
4.69000499598111e-05
3.88669797525205e-05
6.77295804728707e-05
3.78563278259373e-05
9.03463508853727e-05
4.9353715768696e-05
7.00685290670347e-05
0.000100031855190122
6.89343755834796e-05
4.31909213467866e-05
9.73731322100984e-05
0.000101814148421403
7.16441051150871e-05
7.24871014326916e-06
8.1004529164545e-05
0.00010316465065866
7.94296779248796e-05
8.36792457265125e-05
4.59552130271649e-05
8.9064539356711e-05
4.61126649389128e-05
3.90501457514265e-06
9.59083710270688e-05
2.52406062468277e-05
-3.67724371336087e-05
6.11581795350434e-05
3.91857533401958e-05
6.35500509912812e-05
6.08726874272898e-05
4.24816907515067e-05
5.46746316520827e-05
6.89622157689583e-05
3.14415426783904e-05
7.58406126356011e-05
0.000106897965470446
6.629360666116e-05
0.000112611232457689
4.35026987575675e-05
7.73681932134622e-06
7.52160650995982e-05
4.15151287136922e-05
8.86306890732557e-05
7.16610582410576e-05
6.18219246834623e-05
7.44919565314196e-05
3.04554412977951e-05
3.42932191450613e-05
4.44799938743547e-05
8.77765789089568e-05
5.6305393387578e-05
2.34189386760197e-05
7.37788555323466e-05
6.64299091246362e-05
7.28391614709469e-05
9.01099206840617e-05
6.43758115697019e-05
9.48878645945357e-05
0.000146172811976884
4.14502771189055e-05
6.30359360894917e-05
5.80526821918637e-05
9.55369013445201e-05
5.79994839904145e-05
2.03453821263781e-05
1.66461983873658e-05
-7.60604458989289e-06
7.96524455216297e-05
9.69490462067154e-05
8.10741323122171e-05
4.19681051821227e-05
4.39005940407496e-05
4.04860388441385e-05
1.05713786049178e-05
5.8201288833032e-05
1.04069558494895e-05
7.8903438390449e-05
7.27741739465662e-05
8.95619272146754e-05
4.8940170687446e-05
0.000106566852214025
4.98504266347212e-05
3.64478455086654e-05
6.22390722375371e-05
5.13599694954821e-05
2.79029169067206e-05
5.08112196763142e-05
3.67204374139668e-05
2.98551534117474e-05
5.01225397174168e-06
2.38650990556418e-05
6.54464738477343e-05
3.56776992351771e-05
1.38332394308128e-05
6.17453364400623e-05
0.000155199945301125
9.10835564413e-05
3.91728592876579e-05
7.42894611194414e-05
4.5332837561698e-05
4.59131179144859e-05
3.76768673015442e-05
5.09477319668264e-05
7.77828619764508e-05
7.72745947849023e-05
5.58870692471806e-05
4.90620694931991e-05
0.000111962677090767
1.53387686926802e-05
5.5872458626977e-05
3.83255651954273e-05
8.16044467649386e-05
7.13125242815137e-05
4.1922404261339e-05
1.83545371957197e-05
0.000100507147014783
6.44366617286136e-05
2.21295280259764e-05
6.11654752108908e-05
4.06800257268492e-05
6.40122840041266e-05
2.96213669129947e-05
-1.14517880782217e-05
0.000105165307816899
1.62831780656737e-05
6.87836824451597e-05
3.5210418675529e-05
6.43954115032165e-05
8.20682275554752e-05
6.49061031881186e-05
8.54564825669514e-05
0.000103565273330382
9.66071469451872e-06
-4.40147350374923e-06
8.24009240101301e-05
-6.29673179833993e-06
5.39931842786702e-05
1.19199702702112e-05
6.46641651882473e-05
6.95078089943801e-05
4.08052904689169e-05
6.02543318560431e-05
8.29324876518584e-05
7.05124308206962e-05
9.16339737875993e-05
4.74342031826116e-05
0.000108009008343717
0.000120203787804987
1.40921248473317e-05
5.58993807911693e-05
1.83709142125675e-05
2.56306013016831e-05
7.88606345498752e-05
7.9670246420188e-05
4.00797646453918e-05
7.65607591978824e-05
5.50040701517461e-05
9.05890658645375e-05
5.66389342812055e-05
-3.74990279210997e-05
7.86272848843709e-05
8.80625542722627e-05
6.18774577450485e-05
2.75309846744001e-05
1.07225124489563e-05
3.4062039241384e-05
0.000117875709277771
5.56745993785812e-05
5.77636361337759e-05
2.92547632292312e-05
3.57409381373276e-05
6.10854614941785e-05
5.10665419556624e-05
7.52003340194345e-05
3.41251189117274e-05
6.92470769479254e-05
3.21097440084312e-05
-9.57570954400066e-06
6.16988787842749e-06
2.55463666430243e-05
6.21690230726905e-05
2.74037627574967e-05
0.000116918832977814
1.46056790349471e-05
7.28760603473932e-05
9.53272405829967e-05
-1.90382344985554e-05
2.33573200329629e-05
2.23423059086088e-05
5.85277257476239e-05
6.23032732052831e-05
5.03680284774621e-05
4.70470037882052e-05
-5.76656113815361e-06
9.1111234126891e-05
9.70067301281284e-05
3.81610351879137e-05
7.58787238947446e-05
3.89073567477318e-05
0.000107868962429689
2.47474830306713e-05
3.0410426484363e-05
6.65642605703506e-05
0.000109403354085045
7.72268350826808e-05
8.73531160530504e-05
5.94741849407073e-05
0.000109805578082156
7.71966263582293e-05
2.05194243824794e-05
6.40477797528887e-05
6.74469136158049e-05
8.88671718206095e-05
5.13827859662237e-05
1.61579219799997e-05
5.06920792861652e-05
6.71931832672142e-05
7.73841662179548e-05
3.79257829571385e-05
8.98985858853701e-05
2.30988186182014e-05
5.03026650990719e-05
0.000125702701316489
2.63518474081233e-05
4.13783993982857e-05
-9.63954509743549e-06
6.66380028574525e-05
9.59695405214079e-06
6.40577055383753e-05
7.02253728296669e-05
4.42127229260096e-05
3.1550976579045e-05
8.98412858964578e-05
4.43507665695084e-05
5.56485191963357e-05
6.51951306410515e-05
3.92723446427571e-05
8.62686137280223e-05
5.75477685255863e-06
5.70776079604106e-05
6.52959003408304e-06
3.63183813165167e-06
8.33267520403576e-05
6.68705970782299e-05
8.66462989880597e-05
0.000117307028561295
2.22234356150791e-05
4.5999069295332e-05
7.75094903507488e-05
5.684054222334e-05
7.55110420850052e-05
7.82177209123086e-05
8.47234323961464e-05
0.000128179157964381
0.000105183769609363
5.62056259708984e-05
3.49768018190859e-05
4.41095898097191e-05
2.29602447857562e-05
0.00011099571838094
1.12094674735518e-05
6.42550985201008e-05
3.43292838006087e-05
6.30257830519573e-05
4.01278594996652e-05
5.70283276989964e-05
4.75797855861149e-05
5.92612788974553e-05
8.51544159428782e-05
3.68411706681837e-05
-7.78424146029996e-08
6.05160422796431e-06
4.38584621254466e-05
-4.89279830717798e-06
5.42774700795111e-05
-2.13704608432499e-06
6.37404432345339e-05
5.48764980334977e-05
7.18122987457854e-05
7.95513046708357e-05
3.52486182710417e-05
0.000117187812836931
6.71973859647316e-05
2.37735017947809e-05
5.62674880539094e-05
5.98872572344215e-05
1.14281713522669e-05
7.37026574456027e-05
9.79729507095335e-05
7.42538731166968e-05
8.20998750692156e-05
1.84385469717886e-05
3.97770247587118e-05
8.0283965694816e-05
6.25689008522496e-05
6.29155961516314e-05
9.46992318093033e-05
8.63269826595109e-05
9.24184515011517e-05
9.42073525159284e-05
4.22633439728852e-05
-8.16970985620797e-06
6.84815930261289e-05
5.84804552874189e-05
3.84408251801496e-05
6.7790451591969e-05
6.8510771567841e-05
0.000132459876481281
4.19790319693515e-05
9.17068416950934e-05
3.6796638119561e-05
8.88526086785286e-05
6.01854122489897e-05
0.000100143911032432
0.000101058869037248
9.09205306906422e-05
4.29863560406854e-05
7.90504923201293e-05
4.60376779103217e-05
6.47651347091392e-05
7.51873435259389e-05
4.29695327725225e-05
5.03727916875853e-05
7.82718818121452e-05
6.48335281415479e-05
7.10820365828791e-05
5.2222314633631e-05
0.000123259288836707
9.28733998836316e-05
1.73493725356481e-05
5.95775015009059e-05
-1.48402112030196e-05
8.56822112322903e-05
1.58121170749066e-05
7.46938425666822e-05
3.68471698688551e-05
-2.85242019985417e-05
4.1821503708944e-05
8.58521420109327e-05
7.72648144039682e-05
0.000105379562735683
2.51492966973366e-05
6.32215781783356e-05
3.20529428490927e-05
5.16506575844219e-05
6.65765877940812e-05
4.08625530048969e-05
0.00014268748821822
8.79429245174999e-05
6.77793337831724e-05
5.36294453943336e-05
0.000128633361053776
0.000118528712574249
5.56433803271676e-05
0.00010736887455226
7.0525847094494e-05
8.38623665212898e-05
5.57712487074861e-05
-7.57831552634124e-06
4.81351476237687e-05
8.89837914664296e-05
1.43646578524357e-05
3.45318862179923e-05
8.18062881580404e-05
5.12746987664601e-05
4.37069866117977e-05
-1.34948987699628e-05
0.000104045884351429
5.7797530647067e-05
-2.99918213400194e-05
6.58858189430877e-05
2.8342145790078e-05
6.91866706974695e-05
9.92169692226992e-06
5.40848034118511e-05
6.36585248317831e-05
8.04067038687838e-05
3.17853655871961e-05
4.57203134641434e-05
3.73359104619374e-05
0.000119153330204402
8.54181251671775e-05
6.57128856450563e-05
2.11998776492811e-05
8.71560664974578e-05
3.87689538360703e-05
5.41890433754821e-05
1.61734058518484e-05
9.52098268144228e-05
4.06866282653688e-05
7.92768144618957e-05
5.34762753455781e-05
5.30631636590572e-05
2.89924781064257e-05
1.67183663193977e-05
4.38557257404951e-05
4.01721472515075e-05
4.27544578218101e-05
6.82884440261637e-05
6.09586795954028e-05
7.09938065858392e-05
4.16282072350485e-05
0.000105978331372403
3.60322478811274e-05
7.42287686111205e-05
5.45774349581562e-05
2.72076392634362e-05
5.68022823360101e-05
9.91539747896895e-05
9.27163976462457e-05
0.000114645759976088
7.39977352544854e-05
6.89935416843514e-05
1.87133976068929e-05
5.58015394422094e-05
0.000104177452157351
6.21743766368716e-05
9.10831695619787e-05
7.14839139098384e-05
2.49627710704941e-05
3.04604401016917e-05
5.19936781064138e-07
7.63942847025709e-05
5.17382864470993e-05
9.34666900081736e-05
9.56099726566205e-05
5.16427609818615e-05
3.09685113286309e-05
3.51295391688608e-05
7.11498357250677e-06
2.28725949782378e-05
0.000101334272988616
0.000107642026277173
8.5173958985715e-05
7.84192269115487e-05
1.12853898984404e-05
9.58842803495418e-05
0.000141988705746734
0.00011185072904095
4.48697279389614e-05
0.000106404777580877
6.47791976412022e-05
7.1359839607315e-05
9.20676108735433e-05
9.21859406358299e-06
5.63631019576685e-05
3.99637470090597e-05
6.31346275503872e-05
0.000110087821319675
3.0286505698898e-05
8.9189708417371e-05
8.63947340382758e-05
5.84545710059888e-05
6.0275969304572e-05
0.00014891675455951
3.89191065697874e-05
3.11458887655563e-05
4.0642086025044e-05
4.9029400102257e-05
5.31281748750563e-05
8.34868749162818e-05
-3.79220592667367e-07
0.000101381264831741
3.4701069111136e-05
4.86877770506703e-05
2.99514927174775e-06
6.42432775853671e-05
4.23877025561412e-05
6.30987061933981e-05
0.000116501986189455
9.17837801183595e-05
9.8478069281106e-05
8.93988045955896e-05
8.22039912752931e-05
0.000104989918671689
7.42783715169346e-05
2.1132170233083e-05
0.000100295141034825
5.20707782765423e-05
2.58922237158724e-05
5.22595015465074e-05
7.42092011428698e-05
7.7773054101168e-05
6.92857290175617e-05
5.21656262399519e-05
2.6302819594149e-05
9.34157274932307e-05
4.98852679397157e-05
4.69275611414752e-05
3.75410038240675e-05
5.21277912933806e-05
6.6108531317394e-05
7.23142346098238e-05
6.05031988610998e-05
0.000105193762139183
2.83971328492398e-05
0.000101351117799149
7.12707425219787e-05
9.18975415048351e-05
3.5567186494179e-05
4.68952635307415e-05
7.81809208458521e-05
7.09512044608447e-05
3.64903790880044e-05
1.110267185208e-05
7.80044227116443e-05
3.94846806239824e-05
9.66114023576812e-07
8.56549821329516e-05
8.04532347495834e-05
6.66478838156177e-05
6.95163402351991e-05
2.84757408546972e-05
2.84356900848261e-05
3.88690114253194e-05
3.67945197957565e-05
5.94128166944244e-05
7.08694349675388e-05
4.88772517579177e-05
4.58257573775153e-05
-1.18179453668798e-06
4.89358667001299e-05
8.43964502742984e-05
5.92302863343465e-05
9.20627439864625e-05
6.97154733593095e-05
5.83293450072671e-05
8.65202751457776e-05
7.09122901328368e-05
5.20135648539635e-05
4.27215235266817e-05
-2.40540147400957e-05
2.62232130225551e-05
1.91916631933294e-05
8.32488883545748e-05
0.000117722724294206
0.000104015187819158
7.99805574956431e-05
8.99953397761591e-05
6.34727918817967e-05
6.33128552758338e-05
4.57692410105642e-05
1.26649284644685e-05
5.59919519455032e-05
2.85727073721882e-05
5.28139554623693e-05
4.7903533213726e-05
1.19865170862095e-05
4.7369431550714e-05
2.08334248040408e-05
5.41560671857953e-05
9.43434579656744e-05
3.9366172784696e-05
8.96555160604207e-05
9.01395265060474e-05
7.62485416419882e-05
7.90381042443157e-05
6.25952970505449e-05
3.37748120510377e-05
5.68977671231003e-05
4.23290004582689e-05
3.5476331718466e-05
2.66042147970441e-05
4.8274146992447e-05
0.000146381930211296
1.29410105391646e-05
5.50883778791966e-05
3.72750557129186e-05
0.000111174417967761
2.96096004050495e-05
5.80595924605215e-05
5.95105662914643e-05
6.90191600423252e-05
1.80161360642555e-05
8.52228068980037e-05
3.54763366518927e-05
7.03978833980324e-05
7.78232564425366e-05
8.39533571318148e-05
8.21463158508569e-05
0.000119534071015565
5.48679760132083e-05
9.11156018752157e-05
0.000121446579672494
0.000110276654686519
0.000117854113032364
6.17415259113005e-05
8.60710566264019e-05
0.000101145398738263
1.30415149299387e-05
4.64575274098834e-05
7.01542570140503e-05
-1.15970952078703e-05
2.22643906376945e-05
-2.97897799465395e-05
3.94367233007724e-05
-1.79053674945405e-05
8.21848318646588e-05
3.14423843156261e-05
9.78599668113122e-07
6.092520959216e-05
6.32919365508523e-05
1.15219876207311e-05
4.87406354952563e-05
6.99020423163408e-05
6.13636797950979e-05
7.85983143014511e-05
6.41179615045783e-05
6.16074984323908e-05
8.03414013533942e-05
8.64829580838515e-05
8.04616076748178e-05
3.37414849682255e-05
7.29540036744001e-05
9.61002724886743e-05
3.50529303924031e-05
7.68053667235145e-05
6.59910389658787e-05
3.28812311909334e-05
4.40248926717423e-05
5.73216006743098e-05
6.55335675266539e-05
7.20040430276471e-05
7.50304762905115e-05
5.93410293243486e-05
3.96494507395921e-06
6.02992698828472e-05
5.03298037092777e-05
4.81654507727116e-05
5.89855282877726e-05
7.37752080028779e-05
4.2308833638468e-05
4.08763954499351e-05
8.82205120192393e-05
2.40716419411199e-05
7.65983634409825e-05
8.39928078229908e-05
0.00010556964510017
4.62405841139576e-05
8.32638229741795e-05
6.37320148240914e-05
5.96361852399714e-05
3.96727455638618e-06
5.79656901363044e-05
4.98035514839628e-05
8.24282370912356e-05
8.29458767316694e-05
2.27201091476929e-05
6.61958784735986e-05
3.66400143777776e-05
6.18327250230577e-05
1.49163444732435e-05
6.78261139881274e-05
2.62237153126239e-05
2.54041840529548e-05
8.03362961218865e-05
6.50572999891831e-05
2.69744841881778e-05
5.33449494087136e-05
3.13380175912258e-07
-3.47478149667944e-05
7.63591765487056e-05
3.09910407244862e-05
5.32327978664525e-06
3.04160463000162e-05
7.95526365083424e-05
6.41032556201381e-05
9.19138071375962e-05
4.7377452643042e-05
8.54756383754499e-05
5.34257232439422e-05
-1.67372566080368e-05
2.32328099406512e-05
2.31535773802024e-05
3.84528593498915e-05
4.36376048895041e-05
6.08620235840202e-05
9.72782594738862e-05
9.59712110926274e-05
5.40197800198687e-05
9.01753190956946e-05
9.86469623221401e-06
6.29800759631177e-05
1.13149937040149e-05
9.78180209877272e-05
3.74770000630291e-05
6.8754207430363e-05
4.66798819615768e-05
6.13008055155998e-05
3.73424316692107e-05
-1.07932143513403e-05
4.78863347222012e-05
3.53974041579594e-05
3.70072177904366e-05
0.000120119864128858
7.37675848964264e-05
4.39433630020816e-05
7.90852533515862e-05
8.19509814264537e-05
2.96621507732703e-05
4.72631235753266e-05
5.37243178984478e-05
8.44155053270831e-05
4.14859244685109e-05
6.18600449781344e-05
-1.39478129871925e-05
1.18017438114204e-05
0.000100051372917663
5.79890242735987e-05
8.93890999897841e-05
8.40343715649267e-05
7.01075990519527e-05
2.47642875896401e-05
4.72994419757464e-05
8.73800853027256e-05
2.99042538167085e-05
6.35388553266297e-05
6.87822355055216e-05
5.16065494123067e-05
5.39105590616643e-05
6.53841384291348e-05
2.2497334606619e-05
8.56768778475169e-05
4.82567521592404e-05
6.59173867643432e-05
7.75298477662173e-05
3.7545172187491e-05
2.2815659077422e-05
6.53564915633931e-05
5.841959928144e-05
2.02652440153507e-05
2.91897626941712e-05
4.06781050623436e-05
4.86065854658572e-05
3.9611875951523e-05
4.41629319822867e-05
2.77732818974381e-05
4.43455678627669e-05
3.14787294409144e-05
3.97273061990198e-05
1.29923340352417e-05
5.88830838427544e-05
6.75756017814191e-05
4.70062424489444e-05
5.04560100336673e-05
3.91652141475837e-05
3.91884520737767e-05
0.000106433536324264
1.71528131441583e-05
1.34116666204171e-05
4.20639743414232e-05
6.07797684122456e-05
2.42882878035191e-05
4.57936836260922e-05
5.93512983277579e-05
4.35602323390142e-05
9.82214408839689e-05
4.84635377934629e-05
7.49553964819487e-05
0.000113097118132958
9.49698089326629e-05
0.000115410443138347
8.82147170143863e-05
2.25402089851469e-05
8.1888744183361e-05
3.19570897775223e-05
7.37732749080434e-05
5.70652592174733e-05
7.44315530967558e-05
4.44678642913844e-05
6.73075851205137e-05
6.72350799015519e-05
3.76891954260801e-05
-1.41781888006267e-05
4.3774094415685e-06
3.40894441235521e-06
4.02357755696035e-05
7.57218063832151e-05
7.76710006929364e-05
1.38953907873279e-05
2.91798840291793e-05
8.73808589134721e-05
9.93315060590466e-05
3.03405641114808e-05
3.60365762659015e-05
0.000102505077316193
4.3947634236659e-05
6.80618610012183e-05
9.97263166004222e-06
3.64189485899086e-05
4.97401641277198e-05
0.000137403498589621
7.42599478985641e-05
8.48885987203762e-05
4.07000678144246e-05
0.000112350043051991
4.87676127753302e-05
7.99925501826541e-05
3.23860646750261e-06
6.64288659080683e-05
2.66990527905741e-05
4.65756108678766e-05
9.04624230547064e-05
2.39727143704928e-05
3.39205796757192e-05
4.49587974120229e-05
5.2229456789532e-05
2.82145010400903e-05
4.87469640798033e-05
3.65531881962331e-05
4.67119551984111e-05
0.000137036454765737
7.06991881797244e-05
9.02163316672764e-05
0.000110558294510577
2.17494019795931e-05
0.000101273526258051
8.13203719716514e-06
6.19518222447559e-05
5.56412748082669e-05
2.50139673438316e-05
6.66088515651927e-05
0.000106641214498318
8.17273296537008e-05
8.7226797785591e-05
4.15358823825979e-05
3.96558789199037e-05
5.92023760298775e-05
4.53064762707432e-05
5.79072161719679e-05
8.28859391098529e-05
3.45374028154611e-05
2.06341209099748e-05
5.3273219919008e-05
5.06939179486358e-05
8.88016206859957e-05
7.21495909394686e-05
9.16571736167749e-05
1.8728527205379e-05
7.63925693818624e-05
3.40702317729467e-05
0.000104975109607859
4.63833448773137e-05
9.05490879528413e-05
1.48166510598445e-05
4.11371799288385e-05
-2.34492464716113e-06
5.75394568618123e-05
4.3147158491419e-05
-2.47227565669417e-06
6.30698247059746e-05
6.34978791061616e-05
0.000119487309540771
4.82205364321017e-05
3.31484140342931e-05
7.70517044279297e-05
4.85431649010331e-05
7.15239610760618e-05
3.99179211185773e-05
7.04424363183488e-05
4.74594882265824e-05
7.29577651347769e-05
1.90525797831449e-05
5.5957340246983e-06
4.22883478378272e-05
7.88924399458269e-06
5.00515232688621e-05
7.61651891699982e-05
9.95048666766552e-05
9.48143927133895e-05
7.56061199107356e-05
9.98258403821253e-05
4.18180879105532e-05
3.70026579430723e-05
1.31412387892401e-05
0.000108958488129593
5.68385463327434e-05
6.65519921138997e-05
7.20980726628071e-05
3.06805700463293e-05
2.57027018716482e-05
3.71297732354605e-05
7.85927238263257e-05
5.07513754279315e-05
8.02498998225666e-05
8.66855378599828e-05
7.4187595679127e-05
4.86679837350807e-05
4.50797751127216e-05
1.28369458722199e-05
1.55293054335957e-06
6.9533532532953e-05
3.2206969875813e-05
6.23933826621302e-05
3.62858454544867e-05
0.000111342348127727
0.000115091336260748
2.80415636168995e-05
8.65188754880157e-05
4.23149212783613e-05
2.16167949849456e-05
6.80920398921899e-05
8.22805189676128e-05
4.75523476573334e-05
5.20706709738915e-05
7.45642257428908e-05
9.78066766542255e-05
9.65151264025292e-05
0.000108152942282263
0.000127533273482177
0.000135423566136229
9.85450164841983e-05
8.37081817573541e-05
0.00011024221605979
1.54716812743831e-05
5.34606682835397e-05
8.51980406619082e-05
4.69431547988977e-05
5.71243980913862e-05
1.7847792645825e-05
2.46528796662895e-05
6.02782669731689e-05
7.23315521842605e-05
5.24221621700826e-05
8.95085721093512e-05
0.000102740557122847
4.25224842270695e-05
7.74149405751255e-05
8.55661442582626e-05
0.000140208156841346
5.30629312639333e-05
7.50757813596378e-05
5.46039375459342e-05
6.76076568261617e-05
8.36949186728276e-05
7.63867484638273e-05
1.96039151225587e-05
9.26105604543801e-05
4.27754414076443e-05
3.16516721855761e-05
3.26817670037797e-05
5.55798292055885e-05
6.57229131224467e-05
2.75396909075361e-05
7.93783234220227e-05
1.12249561492839e-05
-4.39754893492004e-05
5.12843477754437e-05
6.6441109576275e-05
3.08659504105249e-07
9.30825717268703e-05
3.7623652722061e-05
-3.18652794394344e-05
2.74658902282924e-05
7.1032310392842e-05
6.99155003334686e-05
1.21035203979984e-05
2.55096954847313e-05
6.16465825910287e-05
6.21318169851252e-05
9.25767790382432e-05
3.19419640703736e-05
8.92933453378092e-05
0.000129343565235227
7.1083663662866e-05
0.000111951487976267
0.000158176275368175
7.41042168191735e-05
0.000112407409539906
7.92286332262705e-05
7.24832649318215e-05
4.60902735828526e-05
7.1557109865622e-05
6.85190948874988e-05
4.50321711645958e-05
5.96889551787731e-05
2.07282864847691e-05
3.23386888156898e-05
3.15279819921832e-05
6.08590615998483e-05
5.1241074505312e-05
2.43765339836247e-05
9.61102121474665e-06
6.02374491982194e-05
3.25097543846683e-05
2.70540330558097e-05
1.93188244970327e-05
-3.12385870939177e-06
9.0758134759323e-05
8.20814116995425e-05
0.000112550694500009
7.00689038327174e-05
6.99211583551898e-05
4.42566560129131e-05
6.89323573955402e-05
5.48134659072127e-05
4.63940702976061e-05
8.86901284441496e-05
4.81903117055311e-05
8.46933465203907e-05
9.28830835317598e-05
3.1520456051094e-05
8.67818800775264e-05
4.10714459348349e-05
3.36169666460253e-05
1.78633559001431e-05
4.89886190509641e-05
-1.64090707561742e-05
1.32330993917648e-06
5.58575817391701e-05
3.78719299503541e-05
0.000114213530660665
4.45370476617257e-05
7.4229895824031e-05
-2.59922927541009e-06
4.78672537424827e-05
6.05591202353375e-05
3.53786883831348e-05
7.67813899777562e-05
-1.64283052556893e-05
0.000142872962505544
7.14824019341154e-05
7.6796808908982e-05
0.000116526021432508
-1.22427632913286e-05
6.01113564829782e-05
6.75407119161086e-07
3.21566632640027e-05
5.3253293364868e-06
-2.56028777126649e-07
0.000101806980360712
0.000143438798991357
6.3358432746115e-05
8.12034814114329e-05
7.08777742705148e-05
9.06822290144737e-05
4.13954813213244e-05
0.000115086477956254
5.51776882038774e-05
8.45815395618534e-06
3.08608100285958e-06
5.6129617847564e-05
5.641699210416e-05
7.04980866872429e-05
7.16450158945216e-05
6.31176652708522e-05
1.58862408552508e-05
7.895210468485e-05
6.38855061390024e-05
9.26551124369268e-05
6.09223759243354e-05
1.18715653493703e-05
5.65840549763874e-05
0.000101047506223411
8.76327628063755e-05
7.32236287147264e-06
6.17443696655556e-05
4.75457359275573e-05
3.78593417834483e-05
8.21308977746591e-05
4.56661428366188e-05
2.10536216260476e-05
7.36543344335539e-05
2.98693208970891e-05
2.59005217383473e-05
7.0589152431969e-05
-9.10922600730082e-06
7.27514757245745e-06
2.54955795293998e-05
5.62933133170807e-05
9.98907708334624e-05
0.000100565645393763
4.98703126592346e-05
3.90849569298047e-05
-1.5962921849512e-05
0.000134955672416572
4.82799380783207e-05
8.62484944476529e-05
8.33931487616234e-05
0.000129296522991787
5.60803560326457e-05
8.58190889835107e-05
9.75150383938916e-05
7.3207327533131e-05
7.58099238443403e-05
8.8328300353337e-05
0.000114462770155617
7.90061894369246e-05
1.396875498538e-05
6.92550906647449e-05
3.32724748731656e-05
7.5524931128347e-05
8.07214955640602e-05
5.7585833159756e-05
1.31092502601456e-05
2.67398548828666e-05
5.77300287873825e-05
9.81893681658302e-05
8.83629569815089e-05
0.000104194685027364
6.00912347673859e-05
-8.22034324718998e-06
3.05771185395925e-05
6.27423698964432e-05
7.11499374790654e-05
2.22582724027885e-05
5.08660937671395e-05
0.000102564983392472
5.99861024397204e-05
7.14647072348934e-05
4.33034721048341e-05
7.20200761674132e-05
9.3170846639885e-05
1.08757726192772e-06
0.000109218142134724
5.43057195425543e-05
5.04481022187053e-05
8.94301049362771e-05
6.15519268578152e-05
0.000110131919179522
7.62964561102199e-05
2.87849752996828e-05
7.98464330556283e-05
8.20106232844517e-05
6.0304872937858e-05
1.17575598214877e-05
1.94580209279368e-05
6.4777934485785e-05
6.26559049744386e-05
7.53581592505874e-05
-3.48191502902129e-06
1.94927533649244e-05
7.75994996513902e-05
5.75887973514982e-05
-4.62814828555702e-05
-7.47340038147422e-06
8.87365721408809e-05
8.58644366297116e-05
0.000115191768003682
1.60407064552757e-05
9.22390008344016e-05
8.31674584404256e-05
9.14950371095996e-05
2.53289063420486e-05
4.17127159997182e-05
6.85096864608023e-05
5.56588226518193e-05
6.50047018792053e-05
5.22524717469503e-05
4.42763635067565e-05
5.69751744906358e-05
8.35362806728074e-05
6.10976470118767e-05
5.87735287561645e-05
0.000101353173259193
6.55066433864188e-05
7.59084355545178e-05
6.68030546922489e-05
5.40909021809428e-05
6.39215176263575e-05
8.38629604235699e-05
9.76040703521284e-05
7.98052780316883e-05
6.01670810794576e-05
3.85206424406828e-05
2.47443859995048e-05
0.000121913949611365
3.48199764259637e-05
6.65024158328761e-05
6.50762690070834e-05
8.45880544238268e-05
4.19293994622084e-05
9.26805686004598e-06
1.82411591428405e-06
9.62658342635718e-05
0.000139237101589471
5.81799498846535e-05
5.74133505926065e-05
6.11162106130203e-05
0.000120393544594015
-3.18385753582235e-06
7.5758770613943e-05
6.48574266198556e-05
8.77391710005686e-05
1.66798186125377e-05
-7.47806133263934e-06
8.77970016265868e-05
-4.33165757517679e-05
8.48952227840335e-05
3.04434185047524e-05
1.7019208225448e-05
3.75421890681582e-05
5.6650418473786e-05
0.00011028312331207
4.2285787576097e-05
5.52528288749133e-05
5.04390707080847e-05
4.28795345958445e-05
6.76316094379083e-05
4.69226874560732e-05
5.62947963913842e-05
1.99109390845669e-05
7.87860729994052e-05
4.02817851710426e-05
4.61738788203729e-05
0.000121670011705887
6.872284164953e-05
8.44058155404339e-05
9.16234406397349e-05
-2.60133757731289e-05
5.09538002803869e-05
6.13237890238924e-05
9.02125617768181e-05
0.000115833043992001
3.96617005955888e-05
8.15982836912359e-05
6.370852355849e-05
1.61496378727641e-05
7.22373695481394e-05
6.47894160920834e-05
1.22087260387728e-05
2.98956750661828e-05
7.19388244638885e-05
9.78255678192594e-05
7.68368165858261e-05
7.22051091472827e-05
0.000110728717987567
2.26095852800723e-05
3.22756150036805e-05
5.96886638787903e-05
3.77143279655318e-05
6.75026977704408e-05
2.63765066939125e-05
4.12920819794827e-05
7.11081332140899e-05
7.36248737951031e-05
7.73981763809666e-05
8.60611838560314e-05
2.9298888272131e-05
4.9113043088663e-05
3.80328491393203e-05
0.000113022064240956
9.35420506470773e-07
0.000160823897376253
7.7333301695039e-05
5.15186626372544e-05
3.88094226082124e-05
4.23638078469492e-05
2.08228715451618e-05
3.01406309732394e-05
5.50289264061013e-05
0.000124156228092272
3.89316351280367e-05
7.69658167004706e-05
-7.35845217907606e-06
1.52947870108627e-05
3.11726373569381e-05
-2.15063164166687e-05
5.91644815415862e-05
6.34631662722675e-05
2.96276040546319e-05
2.07106742458373e-05
4.82465968100618e-05
5.72633342336255e-05
7.91842906124121e-05
4.83562464889648e-05
6.73920900742672e-05
3.45423344256388e-05
8.38994733194177e-05
2.34510533530908e-05
4.3460108761826e-05
6.36027128803487e-05
2.85083588590227e-05
6.03303931387419e-05
0.000105028172661706
1.07453977733808e-05
9.69910830946153e-05
3.64685922079575e-05
0.000127796830733762
4.79579810478258e-05
3.81177366386653e-05
7.61335478690571e-05
4.72869779593225e-05
5.27573147104892e-05
3.68346293969755e-05
6.53671868670976e-05
0.000116947064243633
2.98578576907627e-05
2.54785994476792e-05
0.000100900258644515
0.000113460777844094
4.60095511544697e-05
2.55227615559239e-05
8.86679449571816e-05
8.14296120334365e-05
4.37111153457771e-05
0.000113469675358064
4.3326603600778e-05
7.86370855092488e-05
-1.65994964638434e-05
6.48720966541701e-05
2.15774128029315e-05
9.08604180169342e-06
5.51242315349304e-05
4.55187167361528e-05
6.51895686219913e-05
0.000103297438451594
-1.55076941149595e-05
4.71059510192243e-05
0.000122332346986611
7.60339245321634e-05
6.54295591033746e-05
0.000102906086570142
6.43064601135587e-05
9.30432338619222e-05
6.70637049643786e-05
5.4958366361402e-05
7.02708600392763e-05
8.12766448270579e-05
2.48170101224799e-05
4.22116931789944e-05
8.36995664080295e-05
9.20076532998603e-05
3.60853243068478e-05
3.96574449835535e-05
1.48640283120006e-05
0.000100267554085985
2.53958749145162e-05
5.5179374827558e-05
7.61827153347464e-05
8.10638727936646e-05
3.33732071071777e-05
2.21897652216773e-05
8.30023369048801e-05
8.74226061411104e-06
0.000114330614201501
1.23804014634651e-06
5.89823582392654e-05
3.15427954415216e-06
4.9124054061624e-07
1.86037399898218e-06
4.51613010958417e-05
5.47168931999598e-05
4.15103169516269e-05
9.96530530624419e-05
9.22011273141992e-05
4.41571337649136e-05
1.44222183666041e-05
6.82702016671183e-05
1.68764546733501e-05
4.96347993882403e-05
2.78139676567753e-05
6.22477852662117e-05
0.000101335836109865
6.9625641454224e-05
7.61380007475504e-05
8.00787290504269e-05
5.38299898602197e-05
8.54376990942318e-05
5.18730817106627e-05
-2.16897908861689e-05
2.70311629993677e-05
4.81289268470579e-05
7.16578188542636e-05
6.46880866722165e-05
5.55399368055851e-05
3.22059708588812e-05
1.95910150540891e-06
6.44687667547393e-05
6.94363714950621e-05
0.00012635687916802
9.2840420749794e-05
5.04236939175524e-05
7.17915438452007e-05
4.47221316618853e-05
4.70066415130993e-05
5.48372763153451e-05
7.68905242710878e-05
8.53792289453493e-05
4.61762184831038e-05
7.17982287740213e-05
5.38388748563942e-05
7.80088645104719e-05
5.05383185582217e-05
1.08898715062152e-05
5.63139289888917e-05
8.00517299362025e-05
5.60451976805721e-05
4.30178290885259e-05
6.16937729127021e-05
4.16660145514767e-05
4.64355798033181e-05
6.00223129728857e-05
6.13514967808159e-05
6.5901339358251e-05
6.98890035367953e-05
6.64468003548041e-05
4.09555474649755e-05
0.000139897929347454
1.64995266201822e-05
6.38685490684351e-05
2.45398896948367e-05
7.51430308185759e-05
1.11347042925358e-06
7.95891546370956e-05
6.46417473616062e-06
3.62427764010446e-05
9.65998043658946e-05
4.6856800449564e-05
5.39853490899506e-05
0.00014658020921666
8.89350280111105e-05
8.26370003874915e-05
5.38739618416046e-06
6.01480708552266e-05
8.84138194357131e-05
1.05909437103687e-05
5.78734789318317e-05
2.1012283513284e-05
-1.48538968424244e-06
4.07992103078425e-05
3.06017937801516e-05
5.81556010147076e-05
3.99541934506168e-05
6.03168208577375e-05
6.1488118305289e-05
4.94908908575402e-05
0.000109555041137835
9.05003723985297e-05
7.46626369327596e-05
1.60849218757726e-05
1.48100791895063e-05
4.80198886928273e-05
9.96161894706655e-05
-1.553623138895e-05
0.000152604410560391
0.000115296680134476
-6.96428794561428e-06
2.78847333801388e-05
0.000113113074804495
-7.15398702616028e-06
0.000104369978400919
6.25983232301523e-05
1.27910437878918e-05
3.5724994779258e-05
1.52714781925119e-05
2.21557554719691e-05
7.16301378138028e-05
-9.50277901336192e-06
4.78283933516747e-05
3.29264674304014e-05
5.4607871281648e-05
7.2445296960087e-05
5.66665423669332e-05
9.9162132732226e-05
-1.29407826716271e-05
6.28665875709303e-05
7.61523454602644e-05
8.17814431832775e-05
8.01781427607753e-05
6.60490249808231e-05
0.000125716240657587
4.40370744717903e-05
5.6313680355521e-05
8.09010510245852e-05
3.98932658846156e-05
-3.16361172722731e-06
2.07136860662598e-05
0.000107179228655396
3.49049450266817e-05
3.42076074214917e-05
1.4118062610412e-05
0.000137392409067497
6.83982828603033e-05
1.95172098530914e-05
2.70504774221395e-05
4.07229814241756e-05
8.70678405384718e-05
4.4875387606361e-05
9.26438682532896e-05
1.09942992821701e-05
5.42044433139103e-05
6.83464437362253e-05
7.55437820923355e-05
4.73328402049004e-05
-4.15143621318358e-05
4.33161446384547e-05
4.20625897156336e-05
2.7535905272716e-05
9.74122215516296e-05
4.70868401600036e-05
6.35838738070149e-05
6.59484192845291e-05
0.000150048761674753
7.64010778004919e-05
0.000102428183576945
0.000117801722759719
7.96513121954898e-05
5.01779322777599e-05
9.14376900146162e-05
0.000145725020322168
4.21516253483234e-05
5.76436682318315e-05
2.6999923146934e-05
6.9610129842778e-05
0.000109583721457677
8.34534337274245e-05
3.29380787670904e-05
2.6577220193254e-05
2.14958354667129e-05
8.62681547818049e-05
4.0300202305327e-05
7.86710951957321e-05
4.68938161519602e-05
8.4022978556069e-05
3.82617635440629e-05
6.22234630947965e-05
3.01216292459979e-05
7.74225554836118e-05
5.35284270164888e-05
2.07303721941917e-05
3.04617191539859e-05
8.29363294329466e-05
0.000137182014056841
3.7204674295111e-05
4.64709841854451e-05
5.51392679285203e-05
6.89886745605591e-06
2.15273528036064e-05
5.61764632171273e-05
4.81544370075436e-05
8.57063331309725e-05
7.6764529361209e-05
2.63393814693299e-05
4.92054429065736e-05
6.90458505270696e-05
4.34284931460689e-05
0.000142143683417278
7.77448715608019e-05
0.000111338504745441
6.8118286767887e-05
6.54865653350288e-05
7.16415392309901e-05
0.00011391611622771
2.72163994778859e-05
7.79254775512199e-05
6.00033691679084e-05
7.01353793737401e-05
7.69189597409506e-05
0.000100835143312773
8.82793577398979e-05
5.06915495254677e-05
7.3954954950682e-05
6.96143852634269e-05
1.50187534824352e-05
0.000119288484779717
0.000108913860980648
5.93621974708648e-05
8.43237667803821e-05
5.83171421313177e-05
6.21846171627496e-05
2.71425463047122e-06
-3.80782500986309e-05
8.06460882168684e-06
-2.37828910282879e-05
-4.65086175210193e-06
6.89419279296156e-05
9.25356501005469e-05
3.50193726900387e-05
-1.9061400165219e-05
5.56258184991594e-05
-1.71150885376794e-05
5.20057950070791e-05
8.17659497506731e-05
0.000104734164501633
7.14114907460332e-05
6.28315514315943e-05
3.83091133286467e-05
1.21707087829786e-05
8.82073641722748e-05
5.49046916645827e-05
4.10951456709726e-05
1.86143721481375e-05
2.96763105490924e-05
3.96586312822372e-05
4.86722372856916e-05
7.41901470255174e-06
4.01228293192867e-05
5.20548357808178e-05
4.4074764671179e-05
5.68745847741434e-05
8.90878142130357e-05
5.59741448103624e-05
1.34277868992983e-06
8.25117068200875e-05
3.757594062548e-05
0.000123937511343824
0.000103400581587872
9.06495834632426e-05
5.57929219587482e-05
0.000157303782117968
5.02575864667825e-05
3.2723553353254e-05
7.0509936279053e-05
1.01189070778484e-05
8.67223785223902e-05
9.59593064027292e-05
3.1038507444077e-05
0.000107782476180533
7.48597804691766e-05
0.000103713021896885
3.62248715440791e-05
7.60868366754466e-05
8.65415484131154e-05
9.47455057243507e-05
7.36732651746977e-05
4.34622861499567e-05
2.63640025713142e-05
5.85261454779049e-05
5.96974193545991e-05
2.88097023584505e-05
2.52902512077148e-05
2.47972302269937e-05
5.61904327564347e-05
8.51155568341634e-05
5.79019775075362e-05
3.43662876384065e-05
2.99758009087757e-06
6.54266504485575e-05
9.09706599748456e-05
3.95005225904421e-05
0.000129632922594077
7.65547333717827e-05
5.23690989572585e-05
4.9468783360929e-05
4.19892843476604e-05
5.90054361866972e-05
7.25129156801588e-05
5.67034729834343e-05
1.68749434120918e-05
6.71131684704285e-05
5.35344367124667e-05
8.59300661649459e-05
2.50126068443654e-05
2.32388767207876e-05
5.82731744842248e-05
7.46814499513415e-05
9.00193462758478e-05
3.17258092822767e-05
8.72123851308956e-05
-8.67067119881269e-06
5.54600043010776e-05
3.45129548133478e-05
5.9922441335818e-05
4.05275999040778e-05
5.19532090628715e-05
-8.37715099071725e-06
8.03741455854258e-05
3.94213769557384e-05
3.3844802809886e-05
3.84515889101355e-05
2.55724120488603e-05
-7.30395045136895e-06
9.27634504741551e-05
6.62237378639246e-05
3.4947521888387e-05
4.32882588662866e-05
3.28134538385451e-05
2.42512953920119e-05
2.46054665631258e-05
7.48375456529328e-05
3.19501989007361e-05
5.98840632185166e-05
7.80908244477542e-05
2.03487836273444e-05
0.000109212927154162
3.005770029996e-05
8.40005707495065e-06
3.64603613273125e-05
6.48488708858981e-05
8.36028173945651e-05
3.31201533533391e-05
3.67474177894413e-05
4.72049045392222e-05
4.30109223046039e-05
2.22512906360567e-05
6.81625802027392e-05
3.62898170211401e-05
4.73239067401309e-05
6.82311423933551e-05
8.16426534293625e-05
9.4799279754544e-05
3.51620037409971e-05
3.48922499877635e-05
8.48985410650303e-05
3.0129847911757e-05
0.000107556552467978
8.93934956072606e-05
8.24190767871187e-05
7.13677093769052e-05
7.10620470169502e-05
1.72404174675028e-05
3.31708244532773e-05
9.85561121938274e-05
0.000116070278615387
3.21120988192934e-05
-1.33373907381167e-05
9.59401784012775e-05
5.82078198862211e-05
7.08712764356084e-05
1.04560616480405e-05
3.58465302803113e-05
3.81106794051973e-05
4.68051499425151e-05
7.0183813162152e-05
4.50390777202202e-05
7.02277875220768e-05
6.27614615451338e-05
1.40469849684703e-05
4.83356734527937e-05
9.5048370279722e-05
7.55545460003591e-05
7.47974846776955e-06
4.86918537508272e-05
0.000105321935697458
7.31732290723939e-05
4.63332868847798e-05
5.98025693974025e-05
7.10003556820841e-05
9.38614073819479e-05
6.63171983063724e-05
6.94025943733672e-05
9.42892046697597e-05
5.62982746605039e-05
1.55934028532758e-05
4.55703944473489e-05
3.72973675927213e-06
1.49192448961822e-05
6.02549374995869e-05
1.93150059697508e-05
3.96613118090192e-05
3.94414902570901e-05
4.99686523053462e-05
3.98060866268421e-06
4.78178898348906e-05
5.09579831070556e-05
0.000103750903741503
9.06030368369221e-06
6.72870608347489e-05
7.414797159846e-05
8.28504310147006e-05
9.3711158124737e-05
1.75022896329097e-05
0.000129187657321727
0.000112086852932352
7.29745153621464e-05
2.28679973984139e-05
7.0589017597938e-05
2.00254357152527e-05
8.47268729927712e-05
1.10692509913364e-07
6.45682397165421e-05
0.000102452908022808
0.000121403590178176
1.79585458543428e-05
5.19468678318756e-05
3.30870138272777e-05
7.24988553017051e-05
9.48388231568525e-05
5.69026468893734e-05
4.47815311164748e-05
6.73804550871674e-05
4.34940480406003e-05
3.16064458637701e-06
5.61533745167229e-05
3.94326935357374e-05
0.000119365156984939
8.27550081737819e-05
7.95602892954382e-05
-4.10120779479687e-05
6.56926069409549e-05
5.09131318897242e-05
4.07192481914249e-05
6.36928019131746e-05
4.76234783383237e-05
4.69932185068408e-05
9.7602479138803e-05
3.81918270432623e-05
0.000160835478461181
8.24314165536258e-05
9.29617549325093e-05
5.10913948875711e-06
6.78274679392148e-05
5.5083744650546e-05
0.000126487527015972
4.3526162082801e-05
7.76015946205379e-05
0.000103334774363603
2.66158101497656e-05
7.44142018121848e-05
4.05210303660287e-05
3.92353628194497e-05
5.56314474667789e-05
4.86836669451048e-05
-2.02268388054028e-06
6.83945188309435e-05
8.91002692568211e-05
8.86060618055816e-05
9.63481361195496e-07
7.71248406314368e-05
2.91865818828256e-05
8.53784828500383e-05
6.0303852084571e-05
0.000112869011562627
8.1548555651094e-05
4.35800398124881e-05
6.26565575900116e-05
3.40740597617764e-05
5.52226286244155e-05
5.33029763462204e-05
8.80678972688285e-05
3.58101271735339e-05
7.32028261713239e-06
3.71415796215843e-05
6.17693899425073e-05
1.2325188604876e-05
1.27047954089768e-05
2.93794780574236e-05
5.42476730689703e-05
1.65159599917911e-05
5.93168900410198e-05
5.53227424507874e-05
-6.91232322619004e-06
8.26662198220006e-05
6.16425263421961e-05
5.7777323378812e-05
7.5848639809705e-05
1.98568080467597e-05
7.33062758608404e-05
8.25450972470661e-05
2.43897895719803e-05
3.58395518634541e-05
4.46771089561298e-05
5.81859855124646e-05
2.20685145341858e-05
7.05625735792338e-05
8.04365254952719e-05
4.71962479836292e-05
0.000115471380578173
5.71311124552352e-05
1.66322420872429e-05
7.24565714020576e-05
3.61100123434092e-05
3.06148601730956e-05
7.64365912651229e-05
6.93165965328988e-05
6.29319739374532e-05
8.40055853747405e-06
7.73245694441003e-05
3.33668480341296e-05
9.6171669647768e-05
8.51043081510682e-05
5.50654849728061e-05
5.79437657958532e-06
6.87028225460662e-05
0.0001136264270541
3.92001894714016e-05
9.22132494407456e-05
6.32749087552195e-05
8.21711215337885e-05
3.66522406844415e-05
1.81027898672096e-05
4.1969597474194e-05
5.31680564840199e-05
7.32140190957271e-05
9.68050452674617e-05
1.64841546061574e-05
1.5913981854262e-05
5.30920717767202e-05
6.52363831745914e-05
4.93848850471544e-05
8.89671616624092e-05
-3.98338534593737e-05
1.98804281116161e-05
8.4834866894174e-05
8.26230665672082e-06
2.17342685649979e-05
4.61130966970764e-05
2.702083898031e-05
5.05732587374934e-05
7.48412744615531e-05
7.49498248363056e-05
3.38800427460534e-05
8.82907070297044e-05
7.34984524171326e-05
8.53550462993537e-05
0.000132187157376656
6.38859619422275e-05
5.45049918808603e-05
8.91203498220916e-05
3.22667834035422e-05
5.70810825198922e-05
8.2558690176363e-05
4.52812877070678e-05
0.000119982482538209
3.23478505193882e-05
4.94418295638456e-05
5.54334215219625e-05
3.79818946492349e-06
2.78496727590411e-05
2.20486075491919e-05
3.8414225307474e-05
5.50734230164488e-05
2.79972571707082e-05
7.59391158534428e-05
1.62686744636728e-05
9.01761815100058e-05
2.25158018893391e-05
0.000104035339744858
7.0646103999192e-05
8.76695877035812e-05
8.66767969992851e-05
-9.83114515400834e-06
5.65218356908372e-05
7.45628012638186e-05
2.26557234729686e-06
2.40125181946847e-05
5.48163358394072e-05
7.52611356846834e-05
6.31301332363043e-05
8.90024822212047e-05
4.30526097484281e-05
5.77486116457214e-05
0.000133386223908121
8.10685797796548e-05
1.55902556237349e-05
3.74621122936175e-05
7.3638206321455e-05
3.02320398047126e-05
6.38711116738107e-05
2.05888474176653e-05
8.86505579650819e-05
3.22884036581088e-05
2.48130947448186e-05
4.47307527588001e-05
7.03274922893227e-05
8.61506870467325e-05
6.88338774577045e-05
2.89053715552875e-05
0.000158010774344043
-1.3448958678358e-05
1.8520044995032e-05
3.27742526456518e-05
4.61890177621003e-05
0.000103240760556655
5.70724988223496e-05
9.54359003479721e-05
8.04160808732934e-05
7.33588816543418e-05
8.87393395207802e-05
4.18958082508196e-05
3.70186535211437e-05
0.000135424648661381
3.39113474410784e-05
0.000111286042294714
6.5510948279227e-05
1.79113411527968e-05
8.38636585549022e-05
5.29973699726299e-05
7.25231838487515e-05
-6.3097593311397e-06
6.87478328545482e-05
4.29249556600638e-05
1.50490529838385e-05
1.7934054153523e-05
7.01053076422481e-05
8.01534106142231e-05
4.31491185897498e-05
-1.01922626473422e-05
9.07322086972786e-05
9.02708188425228e-05
2.73958211537962e-05
7.04938152013144e-05
-1.36809952183773e-05
9.03794430015839e-06
0.000101084149707955
8.93613086236688e-05
5.10341571756938e-05
1.75929232360672e-05
9.08919170995963e-05
0.000132604252936573
3.81716097593323e-05
3.03333136503709e-05
6.84733454584092e-05
8.85117137310784e-06
1.23812195364231e-05
7.47657196544915e-05
4.37404769835415e-05
4.56257259548684e-05
7.58855895960041e-05
5.4859259817515e-05
8.83403181789584e-05
0.000110579022899585
9.5157466752124e-05
-8.18673446143869e-06
-7.48385412693348e-06
5.4268769095907e-05
7.01993388231753e-05
0.000109870453337406
-6.14350554741995e-06
9.41947345752107e-05
4.40762738537951e-05
1.31227173527239e-05
6.74988715008428e-05
8.24014555145566e-05
0.000157873056196599
0.000107337446728625
0.000100587026109456
0.000100834815562952
8.82371634632022e-05
9.93137263906146e-05
2.39753933857512e-05
6.22311584492461e-05
7.84924004080183e-05
5.27887219026533e-05
0.0001290220026513
9.67266948433673e-05
8.98689909619398e-05
6.38175361528093e-05
4.07780028100136e-05
0.000119302486521036
9.12338666581527e-05
4.65291211873086e-05
9.33491198199671e-05
8.28644104362727e-05
4.68540234244084e-06
4.05957297159223e-05
4.25580677091626e-05
2.05432449772277e-05
-7.65459495691755e-06
5.58611185935628e-05
5.65452247592752e-05
2.36465978441337e-05
8.01010237620463e-05
-2.14083196735229e-07
-3.93019871047728e-06
4.40612802302505e-05
8.37157493269283e-05
0.000110818796912351
0.000120015898362777
7.40684544111267e-05
3.84151864203944e-05
5.86116620199653e-05
1.9757231071863e-05
6.53785930960316e-05
7.98178425656428e-05
8.36000738969445e-05
7.27441492002596e-05
6.0648308052266e-05
8.16825487398632e-05
7.02187420223112e-05
-2.37191349023731e-06
0.000113574007631201
8.69176671929897e-05
2.35307856191138e-05
9.15925584889289e-05
6.34364877108318e-05
7.49376285154406e-05
5.49776176227172e-05
5.34861336546815e-05
9.00749849424177e-06
5.74162969371016e-05
8.95510149094371e-05
2.95905160925065e-05
0.000109962927886862
5.90727890530441e-05
0.000112934589227768
8.91806849911727e-05
1.24361701134054e-05
7.63347519006924e-05
7.47912578244603e-05
2.81147304379485e-05
2.12610568351304e-05
2.26537515950303e-05
3.40300418802509e-05
5.42062622962005e-05
2.91782449310887e-05
5.67602011876496e-05
7.55130699011298e-05
5.40668201023946e-05
5.36768722333011e-05
9.22327488471181e-05
2.94114597361966e-05
0.000121591835780576
2.93918351499686e-05
3.94635280974914e-05
3.65428535000842e-05
3.47091907824277e-05
6.79570183443086e-05
6.01382002231487e-05
1.85106365065876e-05
9.65234161347482e-05
2.39155165486352e-05
8.04770781802725e-05
8.19927967733957e-05
8.50494409135618e-05
6.00561694309266e-05
5.51426499973808e-05
8.73030666900525e-05
7.10065368258799e-05
9.57388090547743e-05
4.32154024911306e-05
0.000102946461626181
9.73672261721686e-05
9.37627088233116e-06
8.00965123741823e-05
7.92225420816659e-05
5.84894420197036e-05
2.0281374915472e-05
3.32046775816042e-05
6.18574326262324e-05
7.92339377059973e-05
2.62210205926333e-05
9.54045988450084e-05
9.47636565483058e-05
2.98370512426048e-05
6.61743066366791e-05
4.42918768231683e-05
5.73347915794984e-05
5.33029300953785e-05
8.69168084944786e-05
6.18538200718646e-05
9.9123058279377e-05
1.80595341314463e-05
6.68820754031496e-05
6.59785188970739e-05
5.72965793364631e-05
0.000110070938386619
0.000113581389919014
3.30594833290339e-05
8.29491694350783e-05
4.38011993263266e-06
6.89481853518085e-05
7.03768966719296e-05
6.70066592011762e-05
1.18464834470269e-05
7.05799289659044e-05
6.01706333606654e-05
7.20363094523377e-05
5.11180497459277e-05
8.43935019914358e-05
8.74684000845997e-05
5.17074336137912e-05
2.37554324245377e-05
7.94055646679863e-05
5.92417131594081e-05
6.30813465313022e-05
8.67346147621856e-05
9.64750517905921e-05
7.90861244113509e-05
8.18104089859499e-05
4.68022554615214e-05
9.59682103209085e-05
3.92404159010587e-05
6.98779700059182e-05
0.000130100721103618
4.59563145453258e-05
-6.59365053502358e-06
7.32424371568453e-05
4.63162181697138e-05
3.96773863989379e-05
8.04889854859897e-05
2.22633849702132e-05
2.63456849940494e-05
3.72518918787425e-05
4.91760230379407e-05
7.52792435391592e-05
5.98832135166168e-05
4.64710453767483e-05
2.36276997748225e-05
9.45249647311525e-05
5.5661407559697e-05
3.77084292245735e-05
2.58176794588685e-05
8.4752615210605e-05
3.69988944223995e-05
6.91741528808868e-05
7.26528107126573e-05
6.35253943678836e-05
2.72782811487936e-05
0.000110343680715399
4.89807956308176e-05
0.000104593736707181
9.62352402054346e-05
4.284022635031e-05
8.94220667723473e-05
4.20968680011204e-05
4.49028431586567e-05
1.76867650317055e-05
4.38641659907046e-05
1.54027686122745e-06
7.16591973842576e-05
1.92472493728644e-05
7.49083121394531e-05
8.6455743514194e-05
2.83634096520517e-05
3.4817958000243e-05
7.06628045208405e-05
0.000122441304290935
2.96318288723078e-05
4.74219966924334e-05
8.01345738633274e-05
7.82895388394923e-05
3.89659437175899e-05
4.93589842680059e-05
1.98107915759188e-05
5.84853417112372e-05
7.05758840403769e-05
3.61516265277482e-05
8.58492837237297e-05
9.26166956952531e-05
0.000107623798151787
5.36624340797587e-05
8.3022645433847e-05
5.78937952427055e-05
2.43603479098522e-05
5.83977165570589e-05
7.58060982278918e-05
1.4396002424382e-06
2.06713522167456e-05
4.51845257789406e-05
0.000103637201820221
4.14293865162037e-05
7.51112887302044e-05
6.75571656093026e-05
5.30633861866524e-05
5.56093051782096e-05
2.92614160900601e-05
0.000123419451412607
7.03805768124621e-05
8.85758799276485e-05
-4.93650834688001e-06
-4.42204150080856e-06
3.478399142515e-05
7.58519037763423e-05
6.187627138317e-05
3.39038340159916e-05
6.3790752126901e-05
9.67858440026542e-05
1.95334854414156e-05
4.72491499293075e-06
0.000103258093695799
6.38565543546184e-05
4.60531378986996e-05
3.94443670031487e-05
1.27379761438185e-07
9.80332005060467e-05
9.63855689218162e-05
7.37433692443212e-06
5.90202326716108e-05
6.3391064356873e-05
4.61174112791235e-05
-1.9583953900338e-06
5.79473224031664e-05
3.00448826248124e-05
4.24440925335054e-05
1.92189844170883e-05
8.76164786647276e-05
6.06679881285568e-05
7.47041459598299e-05
9.37952389268877e-05
9.57012139690596e-06
2.05176909472242e-05
8.51040781493006e-05
2.61848621784465e-05
7.02180974559804e-05
7.47015381463944e-05
9.5666808062842e-05
6.79519708510538e-05
0.000109005424227943
2.78246482962336e-05
1.37267731272969e-05
3.58979458932027e-05
9.37286472029626e-05
6.42630489764741e-05
8.12156627543119e-05
2.92420682568986e-05
1.52802968539889e-05
1.88123373013945e-05
8.65309494432013e-05
5.51115045122993e-05
2.96306205899e-05
7.60838667829173e-05
3.43745041773918e-05
1.20319583902531e-05
2.33396441491389e-05
2.2687183215285e-05
2.41952948423794e-05
7.43705362284508e-05
6.28692387610093e-05
3.86426742555541e-05
-7.18159662815713e-06
8.21973463361946e-05
-4.25607941974454e-06
5.63951271126471e-05
9.98281291862317e-05
6.97023506036681e-05
-3.00122301968224e-06
5.89280156093194e-05
8.34334984858739e-05
4.29625771781118e-05
2.59534870362162e-05
7.79515581184764e-05
6.18397924234893e-05
4.77900085450658e-05
6.58943919867219e-05
5.62279554543998e-05
4.82265149877359e-05
9.09997418715257e-05
2.27784656291508e-05
5.34551120840122e-05
2.80033361127448e-05
6.89124699005652e-05
7.90255533121755e-05
5.71591250022722e-05
4.37106815634265e-05
4.49757668246763e-05
1.94574128563116e-05
2.28421173013866e-06
2.36874943586951e-05
5.29065419068361e-05
7.8068134262e-05
6.98568722712116e-05
7.35834488815292e-05
4.24915873563027e-05
8.9041220554508e-05
5.61772641010477e-05
2.69551810590618e-05
4.82734195047482e-05
4.27138346811621e-05
9.32839436404674e-05
0.000114143369025917
9.40397052035149e-05
5.26504697546159e-05
0.000105690351403266
8.25153818910747e-05
9.81508852278618e-05
4.89262687972353e-05
7.68172069016611e-05
2.06168003284934e-05
5.09410723313152e-05
2.73762523263344e-05
6.03666571597813e-05
6.47606344828423e-05
5.038641582584e-05
3.30119860247342e-05
3.80238570286253e-06
0.000132082910211908
1.96007820916959e-05
0.000108464793839749
-2.10073936525213e-05
-1.23962207799527e-07
7.70468571869093e-05
4.02948784615153e-06
2.058807919308e-05
3.70344682140437e-05
7.43755277147307e-05
6.41611132994625e-05
1.91734596904658e-05
9.5188635604876e-05
8.67208065750398e-05
1.08001264615451e-05
7.82833609231507e-05
9.9262475924228e-05
6.39421601917705e-05
6.45232091579444e-05
8.28503871401875e-05
2.03700721545787e-05
3.64595246672536e-05
6.34567033808228e-05
8.87847955530731e-05
6.64276271892222e-05
6.25488486331073e-05
4.21595168089569e-05
4.45176608902049e-05
4.67528076261055e-05
3.24948302090688e-05
8.18155949569052e-06
2.8555864097502e-05
-5.86800359110753e-05
8.18772669418679e-05
0.000112175298607413
4.1288350810186e-05
7.44868231722978e-05
3.14572221663888e-05
3.58688512904808e-05
6.41300629363239e-05
8.58065332872744e-06
8.18420076538135e-05
2.790695413571e-05
1.2117136616439e-05
8.9314481943824e-05
4.65465088432614e-05
5.73441368658216e-05
0.000122825466108923
5.75555516988761e-05
4.9503074120906e-05
2.74983273634295e-05
8.08903609408822e-05
0.000100027369091602
-1.99037802717601e-05
4.90697523759113e-05
1.87841614225078e-05
9.6563181689282e-06
2.68713374347802e-06
7.91036894046807e-05
6.82793562488688e-05
6.01835780658471e-05
-1.36416897196699e-05
2.26237690805452e-05
4.15014660212255e-07
5.03218242042334e-05
4.38791317990343e-05
5.00748354600969e-05
3.79599506819807e-05
6.39405565749086e-05
1.80391398726152e-05
2.93372377566263e-05
7.11811645551762e-05
4.75211926574285e-05
7.73130656064303e-05
0.00012073466547337
0.000125748925291131
7.72484320762299e-05
5.7706217470035e-05
7.76805528230522e-05
8.88886643577124e-05
8.30221475098568e-05
0.000111614386299049
7.35659329811801e-05
3.31785158433657e-05
9.29882389756728e-05
1.58845970711384e-05
6.20878797614204e-05
5.69756336709268e-05
6.64482537199246e-05
6.08123282004994e-05
0.000122904771165905
0.000100914354265114
3.94136316418944e-05
0.000123318793395131
3.37796614230046e-05
6.23944382183468e-05
3.56348078595233e-05
0.000102502651012336
1.83237509927098e-05
0.000111123702949287
1.01166872494279e-06
1.96977558475912e-05
9.52332261179612e-05
4.39839637344385e-05
6.97744980002169e-05
7.00115716275064e-05
7.88479977804063e-05
0.000106942591071865
8.7911337344017e-05
6.59295995376622e-05
6.48805757127793e-05
6.5604686730466e-05
-4.54212701027017e-05
5.94278055313053e-05
9.42093675124582e-05
8.64644491225893e-05
5.32887391916922e-05
2.01533778092522e-05
3.18929387791188e-05
6.86402203582347e-05
2.94817311729948e-05
5.72466793590366e-05
7.35756066359284e-05
7.9407861930078e-06
6.38865104649572e-05
8.07208760193774e-05
0.000101322366645412
8.11801513268205e-05
0.000112898090802638
7.02017691567472e-05
4.53984367011796e-05
5.01623154259929e-05
2.82016547110415e-05
7.05417062216101e-05
6.49076657836711e-05
4.83456234101041e-05
0.000102128280121042
4.38987763817545e-05
6.90491141500731e-05
3.58689209108988e-05
9.48129122608842e-05
5.3745874387384e-05
7.849350102119e-05
4.72663144060365e-05
4.85601380047639e-05
5.66322824548029e-05
9.21793105761157e-05
4.0250740675568e-05
0.000108509803371011
9.45949153054809e-06
6.38931041171063e-05
-1.56666592170859e-06
7.43301664702919e-05
7.43265342092719e-05
7.14808355623144e-05
9.85718056001931e-05
2.79626036633824e-05
2.86179202035842e-05
9.4009678208859e-05
0.000102837592533997
3.42791782561398e-05
4.72207456912082e-05
6.22313081815606e-05
7.10092039992762e-05
8.56074468743794e-05
9.0257939038035e-05
8.22339344418187e-05
4.50991942180715e-05
8.53532054149232e-05
5.08157833819806e-05
1.35778159508697e-05
7.13935256883928e-05
5.06167971258817e-05
0.000101063845157997
4.88439111235073e-05
-2.20465492585785e-05
9.97532806893346e-05
3.33081685005589e-05
6.32202817737566e-06
8.99624248875866e-05
0.000127509573125355
7.0469002941675e-05
2.58261169835318e-05
6.66812648536498e-06
8.75211855382449e-05
0.000104726237814782
0.000102140374641211
7.07169071049751e-05
1.61610993912853e-05
7.31169813985253e-05
7.26571749918531e-06
0.000113756388519238
2.89534116106569e-05
7.48225447582242e-05
9.25073590550948e-06
6.37487858037646e-05
5.40546335275756e-06
3.39234576956951e-05
1.30098527534269e-05
4.78198561310091e-05
3.86760792269984e-05
5.24595814082449e-05
8.30071377478417e-05
5.89983920856876e-05
4.86887787429386e-05
6.30214725678999e-05
5.85130922107999e-05
9.4689978768169e-05
4.00275472905527e-05
3.43939636267401e-05
7.18448801493196e-05
0.000107063268024774
5.8488378702124e-05
8.98535633838363e-06
0.000103527241691155
0.000112137759618592
5.74696787177796e-05
0.000129198099986662
2.37096583434979e-05
6.5600593216605e-05
0.00015410289113075
8.56827932892164e-05
7.34833115936229e-05
0.000114800216239768
9.17461992765858e-05
6.04886087290524e-05
3.06197441320038e-05
7.21566117622907e-05
7.0161528738036e-05
2.00097637255102e-05
6.76065615544886e-05
5.60625920326919e-05
5.77924914137327e-05
8.43551603424467e-05
3.39806719413014e-05
9.79172351663882e-05
6.21160872558724e-06
8.11644978219662e-05
6.9587201939687e-05
3.9294654841923e-05
8.04065133826669e-05
9.89997203129401e-05
5.80247702652414e-05
9.51476354985419e-05
0.000145102206799628
3.80782454842832e-05
2.69938692281795e-05
7.5433841053788e-05
7.18919568315839e-05
9.28790309001785e-05
0.000129484223520459
9.07009233971279e-05
0.000120153548430332
9.79753525640335e-05
0.000108395116050023
4.64183228727203e-05
5.86713188533097e-05
0.000106486306687248
2.72353130576999e-05
6.60237114287891e-05
1.29072797751152e-05
6.84416092800307e-05
8.77020287477242e-05
3.79988751072215e-05
3.56256512878696e-05
6.77675227835628e-05
4.53131241210943e-05
4.21940590662576e-05
9.04674409455868e-05
3.52782945684142e-05
5.32234095875346e-05
7.89395706720449e-05
5.25758427715312e-05
7.40900202459587e-05
8.4647847590792e-06
5.91239425382689e-05
7.43416364575444e-05
9.15802380798657e-05
7.99908524021811e-05
0.000119435307950374
8.36258044910781e-05
3.25214513249969e-05
1.71961819433767e-05
3.99165691201059e-05
6.08758658069272e-05
7.15965323180825e-05
-2.68223148990112e-05
6.75058231545039e-05
3.37920156728141e-05
6.87666261941754e-05
4.84170536711224e-05
2.87364497472018e-05
8.52142979173491e-05
5.57472782572243e-05
5.20484279457089e-05
0.00010828625817181
2.87057185938197e-05
8.6380760072861e-05
4.63705661196134e-05
3.64808676199537e-05
0.000109266660643158
8.02315182257385e-05
7.20374367123208e-05
6.00702786591429e-05
0.000104275790101657
0.000106501762855663
3.95236103795235e-05
8.48229278771516e-05
6.60761505109545e-05
0.000109710737951342
4.28719244210339e-05
5.88480117606869e-05
6.39660721962262e-05
5.85197531957045e-05
7.71525452415266e-05
7.00080348779983e-05
7.79730222207519e-06
5.41479555579767e-06
4.63646093523009e-05
-7.55586968005949e-06
6.490329125627e-06
1.14023895727565e-06
3.59232058245974e-05
5.37171210974892e-05
3.53123090823885e-05
9.01594085709846e-05
0.000101034992280102
2.59427423395476e-05
3.44446390885189e-05
5.97761090679453e-05
6.71664222783611e-05
3.18032899787987e-05
2.51602882164874e-05
7.05870569555456e-05
6.84910425927289e-05
8.39121643900564e-05
7.85269349144707e-05
0.000113701280294145
4.90931580044883e-05
8.96333893502733e-05
8.10917483734749e-05
3.67404518352536e-05
7.27390497352641e-05
8.18030306594792e-05
7.06085395913269e-05
5.71334086758629e-05
-9.55188159127446e-06
4.05759859525962e-05
6.28884324164554e-05
5.19061871519784e-05
6.39640632537776e-05
6.05649247462192e-05
3.19712158307867e-05
6.24667688197855e-06
0.000113281635219461
9.46732049945287e-05
5.34191231180245e-05
8.69196802541788e-05
0.000102009764530576
3.72341384868163e-05
6.12453268208186e-05
4.27785229965453e-05
7.56380511241142e-05
0.00010095941097997
7.18071162753355e-05
0.000102878918486116
0.000101726205842391
6.69707131992458e-05
0.000119595474203085
4.80045105215595e-05
2.14046827228843e-05
1.53294052620567e-05
2.97517236055381e-05
1.59735275637246e-05
5.20532258499451e-05
2.49804454136191e-05
1.16466662238323e-06
7.23841008110966e-05
3.46407585239639e-05
6.79486329642543e-05
-6.7516707891247e-06
6.51993102466511e-05
4.30322188047584e-05
8.18964023358296e-05
4.0451984976464e-05
4.36425273091611e-05
6.75443536067365e-05
5.37862825541947e-05
3.56136775008723e-05
8.21628583658981e-05
4.38832149115118e-05
3.84853836764421e-05
7.2363186884411e-05
9.57602641234686e-05
6.31413326035281e-05
5.63076201451817e-05
9.71356827318667e-05
5.97647930957728e-05
1.61570766922059e-05
7.03825225695518e-05
6.41418444105293e-05
9.68276336649912e-05
0.00013099657648805
7.78960720795139e-05
6.84214678792331e-05
4.53230500505236e-05
-1.56183729225788e-05
6.12313738284462e-05
3.28495865567723e-05
2.46468459534099e-05
-2.28411837204416e-06
4.67383767659871e-05
5.39486722267757e-05
1.96888525141147e-05
6.70939710727421e-05
6.55684199490354e-05
9.28481849861704e-05
7.97209388084826e-05
8.96485739363797e-05
8.5746128872689e-05
4.56165842968117e-05
4.61218536659339e-05
1.49234083794137e-05
7.52269141409329e-05
5.07015072349035e-05
5.49273593257065e-05
6.28591078577619e-05
2.77681954730094e-05
7.07978155150985e-05
9.90950055447623e-05
5.51963070174249e-05
3.68794814426287e-05
6.28701594235052e-05
5.90691292129242e-05
9.14521092279081e-05
5.44441732645371e-05
-1.45829250912908e-05
5.15892713118084e-05
5.01709339698435e-05
1.07555439876856e-05
1.52344354055846e-05
8.56150807919161e-05
7.57970498935931e-05
3.24653707891978e-05
1.6715527155834e-05
4.18176380016815e-05
1.17618988567164e-05
6.36875863794812e-05
4.66875558552595e-05
9.28847334754995e-05
5.87508410344252e-05
9.82334169660397e-05
0.000167651052280439
8.540530941047e-05
7.33872652939576e-05
8.1390875296533e-05
1.92048793940486e-05
6.57883163264857e-05
4.62161114243406e-05
0.000105451320194322
7.06736261753503e-05
9.67532144876805e-05
5.40853803398256e-05
-2.97594226100936e-05
3.43669673636961e-05
2.00268793536785e-05
6.54024521947643e-05
-4.61302076223436e-05
3.60499866932211e-05
3.8245259941629e-05
-1.77508669649165e-05
6.49620372547333e-05
7.01975166738631e-05
5.96812564465033e-05
5.5790812741791e-06
2.83491969486032e-05
0.000120686062497659
5.3082298062601e-05
7.54457792844467e-05
5.36746328273345e-05
9.04778831956045e-05
6.87981335458639e-05
8.10704388069917e-05
2.96151271666296e-05
5.30120309667857e-05
7.27411140367642e-05
5.67749414093719e-05
3.18777846016688e-05
5.00302599118199e-05
0.000146358238602915
5.57014626766757e-05
5.16423731580069e-05
9.78297535027515e-05
6.22263835149433e-05
5.20714160002156e-05
3.32701255538737e-05
1.22120029848243e-05
6.92296819319075e-05
5.62932335963728e-05
4.75532979843504e-05
8.07956749217457e-05
8.47194903186924e-05
4.97110733269988e-05
3.59232276388051e-05
4.1764084157022e-05
5.17006444583977e-05
6.04688105541843e-05
1.04377835602597e-05
3.43240074916615e-05
2.1994339205712e-05
1.16532154946115e-05
8.04593587837308e-05
7.0499870839771e-05
8.87312203259967e-05
5.63277212912266e-05
7.55986017457276e-05
8.69368589195799e-05
0.000146002605648438
6.76387468546186e-05
6.64908271466725e-05
4.59467952791394e-05
1.68076178076052e-05
6.37814935975749e-05
7.65372954547373e-05
4.45159827632751e-05
2.89058017373942e-05
4.31962080012883e-05
9.87827030217949e-06
2.98842793984719e-05
5.04341883377878e-05
9.32181165580787e-05
7.03679624784198e-05
8.54865078628475e-05
5.83583526991658e-05
0.000104097104374789
7.34023553525937e-05
3.96694103914828e-05
3.00323783696516e-05
9.490375382535e-05
6.21951568524074e-05
6.91863384063396e-05
7.29579876957108e-05
4.3261915202736e-05
0.000109847587588024
5.99991395537174e-05
9.05146630426838e-05
6.29111710162891e-05
3.70715668967337e-05
7.66397365616205e-05
5.16497696764224e-05
9.33177361831091e-05
3.94217834036581e-05
6.7103779886149e-05
3.25656686503912e-05
5.22214817872483e-05
6.88612861972588e-05
0.00011585549274906
5.1471567469299e-05
-2.37449034251195e-05
3.29825174921834e-05
7.4505972220145e-06
3.55659427317473e-05
0.000108402326611851
5.59017836114211e-05
1.46199464415838e-07
2.2611765325849e-05
3.21089248128555e-05
7.6074183578965e-05
4.64767449341718e-05
9.26977520588945e-05
2.81207822500246e-05
9.50268735786609e-05
0.000121196311793033
3.86933177804898e-05
5.51584015789157e-05
4.46167601511598e-05
-1.20569594872194e-05
3.97867028532358e-05
6.3215402855025e-05
6.13007914044173e-05
6.00421133875696e-05
3.77432817680974e-05
1.45053587679886e-05
5.27377952484377e-06
9.42905934978737e-06
7.34251384875866e-05
9.41245406107149e-05
7.92702838687259e-05
9.8494160683981e-05
-1.37963892478283e-06
3.11449070120641e-05
4.68774182716615e-05
7.14854601215744e-05
0.000117029929553106
2.34154651700578e-05
9.85531860355587e-05
9.8231440298583e-05
5.62554027871375e-05
2.97906111614563e-05
0.000164242307051255
9.41812119277325e-05
0.000139303751943766
3.23143128956261e-05
0.000103192569540562
0.000128525324985223
4.1753339021271e-05
3.95663835990669e-05
5.3944248937789e-05
5.328020365991e-05
0.000113175681720384
4.51443135087941e-05
6.54638587127874e-05
0.000109652933982499
1.26060020900033e-05
7.19844201502751e-05
6.88655446361176e-06
8.56109238075098e-05
3.64445860443541e-05
9.45679532978316e-05
4.70186928440717e-05
7.53075531149489e-05
-1.60084315929139e-06
5.09287818708486e-05
2.37897014243095e-05
6.10475570533001e-05
9.0341197807123e-05
7.79335686607687e-05
5.08993354703485e-05
8.80753175252263e-05
6.16951085958275e-05
8.31447068241289e-05
5.03742756795114e-05
2.94879919342328e-05
4.53106063337137e-05
0.000129196724404077
6.6626195096365e-05
8.88027335613188e-05
8.74625326870792e-05
2.09909137344944e-05
2.74028258772381e-05
5.02652599719039e-07
6.72467898728189e-05
4.64320126344497e-05
5.7083620591014e-05
5.79785870120113e-05
3.40871801533045e-05
4.48341869883095e-05
8.19324712323339e-05
7.10579993734277e-05
2.25196576712335e-05
4.24449157225875e-05
9.53782647411113e-06
8.01446478544165e-05
3.21583237150146e-05
3.8309668827936e-05
7.4309687853553e-05
0.000113668412355968
0.000103051172789841
3.64848127453068e-05
0.000111119039110577
9.69363287249845e-05
2.29928155560001e-05
9.12442199057507e-05
9.19857799523257e-05
5.95295058939909e-05
7.97337764694582e-05
6.60103906566776e-05
0.000107071332240446
3.81520718484477e-05
1.46645882674345e-05
5.70077226720502e-05
6.23341328038156e-05
-1.63440302578078e-05
4.30601611829925e-05
4.88743900806049e-05
4.86101125484626e-05
7.59916761401893e-05
1.12978675272346e-05
4.03276861690947e-05
4.59585095835004e-05
-5.63993204564339e-06
3.82234908456045e-05
2.30128791509269e-05
0.000102704752549997
0.000104878517912045
9.59827147186156e-05
8.92485698001379e-05
0.000109130205580762
3.02458290144223e-05
4.02620381675208e-05
0.000114592295565514
4.03073650213319e-05
3.88875877736259e-05
6.595586428242e-05
0.00011040161852857
5.13887850308964e-05
0.00013906013018203
3.54535762384257e-05
8.49096965460688e-05
7.70886489829439e-05
3.44147882494663e-05
5.89328833612421e-06
-3.05981823991213e-06
-1.98148437426348e-06
1.71158324239174e-05
6.67774116941893e-05
1.5724255260709e-05
-3.41334151197752e-06
5.15505225205248e-05
2.95480998353504e-05
2.0346024693514e-05
3.35351651311211e-05
4.49109150725611e-05
6.20636132562297e-05
7.12413363333019e-05
0.000109198840468836
2.99206690663634e-05
0.000167331390986075
8.72707020863879e-05
3.62389914986926e-05
0.000125361604839258
5.70321823768486e-05
7.10193646519465e-05
0.000115688050744747
7.92202138765247e-05
9.62174170240584e-05
0.000128555366525186
3.10887084068052e-05
7.21521589667194e-05
6.62170200654286e-05
8.89719944297357e-05
3.86092932568872e-05
4.67966273547873e-05
7.27414674017034e-05
8.20087175135844e-05
1.04081733983022e-05
1.21507129111043e-05
5.09912713980937e-05
4.47330837658534e-05
6.21607316214082e-05
-3.66640174443876e-06
3.48502656440881e-05
2.56225715172335e-05
8.67934639646798e-05
2.68583677555817e-05
2.78099714071206e-05
6.98945436949035e-05
5.73373012469167e-05
0.000109093514271431
0.000125180850941475
0.000107832432898648
6.64301281654643e-05
3.83423848222342e-05
2.92864553490325e-05
7.40908383809228e-05
8.92088510542867e-05
5.96224794334867e-05
1.95100411748966e-05
5.34964368216496e-05
0.000127935966086431
-3.55700607563188e-05
6.42682799019704e-05
3.34309611636356e-05
0.000115759808399181
-1.70212012278691e-05
7.12362596177074e-05
3.99445265163966e-06
4.3948513603307e-05
8.41504445517566e-05
7.67197259529212e-05
3.29529433559038e-05
1.71425439721268e-05
0.000115110887579035
5.19740515526775e-05
9.06185099042068e-05
8.96290361365467e-05
0.000117387504368474
5.70011228489588e-05
4.28801161697987e-05
8.99415829546394e-05
7.2735164688662e-05
6.49322541124487e-05
5.43928002078464e-05
0.00011021046585941
-4.68572471183748e-07
9.97642711318032e-05
7.34037620500607e-05
4.96344502595286e-05
1.58062884175604e-05
1.48132501419169e-05
7.27166840616872e-05
5.81980931134027e-05
6.26135974969784e-05
4.30636891061091e-05
6.77317342881634e-05
0.000105586371450847
5.22553791436498e-05
5.73368489053672e-05
-3.46730077644068e-06
9.48509086173801e-05
6.70275502385962e-05
3.44934434403226e-05
2.68100697374948e-05
0.000111304139488617
2.87117925260315e-05
5.19652410203129e-05
5.91882336300982e-05
5.37310445506368e-05
3.71759848723124e-05
8.03099726753701e-05
7.60365795000329e-05
0.000100485799775253
7.35938082674003e-05
4.74593148415147e-05
9.97390597707401e-05
-4.43991035154046e-06
1.09095515754065e-05
9.05153893736335e-05
7.45630688926982e-05
1.56185423344761e-05
2.91301431915844e-05
9.3822795495697e-05
8.41712488576415e-05
3.55600006987284e-05
2.84709431039702e-05
0.000105819170895917
0.000163928248839082
5.93107885968916e-05
6.16694944819694e-05
-2.19634642005167e-05
1.67049708123387e-05
5.98717702435138e-05
4.96510547668808e-05
3.00873289460417e-05
5.41905363517309e-05
4.06195999282853e-05
4.47867858067131e-05
0.000107538597418932
4.59425107507364e-05
7.0035065411265e-05
0.000104592382744124
3.96682074553071e-05
8.41172726564429e-05
7.21583791708668e-05
7.30990516957193e-05
0.000113230059059493
3.15627560979897e-05
9.06660072413316e-05
2.46551259427524e-05
5.92267481798e-05
-8.37798986855972e-06
2.00318033879751e-05
4.25402989156738e-05
3.03565020830855e-05
-1.23104198284104e-05
2.54475573448828e-05
-3.43221255705241e-05
0.000110640854968573
4.33868822754973e-05
7.95754627825338e-05
4.99027719339422e-05
7.33158434931259e-05
0.000109610755303308
8.28794508090595e-05
2.42802985700375e-05
4.90676221475235e-05
0.000109643230231314
0.000109060814875663
0.000108740820031798
5.71864834559396e-05
4.70664292885845e-05
5.30698855014565e-05
7.90483255744423e-05
8.66067880447086e-05
7.17261104318004e-05
8.6394049030858e-05
0.000106098593309964
-1.08695024484532e-05
0.000134532997275804
5.75429911134014e-05
0.000120184484111498
-1.59532188036659e-06
7.34383224489353e-05
0.000117553081034656
2.94086516261424e-05
8.11342129662626e-05
2.55823478155784e-05
3.5220330345165e-05
7.30369007629224e-05
8.63706698072556e-05
3.54421858297389e-05
3.88317220437486e-05
4.94047746724032e-05
5.36790398338444e-05
7.4764066094928e-05
7.62440175958154e-05
7.7442507468477e-05
9.98707057152043e-05
7.83101006459325e-05
1.52183292247816e-05
6.22286717033514e-06
3.88427481234812e-05
4.12891965401716e-05
6.93918261332068e-05
3.05618182853153e-05
2.89140586717242e-05
6.54335849656206e-05
4.77951098597727e-05
3.67708803160914e-05
-1.19462000748147e-07
1.00501804905795e-05
-9.30494872318221e-06
2.42049967105584e-05
5.1866147388227e-05
2.74664433717192e-05
6.38680682098568e-05
2.15867230185905e-05
1.19057467043048e-05
1.02136897734804e-05
0.000120342091604758
7.01238571311612e-05
0.000111939675434221
5.64859288813258e-05
-1.63077056853541e-06
5.3180884045023e-05
3.90546132920091e-05
7.68532194006482e-05
4.81036810653228e-05
7.68952596750104e-05
5.7619969251814e-05
6.02815707687746e-05
8.36326639845346e-05
5.84238395672982e-06
0.000109268403694269
3.1936085914193e-05
8.66964614286774e-05
6.15951511405331e-06
0.000106482843543889
3.47190745329646e-05
3.02063746149155e-05
6.02267801857603e-05
8.31270490547716e-05
6.87064598251611e-05
-4.93603534834089e-05
0.000110589021781217
1.33111099776334e-05
3.26898338803495e-05
2.2080343680771e-05
6.623099347314e-05
3.78942852616553e-05
7.31284184223388e-05
5.62057684676045e-05
0.000121267983288721
0.000128620486709023
8.54622947709332e-05
1.15777704273686e-05
3.88414301863465e-05
4.85343500413435e-05
2.38302668674056e-05
4.08976365332132e-05
9.01555958907489e-05
0.000120948689419913
8.0646000278151e-05
-1.75648119871111e-05
-8.50628918066667e-06
4.00722724645391e-05
5.03255832091741e-05
5.46141617392662e-05
9.19370625470054e-06
7.71515639857978e-05
6.48306597330949e-05
6.15762669088053e-05
9.07667697196393e-05
5.3812675340909e-05
4.01670050358312e-05
3.79895531331214e-05
2.99118229770517e-05
1.87028802683068e-05
3.06619094459218e-05
4.47327149114789e-05
7.92717160305355e-05
8.81299704272241e-05
0.000123036330150956
5.3512460411205e-05
0.000150673780263282
0.000134414940136948
0.000103265626579673
9.03836969521404e-05
6.57207106706079e-05
0.000101519867761691
6.23404994345338e-05
7.51410676857736e-05
4.40295120359086e-05
9.80678286864967e-05
5.2517553999317e-05
5.01731632622143e-05
2.442341731093e-05
4.47722004922358e-05
4.02065705263619e-05
6.24325877167353e-05
6.24159058181814e-05
7.75304696141783e-05
-1.98172453084172e-05
5.91712487606899e-05
6.63310932172191e-05
2.57188257231431e-05
9.05245403529278e-05
1.41932377606251e-05
3.39695813624688e-05
9.20436626875399e-06
4.05813293905509e-05
9.37177614808572e-05
6.47522547050727e-05
5.57248804844469e-05
6.32893874082167e-05
0.000104297577328229
-2.5657358169176e-05
0.000116616315748693
1.58028455994952e-05
5.72920041285915e-05
9.0230414134907e-05
3.99633813644605e-05
5.68646357610908e-05
7.54542599764997e-05
8.82728473771563e-05
2.36385758227973e-05
6.16028757552349e-05
4.95785275925611e-05
8.42304867191498e-05
2.76285627555214e-05
-3.1025154117888e-05
7.95560930983102e-05
8.1697382316492e-05
1.65482757544725e-06
7.90478832885267e-05
4.68368157364893e-05
6.6624793006708e-05
0.000110955763876486
3.51398965134875e-05
0.000158744931948666
0.00010272072594658
9.83184078916656e-05
0.000123589694169359
5.58014212771474e-05
8.23834520014356e-05
7.0011907124817e-05
3.36965505771954e-05
2.45371196172131e-05
4.26879799430804e-05
2.24896857492795e-05
8.22757251965982e-05
-1.78393582286153e-05
5.40308668699479e-05
3.34693775097291e-05
-1.10045614111469e-05
1.67060143054507e-05
2.97098841836512e-06
5.29928747337003e-05
7.67732316307796e-05
7.95984306672842e-05
8.68131342548227e-06
6.53219248260485e-05
7.53193259421262e-06
1.20501387825071e-05
0.000103629301436543
5.89194427518167e-05
7.15153374072998e-05
-3.01815924149195e-05
9.09244072938513e-05
4.37325136074505e-05
7.35233031419174e-05
2.93753752062252e-05
6.36236063786782e-05
6.17900261426685e-05
5.74734899862308e-05
8.82067082273454e-05
2.68555749571661e-05
4.87849608328042e-05
7.00177402948159e-05
0.000129458477607426
9.72905299686918e-05
1.17278817812522e-06
0.000122644792939225
6.74926395799544e-05
0.000114592187154272
0.000109566223783701
8.056956572497e-05
3.88525898789801e-05
2.00032756361587e-05
7.1759963690067e-05
4.82327592056776e-05
5.17445291002428e-05
0.000124332412397313
2.90229249193439e-05
1.34076214752452e-05
0.000125246044374953
8.36240806463156e-05
6.96868455653779e-05
2.52208644209932e-05
0.0001223365500879
2.13037938826707e-05
3.33381480063246e-05
-3.72739172855434e-07
0.000110103085969686
8.17895903276087e-05
4.62789384860257e-05
5.77309520157351e-05
9.25307618801147e-05
6.1441102510585e-05
6.1024909751735e-05
5.29667850042055e-06
6.83775824660015e-06
-1.79093228176058e-05
1.42087121115457e-05
-1.61594318831501e-06
1.20846479319352e-05
2.9347565114129e-05
4.15933198443869e-05
7.64419875568718e-05
9.48066079720019e-05
7.24173776422722e-05
3.45876523214504e-05
7.01476036238443e-05
-2.21048272908883e-06
5.19650234504206e-07
6.37667404555198e-06
9.91939258276027e-05
-4.02444331733579e-06
-3.28193580000804e-06
7.10611925709191e-05
6.39237035965501e-05
5.83386284385757e-05
6.03442407126035e-05
8.36747196180985e-05
7.89071143660716e-05
2.84299449588072e-05
6.34335733913348e-05
4.73281707740846e-05
4.52959975361496e-05
0.000117318119744979
0.000118469339477552
8.09162414681252e-05
8.31137915149254e-05
5.76851672681062e-05
4.46623088472861e-05
9.87834875299131e-05
3.05834743614577e-05
3.33957922150912e-06
4.47439173013909e-05
4.57172548592083e-05
1.19870336619517e-05
0.000100284651056475
1.98415150158183e-05
-1.03045668606216e-05
4.96165819068406e-05
6.41967181233507e-05
7.5562274268125e-05
7.23421563231604e-05
-1.70225209775725e-05
4.84895711723114e-05
1.83791523723126e-05
1.03146708861966e-05
3.34014306415802e-05
2.87247663115827e-05
0.000111836179631909
6.11537588075706e-05
3.93302228416169e-05
3.06734055360503e-05
-2.89433629937096e-05
4.6643833554102e-06
8.03981060886853e-05
6.79906518943296e-05
0.000113670035174299
-3.48663649284744e-06
-1.54766997996278e-05
6.95321345567763e-05
7.49950395470547e-05
7.88385694846025e-05
9.19296236390054e-05
6.9207418131734e-05
9.07433902159335e-05
3.48775496899022e-05
8.07831221326288e-05
0.000102775251090429
4.61809445584258e-05
7.06148535238766e-05
8.47444439656017e-05
9.44770254041317e-05
3.73782446758234e-05
8.08231312134513e-05
0.000116102249184602
9.60551375087642e-05
5.25629585890962e-05
8.16071958492844e-06
0.000113212392251013
7.08445965427451e-05
6.63613735855094e-05
7.02490017143254e-05
5.72381717881119e-05
-5.3784707016422e-07
5.04053321879877e-05
4.34587904707777e-05
4.40117333012118e-05
6.5395666073697e-05
3.60458451995158e-05
6.54250273157789e-05
-1.54222139645122e-05
8.77881048281658e-05
3.78357450485006e-05
4.96178841419437e-05
7.81109914454211e-05
8.76454295103107e-05
5.49280733606955e-05
7.25422369834275e-07
2.73482517501462e-05
5.80360160550701e-05
4.71629176186194e-05
6.62956117989035e-05
6.27062961458711e-05
6.02630319895001e-05
7.71140025460388e-05
8.6771545666016e-05
1.16847045595969e-05
9.3763979512563e-05
0.000108542341904395
5.5579531002151e-05
8.32517715483451e-05
4.98292071220964e-05
8.61878250066609e-05
6.26634093247627e-05
3.75558470840771e-05
-5.15269552062638e-06
1.98626170273144e-05
4.39172041839456e-05
6.13796582864177e-05
0.000141304960032932
6.18136239915727e-05
-4.27642752787462e-05
