# Supplementary material for: Research on computational propagation and identification of mine microseismic signals based on deep learning
Source: PLoS One. 2025 Oct 22;20(10):e0334641. doi: 10.1371/journal.pone.0334641 (PMC12543183; doi:10.1371/journal.pone.0334641)
Supplement: S5 Data — (ZIP) [file pone.0334641.s005.zip › 000100800001316.xlsx_0.txt_24.txt.txt]

4.07094339099482e-05
5.99316845668565e-05
3.91459217649299e-05
2.09992264240038e-05
0.000115124151946029
9.08890603252121e-05
7.63089139790548e-05
-2.32121231159812e-06
1.00960611795069e-05
5.84241717551507e-05
8.36710540876139e-05
4.98002751077688e-05
4.54883221790681e-06
4.1493840523247e-05
0.000101517136625498
1.96440862000062e-05
0.000100939637945497
3.56505471674818e-05
3.502109924359e-05
3.26838493516419e-05
1.82419511720656e-05
7.40265215322358e-05
6.27671813738222e-05
5.63481338637687e-05
5.68379806117821e-05
6.06147912095547e-05
7.49476112874714e-05
9.19620289558402e-05
6.99260216314587e-05
5.41208020037611e-05
4.78279447970102e-05
3.55534397402148e-05
6.02218862469789e-05
6.01859730540274e-05
7.34968116334695e-05
1.92695401158462e-05
9.32572188815462e-05
8.21681056699845e-05
1.26240513360619e-05
5.52738259961231e-05
3.19608593662463e-05
1.322674725302e-05
6.99798657049034e-05
4.45517792105127e-05
3.59245549966123e-05
8.02752801125546e-05
9.70039080608552e-06
7.46152617442036e-05
6.61292318088349e-05
4.06833907898888e-05
7.49048478164141e-05
4.13211392864702e-05
9.96129997244686e-05
4.87481003271518e-05
0.000107909203174247
0.00010233495707898
7.31640440319917e-05
-8.91232034638186e-06
9.25018326381031e-05
8.99983374899608e-05
8.17689833729778e-05
-1.31290551279308e-05
9.49585774107514e-05
0.000126448937746586
3.84924805257489e-05
5.20107509942395e-05
2.25580033515653e-05
5.47049117901742e-05
6.71321171941358e-05
9.01201895164847e-06
9.45590908375655e-05
0.000100381156181339
4.8036020498889e-05
7.45229254195418e-05
9.81223842038819e-05
-2.60852685026793e-05
6.14089784540813e-05
2.98213408721216e-05
6.88982105314691e-05
7.77741136116062e-05
3.56151136798326e-05
0.000111218105140052
6.23263300013745e-05
7.85414944682359e-05
4.76700678337294e-05
1.85206395601496e-05
0.000118159250535582
6.61027684654379e-05
3.11632223283037e-05
8.29340952321342e-05
0.000108331332426403
3.30910970433389e-05
4.71983965963318e-05
5.24420145963239e-05
6.18523232847291e-05
5.60684706116537e-05
7.86267247641951e-05
0.000115420590391471
6.24810928636047e-05
9.62619313944538e-05
4.16602207267479e-05
6.35916907687378e-05
0.000101279747726897
5.70324708661157e-05
8.12339721245206e-05
8.11821862020095e-05
9.55542890405783e-05
1.178689628951e-05
9.89511307332901e-06
5.98266214241148e-05
8.64515751797914e-05
2.12932433166566e-05
7.62731219513325e-05
0.00010407579211453
4.75119541203446e-05
0.000102947786580408
3.92329515764948e-05
5.69083113730287e-05
1.98491513706712e-05
0.000112316793509091
1.63045576098272e-06
2.28052408632365e-05
7.57092648059956e-05
0.000106927138972324
0.000106923803619366
2.41587179008284e-05
6.59807445558163e-06
5.48992050729869e-05
9.68209841548206e-05
5.20848090194005e-05
5.49679893979219e-05
-1.23540896768137e-05
5.76010495823919e-06
8.58890345026013e-06
5.77822684636084e-05
7.13467619693366e-05
9.86712532464968e-05
2.06598328500628e-06
4.00082158810505e-05
9.3793376069033e-05
9.06707846939762e-05
2.21689291318574e-05
6.95600966310768e-05
0.000140724072890501
5.03233634738687e-05
6.62468978352638e-05
0.000131318470944109
8.21098591515702e-05
3.98287254463868e-05
7.02276847239564e-05
4.6533906923988e-05
5.83704618458364e-05
6.46345676361326e-05
7.20854462309143e-05
3.4882254118857e-05
6.75524312564394e-05
3.58589402438061e-05
6.44173708800061e-05
8.95326212219714e-06
1.03364277721488e-05
6.28295967492512e-05
4.6049178978711e-05
3.65390723348148e-05
1.47868848364188e-05
5.65754177425718e-05
6.43074596360932e-05
3.30198555973511e-05
6.9253105316222e-05
1.31497297831591e-05
5.04109514394322e-05
2.72922381563089e-05
6.00482446112894e-05
0.000118709447800755
-8.07832941997852e-06
1.87170068763384e-05
0.000112744687392552
5.02484985652468e-05
3.69210809339862e-05
4.96339644248877e-05
4.0362098428171e-05
3.5035296464188e-05
7.17028712830408e-05
2.17559968534869e-05
2.30476968627003e-05
0.000109562312491548
0.000118845464786044
2.91018481007991e-05
7.66991305581576e-05
5.31281707300317e-05
6.01057760465034e-05
5.88306813293729e-05
4.82882057168121e-05
5.75912885085891e-05
2.49452144037442e-05
9.33835087119123e-05
5.62365797096354e-05
8.34589290096297e-05
8.1092522488211e-05
0.000108574925982252
7.94307153699656e-05
8.51285284079608e-05
6.71396376350634e-05
9.47316324679195e-05
8.09978088968183e-05
7.66406935038018e-05
9.12959644338962e-05
8.92277226505963e-05
-1.44275611132311e-06
6.73447879178182e-06
7.16911856090009e-05
9.95988662160492e-05
4.94314391241585e-05
6.84198310652251e-05
0.000114211554407071
-3.44825365603516e-05
6.55167027116875e-05
6.79684815971152e-05
2.41999103560278e-05
4.58087778508737e-05
0.000118201940469492
4.58143549544584e-05
8.1676248404963e-06
2.92235760797717e-05
0.0001098395974372
6.83655135338075e-05
5.04038629191499e-05
4.0801273822768e-05
2.12540585274754e-05
9.59562806860071e-05
5.0047438469193e-05
6.18277306755732e-05
0.000106012672050717
3.35794357433178e-05
8.90920193503151e-05
3.27526931183052e-05
9.2556674740268e-05
9.36668336648161e-05
7.87841153122847e-05
3.17937526258489e-05
7.98261847663968e-05
6.75320228698091e-05
0.000104979610845983
5.28519173903006e-05
-6.05257177209803e-06
5.67366419372772e-05
1.53564714373708e-05
5.33897011288779e-05
0.000126050252775833
-3.63728744800102e-05
7.98251656113723e-05
7.79715152361881e-05
5.59495343768593e-05
7.64260965407748e-05
2.99098363506885e-05
6.24415041368447e-05
3.1090547301943e-05
0.000103355757714396
0.000135762733274532
8.42001974152683e-05
4.93517505520877e-05
4.91241129476599e-05
8.00787175987398e-05
3.00971323813974e-05
4.81669840306001e-05
4.80690582398838e-05
-2.50655956150638e-05
2.73173196590194e-06
6.89472949278122e-05
7.470531225365e-05
8.78323643396107e-05
5.69316724006807e-05
3.96244829994763e-05
2.61585176079736e-05
8.41350911292224e-05
5.14914650634147e-05
0.000134703999184271
4.51174512414139e-05
4.38448899169375e-05
7.31643662324898e-05
3.75854472919295e-05
1.24496405651595e-05
1.63261688327356e-05
4.67924959936337e-05
2.52988809936862e-05
5.33929185284911e-05
9.81470391060963e-05
6.26147791940348e-05
2.8567399684321e-05
5.8902987109065e-05
6.70316872923594e-05
5.82083537886431e-05
7.54115064821967e-05
6.20624895660776e-05
2.65778681520744e-05
8.17120484137691e-05
0.000102106391035301
4.00545512186776e-05
8.03659716622517e-05
5.09676120810841e-05
2.58907933941752e-05
6.20702222592392e-05
1.65984821814323e-05
5.55435805703424e-05
6.8622704001349e-05
4.83352703974968e-05
4.58912556187629e-05
0.000148277153872768
3.42961565587532e-05
0.000112701520212536
4.30251668433585e-05
9.24722529389387e-05
4.80916451616346e-05
8.87800801396891e-05
6.63395862075474e-05
7.06388184355176e-05
3.79211539467737e-05
5.55291153376759e-05
9.41494469115599e-05
7.70508300487934e-05
4.41475743967089e-06
6.41067820602604e-05
8.98487711020849e-05
8.23142419904866e-06
0.000120150759402597
8.87741732250437e-05
9.24174778704857e-05
7.03618879828405e-05
7.8631163271408e-05
4.6869244101758e-05
2.52114469241681e-05
5.09873951360528e-05
0.000103030681000281
-2.06653829414043e-05
7.11739073160949e-05
2.07314627745421e-05
6.99487510555768e-05
3.80102159354729e-05
0.000101573071791683
8.91022756932469e-05
5.06805341817989e-05
-2.35729987534192e-05
4.16943663928779e-05
0.000109642113693437
4.44533738574737e-05
7.66953629724898e-05
7.80774864269233e-05
4.22855126500549e-05
0.000126336148088885
7.14668365675424e-05
4.56884392396203e-05
7.80801078345168e-05
3.06047356897631e-05
8.72702119844396e-05
2.83793259796948e-05
9.19219871406291e-05
5.2281204150635e-05
4.43754324418312e-05
5.98786596471815e-05
7.89721374275248e-05
-1.6603353466742e-05
6.26845555693946e-05
7.28797446842088e-05
0.000104516332546819
2.21524792578681e-05
2.43461934845137e-05
5.34641699673859e-05
3.29276472160466e-05
8.46285678064023e-05
4.61054147866689e-05
6.35516310790581e-05
7.83425515370544e-05
5.51357985999742e-05
2.64016362840049e-05
5.80910353073394e-05
0.000105009046428112
8.96233549015594e-05
7.3595252429634e-05
3.54254095720188e-05
3.41107111499817e-05
3.91056227499141e-05
4.02829068971471e-06
6.65520821376344e-05
4.5578445461538e-05
6.5745184006237e-05
5.3213257958634e-05
3.68650175746924e-05
0.000108342595565754
7.43168898000245e-05
4.75544369094713e-05
8.46308009831039e-05
0.000105049080922794
1.77417523291818e-05
3.96048146686016e-05
2.87541737752336e-05
9.07660207162573e-05
6.70311819717733e-05
5.66193415200231e-05
5.73371942986302e-05
0.000105694982688617
5.88559236412072e-05
4.59445435370836e-05
2.69167525015823e-05
8.89342272899954e-05
8.0749171489613e-05
4.52816953231373e-05
5.84330152646369e-05
8.24270818554767e-05
9.57719654595609e-05
0.000105881164432751
0.000159142791730954
5.3958916173163e-05
7.39786577281754e-05
8.10815546776494e-05
0.000116722666251173
0.000105628303045949
6.82004149748864e-05
7.47004370891276e-05
8.63175913864304e-06
3.64433706610047e-05
9.14225448712258e-05
6.96749347625106e-05
2.09676595157332e-05
2.60270654794962e-05
0.000107168775396798
8.24188128226122e-05
6.72519715463493e-05
4.32161059411971e-05
8.62411217887431e-06
4.30172141047674e-05
0.000130241156853785
0.000106797299343721
5.36882576253353e-05
5.62996704399639e-05
3.89335695885026e-05
1.27508741301827e-05
4.94104248999738e-05
5.38449494940769e-05
7.66296904470148e-05
5.31623991506476e-05
5.8795878829002e-05
6.3024365341131e-05
7.16996783093322e-05
0.000103469091663508
0.000132399794481984
7.20154955142177e-05
6.6279686603018e-05
5.51081018162612e-05
7.89256697653571e-05
8.10974402610759e-05
2.78084237842954e-05
5.49709824159766e-05
9.14593465201145e-05
6.12137438920152e-05
7.02809172656318e-05
4.03729296376101e-05
9.09662410084469e-05
4.62443378756605e-05
6.06617820520189e-05
7.46249150933091e-05
2.81214477120015e-05
4.35674604654534e-05
6.36059669171677e-06
9.56431573629598e-05
6.03384319641101e-05
9.6848108002768e-05
-2.77083644782444e-05
9.85433764790116e-05
6.90946538173324e-06
3.59564727897682e-05
3.3306492619995e-05
5.4961594096846e-05
6.97331950319617e-05
1.70246544607741e-07
2.94029775519684e-05
5.78050308769781e-05
6.01402187489029e-05
8.55824151364513e-05
9.28074224371415e-05
5.76291055592797e-05
0.000104024171312738
6.95835213413688e-05
6.63000927046811e-05
6.88541661855186e-05
3.76218429550823e-05
6.88646190102171e-05
5.95109979117939e-06
3.85963251255283e-05
6.18941318812549e-05
7.96150802111933e-05
1.43102210871974e-05
5.72429374999302e-05
-8.64360175418379e-06
5.29349558678872e-05
0.000125255781557268
1.78063966466743e-05
3.37965388840094e-05
1.65389557403483e-05
6.23630410733612e-05
4.19162083704577e-05
8.00313601466119e-05
8.88590549294691e-05
8.02599023563661e-05
0.000105744092455486
6.28059370710067e-05
0.000128408326157723
2.76873350750232e-05
0.000108191436319089
6.03590871926328e-05
6.29992121291946e-05
1.66434234541374e-05
7.81354971475101e-05
-2.90000673473264e-05
1.33129665436963e-05
5.16082927717493e-05
6.14988037468961e-05
0.000104735997041376
-2.23746010442202e-06
8.18076581678567e-05
2.27100583132225e-05
-5.76727646635798e-06
6.4560499942618e-06
7.02767376375475e-05
6.77694694207209e-05
2.65029458368317e-05
2.77898186176743e-05
9.16338203120313e-06
3.84377038370951e-05
7.25681137857488e-05
9.67463582752207e-05
9.66943407783779e-05
7.21364146415759e-05
5.58582090777093e-05
3.06303019979546e-05
9.32480186310174e-05
5.07290682427079e-05
6.49757886650711e-05
6.77307767342068e-05
9.97613700310971e-05
4.70517018202106e-05
9.94402723356635e-05
7.9073274763987e-05
6.11403988859936e-05
9.46468233898615e-05
7.17271015100071e-05
0.000115836658901234
1.07517281365777e-05
4.82687914931646e-05
6.75997633785682e-06
6.13073909691748e-05
2.1543177337522e-05
7.00734809698448e-05
7.1389089580266e-05
3.67245840060152e-05
1.95135943975343e-05
3.44524645640147e-05
-5.07937778670099e-06
2.28914378213463e-05
1.22278457785352e-05
4.91217302237628e-05
-2.80402718917013e-06
9.79801611957984e-05
5.5242787820359e-05
7.75592620317549e-05
2.54935758836154e-05
8.76132821081523e-05
0.000123266806518285
7.93362569048968e-05
6.57643807425821e-05
7.24171822403717e-05
3.80056445481606e-05
3.79058551987912e-05
4.66707124513e-05
7.15259154791474e-05
-1.82467508548214e-05
1.20936261818271e-05
5.3227788347e-05
8.45380702913407e-05
4.01572416263022e-05
2.21307272160327e-05
3.96363374856379e-05
1.13135604815405e-05
3.43184094104006e-05
0.000148306586738947
4.08435003792976e-05
6.60566390492589e-06
0.000115629276182919
9.4593848031823e-06
2.27235102083576e-05
9.62840282129075e-06
4.07612286893205e-05
8.03292055238973e-05
5.10865656759024e-05
6.69244990933962e-05
5.15630349829414e-05
3.88238662317165e-05
9.90657008698492e-05
7.71922316140385e-05
6.5377658807737e-05
6.71534267860802e-05
5.88513010533626e-05
3.55807142744901e-05
3.99841341073862e-05
5.94789433625859e-05
6.76988128208135e-05
1.44664413144887e-05
-5.74881173436713e-06
8.70903088658265e-06
4.46133528132754e-05
2.47678435956285e-05
6.20465350683171e-06
-5.46014972847745e-06
3.27447087994406e-05
4.51973812086197e-05
6.27823170246236e-05
8.29565979823342e-05
1.80895320442561e-06
1.87403245618832e-05
9.76748625884896e-05
3.25228767123365e-05
5.3579274327756e-05
1.68260805211258e-05
0.000110710927986079
0.000132726975015622
6.10797165060531e-05
0.00011969987922784
6.79454660666107e-05
1.77501468850708e-05
2.99510427952928e-05
0.000122945832639392
8.69775395352832e-05
5.40473651696285e-05
3.55464791396212e-05
6.81035142358348e-05
9.78015118597964e-05
3.7133491171087e-05
6.22485017888125e-05
5.99158366457934e-05
-1.30863772710372e-05
3.44434627329452e-05
9.31291304804212e-05
1.68039598382492e-05
9.39024219349153e-05
8.44466122919933e-06
1.95290319100943e-05
2.04384132038364e-05
8.5834737802429e-05
4.36813143387246e-05
7.04062711399745e-05
1.53499657575603e-05
7.76703303745519e-05
8.28104752297964e-05
8.74495698631054e-05
9.01170609229784e-05
9.64378721934557e-05
4.09308761257737e-05
6.67759646008287e-05
4.11852419531745e-05
7.02649016627156e-05
5.14219334391724e-05
3.98375815577886e-05
6.13578821440857e-05
5.82570618190038e-05
3.46297023256819e-05
3.41309401154298e-05
8.8953063221604e-05
4.37470727356486e-05
5.56623013973199e-05
4.19838933879193e-05
2.19411632141637e-05
2.81911938718651e-05
5.90539657192708e-06
2.47111604492112e-05
1.99027652750895e-05
0.000122851506023347
8.20644326993575e-05
2.97591322418784e-05
7.97784540765333e-07
7.00411593858342e-05
2.95094855622192e-05
3.44195135511167e-05
0.000134781896193762
4.66580281971887e-05
4.09964048066677e-05
9.70092196221899e-05
8.67922806219774e-05
5.33397565961687e-05
7.28735996817703e-05
4.52433756080453e-05
5.06993355453504e-06
-1.44561750251791e-05
4.2269725956752e-05
5.22746981788987e-05
8.6515447316133e-05
3.79847197444825e-05
1.08177157310051e-05
4.93505817662087e-05
8.98518858959144e-06
9.55057282238843e-05
6.81764084232922e-05
3.54445725776229e-05
5.61131153168666e-05
5.0200888038551e-06
7.571626842591e-06
1.40088180323478e-06
2.42438986426225e-05
8.38348708128288e-05
8.89893877194691e-05
6.47091024110334e-05
5.00437896696063e-05
6.71839163691617e-05
0.000102814017224758
6.96134477713025e-05
8.2335103761627e-05
8.6957371787475e-05
-5.47751978447359e-07
5.71109956620269e-05
0.000127499964905524
0.000103683666041562
8.39161171829641e-06
4.23360562016424e-05
3.10694952534658e-05
7.4321170345472e-05
4.72112058355269e-05
8.67441345813326e-06
6.239734348659e-05
7.95115403196309e-05
9.15836468948693e-05
6.90441657659409e-05
0.000113126870303235
3.41062419414253e-05
7.3745670641053e-05
9.65079044641354e-05
6.5707494756958e-05
6.56980775347488e-05
2.5057923957028e-05
9.63410253771026e-05
8.85898570627635e-05
2.13725067550051e-05
2.74952978250141e-05
7.30981825681658e-05
2.78870740122321e-05
7.84086542374886e-05
5.26778608982232e-05
1.11552454297383e-05
7.48204029906575e-05
9.09589824214473e-05
3.73181125391494e-05
8.04763079441132e-05
4.40829013952758e-05
4.48263273370414e-05
5.50599671013472e-05
3.87104226076563e-05
8.56420255374433e-06
5.655855710508e-05
5.01255351040838e-05
0.000105793736132974
5.20529891014902e-05
8.51568862200718e-05
8.03598492952092e-05
0.000105316293187496
1.90890025566311e-05
7.00181809246156e-05
5.67734683674557e-07
0.00011141588300039
5.19986178583658e-05
6.21446629187952e-06
8.9821635919245e-05
7.86554633918448e-05
-1.89551006498077e-05
4.79686346266786e-05
2.87298792854815e-05
8.68238105826656e-05
6.52632013034894e-05
2.82258266029021e-05
9.5559876249996e-05
6.35642875392903e-05
4.0541921866542e-05
0.000127183551283144
9.31518384962453e-05
6.92890392577661e-05
6.62949479685269e-05
5.3635036718429e-05
6.7794485824831e-05
4.91628789121874e-05
7.06506967792109e-05
2.1749539284498e-05
6.46755358684348e-05
5.25230684447535e-05
0.000100372602161086
2.76072972110428e-05
8.2357300818838e-05
9.67552939416455e-05
6.03888276617959e-05
4.93414449863357e-05
1.78641244339415e-05
3.95307101089617e-05
1.91081396547962e-05
8.55294160342736e-05
8.7020542419454e-05
1.83335918555767e-05
8.77733954026128e-05
4.37482317580839e-05
2.61241099850075e-05
9.53958625593977e-06
0.000131959627825972
5.65297833035525e-05
3.80617594682513e-05
5.38252480623496e-05
0.000118300072860883
8.40382926403834e-05
7.15303117463895e-05
6.9070684621246e-05
8.9654817584788e-05
0.000111770669968413
7.73251765633176e-05
0.000136508758122811
5.3342319967174e-05
3.98851635737833e-05
9.28306061177235e-05
9.2537847139066e-05
5.48756991023114e-05
7.26125639209459e-05
7.03517202101268e-05
9.44621324436668e-05
6.39643285529787e-05
0.000129405514075286
3.01534207935379e-05
4.4313835990617e-05
7.39647158112845e-05
6.49363848403936e-05
0.000106384523480576
9.46071752709623e-05
9.27656189972035e-05
8.023879744595e-05
2.85673626329771e-05
8.41258846496887e-05
8.1707835658899e-05
5.1669019930714e-05
8.32067658683323e-06
7.20348889763957e-05
5.40581045961339e-05
3.31123317508008e-05
7.618512144198e-05
0.00010340362928739
7.85042541906034e-05
4.4351817638453e-05
6.42351305080478e-06
8.19585312018524e-05
5.05708679629856e-05
3.49664871567649e-05
7.54760968609561e-05
9.85327375758715e-05
0.000128049238142548
-6.76940187982768e-06
8.69668928689119e-05
5.16699660623161e-05
2.11940371448952e-05
8.78154195824936e-05
7.8544915994404e-05
0.000137189092866644
4.23193482681342e-05
5.95340798191476e-05
4.22857436632671e-05
6.36569669626717e-05
3.29822948042608e-05
1.90975818077352e-05
3.77681549259228e-05
5.79095713900234e-05
9.34905174854528e-06
7.98139387896771e-05
6.20070839253546e-05
9.69635940183569e-05
2.40180156503124e-05
6.68916553216358e-05
6.50046912964268e-05
2.53379979815506e-05
1.48286404899083e-05
-3.71986835885935e-06
6.86633738181927e-05
0.000109353606356305
1.09082552988361e-05
5.54742236733498e-05
4.66671225523146e-05
9.34583335853695e-05
1.71913247742725e-05
5.98803863844636e-05
4.23273310184718e-05
4.62780677351191e-05
4.27340216465348e-05
0.000103548315256159
6.03681580611264e-05
0.000103564832533654
7.25572598057939e-05
3.8197482287659e-05
5.68544735219693e-05
7.19112454750197e-05
3.59082865026541e-05
4.29072243734857e-05
7.56582784559234e-05
0.000103875095292552
7.44385929822957e-05
0.000128264753396503
8.94547540607945e-05
8.24075588513409e-05
6.04375722104252e-05
2.11425588194087e-05
6.00273053559593e-05
6.86082845743617e-05
3.21151892643081e-05
8.28156654692705e-05
8.52801002486689e-05
8.36444105457461e-05
7.93144554588143e-05
0.000119404917036108
4.68373161308799e-05
5.17515613667749e-05
7.3986751824026e-05
9.41806700211084e-05
0.000102463652195992
7.48720256732735e-05
0.000101391075519822
9.31358487184448e-05
5.86459902502199e-05
6.99151012118841e-05
4.76795966797031e-05
4.73163878578861e-05
5.73503510269359e-05
8.41454837544518e-05
5.33824164334569e-05
4.89690536260751e-05
6.29723141155738e-05
4.2572191908272e-05
6.68183991930098e-05
5.10183042357575e-05
4.2556360664021e-05
-1.34459476747872e-05
2.55255382447608e-05
4.13066744604135e-05
8.83225366901104e-05
2.43967275024215e-05
7.54096731983187e-05
5.90072255878168e-05
4.77519546953723e-05
0.000130876460772419
6.67150371600854e-05
3.11443501442361e-05
8.94315903319069e-05
6.82641885693659e-05
1.77071786173147e-05
0.000117067818558807
6.32151849562934e-05
7.73350006541558e-05
6.27042829172188e-05
0.000104856265058919
5.00699118099563e-05
5.90053133415027e-05
2.86001807700573e-05
4.85603371655891e-05
6.63604683731732e-05
7.52349299352837e-05
5.17004408228597e-05
3.97931261565777e-05
7.09909627039261e-05
5.54591732649697e-05
6.11938861408911e-05
7.41105539860929e-05
0.000105225775056418
9.05875751372917e-05
8.25969059400066e-05
6.72472282918778e-05
5.51606231114745e-05
-1.41701803058685e-06
3.07969007908123e-05
9.84195607740723e-05
1.57337911609834e-05
7.08401157041208e-05
8.75626731026637e-05
5.48490234034171e-05
4.54553687463505e-05
8.301324652639e-05
0.000102075902059114
5.98538548776883e-05
6.1273486081879e-05
8.30241605482452e-05
2.92573603314367e-05
1.94381942201261e-05
0.000105250335439001
8.91540502860021e-05
2.82846414738629e-05
3.97215320466673e-05
-3.44715912654334e-06
5.7692794698459e-05
6.17707419073964e-05
2.83701753129104e-05
0.000102640685156913
5.2937668489686e-05
-2.63258986617451e-08
1.10870760279456e-05
0.000135968789944581
0.000105443001746316
6.13024458560743e-05
8.65629969367626e-05
0.000102801992086298
4.06014617523512e-05
7.81869354904365e-05
4.98926660335114e-05
8.50466321569801e-05
5.26995307656604e-05
6.65904457962498e-05
0.000101588028453069
3.50717596884767e-05
5.41091472752792e-05
3.12370236601052e-05
2.04421235493988e-05
8.10230038022758e-05
8.07154240830142e-05
6.65144571202808e-05
2.98087003917784e-05
0.000107326953378343
4.06639233394438e-06
8.05289030514924e-05
0.000139945540114771
8.06113142978634e-05
4.0033012710647e-05
2.84771276661168e-05
2.16456098963442e-05
8.04156610075954e-05
2.06871622433817e-05
7.98761135958234e-05
7.61025243294663e-05
8.39570917669095e-05
8.10725400341658e-05
7.48690768228906e-05
9.3861787110153e-05
4.30134993533463e-05
5.70523717675597e-05
0.000105607248339534
8.80157852244731e-05
3.15669007555739e-05
4.50050112144478e-05
0.000109419308404149
-1.93360440569059e-05
1.17600545032749e-05
-1.00775785244299e-05
2.99704071065547e-05
2.87001498135575e-05
5.79733425351526e-05
9.03383464443825e-05
9.35997603323965e-05
5.6535757866537e-05
3.80764594425092e-05
6.89135897949051e-05
8.2609941210479e-05
9.6916331640858e-05
5.92209626304732e-05
8.68730835279168e-05
6.42804707213101e-05
6.80934408045484e-05
4.24721478897607e-05
4.52041342872357e-05
3.42807540175016e-06
3.76911256399108e-05
0.000110011921389066
7.75997977665941e-05
2.45581902070909e-05
6.95383207549076e-05
5.79745990011236e-05
5.70262708025421e-05
5.0538509088308e-06
7.22010096335239e-05
5.94383513010297e-05
4.04522989650412e-05
4.414066288087e-05
6.60177061059896e-05
4.63385261196979e-05
4.74913011944905e-05
6.46719998761377e-05
9.81677172853094e-05
-2.18764279370618e-05
4.06446494348011e-05
8.00834929236337e-05
6.44541737592542e-05
-1.04427518879015e-05
6.7700945061e-05
1.35854177166262e-05
8.4840249688077e-05
4.1329678701677e-05
2.49788694844167e-05
-6.41053285329025e-06
6.09171076495086e-05
4.00408823237804e-06
7.92112132044974e-05
6.83182997640918e-05
4.59713839383282e-05
3.10268010715387e-05
5.28719314580889e-05
7.54969725365634e-05
8.08139626354022e-05
7.93946883275068e-05
9.340058521426e-05
5.34793301911603e-05
3.66907898584914e-05
8.6317549667066e-05
3.41177022794826e-05
4.25535137185466e-05
8.05174461165215e-05
-2.53307472743856e-06
6.45436790976827e-05
5.55697528321701e-05
0.000105055658530627
9.64861659083917e-05
0.000103791895471086
0.000125139079870906
0.000136142209531378
-1.93786263167318e-05
5.93071636694501e-05
0.000124265911391249
7.8780684715358e-05
2.56598275482811e-05
7.46543165653243e-05
1.24857776824719e-05
6.44966356467759e-05
5.79023603607833e-05
2.01681141265793e-05
1.77992081445598e-05
-8.5387976167875e-06
6.44908415200982e-05
6.99698080684077e-05
2.36113281198069e-05
9.04222714180765e-05
4.36369432216382e-05
2.01475678753069e-05
1.17357076276561e-05
4.16246682503528e-05
1.4648700322726e-05
3.03755449729934e-05
4.76170461185976e-05
2.82901824380492e-05
5.69874234272933e-05
7.86506199187741e-05
7.31157912393765e-05
5.48162084835189e-05
7.27528846620324e-05
3.22670566433737e-05
1.34479534355333e-05
2.83101255661266e-05
3.20580671858534e-05
8.43637181759931e-05
0.000106463734743469
9.44007015742131e-05
8.30804579843215e-05
0.000103593572789104
8.80232815397818e-05
0.000111638275680217
4.67906017631967e-05
4.65440019107786e-05
8.00110368604481e-05
5.56435311339787e-05
6.72790026922194e-05
6.44076325546678e-05
4.97433866428122e-05
0.000104231075261441
3.68394698633447e-05
6.87235936034737e-05
4.62120719205042e-05
-2.63337403753021e-06
4.24078740355539e-05
3.72615485996794e-05
6.82337528905068e-05
7.40707369654867e-05
3.08380949983087e-05
7.27224139992184e-05
5.89852651933036e-05
5.24639334125537e-06
6.37513305347479e-05
5.33868122303657e-05
0.000107725907621762
7.95332669223251e-05
2.39299815721981e-05
6.09369700375342e-05
-7.61517075502306e-06
5.50796520021199e-05
9.19811883644618e-05
0.000108283739079825
5.50943365014e-05
0.000119840650563081
7.16284289254554e-05
0.000127704173263011
6.27088052268583e-05
2.65023927030694e-05
6.02385254261901e-06
8.41534066706861e-05
4.66169620592669e-05
7.87075786176546e-05
3.37078952237764e-05
3.23052273208799e-05
1.87027290360847e-05
6.91755421245192e-05
5.78789189547797e-05
6.83688635364988e-05
-1.30384316109107e-05
7.07963159930619e-05
7.02146288409749e-05
0.000107911787767816
5.87004038154823e-05
7.80968494310084e-05
4.69828035727575e-05
6.93680481953107e-05
8.54234135506831e-05
1.41590744231864e-05
6.85411122268744e-05
6.40629329123826e-05
4.44708914867082e-05
0.000126941622098134
1.19192452107324e-05
6.27736703393881e-05
7.91254259560951e-05
0.000140121408706533
6.09392665285662e-05
9.41680399616389e-05
5.70882479064232e-06
0.000105106609108878
7.6406847914423e-05
5.23399011650371e-05
7.36124494535227e-05
9.58565645569608e-05
0.000108600752023672
8.20626598284361e-05
3.79353650728993e-05
5.06897873529334e-05
9.39156209305515e-05
2.71049824410831e-05
7.35530234364671e-05
-3.26541749257778e-06
5.55709701419692e-05
2.33321447470913e-05
5.18003720568699e-05
2.32965085562319e-05
6.80742732740794e-05
7.49901609184919e-05
7.62684763285349e-05
8.70401584187735e-07
4.38645566131412e-05
6.74471363404492e-05
5.54056099480659e-05
9.8467015376871e-07
8.3043822064988e-05
4.8606970141778e-05
1.64131304548261e-05
2.29087392489398e-05
2.9228485284968e-05
5.49031097697175e-05
8.2211684220117e-05
4.43417128704756e-05
5.41331272025854e-05
2.23229919410533e-05
5.99174111734945e-05
4.40773300355916e-05
8.11828230236915e-05
8.22623121965687e-05
9.00202665968376e-05
6.45338507953586e-05
3.75029825754611e-05
7.80368514106738e-05
7.94199097302683e-05
3.105322610127e-05
5.33236814685996e-05
7.56217470146832e-05
8.65451787091412e-05
5.48922828730842e-05
8.82473729249419e-05
0.000118528742271789
1.4786057563002e-05
9.78335470335272e-05
5.67975854058895e-05
3.98225373178465e-05
7.68414332086374e-05
7.3529561770015e-05
5.38760697998259e-05
2.79679390276213e-05
8.02443259853615e-05
6.89135869955757e-05
3.96683654315024e-05
6.65682976075055e-05
5.51831928513928e-05
1.57368395515479e-05
9.56973913550038e-05
0.000119822553531005
3.03100662742399e-05
2.42057249263009e-05
3.30954958890801e-06
7.10542734333727e-05
6.12223071191303e-05
6.9651538860365e-05
2.77437038331239e-05
4.02140825832421e-05
-2.36738716813395e-05
-1.35164275175847e-05
3.64724272757819e-05
6.11261992957311e-05
4.54171509244852e-05
6.50107546870203e-05
7.95445791301505e-05
6.99404111497e-05
4.97656897519074e-05
0.000100052871878267
9.50916795779148e-05
9.050348105358e-05
5.68076782632487e-05
0.000118884815900773
4.7001843588946e-05
8.55676705781951e-05
2.03727796431366e-06
4.95357370505007e-05
7.57117456480329e-05
6.17779142076857e-05
6.85647471562879e-05
9.40436917748379e-06
6.05370999450895e-05
7.53350178535767e-05
0.000131292239640548
3.85989866651501e-05
5.11016054106147e-05
6.03625320742149e-05
5.6875694987141e-05
3.95728333699916e-05
4.81696986723099e-05
3.08011853196607e-05
5.44100695967576e-06
6.12072251918783e-05
4.20568025051893e-05
3.99966380955324e-05
4.2636168324706e-05
4.59277443710015e-05
-2.69945872609782e-05
4.59773938647019e-05
-6.27418244663586e-05
-1.47918102237012e-05
4.76446806420729e-05
8.94041040748282e-05
5.93758210406342e-05
9.01851475792496e-05
1.374492213673e-05
7.75876647709476e-05
3.10090612576691e-05
9.54701014910689e-07
5.43822370114946e-05
7.3758971495359e-05
1.07044464150103e-05
6.41134777063339e-05
1.48352308328776e-05
3.04073830303859e-05
5.32255025862774e-05
6.74548976488941e-05
-3.85327172594272e-05
2.14535371793589e-05
0.000114490784950087
3.51881030057709e-05
7.05997394004737e-05
5.95567804785205e-05
7.74391988859935e-06
7.34965161521392e-05
1.62944497810177e-05
7.84846231018551e-05
0.000127291399896328
6.47250111012408e-05
7.74305828685231e-05
7.9861220700694e-05
7.60377323851874e-05
4.99379464862857e-05
9.34313917673618e-05
9.61600233231146e-06
5.81954989831624e-05
6.42273269131028e-05
5.4917986404048e-05
6.34384599661349e-05
4.90893325842494e-05
2.81635539076582e-06
5.4447727470094e-05
3.56951309860844e-05
0.000107420755707686
0.000101563446444303
7.61936676288008e-05
-2.62531757650397e-05
2.47048489663683e-05
9.40999012603562e-05
4.93989552136803e-05
5.90986233738216e-05
4.05611767547255e-05
4.17517076442246e-05
6.48310953423643e-05
5.78573968286156e-05
9.4514761362319e-05
0.000108259953289065
9.66438475237169e-05
2.94929917322754e-05
6.22328760610079e-05
5.06385962707703e-05
2.12727586053498e-05
9.03180809791394e-05
-1.40521635595353e-05
5.71805487272673e-05
7.11084356188124e-05
2.53297468438739e-05
8.81013416858791e-05
8.17642637684752e-06
1.81994267687088e-05
9.45116957480913e-05
9.75953962679508e-05
8.67747668575699e-05
4.12986815708201e-05
6.94171097882094e-05
7.2861801830952e-05
5.31823752726599e-05
6.25248948742401e-05
6.47643999304115e-05
4.32433909615391e-05
3.62462870333851e-05
3.74451729561118e-05
8.23824693324327e-05
5.00357076015019e-05
4.3100516252304e-05
6.34820242864953e-05
4.98465260659832e-05
3.39668160132213e-05
6.94064008044199e-05
2.49421091972753e-05
8.66273116693185e-05
6.16937218431724e-05
0.000115442292860764
2.45634338161717e-05
4.87529984991582e-05
-1.40362063355562e-05
9.26109628447538e-05
7.96623863051326e-05
6.2892836805187e-05
5.89703515654997e-05
6.68397830129091e-05
8.80754307445381e-05
8.06034187757282e-05
2.77305912141571e-05
9.34116588031316e-05
0.000102658394999241
7.54647974536129e-05
5.85375906871052e-05
4.84691951061851e-05
9.37336150591738e-05
0.000102240402445071
9.04471047853077e-05
9.00891868642036e-05
0.00010331007094391
3.58488698419758e-05
6.2872071740885e-05
7.49343799665534e-05
2.10738256463803e-05
4.29970006913541e-05
7.09837241476662e-05
4.52957176977254e-05
0.00011617892474849
0.000110549445857209
7.2926489614115e-05
3.65669418490192e-05
0.000107815346702417
7.08738191367136e-05
0.000113293641421426
5.96849308135833e-05
8.50452669177669e-05
4.7561196141869e-05
8.0765877635952e-05
4.60668194808555e-05
6.11038725506352e-05
6.40007683891938e-05
3.16508766718091e-06
5.0395255347446e-05
2.46955394383326e-05
6.1664294805605e-05
5.51437305508239e-05
0.000116130572786699
4.38645267372915e-05
7.65332744588404e-05
4.04184290004067e-05
0.000100967181154964
9.019055381664e-05
7.10166367700187e-05
7.68525852311327e-05
0.000111476470983072
0.000112144055680277
4.7875657365903e-05
1.20411153963792e-05
6.21783673031165e-05
3.92443368101035e-05
7.2745290742299e-05
7.44387746252958e-05
7.43811093564712e-05
6.19538456872672e-05
7.84028435231271e-05
7.92670467874978e-05
8.64674529541007e-06
9.03230893839984e-05
8.48344201133479e-05
7.30765329556022e-05
7.51829744045097e-05
8.74669830889996e-05
9.37890850774158e-05
4.32873033276561e-05
6.85452378837781e-05
0.000119383191378337
4.64033061290994e-05
6.60161749930758e-05
3.88289793041571e-05
9.40134911294775e-05
8.56261675549756e-05
8.27726018990967e-05
9.18859893123257e-05
1.87105860260421e-05
6.73366438600356e-05
7.04581907834627e-07
4.31252257223154e-05
3.72488952554013e-06
8.86663495635243e-05
6.86246139196526e-05
-6.70712449864124e-06
3.19535804287887e-05
3.10975473642318e-05
2.9403979973898e-05
2.08234037725822e-05
6.35837647039921e-05
-7.47157318808669e-06
5.80988188487379e-05
6.81850910300656e-05
6.77353635114129e-05
-1.45859255863037e-05
4.26206035752247e-05
5.62747260745082e-05
5.58910572422575e-05
2.671250055678e-05
3.65508940673966e-05
2.31605020883344e-05
-1.33451852230955e-05
0.000104810354457491
0.00010753052368524
6.0780490630978e-05
3.04846345675881e-05
0.000166409262457641
3.17217477810493e-05
2.69232984191756e-05
0.000106471854215558
2.87030017659952e-05
6.74891625623239e-05
-4.28732232828334e-05
4.65928442802574e-05
7.46558233168508e-05
0.000105025142979441
4.25742325708824e-05
-2.2918466022793e-05
0.000103387140357441
3.65700400026644e-05
3.31829027554179e-05
8.32766738703223e-05
8.72124317168038e-05
4.6229142153259e-05
4.33836699840562e-05
3.39774000419079e-05
9.8309466045374e-05
6.19819043930079e-05
5.4896350473794e-06
0.00010291233484851
3.207820215095e-05
5.9754201876035e-05
4.75608439869533e-05
6.71632801166684e-05
5.36305720367117e-05
2.53923202612738e-05
7.11533321422793e-05
-7.66024165041996e-06
5.26085800541894e-05
7.65074091111201e-06
8.00711661316745e-05
7.58042981714105e-06
0.000107388100455086
6.9576543494118e-05
8.79652480241653e-05
8.46851675757171e-05
6.99988733709172e-05
8.48095755069097e-05
9.01616383504149e-05
7.38301563108823e-05
6.19871691185465e-05
2.59830191217037e-05
8.98520603541059e-05
5.84513413427151e-05
7.60943593436856e-05
6.10932188895239e-05
3.48979848712872e-05
6.74471735354013e-05
7.86823569464638e-05
5.32186440386774e-05
8.98678793592647e-05
3.44847023251988e-05
3.42926324086261e-05
3.98048156561939e-05
0.000128941087099053
1.678700767377e-05
5.37591619897628e-05
5.04338138672636e-05
6.70881389760706e-05
5.05030945474591e-05
9.87498157481461e-05
9.56753452346623e-05
5.77573328793892e-05
0.000120320262307753
6.47607910454553e-05
6.93426508305579e-05
4.18381863435356e-05
7.69039047929095e-05
0.000118076835625523
9.66886411262821e-05
6.12463587480593e-05
6.66578966958472e-05
5.9310885530008e-05
4.89763491102747e-05
6.22188279488388e-05
5.65206551519628e-05
5.59705652202689e-05
2.81521040850467e-05
1.48672741854136e-05
4.73199063577021e-05
2.3320751434818e-05
4.85108125627184e-06
2.66071299605966e-05
7.34141439586861e-05
8.83333744975702e-05
-3.43935169880616e-06
4.18408593078932e-05
5.71358928888772e-05
7.56769608118332e-05
6.45899679629358e-05
0.000102076516353272
5.93878801569427e-05
0.00010285431171332
0.000115185198617346
6.031665334343e-05
8.04381656643651e-05
0.000103745528079105
8.83946540530445e-05
3.45732049281273e-05
6.18976282863778e-05
0.000133719305582799
6.2925755205203e-05
3.68030335638122e-05
0.000101438941715707
6.1364745148373e-05
9.33121660460135e-05
7.51943040693238e-05
7.70828786626219e-05
6.55613190152323e-05
8.18614189266998e-05
5.68821849885017e-05
4.35889679319563e-05
8.36840650550546e-05
7.20672708770387e-05
8.89359187705585e-05
9.35687029491573e-05
3.14416142231756e-05
8.44584595088855e-05
1.98740518127489e-05
0.000107094474510435
2.40615777536342e-05
2.99692267188617e-05
6.28442622720969e-05
3.74121945657221e-05
0.000132168931901826
5.5850674732641e-05
3.641381326017e-05
4.73539791029811e-05
5.25162280229843e-05
7.46937694665296e-05
2.84982505671227e-05
4.61444477362879e-05
4.29330975493018e-05
8.53754287166947e-05
9.5240294070273e-05
8.31889408654281e-05
4.8835213444738e-05
3.73031916385384e-05
8.26993103972192e-05
6.3999954049014e-05
9.58464595283113e-05
7.83271459496508e-05
6.84592755286271e-05
5.58668969761667e-05
4.87754321242358e-05
5.98770506848356e-05
0.000118421402603478
6.13444589136368e-05
6.10008970451122e-05
7.04924194292757e-05
4.29845679435509e-05
4.60132167435602e-05
4.43909048708017e-05
7.03507041556498e-05
-2.41293253766768e-05
7.90131784650672e-05
7.23350994686663e-05
6.08397924250834e-05
4.07510353175255e-05
8.00174574007849e-05
7.3512035412027e-05
4.99330262021308e-05
0.000106592455915917
8.46804741379327e-05
-1.26820574170944e-06
5.09453212551985e-05
8.61969464530797e-05
7.34591782379878e-05
2.04823019331218e-05
0.000109434346998001
3.44677367920498e-05
5.20749777234452e-05
3.55653455395515e-05
4.60641504799838e-05
0.000108757684747601
1.45377590079077e-05
8.32051396041584e-05
4.02404913994562e-05
-4.64680785064389e-06
8.52581480434782e-06
6.25020241312999e-05
5.91949566823235e-05
9.5734578293926e-05
5.33971959933554e-05
4.14238530075523e-05
2.57470018023717e-05
2.43672054979036e-05
0.000104291419055568
8.55539082384079e-05
2.56742982879738e-05
7.17605040950889e-05
0.000125266510789468
-8.91300202298799e-07
6.65776024048004e-05
6.69701069317577e-05
0.000103470146132383
3.5763383008424e-05
-2.80806320233559e-05
0.00012259989595609
0.000119119712686463
9.23836120579344e-05
4.52932386786472e-05
5.92613649966627e-05
3.48913691627264e-05
9.67258843537662e-05
1.30204152843818e-05
-2.74235420374235e-06
3.91537276308649e-05
4.14677035059698e-05
6.53862914927368e-05
6.26634310156379e-05
7.92900540430501e-05
8.4216814880521e-05
-7.39905181228989e-06
9.81166549996878e-05
7.20824206944376e-05
4.63353252979571e-05
6.25048580185421e-05
5.13519039894173e-05
7.77526409989842e-05
9.88316661356378e-05
0.000100200150782299
1.41235464212711e-05
7.69654610995206e-05
5.7708398410965e-05
4.39235654372571e-05
4.37063121778908e-05
6.58107463864183e-06
5.12912731281037e-05
3.16254464337068e-05
0.000142958225404462
0.000102164977633802
1.74168490372035e-05
3.05594504682996e-05
6.64275618622005e-05
6.72215362987261e-05
0.000115981825920334
9.25699462119665e-06
8.92867159045901e-05
5.20587088470821e-05
2.24163989689053e-05
3.02970391511299e-05
7.83714526559759e-05
4.74744658442831e-05
8.51254174744487e-05
5.1632543955354e-06
9.53250691605216e-05
4.97214016064061e-05
6.25021298474139e-05
5.20337840364686e-05
5.84491193171143e-06
3.62554590484592e-05
-7.27806772106338e-05
1.74561895664099e-05
7.02401932342402e-05
6.43109339982651e-05
3.44176423587043e-05
8.57132812485553e-05
7.29693109743392e-05
7.69552112578876e-06
5.39381343431175e-05
8.52199912547137e-05
8.16169816096762e-05
6.96811579709669e-05
4.00227545886969e-05
4.94260508456475e-05
7.32817807353748e-05
0.000134446239634114
5.69456544129981e-05
9.743912561296e-05
6.42147243161251e-05
7.42869004806175e-05
1.61177716961598e-05
7.37764472681293e-05
2.81760536086695e-06
9.64129799489608e-05
-3.76285843993588e-06
7.5262930176302e-05
3.00246453964262e-05
5.76464576263102e-05
3.24886656105605e-05
6.27396596596016e-05
3.0779923282612e-05
8.49246827173627e-05
7.38025087750243e-05
4.88753412228591e-05
6.96050556929576e-05
5.54827911122474e-05
8.01401847257723e-05
-1.17904600704086e-06
5.69915927475259e-05
-1.22028316304666e-05
6.5517189265354e-05
2.13398068758208e-05
5.02446003019253e-05
2.89706934594801e-05
1.10422357550301e-05
4.00053664744465e-05
5.0479570961768e-05
6.56998959035902e-05
0.000154306884853798
0.000128218198281802
3.79501459437831e-05
0.000131497081904652
8.14749058193532e-05
4.52513401636335e-05
7.13162107102868e-05
8.86051035564391e-05
0.000117346301073826
5.98527448239989e-05
6.40049707819107e-05
8.02412849681078e-05
1.90215601454822e-05
6.51964552372177e-05
7.5926525485154e-05
3.7971202845141e-05
5.25228287115454e-05
7.21977104177256e-05
6.68450456397061e-05
6.48564713044108e-05
4.92954664774285e-05
7.80120493639901e-05
0.000119576020957374
7.95011134359027e-05
-6.86779244607329e-06
2.13488204584978e-05
7.75060302546622e-05
4.0210780261634e-05
6.10278128848797e-05
1.87367873929366e-05
8.48944728499003e-05
5.80380015685441e-05
2.0648153581341e-05
2.45808610254755e-05
3.9052184280794e-05
3.61295121357724e-05
6.64440146333868e-05
9.39238598520331e-05
2.17881828801422e-05
-6.61263600863912e-06
2.88754740709481e-05
9.13992476591268e-05
3.34211997686135e-06
3.31222109235222e-05
3.21023769110727e-05
7.85266155328831e-05
6.48763214508363e-05
0.000102747471735744
5.07176653467025e-05
7.03531383240839e-05
3.42305561445464e-05
3.18176647748516e-05
5.19574854047545e-05
8.40990001508342e-05
6.11308287166767e-05
5.73461882855293e-05
3.79386849568186e-05
6.9932987577337e-05
6.49186824099419e-06
9.21121995804984e-05
2.20721572761666e-05
-3.75056475835028e-06
-3.22340056127592e-05
2.81812401409351e-05
3.109075265862e-05
1.19953504617206e-05
9.22491190144627e-05
9.478442716117e-05
9.32757612955415e-05
3.74262122984867e-05
6.67871508582446e-05
4.22947508687339e-05
7.71449037672555e-05
4.36516212828281e-05
1.19496721927262e-05
7.74311838337878e-05
3.7225102413167e-05
4.15001868966982e-05
3.19837149442442e-05
6.60904020741293e-05
6.848905720795e-05
3.35384394678033e-05
7.95005569604791e-05
7.12939880611154e-05
7.7356729123506e-05
6.68438067807288e-05
3.27908089679256e-05
7.8730150465828e-05
8.90158825938664e-05
4.82343082516936e-05
9.08032203037448e-05
7.09344738912842e-05
2.79717845751422e-05
5.33132963821229e-05
9.54832841844178e-05
6.18088159810196e-05
3.92202294044138e-05
3.71478659246384e-05
3.29191002034218e-05
6.01563973773356e-05
8.6540807773261e-05
-2.80985932747297e-05
4.88377833238943e-05
8.23181105831416e-05
5.39453118750595e-05
4.60696069213248e-05
5.27231196387449e-05
2.83550867184715e-05
-2.65652752891011e-05
0.000106479439024759
4.55806640840035e-05
7.37137834031274e-05
3.32951732753592e-05
0.000125568172305519
3.43560946496774e-05
3.04860099016894e-05
-8.80759569326332e-06
5.97301863250754e-05
7.66791685510959e-05
5.32580016865613e-06
0.000121234609900345
7.91009442702491e-05
7.91901264792198e-05
0.000131004217580978
5.72356932793609e-06
7.58782748143209e-05
2.77687727893614e-05
1.67416756944815e-05
3.59877957604381e-05
1.16764399549713e-05
5.89567792598217e-05
4.45922584757202e-05
6.7515168753521e-05
5.39788385323668e-06
0.000123532367981107
-3.80470102422e-06
4.94398164567778e-05
5.40393282305286e-05
8.17804005607205e-05
9.34446001964316e-05
6.00807544598356e-05
-1.33471593123594e-05
-1.471686176162e-05
3.24928360124162e-05
6.85398355309961e-05
7.28931490401963e-05
7.15236635780171e-05
-6.75805350815598e-06
1.87440814549633e-05
4.8607688262632e-05
7.79525508059654e-05
5.59189063322542e-05
-9.65926682815949e-06
7.51494893130419e-05
9.35069272991396e-06
3.86000144319344e-05
7.52894590150606e-05
5.28199997160623e-05
5.04648358544439e-05
6.80467399604467e-05
4.58064303078022e-05
4.65367259276762e-05
-1.81376800549072e-07
1.66162113581066e-05
2.75313598156997e-06
5.6441856205088e-05
3.21983171028096e-05
8.4857365794354e-05
6.85083797523651e-05
3.73082713849089e-05
2.49052669722107e-05
3.61520016884072e-05
1.39746599531417e-05
6.20034644994278e-05
3.07518290711751e-05
1.44413875928875e-05
6.64042724084264e-05
7.27145764640663e-05
4.14382881850017e-05
8.98977331716197e-05
4.35561428464543e-05
7.64259605823431e-05
8.51269745946854e-05
8.35026156575914e-05
1.97796023939213e-05
4.14738148590474e-05
6.18057620932625e-05
6.1664470541462e-05
8.37049573480753e-05
9.86261626932035e-05
6.45348083613691e-05
1.62233860570106e-05
1.07995970987839e-05
3.86663139602454e-05
3.57253916076621e-05
-2.43448440950017e-06
2.73980574011656e-05
8.67409073575373e-06
6.98720614636316e-05
6.61796012979466e-05
4.45485798038714e-05
5.50185860954267e-05
5.61456685159343e-05
5.93316454852835e-05
6.75529037437215e-05
6.84128886285045e-05
5.53962661497156e-05
0.000124263317655895
6.96295827329319e-05
4.45206035701722e-05
0.000132926157109474
5.75867573969849e-05
7.10518801162602e-05
1.96659536421123e-06
9.63557922429081e-05
5.65114642339862e-05
2.36902875147813e-05
5.80436693632137e-05
1.67741248851312e-05
4.77983643091322e-05
4.49189677577386e-05
6.29511708884486e-05
8.61578896433756e-05
9.79293076186768e-05
6.69782274510109e-05
9.34717499141174e-05
3.5495383859782e-05
6.38238065166958e-05
3.94248507167206e-05
9.0126168311275e-06
2.16036469348342e-05
1.57521193855134e-05
5.97580363836742e-05
4.70916739723636e-05
8.05433119041987e-05
7.93936670223629e-05
6.70028840092718e-05
1.18955879951226e-05
3.88151015597067e-05
9.48522749820882e-05
2.02205196250231e-05
7.38663432111034e-05
1.73140779541012e-05
5.83793327789238e-05
5.50766343778845e-05
0.000109755334064141
-1.62163323285994e-05
8.94179107402293e-05
5.08261260527819e-05
6.63777921342661e-05
4.25739440101566e-05
9.24719197239059e-05
9.40716500288046e-05
5.74895996771928e-05
8.03103946611417e-05
0.000114883008367209
0.000105399374825556
2.29905984988538e-05
0.000121556136345247
2.21389076190543e-05
2.71511180534235e-05
8.25210860915548e-05
2.52283481626794e-05
4.53013721298719e-05
3.6875558901538e-05
0.000104172694324069
6.54044712167974e-05
6.38705923291735e-05
2.50710438151435e-06
9.42411394485416e-05
3.80366998827202e-05
2.17068303503227e-05
0.000130867086937294
-8.07491788533019e-06
2.99719660472992e-05
4.52535946448095e-05
2.45833769581672e-05
5.50709035243246e-05
7.1472680934092e-05
8.3569103239941e-06
0.000101999349381779
9.34879200829994e-05
1.16114318674272e-05
-2.93884184064767e-06
2.61714134304384e-05
6.117665441276e-05
3.24782245775734e-05
5.67732771612933e-05
9.98051417514914e-05
4.37583598167853e-05
4.78310014860163e-05
3.57623510096937e-05
6.4187491827031e-05
0.000122433388835552
1.92593929869039e-05
0.000126438006680222
3.86525552501013e-05
4.1779774517034e-05
8.66355753351433e-05
8.24003146284647e-05
5.36703176602946e-05
8.08444255907666e-05
5.39771765258866e-05
8.49292856449354e-05
4.41334239477644e-05
7.49908207505335e-05
6.66731233318067e-05
1.09180432477478e-05
8.71791689124314e-05
7.29848418562617e-05
6.24652555419885e-05
4.49374878131819e-05
-4.42601706108769e-06
6.58869358519566e-05
8.5781682410827e-05
0.00010416578056643
7.09238562757689e-05
0.000104265433463225
4.57877690713127e-05
0.000124165703696224
0.000126333873410313
8.96924820624271e-05
0.000103362508197905
1.77423129278771e-05
6.79687422057649e-05
3.66727874773373e-05
8.05573784090934e-05
4.89599250377853e-05
1.70646982607601e-05
2.51783302400146e-05
3.02537163116691e-05
0.000121427417443846
7.43008920008869e-05
3.04511599743126e-06
7.16276284289702e-05
4.1490925590669e-05
3.22439455355322e-05
5.13907910212591e-05
5.59330251733168e-05
1.98400642625487e-05
5.94057366452709e-05
4.23787061017156e-05
7.04615720565022e-06
2.32313567787449e-05
-4.68840349728954e-06
5.11219145517632e-05
4.31817874602865e-05
4.75482417935224e-05
6.50473808540914e-06
5.62983052439351e-05
6.43801222657299e-05
5.12893448960916e-05
8.1280324902184e-05
2.45318285938861e-05
0.000120819412193038
5.14208074191951e-05
3.53025931399373e-05
6.88079528401134e-05
9.75687635099301e-05
-1.0913582848523e-05
7.47030508792036e-05
7.90766600445606e-05
7.26192030344375e-05
6.71579795940152e-05
4.89954981033625e-05
5.46323879653862e-05
1.3461716412041e-05
0.000127136667345965
3.55492714965526e-05
1.20929541529055e-05
6.6795107661434e-05
6.28938336798674e-06
3.49072100168649e-05
9.3939659935831e-05
6.72866222082776e-05
5.25286427494318e-05
8.87578194403584e-05
9.15659821361632e-05
9.18104883823651e-05
8.79832399015451e-05
8.90716302029404e-05
8.4953310506139e-05
7.79897266246835e-05
6.76751967803055e-05
5.38948526878012e-05
6.87463534590295e-05
4.26321237007423e-05
3.47388815968844e-05
0.000106127156728053
4.51914427236392e-05
0.000124347070433392
2.43720948155568e-05
6.36273342786213e-05
6.93635167330896e-05
8.20372134192887e-06
4.05688328979885e-05
6.00070628235919e-05
6.68066114715011e-06
3.19383926874826e-05
5.77390687976886e-05
2.10666369572365e-05
3.29435229374157e-05
9.63508004569877e-05
3.85528141391413e-05
6.88706520915097e-05
3.92335737528086e-05
3.74905620601736e-05
7.08378748969195e-05
8.0723652862743e-05
5.27645557154612e-05
7.4345418644216e-05
5.3303531843686e-05
3.38127442576099e-05
6.86498110010875e-05
8.616468117938e-05
1.67675285466087e-05
0.000122274190760669
1.10530685596057e-05
7.29754547517131e-05
9.94893467309552e-05
7.74526011613839e-05
1.70182688197668e-05
0.000100920340235341
5.08743241761319e-05
1.94352576389851e-05
2.67842054924897e-05
2.21377581283807e-05
2.25717861302892e-05
-5.65319494848694e-06
6.68069647597976e-05
5.0411164077503e-05
2.99787842523474e-05
3.96490268243782e-05
0.000106196451135672
5.64108563913277e-05
3.77478674551041e-05
4.3777474420488e-05
3.10821626096943e-05
-1.00217217826401e-05
2.6992336693126e-05
5.73793985282041e-05
7.2486205367998e-05
2.91811712557668e-05
0.000117148311334116
5.62008439790219e-05
7.11672973618548e-05
4.85617755275426e-05
0.000122168625392979
3.62748237650127e-06
-1.03883412011452e-05
8.24168299372915e-06
3.49116826720078e-05
0.00010297512713785
5.79529032118741e-06
4.38718744067751e-05
6.19390194235677e-05
4.95213434694607e-05
8.67614277376853e-05
7.35523571302419e-05
5.84743530401378e-05
3.84432016098793e-05
0.000139620999586567
2.94046156281586e-05
3.68133345774532e-05
6.01051887240412e-05
9.30850081421978e-05
7.00742244053954e-05
4.3568397319698e-05
8.37452259105518e-05
6.65360318469412e-05
6.18189150399397e-05
0.000126754404144671
8.67383362145366e-05
2.10925599305808e-05
4.89687910675356e-05
6.46490168891821e-05
3.47123761527145e-05
3.74958249250552e-05
5.30973600003042e-05
1.09476770114557e-05
2.14422446142453e-05
3.06849665336665e-05
8.05586336025427e-05
3.45648436034793e-05
2.11571603265021e-05
0.000107565916037952
3.25722025238591e-05
7.22043971156406e-06
5.99226380362827e-05
0.000178677575564525
3.31478700798661e-05
1.46606399988791e-07
6.05030103298572e-05
6.76938614659345e-05
5.60313991141486e-05
0.000155577385606584
9.5444828709477e-05
0.00010261584284832
0.00014959666785242
6.62250840867946e-05
7.66866781084156e-05
5.64024651853203e-05
3.55303496262218e-05
9.18615738478487e-05
0.000108967524824596
6.82728043356513e-05
8.39907233464216e-05
2.18275455269642e-05
7.04950487880706e-05
7.96314958237396e-05
8.74305841410834e-05
6.15025770337089e-05
8.41493189960209e-05
9.5105319541581e-05
7.74385409453389e-05
7.64843082467058e-05
7.23900736741723e-05
1.87511105207437e-05
1.68873741881044e-05
1.38672001788618e-05
4.02405636653312e-05
4.33663360901141e-05
4.09299386610825e-05
8.75330244137251e-05
-2.04482841118417e-05
4.39689736431955e-05
8.78841024492962e-05
1.35124296690443e-05
0.000103122430874002
-2.75043783236083e-06
1.86121453131843e-05
3.09252671479168e-05
8.47989395227867e-06
8.51706825667993e-05
1.76713613590528e-05
2.80659595927394e-05
1.6258452399448e-05
4.49402303889566e-05
7.87719190924641e-05
0.000100453834622789
0.000100372980474769
1.78398259097453e-05
6.8429218086989e-05
5.27457000928767e-05
0.000109738467272225
9.9735010266981e-05
8.87240569867063e-05
9.84540327037524e-05
2.77963341750473e-05
4.65455258355468e-05
5.19661974613393e-05
1.15712433671543e-05
4.49890667107354e-05
4.8833950193065e-05
6.25063123960716e-05
3.17005267307313e-05
8.84577122846645e-05
8.0101873108313e-05
2.0775465545449e-05
8.10360180526778e-05
7.03840032575158e-05
8.60936696930247e-05
1.67277098269116e-05
8.29928305718232e-05
3.67094809979247e-05
5.59857145678886e-05
-7.42419017883569e-07
8.34029912571668e-05
5.73049116248656e-05
0.000109424109509298
0.000102027159714743
8.67114812330212e-05
5.11207618605089e-05
1.43067023880452e-05
6.96451860538141e-05
2.56219583807545e-05
2.22987141898026e-06
5.33135517255419e-05
7.36450140355612e-05
5.98625160333786e-05
6.38071539967741e-05
8.62425995272065e-05
-3.33849554353991e-05
6.74020567826027e-05
6.91180156837763e-05
5.11338420118527e-05
0.000120634080724668
2.84011804965716e-05
9.40591119044085e-05
6.97086816192835e-05
5.0542384521477e-05
9.19578152810361e-05
6.63350101417206e-05
3.96910092856991e-05
5.64913248167495e-05
9.06971981930124e-05
5.25767594038281e-05
0.000135622977487039
5.585059181618e-05
9.07363395248174e-05
8.02698930498361e-05
0.000108471196405464
3.69733397308476e-05
5.95739418185502e-05
0.00010725201119763
5.93488646349743e-05
0.000114990055659965
5.11915097108703e-05
6.32175369224342e-05
4.51170049694261e-05
6.83867937869151e-05
4.17989162403877e-05
7.40877611234016e-05
9.39425016230192e-05
4.3009915301343e-05
0.000110982422354455
6.26831387653523e-05
3.84901476252808e-05
3.91757081563185e-05
0.000101787906680671
9.54522030902684e-05
7.68294455788456e-05
4.85965483219362e-05
8.08723060789332e-05
7.33501449591527e-05
0.000115339402395502
4.36493660840996e-05
4.94316861974142e-05
3.05356507521297e-05
7.98338558556651e-05
-7.46031839501687e-07
3.68413600703236e-05
5.21611642279799e-05
5.98392941703216e-05
-1.47884123731169e-05
3.72277435942107e-05
3.94722958513223e-05
2.89446349805016e-05
0.000103473370270507
6.12758282055071e-05
1.72388056095445e-05
3.60682601121951e-05
0.000101844072969936
3.31671148567058e-05
5.68186599273445e-05
6.1599619034117e-05
-3.56859744245622e-06
2.66354356130129e-05
2.00380672020225e-05
4.099216627291e-05
7.41963647637093e-05
8.76356595080733e-05
6.63583308484768e-05
8.60437973858548e-05
6.20067671452898e-05
9.28027251414881e-05
4.48116826476773e-05
1.69882834356488e-05
9.10285818927853e-06
3.12386748451477e-05
0.000104276857084728
3.1057755918582e-05
8.99438182978576e-05
1.23740384650907e-05
0.000115251045634223
3.28583306807457e-05
6.09828344604204e-05
5.99921851185341e-05
5.17537978944302e-05
-1.02510128518005e-05
0.000103950290985611
3.40442942627052e-05
0.000106483973899036
-6.82449149728382e-06
-9.30298763480622e-06
2.92269097127882e-06
8.94059024591037e-05
5.6960517030169e-06
1.07633066315606e-05
6.03339292326681e-05
5.14662594762917e-05
5.62516120448948e-05
4.99102503678057e-05
0.000113545999901901
0.000132043792346064
4.89079546258448e-05
6.61776221145379e-05
3.03214988998498e-06
4.56522485743791e-05
5.53427730469505e-05
6.74841405233827e-05
5.21640560437093e-05
4.5968537104882e-05
5.53953162359141e-05
7.28201706503794e-05
4.79631507122835e-05
5.76563453966234e-05
4.45104178836784e-05
6.99690091095049e-05
7.33795298594852e-05
2.62072899656656e-05
6.26522698586918e-05
0.000138248462870413
5.16650205858763e-05
3.69307999759508e-05
9.34540966888949e-05
3.17733607569897e-05
3.03390142194652e-05
4.82172680410349e-05
1.23184321881356e-05
1.62620232877514e-05
0.000119489103864185
2.31039993612434e-05
6.50750381948082e-05
2.97136399420641e-05
3.81054882645083e-05
2.72349139405617e-05
8.19645890091049e-05
7.2009769015395e-05
3.73763836706879e-05
3.51508256856567e-05
0.00010851887387421
-1.32742862508377e-05
5.31790987570324e-05
5.76786574636274e-05
4.01542697569948e-05
9.06976318195448e-05
6.74613077095933e-05
3.07599781701594e-05
6.24602525160561e-06
3.3725636959033e-05
2.32499698020697e-05
3.38279020191954e-05
6.47790690472526e-06
5.8743274873341e-05
7.32953679810679e-05
8.24756400022373e-05
7.90295856495207e-05
5.14675103901316e-05
-3.31942915112169e-05
8.16899262429674e-05
9.12209271698615e-05
7.71271703981163e-05
3.68423281514402e-05
4.22920851710426e-05
9.21926634309358e-05
9.66792653180588e-06
5.90761570007072e-05
9.690252803735e-05
0.000112612831151143
4.24872192013881e-05
7.19205872303963e-05
6.37187602872029e-05
5.76979969900598e-05
7.28686352712387e-05
2.29839395113397e-05
0.00014300910314436
6.1093632459688e-05
6.98266744347e-05
3.56165959721545e-05
6.50410841258551e-05
7.48711250197453e-05
8.88388838008689e-06
2.94787419083941e-05
3.66178364587164e-05
1.40345659545181e-05
-2.55727667471204e-07
7.2792018002326e-05
6.50614587428781e-05
4.04190939052476e-05
7.94939961272494e-05
-2.91958385768461e-05
8.9946755778586e-05
4.69979367110227e-05
8.26546666263973e-06
0.000123464948369494
8.26448712870515e-05
4.13818746461887e-05
6.16229425296298e-05
5.54514201570198e-05
7.32437683618685e-05
5.06590275252441e-05
7.28170276580562e-05
9.70113428174186e-05
-3.19413825754566e-05
6.01622357294932e-05
0.000101036383681461
7.15492047282778e-05
6.48255170692152e-05
6.99497315149317e-05
5.44064549943824e-05
5.62589425803366e-05
3.54387368965521e-05
4.60395772141084e-05
5.35613305077144e-06
9.08522878765709e-05
0.000128189231431084
0.000112698211288682
5.33753628935346e-05
4.62454714302318e-05
5.3312795688741e-05
4.90175575068466e-05
6.22881470959272e-05
9.00344636493769e-05
5.34673627775762e-05
5.98097975621487e-05
6.12756274378347e-05
6.17526551931573e-05
-3.95718358093184e-05
3.66023674526056e-05
8.07215243292488e-05
7.93058468414288e-05
9.46335793143654e-05
3.22213534697412e-05
0.000116932246558141
0.000103126083090189
0.000107398993788691
8.23003773436127e-05
5.14879158027457e-05
5.06669870389454e-05
5.03772859032146e-05
3.06387097830283e-05
1.88204595951795e-05
8.86310810768269e-05
2.66378786458692e-05
5.33530267044964e-05
0.000100547764099203
7.33371422390226e-05
5.01483960571768e-05
8.76082537628098e-05
1.59934991845313e-05
1.02494123791941e-05
5.18121506490485e-05
7.53162664709813e-05
0.000128007238475559
2.53448618230321e-05
5.11934645136698e-05
3.75319145558554e-05
3.16379195659235e-05
9.15238163900632e-05
4.78673309082589e-05
-4.83826555783441e-07
5.92729313919605e-05
6.29200149864504e-05
6.27207636337202e-05
8.37580105022523e-05
6.97592080057138e-05
6.44020883817848e-05
0.000112980178924523
5.60230946433278e-05
7.27963006206803e-05
6.59042094571075e-05
7.61770882367221e-05
3.2512729572673e-06
-2.47288394574232e-05
3.39137338043135e-05
2.27540067793427e-05
7.4741432773833e-05
7.09844830557546e-05
3.0910605998225e-05
-2.83121561797521e-06
4.56733378723244e-05
2.55468435217326e-05
0.000141804222063693
7.37414670130844e-05
0.000148347848008645
-3.99899494625573e-06
9.12555132946416e-05
4.8725234606506e-05
6.48000500304752e-05
9.38912723785698e-05
2.69991642244412e-05
7.95665091452085e-05
2.2576596409583e-05
5.77361326342784e-05
9.28536673863804e-06
7.63812293694902e-05
7.24853360508822e-05
-1.31674860220805e-05
5.73698229554048e-05
7.56157485300563e-05
1.36782931233381e-06
4.25081195954084e-05
5.49200386666431e-05
2.48123848959187e-05
4.28627008246149e-05
5.80114845309087e-05
3.77176716252592e-05
4.49520009608826e-06
8.89294575749117e-05
5.56278514865171e-05
0.000107439665912688
7.60475479754817e-05
3.06247296038158e-05
0.000104203061054414
4.67980670982926e-05
1.31516853076799e-05
0.000107300861118262
9.2296367133246e-05
6.47153654672911e-05
6.39447376651741e-05
1.93899133726865e-05
6.92938596719529e-05
5.00377460415131e-05
6.45487243230099e-05
3.43505332228921e-05
7.86595493687401e-05
7.48894361313149e-05
2.78224614469007e-05
2.6321544024001e-05
9.41877924948477e-05
2.02569972919032e-05
6.37562508314538e-05
3.67074094271156e-05
3.23132894606994e-05
4.61253403351187e-05
4.73163148733225e-05
3.26038728322145e-05
5.97696643803069e-05
9.1283377545861e-05
7.293341255876e-05
1.68887035025438e-07
6.36594420170635e-05
9.21969017257211e-05
5.69573975271245e-05
2.32697893442039e-05
1.8989898818975e-05
3.65882968586545e-06
0.000102485969566899
0.000147640494650973
0.000118217418180572
0.000146803207960955
8.91026771637315e-05
7.16221441721398e-05
0.000126345319080248
9.03643422093425e-05
4.02278041916243e-05
0.00013217353713536
7.09751374360259e-06
3.70083406365575e-05
9.98762031637203e-05
4.47805908190539e-06
6.38646247125783e-05
-5.13774822654745e-06
5.25865310811917e-05
8.85429431672506e-05
8.00266794351759e-05
2.62729273995537e-05
1.96513385634638e-05
6.65297870043967e-05
6.09582778729699e-05
7.81529027895504e-05
4.21131317893261e-05
6.66478030489856e-05
6.20180020359282e-05
4.06230547241469e-06
0.000118500747413065
4.64409038381363e-05
3.98665727066565e-05
2.48173955724571e-05
0.000122069985731993
5.4034464590368e-05
5.46115963502953e-05
8.17209964254807e-06
3.83570674480987e-05
7.01890293108731e-05
0.000103297034995769
3.35127753485989e-05
8.26166276135713e-05
8.37733790839481e-05
5.63962959668746e-05
2.8868691163767e-05
-9.38323184006954e-06
4.78622873329309e-05
8.41418862852617e-05
6.44933430363235e-05
2.51979345739726e-07
3.95266073615342e-05
7.76635994048444e-05
4.10530551983272e-05
3.41663260295099e-05
3.21128195737434e-05
7.58773499840988e-05
2.64412472663402e-05
0.000108767413885032
7.79138336541672e-05
4.3696543375125e-05
0.000104046933478722
6.25786736588322e-05
7.53088192665601e-05
0.000105580835216838
4.11410549881564e-05
6.23394436421271e-05
6.34467899924711e-05
7.13114137977607e-05
7.9448016154662e-05
4.07377306972421e-05
4.85366971940949e-05
6.47091831290214e-05
7.60290574487627e-05
7.60975172131002e-05
6.6075550310976e-05
3.94618650655292e-05
4.7094214993689e-05
3.18910764508589e-05
-1.40428886453965e-06
4.48456698538047e-05
3.78317165280518e-06
-3.00879023442864e-05
9.04553040281558e-05
7.99225829653967e-05
1.71254164488839e-05
0.000114952535604088
2.20602629627788e-05
5.92041369058516e-05
6.14338251493153e-05
5.28474534771592e-05
7.88321025195382e-05
0.00011743844157004
8.60093848703543e-05
9.56676461717496e-05
5.90160013365257e-05
3.4796920101536e-05
8.18859637312491e-05
2.51177669131714e-05
5.08039443642463e-05
5.92924322869557e-05
9.62409265263774e-05
7.27717465481545e-05
7.29093061778854e-05
8.69177500281745e-05
-2.80827306695463e-06
7.60255445649095e-05
7.20912919337141e-05
4.13370009986994e-05
4.82101100715674e-05
9.82493596493265e-06
2.22515850481104e-05
5.70770165633769e-05
5.08082181523195e-05
9.88500264440171e-05
2.6316391491564e-05
0.0001004177474645
7.16821618766443e-05
1.44426301442128e-05
7.48730591617562e-05
4.58997644488037e-05
8.33561131184987e-05
9.81943220227447e-05
2.91037859985079e-05
7.32460382334354e-05
9.54525031910978e-05
8.79212093304924e-05
7.66254014757676e-05
5.66447921500837e-05
0.000141703890036238
1.98596415381249e-05
7.91028887668589e-05
7.04075999998165e-05
1.98254919489185e-05
3.30525506156463e-05
8.9349621810203e-06
2.05280758223341e-05
1.11202268827942e-05
2.85533402429573e-05
8.4966080004622e-05
8.58789429759299e-05
5.295275675472e-05
4.77932990865621e-05
6.88450062930748e-05
6.95546859384464e-05
1.57188350223163e-05
1.13774381243536e-05
3.26014193167303e-05
6.67905040537091e-05
3.06325999298812e-05
1.23655154242476e-05
4.46827314718538e-05
1.42636839500001e-05
6.98771359132595e-05
4.44566511772227e-05
-3.13541801764412e-07
4.46795236262171e-05
5.83016893247147e-05
5.30897589761307e-05
2.58083401850249e-05
4.14729297995334e-05
4.34258485423585e-05
-1.14657310834665e-05
3.10480659146359e-05
0.000111250626138597
3.73729927326768e-05
4.29540983287295e-05
1.42059196158281e-05
5.7587949757766e-05
7.00708724247311e-05
-7.63254556414792e-07
8.47332775255295e-05
4.45509352612315e-05
8.94577040164905e-05
5.4597781413392e-05
0.000106189086552798
7.56340916049289e-05
0.000124553719091689
7.0983412539474e-05
0.000110225082601894
6.03907746034305e-05
8.23888344881751e-05
7.70060407920848e-05
3.13455879136484e-05
8.84375053896228e-05
6.76201288831467e-05
6.06712485414148e-05
6.39729439005369e-05
9.44179856021809e-06
4.58844592653177e-05
-4.60091248452466e-06
4.71414831034543e-05
6.07091734309505e-05
0.000124797138836382
6.48554813770755e-05
0.000112462706025945
5.77768547760102e-05
4.71852324267477e-05
0.000111703654409835
1.72412343721512e-05
6.91972248780597e-05
5.36351120947959e-05
4.52917174163581e-05
6.83402634027166e-07
4.08970588116207e-05
0.000101475505655186
3.48768013483911e-05
9.91526604306027e-05
8.94424121074439e-05
0.000137221474456309
8.01857865411033e-06
9.77333840211638e-05
0.000108896748003263
0.000100529103943712
7.41742951888379e-05
9.76266007965337e-05
8.95673859321691e-05
0.000106124018150537
9.05934990503224e-05
2.04319246375682e-05
7.81461936143263e-05
8.44099070632696e-05
8.94175504512458e-05
2.4020708161267e-05
5.45533791505688e-05
9.0978511999188e-06
8.27710112023599e-05
7.18555409695644e-05
-9.66324906203238e-06
9.36361722126547e-05
2.75901019509931e-05
7.56706336237517e-05
2.14394812634039e-06
5.20969333306034e-05
7.93730730475014e-05
6.10956923738437e-05
7.24615123630189e-06
8.35749238659082e-05
5.60020422473759e-05
7.42527283879879e-05
2.07127333958259e-05
1.91117830003705e-05
1.49801433923779e-05
5.84947373361732e-05
1.48336713605346e-05
8.49797780525537e-05
0.000103978330035423
4.48391784579531e-05
6.93134998428151e-05
4.4947784198544e-06
3.46816006796062e-05
-3.57609313563436e-06
3.97356272326878e-05
4.11023020429529e-05
7.46547007211548e-05
8.65268814945912e-05
3.72551846147971e-05
6.79608687281915e-05
6.24425346954308e-05
6.81761596118239e-05
2.73873320275562e-05
5.31883777022486e-05
5.51918373249284e-05
9.41524694571019e-05
0.000124494807793202
4.747405061435e-05
2.13661450363566e-05
5.7184079194621e-05
1.56602307128402e-05
0.000106387508335043
6.31126192780387e-05
5.70586118984413e-05
7.31798926491191e-05
-1.84543894671143e-06
6.7616908439601e-05
0.000108573818463508
5.51663966713704e-05
1.34716487694373e-05
6.80108332545151e-05
3.84245758275262e-05
4.81270209169887e-05
0.000108366709841595
5.37698053334257e-05
4.66567765025365e-05
1.33545764062409e-05
0.000104295871849709
3.89074481709335e-05
4.7193855204073e-05
5.59661506578853e-05
0.000120985175547828
4.32964386486477e-05
0.000117251820552366
8.24496067172286e-05
6.75852262380339e-05
4.44611465690215e-05
5.8841273871561e-05
4.39916715149607e-05
6.53638760228551e-05
8.63526953987866e-05
3.67654053972642e-05
0.000119916294257379
8.79886795220993e-05
9.28020231307743e-06
1.04602339955231e-05
7.65079498064212e-05
2.71677785686938e-05
7.38600825425448e-05
6.09023923695472e-06
8.87828851676732e-05
5.70860848399027e-05
6.62848019473849e-05
2.52740409473914e-05
1.80184765598871e-05
8.94738753719389e-05
8.32192284870243e-05
2.76241399711625e-06
-2.43126292529775e-05
4.16378497090322e-05
2.87470248188865e-05
0.000116416852666713
7.85170302020028e-05
6.03263778719521e-05
7.71298046057332e-05
-5.32904375239487e-06
0.000126948117615462
5.24868705368158e-05
1.86027828465925e-05
2.3360660587653e-05
4.78275054031805e-05
9.51034900432956e-05
8.13601891036712e-05
4.81538604864766e-05
5.42674659129035e-05
8.49063446382327e-05
8.82885134743682e-05
8.7794222938138e-05
5.35682029454214e-05
7.15665091087555e-05
8.55877921233302e-05
1.84656679621714e-05
4.22096978452628e-05
5.17714539248436e-05
1.39273614628062e-05
5.10261191737254e-05
2.44052703811746e-05
2.54959688307486e-05
-1.94519313048541e-05
4.14491828995124e-05
-1.10740271146763e-05
9.28408215833713e-05
8.00880195431382e-05
1.66062018329271e-05
6.26857356780436e-05
8.31651921989356e-05
6.16341592467502e-05
6.43615815839168e-05
3.91968392599282e-05
8.92765970158777e-05
0.000132578338047179
8.48511054872315e-05
9.98649158460501e-05
7.26771113757419e-05
0.000103136780699405
5.47250666246599e-06
3.2301341791558e-05
4.02850389311141e-05
7.42424179398635e-05
8.34589719826793e-05
1.27760194452877e-05
2.58810862657323e-05
4.39646119716354e-05
6.35092598080996e-05
8.03919847139132e-05
5.22545826476828e-05
4.02058658801231e-05
3.35629862723671e-05
3.46905686486931e-05
5.46403680303707e-05
9.3656425847544e-05
4.98173851224952e-05
2.08108551423371e-05
8.48824659351604e-05
5.88220653968649e-05
9.3420166860271e-05
6.20153588907823e-05
7.4570319608485e-05
3.05810230398162e-05
1.74018073969107e-05
2.65422888396881e-05
1.86936394149873e-05
0.000102741763663501
5.21449400584425e-05
5.71030456348513e-05
2.65645131422362e-06
4.84773251868067e-05
6.63034155910796e-05
3.95443976275274e-05
7.57498694507737e-05
8.18665016517928e-05
4.41940478086985e-05
2.56326941650414e-05
0.000111474498085504
-5.84420750711818e-07
4.38802159659795e-05
1.04363700082466e-05
8.66898069102743e-05
8.58441472560417e-05
9.11017423026351e-05
7.71818291921852e-05
5.75966013123163e-05
4.3915847889144e-05
8.06472329815792e-05
1.47833421411711e-05
4.34194592441928e-05
8.48690366413306e-05
2.06967602218129e-05
0.000108330580552871
9.93622058814097e-05
0.00016486780277579
2.16220953918225e-05
5.39972151556106e-05
1.84636417946258e-05
7.82565291866011e-05
1.99481575271776e-05
0.000116329976866325
1.46350382190396e-05
2.28863217259281e-05
4.29528464580159e-05
7.48998507561757e-06
4.66348483829777e-05
6.25533724752561e-05
0.000114504299944888
8.41867159882969e-05
7.34763533411506e-05
3.53555347661269e-05
9.45854298360005e-06
8.35078598151221e-05
6.75431980288533e-05
4.19797317278777e-05
4.60425177290697e-05
6.92337086414232e-05
5.69014047608719e-05
3.36126813995247e-05
7.19834116398881e-05
6.87464288160391e-05
6.00333247425482e-05
3.56725627741309e-05
3.15162055478217e-05
-2.04113642704579e-05
0.00012424903094384
7.67281395643722e-05
4.60347849471345e-05
5.00841769886302e-05
6.93068638494452e-05
7.17197909248221e-05
2.80334853120033e-05
5.21353641167027e-05
6.43302848595053e-05
1.81073926504342e-05
1.9299214767897e-05
2.17582039490513e-05
6.77131816475687e-06
3.78252720928633e-05
8.42824556777831e-05
2.23872169665407e-05
6.59395444322752e-05
4.98880732758896e-05
1.55175016908425e-05
6.3893497041413e-05
3.49280049384833e-05
6.64668538103194e-05
3.84591449370918e-05
9.68309966857269e-05
7.79848742828503e-05
4.33861059258319e-05
9.5507325998612e-06
1.41244414966227e-05
2.43843016210303e-05
3.6928621280355e-05
4.86861194599923e-05
5.91939267504563e-05
6.49061841536578e-05
6.3247851188664e-05
0.000115403422595811
6.07960761084489e-05
-4.24224370686186e-06
7.68883491133192e-06
4.5416293701625e-05
1.70034890366397e-05
-4.72101387926664e-08
5.39418978045874e-05
6.97931336231427e-05
3.65449946277927e-05
5.4951689056108e-05
5.76743611644282e-05
7.7934794237706e-05
9.40504721330131e-05
2.71648152142056e-05
2.82456422832596e-05
1.95292952099027e-05
4.86218114455438e-05
5.1652811661199e-05
3.63688456253122e-05
2.81002266410621e-05
6.31226588289286e-05
2.70021753071476e-05
9.33811209610339e-05
5.32641925366901e-05
6.0160715266353e-05
7.07902279942933e-05
0.000105830219623827
3.431726481622e-05
5.99550071444754e-05
7.76313788930806e-05
9.8763737221096e-05
8.60545148628263e-05
5.46860767915893e-05
3.46914515570624e-05
-2.91402011746889e-06
9.18198817606473e-05
-5.45719437211424e-06
6.17052593503848e-05
6.26434234391663e-05
2.28655030926493e-05
7.96654014755862e-05
3.89741015606163e-05
9.5733328271656e-05
5.11503421098208e-05
6.52170563627766e-05
9.99160262192739e-05
4.00409366025862e-05
5.93702866352176e-05
-1.43451313640634e-06
7.2905899441636e-05
6.82454250341324e-05
2.64788694233366e-05
2.85223615385384e-05
0.000132900541427225
3.51858639171947e-05
1.19219765256735e-05
8.69943607293896e-05
4.39630308816945e-05
0.000101358031322142
5.2403355052889e-05
4.9475718535624e-05
2.47699465307919e-05
4.36127604784257e-05
9.3941417270109e-05
4.81867412091678e-05
4.61565780658096e-05
8.90851727900985e-05
9.43757888256961e-05
8.06325944903618e-05
4.88882394756256e-05
6.73956532120145e-05
7.32595145550671e-05
6.83705749407364e-05
6.88476412456811e-05
6.04065618495691e-05
3.1013200105356e-05
0.0001059341259587
5.54289943497669e-05
9.06127172120974e-05
0.000113256006751683
5.89580917239123e-05
5.58517975165908e-05
3.86051869298827e-05
2.24496740244148e-05
8.43791337400701e-05
7.72024653837339e-05
6.58602060397684e-05
2.1917977022172e-05
6.96146245644943e-05
2.62248219929381e-05
8.93141227789699e-05
4.59559803507842e-05
3.54891111571447e-05
6.31998234472109e-05
3.20454968009203e-05
3.96575655776359e-05
2.9735325909087e-05
5.31637606985368e-05
6.00639322850379e-05
6.72317542032268e-05
8.49032925517964e-05
6.79098261042545e-05
2.53980600902668e-05
5.961213453097e-05
5.70971703861716e-05
4.10011554592648e-05
2.37656386729254e-06
4.06689947735591e-05
-3.58426665657254e-05
7.1231986142317e-05
7.79724560359427e-05
6.78450244331103e-05
4.78355803235028e-05
2.42493557947755e-05
3.08356637838232e-05
-4.9792463447381e-07
2.14568472429519e-05
2.46945581479039e-05
-1.9937342981737e-05
0.000101790721553938
7.34617644801472e-05
6.56881660138719e-05
5.31087749686639e-05
2.5271336536176e-05
3.77380342525258e-05
7.70570118770384e-05
4.61535750629845e-05
8.81527136815439e-05
3.69855181117822e-05
5.58106612015012e-05
4.60052690944256e-05
0.000109185295131455
0.000123472552073263
8.23300620597177e-05
4.83910036762469e-05
2.29417969233056e-05
5.49365090475496e-06
0.000105966448593048
8.19736604583923e-05
6.50020913970346e-05
3.98612086954311e-05
4.76537938150765e-05
4.89036595271212e-05
5.27546789105791e-05
7.01283151223753e-05
4.05998016996895e-05
5.60256673818616e-05
4.94065408029155e-05
1.42664802532303e-05
7.39900656592504e-05
6.65351276433511e-05
6.95242363137678e-05
3.96647025287252e-05
8.53408538368111e-05
5.53611549778369e-05
5.11181584350452e-05
3.26117208730288e-05
7.02273757363276e-05
2.96621343729891e-05
7.69889948354541e-05
0.000104031355712331
9.88516824754936e-05
4.329030510961e-05
6.84620499905505e-05
5.51288417180997e-05
6.17756463250289e-05
7.02280062395503e-05
-3.52950376253876e-06
0.000110226766830702
1.36538213135853e-05
0.000101539345193762
6.61466895460251e-05
8.67177538355023e-05
0.000104182182759988
9.53384719487581e-05
7.57734601092485e-05
5.94973188499867e-05
7.06163226353601e-05
6.01368209292275e-05
5.5298847135599e-05
3.30681279164912e-05
6.11059266305619e-05
8.57702433309637e-05
0.000106710874899391
4.76357746522601e-05
9.97822974647781e-05
1.80889688325202e-05
1.71246294203089e-05
2.63433792203336e-05
4.21428397719681e-05
0.00017532230461749
0.00010617346732741
9.17631680678941e-05
0.000117103581172564
0.000143054592233945
9.90224472429808e-05
7.17777511648268e-05
6.71647553996581e-05
4.54490643062866e-05
8.69525492684578e-05
3.45568865862151e-05
7.82265197926243e-05
3.76973136316593e-05
6.61605864982495e-05
4.86532653918754e-06
8.99797564998333e-05
2.37338712662417e-05
6.57926539956386e-05
5.67637921817441e-05
5.08963521075529e-05
0.000103979268577733
3.96355011293277e-06
8.64845256390499e-05
4.09438993612531e-05
1.1673569158114e-05
5.0434520169898e-05
9.14789005043557e-05
8.47596822192913e-05
6.61014953619859e-05
4.90497651854463e-05
8.93594531773162e-05
3.89965287655818e-05
5.28300591163547e-05
6.26672036007979e-05
1.80374476474658e-05
1.98656403282479e-05
3.39231048372699e-05
9.65732245983116e-05
5.05238216100453e-05
3.36184159774382e-05
6.3673821704683e-05
7.80419001893822e-05
7.52717207584723e-05
0.000108099846498093
6.24201852348697e-05
8.81615771634393e-05
4.27667260647585e-05
3.33784914313118e-05
4.64905241499852e-05
-2.93823482092148e-06
2.01084046854995e-05
2.687497145551e-05
4.29215541502154e-05
8.79108245591129e-05
9.27602097197849e-05
6.31874539050432e-05
6.81109382673795e-05
3.04050624024484e-06
8.54090189440872e-05
3.82584050395343e-05
9.59728186756669e-05
4.38014048014329e-05
1.81198677208662e-05
3.98027465147739e-05
2.68240540016271e-05
1.63973934257937e-05
1.61416285880149e-05
7.24919999052153e-05
3.19700825854795e-05
2.77196406320764e-05
1.16552077340308e-05
4.80235154841663e-05
6.35840720502295e-05
6.72065230004607e-05
3.7897549041115e-05
9.43611244876092e-05
8.41776363621232e-05
8.92796783528866e-05
7.64592159039436e-05
4.81102926171189e-05
2.70438259871532e-05
8.82483768174397e-05
9.56757306687643e-05
7.6758883410936e-05
6.889391620642e-05
2.52217468976999e-05
5.02327042052596e-05
4.39901193738165e-05
2.46588051452588e-05
7.71945977472163e-06
6.51099909032617e-05
2.68537761301694e-05
6.54534271349805e-05
2.65276365372874e-05
1.40915821239911e-05
2.37503479846749e-05
7.1291870755018e-05
6.20723730224441e-05
7.40512228523824e-05
7.19066773234854e-05
8.40776967636732e-05
8.58392370422248e-05
3.17116114736094e-05
7.74491080893026e-06
0.000134129946951309
5.99581949362569e-05
5.97465768399076e-05
0.000121701490443374
8.65016570192309e-05
5.25353877367559e-05
6.76391797967655e-05
2.4319171423862e-05
4.9835160559317e-06
5.90664080227977e-05
9.05692239841629e-05
5.2075957821817e-05
5.75973301063434e-05
2.04365311727842e-05
6.19406666630364e-05
1.25402839867697e-05
3.15002121059157e-05
7.08647816154188e-05
8.30691074851095e-05
0.000110393766117926
2.10501577237623e-05
8.58030273283623e-05
5.82462556665474e-05
4.52555609587843e-05
8.33907878392884e-05
5.43773213531843e-05
1.52866658748613e-05
3.16488321194105e-05
8.09130048639858e-05
2.78240669096219e-05
2.89842897649203e-05
3.68154527113334e-05
6.27767091753569e-05
5.67785595932359e-05
8.47036735164102e-05
8.46782070503651e-05
6.84228893732097e-05
5.76616689347669e-05
9.56795939331953e-05
3.00329275880761e-05
8.39968892334895e-05
4.77374666364002e-05
8.37293317749446e-05
-2.13743412922146e-05
1.13276191033487e-05
4.16254275390989e-05
9.83260716438715e-05
5.48337325169053e-05
5.03355719186981e-05
5.27015942461456e-05
4.37233765516168e-05
6.6141678071284e-05
0.000103044898424139
0.000109777807325475
3.15412926928101e-05
7.00171256980463e-05
4.99114270577421e-05
8.04195214241432e-05
0.00012893514826447
5.39207316114179e-05
7.21485324440303e-05
8.71650395284599e-05
6.59573735026124e-05
6.22975080797956e-05
2.03891679918669e-05
7.07499310449744e-05
4.14932654138101e-05
4.7299665937561e-05
8.03135909680144e-05
6.69517836711641e-05
1.97450991008692e-05
5.65229897330258e-05
-1.48540879129299e-05
3.96128771791554e-06
4.0480890355737e-05
3.90280739946612e-05
2.47213592518087e-05
5.85103284289081e-05
4.92540789646022e-05
5.10799204119985e-05
6.48344905564556e-05
0.000119045583430252
5.82861374753683e-06
8.98822816961305e-05
8.27039756777327e-05
5.2084142173702e-05
8.39667449024844e-05
8.85001022450637e-05
2.81096366055309e-05
0.000117608383597581
6.29158345797235e-05
1.32087783397568e-06
2.11681791352208e-05
5.8012863709107e-05
7.84771357059559e-05
4.91705156355033e-05
8.21414343432839e-05
5.52964751737794e-05
1.40812269511576e-05
5.14549441814546e-05
8.76807108468233e-05
0.00012437372656827
6.64963065158172e-05
4.61913910890648e-05
5.2621875174436e-05
2.57215806707676e-05
3.31391226333188e-05
6.17208195284642e-05
4.67273509441585e-05
8.00998570671625e-06
-1.74498668722899e-05
7.98986028103101e-06
1.83501191700951e-05
2.10176801307107e-05
8.29472163824156e-05
2.69206801651876e-05
6.61049887577967e-05
3.35511990471703e-07
9.43415100716023e-05
1.1529141323116e-06
-2.87734704238527e-05
-5.41467432063501e-06
3.00300345828675e-05
2.72514795125938e-05
5.54728155031171e-05
0.000115522688417749
6.59347798457865e-05
9.74399816187572e-06
3.59606339534544e-05
6.28959493965156e-05
3.80380516427368e-05
7.41032897064429e-05
5.33137408729294e-05
7.12147036577435e-05
9.78325888032463e-05
7.10217975071367e-05
8.36040743900106e-05
7.3660130915415e-05
3.54321998631407e-06
1.09547241880009e-05
2.5674193215732e-05
4.30004968273971e-05
6.79697890162609e-05
5.1905571700674e-05
5.41709582215415e-05
-2.19822472651576e-05
4.82704007991862e-05
3.45492530313104e-05
0.000105875609565932
7.12412271258944e-05
8.75523674425305e-05
7.00054085464865e-05
0.000108827398949676
6.83869149278819e-05
7.27691956613724e-05
3.92145808190443e-05
4.22882884942253e-05
4.7086606182066e-05
5.08142106319665e-05
9.67028121275061e-05
6.23910378266618e-05
2.49810010027238e-05
-5.39660806540733e-05
1.23227370871784e-05
-1.77033987686349e-05
7.08565487608999e-05
4.26070310757862e-05
5.78826038658606e-05
0.000115165192857794
3.94624844512887e-05
6.820486897593e-05
6.4548438870901e-05
4.6159099570517e-05
7.06964005018462e-06
2.09317884002702e-05
6.06606018247801e-05
3.91437490064129e-05
8.0524059301404e-05
1.63137957381907e-05
7.72498466124068e-05
-9.41122064283658e-06
7.42668431221095e-05
2.85483343067945e-05
8.16623860099331e-05
1.74394370499878e-05
4.84138022622329e-05
7.44385259165233e-05
7.96590098211271e-05
4.71243983133133e-05
0.00013351088990976
-4.45284117806072e-06
8.97609695876493e-05
4.77538426011205e-06
1.59883365315273e-05
6.26105053742885e-05
0.000113571127791663
8.65635116584249e-05
4.08505107160423e-05
4.64864764459956e-05
1.24487844757654e-05
5.03673947757272e-05
-7.64533541186182e-06
8.15627784676277e-05
0.000108522330087842
3.04819324847841e-05
7.32941356506809e-06
6.0769877153144e-05
-2.18694813320793e-05
4.10753054057099e-05
6.66180390348477e-05
0.000112221018310588
0.000119614347460344
5.97590887181414e-05
7.06020749406504e-05
8.9759537787567e-05
0.000103906496803183
9.43098083695629e-05
5.12189964559346e-05
2.83211588361771e-05
8.15489617270352e-05
8.34547041730936e-05
1.79945721398652e-05
5.13127419236699e-05
8.6723594228049e-06
6.71268361645957e-05
8.40623408523574e-05
7.36949927749137e-05
7.86166444807843e-05
7.31940764838594e-05
1.87530823549286e-05
7.14254892916328e-05
1.87872167890121e-05
3.93967473118776e-05
7.44439011538926e-05
0.000115821842973829
6.33371620178701e-05
8.31253913470895e-05
4.48870378042627e-06
7.27554265566436e-05
8.81725578232247e-05
1.42272660162313e-05
3.29012474634778e-05
6.00876730073521e-05
0.000107483720361635
6.444697475846e-05
4.27515676064896e-05
8.44448999763154e-05
1.37673253044326e-05
3.06681290611162e-05
3.76863291273421e-05
4.29368519776481e-05
6.22574708467845e-05
7.12344207703797e-05
6.61247238131728e-05
8.27874028397085e-05
0.000138182836410562
2.51511653361941e-05
1.14270836886904e-05
7.36295323968009e-05
0.000117875569898986
2.40264818556468e-05
8.32826486286777e-05
5.07659784837081e-05
8.5495633049198e-05
3.08905875546425e-05
2.06194169217573e-05
5.29316284941133e-05
2.13968989430388e-05
3.97909307750359e-05
3.33746930338725e-05
5.74625742679602e-05
2.87218608016788e-05
3.25489771137291e-05
-5.84985672626146e-06
5.76541325906798e-05
1.11852893348932e-05
5.23127218037037e-05
8.91983404617672e-05
2.0548029499022e-05
5.43344589347462e-05
5.64110789485343e-05
1.05645805235573e-05
8.76426584931355e-05
7.13757656336208e-05
6.51012171375892e-05
7.0831900681705e-07
4.07620951285922e-05
0.000136513865115066
2.63012800187952e-05
0.000102984038598419
9.4241710064607e-05
6.61182691107977e-05
6.39191791411888e-05
0.000108293853309283
0.000119057976162429
0.000104558218453937
9.36265971803716e-05
9.2709983543464e-05
5.13209323979793e-05
9.3168222365509e-05
4.23158994343187e-05
2.60900021738806e-05
5.78446255094438e-05
2.92249950726516e-05
4.129371053635e-05
4.0428413898259e-05
0.000114522341495058
8.65888336591933e-05
1.65730056480558e-05
6.39946226919812e-06
3.57109877624219e-05
1.33795478481651e-05
9.39415539039077e-06
-2.73381493613201e-05
-2.53034200195679e-05
7.47294043813921e-06
6.99186643534223e-05
6.39649307212244e-05
3.72537239439539e-05
3.02568612525081e-05
-3.47928111556678e-06
5.69059174346116e-06
1.97874401967118e-05
9.34126899525548e-05
5.34075652444114e-05
5.90127777486589e-05
7.3386678280054e-05
5.3232524230528e-05
8.46335329797637e-05
5.88764164486324e-05
7.41644256209516e-05
3.03530022365566e-05
0.000116914646263055
6.91343934458887e-05
2.82841184199396e-05
6.02272993095228e-05
3.48037194717127e-05
-7.91828571947456e-06
1.19575828803364e-06
5.50405287452045e-05
5.80094003735302e-05
1.84396225083163e-07
5.12053766306092e-05
9.0048973790671e-05
7.67125133521351e-05
2.4924439812589e-05
2.42826345966196e-05
0.000149892931567469
6.18855455258321e-05
6.10283390287789e-05
6.26146969408465e-05
5.14186121555864e-05
4.00117747359152e-05
8.92391389011181e-05
5.50587286315859e-05
8.79216065616808e-05
2.24822944765256e-05
2.29260387331892e-05
7.70480036320669e-05
4.70748713034278e-05
3.90863695521543e-05
5.9591468846307e-05
8.56506075682814e-05
4.63989306739709e-05
6.55848103628267e-05
6.1019601531495e-05
3.06904957932483e-05
3.42960954408391e-05
4.44318396009268e-05
4.62756573725611e-05
3.42787590653118e-05
8.53798340246431e-05
6.64451188614512e-05
3.31226909676245e-05
4.96212768846102e-05
-4.49703742709285e-07
3.01511862471282e-07
2.5597518991735e-05
6.5695743555777e-05
2.94708509848744e-05
5.88899266297586e-05
1.27902807030689e-05
8.50390322053733e-05
3.0904879578144e-05
2.05530371770021e-05
5.05125094900152e-05
3.11671203838598e-05
6.06011039189124e-05
6.49243298993535e-05
5.35583712191124e-06
0.000134918496097407
8.94429764862878e-05
8.78368820874864e-05
7.3059439146078e-05
2.95637461640041e-05
3.64659461906629e-05
1.73424334704919e-05
3.7098762915536e-05
0.000103298156735824
3.8244518374795e-05
8.42615908045226e-05
8.06702064556025e-05
-1.96894160438884e-07
-3.00756166392689e-05
8.99337258625841e-05
0.000111478976869704
9.16502432237445e-05
6.87857239266605e-05
0.000114394478023504
1.62115890420582e-05
0.000110010279388458
4.99892716977725e-05
5.1287149081582e-05
9.40948056851056e-05
7.4433442052093e-05
0.000121153843298366
8.59593146286532e-05
7.49615822451555e-05
-2.40830665879456e-06
7.25648655205347e-05
4.39026946918466e-05
6.59205146236483e-05
7.83155904008705e-05
8.61607739273626e-05
8.87720702274392e-05
6.22715382430838e-05
4.55207319736247e-05
2.30760667481446e-05
1.95084948199386e-05
4.69181897041543e-05
4.22101382712576e-05
5.96037890126898e-05
2.73937332027489e-05
2.31351913780842e-05
4.4365595370491e-05
9.32121706416943e-05
6.71150844550804e-05
5.55889681430321e-05
-1.97413527216366e-05
8.40867980693242e-05
0.000107281692163836
3.38464687897507e-05
7.69845695123712e-05
9.60215086405112e-05
7.18339286821321e-05
9.35382169478287e-05
7.13460812221337e-05
0.000138654839270135
8.45008362213896e-05
4.06188773786012e-05
6.17552508127122e-05
9.92121041962357e-05
0.000105007457919772
5.60501223424147e-05
8.42759733928906e-05
6.37888538564728e-05
9.40833016043373e-05
3.12880036729987e-05
5.92190417293931e-05
9.53740007700539e-05
1.70453332678598e-05
6.12639170883053e-05
5.84405513787654e-05
4.40347015474154e-05
1.712124992576e-06
7.88119425228673e-05
4.6212930546195e-05
9.79414928259314e-05
3.05378012474668e-05
2.54462304751672e-05
0.000103243584468368
5.104868059333e-05
2.62965272456494e-05
-1.42287209191664e-05
0.00011245206036496
-1.85696991289947e-05
6.4267331259515e-05
2.2712489218806e-05
5.76687637617795e-05
-4.09265304103535e-05
4.8752109016631e-05
5.67699007560925e-05
1.84509299328541e-05
5.12005376542425e-05
4.83436036426288e-05
4.59483356059224e-05
3.39172556943842e-05
5.90415918847686e-05
4.60378023871086e-05
4.37846562645917e-05
8.45496835949539e-05
-4.53147563500382e-06
0.000115609830992346
6.07564187205253e-05
0.00011134124540518
8.33067652710696e-05
9.77332140377681e-05
2.23764651385407e-05
6.1110234215044e-05
1.77417261124553e-05
0.000140054252449267
1.21351843215074e-05
9.58043381754848e-05
2.96054142716323e-06
6.57090714845739e-05
0.00010577269590462
6.020513133675e-05
6.32186044747224e-05
7.55963951343165e-05
9.91830265929933e-05
2.34824666291222e-05
8.98989594044358e-05
5.17952734606183e-05
5.08395350984396e-05
7.37864990499369e-05
1.9210326766487e-05
6.20940548016498e-05
2.05878405427259e-05
1.49388784857188e-05
8.39686794336425e-05
1.29336452329444e-05
5.73895951643077e-05
7.85827237778553e-05
-1.90735377867063e-05
8.98892228857891e-05
6.14828191466778e-05
4.26958001175077e-05
2.11755747782079e-05
2.58301179912096e-05
0.000102537957246563
5.27395374278836e-05
3.77681183690446e-05
6.60733172124323e-06
4.35589833889312e-05
5.33872761892243e-05
5.42710128945432e-05
8.68576747767214e-05
6.1156164247323e-05
3.77622665389076e-05
4.87578349420125e-05
6.11939607339737e-05
0.000101480791916897
7.12254150089801e-06
8.64699585481707e-05
7.09963634600131e-05
3.1813811220515e-05
4.38023615561729e-05
5.26802162668247e-05
3.85980346945218e-05
8.19915635802368e-05
4.19721124700703e-05
1.82286528236056e-05
7.38787084861633e-05
9.08439713616693e-05
-3.20327637150021e-06
4.3103348085218e-05
6.92848866787927e-05
3.73200710290566e-05
5.01542889938299e-05
7.13595423205416e-05
9.17881381972161e-05
6.89183911255674e-05
4.10003671506939e-05
0.000132282038105697
8.14290496462975e-06
6.39998353769365e-05
0.000120294523895825
6.75773674450944e-05
2.16327523895854e-05
7.33424151690331e-05
3.17894766683111e-05
2.46317745166344e-05
8.69837218502646e-05
9.51028750558161e-05
5.52040959605094e-05
2.03383186450044e-05
3.84877511427531e-05
2.25874359766291e-05
6.3831502061236e-05
3.42163658090674e-05
2.42044506299903e-05
3.92138930213631e-05
3.09713816616015e-05
5.91236396749967e-05
8.41401134186442e-05
4.72855196519234e-05
6.34940177752391e-05
4.98107200003435e-05
0.00014033792960359
9.44335873852066e-06
6.52958751645447e-05
5.54504199177226e-05
4.65953275794553e-05
5.66832007357118e-05
6.85817642053227e-05
7.52080990035521e-05
7.58156783540068e-05
8.93461359300376e-05
5.56142808100482e-05
1.18899270057843e-05
8.96462269742707e-05
9.96293255950041e-05
5.75346644328743e-05
9.70523734801485e-05
4.39173235320939e-05
8.20951021858858e-05
8.05588534722646e-05
2.34669950581576e-05
9.35041938621884e-05
4.41968689721993e-05
4.00705207641576e-05
3.76130964136566e-05
3.52827908526355e-05
7.86287160903704e-05
7.42742639385536e-05
4.7189576010065e-05
8.06195983983099e-05
7.63631037369986e-05
0.000135512185057165
4.70627220275385e-05
0.000123191776266434
5.45173788405057e-05
0.000107510957032417
4.94579863503693e-05
7.26815160347503e-05
0.000103403941316456
0.000115741581822747
4.84746678224825e-05
2.79687797608386e-05
0.000127540553628776
6.33041924793506e-05
7.02861196375156e-05
4.70071668515808e-07
4.49233846273164e-05
4.24506577872447e-05
8.99686451186587e-05
3.61323047795939e-05
7.78726323444877e-05
3.27992566432938e-05
2.09765522627448e-05
0.000109321403172827
4.07054977106344e-05
3.58193028804193e-05
6.92187719397971e-05
6.80980349136902e-05
7.67278317693368e-05
0.000102699378555964
6.66208815593126e-05
0.000114005630670726
2.67666133365772e-05
4.21766701694893e-05
4.74617526986183e-05
2.5109181872103e-05
5.65566950100745e-05
0.000124174438372974
9.18995744858771e-05
6.2297826178285e-05
4.04524610649833e-05
5.06699783863639e-05
3.01249735503905e-05
5.13306323497626e-05
5.84851831012815e-05
5.84334942135754e-05
4.49942018504319e-05
1.49145848679612e-06
3.41246013446256e-05
5.79694636636192e-05
7.98791775513206e-05
3.56207716775087e-05
4.2022277132685e-05
3.42607312019632e-05
-2.62319581926199e-05
4.45765977679479e-05
8.50707152967994e-05
3.63050301519554e-05
4.45054939799358e-05
3.6435177094835e-05
2.83474709725625e-05
6.89304779618222e-05
7.71196789541163e-05
6.95865603330424e-05
8.10840686118218e-05
5.6383581213876e-05
6.4314400246361e-05
5.09312554928405e-05
7.05896896934805e-05
6.5752637504117e-06
8.17766132807389e-05
4.93017846241116e-05
9.58572961737211e-05
5.14868651681535e-05
3.18890067974105e-05
7.07048008564512e-05
6.95874416940553e-05
8.26352816162139e-05
3.62154928817803e-05
4.99099242210348e-05
3.85379641685472e-05
8.49415664120765e-05
6.19881633278318e-05
7.76309481035019e-05
2.71933442503573e-05
2.0109775952723e-05
0.000117838447399306
7.54301798831975e-05
-3.72996440275507e-06
7.96233581233794e-05
1.99241474956512e-05
0.000117551340424543
9.33693940812182e-05
8.75667788134334e-05
4.98071348776694e-05
6.25754691213884e-05
6.83862108712802e-05
0.000107905740794686
4.21495547923224e-05
6.59073547845647e-05
4.02175022429355e-05
0.000112873460012389
4.99753832906608e-05
6.19631537697389e-05
3.89696027998377e-05
7.91492381634327e-05
8.18359324793518e-05
5.64048392899695e-05
6.02141897211703e-05
-3.09879448004796e-05
6.41018848884308e-05
-1.40723609534888e-05
9.56260787991729e-05
3.9963019284996e-05
9.84281459684377e-06
2.12005591726515e-05
5.44834488278188e-05
3.7878517148634e-05
4.19402268782175e-05
8.18854456703614e-05
4.80802232884672e-05
5.96786139900239e-05
0.000121969028489455
8.20941641682067e-05
7.560600145732e-05
9.36469246276277e-05
3.14972102543186e-05
9.8985181527785e-05
8.77829193252689e-05
5.84759980385463e-05
2.89439098932925e-05
5.42223153169614e-05
5.2481106444716e-05
3.96725486471667e-05
3.0555791842089e-05
4.03044639087388e-05
0.00013366188272547
2.44886631194544e-05
4.33689600454362e-05
5.88871988158024e-05
6.17371746784455e-05
5.60849233805664e-05
6.57291746561275e-05
9.04024324833836e-05
8.1665596329477e-05
0.000101465960356556
8.98757280986713e-05
3.39257427860292e-05
7.96699343836436e-05
8.40140629822639e-05
0.000124649750899412
4.22744007008547e-05
9.21064390159067e-05
0.000102700424700984
9.53706115680447e-06
7.06849701780083e-05
8.87493449214478e-05
4.95375980060021e-05
5.20767894184738e-05
0.000110535041010019
4.97065170853754e-05
5.21734896904255e-05
3.97639612980116e-05
9.88786351084395e-05
8.08090750381177e-05
7.08231154119189e-05
-3.50925813721464e-06
1.61327059677409e-06
7.46388041171132e-05
7.08582142949953e-05
8.40841882933854e-05
-2.07208967341055e-06
9.45823805883904e-05
8.99019927280192e-05
6.08156471325419e-05
0.000104218429738728
0.000107197110520876
0.000117777612580858
4.68606819901354e-05
7.59979268880915e-05
4.53744195972734e-05
3.64334228922135e-05
5.89432616987277e-05
4.01671539470317e-05
7.88261819422424e-05
2.99169869522756e-05
4.71228149541116e-05
4.8274201625783e-05
6.71632780798815e-05
6.73535903580803e-05
0.000111920490359284
6.46704174601029e-05
4.62422302906326e-05
0.000100199077365604
1.31542103518506e-05
2.68036321286222e-05
8.07495097393523e-05
4.01493228514459e-05
-4.4335531755101e-05
6.07395097614517e-05
5.60435794892966e-05
8.80580837129536e-05
1.73961758665587e-07
4.68652466070189e-05
8.03711236264308e-05
7.02102375028905e-06
9.1668829232376e-05
0.000106261342768574
8.52774759148777e-05
7.88437736055134e-05
6.37263660435609e-05
5.3577939952779e-05
4.44466123824814e-05
9.27033957631475e-05
3.43855231020674e-05
4.52314249717543e-05
6.65265424609305e-05
0.00010214289718126
1.86772659410737e-05
0.000110305300946694
2.19828949767632e-05
2.22678490687329e-05
2.22611764053537e-05
6.94843054641525e-05
6.4358838394357e-05
3.90535710656919e-05
6.64754988521223e-05
6.31088124916251e-05
1.26706704582285e-05
8.14476642217916e-05
1.78250136491059e-05
4.6828814976963e-05
3.43408840125769e-05
1.36502827589912e-05
3.88207699910387e-05
4.86287531358862e-05
6.10142190388216e-05
6.98703550336951e-05
5.31192145895887e-05
9.12505865494151e-05
0.00011760756377065
-1.40646582384349e-05
4.30672764013534e-05
8.0109104140642e-05
3.1716969475618e-05
8.75392811436956e-05
9.60594450838967e-05
8.67058886470294e-05
7.65292699030186e-05
7.64180329142708e-05
7.02605430347761e-05
8.09539229841474e-05
0.000114669001086933
2.38812222842128e-05
4.83605839837655e-05
7.41966766544511e-05
1.53393038440366e-05
3.35207666235586e-05
4.70036709853331e-05
4.72098145329127e-05
0.000106563127072474
3.06004770572306e-05
4.09928556743924e-05
5.10119751068401e-05
1.31051830849315e-05
5.40092629703468e-05
1.89767310159739e-05
9.83837819635301e-05
3.52234585016035e-05
8.17949807204493e-05
6.58246125459559e-05
7.08753623189168e-05
4.13099192105633e-05
6.91557452913132e-05
0.00011580700339402
4.89556018525762e-05
5.1330975955229e-05
9.15189680147402e-06
7.82119771487539e-05
9.16723954760859e-05
8.14152206252059e-05
3.91072559750276e-05
6.72598511655898e-05
1.66901127741701e-05
-5.90379618292839e-06
-8.94956603455766e-07
4.86273150752631e-05
8.37301960906261e-05
1.33084845462786e-05
5.27559633488799e-05
5.26744906606633e-05
9.52551786209887e-05
4.35002661563577e-05
7.30091291485481e-05
0.000102267730353437
3.42215712486297e-05
3.75756835676485e-05
2.23694897130825e-05
1.35927570279922e-05
5.97375135639165e-05
8.15932574779603e-05
5.48835239415275e-05
5.82369242512909e-05
5.49632711234342e-06
4.34079576654387e-05
-1.1942762174296e-05
2.00773146001929e-05
1.20392728216615e-05
9.45791847082306e-05
8.98870468216183e-05
7.0842460392143e-05
4.88587758722584e-06
5.7825181633858e-05
1.51717766348228e-05
3.84270226754126e-05
5.27374531057246e-05
0.000103882774426061
9.24032759420642e-05
3.72202985180102e-05
1.56706908252934e-06
-7.4095984648979e-06
7.92661866982531e-05
3.56494956668295e-05
3.49500876650663e-05
1.5344397573825e-05
7.13873048340909e-05
9.59764492916976e-05
0.000104554576291313
0.000146231491011099
4.39139519447933e-05
3.41474357039068e-05
8.62533708624907e-05
4.74055928906109e-06
4.54704541285237e-05
8.57696684016901e-05
2.58038218623904e-05
8.95217117087705e-05
0.000105379090498532
8.0601616206245e-05
3.3137310344781e-05
8.01605379229017e-05
3.70167355624733e-05
2.4069053253752e-06
0.000112392313097239
3.68281191018796e-06
0.000101918780128982
2.14331598665489e-06
6.96386452973178e-05
2.83774210034229e-05
1.20643436004467e-05
7.42628667603001e-05
5.28215674652706e-05
8.70638321112468e-06
3.75400037909088e-05
3.5424816929851e-05
0.000128062909893487
7.68321276668695e-05
7.49574760211509e-05
8.71733641800414e-05
7.38334753014175e-05
5.10222793025488e-05
0.000102552133708467
5.94269765912284e-05
7.28216065868469e-05
8.46360298246344e-05
6.47062173897726e-05
7.7816805560878e-05
9.31132881238536e-05
0.000115745420202206
9.01176858694991e-05
5.45989242132285e-05
6.06237017311199e-05
6.80710655313593e-05
9.21138513563479e-05
6.09286331692688e-05
7.39069568523669e-05
3.17540348269713e-05
8.20139693865189e-05
5.96492905681544e-05
-2.55027888692504e-05
-1.44997349039394e-05
6.2613157639125e-05
2.19950124960457e-05
8.55750773926226e-05
8.46522098367093e-05
0.000105258408899816
6.46863567180412e-05
4.27574128273273e-05
6.59133317464888e-05
1.35024759495481e-05
5.53839359226723e-05
4.64619643943674e-05
2.57264767555406e-05
8.04468107342671e-05
6.66260089910687e-05
6.53419296569346e-05
3.45404676531903e-05
1.20812794608353e-06
7.79889518139994e-06
3.54412577852344e-05
8.05936132923384e-05
3.84486112314746e-05
8.76398366116079e-05
0.000118084599644188
5.7384822296052e-05
3.51785410847518e-05
0.000138983074723655
-6.88603319569606e-06
0.000103524979223389
8.24723650126571e-06
8.12413143017045e-05
4.54288089285599e-05
6.00406718132744e-05
0.000121338604304515
5.05298442298777e-05
-1.32099495431401e-05
5.93826644353745e-05
4.08869186688392e-05
3.14186436226644e-06
3.14128720235408e-05
3.60119234104392e-05
4.6572962024355e-05
2.8757038219268e-05
5.52763143417814e-05
4.83432115622935e-05
7.04329079096105e-05
1.11143222117559e-05
6.58020657804213e-05
1.88866531057271e-06
0.000104972413741756
9.56741879879604e-05
5.49680864731217e-05
8.09929896953373e-05
7.81714987007784e-05
5.21136449612778e-05
7.86208510148454e-05
0.000114101797962511
1.3427522306847e-05
3.87900473581509e-05
0.000102116075723116
6.09587288255206e-05
9.69999259815116e-05
3.52865358260055e-05
0.000106895695238999
3.4244379044098e-05
5.3591748785174e-05
8.68763203255034e-05
0.000100605270672793
6.7813176934913e-05
2.78156061327636e-05
7.55613686087153e-05
-2.77281683147009e-05
0.000110428164833816
5.31018076808753e-05
8.36174686919973e-05
6.9710069812246e-05
1.20341367483994e-05
4.83055318918196e-05
1.72152962838528e-05
0.000114940039621635
6.87446181353723e-05
4.95875637967052e-05
6.42475681884991e-05
1.70275247209314e-05
0.000104386337877394
3.2781589943845e-05
4.47520525958312e-05
9.43382763665293e-05
8.61945455354341e-05
6.40431847615014e-05
3.69115927335531e-05
0.000136468430565219
2.95810994039704e-05
0.000101428660212111
9.08104791666056e-05
0.000132554820548454
9.47826859329493e-05
9.06992622132023e-05
7.85131469901115e-05
0.000125490508979062
1.44172702612103e-05
6.70951057689704e-05
2.19995947775745e-05
6.01832982002764e-05
8.23358774919607e-05
2.28760244236513e-05
3.2997585233651e-05
7.9076165233016e-05
3.6194253987724e-05
4.61986939233406e-05
5.45475908758499e-05
2.3129380855678e-05
-2.83254459555855e-06
7.57772957138308e-05
3.83125655189568e-05
7.48239415806077e-05
0.000106494403847628
5.36326463496876e-05
2.97882094295074e-05
5.502570624952e-05
4.23807259263111e-05
2.78472130514979e-05
5.72943947628189e-05
0.000104037132839899
5.9775512810233e-05
3.55775423839379e-05
0.000111101997294938
8.20639571001283e-06
4.37873209890972e-05
3.52425758558659e-05
5.48022943187933e-05
4.13923338483545e-06
0.000109751803242063
8.24329038359566e-06
3.61518952332825e-05
3.65543038495485e-05
7.40425286712159e-05
4.24748483810231e-05
5.55058336873968e-05
6.28134877755289e-05
0.000130612175901568
0.000119630711183662
4.56755633554287e-05
2.69316598282798e-05
8.44161218490485e-05
5.10414569538108e-05
4.97152436307245e-05
6.56434165075041e-05
5.00324551587976e-05
5.00416609923843e-05
6.37422217489767e-05
0.000119055604990913
6.54145888294146e-05
6.96483884185944e-05
4.24398675858081e-05
0.00010938421886365
4.55409838090841e-05
5.88863559928505e-05
4.90554155675383e-05
0.000134933830163978
3.47483451217632e-05
8.53757343295965e-05
1.29309300865965e-05
4.89159293550789e-05
6.57960537869737e-05
2.66459167246517e-05
0.000103524664562772
8.55505821348945e-05
3.9948039265775e-05
0.000109468321729244
5.84484270386266e-05
7.12339589948151e-05
3.00666503819383e-05
0.000113861825229
0.000101945863332407
9.15040208065836e-05
2.28574668470663e-05
6.31692062123459e-05
0.000107165763731897
7.43084538095398e-05
8.05372165362021e-05
7.67385499375686e-06
8.97935202880576e-05
7.52450943712403e-05
2.49037440808903e-05
0.000102331860352071
-2.03740593501445e-05
9.25986587137255e-06
3.68527403723863e-05
5.81066870445116e-05
8.95419677717303e-05
7.88870823299362e-05
2.42846314223656e-05
5.9897423977526e-05
6.5545826061992e-05
3.3754202635034e-05
6.8765625651647e-05
5.47920080809534e-05
-3.79107408063789e-05
3.20037649948591e-05
-3.07175597648498e-05
7.24957761016365e-05
0.00011032426189847
5.06350918201527e-05
4.94090273545679e-05
6.9263265163551e-05
7.8391974906231e-06
7.59924630618858e-05
2.15626553864518e-05
5.49642212553451e-05
9.99235814023719e-05
2.92640469493042e-05
7.84272581651225e-05
7.91749840406742e-05
5.31544076626038e-05
4.84148536917156e-05
8.66119329202986e-05
4.37225186331711e-05
6.96989229850731e-05
4.21477088873574e-05
7.451370249172e-05
4.79812381551821e-05
7.498561028188e-05
8.238754816128e-05
7.49438749298489e-05
6.55237806029243e-05
4.16952679251041e-05
2.9806127957319e-06
4.42274456026518e-05
5.13683648786177e-05
4.21644321199571e-05
6.61973627190808e-05
8.79863145004723e-05
7.08540379888604e-05
9.60836979749928e-05
5.57189736174516e-06
5.60736063834984e-05
4.69853678364637e-05
6.31763063967481e-05
2.89036506826262e-05
6.43312853144384e-05
1.77699839325815e-06
4.84886493546555e-05
0.000104649095550593
6.08275180405948e-05
5.66533037344839e-05
6.38030013563609e-06
0.000123616703750371
-1.04535520708236e-05
6.65265183882018e-05
7.44207865886697e-05
2.18746215505289e-05
0.000113282134890508
7.32740727067913e-06
2.46284797143706e-05
8.22163959120118e-05
5.631609311354e-05
5.04769786946155e-05
4.10994381364575e-05
6.99226631142301e-05
5.34423960620788e-05
8.04415413273027e-05
7.50149150786806e-05
7.27933599080864e-05
6.42810132428237e-05
8.21611510354702e-05
6.8205558413118e-05
0.000102341819339613
0.000111889174451408
7.78232354880992e-05
8.11096345722159e-05
2.7995556753869e-05
-2.62781271078968e-06
8.5513837220123e-05
7.84489773953835e-05
0.000113647951622783
2.33345981374321e-05
5.4336220905207e-05
8.01434174381225e-05
7.19701630428647e-05
9.94315461499533e-05
2.70763447663693e-05
7.94431284844411e-05
6.46952332657459e-05
3.7534140918897e-05
7.51375769576499e-05
2.76733711218025e-05
6.01656729691678e-05
6.86203602927728e-05
7.80032653163858e-05
-3.41895935724516e-05
-5.62691019885221e-06
6.67377241355001e-05
8.73667967520798e-05
7.07136381807378e-05
4.31924778888878e-05
7.28334648278305e-05
4.58976569830094e-05
5.31663031855548e-05
8.96929462242667e-05
7.853210519852e-05
6.9806265743533e-05
6.50927664688055e-05
7.05590799762306e-05
0.000100249532019803
5.44038875579142e-05
6.2513656487936e-05
4.35848344180148e-05
6.66609890596309e-05
9.41055459397126e-05
5.55852194909395e-05
2.56542669800585e-05
7.54366371225862e-05
4.16330141051895e-05
2.23015290136049e-05
3.88366775270313e-05
3.3386096092572e-05
3.80601653522173e-05
4.43628459254503e-05
0.00011369877351111
0.000111152990266929
2.69108599838873e-05
8.5189913393559e-05
0.000110569753671243
6.00519316851688e-05
4.07887763454251e-05
5.39565809889061e-05
5.44281054951323e-05
6.9512220029182e-05
8.38430231159501e-05
5.02428792169268e-05
7.53552448371067e-05
0.000166802168092744
4.80956943123129e-05
4.01863510151308e-05
8.6936888857875e-05
8.03184568016237e-05
9.77395172011373e-05
-1.31500471104899e-05
3.67294954753817e-05
6.89900284524511e-05
6.80525309208624e-05
8.92707530765245e-06
4.32987300936848e-05
4.32068925939456e-05
7.73173758681679e-05
4.13734848443078e-05
1.73850226067459e-05
6.91621818584034e-05
0.000119111910659037
1.76150663140506e-05
7.88630047406857e-05
8.98378074909382e-05
1.45108341734731e-05
1.83633546658203e-05
1.56909552383602e-05
-1.33690554015046e-05
3.78900130553237e-05
9.18865128068383e-05
0.000105112250633279
5.4859614936245e-05
0.000101696552426455
0.000173268394416744
6.95792417508128e-05
9.82791828847506e-05
6.40663378446706e-05
8.02898169380803e-05
0.000131629166951575
9.67176525434817e-06
2.81469481222698e-05
4.00706189234802e-05
0.000110236063009703
2.04485346699176e-05
0.000112632789155656
1.3434865646765e-05
6.80826092656246e-05
2.57380332353222e-05
1.46817359270451e-05
6.23473722274663e-05
9.54046282162198e-05
3.75385653540657e-05
3.81572503509209e-05
8.72339485776394e-05
4.36104860807121e-05
0.000105035669858906
7.00097046413975e-06
3.63455381332452e-05
7.74206634810359e-05
7.27604479942133e-05
2.38610870536428e-05
4.9992995155316e-05
8.68786355656061e-05
0.000103454745538367
2.94065835179946e-05
3.31069076882042e-05
5.43906673896467e-05
0.000130753746495681
3.3024599062814e-05
0.000104832098073721
2.9697282253027e-05
9.55118870000853e-05
0.000130813193422576
9.12497192206218e-05
3.3706915665984e-05
4.59874403566603e-05
8.43291300947837e-05
4.63048954015699e-05
0.000102567103743423
6.19889537408465e-06
2.42365289985676e-05
2.14891429979251e-05
7.90088734817317e-05
6.8587925276389e-05
5.86047386993967e-05
1.25819367808181e-05
6.8784694906739e-05
9.86335649930304e-05
1.05105692470811e-05
9.89239191957046e-05
6.14376958976754e-05
0.00013092255303132
8.51208584128522e-05
6.81808557046715e-05
7.37373745704333e-05
7.67424914818821e-05
7.73153238915904e-05
7.52854123920169e-05
-5.76977759741383e-06
3.8784580946013e-05
0.00011884585284234
8.10646106042188e-05
3.70621614857099e-05
4.22523369161637e-05
7.6372299352489e-05
4.78151064317849e-05
9.43943819230534e-05
3.36392866216191e-05
7.61814092138148e-05
4.82866763511052e-05
3.93216126791963e-05
1.77783885046622e-05
7.69697777414354e-05
3.10751123747348e-05
2.98668117253714e-05
6.43124994245052e-05
2.07680397883035e-05
3.60546930662428e-05
9.52398239257586e-05
0.000107152450695861
5.49471067011139e-05
1.73885285175013e-05
5.87084716696163e-05
