# Supplementary material for: Research on computational propagation and identification of mine microseismic signals based on deep learning
Source: PLoS One. 2025 Oct 22;20(10):e0334641. doi: 10.1371/journal.pone.0334641 (PMC12543183; doi:10.1371/journal.pone.0334641)
Supplement: S5 Data — (ZIP) [file pone.0334641.s005.zip › 000100800001317.xlsx_0.txt_24.txt.txt]

4.42941589119387e-05
6.43556786229543e-05
4.2916645979303e-05
7.32964622743513e-05
5.96879849188652e-05
-2.55504259693931e-05
9.84305310831517e-05
-1.61462477009451e-05
7.63548860229102e-06
6.27951216177706e-05
4.31776533823296e-05
5.60841413471454e-05
7.40205487701748e-05
3.23622667003869e-05
3.19458975211179e-05
7.67965187371628e-05
7.76288617181651e-06
3.31435128989701e-05
5.29508389664774e-05
3.07440450302472e-05
8.65434367693596e-05
7.76369199822305e-05
7.09676245717977e-05
0.000124522188194339
0.000119068449734101
5.65671549574121e-05
3.2256990337143e-05
0.000132146407567324
4.49259618774446e-05
5.57664112834282e-05
6.8029333402309e-05
3.25799930807123e-05
5.43425789618313e-05
5.82875437624479e-05
7.33967576365581e-05
0.000102800759933424
6.22345126979947e-05
5.675243342977e-05
-1.68059230743701e-05
6.22942740241706e-06
6.8190157040175e-05
7.35753092949031e-05
-9.3706097835162e-06
5.50531325734594e-05
7.55881899163321e-05
4.35681312249778e-05
2.78566844632958e-05
7.20925151169735e-05
2.13377736204344e-05
9.66296282877367e-05
5.99204240551448e-05
8.29991768283239e-05
4.55417205466534e-05
2.71748405566391e-05
3.07868557636586e-05
0.000165345467387302
9.41349943116045e-05
6.38003287792489e-05
7.65288509787049e-05
0.000110424705934592
7.6878361153465e-05
6.05016046259194e-05
0.000106770877185513
8.78314509673495e-05
4.69640056510644e-05
9.05535617721723e-05
1.10289328006046e-05
1.17660825895147e-05
7.66900345258712e-05
4.595541687728e-05
5.54798304201908e-05
7.76515296607758e-05
9.09734364023776e-05
8.55340707291572e-05
2.75599251248928e-05
1.9876577438909e-05
7.84230125028546e-05
6.53952173453137e-05
6.84226874653449e-05
2.54376681876673e-05
3.72463376225087e-05
7.64364206912433e-05
6.76077355641309e-05
3.11131692388762e-05
3.81705627861855e-05
3.74575994984152e-05
0.000102782860473454
8.63864972771167e-05
0.000119582325759962
7.77000254208949e-05
7.1077164411496e-05
4.91935842180067e-05
0.000110583948411794
7.75437040425743e-05
6.02131612227951e-07
9.04761502400555e-06
1.79479991394616e-05
7.48393063335686e-05
8.46570555902357e-05
0.00013202593909518
2.38571933010265e-05
9.81399979069928e-05
9.25086447762808e-05
7.75460469024424e-05
6.79640117832919e-05
7.6269198997073e-05
4.04448035880488e-05
8.78524975408431e-05
0.000100426985745757
5.28212295503305e-05
8.80577583903976e-05
9.66097462231534e-05
7.52270508239698e-05
3.77803519332587e-05
6.70081248149953e-05
7.59165200431589e-05
7.54752067694225e-05
9.35186416436109e-05
9.88692333315626e-05
6.80869769547754e-05
3.53633946462852e-05
4.71698571980063e-05
4.69894839574027e-05
0.000102148179782191
1.92074754123035e-05
9.58704055549378e-05
2.93301996593635e-05
8.6047046326547e-05
2.82994234836847e-05
2.0336544679309e-05
6.34510689773731e-05
3.16554031844603e-05
3.04250537035482e-05
2.6248125508415e-05
3.35641121678556e-05
9.93430947467701e-06
1.76660392896522e-05
6.39710156712896e-05
6.52944596456696e-05
0.000106028471719092
5.88752558964346e-05
8.26740250895894e-05
3.4474704699819e-05
1.98859009565113e-05
4.27873778660109e-05
4.83593625253978e-05
6.30807724144996e-05
6.32438006217611e-05
6.88436486056128e-05
7.95401527079606e-05
0.000107499177942879
5.08900833705684e-05
9.86596722322886e-05
8.05991758890061e-05
5.33379565638845e-05
2.42848832955022e-05
0.000116636404564539
4.6423485515311e-05
0.000107189689372433
6.79806278233325e-05
3.94506965438662e-05
2.32156634167883e-05
4.26359285618197e-05
9.64608276006841e-06
2.88554658469047e-05
8.53549424655313e-05
7.63365908761626e-06
7.59776150498355e-05
0.000122200479975804
2.91785062425268e-05
8.13567668270467e-05
5.52959344137311e-05
7.65261663401497e-05
1.7381755268379e-05
0.000115036443144288
6.28085768181133e-05
3.6332908647553e-05
2.95104494209364e-05
0.000102381840834484
3.92286917278371e-05
-1.63030593005866e-05
5.16109232844171e-05
1.89445537353566e-05
9.36248786728558e-05
5.07704301878159e-05
5.83060137064056e-05
5.62987340248709e-05
6.67864856161375e-05
9.47960902969348e-05
3.18011972157986e-05
6.88644187704057e-05
0.00011136106953559
2.2975396204447e-05
4.93663675583115e-05
7.14101919276864e-05
3.06140363366319e-05
9.9169746458013e-05
2.54350572947606e-05
5.19685276439825e-05
3.45294062004142e-05
1.00857038515134e-05
9.85206900412306e-05
1.63899986601119e-05
4.15115097612035e-05
6.22379384527051e-05
7.76994348544893e-05
-1.95408911951578e-05
-2.51370804550613e-05
8.22503402854972e-05
7.50374186360927e-05
6.61073278418241e-05
6.42416596527875e-05
3.00885554533966e-05
6.22335597168014e-05
7.23793947995772e-05
1.88408852603323e-05
9.58312095092867e-05
0.000112853561708348
5.66677030770696e-05
5.96687873174927e-05
5.75128328130857e-05
4.20162840552522e-05
1.59061073719418e-05
2.03827243426456e-05
7.65881986016073e-05
6.05055339668228e-05
4.63978356623148e-05
2.5476010176356e-05
7.10586021866175e-05
7.24184490104873e-05
5.02458266567324e-05
0.000106523388931899
4.82201373252041e-05
1.38234410129131e-05
1.30863948536392e-05
6.59219911965318e-05
9.74138682844689e-05
5.04625311381575e-05
1.4695233742577e-05
1.96285246804989e-05
8.83017876569124e-05
-1.53364960238279e-05
5.32216340834756e-05
2.11628495008806e-05
8.68942523106695e-05
4.00391084063707e-05
0.000100791433053108
6.61286143726885e-05
9.22738700331196e-05
2.22198666583204e-05
-1.87035018583313e-05
6.68088702512524e-05
5.76034697303234e-05
5.74995344283246e-05
0.000115875807614287
3.00490654859391e-05
2.79009150908135e-06
7.72108078464244e-05
8.26241689290213e-05
5.56139929883021e-05
3.52383952754852e-05
6.7510826733175e-05
8.77231168285513e-05
4.93551236877467e-05
3.81610242524471e-05
7.59965748548905e-05
0.000119413314940969
5.08840664397204e-05
4.8480738972659e-05
5.02362950879818e-05
3.6693761180983e-05
1.37812121183056e-05
8.13129950004097e-05
9.25770551323292e-05
4.15195557549865e-05
1.647252400716e-05
4.06941873998838e-05
6.0686832664754e-05
6.0499585332464e-05
1.89522288748129e-05
9.30883314219408e-05
9.2994984393392e-05
-3.30312473934864e-06
8.17467191437234e-05
2.5727048965336e-05
7.91755753292766e-05
-1.0736646850516e-05
5.74607940961328e-05
7.77064683837135e-05
6.56589817920171e-05
5.54975844763203e-05
5.05414840604587e-06
6.08002157082057e-05
5.16668963813691e-05
-8.29434626023647e-06
2.04461407959056e-05
0.000103697592003917
3.82635122057978e-05
7.29571798755722e-05
2.8511208717646e-05
-1.10675747338837e-05
-2.23934306947424e-05
9.62164027597945e-06
7.51655409817942e-05
4.43496436586831e-05
4.48631383326381e-05
2.27583097209695e-05
6.91680735786483e-05
9.99477130587723e-05
5.05052614723915e-05
6.19592724069898e-05
8.29120537447668e-05
4.02568540967809e-05
5.79125847068362e-05
9.67513262204487e-05
3.8931552236785e-05
7.16323360242756e-05
6.31570386552983e-05
6.39113906706471e-05
4.51419297989918e-05
5.02005220366401e-05
6.54449250718327e-05
4.68754901969089e-05
2.69595693136042e-05
8.36416154014728e-05
3.67387299353728e-05
4.96841710619908e-05
1.42783116662119e-05
5.51924325236088e-05
7.80764210514728e-05
0.000113713902207201
8.57965689583596e-05
7.26144704827813e-05
9.26423159267414e-05
8.57376261242663e-06
4.28481895533386e-05
8.64069190015826e-05
2.65131544563678e-05
4.73883817261388e-05
6.00620397173439e-05
5.81134628995146e-05
4.96527550010364e-05
5.56558438787455e-05
6.87542988881481e-05
5.10748168954561e-05
0.000122359973104283
7.99864192602577e-05
0.000110059587112949
4.93986160989516e-05
2.57960845814571e-05
6.23069827051391e-05
6.09307967785148e-05
-2.84418590361415e-05
4.18106521730258e-05
7.13592147671553e-05
3.89560275114334e-05
0.000113430824735591
3.72520557920769e-05
3.72794260596887e-05
2.96936716773408e-05
-2.8541798235424e-05
1.92177694211361e-05
0.000109952084412153
3.11711862109221e-05
6.22864802003543e-05
2.539625425662e-05
5.76941009808231e-05
3.68389440826001e-05
8.45619030509735e-05
-1.15313925068216e-05
7.12461506519093e-05
2.67811273023935e-05
2.34219544346846e-05
6.92785164754601e-05
8.86952799517267e-05
5.92452951995778e-05
0.000104747248765425
4.921955314088e-05
6.10902745204454e-05
0.000130860792345395
9.6730714479758e-05
8.94270523395897e-05
0.000139823556944045
0.0001213833159972
5.7255748017743e-05
7.20126507993945e-05
8.68654898718485e-06
-3.64924404074283e-06
-3.00839895031461e-05
-1.0746801285295e-05
9.27478920264149e-05
9.16714370107956e-05
1.74527323365675e-05
5.81924240206183e-05
5.79810516438056e-05
4.56219124868507e-05
-1.70392096676481e-05
0.000111711496854191
2.55966989676722e-05
6.38029381858671e-05
5.97094903531336e-05
5.79318221376237e-05
9.73534415618921e-05
1.46142720909053e-05
4.23978912629038e-05
9.93665268323033e-05
0.000136860055216764
7.64514333328409e-05
7.92177911641459e-05
4.80286651586916e-05
8.1305390219101e-05
8.05404066061011e-05
0.000130504446390472
5.27534833390252e-05
6.68610295580591e-05
0.00010397817680703
3.28905881895709e-05
7.80500646680811e-05
4.85638664610905e-05
5.74413719078552e-05
4.40853746047362e-05
8.76072531973783e-05
5.21256790448494e-05
6.79035114336797e-05
5.64971753882135e-05
9.06066659984277e-05
9.32524423937041e-05
5.74879748833806e-05
3.0273000063253e-05
8.71384674050416e-05
7.42913698034514e-05
5.53292345063076e-05
4.27666590655853e-05
8.35269396096495e-05
4.19064244287243e-05
1.50594463458557e-05
-1.82746243558803e-05
9.21167512563536e-05
0.000104380708213839
2.90197401480612e-06
0.00010060154445673
1.11313650681686e-05
9.04318626289468e-05
2.93208645016366e-05
4.93850440787667e-05
8.25735560849735e-05
6.66965805942502e-05
7.68434997751057e-05
3.55676658580205e-05
8.63399179071662e-05
1.09512104288747e-05
9.18664016620518e-05
7.16197800245814e-05
5.16945312735075e-05
5.63610828891895e-05
1.75858101201333e-05
4.34807116085873e-05
8.24131084680275e-05
4.0188173184901e-05
6.73583377358981e-05
7.86249142846876e-05
4.73241082174905e-05
7.33540144314615e-05
4.97699970008318e-05
8.52427894879638e-06
4.04727436687549e-05
7.74340114244484e-05
3.86504619356032e-05
5.85564590060872e-06
0.000119141428728074
7.2740910959452e-05
-6.67966706299034e-05
7.97438625647127e-05
0.000108449044308677
6.00250358730579e-06
4.5373232893168e-05
9.17619445178971e-05
8.31989076842672e-05
8.6798825949172e-05
8.31713603573896e-05
0.000101320939192204
7.56751723904281e-05
2.746117477325e-05
5.85047055749686e-05
4.85566417928173e-05
2.71240985736805e-05
9.0937895578645e-05
6.00916993316663e-05
8.33184274517285e-05
6.2036656241589e-05
4.80017300234429e-05
8.03253975095132e-05
0.000100251000792684
9.93310460488952e-05
3.69529502753496e-05
9.48893058439736e-05
8.79873468285557e-05
8.80039671623e-05
3.00983296567947e-05
0.00012866310440165
6.46388456061161e-05
8.03706241589533e-05
8.57466916175906e-05
6.13425475308201e-05
9.62853072154158e-05
2.88053897875883e-05
9.19570394659877e-05
7.99551085546529e-05
5.90201233385809e-05
1.57444093358362e-05
5.85085758077405e-05
4.90059657472829e-05
3.71505029171039e-06
8.7173618599234e-05
7.85366507115769e-05
4.52989404632948e-05
4.77818261984986e-06
4.05477907463698e-05
8.25633348166111e-05
7.50752706167795e-05
-2.87290036556582e-06
5.98044969479084e-05
0.000116822839757056
7.17093271584533e-05
4.14908031730991e-05
3.78101071444333e-06
5.22562605353854e-05
9.55663988962788e-05
9.70108552424631e-05
6.33652643541761e-05
7.01526371255118e-05
7.14983828928694e-05
3.24320968550802e-05
7.0529246165043e-05
7.57767760663953e-05
6.63127800816356e-05
6.8005321316774e-05
3.08078149775917e-05
4.95685450837741e-05
5.75418288755262e-05
-6.19824993334398e-07
0.000116194239154829
4.75795635565538e-05
1.23660135558293e-05
2.56921860150159e-05
8.04161772940385e-05
6.42763269127752e-05
7.46746775752198e-06
3.34097408037531e-05
5.49070405776002e-05
6.17776971662549e-05
-5.6281351384161e-07
7.42305667455798e-05
8.86879025369116e-05
9.43682864798764e-05
2.06205123164722e-05
2.83098950444139e-06
2.70470583131965e-05
3.36343847238868e-05
5.49035231088077e-05
5.13517022059604e-05
0.000126381696691497
6.24146752023953e-05
3.56301571160701e-05
3.54148108894473e-05
6.94829153080122e-05
7.3947677719967e-05
5.61540985149445e-05
3.11669469248609e-05
8.99633602069134e-05
4.36731654988092e-05
1.45889349724916e-05
6.09942012732619e-05
4.17169808076913e-05
3.35006974428649e-05
1.15962300737737e-05
0.000114664579810447
4.82980534265438e-05
2.22784454826638e-05
4.52863782326546e-05
6.36827074699329e-05
2.57950824407723e-05
5.81620332434065e-05
9.65770832559719e-05
9.56995462097025e-05
-9.50960110304563e-06
3.00861180750638e-05
3.2905341829739e-05
3.99475922935112e-05
5.61667512460438e-05
0.000114488364008767
6.12777801451426e-05
-1.72250828884853e-06
2.71382243180227e-05
5.63282715682828e-05
4.94082288078585e-05
3.77742957952247e-05
1.47292722645645e-05
5.51785020112793e-05
0.000109319981080513
2.69703191235561e-05
4.08456700016583e-05
5.0391885086829e-05
5.75762424747888e-05
7.15168485581297e-05
6.44110040657765e-06
8.37001147571545e-05
9.84980938965451e-05
9.09642119658782e-05
6.51739970363439e-05
3.97479896067464e-05
7.0957159701646e-05
7.57045916989412e-05
6.19598230287105e-05
6.65823883456587e-05
6.76289486285749e-05
5.94797156042994e-05
6.51931203248717e-05
0.000104411666935141
0.000128813135391708
2.96721684987726e-05
2.80014943137709e-05
2.59096134485734e-05
6.72188768493118e-05
2.84837706771727e-05
4.50716302597264e-05
2.34320427185849e-05
8.624251191432e-06
5.93557942588146e-05
1.3958976692038e-05
1.16634229421014e-05
4.84392296697425e-05
5.97042477308032e-05
8.19326229392479e-05
3.59680310413495e-05
6.87410672842768e-05
7.57079648693152e-05
7.70785679474538e-05
4.21058928633594e-05
9.55635052751753e-05
7.15167224249899e-05
4.42764726724057e-05
5.76266386434362e-05
7.10458948697807e-05
6.3394235331011e-05
6.96857693447165e-05
1.11562428735401e-05
8.21615123903714e-05
3.12955009223115e-05
0.000105925046771752
4.21917215435077e-05
9.06460960420917e-05
0.000103702977031443
8.88575164531735e-05
6.45969805799691e-05
4.35003395258089e-05
0.000120954489080241
2.18887707862855e-05
3.81028713066641e-05
6.02556698593435e-05
-4.2327523728096e-05
0.000106792449747095
2.8130035665598e-05
2.56337089864331e-05
4.35102169755182e-05
7.75637985894345e-05
3.09852092148998e-05
0.000100318521994674
7.32704313013758e-05
8.25604299013492e-05
8.52505710354155e-05
8.2013311851848e-05
4.9395903935813e-05
5.3602964752772e-05
0.000131137953437352
5.03158904444896e-05
4.26750405449704e-05
6.18589698033673e-05
4.47884273418222e-05
9.83489188908515e-05
4.53668503980774e-05
3.1097429998911e-05
0.000107658383858047
5.80432942204285e-05
1.43430743972292e-05
4.87493077657744e-05
5.28752508984848e-05
4.40950299881005e-05
4.68677526072944e-05
9.56599965891297e-06
4.25759764973334e-05
9.43784087420973e-05
-2.65475626748802e-05
4.95781029459573e-05
0.000143573367896897
8.01490580543212e-05
7.53053463903506e-05
7.23103513340909e-05
3.29852719805052e-05
5.04485020592137e-06
8.59285714898187e-05
2.64790779353503e-05
4.46344962101001e-05
4.35329722465607e-05
-6.09987647820516e-06
7.35608200550388e-05
5.89688853827327e-05
0.000109581749273492
4.49641776442203e-05
9.37776146733581e-05
3.35156153848069e-05
0.000126222820142967
3.18340647929465e-05
7.65406666210465e-05
0.00010075310695298
-3.21369095547507e-05
-1.35516759206666e-05
7.522850813223e-05
6.39874725402213e-05
1.69543410395494e-05
4.62965591926696e-05
5.31659565959216e-05
6.61584231762132e-05
3.00435856429566e-05
8.72272575334786e-05
2.51471238167048e-05
8.23209031845813e-05
3.57525883960913e-05
0.000105547115849855
7.23697310238129e-05
7.13253904492896e-05
9.15282357308774e-05
8.65313280233322e-05
0.000136735381270361
5.77701112551497e-05
6.18842374094942e-05
0.000110818699463072
2.05144030065032e-05
0.000104563645295016
4.41300496286874e-06
5.28730289332778e-05
8.16770515060913e-05
1.22028501143811e-05
6.36250482123316e-05
6.29927291654314e-05
5.75190422980277e-05
5.04732083113932e-05
9.16792196279217e-05
-4.0280423018906e-05
1.21821296951396e-05
5.24362815703583e-05
7.72480031792882e-05
1.71756764358106e-05
5.57096653242417e-05
3.76489257777036e-05
7.7370410556926e-05
0.000102876791553128
4.04579757410932e-05
4.37151669760047e-05
9.44867679611539e-05
2.98016609813373e-05
1.17845528803241e-05
1.61615315800351e-05
2.03441040340147e-05
2.72511745632457e-05
8.59679196707769e-06
4.28527404397631e-05
8.18964881646006e-05
7.59225385922415e-05
7.98389176315691e-05
4.52345776059663e-05
9.41352740622388e-05
3.07609041651252e-05
5.22776316463787e-05
2.71588864467292e-05
1.57285929088396e-05
6.75447763506562e-05
9.20348428438436e-05
9.51251041026792e-05
6.93978536286899e-05
5.69260583008653e-05
7.0067695155639e-05
7.69336352727149e-05
5.88675821958861e-05
6.06592745280959e-05
0.000133789132092091
0.000105230079490332
2.98903565614606e-05
5.9889405490902e-05
3.21468261805057e-05
4.41417729809645e-05
1.70470691460126e-05
3.20762120261732e-05
3.26817120230121e-05
3.70341160885824e-05
5.15189014599901e-05
6.13913248870915e-05
4.52391728122421e-05
0.000101551374135142
9.10239972549868e-05
6.99514912046063e-05
-2.51725318714354e-06
9.7430195189758e-05
8.74289892915956e-05
4.36191666266849e-05
4.82621472877787e-05
6.32981924360734e-05
2.15117744757725e-05
6.31472418457926e-05
8.67244358614921e-06
0.00010159524184661
6.38614659875619e-05
0.000103197000123427
0.000115731744719742
9.59442371637335e-05
7.59972817276389e-05
9.0404021339065e-05
6.48358417436558e-05
4.82365405416043e-05
9.82333830941165e-05
3.13500811911429e-05
2.89074320600778e-05
9.21862050037784e-05
3.63806965609554e-05
4.61761079834894e-05
3.65278039284765e-05
0.000112597378833446
8.31805577858976e-05
4.49627454443747e-05
7.06449094153748e-05
2.64332433711175e-05
0.00011018501215838
0.000105010024606016
4.92592317990542e-05
5.05980040005193e-05
5.07908857367911e-05
5.77285211788632e-05
2.21144000921585e-05
0.000111101465436143
5.6090108500603e-05
3.74487617760997e-05
6.79638376418795e-06
8.25596594071579e-05
-3.25486346447248e-05
3.33202699023994e-06
4.30649867457825e-05
7.99487418409965e-05
9.26550679310047e-05
4.28333353003213e-05
7.86021850548803e-05
5.91642341591322e-05
4.14223042144258e-05
3.84869090039591e-05
4.95852546815721e-05
1.4630608882461e-05
6.32433010681687e-05
3.8800923484805e-05
4.84324407240562e-05
4.36825141829803e-05
1.25208193906665e-05
9.6197014495291e-05
0.000118405567356243
5.21023666345689e-05
6.73109401185705e-05
5.49961634475944e-05
5.43918900617296e-05
9.81981852292106e-05
0.000108171634651782
7.82907919409316e-05
-5.67154739922729e-07
1.55973202993785e-05
4.02726749095835e-05
4.82651358697828e-05
9.65856607944946e-05
0.000105183020988899
2.86308170320418e-05
7.24632333590971e-05
2.12400288473054e-05
4.7319343099955e-05
1.76508906338525e-05
9.77072240183944e-06
6.46548091938559e-05
6.23291574371996e-05
8.68606163519638e-05
7.4038754253662e-05
1.05839300984277e-05
3.17855984385065e-05
7.26357437141619e-05
3.03996286751883e-05
5.27951376258476e-05
6.21014260611885e-05
2.77968631573665e-05
5.57740216061071e-05
9.67537473934084e-05
5.50955335559566e-05
1.90827800964159e-06
2.73211959868132e-05
1.89583332279365e-05
8.54186390097596e-06
6.98940347733822e-05
6.37246807169616e-05
4.41785016967133e-05
0.000114582167649307
4.21142830696109e-05
3.98896279259884e-05
0.00010505062673106
5.36308533512072e-05
1.85380397267205e-05
9.27352524941848e-05
7.21949705975411e-05
9.2378761540149e-05
7.83471748639233e-05
3.1538975882834e-05
8.16840705804567e-05
8.80284388222728e-05
6.33465063631204e-05
9.35213397157659e-05
4.24677524309489e-05
4.86246995303714e-05
5.94336303537216e-05
6.99885208229482e-05
5.10632588358064e-05
5.70620407980843e-05
7.11726214925826e-05
3.49841923710657e-05
-1.0671174533317e-05
3.63085285501815e-05
6.20642373598324e-06
2.63941016374899e-05
4.15508939857119e-05
6.83029358908647e-05
3.6328020206976e-05
1.88244278208927e-05
4.2924020978487e-05
9.94365698178946e-05
5.65337952222701e-05
5.2600515239028e-05
9.75170888096681e-06
3.36380343402532e-05
0.000100899957929779
3.39299572816049e-05
9.16362923339814e-05
3.26697148997944e-05
5.48226015558265e-05
5.94739059512242e-05
8.9206859405695e-05
1.40833963827394e-05
4.70378838978883e-05
2.3022730718539e-05
1.77140639828342e-05
5.42336269600898e-05
6.58356957995121e-06
0.000146568851144873
7.18647421124443e-05
4.02910357016018e-05
3.60530759337968e-05
6.66346875026848e-05
3.41797235564579e-05
5.79523006466676e-05
6.31669612825637e-05
7.32499358961193e-05
5.87821645741697e-05
4.33239455519703e-05
6.77674343603439e-05
9.41271590932174e-05
2.48921503602905e-05
8.76881095326043e-05
4.77146162838388e-05
2.04056705113142e-05
6.21901600245351e-05
2.61498386177393e-05
2.62641901658845e-05
8.72764496512976e-05
-2.99957731292147e-06
1.92334086610983e-05
3.0447929661806e-05
0.00011589551528104
6.05002132233305e-05
3.10677915361276e-05
4.80024102557598e-05
9.47642491322855e-05
4.33343557478679e-05
4.30989347244969e-05
4.71537014886207e-05
2.10053061185292e-05
2.23760551961533e-05
5.33618072686097e-05
9.19651575733222e-05
7.95696787147914e-05
9.44550566954502e-05
3.90752800658603e-05
3.90123790965871e-05
-1.1278434908976e-05
4.82375578776481e-05
4.27152657669661e-05
2.9444414626112e-05
-3.71188136985542e-06
9.43768185282158e-05
5.71159550447147e-05
0.000101124339889183
6.5428202409111e-05
7.95202195402521e-05
2.18553978137025e-05
5.64168617093695e-05
5.40171684458443e-05
1.35153073690182e-05
9.05684898379797e-05
1.82021287775333e-05
7.29653642190307e-05
4.19493939120383e-05
4.30954777282525e-05
2.62972612036051e-05
3.53424184109656e-05
7.3174741187154e-05
3.57366185503348e-05
7.00932883674741e-05
6.28925546771493e-05
4.87992039363435e-05
7.57863955544881e-05
7.81520586789246e-05
6.45147563350015e-05
3.93624038215704e-05
7.88088443256099e-05
3.85953350786255e-05
6.97061793623296e-05
7.17556475639278e-05
4.90285308702175e-05
8.90051096813842e-05
8.33208188127722e-05
0.000120944855235673
2.08917146976875e-05
0.000100606997956391
7.49437015438748e-05
4.13246407442136e-05
5.36938099926543e-05
5.13676873207497e-05
8.08540518060455e-05
8.7952311542248e-05
4.40345272122216e-05
6.27119011865605e-05
0.000136047133443875
1.38894901273634e-05
3.39918914280022e-05
1.09042392919787e-05
3.26803933431668e-05
6.16239847719953e-05
6.03186324141137e-05
3.01966713399121e-05
3.2699877852777e-06
5.22612612867902e-05
0.00010456666353016
0.000110451083334957
3.54142844394061e-05
8.72082909101716e-05
3.96677612530764e-05
9.4915202536596e-05
5.20514574293973e-05
5.21444429090087e-05
-2.56875126681905e-05
4.56610777057501e-05
0.000117054636101496
6.17179922089537e-05
0.000128185769488176
0.000107154448004643
4.24682697638268e-05
0.000115263440061884
3.03774039400843e-05
5.86022161519827e-05
4.37866291724893e-05
7.15351513360207e-05
3.34330834178485e-05
5.21136896277312e-05
5.3043929640493e-05
6.2597347080742e-05
8.70815127083474e-06
3.17194817145215e-05
5.97685523105133e-05
2.7179361378683e-05
4.91590734502889e-05
-8.21895359356896e-06
3.5044873266508e-05
2.50484396863904e-05
3.14295414723291e-05
3.56049349449541e-05
8.857388126342e-05
3.78440166937505e-05
0.000105755975437459
8.14205471364969e-05
5.83503999763092e-05
4.56003374137148e-05
4.81186446805118e-05
8.9510960024951e-05
3.72918788313609e-05
5.30836341338534e-05
7.1194411065799e-05
0.000144235246349328
3.43223827638722e-05
4.68751810941223e-05
9.13089427559379e-05
4.271215997929e-05
7.28955830102988e-05
0.000102391978722406
0.000127005195015086
7.20490293807048e-05
7.10429909425491e-05
6.3148371813975e-05
0.000114816165532464
0.000134828759498934
7.29152306721074e-05
5.21428737080457e-05
7.32560785542501e-05
3.43422095298808e-05
4.63058204830323e-05
-5.51163779606594e-06
7.50088367475295e-05
2.47194367507458e-05
6.60996163834185e-05
9.32936171103274e-05
9.00036019468409e-05
2.95429292553334e-05
9.58120905063384e-05
6.9161182287262e-05
2.56091009999223e-05
8.91743517749431e-05
4.7425869348927e-05
6.7580574169215e-05
6.48327955239288e-05
6.07008371599618e-05
7.6952949129226e-05
5.58728509237966e-05
0.000101027715985817
4.32621648252957e-05
3.73934042226185e-05
7.61599205827965e-05
8.85944975771619e-05
6.4815805312273e-05
2.23415342426761e-05
5.53240396459653e-05
5.48222326448602e-05
4.57395617495729e-05
8.92426276197769e-05
3.77695606742425e-05
1.11310392476553e-05
2.42267456744378e-05
-1.04911991697591e-05
3.45167319746593e-05
5.09027506023591e-05
5.57421006260516e-05
7.88490725910404e-05
0.000105327962049858
1.79499268744756e-05
0.000108000468354317
0.000100579227141634
0.000108038166857706
5.78607744599617e-05
6.15378167326343e-05
5.95711562924001e-05
9.21552363166564e-05
4.37427335353349e-05
8.7220490729175e-05
9.50028429944799e-05
4.19333466340737e-05
9.55032403449366e-05
6.36007526928562e-05
9.80575846270942e-05
3.93116486978616e-05
2.56802821504646e-05
9.44306401279458e-05
2.98721373773169e-05
7.09056763566844e-06
8.0316275923724e-06
5.44698693336435e-05
9.04875135161904e-05
-2.66962109948341e-05
1.64907147860048e-05
5.01563457592474e-05
7.16723952522353e-05
3.25767329814248e-05
8.2695377217563e-05
4.29476812965655e-05
2.94284691095481e-05
6.68665618165413e-05
8.07692862608332e-05
5.04020269738751e-05
0.00013751721993848
0.000105839666116418
6.52196568728517e-05
0.000127835931492308
7.65942375126875e-05
1.86182036635024e-05
8.04506115550476e-05
6.0859209828778e-05
9.31971220108851e-05
8.88023282516103e-05
9.79881254368126e-05
8.42961602758778e-05
8.18937404623174e-05
1.9917246976672e-05
9.04010900205792e-05
9.31353264046569e-06
-3.68292460894966e-06
2.84430167365415e-05
3.0612188616318e-05
-4.80051776839905e-06
1.45840339021842e-05
-3.6795320424574e-06
3.16962697355537e-05
1.37392749149822e-05
8.93555899125089e-05
7.11869161903507e-05
7.75290077135103e-05
2.43806412816922e-05
1.97183197694596e-05
6.59556857780864e-05
0.000144333715741819
8.35171160185982e-05
7.15033202750235e-05
6.00521368006038e-05
5.59471732213771e-05
7.89466224199773e-05
1.06730786133023e-06
4.80545021284117e-05
7.17772997397943e-05
9.59465435902043e-05
6.55835849588435e-05
1.464730129667e-05
0.000152846178616628
0.000115218605716561
4.69530745919828e-05
9.4325444677718e-05
6.87075032819397e-05
1.76394267639481e-05
0.000106666439385081
2.68060015763283e-05
8.84850877383884e-05
5.09131955314973e-05
2.69311902906588e-05
6.61229173086551e-05
4.05364468268156e-05
5.4270878067264e-05
-1.79497056107657e-05
6.53078121536077e-05
7.32538450754125e-05
2.34039112743477e-05
4.64855805534952e-05
8.49649691654161e-05
8.76975809979964e-05
5.73183853722001e-05
6.76934590512883e-05
0.000109608197415347
1.32147108068513e-05
6.03548025682521e-05
8.58315926386215e-06
5.11164482937192e-05
5.37822938281404e-05
1.97234218757999e-05
7.45911998678175e-05
4.73910341332614e-05
4.44534307321102e-05
8.12544487306861e-05
9.3724400590618e-05
3.15857328582536e-05
5.94208777362737e-05
1.09018724084277e-05
6.32992662879018e-05
-5.03957713424435e-06
0.000115729741321328
2.92500589724731e-05
5.09985506521333e-05
6.6962697047265e-05
7.16704765317424e-05
0.000116605569968657
3.22118182097094e-05
8.02967255939641e-05
8.42566093519833e-05
4.36106550277163e-05
5.71333695824921e-05
8.40284290660622e-05
8.54989226334503e-05
5.60560643958787e-05
8.42968028267224e-05
4.9665643331945e-05
7.48047261794858e-05
3.76712518922812e-05
6.23450280827176e-05
7.05641487903795e-05
0.000107185574942095
7.62369343004378e-05
4.69991383461793e-05
0.000101494292634595
6.17095953752825e-05
2.92225547240452e-06
6.13706888948584e-06
4.94049585014875e-05
1.4007471780402e-05
5.14503713824218e-05
4.04591846194906e-05
1.06238477214124e-06
0.000128917190493392
6.17679473348182e-05
5.254654424555e-05
6.92004214986022e-05
4.78705346097722e-05
9.1954344080908e-05
1.22672437292015e-05
7.25490910518344e-05
4.34533685716769e-05
6.08963481971236e-05
0.000117983235430939
3.26543905327309e-05
1.44176508127894e-05
3.8785477403607e-06
-2.57407223778801e-05
6.04778715990458e-05
2.46864666524011e-05
9.48274961783992e-05
2.52098830467738e-05
6.09452971634613e-05
1.83292535931706e-05
3.99866241815987e-05
9.30845929465297e-05
0.000151042936283103
5.32230839904022e-05
7.60778908800711e-05
9.71339549776822e-05
3.91101835791274e-05
0.000106301461201726
8.10698595393769e-05
4.18986748901745e-05
1.21342071916277e-06
5.89827372907632e-05
0.000117443341815728
-8.14989478994402e-06
8.58195647393344e-05
8.24631550099934e-05
6.3550625029014e-05
3.73401548719326e-05
9.34845090600635e-05
9.71487582757546e-05
4.63862333501687e-05
7.91352667148084e-05
2.61999605950619e-05
3.11031828314843e-05
3.97537082832121e-05
4.53047217157583e-05
4.15102827470875e-05
1.57303692496657e-05
6.96057851338532e-05
5.8662538549031e-05
5.44550772181312e-05
3.89777008132247e-05
4.56620397455196e-05
8.25004918284702e-05
2.16492452307012e-05
-1.99911448866095e-05
7.00962619127258e-05
0.000114653253178771
5.99622030952734e-05
6.37667783412384e-05
4.5345200365516e-05
6.65140089612323e-05
7.87668283591722e-05
0.00010481178701999
9.29255175477493e-05
7.86818037779636e-05
6.10536773781137e-05
5.68286057065492e-05
3.42955792342352e-05
3.47770810714884e-05
6.68575168288611e-05
8.34119810838544e-05
3.99233485091943e-05
7.28735639193747e-05
7.44418010978122e-05
5.6300644486507e-05
5.84011108454362e-05
2.62442579460015e-05
6.28648330428841e-05
5.70757262969574e-05
7.94503742006244e-05
6.35756944146482e-05
6.60088834230243e-05
3.64841260935437e-05
8.4197559399858e-05
5.36444837140961e-05
7.01805358396105e-05
8.3458464393781e-05
2.87979803477443e-05
1.99614355230446e-05
4.73788927471269e-05
5.48938138653826e-05
3.14340726154182e-05
9.70471874586989e-05
5.34261704012485e-05
9.4180881430624e-05
6.48533084126497e-05
6.60989702897738e-05
4.55983077598412e-05
4.42923603581074e-05
0.000101924155107419
5.08570499606878e-05
7.10501299785258e-05
4.07078757172639e-05
8.0402269915735e-05
6.80229072087632e-05
6.96630694287135e-05
2.15233933084961e-05
-1.40647666162296e-05
7.03965873560287e-07
9.29931717564006e-05
-3.13969469881091e-05
5.14658468935903e-05
4.96652616358966e-05
1.33196318229121e-05
-6.09506149137622e-06
8.35347331753099e-05
6.35959679175044e-05
5.54910528014799e-05
6.72341712644073e-05
8.33637474298017e-05
6.82743111712886e-05
0.000108352041454037
7.27541242995134e-05
9.17680310315957e-06
5.73283165622532e-05
0.000100018942463738
0.000122337442616238
8.53008738320458e-05
8.97581388827579e-05
4.69461424052437e-05
2.94471128894626e-05
6.75433656236972e-05
3.8948309862618e-05
3.41047966881591e-05
1.42706849059034e-05
2.10907492548464e-05
-1.46716746582138e-05
3.97986604342545e-05
0.000103366657035191
2.5259166449141e-05
6.99830641883469e-05
5.16837008658153e-05
4.10475455415046e-05
6.38387774292335e-05
6.55211089159221e-05
2.66939397874305e-05
0.00010122450860928
3.5503163883413e-05
9.04845323027042e-05
6.6158237972978e-05
-4.4767313364935e-06
4.28454631145132e-05
0.000105698624688136
7.39589156493745e-05
-8.97818484479636e-06
5.19846744341381e-05
0.000116522787746519
0.000102602514474331
9.95625256106747e-05
7.12179728489581e-05
3.55175901824992e-05
0.000114141273533933
0.000175945061904451
4.37096700449414e-05
5.1189435532685e-05
3.02045269359131e-05
-1.4822752433184e-05
-8.23310264164571e-06
3.33870090151415e-05
5.21155866198422e-05
5.83550220924233e-05
7.89162006081707e-05
2.06100334503999e-05
9.13511734418615e-05
3.82530250276563e-06
4.81443014903906e-05
4.8234874753415e-05
3.69575765415812e-05
2.69101767794221e-05
6.0954962065933e-05
4.8959090930694e-06
2.95629983000813e-05
-9.82123276812638e-06
6.30622142091124e-05
5.47852223567763e-05
9.04671223926739e-05
2.2110293584121e-05
0.000108537166681398
7.04811005255226e-05
4.9577135224093e-05
1.61379368006436e-05
3.42362534206291e-05
6.60028603354656e-05
2.2278123335331e-05
5.41791271064435e-05
8.20369837105753e-05
6.84170109260424e-05
2.90324293446893e-05
6.61598499263599e-05
4.07461633015785e-05
4.83445705311239e-05
2.64379694977602e-05
7.24435035928843e-06
0.000121152690860894
1.5161690387733e-05
1.49589713447697e-05
8.22384952298344e-05
3.19390165348503e-05
4.1769344106532e-05
5.19146809480228e-05
0.000107998469947309
7.97854050802544e-05
0.000101072680131821
2.65545276835156e-05
7.46079273146898e-05
4.89081147646523e-05
2.67187826928328e-05
3.27362269703733e-05
2.97859177267048e-05
6.03125140279388e-05
6.12487668567e-05
0.00010831389898131
3.57196152715805e-05
-2.37645479006605e-05
3.647323380084e-05
5.87010756131179e-05
3.76975803878288e-05
8.04192435235632e-05
4.95310646985904e-05
1.44249880285323e-05
7.17557410703086e-06
0.000100497182365841
2.98939781161849e-05
4.94968679007927e-05
7.52293601721771e-05
4.30802005435208e-05
8.94182410965722e-05
8.10114166914246e-05
4.30726876397908e-05
5.59310081722118e-05
8.8868612756441e-05
7.35212369316884e-05
0.000117347370261502
5.10587550675729e-05
7.77597040223696e-05
3.2263766284078e-05
2.94060424702349e-05
5.7576777508362e-05
0.000104350774285509
2.88401483498428e-06
3.74946857231702e-05
3.46595142101826e-05
2.28903842063018e-05
6.20601909809471e-05
3.49987063731303e-05
1.36695038994873e-05
2.66384050260093e-05
-1.89409182233869e-05
-6.4367370980588e-06
0.000116719843995067
9.68388485636452e-05
1.50921294650622e-05
4.46061363154515e-05
0.000111089288094454
8.05074087656751e-05
5.04054404256566e-05
3.9703142980037e-05
3.78060066896088e-05
6.77366501808977e-05
0.000113227852478749
5.35424691307767e-05
9.69443690872625e-05
2.09098268798366e-05
7.94111928758647e-05
4.6851288598142e-05
8.21580725298048e-05
5.06442397181225e-05
3.92289590117901e-05
9.25347516433722e-05
1.98656460154606e-05
2.44124977446745e-05
1.85992117712253e-05
1.86010182703539e-05
4.24617254649146e-05
7.27567511936388e-05
5.33904901275259e-05
1.26207813460115e-05
3.84416529756031e-05
2.67789176794735e-06
6.52043417700372e-05
5.68451190805865e-06
0.000100408041764873
2.69053247390859e-05
7.46371689281329e-06
4.75601444146471e-05
8.65117600690101e-05
2.8592648520863e-05
5.45981274608462e-05
4.31612108418585e-05
6.09254643171899e-05
-5.42788636560739e-06
0.000118562517306741
5.35271546715328e-05
5.15528180246029e-05
4.28161780397808e-05
2.61552676495062e-05
6.89321565519507e-05
7.43249692158256e-05
6.30230543870712e-05
9.16094178961884e-05
1.12051856073885e-05
9.81097036431084e-05
6.71058167748606e-05
3.41541678892927e-05
3.27271146872888e-05
-4.80771024364572e-06
4.77441893910211e-05
6.64685615231472e-06
5.5188920153856e-05
7.22426737666978e-05
0.000108081285488687
7.40053917706651e-05
4.53069624972684e-05
5.3197745365892e-05
0.000140100810756945
6.00610313104372e-05
0.000137751083305908
6.54428077808631e-05
6.85050467111918e-05
7.45992177775101e-05
6.11974998921351e-05
5.00405013289581e-05
1.52473287310115e-05
3.36451733074966e-05
6.40560596105668e-05
3.03347754213918e-05
1.31992495237547e-05
2.83308470347937e-05
7.73226988051217e-05
6.50387261534655e-05
7.23899170836055e-05
3.02368887263012e-05
-6.24708391874986e-05
2.37036432410429e-05
8.26659670699795e-05
7.37245960379167e-05
-1.20233812785322e-05
2.99075616699994e-05
5.22059702812741e-05
9.42784735696531e-05
0.000125722973159785
8.72936130990234e-05
8.32924009200356e-05
6.93380178643642e-05
8.32448578450558e-05
4.92071087132403e-05
9.71519445062745e-05
6.84638745325513e-06
0.000136483126298749
9.99278179144834e-06
5.70064110887882e-05
8.21915893854969e-05
7.17926881253764e-05
5.37727238319206e-05
8.32026149020696e-05
4.32821962141365e-05
1.11568915033741e-05
3.85756500341761e-05
7.37184560382786e-05
6.67249984139317e-05
6.83646345752866e-05
-1.30570580809681e-05
5.54624783896522e-05
2.9987729031612e-05
-3.58175072228722e-05
0.000123138879201023
5.80026138943257e-05
3.55582829309734e-05
-9.85491965326269e-06
2.26704186232789e-05
5.90692606241527e-05
2.62050629061513e-05
5.84705822415727e-05
4.00180172807293e-05
5.75239402097401e-05
5.28989669798262e-05
3.60057552218784e-05
5.78617236021742e-05
5.05563289320323e-05
9.87593168083689e-05
9.00233648972221e-05
2.07801142939588e-05
-1.23648017436576e-05
0.000105125764163215
2.54764097080945e-05
9.14276761321801e-05
4.04361348618592e-05
3.14817030288576e-05
9.41884977604262e-05
-8.96953285673914e-06
8.04958312751543e-05
2.82502680328834e-05
0.000109774267253699
5.14882293622195e-05
6.37669017007195e-05
6.04064400082204e-05
4.38383886892931e-05
3.80138228656694e-05
0.000125540120168073
4.85714016770024e-05
6.88505584345796e-05
4.24759899030878e-05
4.88933072393734e-05
1.79285438045489e-05
-3.61637110768336e-05
2.9136691151692e-05
0.00010390191405259
8.00695134264502e-05
8.01599528568996e-05
0.000101092310905103
0.000112513693127009
7.18969764185548e-05
6.9041950141675e-05
2.26746461443182e-05
0.000127727963747167
6.10553463834024e-05
5.91765530189467e-05
5.60941795569655e-05
2.4100193815109e-05
7.16711623829097e-05
6.73218644668323e-05
6.61093707776109e-05
2.42347040986712e-05
6.7048752085342e-05
3.4326421191839e-05
3.419298343737e-05
1.14323325558468e-05
5.44153589144768e-05
2.9447460438818e-05
2.82043267260976e-05
6.76374227259193e-05
3.37707779214081e-05
8.27913508935969e-06
4.21585629516914e-05
9.50913083397722e-05
3.98499407407838e-05
7.37274831646911e-05
8.12742933098986e-05
4.63209983226088e-05
8.75719395895438e-05
1.77006125198679e-05
2.55114775990211e-05
9.6493153976767e-05
8.15677238748338e-05
7.58670570359915e-05
1.92981248803636e-05
4.15617534092562e-05
8.62587191839477e-05
6.25719236887557e-05
2.31657062747841e-05
1.35952052806574e-05
7.5377205083805e-05
6.61205166303818e-05
8.52043887437678e-05
7.76155920823408e-05
1.41816248531644e-05
5.92918391082068e-05
9.08356005923578e-05
6.63457962994868e-05
0.000126120444222137
9.11872096561253e-05
0.000105974392167836
1.33008985986461e-05
5.99704823450456e-05
0.000113759003917989
-3.5562769354064e-05
4.32527726557862e-05
2.78051551866617e-05
4.28963341716337e-05
5.68942650943711e-05
6.44330003927861e-05
9.67247527164678e-05
7.62411643893995e-05
0.000120715438544623
6.91765498338487e-05
1.41771847888121e-05
7.41721057363557e-05
2.82585938466836e-05
1.13139736028503e-05
4.33606499271518e-05
5.61740676842317e-05
3.83278779667089e-05
5.67769691319748e-05
3.96358573208674e-05
6.02540906529235e-05
6.21773229730059e-05
4.37238343667375e-05
2.87268186975143e-05
1.7570168474081e-05
6.80650667570459e-05
9.59126114524523e-05
6.56093147519681e-05
4.39638113589949e-05
8.28633227015396e-05
0.000114971071641516
9.93531971266291e-05
8.35886548587683e-05
5.86382949652578e-05
2.80967027369354e-05
8.5759488442423e-05
3.69532039349666e-05
6.66623975835065e-05
5.56399051739949e-05
1.16651870812914e-05
8.35341612771505e-05
6.69097475013005e-05
5.25435217473159e-05
2.31024365914041e-05
8.86762959540912e-05
0.000129709556284192
7.39330448956767e-05
1.11391505820515e-06
6.8349187912283e-05
7.34611442077324e-05
6.3557345993993e-05
7.02346083120578e-05
4.96786888152553e-05
0.000100410018863465
2.45382704884751e-05
7.1169194457674e-05
6.40993530708758e-06
2.87989603208857e-05
4.17297776834863e-05
6.1541488346732e-05
4.84501673710994e-05
0.000140455728318525
8.67070497686478e-05
7.7383467382026e-05
4.81237465149915e-05
9.63587528246706e-05
3.99257309925392e-05
4.26471695385926e-05
5.14020205731152e-05
0.000100991984574916
3.79626634634978e-05
5.04729696516154e-05
5.49866852479085e-05
3.28599483206565e-05
1.1093329181309e-06
6.90122879298303e-05
8.49147185662557e-05
6.35233756306215e-05
8.39923380566583e-06
7.75225977178043e-05
6.38717661610585e-05
9.63249764475001e-05
3.61558922097347e-05
8.43966038581207e-05
3.83757513297062e-05
5.77732498051358e-05
8.87141284615194e-05
7.66671479454162e-06
4.04579935394587e-05
9.13541309331108e-05
0.000109001170522934
3.51787998595325e-05
2.80192453142122e-05
9.72013387808633e-05
6.15876578144349e-05
4.05950291222785e-05
3.95920716103131e-05
0.000110143605258306
1.53000674914939e-05
6.41073909818781e-05
8.87336140981294e-05
8.36126557027359e-05
9.52512851131156e-05
7.97886052561262e-05
7.07806491310898e-05
9.3949864394321e-05
8.29581717647972e-05
2.86261256472114e-05
2.91860198854897e-05
3.04624935452006e-05
3.70467253686436e-05
4.26301850754405e-05
8.34469111515052e-05
5.24199454479708e-05
7.5835510056389e-05
0.000132277738807794
6.64193443268876e-05
0.000101609610551534
-1.6097126084084e-05
9.62127289112044e-06
5.84648162400786e-05
0.000104298513764005
-6.58717116389071e-06
3.6659296463104e-08
7.399763826312e-05
7.78708055137016e-05
0.000114307805056808
2.21960310417829e-05
4.52288102817286e-05
2.10100287165487e-05
7.73115894742337e-05
7.12556516499516e-05
5.08436620937989e-05
7.98563317555054e-05
6.11832308140313e-05
3.03505702131908e-05
5.7704446659665e-05
4.73497450192267e-05
6.09027998333992e-05
5.78134575025033e-05
8.07199876930807e-05
8.68932765500368e-05
0.000103622937706323
5.75768104724563e-05
0.000113415818077105
8.19253780438612e-05
6.24716196060249e-05
0.000120043913587899
0.000139262643782589
7.32476646952535e-05
8.45024471987721e-05
6.97998704059412e-05
0.000128078201189486
3.10791846325645e-05
8.82136704131632e-05
3.65870348215432e-05
0.000103108081391855
4.15010487102754e-05
5.87108135398982e-05
1.04022723676905e-05
7.35003308956981e-05
5.1504693403955e-05
5.03101551034989e-05
6.99073464336551e-07
2.00058941378464e-05
4.78523805559954e-05
6.05750113152304e-05
7.36617424032709e-05
2.04897531300856e-05
1.3576772862078e-05
6.6496442641855e-05
8.36310515760243e-05
4.47225582008254e-05
7.01809831420562e-05
5.53789243495532e-05
6.72180780011262e-05
7.6207334936179e-05
7.70758188786431e-05
0.00010019136809547
7.3367376932891e-05
3.15769494121297e-05
7.69775174179766e-05
3.23254729561736e-05
8.63940312823524e-05
9.42378695354257e-05
7.35803559790603e-05
6.52331117812508e-05
8.43044279588384e-05
-2.99898315106638e-05
6.92442890575357e-05
0.000112828277751184
4.33850806901735e-05
2.93991196032462e-05
8.00316049967542e-05
5.97043821753839e-05
3.44345599291144e-05
6.98189147418344e-05
6.42634024027157e-05
4.43803259592238e-05
7.85258657507548e-05
9.14386855673502e-05
8.86651185763352e-05
3.36093326462924e-05
1.28145584765186e-05
2.66095778650114e-05
3.77371571889753e-05
5.5264457678173e-05
2.20263635965927e-05
2.88066165185647e-05
5.18993250118344e-05
7.07511592270527e-05
9.8391709070886e-06
8.47493316911566e-05
2.19309591238443e-05
2.00792603431898e-05
4.71088310157054e-05
3.57877087705807e-05
7.20891720363856e-05
0.000122637117561548
6.45903222467015e-05
2.46696211252489e-05
2.16387642282924e-05
3.48948187908205e-05
4.03712692182856e-05
0.000122860703722748
7.55471162366899e-05
4.86820784047231e-05
4.16980528694332e-05
8.01252353571348e-05
5.69018079592001e-05
2.42181348617568e-05
3.48976629118389e-05
6.60608959342239e-05
2.70404025217065e-05
6.81811091466799e-05
8.05602279904377e-05
7.12043850879849e-05
4.31037156922434e-05
1.88335081514228e-06
9.12747880034018e-06
6.69813994645698e-05
5.8024608642198e-05
4.31322079923322e-05
6.75737333431186e-05
4.09856956920145e-05
2.61511111736203e-05
3.97558316663419e-05
2.21415848219176e-05
2.29386068719628e-06
9.13421258983791e-05
4.25366061622784e-05
-4.58239772778914e-06
6.79758248252162e-05
6.06067360472015e-05
2.65536017995197e-05
0.000107610902103512
7.95743537029872e-05
6.17476853463235e-05
5.04896251364303e-05
-1.13055729266471e-06
-1.85462874835065e-05
4.19398327852751e-05
6.02995627920666e-05
9.47573029160467e-05
4.28398055201362e-05
0.00011186683058581
5.9549908846212e-06
7.59850610915174e-05
6.81988295895096e-05
1.41254392616345e-05
9.22532398866786e-06
6.02661384672592e-05
6.16942043871789e-05
2.95131718622457e-05
4.85616150477522e-05
9.21010480049203e-05
4.98067306963058e-05
2.97150801213554e-05
4.85893824900551e-05
0.000101665821814507
9.10393407706058e-05
0.000108365011149294
9.47610708029454e-05
0.000111767562647078
6.03962475521796e-05
5.27119564869128e-05
6.036562761742e-05
0.0001062160162657
2.20268517766995e-05
0.000101466749642524
5.19829060187174e-05
7.02820229649508e-05
5.02767706893898e-05
9.16697102065304e-05
2.55879007247245e-05
0.000103706429215525
7.7323008968793e-05
5.78812181717254e-05
9.26416381013484e-05
5.08514319977422e-05
3.00996170136856e-05
7.25918048493028e-05
0.0001349588818214
5.59242313692514e-05
2.65358836144116e-05
3.03767639032486e-05
6.32790692252625e-05
1.84378690721983e-05
-3.84615049698895e-05
-7.90317694395249e-06
4.89559917672307e-05
9.98908816958767e-05
5.66280249389931e-05
2.28732536734869e-05
5.42984865958933e-05
0.000100774011494444
2.96334962005742e-05
6.38307397389375e-05
6.83460143035836e-05
6.96396107551065e-05
0.00011163392134057
0.000100884657378764
0.000144809172140859
1.54181524898408e-05
5.12947386732714e-05
-4.68210515179422e-07
4.872509655875e-05
3.86883809483074e-05
9.0475281534792e-05
0.000112115231230996
7.66508788313759e-05
6.42935300173071e-05
3.5461996817443e-05
0.000119621374599471
5.70205628417181e-05
9.34837667083701e-05
4.73429057164371e-05
-6.8845812964255e-07
6.15488948893722e-05
0.000107055754071529
4.01157820113671e-05
1.73674119253333e-05
4.49770293605409e-05
2.86171813540941e-06
4.4806761066634e-05
3.22733309204175e-05
5.91307311121564e-05
9.29708879059888e-05
-1.85197793045491e-06
7.09915262687868e-05
9.15939520313462e-05
6.93946218059215e-05
1.0624825779714e-05
6.78064581744281e-05
2.85684784100888e-05
2.6673961539156e-05
7.97472679694299e-05
5.60880147560689e-05
3.19089683508807e-05
8.75152659302434e-06
8.5226817486993e-06
0.000101185364924854
0.000101881845091885
8.65119813109322e-05
6.47400972938699e-05
-1.7768642897018e-05
5.57059915275034e-05
0.000112858656140541
-3.27664372182023e-05
8.07325690726031e-05
6.26314083866056e-05
4.53043012032594e-05
6.79437311182169e-05
5.09507105839619e-05
7.70145427887231e-05
0.000106431870426215
2.95001449744867e-05
8.64287835252886e-05
6.91235060696482e-05
5.35283115306008e-05
5.29982090034426e-05
2.90241873623011e-05
6.49573960784702e-05
5.04462992916368e-05
3.94939008640767e-05
3.75171363466409e-05
5.34002925402494e-05
8.74863195617473e-05
8.92008071794346e-05
7.20209559661598e-05
9.62971219534075e-05
9.32526178673135e-06
4.43257748291568e-05
-2.51269630122122e-05
2.27179897033428e-05
5.97522140905094e-05
6.74045759944448e-05
-1.15852415968777e-05
9.86206174287429e-05
1.98640237950713e-05
6.69186742461195e-05
8.69107272446923e-05
0.000103244016318286
6.4991643005016e-05
5.51290992132177e-05
7.59556576518457e-05
0.000102114635279694
9.18877652067202e-05
6.4807915418896e-05
0.000113301917138381
8.25515909672846e-05
5.87134227348665e-05
0.00013042065592435
5.60100268478444e-05
4.26849876258242e-05
8.50099268365374e-05
5.53702615005423e-05
8.19265500788098e-05
2.01405315523019e-05
2.88194563288493e-05
3.9123387394648e-05
1.63255481746825e-05
6.06308564808272e-05
2.91951564103676e-05
7.30715426564907e-05
1.9403518065913e-05
4.1939645278035e-05
5.50913134264057e-05
1.3116754172143e-05
0.000101702847038912
6.12051346493491e-05
6.10872773389506e-05
8.50039369437175e-05
7.71496395174533e-05
4.91529150003899e-05
9.51295251449094e-05
2.90509653696218e-05
0.000103356490679764
4.39374720952122e-05
1.94187521554734e-05
4.79434902292513e-05
7.36527082720035e-05
8.38069540707096e-05
4.39912537355172e-05
4.33641697797875e-05
1.62568393146672e-05
8.98229945899175e-05
7.3770672056015e-05
6.07161650422879e-05
5.38097390168042e-05
5.81278458296409e-05
4.75288904251551e-05
5.62971245339212e-07
5.99410034795228e-05
8.16920792910153e-05
1.15873400484196e-05
3.92699944491816e-05
2.64072646717242e-05
7.32903405412506e-05
6.84316876406878e-06
6.25313267576904e-06
4.73154004412252e-05
3.86060182166772e-05
2.33563177805795e-05
5.12520293177634e-05
9.44465932606422e-05
2.72910767767523e-05
2.14304149050352e-05
0.000107726991177768
5.00518936866168e-05
0.000123945835407068
9.17563287793851e-05
9.33802747605449e-05
9.5381495648435e-05
5.20283556933943e-05
7.32690237842746e-05
6.92977264524369e-05
6.3508563495084e-05
-1.76683263982076e-06
4.48300627792492e-05
-4.12985684020014e-05
4.93684018709946e-05
5.15429158859338e-05
6.81031567741108e-05
4.23693095640078e-05
6.72897803442595e-05
0.000121081127752086
3.98223858776338e-05
6.53954609066763e-05
2.11757758249462e-05
8.79038485121176e-05
8.74028260135929e-05
3.8231907721095e-05
4.71957138178965e-05
8.19696076998775e-05
6.98536857198044e-05
6.23519890050213e-05
3.79746797563985e-05
5.04036420382933e-05
3.69477802473594e-05
3.27985012273563e-05
4.10289680550316e-05
8.29219596668696e-05
2.23938677575189e-05
8.44010741629214e-05
3.49394241095267e-05
8.55165759557775e-05
3.31480115988398e-05
9.70581580740143e-05
5.06724106673554e-05
5.54802805644091e-05
3.5759245865585e-05
2.50771416055089e-05
6.97675231414076e-05
3.27822239527062e-05
0.000115768096629667
4.09101670202773e-05
7.92114037691373e-05
8.61044912735407e-05
-1.85646234063717e-05
4.14239400239367e-05
6.43397290697728e-05
3.82393164272139e-05
6.67339074484446e-05
5.44253353280784e-05
7.78863880854636e-05
8.93364618379946e-05
7.94671814729942e-05
8.13643597328835e-05
0.000105326612828495
1.94119799802304e-05
3.76789976195472e-05
8.27569589435756e-05
2.37151630992046e-05
4.43127582252395e-05
2.80241469069731e-05
6.89852186867855e-05
4.49301316716092e-05
5.14322836277151e-05
6.90759333999094e-05
8.66071093953825e-07
6.40237678913038e-05
2.38569453353764e-05
3.61067471066555e-05
1.50633528459439e-06
9.87710787252507e-05
5.47466607985728e-05
4.52380807739284e-05
7.57716569854689e-06
5.61985756508874e-05
8.39508588714085e-05
9.5933692336447e-05
8.21449700804815e-05
1.95331692478444e-05
9.05714527498688e-05
0.000113562381020091
4.11517575728158e-05
9.31328213036641e-05
7.08706357950245e-05
3.38823361219959e-05
2.99259837678466e-05
9.20270614115257e-05
8.28533752676292e-05
3.52936894014814e-05
5.33195848871144e-05
1.17514542445582e-05
7.83921889923966e-05
1.61290116789022e-05
4.12255403259299e-05
2.33269056341124e-05
4.65219141942423e-05
9.60524769274969e-06
4.47098417882071e-05
4.72794852594784e-05
-1.43226917896243e-05
7.87237794455156e-05
7.60427851257426e-05
2.14388967064113e-05
4.86143800693983e-05
0.000125432413804569
9.03200319250519e-05
8.67744024086074e-05
8.73721376025767e-05
6.63165626589009e-05
9.0538776407682e-05
7.53387448517606e-05
5.86951439486695e-05
-4.38993644170951e-06
5.8724732365013e-05
5.3033862069474e-05
1.87099525017667e-05
9.2197005646064e-06
2.89788422827013e-06
-8.52567376082456e-06
5.42483631841787e-05
4.99791418607386e-05
4.75319693990489e-05
4.26060077066364e-05
0.000107866396108681
0.00010943134818981
4.78396578372986e-05
2.65717204788452e-05
5.59041051114365e-05
8.13856918358946e-05
7.15487270348707e-05
9.69814571227468e-05
7.0725727709105e-05
-7.02191839681428e-06
1.67027990777329e-05
9.19649111411542e-05
6.79267052288141e-05
4.9340914204711e-05
4.61796638957789e-05
6.70718136170895e-05
4.06544777315883e-05
9.00158803110874e-05
4.93384675349819e-05
1.39861634614436e-05
8.16462334183508e-05
8.07375675202627e-05
0.000100038747877749
5.71286795113935e-05
6.01266108855039e-05
4.08134995020863e-05
6.34920080383766e-05
6.80518191038801e-05
9.73276385182494e-05
2.52147103438738e-05
4.50201439554343e-05
6.2722058765823e-05
5.74607835453759e-05
0.000126125646787464
2.56470453914359e-05
5.32589684867846e-05
7.30283317899563e-05
9.38164230295743e-05
7.87498226797222e-06
-1.24856693676103e-05
5.3981781927286e-05
2.27948430550148e-05
3.59504945145965e-05
4.66354961539563e-05
5.2036955646608e-05
7.17692146232095e-05
5.49799561061886e-05
4.13538941721589e-05
5.59380298888067e-05
5.38126464281421e-05
6.07410520921108e-05
5.81072159496961e-05
3.21549352189963e-06
0.000114242845982915
7.22520154019575e-05
0.000108267364597313
8.99394684139199e-05
0.000113627944082364
2.54521260271656e-05
-4.99530330028705e-05
7.95394362022569e-05
5.43822635919687e-05
1.68666139976619e-05
6.92259532008353e-05
8.3948547983643e-05
7.33712095201216e-05
4.32542878857773e-05
8.27987041697428e-05
8.74440241572937e-05
0.00011310033551839
-3.14560919634698e-07
6.52197785391612e-05
5.11765223109143e-05
3.53259374558997e-05
8.00029036631596e-05
0.000101183788169538
6.33715053045462e-05
6.15345862845319e-05
4.79927084276475e-05
9.1149831823129e-06
1.59229782520487e-06
-3.67282711698387e-06
3.74459805134343e-05
7.69901802545763e-05
5.43595731479605e-05
5.94671065658577e-05
8.46072177047714e-05
8.06536168696363e-05
3.2509935787288e-05
8.2212674694324e-05
5.02313661806009e-05
0.000128446164859946
4.33099311832818e-05
7.04525348685126e-05
0.000130536426519411
8.77888072881194e-06
6.0750913874289e-05
6.52029036935974e-05
6.58012918456931e-05
1.98965501556332e-05
6.00993021329939e-05
4.36696660854071e-05
0.000115136717729023
6.80158674067039e-05
-1.18847152700119e-05
2.20108976522497e-05
7.52700906089724e-05
9.7562168428354e-05
8.51121790931526e-05
5.29643317086582e-05
0.000103293275841601
1.30966209605807e-05
0.000144362337277876
0.000110303001424909
3.73337989277153e-05
6.70403746964506e-05
-1.84083742383197e-05
7.27459999073656e-05
4.56493168713271e-05
7.29072348183086e-05
3.17438734631293e-05
7.36094215498623e-05
0.000145168545352997
6.45877993564525e-05
4.95509680399285e-05
0.000117865260863104
8.07366197190597e-05
4.15507038662474e-05
8.02369455263229e-05
3.50190892097556e-05
4.55307021767893e-05
8.76662546771752e-05
7.83422511281506e-05
5.74451983018729e-05
8.15441790644682e-05
2.18840506305489e-05
3.50078645600949e-05
9.13441933597553e-06
3.57091793926031e-05
3.45029440774745e-05
3.05680928817884e-05
4.34105236719797e-05
6.36728036330956e-05
1.98206340906272e-05
8.44828847893368e-05
6.70126194001318e-05
0.000101441378951101
5.60250801394421e-05
4.04793162981793e-05
2.64550293968226e-05
5.34704902263364e-05
9.56333200224095e-05
2.8114620129472e-05
7.37098839436161e-05
2.80188134213814e-05
5.05657000689529e-05
3.65166568047764e-05
1.02273408362316e-05
4.71668217821844e-05
0.000118413602800397
7.33537682213416e-05
6.28935044468407e-05
6.64957378519147e-05
8.70066274920549e-05
6.61331943108644e-05
8.81837460220851e-05
6.04985433610324e-05
5.09887262138173e-05
0.000103164995823279
6.82219384062905e-05
5.69171424857853e-05
3.93134197845279e-05
7.78871464526275e-05
7.71683820212954e-05
4.52783332342166e-05
9.30883715454936e-05
4.24012128407086e-05
9.87627940143294e-05
4.88290435807788e-05
5.83204408333813e-06
3.12045984324921e-05
4.84283106425365e-05
5.14729393830886e-05
5.81252118695889e-05
7.32789123590475e-05
3.97979850467145e-05
9.83067698348624e-06
4.98639291476174e-05
5.28680772928648e-05
7.98787393871535e-05
8.3448981543345e-05
9.43929621077683e-05
2.16346352792384e-05
8.73920589439753e-05
4.77825371820866e-05
5.96129835897618e-05
8.88351703254624e-05
3.97805918412148e-05
2.9905933335102e-05
8.58210200870768e-05
9.09450915499314e-05
5.88908215043609e-05
6.91091701320278e-05
9.880818762051e-05
6.90125813759939e-05
8.75349556239728e-05
3.38862592343631e-05
9.15110196428418e-05
6.67693964265096e-05
6.73764699076106e-05
7.17888620149826e-05
2.09993630159563e-05
5.27711402471381e-05
2.92439418383501e-05
7.96130984543423e-05
7.5682239225639e-05
5.20623214641534e-05
0.000120713677526011
0.000117715600862253
5.4954673805084e-05
-3.177528081533e-06
1.22007306065996e-05
1.96424611240895e-05
1.92090452452945e-05
4.81842237913648e-05
2.48460325145502e-05
5.50186560561044e-05
3.68284564695705e-05
5.69420467163431e-05
4.82017484548573e-05
4.34649526360186e-05
9.92803078398893e-05
-2.38281833911629e-05
5.85875943731939e-05
5.63208702891175e-05
3.25573409273987e-05
3.12432193026452e-05
6.14592730461709e-05
8.60867877077873e-05
6.65495910235286e-05
6.0015956619119e-05
4.0592196646538e-05
4.00605505662514e-05
2.6559958940501e-05
6.46650375834749e-05
-7.46336697953199e-06
-1.31599592828341e-05
6.75025801777697e-05
2.21587381378261e-05
8.38145681986256e-05
9.16844382179503e-05
6.20680294626082e-05
7.97484773655724e-05
2.05863596489732e-05
0.000110377004973015
6.35978843991374e-05
8.35223162349675e-05
3.59802034670013e-05
3.65594270710237e-05
1.01948101827397e-05
5.22087265508219e-05
6.13257050308885e-05
0.000116917163222376
8.02396698410401e-05
8.95944284954665e-05
3.72428711754194e-05
0.000102546310943387
3.37611013406195e-05
1.12057923810612e-05
0.000110061358417173
9.62614564530307e-05
2.08212360269905e-05
-1.74151513439804e-06
5.78757155826014e-05
8.58717800900671e-05
0.000108159972207074
5.67016963143712e-05
1.88627656370171e-05
3.20546339046992e-05
4.82200672154034e-05
6.95302773724867e-05
3.57148518859564e-05
1.44729612180381e-06
5.55049244483451e-05
0.000129465214900932
3.13027072487599e-05
5.58979452469577e-05
1.58087264194734e-05
4.0569402080366e-05
2.61758139150602e-06
8.02724146449816e-06
6.88545151914995e-05
6.58486796224472e-05
-1.01415680340677e-06
5.45454385437913e-05
6.55608025045048e-05
2.2845349365301e-05
0.000110523039764472
6.33586440032028e-05
8.25290565073161e-06
6.75401132732179e-05
0.000108937114477397
0.000111525173672055
8.19477084788697e-05
7.28098210600529e-05
5.95118846486121e-05
8.75609970302715e-05
8.8364259050143e-05
5.71365682796396e-05
8.93332737607459e-05
2.71372434346125e-05
0.000104961693793242
8.27179633236937e-05
7.32616892701894e-05
1.95508005053376e-05
0.000104446952117352
7.65955519894677e-05
4.8278448089254e-05
9.10340463880814e-05
8.07468016551283e-05
-7.20458876099582e-06
7.99549166788119e-05
-3.24835284365286e-05
7.71111604489346e-05
6.29961209949656e-05
7.29923385635001e-05
4.41138490228961e-05
5.50758714300458e-05
6.00114904821422e-05
3.38546271155086e-05
6.27284548307356e-05
4.65191454100392e-05
7.21339111958606e-05
6.77675843560681e-05
6.53361889250339e-05
4.35777332198113e-05
8.5748352371943e-05
0.000100579253037793
1.28954686498843e-05
1.34281798879122e-05
5.34273263014616e-05
5.89859996418967e-05
5.33051353505351e-05
-3.90300796929617e-05
2.28770472796336e-05
-2.38983602451556e-05
5.92819849390955e-05
6.05088975342437e-05
4.44810832925918e-05
4.45050200200986e-05
0.000117805340052292
4.31011849576973e-05
2.01770174700361e-05
5.17242010510925e-05
4.57594612087604e-06
5.20774026225671e-05
-3.45772796148058e-05
7.7298089341941e-05
3.70528478363342e-05
4.04056813381614e-05
9.39105410830632e-05
5.47244813633994e-06
4.21679045603583e-05
6.28293493682e-05
1.79421554908918e-05
5.91872887437185e-05
3.02382695546776e-05
5.10091512423611e-05
5.86953069479064e-05
7.10488420576543e-05
4.03449989311244e-05
4.80834293626463e-06
4.63585881862188e-05
9.1857198656756e-05
3.23704566916238e-05
2.76184785666661e-05
4.77503687891019e-05
9.32849042724186e-05
7.1319287867495e-05
7.79800523251639e-05
2.96650757696755e-05
8.18565042197451e-05
2.36931656130075e-05
6.05838815571714e-05
7.36434436997997e-05
8.78944298069653e-05
0.000104646749473218
6.86242595713454e-05
8.26323084905619e-05
3.25709161429931e-05
1.32194607387903e-05
6.88916768304771e-05
6.59875007577431e-05
7.22410384881261e-05
8.59820915059629e-05
5.69380289674507e-05
4.54964200296367e-05
9.38174756689919e-05
1.92950705814913e-05
5.12203849742079e-05
0.00012202332070982
3.97317365675375e-05
5.24141869705451e-05
4.82940481318477e-05
8.06541222246e-06
7.37655579654318e-06
9.71723888417835e-05
2.32455290953299e-05
3.98576357599268e-05
3.22906308139889e-05
1.49371864639407e-05
0.000155074404757264
6.18511777487047e-05
9.08979255751677e-05
8.04199126654438e-05
3.85320310236694e-05
5.23870895793032e-05
2.51852346187505e-05
4.2198362421998e-05
2.36265420965119e-05
-1.71649154410038e-05
5.67508592067037e-05
1.30906761707728e-05
0.000102170992512678
1.55429783321729e-05
4.56899466885186e-05
2.30706069116964e-05
4.71708079541889e-06
6.55880117943712e-05
8.31464762878238e-05
2.33042599427729e-05
6.11512472525729e-05
0.000113099341411808
7.27348694615421e-05
6.26892748808789e-05
8.4797619630985e-05
6.43906773968347e-05
4.93578352437202e-05
6.77343226673342e-05
8.03470476123139e-05
3.42375161584079e-05
0.000122316014018656
9.02700396098024e-05
6.47259010629858e-05
6.34673777946524e-05
7.18081189437495e-05
0.000105870573198939
8.58220497683305e-05
5.98131209591738e-05
6.28277543913719e-05
3.77858622724804e-05
3.15399276832002e-05
4.98957987827042e-05
6.77702609900432e-05
5.50049837994259e-05
5.82990228313349e-05
6.93156369209878e-05
3.58386302465559e-05
4.84616355775093e-05
5.09070782540147e-05
-2.36366321969805e-05
9.35431668126233e-05
7.22522945665513e-05
-5.46513479430137e-06
1.7648352110667e-05
9.49359414619675e-05
4.18621860550775e-05
5.87870394098686e-05
-1.48820422195933e-05
6.84273220954025e-05
0.000118504754461534
0.000112373562100494
4.69747410305666e-05
0.000113337036723318
0.000123973823265954
6.57059157886541e-05
5.92233767442006e-05
6.51245406643467e-05
-2.43891353542941e-07
5.75497557569147e-05
9.32236628988818e-05
3.75275986743686e-05
8.7699682510554e-05
6.29567471488576e-05
6.54882603411037e-05
4.15539335900751e-05
7.28607422741644e-05
6.29122568197377e-05
6.26922598711887e-05
-8.86025746283566e-06
1.28007946504606e-05
3.93028500893344e-05
0.000101103337912504
1.74440390645435e-05
7.89334122436102e-06
5.76459568551283e-05
7.38530824519936e-05
0.000106590541997391
6.6904062284375e-05
5.83591433808183e-05
6.99328647356782e-05
2.19787300739562e-05
7.66598971610308e-05
8.35834062662491e-05
9.36280626655571e-05
0.000103935373722007
9.27352540745128e-05
1.489101540598e-05
8.01057783132227e-05
1.95891376698179e-05
7.15073248897938e-05
6.41009796181839e-05
0.000105559040100151
6.69482160701054e-05
5.32129609198862e-05
4.54687898065179e-05
9.55292714737812e-05
8.16256170011482e-05
6.3937306540556e-05
7.02996137413736e-05
8.69970120881479e-06
4.83627977117279e-05
2.01516026054705e-05
4.46927324845134e-05
5.58258720226394e-05
5.76941959622039e-05
6.22576980534694e-05
4.34547212212979e-05
6.3943114240067e-05
9.20459378335668e-05
1.85454405680962e-05
2.28683534972004e-05
6.37941999922349e-05
8.0838983369932e-05
6.28741979499707e-05
2.29964278937449e-05
6.06810098608839e-05
2.49965655832886e-05
2.07372472310088e-05
-7.39597100458142e-06
7.05584714327036e-06
4.08256878884867e-05
5.19281189058053e-05
5.4246853626659e-05
0.000107084866271058
0.000112860207485665
9.4501065314629e-05
8.3813760305741e-05
5.83000300461405e-05
9.65167867311812e-05
6.95940319907129e-05
7.28568036987061e-05
7.69510239996784e-05
4.48663845376114e-05
9.0537183846207e-05
2.88542286127941e-05
0.000100255385253336
7.81073926300775e-05
3.39252478861516e-05
3.57496859845943e-06
4.42886847987138e-05
0.000110607774403232
6.62561692994859e-05
7.08384228034657e-05
7.79625261521918e-05
2.00875857483701e-05
5.40940047934964e-05
9.11508514787943e-05
6.29332842166843e-05
4.91202389464301e-05
-6.6446206619865e-07
7.15796183012819e-05
0.000120144112118197
6.08191330317447e-05
0.00014696956961475
6.99288375261325e-05
5.90193367290152e-05
5.06912219838292e-05
1.06855791202422e-05
5.97637481194e-05
9.54508949773875e-05
0.000103607207404626
3.7905952862638e-05
7.68688857932456e-05
3.64558398267573e-05
1.06398139458493e-05
0.000123933976094599
7.86987539827872e-05
7.68843923371666e-05
0.000124345651338622
3.36677905413941e-05
3.82353954217981e-05
-9.64864145108978e-07
5.29798864246774e-06
8.06161013894e-05
6.26057852941471e-05
0.000110119442372685
0.00010243808330775
8.22019067453991e-05
4.55257711740449e-05
7.32406960138142e-05
3.2020513423286e-05
9.31677058930979e-05
3.47036659079158e-05
7.18077171408955e-05
8.15057489119294e-05
5.19832313502389e-06
4.01975347551921e-05
6.81730392049109e-05
-2.39723630536058e-06
6.00721664055028e-05
0.000141425303765011
6.02440211171171e-05
6.28574151101851e-05
1.58934315843857e-05
3.68621227511066e-05
0.000106828833238949
6.75455174898417e-05
6.46986860471143e-05
8.8998533903977e-06
6.11328474286025e-05
5.85760329135639e-05
4.38216284705668e-05
0.000118267174513734
5.82207484449653e-05
0.000103136760875911
5.00848686114495e-05
2.25189859001285e-05
9.99234764664054e-05
5.05637986920939e-05
0.000112309911351361
2.765330372931e-05
6.2569825303183e-05
9.15272250960666e-05
4.62204927428138e-05
5.54634393926612e-05
6.66691798213498e-05
7.37888320827815e-05
7.24501159934505e-05
5.24567766161665e-05
0.000129986974953095
8.5114174022778e-05
8.21729816602278e-05
1.39412539579742e-05
6.37814334321845e-05
7.54425775122806e-05
1.20446313479221e-05
0.00012252955574873
6.20155803444637e-05
8.681799515696e-05
6.51109497722492e-05
6.72636962364818e-05
7.04603411664205e-05
5.77638573246272e-05
9.61985636407359e-05
3.25699867902167e-05
0.000132310311089266
5.51441364705947e-05
8.58986231200136e-05
0.000111958597499116
0.000100472695059881
6.99293839757346e-05
8.74435705825646e-05
6.04070513841834e-05
6.32093694107667e-05
3.80027156341175e-05
8.04669873700006e-05
7.93774789357647e-05
3.90789620780525e-05
0.000118302828805138
6.82946783919695e-05
0.000114619390724837
4.17440967804851e-05
4.70223406928183e-05
8.82116577004157e-05
5.96400796242301e-05
6.68583979615414e-05
-3.35775235703701e-06
7.08044372383942e-07
3.50728572809449e-05
2.73674154178572e-05
6.10875763777584e-05
2.67542603899651e-05
-3.46144524574565e-05
5.35643945852278e-05
0.000113917376523831
6.08084096031874e-05
3.26537232007243e-05
8.92134162337947e-05
3.84861792437391e-05
7.3106667086314e-05
7.19441166371926e-05
2.32142674614533e-05
9.81669411149548e-05
4.65702281170302e-05
6.59448942935406e-05
1.97944628010483e-05
5.07134826871743e-05
6.60917342035459e-05
3.42130263636957e-05
0.00011865446472919
1.21226492035627e-05
6.77748139677764e-05
7.90978716664811e-05
6.33112271068935e-05
4.14275896908428e-05
-1.14810562849798e-05
7.34949023275226e-05
5.93128822904653e-05
3.45633760550336e-05
7.78170241648509e-05
2.0304071124917e-05
7.34165549513717e-05
4.21393795100806e-05
8.8882157698836e-05
9.2690223750334e-05
4.85394706319154e-05
9.89002127440474e-05
0.000111803194047667
6.04631660717039e-05
9.87556563136914e-06
3.46505741215136e-05
-7.44914282686365e-06
4.2088728736926e-05
3.07937930692502e-05
9.41091935167613e-05
5.95110926758528e-05
4.26203357015844e-05
6.50091165595067e-05
6.77632893851591e-05
0.000108446380532596
1.43178553395815e-05
5.84907210950534e-05
-3.55225828593875e-05
5.7771001667614e-05
7.84000960536262e-05
2.98993026780561e-05
5.19342185332492e-05
0.000116205768401102
4.07564766531397e-05
5.64427146027492e-05
5.58468950944522e-05
4.24740021775156e-05
3.75070968998535e-05
8.65392825881798e-05
2.67582431855964e-05
-1.29735862783964e-05
6.47973853354433e-05
7.17344949793822e-05
6.22178521568727e-05
3.58608288957486e-05
9.95494291200925e-05
2.93642735969216e-05
5.57646391356202e-05
9.04954463144103e-05
3.61701840314151e-05
8.7784708121122e-05
-1.68961408908332e-05
0.000104243818745745
8.92627018717013e-05
9.50568914857261e-05
3.96661463637423e-05
0.000122221110169905
7.19481180783969e-05
0.000102053619138329
7.88084781401942e-05
3.09429479563016e-05
4.88599995683619e-05
7.27528921648209e-05
9.14640289319439e-05
7.21851260699898e-05
6.86802391215705e-05
0.000122762568892464
8.14455631610402e-05
4.3328312146529e-05
7.24063320498288e-05
7.16180074143972e-05
6.66228440233475e-05
6.08791789464516e-05
-1.3735561890028e-05
6.44309545292761e-05
-3.26842189548831e-06
5.18450114745829e-05
8.42955383679115e-05
4.50442431939161e-05
8.13282221291587e-05
6.74048133665264e-05
5.36882562484089e-05
0.000104263140129302
5.96801042887797e-05
8.11216267634547e-05
3.06162627778305e-05
0.000100644594104368
3.49652278991124e-05
4.13653023770556e-05
8.95337893552527e-05
1.19869390157157e-05
0.000110366528162772
6.18399141229056e-05
-3.78932115580388e-06
7.50997932077926e-05
2.05439845518565e-05
6.91886589065535e-05
1.11009155829937e-05
2.35093351513231e-06
6.4388870734854e-05
6.62049655421888e-05
3.44027924830691e-05
9.3682291705807e-05
6.18726216856984e-05
4.50084382130813e-05
1.55822195370605e-06
5.18659536107099e-05
0.000118245147751686
2.41127991391503e-05
7.27794017520682e-05
0.000114265049549333
4.26181327625231e-05
8.89239664431545e-05
8.00099908076933e-05
7.29878032432703e-05
6.88572789813762e-05
3.5243655915353e-05
5.19475159409319e-05
2.43815729925324e-05
5.32001322065344e-05
3.30758025148009e-05
2.35938899215312e-05
2.70671024312551e-05
5.99136153496676e-05
0.000108144495730151
0.000136894176100838
6.05301664037305e-05
8.70649541744137e-05
5.53564506301764e-05
5.56550874301576e-05
5.3380974155417e-05
6.44455113872727e-05
8.28889233227917e-05
1.99608431178297e-05
0.000142613597873987
3.43626944838862e-05
9.78044595938805e-05
1.24667167998059e-06
3.5632247371364e-05
6.63837278897978e-05
8.49208935713993e-05
4.91449790893488e-05
2.30874398593174e-05
1.78467970186595e-05
0.000100191429854053
6.37352809131848e-06
8.23067486819448e-05
0.000148083489860726
3.15022485152694e-05
2.07886296294153e-05
3.98844235835836e-05
2.15210066695952e-05
5.46228593619955e-05
9.8601098650156e-05
9.5122129166865e-05
-4.9775200630904e-06
8.51919252991694e-05
5.53464425967915e-05
6.54926966332949e-05
6.16034508437608e-05
2.22551437935739e-07
3.41711566308439e-05
4.89609569976697e-05
9.19613294344057e-05
1.42322070384234e-05
5.73404408192074e-05
1.67694045840139e-05
6.02263379462499e-05
0.000102217558675466
3.79180564755319e-05
0.000126484043160699
3.18770969115473e-05
7.07572012921797e-05
1.19588512418067e-05
5.63571137320061e-05
7.55026566858722e-05
4.72530492916611e-05
0.000105147392145905
2.91331496771276e-05
4.69433186364983e-05
6.76603958174071e-05
2.04770030546002e-05
9.12489682344778e-05
2.42048331136951e-05
6.95718399539352e-05
3.76553192757425e-05
7.67763887595786e-05
-6.03206670720234e-06
3.32823689619387e-05
-1.30424696329678e-05
-3.45772238857654e-05
6.51385436087969e-05
1.55499922407898e-05
3.04749417802371e-05
6.88701127741773e-05
6.86585848997699e-05
4.39098182490587e-05
8.00767658627021e-05
6.23360530441572e-06
5.68091147394462e-06
8.70845408881982e-05
9.78011735775928e-05
3.48498961266272e-05
8.41581410142945e-05
5.10901645716263e-05
5.77769304106241e-05
1.22984301971035e-05
1.01527803499263e-05
7.6129731813333e-05
8.54783929635041e-05
1.44173072987797e-05
0.000105107410039668
0.000101528746847863
3.53305053210615e-05
0.000110176771905792
6.75727283484217e-05
5.50084893612003e-05
8.08028155908755e-06
2.62404374108705e-06
3.96692077366437e-05
1.87406704559308e-05
3.12275387826477e-05
7.34301190779925e-05
3.729367478364e-05
4.52268240640289e-05
5.8049416587443e-05
5.07943027703754e-05
2.04378617029599e-05
1.0162479573647e-05
2.09056676437836e-05
1.09845306468378e-05
4.51102211457758e-05
8.74669995101546e-05
8.02424701181853e-07
9.3511453666179e-05
9.09581391369378e-05
3.81112239279531e-05
2.03162580574165e-05
6.66514505101835e-05
2.16485354855135e-05
0.000196663642001347
0.000142949804395893
9.26697137930508e-05
5.69798714792289e-05
3.89504094498078e-05
-5.97623710918207e-07
8.1373725808954e-05
5.96803635615919e-05
6.32875965820652e-05
6.64137178739949e-05
8.96787904557728e-05
9.39177175976348e-05
6.87518979479347e-05
4.18470405315709e-05
-3.63134981395043e-06
6.58460969189302e-05
8.43649396509361e-05
4.91199633834675e-05
5.81735134349129e-05
7.69249873413534e-05
0.000131611527769856
5.6279777810498e-05
-1.6408661714924e-05
4.77064514471808e-05
3.56758019791293e-05
3.07284327180024e-05
7.15797076159068e-05
5.26600458034288e-05
5.23409744902148e-05
6.6407474227731e-06
7.36638231620299e-05
4.57929046963212e-05
-4.14876247174289e-05
6.79306848794082e-05
9.3941508827698e-05
7.64525168378861e-05
6.32082960788375e-05
4.30003118522011e-05
2.50453079587038e-05
4.6037793336949e-05
7.30761875418516e-05
8.87095594923259e-05
1.18291599640804e-05
9.96975514499821e-05
9.45167293976008e-05
0.000113210195706697
1.80380628917327e-05
7.6225579266911e-06
6.78106244890459e-05
6.43081267935422e-05
6.65455279768803e-05
-2.35734869395818e-07
6.29927795343485e-05
-5.3753367733539e-06
9.97223586863538e-05
8.67528753918249e-05
8.31437882531201e-05
0.000103044799860721
4.22809562074742e-05
9.50891423770673e-05
9.28760205176539e-05
6.99809802150243e-05
6.22715098183741e-05
7.13834346892128e-05
2.66382756268857e-05
6.62055381138353e-05
5.99493321618698e-05
3.07887250522247e-05
0.000118811526770383
3.96377488818399e-05
0.000112659369377713
6.7785052332848e-05
2.19313270413242e-05
2.35524381406722e-05
3.4368213710715e-05
7.44961760275687e-05
9.15866723424072e-05
0.00011104713288143
3.73934028947523e-05
9.76859253452253e-05
7.11013832572121e-05
4.16876267099923e-05
6.10067432420662e-05
7.62258845289898e-05
2.75651664379908e-05
4.85675368037125e-05
-7.28825129049654e-06
1.69652097393053e-05
4.56054619958437e-05
6.65987524837184e-05
6.54111632173767e-05
7.36649785796815e-05
4.42981441645407e-05
8.85014449371565e-05
8.49904317303813e-05
5.1754167421784e-05
5.75907876537895e-05
1.86479560002001e-06
8.81157951492392e-05
3.08696139302735e-05
6.60704449486452e-05
8.21442324838796e-05
9.36429634761273e-05
5.77830982631087e-05
5.91150713223143e-05
2.79223985093122e-05
8.55337682101298e-05
9.12247497750296e-05
7.74146937783003e-07
4.97308526748347e-05
3.38556040793364e-05
5.60327028531614e-06
1.32708972847716e-05
8.42317571402593e-05
2.82924929491897e-05
0.000109218292069352
8.24271551974388e-05
6.07851001352768e-05
-3.39804597411688e-05
0.000120516064994916
6.61282496538846e-05
3.31763077168446e-05
3.60409327999642e-05
8.1221935041599e-05
8.07342756044498e-05
5.45243163378616e-05
8.06377386879981e-05
8.31120481625108e-05
5.32013876050714e-05
8.23668987769286e-05
0.000117447685290761
6.30729986585404e-05
1.50141832977585e-05
6.4144987448733e-05
6.41582815084044e-05
4.64052589300611e-05
0.000100519571737802
6.21755331260424e-05
3.96033901052141e-05
7.16044048880975e-05
6.98677647116067e-05
3.3360807158231e-05
4.01275621800123e-05
5.79878171372124e-05
4.29824983337791e-05
-5.84666270148672e-06
3.83085180599784e-05
2.12520351474156e-05
2.22965053125879e-05
4.28528563784041e-05
3.5920331792631e-05
5.18220042707446e-05
8.66685197523704e-05
5.05908355130095e-05
-7.77130882420962e-06
6.18488384417865e-05
6.8739432970909e-05
2.46051975002579e-05
5.02494240613268e-05
2.45798496318597e-05
5.86678760919307e-05
4.61986005474536e-05
4.60747752391375e-05
4.52653374019633e-05
-2.19887269402125e-05
6.5487342868288e-05
5.79532807407709e-05
7.39385462967685e-05
7.4949862525998e-05
5.53362593677624e-05
0.000123001394016531
7.05577176068529e-06
3.08097427169169e-05
5.07445157588073e-05
2.318535013416e-05
4.8749861335322e-05
3.90929104515947e-05
7.25532673311036e-05
-1.13790204221081e-05
6.05306117261925e-05
6.425008827043e-05
8.58071034167356e-05
8.8126343245281e-05
-1.02508018382103e-05
4.86123477518436e-05
8.75786882613017e-05
1.68604777084676e-05
4.86440892867713e-05
3.41694882183703e-05
0.000133799875005019
1.36700083614346e-05
5.84207360845781e-05
7.0120341352256e-05
-1.72876144179149e-05
8.78482108691037e-05
7.25827890212016e-05
6.55830819676485e-05
5.6930980457035e-05
-2.03066026100874e-05
5.17793401326182e-05
9.35812444048249e-05
5.31920704764179e-05
5.43348538998854e-05
9.1091486513809e-05
8.31186960404886e-05
2.83448232011467e-05
6.49789207696404e-05
0.000130595029565828
7.22212383233142e-05
5.72705732005481e-05
4.37737880810846e-05
5.89013283918977e-05
1.11031343524319e-06
6.03435754592592e-05
3.99673551862011e-05
7.14576070200993e-05
3.09124584469281e-05
7.39495669492043e-05
3.94747548031141e-05
2.7051433053211e-05
4.94688442602264e-05
0.000124549486223622
3.10960156748244e-05
5.25185180911304e-05
4.47112604657558e-05
4.66146130832451e-05
4.52941587483534e-05
3.17534543906e-05
4.19595512297367e-05
8.77788879130096e-05
6.75304193708436e-05
4.46788684405076e-05
7.81723840882911e-05
5.2119786551363e-05
0.000110844987447878
9.88520755713745e-06
5.69345514941695e-05
1.44562779098085e-05
6.55577168607461e-05
6.90837718275393e-05
6.15498616798068e-05
7.34954000038454e-05
2.46052361330239e-05
0.000110736906586783
3.52527697885612e-05
6.761888631644e-05
3.82153582664369e-05
4.62896094148151e-05
6.39879294830268e-05
7.62398380714661e-05
5.54290420680644e-05
6.04522101696937e-05
-1.76380873375067e-05
5.35854541086122e-05
8.67762458992757e-05
5.27403614160393e-05
0.000136827657283118
6.51460215595045e-05
0.000110797336346062
6.78296827064263e-05
9.09174440671055e-05
5.79196989256015e-05
6.17652915393125e-05
7.30220299625761e-05
5.29571439493945e-05
6.93157351726247e-05
6.11575851500221e-05
7.32757297404192e-05
0.000106083291612752
1.25242276333781e-05
9.8648777823897e-05
4.65220457111494e-05
7.30457845190084e-05
6.24989025149613e-05
5.81149220333374e-05
8.15128434426588e-05
4.28281490565123e-05
8.99365448957728e-05
4.58835534847745e-05
8.47845906533814e-05
0.000107302792952675
3.81005892827511e-05
5.27786499341984e-05
3.56515124418711e-05
6.96782895411543e-05
2.32804636512613e-05
8.02047028345092e-05
7.24598048443185e-05
2.11729036461002e-05
9.16571432805296e-05
0.000138520427119308
6.69981750556292e-05
8.30925139254346e-05
7.70176749629434e-05
6.50700716982154e-05
6.07607155850325e-05
4.95086249654121e-05
7.52277914376781e-05
4.33019603346478e-05
2.46473161743104e-05
5.85197289364497e-05
1.24807354619901e-05
7.36684356505454e-05
6.07897063545512e-05
6.63704233925639e-05
7.38320291335197e-05
8.50544194366281e-05
3.43799055714696e-05
1.82904223084405e-05
8.41045945434685e-05
7.81641243908037e-05
-2.95152999977154e-06
3.86207739459778e-05
5.47779297429532e-05
7.06717616390112e-06
9.05328976315842e-05
6.33634167379373e-05
5.44358747509392e-05
9.31195033633593e-05
6.09729557093146e-05
4.13068114853878e-05
-3.59253941553006e-05
3.15785627754018e-05
8.12071215905579e-05
4.9068820849085e-05
3.83144399727171e-05
6.8821818524496e-05
3.4072270292409e-05
7.21472641671598e-05
2.48810852055056e-05
3.40612888044657e-05
-4.80866037146741e-06
8.04556674246067e-05
5.88966717415453e-05
4.77855187961316e-05
4.36002372921353e-05
0.00011185968667571
3.99820387752093e-05
7.06306471999062e-05
7.62135110588892e-05
3.92339195814589e-05
9.05087211966072e-05
8.09483638319474e-05
0.000101772013146395
7.98324618456637e-05
7.76376174395203e-05
4.01114429146907e-05
5.13746382727813e-05
5.44982163448744e-05
5.79273337388956e-05
4.08118304519279e-05
4.87989509825181e-06
9.3479374487328e-05
8.77687072293637e-05
2.92446245657368e-05
-1.58365135548017e-05
5.14063879202683e-05
2.51956327530453e-05
-1.3641355675602e-05
0.000110706924125362
3.88136223635011e-05
6.57283170793707e-05
6.82683518719602e-05
2.68900841447728e-05
4.18582935116656e-05
8.75320119474743e-05
8.29334267503764e-05
3.95380975898372e-05
3.44258993200088e-05
0.000148013248764779
8.35086722516888e-05
0.00010357023667348
8.75686721761772e-05
7.27571291583495e-05
6.14138863944351e-06
7.41497060522583e-05
6.85977404127193e-05
3.98018543493459e-05
7.5952377593347e-05
4.6480888550828e-05
7.59276495788434e-05
9.05777892590928e-05
0.000112818905999881
8.91200651029171e-05
6.78363524253163e-05
9.65613650382184e-05
7.26434159502766e-05
6.2044577997816e-05
4.99786310119281e-05
8.99009956397027e-05
5.04962144698532e-05
1.67745275238824e-05
4.56799964228378e-05
7.81913773766985e-05
3.37399754990078e-05
7.0016276348248e-05
9.57546812099355e-06
2.12440016946043e-05
8.73393840145602e-05
7.35230665006691e-05
3.95082712243019e-05
5.51938351423238e-05
5.1407355101309e-05
3.03619332300233e-05
5.79046649475395e-05
4.93079739565925e-05
6.84856602114442e-05
3.35696400130655e-05
0.000154765215279215
7.60127448219087e-05
1.09794485270133e-05
7.88441103585599e-05
5.49211852943459e-05
-2.11767698468912e-05
6.68158966488047e-06
8.02674038533933e-06
1.51922060217277e-05
4.08686724500248e-05
8.76406969165228e-05
-9.86137446187163e-07
5.96983239727666e-05
3.49040832981415e-05
2.38061046844446e-05
6.16190706515017e-05
2.47454298099336e-05
-1.4845068005453e-05
0.000106249226538165
9.72643128774698e-05
6.97139603691937e-05
9.88593454200137e-05
0.000106036464520093
4.07941998311535e-05
6.58172258260184e-05
0.000142545296396172
3.06415083905414e-05
7.84811149049901e-05
6.90255011649074e-05
3.1355291402863e-05
8.14463879872416e-05
3.09061485790416e-05
2.85752237443756e-06
6.51899147583169e-05
6.24413156950549e-05
0.000171626005758465
-4.49100002703561e-06
9.09362361988974e-05
5.98085113260749e-05
3.98485201485976e-05
5.82827223421282e-05
4.56495225216442e-05
2.97275869126461e-05
5.82500906602598e-05
2.18440622243483e-05
5.32717764648634e-05
8.10696448630137e-05
5.02051332630033e-05
9.96787006399807e-05
8.68591447655661e-05
4.82657063686425e-05
7.23323003017555e-05
7.28706056224631e-05
4.53633834093432e-05
4.51162338094921e-05
1.68532540843809e-05
8.99773997817274e-05
6.98307492599914e-05
6.58676438116339e-05
3.84949638413416e-05
2.69514218240405e-05
2.12127105144332e-05
6.62804244137224e-05
6.04871431218991e-05
8.08422262411645e-05
6.59327624021552e-05
1.49324339103425e-05
6.55141381715156e-05
9.36868783727822e-05
0.000122271449300879
2.15200868252067e-05
7.66053627469906e-06
7.30975555513624e-05
4.57215150847288e-05
5.07145209230647e-05
8.45530916270726e-05
5.78194175985869e-05
6.11001006671149e-05
2.97688905123951e-05
4.93281219061941e-05
1.73952676786602e-06
1.23506818740585e-05
9.88500846072988e-05
9.3220563116773e-05
4.38781876590354e-05
5.58095886942409e-05
3.82756740055216e-06
4.11704142682389e-05
5.80192096749098e-05
9.28614978490785e-05
7.87300476632065e-08
7.62569743201057e-05
4.37769731049706e-05
6.4178111601596e-05
5.92089971676672e-05
1.64157751586006e-05
3.79857005167051e-05
3.77762240154337e-05
3.00613663765901e-05
3.54536176097037e-05
5.08500589841514e-05
-2.09093849955037e-06
9.62506412144629e-05
4.42280627461877e-05
2.38328401818331e-05
1.60938355089733e-05
7.26913883364057e-05
9.25574783832901e-05
3.75010290498248e-05
2.9843361964506e-05
2.17861519864102e-05
9.65332331073561e-05
3.19835770833187e-05
7.26946915992947e-06
6.26308835155589e-05
6.35917538099052e-05
8.05206407410845e-05
-8.87496769038731e-05
4.86874111182778e-05
1.96549635487114e-05
0.000134089613090203
5.61426840190197e-05
1.78658080064172e-05
3.95432792096916e-05
2.97196537910419e-05
7.39821137512452e-05
5.62273129807999e-05
-1.5494552485778e-06
4.46240875019771e-05
5.82163602393752e-05
4.01551192742906e-05
3.0616300116366e-07
6.06056429487632e-05
3.78605697450992e-05
1.41317004436948e-05
6.34960335741728e-05
7.95106979471245e-06
7.35353297659566e-05
7.27383832771811e-05
4.46802709978672e-05
6.96680384202498e-05
9.15148693221431e-05
8.87120885635736e-05
7.19122990487463e-05
6.0748763060725e-05
3.00540444805251e-05
5.93248581925504e-05
4.58911455969596e-05
2.30770494450959e-05
3.51347827777156e-05
5.70287314443736e-05
7.26291191427651e-05
7.11034627558667e-05
6.10211115572593e-05
5.62996331911666e-05
5.16188151186423e-05
4.55064451680602e-05
5.06615441411963e-05
3.83995100659035e-05
9.78518263209009e-05
0.000103374885160757
-4.33824930958299e-05
8.83258520845583e-05
8.58304957252704e-05
-2.55695837305573e-05
5.15353055082927e-05
-1.53861159900569e-05
1.61655482813567e-05
6.71254061554962e-05
0.000111420565564359
1.46394977111603e-05
8.77517401492787e-05
6.41433273852362e-06
0.000125161352647941
6.24080322008836e-05
5.92258516060108e-05
0.000103301737687173
0.000116956443752526
6.10654654502211e-05
7.67823973952748e-05
3.61094869113433e-05
3.12091692689336e-05
3.3290451556942e-05
2.55645544315944e-05
5.350908826293e-05
2.79092086996027e-05
1.44308348016955e-05
6.96221394781731e-05
7.88308537226371e-05
2.20585812632702e-05
0.000102820361948208
6.80723390269094e-05
2.16138867278331e-05
2.40135069732753e-07
6.16414316880289e-05
9.08562359720006e-05
6.6488613284624e-05
7.5827221601609e-05
2.1957558130739e-05
2.7206770160857e-05
5.13447283506199e-05
3.13120278254657e-05
9.02720160900625e-05
1.94515910582646e-05
6.13283701453834e-05
6.37510002483052e-05
9.07323534186365e-05
0.000117427028008795
4.0427930078108e-05
-1.18445749875325e-05
5.36473663545689e-05
9.14480700391845e-05
7.44393886313942e-05
2.27926862607215e-05
1.44269249430945e-05
0.000105789416495865
-1.71677129397854e-06
9.82056198250058e-05
0.000119525179931385
4.65256000139295e-05
8.27605061695119e-05
8.27447088602503e-05
4.35847868676001e-05
9.68763005383311e-05
4.122777324265e-05
3.91121846974711e-05
3.0060796285661e-05
6.76337854803389e-05
9.28854397388109e-05
0.000113431307207439
5.68886901229428e-05
4.46884895021399e-05
2.37274470483217e-05
5.17483291622541e-05
5.49803152120981e-05
4.87790055990091e-05
0.00011298680146185
5.97974760950443e-05
3.86829921884421e-05
5.77384926116906e-05
9.60009155804716e-05
5.33924029705655e-05
4.01860867285488e-05
6.56556197236519e-05
1.75007011399925e-05
1.66561230295796e-05
5.9344079226372e-05
7.54636462047143e-05
3.86868768347008e-05
0.000154099369872934
7.14051732957473e-05
7.56557813886907e-05
9.08062895925229e-05
4.45253938490127e-05
0.00010446378905417
4.77045119711863e-05
4.04636559590344e-05
4.0360070928217e-06
0.00010078587036947
6.21093260462611e-05
9.66267505983568e-05
0.000118764088470674
7.31863645678182e-05
6.25252505917785e-05
3.42842661488993e-05
9.10304516088086e-05
6.25232708296258e-05
8.55873535075953e-05
5.91879945396395e-05
6.29454696516286e-05
0.000109651723706947
4.63387875586707e-05
4.70643200081925e-05
5.96235983447399e-05
-3.172325762791e-06
4.01404522585357e-05
4.56118046328553e-05
5.24840804292929e-05
8.87925056332858e-05
-1.1697412505101e-05
5.56815413273236e-05
0.000107577577232295
6.99777273253964e-05
4.46060376399224e-05
4.69444814928252e-05
0.00010210441831327
0.000110045260704021
7.39560382717635e-05
2.69027643416711e-05
7.6990534963857e-05
7.62477681466091e-05
0.000117578806755219
9.5940550972035e-05
2.17751043772622e-05
6.14434122987238e-05
7.22748188478644e-05
6.9926955503276e-05
2.69113295025542e-05
1.62563786879179e-05
4.84887387685311e-05
0.000143829511017165
9.57451986909641e-05
1.72328983972597e-05
9.14058246606845e-05
6.19159597948719e-05
6.01126815120452e-05
7.92417137147959e-05
3.3313368371051e-05
1.81871037956224e-05
9.8933807342281e-05
6.52284554999546e-05
3.58483638902916e-05
5.01091098431533e-05
5.95546967849696e-05
6.58783277964037e-05
0.000104641042172899
5.86289183663931e-05
8.04752859773911e-05
1.82665685697007e-05
6.7079895350518e-05
3.5761218528754e-05
4.8444788776284e-05
6.62109291564477e-05
7.81088366966197e-05
0.000100778426821101
4.3488844092137e-05
5.21124584320892e-05
1.54770147165611e-05
7.18780194051525e-05
7.9170220013576e-05
0.000108786274787853
4.96377748682458e-05
4.2752152484712e-05
6.4430412789159e-05
4.85027021529368e-05
3.97078379292451e-05
2.84248326512858e-05
5.04838381026704e-05
5.42822621171891e-05
9.24409513455237e-05
7.26632576506266e-05
3.5833768752259e-05
0.000106344513495033
7.74944657176042e-05
7.22072106652617e-05
5.57176380292237e-05
8.38076367238068e-05
0.000101178046193561
5.89307973750361e-05
8.80714591634907e-05
0.000142814802014076
0.000144265216461263
3.11183853071554e-05
3.06693246241596e-05
6.36811444534497e-05
3.37107583939267e-05
4.33348990169773e-05
2.16929347066657e-05
4.811464918747e-05
3.64503867725045e-05
5.41296443264882e-05
5.19496119265609e-05
4.7163136869152e-05
6.7232147360346e-05
0.000113044903826689
5.11763953299794e-06
8.34713084599338e-05
9.96352370000123e-05
3.12156160324317e-05
6.45524673808324e-05
4.40683678711974e-05
2.42183408236257e-05
6.80896534418285e-05
5.31768031570935e-05
5.90401158844912e-05
7.59337853785726e-05
8.0043988981042e-05
0.000105105960078184
7.54667205917311e-05
4.67240602838076e-05
7.76580038934785e-05
2.6374168201037e-05
3.20395593960848e-06
7.79626409367326e-05
3.67982933246983e-05
7.23770178586227e-05
7.3475050939775e-05
7.71269617417606e-05
3.36258156924707e-05
8.10798483758057e-05
2.75155236056812e-05
2.4992792819963e-05
3.58849479210016e-05
9.2025782136948e-06
8.35921111911228e-06
7.06918746799739e-05
5.12997650816091e-05
7.3244425352968e-05
7.84312165175504e-05
9.01614018328373e-05
6.72571735779326e-05
4.7698030692459e-05
9.36705316133854e-05
7.53684412261755e-05
4.44277737373964e-05
6.60944945583643e-05
-5.35737206641005e-06
5.71029959764965e-06
3.84004941554749e-05
7.07829331852731e-05
2.02082883577689e-05
6.2623387220748e-05
8.0985629072071e-05
6.59247923319644e-05
6.95373425847928e-05
3.75483633503154e-05
5.66986956915436e-05
2.04044047259882e-05
0.000130200140730966
6.77394392000951e-05
-3.18141695263031e-05
4.82388162108795e-05
6.49310309835807e-05
4.0597816947338e-05
3.8501066920931e-05
4.84672360389665e-05
5.66179892241045e-05
-2.96003461215878e-05
0.000141268026768565
7.29682685453859e-05
2.27700833433555e-05
2.45906653536869e-05
0.000112171160665668
3.57091885595701e-05
8.51578265335568e-05
5.6168004776782e-05
8.17033798181321e-05
5.0076928909294e-05
6.06527197297965e-05
8.71368905968568e-05
9.4671974713215e-05
0.00015078830083242
0.000110214374999056
1.98199430028658e-05
9.51204013331345e-05
1.13254741455739e-05
-5.67067367844355e-06
3.08743859793139e-05
2.40932362053399e-05
5.78668070472591e-05
7.82006764893599e-05
4.69904997527447e-05
3.78374451483496e-05
4.71232548440869e-05
5.33791797725193e-05
2.53284876047929e-05
0.000120755653432291
3.94249315597149e-05
0.00012399716874139
5.04734765906162e-05
6.26991495391883e-05
4.2065928869444e-05
2.22324182209587e-05
5.34742618455417e-05
0.000102409564811811
7.87578949603734e-05
0.000118682810480764
5.80403985281719e-05
3.33237526232148e-05
0.000100300586179871
-8.01096278037925e-07
7.76111827766229e-05
5.8951841673602e-05
2.34007936523627e-05
2.59710319339165e-05
7.76754617145599e-05
0.000103319094977052
2.80971871918428e-05
7.95271878747336e-05
2.19557026228352e-05
7.1624671279846e-05
4.06106640805967e-05
6.79259419019293e-05
5.63296225979155e-05
1.03469286731693e-05
-4.56117697450805e-05
8.5434678365064e-05
3.66595278179616e-05
0.000106749746628719
3.32457936523756e-05
6.44912012395396e-05
4.23003353253856e-05
7.55312842812708e-05
6.95638579906941e-05
4.86327090506741e-05
7.31033674055267e-05
8.62231918486774e-05
9.39500011379176e-05
1.27516644551439e-05
8.68193587373321e-05
5.24702901258973e-05
6.17579266835335e-05
5.42960523342407e-05
7.57699808892302e-05
4.04291800823884e-05
6.17972790870972e-05
9.73366697494992e-05
2.62115338628466e-05
5.40829769559294e-05
2.49883552686284e-05
5.41040557225974e-05
5.33228856017172e-05
4.27752842513407e-05
7.10292076015596e-05
2.15994906819178e-05
4.85849699816897e-05
6.23427614129442e-05
5.15348028707807e-05
4.05050626173252e-05
4.14608334304103e-05
3.02259071823512e-05
8.21927038283191e-05
5.99163406445426e-05
1.72370228958878e-05
0.000111935122372064
6.25605296973521e-05
5.56162056085288e-05
0.000101926235910639
5.33701515040395e-05
6.99303235434125e-05
5.16587633783007e-05
5.05919728629645e-05
0.000110362894657665
7.36203469837696e-05
9.64993188255587e-05
3.43468171139709e-05
3.66527900704327e-05
-3.00615142164643e-05
3.1812600220363e-05
3.66983901028465e-05
-2.26020377438328e-05
-1.5967800172671e-05
0.000131807679190943
6.19800736780941e-05
5.62281637634239e-05
3.81967447318293e-05
3.97521112418631e-05
-1.80137685120096e-06
6.84702806524424e-05
6.980124268557e-05
9.78865721804031e-05
0.000117486738242817
4.01446633724157e-05
4.71125853709699e-05
4.55174488501395e-05
3.2968621430693e-05
8.5511323459125e-05
6.66025655649133e-05
5.03429715451837e-05
9.7615930864747e-05
6.03571537205061e-05
0.000114099892067165
3.84465235093788e-05
4.10820704480168e-05
3.18439331984885e-05
2.84972906225491e-05
3.46457346735841e-05
-1.00085397428159e-05
0.00011297727162593
-3.13310750918363e-05
4.50495424780089e-05
0.000106519015832619
-2.11601045110193e-05
9.71232149285955e-05
3.73086575480441e-05
8.1911050588984e-05
0.000107687619188572
7.03192830788907e-05
4.47013536711953e-05
0.000115137439073447
3.66683639274827e-05
8.0170766164106e-05
9.57243750195457e-05
8.37348936778166e-06
9.91655501887046e-05
3.30430114312183e-05
0.000135293400563623
7.36902148801845e-05
6.26141655405959e-05
4.32174435061704e-05
4.4485038033268e-05
2.81245836676404e-05
6.87228229353351e-05
8.16511705236656e-05
6.9941219385096e-05
3.27924252320732e-05
5.12578921166593e-05
2.86009464466974e-05
8.19162286506944e-05
4.47245000024329e-05
5.27940249736774e-05
5.62840624068647e-05
3.5044773336517e-05
0.000127392872356424
4.80468103629991e-05
4.31619098904369e-05
1.34854373948716e-05
4.16281951149104e-05
0.000105895075654823
6.79314216925098e-05
0.000124739245325433
8.19333038396524e-05
2.93559685184852e-05
2.99297091829845e-05
3.45513137734906e-05
0.000102039923262526
5.50111155519101e-05
7.44809790476132e-05
9.16214570463966e-05
7.12328149190186e-05
5.5870219483581e-05
5.03848163443209e-05
5.79851166801355e-05
3.11441015830378e-05
3.09463207306107e-05
5.96906070123366e-05
2.73081098454385e-05
6.61171081893668e-05
6.92539191677244e-05
7.12198746905616e-05
9.51270750598288e-05
-4.63953624557843e-06
5.00380327053048e-05
9.56304565585319e-05
6.09727336301902e-05
4.97744175130464e-05
7.36742923085702e-05
6.89184372742942e-05
7.5363715248284e-05
4.01370897476243e-05
5.8861681482942e-05
7.52507196411795e-05
7.26835573434955e-05
7.94957058919407e-05
0.000127622481656133
6.45703982638344e-05
-1.90041708395029e-05
2.39333228798606e-05
1.65799075262734e-05
4.04337328580803e-05
3.89681380331399e-05
-3.59590437382073e-06
7.17573370640577e-05
3.03905098561511e-05
3.55485394244399e-05
5.11441550162422e-05
5.09223848305559e-05
2.71695666027826e-05
3.54872896360944e-05
6.81407517902758e-05
0.000118307586878499
9.27170816972593e-05
1.70023009139333e-05
5.90004710980954e-05
3.33529546461811e-05
7.46212895692314e-05
0.000182649052443341
0.000112758701032311
6.81730905654891e-05
3.95699523258523e-05
5.96391687242903e-05
3.13687566002719e-05
0.000123312861553841
2.09775740266748e-05
4.86323602512714e-05
3.3688457111317e-06
5.65350896634269e-05
9.58228372375315e-05
4.00329593316503e-05
2.73922113753586e-05
9.77241677870073e-05
2.47527080160306e-05
3.93509532504868e-05
7.02411403207227e-06
3.63489286944031e-05
0.000126798194014128
1.92580911373364e-06
1.60617882314365e-05
3.09843242957434e-05
3.06076857430558e-05
1.08185903610516e-05
1.47003344773469e-05
6.81491281100531e-05
7.51226599289841e-05
4.15522756722974e-05
4.73430723343036e-05
7.42473702549899e-05
9.40948596956066e-05
9.97159113989903e-05
9.03718101726157e-05
4.9082268511622e-05
8.07825018748912e-05
7.51808308891715e-05
3.82278723901637e-05
7.43546849680658e-05
7.86286495437328e-05
-4.18136949662558e-06
1.58261574060386e-05
0.000105540946157438
5.39094663986366e-05
7.90629875650172e-05
9.36853181661342e-05
6.48140424619447e-05
7.17102851010124e-05
0.000101609682634779
1.34421125887131e-05
3.45830178399357e-05
-2.00751809713973e-05
5.42872790095041e-05
6.22944111456243e-05
7.01769025817826e-05
7.55955238470058e-05
5.38399972540028e-05
7.2754430522277e-05
4.08427067274343e-05
2.60103082199311e-05
2.27439611663298e-05
6.99259706568407e-05
7.26037822338425e-05
4.16503104392265e-05
3.31600152826793e-05
6.87887911467261e-05
4.77604663473954e-05
6.46614761343114e-06
6.53847007834212e-05
7.42938838231913e-05
4.74448560575973e-05
0.000112030448567081
8.39609505281813e-05
9.96401295727845e-05
6.15362581106487e-05
1.00346636995217e-05
2.75747019573929e-05
6.02390141113869e-05
5.97364129206311e-05
5.03101182007182e-05
3.74497844281229e-05
4.22292894542514e-05
6.29124686905883e-05
7.73542133368795e-05
2.9253343954994e-05
6.30503303989324e-05
1.12954315769422e-05
8.80946373413809e-05
6.91620851278068e-05
5.78662026504206e-05
7.5249496900362e-05
7.28279696276258e-05
5.95448126740614e-05
6.06524592684549e-05
3.27820330409623e-05
7.550853514644e-05
4.45326107932541e-05
4.49290064025393e-05
3.03540167118284e-05
5.6921935617757e-05
7.33944308357153e-05
2.6931282583642e-05
7.69696726949629e-05
6.7934435237919e-05
0.00010760957472172
5.40431059142514e-05
5.34153599746519e-05
4.87326563945526e-05
8.19352313059107e-05
1.07998771974078e-05
7.25829280788488e-05
3.77801604836124e-05
2.58368658426196e-05
6.47274022982972e-05
0.000106050850988705
9.82806162335184e-05
9.63037472826883e-05
3.40270166198509e-05
3.28658323677427e-05
0.000117831672161228
4.22265084450784e-05
8.62098720902225e-05
-1.19606955770436e-05
4.36951496990232e-05
4.10492622011238e-05
-1.27830330844669e-05
7.36449828276896e-05
7.68375872175008e-05
4.15925544982739e-05
6.21351981932587e-05
3.8406305981503e-05
3.63214020485395e-05
0.000100134042393879
8.737189999757e-05
6.77857588340751e-05
3.57386276563591e-05
7.38388221583213e-05
4.08437238392472e-05
9.19361725735199e-05
7.77637980146308e-05
7.78768019344153e-05
5.61785152168266e-05
7.55659609036889e-05
7.86717206444596e-05
4.72423470234788e-06
7.88182311082321e-05
5.65309448695199e-05
5.12774567068215e-05
7.86626117709141e-05
6.53148436845131e-05
6.64168940266921e-05
9.19823005343182e-05
0.000142825933784971
8.40079819909484e-05
5.54658649264276e-05
8.64413382861429e-05
0.000112540525294253
6.3640747947666e-05
0.000100736325325538
6.95337807581767e-05
1.81733573280397e-06
7.4470091006484e-05
-2.90054263728506e-07
4.84245911618162e-05
1.46976502042952e-05
-1.4177405986638e-06
7.79329119120335e-05
4.54530019935414e-05
3.58014354008766e-05
4.44854208826036e-05
0.00010114112489444
8.76530318891359e-05
4.76087855183546e-05
9.04209612915984e-06
5.52526452968108e-05
8.39754347550003e-05
6.63115994031288e-05
4.83650403709653e-05
0.000131599707681227
9.28498038549088e-05
3.00207223094345e-06
0.000106020164713244
9.48934643011344e-05
4.6385842471756e-05
8.48133394982875e-05
6.21454304104266e-05
4.45300033387321e-05
0.000127423465246366
7.38314185648859e-06
7.28142841793836e-05
2.53377847112501e-05
9.65022308554758e-05
6.99940691660395e-05
7.62300258857756e-05
5.12800682498221e-06
-4.20398320026751e-06
7.70111632300593e-05
4.44463910892747e-05
4.15779435960983e-05
3.18397824860289e-05
0.000109869596194403
6.75125709825446e-05
-1.27794074759953e-05
8.68516517991969e-05
5.99998792468613e-05
6.53371710386194e-05
6.36212119650465e-05
7.80590839334575e-05
9.28164791139312e-05
7.44941019427557e-05
1.37490839668525e-05
4.44692773558405e-05
2.43473053505619e-05
9.88583192891424e-05
6.27949494608203e-05
8.93040712976945e-05
7.74113315661765e-05
6.89962477475721e-05
4.97668717719025e-05
0.000109690348010161
8.11336157523124e-05
4.55933482498341e-05
6.14970578321133e-06
4.93175635675566e-05
3.72117748736889e-05
4.42413107315927e-05
0.000100416013051046
5.51945780290981e-05
5.93897717089255e-05
-3.01553466739169e-05
9.77727979481241e-05
5.46372041442278e-05
7.00201103378084e-05
3.67319436109891e-05
2.40584528795705e-05
8.92284331335653e-05
6.36664391330985e-05
4.85411938372199e-05
2.19371539420282e-05
7.98446246178995e-05
5.68290238004708e-05
-2.91881677551891e-05
8.09002437962669e-05
7.5425952660053e-05
-6.93454158087413e-06
-1.58064371867077e-05
3.71863454824571e-05
5.34876084640896e-05
9.15494939739885e-05
4.34501468243948e-05
6.73528120698487e-05
9.00808969162594e-05
8.02286817378698e-05
9.98902069065473e-05
5.26612969052932e-05
3.57720797519442e-05
6.75956947913951e-05
-4.26148946810634e-07
2.51976331545309e-05
4.83422415617081e-05
9.89426200715371e-05
7.75086845110148e-05
0.000115113560362051
9.59221758006247e-05
6.8891580097627e-05
7.63823809546552e-05
6.62842277574767e-05
0.00010351673021277
8.45933330312204e-05
7.47878166950492e-05
4.58840930916016e-05
9.05692124158567e-05
8.47121636498734e-05
7.1890643744251e-05
0.000101378538736764
5.13209724758582e-05
2.89276833670592e-05
7.20985510139055e-05
7.04517433948191e-05
-5.17549261999851e-07
8.76945916111238e-05
6.07785288397206e-05
8.43040161637773e-05
7.17657749937193e-05
4.08927614444674e-05
7.26920740842702e-05
7.84191036818302e-05
8.32493833475869e-05
2.86777035741994e-05
4.23337247784534e-05
8.69236758356556e-05
0.000101879939497453
2.025911090305e-05
6.88982871892803e-05
3.70823850144514e-05
9.58212927562508e-05
2.96751350430663e-05
3.10502559644829e-05
2.31226789353432e-05
6.62965386116001e-05
8.55555081035218e-05
4.8453414169808e-05
8.36014255141277e-05
4.32203480685427e-05
5.43620519228411e-05
7.55400179630325e-05
2.28824510433026e-06
7.20128009727895e-05
8.35373925521125e-05
-2.7164259420544e-05
9.5220504405527e-05
9.5827333886024e-05
6.47678252843144e-05
5.74534578807636e-05
3.31553994690699e-05
9.52171534022042e-05
5.50943459162639e-05
2.31770599121965e-05
3.888575724665e-05
7.24838654488857e-05
6.73840248249251e-05
2.74435699929447e-05
1.58535543675949e-05
1.40443996222184e-05
3.45979108476249e-05
4.04569355053762e-05
8.29779449574454e-06
1.42693981573212e-05
0.000109063487913282
5.87678494577473e-05
5.83740715044308e-05
7.79899264960892e-05
9.68910015556237e-05
9.04712236511497e-05
8.09838285947528e-05
9.75643821962804e-05
6.59813613428422e-05
3.49032278517473e-05
6.8572588122828e-05
8.66821784146034e-05
4.42897417033839e-05
-1.96849376196777e-06
3.17192028862129e-05
2.30499471885659e-05
1.37843186350477e-05
3.37721366108769e-05
2.70105639513848e-05
0.000110397468864912
6.76511228294937e-05
8.38347251632678e-05
6.96882108742072e-05
2.44460069378519e-05
8.35578778182897e-05
8.59881287521367e-05
7.33443810578813e-05
2.88057514770532e-05
0.000125972954766879
6.14446143494625e-05
6.2628713664222e-05
9.00748064816834e-05
2.75302516129644e-05
3.01642086337737e-05
4.0905456553051e-06
5.11167717976381e-05
-1.64385037575361e-05
5.01419611169034e-05
4.02594892374238e-05
6.83858452225299e-05
4.91690288013223e-05
0.000101602808956897
7.63509589496479e-05
2.76381582825698e-05
7.89563558915876e-05
9.28233069104583e-05
6.00776506115568e-05
3.23361630358187e-05
9.22478679762237e-05
1.62969773573486e-05
6.90248106838966e-05
7.32032011125935e-05
5.3659432692385e-05
9.06503958702468e-05
0.000129688527747477
3.63278752929455e-05
0.000111532130125169
9.20562887590722e-05
7.7234948086849e-05
0.0001120679378927
8.96208726405217e-05
5.10601244640845e-05
6.67497683775771e-05
6.59075201369157e-05
4.78651484679351e-05
6.5383100497091e-05
9.33320093094956e-05
7.68059566532935e-05
3.20318565091672e-06
3.29683735790481e-05
1.1775380133442e-05
4.65476041763938e-05
-2.80016174540453e-06
1.65110271841157e-05
0.000106060936488845
1.9689909335211e-05
4.3510768574335e-05
5.06227943895257e-05
7.325940601792e-05
1.90720005864502e-05
1.68084827038576e-05
2.79151585865448e-05
8.38090358309567e-05
6.1008998438708e-05
9.4642517550286e-05
1.86385707304061e-05
0.00012557912847323
4.82897775304561e-05
1.53759977438445e-05
2.56509464330069e-05
1.69750305984245e-05
6.01292754709006e-05
6.17372748447019e-05
5.36885875249395e-05
9.72183241112125e-05
2.72952694839658e-05
3.54103451836584e-05
6.87438761582354e-05
0.000108274528023608
2.85052071232816e-05
2.63981688486247e-05
7.91495994138826e-05
6.47803460116671e-05
6.02006341731246e-05
5.09553275187138e-05
9.61685348086901e-05
3.29349271436654e-05
6.79347773374458e-05
0.000134982564035662
6.99589217847273e-05
0.00011006458355228
5.35915570828589e-05
4.271971302182e-05
3.8258153557889e-05
6.9998473127067e-05
5.21097670711191e-05
0.000128836291680014
2.33683588927605e-05
0.000112036235773635
4.16744990676162e-06
3.04988339369132e-05
6.81849135282612e-05
7.95985993078117e-05
6.3637869445925e-05
2.90236545728441e-05
5.88270436604443e-05
5.1347271503571e-05
6.49916755467396e-05
5.47158359622593e-05
7.79529364365717e-05
1.78677632243735e-05
4.44106857008082e-05
2.94837590833664e-05
7.44676063856636e-05
6.13538781314815e-05
5.25407078821149e-05
1.81018489233985e-05
9.93542966527771e-05
5.40706736772075e-05
4.06731904714191e-05
7.62598880836934e-05
0.000127090328395751
-1.58727640215754e-05
4.54805395519298e-05
9.77826731923603e-05
9.74184475824124e-05
7.54535446557892e-05
6.96635582584077e-05
0.000106496792523597
5.37549050133696e-05
6.00962965572473e-05
7.58770407067796e-05
0.000103075803381559
1.60253768082475e-05
2.78255078602067e-05
6.58788974068756e-05
6.32631306536361e-05
0.000137620093752187
0.000129676107211167
4.37683584089502e-05
7.56641056049607e-05
7.72584103533757e-05
-1.44018073488023e-05
-2.0595597538691e-05
2.70324121546306e-05
-1.14420126253773e-05
-1.01186583414302e-06
7.96905014798009e-05
8.08146497641028e-05
7.57100436967046e-05
5.61349616038432e-05
2.30136744644397e-05
6.88058108637979e-05
5.79782010400942e-05
7.42826437062289e-05
5.90042541200029e-05
8.19527853654066e-05
4.99991676380554e-05
6.78870009496454e-05
5.78267304571074e-05
9.60467884463202e-05
8.52651220989427e-05
3.88209283261535e-05
4.60792621073308e-05
-1.66414743570395e-05
0.000100305801900415
1.21974956039709e-05
3.28497046465087e-05
1.93227653182574e-05
9.94323751894878e-05
2.2253638020463e-05
2.25312791107164e-05
5.88225310367889e-05
5.18333068080561e-05
0.000109298894459482
2.70266825802601e-05
4.58257865254549e-05
7.93289649632725e-05
0.000106285700376771
6.34337372263007e-05
5.8602123505799e-05
7.76546377602462e-05
7.55829960797445e-05
6.28685196675871e-05
0.000113357569494863
7.34962001613071e-05
4.27478146071537e-05
8.65982438817864e-05
-1.1739977641169e-05
7.02914964322864e-05
4.79047853756625e-05
3.22185177628303e-05
2.25618795004089e-05
4.27222978061309e-05
2.60054364291785e-05
8.92178438842964e-05
-8.71682213143417e-06
0.000103886353131695
5.20269528066666e-05
3.00163457450708e-05
7.21754107461108e-05
6.70370262712372e-05
9.96573184778676e-05
6.86668948452344e-05
2.29357813955356e-05
3.03221918582035e-05
7.31164391837368e-05
2.91118742755268e-05
2.25516863307343e-05
8.30555787968152e-05
8.11341351537913e-05
3.92339065819854e-05
2.22417936164464e-05
6.536845982345e-05
4.19357269003174e-05
2.67288235210723e-05
1.58048195758777e-05
6.51118107943669e-05
7.41031199205608e-05
3.27121728921968e-05
9.67295791828829e-05
9.97805045463143e-05
1.75070887201348e-05
7.31012736046525e-05
6.93516178549468e-05
4.65747888490436e-05
4.10987645783945e-05
7.04299589673087e-05
4.45805810875116e-05
3.46872278345521e-05
-8.04193363227743e-06
6.94515772301374e-05
3.16609504338091e-05
9.98373074159682e-05
8.47010334644873e-05
4.94312156186031e-05
6.03335338087884e-05
8.00553984086447e-05
7.34153325620797e-05
1.04233707524842e-05
0.000112840442984332
-2.18556138134235e-06
9.33091292654134e-05
0.000109509612498484
5.79095795325447e-05
5.2167739002614e-05
4.80884136198365e-05
4.22027714669714e-05
4.60520749180607e-05
4.71835838895152e-05
-1.57098719643791e-05
6.47934932786158e-05
1.26780731841636e-05
7.50209810636698e-05
1.19938237017274e-05
0.000111872415447489
0.000120170550867241
5.66865991015118e-05
5.66536868179211e-05
-3.01855025259351e-07
