# Supplementary material for: Research on computational propagation and identification of mine microseismic signals based on deep learning
Source: PLoS One. 2025 Oct 22;20(10):e0334641. doi: 10.1371/journal.pone.0334641 (PMC12543183; doi:10.1371/journal.pone.0334641)
Supplement: S5 Data — (ZIP) [file pone.0334641.s005.zip › 000100800001319.xlsx_0.txt_24.txt.txt]

2.13857861174489e-05
8.5251777010381e-05
4.58180288460302e-05
9.95023215738383e-05
9.03575843040061e-05
7.2890160543463e-05
5.99925410872202e-05
-4.41530027876371e-05
-8.66621265033577e-06
5.96860521166297e-05
8.0220958928192e-05
1.38832096464869e-06
5.10945735266378e-05
9.17933788292364e-05
6.0825513042973e-06
5.49270676515001e-05
9.56655660690829e-05
6.05866623749261e-05
6.86931789485248e-05
0.000113863609879321
3.07453691374432e-05
9.72784011246433e-06
4.2832035969739e-05
5.37398271007573e-05
6.18398121704686e-05
5.60512266772626e-06
5.34376585559699e-05
6.74833763030477e-05
2.61081730558188e-05
2.84977615204669e-05
0.000100065041417769
8.99962177386782e-06
4.84205084520805e-05
4.4314226652388e-05
5.90848373702406e-05
8.51531199519426e-05
0.000121885729390677
0.000103125049195343
-3.48122311012253e-05
9.50151023366615e-05
-2.26747101094037e-06
2.21500353314665e-05
8.56886270462483e-05
1.29434407943221e-05
4.30394498877995e-05
9.34797468225724e-05
0.000107098188988591
3.09051348918468e-05
3.32710924156925e-05
0.000107441877339636
5.51183314216808e-05
4.22167616935966e-05
-2.80715227328839e-05
4.09325757627822e-05
3.11046847906751e-05
6.55213048087638e-05
6.08123322285142e-05
2.59084024918115e-05
2.68954433147685e-05
5.05890306754938e-05
0.000116962567715353
7.45272868806004e-05
8.88401684954379e-05
-7.81796881100754e-06
4.24444458849941e-05
6.32777659162219e-05
7.50546604369731e-05
1.45293546452411e-05
9.87063236221159e-05
4.38985071271281e-05
5.7558568824736e-06
6.11743777171172e-05
5.49192782542665e-05
1.34256191867819e-05
6.65620803940676e-05
3.5326770585143e-05
6.09800113533818e-05
4.07189423011034e-05
3.01354780627176e-05
-1.51164537107018e-06
-1.72746162475545e-05
4.40275167472387e-05
7.55676304634283e-05
5.29922884105629e-05
7.79189607680817e-05
2.91341634402211e-05
2.12005331223951e-05
1.2558913062318e-05
6.12548304262559e-05
3.32122693762116e-05
1.7344073792435e-05
4.02002668183571e-05
7.81005501353561e-05
6.35964518684548e-05
7.56051560560261e-05
6.09824500935949e-05
-8.85778229505785e-06
7.38606333990073e-05
5.24141780092382e-05
7.83789948029439e-05
4.41095402070168e-05
1.26279404188566e-05
4.57035043890848e-05
9.50873901373373e-05
2.37909054061902e-05
5.43569690236657e-05
7.23763621535439e-05
0.00011604634573893
-4.85947666568171e-06
-1.3789682635133e-05
7.30074644889396e-05
6.59422264477242e-05
8.99052003604778e-05
4.38622362804076e-05
0.000120311826557463
1.88921464982993e-05
8.0430074533555e-05
2.10570130232189e-05
4.01378627138061e-05
0.000107466686310241
4.87686506417402e-05
7.91409364913512e-05
3.48060818484043e-05
7.76311698137784e-05
7.22960660127138e-05
-1.26550868518837e-05
2.86302955015636e-05
8.01220889770206e-06
4.33937005695052e-05
6.05752053637741e-05
8.802493300221e-05
4.43711696909146e-05
8.69729892739429e-05
-7.51124443183511e-06
7.54755490802429e-05
4.01564705844923e-05
5.16129138342878e-05
0.000123742829645552
5.83981834985248e-05
0.000105472747960895
4.8434527845633e-05
9.29751577676469e-05
9.08253541089797e-05
2.79395858615985e-05
5.48305748562508e-05
8.38191689567741e-05
7.66504460543227e-05
3.88323338497592e-05
1.00774696506876e-05
4.78929446917873e-05
9.3586784223103e-05
5.9291651745583e-05
6.56477529137772e-05
4.23505465904322e-05
5.51070426488123e-05
2.10565449544407e-05
1.70637103407527e-05
3.24332820574387e-05
3.41454920886925e-05
1.83173063303347e-05
4.58376475502014e-05
7.06362371590083e-05
2.81480281513533e-05
5.71379317007857e-05
2.67940973565698e-05
2.11430928258444e-05
4.3995232617326e-05
0.000100608161110148
5.9418028720328e-05
3.86512457896383e-05
3.80045046856143e-05
2.03876724611596e-05
2.2607838189943e-05
3.87347062771113e-05
0.000105407015996762
3.69122525685759e-05
0.000105176524348927
3.25803303563048e-05
7.69428197737127e-05
8.13254604046121e-05
5.10307664214319e-05
7.06042704790372e-05
8.67004149694801e-05
8.72326444423351e-05
6.46203957192255e-05
8.39215667825608e-05
5.43700290782401e-05
9.58942194262405e-05
0.000120460065274807
6.56702701589631e-05
5.42123171215985e-05
6.34368706119223e-05
5.0943227224656e-05
0.000108760973806922
4.6574021231417e-05
8.67702725644047e-05
3.83516283456366e-05
0.000138154021455641
8.86043503438417e-05
2.2096640233009e-05
-1.37905011254449e-05
8.30086194676358e-05
1.59371159286279e-06
0.000132859526589648
5.79748885587312e-05
3.38423963612558e-05
3.77086227945157e-05
2.14256701134772e-05
9.89126142106366e-05
7.05391717329189e-05
0.000132832529780965
5.08722928962159e-05
7.15408078829321e-05
3.52285259139632e-06
9.7010248195932e-05
8.86552029676921e-05
4.96824848398014e-05
7.95934047016714e-05
5.93822424589826e-05
7.3932533612148e-05
8.11516924372006e-05
7.81268677827465e-05
2.71420243397123e-05
3.81113185069707e-05
8.11011647402724e-05
9.39405913137957e-05
6.74816361188657e-05
-6.68022638021871e-06
-4.75863033032878e-05
6.74198421066548e-05
7.02042995029549e-05
2.47936731127158e-05
9.90910969098865e-05
7.05006379600016e-06
8.61701111226155e-05
5.55573892165791e-05
2.76824106390252e-05
9.80132495901069e-05
8.4815993098519e-05
0.000111770813593549
8.04297894920646e-05
4.59674418498204e-05
0.000121879707400577
6.08663335599524e-05
6.84082007995059e-05
3.5262555574043e-05
7.4749417577825e-05
8.06035904274536e-05
9.86684896410312e-05
3.4619251693625e-05
8.08987469948639e-05
0.000151228575090224
8.24632023183337e-05
5.64145666681333e-05
4.7851048948846e-05
6.33795355402545e-05
7.64407715154458e-05
2.4263785023542e-05
5.78128386932965e-05
5.36853820262061e-05
-2.34450098918184e-06
7.94301135951826e-05
0.000102361817837611
5.9791401991086e-05
7.5499118960082e-05
6.44163217058338e-05
4.7210552921449e-05
2.94293214358976e-05
9.05894118892963e-05
4.38528161162059e-05
6.54474596663663e-05
7.90729389068097e-05
4.90415163053457e-05
5.47017573176225e-05
7.75165938538474e-05
5.89700135843737e-05
3.67845170716125e-05
3.17585164884298e-05
6.63475507623139e-05
-1.44580779423821e-05
1.40747297335072e-05
5.50576567508118e-05
7.3287637744047e-05
9.22621961377704e-05
3.53948226506502e-05
6.31713106120483e-05
7.23814489683557e-05
6.2425002899742e-05
1.95315018798781e-05
-1.97214171055772e-05
5.73819271073698e-05
3.71755271648435e-05
1.57891428516518e-05
-1.2259250613456e-05
6.56728283629245e-05
8.91782858639504e-05
9.77110949319012e-05
7.42976728694308e-05
5.86243693473227e-05
3.26449990354322e-05
4.8056208100943e-05
6.40777176811216e-05
6.38364926067788e-05
9.77258410805223e-05
0.000145687084909927
0.000125450647726513
8.46293406680522e-05
5.13182903769595e-05
5.98408511453209e-05
9.08125686883767e-05
4.7760395356118e-05
2.85603398102378e-06
7.25240117204029e-06
3.87541471008498e-05
4.81302384288798e-05
2.97536831215511e-05
6.49317746914312e-05
8.41547947246054e-05
6.25226900818983e-05
6.0696975175291e-05
4.45620088580125e-05
6.71465078022046e-05
9.04680358591788e-05
3.27559098442146e-05
8.46352198492252e-05
8.23353824273585e-05
0.000127056336117738
7.48788049094016e-05
0.000138909463282327
7.0825759297542e-05
3.72711001406987e-05
7.18546613051478e-05
6.4636047824184e-05
7.16507906409561e-05
1.85491530290754e-05
8.8062184926835e-05
7.51267098225284e-05
8.13453049729551e-05
0.000101530213145148
6.79308384064523e-05
0.000125628981232992
-2.33786276119166e-05
0.000108050334978838
0.000120660497251334
8.62347308557062e-05
-8.53287330474685e-06
7.48364605003611e-05
0.000110732465262208
6.28886179792444e-05
5.20275638177511e-05
7.22567591199444e-05
3.00760302630445e-05
5.56417872791087e-05
8.51861658165572e-05
6.54008024012257e-05
-1.04712504310445e-05
6.72816456439985e-05
7.44370542646676e-05
5.81185889685755e-05
0.00011190334173906
1.06052944227697e-05
3.52459005797002e-05
8.8346488915607e-05
5.27732664189392e-05
8.34527709812657e-05
1.72542434220734e-05
7.23629313396936e-05
5.79271823544985e-05
8.14088364331349e-05
3.68789924460857e-05
7.57774607130915e-05
0.000113780696351734
7.98325384593213e-05
4.25478228087037e-05
6.60250286595212e-05
3.50115593098748e-05
4.99908557469338e-05
5.63764156844488e-05
8.67289290491079e-05
8.47021030334701e-05
6.95825876294316e-05
8.55254911216779e-06
-9.68823342680585e-06
8.91254064577856e-05
1.57555991550332e-05
0.000118503843269481
3.51640859690925e-05
4.36918749164212e-05
7.10048448691379e-05
0.000100295109376473
8.95104373975538e-05
5.77369382250817e-05
7.2792604468782e-05
7.40661384337648e-05
3.6069146883902e-05
0.000113976889011783
0.000142219716581873
7.34597291699368e-05
6.74213226767182e-05
0.000101169978333355
6.9439505349565e-05
2.12524484881242e-05
2.76745349670011e-05
4.44007890961286e-05
3.68566001070265e-05
6.14425330238501e-05
5.48969975828765e-05
0.00013022378167627
6.38847488855603e-05
-3.33765545409267e-05
8.37298378081498e-05
7.76013268009851e-05
2.49951078127019e-05
3.39803591180878e-05
6.99265162059861e-05
5.66250292228567e-05
3.35726889594077e-05
2.40795336328891e-05
4.61350758708549e-06
0.000108132373289216
-2.75041924469517e-06
5.41823313366961e-05
5.10323486509911e-05
2.4165559370514e-05
5.9817916338953e-05
8.7548837716797e-06
2.92650307685928e-06
5.15259336684e-05
5.41982539279346e-05
2.78723281710471e-05
5.74229353686659e-05
5.13366459935027e-06
9.06077184025293e-05
5.55976644982e-05
3.70899696885746e-05
7.81950769400928e-05
5.85098254141661e-05
0.000107488252997304
7.54454307264162e-05
7.96585883402008e-05
9.27659749184457e-05
5.55639110854952e-05
0.000114789442315384
7.86623767326425e-05
7.11635269940178e-05
3.06751270957466e-05
5.77229564776662e-05
5.85686993441028e-05
5.84458107813736e-05
7.94200356778498e-05
0.000107408912569068
9.27091815666834e-05
9.44520613293496e-05
6.8319914533302e-05
5.88855700480614e-05
3.131708893741e-05
6.61088588532296e-05
5.93420048995699e-05
8.05612013169493e-05
4.96006331539605e-05
5.1353438742178e-05
5.69431627123675e-05
1.85937501897996e-05
3.26229150085604e-05
8.38052159730986e-05
3.06276335529001e-05
0.000123502299909126
1.57292212827846e-05
7.37511586211313e-05
3.72583800546008e-05
5.33037222551027e-05
6.92851656358411e-05
-9.0213635483658e-07
2.61332578109215e-05
-2.32100432537712e-05
2.98051280700603e-05
0.000103574156280482
0.000101807654036667
4.76437963756614e-05
3.67594015334498e-05
0.000122410858813925
8.4832195541067e-05
3.86212894838132e-05
3.41743590175586e-05
9.70167335023879e-05
1.98173649546657e-05
4.87158243364292e-05
5.79883921454989e-05
2.07582489592279e-05
4.18640751715132e-05
0.000105475682272464
4.02457566723131e-05
5.90915053645833e-06
9.91905575641115e-05
2.07544492290228e-05
4.44920110500835e-05
2.72189319599922e-05
8.04045350588032e-05
7.20526373650176e-05
8.33835127974707e-05
7.68461648388199e-05
3.27265906386099e-05
9.40004698863187e-05
9.28359439229985e-05
5.10551686377287e-05
7.07176509136304e-06
4.90029702792403e-05
6.81785246016722e-05
9.01714593488439e-05
6.44026480848408e-05
8.82823473954125e-05
0.000108602497227608
0.000109858705556355
2.1148832900959e-05
3.53917436313644e-05
2.01508999777106e-05
6.47519443962574e-05
6.34749703289417e-05
7.88602534574849e-05
1.00561762596112e-05
-5.78332748340695e-07
6.3259758733486e-06
6.70574418578873e-06
2.62519582524951e-05
1.39100287316307e-05
3.02044255597792e-05
5.41229382698288e-05
3.07682797627913e-05
6.48247609584613e-05
5.96770061596155e-05
6.72671336517561e-05
9.01975576174147e-05
0.000108584981927819
8.80250443624434e-05
6.17454588210127e-05
0.000100761236473919
8.41661777075103e-05
7.08918863668643e-05
4.69493716895176e-05
3.60716920628679e-05
4.43514715396113e-05
5.22872125832097e-05
7.09753433350509e-05
0.000107233562904548
3.49266595567174e-05
8.81241814270965e-05
0.000118532754010642
9.36065240065097e-05
3.90158937668718e-05
6.36944651357299e-06
1.25938461636293e-05
3.75307404763771e-05
6.8383865509866e-05
3.69735835848881e-05
1.12023111177507e-05
0.000110054780547588
1.60969710483383e-05
2.6876962323552e-05
3.60934705652e-05
7.8106337290003e-05
9.71495143478132e-05
4.83862737313537e-05
7.72400654294129e-05
7.55649487106231e-05
6.02739712312236e-05
6.13553793074026e-05
6.02128124849159e-05
0.000115310431132302
0.00012795011180819
7.09864048644202e-05
8.58748653965802e-05
3.13237819941465e-06
5.17868969568553e-05
3.28433768697999e-05
3.82728705675457e-05
5.39949999028957e-05
0.000113181336140075
5.84678330084417e-05
7.55733373199141e-06
6.81988249017966e-05
3.12838733819134e-05
4.89396400225523e-05
3.06776945765006e-05
4.69791682672639e-05
8.41523209412653e-05
7.96877118162364e-05
3.65369976146822e-05
9.64147770181743e-05
5.15651613185142e-05
5.21118272682129e-05
6.17109676020116e-05
8.08124711753913e-05
4.6058079515527e-05
6.55521320869263e-05
6.5648473268147e-05
8.09718197263959e-05
6.26895635930557e-05
6.61126437243237e-05
3.48669970218535e-05
-5.07494449353838e-06
4.14225475714089e-05
3.4656826994194e-05
1.79713823519559e-05
2.56514888286073e-05
2.91788724614919e-05
7.41364968265308e-05
7.06686988810021e-05
7.49768319059224e-05
8.00975861632478e-05
4.0859527918291e-05
9.22440406289649e-05
1.72356220898249e-05
2.48377149300428e-05
4.87878389297975e-05
7.78519801788872e-05
-1.07970183738957e-05
0.000107564205576509
2.05925206261947e-05
3.96740717678644e-05
0.00011121972220812
-1.91772739506088e-06
8.44818118797439e-05
2.65900806246091e-05
8.8401338393731e-05
6.5559278253257e-05
8.15696596429575e-05
6.49552928846306e-05
7.3728439122589e-05
0.000158476695056522
-2.83928438553297e-06
-1.82268186247923e-05
6.87670923065191e-05
9.73989363571878e-05
7.55006577176029e-05
5.71464401472895e-05
4.63617145197799e-05
5.91227568399715e-05
6.75600857795747e-05
0.000111552405980301
6.36795618365276e-05
4.75359419555539e-05
7.15614713669668e-05
5.69026861738132e-05
3.83565834568554e-05
4.60151958996644e-05
1.216317922994e-05
1.56549000241833e-05
1.18948637428297e-05
0.00010559774580457
6.92084381976174e-05
-1.50254561811686e-05
0.000110786266892903
1.94224921655366e-05
3.39865019278348e-05
4.0241461862209e-07
8.40462449779556e-05
9.69315611948579e-05
0.000107003456898658
5.63328403059872e-05
6.88426799532824e-05
6.74062490709982e-05
6.07038399040343e-05
7.33975227813274e-05
6.8023719062759e-05
4.3039799012343e-05
0.000111377159908108
4.60515720539112e-05
6.94730419717662e-05
3.45947760505081e-05
5.780360517945e-05
6.52108349605211e-05
6.04654883871375e-05
8.27270837571234e-05
4.95731492563569e-05
4.29285740771641e-05
8.83403216400589e-05
7.39515649756866e-05
7.66101085940705e-05
6.81981733103687e-05
3.71575375485109e-05
7.84145523165664e-05
7.05823431538957e-05
6.96836633597357e-05
0.000103534075248665
6.66195883760507e-05
0.000101901786350615
6.23278332347448e-05
2.99528559913993e-05
6.30026247683154e-06
5.29815134998756e-05
4.64029615132776e-05
3.02732028379847e-05
6.38234615595725e-05
3.6052077099653e-05
2.68144024478966e-05
4.5062263396342e-05
5.97814193698406e-05
5.90665065610182e-05
2.29229315825959e-05
6.65655952812661e-05
4.09687521186753e-05
3.03963517790006e-05
-6.47218887803296e-06
9.55330292152228e-05
3.08546502369051e-05
3.54343489653733e-05
3.42404033994991e-05
4.17430227316695e-05
4.45460145212607e-05
3.453889575505e-05
6.6480526016296e-05
6.75703550888063e-05
5.64810205619728e-05
3.39534723367638e-05
3.03704756295517e-05
9.51609577140159e-05
0.000117514295672759
8.20006947151434e-05
9.24529029768635e-05
4.28259868726077e-05
3.17898817865713e-05
7.39248376750102e-05
0.000149929199062375
8.2191796424414e-05
0.000161558005516992
4.84155519624947e-05
0.000123205139454615
7.62753299624015e-05
4.94239326143942e-05
5.62107352916061e-05
4.02312330914991e-05
9.50617735554178e-05
5.55694193509663e-05
3.93265664854003e-05
8.40406620402944e-05
3.11553805584353e-05
3.39682574625883e-05
1.33991858029802e-05
2.89098519451641e-05
4.80162404633487e-05
7.88256176343835e-05
3.98131621535548e-05
0.000101520754010064
3.80114625084258e-05
7.87453120789847e-05
0.00011962527617098
5.77321508301936e-05
9.77275766636965e-05
4.00312889597757e-05
2.62691598064207e-06
5.54521850646516e-05
3.69670284895753e-05
1.47722887358119e-05
1.20856187304844e-05
5.15189714213742e-05
6.96795080210369e-05
0.000127432229706118
3.65523427136767e-05
3.53506481001224e-05
5.4351296153358e-05
5.80252239259586e-05
2.34647844401676e-05
4.78234398376912e-05
4.8086931484387e-05
8.41776473796659e-05
1.47800413361805e-05
7.55473675357192e-05
4.63544689534619e-05
0.000122658055713855
5.10151725626716e-05
8.50594717634848e-05
8.61459098934809e-05
4.62918269891986e-05
3.00725240202698e-05
2.09774064223413e-05
3.53113442554721e-05
9.5294696690657e-05
4.44708959616182e-05
7.04462633631766e-05
0.000110845128742724
4.78223766282061e-05
9.82712073565085e-05
7.58226014130034e-05
5.9238762640354e-05
4.33859448400854e-05
8.09600634171874e-05
6.77192824460333e-05
3.48742176398294e-05
5.69586251571333e-05
5.54379693364822e-05
5.24895481629205e-05
0.000110578666457529
4.62104999509595e-05
7.01988078763537e-05
4.3056841988789e-05
0.00010649945977753
7.86457440061693e-05
3.27429057508451e-05
5.00673689835747e-05
4.39919848369627e-05
5.01520647914881e-05
7.31969132212269e-05
3.46097740588764e-05
3.55277052184367e-05
8.98749763082667e-05
4.90973129459169e-05
4.24291830800285e-05
0.000126259315464293
7.82835323617744e-05
8.13841473513611e-05
7.75614383197534e-05
7.19483771549141e-05
6.59074943007097e-05
7.29029033280292e-05
7.49352590332239e-05
7.65287070847987e-05
4.00291059470482e-05
0.000114372435054654
6.61229917504411e-05
4.71835025213964e-05
4.87327786554922e-05
9.54697382099392e-05
2.63144894595516e-05
0.000147133894559858
1.27373744580281e-05
8.95070370719837e-05
1.94000584303449e-05
6.2578432852833e-06
9.82939807735932e-05
1.22907013244699e-05
6.76111281158153e-05
0.00011575553545822
6.09314650710811e-05
2.9743747423677e-05
6.37175208996768e-05
6.62108063390253e-05
5.65570109616996e-05
-9.96890779286483e-07
3.76682929604897e-05
8.66339360020142e-05
8.28521405138158e-05
4.71717638998667e-05
9.19407503019989e-05
-5.73378479449846e-06
3.12541204357567e-05
5.42084373031572e-05
4.19842478484923e-05
0.000122346237112294
-5.55134984602937e-06
9.23309879124833e-05
3.67438676557332e-06
4.1396577318604e-05
6.12471367829703e-05
3.10225259388317e-05
-2.70727984012956e-05
7.7719271255628e-05
4.51540710739301e-05
2.70277954027535e-05
6.13304232307816e-05
0.000102004557863429
1.98547369041697e-05
7.98657068298065e-05
-8.62374673344575e-06
5.26467266988541e-05
0.000149182367441483
2.76803036873881e-05
9.44972741112382e-05
1.58336976010858e-05
3.66114215625337e-05
1.86986538318322e-06
8.5181410858332e-05
4.43297444657587e-06
7.24526408905528e-05
0.000143236466497006
-8.8539946417244e-06
6.42835945418019e-05
6.31932067018357e-05
6.44178877375278e-05
4.668130437446e-05
1.90122306296108e-05
5.60874506165998e-05
8.28019496747969e-05
6.18882416980671e-05
8.48875736117112e-05
-3.8493975583603e-06
-4.77421837242039e-06
6.82143927043528e-05
0.000127016783426886
7.42993876956544e-05
0.000116974612521395
5.44620723539386e-05
5.35602456135056e-05
0.000100786963598419
2.02099300483794e-05
3.36416536934406e-05
6.62363101122459e-05
8.38838952747397e-05
8.17014665202524e-05
2.66789751893645e-05
3.10322441507004e-05
9.51233718989435e-05
8.16671681128341e-05
0.000113632810455871
8.50512193805018e-05
1.41586852231053e-05
4.50330132388151e-05
2.2110258077601e-05
5.79077469586825e-05
0.000103877517425468
5.98675516248464e-05
9.072492210904e-05
6.58392657672538e-06
3.87937292476309e-05
2.27870911619642e-05
0.000112223709755115
3.76762458490991e-05
6.39202460125012e-05
8.71961592326561e-05
8.08593588194473e-05
-1.65565675727112e-06
4.26729415912037e-05
5.52649370965722e-05
6.39332801662138e-05
5.38867967694655e-05
0.000118361928274391
8.85444157013119e-05
1.27670909884153e-05
3.60352289407039e-05
2.66042763879956e-05
0.000136517244399103
4.16629655713306e-05
2.92403338768113e-05
-7.13152172436465e-06
4.51876321721319e-05
2.15078468620814e-05
1.04772457564371e-05
6.86989317998873e-05
-3.88251626670558e-06
4.98391917381749e-05
3.19858680981436e-05
7.17611554469974e-05
2.55898901173232e-05
5.6587909044613e-05
9.81343717582498e-05
8.54796923964205e-05
2.12103653797438e-05
2.87028089499106e-05
8.42313842114632e-05
5.31240444796059e-05
0.000110731965968793
4.39720975005201e-05
5.97851234746281e-05
3.21984760495116e-05
8.14828170082155e-05
3.58286009377291e-05
-1.37537308725403e-05
5.62161279332404e-05
0.000158148031651723
6.41691996452606e-05
7.03236574316421e-05
2.62338735881796e-05
6.54680717305194e-05
3.48415863669223e-05
0.000108127831894533
3.64268059539563e-06
5.96793084448176e-05
0.000118307337888011
6.06085476970352e-05
7.29772340608231e-05
6.16125586341384e-05
2.76931489835295e-05
2.54521068053025e-05
-9.55443407506377e-06
4.17046516498597e-05
6.5698175940442e-05
5.1260374188972e-05
8.5840219256564e-05
3.54354079399045e-05
9.54216076161386e-05
0.000109732325023337
6.20304795888562e-05
7.90354951729475e-05
7.22500794664177e-05
2.99470139791086e-05
0.00012135997170533
3.39365574501432e-05
5.84830133109304e-05
8.80257942317261e-05
6.97215548846745e-05
8.7541961785289e-05
5.27695118047316e-05
4.53259157517495e-05
6.30305951680274e-05
1.79340651328218e-05
9.32406681260844e-05
6.9952237918887e-05
1.37682041032644e-05
0.000115446404782912
5.0925495337995e-05
4.10861141633661e-05
6.35491715438531e-05
-1.22028875786172e-06
3.41885058717057e-05
1.55062268264405e-05
2.29546329261071e-05
1.46982420345711e-05
9.1357467198702e-06
2.65219201494262e-05
1.59424773107373e-05
3.14009794083752e-05
1.10903433295634e-05
3.4592725790506e-05
3.73281341994885e-05
1.70803624836139e-05
2.77205215098293e-05
3.38744042327732e-05
3.78709117328884e-05
6.97885671794792e-05
7.01397031668534e-05
2.90130624252701e-05
3.95064293615224e-05
3.36419829535185e-05
9.91166665638061e-05
1.36110325885972e-05
3.23856867507706e-05
0.000113352400583807
6.58030072170325e-05
1.97569088951115e-05
2.8469868243934e-05
7.02758559534707e-06
6.33687399274421e-05
9.19909096026186e-05
7.75350811518805e-05
5.53439836219626e-05
0.000116249917511374
-2.4067781537844e-06
5.65584715271864e-05
5.85784050953233e-05
5.98137317702735e-05
6.87928819338885e-05
4.99769056007439e-05
2.95193704730012e-05
3.88541284224059e-05
3.98444482680014e-05
1.83929689865639e-05
5.49779234034825e-05
0.000113885819537707
5.87243569743983e-05
4.2972054789538e-05
2.9589617640252e-05
6.79336788963816e-05
6.05383552800831e-05
7.19581150439654e-05
9.43503280500412e-05
8.9600528245277e-05
4.34653058689879e-05
6.8159928133904e-05
3.44445310381148e-05
5.54693319509369e-05
5.11920990200882e-05
-6.81515058502487e-06
6.61933139060035e-05
5.52306322761621e-05
4.04131599719246e-05
4.19424029580106e-05
5.22714361322495e-05
6.92699890141082e-05
3.03686513472972e-05
4.7272854834379e-05
6.921597337483e-05
5.43777577802481e-05
0.000109111447980201
7.98320528575288e-05
4.77358145520387e-05
5.87896619855418e-05
3.03918576709632e-05
6.49714802150382e-05
9.69243463408724e-05
8.28123098267016e-05
0.000104701760514209
6.65371101363362e-05
9.3888912725012e-05
8.98368457049036e-05
3.04323521799025e-05
1.91243485783831e-05
8.75353427847825e-05
4.01272394503494e-05
0.000121635435903876
7.85268399769084e-05
-3.5184680739432e-05
-1.80567656881405e-05
6.03020758214425e-05
5.03986711756079e-05
3.86390414437008e-05
6.48187124526845e-05
9.35117488706736e-05
-1.38089320188666e-05
8.93109594997581e-05
6.45425714474016e-05
7.39510909804411e-05
8.09342947968685e-05
4.1352909362015e-05
5.54413015420868e-05
2.03089885409419e-05
0.000105039003699682
0.00012439222971063
5.98891562404652e-05
6.49900519154137e-05
0.000104682668453741
0.000107210125484429
3.04027418191268e-05
6.26787195896464e-05
9.2524760455418e-05
2.51736264553668e-05
0.000101771798072498
0.000112180100488928
7.2232719452087e-05
1.51705868961729e-05
5.76004174450953e-05
6.38177206291971e-05
6.16457540355964e-05
4.10327735277605e-05
0.00010408206394715
5.71148802522494e-05
0.000109108603598227
0.000105448830740221
6.95459400775762e-05
7.70465799100725e-05
7.77682369734475e-05
4.62125431304666e-05
6.94915015313307e-05
0.000131417648024679
7.99659798705813e-05
0.00011966794364057
7.70912048069296e-05
9.82878521459497e-05
0.000115395311761833
6.43978476167479e-05
8.63820496293469e-05
3.27047460594475e-05
6.1286733620881e-05
4.34344022986295e-05
3.23026310223153e-05
3.24790638056373e-05
6.26436139499066e-05
0.000121561301009129
4.28566400350676e-05
6.22234261666122e-05
3.2634185548178e-05
-1.66807019900431e-05
4.58886928965876e-05
6.94566482594512e-05
5.25196898245175e-05
1.32298464929505e-05
4.07083122554387e-05
7.0243852962419e-06
3.80157071517386e-05
3.63279982950175e-05
2.7243760972834e-06
1.38435133974031e-06
5.73698915672145e-05
8.74822329729064e-05
1.5731577561102e-05
3.67046499798178e-05
0.00010126796939972
2.78252597272714e-05
6.01069128049251e-05
0.000124905840415997
4.31252914516643e-05
7.41491372835122e-05
9.08606083066313e-05
1.37983280144524e-05
9.48281241175482e-05
5.40877018974694e-05
5.92184227393798e-05
6.13327893659232e-05
3.56550357230527e-06
2.7020289079304e-05
3.64874651194825e-05
3.17158053658006e-05
3.34995735679639e-05
3.97924033086494e-05
1.85643896666563e-06
4.49846350602003e-05
9.22371298190752e-05
5.89496686894291e-05
3.07502121530184e-05
3.89684843581039e-05
1.84711571009192e-05
3.06009795593618e-05
4.88840899191751e-05
6.62004358458857e-05
0.00010380250407767
0.000109365668290592
5.02803449784518e-05
5.33116686444949e-05
7.67966572752555e-05
8.54608037711684e-05
0.000119183690679253
6.6811992358075e-05
6.53664028216806e-05
5.23849251880582e-05
3.0049256713423e-05
1.91139556022693e-05
5.95207388408847e-05
6.07602421968914e-05
4.50183203241353e-05
5.7073044842661e-05
1.0870019086466e-05
3.05338451658588e-05
0.000114941613690068
5.27961552023047e-05
1.73115684199412e-05
6.77826098964064e-05
5.47984227065931e-05
6.49648718715398e-05
9.15995191961122e-05
0.000105403534148843
7.64650018167923e-05
6.40211515678863e-05
5.91576353813277e-05
5.23362134901904e-05
0.000116611212311923
0.000113169200934714
9.444327557756e-05
5.78742532637476e-05
7.49266877535442e-05
4.63482824412829e-05
5.62972990216738e-05
5.90436788174765e-05
5.55536632091664e-05
2.00265511782934e-05
4.07648627622378e-05
9.1728341622282e-05
1.93651549457067e-05
0.00010475071562385
4.43515550652948e-05
5.18028813714211e-05
6.09733523650638e-05
5.86251528980374e-05
0.000112459501094582
5.50858979229645e-05
2.36898251505728e-05
-2.15004527007077e-06
1.94993682691214e-05
6.70311592403419e-05
5.034366155201e-05
5.6438316478462e-05
9.8773253613924e-05
1.56228145771406e-05
9.31696524410468e-05
1.79151072188287e-05
8.92549363496117e-05
6.86170281232644e-05
4.10894325328026e-05
6.8237112863805e-05
6.76812520385255e-05
0.000115218751918544
8.94287451756013e-05
5.98891364315293e-05
4.41441736749348e-05
7.34024773816936e-05
6.11414611795967e-05
6.98279127212392e-05
6.88287919184e-05
5.28535416054022e-05
3.8585852370469e-05
0.000115146686125134
3.75242932481528e-05
3.3458777296951e-05
1.44360084217644e-05
0.000141146261447107
-4.3026588290181e-05
5.31197793638479e-05
6.16462858988052e-05
3.82583552833643e-05
2.71543358430719e-05
7.57951025928401e-06
5.57551459521099e-05
5.4092705612619e-05
0.000106836589930058
5.78354127230369e-05
2.92236958279925e-06
9.82282181399226e-05
6.77960262882229e-05
4.00323120582457e-05
2.79968652109399e-05
1.06839019898338e-05
3.53697224277646e-05
8.87325717394752e-05
3.08313039383696e-05
0.000110191303489527
3.6434984165256e-05
5.49729749270334e-05
6.56596055247924e-05
4.76157224584718e-05
6.76635696998738e-05
4.21099008045633e-05
4.0660880706867e-05
4.30368433437483e-05
-5.06614195569497e-06
4.36294587789673e-05
1.60703865449522e-05
9.86545420221018e-05
8.34313381310606e-05
1.09467981146838e-05
5.92693240714985e-05
7.50217897542337e-05
3.45388125930536e-05
0.000124571238660665
2.73795377039187e-05
0.00012085576165199
8.12863120123547e-05
8.39589144972072e-05
6.65214899668733e-05
7.09332019985843e-05
1.66752737037737e-05
4.22571295987021e-05
1.52513636143006e-05
2.34810009921877e-05
2.59998645779114e-05
2.7854181824013e-05
-2.21247264487037e-05
6.83492571635424e-05
-1.11186301818727e-06
2.40145141960426e-05
5.49886714252426e-05
5.22528345414339e-05
2.12736780103536e-06
3.36881848478523e-05
1.98729916785169e-05
-3.81177286084532e-05
1.05447724775552e-05
9.2064241708168e-05
4.48189303735403e-05
2.67972144242192e-05
0.000103984708238497
6.2440345631966e-05
9.40564940215994e-05
0.000106366969872753
5.60284272743964e-05
7.43360212610261e-05
6.15848121124685e-05
4.79139237671196e-05
1.05181368947668e-05
6.13368825420994e-05
4.62018033603401e-05
8.48938023510288e-05
5.29276008529006e-05
2.35147981209131e-05
0.000101122177016636
7.54694238347335e-05
0.000109664861517835
4.47182586404951e-05
8.73161189077001e-05
9.93354565174461e-05
7.37281926279065e-05
5.74533734306666e-05
7.26141717034085e-05
5.38671236617316e-05
2.92186826346113e-05
9.5242967125638e-05
7.78553631031321e-05
3.48004987620639e-05
5.95187990959681e-05
1.56808008654861e-05
5.49495301218923e-06
5.20619280923706e-05
6.63870462241785e-05
8.20483113272343e-05
9.27843129485348e-05
4.86330942746014e-05
7.87996384646328e-05
0.00011264973257
3.36936787477366e-05
6.97991225220444e-05
3.69355476213079e-05
7.38622610889727e-05
7.62395390899993e-05
7.3647034184616e-05
8.20395484443563e-05
4.93910142257077e-05
7.27135121906134e-05
0.000111632842457156
-1.23379109585559e-05
6.31563612095543e-05
9.59617110015811e-05
3.51668202513057e-05
8.77990777314193e-05
1.86795002850879e-05
2.65462267299196e-05
9.89859023265966e-05
6.25434514477311e-05
3.51048978263971e-06
3.73283508550516e-05
5.79548329704589e-05
6.87037833063344e-05
6.48118457616028e-05
5.19218918319536e-05
8.16901681757853e-05
5.46079705584313e-05
4.91726067995621e-05
3.45852532726582e-05
-1.20412494906625e-06
3.78916173916228e-05
4.13942891305585e-05
6.38755223174186e-05
2.89145499050185e-05
6.59948434908986e-05
4.30076465265804e-05
6.31339239433798e-05
7.13423098331847e-05
4.63559702462212e-05
7.12833652911172e-05
7.24381218233254e-05
0.000107673129082082
6.97602437266063e-05
7.58510648646352e-05
7.19197336848446e-05
4.83985576526306e-05
8.31765809101548e-05
4.26523152319669e-05
5.23011467714684e-05
6.866189245687e-05
6.06435975557708e-06
5.30897182031102e-05
4.85191542414442e-05
3.77410145126306e-05
8.87115689229508e-05
6.31057922450739e-05
8.13935243883385e-05
0.000105121609238269
3.13192136605169e-05
6.21767377176829e-05
8.02614105063349e-05
0.000110230275323443
3.21673217568327e-06
7.69075961358822e-05
4.31271036159481e-05
6.66398051758011e-05
8.0997848078082e-05
9.67085639057027e-05
-8.35282809237279e-06
3.16385323114814e-05
2.53523986568205e-05
1.39246852518657e-05
3.37113412248537e-05
8.64967270436844e-05
2.54468901526381e-05
8.1289619323214e-05
8.53744905119374e-05
4.94035105161712e-05
0.000114254867523542
5.6073222346311e-06
4.02802148451948e-05
3.80669550014092e-05
8.74395317568147e-05
7.79124442498849e-05
9.75745116005961e-05
4.29332469548638e-05
8.80001110689503e-05
2.7787442727628e-05
5.90375580118752e-05
1.14456901186589e-05
-4.8804032698663e-05
5.73389288899024e-05
3.05916829355836e-05
1.29157126520826e-05
5.56405576616988e-05
2.17989530939907e-05
3.50460009736513e-05
3.3536445629149e-05
6.29959744537951e-05
2.79395410261095e-07
4.98387572249728e-05
0.000116892587340625
5.36043971010261e-05
6.62682994031031e-05
5.93650973433503e-05
6.16022041710744e-05
0.000125799687199556
-5.78277479903094e-06
0.000119024453347028
7.67980999274202e-05
6.36325498661545e-05
3.68015605488763e-05
2.32132559722198e-05
6.78945558118807e-05
5.75217472783473e-05
6.26454415837828e-05
0.000120941937954675
9.68211793277202e-05
8.75563973195957e-05
4.45710309872398e-05
7.42427353605997e-05
1.80497936202823e-05
7.85553064321051e-05
3.93857158249224e-05
8.49591302259556e-05
2.5406426800001e-05
8.080004751911e-05
1.31709991598411e-05
6.48711260597618e-05
3.68873673794897e-05
5.77379824009891e-05
5.11560492702803e-05
7.21741244363332e-05
1.8662400998622e-05
5.3271730706456e-05
4.38103695724271e-05
5.35281686614839e-05
6.6419049990211e-05
5.19374788225976e-05
2.56897816800231e-05
8.16260415055477e-05
8.72530181388229e-05
4.50842852447594e-05
3.38470212854248e-05
2.28897578270629e-06
6.49445092677302e-05
3.13430870017105e-05
4.27421081138577e-05
4.52046865897641e-05
-1.6943491777991e-05
0.000116264337704865
6.68526436233802e-05
-1.50041747753307e-05
4.00067682183642e-05
5.63049319565665e-05
1.54110830823098e-05
5.95745048212319e-05
1.55971394929457e-05
4.78157602485207e-05
8.94729688528895e-05
3.36814598401924e-05
6.64604143553736e-05
5.16092510084853e-06
5.04740950212534e-05
3.0275919163112e-05
3.96252096473095e-05
8.86186952115955e-05
5.78959740802351e-05
6.52417423384442e-05
7.74446121623242e-05
3.5486363256687e-06
5.60003518629665e-05
6.33764564644994e-05
3.02733701580744e-05
3.01660074072668e-05
9.3825320173625e-05
0.000111088047498075
0.00012617333656536
0.000116143768306356
2.85602003568384e-05
4.06996040393185e-05
3.62123135660374e-05
8.73043926697564e-05
6.70750731128703e-05
6.92143227922048e-05
5.84410324308212e-05
7.41137738221187e-05
6.38146209390474e-05
7.45431533473811e-05
4.7707451896143e-05
8.14689509651824e-05
6.96157385271792e-05
5.71029651686564e-05
1.25972754022033e-05
0.000110387676533826
4.06115391217965e-05
3.91458054881448e-05
7.13510959974273e-05
0.000117044466129358
5.27344139017714e-05
5.41093715670916e-05
7.64214452063339e-05
8.95797446118397e-06
9.87753533343541e-05
6.19826215414564e-05
1.13735631162023e-05
6.84205978989366e-05
4.96143361305831e-05
5.56574628409555e-05
2.59512572796503e-05
8.09470334711288e-05
4.27182948695762e-05
6.73146447829004e-05
4.11054081832825e-05
4.273697388338e-05
7.19848797804082e-05
4.46757042360135e-05
2.63892070851889e-05
6.00538469649833e-05
4.27925243549819e-05
9.97479131238072e-05
8.57784237761827e-05
9.36424938733427e-05
7.75832314178523e-05
0.00010794915112044
9.29545235887107e-05
0.000132677047275862
8.85182624965454e-05
6.34313726842693e-05
6.80815567569375e-05
4.00855133261734e-05
4.98484755109371e-05
4.85856599356497e-05
7.01757836264813e-05
9.50495466009649e-05
5.55152800737197e-05
7.185362664585e-05
9.36802693641855e-05
7.38395824980474e-05
2.65975009989879e-05
4.62102057933627e-05
5.62064320428698e-05
8.35395158283374e-05
7.56997878969041e-05
1.50710738951898e-06
4.39687557668892e-05
3.58328271379382e-05
5.90238826322773e-05
7.52517141235842e-06
0.000102878106437233
2.75319430067009e-05
-2.17428862064629e-05
1.65412726090677e-05
5.19125185197758e-05
3.86520329546284e-05
2.54811789579302e-05
0.000105374574635869
6.69732279693976e-05
8.149858985575e-05
9.18092825245563e-05
3.73633970297363e-05
7.38213457624458e-05
4.94208287721895e-05
3.42810382586901e-05
1.75160458286049e-05
8.8673450305153e-05
0.000110730140507851
2.92050925083019e-05
5.92726763695014e-05
1.68608116269928e-05
9.32448873821068e-05
9.78357200646777e-05
6.10817064739705e-05
7.8965625556993e-05
8.60807585702461e-05
2.73322875697408e-05
6.22289688167556e-05
4.74490780379639e-05
0.000109499882148711
7.52809441553561e-05
3.74185332719173e-05
6.30358999848538e-05
7.51383896497112e-05
9.15428424081832e-06
1.20408926149741e-05
4.99986462901104e-05
5.39436147741452e-05
7.09805198152244e-05
5.59153902364512e-05
1.39725134274885e-05
0.000117381661376554
3.55409024246623e-05
3.41730683003844e-05
0.000134558263934482
4.12528876620077e-05
6.1648796907448e-05
3.50384633275236e-05
0.000120554098343043
4.75744855996014e-05
0.000106197978186989
8.16373197850446e-05
7.81368863581023e-05
4.06342438340037e-05
1.23513773045468e-06
9.94657931159319e-05
2.96588480637491e-05
0.000103613538984507
3.63461385423574e-05
3.64496140942691e-05
0.000101029520045976
5.2000175150156e-05
2.06584495906222e-05
-2.87849239901323e-05
9.57721488400179e-05
7.31060194725964e-05
5.71502397651796e-06
9.55188102970792e-05
2.17490544863243e-05
6.37192133949592e-05
0.000112772698866723
1.1625217618687e-05
5.09017108315443e-06
7.03309667282624e-05
0.000137437408557807
5.81916912578905e-05
9.39345695046994e-05
4.52875393554498e-05
2.35075377024552e-05
3.33330590477697e-05
0.000105302092042398
0.000112821085050189
6.97412705231431e-05
7.05543203450549e-05
3.33917160640995e-05
3.09818428368379e-05
6.4023998325269e-05
9.58851557248629e-05
-1.36213577358911e-05
5.52944604558626e-05
7.86311005098437e-05
3.70216628083421e-05
7.09925413332492e-05
7.07109691037356e-05
7.16229726819766e-06
4.61799517485814e-05
3.20961219243669e-05
-1.16605761190307e-05
3.03747015917067e-05
7.93785241262754e-05
3.59291830234014e-05
6.2747531573883e-05
2.87555140721069e-05
-1.93375607505573e-05
0.000107668429876712
0.000123455056506663
6.37295507000426e-05
8.70009355071711e-05
1.11441055654874e-05
4.33991736067349e-05
3.95351036864868e-05
0.000117479119931143
6.95682027340521e-05
2.14677270372233e-05
3.28945307709686e-05
0.000102479396859839
8.40492508553007e-05
6.34709576489591e-05
-1.09028577104118e-05
4.31051421668924e-05
-3.36064389275959e-05
9.49030293411794e-05
6.27934334279777e-05
6.34216648401488e-05
4.18626106769138e-05
4.55529793516017e-05
0.000110135435670233
8.94968013477504e-05
9.1776363906349e-05
4.10489738071439e-05
2.88356451875016e-05
1.41936351097372e-05
1.76153580016517e-05
9.76623640447964e-05
0.000161952990031141
3.77195789079619e-05
6.84343354419312e-05
0.000110471911687867
7.95653427100947e-05
3.55634377621049e-05
4.03435516664784e-06
1.72767820318937e-05
4.16636140865976e-05
8.03150430782128e-05
7.466257693437e-05
9.42516429099929e-05
3.9404438445207e-05
5.58401539460247e-05
5.04766059375378e-05
5.64199859981362e-05
5.43903711917817e-05
1.27094809784844e-05
6.07563100733024e-05
2.24753007146849e-05
1.98931837595438e-05
3.68496449384907e-05
4.50214677906355e-05
9.81891847728367e-05
1.14130156107926e-05
0.000106057733536889
8.80433987407606e-05
5.12993779613684e-05
0.000118037005617283
5.01518387067584e-05
6.03685052046751e-05
4.35520812563445e-05
8.89361411781452e-05
2.51558733156067e-05
4.57483911753967e-05
0.000118779173077187
7.4164448927308e-05
4.07843880330805e-05
5.04838958909075e-05
1.04716168819424e-05
9.75439576368431e-05
2.79529391894924e-05
6.40395306040907e-05
5.38054907706227e-05
3.89302692742566e-05
9.17412419437269e-05
2.13010874878718e-05
2.4194137168289e-05
4.16051625484415e-05
3.65584604518577e-05
6.08335360462579e-05
4.60357656176944e-05
8.94391618241564e-05
0.0001243021307147
4.60932977245399e-05
6.39156100029769e-05
7.05300198668954e-05
5.95415315737537e-05
3.32748436008713e-05
4.05196571366862e-05
7.25094475338739e-05
6.83930290870903e-05
1.85716368440154e-05
2.94990649954696e-05
4.31724277220081e-05
7.33144391484738e-05
2.14407349927894e-05
1.64966760113535e-05
8.66235328071555e-05
2.59282191654612e-05
0.000116319399100498
5.40724978805039e-05
4.76713916891109e-05
4.69768144999081e-05
0.000127228383534051
6.45048606330553e-05
7.76765551978885e-05
7.08050651928956e-05
3.45981205582081e-05
0.000131339962958644
0.000122596874797571
7.5575090430317e-05
-7.81775735093211e-06
4.72113265464677e-05
7.33232032055826e-05
5.89093712337897e-05
7.69433350287118e-05
6.74386735782455e-05
2.92845658105704e-05
4.55889326069898e-06
8.02338580513924e-05
0.000108296269584398
3.50190487226776e-05
8.44499220551545e-05
6.49818928185678e-05
9.68879903830099e-06
8.47258655914157e-05
3.52117018584117e-05
2.65248378543892e-05
5.96918102599546e-05
6.59161892751365e-05
3.68237838147806e-05
7.40614665867237e-05
1.18314146727465e-05
7.86006144883347e-05
6.9658542430752e-05
7.4102163700316e-05
8.7998967895224e-05
4.92435638491016e-05
6.23774734387936e-05
6.88337508918057e-05
4.21435256777716e-05
0.000138703359155991
7.71318785647703e-05
0.000110477955521167
5.05264296742412e-05
5.28036049368225e-05
5.89025010436678e-05
7.67404479994004e-05
5.62965290645271e-05
5.72957459851443e-05
7.3602935852272e-05
7.71041203179841e-05
5.23797765680622e-05
1.72813313725269e-05
4.98777448110375e-05
8.32376559085024e-05
5.30827042723322e-05
4.15633903337372e-05
6.71540023224734e-05
1.98673965617302e-05
6.27234211674719e-05
2.87323987596187e-05
5.04249378784925e-05
0.000109315384210668
4.8913248304341e-05
0.00011056448925305
8.12223414133901e-05
4.33788211508745e-05
7.81815983667838e-05
6.5720531154909e-05
8.73733078179642e-05
6.58758284728865e-05
7.99208872165636e-05
7.25901087542292e-05
0.000125694954422113
9.7202355736028e-05
3.22653376425484e-05
8.88269908531569e-05
6.00412334854427e-05
-2.04575070886589e-05
3.84860815285563e-06
6.31087379157304e-05
2.2840073719328e-05
6.93480738766375e-05
7.01232748303295e-06
9.46047162391627e-05
3.64319899067037e-05
6.54115723466097e-05
-5.44913101811513e-06
4.63491456188885e-05
1.90402324136265e-05
3.98128785065269e-05
1.3129880586638e-05
2.84321124854927e-05
8.36908923580324e-05
6.76326339384444e-06
3.62731341898671e-05
8.10306690438309e-05
1.40013724101091e-05
8.50928404954817e-05
0.000106278506807142
8.19362599727542e-05
7.12629593114152e-05
4.98800352126389e-05
7.91751480741124e-05
6.83407682337888e-05
7.69729324363792e-05
0.00010047632407475
9.91921741015847e-05
0.000100286789261102
8.19629049063749e-05
4.64519707680943e-05
0.000107664270187004
7.14444187989783e-05
7.33848408144698e-05
5.03371421034665e-05
0.000145638504910424
7.45788150184826e-05
9.53785094302865e-05
9.47341649165944e-05
6.95927905609872e-05
8.8307449700751e-05
3.38469644317714e-05
3.84819995531726e-05
3.71872429563308e-05
4.22830741320365e-05
3.39665940316013e-05
4.8775658933945e-05
5.17048393876662e-05
8.24212794251284e-05
6.27416499304073e-05
-4.94193821837742e-06
8.53303132035569e-05
4.90348212770886e-05
7.82793328006808e-05
2.12245271753255e-05
8.03947200141793e-05
1.20373048759706e-05
8.57402782831202e-05
0.000108658433907578
5.18145417523729e-05
5.26409168609774e-05
2.61121064163396e-06
7.8399768052127e-05
6.45380022396774e-05
4.97086007091825e-05
8.85092945005415e-05
7.52741501396068e-05
6.72051021951151e-06
5.42378823628458e-05
2.46053284868205e-05
0.000108619484914249
0.000100689064653286
5.74235030481945e-05
1.69874376961118e-05
0.000111043645014984
4.28714298024133e-05
7.04667223856313e-05
9.27434117685383e-06
8.7667895876603e-05
-1.74700008986076e-06
7.87821389793811e-05
8.26255323176829e-05
3.5853875396369e-05
4.82955573161044e-05
5.04792047731504e-05
3.97868173271275e-05
-2.07046660510385e-06
0.000101254086479044
7.69560104303604e-05
5.230438834452e-05
0.000124567390413298
-8.96434062922364e-06
2.12996427416368e-05
3.24562112771859e-05
1.98364050620437e-05
8.66155459034718e-05
3.55269754649772e-05
1.73663333803951e-05
7.15659490631897e-05
3.13126170190848e-05
5.53868074653716e-05
0.000164782987905834
5.6784995967487e-05
1.18800261608351e-05
6.11863814935655e-05
4.60515671687168e-05
9.62578316511958e-05
2.360373425597e-05
5.1950858783291e-05
6.48948914963184e-05
9.567613279443e-05
4.56005798932004e-05
5.43266636474549e-05
0.000100970297401202
7.13983803230992e-05
5.74146270074387e-05
3.74367104449525e-05
1.24730283555338e-05
6.82305342358851e-05
4.02830755541553e-05
5.47310053341676e-05
5.9176155013592e-05
3.90210642012719e-05
3.62321751295438e-06
2.18852973693077e-06
9.75811579519738e-06
8.00256172315592e-05
5.01026187590744e-05
6.45682839954042e-05
5.4994240476343e-06
3.97600303693384e-05
9.56282714160628e-05
2.11248896989346e-05
5.58929562580222e-05
-7.67639915849478e-06
7.75381049431964e-05
7.41372447024981e-05
2.80926265183651e-05
3.16489241238348e-05
3.10423726483779e-05
6.64689925769863e-05
5.86633681612235e-05
3.39871527943023e-05
6.88897253921352e-05
0.000133741838013395
1.81193614958772e-05
7.69861983725893e-05
9.63661000993901e-05
4.5677250592049e-05
7.15656398698714e-05
6.06435299110166e-05
9.54557197821747e-05
3.14610189372927e-06
5.95568476675471e-05
5.49871410045159e-05
6.60506749060839e-05
8.96604134216243e-05
5.44003971979698e-05
7.96749338504551e-05
-7.03726985096257e-06
8.30949918832483e-05
6.91294691863372e-05
7.05580307296227e-05
0.000116544275541536
7.22793099489142e-05
0.00010968550760371
5.72746849831411e-05
3.37057086361332e-05
5.43001659155944e-05
-7.63188730959307e-06
2.04981413999634e-05
4.95869003683042e-05
0.000109054971991737
5.92932882795585e-05
7.54353540925856e-05
9.60312080100284e-05
3.89932717212143e-05
3.70917210783646e-05
3.40855729508696e-05
4.19641979992417e-05
2.19933867666357e-05
5.67974429386915e-05
0.000116280839300571
7.40564798465915e-05
4.67950139851257e-05
-2.30527032734681e-05
1.77512792777385e-05
6.02598339605915e-05
2.46817450091199e-05
9.716837060023e-05
6.34587368691875e-05
8.68850492722758e-05
8.29501066207876e-05
7.31336004939696e-05
8.83873613717599e-05
3.34111105965705e-05
0.000139715006775638
7.5622639448468e-05
6.15751789042018e-05
0.000127322161379266
4.44253143389742e-05
2.24327900572948e-05
6.36619262210232e-05
2.6377581406659e-05
0.000119427766027252
5.87770937589519e-05
6.82003121378688e-05
6.83664960410319e-05
1.18950022583623e-05
4.59731776151814e-05
3.85595286113148e-05
8.0856069996844e-05
7.87214464414052e-05
6.95212901654663e-05
4.06778475191471e-05
9.40066023732862e-05
5.94347505478958e-05
4.56120755764214e-05
6.66081263318125e-05
6.65603416881284e-05
0.00010945704557453
8.70542058093118e-05
1.55767350828419e-05
8.91567368843156e-06
-1.1044752408359e-06
2.25629344449426e-05
6.22437187307983e-05
6.63142254677591e-05
6.94773458712983e-05
6.69702367057337e-05
9.35155371335655e-05
4.75222342800822e-05
5.6906149746384e-05
7.62418450525127e-05
8.30268917891712e-05
6.59355201693521e-05
4.41339941403603e-05
4.29412982986812e-06
-9.57186293015803e-06
6.10265474573315e-05
-1.82965035697472e-05
5.68595350605089e-05
0.000102007609153561
4.46843855957019e-05
6.89751360619455e-05
5.22568136017271e-05
6.89474725811723e-05
3.01613523700629e-05
3.72764978980109e-05
4.84000494891131e-05
3.03193691986447e-05
0.000105824050518405
6.84731129059715e-05
5.55063840129799e-05
7.16725115164031e-05
9.8721952083618e-05
6.73542319451514e-05
5.2716518357442e-05
0.000111388622988562
6.86314273720979e-05
5.07078522983458e-05
4.93319892957175e-05
6.62537084333061e-05
8.14390994848757e-05
6.65505510183319e-05
7.94166094230985e-05
7.02107887291497e-05
8.65154405892258e-05
2.56537427224967e-05
7.08466710724816e-05
-1.75809784354734e-05
6.6782743962433e-05
-1.07458843285272e-05
0.000108679927633941
3.72052167774489e-05
2.292518604232e-05
3.26216057749034e-05
3.37133930670288e-05
4.81968257497861e-05
1.60061762441485e-05
3.88089287916208e-05
1.01707223490367e-05
5.04465747727863e-05
6.70655291045448e-05
4.0073963538819e-05
0.000110412549914342
6.11608119205162e-05
7.5131613095991e-05
-7.98802168279719e-07
5.02823104116227e-05
6.12008782762767e-05
7.25318033318554e-05
9.50693572682793e-05
2.02330348692622e-05
0.000125173051798064
5.70173252002558e-05
1.45545570984732e-05
4.85877179838367e-05
6.24735091223897e-05
7.67144493698973e-05
9.86727857640486e-05
9.19273687312408e-05
4.37528784400155e-05
6.57073136594418e-05
2.6596379202374e-06
5.46655039383412e-05
2.30494947193616e-05
5.81613999700861e-05
3.92859543647237e-05
8.57458225494764e-05
8.06891969159338e-05
2.43685171297389e-05
7.23640899573467e-05
9.76513497773445e-06
6.69562927917711e-05
6.16510765996639e-05
6.60413995075539e-05
0.00011259635755684
4.81665886543127e-05
5.84024340835923e-05
3.02184972429656e-05
3.70296229045942e-05
3.60345596184163e-05
-1.24340243136399e-05
9.6941513166065e-05
2.11797005290837e-05
7.58969164697993e-05
1.32794573547781e-05
9.94118167099977e-05
-1.09922542648318e-05
4.19671754889588e-05
6.34204935527827e-05
4.89594800883756e-05
2.86619708336341e-05
-3.74890505579702e-06
7.17140711662491e-05
0.000102118337670629
3.00389050764331e-05
4.0057319759121e-05
5.48420679449481e-05
4.68771918060933e-05
9.65474514335961e-06
0.000141790550294937
3.11152499489033e-05
8.25434887317512e-05
4.03678745914783e-05
9.43565887807803e-05
0.000109420615136352
9.46036193394627e-05
0.000106934725688339
4.76334555451442e-05
4.73107526749689e-05
4.68405769676994e-05
4.86540278442954e-05
8.99689611247817e-05
7.28771080362352e-05
6.82321090468653e-05
7.81314314722872e-05
5.24935877377474e-05
3.12916217202632e-05
3.32829790199091e-05
4.87219955189117e-05
9.74032917259617e-05
4.69139069948194e-05
6.54691824856508e-05
7.14956607363533e-05
8.42828512449776e-05
1.0058732029132e-05
8.76531307002336e-05
1.75332401757118e-05
9.64454450757594e-05
0.000108518139282577
4.80411696407452e-05
1.97704767722598e-05
9.63533573420628e-05
9.1196772120675e-05
4.32552667585983e-05
9.90605558248241e-05
9.0389576021086e-05
4.56545592751988e-05
6.95113637706279e-05
5.35177868789684e-05
-6.03121367842516e-06
-1.69876570768047e-05
8.13474289800411e-05
6.34036337640314e-05
2.90016463040104e-05
3.60073180113042e-06
0.00010585123959028
2.79358761548143e-05
3.70292968691505e-05
9.95693785704787e-05
6.99035962304236e-05
2.19279519300364e-05
7.12778637724833e-05
3.98094383443439e-05
2.10921430731842e-05
4.21463508354225e-05
4.33080030196973e-05
4.09486187591595e-05
4.03082478181541e-05
3.21767759239824e-05
6.45526751918438e-05
4.09761856142722e-05
2.44943736945793e-05
3.50378448555962e-05
5.92370677742913e-05
3.55503022095431e-05
9.83640321109644e-05
2.0037495290699e-05
5.68433452433788e-05
8.58454426235786e-05
0.000108064437789949
7.96359196965242e-05
4.0971657179704e-05
4.23987823210314e-05
1.12954630354331e-05
4.45368240043709e-05
5.68994652907591e-05
1.70658506309855e-05
4.42109367895719e-06
3.66305988853022e-05
5.65115985629268e-06
2.82116502076089e-05
7.80887486842847e-05
7.57782823357769e-05
4.41594512676392e-05
3.16852491646236e-05
6.44615994589118e-05
7.97779501859449e-05
4.62916042566231e-05
7.35547255729654e-05
-6.78552330472483e-06
9.09466845382253e-05
8.4274322552147e-05
8.678873540378e-05
7.46682551993702e-05
6.03020229739901e-05
7.6269797214934e-05
7.37123956443202e-05
6.28400615642276e-05
4.921429494183e-05
6.14604488583572e-05
8.67044685483739e-05
-8.87236608912227e-06
4.74620590445659e-05
4.39875147773902e-05
2.38626440338626e-05
6.6423947510445e-05
5.91733209455426e-05
1.03885670446884e-05
-4.88555375411298e-06
6.60087499049378e-05
6.98746841148161e-05
3.5783293002934e-05
8.89122858306255e-05
1.67870470552286e-05
5.1946731594254e-05
-7.28763019722002e-06
9.80010810619872e-05
7.31521763042604e-05
3.87384048674175e-05
1.25109620243492e-05
9.44375701193319e-05
1.4423231334263e-05
0.000104217758594883
4.82028061015631e-05
5.94033495822671e-05
2.84959983843315e-05
1.89467012213484e-05
7.84141681402823e-05
4.91901286816265e-06
4.4468725688793e-05
4.06341124727149e-05
3.57536523795166e-05
5.62766920508267e-05
4.31338288528853e-05
2.43568648894984e-05
9.53325356152261e-05
3.29570105511107e-05
8.16219094489854e-05
3.60210087574987e-05
4.18861172678063e-06
3.45698568401402e-05
7.34748343304868e-05
7.00864723382314e-05
4.67743632640697e-05
4.41321850112646e-05
9.71525849484481e-05
2.09893017195035e-05
5.11160819593702e-05
6.27255578936901e-05
6.39562566308198e-05
-8.54673159944204e-06
0.000114919868141273
0.000129632199809651
7.13263060168198e-05
3.39568347450192e-05
1.37667242506438e-05
5.36315754063736e-05
7.49854710832279e-05
6.54201173187827e-05
4.86497976591927e-05
9.83782217058493e-05
4.17477739786521e-05
8.3806201545342e-05
6.99782057918594e-05
0.000112240911629246
0.000100061245781693
6.99515552662389e-05
3.86479333224143e-05
6.70493615209859e-05
3.93526208470113e-06
7.24593382853856e-05
7.74871644830681e-05
4.95641061375255e-05
7.65935641106501e-05
-2.32934811810307e-06
0.00010029075180371
3.75513447368449e-05
3.99700532002026e-05
4.65969737820635e-05
5.78998317922145e-05
2.65861768361058e-05
3.35699990196094e-05
4.96169545091555e-05
0.000101330317069204
5.28441521859832e-05
1.95732092968745e-05
8.59304234063995e-05
2.82391017359077e-05
0.000144522706934338
7.21287112722195e-05
7.85794429107935e-05
2.20230920326717e-05
9.30720742958257e-05
0.000104169972039007
8.42808546194256e-05
7.19528433923629e-05
5.13880487016908e-05
7.57354376720229e-05
7.76323286796711e-05
0.000122247948220219
6.95715098824559e-05
9.436716998412e-05
3.30824696432751e-05
1.63568683613815e-06
4.47589885988793e-05
-1.57948609410823e-06
6.76795170164833e-06
-4.41831400350276e-07
2.77850037442129e-05
3.85920769833056e-05
9.44477698400777e-05
4.72133345559786e-05
7.40875785845344e-05
2.67032824003585e-05
0.000114538401370394
5.35984917482979e-05
8.99053364386239e-05
7.52864523397868e-05
9.28337272036656e-05
1.20744784217143e-05
6.029751872623e-05
9.50505718663194e-05
1.25467031037024e-05
7.43818868912889e-05
6.7321074561983e-05
8.72900308162826e-05
5.5808002483625e-05
5.2221869994834e-05
8.26968503227813e-05
-2.10900714235987e-05
5.69272133235236e-05
0.000101054874818618
8.06694483508802e-05
9.41319563137182e-06
5.81288274194464e-05
4.37570887377843e-05
5.35227257647128e-05
0.000116083473431738
7.4851518178964e-05
6.60928717863894e-05
7.44489967955988e-05
0.000110121056632712
8.46001021554744e-05
0.000100080344369247
9.83292561218702e-05
5.47415953425263e-05
4.00091724196527e-05
5.65750949493579e-05
6.22379095798785e-05
9.2354814576175e-05
4.25599390876975e-05
1.45572643888956e-05
7.96926364471375e-05
9.56827970856212e-05
1.69602430673153e-05
4.07943350034459e-05
7.86168196179723e-05
7.28496168257459e-05
4.13103769915112e-05
7.84914052173254e-05
5.08867879991337e-05
4.29105087097474e-05
6.89905860899366e-05
2.45442105142624e-05
3.49743698623368e-05
7.18377630361444e-05
8.42616459564307e-05
2.64293541988617e-05
1.75217630903466e-05
8.10516924495053e-05
3.66609956268672e-05
6.41533553190672e-05
8.96546788185045e-05
0.000103388615631096
8.14281898463635e-05
8.80472297303929e-05
8.18893543798621e-05
7.33972023203773e-05
0.000100959480043198
6.54830925639535e-05
1.30511340986878e-05
0.000118862733878747
7.90988680934319e-05
9.62379466835242e-05
9.55450324313843e-05
7.6630939108998e-05
8.56603682957051e-05
5.81487859265072e-05
0.000137626399830824
8.32678144644574e-05
7.22018660152757e-05
2.69866547460275e-05
0.000119494526562298
1.29218649864144e-05
6.81943263594829e-05
5.44408008845425e-05
6.78809133516618e-05
2.2212106331889e-05
2.74930947823651e-05
3.15463095226462e-05
4.82206282059095e-05
5.39314317910231e-05
1.34247571047255e-05
4.5360033761501e-05
7.15790219571903e-05
8.28326997516887e-05
7.83343527977495e-05
4.89548378364374e-05
3.74922428830165e-05
8.38842203202087e-05
7.01782546189002e-05
5.64073637531506e-05
4.39211715968004e-05
6.75734360054364e-05
9.12090224938542e-05
3.2360474403428e-05
3.36228870456893e-05
1.60350515637135e-05
3.94747459049141e-05
1.21761266746079e-05
3.26723563449662e-05
3.28435483864574e-05
6.64577297106421e-05
-1.73616586584929e-05
5.31869675111078e-05
5.85526519414387e-05
9.34006534878056e-05
5.62728995255979e-05
6.33704913082339e-05
2.11576955745134e-05
0.000119830380454096
3.30198670156075e-05
8.67326596862769e-05
8.70557814223612e-05
8.15829587166955e-05
5.52982357003533e-05
9.99985345985187e-06
4.82853371587367e-05
8.02743515831573e-05
4.39443006391532e-05
6.14734046361993e-05
0.000124615746351804
8.07348832309881e-05
5.34107811485835e-05
4.60069119336985e-05
4.42581046029382e-05
2.85680888428022e-05
3.56602461284007e-05
3.0911766690035e-05
5.87342087417221e-05
0.000153316157856775
8.30520425998585e-05
2.33604774334329e-05
6.52037865955175e-05
1.89720125751195e-05
4.37093695183991e-05
2.90375590637017e-06
5.67069717448245e-05
5.97055698227991e-05
6.65529346732871e-05
7.24568073233636e-05
1.60680925995322e-06
9.11907561941039e-05
0.000111201231354877
3.27986599407168e-05
2.81231820108954e-05
5.43667295445803e-05
3.38042316712778e-05
7.07372513215451e-05
4.8607113762855e-05
1.61362353854853e-05
7.41436965631514e-06
5.33119871757073e-05
6.19499967772254e-05
8.07316465491496e-05
6.96935852223125e-05
5.43844152009633e-05
3.86367923077814e-05
4.02164753776547e-05
9.78288325947434e-05
3.84059569442778e-05
6.42687995155598e-05
7.59442519515989e-05
3.70982115141286e-05
-3.32316151379964e-06
9.29748541619184e-05
3.42399701052178e-05
5.94755846498823e-05
0.000118812874909718
7.09855775957941e-05
5.54880466725284e-05
4.85128663328211e-05
3.68867468674233e-05
8.65053739001401e-05
3.83592662888984e-05
7.37298874212161e-05
3.25671548901112e-05
0.000118710746760137
7.2489066347941e-05
0.000103960518426027
4.10284514649049e-05
0.000102824344918839
1.39712774274451e-05
-1.21185613261976e-05
0.000122960557804734
5.24889868916735e-05
7.76435466972033e-05
5.62311545342442e-05
1.27514178753554e-05
5.82178957574509e-05
0.000121258699024076
1.64166459089914e-05
2.1234858368582e-05
6.50123527366357e-05
1.73347256955234e-05
4.00504363715528e-05
7.74042417638364e-05
6.8860200024791e-05
1.32882060502424e-05
0.000117975577334779
0.000123431852961716
1.97797733170186e-05
4.334254849839e-05
8.29891286335349e-05
2.5059314404277e-05
9.96022707641722e-05
4.69997558360848e-05
4.30055467972518e-05
6.33861620433007e-05
4.80727679838987e-05
7.71709710331367e-05
8.41806616974034e-05
0.000107643403876152
-2.13280996892076e-05
3.19280213183944e-05
9.5018134127301e-05
8.33356361135962e-05
7.11486715102952e-05
5.81359419284818e-05
3.59022024902793e-05
4.94402239910892e-05
4.24061183687621e-05
3.64213958647518e-05
3.32585745023651e-05
9.94967606666193e-05
0.000170307306025796
7.55620565975211e-05
6.25065265681868e-05
4.81550758700459e-05
0.00013206280917808
8.77812268565682e-05
5.20853337536399e-05
4.24291691698376e-05
3.91177466718476e-05
1.52205991356603e-05
4.81961775069617e-05
0.000118711152288256
8.90263526585835e-05
0.000119137666287809
4.00069684568071e-05
6.59981275995471e-05
3.43606237162772e-05
0.000114743317080622
6.1007604862834e-05
2.94659232939352e-06
3.4551398699373e-05
6.52466171980481e-05
7.42992263863272e-05
-2.27409118217763e-05
0.000113119090433368
3.56898779286916e-05
5.79144979738425e-05
9.84803779796795e-05
4.23928773885172e-05
7.49609322815825e-05
6.78818174915014e-05
9.30070150792913e-06
5.83522692059926e-05
6.035288966676e-05
6.53072182508735e-05
5.79438925682542e-05
8.70905032131468e-05
1.81683387784338e-05
7.33774908067828e-05
2.64638961983508e-05
3.08741261884678e-05
8.40167810081703e-05
5.51192708407121e-05
2.30972021028851e-05
7.21258658364406e-05
5.90034093064604e-05
3.79407347250155e-05
3.3766441134164e-05
-3.05829128561095e-06
2.47135106907062e-05
4.64211637594951e-05
8.36105592395377e-05
8.28208955580238e-05
0.00011909046726717
1.93773461195776e-05
3.90711209073623e-05
5.37823692424444e-05
1.42829309166974e-05
5.48528845107674e-05
4.46568794181054e-05
4.25063472112432e-05
9.87931126969462e-05
4.33187281488457e-05
3.78569111456641e-05
0.000105654197168248
5.22775756542772e-05
3.67021841700445e-05
3.96322712132985e-05
6.29332076010245e-05
3.86634121564224e-05
3.7691542300942e-05
3.75163101143344e-05
5.54007808025864e-05
7.92670068443001e-05
8.26475067784607e-05
-1.71054765294462e-05
7.17511045396921e-05
0.000110011182735861
7.54651718162043e-05
-8.3067848992541e-06
3.92291880523176e-05
5.83044858854667e-05
4.4754944340695e-05
-1.26743935453442e-06
2.91598968287558e-06
0.000103374299538223
5.37063541132963e-05
9.65613611645267e-05
9.79798281360379e-05
8.41866021951292e-05
0.00010917269868205
5.7813712376601e-05
9.22058240830501e-05
4.29733316364343e-05
2.49940733404317e-05
3.03890879001442e-05
5.21871149048842e-05
5.77179350325351e-05
1.68068676684164e-05
3.53912779104639e-05
7.45186675430464e-05
5.37878590779199e-05
-1.44060023223389e-05
7.22906511568013e-05
-1.78909309061663e-05
2.94082968875235e-05
6.41851416343971e-05
6.22873225170192e-05
7.75744871698957e-05
8.92091603760562e-05
3.85003053171584e-05
7.32500685294357e-05
7.93082694493982e-05
8.49676739481734e-05
4.5083241341972e-05
0.000109607601809121
5.34558041709747e-05
2.61490911835177e-05
8.04506877905585e-05
1.26505267005259e-05
6.21146015781229e-05
9.2561625691638e-05
6.89005865186219e-05
8.46464286955464e-05
6.63782261964435e-05
6.60606535634432e-05
3.80292721876376e-05
-1.80528585729236e-05
2.79939568399986e-05
4.46992361493218e-05
7.47801969027815e-05
9.04030826015486e-05
6.37822624738587e-05
3.55177142374681e-05
0.000124257842184552
8.1485416695791e-05
7.33197596855547e-05
9.16525098383509e-05
7.74590787513925e-05
5.30627347319512e-05
8.39038998627986e-05
7.26106279590806e-05
6.80897645039799e-05
6.39699577089874e-05
5.68107190301743e-05
0.00012537365627768
7.12540302422054e-05
9.41272071455354e-05
0.000109087156901395
5.54016222413978e-05
8.32014231233373e-05
6.40502912497661e-05
9.7733405296872e-05
2.5256642017962e-05
7.88474415645779e-05
0.000104706760750496
0.0001165714126313
4.54939401392847e-05
3.80347643042892e-05
2.16369450106343e-05
7.93501531858724e-05
5.25409435276563e-05
3.06230558041281e-05
9.69938042055617e-05
2.49008821932853e-05
6.67714748917498e-05
5.30325118053161e-06
8.87606618705778e-05
5.15966828636763e-05
3.66602227524098e-05
3.1887914656829e-05
4.41918297495582e-05
9.70209591215586e-05
7.66858287899688e-05
3.38048083876773e-05
8.7992240727321e-05
5.65805024375565e-05
3.74772347932426e-05
9.335689704197e-05
3.11638942487597e-05
4.76855591991132e-05
2.07343850617554e-05
8.21095103573673e-06
2.09370337254837e-05
7.56309184571606e-05
5.31449161761068e-05
3.71881765754988e-05
6.73033176519814e-05
7.41776063546585e-05
4.70102675692273e-05
4.12153880414477e-05
0.000106605304456552
7.35888069922424e-05
3.9777707829831e-05
8.72968080139924e-05
3.84193448233526e-05
7.36623569705912e-05
5.62439536413937e-05
5.54624226881389e-05
8.40374909356179e-05
3.6565017272837e-05
3.97324547579598e-05
3.11896978994665e-05
3.64354465620402e-05
9.52370512795666e-05
2.13638487896898e-05
8.48853937972553e-05
7.22819051305347e-05
9.41973367624096e-05
7.49303342381845e-05
5.2647645562801e-05
7.82289831206705e-05
2.07288639098109e-05
5.99735827063081e-05
3.53446188050615e-05
6.91304426689733e-05
6.41854966986484e-05
3.79444768393171e-05
6.43222796293522e-05
0.000148865637496853
6.81852713431747e-05
9.16974225906853e-05
-1.92361666022055e-05
6.34202462216716e-05
8.63557405903009e-05
7.90978872261227e-06
4.00098416333651e-05
3.70906217498554e-05
5.69296244683024e-05
4.14383272557169e-05
4.85170467081768e-05
7.78939115908957e-06
7.04348409338016e-05
4.26710601238416e-06
2.23557716139371e-05
7.66812917010617e-05
4.80794556242684e-05
7.89136611519911e-05
3.64863513052437e-05
4.21829424735006e-05
8.93909811410769e-05
3.25788558333043e-05
8.49218143373116e-05
8.87201279918363e-05
8.36799186435831e-05
2.79550779532427e-05
7.94771409146456e-05
5.2690925016389e-05
6.99490783193087e-05
5.60423457193278e-05
7.97763825866101e-05
9.33873962679626e-05
-2.30287919940828e-05
-3.0282050824926e-05
6.33313254277815e-05
0.000102900562286765
8.13917463717695e-05
6.76303874945124e-05
0.000116426018921684
-1.93473768495853e-05
3.35023589320908e-05
7.70582256553065e-05
6.72156868328578e-05
6.91546317848303e-05
0.000124287548049294
2.10471006186289e-05
6.68737647021363e-05
7.90384161455823e-05
7.22257898353714e-05
7.39395527726518e-05
0.000108154511003443
0.000118329089750259
9.99080168983836e-05
4.07695385003233e-05
4.40886273590352e-05
3.48848797700302e-05
8.36294135132839e-05
3.41972497667346e-05
5.40553164819555e-05
6.79468691397429e-05
0.00010483314834327
3.53059453998343e-05
6.63294881058423e-05
8.32909232449085e-05
2.67331094602385e-05
7.79006735464551e-05
5.68305048681799e-05
5.31620670082073e-05
3.6864884213238e-05
6.10479889272077e-05
2.41528411919284e-05
5.20441071950269e-05
4.42830627321703e-05
0.000129037634829776
4.66996906767832e-05
0.000100188597647896
4.05747696897392e-06
3.74334203454897e-05
3.92888790205533e-05
0.00010782300346386
0.000100982798145249
2.18326198114765e-05
6.74204004909953e-05
0.000110752519180207
7.70173863782986e-05
4.0416881835675e-05
6.06012519777536e-05
3.49901414547816e-05
6.02019718074586e-05
4.17364572666997e-05
5.9734371701765e-05
3.65033523314018e-05
3.55509138931202e-06
4.21801605490612e-05
2.96551009607169e-05
2.63253238418019e-05
6.74733493771891e-05
4.06905831835143e-05
5.28584668800732e-05
6.88145126310023e-05
6.34926117524365e-05
4.66231053862726e-05
6.37565091617422e-05
7.37520119056631e-05
8.22365180268411e-05
9.32150011918554e-06
8.00709652381479e-05
7.0564453563927e-05
2.08075050467847e-05
8.53010944649681e-05
7.71695726760413e-05
7.12491762481467e-05
8.75284701652231e-05
7.42418789568686e-05
1.73537902413329e-05
6.55554022556783e-05
8.26096013062398e-05
3.74203164916679e-05
7.26894711684619e-05
7.18471084341825e-05
0.000119501617333219
8.96392792101318e-05
4.85213558999505e-05
2.36632236600204e-05
3.52643383962303e-05
2.44088867326514e-05
4.20419657632127e-05
6.1424674508897e-05
6.44986445977745e-05
-5.29512744943749e-06
8.57507015211461e-05
7.93512100445262e-05
2.96726063596965e-05
9.28225086308209e-05
9.27428432071766e-05
4.84505726470533e-05
5.69862492177622e-05
3.8180493273379e-05
1.29883429380398e-05
4.0128401208607e-05
1.28739621460934e-05
3.87853023581659e-05
7.69138124180044e-05
7.5878948151082e-05
7.76174960613343e-05
9.12668206823568e-05
4.47352342486861e-05
9.30676954552355e-05
7.037828264188e-05
1.98137573212348e-05
7.48403170764845e-06
2.72882849364402e-05
1.27343795537496e-05
7.04285494291478e-06
3.71696275624668e-05
3.86692163497071e-05
6.02946647028665e-05
8.56277768529641e-05
4.36151287589976e-05
9.14355042214461e-05
6.90379484059559e-05
3.28726211822275e-05
9.11196124791666e-05
7.67737946771545e-05
2.78313837943927e-05
1.1111762394902e-05
9.25342352935382e-05
8.14925317076371e-05
4.5447809744502e-05
2.20348356341978e-05
5.53952836668275e-05
3.00313237640835e-05
4.27223917328539e-05
9.20946654856152e-05
0.000105695077324206
4.65590821511333e-05
3.93255237181357e-05
6.35350542322548e-05
7.74410791866126e-05
3.30021623400909e-05
8.92404209066908e-05
7.69533189818051e-05
0.000110664663144317
6.97124782189211e-05
6.66895211840572e-05
-1.9128817772523e-05
4.87253689073882e-05
4.11102169886367e-05
0.000107211139422545
0.000148709670549847
5.21865919560732e-05
8.30093847425026e-05
1.55948061662965e-05
3.44567001611671e-05
3.69326929699256e-05
8.16319248193289e-05
0.000118612800358014
5.47377060622633e-05
3.22304773098422e-05
0.000133497859015603
5.20261425702531e-05
0.000101215548014123
7.36874736637772e-05
3.25970344804446e-05
3.35881379720914e-05
0.000106738227420479
4.29495718081939e-05
4.49896654404789e-05
7.78434201434231e-05
5.28819222320903e-05
2.85428296887773e-05
6.44037909248112e-05
0.000131720369300572
3.64772269763002e-05
0.000125259451073868
8.0373537125419e-05
4.23810681432124e-05
9.34176138664397e-05
6.11851423418713e-05
3.03024756898708e-05
6.92538277899619e-05
1.20578068546364e-05
5.84140324304643e-05
4.77548010610072e-05
8.15631255164454e-05
0.000119679660597656
0.000103358464517903
0.000109584072593793
6.44322309256628e-05
3.36156967211501e-05
5.94987159411409e-05
0.000119441996017245
0.000102130317817668
4.65397446320573e-05
6.13308144495362e-05
2.44353162553048e-05
6.50664512791023e-05
-1.15985480521483e-05
8.28054721605049e-05
0.000112981961862442
2.61932269758157e-05
4.82909818337664e-05
-7.99888552720151e-06
1.11349847092714e-05
6.4535111507211e-05
4.71377274586931e-05
-7.26403179355441e-06
4.36000931784803e-05
3.15037660183591e-05
3.33332030908559e-05
2.25732574012952e-05
6.17405544990704e-05
-4.28194146414495e-06
7.24337156319828e-05
5.9324864103251e-05
6.89013319900658e-05
2.97005211465608e-05
9.45691946739157e-05
7.68885967114616e-05
9.44375110208751e-05
-5.21780596587821e-06
3.46690346884953e-05
0.000120543706020118
8.04964932702906e-05
1.9756265074074e-05
-2.11229822612481e-05
2.80728186506945e-05
5.11636825399203e-05
8.53358550375487e-05
4.36791110467288e-05
8.44477691136766e-05
0.000102116019092857
5.59595376564735e-05
4.15900381215379e-05
4.19677572602427e-05
9.74454685662532e-05
5.2626784839047e-05
6.65897988992363e-05
0.000154207823982011
7.68522654731283e-05
0.000116239811513269
9.30198408186346e-05
3.13181986103899e-05
5.86185068148144e-05
-8.59391712610092e-06
8.04892321048812e-05
3.32331225649441e-05
8.22603135844672e-05
1.95972592935242e-05
2.77874039284247e-05
3.63995326639661e-05
6.04035461902616e-05
-1.06695145562071e-05
4.29142755699786e-05
4.84444393245096e-05
4.90190338553008e-05
-1.46443041208281e-05
3.27709484117536e-05
2.6236218793233e-05
6.41305677928325e-05
7.46230210750052e-05
8.18622794307743e-05
6.2892496794378e-05
8.46286905789656e-05
-3.47270409352872e-06
6.7087257965105e-05
4.10222652410566e-05
7.27915738693434e-05
3.25445626383968e-06
5.48711944703031e-05
6.16579301590731e-05
0.000145747642293918
9.12424506324916e-05
7.55516526425479e-05
6.71120975583044e-05
5.30533862676973e-05
5.70582487897724e-05
5.29728630234579e-05
3.97342338961434e-05
3.8483178804165e-05
7.98419468312871e-05
6.29912520701392e-05
0.000117588948154702
-6.67109468373381e-06
5.34414979148928e-05
5.44979514038585e-05
0.000101205122805193
0.000101094923205639
9.67254643760135e-05
7.83779299735149e-05
7.3998295802801e-05
5.47121974960812e-05
9.37123362797075e-05
5.84378997358125e-05
6.46701851062489e-05
6.45730981968895e-05
2.45165786165861e-05
6.81742341684009e-05
4.43771816167514e-05
2.25859592815763e-05
7.42087795931942e-05
6.77539049659438e-05
6.7079308550231e-05
7.77174957888066e-05
8.54802323389241e-05
2.88047001329056e-05
5.99684732385376e-05
3.01210329730689e-05
8.33154962803014e-05
0.00013734145163243
7.72727844360011e-05
3.11121698994707e-05
8.03095621699015e-05
8.9473830626259e-05
9.40078480485916e-05
3.36452590586284e-05
9.59894724075387e-05
-8.55972669344561e-06
5.18506157075302e-05
4.20149388165952e-05
-9.86645889369437e-06
4.49137715200588e-05
6.44375365443749e-05
7.77673625409393e-05
4.75681443852391e-05
1.70380950761222e-05
5.75597860828163e-05
5.44667213473939e-05
-2.62499843219761e-05
3.88545410203531e-05
8.08955914813531e-05
0.000104822279597648
4.12397868926492e-05
6.3289857500788e-05
5.11470785948867e-05
5.94177045632336e-05
4.65626236074733e-05
0.00013096732230526
4.51607798278602e-05
5.58667383815333e-05
6.44671438689994e-05
0.000118014299986686
-1.47042811615643e-05
6.13003724612642e-05
4.31744031120911e-05
0.000121857495288189
4.71920881377348e-05
7.42078854820382e-05
2.0420313705499e-05
2.27966150483509e-05
0.000107387251956815
3.57687920549384e-05
2.69711359626888e-05
-1.71498337418169e-05
7.638638670722e-05
9.4914167808186e-05
1.89305474557741e-05
9.96650668610791e-05
9.22811750258924e-05
4.19857553602835e-05
0.000115919752562408
3.75620794679951e-05
7.36635271608416e-06
7.66712953110999e-05
5.54459017759054e-05
-2.34990008922169e-05
6.52508044653685e-05
5.21475303417692e-05
5.71020547565698e-05
4.69347791827659e-05
3.61233807683678e-05
8.85568526026977e-05
9.89011857653982e-05
5.69635081364118e-05
-1.63775939372725e-05
4.35536274439079e-05
-2.44204964327162e-05
5.09107693872486e-05
8.05262468251309e-05
6.6742620158712e-05
5.64149063422206e-05
2.44616740521689e-05
5.12349772680778e-05
6.35734481842948e-05
8.89898133437885e-05
6.05634721773619e-05
3.25311744995332e-05
4.54510999363891e-05
1.94853696225311e-05
8.04321198020417e-05
0.000145526451824526
-5.81696421937509e-05
4.97290005662775e-05
7.01517841146969e-05
0.000108456153207133
7.40516796418857e-05
2.35240960626246e-05
3.99639266817068e-05
6.23179498818742e-05
6.06765338784466e-05
5.8312492001128e-05
4.08429630245281e-05
4.5793139997901e-05
4.77453570472487e-05
6.69141024388858e-05
2.98046247618457e-05
9.00225115806721e-05
9.15182565664623e-05
4.01643845835769e-05
7.27397817128579e-05
5.94938348762092e-05
9.49794408372683e-05
8.92664710302812e-05
-4.39340695923468e-05
7.20599158021717e-05
2.13392909050483e-05
3.84764151145409e-05
5.04872184009256e-05
6.41447226584915e-05
7.6533265227603e-05
3.50653489592912e-05
7.4811985827955e-05
9.52697202007889e-05
7.91202694814839e-05
9.06500754208464e-05
5.44241072231631e-05
1.70638261385033e-05
5.48809054130376e-05
7.94177218822338e-05
3.69882667512771e-05
5.53720341744724e-05
9.70468014282577e-05
7.86863055715756e-05
3.51007918170525e-05
5.61331468033488e-05
4.1181955730128e-05
8.84809850580067e-05
2.25884160965798e-05
5.8029283825435e-05
7.28412147720335e-05
8.04263387108456e-05
5.06273872782197e-05
7.15741918311405e-05
4.71774526672576e-05
5.20679438850388e-05
3.43503689456849e-05
3.79209866226749e-05
4.09469998314224e-05
9.35198624188786e-05
4.60504781331852e-05
9.61720810849687e-05
5.13680246507853e-05
4.85716436144359e-05
0.000135356524552503
3.57879248879966e-05
-2.4309312474573e-05
8.80874797744533e-05
-6.16759074217921e-06
4.29944887690104e-05
6.40911194553164e-05
6.23057915563204e-05
3.74357295474215e-05
7.35540138057885e-05
8.07132295876172e-05
3.19163278230051e-05
0.000110326699898913
8.02387954716012e-05
5.14785959428918e-05
8.13570792066073e-05
0.000101212225224799
4.51807231214904e-05
3.54113180439834e-05
4.77374444174941e-05
0.000116912792630488
6.8479895140497e-05
3.08704257460734e-05
6.29133757151486e-05
5.99762419733419e-05
5.76704585870674e-05
3.76007754815171e-05
-1.13985710841245e-06
0.000136630703455448
5.91964166064648e-05
4.83154161983959e-05
7.89466266679899e-05
4.70496403950248e-05
5.12148528699168e-05
8.72104242505764e-05
8.38007906242341e-05
2.70092547033714e-05
6.7213716176894e-05
4.35791313036332e-05
9.77708712179645e-06
6.55592588436215e-05
5.33280621444024e-05
4.71563218414476e-05
0.000113127489582546
4.28719468715808e-05
7.59942401809239e-05
5.0814653425479e-05
1.87353259587114e-05
8.5841075999175e-05
8.34881186907393e-05
4.90771207701844e-05
5.25712484677456e-05
5.27501217996743e-05
5.61100836699881e-05
-6.79417421921005e-06
8.00782994597771e-05
7.47200512682413e-05
5.86582952276672e-05
5.93950330781972e-05
4.69375485319333e-05
2.53619333985564e-05
7.82073282094458e-05
7.40680234417914e-05
5.98899248953775e-05
3.42854109938049e-05
2.87201714128628e-05
5.39014792403496e-05
2.36156990361446e-05
7.29174314536161e-05
4.13407963280678e-05
3.42747179620043e-05
5.93677532978886e-06
2.30343633704993e-05
-2.2046941729005e-05
8.46697548039478e-05
5.84399728131455e-06
4.96418537994341e-05
2.30789002051966e-05
8.4154837717345e-05
2.54512842626485e-05
5.30963533795562e-05
4.1838306588641e-05
2.84226107125759e-05
0.000105465602268229
2.29436717852781e-05
5.21438718429809e-05
3.79927156165646e-05
5.51100699292119e-05
1.91464173581364e-05
5.34631866831719e-05
6.64332078153719e-05
6.93806042339496e-05
8.31419439310951e-05
3.93459284436624e-05
6.92616391868149e-05
8.36217378205452e-05
0.000120973547411273
9.43988083722342e-05
8.82042975227415e-05
5.0300261292946e-05
5.69761201025594e-05
5.69155684338977e-05
3.91943741271863e-05
2.9929178446251e-05
8.08570449729439e-05
3.91821101990628e-05
2.49886247060498e-05
-1.88639828793166e-06
-5.86485134135158e-05
7.45065233996965e-05
-1.65367950490562e-05
5.8037987617871e-05
0.000140656261241138
6.45455707153513e-05
6.35891127494776e-05
5.12821863987987e-05
7.31217213118403e-05
6.01429361206334e-05
9.68755903638368e-05
4.23914891844767e-05
8.90181909780408e-05
5.91972694321364e-05
3.69134727360731e-05
7.6130042431278e-05
1.2981364012103e-05
6.11622635148751e-05
4.4404126223952e-05
7.31279066117934e-05
6.13598252686447e-05
4.86969847731268e-05
-3.44532516624823e-05
7.24537573695427e-05
9.06581683875019e-05
4.72555309722245e-05
0.000124874440682045
3.18951515575359e-05
0.000109634748051579
4.54879113127358e-05
3.70072475962703e-05
3.22253021145536e-05
-1.47159030531799e-05
9.30373918728151e-05
2.58826757818211e-05
8.3450710799009e-06
-9.3329607136572e-07
3.23300210210996e-05
3.83525545704002e-05
5.95747642343935e-05
6.99539802128085e-05
2.07806335176109e-05
2.09695416917079e-06
4.59021722156867e-05
3.22090468961437e-05
6.89850631852701e-05
2.04475020578711e-05
3.20437925780789e-05
0.000137407922200696
2.04155739853838e-05
8.70809870333003e-05
7.58071261241397e-05
4.34451673042152e-05
1.67015032108129e-05
4.82473517683585e-05
4.51202854378633e-05
4.51952915296878e-05
1.76495155696595e-05
-1.89317494296193e-05
3.83663433175094e-05
6.13209292688661e-05
6.17127301609992e-05
6.00965155447738e-05
7.04462109798142e-05
8.61091097519172e-05
0.000113977186485851
8.23465612936014e-05
4.83416153026182e-05
5.77234090270118e-05
2.29544669278312e-05
1.86290801782197e-05
6.26392399482857e-05
5.78792782694459e-05
0.000131338660264906
3.41734808797128e-05
8.72680871850387e-05
7.05666723819855e-05
8.01209702148658e-05
7.55247329425149e-05
6.91826974271812e-05
3.87824524484665e-05
3.38087147746985e-05
3.16170340950686e-05
0.000104871270522454
0.000117580527635589
7.32879263563381e-05
7.89850829532838e-05
4.37400405420112e-05
4.11800070720637e-05
-4.34964996560266e-06
6.13235767918643e-05
9.63307426752047e-05
0.000139630880300509
0.000107866056001819
6.52054851693159e-05
3.79098202099977e-05
9.21650906217678e-05
6.6726985104085e-05
3.71385572034387e-05
5.60597641178994e-05
4.54586854469458e-05
2.10786645627561e-05
5.09064866523456e-05
7.35229258297145e-05
2.34373618600635e-05
-9.06371843936843e-06
2.65072850431157e-05
7.11096080505768e-05
8.00939873688264e-05
9.88260700593832e-05
8.39715484477606e-05
2.92016568679992e-05
2.24690890294807e-05
1.51685486084813e-05
5.53392547005682e-05
7.1091549760229e-05
1.9791214396885e-05
2.35141602164748e-05
5.69297976196097e-05
1.4541333095941e-05
4.0625992144625e-05
2.72509403986849e-05
8.94027708298627e-06
7.69902772874122e-05
4.63048507458743e-05
2.5696810892661e-05
7.27254220303097e-05
8.40028119303865e-05
0.000101980306146769
7.56256054599719e-05
1.93348740142053e-05
0.000103863151974047
4.15848800887069e-05
4.88415289515283e-05
1.71436743338504e-05
5.50903786868428e-05
8.0685706819457e-05
9.00344932551339e-05
5.71266196932101e-05
6.23640683215699e-05
4.50640358113999e-05
9.72157932680781e-06
5.08236892503248e-05
0.000110989026434119
4.94886336260118e-05
3.82703045796843e-05
9.46252431908811e-05
4.66868932579267e-05
4.5441280691667e-05
8.81847331253289e-05
9.51362671232998e-05
2.09030816849304e-05
6.25267168853102e-05
9.87825804755318e-06
7.70543023930118e-05
-2.77206219619859e-06
4.00144105623483e-05
3.24005950472392e-06
-2.12090276192519e-05
-3.94767529127179e-05
6.02700114315681e-05
8.91306251914039e-05
4.66679622087138e-05
8.19459757909274e-05
5.21938337108095e-05
6.10483212572016e-05
7.91703995815272e-05
4.28280072804373e-05
4.48137391585552e-05
3.04261210884137e-05
8.43225890900711e-05
9.70814974534402e-05
7.85028171742285e-05
1.54679160102548e-05
4.70838999203661e-05
5.1372133028654e-05
3.77302474396784e-05
3.99568230225906e-05
7.55376191347761e-05
9.66006757130674e-05
8.66151936609753e-05
-2.05385211804918e-05
6.25189594006432e-05
6.54211064139712e-05
6.6633004101899e-05
4.74322823884965e-05
2.13555503816765e-05
2.45610012797064e-05
9.22655878643551e-05
4.39731647229704e-05
1.78071030275504e-05
0.000144093237758973
1.08386419804142e-05
3.58817394887785e-05
8.48035107095884e-05
9.96456588899326e-05
3.45843004770651e-05
5.67519446230659e-05
5.38865877262049e-05
4.3645464720579e-05
3.68223063155764e-05
4.5564241203511e-05
8.56247147249766e-05
4.79489371095208e-05
0.000106181023617702
-1.25496850507779e-05
8.04432572802009e-05
8.22618717870866e-05
8.66253014949101e-05
2.47526241921004e-05
-9.93525660784558e-06
6.60629913492303e-05
7.17265993686586e-05
9.16508066614781e-05
-1.60041705426587e-05
4.04119501342312e-05
9.13026061775325e-05
3.66139044354494e-05
2.21946514453795e-05
7.72884745596271e-05
-4.94508483506186e-05
9.13479805732874e-05
8.83843211317161e-05
5.79379363928588e-05
7.50427065811496e-05
5.70886010271237e-05
5.00479035254781e-05
3.66708183551298e-05
3.21089102680416e-05
6.66227397912897e-05
1.28970653880031e-05
6.85511246408141e-05
2.47754100022725e-05
4.36289307876349e-05
3.5896843045069e-05
5.50655412811771e-05
7.28971674391598e-05
6.29328483411764e-05
7.27880934202756e-05
8.24810303340788e-05
0.000100502052560741
0.000107335967602024
7.52268119939441e-05
9.27330247489592e-06
7.65081756818985e-05
7.84075712907484e-05
8.38226192784876e-05
0.000110205515535923
5.19645168545723e-05
9.40650300940083e-05
0.000115991423617114
9.01462081520522e-05
4.52692813103051e-05
6.92895159271663e-05
1.62404921993903e-05
-1.98217890272467e-06
3.11385623420779e-05
2.62313094994633e-05
5.60869348468109e-05
6.21367441604367e-05
-1.47061387989632e-05
5.77712373060658e-05
9.73359185927483e-05
2.93350535341383e-05
5.24370698485647e-05
0.000119714968766382
5.02080268689943e-05
6.40198846676758e-05
-2.18381986681087e-06
0.00011003982944675
0.000144298135663099
6.27512075928919e-05
4.22691017223456e-05
3.99937916733864e-05
6.92880616678875e-05
4.22927957841305e-05
6.84012742248108e-05
6.13249803810773e-05
5.5732788653602e-05
5.84352377490991e-05
5.5738432137834e-05
1.43195342570035e-05
1.98558297773216e-05
7.81840910442615e-05
2.95983308151646e-05
0.000101873889491782
0.000106008709351871
0.00010375011113859
4.44062498936688e-05
0.000138044068718912
6.71124861607591e-05
6.80649568366344e-05
3.24725745050924e-05
6.23507460467018e-05
4.66448647447367e-05
4.60272608940282e-05
4.29259811898655e-05
6.84331206307211e-05
4.24480721043232e-05
4.81759749538005e-05
9.0242788977903e-05
6.2274651462642e-05
6.57974931841983e-05
-2.74228457941929e-05
7.66142564520301e-05
3.80999555605118e-05
0.000140679762050266
8.77668773739019e-05
2.66946936718784e-05
8.90139494630227e-06
3.99628237096249e-05
3.00187103213902e-05
4.9894568797554e-05
-2.68581609410763e-07
5.46240136109087e-05
3.71114770875822e-05
7.687750343561e-05
7.38497203847242e-05
7.92526055313429e-05
6.24564294587776e-05
3.4041686547368e-05
7.36614445013861e-05
6.22682259858623e-07
3.14336993326027e-05
2.51314996022281e-05
4.613818055422e-05
6.766497682605e-05
7.55903762742698e-05
2.81172064790529e-05
5.62163108148011e-05
4.52768013724718e-05
6.97388619021601e-05
7.51145610173669e-05
0.000101508391909368
3.10290883980525e-05
0.000100845345907681
5.89946088353022e-05
2.90467682166856e-05
9.7843189823446e-05
7.1319864618673e-05
0.000123402929401377
0.000139528549390186
5.20913658442034e-05
9.54338540176025e-05
2.12361274544308e-05
4.19652922733868e-05
5.89125215438764e-05
6.05077451438105e-05
4.34883695925917e-05
2.09159311811307e-05
2.4815330849328e-06
5.03746318048919e-05
-3.15843122203717e-06
5.47139921855897e-05
6.51276840650046e-05
4.97558895384227e-05
5.08007219508984e-05
5.66546388055453e-05
6.82915414702811e-05
4.53941326879665e-05
3.60853993931506e-05
7.81651062939808e-05
6.66721423844916e-05
4.31084251557183e-05
5.10228258843072e-05
7.51353092590537e-05
9.05620839655219e-05
9.49860218480203e-05
8.98457256113892e-05
3.43970664410824e-05
4.61932014414375e-05
7.70565297271445e-05
8.82313400688553e-05
0.000101571700475741
8.46751978274667e-05
4.96060041264259e-05
2.40547612387555e-05
7.73096117955801e-05
5.15785235413109e-06
1.7828161788413e-05
7.83768006190892e-05
2.95663890542037e-05
-1.06106306429036e-05
4.2322832989907e-05
5.61100359673301e-05
6.52122009843589e-05
8.86888122697555e-05
9.61728393199822e-05
4.5815212741891e-05
0.000135525081467021
0.000107662378735427
4.6549778483216e-05
1.5340678973802e-06
4.67983477785248e-05
1.66809144801171e-05
-1.91958137644182e-05
4.68669471182018e-05
6.82192026628151e-07
3.33237282418123e-05
5.54185388857232e-05
6.67787367363195e-05
7.12253640684328e-05
9.30253118727433e-05
8.70821388301861e-05
6.53797281229779e-06
8.58064102453192e-05
8.86119627560062e-05
6.51633400269665e-05
6.11170920449658e-05
5.45246581987862e-05
8.54164318751502e-05
6.36803278840679e-05
5.12660754132834e-05
4.35204490291686e-05
6.91978597963408e-05
3.47877464295699e-05
5.11881255947622e-05
7.65709890454937e-05
0.000115518083122555
9.12753679290033e-05
4.19192733358128e-05
6.85716897235076e-05
7.15234545648776e-05
8.30379622009922e-05
5.93001015953646e-05
6.95378554073256e-05
0.000102951651007887
4.91775326626589e-05
1.40044430168869e-05
7.18212194202044e-05
0.000121506101741392
3.53912391664522e-05
9.03801763958176e-05
3.03040932267793e-05
3.3863450272309e-05
7.7297641160171e-05
6.62422324249907e-05
6.68500457206759e-06
6.05669613420585e-05
9.69711368923043e-05
2.90913026869102e-05
9.43783039789997e-05
2.44671784224067e-05
7.86436829426496e-05
0.000129018574078709
6.8785800797582e-05
8.53830614711467e-05
6.30627258465753e-05
3.66205518753597e-05
2.14190677215169e-05
5.19276173378547e-05
1.56576811435819e-05
3.68629985162971e-05
5.89124251116616e-05
1.92858416670005e-05
2.87137293946959e-05
6.14395796937251e-05
6.69302645616585e-05
0.000104999893796561
4.29355010283363e-05
3.76056859771188e-05
7.83616706353595e-05
6.40089743660256e-06
-2.22477425989183e-05
2.97469514225631e-05
7.57907539616339e-05
5.82821050104014e-05
0.000124139071906652
8.59744678541122e-06
4.57206564855196e-05
8.37026854712205e-05
6.0679102785047e-05
7.78203649078434e-05
7.90756722966653e-05
5.92003859736243e-05
8.31377060344857e-05
6.98744498550778e-05
5.4210689940622e-05
1.40155010419415e-05
8.83986363631092e-05
0.000110345173425826
9.90751916732537e-05
9.1484513272562e-05
-1.26109633625669e-05
5.79885866329404e-05
6.12616783024e-05
5.2765229271596e-05
7.08186481648406e-05
4.14211935615421e-05
4.97841832514656e-05
2.26860098280364e-05
5.50171305308331e-05
-2.63187675177859e-05
4.10709929722438e-05
6.46775399003279e-05
4.73011418813689e-05
3.43082273791699e-05
5.17829351182263e-05
1.63068983451541e-05
4.20772441715957e-05
4.06544404467401e-05
6.99047361204105e-05
4.07405894847223e-06
0.000105057953121169
3.81359437529356e-05
7.47670884009953e-05
9.25046474780037e-05
0.000130027655008779
6.81316954644352e-05
2.36072717601729e-05
8.03405422334807e-05
3.59217892776542e-05
9.65840602465629e-05
7.27423515685463e-05
-3.39580819362805e-07
6.43890899732159e-05
5.30409796122776e-05
0.000106150720315994
7.39010530478343e-05
0.000121433539211288
7.13517125005047e-05
2.05205153269387e-06
6.52920618999293e-05
0.000110009512498075
4.24341188989384e-05
5.82923195288939e-05
0.000147398999169704
8.25880513916638e-05
5.00736711647133e-05
3.35584579897491e-05
9.06479221964233e-05
5.34724744002831e-05
3.98696792334197e-05
4.36749944170593e-05
2.90666171899288e-05
8.28712359212718e-05
-5.73128103576834e-06
0.000138286117756863
1.23673416839944e-05
5.51170020954219e-05
7.007469818551e-06
2.02316101389065e-07
9.03111632598788e-05
6.3032744123445e-05
7.93900955532556e-05
7.5070475790461e-05
8.80144958065132e-05
7.08052926350602e-05
4.88205049687716e-05
2.83964404528865e-05
5.96545883765957e-05
2.24272700384974e-05
0.000113017840910505
3.48471906706312e-05
2.59633225741911e-05
6.73058839299841e-05
4.09571401989272e-05
2.24763766552602e-05
8.73661075787143e-05
5.73373537331531e-05
4.17026830226159e-06
4.66111308108108e-05
5.52713642495439e-05
4.95202536963808e-05
4.20660131010276e-05
0.000105267495202908
8.14078432982942e-05
6.99028346350517e-05
5.12845389639211e-05
0.000104760752937234
8.6699894836496e-05
0.000108781026151933
7.35132348858478e-05
9.40411894046983e-05
7.08563337548578e-05
6.44817277544724e-05
6.35398160175828e-05
-2.91458922075053e-05
4.22361399915986e-05
4.3410077397795e-05
9.80985598070317e-05
1.76527732745244e-05
3.55385236452655e-05
4.87427968945071e-05
9.60542120114711e-05
6.92010017135134e-05
5.99178504237763e-05
3.8581530476606e-05
7.43465256801295e-05
1.54222578070784e-05
6.2001102543194e-05
2.70453959029121e-05
5.94833082833394e-05
0.000109719420560332
0.000116350721312945
9.0635552237982e-05
8.43303704698582e-05
0.000123940235369037
2.51814958216508e-05
3.11740483049266e-05
6.6256867072796e-05
-3.69624403568373e-05
7.20165877776025e-05
5.54661240092982e-05
9.05349453246775e-06
2.99571080306788e-05
-2.61960428321741e-07
4.24811397015085e-05
2.44678221257304e-05
7.34555219732948e-05
1.94304414941643e-05
4.55310626252657e-05
4.55581681719829e-05
5.0005679290692e-05
4.76621251948156e-05
9.25715833838139e-05
3.92376815467454e-05
7.95804753537482e-05
7.30171949945436e-05
2.25076023551322e-05
2.7618001403205e-05
2.71303676223251e-05
8.16182660073793e-05
0.000116144157126149
3.62380705639893e-05
7.91575577727001e-05
1.59769322777425e-05
0.000112003289973761
9.73054673965061e-05
2.86369628883638e-05
2.79709528735721e-05
8.04945446627468e-05
9.9543899567151e-05
8.02036884348022e-05
5.7394004558359e-05
-1.68610157444043e-06
8.68219323926749e-05
4.25490533118938e-05
3.47269578743089e-05
6.62865489057212e-05
2.94377994187122e-05
4.09402013117111e-05
6.95355980750706e-05
8.61917841738968e-05
3.879561877162e-05
0.000103192791386845
5.38612745013021e-05
3.65908013451713e-05
3.67132802606839e-05
9.52602738177663e-05
0.000122035951787701
4.59215375216498e-05
-3.21302966163916e-05
9.82176366327641e-05
6.39442359179852e-05
0.000111870948467287
0.000127825840497001
5.80483840330599e-05
0.00010081220541665
2.99128319976844e-05
4.34744672294087e-05
7.26456562930493e-05
3.47327940751244e-05
0.000123852874735089
4.23620442292845e-05
1.72454691606077e-05
4.41277080331089e-05
8.63222876412514e-05
8.62156699324479e-05
6.44549453947913e-05
0.000100503081497072
9.02676926080973e-06
5.55492562974776e-05
-2.8926611976915e-05
0.000104658084818658
-5.54499767233757e-06
5.34869849604235e-05
9.63486499235631e-05
4.86344585364175e-05
2.88087591109907e-05
4.20858081325123e-05
7.66347557353458e-05
2.82198741564634e-05
0.000100217746260194
9.55546370860849e-05
0.000127601631558283
9.87389471361871e-05
-1.16174265929821e-05
2.72765088870411e-05
1.5630732210476e-05
0.000104925401739687
3.23349858391303e-06
6.20128951582053e-05
3.36404865109811e-05
3.46405133660994e-05
5.68544090533763e-05
5.92274418779252e-05
3.38348189901617e-06
2.12942843683939e-05
3.8922541173844e-05
9.99651557707147e-05
4.72249361965383e-05
0.000120341304496949
5.988830103753e-06
9.08803644871583e-05
0.000102210282420178
1.73258436562948e-05
5.42105092413866e-05
0.000130171098432832
8.63709346536233e-06
7.92022308764032e-05
9.77889609310256e-05
5.91443076686534e-05
8.7935668412921e-05
7.0679130613768e-05
8.10259750970715e-05
4.77544153465561e-05
4.00918878693326e-05
0.000123178748738073
7.24375060792554e-05
6.36213870375131e-05
1.92026511384194e-05
3.12223793441797e-05
2.58294705348196e-05
1.38957819859528e-05
4.89385300574855e-05
0.000120160169063213
4.25357889907448e-05
6.16097461091899e-05
1.73017238586025e-05
3.45562302623165e-05
2.97646718640125e-05
3.03752539156406e-05
0.000102550499380785
-6.34253851545395e-05
2.63752380988187e-05
6.01472485578401e-05
7.44094436301223e-05
7.70063697996678e-05
6.79247516016526e-05
1.47757640640023e-05
0.000105584016892214
3.23096217773072e-05
8.43853959311682e-05
5.50337899092965e-05
9.54000682937593e-05
3.15206972293142e-05
4.69694175643917e-05
6.45095192396071e-05
4.96520494501283e-05
9.69124748524196e-05
-1.63772967189452e-05
3.17773650499238e-05
1.15620764187866e-05
2.77448508672109e-05
2.32953725662671e-05
9.75926497639888e-05
6.59231643131687e-05
7.75661399458161e-05
8.54439029638157e-05
3.8858718897572e-05
1.98153663373936e-05
3.3330862464372e-05
8.23781949106732e-05
9.07271517942204e-05
6.13899096553583e-05
6.63184555955872e-05
1.02725817531546e-05
7.29974465742645e-05
4.68255254043508e-05
4.16020098322454e-05
2.30064834110244e-05
2.60121631651682e-05
7.67479449766098e-05
2.89080617204679e-05
6.88775244120777e-05
7.03089111248466e-05
7.71706421393602e-06
6.33022983709742e-05
8.39577446742235e-05
7.73085569222366e-05
5.14354111558065e-05
7.95776725389371e-06
5.51225472452377e-05
2.80704460971353e-05
8.31416873909045e-05
-1.48953976524877e-05
6.79046560640347e-05
5.27431538233934e-05
3.97577821367401e-05
2.53904911776912e-05
6.46799040515688e-05
6.24530836690496e-05
4.11578266407418e-05
3.28504945329859e-05
5.72510289594979e-05
1.20845993792359e-05
5.76875470084899e-05
7.53513784708567e-05
3.50639447413414e-05
1.53149596205799e-05
3.05448125497276e-05
2.07910301295918e-05
7.26817253061044e-05
8.61637337888581e-05
7.52080317020118e-05
6.12006343317741e-05
0.000108551625339673
7.27575358355003e-05
7.78030380842986e-05
8.84001737546128e-06
1.95681482398014e-05
4.85304823213971e-05
7.06571006249091e-05
8.32160303676145e-05
8.51096856541489e-05
5.79353823530611e-05
7.13670366234054e-05
9.81965721139769e-05
4.281406138303e-05
2.76106546349489e-05
7.11958924030522e-05
7.4701472841342e-06
6.75726441622818e-05
-1.95801117577654e-05
5.64658864301348e-05
8.74422886607435e-05
1.9075752488186e-05
0.000102211654831811
9.35697479028045e-05
4.34391457025037e-05
9.30591396494082e-05
5.50423291131066e-05
4.46626667251153e-05
8.03714695038148e-05
0.000105854936906484
8.28680299585018e-05
4.55617483825255e-05
8.53008191607926e-05
2.80198057297224e-05
-6.44290318594307e-06
0.000103674137038998
0.00010498496402914
5.17397063664787e-05
7.92554859339513e-05
9.25954395558861e-05
6.26316945233744e-05
2.64095930251535e-05
7.29758243830625e-05
6.73964410824647e-05
5.71105004321347e-05
1.59599346288303e-05
6.34887809890686e-05
1.70157296785252e-05
6.26205308820265e-05
3.17469340605193e-05
0.000109289358148707
4.11599793935381e-05
3.51680459127569e-05
0.000120077063028069
2.36112977492303e-05
0.000110221613050504
7.26231568674082e-05
2.84368288544735e-05
7.42779126560265e-05
1.13739704915122e-06
8.77098736536438e-05
7.84824867118906e-05
7.57653174468699e-05
5.57594791464331e-05
7.82510968706899e-05
5.29278222684948e-05
1.08335338599366e-05
4.37248185238362e-05
6.09318050663255e-05
0.000112028073313171
0.000124502487248615
2.49475578223833e-05
9.9104478212796e-05
7.73476375291122e-05
0.000109256155815203
3.38410414506355e-05
3.1649178467384e-05
4.92603502526887e-05
7.46916685551281e-05
4.33026612242319e-05
7.65294874182605e-05
4.99742483483348e-05
4.9716867994573e-05
3.69295008906321e-05
2.54640760153646e-05
1.11551943843414e-05
7.01123125282881e-05
9.15162366952326e-05
8.04386344818633e-06
1.84007967929919e-05
7.35622437081644e-05
7.0625699361764e-05
3.52930625230703e-05
6.24468784454026e-05
-2.40315905460978e-05
7.75510477216169e-05
4.08600137507838e-05
2.21687220514684e-05
0.000107600069880605
-1.91205691600867e-06
6.24425190261053e-05
5.82742724555767e-05
4.18314605615349e-05
6.99641237194819e-05
7.87462707309748e-05
2.25206621151466e-05
5.10680119557817e-05
7.24535751785798e-05
2.30377916998209e-05
3.77036276050709e-05
6.94760538712966e-05
6.78375908838792e-05
2.92136429006435e-07
1.64591253758321e-05
3.24014363720986e-05
4.30333967610304e-05
-7.66783237403935e-06
-2.19090202053961e-05
8.30056182894698e-05
3.28976774471157e-05
5.55014650281527e-05
-5.40394843676764e-05
2.37264456386459e-06
4.90833779899361e-05
-2.07392586975932e-06
6.7539259775555e-05
9.26023067454835e-05
6.91141600346343e-06
6.71224135666735e-05
1.92800975982643e-05
4.77424040595093e-05
4.21796362297056e-05
8.57105734388531e-05
5.8993009973321e-05
0.000105521706672735
9.91443038498532e-05
6.64167151353409e-05
8.2534107277381e-05
0.000100410481526212
-6.02479899552114e-06
3.30086752435014e-05
-2.51442195308416e-06
-1.8603089819729e-05
5.44961087342723e-05
0.000107724603512168
5.0776877141087e-05
0.000119337478196075
3.38622677023236e-05
5.791350204881e-05
3.82398828588979e-05
6.14811779006189e-05
2.88011820235242e-05
4.37829602041074e-05
3.64958520137553e-05
0.000120072748722497
4.91197246894559e-05
6.2288760414728e-05
5.79112565083394e-05
6.36141690135572e-05
3.40645967067463e-05
2.24002138358574e-06
6.87656966116858e-05
0.000105469727927435
2.94170769335459e-05
8.5510564494173e-05
9.28621803862633e-05
5.69045122847787e-05
6.23644885541035e-05
6.21199809373113e-05
4.20118323542401e-05
3.9850632940652e-05
7.06841226534266e-05
4.77435689501663e-05
8.69783009167878e-05
6.21524411248545e-05
3.41325572460605e-05
6.24463072857785e-05
4.99278703715944e-05
1.16252545088985e-05
6.3532570374839e-05
6.30622422693344e-05
5.49176857203578e-05
0.000127402531147856
8.9020862257106e-05
5.59583234745412e-05
3.88909040571705e-05
5.87241087815787e-05
4.32685915187685e-05
8.07583545731354e-05
1.55422053057154e-05
8.23826599200491e-05
5.72347440265256e-05
3.11615380510617e-05
5.97944940829859e-05
4.85080143935477e-05
5.93278321383818e-05
5.41085941202134e-05
3.95295906384891e-05
5.89862718206725e-05
7.48300727406179e-05
6.55205961483137e-05
0.000118577328493593
6.66566729980203e-05
4.60017933640359e-05
6.13213560067723e-05
0.000142205081716092
2.71191650734424e-05
3.32441991020296e-05
3.27392793766668e-05
0.000107086517498353
5.96911578462839e-05
3.91211193219705e-05
8.09625501888458e-05
4.33676241015541e-05
7.94245963251901e-05
0.000106216796736278
1.99169615087658e-05
7.79606283835609e-05
5.7240159755053e-05
-4.22214458137444e-05
5.54275650380783e-05
7.02163360176811e-05
-5.26616087876129e-06
7.63958788196244e-05
4.50993415436355e-05
3.17071299473576e-05
8.34978646492877e-05
4.66125116776854e-05
4.98455387923381e-05
7.97451622934917e-05
7.95472560922647e-05
7.48665799237516e-05
9.93519659277017e-05
8.2767167336541e-05
8.7864623057951e-05
3.40653938490028e-05
3.87342499746662e-05
8.4616080410375e-05
4.88591457055227e-05
2.84373320357565e-05
9.86533764494231e-05
7.96865376361428e-06
3.39767886426761e-05
4.13775576314193e-05
3.91333057445459e-05
0.000116507742848961
0.000133945294276808
0.000111484497140414
8.33346551161167e-06
9.02725506719827e-05
3.00501645934507e-05
1.98831513644218e-05
8.36002161007665e-05
6.66153347220516e-05
8.83740325380456e-05
9.57607591336444e-05
3.5012715880294e-05
4.74448464598245e-05
0.00010755576546727
9.49852338239618e-05
7.5906051416704e-05
4.67444957374879e-05
5.86856412647558e-05
1.71782955153804e-05
2.00725357214114e-05
5.73209939164323e-05
5.59757104362122e-05
6.73607743320088e-05
6.27493750261971e-05
7.24979985664894e-05
5.24674432617809e-05
7.61959050487033e-05
5.38352385539211e-05
7.80700671097028e-05
4.75214395316547e-05
-2.63456148087022e-05
2.27474596268163e-05
5.29275061063495e-05
9.49014132368393e-05
8.90058859805561e-05
9.07836238632872e-05
2.11124268161398e-05
9.31654714709893e-05
7.24977939137874e-05
4.55538170786198e-05
5.4092163333527e-05
4.29788146246904e-05
9.6268370054232e-05
6.44025298600209e-05
5.31690936071693e-05
1.85128996598534e-05
0.000118624730746528
7.04312085570934e-05
9.12351764368586e-05
9.5684429769778e-05
5.08520549183497e-05
3.39625275658418e-05
6.03689647451256e-05
7.56659878726189e-05
9.77253865183073e-05
3.21075598255025e-05
8.10089735384622e-05
5.33272811359682e-05
5.92031019999586e-05
0.000108495943183733
1.20559258753886e-05
5.52112283475698e-05
0.000100742962412064
5.60758165710947e-05
4.28321297483356e-05
2.72335979660191e-05
1.64965509307908e-05
8.66356618092556e-05
2.65837922854256e-05
3.22289143225253e-05
3.22816621469165e-05
5.92355967638709e-05
4.3385170388682e-05
0.000106292421722269
8.2598801908862e-05
1.32000002879552e-05
6.7666476099067e-06
3.09619048005443e-05
7.51780265246948e-05
1.91573384206586e-05
2.3808016241334e-05
6.80668120684712e-05
7.82443628635974e-05
5.56863804569716e-05
4.14411260948103e-05
5.40892368137483e-05
2.75169629702503e-05
7.16962925986083e-05
7.91740118928184e-05
7.07553916322112e-05
5.68704329505633e-05
8.11175807041778e-05
1.50437743794103e-05
5.04691353698066e-05
1.58197210178205e-05
6.00546555100871e-05
2.87187630941637e-05
8.25007183726866e-05
5.28181061537914e-05
6.20844350207119e-05
8.74969088314259e-05
8.60531666840232e-05
7.78383792838789e-05
9.17590598103327e-05
3.59249475043951e-05
2.53845393810084e-05
0.000100842310535227
5.90923289318562e-05
1.17613558369694e-05
9.96422494294625e-05
-1.37909196615181e-05
3.86197804192047e-05
5.71637517126169e-05
3.64429330138453e-05
5.531919253187e-05
5.34994712248204e-05
6.24606835622583e-05
7.55468655071712e-05
7.18065330277832e-05
5.57345906453646e-05
8.40152544712836e-05
-2.97396501675782e-05
5.76653309600931e-05
6.13178931236378e-05
5.2913747197645e-05
9.75386584553432e-05
-1.89438064778109e-06
4.40295949017071e-05
3.68624797007637e-05
7.83377242636139e-05
0.000117066704301138
1.07012196246543e-05
4.26025274543612e-05
4.22491830046097e-05
9.57508890455212e-05
5.84953381195509e-05
9.81247577560486e-05
4.1427970321925e-05
1.97882288749338e-05
6.39249289035688e-05
-7.43750119744665e-06
6.84685752994866e-06
8.68007322737641e-05
1.01745463140071e-05
1.78637738237999e-05
4.18024806297461e-05
-9.31921391889479e-06
4.96768803683044e-05
6.31085173044597e-05
3.17381180521817e-05
8.82157790454119e-05
9.3087852087199e-05
4.52276895719176e-05
3.74160890609717e-05
0.000110806412109385
8.23125772374896e-05
0.000103702552496838
4.26688678514138e-05
4.05398218108421e-05
5.00472551080755e-05
7.47683759799643e-05
3.89736680776265e-05
5.28652550990261e-05
1.11511774615667e-05
8.5100096924998e-05
2.0803346925104e-05
6.94551495080385e-05
4.17070809368421e-05
7.28680520701041e-05
4.59245494443214e-05
5.91203832488675e-05
5.80199068616453e-05
8.66429792575713e-05
6.44834021137079e-05
8.07828830845624e-05
4.92234996913306e-05
7.47578729504468e-05
2.52688887523116e-05
0.000127379716243161
6.50901953334395e-05
4.25201618839911e-05
9.17658965831159e-05
8.71177084581995e-05
8.96157369789092e-05
7.39296521572429e-05
4.32130648305266e-05
3.85280690519098e-05
6.15207102746357e-05
2.3110304727698e-05
6.91905339063554e-05
5.98484457717704e-05
1.77070447441586e-05
8.77390182349827e-05
0.000108497258413247
2.37186753265227e-05
9.17817028313793e-05
6.0452598442087e-05
7.1830689665361e-05
3.42247914064353e-05
4.1142799860731e-05
6.85311771974332e-05
2.42720913304658e-05
9.90210339284306e-05
5.10214938793493e-05
8.87494493911778e-05
7.51456081007277e-05
1.0778717262334e-05
6.50361829461305e-05
5.42220959795997e-05
3.34047634637124e-05
6.68007584945275e-05
4.24635451829758e-05
6.43022982990067e-05
5.93094958882614e-05
9.839414503877e-05
0.000114035251716371
8.38763574528309e-05
9.24232368116426e-05
8.14378580912727e-06
3.84623862395626e-05
4.8295051603854e-05
6.7090884714877e-05
-2.52626778845316e-05
0.000116085110836417
2.93118163615739e-06
6.32906762343839e-05
5.01241908046937e-05
6.18251531081543e-05
1.91519582529909e-06
1.57902026902723e-05
3.36740260013542e-05
1.91072076111326e-05
4.0444956472326e-05
6.85161346890539e-05
9.99788969813862e-05
5.70486640770611e-05
1.00746964360576e-05
4.60489885467843e-05
8.29676801569483e-05
6.82580129391989e-05
5.71886817935425e-05
0.000114577414812078
5.89136354898113e-05
9.98671594563672e-05
4.47140629540072e-05
0.000116188921169075
8.02735362923432e-05
6.10183704077873e-05
8.64778994480438e-05
0.000116193898780557
7.76572600916721e-05
2.01958086209885e-05
-1.48395827810289e-05
2.42847270595372e-05
-6.82540628643405e-06
0.000104460617117513
5.70052496685316e-05
5.21309806610778e-05
9.70920490354745e-05
8.76731334813717e-05
5.6784911725617e-05
9.55860678056829e-05
3.95880042591153e-05
6.30800356189369e-05
7.52433022345631e-05
8.25484382799795e-05
6.80839224435777e-05
7.1711737474758e-05
9.37321155469491e-05
3.67180227807862e-05
8.12772340584423e-05
8.89254926824994e-05
0.000102734939593803
4.86499973733684e-05
3.11807160446518e-05
5.26274558817384e-05
3.54427403901039e-05
9.56157968773721e-05
5.00352796134236e-05
5.50655452318144e-05
6.12312716992644e-05
4.05991278127373e-05
8.90552076054862e-05
4.55709455326572e-05
-4.02852088604126e-06
7.67618340724019e-05
8.69822428489382e-05
5.38203475958321e-05
6.84869592011052e-05
5.98924657249637e-05
6.1629144927734e-05
3.73860272110762e-05
6.1612624401454e-05
8.49096465020137e-05
4.61792741277256e-05
8.5272153271824e-05
7.34410965086543e-05
2.00653704559135e-06
7.80804180749638e-05
3.10353691811833e-05
5.50038939199346e-05
4.0974060780859e-05
3.08072658356196e-05
6.03180002782969e-05
5.7474305913096e-05
6.22332265118626e-05
4.88996862541467e-05
2.34374173172163e-05
3.27700387263723e-05
0.000117015587241641
2.87498946274285e-05
7.52216288365486e-05
5.91726281046862e-06
6.35331648916332e-05
3.12590031126499e-05
3.10628900709903e-05
7.0482369676871e-05
8.59608859167984e-05
4.82678402613377e-06
4.07002340653191e-05
1.48014325853917e-05
9.59175425235939e-05
9.64492082513981e-05
7.33387745952687e-05
4.56191047549809e-05
7.17490780911099e-05
7.49617682214866e-06
2.94422984495601e-05
5.92471832779043e-05
7.12679236129896e-05
6.81801717247389e-05
9.10555703531107e-05
2.74504367160194e-05
9.11865090993305e-05
8.50873082929086e-06
0.000107832564733497
6.82548584377661e-05
6.40494882485399e-05
5.36883685211743e-05
8.80814932685153e-05
1.81805249879572e-05
5.68992016386639e-05
1.94173046356674e-05
4.23037435024779e-05
8.46412123124343e-05
4.35012316635366e-05
4.90878060761701e-05
6.09105378633469e-05
2.69683236461731e-05
5.00060573811462e-05
0.000104309610282784
7.09062019021411e-05
9.12428323230375e-05
2.69083054634125e-05
7.56512764135633e-05
7.02926905093601e-05
6.33137437536986e-05
1.28762001300997e-05
8.1375581587173e-05
5.45296757701674e-05
8.07185225027542e-05
0.00011094976848775
7.86577837848549e-05
1.29901562836975e-05
4.2627279370611e-05
7.94080406059114e-05
6.77937333286087e-05
4.99905567804023e-05
0.000113668812403968
3.5395453026918e-05
0.000100733598185452
8.30019251954638e-05
8.13285887269706e-05
2.37377428145467e-05
3.17627296461497e-05
9.14934832616047e-05
6.18712476721005e-05
4.95432590601918e-05
4.05203490677057e-05
5.62108625961304e-05
8.99873358963402e-05
6.78012191370167e-05
0.000122256578122597
6.2173171980679e-05
4.34073223061394e-05
7.64020680110263e-05
0.000109235579293025
0.000100313311340144
4.09849772219241e-05
5.11516844877675e-05
9.01768576832255e-05
9.22938553903258e-05
4.14946135773573e-05
7.89167505916903e-05
1.01004058173553e-05
-5.41007487044825e-06
8.25624545422786e-05
8.81838985276153e-05
2.96868598268525e-05
6.26776317733684e-05
6.45347774857724e-05
0.000104713867102141
8.28437603335933e-06
0.000106468401830061
8.81467091493857e-05
2.79590214979154e-05
5.38356621110223e-05
4.93203244455594e-05
1.31198151727149e-05
9.36824119237018e-05
5.12669917682648e-05
3.73636243406776e-05
3.79535813374691e-05
3.28504698176911e-05
2.38572432571488e-05
1.57800506567919e-06
1.97546318791345e-05
5.71942481505913e-05
3.25799187050665e-05
9.72731592866332e-05
2.72862969172865e-05
5.44007675835375e-05
6.26733557720295e-05
2.88423538583638e-05
7.32528697724594e-05
1.08043377614635e-05
8.77906792238432e-05
7.79517831367293e-05
5.31039862884911e-05
6.12172455564941e-05
5.15708893123222e-05
