# Supplementary material for: Research on computational propagation and identification of mine microseismic signals based on deep learning
Source: PLoS One. 2025 Oct 22;20(10):e0334641. doi: 10.1371/journal.pone.0334641 (PMC12543183; doi:10.1371/journal.pone.0334641)
Supplement: S5 Data — (ZIP) [file pone.0334641.s005.zip › 000100800001322.xlsx_0.txt_24.txt.txt]

4.55365274143998e-05
4.80198685207846e-05
2.58018503154072e-05
4.89285161120463e-05
9.76879412204076e-05
3.33553167784515e-05
9.27900900429592e-05
7.30067373185626e-05
5.00162016095081e-05
1.81746911300746e-05
3.86865188917276e-05
4.05568010850102e-05
4.17341956471873e-05
9.09415551578019e-05
9.01776768461474e-05
9.39618044432194e-05
4.46331993510591e-05
0.000104396277371177
5.2125305385877e-05
4.66372091130457e-05
6.43837574406265e-05
0.000120366277025965
0.000102509171324907
3.33424697343894e-05
8.38152097752918e-05
1.69971630027551e-05
8.57181235304157e-05
3.48676199485635e-05
6.05153011958497e-05
1.7583368013226e-05
6.71179686573368e-05
-7.82517990894881e-08
4.91539110959536e-05
9.00535142424439e-05
9.49710336314611e-05
3.14465718254859e-05
6.27455775330142e-05
1.91627046829351e-05
4.69910822180201e-05
5.3862323537768e-05
7.14530461310444e-05
4.41571922530954e-05
6.77755536179716e-05
0.000125081090724051
6.05235025938067e-05
2.81707718164368e-05
7.83100376577914e-05
4.85783059731833e-05
4.64213258167616e-05
-2.73733334299092e-05
6.59954483495704e-05
8.7045997565343e-05
5.17156430324945e-05
6.9476346298637e-05
6.30241864638683e-05
5.85326699437871e-05
4.05560654745101e-05
5.81048334810214e-05
7.56035727132603e-05
2.59250956755079e-05
0.000111740040615651
1.67659889093124e-05
5.03531189026203e-05
1.25990172907059e-05
3.54991072708962e-05
1.61121802734159e-05
2.25274464034071e-05
4.87287868376181e-05
8.13306063255732e-05
2.00811973576307e-05
7.18240374769778e-05
2.89334865175198e-05
7.94678589483146e-05
4.03134765462219e-05
8.60495373092909e-05
8.23876413020985e-05
6.13359885962882e-05
7.26499452935611e-05
7.41212124839459e-05
1.84486746236996e-05
4.4419372773681e-05
4.02207916129681e-05
0.000131083708638437
4.43467808648109e-05
0.000120016570415348
1.76411066972318e-05
5.17641347300043e-05
3.27973640625408e-05
6.86128471941994e-06
9.90977218594958e-05
-7.619322712336e-06
1.02851344509626e-06
6.47897302896234e-05
4.74876623560163e-05
3.58019166645166e-05
-1.98629982100445e-05
1.73642904171424e-05
3.13595603278934e-05
3.19807356677722e-05
5.62976754563227e-05
8.18891489849555e-05
4.30794265779786e-05
7.267340231436e-05
4.97245178858561e-05
1.93122781508365e-05
5.65284225884966e-05
6.88522993996277e-05
5.23905495172354e-05
3.13306407803891e-05
0.00011529771081692
5.35094792499023e-05
8.12649058108797e-05
6.92090430494044e-05
6.94494374722309e-05
5.3534637934732e-05
9.76403518456693e-05
9.22008131133203e-05
2.30217141629858e-05
7.57045144562235e-05
8.62762146962986e-05
4.46803294004121e-05
6.31486456872617e-05
4.79180310916343e-05
7.6380214312299e-05
3.61378455496727e-05
3.87251256149831e-05
6.88936920966244e-05
8.0520470046355e-05
4.52927257546399e-05
6.71885078512165e-05
5.69655700566874e-05
5.99418175227899e-05
2.52915902562178e-05
5.92954508008599e-05
4.0156104681667e-06
1.41678768919044e-05
-4.23053571180688e-06
3.25698618937947e-05
2.40590095339556e-05
2.88533074352357e-05
0.000112218040594029
0.000100739717350856
6.84636960278027e-05
3.05575474119443e-05
8.97552811112482e-05
7.31124373136549e-05
4.54314487328817e-05
0.000116975263137782
7.18103805891436e-05
1.98551985491024e-05
0.000107580752992704
1.81557553439644e-05
9.02574008570659e-05
2.7645287126491e-05
6.71759983808703e-05
8.51776006723805e-05
3.91472416317644e-05
0.000119794281776357
2.58533143931157e-05
1.85233755331308e-05
6.21632675347361e-05
0.000127562055837832
5.89332056099372e-05
9.59049075877727e-05
5.03810800757115e-05
6.16866144901697e-05
9.92062147817976e-05
3.41247738250338e-05
5.22484093237186e-05
5.05454779267932e-05
5.95703384613191e-05
1.12426788395796e-05
0.000105690651301316
7.47612108991788e-05
5.58477052977656e-05
5.98708997884306e-05
1.63774465049598e-05
6.47164647988409e-05
0.000102146901658915
9.88563477095585e-05
4.03329706247922e-05
6.24877301518374e-05
-1.98022639002556e-05
2.14797273916222e-05
3.90832196585159e-05
4.88429444745363e-05
2.55292814553841e-05
6.75623790114907e-05
2.27913095926818e-05
5.60029468992681e-05
2.09856107195883e-05
6.66854619483851e-05
2.64006911511565e-05
5.17834085238348e-05
8.22056752835752e-05
3.87341101435755e-05
5.77146650628643e-05
4.8973685056623e-05
7.01764483642007e-05
6.41635637687401e-05
1.4937428481346e-05
1.90810733503528e-05
3.76316953091087e-05
1.23477588200222e-05
4.36473652845719e-05
2.8306860713012e-05
5.15161468370148e-05
2.53537464158423e-05
3.36963963449202e-05
6.71796777028256e-05
8.6166132977825e-05
0.000102377520354726
0.000115014885315381
3.34500878522883e-05
9.27079200258069e-05
5.08418459592226e-05
1.35250203688691e-05
3.29519720819249e-05
4.25733441631181e-05
-1.31393260734832e-05
5.62955421443659e-06
7.49213879013968e-05
3.91079460176467e-05
7.7016815987952e-05
9.26022420239281e-05
7.21748938458059e-05
1.95104151665526e-05
4.69024727747066e-05
9.06763296846275e-05
9.48409901139776e-05
5.1436203491719e-05
7.28629983631628e-05
4.99982771979397e-05
0.000102046015453297
8.16086363242953e-07
5.78067404780426e-05
5.09482916292205e-05
6.36259264262831e-05
6.9931256885222e-05
7.22984359728791e-05
3.90240827436617e-05
4.55163448718224e-05
6.16573445101983e-05
6.28700572409783e-05
4.56216083697308e-05
5.80085902911159e-05
4.47733907901668e-05
5.82823490955584e-05
1.73158623686717e-05
2.88534250454234e-05
6.35690053901522e-05
4.14866409470316e-05
7.97001688453669e-05
2.87068959387336e-05
4.63606597797745e-05
-1.03718713081748e-05
5.32903966714664e-05
-2.91414763654236e-05
5.28091756244289e-05
2.18267215730493e-05
3.97977956817042e-05
1.64356060707658e-05
5.80474452606384e-05
9.28175729076255e-05
5.14619447827786e-05
3.17592786458227e-05
5.73184201479738e-05
-9.9290245336395e-06
3.11454978551922e-05
0.000110651810652353
9.94349762565733e-05
0.00012428580394101
3.54587081314886e-05
3.52485182277251e-05
0.000102741568465051
4.02895532052254e-05
7.01712558306925e-05
3.53938150278725e-05
3.8005973131374e-05
4.19716752713628e-05
5.52091116595894e-05
2.46256986644646e-05
1.11776581810051e-05
3.31192515700411e-05
2.54740978145432e-05
6.2445096640729e-05
4.99360186553525e-05
1.39362187568941e-05
2.84588907888032e-05
3.89370774246691e-05
4.44006590558271e-05
3.41562601684812e-05
6.34352262478494e-05
7.18276408540194e-06
5.49913879536793e-05
8.44673623959445e-05
7.15262774284914e-05
1.75380211552668e-05
5.99102990682973e-05
6.45535473846344e-05
7.41650044325488e-05
4.99358571673977e-05
3.93495640470369e-05
4.20021545749322e-05
1.56937799200372e-05
2.82593492579857e-05
0.000103973644261454
7.81103651181412e-05
5.10890976813689e-05
0.000112078980599049
2.24084822164201e-05
5.64934643236931e-05
6.79896781886151e-05
0.000130505547152993
4.14595989649895e-05
7.85518748168783e-05
6.14599498919304e-05
3.8353737560765e-05
6.97860621352072e-05
6.82608665468409e-05
7.5815080072915e-05
7.85040697623009e-05
8.36954738648301e-05
0.000112756186742037
7.84698251454361e-06
1.81284644982928e-05
0.000102270662621456
6.38014348039453e-05
6.49305628359084e-05
3.57119142484828e-05
3.93581343534249e-05
5.96399065428586e-05
0.000113906305211245
7.20173566833061e-05
-2.31563599877278e-06
8.54930482795902e-05
9.92176437915802e-05
7.64871802614279e-06
6.06287433208295e-05
5.61355612188313e-05
6.59545409893835e-05
7.81794401681861e-05
-8.0295915028712e-06
4.75038414784547e-05
5.93498156666823e-05
7.31431572191951e-05
4.43004144695559e-05
9.20479088841383e-05
8.33808513547117e-05
6.70097443697635e-05
8.80485389138738e-05
0.000108667901145199
3.09959955547071e-05
6.82800340969717e-05
-1.97762570388986e-05
0.000106436480410486
5.37265420805054e-05
4.99404775248944e-05
5.18783770945725e-05
8.66394562039663e-06
5.0265798831602e-05
8.96806971511752e-05
2.96722749318869e-05
3.11065520765213e-06
3.77643736634711e-05
4.39947266044529e-05
9.0798191229427e-05
6.55203326581371e-05
-2.64486823222352e-06
1.84850547769333e-05
-2.84472165934257e-06
9.13568666610172e-05
5.90836623688998e-05
7.33874881163066e-05
5.78425341016879e-05
8.25618883289807e-05
4.46183308066484e-05
4.79962275659346e-05
7.40173946046948e-05
8.1315690896285e-05
7.47327084749184e-05
3.96987073036118e-05
3.96817261997785e-05
7.02338674007425e-05
8.58749671262265e-05
6.68845381804274e-05
3.01611864345723e-05
2.15490630338172e-05
5.78898144979182e-05
7.48400919859453e-05
1.3066700453034e-05
1.35161887423417e-05
1.24452255143944e-05
9.47326996688752e-05
8.24404557248167e-05
9.67337687350971e-05
-2.34580984440682e-05
3.33577653743123e-06
1.61205395712586e-05
3.63598700085649e-05
5.63932119697789e-05
6.29079720169062e-05
0.000129167889532789
8.96337839054955e-05
6.41088306780011e-05
4.00063138157399e-06
2.39855526549519e-05
8.9575733535336e-05
0.000107540674803466
6.68545958266492e-05
3.78870924268232e-05
9.54313371234302e-05
4.17273361768638e-05
5.48121735348662e-05
6.23726830091026e-05
7.41882705901474e-05
5.56129267355069e-05
5.50619725478887e-05
6.7200568434588e-05
1.92510827385276e-05
4.51914820276678e-06
7.41470743786468e-05
2.66368050239282e-05
7.00668260504433e-05
2.29873496929913e-05
5.40031104250658e-05
1.31757302388725e-05
6.6352741719463e-05
-1.41965091075853e-05
8.157111849609e-05
7.20287925493323e-05
4.13319164870161e-05
2.89892825073393e-05
6.57144758751799e-05
9.83903615316357e-05
0.000123451559068719
3.23172322202712e-05
-4.5158706269272e-06
6.3072579316164e-05
4.39514741802944e-05
-4.07012789773639e-05
6.79035436372991e-05
4.89345299196504e-05
5.02964368932871e-05
5.78118137209932e-05
4.20136761383933e-05
4.76234572782883e-05
5.51665892333685e-05
-1.37783987064389e-06
4.94306283224852e-05
6.83593438505505e-05
8.47906779648975e-05
6.513158088937e-05
4.10569590490036e-05
9.30086113363236e-05
4.1362260281062e-05
5.83887670109335e-05
5.6330757057423e-05
4.10179510340318e-05
9.17519268712668e-05
8.01493444411564e-05
5.13630756666106e-05
9.57693097031111e-05
7.6789984699109e-05
6.0048111158694e-05
6.79216328115804e-05
6.06647104580314e-05
5.75612664658279e-05
5.693241140357e-05
0.000103900373908038
5.71861542267027e-05
3.45452797204445e-05
1.0586712815171e-05
2.16293245522118e-05
4.71030924208208e-05
3.16805627703462e-05
1.76031843771747e-05
4.12781419464587e-05
3.60787958212807e-05
3.54311918425905e-05
2.9843157387893e-05
3.96792830008294e-05
7.73628660192099e-05
3.42040733118869e-05
7.87042723736526e-05
3.03659731710331e-05
2.95526449494604e-05
4.00501463472591e-05
4.44984226340735e-05
-5.24694555772947e-06
8.05056848673846e-05
5.94391448618354e-05
3.11741267062333e-05
3.62153099984725e-05
9.32864412049562e-05
3.0710401178878e-05
7.55887848582394e-05
4.41430784123502e-05
9.42944443777097e-05
5.1688256551728e-05
8.31755509384271e-05
5.79974001047675e-05
8.74045284323232e-05
7.61075396305536e-05
9.47635614129236e-05
6.87231398181111e-05
4.17833451375111e-05
0.00011610012343106
0.000137125507915892
4.17766592656461e-05
6.72203729897555e-05
4.29945208223138e-05
0.000113071644532928
1.08896845128841e-05
2.90755103609551e-05
5.39661947867472e-05
3.50474316849963e-05
4.95805502175714e-05
0.000108050592330428
5.54368777247694e-05
2.95408962432706e-05
7.91260799664707e-05
-8.21474345881441e-06
3.52997666275468e-05
2.0335739846022e-05
5.38384547396936e-05
3.07985267998439e-05
4.73230109407894e-05
4.34789915385823e-05
4.71848013027415e-05
5.05245394994883e-05
7.39786504228929e-05
3.1281584945335e-05
2.01302789464817e-05
-1.57974609784994e-05
4.45016348238139e-05
5.18002138880648e-06
8.78726275987856e-06
2.04859252625403e-05
2.53836884058552e-05
5.93895142142457e-05
1.99878092373782e-05
4.75835636720562e-05
9.10967750892948e-05
6.76622302163038e-05
8.91094354478064e-05
4.42551565954375e-05
3.70362790224237e-05
6.69320093083404e-06
7.29388989983209e-05
9.48328827132634e-05
3.81475009925593e-05
3.96042861065792e-05
4.53741153014691e-05
4.22590920827691e-06
1.54069474090984e-06
1.01211420094538e-05
3.48980076754744e-05
7.37955882271784e-05
2.64956211575328e-05
1.45044467206482e-05
6.89352479649609e-05
0.000127907303348051
7.82028327956684e-05
3.65676850649215e-05
3.53488592209423e-05
0.000117205815937662
-4.07740342327652e-05
4.08697824713102e-05
9.10173374746591e-05
6.52918688835256e-05
3.74161122568495e-05
6.15753165355593e-05
3.67649311468611e-05
4.06368918103406e-05
-1.15430865544719e-05
6.62036615077456e-05
9.012941855096e-05
2.76907000995802e-05
5.22789573060553e-05
2.69481706125238e-05
6.04463629375868e-05
8.24725696081888e-05
1.72821241947362e-05
2.85456134562319e-07
7.90801601897088e-05
4.93004846203104e-05
6.74454294967926e-05
6.30820530449291e-05
7.45198954749062e-05
8.06084844427155e-05
0.000128047307851501
7.56288953286289e-05
9.94603127791162e-05
4.10676001631932e-05
7.34066454380897e-05
7.05611115897802e-05
2.66857642750866e-05
2.95650500080176e-05
2.45696821365372e-05
7.39720890176229e-05
4.86231089401928e-05
8.46239540598306e-05
8.5930922125998e-05
6.44968807364755e-05
7.31757982663975e-05
6.67580578612058e-05
1.7392425439238e-05
9.50829457374202e-05
7.75869705926651e-05
4.56574777134417e-05
7.42359414397962e-05
2.09697764048199e-05
8.77414499786111e-05
4.77883912576548e-05
6.67411176991731e-05
6.94736968646804e-05
4.61226289257802e-05
3.28208141415067e-05
5.34437968669828e-05
5.18471521503744e-05
3.35524753124467e-05
6.69276007775353e-06
3.47351754034535e-05
5.04411826266186e-05
0.000105303055995647
1.6002474075865e-05
6.15354911487613e-05
5.97014388819179e-05
5.57826507653855e-05
6.35733022150007e-05
6.21764110161493e-05
8.58166005250827e-05
4.58214350705198e-05
1.74033953546745e-05
7.5470300848698e-05
7.03991237798142e-05
3.89654525336483e-05
6.53376241257504e-05
6.6480738265377e-05
4.97596904748719e-05
4.740440053888e-05
9.26505560174936e-05
5.21486812987316e-05
4.42985111944301e-05
6.50057921432214e-05
6.99161065666928e-05
4.75219757385111e-05
4.6938040448285e-05
8.15214920195682e-05
5.15575643613131e-05
9.85700703581229e-05
5.00485642127241e-05
5.25325332453479e-05
1.28287860896597e-05
2.01271495797993e-05
2.50846775292853e-05
5.20521193792784e-05
4.77440463715571e-05
5.90201593908925e-05
3.53795883384293e-05
4.37734022454651e-05
6.41637015440501e-05
1.89799014130445e-05
6.86810780856524e-05
4.78689844578108e-05
2.43393900448009e-05
-1.54910014686135e-05
0.000123372690116729
1.84527205112552e-05
6.90887060060455e-05
3.77111162856335e-06
3.73738232489959e-05
5.72198805542604e-05
6.52452642201328e-05
-2.86762953144718e-05
5.37103238156611e-05
5.39817122201322e-05
5.19941732701501e-05
0.000103394209182689
7.70398728975096e-05
6.37944302025121e-05
9.11201170823184e-05
7.84092025416262e-05
6.31448069306803e-05
6.05839861729757e-05
9.30421817449966e-05
8.36207516140235e-05
5.95398371147016e-05
3.38688266198483e-05
0.000111308642014525
0.000141403256293714
6.80703450012189e-05
1.13489758227851e-05
5.90052960398307e-05
7.17921433330273e-05
6.34251316658594e-05
0.000101772652501105
6.68813813191542e-05
5.2065767309861e-05
9.81795878831453e-05
4.72632248089899e-05
7.92847910359481e-05
5.20601719106791e-05
9.50757126906524e-05
1.09405636917388e-05
6.50057296609992e-05
6.4506273410422e-05
9.12115579557835e-05
9.08289807811356e-05
4.97352025948972e-05
3.8312091311796e-05
-1.61192011294813e-05
6.25663028182789e-05
4.78109420030717e-05
4.69216544193924e-05
2.7961613176247e-05
-6.19005922974435e-06
9.88451463606941e-05
2.34515741207712e-05
2.2257224367117e-05
4.38378565555574e-05
5.68382363886075e-05
1.90607583522266e-05
5.10590547688871e-05
2.3018024476572e-05
2.00143069701007e-05
8.3802870278059e-05
0.000102977372794425
7.41492973104073e-05
3.61307074182827e-05
8.68720624730719e-05
8.87863232384189e-05
3.34508740258896e-05
6.94203275973104e-05
1.66419145343711e-05
7.2075260459591e-05
1.83093860200317e-05
5.20766131799445e-05
4.66619072767646e-05
3.65376288284242e-05
4.54464391694758e-05
5.69398732897709e-05
1.9816342121245e-05
4.74740275425117e-05
8.53499738923458e-05
5.20865872920397e-05
5.06785874225408e-05
1.91199613316285e-05
7.25148758442835e-05
5.12366427340393e-05
3.2597691191454e-05
7.50225781313674e-05
6.25606189440939e-05
-4.34385252517252e-05
-3.02498350907418e-05
3.29752152607998e-05
1.60292334611781e-05
1.74602981043806e-05
3.38917184264476e-05
7.88928720635801e-06
4.10747768197204e-05
7.91033853972863e-05
-5.65639719565935e-06
8.50225651749349e-05
0.000112280122803513
6.78212144939966e-05
6.9877335521768e-05
5.50554705454947e-05
7.85504041325409e-05
9.95371944396925e-05
6.16806570006234e-05
6.47703567572694e-05
0.000110885617704716
8.07443700810227e-05
6.12830944911133e-05
8.05658041876081e-05
4.68610110328013e-05
6.93309568702588e-05
9.49930844598688e-05
6.97510020915433e-05
3.77115345378628e-05
6.42746226943208e-05
5.26746023597634e-05
4.20810651345788e-05
-1.15630736953017e-06
6.03300480453876e-06
4.22268685537555e-05
2.52812123473445e-05
6.24444674832315e-05
4.86635025245962e-05
7.9523961122178e-05
3.82798836519045e-05
6.18648360088904e-05
3.12128798485153e-05
4.55834658166229e-05
1.07271879862149e-05
6.76077869515842e-05
8.6306970763009e-05
6.43666355658152e-05
4.72546589202106e-05
8.70230434075774e-05
5.08113048760409e-05
6.08387766038693e-05
6.5539367984782e-05
2.83365256575207e-05
2.98821462422382e-05
9.05098547562399e-05
8.83253734850841e-05
5.30202830642875e-05
6.04394368771309e-05
2.32662460973284e-05
3.79986139928518e-05
6.4643031837453e-05
8.45672968942379e-05
4.93366173968064e-05
9.32425022351975e-05
-2.18207908520182e-05
7.99955521940469e-05
3.60228609159525e-05
1.70305930364617e-05
1.16246811969227e-06
2.57993387364991e-05
3.33313380242684e-05
7.18895765701546e-05
-4.34679959826777e-06
4.89482925071215e-05
7.34217135911041e-05
4.711827671281e-05
2.17610943703862e-05
2.66987806656564e-05
5.30949325143499e-05
4.92243281421728e-05
4.89575792472242e-05
6.70366949024512e-05
9.71170160781689e-05
5.62854884663756e-05
7.04387423672255e-05
1.21998870007402e-06
7.56297695776695e-05
6.48489629573358e-05
6.69701318859202e-05
3.39377769714086e-05
6.43225100468471e-05
5.09718080070275e-05
8.82333074022028e-05
7.88462270115815e-05
1.36607190427301e-05
5.43909366314233e-05
6.81477171977253e-05
1.58341255413399e-05
3.02056874847968e-05
5.22708033606193e-05
2.04391123718639e-05
7.24298360102464e-05
1.04405953268937e-05
1.40157063637649e-05
7.72364214087636e-05
2.69094612395723e-05
0.000103299689027892
3.71336109955562e-05
2.13877011597126e-05
9.58625089494614e-06
5.63538663853247e-05
1.83861272166006e-05
2.04458331570082e-05
3.44774957087933e-05
4.59029962895122e-05
2.34809180625655e-05
6.39736912615108e-05
5.46334118796553e-05
7.01554659688014e-05
6.56562086505605e-05
6.78407753763009e-05
5.76679328236155e-05
6.63980759749197e-05
5.95258151025537e-05
2.79289867470339e-05
9.25683352031368e-05
5.03991276379325e-06
5.80358642222146e-05
2.18179770108921e-05
5.11903591531661e-05
-1.35508676176115e-05
0.000124313718218424
7.37568450034446e-05
6.46701069959426e-05
1.56929782699142e-05
7.27687702563436e-05
0.000110299561683661
1.88329563336773e-05
3.57833332471251e-05
2.15345903833988e-05
3.25374646992829e-05
5.85685664598627e-05
-4.41201593897766e-06
6.89079244834026e-06
6.94291625362378e-05
2.70192759878031e-05
5.74881372881645e-05
3.0063391055941e-05
0.000106655833091234
2.76103349422529e-05
6.6074720799746e-05
4.13228955212469e-05
4.66160501449098e-05
5.82750578646752e-05
7.33282411209216e-05
-2.12133298760752e-05
5.2065055830055e-05
3.7629658846568e-05
7.0382932362367e-05
5.5039683983642e-05
8.87733405673939e-05
0.000110295239250988
4.48111109576842e-05
6.00491996398016e-05
0.000131402134329761
6.98927136255434e-06
0.000132476546020692
7.46480203008084e-05
8.90676997396872e-05
8.44827526890444e-05
8.03599502830653e-05
0.000150062015447603
6.68511897681631e-05
9.12679400228363e-05
8.98100185949977e-05
6.17808023984292e-05
8.92404064899428e-05
1.41531757510173e-05
-6.13635905071422e-06
2.04705437120042e-05
7.37602234874694e-05
0.000121406975742857
4.74569215734955e-05
3.51384301229098e-05
3.96926633914338e-05
2.90142492843258e-05
8.26856663245875e-05
6.50442085321028e-05
3.79068399758268e-05
6.78591769566624e-05
3.87623475231607e-05
2.34166623840921e-05
5.47335764522678e-05
8.05346278915609e-05
5.75035053979965e-05
6.03972224012422e-05
1.57932509509848e-05
6.88453512626834e-06
6.99877754191158e-05
6.96064553693518e-05
2.5058612089346e-05
7.81575417090331e-05
5.26320205352515e-05
6.28408882511499e-05
6.90198449567924e-05
4.90539305369941e-05
9.84108135073669e-05
2.13539458052829e-05
4.45271633543805e-05
6.68752625324946e-05
0.000113135793336718
6.39212547936752e-05
5.14336326687709e-05
0.000109630910179969
7.50590803444461e-05
8.5628400680487e-05
0.000109808829714716
0.000115743073945412
3.67676806493961e-05
2.72964588592562e-05
5.23527796855946e-05
3.98674213096125e-05
5.44933585177943e-05
4.00044185904236e-05
0.000106023037090157
2.9283504097488e-05
5.70594838093257e-05
4.99173539992201e-05
3.88486689853084e-05
4.82260887326275e-05
7.31097443763603e-05
5.73003081207607e-05
4.77150825247334e-05
6.67028404328329e-05
-1.04336308197095e-05
3.97728658091203e-05
7.91673862629627e-05
5.66155465954698e-05
3.70613250672496e-05
1.29003938059618e-05
7.18907607365573e-05
2.55523485577182e-05
8.22879510337535e-05
5.36804771866463e-05
6.05520162042265e-05
3.44391652824588e-07
9.08719785308851e-05
2.00239509379025e-05
9.88802153992483e-05
1.58008785371768e-05
2.00589671642453e-05
0.00010153561656255
3.31240131593319e-06
2.4623967271688e-05
0.00010180493729809
6.13938971077918e-05
4.40500917810204e-05
1.65435583766383e-05
5.05975864266205e-05
4.27655371633102e-05
0.000108627295468062
3.27896427534135e-05
0.000116719026382213
9.39541990427154e-05
6.13510295459218e-05
4.10465593547041e-05
3.98561750339507e-05
3.07609184064634e-05
2.56535489761802e-05
0.000113068327013963
0.000100002662248473
4.45100364356081e-05
1.31910465987072e-05
3.90962262317782e-05
-1.30675963796195e-05
3.24860184590717e-05
4.64254925045838e-05
5.75379300181555e-05
3.98689367478898e-05
7.40929345383436e-06
-1.18669257557025e-05
4.42525750756889e-05
5.30205610623696e-05
3.81311273875316e-05
1.86137442577884e-05
4.23979316728304e-05
4.53161481651453e-05
4.40281785366271e-05
7.15150487477723e-05
5.52585526481503e-05
3.13912216725893e-05
5.71972923413399e-05
0.00012059178090525
1.60061847397652e-05
0.000119750255691603
5.38323911733694e-05
9.11315842228092e-05
5.52497521006131e-05
1.83743517979268e-05
6.52329627368089e-05
5.09458093351945e-05
7.79323726231786e-05
7.79806340128344e-05
2.73345457644174e-05
5.84430874611665e-05
2.48575669538179e-05
7.50663168939153e-05
3.47782475655999e-05
7.91792046842746e-05
3.72482259031458e-05
-1.5888053983096e-05
7.19792393225657e-05
3.77920638185915e-05
4.71811851303289e-05
0.000105953628769656
3.31638040046985e-05
2.85401951421592e-05
7.98697589728823e-05
2.910551493189e-05
1.92847669530686e-07
6.33862422848086e-05
-3.96111214844314e-06
4.07136236781576e-05
6.19151961401757e-06
1.7730983302938e-05
7.28342556949006e-06
4.08975735378566e-05
3.38040971442457e-05
4.56151280325786e-05
5.15819782660293e-05
8.0193217185713e-05
-6.34404388650054e-06
6.73503208602101e-05
-4.62725760936859e-07
-3.07040471995854e-06
4.14662994891456e-05
4.09700325140374e-05
6.23339027012525e-05
2.24090997375428e-05
9.41432663954154e-05
4.6472855086527e-05
1.25441525125498e-05
7.55093323352735e-05
9.64321276393829e-05
5.03486527012337e-05
3.27308605272461e-05
6.55201272878961e-05
6.27674326758298e-05
1.9403444988382e-05
1.24928076967341e-05
5.53747695252634e-05
4.18260550190009e-05
8.21764921499212e-05
7.48476110992166e-05
0.000109410130495836
1.63049482736853e-05
5.02476877283027e-05
3.9014755703433e-05
7.22138282468482e-05
9.82512953475021e-05
7.35459895978308e-05
3.51591609171462e-05
7.35448383616873e-05
6.78759572332878e-05
7.09213309010527e-05
4.15096598304997e-05
2.25551262934627e-05
3.21878383815512e-05
-7.10154508723563e-06
6.8828775014343e-05
5.83381541313386e-05
2.63811714415985e-05
3.21866800353197e-05
-3.73007421214824e-05
2.20446398154048e-05
3.53610580275077e-05
7.21953070483606e-05
3.81076186021696e-05
7.53072022396577e-06
5.35375345691826e-06
5.24832431454573e-05
3.59463808504824e-05
2.41617530767572e-05
-3.31670234934326e-05
4.16374111552639e-05
5.18416464358628e-05
9.97676903398996e-05
3.40671008829752e-05
2.29599761413953e-05
6.50648679297367e-05
5.5524394661292e-05
7.47839619778128e-05
0.000100495611596806
5.81049093543815e-06
9.19027533840093e-06
0.000106323728981134
9.13709565538383e-05
3.71211894116731e-05
8.09628726052491e-05
5.99136910756071e-05
7.59730351504232e-05
3.72378190577859e-05
7.18507494285534e-05
7.51677361647886e-06
2.58305887699602e-05
8.25346373496916e-05
4.1699043661103e-05
4.82676725330423e-05
0.000105056510520621
7.09338930047914e-05
8.50075702451916e-05
0.000105225868279427
3.26165174114359e-05
5.30542683018366e-05
6.43272292900336e-05
3.73856243136325e-05
3.49137262648232e-05
0.000106755045397335
3.52846219126711e-05
3.74582020653974e-05
2.94254525383299e-05
-9.1385597585055e-06
5.70283492422207e-05
6.53046495828993e-05
6.70375471594383e-05
4.71978660711928e-05
5.07574637331662e-05
4.89886534942943e-05
7.78939076871134e-05
4.40071081459103e-05
-2.03327212801476e-05
3.80760247905834e-05
6.27031957470129e-05
5.00421692653826e-05
0.000102246973225154
0.000108744372406009
2.81037840568263e-05
5.16671400266915e-05
6.932547993769e-05
4.89270214198894e-05
8.06604970018079e-05
8.10526669170346e-05
2.74369559816581e-05
1.43205810734744e-05
0.000110887114293777
2.33631644180016e-05
6.08275087964609e-05
0.000114416747810072
7.09912391785311e-05
7.66076594086754e-05
-1.06101892791329e-05
7.8957704040231e-05
-2.04686207630692e-05
4.5379416691584e-05
8.14925811455224e-05
8.69444596073203e-06
7.80206027600953e-05
5.07949023043777e-05
6.82316891154228e-05
4.04405899645544e-05
0.00015776431324257
4.33087365895228e-05
8.78243428327069e-05
0.000105729541200889
8.12885532711175e-05
6.77853423362158e-05
6.57672652971464e-05
-6.51084692612019e-06
9.31977590839391e-05
6.3145862779713e-05
5.35681286053755e-05
5.1778019940814e-05
5.11930020744292e-05
1.25715192148954e-05
6.44954621885061e-05
1.00227987766621e-05
6.78871424931159e-05
1.61846580761547e-05
3.5280258294434e-05
5.84269942553425e-05
9.11818483907295e-05
3.7525629511739e-05
6.21261544458334e-05
4.54901553733498e-05
4.37415852522321e-05
7.1195063414972e-05
1.92041848494184e-05
-6.47694573683921e-06
0.000122625681943306
5.00568241535482e-05
2.72848020176429e-05
6.55929760240617e-05
5.50841432265424e-05
1.46740617830182e-05
5.15584369719245e-05
9.25841652504083e-05
5.36704239380307e-05
5.92819306705435e-05
4.90951211545488e-05
7.5160355922227e-05
9.37324106503188e-05
8.08309119912127e-05
4.43254927478959e-05
0.000103221135541196
6.34423116966887e-05
6.05613266873257e-05
5.03632611848284e-05
-1.78565694028065e-05
2.05645735304084e-05
5.53241981616441e-05
4.08948672413465e-05
9.66697812639149e-05
7.68962350762795e-05
5.60653181692168e-05
-1.23075229175432e-05
2.41241716857082e-05
3.52693503135731e-05
0.000104192376527969
4.85282876707623e-05
3.22612290370607e-05
4.39256266531199e-06
3.37645786771777e-05
7.19334235984782e-05
5.98174611723207e-05
5.41334647374253e-05
8.54661606777254e-05
5.88158647116796e-05
7.13290321740426e-05
2.46950104867228e-05
3.96625376765629e-05
7.40567063579741e-05
2.54435874233554e-05
1.78317748676235e-05
8.94014765267527e-05
3.78429697174567e-05
3.1665051503892e-05
0.000105562748662082
0.000125751752841408
9.06621594703029e-05
0.000100925234154931
0.000113732816804811
3.26259717966143e-05
9.08931972785787e-05
6.33923594231595e-05
5.02574318711261e-05
6.7412574260234e-05
0.000142801175919274
8.13773077527507e-05
3.01533719654565e-05
5.16535200959919e-05
8.81126109168854e-05
6.88020381649859e-05
0.000101653432255984
5.88898437062777e-05
3.63488673547826e-05
0.000117765345344954
3.29315751400956e-05
4.76362343781278e-05
4.48110738834369e-05
8.29846483603708e-05
4.15498271762644e-05
3.462895605847e-05
0.000115717066641833
2.53251865901464e-05
1.68852109802636e-05
5.08346025801179e-05
6.25844021217642e-06
1.41472535986175e-05
0.000121630323431586
3.61726896734043e-05
6.20019540054764e-05
9.40861360209403e-05
3.61524244755439e-05
2.55398319528833e-05
4.22266149754501e-05
4.76831685493712e-05
3.18280518338074e-05
4.71498090594002e-05
6.39519314533768e-05
5.72371007250228e-05
3.78146565273528e-05
3.35515787480199e-05
0.000101013451617879
8.47844925191327e-05
7.49583833658149e-05
4.65540720415299e-05
9.6767809938984e-05
5.52506736224575e-05
0.000102728825766417
4.60315920409486e-05
4.44196533741422e-05
9.43839655099217e-05
5.78288496271697e-05
7.84044010736761e-05
6.61384476024846e-05
6.07447043129661e-05
8.32307638518539e-05
9.93140413118563e-05
2.90279396327754e-05
7.03593640319328e-05
6.50294072054994e-05
4.80083098339605e-05
5.37681467497729e-05
4.07348576026503e-05
4.12184911811764e-05
4.76526824825325e-05
-2.6188840339177e-05
4.96541439569756e-05
2.75900981011444e-05
4.53330658389112e-05
7.03711866374198e-05
4.97405800430883e-05
3.06211655100847e-05
7.52039467539738e-05
4.53786925356043e-05
4.74720085315851e-05
9.43801727694221e-05
2.30567954636903e-05
-2.55040149313104e-05
6.41431432625736e-05
7.35964704418967e-05
1.7573171248865e-05
3.68609031673146e-05
9.49889309026793e-05
2.65384867493593e-05
-2.43259506560782e-05
7.47916638325286e-05
2.23594200141681e-05
3.62121990113598e-05
7.311559209769e-05
9.74440750139938e-05
0.000139973513437319
-2.63940310843633e-06
4.64968823959953e-05
1.26937277261363e-05
8.16284102061867e-05
-1.18090910287131e-06
8.31848824111149e-05
7.61178404909949e-05
3.10666964292933e-05
2.62633016955815e-05
6.16109103673705e-05
5.98288924556796e-05
5.90081155348007e-05
1.96698322246768e-05
7.09151931298858e-05
5.30411091769774e-05
5.06981624622965e-05
4.34577617939239e-05
7.81794324029108e-05
4.94144979117313e-05
9.70649173000983e-05
0.000120968604395165
0.000114617657365736
6.36469558063061e-05
1.80460661909904e-05
2.52797348216942e-05
4.58077723278939e-05
7.38880836767675e-05
9.66899477318646e-05
6.17557170609424e-05
2.9219679603437e-05
1.40659494593487e-05
6.32076585260109e-05
3.66030327643969e-05
3.87331319745399e-05
6.9591087098273e-05
5.13338838336451e-05
2.79276969968643e-05
4.93482603146673e-05
-2.21611555297905e-05
-1.23346738253324e-05
7.30426858360143e-05
2.34458814972846e-05
7.27342472942093e-05
7.60616319368603e-05
0.000136493267129711
5.72596972642955e-05
1.18814408477772e-05
2.7455254345342e-05
2.03963044597012e-05
6.95231190866919e-05
1.68452005423082e-05
2.26832141112973e-05
5.09724098827323e-05
2.03805367570921e-05
0.000104252242534075
5.79936256252107e-05
4.53661832315969e-05
9.02647685825579e-05
5.9035350714862e-05
1.90473722389051e-05
-6.40829692008745e-06
7.0778637481792e-05
0.000125789126722941
4.83641067043721e-05
7.62304595461804e-05
7.15757631799011e-05
9.41193684539612e-06
0.000127451595939401
0.000109900486487255
9.48983658315031e-05
8.96199451506916e-05
2.77205832581271e-05
5.61371950583107e-05
0.000105588305923298
6.81562416743394e-05
5.1302547142595e-05
6.23899676502368e-05
5.56586943467829e-05
8.98058902553048e-05
6.63512630888167e-05
5.05964146552087e-05
5.90114570350733e-05
5.60728988994442e-05
2.40176485433319e-05
2.03089111615205e-05
4.36914660898148e-05
4.82025809363383e-05
7.6003820828958e-05
6.9587909327375e-05
6.25546783494812e-05
3.80249619504313e-05
5.48044300392268e-05
9.17156354721567e-06
4.01063306491712e-05
1.31783760671759e-06
7.791863628154e-05
2.80077595788062e-05
4.51610848695304e-05
5.68695117826933e-05
6.83973090207817e-05
4.92346428746156e-05
7.38417522341356e-05
7.44106671701021e-05
6.51063602147854e-05
3.57022528385143e-05
5.47556696712989e-05
-1.13595678578125e-05
9.62610241365964e-06
8.01470653210214e-05
5.41302049112512e-05
9.47115988658101e-05
7.45885858129547e-05
4.0238188933857e-05
-4.81641412759839e-06
4.79392665281318e-05
5.39757962450397e-05
6.6736828755204e-05
5.34779774367071e-05
0.000113310105260452
6.66924587487021e-05
7.65758192395528e-05
6.45337183697619e-05
6.46450518701188e-05
3.52521285920874e-05
5.41652871226384e-05
-4.61729700224893e-06
7.27455794199663e-05
4.6538317486924e-05
9.94507975530748e-06
4.60396427935463e-05
9.49200900615873e-05
8.08945464770568e-05
0.000110509933819582
8.20874434647465e-05
8.45770552799163e-05
3.41823752935491e-05
8.55032005224128e-05
3.3966061306422e-05
9.17138914001362e-06
6.40809111940612e-05
5.64030368193786e-05
7.77310185992736e-05
5.22780754714338e-05
5.22904088434166e-05
8.75263480910657e-05
8.22688805928586e-05
9.3257249086302e-05
3.17661435694466e-05
2.43346557388272e-05
6.3281337688712e-05
7.17094141392071e-05
2.41997899032171e-05
3.13389107362702e-05
6.28529990921598e-05
7.81404270161153e-05
6.67738706422436e-05
0.000117000939452896
7.4340994126876e-06
0.00010201214553729
6.17267933667764e-05
6.80858407776859e-05
8.96575825928958e-05
4.85196710040085e-05
5.23617056765374e-05
2.36787548151786e-06
9.08299458956582e-05
5.95712224205447e-05
-2.03925038321982e-05
4.69279587562742e-05
3.49588927394307e-05
2.65768864141859e-05
0.000122416581528891
7.81513998395492e-05
4.28682597826751e-05
4.30532234495444e-05
4.19466123133922e-05
5.32261070731203e-07
4.96227743155145e-05
8.35093935320977e-05
7.62559529375962e-05
8.57647023193797e-05
2.38158105523059e-05
1.90322768727533e-05
5.04334016069809e-05
1.1334195216712e-05
8.16083322589318e-05
9.28306873257779e-05
3.17748778139476e-05
3.85742132624072e-05
2.64420698147466e-05
3.76824715243826e-05
6.63482589052704e-05
2.99450570408639e-05
5.84603672424212e-05
2.61328811674653e-05
5.47794974766109e-05
7.44865545826875e-05
3.00719771350115e-05
4.4826812204021e-05
7.56899809883575e-05
3.86931771486816e-05
5.51900952110521e-05
8.97956288928853e-05
4.72670786958059e-05
7.06543594833214e-05
7.60435431009715e-05
6.74857923107223e-05
5.79316406447591e-05
2.24756133798629e-06
3.12767969503252e-05
8.06522306744947e-05
5.1592145637057e-05
4.93970942829839e-05
6.76655604687141e-05
8.71992681645772e-05
5.34750889201366e-05
5.23707437735447e-05
7.69332030625741e-05
5.40258157981874e-05
5.16744341912401e-05
0.000106148835195411
7.92747783623585e-05
1.02553582042457e-05
9.54117038631757e-05
3.949392842671e-05
7.14080929118434e-05
2.46621586899835e-05
2.58650440831578e-05
8.27905776183938e-05
-2.03048960879205e-06
3.25079983238366e-05
3.16717378321117e-05
1.33555542695817e-05
2.95137295207519e-05
0.000102907589869637
-1.19015770886221e-07
2.94784005294673e-05
9.25439853322916e-05
6.11728392579463e-05
-2.49686615728108e-06
6.13396663239683e-05
0.000117383077831002
3.06181738449629e-05
1.54137618775694e-05
8.94824847302226e-05
0.000116329506420825
5.81635991090611e-05
7.49581155434591e-05
7.82008564255074e-05
5.07667690572772e-05
0.00012430351335361
5.70241600810728e-05
5.77123485096363e-05
4.01731541727883e-05
0.00010183021345141
8.91557707157766e-05
6.85887166055631e-05
7.56159083864157e-06
7.69222403157297e-05
2.84045308203332e-05
3.33630431902244e-05
3.39443640290702e-05
4.78109687961052e-05
8.8828156261611e-05
8.66560803604071e-05
8.85889229108055e-05
2.45304191774652e-06
4.45620878740062e-05
2.83183548648374e-05
1.46958523270807e-05
1.70314974595409e-05
-2.73987410491543e-05
9.53684362243007e-05
7.17858105778609e-05
4.68622991788608e-05
1.84636753347843e-05
5.37187105743456e-05
5.49662580099581e-05
2.40665611279959e-05
7.06142919879583e-05
5.19940845115261e-05
1.39032423995513e-05
7.26321895196259e-05
6.67434365939312e-05
9.06731251206287e-05
6.50110421702892e-05
8.03729612769797e-05
7.19224354317722e-05
5.74558436576202e-05
8.49108659739149e-05
3.32955345286125e-05
4.95795236959521e-05
4.00803345566854e-05
6.04886379758055e-05
5.90876999100742e-06
0.000113905219190924
3.71928911842134e-05
6.41617614121478e-05
3.23858332009334e-05
4.2963903361551e-05
1.35916493997391e-05
6.17099234560006e-05
9.20206305310305e-05
8.74986595779471e-05
9.17888576191705e-05
2.54581347041299e-05
4.28810325498e-05
5.32019887745613e-05
3.66136275536954e-05
2.33755310208735e-05
-3.09134540385304e-05
4.04774788463761e-05
8.38923261352165e-05
7.45791621239863e-05
4.63752212368938e-05
0.000135237548182402
1.23752847693785e-05
7.62405040293503e-06
-8.31556840212225e-08
7.15613893038871e-05
1.50893894408148e-05
4.11905698341132e-05
5.6508124242709e-05
3.26533773844778e-05
9.77645828076223e-06
2.60594103722339e-05
3.37227426753114e-05
-4.34165768790255e-06
0.000105141099449512
8.22611468623074e-05
2.85807835758607e-05
7.32631830732146e-05
8.10260667005686e-05
3.7515356594097e-05
7.36308436709935e-05
2.78115869129258e-05
5.17688507469014e-05
4.89475443685448e-05
7.70359403010599e-05
0.000115138645838568
3.50472888146313e-05
0.000104796804025767
6.64659700920712e-05
6.35400393792884e-05
7.17155909010549e-06
2.25105096540118e-05
2.70168826095594e-05
5.05909629800367e-05
0.000126478174353623
0.00015055960374689
5.90483153338507e-05
0.000135423659950302
4.44571456896255e-05
3.84992033092813e-05
0.000112431295703417
5.917849466744e-05
4.98285742000148e-05
6.68561171974527e-05
9.77678878393103e-05
4.27409706958747e-05
6.16011546379719e-05
4.90753109095274e-05
5.90198706381378e-05
6.21468895201557e-05
5.10172122117816e-05
4.54322502612089e-05
2.74331239529912e-05
8.59631476353133e-05
4.21441806024983e-05
5.84586836175934e-05
9.13388388494183e-05
1.24718767960318e-05
4.43907518388533e-05
3.7634934245073e-05
5.7101484732418e-05
-2.58476167124921e-05
6.01739526073521e-05
2.15534444334291e-05
5.47893778299825e-05
-3.17098230861955e-05
5.40137415483176e-05
8.22818481097115e-05
5.41748647181315e-05
6.95602437042425e-05
5.06818856621118e-05
8.16591501198507e-05
4.27738058639856e-05
4.96661178372382e-05
3.65081778633911e-05
8.40322516921157e-05
7.15952781963314e-05
4.48888280671027e-05
6.39734844351689e-05
4.53263007875287e-05
4.50931417676713e-05
0.000171075515739843
6.64606486709331e-05
7.90433319568939e-05
6.14283733508891e-05
7.89477471595955e-05
6.98870236006362e-05
6.63452658995212e-05
3.4592458756953e-05
6.97759900628062e-05
1.3145097625732e-05
5.31904103480603e-05
4.82403106240172e-05
5.47729470958439e-05
7.55211854381232e-05
1.26805363780002e-05
5.70183365982261e-05
6.00827733221026e-05
3.00379214205084e-05
7.02420344501465e-05
3.23055693307586e-05
7.7808495854524e-05
5.69686479745948e-05
8.24173653033397e-05
1.62181600098173e-05
6.8890898285439e-05
4.98548566250906e-05
1.0944126975448e-05
3.37386892133968e-05
3.16194057964133e-05
5.36389637040641e-05
1.43459547574476e-05
6.48712981503894e-05
6.33488495133186e-05
3.83296692695561e-05
6.39594633382697e-05
7.61052723078504e-05
2.37196317689236e-05
5.3447293768161e-05
0.000146215702466108
4.64823277788332e-05
7.73212383823659e-05
5.85323321900686e-05
6.78686674514115e-05
6.71765372028664e-05
4.13893375145354e-05
5.46722087712494e-05
3.22973344250106e-05
5.35853538023918e-05
5.19268715474301e-05
4.82675738566291e-05
8.63003558296782e-05
6.16006651044122e-05
5.64791362493194e-05
5.43098431344334e-05
6.67594196938975e-05
6.31361166896022e-05
1.26026563417914e-05
1.21700378955961e-05
6.69989859975769e-05
3.58852103204821e-05
1.8673984925626e-05
4.40590394102719e-05
4.73439950480598e-05
1.77928862664329e-05
6.58627707354536e-05
6.36555190571679e-05
2.55818403580975e-05
3.49623155308168e-05
-4.6462293555311e-05
5.91254102268267e-05
6.83297182047214e-05
3.70747525702188e-05
1.32555688476384e-05
3.4071573839938e-05
3.84058973583461e-05
6.33264681804684e-06
1.31964949308614e-05
5.48819007235918e-05
3.2245733305704e-05
3.77885639117083e-05
0.000103886684679097
8.48053372761576e-05
6.49832458156082e-05
2.52596512242153e-05
9.35739064164296e-05
0.000104108396499709
4.65309028806639e-05
2.95948848948558e-05
7.71582671530349e-05
8.83782110162759e-05
2.17981254042237e-05
9.30144492109676e-05
5.61632778328981e-05
8.28627189255192e-05
7.49041844643372e-05
8.50446206779488e-05
7.28513532606298e-05
6.75134143903084e-05
-3.64484397088457e-05
3.95637665146436e-05
9.98491572620494e-05
-6.13096871923415e-06
4.2920506124931e-05
8.02104333790572e-05
5.42712815908967e-05
3.22446997439656e-05
6.52662446231386e-05
4.38883781724657e-05
1.32395151812772e-07
2.33844812612709e-05
8.53644989630895e-05
3.55655841310333e-05
2.06652381848821e-05
6.46883261525985e-05
5.75826935833055e-05
9.97885246210796e-05
2.26285490960217e-05
2.0915721964473e-05
0.000102186246325608
3.65307627705902e-05
5.44996108652727e-05
3.54448293478666e-05
5.0785378304186e-05
1.38510123904296e-05
5.12543940487874e-05
5.47150202320666e-05
7.9572159921367e-05
8.42006354940963e-05
3.51329004123884e-05
7.55579617159338e-05
5.17419001761427e-06
5.57136270777002e-05
6.30258322039623e-05
4.00773971989464e-05
6.99212913851541e-05
1.94277653332241e-05
6.11274490721721e-05
0.000102888275769902
5.73711497110694e-05
6.24527477928321e-05
5.34818477891299e-05
1.4270947140974e-05
0.000102697548231173
0.000120648385811743
7.68887640122544e-05
9.58328549629933e-05
0.000124299754002037
6.4013172475605e-05
7.75961554882637e-05
0.000126123309112442
6.7294139554324e-05
4.62118682437352e-05
2.30006664096889e-05
1.55484589549883e-05
4.36775939159214e-05
6.9543121669318e-05
4.98281021196203e-05
1.2514694564316e-05
1.7200236499739e-05
4.16483830878072e-05
1.36520301596424e-05
9.51902926539644e-06
5.60230891823957e-05
6.31771055911109e-05
1.78124971277003e-05
-2.0993883512695e-06
1.20372622634495e-05
1.20066694270511e-06
4.80770175456677e-05
1.16836415788834e-05
1.42878819931846e-05
-1.60558822898857e-05
5.59376168683207e-05
6.17867648897478e-05
2.65275241175262e-05
5.26903760300096e-05
5.30809892510437e-05
7.74716707071385e-05
9.85407808034533e-05
6.48490584391526e-05
6.74665703023729e-05
8.3439630824972e-05
3.53660451306932e-05
5.87371656074149e-05
7.88200159333468e-05
7.49969794885837e-05
6.07574778069036e-05
8.3354486238028e-05
7.98679380505874e-05
6.90211759902635e-05
8.21789257925787e-05
9.0367110365452e-05
6.68603035839298e-05
2.12967965947566e-05
5.01294235988026e-05
7.18416625776657e-05
6.81659159028647e-05
7.65048287864837e-05
0.000104446484109821
4.09129319734155e-05
4.84635337615253e-05
6.07603059561082e-05
4.56388189754433e-05
4.10071623269065e-05
4.75657505259673e-05
3.29846544104692e-05
1.39242346620086e-05
3.949286001376e-05
8.07278131686509e-05
3.77084349029324e-05
1.97582109581437e-05
4.05630928749948e-05
1.87579888186593e-05
4.56619398161642e-05
6.87463029169825e-06
-3.20217966792245e-05
2.39409703146193e-05
4.87974528443392e-05
3.98012104439592e-05
2.35023985382806e-05
4.49490465562006e-05
2.17439355357778e-05
8.24528302290529e-05
3.60714577526099e-05
6.44939462628285e-05
2.29312471161271e-05
6.03899881195701e-06
9.43945710412981e-05
6.5873171401894e-05
7.71325939536498e-05
7.09530834440022e-05
8.06139516571638e-05
9.51016308002016e-05
0.000114566119726832
5.06001837961857e-05
5.96886324698207e-05
9.27440128984319e-05
8.36965361745583e-05
5.08367004722101e-06
6.6337521647755e-05
3.74149381200767e-05
4.71405269141673e-05
5.18669930338998e-05
0.000105010917895271
9.74301588857966e-05
5.44188349090335e-05
5.81364466217901e-05
1.19521452834289e-05
9.6920289924435e-05
6.74628597336741e-05
7.2100208521202e-06
2.77277802865827e-05
3.02034321611833e-05
4.94369598558204e-05
4.7283437413008e-05
2.330940605288e-05
4.66067083349417e-05
2.28921120634389e-05
-1.97877456736142e-05
6.94794039001976e-05
1.88183049642487e-05
7.16344835276317e-06
-1.75168520258308e-05
3.68343322169153e-05
1.42913242488625e-05
6.79899221750217e-05
0.000111557168554585
8.11688404432892e-05
0.00012543217758835
2.81213884434143e-05
5.47290688586029e-05
5.31736961722274e-05
6.82517144084689e-05
9.09049452878212e-05
6.59363148888535e-05
6.31494583908573e-05
8.12656913022649e-05
3.85861635844537e-05
8.49224234630496e-05
0.000109970725135221
6.3170781084009e-05
5.93361844517677e-05
0.000135121985776159
7.66887598158495e-05
6.06874281623519e-05
8.2199365237894e-05
5.13641228096459e-05
7.18990206830776e-05
5.99494638211278e-05
9.1387203114758e-05
2.83052939184742e-05
4.48423309465945e-05
4.79773214221977e-05
6.59106839173316e-05
9.5793980596251e-05
7.00063919018596e-05
3.23338429616176e-05
9.67724487325161e-05
5.08067758303784e-05
4.19564006095026e-05
7.6613157973588e-06
7.89318730867249e-05
8.75675029015562e-06
3.2076658678885e-05
3.94159534573714e-05
4.85042502615605e-05
-4.21077953759005e-06
3.92885303986784e-05
6.19335963922283e-06
3.5792530984719e-05
-2.20410628758444e-05
4.00367312362885e-05
5.22906451413347e-05
0.000109532710496094
7.2340882494374e-05
3.05309003945104e-05
3.19652709788649e-05
2.74626124034603e-05
2.58045189346784e-05
6.70343271732968e-05
8.98909051345586e-05
4.41064424745733e-05
6.02863552556064e-05
5.40325847759228e-05
8.74700818200383e-05
8.06184682644965e-05
5.75344357608519e-05
3.49402653658077e-05
8.65215296704985e-05
0.000128476104077848
5.91729997850656e-05
9.92827954046914e-05
7.35476852935933e-05
0.000102739377973622
6.54374988403907e-05
6.8232416717234e-05
4.63889243305678e-05
-1.84947482817704e-06
0.000106899194390696
7.73086328251147e-05
6.05716090819373e-05
9.63018358625224e-05
6.74924648297143e-05
5.27860008340395e-05
5.73281493257292e-05
4.83167620745196e-05
2.44168041962174e-05
4.69827224679271e-05
4.92154765297083e-06
3.0008539707949e-05
5.83206387595201e-05
3.77443427875385e-05
2.88584409107842e-05
2.18921651774256e-05
8.17207162547283e-05
7.71613118292143e-05
5.45362296396619e-05
8.35284244355579e-05
3.94588878884519e-05
0.000107308782122774
7.09357808776621e-05
5.17404489921001e-05
4.19054998536428e-05
8.98166641093707e-05
3.15525895763558e-05
3.99424224706049e-05
5.86623142901812e-05
0.000105642596015325
0.000100930237801418
7.20434138221436e-05
4.46224850779715e-05
0.000123595947599077
9.36573694560293e-05
3.07834691808554e-05
2.99920177367309e-05
4.40924683678955e-05
0.00010586238420981
5.97360682416918e-05
9.22535102659677e-05
0.000109282147888663
0.00010254185044316
9.07946003214629e-05
8.93759925286387e-05
9.07933859736237e-05
8.31381983044134e-05
6.52345064127398e-05
9.28899172483969e-05
5.75664671396522e-05
7.70981482190884e-05
5.56509462066829e-05
6.37211229590784e-05
7.94271013785955e-05
7.06565705211235e-05
7.12449159430939e-05
5.39958305373092e-05
8.38289779201535e-05
6.77312976414276e-05
5.29727434337446e-05
3.8963210309598e-05
1.30265468890612e-05
-1.7957503250882e-05
6.40149730504388e-05
6.85388168633244e-05
6.06865299849931e-05
8.20097087362521e-05
2.33323661450764e-05
0.000124698545276646
-2.30286353490388e-07
3.80221374709562e-05
8.0426559210737e-05
2.53884670344308e-05
5.50977812466172e-05
-1.69682618633399e-05
1.25318320584134e-05
7.95880506874266e-05
2.35861186181839e-05
2.85160602530041e-05
-1.47802926835279e-06
3.75970728111042e-07
5.06015129665409e-05
6.20112913928492e-05
4.33130481707367e-05
0.00011402623894035
6.84579910898154e-05
8.32326739414596e-05
7.58148643954275e-05
9.92766429799272e-05
1.29186572649933e-07
5.50889645591453e-05
8.71992059924576e-05
5.64129142571831e-05
3.62333973200119e-05
8.02246278023906e-05
3.38290655668095e-05
4.13681683936867e-05
8.50663689805356e-05
4.81826409841272e-05
9.05057077394103e-05
4.97232840217765e-05
-1.25969688025355e-05
6.5941498567875e-05
7.08267939006398e-05
3.21947365686792e-05
6.22661242596242e-05
5.1979196454883e-05
4.36650052453272e-05
2.37042390005108e-05
6.31382048571984e-05
-2.63540547122423e-06
7.17990202848892e-05
1.36666335794804e-05
6.76977401137288e-05
7.10614421547442e-05
5.19966528835878e-05
8.70291877539048e-05
1.11966414906849e-05
5.58707345376657e-05
7.69738991783128e-05
3.71780497757459e-05
5.62979622184392e-05
4.47766693154374e-05
1.17531734787472e-05
9.22521136529132e-05
4.8474415074519e-05
3.12827503799599e-05
1.6294365440854e-05
5.37525174938185e-05
8.42320837038949e-05
8.86143876871616e-05
3.62684958914458e-05
4.89717390631424e-05
7.1339949518964e-05
2.08669395230138e-05
7.85290044482191e-05
3.58791644794738e-06
-3.3581924670535e-06
6.27004952854636e-05
4.79412890788842e-05
3.92964803055096e-05
6.05356824189583e-05
9.10885778975881e-06
9.15378068452264e-05
3.96639312783754e-05
4.15258192476443e-05
9.54103758769621e-05
2.95324606474099e-05
2.94732990734441e-06
3.9024834193552e-05
5.32174941645579e-05
3.11032893748952e-05
3.05171893998596e-06
5.09710763343673e-05
1.40910275613275e-05
1.94577188698841e-05
2.19371478171167e-05
7.8732919955376e-05
8.62381713859132e-05
1.28698420761242e-05
5.1584518430736e-05
8.61316472039969e-05
2.98652508747108e-05
5.09968715934376e-05
7.94878344508563e-05
5.12517619411378e-05
2.45515527324943e-05
3.92602580140618e-05
3.50895222068937e-05
3.02558236797781e-05
5.44636535751669e-05
0.000103415832527498
7.91958842809224e-05
8.02969866534135e-05
6.53626084605246e-05
2.54197775169922e-05
5.76102707308102e-05
0.000109135937619215
5.27347294814136e-05
3.71152154105111e-05
3.10583610474754e-06
6.20969962143718e-05
4.7681307366293e-05
6.6515715128451e-05
5.09159675490159e-05
8.72938390831979e-05
9.33800705273379e-05
4.4281391430099e-05
3.99546800770298e-05
7.81177469413684e-05
2.13403134860237e-05
7.35390444524488e-06
1.9960361857745e-05
0.000108444041686669
2.65137659375071e-05
1.65585711189571e-05
8.16483381787781e-05
0.000105977834528832
0.000125553912695711
4.59527976219432e-05
5.45319017215389e-05
3.50710454838224e-05
0.000121337365118634
-2.74493183732566e-06
8.30303349600928e-05
0.000103660408265354
3.55850453893714e-05
3.82001340332178e-05
2.71798030795854e-05
9.94279651338387e-05
2.48249397551413e-05
5.47321253070132e-05
1.06143727210796e-05
8.54753723200359e-05
7.81126985897497e-05
3.12572475828928e-05
1.15527108420178e-05
6.47891214594984e-05
0.000101793658703575
-2.67997056578921e-05
3.95862409768342e-05
3.77675831334477e-05
-1.45103854606758e-05
4.94123057993215e-06
5.68929150069513e-05
2.00947049520924e-05
8.83471049028922e-05
4.86166567037515e-05
9.49668603307081e-05
8.85316573939621e-05
8.46634167680943e-05
3.85027437563211e-05
7.73941613860894e-05
2.71806312543386e-05
4.22446549819349e-05
3.36962212229157e-05
5.04175216778414e-05
8.54056124060271e-05
7.03724764053617e-05
5.72867077856443e-05
-1.52616311249456e-05
8.25058964447979e-05
4.38368425814243e-05
4.92943626709557e-05
6.27021613202219e-05
9.15745777836364e-05
0.000103860065847241
3.0459793387102e-05
2.10433275801934e-05
3.99677967482278e-05
6.20580673719241e-05
5.19260854316929e-05
6.61728866397859e-05
-4.36287149917952e-05
2.98047922735311e-05
5.89349370484943e-05
4.18696219976179e-05
5.95331127515733e-05
1.41053581319099e-05
1.22053986649453e-05
6.13741203807471e-05
9.66849592737392e-05
4.42303449327261e-05
4.92553064447911e-05
2.99984796698964e-05
8.28676227684084e-05
3.31525388827815e-05
6.36563226410395e-05
6.05802129105892e-05
-9.41363288434349e-06
6.25912228392703e-05
0.000158102322743906
5.76699960917099e-05
7.68071995991056e-05
5.07945197681589e-05
5.1927382447002e-05
8.24356587238601e-05
3.71350781735445e-05
5.1658821989612e-05
6.66230473643838e-05
5.48908024170354e-05
9.73711303183603e-05
9.10184746241106e-05
4.96623649789741e-05
2.50715613554601e-05
6.71645546929898e-05
9.69091896661446e-05
9.64958108451328e-05
6.05249819561038e-05
0.000109772833450203
8.10143380040948e-05
6.88843544654599e-05
7.02320314018903e-05
5.61005415725997e-06
4.73297147955963e-05
2.33173800816345e-05
9.72953945376278e-05
2.03210846356576e-05
6.0318917380609e-05
1.10481479982313e-05
6.44227445534123e-05
5.61092087540206e-05
1.82989511519012e-05
9.35998186712104e-05
5.90085286381953e-05
2.28267928009195e-05
8.78003525526495e-06
5.40951511301895e-05
4.33622476278922e-05
2.52193638565049e-05
6.08774224896379e-05
4.7036401108812e-05
3.79849808475976e-05
9.64948047854899e-05
4.1112341586324e-05
3.66087116306755e-05
5.31094675364935e-05
7.80142986390805e-06
6.75181325642357e-05
9.5344167178447e-05
0.000129372090158792
5.59094674511869e-05
1.76817010151787e-06
0.000105380760012899
-1.47013419957998e-05
0.0001013880112937
0.000136792601908252
-7.63856277657309e-06
2.05753245428338e-05
3.89334667775358e-05
7.59006166314716e-05
6.66755050522771e-05
1.56084909518686e-05
8.89187217653718e-05
4.10093871830973e-05
6.06218392863788e-05
6.36919704251517e-05
7.91113551314459e-05
5.62166274850451e-05
4.77847099307785e-05
4.80816719126061e-05
-2.45911784181551e-06
0.000113504042540304
6.56338628045586e-05
6.62222935018458e-05
8.81940135622761e-05
6.39219118637969e-05
2.10140938374346e-05
6.18190718775772e-05
5.53155598188189e-05
9.9561878656584e-05
5.77889709256082e-05
4.03044122134121e-05
0.000109560278443889
-1.63805383915742e-05
4.97959975728082e-05
8.52729473821386e-05
8.40167240470962e-05
2.77331343944609e-05
7.46007001835764e-05
1.49671365254376e-05
5.92856971860618e-05
1.79257440278588e-05
5.29252158521853e-05
9.40605307278162e-05
7.04121860860959e-05
5.62322674999134e-05
4.12157775277123e-05
7.35805829967413e-05
5.25522779600215e-05
5.8375329676603e-05
-1.13024270177715e-05
3.60869262866476e-05
1.86456121375791e-05
-9.4205794418075e-07
-5.16067855175861e-06
2.50870043527183e-05
0.000103922074363697
6.29522505936142e-05
9.50729121215175e-05
2.35594499116881e-05
7.97724342932074e-05
7.92142643555299e-05
8.78558754575121e-05
7.97463001534134e-05
6.13670577011255e-05
-9.68135115137579e-07
7.9708995127681e-05
5.54056214612679e-05
6.86248291787763e-05
4.97179552832732e-05
0.000113814356016822
8.57058757195975e-05
9.17700800110022e-05
5.46291882469162e-05
2.92590115862159e-05
5.23440990719137e-05
-6.99747683236912e-08
0.000106381972567189
2.51136731841108e-05
4.17522285157513e-05
2.08292185265102e-05
7.8259823700644e-05
2.04102442291085e-05
0.000101157659555978
4.51650756410272e-06
3.67428519384602e-05
2.34001634320523e-05
1.95672591267205e-05
5.49560917383099e-05
-1.26886560157e-06
1.27552939180194e-05
-1.1320808538567e-06
5.0873846723247e-05
2.20613275328577e-05
1.75850756569693e-05
0.000103183642377584
5.17044001497759e-05
2.05359983981851e-05
7.62395034668065e-05
5.36040691117514e-05
8.56041996654522e-05
9.99197064414433e-05
4.04275427188346e-05
2.95685340282204e-05
3.50504650240336e-05
6.53500948432333e-05
4.57493819214652e-05
-7.58109593506804e-06
4.02861755402249e-05
7.6390899873729e-05
9.79675367983372e-05
5.85426419640859e-05
7.21701011586885e-05
1.03961629479944e-05
8.45362315724601e-05
5.73602950185207e-05
0.000118303563273341
9.95281055189941e-05
3.39218486051639e-05
6.56145922917376e-05
5.70557513547923e-05
6.91992798094726e-05
-1.28776654782731e-05
8.28571731818613e-05
3.83085400601191e-05
4.97335447403497e-05
-1.39516245176857e-06
3.71535690261859e-05
6.30314645789712e-05
1.36650527119123e-05
2.04730185008986e-05
6.38023501690837e-05
9.70029065830256e-05
5.04108679851423e-05
2.60418615695571e-05
4.30956498675593e-05
2.74487058532383e-05
1.51297764800547e-05
2.41652674791215e-05
6.3929117931713e-05
2.62989775037898e-05
4.14989320487968e-05
-1.66063930764459e-05
4.75611126242378e-05
3.86676549240248e-05
0.000108515300189434
4.96552932120449e-05
6.36151042785527e-05
1.14688165349678e-05
1.26889151976924e-05
5.11572200700134e-05
5.44334506730581e-05
5.05362765048073e-05
4.70672016933965e-05
8.10493901356748e-05
5.11717134994585e-05
9.58628485669753e-05
4.10092520094441e-05
3.22206173556454e-05
4.92317395598282e-05
0.000105588928719067
3.06736250157568e-05
3.11941754108639e-05
-1.80045910383136e-07
7.29398833494815e-05
8.6451404640824e-05
8.36231148894551e-05
0.000121090782258912
6.53966182306579e-05
4.79183471437735e-05
2.12982036472955e-05
9.40275373916326e-05
3.7339294823687e-05
7.23506403033299e-05
2.64772194305676e-05
6.73786164360682e-05
0.000110531268456364
3.3420682641374e-05
4.11028596140528e-05
4.82950412731214e-05
4.14195440263787e-05
-2.24381051452452e-05
2.41920474299119e-05
9.92023918655818e-06
4.64793287253269e-05
5.61200151082749e-05
4.43614419565646e-05
5.95100211020007e-05
2.18067623611079e-05
3.19401680757538e-05
9.52550632849007e-05
2.92879538516282e-05
3.35802007057431e-05
7.87629456449474e-05
3.91186961726183e-05
2.60591456650858e-05
3.48041395571496e-05
6.22084527342749e-05
9.25958705819995e-05
9.18944090797797e-05
7.22035957199192e-05
7.67880411516113e-05
6.24845506634086e-05
5.34435534330412e-05
8.54783250446945e-05
6.48221275330022e-05
7.85970181682856e-05
1.7822735096386e-05
2.4779048536012e-05
5.20799425011899e-05
3.21697671483738e-05
7.41583327922647e-05
1.98796983732746e-05
0.000149672341811993
9.52175753900984e-05
2.03098850409756e-05
5.60778351883298e-05
6.82705857299421e-05
2.92053224288785e-05
2.08600778566171e-05
7.22149496252408e-05
3.71331319768139e-05
5.49258458362934e-05
3.06754435813022e-06
3.78536262301414e-05
3.39329434133616e-05
2.2915820397593e-05
0.000130485910670969
7.7233468737639e-06
5.78305153823539e-05
7.26669716271515e-05
4.01490380716558e-06
1.09183556412529e-05
3.75928951481765e-05
0.000125700298010593
2.9322743488394e-05
5.95468785059363e-05
6.85016730605648e-05
5.45616139352369e-06
4.40773125493912e-05
4.26262571983741e-05
6.36548049362543e-05
7.35970336365817e-05
3.14125781070806e-05
7.18812321450704e-05
1.18488020562643e-05
8.05851422945834e-05
3.85159119220781e-05
0.000130953889807102
8.14110838609655e-05
9.82053136850294e-05
4.11106473781201e-05
8.16867065142843e-05
7.57508492950732e-05
1.85345327538513e-06
6.82331789134376e-05
2.67867995234817e-06
0.000104725165846464
3.73115457610976e-05
5.83466110135539e-05
6.0378523510301e-05
0.000127265710758051
-1.1208402444183e-05
7.40891986250518e-05
3.7270807285998e-05
0.000111469665058895
7.83356555868131e-05
7.41833567929199e-06
3.60015978129583e-05
6.27730852223381e-05
2.99254623382446e-05
6.34581508969719e-05
5.50048327156631e-05
6.02387322649232e-05
1.77919581483576e-05
2.80176996035714e-05
8.36439987981404e-05
7.12652109710156e-05
4.77390081706517e-05
7.74061021342837e-05
3.23091193953703e-05
1.50068156834437e-05
7.21942012690362e-05
6.19853704590299e-05
4.42713289057692e-05
4.29549171552481e-05
3.64851318125587e-05
6.1222834436168e-06
-9.65726637871296e-06
5.49396712223689e-05
4.00216937043216e-05
8.92370677326754e-05
6.50354994924107e-05
5.07823618439704e-05
8.43481077972092e-05
8.08193749509143e-05
5.62622716020944e-05
0.000100812188297407
7.58009257311241e-05
6.70427925103886e-06
0.000126611083448509
6.5083464462328e-05
5.16948021226063e-05
5.63179351255004e-05
7.49197661523824e-05
2.98134803804754e-05
5.36597832242239e-06
8.74580947104052e-05
0.000119545017627059
4.01603586469344e-05
8.50223234225337e-05
7.11031376697704e-05
5.86274722954317e-05
9.24960349198779e-05
4.96649407880043e-05
4.36061143158571e-05
2.7588529529629e-05
-9.13471672740443e-06
5.01138713714915e-05
-1.34641513680552e-06
6.17248171428337e-05
9.26696838144501e-05
6.67845409831362e-05
0.000109152708001739
3.7769808845653e-05
-9.09606881904989e-06
2.01463104109254e-05
6.74576988991154e-05
3.94294540297321e-05
2.10543368965826e-05
9.25998393239097e-05
4.05497388876811e-05
4.3065125150523e-05
8.06330566922059e-05
7.53341866765153e-05
5.10385955856766e-05
7.46678101780132e-05
4.47066938055811e-05
1.19449527831497e-05
4.90950942464713e-05
-7.89547325786607e-06
8.1670092910522e-05
4.81398871186027e-05
4.50617361036609e-05
6.10691487415544e-05
5.05756364069096e-05
3.8981374921251e-05
5.50738495469923e-05
3.19151303814758e-05
8.75838075355217e-05
9.86155655630554e-05
0.000102347730849407
7.55418668109502e-05
1.90588317054516e-05
3.43496018411181e-05
2.99579806221246e-05
8.33034422764049e-05
0.000132913687382594
8.69046562480725e-05
7.95657368741711e-05
5.12979478100869e-05
5.20196872469072e-05
7.06778771120413e-05
7.89098073348581e-05
2.68483781122176e-05
8.26818525857953e-05
1.35770717558343e-05
6.98969617371046e-05
5.38796288835836e-05
8.21787452713762e-05
3.20545099326228e-05
5.34980957001219e-05
7.86504681915245e-05
7.51644168315704e-05
-1.16305221492432e-06
2.12255996014721e-05
7.56061271457414e-05
7.67368938870856e-05
3.52064786835517e-05
3.3938195001799e-05
2.85214711530221e-05
4.37959145881916e-05
7.3971489457439e-05
1.35058228339437e-05
6.98258423702233e-06
2.69859204143907e-05
4.51372864830019e-05
9.2174104163562e-07
4.4983305623028e-05
-2.25813870529635e-05
1.75617840967792e-06
7.0990170502735e-05
0.00012560464885391
3.40075660659687e-05
4.00191606916095e-05
1.70628071787765e-05
9.68227722942893e-05
9.17224608567838e-05
3.06016081061627e-05
3.07809171249727e-05
9.33642710425878e-05
5.78259640370908e-05
0.000124909555526408
4.26896908565854e-05
9.22026321856164e-05
7.73278797954822e-05
7.49391389764274e-05
9.46339495746503e-05
2.63281100652723e-05
4.91871981839143e-05
8.32883744346111e-05
0.000110306680410153
4.8936531172769e-05
6.93068521153355e-05
2.68945908483322e-05
8.14116190034246e-05
8.05420514146874e-05
4.0467900859844e-05
7.8650450087521e-05
2.25108401387804e-05
-3.89478365297402e-06
6.73729185165968e-05
4.13204769927508e-05
3.25164530624991e-05
5.38919095364039e-05
3.42785562999701e-05
3.95435546955016e-05
7.50915005711248e-06
-2.75079942554497e-05
4.60302544441216e-05
7.61713232845358e-05
-4.51417232715525e-06
-5.41265911974431e-06
4.49633705463491e-05
5.59532384908697e-05
7.43364591152691e-05
4.89524040455675e-05
8.22350315941175e-05
4.5732292980738e-05
5.58638175746542e-05
8.94499789034003e-05
9.0877480477073e-05
6.84783210947279e-05
2.71511778479465e-05
0.000108212915750264
2.2461858297385e-05
7.35865749314298e-05
8.6483629469274e-05
7.54887280752829e-05
6.89022596504441e-05
7.98038077812205e-05
2.62202073065874e-05
6.3900138762063e-05
6.29230276558258e-05
9.2895942328153e-05
8.18104032183047e-05
1.71064784897132e-05
4.88659106390259e-05
7.85286331507829e-05
7.52468163000671e-05
4.50386046338495e-05
4.8415573952351e-05
9.16837379308985e-05
6.7381183228368e-05
6.56880179452381e-05
8.1819547134107e-05
5.07676870777715e-05
3.0417599551209e-05
9.92429222275348e-05
2.59016895668803e-05
6.90094476303343e-05
1.21916194834948e-05
1.0570121740627e-05
6.60366737699729e-05
9.76318733778131e-06
4.44466807579269e-05
6.68678957006591e-05
2.20577859399929e-05
2.54860468667265e-05
3.83249933856686e-05
0.000101009132365225
6.30336798158663e-05
7.74849606818798e-05
8.09703798513711e-05
3.23412332133264e-07
6.87596254720222e-05
7.1084518250506e-05
-1.58154636044269e-05
5.35871623556399e-05
5.28918874650348e-05
7.00674275494175e-05
3.5964723460273e-06
5.75246899754162e-05
4.17420708273673e-05
4.09941062107579e-06
8.86456655941583e-05
9.70008057900113e-05
6.03390555728689e-05
6.10003228775273e-05
1.4870919725706e-05
8.61175107030622e-05
4.08288602843771e-05
5.53700509509423e-05
6.93076546693215e-05
8.76620562276345e-05
7.56284505821871e-05
6.31990747086181e-05
8.18956567784696e-05
0.000150995562815408
4.99429922971741e-05
7.10647154012776e-05
5.70455571934729e-05
8.42505403646017e-05
4.596542288406e-05
5.7368727230138e-05
7.2636055567993e-05
4.43802916126905e-05
5.87151080495209e-05
6.74233797715424e-05
4.72560650598885e-06
8.2365365308185e-06
2.73228619495513e-05
3.36376599251484e-05
5.31537633429428e-05
3.52342599678682e-05
3.18608651486959e-05
1.68620423603862e-05
3.06928139243e-05
8.32064318046208e-05
7.80922731368602e-05
6.86039173825529e-05
4.54401007345741e-05
9.32455375351365e-06
6.24354259514667e-05
7.69455225107078e-05
6.20293502903192e-05
4.78408607753138e-05
4.92683870078656e-05
5.92704126942586e-05
6.115060204786e-05
5.86731086828209e-05
5.24116907044376e-05
2.15643871918436e-05
6.60731226531994e-05
5.33091636782519e-05
3.79867932734505e-05
3.29247114409138e-05
4.03192955230197e-05
8.45618311967517e-05
8.51796861780245e-05
0.000142733445489583
0.000100381273915334
8.19515438839413e-05
7.8719195512837e-05
6.65221876452121e-05
4.54362929768616e-05
9.80264798580205e-05
6.59697400921664e-05
-3.46328815946788e-06
2.04877713625808e-05
6.31273610528433e-05
7.36355609698865e-05
5.23743244797978e-05
3.69274545994762e-05
6.61494781353652e-05
9.36462202200563e-05
5.79244069975528e-05
6.30323205728547e-06
8.31288154417271e-05
1.9720726197259e-05
3.70111144626894e-05
9.67705684773372e-05
8.54253059085278e-05
1.44061796593134e-05
4.87003416654427e-05
5.70055362522916e-05
3.58245112512104e-05
5.80307266485255e-05
4.06650834530619e-05
3.16998455598789e-05
8.16993439022214e-05
2.59834090352041e-05
8.83361167125082e-06
2.90816656915128e-05
5.26102620216911e-05
4.25953831163407e-05
6.20581543355624e-05
0.000123270687946221
3.85294046562729e-05
7.95115502592951e-05
8.25404329409212e-05
6.20259495545534e-05
8.04815602581338e-05
9.56227592473155e-05
0.000102564086182339
4.65989718055388e-05
2.20998513792972e-05
4.71065182902094e-05
3.70554408250111e-05
1.65380880015888e-05
5.76988549718489e-05
-1.17863115729428e-05
0.000133885676685721
3.57367321720755e-05
6.73072920870645e-05
9.78243130152395e-05
8.62684672941386e-06
-2.14297560618439e-05
-6.56986965592283e-07
3.7306638961007e-05
5.38023259685425e-05
6.03190150282429e-05
6.59802907194214e-05
3.27279413271767e-05
6.40107704017692e-05
5.61705844963541e-05
9.17688875523287e-05
6.73623373716614e-05
8.06988302947321e-05
4.19588588461948e-05
5.84570792157789e-05
0.000107940041498686
6.69959276357687e-05
5.19731988880827e-05
7.7780208453606e-05
7.60051467313159e-05
5.55324621040269e-05
3.53345315963686e-05
8.05031421323941e-05
5.68280214551455e-05
7.02001548406724e-05
0.000110920234449997
1.45266928040244e-05
4.89825023033953e-05
0.000111996395653976
6.95928141208107e-05
-2.7234995095578e-07
3.43757313731453e-05
8.83623172182712e-07
3.63144825539767e-05
3.39280440172442e-05
8.96122474520468e-05
4.54296048576751e-05
2.11050534412849e-05
5.22864005353798e-05
7.54981466149544e-05
6.41951107269101e-05
3.8772001260273e-05
2.71941537852884e-05
7.81027546017662e-05
2.44028173347132e-06
3.54432571493203e-05
8.74455867688173e-05
0.00010225018328328
8.1960788401934e-05
3.72929716895982e-05
5.59856067340729e-05
6.55322915545918e-05
6.94267608547748e-05
8.24960014883624e-05
2.61761727788535e-05
2.88219422990143e-05
4.33315552635644e-05
7.51707129475578e-05
5.51804430082589e-05
3.25058529176894e-05
2.23468715247599e-05
-1.98247423828621e-05
1.75243379579472e-05
4.77979637227499e-05
8.88256445788032e-05
5.69419582623054e-05
0.000112725204081547
4.60953435040994e-05
5.09717596323612e-06
8.2416703314648e-05
0.000125480071741794
6.54240619088474e-05
6.4962043392215e-05
6.86273377570855e-05
8.20267757955197e-05
3.08247821891853e-05
1.5682542675937e-05
6.30266770988534e-05
2.67020472632362e-05
6.4441422260028e-05
3.29771075393776e-05
5.00258932520383e-05
1.19517501794927e-05
3.07043870574344e-05
4.14805270998747e-05
8.82148167412548e-05
4.78759264665805e-05
1.75925325378347e-05
3.43980468811401e-05
2.83930117263451e-05
0.000130881439688243
4.18939516345429e-05
9.92902254009374e-05
1.81183676619281e-05
9.41974331762188e-05
7.94966031927447e-05
6.51722929324579e-05
7.03600241936577e-05
8.57418337597903e-05
9.76610380981617e-05
-2.40454443617082e-05
6.22701202534333e-05
3.99265451485927e-05
7.73349165394139e-05
8.93569446410235e-05
3.65679884701067e-05
2.1869096887628e-05
8.43229629240829e-05
4.12225898595389e-05
3.27000141328741e-05
2.58320351283802e-05
4.55437150753357e-05
4.61020353776758e-05
4.99474604798133e-05
6.57577368536774e-05
8.78022635501515e-05
4.40154555206689e-05
0.000115605315804011
9.21675323572904e-05
6.0899274679213e-05
6.03831549464582e-05
4.45020999034465e-05
5.80556219164038e-05
5.99735013477287e-05
1.65453665677688e-05
3.85720531497174e-05
2.86659334428623e-05
6.12120861422784e-05
6.58195329862471e-05
5.40939453249137e-05
-2.19165458413429e-07
6.60005657289327e-05
6.15848425722154e-05
8.94556835482987e-05
3.98879055546608e-06
6.22707732909324e-05
7.09632731028755e-05
0.000127734102329218
5.1775140964009e-05
9.69397613872512e-05
9.69964452375929e-05
0.000115559405732945
6.13891471558561e-05
4.21299120905025e-05
4.83464753927766e-06
4.05862266518517e-05
2.66375722181099e-05
2.70546187432168e-05
3.45083629164668e-05
1.43960572121778e-05
2.74803316841408e-05
8.28285776386735e-06
7.88937522796841e-06
4.18431904377103e-05
6.22199634865653e-05
7.17472347767175e-05
1.83494084022168e-05
8.76605139874245e-05
3.09900480916227e-05
6.07088915537472e-05
3.99237080241252e-05
4.2956310714865e-05
0.000119139224706617
7.42414748852033e-05
8.04117430814577e-05
8.53282543657049e-05
9.13331426617277e-05
6.56632912136884e-05
7.93754021589682e-05
7.02733006762319e-05
9.54194405165995e-05
1.79840468193625e-05
8.34956287567549e-05
6.76839640816007e-05
0.000105205504870911
-4.99061393410319e-06
6.4688291291401e-05
9.98346124085193e-06
4.41749799079873e-05
2.37393573339885e-05
7.84380606024861e-06
5.58088589932861e-05
0.000100402334527466
6.24465878701945e-05
5.82782502615667e-05
6.90447734423041e-05
4.75834860160308e-05
8.63803295248275e-05
0.000123128075862001
2.65657280532588e-05
6.3556657578587e-05
4.55050224932385e-06
2.36048289975734e-05
6.07545300630647e-05
7.24797527455158e-05
2.814456879479e-05
8.11905216352561e-05
2.17432879181825e-05
7.56688256524046e-05
4.94546599043749e-05
8.07263164328449e-05
9.19461958417745e-05
7.048470858687e-05
6.18589721496505e-06
-4.21921852098628e-05
7.04663723851716e-05
0.000106399587787239
5.00948055856345e-05
1.65331548550028e-05
5.72227229476246e-05
0.000101626110568509
9.61625918670121e-06
3.16420319913157e-05
5.26349517410756e-06
3.13545177688851e-05
5.75875994636546e-05
8.07187599485389e-05
8.73335934292559e-05
8.75169215060265e-05
8.89497296270294e-05
8.24135028446636e-05
6.34099738284715e-05
5.57903123458936e-05
8.09963157371205e-05
7.17439361377093e-05
4.03770646753849e-05
2.61011480878525e-05
6.59503042661086e-05
5.69492514086949e-05
3.61688696266335e-05
4.58290698318318e-05
-1.83889586790548e-05
6.16667358597926e-05
6.59272100577068e-05
5.34337607712887e-05
7.93821056796769e-05
4.00480733378562e-05
2.39499884670898e-05
2.80369288427661e-05
-1.90486249244148e-05
3.02914715005008e-05
9.35646988535897e-08
3.16157242593914e-05
-3.74915624264115e-06
3.26657661424286e-05
2.31789242081344e-05
5.09449323093839e-05
7.46555794924747e-05
1.66840406007904e-05
6.79305300437385e-05
3.73593687086374e-05
8.42881870367298e-05
1.9152422615959e-05
9.80730655687849e-05
6.53314176713015e-05
8.55527071394466e-05
5.84720114530109e-05
4.24933782161862e-05
2.52934744146758e-05
6.91835945260342e-05
4.23844709084155e-05
3.95406930375395e-05
2.57167109320142e-05
5.60196197428679e-05
3.20559394635952e-05
6.27247042387434e-05
6.74082982028182e-05
7.80693839535843e-05
5.18011539715274e-05
3.52108712699682e-05
8.6289270836826e-05
7.63058738914736e-05
8.10340646186749e-05
2.60477966638729e-05
5.06971929180196e-06
0.00012400366281084
2.49255270012199e-05
6.70258943196713e-05
6.9893316445531e-05
3.03327515731002e-05
6.79824594909417e-05
8.74986860435479e-05
-1.109965629347e-06
3.46153186107736e-05
8.39875683427916e-05
4.55418771360574e-05
3.95898296611699e-05
4.68856840923612e-05
2.00113518224362e-05
7.12802218119685e-05
0.000108060223929557
2.2116017896137e-05
2.19857452893392e-05
7.10566926343205e-05
8.75749768996315e-05
3.57384977921289e-05
2.0135145218433e-06
5.52277978494185e-05
3.01489458321116e-05
1.37968367168292e-05
5.16378230220081e-05
5.7719564706051e-05
5.82660281116473e-05
9.4442756878846e-05
7.83451366673011e-05
3.47484329083379e-05
5.55847059799355e-05
7.61243604164652e-05
6.46974197606784e-05
7.08868200194542e-05
7.75093682489222e-05
-1.31078966269288e-06
3.13793889619686e-05
-2.00375808043745e-05
7.71841887644168e-05
1.02939893255586e-05
4.74236829606017e-05
0.000102178416715017
4.17031587424045e-05
7.78768356470077e-05
9.60558834882781e-05
6.83822091336775e-05
2.02751764305809e-05
0.00011201288922445
6.51721355384235e-05
4.07035972830461e-05
7.69106651893835e-05
9.59655746153171e-05
7.14573623090421e-05
6.2706315483646e-05
8.49729250223528e-05
2.93260916753306e-05
6.17977968603909e-05
3.85747297288906e-05
9.01511508729688e-05
7.87093698633574e-05
5.01089976069785e-05
4.19917973092262e-05
-6.92515731917049e-06
1.21938594639946e-05
5.13947273309818e-05
3.45207494212759e-05
7.81065923737581e-05
4.33781162343808e-05
8.74319194699431e-05
3.39632665215827e-05
1.75566312661979e-05
-3.22098964107435e-05
3.67532490341352e-05
1.90909275866653e-05
5.99665152748915e-05
4.5053014665367e-05
1.53425650083778e-05
5.73093665461737e-05
9.93107229152787e-06
4.82115685748008e-05
6.51122913702351e-05
9.38534074876461e-05
1.5467754698257e-05
3.49907615254284e-06
3.75310752329024e-05
3.17590020260772e-05
5.50393828879724e-05
7.8581348969634e-05
7.27432888600289e-05
0.00010114767974621
6.16712783613305e-05
0.000102807907119545
0.000161868101670829
8.35315591995594e-05
0.000103581619641399
8.14476714075961e-05
8.6953307620169e-05
5.05422755188163e-05
6.01126459004696e-05
2.89104640861531e-05
3.08193421864859e-05
9.20008898712442e-05
8.53959276273644e-05
4.01475070802454e-05
4.96481239590518e-05
7.17490184774873e-05
3.19529710967487e-05
5.81356037658973e-06
5.38830745236176e-05
5.92961565460515e-05
4.75987469879431e-05
5.13011676908976e-05
2.4083163197797e-05
4.70682028252024e-05
2.48545418308088e-05
3.57352787060807e-05
4.70333916393508e-05
7.21390271887045e-05
3.81315560580653e-05
4.85129961752453e-05
3.72181812605942e-05
5.98078708315155e-05
-5.62258505362023e-06
6.82214124954572e-05
0.00010879078532579
9.8190998182466e-05
8.33429853140534e-05
2.66405834226488e-05
5.3258989918128e-05
0.000117422837763757
1.02650283034269e-05
6.91112125346218e-05
3.21504314244248e-05
4.60559825720018e-05
0.00011683326293998
1.67525689725086e-05
5.86569817829357e-05
5.74489817614155e-05
6.3617179960317e-05
4.00881742896324e-05
7.82867460775311e-05
4.75232528921925e-05
5.71760317865819e-05
6.53024740704317e-05
3.82046169393731e-05
2.32186282200584e-05
0.000111249181000756
5.40525747012655e-05
6.08227614403021e-05
3.36612266907146e-05
6.41376752087972e-05
8.79496888943408e-05
2.1294883667272e-05
0.000126489993853156
5.42502033438945e-05
3.22477962345122e-05
4.73107456122064e-05
4.58894004152621e-05
4.3731469044772e-05
-6.08892659908202e-07
5.7222066124156e-06
5.99985644090845e-05
1.44824901419053e-05
2.35702894624428e-05
7.81953914118295e-05
1.84859268754871e-05
7.22425908859046e-05
9.27535214594542e-05
3.33218407685203e-05
4.15820446698968e-05
2.06667566547555e-05
5.2638946293472e-05
5.19256686971504e-05
3.21320484775797e-05
2.36598185407117e-05
6.59094326629353e-05
7.15750203597729e-05
3.77242673108658e-05
4.74835141698703e-05
5.41910077517777e-05
9.23480233570375e-05
6.35527759959181e-05
3.51209664851356e-05
9.8712333043971e-05
6.45111082951008e-05
7.23675540812778e-05
9.39297218080119e-05
1.43959701563582e-05
2.64000760365204e-05
4.00227430274982e-05
4.12243854984974e-05
8.29436851187858e-05
6.50156914437017e-05
3.65265223881683e-05
8.6431920336155e-05
1.11644378799005e-05
6.67893311238762e-07
8.38669413148329e-05
5.47762854569821e-05
3.36420164931097e-05
4.48910542258563e-05
0.000102849485649784
5.30912270078368e-05
3.10799101495905e-05
9.59813990311793e-05
6.57460780286497e-05
0.000111270547734154
2.67653422952399e-05
4.54294476231405e-05
6.5922802878625e-05
8.7551838429494e-05
7.61677389175071e-05
3.76384255053142e-06
0.000123466467587806
8.59146687256207e-05
1.00912773821164e-05
5.00570705949863e-05
4.57761015618353e-05
4.61755207804595e-05
2.2990048077857e-05
3.48524704634083e-05
2.2500179825555e-05
2.70217127713487e-05
6.77293223603744e-05
3.11193475643721e-05
7.38606546364305e-05
-9.52848651946099e-06
5.46469658016428e-05
7.68468849387758e-05
1.86067868009292e-06
0.000104689633929255
-3.86286728216392e-07
7.1131886967312e-05
0.000106199622602057
3.39773767705199e-05
0.000136768218013691
7.82358957697272e-05
3.73203272524081e-05
7.85283056093047e-05
8.29879298494994e-05
3.19762707027507e-05
7.24482784263961e-05
5.87622938247537e-05
4.83115903732003e-05
3.30753426106724e-05
3.63326475177107e-05
4.76823954177722e-05
5.20383163435486e-05
2.26512435693206e-05
6.08689553691119e-05
3.93551097100031e-05
6.92604058534164e-05
4.51472404247644e-05
4.56152864529592e-05
7.43270930848092e-05
1.33154247747339e-05
7.89801505959939e-05
3.62172280178161e-05
7.00962984372694e-05
6.92044518155972e-05
7.0895009931079e-05
5.23958641028416e-05
9.52033417309366e-07
1.19856202405099e-05
7.33564941350723e-05
8.28949637431773e-05
2.5498137593007e-05
8.9979203973518e-05
7.27266865359039e-05
0.000132036001903058
6.28155540227976e-05
6.56027585579028e-05
9.67400294624354e-05
5.12794496529306e-05
6.00147073734278e-05
3.86418637055593e-05
8.61554089591374e-05
7.75770019318057e-05
6.44343662703488e-05
5.36558798875685e-05
2.62311470345037e-05
6.1342965480386e-05
5.57277596731014e-05
4.31259951982646e-06
3.02602833422276e-05
7.09344247578096e-05
4.69667386666535e-05
8.8572036021054e-05
8.42218463925783e-05
5.13921448178452e-05
3.32460757621155e-05
0.000100408869698452
3.17424105883161e-05
1.79013568360601e-05
1.20145199436584e-05
3.84659917707879e-05
5.13873442113542e-05
5.21891985423469e-05
2.06238629921536e-05
2.58212395125495e-05
2.55731516864132e-05
2.41002134348842e-05
6.27678076503518e-05
4.41489934205863e-05
2.07324165808614e-05
5.10475181609513e-05
1.61134902942155e-05
1.9549401406777e-05
5.41268691646498e-05
5.42865537247847e-06
3.82958177900123e-05
7.3620484365762e-05
1.79301320198994e-06
6.21153454659831e-05
6.0130893786164e-05
8.22064843458762e-05
4.80291602533493e-05
2.17851215378562e-05
3.20785731443559e-05
1.32164208744719e-05
3.41168012203395e-05
0.000114199335596302
0.000100453494336257
7.74489564293179e-05
0.000115398174209785
5.58343947544109e-05
5.16574613772252e-05
6.09532978392737e-05
7.48854281519747e-05
4.14105258083969e-05
3.5818136139656e-05
6.63268989564155e-05
8.75809971751064e-05
2.49332456033661e-05
2.83879850741216e-05
1.99703785449031e-05
4.91498072468896e-05
5.29638547456138e-05
2.27578845390509e-05
8.2613666660084e-06
1.31611180389096e-06
9.36862940073418e-05
5.44872549957247e-05
1.89323214183182e-05
3.89790369899937e-05
4.91771111407468e-05
9.14875043770538e-05
3.11903949358088e-05
4.17072276455179e-06
3.93141388613101e-05
6.36396783738712e-05
6.7997842152899e-05
6.81789841548702e-05
5.59324208291447e-05
9.90400694445197e-05
2.16510306524281e-05
4.00451952423553e-05
5.13886647161175e-05
4.75025025071792e-05
9.32382755707601e-05
3.30425560987215e-05
5.12174102752925e-05
6.51359483833066e-05
7.23303589492119e-05
6.40607904591192e-05
5.91999140880458e-05
2.94487201338953e-05
4.59799428329788e-05
3.24785716433558e-05
4.39509691929832e-05
5.68731605064947e-05
6.64245147570951e-05
9.24784776460802e-06
2.16679399088991e-05
-1.34607947371165e-05
8.4780405670373e-05
-7.20742370616836e-06
8.03912564944608e-06
2.43098954540197e-05
8.39276047161832e-05
4.24479015200487e-05
3.44892670008839e-05
4.97515563484624e-05
2.51877217124551e-05
8.10591336334238e-05
8.76776732169776e-05
1.06230662005469e-05
3.29237069892164e-05
4.25611530166927e-05
7.3448937263617e-05
0.000131169876376672
6.06018241374175e-05
-3.03319120269306e-06
5.03239015477138e-05
3.72427215509115e-05
2.98284905590616e-05
7.60888144120342e-05
-2.46266288398343e-05
5.85094294008463e-05
3.93628896672335e-05
-3.26668745597962e-05
1.85431197392309e-05
4.66449487768187e-05
1.73466078000381e-05
3.9007662054709e-05
6.57200748701402e-05
6.98661112322431e-05
7.35832773738991e-05
8.51599356406673e-05
0.000113952022372539
6.80434177760839e-05
8.50065012789765e-05
3.9416659905447e-05
9.09308133534489e-05
8.91046203348625e-06
1.86351530603863e-06
5.73881375290777e-05
5.86291135871312e-05
8.85473703763281e-05
6.40238222117355e-05
2.73567677222539e-05
0.000111862886136993
8.9362778298998e-05
8.55091006952144e-05
8.68983575682615e-05
3.83614436359394e-05
1.34549104176894e-05
8.85036496454355e-05
3.21731048307087e-05
3.65787142206996e-05
2.58267308616956e-05
0.000100556866973946
1.72959855781783e-05
3.89996693339962e-05
7.59529327088105e-05
1.1060848100052e-05
5.00962211485168e-05
1.83424789474292e-05
4.19921065267855e-05
5.16020108902627e-05
9.38581264064539e-05
2.65835652645588e-06
4.15367826089325e-05
6.42564972135305e-05
6.49778192797169e-06
3.69838191219836e-05
5.27168983987305e-05
2.99567811993914e-05
5.15206335840781e-05
0.000114769589964585
5.65156720465079e-05
-1.13570477224141e-05
0.000105563927928398
-1.16797061483801e-06
-3.35018018405968e-06
6.50827776570901e-05
2.71891033117265e-05
4.90359120187844e-05
5.11469620321794e-05
5.17010542027325e-05
2.23843752356241e-05
6.57431271538201e-05
6.29762978866374e-05
-2.33521967501261e-05
1.28557993156403e-05
7.23980505439069e-05
4.83525419098119e-05
8.75130364925306e-05
2.94951429819813e-05
9.97571752463105e-05
7.36180709294354e-05
5.64500771221777e-05
6.20292022346915e-05
9.33667769545671e-05
5.70800003693848e-05
5.20422239086941e-05
8.60666289548277e-05
7.75904325964517e-05
4.97940288738865e-05
2.79250243975778e-05
5.93769914469316e-05
4.03365093326809e-05
1.6856825575268e-05
1.47164714264904e-05
9.32726218654842e-06
7.79526568729706e-05
4.88377527062237e-05
-3.16800799491091e-05
6.70569773706994e-05
9.48053637857303e-06
2.8439548336774e-05
6.8446361181629e-05
8.56489082168762e-05
4.27385105858171e-05
7.34329149181116e-05
6.19813693105432e-05
1.06410346687932e-05
2.5340595502094e-05
3.38629003336647e-05
0.000103395025134523
4.10329907518751e-05
-1.73539457262225e-05
2.02534097210471e-05
8.7765788557107e-05
6.25596360556836e-05
2.18637810064666e-06
4.30182910350165e-05
8.95657590375321e-05
6.27066975560409e-05
3.22979802490273e-05
6.50568361626529e-05
1.68573342494643e-05
9.10986709666137e-05
4.06743315437816e-05
-2.88638660349711e-07
8.49557491666908e-05
6.80793278902469e-05
8.26798978215258e-05
7.59619124941685e-05
2.1628023076138e-05
5.96908960614662e-05
5.2490031896275e-05
5.65103133873535e-05
4.80279580651665e-05
6.15019851909732e-05
7.72658426112399e-05
8.49931328062931e-05
1.32833787114214e-05
7.75701533264143e-05
3.27423536398371e-05
4.67461541534841e-06
9.50914046989941e-05
5.3940939219526e-05
8.93798536591694e-05
5.93462508892759e-05
-1.69387277080922e-05
3.39592048773782e-05
-9.5995144597427e-06
8.63088250079981e-05
3.8194313875681e-05
4.32804552638137e-05
4.35259950725269e-05
1.05437673836742e-05
4.44687599800137e-05
2.84477687206088e-05
2.74913613976734e-05
7.20526827286842e-05
5.42226245661408e-05
-1.38321615092648e-05
4.00148081059085e-05
2.89373788343354e-05
1.68202589495554e-05
9.80379777784106e-05
3.3699743378306e-05
5.61055868540361e-05
4.54566808979719e-05
0.000130279865605776
5.76046845479924e-05
1.83625596279396e-05
2.93038214027838e-05
8.06371911286151e-05
1.86436144597154e-05
0.000134751098313683
8.67097529172913e-05
5.40728593586455e-05
2.23167348692898e-05
7.98437932926144e-05
8.03489365720863e-05
5.29516345843096e-05
0.000145342994128913
5.76189586345525e-05
5.89704885327571e-05
4.67931541962243e-05
3.86831386225617e-05
4.64470455568437e-05
8.65169073462816e-05
5.16081004699767e-05
4.44303738372489e-05
1.11561231715037e-05
5.04955953911772e-05
4.83404388817631e-05
6.22828683665466e-05
6.98010071029875e-05
4.13860957210512e-06
2.23606440971558e-05
7.09224871924464e-05
2.38308164279897e-05
6.86034758647714e-05
7.55908436399879e-05
0.000104283891226616
5.38322668622442e-05
0.000105486416556635
3.87685896531949e-05
5.16869861868241e-05
5.79988607906675e-05
3.36831649567485e-05
-2.82910128334278e-05
1.13295213691465e-05
3.62412280011853e-05
2.24058581637083e-05
-7.30865262501634e-07
3.65418098868278e-05
5.05195116830829e-05
3.6340474941269e-05
4.05820568015564e-05
5.62569662698705e-05
1.47482121362875e-05
6.67651959909443e-06
6.27695068023928e-05
1.3908257440063e-05
5.56521407814434e-05
9.77996235738009e-05
1.39609067021559e-05
8.98738021724279e-05
4.49753011998653e-05
2.46392637018233e-05
7.68462351387171e-05
0.000138093127982822
0.000128859279116458
4.3356997505771e-05
4.17312674156463e-05
6.15728033573053e-05
0.000103789577804441
7.1639445656101e-05
6.33526208287416e-05
5.56858163993345e-05
8.78613867143885e-05
9.82469772180216e-05
6.41504517328537e-05
7.90897758583224e-06
3.99091157946949e-05
1.52827261832301e-05
8.01838811161188e-05
8.27160763662613e-05
2.39758834047707e-05
9.57402339315476e-05
6.11317728380632e-05
6.2502883498346e-05
-1.11782980498009e-05
6.71674195405385e-06
1.70280039711638e-05
2.73886681085591e-05
6.10612132413298e-05
2.83621267106076e-05
2.94630099218395e-05
5.40508504869746e-05
3.09526991305021e-05
7.53049267221367e-05
8.41288107674965e-05
7.50112145108223e-05
-7.68848627798329e-06
5.3720732194238e-05
5.78221258523053e-05
6.13279875041151e-05
9.8138546097353e-05
8.16224256611168e-05
3.39039802967139e-05
5.140020873869e-05
6.46962000356532e-05
4.42316447902954e-05
7.53447035943188e-05
4.71234152098794e-05
8.33357470604364e-05
6.47813178302126e-05
0.000128033333315083
3.71369369541027e-05
7.38671788280453e-05
3.85845305295182e-05
1.24910844510407e-05
4.40106028038413e-05
-1.6827039983986e-05
4.89978086240701e-05
6.8475987495458e-05
1.07522311045818e-05
2.10841548104345e-05
4.88369603437885e-05
5.77724677526985e-05
3.2372648672358e-05
0.000112393717376007
4.79533117306455e-05
5.87227561294324e-05
6.11729379128118e-05
6.37778598220628e-05
7.98089477276804e-06
-2.66210339829674e-06
6.39532146904692e-05
4.94496380438109e-05
5.83317559114278e-05
3.3664823034959e-06
3.65640778363474e-05
5.63315944070813e-05
4.57526984928711e-05
9.17156332231548e-05
1.75113261400823e-05
8.21431941183921e-05
1.83935145030928e-05
-1.51918010305401e-05
7.34445507444028e-05
7.01805030214895e-05
5.21709998697078e-05
4.20030323621443e-05
8.77431249835969e-05
2.54817916241398e-05
4.75309314791839e-06
9.16774708450468e-05
4.01718992442847e-05
2.89449117948611e-05
4.368074228336e-05
2.7801173500853e-05
1.33765860649517e-05
7.31744039360891e-05
4.84255002077632e-05
0.000125673431950346
-2.65815944302145e-05
4.05097858882011e-05
9.39791533712797e-05
8.61955003769653e-05
5.45647349617136e-05
1.94659860229558e-05
5.63517891152904e-05
8.90617521557808e-05
5.75760070384051e-05
7.87827314974196e-05
-1.59716579173936e-06
2.87792908216371e-05
6.03991270572439e-05
5.90709929842013e-05
0.000137721703053649
9.09332055776985e-05
7.2215431001722e-05
6.29236467469993e-05
5.09346534606478e-05
0.000109048576563321
4.25769641350552e-05
6.62670678627883e-05
7.30679840916243e-05
3.08653015333584e-05
1.21124141202374e-05
1.54377796462017e-05
3.14514766943645e-05
-3.01997932546418e-06
3.21808613057116e-05
4.45610416201877e-05
-1.88044404274959e-05
0.00010226132710712
5.45158671765311e-05
-1.47893087670295e-06
1.01118567322015e-05
6.65100263851449e-05
1.74288699159126e-05
5.34073711381053e-05
1.75938652503376e-05
5.22700748786242e-05
8.08869157659106e-05
1.51606848525279e-05
9.44343195360767e-05
8.26538348165238e-05
4.74442449797742e-05
7.54608703124902e-05
6.13718760899634e-05
4.6027632524534e-05
4.42710985661406e-05
9.10409060809374e-05
4.80900353985242e-05
4.02172947986563e-05
5.24857080245662e-05
8.65585979064308e-05
-1.23749126816478e-05
0.000107935100454042
1.90520176908897e-05
8.80192404665092e-05
2.0453230558133e-05
7.26556977117749e-05
0.00010463348966539
9.39514461274093e-06
9.17693768561406e-05
3.65479099456928e-05
3.62076598689228e-06
5.47615710632311e-05
6.32210886026742e-05
3.79346237561483e-05
0.000107357081437145
5.2475067988115e-06
-8.91878636051901e-06
-2.47108393447393e-05
1.8745519871338e-05
5.65560177892883e-05
4.67244739605236e-05
0.00012278121235519
3.17745595013632e-05
-2.59591202286347e-05
5.2095365036751e-05
7.31984868954841e-05
6.19122742026313e-05
7.49859654114247e-05
3.11282943463467e-05
4.36818320446572e-05
5.95353563692508e-05
4.65900668494462e-05
9.17449214086105e-05
8.49949962074212e-05
0.000105874296802286
1.74254776360224e-05
5.53334670152404e-05
0.00012384785039354
5.02588353774709e-05
5.33779653389724e-05
7.97838952454998e-05
5.60898579321257e-05
5.66774338493291e-05
6.62773545651405e-05
3.64956990431943e-05
3.17278106235852e-05
4.41499402776051e-05
9.42633100760291e-05
2.94508000424732e-05
1.90121514850996e-05
7.53770595884661e-05
3.33742966175273e-05
5.65599937579765e-05
5.79578350449717e-05
5.11229854607047e-05
-9.15667249360542e-06
6.52260289692669e-05
8.71907538054677e-05
2.53675598087845e-05
3.4986995008009e-05
6.41378149962558e-05
6.75060179358401e-05
8.06455236018345e-05
3.62172265855085e-05
3.04736053149237e-05
7.77952708930682e-05
5.91983694301207e-05
7.30598858193734e-05
2.25610198094201e-05
3.91773278110833e-05
3.41569239258433e-05
3.90731749197892e-05
6.28361951425567e-05
7.63071181721945e-05
6.7929875315025e-05
1.42483929427785e-05
5.31351129151154e-05
4.02156757165109e-05
2.05403583819056e-05
6.63139228392908e-05
2.75500024527194e-05
7.22908967580539e-06
3.97922883714575e-05
2.22297035093686e-06
8.00241816797543e-05
6.50937093041281e-05
6.88614112523463e-05
3.25804687993114e-05
4.16014500821147e-05
6.94410878605494e-05
6.1875037290381e-05
9.17941575216071e-05
8.21991279944772e-05
5.662424645538e-05
4.10545589678025e-05
1.85767061175227e-05
8.44096105103079e-05
6.72330966146991e-05
5.11195848233864e-05
5.27266137436283e-05
6.29746595804555e-05
2.95702997214791e-05
-5.43869188440506e-06
1.48957731502797e-05
9.68943212414933e-05
3.49821976998224e-05
4.02451550189379e-05
4.64235096792617e-05
5.90031948902289e-05
9.17917602684481e-05
4.10842687907163e-05
2.1865757470478e-05
6.87356445018233e-05
4.36778868696623e-05
5.98840733131229e-05
2.76437593217713e-05
-8.86127168462686e-06
5.95098542878235e-05
3.59294652889637e-05
7.51205971888877e-05
-1.24729804043077e-05
9.78327846782304e-05
1.6304697075099e-05
5.65040955369702e-05
9.43185409255363e-05
7.30132471060877e-05
7.35104144756379e-05
5.83270437844598e-05
4.89727628294901e-05
7.24842641108495e-05
6.94457615955245e-05
5.93414351191209e-05
-2.56209349254025e-05
4.93265973298609e-05
0.000102975494765711
7.3176961066706e-05
0.000113608407922209
7.09396398481803e-05
2.25363955554697e-05
4.83275811897433e-05
6.10897971514774e-05
4.52628051888078e-05
5.09445453934164e-05
4.04889211105922e-05
3.2616386016733e-05
5.35847804352497e-05
5.86765967843744e-05
4.84012026604679e-05
0.000109656070278548
4.95602967747047e-05
7.23078453703404e-05
8.25161172463777e-05
8.58902672868296e-05
7.80327425381732e-05
9.37311272264871e-05
9.26364196199166e-05
1.19376989011196e-05
6.11568099372265e-05
2.40740312178465e-05
-3.81260852574144e-06
9.36623737260675e-05
6.60985366016e-05
1.28960287242214e-05
1.37739426935609e-05
2.57477496731985e-05
5.2147986248864e-05
1.10620279001195e-05
6.89727818653589e-05
4.23231344963238e-05
5.33246330941344e-05
7.34074070681498e-05
3.75400968297467e-05
0.000119906059638366
4.92414531528507e-05
6.27574041232677e-05
6.19659800780613e-05
4.03173349220915e-05
-2.09736402860861e-07
6.60096407582947e-05
6.81664223481305e-05
9.70100821001455e-05
6.66066217259755e-05
9.07345803457969e-05
7.22924668685751e-05
5.76258401592579e-05
6.57656563192802e-05
6.07544624123408e-05
4.48736350418527e-05
9.11895495862757e-06
1.1483506943243e-05
5.19746116744051e-05
3.82553798411495e-05
5.14862456392373e-05
5.02784791934749e-05
-2.17413798065776e-05
5.67881949083666e-05
3.21393585843315e-05
6.71677079361063e-05
7.60160712536976e-05
2.85497965242023e-05
3.95934631730338e-05
6.63972945010246e-06
6.22325067909369e-05
4.07109168307362e-05
3.87200709846185e-05
4.42281633395125e-05
6.50469503506574e-05
7.89129152121489e-05
0.000105078274076202
3.14982522715212e-05
6.18531462368216e-05
3.564032359486e-05
9.57996272495569e-05
4.69532941705437e-05
5.90184807514074e-05
5.14755015746774e-05
7.85286586195116e-05
7.39212220667276e-05
9.91933953812929e-05
-6.68383827590535e-06
5.15455979395118e-05
3.2101864501576e-05
5.80843701255051e-05
4.27015121836646e-05
5.58346741458112e-05
5.27155750281143e-05
5.73311336861278e-05
6.22231563856513e-05
7.04906202326035e-05
3.62072348546717e-05
7.71144284754679e-05
2.72596445670502e-05
3.34540454957504e-05
4.04867545611056e-05
0.00010515924796096
8.69039237560853e-05
5.04763976575539e-05
1.82618747004755e-05
3.87884833119346e-05
4.99878095867471e-05
7.47186523185808e-05
1.5176777314736e-05
-1.08313335871079e-05
-1.41715416459409e-05
2.53860472745112e-05
-2.24051254198206e-05
4.36563608814147e-05
1.24764926763729e-05
3.66431031938593e-05
7.80471473103743e-05
2.54382938303267e-05
5.94179545408294e-05
2.85173617864747e-05
6.16361803236685e-05
6.18237868703861e-05
4.44815878165887e-05
7.93055187923359e-05
4.43515133432725e-05
4.08862013560245e-05
4.36469877831925e-05
8.59729634104392e-06
5.04867434837249e-05
1.6462161161001e-05
7.8787549033458e-05
3.82452102732514e-05
0.000121658530302778
-9.29932524939921e-07
8.55818258440444e-05
6.13823343705117e-05
7.28438808151338e-06
8.32061093126019e-05
7.0831060825122e-05
3.12915026603731e-05
3.73179211586646e-05
4.104005815353e-05
4.86179234532159e-05
1.76146987088279e-05
0.000113021766926551
4.34849013363615e-05
2.86208584606441e-05
2.16592166531024e-05
8.08811179957132e-05
2.42649968346895e-05
5.19049508660937e-05
3.9209200873087e-05
1.15380284063534e-05
3.58603366197031e-05
7.59950154442399e-05
2.75546036911603e-05
3.17370099048939e-05
8.45407149854805e-06
6.01517936458505e-05
0.000114878988436423
5.96833878647442e-05
4.57134235981206e-05
9.25307664454293e-05
6.45595744095887e-05
-2.28483486720797e-05
7.34346858569064e-05
5.5670911691022e-05
0.000121347376760225
4.54702849211619e-05
3.52555531885805e-05
3.63585563990824e-05
5.35959428886854e-05
2.95501656265471e-05
1.30750691953668e-05
4.58135955156016e-05
6.84626646780923e-07
2.88029882117525e-05
8.050335705196e-05
5.70438854551043e-05
0.000108590437391917
5.46077080422767e-05
5.28048417143789e-05
2.20543051170256e-05
2.33161259739222e-05
4.86360290449644e-05
4.85808111715065e-05
0.000110605922377679
7.75402001369499e-05
5.07798701938671e-05
8.33905424661567e-05
3.31090669235524e-05
7.27629470927565e-05
2.81490258043721e-05
3.24903565711528e-05
4.47223111345389e-05
3.37407739805631e-05
4.52456251073878e-05
-1.04854411772964e-05
5.84230440297861e-05
9.40145022082555e-05
3.1848351980788e-06
3.73598074198387e-05
9.16495475841296e-06
1.58019357142691e-05
5.61215833551793e-05
2.02804784936279e-05
7.02036966956947e-05
1.81805617969256e-05
4.7896512686318e-05
5.07250634337894e-05
5.04160535605608e-05
6.80901178129295e-05
4.96906859902996e-05
6.11020253191213e-05
3.10247820501746e-05
4.03128110940477e-05
7.87466510563767e-05
5.45884025414817e-05
4.97926504827246e-05
4.23893251446414e-05
9.3812806007374e-05
6.30387140561668e-05
8.1791213592061e-05
8.18407915878309e-05
5.85668103949943e-05
1.13037065497028e-05
8.73353559022826e-05
9.18150859442479e-05
4.64187555071515e-05
5.42997002361616e-05
3.9504851623107e-05
0.000102869575009302
0.000118190629064559
9.29767966908117e-05
7.57513973248283e-05
0.000106234971215717
4.80006954901257e-05
4.98462112729912e-05
6.28934513120082e-05
7.62474660401628e-05
4.08340136390567e-05
9.84943735716516e-05
8.39979474597204e-05
5.7672500870382e-05
4.56073097995884e-05
6.64019011001825e-05
1.78818888402933e-05
4.98490478820134e-05
3.52635991071065e-05
8.30434050411113e-05
4.55522394710669e-05
3.90007446988432e-05
9.04768447811585e-05
6.72804280675857e-05
3.94809695869883e-05
2.73063437680032e-05
3.6087757834441e-05
0.000122467288180702
-1.39885898567466e-05
1.28694072366525e-05
-8.49418187599347e-06
6.84827971260967e-05
1.55116228872109e-05
2.47777562897327e-05
-3.02716059856844e-05
2.81456366463795e-05
7.76996181635066e-05
7.3711912046636e-05
2.35277893042183e-05
-2.0498370346021e-05
7.71742474572709e-05
5.78863538415625e-05
7.4934795865503e-05
6.61312089662964e-05
4.11361134712978e-05
1.29215614227762e-05
4.34576573738716e-05
8.72658070097574e-05
5.93987433041161e-05
4.56561444907561e-05
3.20746339445669e-05
9.10476102535206e-05
0.000122881720864419
5.07578227921166e-05
5.13506145830938e-05
8.74958392814381e-05
-7.91365547138062e-06
4.36764518448104e-05
4.66054527273668e-05
8.46142325703293e-05
6.93633472187892e-05
5.09582541288819e-05
4.41942921810422e-05
9.29570319373576e-05
3.3620309080659e-05
8.93245810973309e-05
-5.4047360595924e-06
1.8459389315504e-05
8.28106728997642e-05
2.87620644371986e-05
6.0334052025166e-05
6.3173471252389e-05
0.000124893162156024
8.28704922507669e-05
1.97234735816061e-05
3.87264164214743e-06
-1.44543965436199e-06
0.000102642070642791
0.000118573827810735
5.12868821835092e-05
6.53413652203053e-05
8.43561342890561e-05
4.64426557095071e-05
3.83934976611177e-05
7.12978233110202e-05
5.21606938942081e-05
4.9085062520406e-05
3.9701712678065e-05
6.22311394640807e-06
3.22092194190472e-05
-1.92113088471019e-06
3.731360502586e-05
1.07540436552392e-05
4.60430469744268e-05
2.3805184436235e-05
2.21786887563567e-06
1.99454929992225e-05
6.29748276012462e-05
3.40452112261485e-05
7.7414501854001e-05
-1.94204474854758e-06
4.61707887857514e-05
4.59338407196596e-05
5.22237268487849e-05
1.1013332583767e-05
6.41422564782094e-05
5.32832384580078e-05
1.29177680408476e-05
6.04782229540733e-05
3.9474074026116e-05
4.7288945636159e-05
3.9894150739028e-05
6.95867888373763e-05
4.94121682477962e-05
3.11998536988248e-05
6.4959757727233e-05
4.32217959578253e-05
9.45995355146862e-05
6.67828074893553e-05
5.60691825664224e-05
5.46292828154196e-06
-1.01147613904229e-05
0.000112860067258737
4.77444880683696e-05
1.68614932875405e-05
5.2871985519526e-05
8.75284130797017e-05
8.02394618656255e-05
5.56385986328793e-05
-6.53352669550087e-06
5.17116982334391e-05
4.08634792898126e-05
3.32577294723522e-05
5.31515462523086e-05
-1.17655788876274e-05
4.67016505194272e-05
5.19779358430453e-05
6.76667962175694e-05
6.7827740661604e-05
6.03415903892027e-05
0.00010588508387503
8.06583868761006e-05
3.63934393371518e-06
5.07717205296651e-05
8.14070347585882e-05
5.3691039845517e-05
7.59345345501415e-05
2.5362996617963e-05
4.63201450474756e-05
2.25001284868942e-05
2.65589227008465e-05
9.58771590852671e-05
6.83542183130623e-05
5.85960376747702e-05
5.37849274144289e-05
0.000128284427735399
8.45521900205184e-05
7.4286463312307e-05
9.42190612289783e-05
0.000115241497008281
3.88816135921245e-05
4.60565868845747e-05
5.72665634975112e-05
2.98663539470162e-05
3.47081755428365e-05
0.000142565975030952
3.91899353394658e-05
5.80825241615355e-05
1.21322796601022e-05
9.55922995462077e-05
9.51394461944038e-05
9.45591689475059e-05
3.25583298366133e-05
1.34588692013887e-05
7.76946812477222e-05
0.000103925470114943
5.65996387774234e-05
3.20400142897631e-05
4.5595860367083e-05
4.39250734081553e-05
2.20451707575626e-05
2.25218456037984e-05
0.000108178039687029
6.77485428769042e-05
3.515538921877e-05
6.47142719469275e-05
6.09263846660599e-05
4.92683422826336e-05
7.2216987465744e-05
-5.68681994025161e-06
5.25569642452287e-05
8.48855896263919e-05
2.48700940171275e-05
8.0472314423648e-05
4.93783261572651e-05
7.23774014581042e-05
-2.70790755837971e-05
0.000101315665285031
6.23421789001239e-05
6.59904547275608e-05
0.000107085317086194
8.3639640371085e-05
5.85697857841091e-05
7.89571810272895e-05
-1.81181076088331e-05
7.64893699073685e-05
6.24255393234263e-07
-1.64908346651001e-05
4.05013351092215e-05
5.47844456680096e-05
0.000104252117915108
5.86726697492634e-05
3.77270753625121e-05
3.51906549193611e-05
0.000122990686173364
2.73651096586056e-05
5.93901975866155e-05
8.54862287481949e-05
8.99913989966937e-05
3.10544902305547e-05
1.47269692909223e-05
5.64933097845717e-05
0.000107546438818671
6.67320116832463e-05
7.30303153078667e-05
0.000102766792531498
0.000146356770325438
9.06987470556282e-05
5.61469425816647e-05
5.82031649176299e-05
8.00598014587528e-05
4.94306976313555e-05
2.0186765791011e-05
1.94282284530208e-05
9.35016969021929e-05
6.44308466537051e-05
2.41547692274053e-06
3.90631130442068e-05
5.34623187830355e-06
4.57580417316816e-05
3.12114313148221e-05
2.91522824714487e-05
6.08390761061224e-05
4.11628375197406e-05
8.45293999402447e-05
1.78721199258914e-05
8.19799855101951e-05
3.02166827895058e-05
1.75533713205487e-05
6.62338646418972e-05
-1.73669233270507e-05
6.67352492830984e-05
2.96427436011636e-05
-2.73639359122911e-05
7.67160726366883e-06
1.60171241034692e-05
1.42161605809226e-05
7.3873157711229e-05
7.50396115192157e-05
7.79119138625871e-05
7.66357858829593e-05
3.55334745729314e-05
7.23720109514025e-05
5.88400979495411e-05
7.43314746151174e-05
3.82406977662654e-05
7.8921983104559e-05
8.39236567890016e-05
1.34717815321884e-05
8.45438633396545e-05
8.54260788875255e-05
8.69667656679462e-05
3.17993959166299e-05
3.4572365758725e-05
9.26860059661726e-05
6.1722687716167e-05
4.06753634553237e-05
4.73512485368498e-05
2.59838826415712e-05
9.06619226338191e-05
0.000104638949614161
4.70468313403812e-05
7.07847671695277e-06
2.14583119446177e-05
5.96455480675975e-05
1.07023830446459e-05
4.66337301419751e-05
8.47135742198093e-05
7.6032055689694e-05
4.95368956084494e-05
3.6011919082113e-05
6.28204669222914e-05
8.07773807380367e-05
2.78415581566937e-05
8.72035476818983e-05
8.09270336466515e-06
5.42778281274555e-06
3.25912992578355e-05
1.08835096949929e-05
3.62392993390927e-05
5.92437306996405e-05
3.36058344167795e-05
5.59023950378263e-05
6.63630998979237e-05
5.98009050791244e-05
0.000116615900398711
9.91137946370742e-05
9.93037544382904e-05
6.10498258531174e-05
6.60765248166654e-05
9.66749678659548e-05
3.03066261223907e-05
4.3254788794254e-05
-2.46984867587755e-05
-1.19341723479673e-05
4.10413023009043e-05
4.94858177757913e-05
-1.14480208388084e-05
7.19070485699884e-05
2.12446376084031e-05
4.67982324794782e-05
9.07083252154444e-05
3.5522685673505e-05
-4.88543034253402e-06
7.72731545651004e-05
2.89376065156876e-05
5.43155252510431e-06
0.000117674979713577
3.11463139499229e-06
5.87299069243134e-05
4.01073574902177e-05
7.52396614763586e-05
6.13566925730982e-05
1.89267862627119e-05
5.28432467095611e-05
7.26502785246495e-05
0.000127935074255884
5.69900635021156e-05
9.48439415602188e-05
6.30034921660905e-05
4.79273012008959e-05
4.22049819985643e-05
1.80918682476381e-05
4.85172275770401e-06
8.19922218778218e-05
6.49553198693368e-05
9.00137886621384e-05
6.30926477192226e-05
6.81303977538681e-05
5.20370248262036e-05
8.61289663950387e-05
2.96370230011011e-05
1.21762759382803e-05
5.00573107685529e-05
7.99939328743469e-05
2.39039177144708e-05
-3.3811393156078e-06
2.38058533188552e-05
0.000124822381149444
5.6945356875962e-05
5.3629775102029e-05
6.21478138934689e-05
-8.07763406534719e-06
5.26830952179172e-05
8.76851124548027e-05
7.46577924955547e-05
8.61283510051462e-06
7.94854542885217e-07
6.73228371116918e-05
4.82750197613937e-05
-3.92848950638721e-05
-1.173520868673e-05
7.73005880479551e-05
4.61736306993043e-05
2.99959703331238e-05
7.66412384314072e-05
6.97043244007712e-05
5.48034213529548e-05
8.47333748382883e-05
7.36339333315786e-05
9.95040097145618e-05
0.000139994278417977
5.24148356817918e-05
8.78375745020896e-05
4.08186664833302e-05
1.88471718815634e-05
7.60732582975613e-05
6.06801267178612e-05
7.52792992634195e-05
5.13647244342759e-05
4.1939524223383e-05
1.46384927370697e-05
4.21601376361584e-05
4.64025503414177e-05
4.73769525410534e-05
5.08229713656265e-05
3.65916413087671e-05
0.000101784552969031
7.0194080497676e-05
3.58998799565547e-05
6.71105477864047e-05
0.000116918506877923
-4.39423784730799e-06
5.85755467499151e-05
4.27669451440217e-05
6.96456453302321e-05
1.12566258034681e-05
7.91343618046798e-06
4.28714424167554e-05
5.29251038608792e-05
0.000113931910266126
0.000116413465723981
5.4749240883866e-05
4.7508932153339e-05
6.38520919317966e-05
0.000111368084596628
9.95988136156009e-05
-2.72431341806883e-05
1.45667934458046e-05
4.67142038546066e-05
2.22872562236708e-05
5.4874820907184e-05
9.05316409397529e-05
5.17441921977185e-05
8.01953268111089e-05
6.17133659364841e-05
5.42312945333144e-05
9.59070572160676e-05
7.26234940762961e-05
4.48557338702294e-05
7.14002817164767e-05
6.47007282262102e-05
2.89234731025775e-05
4.48102101927651e-05
1.31104126201481e-05
-2.09321520162161e-05
1.76980924630534e-05
6.90434087478426e-05
9.71984013165422e-05
5.29425670051583e-05
3.27391154825138e-05
4.26598859685191e-05
5.74029212741749e-05
9.16711293387103e-06
0.000105625911572629
5.43047243007266e-05
7.97134419688154e-05
4.7670752217405e-05
6.34834516187294e-05
5.93669961994643e-05
3.13515429965931e-05
5.36728759812504e-05
4.68416171133766e-05
8.28016575089548e-05
5.35269763439081e-05
3.70750658242505e-05
8.44888522113078e-05
0.000128576877397908
6.25047851313276e-05
0.000105319886634857
3.98344070785509e-05
5.03612835785547e-05
5.96029306739647e-05
6.91373906785155e-05
1.30993723907138e-06
2.70640004510052e-05
9.23524420141288e-05
0.000100372075651175
3.03621816307516e-05
8.89584373455021e-05
0.000115629926064023
4.25108821115381e-05
4.23204529683973e-05
3.68778918275894e-05
1.53778468649152e-05
9.64285142832801e-05
2.76029163887185e-05
7.44776512645543e-05
1.73960648845259e-05
3.88575305853615e-05
0.000106044750674383
5.46368313357275e-05
8.93164428619904e-05
8.10680573219004e-05
0.000105846451966572
7.78887444394964e-05
5.65345355387681e-05
4.2298019592187e-05
6.35736357979635e-05
5.62981344440427e-05
5.31001124281729e-05
5.49374992847538e-05
9.9956053750857e-05
1.49664410964592e-05
1.98817149186176e-05
5.70422423358973e-05
2.57322155162402e-05
3.7296642952134e-05
5.87943192466103e-05
6.98172467497829e-05
4.44982909032785e-05
1.72205230395765e-05
6.8818039504212e-05
4.42009060480225e-05
7.17681163523618e-05
0.000102361805449401
5.23823736390819e-05
5.96970775208257e-05
2.55325922267482e-05
1.71264303382955e-05
7.80472103989463e-05
9.22930907417116e-05
3.42344773648704e-05
4.84465126283548e-05
7.41872188604466e-05
8.17185667975565e-05
4.28808618623819e-05
1.24264788618253e-05
3.74374373321606e-05
3.26571416673744e-05
6.63713678471098e-05
5.93838578353945e-05
7.84665591730257e-05
6.88774546625887e-05
1.22860594368944e-05
4.16466574084178e-05
6.29783151527602e-05
3.02160114231324e-05
2.71451616390499e-05
5.84446474956686e-05
6.69950354257388e-05
6.72988627891473e-05
6.78116430577488e-05
0.000109282922277656
5.6727373780003e-05
0.000110604534201959
1.57098767718151e-05
9.61695273962444e-05
2.64373128068218e-05
5.17169658304071e-05
0.000117940736520871
3.7485675778987e-05
0.000106897653855524
9.32409011982286e-05
-2.49354105192431e-05
0.000102321980024958
5.16835051632646e-05
2.91255188008459e-05
4.22140178261498e-05
