# Supplementary material for: Research on computational propagation and identification of mine microseismic signals based on deep learning
Source: PLoS One. 2025 Oct 22;20(10):e0334641. doi: 10.1371/journal.pone.0334641 (PMC12543183; doi:10.1371/journal.pone.0334641)
Supplement: S5 Data — (ZIP) [file pone.0334641.s005.zip › 000100800001323.xlsx_0.txt_24.txt.txt]

8.19717286504529e-05
4.12285962693899e-05
-2.37119650749936e-05
5.75074562759197e-05
4.72320092753947e-05
4.75940579877161e-05
7.04519011118391e-05
-5.79851906606766e-06
9.78842398055995e-05
6.24938742688676e-05
5.26461023283407e-05
7.27798891700685e-05
7.63189810533549e-05
8.01778802821514e-05
7.7709330111864e-05
1.09777744941432e-05
0.000108429800301703
5.14320020288237e-05
8.63914561836176e-05
0.000123989736770497
5.92383134448787e-05
9.71270954994418e-05
0.000101881436441103
9.91389260100487e-05
5.89228640073865e-05
5.61921055533597e-05
9.81360632469487e-05
7.6525472693278e-05
5.64607500628973e-05
8.71024649651477e-05
0.000139540707972965
8.92514034622151e-05
5.27908712820776e-05
7.17519643266047e-05
5.02250888786893e-05
3.31426286215061e-05
-1.70302629675907e-05
-2.04243473630714e-05
9.38010523850886e-05
7.26567200209753e-05
5.11355259005355e-05
5.69446365374826e-05
6.5974080764697e-05
4.94691071545701e-05
6.15370276569389e-05
6.93378226372153e-05
6.47809932245363e-05
-5.8441190471787e-06
-1.11256565379076e-05
1.69231744525324e-05
4.74766293922691e-05
4.07771356300469e-05
1.81855682396253e-05
5.58940144212964e-05
5.20790618935612e-05
5.9131025740613e-05
5.79318289545583e-05
2.80955825404754e-05
7.17973949189787e-05
4.82328714742501e-05
2.94398927545869e-05
1.11870102752566e-05
4.3572208236267e-05
2.35315586780425e-05
-9.30384786926445e-06
9.86384079599727e-05
2.09022914552413e-05
2.87406633456729e-05
9.26817875112501e-05
9.88957343228419e-05
7.12181995537024e-05
4.69190389223294e-05
0.000115073516173912
5.82650440871133e-05
1.75230074448882e-06
8.37943371970304e-05
0.000107504719257956
0.00010032542430541
6.08844311808607e-05
7.28246831464147e-05
4.70834969482489e-05
3.63066179002421e-05
5.58027548288603e-05
5.90448002783406e-05
6.70901294831687e-05
2.30627790235717e-05
3.66671349391553e-05
1.23551886404081e-05
8.88161512975254e-05
7.66367790789118e-05
3.79565414471425e-05
5.22371884453031e-05
6.35399904341613e-05
3.53177684244317e-05
1.77990547256347e-05
5.29227225299572e-05
9.98045459071848e-05
-3.08007171631475e-05
2.98906105314491e-05
1.80429811337544e-05
2.99872457102439e-05
9.51119536184648e-05
5.19368090896402e-05
1.87768564408585e-05
1.34213796285271e-05
6.25308551782811e-05
7.1146381770412e-06
7.16584571080981e-05
4.84005273826472e-05
7.96706722933918e-05
8.26573405876874e-05
2.59311344561874e-05
2.82702798369859e-05
4.56766407415588e-05
7.87743020022407e-05
0.000106979255481797
7.97661782547689e-05
8.72283113336459e-05
7.08395046985566e-05
8.53953496817819e-05
6.05117953985115e-05
9.13320212807737e-05
6.61495279907246e-05
7.00782091132406e-05
3.50306151281678e-05
7.79726413987339e-05
7.90359047668763e-05
-1.25436514264385e-05
5.6438603716358e-05
6.86242556883825e-05
3.6056874622152e-05
7.04884904510328e-05
4.66310163123076e-05
6.32014167388702e-05
2.20951243566845e-05
9.33999179724579e-05
8.54683698805899e-05
7.22383070470278e-05
6.70992207624617e-05
2.2220364676377e-05
1.56556379928155e-05
5.24991435003361e-05
8.32046182485294e-05
4.38900277946864e-05
5.80615577932462e-05
6.20919969001209e-05
5.80136635594779e-05
5.98716429994203e-05
4.95343950411953e-05
2.36289648045846e-05
7.4350136649775e-05
8.61751310081534e-05
6.87544490781317e-05
4.04978763734755e-05
2.22188423933623e-05
-6.65202650576906e-06
9.93268467555352e-05
4.64472989647342e-05
2.53307109524899e-05
7.97440373127286e-05
-9.73927909157335e-06
5.71175395675243e-05
4.38491881912131e-05
8.55780222349884e-06
5.25501603650156e-05
4.51066967232465e-05
7.89216731101662e-05
5.66396269093058e-05
8.60436329901843e-05
-4.40647447550127e-06
6.92864062455041e-05
-1.84033051035981e-06
9.03504500204654e-05
5.59068388346912e-05
7.43221969921598e-05
5.04948204952721e-05
0.000117061741669497
7.07481634717217e-05
7.8001317664054e-05
5.25951584282249e-05
3.71954122923862e-05
5.6884630006686e-05
6.62868667180435e-05
9.75033148334518e-05
1.5210415521039e-05
1.15771545049415e-05
5.86296160718472e-05
2.19071006199283e-05
5.01309749612951e-05
4.57778240322798e-05
4.12963387204562e-05
0.00011402095224248
-1.57693347840426e-05
2.70577623525723e-05
5.59255755035801e-05
4.36389981068346e-05
8.03343424517467e-05
1.19412238772813e-05
1.30595248217889e-05
1.49905716120963e-05
4.38718332048335e-05
3.54211970785386e-05
5.46320338007723e-05
3.57945653459748e-05
7.17768760871316e-05
5.60361639411337e-05
5.18590029051576e-05
8.86843021046774e-05
4.6013900607253e-05
3.80849986737625e-05
0.000117741932202594
-6.25630069291411e-06
2.97327821459567e-05
3.63548724055721e-05
7.29254465717688e-05
7.85215493810656e-05
5.8890886441949e-05
2.43198478659008e-05
7.91105161021525e-05
1.7981418271232e-05
0.000107602961477881
0.00012441845055861
7.96411882143021e-05
4.00352891521546e-05
0.000116387825066365
6.87290328270574e-05
5.94519016238656e-05
8.75627087295253e-05
5.71493389515381e-05
6.70523611005377e-05
3.10334890586959e-05
2.14605878225673e-05
8.75206188713729e-05
4.4592814339496e-05
4.27862632391301e-05
5.28432250530481e-05
3.38199760949893e-05
7.0118568239772e-05
7.50661467204047e-05
0.000119090931795956
1.2623602368462e-05
4.35937518445321e-05
-9.03710458012479e-06
-6.55782636783864e-07
6.51974369946815e-05
2.27675986287272e-05
7.16756113363735e-05
6.20888450102672e-06
2.91942780056723e-05
8.78192257726017e-05
8.23959188212009e-05
-1.11906786103062e-05
7.77671266567668e-05
4.82749105475486e-05
8.78827266076993e-05
6.49679107377853e-05
1.94709816564345e-05
4.49764496338776e-05
7.58967815943261e-05
4.76740257249631e-05
5.06797572026391e-05
4.55463449705221e-05
7.32671790415051e-05
5.18545934123888e-05
6.31932699591094e-05
7.60175721726461e-06
1.77917274883665e-05
1.04342128938592e-05
7.18019069921493e-05
4.8520702701248e-05
2.07556949822499e-05
0.00010667901099442
7.56667727714959e-05
8.16121946083631e-05
6.50364425363208e-05
0.000134395863184175
7.07407054155401e-05
5.9949440503819e-05
9.81859673827931e-05
5.03162155809063e-05
2.20048833741421e-06
2.29910251688851e-05
7.70439557250246e-05
2.32245434918819e-05
4.29793799070058e-05
3.63352759395408e-05
7.67434242561329e-05
6.1491353756918e-05
7.94810471608736e-05
5.45369107391054e-05
4.1554585767318e-05
0.000116835131532833
8.66962269366954e-05
2.25186235517043e-05
8.16194439521746e-05
0.000108487240293464
3.87413175729454e-05
5.08268995183415e-05
7.78602202782269e-05
2.82155085618826e-05
1.17236831350046e-05
2.02747569550733e-05
1.54696323679853e-05
-1.49304526441487e-05
1.42131907785857e-05
3.95787234331678e-05
3.51577573415112e-05
8.81907940295327e-05
7.19338220284135e-05
7.27685145296202e-05
9.76045847009417e-05
5.76431088318656e-05
7.98028435303002e-05
3.33202999026331e-06
9.01292349332195e-05
9.86627508344722e-05
1.61904426039278e-05
3.81829749567272e-05
9.6241526696357e-05
9.57763586390768e-06
4.44653815136809e-05
9.32963424980214e-05
8.86727123729635e-05
-6.24758930817359e-06
3.98336302883545e-05
5.06304462407372e-05
3.0867704889185e-05
8.54528381772891e-05
8.3196342973961e-05
-6.95124852190555e-06
2.21605771905155e-05
1.39509747199439e-05
7.95266549730951e-05
7.48575356533149e-05
5.73470823073751e-05
4.31053562396781e-05
1.30625484698927e-05
4.10280001757773e-06
1.4401759682932e-05
8.29275735402738e-05
4.4052774295759e-05
7.69018952956141e-05
5.34649117694044e-05
6.38009387495333e-05
3.40737135989422e-05
4.37152849127876e-05
5.56655563404861e-05
6.946321587817e-05
4.81273887247697e-05
9.52867992689944e-05
5.94037619375071e-05
-1.51404222459657e-06
0.000115622127200435
4.66389961550271e-05
6.71569218179104e-05
3.75118454686704e-05
2.45922982370808e-05
-9.46824281368841e-06
6.77954791769804e-05
-2.21235683139481e-06
5.13584706465547e-05
7.88977622998108e-05
0.000104383671570107
0.000103282914595083
0.000115587430553552
0.000133841047512412
5.95250282478926e-05
4.10420571155313e-05
9.04302817891076e-05
3.43959608680202e-05
1.98362403221567e-05
7.66953202996927e-05
8.60439899031429e-05
6.01328390767589e-05
3.51309642909464e-05
6.2321292951793e-05
5.43766884871773e-05
4.82663872209336e-05
7.62540577567385e-05
3.83686850367517e-05
-4.80808404522818e-06
1.75988377471391e-05
6.20203563170868e-05
8.92395134472192e-05
1.19115511380593e-05
4.43596759229527e-05
-3.99703590453302e-06
6.1190462348667e-05
2.65417598697713e-05
3.12746199175998e-05
4.75177022809993e-05
0.00011072550210455
0.000103210424232765
5.96687784050458e-05
4.11965132199096e-05
3.33756165475536e-05
5.79459394003016e-05
4.1232741012796e-05
3.10125855712912e-05
6.56077964723103e-05
4.53680459782835e-05
3.62425925697827e-05
3.94441957120578e-05
7.81414816833829e-05
9.72078226699053e-05
7.49113585695561e-05
0.000112437440241919
3.09512170229482e-06
4.883454474813e-05
0.000118494445421118
4.7468749219865e-05
2.13437632351598e-05
3.00799155047562e-05
2.20261505855719e-05
3.46643634741696e-05
8.66849008072082e-05
6.26161897604369e-05
0.000120967609227721
6.66305499527909e-05
5.93196791333127e-05
8.28109873459844e-07
1.33773016301885e-05
3.30026283848359e-05
4.17227490045097e-05
3.83282585823608e-05
2.74487117211116e-05
9.61104781732082e-05
3.64204378066558e-05
8.53927983510117e-05
3.83630378304029e-05
1.31173608446321e-05
3.15217153220816e-06
7.01627258734814e-05
3.7300961384793e-05
0.000104968052369584
6.56722261525177e-05
8.64571151374345e-05
8.59341144200118e-05
6.08336279646854e-05
6.08448489955206e-05
4.14177921265188e-05
4.07821697739656e-05
2.30905123229236e-05
0.000108032820608373
5.00137478551104e-05
0.000109841166416119
3.97055356246635e-05
8.02993975910784e-05
7.70061437201916e-05
5.14115089688873e-05
5.5928522332886e-05
2.18392714391706e-05
8.70796299016192e-05
3.8961213935247e-05
4.38780092558714e-05
9.03578480545809e-05
7.74843065414015e-05
4.70462739836508e-05
0.000102596181553435
2.91986855074576e-05
-2.50731075025009e-05
1.73256846223948e-05
6.37971556977513e-05
1.94469171090684e-05
3.15679395899925e-05
1.7027911522704e-05
9.13481024689129e-05
9.99836775214417e-05
3.96314145974711e-05
6.17435133977348e-05
9.27022745392942e-05
2.01930673936462e-05
0.00011927273431233
4.62752838462843e-05
-4.3736488177324e-06
6.85104275437852e-05
5.03094446194888e-05
5.05005113457275e-05
2.80559299783837e-05
3.78834017999698e-05
4.90888201442337e-05
2.41339749122723e-05
1.51703243239308e-05
0.000120006039778647
5.47312107759183e-05
6.02311662466339e-05
9.92390360779879e-05
6.71212220021551e-05
6.10543883026987e-05
0.000131895745771628
3.93649815156228e-05
-9.48855692934819e-06
4.42113101523635e-05
9.3679406764208e-05
0.000125616594366831
8.06813103324636e-05
8.39414411465627e-05
4.1394087381283e-05
1.88646640725421e-05
6.70030773822827e-05
2.36301726463311e-05
4.76335548793867e-05
8.87125422808255e-05
5.52241104304445e-05
6.6959881109508e-05
2.27430519192022e-05
7.81968318816706e-05
4.98832108190382e-05
2.31022753607256e-05
9.905839510829e-05
4.28536367209404e-05
1.58420280435338e-05
7.46955405196376e-05
4.03940946083547e-05
5.38386680160209e-05
0.000168765800949001
8.15786941212919e-05
4.01587853374747e-05
4.15590714270758e-05
0.000103608951486472
0.000127643206267848
5.79071677619119e-05
8.06097056618898e-05
2.57623224079314e-05
2.51839212352991e-05
3.52962610760058e-05
3.74799344617589e-05
-5.18912710678474e-05
2.05156051201017e-05
4.91214968312952e-05
3.9199781885635e-05
0.000123269230907466
3.66886317646136e-05
6.23104161375542e-05
5.17003477006877e-05
4.41122504165318e-05
4.15448438943075e-05
7.45711069097594e-05
6.38904157791787e-05
3.03953817221068e-05
5.15661954967322e-05
6.12196484290962e-05
7.47681477561033e-05
7.32424447328016e-05
-1.15197175241084e-05
2.03969198672516e-05
3.09301027730682e-05
5.65211525073974e-05
9.0529213590858e-05
9.48091111695394e-05
9.27764639416315e-05
8.22680428559778e-05
6.62552227930015e-05
8.72136776683211e-05
9.99687772915807e-05
-1.88291956162017e-05
6.45625460496451e-05
8.05649863699074e-05
4.38698876927055e-05
4.63668329118314e-05
7.53255903495067e-05
6.27540115762761e-05
3.9163830737498e-05
-2.36399156193551e-05
6.54821135457191e-05
0.000123936123031793
8.92128982385519e-05
5.84874431329928e-05
4.55975656070937e-05
8.38484426259273e-05
6.25747898298851e-05
4.91907677986746e-05
3.87275825576995e-05
0.000104021221074659
6.65931864094108e-05
2.21460200245832e-05
9.94422756282793e-05
3.81639495278855e-05
2.4561091854281e-05
7.44581478228492e-05
6.05179207975028e-05
7.37127663488257e-06
4.37853130986053e-05
6.84246621000928e-05
0.000110575425425097
6.33059831262894e-05
0.000119629329863231
8.98671728939883e-05
2.87363373959062e-05
2.10701664457765e-05
1.69349917689226e-05
5.52745063001777e-05
8.04755242789575e-05
3.59213181760565e-05
1.78911889344815e-05
2.94408760219888e-06
7.09438251932166e-05
4.17733043713723e-06
9.40147683636974e-05
1.20544950501742e-05
6.18073478658462e-05
7.09951328437528e-05
2.37632084596303e-05
0.000132356097919578
6.60867263277745e-05
0.000102730678906885
4.28320358874563e-05
2.95346655459878e-05
3.3455557391907e-05
5.727048513097e-05
5.8302508207767e-05
5.0324714031401e-05
5.11524302249321e-05
4.1353988544328e-05
6.46600478125373e-05
8.18528212097241e-05
0.000128064925901339
4.40955192743232e-05
3.54608894282003e-05
0.000104828547506651
4.11125922140137e-05
3.2405946264822e-05
5.67196541556721e-05
8.58391677464611e-05
8.03723340705881e-05
1.93567149135813e-05
-1.55784879097285e-06
5.34695057913458e-06
4.19774028127449e-05
9.62660247091614e-05
-2.77842974645829e-05
2.53818276122651e-05
5.69077593385978e-05
3.19511976736019e-05
3.05745993655764e-05
2.00431452663694e-05
2.39821527455841e-05
-2.08639422583631e-05
6.25239579609837e-05
5.00855715934313e-05
1.63392500070655e-05
1.45784575444551e-05
7.20529967952916e-05
9.72757526055058e-05
0.000110170828110072
6.60367590442227e-05
7.3145286662681e-05
5.91115987927163e-05
6.75500595149063e-05
8.45873678771242e-05
8.75224610572812e-05
4.89627900526676e-05
5.59452088873332e-05
9.06711702195529e-05
0.000105112292113464
2.92311857280504e-05
0.000108316079110568
6.47098672209079e-05
9.25151384931576e-05
5.83667501242743e-05
0.000104809193077343
9.60875442305294e-06
3.85428476067437e-05
4.80701114704377e-05
2.33784749215953e-05
0.000103218046757086
6.64515106516162e-05
8.4296525661138e-05
4.64291406537622e-05
4.46155154267383e-05
5.32081164905341e-05
6.18600183673909e-05
8.01825789905732e-05
8.42021452024063e-05
8.59910932121885e-05
9.95809045267746e-05
0.000102249248132582
6.65302525021746e-05
7.6999453845373e-05
3.27343539836103e-05
5.97224106668189e-05
6.0054507012828e-05
9.8608042452293e-05
2.84996836010381e-05
8.47752548684249e-05
-1.94343702049214e-05
0.000105630607713704
6.04001108316879e-05
6.98873543859314e-05
3.96939822738788e-05
5.21633729150477e-05
9.05464409119123e-05
4.21172331922928e-05
7.60941544040838e-05
4.05094753696506e-05
3.39029577389462e-05
3.57927496140423e-05
5.36845210972903e-05
4.85733514682293e-05
5.32987228682111e-05
4.12202310922458e-05
0.00012047332344678
8.69015177208112e-05
7.13567853531997e-05
4.70402040959447e-05
8.88582113594005e-05
4.64238567081484e-05
3.1358456117154e-05
5.04282042216489e-06
8.02763173775155e-05
8.41888262628993e-05
3.89323904466996e-05
7.09824629529055e-05
6.67437456552253e-05
8.05008782585746e-05
0.000104120496740881
0.000125198675544314
3.31886795066828e-05
9.26356705809402e-05
0.000100486649127618
5.53434579498222e-05
0.000112361603005908
2.49591928942599e-05
3.00245645038283e-05
2.76375707593521e-05
3.10075521657541e-05
8.19328680901325e-05
4.83934590772201e-05
2.22165308796867e-05
4.72542301895454e-05
4.10288646327594e-05
9.24962564764321e-05
8.85325847548788e-05
5.62935314785109e-05
6.49124841293418e-05
9.98615798121888e-05
9.2329581361942e-05
1.38463245596421e-05
6.02513527953555e-05
5.86731185400842e-05
7.23372914941541e-05
2.80981214236468e-06
7.36381566918008e-05
6.48239770890117e-05
9.74250567231528e-06
8.02103445164033e-05
3.66889292883421e-05
3.52634761923114e-05
1.97807318290176e-06
9.26614534587849e-05
6.10031366301776e-05
4.23516678750145e-05
3.49331226445973e-05
6.95195014983407e-05
6.11292022336627e-05
0.00010463228666438
3.5602526862021e-05
-3.3740699654467e-05
4.80888764289023e-05
6.67377517283746e-05
5.58605367057147e-05
0.00012077651889936
3.31344511269316e-05
0.000126403007273045
2.6989731908575e-05
4.59489362853461e-05
4.59353213015186e-05
0.000132168972952261
2.88102133967759e-05
0.000114173262993016
7.30469901195095e-05
7.00281829411534e-05
0.000127134518317898
9.93635279399628e-05
8.6168146994819e-05
5.73992458589823e-05
-3.1030542582733e-06
9.51739185405838e-05
5.07058323854017e-05
1.19662628701798e-05
4.83014599368882e-05
8.61989610005836e-05
1.62287761638576e-05
3.51723485986453e-05
1.32632290248631e-05
2.5945434842901e-05
1.9288634869733e-05
4.22163747758124e-05
4.39194170742277e-06
-3.44664932701497e-06
6.62497610688211e-05
3.14491339183268e-05
3.00532440241702e-05
7.46608129318465e-05
7.04214238576171e-05
0.000120441786937241
6.71860302266641e-05
6.32075654958371e-05
4.85587741272791e-05
5.16879675574641e-05
5.17167969553599e-05
0.00014186978882857
7.59611354132256e-06
9.25170154960655e-05
8.70835633700856e-05
7.18890234444448e-05
5.47577401764137e-05
4.93705658637059e-05
4.76587183112571e-05
8.48923905571526e-05
9.45034805087942e-05
4.92883532485767e-05
0.0001007848353487
2.93834789137746e-05
7.03724875636506e-05
4.68428606758139e-05
7.24168856750834e-05
3.96460113452501e-05
8.09460771605377e-05
4.70835670359019e-05
1.96061651736624e-05
0.000101304032458972
5.95600354346303e-05
9.1278291573604e-05
4.27778005664997e-05
3.26485159349727e-05
8.50358479693093e-05
0.000101568455824789
9.6971995487385e-05
5.56457193115673e-05
0.000103224746357457
9.57960660527633e-05
4.84153025166081e-05
5.94667276438968e-05
3.82877930385156e-05
9.13922512366983e-05
4.71973219362628e-05
5.53805837438809e-05
8.57505067283869e-05
5.24634730994253e-05
8.08638329736697e-05
6.11524182780167e-05
4.20873457716153e-05
3.97917799711465e-05
6.73949273078189e-05
9.98672521088416e-06
2.53847009661129e-05
4.57577641190892e-05
3.50108006065391e-05
8.175334585939e-05
5.58245404545167e-05
7.91760688088726e-05
6.84917516892476e-05
6.56460409747364e-05
3.03543167602428e-05
2.63482825669983e-05
4.39939422590917e-05
8.07595122699463e-05
9.6300373076274e-05
7.4791559712062e-05
8.79473283244923e-05
9.20665233935397e-05
0.000125618661440813
1.72445456329242e-05
2.10941400508744e-05
6.52641337908967e-05
2.43941884056973e-05
2.31082689190554e-05
4.5821204854992e-05
9.12236240312958e-05
4.78149894194814e-05
8.91078205822758e-05
5.63286493373906e-05
7.53891257041994e-05
-3.04426997391907e-05
3.75259280399074e-05
4.04160497268064e-05
8.06086558016097e-05
4.614041894113e-05
6.41315203445657e-05
0.000122620954559735
-9.23177471117158e-06
9.76108496145777e-05
7.15566606561934e-05
0.00010022222566288
-9.21478076804517e-07
6.49519817262414e-05
5.97341827512326e-05
2.16911464136462e-05
7.45762228469619e-05
9.26454393206172e-05
7.21615124437653e-05
9.70780089383526e-05
3.64314132200269e-05
5.35119995979364e-05
0.000118555001435417
8.04562617504311e-05
6.22656217520184e-06
7.37380605768214e-05
3.99936321929504e-05
2.30763799905337e-05
4.75833748012521e-05
8.35857584049696e-05
7.4389922978568e-05
6.03909540103691e-05
0.000130846812803036
3.19597406758331e-05
8.20504630117208e-05
6.09561038885598e-06
9.7821707617098e-05
6.43966741205577e-05
9.7784816981218e-05
4.40042570937048e-05
8.60392542621272e-05
0.000116728050329998
8.73568248617367e-05
0.00010048949465087
3.53257511181273e-05
9.64186139693353e-05
0.000118056260189358
6.42501810547121e-05
1.36964021502948e-05
4.43312996469719e-05
5.97582799488913e-05
0.000115093391774778
5.0355818698225e-05
4.89916882710465e-05
0.000103480160847745
5.72872765707422e-05
6.70745907413089e-05
3.88230394747379e-05
3.18140068005275e-05
4.09361939694553e-05
1.61600814550471e-06
9.03778791754418e-05
5.76769380177333e-05
5.6325699218429e-05
3.37919454700229e-05
6.63022649258242e-05
7.23059424671009e-05
4.60933060089566e-05
6.10838778104546e-06
4.0812140906348e-05
5.29974586983881e-05
0.00013383512161706
9.50970461254255e-05
6.16623916559897e-05
5.73617408108162e-05
7.91333196025635e-05
8.2182693881097e-05
7.76574865485648e-05
2.83723837242388e-05
1.8490382604958e-05
1.35469304585165e-05
8.36707297381451e-05
3.57518004352129e-05
2.31957290844003e-05
1.78321304083984e-05
2.83488468748988e-05
1.82652360887032e-06
2.74835947979465e-05
4.91138149060718e-05
5.8474883455504e-07
-3.93336131085265e-05
0.000113952729994461
6.10570465966587e-05
8.68523978650631e-05
-8.66731495737075e-06
7.24248074069635e-05
1.26833586447106e-05
3.85800539667341e-05
7.86052815658766e-05
1.99145589630274e-05
9.04072575248344e-05
1.68880116840683e-05
8.29021961319545e-05
7.03594284211622e-05
3.50726835803506e-05
2.65105333991812e-05
-1.81006975397191e-05
1.69215906081779e-05
-4.44671897089195e-06
-1.56533071685975e-05
3.4156070382277e-05
5.72409006305635e-05
3.6262039875438e-05
5.83873349566675e-05
0.000110081866679319
3.93027634480924e-05
6.57053632467424e-05
-1.89780031352384e-05
7.84985171870352e-05
8.46365823702798e-05
7.39532724284665e-05
3.4910102524281e-05
4.87899809186925e-05
4.92778610849783e-05
1.54951680326477e-05
5.04154035371495e-05
3.61786041826102e-05
7.81949618959893e-05
8.81027397618716e-05
6.9479664287553e-05
-1.40029810704778e-05
-1.77623734167901e-05
6.75519845276068e-05
3.38626695521394e-05
4.40196173417335e-05
5.80286445768908e-05
6.3373124295255e-05
8.86390240983852e-05
6.6441387681418e-05
4.19850508564867e-05
8.4655431688117e-05
5.68834224583546e-05
6.79472879253997e-05
9.73414197275734e-05
7.4359599482147e-05
5.84607706865781e-05
1.91719992425466e-05
7.08232334190431e-05
5.83901782967918e-05
8.3494883308237e-05
8.52780061698477e-05
7.43216635864826e-05
5.46934000729372e-05
3.03078445735665e-05
9.21254547217935e-05
5.25117530573523e-05
4.08297538917396e-06
2.05477197050602e-05
0.000109805200851889
4.54305520017768e-05
1.22821633402085e-05
8.23811439265894e-05
-5.93908114726984e-07
8.80737051616628e-05
9.47038895414444e-05
0.00014165937667453
-9.76286276476292e-06
8.53169610774304e-05
0.000118564841986192
8.24664646698945e-05
7.4489932187218e-05
5.08571216429934e-05
7.16110145839282e-05
2.75394150385425e-05
4.60822478051675e-05
-8.82536825157906e-06
8.72318763793185e-05
5.02462756773232e-05
8.31175448965595e-05
8.25859428196104e-05
6.05236282197531e-05
6.65219103154416e-05
9.70723836838097e-05
4.19056438861303e-05
9.06750978260211e-05
4.52349659178861e-05
7.13596821104515e-05
1.3764516756571e-05
3.80571839979401e-05
9.12805702158441e-05
0.00013828985264264
5.23827187605548e-05
6.32868850166842e-05
3.22774676196013e-06
9.18943183412579e-05
3.84521539700618e-05
8.86527540987688e-05
9.05074059510072e-05
6.22833317326963e-05
3.00786756386152e-05
4.45649688566001e-05
4.83367227127734e-05
5.7660352278687e-05
5.63786193004066e-05
9.67126627793415e-05
2.12254837188194e-05
3.07918365432382e-05
5.02854964448835e-05
7.65127731845789e-05
3.22733267437686e-05
2.00434178266745e-05
6.96701129250887e-05
0.000105289591634717
6.24445005318633e-05
0.000107214244151392
9.95148517278792e-05
-4.69669973086969e-06
2.44816400459533e-05
6.65363249739843e-05
1.23168471752351e-05
0.000105004160814947
8.13295409326142e-05
0.000136762928671394
1.86611370628114e-05
3.92494806844675e-05
8.33639867324104e-05
4.30203470622004e-05
2.13552204951831e-05
7.33820881123266e-05
4.36799489441186e-05
2.45139366098041e-05
0.000115933455371079
3.11758825570543e-05
2.18361946641159e-05
5.99572801892473e-05
1.57968668800222e-05
0.000101345205758101
0.000119797307912852
2.2723962363672e-05
2.34634324842436e-05
2.07390658359788e-05
5.09514477468025e-05
6.1553569600874e-06
4.02165964401647e-05
4.03136323104853e-05
-1.95266171137688e-05
2.76418785332013e-05
6.07795184783149e-05
5.91292318033636e-05
6.20436753781478e-05
0.00013204936659415
1.55995397512314e-05
6.1327714978546e-05
6.43951956182259e-05
7.48496637533103e-05
0.000107942905943759
3.09949474042627e-05
1.7098257708931e-05
3.81893048615876e-05
1.51819306040725e-05
-1.76809827455183e-05
7.72222415012628e-05
7.51320143167775e-05
0.000114790340743107
0.000119115792539839
5.25437393390815e-05
5.40869950228101e-05
6.53961079667e-05
6.70642982884199e-05
7.71998154317217e-05
-3.44632749906828e-06
9.58053070752407e-05
8.05570450877612e-05
4.37742912427465e-05
9.35415380673347e-05
1.96394396404218e-05
3.98690602976237e-05
7.07781780811979e-05
5.00460839997915e-05
1.79986330674437e-05
0.000100212247148538
9.68759814065727e-05
9.20053584164675e-05
3.71498937957591e-05
6.92820161889934e-05
7.67409477479571e-05
1.43125855732539e-05
6.54962775388455e-05
4.59656058610167e-05
6.01917151008041e-05
6.69695690931838e-05
3.92474477755059e-05
6.49852857212927e-05
6.84270137094308e-05
7.80180345727848e-05
6.71778103331592e-05
8.08946512074154e-05
0.000124062814627547
1.53581995648063e-05
5.64183727454597e-05
6.73578003480886e-05
3.73788815367652e-05
2.00595544662091e-05
0.000153284760026456
2.22753210580965e-05
3.35211811105256e-06
5.80953253289151e-05
2.53648445570289e-05
3.05560935498909e-05
6.70307113961047e-05
6.62181546878293e-05
6.7109628545945e-05
6.07748367805118e-05
7.41669914185589e-05
7.92416765898128e-05
5.93712653809207e-05
9.14619635196878e-05
4.72589860742152e-05
5.94969867674645e-05
4.20874947145379e-05
8.21763882933842e-05
7.70272897333174e-05
9.38750634023389e-05
3.0216041284534e-05
5.17351825576282e-05
2.65589093196178e-05
8.05676182581265e-05
9.81026145572527e-05
8.51080509262109e-05
7.86665629810355e-05
7.14475775117292e-05
1.32202067266522e-05
9.93887395755611e-05
4.43508061084878e-05
5.42480387086127e-05
5.14213161224614e-05
3.42297406229325e-05
5.94359811026648e-05
3.72059174316305e-05
8.32072155863633e-05
9.49642918189923e-05
3.82920907188612e-05
2.92797221198971e-05
4.23177872944904e-05
5.94619577186921e-05
1.78449759505055e-05
3.2828152281734e-05
3.54953252973374e-05
-2.02793592793513e-08
-1.73578880394715e-05
6.9598338821771e-05
7.10483957343204e-05
7.42393241446997e-05
2.84758178428212e-05
1.96508812821202e-05
0.00010862897606367
9.21714816175812e-05
-1.31689979305881e-06
1.17003937542249e-05
0.000103071647008493
6.44567456097519e-05
8.28648462217245e-05
7.91470330845533e-05
4.92294418725427e-05
3.31664881033116e-05
8.42016077054524e-05
5.19847456708091e-05
2.90440895736975e-05
3.82053382107459e-05
1.68911548758055e-05
2.07709178574509e-05
9.03021538222182e-05
6.49196597478426e-05
8.77525745696576e-05
3.95538184477491e-05
0.000114695650777755
5.53122040082384e-05
1.74406176275275e-05
6.2906415244797e-05
9.19622433648102e-05
8.25507732724663e-05
4.07717520826668e-05
0.000166595431450073
4.59035690377125e-05
8.63429378802735e-05
9.90747293928666e-05
4.81371526184824e-05
2.71199463994057e-05
7.10759734518209e-05
1.39889510819222e-05
6.60516818810376e-05
6.63200852067009e-05
6.36345260557345e-05
4.43054675826591e-05
3.07041545221864e-05
5.46016465870426e-05
4.38260016211244e-05
-3.6708395856074e-06
7.2721513580433e-05
5.31934408374895e-05
1.93023130497918e-05
4.64025836786351e-05
8.77897858260631e-05
4.00511003490162e-05
1.60942847457146e-05
5.70425258794742e-05
5.6445353297172e-05
7.39213911665696e-05
0.000102776866003504
4.01097114500139e-05
-3.77071201982269e-05
4.15584474153037e-05
-1.52086136679202e-05
-4.55507653868485e-06
7.48248326270676e-05
7.56686675340598e-05
7.48144105390806e-05
9.73497516883995e-05
2.34237878469232e-05
9.89996022970461e-05
6.58308936952667e-05
0.000131712165587486
6.8752614484339e-05
0.000134694893116921
5.33378098172965e-05
0.000147892480346258
0.000123610702022971
8.79092702792581e-05
-4.02118803065381e-07
2.60654752968242e-05
4.02135896664718e-05
3.34733457764802e-05
7.15599421027164e-05
4.96391149000144e-05
5.48886488617609e-05
4.17494662815177e-05
5.43036637793868e-05
1.19676803674339e-05
4.93722655848065e-05
6.44948821346399e-05
6.7285984941633e-05
0.000108160948567674
6.56082452762577e-05
4.43891656811403e-05
7.27543281730478e-05
7.16840039476007e-05
4.83600323824442e-05
9.95349196643247e-05
9.58779915398675e-05
9.50937033879362e-05
7.3296801971045e-05
2.57413192665793e-05
3.97162081227293e-05
5.54566015637361e-05
4.47674204734692e-05
0.000129301127575666
9.33447504096544e-05
6.61880790656852e-05
3.06770283452827e-05
8.86986306882767e-06
4.21385579760384e-05
6.10309151495212e-05
0.000117891924081269
3.41406609291408e-05
0.000101077522457431
2.41501618880118e-05
6.21826534339002e-05
-6.69662128202607e-06
8.77824319441738e-05
0.000132707489464295
8.49529573702257e-05
4.317303819123e-05
2.6819416614093e-05
0.000123457263779662
8.46080696845992e-05
0.000115576785228573
4.05654319986058e-05
2.05353422072867e-05
9.61886634963035e-05
8.03895038597917e-05
8.59711412716899e-05
5.43644372766324e-05
8.12174027914528e-05
1.06407005533318e-05
0.000113211497351391
2.350153812299e-05
4.489190431029e-05
4.06037000219904e-05
3.94225873388211e-05
8.32401417618279e-05
0.000117687391798442
2.03991380551346e-05
4.45673993454325e-05
6.77134569214539e-05
4.80095817899937e-05
2.18463001115961e-05
6.95669777440555e-05
5.38287206850049e-05
2.26459554315236e-05
-1.14104819780694e-05
0.000102098910600101
6.16864533102591e-05
7.81543985111598e-05
8.61372175832641e-05
5.50698927117325e-05
0.000103304317710498
5.38810159261843e-05
5.32199047774838e-05
6.06142091594846e-05
9.20683838014256e-05
3.11933205013102e-05
8.27339396025056e-05
6.00104746722989e-05
4.34820003695707e-05
7.27354603036181e-05
3.78813741205783e-05
8.03516993338837e-05
7.7724429456643e-05
6.78501821371917e-05
9.22242499783805e-05
0.000115232032314895
1.72350782031485e-05
6.59948369187198e-05
9.4674269160802e-05
0.000123102511616046
9.3561279414588e-05
3.87050212516064e-05
1.43456050591872e-05
3.33880658404841e-05
6.58197301981827e-05
5.47100241388183e-05
0.000145699518962888
4.37254280841704e-05
9.10502183298815e-05
2.98559523675567e-05
1.06582679062326e-05
6.50518943606629e-05
2.70686357449558e-05
8.13872681587255e-05
8.28569853713632e-05
8.45533250830059e-05
4.00201573542257e-05
4.52532370861524e-05
2.80586716499435e-05
4.01042569354068e-05
3.28321047792274e-05
3.80437601257676e-05
-7.00124499015111e-06
6.91679600225231e-05
0.000115884811498827
0.000115720863553138
3.94179742887266e-05
9.52312381850477e-05
3.19636187452617e-05
9.42519135589689e-05
6.02043576394386e-05
5.55958322065863e-05
5.12713995844878e-05
0.000103283615337573
-1.67502674562695e-05
6.72200652839287e-05
6.70209611578999e-05
2.76363206650195e-05
4.6387633499191e-05
9.60026602329644e-05
7.92601861850371e-05
6.57813263909629e-05
0.000139234397594037
9.00494717020171e-05
7.72147541129977e-05
2.57906413694564e-05
8.69784803034869e-05
6.13832983693266e-05
0.000103111673794679
2.35121861315906e-05
5.66989938851899e-05
6.7345239153028e-05
1.43990440581274e-05
7.66741914232004e-05
5.5964688836954e-05
2.90006631077117e-05
-1.33355382466811e-05
0.000103748435523806
2.86727811910677e-05
-1.59217410589508e-05
4.88990329823493e-05
3.91321934872953e-05
4.11387880192548e-05
3.20757511790105e-05
9.39546537359725e-05
0.000107251856901754
5.95160855646859e-05
6.03708342439784e-05
1.58801463541684e-05
4.17307561917526e-05
6.09643642937657e-05
2.17677389624226e-05
7.76485961483368e-05
7.76987709060322e-05
7.17799756557481e-05
6.24148587994423e-05
3.50465445430373e-05
7.01711417156776e-05
8.94712061546765e-05
5.23210642829893e-05
1.25642497833306e-05
0.000111571455393769
7.7973437570929e-05
0.000112784432861137
9.78801682211504e-05
8.75871932188738e-05
7.82963722142418e-05
0.00011732622861203
9.69319571897992e-05
0.000107872108011236
4.42802494382703e-05
7.12766769146986e-05
7.38741771259835e-05
5.78541076349e-05
0.000111417032593277
5.55931139761814e-05
5.51367046217107e-05
5.9358413477999e-05
5.13286062103474e-05
3.50723311773243e-05
0.000122099110813907
7.91550910517437e-05
3.36269041155711e-05
9.17359580464347e-05
9.62784018809472e-05
-1.11028228535539e-05
0.000147057582101165
0.000112549348828871
6.14429325655856e-05
7.81942969487656e-05
4.8424772800426e-05
0.000118666032518935
7.00324757585364e-06
0.000100869530300521
5.32673027852425e-05
0.000103122535900113
6.92368752975929e-05
-1.78872684206503e-05
4.03041758856311e-06
5.40117242348339e-05
6.81022228221236e-05
7.29744847923402e-05
4.81818168783483e-05
7.92049303331309e-05
7.49942693058091e-05
8.21672356173486e-05
2.86998970308474e-05
1.6232630072384e-05
1.11823562139853e-05
3.03046591606028e-05
7.03331772531531e-05
6.89936719746068e-05
8.73094581091326e-05
4.85404770350651e-05
5.01982470204933e-06
3.74668252486881e-05
1.22610322859722e-05
9.22179159947493e-05
6.74616138953272e-05
6.94421568158256e-05
6.38231660236837e-05
9.33907508311931e-05
4.59798898382039e-05
5.33717524224068e-06
1.09183005806971e-05
6.57083248777475e-05
7.91417774437568e-05
6.53081153050782e-05
8.61648341872799e-05
8.89092950691119e-05
3.66226133570818e-05
7.24350232970126e-05
6.76383539036069e-05
7.75196244106139e-05
6.81482507911175e-05
8.31595840261468e-05
8.11782749931442e-05
0.000100976648229209
6.65100484602947e-05
6.02009372591421e-05
8.48771755349161e-05
5.14684738404445e-05
4.83069944337103e-05
5.60485063744303e-05
3.84049976869451e-05
4.35571042110591e-05
4.22903578112844e-05
3.58329858180889e-05
8.28707022515869e-05
2.38983467546256e-05
7.56734041005999e-05
5.48315396587429e-05
8.11015161557683e-05
9.00001724848172e-05
2.31269770301754e-05
7.41906187383427e-05
5.94684576584117e-05
7.75578674388245e-05
3.78016725070929e-05
5.14475883994235e-05
6.6428207140297e-05
0.000124820123787634
4.50330615083609e-05
4.26333646753494e-05
3.591864688966e-05
4.03278806008351e-05
8.33192046364216e-05
5.9015138080878e-05
5.36579580401391e-05
9.77916917360875e-05
3.70456062061055e-05
0.000103382849865105
4.27802450128423e-05
8.90086532023356e-05
8.27053532205201e-05
9.48139090837305e-05
4.4813767488171e-05
2.48461103368141e-05
3.57525548030995e-05
5.46185927838185e-05
2.09892804010851e-06
-3.41226180426556e-07
0.0001449881442412
7.16518049755656e-05
6.32103835953857e-05
-3.69881207774188e-05
6.25001720084495e-05
4.73943229137536e-05
-6.8787564299891e-06
4.63930626299437e-05
5.13486060752825e-05
7.80558541910813e-05
4.56199809422759e-05
7.98100685232286e-05
7.29544755777905e-05
8.82269337658811e-05
6.60805096402075e-05
6.58509411756061e-05
2.47799360040259e-06
0.000110645529256481
0.000108663444388836
0.00011052282990569
6.88590648261922e-05
5.06684211541168e-05
4.56250796691208e-05
6.6833341846772e-05
0.000115457359083318
4.59542022768836e-05
7.94800494899174e-05
7.89662711359368e-05
8.26190374036057e-05
0.000107034309863126
4.07412930495335e-05
7.51098194270872e-05
0.000117649318925921
6.68780390332017e-05
4.21375638715401e-05
4.41412493012527e-05
4.29778382552893e-05
8.96234116263618e-05
3.38400457660348e-05
7.96033430598554e-05
0.000112468586645559
7.52030013248013e-05
7.23282833538651e-05
7.79009594424451e-05
3.21147686798273e-05
5.8367354313761e-05
8.81153924004951e-05
5.23727261483316e-05
4.68596845560469e-05
6.05273712481154e-05
8.47647667837987e-05
7.24187701301073e-05
9.60125863035717e-05
6.39197896935643e-05
0.000152436185098542
6.33260359840916e-05
9.15661795322765e-05
3.11255297017458e-05
3.06714202422371e-06
0.000107651994050593
5.53668217157341e-05
1.02387721116811e-05
4.37460310964854e-05
9.61944799341297e-05
7.65779617853857e-05
0.000146120930310387
9.51430096317641e-05
6.24884587828668e-05
0.000133752415836579
3.29647958445297e-05
2.3337427133425e-05
0.000100782052290388
1.27211420021991e-05
2.54661634417689e-05
5.71353326052624e-05
2.45699741867713e-05
7.08743540231823e-05
0.000121763986712628
9.15317180838687e-05
4.24008538082529e-05
0.000110445801757941
9.06782943825529e-05
0.000114434734081645
1.10455194848524e-05
0.000106432123382292
3.1753988116563e-05
4.1559761011818e-05
-2.8013103256933e-05
3.47550293049054e-05
5.61384268722317e-05
3.04515820415946e-05
3.56033544075385e-05
9.36804607682471e-05
4.30339583386834e-05
0.000107825079769527
9.499619190311e-05
5.99577223096101e-05
7.65154074138716e-05
0.000102468772308738
0.000100556014655913
1.05519247762882e-05
7.83309231759631e-05
5.9522957194965e-05
7.69599903317151e-05
2.49307601904891e-05
7.20029548200089e-05
7.32687570534013e-05
9.18563769825282e-05
8.24247624767067e-05
4.86647121887804e-05
8.60409083605616e-05
8.28708934077863e-05
4.28103528241381e-05
2.97851717406859e-05
2.84283973868697e-05
1.06223223512115e-05
5.20018585469282e-05
6.75308220371182e-05
-1.61283211782533e-05
4.61584563528856e-05
4.89360532570354e-05
6.58107549703542e-05
-2.77556013861221e-06
6.89638564106651e-05
1.11540058309692e-05
8.71887029883358e-05
5.63049986348244e-05
3.12310224152405e-05
1.23150054721926e-05
6.68415730757923e-05
0.000121142021075281
5.83958603026663e-05
3.08083765873254e-05
6.25734052331202e-05
0.000113145283620861
5.30231496627917e-05
5.17676265206201e-05
2.03819501477472e-05
9.55928733288177e-05
2.65177159140629e-05
2.8648954330751e-05
9.2524452815465e-05
4.97187503148008e-05
7.72399995989062e-05
6.56200072110387e-05
0.000124510773905564
9.57236917589272e-05
0.000100357425534505
5.51152796308404e-05
9.47120366787543e-05
3.72901730262702e-05
0.000107253171427836
9.65237869626162e-05
7.53393893971151e-05
9.76496193251447e-05
8.22287307604294e-05
4.39562415692618e-05
9.79926114521087e-05
2.97640786348682e-05
5.22308508589861e-05
3.5041986488698e-06
4.46075780469066e-05
9.51884212169936e-05
1.92625096110151e-05
4.00979019489258e-05
3.35366889220981e-05
9.66625290598456e-05
4.85491464700025e-05
-2.67822150065051e-06
-1.76373279794395e-05
6.41168160672482e-05
2.38118094367355e-05
1.81800999756296e-05
3.65390650724847e-05
3.98401422418743e-05
4.66520696257948e-05
7.52600731356623e-05
5.55065097796366e-05
0.000114973877546771
3.47730711052188e-07
0.000123921297011256
3.67407802191775e-05
5.73118496125142e-05
0.000107248077056569
4.6654239958979e-05
3.68685826021165e-05
5.84268055390997e-05
7.02185050155352e-05
5.06191758574823e-05
2.99166988985695e-06
5.84196635355216e-05
6.61880700868774e-05
3.4352130688079e-05
5.29475497278116e-05
3.76935207139728e-05
4.22299350637239e-05
2.27366746495066e-05
6.50031406660291e-05
6.70322425052534e-05
1.98441122286946e-05
0.000103060203659394
6.67663614194676e-05
4.16915307910242e-05
2.81232451576545e-05
5.32588489496273e-05
0.00012497246538515
9.61203331714222e-05
0.000129956829648313
6.49426283818997e-05
7.32858967284811e-05
8.00208968594204e-05
0.000125688849243239
1.0415138820497e-05
0.000111387113356956
5.20251748733391e-05
0.000106631525000571
6.91634464627885e-05
7.33389024439497e-05
1.32005236330019e-05
7.49914321363288e-05
0.000112591461904587
9.9458269131638e-05
3.35617820027663e-06
4.81700347258822e-05
7.22660446780875e-05
8.74570967415161e-05
5.52605533473135e-05
6.79790123235929e-05
8.9633391927357e-05
3.99662666417315e-05
6.70797319548796e-05
8.39401166472522e-05
5.73235906095326e-05
3.18874915854518e-05
4.42435576032498e-05
0.000143952106558155
8.6561553400456e-05
5.06749174561082e-05
3.17937931205031e-05
9.27481198779484e-05
3.28752400490971e-05
8.28705802950426e-05
0.000106406672584083
3.21367265178156e-05
4.30867380772458e-05
7.62949282848958e-05
1.43541655561189e-05
0.000123621843465794
5.78091886290291e-05
6.8745577430035e-05
1.40619119753988e-05
0.000134426448719134
5.92041327956809e-05
5.94199510760089e-05
6.31563240221392e-05
5.68202083810755e-05
3.70702165012276e-05
1.38985604348416e-05
4.49492722083514e-05
2.13936231086551e-05
9.30313089351666e-05
2.40984519291885e-05
2.37006637114765e-05
7.47928528999247e-05
0.000104042115755022
6.93878595748285e-05
6.13267434277195e-05
7.43537068205762e-05
0.000104610881983018
4.42700562339686e-05
5.69179395225423e-05
3.44508942364725e-05
4.27769948842776e-05
8.59870968166271e-05
8.18402068727165e-05
8.91009141740039e-05
8.06314489643139e-05
7.28980237005332e-05
1.61949259332814e-05
6.20162526583552e-05
4.02910061435108e-05
7.54913472951682e-05
7.05301683787127e-05
3.89653061503267e-05
-1.88387234927207e-05
7.28863928336011e-05
8.72297565859219e-05
6.57336573950214e-05
3.26198020742992e-05
3.95282646048804e-05
-3.81053016156021e-05
3.95414818902832e-05
5.75635511667073e-05
9.59749839434294e-05
8.16618307872889e-05
8.07966296517245e-05
-7.29181011418349e-06
1.70189439686059e-05
9.26235101673425e-05
8.29383800967289e-05
3.08730661932654e-05
5.58757723158452e-05
0.000112428138512841
7.21664218051828e-05
8.10001681260188e-05
6.19155111944451e-05
-4.84901645439393e-07
5.73636257580152e-05
4.45931240163951e-05
0.000113837232625031
3.69130324708838e-05
0.000110125361242751
8.32475208360534e-05
9.87087410695603e-05
6.53916944396017e-05
5.14862447203136e-05
0.000103206822553956
-2.61236179259752e-05
4.08728139651332e-05
3.97738185988366e-05
7.57900916906169e-05
6.08230272144667e-05
2.21206662658711e-05
1.52289679689379e-05
2.21951515766072e-05
4.44213089718324e-05
4.42858568024774e-05
5.35590139168098e-05
3.20930267329867e-08
8.3096555475926e-05
6.18342311438876e-05
8.20291975167549e-05
7.29537881885408e-05
6.17160441856961e-05
0.00015681116046829
5.26331972166753e-05
4.96834463720236e-05
5.6648625499614e-05
8.52597678179328e-05
7.81633819449779e-05
5.73455626856144e-05
5.24809312656492e-05
0.000113725460416276
0.000107331397535365
4.99237295375802e-05
3.7422950805856e-05
1.14648375734303e-05
6.15063460778248e-06
2.52710270629131e-05
7.22231454166114e-05
4.74919189492308e-05
4.30206630052874e-05
6.46788907851933e-05
3.98626339679249e-05
1.37107593875357e-05
5.22878306724639e-05
8.42999581181301e-05
9.69188793520398e-05
6.95448274912424e-05
0.000120532029794749
4.99873849886821e-05
0.00011253422825066
2.63181108463931e-05
5.18647453673263e-05
5.9188140995232e-05
3.91530477523118e-05
7.32155825435545e-05
0.000102874303984233
5.99133417769314e-05
6.46360069139126e-05
8.80756381049074e-05
8.40722481581851e-05
7.78703160340255e-05
4.1766997413115e-05
9.70045331379604e-05
8.02273858559185e-05
6.10936244078663e-05
5.85821072955658e-05
4.49932842119998e-05
4.50328428886129e-05
7.30676791743894e-05
7.97128366908768e-05
3.16135126369861e-05
6.25751482635389e-05
6.46897905534462e-05
8.72098022092065e-05
1.28065813790544e-05
2.96759944199837e-05
0.000107304053893597
5.97522925148189e-05
4.67138552536457e-05
2.61304960904775e-06
3.65488326381202e-05
7.25073216243747e-05
5.56284434413076e-05
7.88494614239439e-05
8.08776390432477e-05
0.00010686289020157
6.02121742904707e-05
4.87112012665581e-05
3.78403994407804e-05
7.83093138436732e-05
9.04157625547484e-05
5.81307176880596e-05
1.84715580735866e-05
7.66286918028798e-05
-1.83633349874404e-06
8.92915922898364e-05
5.67601063828288e-05
4.58893451084307e-05
2.1932213097819e-05
3.51432735046368e-05
3.31250041581677e-05
2.88343598942058e-05
6.38644913450078e-05
5.68483391644422e-05
3.96519926828819e-05
6.89816369652672e-05
5.01202023455746e-05
1.11508837223908e-05
7.63946377286855e-05
4.97669180973664e-05
4.1685772284261e-05
8.27485988594176e-05
7.27934844486887e-05
3.75903887738126e-05
3.3880448869285e-05
5.63065495681233e-05
4.50371246644967e-05
9.71387695073437e-05
0.000107466867496434
3.97781589914899e-05
4.21426727186017e-05
3.34604711703122e-05
7.85982811914178e-05
5.89363526901806e-05
0.000144671688838092
6.29798479418756e-05
8.9091920123061e-05
7.11847979823225e-05
2.73851894122893e-05
8.95642360620837e-05
0.000116684254796157
9.35456569187461e-05
9.85748245603492e-05
5.76063971682271e-05
4.99927173202952e-05
3.89885816705763e-05
-9.64851013404152e-06
6.05263429911063e-05
7.08509489953131e-05
0.000109496799892349
3.57066229630981e-05
3.38554250338201e-05
6.06143519718571e-05
5.42517981558022e-05
7.73661066832026e-05
6.04079865446341e-05
3.90050468791441e-05
6.74276022133373e-05
5.5035166097603e-05
3.22340673489509e-05
-4.61291301966716e-05
7.25668419488983e-05
8.3610787237007e-05
1.77499606912205e-07
6.01120206718067e-05
4.60219968531487e-05
3.94187943693327e-05
7.5254746194845e-05
5.79693838172918e-05
5.85814391302139e-05
3.23974814236432e-05
0.00012787463921055
6.35423534867535e-05
9.68336942750817e-05
1.55667743515377e-05
4.62407277202322e-05
0.00011536197619605
8.10925616901221e-05
5.47227297255358e-05
6.77548210363806e-05
8.33840198393194e-05
9.59110806065466e-05
3.65657884033718e-05
8.25001530992219e-05
8.40920577183382e-05
7.07647703230012e-05
4.48998565494931e-05
3.86326465882254e-05
3.82290571661663e-05
4.01452854024351e-05
-3.09667075249488e-05
-6.29677223650779e-06
2.0441012494737e-05
5.15291835980371e-05
4.59524341119482e-05
1.91872720626025e-05
3.56532116452145e-05
3.02939424890942e-05
8.45459628875449e-05
4.50986925693411e-05
5.63694790006184e-05
6.431563207408e-05
6.81223621315097e-05
5.08046630200558e-05
5.92663902882548e-05
9.31223771797737e-05
8.25620366922155e-05
4.66660234314239e-05
8.27691965406339e-05
3.70305267146832e-05
1.42856160337383e-05
2.10412449069736e-05
6.76904783999928e-05
2.92846254938199e-05
2.19651384195326e-05
9.61344826594155e-06
3.97608121621769e-05
2.04549154893473e-05
0.00012345589319297
3.64013464922839e-05
-1.51198815360305e-05
2.70548118925151e-05
7.72075638588764e-05
3.39302760468853e-05
0.0001029309421844
8.18663954615049e-06
6.86296255814936e-05
2.98702620969264e-05
6.9767369121005e-05
5.09994832117821e-05
1.10599040799315e-05
5.01129863831977e-05
5.73223954644877e-05
0.000102047134098675
8.27432555256317e-05
8.21127851110468e-05
0.000127224928955869
6.21363688061173e-05
5.7350426308231e-05
9.69265267679336e-05
0.000130357237546818
8.17791536712439e-05
8.21037460418531e-05
-2.11217754593198e-05
8.84610285547655e-05
4.3466260434793e-05
5.23813302402605e-05
9.6257221242532e-05
4.42633111402578e-05
-3.19690414319174e-05
3.07289202543008e-05
4.13868878867448e-05
1.70093221815076e-05
1.73378747926221e-05
-9.21810565718731e-06
-1.03175672457649e-05
2.09480605773638e-05
1.93680455212666e-05
3.98134018648993e-05
8.21566115600924e-05
6.6645721928063e-05
6.32558321484464e-05
5.61517257487426e-05
4.40843955295212e-05
0.000118788751794337
6.42653675883675e-05
1.4202071173191e-05
2.88610678779899e-05
9.38116548729136e-05
8.55526288267367e-05
4.74097863059544e-05
1.62731501341462e-05
8.32827088800127e-05
3.97593514179834e-05
3.03782248484504e-05
8.25393373993789e-05
8.3514624247989e-05
0.000123252163961049
4.72106540106708e-05
5.4653814351807e-05
5.29203846061582e-05
4.19039908405921e-05
6.28976639617729e-05
8.73104957449454e-05
2.42710989245168e-05
8.59954411179519e-05
4.76138264384005e-05
2.9241006890734e-05
8.1570753386332e-05
4.7675044660703e-05
3.37710091574344e-05
6.0371224607349e-05
1.04877436499424e-05
4.92798263921219e-05
7.76166360461134e-05
4.33690544022529e-05
5.59500521383931e-06
4.84744628990924e-05
5.10467445699594e-05
5.76175164315845e-05
6.05223842124627e-05
4.97370036871831e-05
3.74534159339789e-05
6.06175262214784e-05
7.71178214889821e-05
8.10660065656899e-05
3.73172848877717e-05
8.49623694992545e-05
2.97191791428215e-05
3.78002850256081e-05
4.12736517879058e-05
6.71160105559075e-06
7.80257790794829e-05
-1.51719150897929e-05
5.68960670339487e-05
5.69576027165324e-05
9.06704534159827e-05
1.17880398740958e-05
2.76859183079687e-05
8.70919168239652e-05
6.19910705448623e-05
-1.00830174797156e-05
7.15487357091101e-05
3.08853825546246e-05
4.11697066674761e-05
0.0001158720178499
3.33784182419331e-05
5.85419871661854e-05
5.44610940538473e-05
4.65892059727967e-05
4.4831986294164e-05
7.16348012788221e-05
-5.38352999839568e-06
8.50665183122027e-05
4.45484861808306e-05
3.93352952841748e-05
5.78838662076003e-05
3.36628402931957e-05
1.41726747129562e-07
7.43092151697907e-05
3.59690512011186e-05
8.50136531780592e-05
8.77469277592215e-05
-3.93968510089899e-05
3.20643394387097e-05
1.16313591788967e-07
0.000108356809235259
-6.45009470860771e-06
3.05706585792293e-05
0.00011168303285109
1.62002190910168e-06
8.40723496244728e-05
4.25255025727923e-05
8.0308722229195e-05
3.45562960579762e-05
4.45814014059701e-05
9.85126895380012e-05
8.45937122239103e-05
3.73111999482933e-05
-3.03340667337992e-05
7.55592935981519e-05
1.1002061540897e-05
7.62439496531321e-05
1.9598654602814e-05
7.86605445517865e-05
5.50744430784614e-05
2.91593113982218e-05
9.63359947544512e-05
2.3355491953921e-05
4.11711401076569e-05
5.87749061690387e-05
8.73451239231739e-05
4.24987342351137e-05
5.63780061938808e-05
5.11729170420893e-05
7.36657375647453e-05
0.00010014980279779
0.000122151746787132
4.24380043785896e-05
4.65181916927946e-05
3.7721451145408e-05
2.35964741813815e-06
6.6193961616477e-05
6.03899612683623e-05
8.5653471235583e-05
6.6156604718592e-05
9.50188867780079e-05
4.87718701259731e-05
4.62314325477828e-05
4.21280873104646e-05
9.89149409010474e-05
6.26701915096389e-05
5.85112274613693e-05
4.01217423902035e-05
-5.15243568753307e-06
9.30306593623553e-06
8.4720387181341e-05
4.08461722078865e-05
3.82593301672069e-05
6.54724561505857e-05
6.07385829808981e-05
3.11876948422138e-05
4.27086318183627e-05
6.47066321674043e-05
4.78002166886314e-05
9.84757483401239e-05
4.51375114253289e-05
-9.68941318527519e-06
9.4943755118914e-05
8.23144285310247e-05
1.73713143693554e-05
7.35430454197812e-05
3.95775700515768e-05
7.45996422344846e-05
9.46039418507479e-05
0.000102311086463982
0.000102372972021736
4.94522112228427e-05
2.58967758624983e-05
4.03853036117313e-05
4.05069572212513e-05
2.53398458242667e-05
9.05897873683696e-05
6.16892545089347e-05
7.89867263638116e-05
8.11234325072109e-05
1.44923426833312e-05
9.36844261170937e-05
6.78523629047966e-05
6.97179385220609e-05
8.77483177998755e-06
9.75794184265696e-05
1.27291243431685e-05
7.09579212573555e-06
5.22903505101856e-05
-1.71586102896795e-07
3.07919200454049e-05
8.15877831368364e-05
-1.4396726830436e-05
5.26355566810518e-05
4.80477137273653e-05
5.992178293854e-05
3.59925207139776e-05
7.95629643952525e-05
0.000125782676829842
0.000122189550562435
7.23133415072465e-05
1.93882072348984e-05
1.46564247623404e-05
6.04681680195072e-05
9.6101544865531e-05
7.18815740881656e-05
6.7720529232999e-05
8.28204169723413e-05
8.10087096194962e-05
6.84622569451737e-05
7.58659220759051e-05
0.000149339013752754
7.36913380095981e-05
5.56230995446693e-05
6.33166031472641e-05
8.34217804721149e-05
0.000106961823294029
9.21230473098827e-05
2.70450461532173e-05
4.56388724591115e-05
1.75473562848866e-05
2.76195087395859e-06
6.03369476798121e-05
0.000126369374159442
4.92876437459088e-05
1.0214238788231e-05
3.28134074955121e-05
0.000105555456322882
3.49816892552001e-05
6.03618838597995e-05
2.71030977471756e-05
7.41859001671426e-05
2.41803101532708e-05
4.11339135237189e-05
6.65323256406922e-05
2.06962529702009e-05
4.91025558310469e-05
9.65701670469377e-05
6.33204119362425e-05
2.4247573764197e-05
4.0605547726946e-05
7.01751965443876e-05
8.98507307651667e-05
9.19300501756678e-05
5.35909138247419e-05
0.000111693682480192
5.55038774534183e-05
6.34119909937693e-05
0.000148987105998388
7.64190498719166e-05
5.12619238063749e-05
2.35300095603367e-05
1.20490438084636e-05
-6.38515580336961e-06
3.64945815326779e-05
3.47946946505839e-05
3.21013649209523e-05
2.72108005767874e-05
7.77171052694839e-05
4.20875147389055e-05
2.23855060837931e-05
6.93365922184469e-05
6.38821094700739e-05
2.24626284262577e-05
7.74899568170546e-05
6.79167326152709e-05
5.13260719978042e-05
0.000130438836093521
6.53576247687148e-05
7.629122615424e-05
7.57829573485368e-05
6.75536795913092e-05
6.59710352133327e-05
8.70543573567427e-05
0.000115857106391297
2.5272828525587e-05
6.96528718404456e-05
5.41561361390123e-05
6.67138633267582e-05
6.5969589662028e-05
2.05411028724096e-05
6.90449860566832e-05
6.41869220229828e-05
-2.41790390908751e-06
4.48102296188211e-05
2.84956167439138e-05
6.66193816620962e-05
5.48085089068723e-05
0.000104706010425533
0.000108950895533458
5.99460381775286e-05
6.50385670850481e-05
0.000125418167542125
8.32590302654724e-05
8.01933034380194e-05
4.38521950576342e-05
5.75476124276616e-05
4.38987916455818e-05
1.49203557275001e-05
6.01316398722007e-05
9.0647766064005e-05
-7.69063641750968e-06
9.87441920784591e-05
4.99142241171182e-05
4.45893684996537e-05
2.11461693373389e-05
0.000103170456278334
8.04028818541847e-05
3.49474926901725e-05
0.000112262571016357
9.92538379554823e-06
3.54855214643482e-05
5.46660954544179e-05
3.74388796873495e-05
0.000110384584430198
6.07287446910737e-05
4.55582029030683e-05
6.0945949102917e-05
5.34742943048418e-05
8.80332955133412e-05
6.26441173622647e-05
-3.35753684398263e-06
4.39023070634819e-06
6.39786675304005e-05
-1.27593261635172e-05
0.00011256904610866
0.000104572836506767
5.11780745490949e-05
1.30918953803821e-05
9.56448649298309e-05
0.000114018937666422
6.0508957401808e-05
4.78478913608847e-05
9.58062180652495e-05
4.57641120513419e-05
5.6734978039224e-05
8.37804026700284e-05
7.51619459942739e-05
-1.0901980782854e-06
6.95434038143403e-05
9.01751886363146e-05
6.41852408385018e-05
2.82989810344762e-05
7.46082718171626e-05
6.1931057302909e-06
7.42044435635833e-05
5.83917933789838e-05
0.000102761035795762
9.17766426807289e-05
6.21367215906644e-05
6.3340307091413e-05
2.33837853984973e-06
0.000120650477242831
5.45961838153057e-05
3.39096435865299e-05
3.75569374260351e-05
3.71997735947989e-05
-1.23650382540648e-07
7.1637044310074e-05
3.99264592830966e-05
5.3797458928533e-05
5.23293324700347e-05
-4.16279786812979e-06
3.49059880811412e-05
8.78943556663151e-05
4.24100048747254e-05
-2.249424420202e-05
3.49390125044334e-05
5.64663394837112e-05
0.000100692215531012
2.8496407965289e-05
2.06622112233611e-05
0.000141222716503961
2.33648913234768e-05
4.36003554484466e-05
5.12628289012352e-05
9.04583450013326e-05
5.26328375482458e-05
7.65889962646964e-05
8.2618949740976e-05
6.14029982797608e-05
3.92329913028334e-05
4.5969036796281e-05
0.00011036899408496
0.000108666866904601
0.000103621167682823
9.92577000058872e-05
2.45829786618199e-05
3.94396017571699e-05
3.95823897726508e-05
3.92695556883232e-05
3.89078514398764e-05
6.05217731192011e-05
7.59953607538544e-05
5.9187716470645e-06
6.06614987982805e-05
0.000117789943135892
8.78288913646024e-05
1.69767391845155e-05
2.97868186014824e-05
7.35726260762121e-05
3.98754258897847e-05
2.43232624045588e-05
6.49399050445723e-05
1.53753399099321e-05
4.7033556316582e-05
8.93381674120668e-05
1.5415302917622e-05
3.75504669892676e-05
3.5154480752869e-05
6.25089216357771e-05
1.1855494039225e-05
5.27930130692472e-05
5.25060520155984e-06
4.27912223703914e-05
8.23786768482667e-06
4.43207414567576e-05
3.84720009813892e-05
-6.48745551348027e-06
2.23501588238594e-06
4.64424427187035e-05
0.000116602212988965
2.87012855974476e-05
0.000111806714858864
9.87571957926138e-05
2.42709099745013e-06
2.54367480328629e-05
0.00010847469638082
0.000103570859944803
3.6759616895637e-05
6.35674253208576e-05
9.15803476127829e-05
0.0001111602741336
6.98073581741127e-05
0.000103790692530941
3.8945879442717e-05
3.72703741476926e-05
6.153180512783e-05
9.12399813265012e-05
8.8589916557907e-05
4.46929712321453e-05
9.73188411775207e-05
9.62484082549098e-05
7.9128080920561e-05
1.61549179408446e-05
2.00274068490255e-05
5.4511769010966e-06
1.66135008768978e-05
1.40928180502726e-05
9.20989462592842e-05
1.08824001264218e-05
3.71872551587229e-05
2.99404217746334e-05
4.9494455100359e-05
3.11618984684386e-06
1.19495378875756e-05
4.43454382471353e-05
0.000108400752251272
1.43716860816864e-05
3.96354625016406e-05
5.00883065286012e-05
3.92882100990307e-05
8.7503935501954e-05
0.000128187886260252
6.62846463416414e-05
2.8483288977187e-05
3.65979459347416e-05
2.50003071437646e-05
3.26144632780186e-05
6.23955319388346e-05
3.74884354859967e-05
1.12121114105568e-05
2.58779590867108e-05
3.73001168446546e-05
4.13222033461127e-05
-4.64782421199235e-05
9.63047536465482e-05
8.59815574352699e-05
6.99128918983839e-05
6.11086244049888e-05
8.12285145993087e-05
5.02847160072837e-05
8.78391732902812e-05
6.97213856422896e-05
8.76659265855742e-05
8.90284486762524e-05
4.73019662793168e-05
4.89844514609018e-05
2.35609070240346e-05
5.3759980871396e-05
9.03950729597017e-05
8.08210784446785e-06
0.000105046179532352
6.3818498332422e-05
8.29379524151377e-05
0.000129326620517585
3.67692278015056e-05
6.67705910358447e-05
3.67803981595908e-05
5.88259742403373e-05
8.84834250431962e-05
4.82139219697107e-05
3.42444158714244e-05
6.75868143643043e-05
7.79637750269865e-05
-2.1338989215293e-06
6.61972963600042e-05
2.57127454732123e-05
4.37343804372751e-05
-1.8828435987768e-05
7.3967553384657e-05
2.51378554976528e-05
0.000119568788620859
9.19709260391834e-05
0.000108418048380743
4.59230605995683e-05
6.13968199401841e-05
7.22489714573255e-05
8.83047731750794e-05
4.45420833806663e-05
5.93837024132801e-06
7.72052110548667e-05
4.66294674550276e-05
0.000128121756447503
3.51220594786781e-05
-3.40575011793834e-06
5.69963185086625e-05
-8.96367341533105e-06
-3.18308902646496e-06
5.65253609884909e-05
-2.3750960915061e-05
5.92838398788602e-05
8.60332994256265e-05
5.67861746391114e-05
3.80331895959131e-05
6.41343521080477e-05
9.43549074916675e-05
8.63131413255158e-05
7.08420145652572e-05
8.64328120215477e-07
9.31896279617987e-05
5.23016576605541e-05
8.76704878788467e-05
7.76286369941942e-05
0.000103944638063347
7.1536202756925e-05
7.60082536650713e-05
7.38558163741994e-05
2.08697115938443e-05
8.69436695540992e-05
0.000113551891128607
5.83656554558006e-06
6.63122175836785e-05
5.3573781417185e-05
-3.91685547553074e-05
4.6319631765222e-05
4.79092526826024e-05
4.42055455802408e-05
4.75219082249769e-05
0.000114423896859065
3.54509726530536e-05
-1.05408209263685e-05
7.63009567982933e-05
5.81552064764167e-05
9.36147669694575e-05
1.17012934393346e-05
5.64863513446086e-05
5.22105784235061e-05
8.06531792573832e-05
5.34083223468016e-05
3.68701745651902e-05
7.20928147115495e-05
4.63487854268445e-05
4.90223478862708e-05
9.07799147430056e-05
6.23341778389304e-05
8.52636457702081e-05
5.25981439197085e-05
8.55644683042563e-05
3.3434439856846e-05
9.97951810061614e-05
6.95671840272492e-05
3.74281570148127e-05
1.2870616259715e-05
3.57698202361609e-05
-1.28089791002116e-05
0.000136487665225094
5.86207953522562e-05
3.07494403062512e-05
5.3032819137403e-09
4.65395801128814e-05
7.31624266528751e-05
0.000110876634648003
-4.51492895158211e-06
8.20357936075834e-05
6.43437290359994e-05
4.89791732191989e-05
8.1958535752611e-05
0.000102792057809436
0.000107178552187524
5.85001025344854e-05
9.25922315548802e-06
-2.20160992121254e-05
6.96070510827928e-05
3.00701815048763e-05
5.57260212427621e-05
7.797605246504e-05
0.000106367772775517
0.000112448444371607
7.32268890570546e-05
6.76002551055017e-05
8.11976069419454e-05
3.38928396864659e-05
5.43159550712116e-05
6.48999828531345e-05
7.15604395825257e-05
6.95341541845325e-05
3.65129422346115e-05
9.34098901025838e-05
9.8683044128864e-05
3.16293289462512e-05
0.0001141293695029
4.02487319952099e-05
7.67047103644866e-05
4.06220807709695e-05
3.67332358369187e-05
1.96400547096172e-05
8.61755697254168e-06
5.98117620380555e-06
4.81867281413577e-05
8.17856525787457e-05
6.85817101252989e-05
8.06274560056442e-05
7.33569871426724e-05
2.61629194790019e-05
4.74961849766253e-05
7.36423846480151e-05
0.000133257344443808
6.93868066425696e-05
0.000127744974643235
0.000115384445313162
0.000105543705725377
0.000112924393565397
-5.23730469929229e-07
4.79941050290632e-05
-6.19736129633838e-06
4.46474905768059e-05
2.42529929477184e-05
7.64922084471255e-05
4.05139160618804e-05
1.55978524270549e-05
8.85184304253233e-05
4.18008298361491e-05
3.21151031737262e-06
5.47399052414978e-05
3.77827333444484e-05
7.6143144925457e-05
5.40508975013465e-05
8.60417113479473e-05
5.67060523216731e-05
0.000118857956519464
4.66325213585756e-05
7.29018938195382e-05
4.10269007717059e-05
5.47658305921355e-05
7.68874987064098e-05
5.19247918367543e-05
3.1162406076711e-05
4.16877331546226e-05
3.4204225497505e-05
0.000112370426241705
5.52804647971563e-05
5.5170742582271e-05
4.88347093336139e-06
6.02250206339164e-05
2.38086161790706e-05
9.66297368909866e-05
1.71278754894351e-05
-1.56475053362751e-06
-6.33522683832216e-08
9.05840132604899e-05
4.72615065286044e-05
2.78843305129672e-05
1.86665351121552e-05
5.90134603063668e-05
8.75937886108137e-05
8.79863004902135e-05
8.39696524140049e-05
1.81851168874603e-05
0.000129082531887405
0.000115670925529527
7.46556986356098e-05
7.60658289455507e-05
2.42140516725751e-05
6.30545333905703e-05
8.13227842114849e-05
7.88216825265967e-05
4.60918423842831e-05
8.33725810257177e-05
7.88741445090894e-05
-2.35189358056902e-05
3.19712019565282e-05
4.6151827628217e-05
5.30763895580781e-05
2.56571836996582e-05
0.00012115877656255
2.32056101954841e-05
3.19999761606782e-05
5.29889614158908e-05
5.24772490556093e-05
3.82111944959281e-05
1.0074345723138e-05
5.78582249686763e-05
1.59890261548829e-05
8.08127896346041e-05
8.85410363738285e-05
4.45436833190602e-05
5.69707288500387e-05
5.36886344776304e-05
0.000109171724022541
2.18273792530386e-05
1.92656214037663e-05
0.000103052149306696
1.21155590754852e-05
3.59956554134178e-05
0.00010413990282712
0.000100508459325532
9.88347973225389e-05
7.89425449323552e-05
7.69795486897213e-05
5.54174206729044e-05
2.66201563738292e-05
5.40529159925728e-05
1.37242800171743e-05
6.45047791077514e-05
7.52158014618912e-05
2.74018420848581e-05
4.47485402844324e-05
4.82044828170267e-05
3.79676627068824e-05
-6.97983674824091e-06
6.84868103470689e-05
6.65462771152692e-05
6.11985307278458e-05
5.6064818364251e-05
7.51394997212786e-05
5.86878943166214e-05
5.24812029510539e-05
-2.89136156651179e-05
3.44632906987886e-05
2.25475998394504e-05
5.119668999806e-05
6.22472406925335e-05
0.000163307655090323
7.30359138402555e-05
0.000111542481361099
9.51739662629358e-05
6.96542825782706e-05
3.23172232266851e-05
6.06139314400688e-05
5.65104179788421e-05
8.73956973359921e-05
7.97771283993191e-05
6.95939016485856e-05
4.74138603230063e-05
-1.02390213665694e-05
4.8195041127262e-05
6.75469823108501e-05
5.4484786240375e-05
6.08584612096533e-05
1.12060409366047e-05
6.02024313134287e-05
8.71428331072408e-05
7.7827210983722e-05
8.04414327555875e-05
5.48075701973236e-05
0.000125957952102532
3.8641857323424e-05
0.00010452673020969
9.0171034045574e-05
4.04537243469998e-05
7.87080009576678e-05
9.27227701321064e-05
0.000110191743649606
7.90328032818404e-05
9.03080942000104e-05
8.99328118561862e-05
7.8741423313741e-06
0.000106380346822942
5.2604297667571e-06
2.54611594535664e-05
3.82040932694113e-05
6.25349448285857e-05
7.39406153217964e-05
2.34021661548531e-05
3.22556765955589e-05
7.64987029070066e-05
5.91904590370888e-05
4.48720699758637e-05
8.06257985699113e-05
6.86503931122656e-05
4.55021074922523e-05
3.45646404832303e-05
4.99665271630065e-05
6.80275939809851e-05
1.94165400705841e-05
5.73760796227628e-05
1.9396481387708e-05
2.66256126218266e-05
1.12077588879152e-05
8.43256093021193e-05
5.77184586997909e-05
4.49093927410167e-05
1.84257075531201e-05
7.37101316925797e-05
0.000113656038623286
1.36030468151947e-05
7.00897276365047e-05
5.94912411308616e-05
1.5691720238842e-05
0.000116149593844421
4.98632224264164e-05
7.19906568335643e-05
0.00010334133416214
0.000101961317915072
0.00013092545840088
0.000122401351518055
6.55308726203195e-05
6.82295042814102e-05
6.13609322198595e-05
0.000106414935612149
5.15476254905537e-05
2.43114084296024e-05
4.6965219604521e-05
5.46357486174136e-06
4.40562314713456e-05
7.48478050638641e-05
7.83061606392849e-06
8.14051043299462e-05
5.70615822157601e-05
8.1589476970149e-05
9.00209129735688e-05
9.70880120745454e-06
4.84016339877278e-05
8.18664064555955e-05
3.55125053403979e-05
5.2427416758105e-06
4.78041013640548e-05
8.26550361895622e-06
6.99134982417167e-05
6.67930769913098e-05
3.8857750760305e-06
6.22718624423007e-05
1.49016554928412e-05
7.57025554367797e-05
1.30915522513679e-05
8.45976351476e-05
7.3285698642181e-05
1.95207097704727e-05
2.26589268596101e-05
3.68221343278134e-05
5.37151274425333e-05
3.61987309375077e-05
7.05505534374362e-05
0.000104555951121015
5.88600931598382e-05
0.000102116813558625
0.000134454242856278
6.1040080611442e-05
5.59848975417449e-05
7.4322676148079e-05
0.00010404309286617
6.81284111850332e-05
3.25488272229531e-05
7.47343094514554e-05
3.83844352159936e-05
5.71351998659464e-05
1.52961711421787e-05
2.64974898124054e-05
5.43506291006496e-05
8.24429137280969e-05
9.20144301805702e-05
6.71226555733865e-05
7.19248266983751e-05
5.63037652667921e-05
-3.63830599578052e-06
0.000116226812761072
8.23955472559406e-05
3.84216661164562e-05
1.67015337185215e-05
5.5513470952846e-05
0.000135602846180139
1.66675185608075e-05
9.86107040100495e-05
8.05216622391616e-05
1.00995610830891e-05
3.76927000920231e-05
4.90253382334438e-05
4.35256831920016e-05
5.83614137864222e-05
7.69693246539297e-06
4.55709610238953e-05
2.22190098792926e-05
9.32807022928526e-05
3.1621287054808e-05
5.00607771665628e-05
2.32658088184982e-05
3.59222658838159e-05
3.90607006842656e-05
-1.96258525659733e-06
9.98350399470897e-05
7.69472441282901e-05
3.39510566103514e-05
8.02447459049216e-05
9.93932370709852e-05
0.000123854685236446
5.36632222986953e-05
-9.49464926780833e-06
0.000112749812978591
3.67436922214456e-05
1.51447325737167e-05
5.97434546675597e-05
4.53092088491952e-05
9.3630507820133e-05
3.7440648742568e-05
0.000107288604655436
8.38518512042176e-05
7.47104223350733e-05
8.05287391608993e-05
0.000119677962561734
8.28486038148227e-05
4.76048284408788e-05
4.74168947643668e-05
4.80145899026912e-06
8.91555889978263e-05
3.76584549044206e-05
2.74678466451056e-05
7.79305252471314e-05
9.88083192922885e-05
3.51815472685531e-05
0.000109632523663517
7.44925164373694e-05
8.87721819088511e-05
1.81439530653272e-05
7.94050018322125e-05
3.56775930046906e-05
4.11090638203806e-05
6.77084625113724e-05
5.70390670305402e-05
8.15218348958408e-05
4.19647755725721e-05
4.07907070440187e-05
3.42671664318101e-05
6.03011958099388e-05
3.78836932915751e-05
4.6528601279687e-05
2.61958788423615e-05
7.1694872628589e-05
8.4653200862841e-05
7.72990762231003e-05
0.000101430836072026
4.37142320062987e-05
5.89848526599511e-05
7.88952246689021e-05
2.66144562886236e-05
7.19370660650359e-05
0.000122196071059799
6.89821424418823e-05
0.000118228637459425
5.92639911484425e-05
7.11962875188893e-05
2.18893367193622e-05
5.60363845102888e-05
3.84602944297843e-05
3.5967235942861e-05
5.95128669969769e-05
2.31101077848444e-05
7.20352882119626e-05
5.32939091140855e-05
1.11433029670661e-06
5.2792077757371e-05
7.088305206301e-05
5.99909259339132e-05
4.64246155748919e-05
3.07938791863409e-05
6.43135517229278e-05
6.0981896822978e-05
5.42136457522311e-05
5.45425626275127e-05
-4.25774878008631e-05
1.18158180542566e-05
0.000100947314985041
1.7789186926382e-05
2.93329707012765e-05
1.56239353200495e-05
2.71909529126798e-05
6.11476278375651e-05
2.14387810090165e-05
5.88557034139449e-05
2.93327331193084e-05
6.43644433050625e-05
7.01016937622275e-05
7.78717230127988e-05
-1.41758020964403e-05
7.50908072510489e-05
6.10013938159829e-05
5.52020278624129e-05
8.52313838674185e-05
0.00011385879063321
0.00011930924364073
7.54663155469931e-05
4.26686159376532e-05
5.30347786023926e-05
8.48200280804898e-05
3.87297779012696e-05
7.34548855865679e-05
0.000120172439930209
-8.18811996449088e-07
7.13738501752335e-05
8.63648218298785e-05
2.40511048653388e-05
0.000102276848409713
5.23146531683281e-05
2.73234440973842e-05
7.76313507097557e-05
7.55647320456677e-05
7.75353619139808e-05
7.3561465481914e-05
9.15157265162917e-05
-1.63104435626081e-05
9.47668069381404e-05
2.06948745393454e-05
9.69456388853611e-05
7.43168041073817e-05
6.03777333887091e-05
1.94611073773653e-05
0.000110917885637799
4.76493873960523e-05
6.54880009624869e-05
6.18803985743949e-05
2.29775844860521e-05
3.30107726639292e-05
4.00613613714716e-05
7.84451559724097e-05
9.7284827157352e-05
7.05438501541692e-05
0.00010111290597525
-1.11909455079145e-05
7.90540984531803e-05
8.51305890458308e-05
8.31779396481738e-05
-1.35537223012056e-05
2.09885062533274e-05
5.05749443844362e-05
2.31343307154362e-05
7.86442581157043e-05
-3.78926218252921e-05
7.28446066936434e-05
4.01573924667654e-06
0.000105204772358431
5.46176354630266e-05
9.81852119051013e-05
1.4673293035247e-05
8.72559943889068e-05
3.5116375738534e-05
7.92071664240269e-05
8.55047252314269e-05
4.04499627608638e-05
2.60948570874264e-05
0.000119531863650276
0.000121747781407119
3.25827358603042e-05
9.03849030779458e-05
8.23279597036206e-05
4.42854363443221e-05
5.01842320634859e-05
2.20805152675985e-05
1.64636148015387e-05
7.41107417844804e-05
2.38312389342963e-05
7.78605607630218e-05
6.47222127290286e-05
3.4072841156792e-05
2.05050048116099e-05
4.87075586399941e-05
7.8627313618751e-05
-2.26024832660623e-05
-8.64567999091665e-06
3.22035361764923e-06
5.43057188393092e-05
5.74653040968547e-05
6.79325860360271e-05
1.56144475730751e-05
3.72189770556733e-05
4.46015419242622e-05
4.39581745920735e-05
1.35445542323939e-05
2.77969110451729e-05
6.26714410377496e-05
6.59823798246893e-05
0.000115750930301954
1.48569476377146e-05
8.4960084112371e-05
9.18702987194424e-05
7.62060539674359e-05
-3.4242427895005e-05
0.00010998602127962
8.15049537710202e-05
9.18063195833915e-05
1.02309643662622e-05
5.87051821855942e-05
7.85253374055272e-05
0.000101039287031923
1.13931991337553e-05
0.000104266686623458
3.49940883318337e-05
7.33483190888196e-05
8.83882403183323e-05
5.42228846274685e-05
4.58909740473435e-05
7.80074022129516e-05
4.78082648076184e-05
8.10218520077834e-05
4.96385368971779e-05
0.000100235980415692
0.000111911242824571
9.06591059568363e-05
3.03072206465132e-05
6.21852931691271e-05
8.75621974602449e-05
2.27382545887127e-05
5.10327111700875e-05
3.27159743110746e-05
3.23304036537046e-07
9.41881064453387e-05
4.28119509297924e-05
5.84619881146457e-05
0.000103576284457136
1.02892883228349e-05
4.62270071195126e-05
8.95934537284666e-05
2.0160353805734e-05
3.49741366309641e-05
6.48335513618349e-05
1.29712813610127e-05
0.000108163927196531
3.09977243420531e-05
4.49063204777439e-05
0.000108025433175093
4.185306535784e-05
4.46717217270264e-05
5.83015398844083e-05
0.000131185917498756
8.07073107288666e-05
5.49886978579594e-05
8.6501084775724e-05
5.3629998519589e-05
1.18008975484456e-05
6.31798269744143e-05
6.92469977095015e-05
0.000127000491213989
0.00010080541227358
9.73274634004964e-05
6.08643504783868e-05
3.0346460875069e-05
9.86370106308332e-05
9.95283735777125e-05
6.63755116880213e-05
4.19483546949629e-06
1.63775745003943e-05
4.20579101901151e-05
7.5086190952234e-05
6.46787757056739e-05
4.53745905788298e-05
3.68891804542811e-05
5.75457643694827e-05
2.67219312841395e-05
3.94829707625925e-05
1.53914739285402e-05
4.16229714499686e-05
6.86604077600105e-05
3.8360481668508e-05
4.74213171561922e-06
5.5079761343058e-05
-1.0803044664573e-05
4.05407453506603e-05
6.80246441301272e-05
3.81609692440276e-05
3.0897135421698e-05
4.12258569957496e-05
7.80942151664175e-05
0.00010380678315496
3.06360006884275e-05
3.42067329045922e-05
7.32454088673996e-05
7.67483474452351e-05
5.4553714871711e-05
9.42263731184068e-05
8.39280555121239e-05
7.21282316337963e-05
0.000115950383147509
6.56323579846417e-05
3.66910456145205e-05
3.58455537516363e-05
7.55025684315498e-05
8.64634552794608e-05
7.84993929325246e-05
5.80217369414661e-05
-1.87216146858336e-05
7.73442469371762e-05
4.95793458770958e-05
3.84279812252877e-05
0.000111370198239876
4.68141364725312e-05
7.83940291150097e-05
2.28138612772717e-05
5.31873334536626e-05
2.12556811087441e-05
5.30787092056827e-05
2.41455962207951e-05
0.000120665250045135
7.29159319036373e-05
7.47499016258572e-05
0.000107478560545915
4.91921697293375e-05
0.000145407580199958
7.31908552603815e-05
7.11721657507674e-05
5.24221833680394e-05
6.9675925842535e-05
6.57170970792028e-05
2.86130371600799e-05
2.7375768320036e-05
3.90700576156599e-05
1.30277285258303e-05
1.55958784115118e-05
2.42994321842432e-06
5.69746734274128e-05
5.09924304135333e-05
2.63822227774535e-05
0.000103474902935725
7.4705682624928e-06
5.1020563432777e-05
1.24649330967103e-05
6.61931099618664e-05
0.000118122640226329
5.19243881078745e-05
-1.09072533450306e-05
6.93890581129643e-05
7.15860164255314e-05
0.000104763368653033
1.63129934796433e-05
0.00015725061295909
9.88198514694016e-06
9.33111761035106e-05
7.3340642008508e-05
3.72640202934377e-05
4.79710052314684e-05
5.08936571156808e-05
6.24029666452036e-05
9.6530667492953e-05
0.000126905114965508
6.61232448250831e-05
1.65214687452552e-05
0.000100630826995056
6.8274301449889e-05
4.01481422255715e-05
2.13008797671231e-05
9.99594045855852e-05
8.34077108912318e-05
7.98677667692367e-05
4.56410950297503e-05
6.07853098461149e-05
7.30977791564381e-05
6.42944753508435e-05
2.82339906111866e-05
6.70608728563537e-05
5.90997378570554e-05
0.00011077886189008
7.57621664527167e-05
3.55762484245929e-05
8.34856307306364e-05
9.4414741429816e-05
5.42092545602256e-05
0.000103758991000502
1.0212738775085e-05
3.11225841660499e-05
4.25556544139331e-05
4.58686448580412e-05
7.94215120906616e-05
6.26500340060678e-05
2.8149441836201e-05
6.14674897955003e-05
5.1765501491155e-05
8.36176060273016e-06
4.09601954025088e-05
3.48821004827495e-05
9.0114463186074e-05
5.6709761331191e-05
7.67849145739525e-05
0.000122761641001381
8.77200037574993e-05
7.88596516286328e-05
6.59689784526828e-05
9.1445835018199e-05
4.99125968313332e-05
0.000107064646993073
0.000108525796472627
4.62238843807496e-05
6.14501087523171e-05
0.00010150577268379
0.00010058809554556
0.00011053077712472
5.44147087380328e-05
4.34240724747854e-05
-7.51766167265356e-06
3.33422196142599e-05
4.18145600763488e-05
-8.76774114149718e-07
7.3946010726771e-05
0.000103578783231169
-1.69346750622412e-05
3.24662361003702e-05
6.96798177172292e-05
4.30642126223556e-05
4.02294585080511e-05
6.58221850773771e-06
2.13508964977755e-05
5.72882235855826e-05
6.6144957465176e-05
4.78147539102307e-05
5.38228039136602e-05
7.80112999361667e-05
6.83197547798398e-05
4.01503029590732e-05
9.10190974099224e-05
7.93371139665435e-06
6.987671333074e-05
5.12551688235514e-05
-4.12163825597655e-07
6.18850074133113e-05
4.53119864106459e-05
8.98655685966555e-05
6.24144971252449e-05
1.98851231435502e-05
3.41943693301937e-05
7.37400833336028e-05
4.90794722409782e-05
0.000130088262069173
4.20257726048911e-05
6.80950832199633e-05
5.90730551253616e-05
2.15948702706749e-05
8.73991069285438e-05
7.22622779897184e-05
3.47736733044928e-05
6.10369929720851e-05
5.60561306009021e-05
0.000114046585266296
-1.35016729080194e-06
6.44231238214633e-05
2.48427622166094e-05
2.37691159559243e-05
7.29756747407177e-05
9.83837274088608e-05
3.6589813152238e-05
7.87544769891169e-05
6.09238244772212e-05
3.50088197987168e-05
2.60184857038288e-05
-2.88146800958431e-06
3.66152159230394e-05
0.000101657375111671
5.22464859046717e-05
-3.77569179374598e-06
6.11367965780054e-05
7.7989764786512e-05
6.64888089981691e-05
3.50238649443712e-06
5.88405131417552e-05
3.62959489851286e-05
7.49259323972188e-05
0.000106045481093355
1.17663719131699e-05
4.60849505955929e-05
6.05368350344752e-06
6.34484909247667e-05
4.59480914829271e-05
3.13883787011864e-05
2.61333592856953e-05
9.25537989733432e-05
2.78531645427588e-05
1.53841349898585e-05
5.5844729860512e-05
3.66234686943051e-05
5.154382536637e-05
6.6010351650932e-05
1.71799074783809e-05
0.000104827612640222
8.99361561498093e-05
6.57800203077217e-05
6.000639287085e-05
0.000114523999427746
8.14735735850906e-05
0.000129356496856148
0.000101526544116153
5.59215431271953e-05
5.8298588181075e-05
2.66277832125484e-05
3.83300603263438e-05
8.32248709244977e-06
1.47416605197771e-05
5.17268104907353e-05
6.87362251584439e-05
0.000141233338023604
3.31357851252381e-05
5.88691421337216e-06
3.34125085540782e-05
7.20700569593783e-05
3.3453244832635e-05
6.41315488239708e-05
5.04565015650503e-05
4.66212991343795e-05
6.76276156351083e-05
0.000125287792252207
7.92621593441524e-05
4.99362308070167e-05
2.87637463008471e-06
7.48125609553648e-06
2.90424936987067e-05
5.30578098378777e-06
2.67869220038901e-05
1.88154829315187e-05
6.06551306576897e-05
3.98659682579132e-05
0.000109414182662313
1.89271081758561e-05
0.000102010774500963
8.50749567151278e-05
4.05232537585772e-05
8.96239276476519e-05
-1.42931599715374e-05
1.78629647943554e-05
5.21856620123787e-05
7.20635648853835e-05
6.57964224968821e-05
9.09328184373298e-05
6.12605375687797e-05
6.57965513926334e-05
3.44723537963067e-05
0.0001408565770402
5.96688263469696e-05
2.90463643870636e-05
6.50872414047869e-05
6.8290910336798e-05
0.000105631370618046
7.85597427704995e-05
5.48711435872011e-05
6.64351745499571e-05
4.2287586125743e-05
7.09693269702742e-05
5.67346611792357e-05
-1.08075529301267e-05
2.95034968371302e-06
3.42573698675555e-05
4.64282956694272e-05
0.000104688436110734
3.92887496149213e-05
5.29896761835435e-05
5.52858797943784e-05
6.5234375471928e-05
4.21240108672013e-05
2.56556239825019e-05
6.78965500104466e-05
4.52697324780436e-05
9.16826031012979e-05
4.27196453568453e-05
3.62958902121693e-05
5.04595543060076e-05
5.79156020965181e-05
4.26449334151661e-05
0.000111390672799864
4.44208159301428e-05
4.02608521652177e-05
8.46650775054613e-05
7.25004378328269e-05
6.86016534087636e-05
0.000106887727489876
7.22175909803739e-05
8.09227278007243e-05
4.6138563074533e-05
4.42748096294069e-05
4.62425519663315e-05
9.86763991814489e-05
0.000119759120762809
0.000129666838486906
7.29785184896599e-05
1.45191720126956e-05
2.77169486021163e-05
7.7961992080261e-05
4.72874908193482e-05
8.10203594651086e-05
7.25437559791514e-05
5.91147279101684e-05
8.29742900195096e-05
0.000101370989562581
2.64192168198343e-05
0.000121979155247249
0.000142678360612457
0.000106454428925609
4.15373953740667e-05
5.18296410979764e-05
1.11566827708345e-05
0.000106680210764691
0.000109531561318919
8.59809875011592e-05
6.03634280691357e-05
5.95736425090709e-05
1.33941697834296e-05
7.85662021634481e-05
7.25760920382214e-05
4.79844060906403e-05
9.06495574825946e-05
3.62424609007826e-05
5.64657405602069e-05
1.43941294017533e-05
3.34423195159418e-05
2.17748110136725e-05
9.56221870109304e-05
6.49255092434118e-05
6.28464924544115e-05
2.27411056212616e-05
6.70137454432752e-05
0.00010673816791766
3.27147170899946e-05
8.49241041639265e-05
7.61241170642825e-05
8.84679566673297e-05
-1.53367051441884e-06
2.51463876440113e-05
8.01663219986926e-05
9.62072304458791e-05
7.56703972992132e-05
5.59807428266709e-05
4.43558635078463e-05
-3.70656054286373e-06
6.67915089210314e-05
7.35738535079454e-05
8.01327107750422e-05
9.35559975077678e-05
3.66776236160882e-05
3.85617823274225e-05
5.64174121630555e-05
6.01620054113562e-05
8.84711039383586e-05
8.71466316753224e-05
7.38913159160986e-05
6.70617927493371e-05
1.85494139923903e-05
2.83225344739222e-05
7.36067307963401e-05
2.74822019587365e-05
6.93922969200467e-05
7.73870818180068e-06
-1.89431379102111e-05
3.17217808056654e-05
2.25583897440526e-05
6.8395645140217e-05
2.50841622357997e-05
3.09977455121983e-05
3.38491506778567e-05
7.86401636635406e-06
-6.35393822162102e-06
-6.50680081912688e-05
1.26139049751539e-05
3.44623555199158e-05
4.71810328349929e-06
4.08402348552576e-05
3.94134657675507e-05
9.82326458126416e-05
4.38392474672533e-05
2.57124318806632e-05
5.63225190424345e-05
5.59994615360328e-05
4.69300655814214e-05
4.21724308970063e-05
0.000126533592862074
8.45640658677868e-05
7.47921561649894e-05
0.000102982109927685
7.48206637015821e-05
5.05564281451873e-05
9.62237354109707e-05
5.92264836929203e-05
5.51569715192841e-05
6.41451809889768e-05
3.004389561961e-05
9.2282353573308e-05
4.17580493882342e-05
2.83218151970817e-05
0.000119908817134641
6.1727566933652e-05
7.5356641022798e-05
-8.7723181708905e-06
5.85656812396121e-05
2.38800147984927e-05
6.35689518620167e-05
1.40219030841017e-05
2.08118446738732e-05
3.10146197834323e-05
7.35483342537491e-06
5.19711296133775e-07
3.78135126281211e-05
2.41630618521516e-05
1.05412449569554e-05
2.46221522480424e-05
8.24993766558437e-05
2.08980971381693e-05
3.32606421710622e-05
9.98345858990046e-05
6.64272448293184e-05
4.81481795801298e-05
8.43844967646548e-05
1.11130168325311e-05
3.65117879416744e-05
5.72209613443862e-05
4.93096583385253e-05
6.8474632347166e-05
0.000106351438725355
7.25123277777392e-05
9.54558057869629e-05
8.73413278622264e-05
2.11632458675611e-05
6.35740327489921e-05
9.44225539270276e-05
4.40443430071885e-05
7.74480995710344e-05
7.74393707855406e-05
4.13621298103789e-05
0.000118382437261088
3.52996685908481e-05
6.76917398278467e-05
6.15806789955203e-05
3.55074332557515e-05
1.32390573902756e-05
5.12330539229138e-05
0.000111064269914392
6.99520815376489e-05
5.16815763649491e-05
3.87693154292626e-05
6.88762013973975e-05
4.15697217581778e-05
1.87648425099103e-05
3.57069477471778e-05
4.3067746329785e-05
-6.77555201416615e-06
0.00011992978951253
6.13087373631584e-05
5.34460470053541e-05
5.53138515551688e-05
9.57929175367879e-05
9.05981641996078e-06
5.50528816489545e-05
-1.74405355750376e-06
1.33667044463922e-05
4.25703191409306e-05
3.6210354920521e-06
1.79123294365442e-05
5.36824758080122e-05
5.11697470200771e-05
4.28577564396098e-05
3.49323838551587e-05
5.16845388991564e-05
5.06541419474784e-05
0.000114201134637227
6.48568200249959e-05
1.98340062960158e-05
0.000105660890278088
0.000105950269107707
8.48121706646057e-05
0.000151256597065289
9.24126859898535e-05
6.02649004327955e-05
7.9170803935423e-05
0.000105338720552443
4.86596212961708e-05
6.33769219439856e-05
0.000107886231711252
7.90881354763118e-05
0.000152379397223454
0.000116336765840637
3.05961876671192e-05
8.84769556396714e-05
7.87001519790652e-05
-3.65368326894593e-05
2.38558307645641e-05
6.95543492065193e-05
4.44055074431688e-05
5.32373038166191e-05
4.49586741001867e-05
-7.69889437918105e-06
5.66823161403734e-05
5.18541231478546e-05
2.25919952304886e-05
2.93918900413888e-05
5.12342933577387e-05
4.77888379691852e-05
3.03807830747217e-05
6.31286271657696e-05
6.53979390310241e-05
4.57295560239808e-05
4.63952030620706e-05
2.52967975319406e-05
1.93950707384042e-05
6.17097092108597e-05
1.74234138831663e-05
5.33686703227907e-05
6.34205307074351e-05
5.68750809294823e-05
-1.46581152364723e-05
6.33451562110832e-05
2.24898260105005e-05
5.3330091282751e-05
5.13439213482627e-05
7.67459248440671e-05
4.50982391617126e-05
-1.51777376614059e-05
8.20670520985228e-05
5.94734456395502e-05
9.74948656534368e-05
1.78202470132371e-05
4.44354571033638e-05
7.27832226590418e-05
8.33382393068676e-05
8.28908084935593e-05
8.51669133798063e-05
2.7044649696701e-05
6.20173928503221e-05
4.38094371624561e-06
2.85641520719378e-05
8.28325265935043e-05
0.000116956856639857
3.01659660148995e-05
1.83215367753702e-05
2.55619429929722e-05
8.56825226446307e-05
0.00015630742798768
5.34701977104812e-05
8.80848183633659e-05
4.49288820359582e-05
8.63732320994781e-05
6.11218677824733e-05
5.71198078159369e-05
3.7725257471451e-05
3.90586391869951e-05
5.41670084383563e-05
4.81458488749513e-05
9.23126325091051e-05
1.75844951235304e-05
5.72017224154402e-05
7.62930713959879e-05
6.95645445580397e-05
0.000109920039551664
2.19185124299623e-05
5.34306818486616e-05
0.000123341088676924
9.87540271478948e-06
2.94709469728825e-05
2.85775504767626e-05
2.61775002056638e-05
9.48844311290994e-05
4.51646708046079e-05
7.886214716775e-05
7.62987376982194e-05
3.81612922425766e-05
9.21936877080409e-05
7.41664045360705e-05
8.39741483142043e-05
2.17902186930667e-05
7.27812734834576e-05
9.03371292451502e-05
8.36193672876006e-05
6.2742414881622e-05
-2.38175887216633e-05
5.17187384305331e-05
7.32942782116084e-05
-8.28633599529609e-06
4.05291442853904e-05
7.63812962129902e-05
4.65488039001183e-05
8.67125229910177e-05
5.7584879013852e-05
9.71156296883618e-05
4.90709412438453e-05
5.99711286873546e-05
7.01972284321668e-05
3.91381165003453e-05
3.26035792913053e-05
0.000119468352552328
1.0822242431177e-05
6.17818481564382e-05
3.16365660498953e-05
5.87065899676963e-05
0.00010181703803498
1.69860476819792e-05
3.54381121093071e-05
5.40674418772448e-05
5.66490283065199e-05
2.68135341427731e-05
-5.91075351746268e-07
0.000114228385455727
2.54169123277325e-05
9.12963881240626e-05
4.86107346517617e-05
8.26563895207381e-05
0.000125387478303363
2.02315230345504e-05
4.72352184253926e-05
4.49044653719282e-05
2.18130761488826e-05
3.52996344377739e-05
3.96639381804499e-05
2.64133388728598e-05
9.49089004998964e-05
5.42818730868939e-05
9.80275950143088e-06
9.03221577900142e-05
6.98160400872997e-05
0.000105814915971357
6.8521682861587e-05
0.000126806481981475
2.00544803677264e-05
4.04543191738203e-05
5.41157838073736e-05
8.29205896267296e-05
6.36671205692266e-05
8.67944924589289e-05
5.40424451139594e-05
7.28727797132195e-05
3.45766374497414e-05
7.32445251679306e-05
3.13769130696454e-05
6.70178279541648e-05
1.90266394963117e-05
6.71831152289579e-05
3.57523468583707e-05
-1.65230229109984e-05
9.23450545013942e-05
6.8033088211048e-05
2.11671733977216e-05
3.15556061878207e-05
4.11224774051565e-05
5.31806905943039e-05
5.02994495243089e-05
4.54419342968736e-05
1.13707418908913e-05
7.22635793119455e-05
7.53453085517737e-05
5.62163454318511e-05
1.7041764292748e-05
3.92272450513416e-05
0.0001215266908166
0.000107477723099377
1.44198781213254e-05
6.82227280547742e-05
8.89559470906211e-05
9.86971035976663e-05
8.02706975704178e-05
4.69356262680175e-05
6.87260761375825e-05
5.27771148162368e-05
3.20724722887973e-05
0.000101613357057024
6.72665419556085e-05
3.88080540404688e-05
5.96690935671164e-05
6.76911845203294e-05
5.66873915241865e-05
8.24283154155237e-05
5.99319679148803e-05
-5.48015393600626e-05
6.99517273508618e-05
4.47063738866959e-05
2.20319768781732e-05
6.29673153404078e-05
9.61155537317158e-05
4.34309108376922e-05
8.52385360196901e-05
5.94135861183635e-05
6.31359562273762e-05
0.000104656752886725
0.000114783753078805
6.79355796461532e-05
1.62305186762326e-05
8.11914706273145e-05
4.64624908171388e-05
0.000115683691444681
7.49725264334505e-05
6.28850318009796e-05
9.69876238875636e-05
4.66540040294661e-05
4.96389742626199e-06
0.000107617801736716
1.91645899297279e-05
4.94162116091466e-05
8.38610225247178e-05
1.33723360042655e-05
8.29849970107445e-05
4.93338524677706e-05
9.16009789572041e-05
1.03467917018165e-05
0.000125272998336717
8.65118490345828e-05
3.55810351160277e-05
-1.57934751354369e-05
7.8292516375656e-05
1.27615239084908e-05
1.55541702858896e-05
7.75586143436452e-05
7.35819043293366e-05
6.45802816372866e-05
0.000112527033931446
2.22176491362741e-05
6.64988654664795e-05
1.35025051977584e-05
0.000110069755532929
8.32958344586003e-05
2.50596520069477e-05
1.68069533901274e-05
7.74279631922552e-05
2.01604864983179e-05
2.08675269074519e-05
9.01992466996939e-05
4.68805020775552e-05
3.69246601237028e-05
8.97020700845057e-05
9.52887366338339e-05
5.40735903302174e-05
7.70681292715559e-05
2.15034881022875e-05
1.82838220033951e-05
-1.38383290810822e-05
7.53633054720756e-05
7.52381956253077e-05
6.6472967312759e-05
6.65919722517032e-05
2.89275818368266e-05
6.85180604847948e-05
8.84772751426207e-05
7.81766849924968e-05
1.77668486467929e-05
0.000105354070489952
3.51309502777615e-05
0.000103229432138461
5.59429602191163e-05
8.02756070573246e-05
6.72094751053336e-05
6.851381876263e-05
0.000110624747004305
0.000113094097189135
9.62593176999005e-05
1.22215107314745e-05
0.000125639943177842
8.98292992082736e-05
3.27070479787629e-05
1.72129348182742e-05
-1.30877539622685e-06
6.89648652222831e-05
6.2821063536811e-05
0.000110859230261896
8.50200775341306e-05
5.32679147979074e-05
7.67527724783802e-05
6.71375463183044e-05
6.15102000483562e-05
8.13660891880105e-05
0.0001084871807142
3.74593326506108e-05
5.01777576801545e-05
8.67504771988084e-06
-8.34348606485418e-06
8.23860292528418e-05
5.23099605195159e-05
2.24621716214309e-05
6.06813489151579e-05
1.71447606965367e-05
0.000118187711501947
6.08112235659907e-05
4.37504138136945e-05
7.35795447868543e-05
2.7855375981447e-05
2.86380419770474e-05
9.06256040427204e-05
7.59096981003763e-05
2.56168688621631e-05
0.000106579122974408
6.14045526521053e-05
0.000125956449102655
1.19244914622092e-05
0.000101151956821352
6.61604516620148e-05
8.14861840729677e-05
7.4537177168885e-05
4.04682843856382e-05
0.000108587316432304
6.94125551917099e-05
8.25692374705572e-05
5.42863545121182e-05
3.96795762615351e-05
4.42545806897693e-05
5.12771347804624e-05
3.2130314246323e-05
7.20209075413183e-05
6.9395544786683e-06
0.000104060557321831
3.55390670858003e-05
7.14214399703669e-05
4.37585316523508e-05
2.67657149676459e-05
5.97770831389894e-05
5.16090107802635e-05
8.50250423672195e-05
5.91323916961258e-05
8.75974995943173e-05
-1.36161102659934e-06
1.87044658081589e-05
0.000102723642108503
5.53409910594108e-05
3.89423634046832e-05
4.9180759045888e-05
5.83643313608104e-05
1.57007981421884e-05
4.04036991086743e-05
3.0181673542649e-05
7.56405329603452e-05
5.2222109534647e-05
5.17960226127188e-05
3.87813386145235e-05
3.87778282245885e-05
6.41416087326624e-05
-6.17222944064999e-06
9.50193634947095e-06
-1.27892531643747e-05
6.07451515370816e-05
2.7637600678121e-06
4.1676295551871e-05
4.36432077906649e-05
5.55291006398446e-05
9.48146615480047e-05
8.76113179047089e-05
3.05094207131515e-05
9.57901808433828e-05
0.000100682500885212
9.88908198172514e-05
6.75783947115289e-05
7.10428841622461e-05
4.82963140832408e-05
7.66275541191681e-05
4.05839558859248e-05
-1.34632402742552e-05
8.61497238365794e-05
9.85394412731079e-05
2.41711572398871e-05
4.81265904546668e-05
-5.91833511464354e-06
1.66391924343453e-05
4.70595200242231e-05
-5.50209651313493e-05
3.02964008914566e-05
4.52319558529776e-05
5.987606690179e-05
6.73019461483736e-05
2.65899311474921e-05
7.92977345672842e-05
2.29587060106817e-05
6.79061839566672e-05
4.26684451971818e-05
7.39309775839828e-05
4.65720286451009e-05
3.58841895926578e-05
4.04154777055443e-05
3.76769737758257e-05
7.20506044529476e-05
5.7347891284402e-05
8.98297247368826e-05
4.69874742453835e-05
-1.67484072575461e-05
7.0943329686228e-05
0.000133387009077361
6.94342589299263e-05
8.89983158764686e-05
-5.82282967391259e-06
8.83377404652814e-05
6.97071806095173e-05
4.85732083270137e-05
9.1485386688617e-05
3.48891409412037e-05
8.20018900047372e-05
9.55751789921918e-05
9.95935287712401e-05
0.000104231380406634
3.27679763164741e-05
8.09127643458078e-05
7.12269578786811e-05
6.06603886359782e-05
-3.37657285237051e-06
5.0028341928123e-05
2.55345595573602e-06
1.98631989978915e-05
4.25303970598458e-05
3.27688947969286e-05
8.05084337263149e-05
3.28475665064691e-05
4.17222773931852e-05
5.43149515649093e-05
5.22735327419022e-05
9.41670891995723e-05
1.78117227702951e-05
3.39451866399097e-05
9.11062270164521e-06
7.75010501416022e-05
7.02838765899908e-05
2.73474068819571e-05
8.13789172484424e-05
2.97315646353389e-05
0.000148028734916134
8.08835720958148e-05
6.23110813693155e-05
0.000101933772706217
5.50658521058249e-05
8.70508757714843e-05
3.82773193155902e-05
6.76427313198023e-05
3.95001213239043e-05
0.000111917388427258
4.57297869701877e-05
3.38326722162097e-05
5.693689842315e-05
7.22801949777836e-08
9.46716027387645e-05
4.60073985103335e-05
0.00013062520850835
3.77025533047623e-05
8.31673907365939e-05
2.83765740129099e-05
1.82312108451158e-05
1.11275364888483e-05
3.41871262206041e-05
3.75226904144681e-05
-5.80868426080736e-06
6.50663698522383e-05
5.32723116356879e-05
3.03629851732775e-05
2.35932209652639e-05
4.5721025088012e-05
9.8061227946779e-05
0.000101397402168076
1.33716470726881e-05
7.4352069141068e-05
4.85530728178778e-07
7.21529274394638e-05
5.63212513343449e-05
7.88787479345256e-05
0.000118075697082331
4.49393157537529e-05
1.85799799553942e-05
2.77686840638907e-05
3.92086997256887e-05
7.24264935346035e-05
6.749729888042e-05
7.26223624936471e-05
5.88322904904713e-05
5.00664601504926e-05
8.02703300650348e-06
6.95742336740423e-05
1.33542150699246e-05
3.53262320961909e-05
2.95772441054215e-05
0.000104406229502652
3.41139255892644e-05
0.000105390455014622
6.19859981110524e-05
6.38210507526737e-05
2.95953852625262e-05
3.15106559922398e-05
8.09491405759524e-05
2.07603372340307e-05
4.11572585497828e-05
5.2757639029598e-05
7.41185514467218e-05
0.000131923661413326
-7.99386362822674e-06
1.22585986355248e-05
8.40545174991277e-05
4.28329231276712e-05
3.06766313005033e-05
3.09758022361758e-05
7.61262915192598e-05
8.84860589056101e-05
4.54094373723054e-05
5.94871012506478e-05
8.99760159141684e-05
8.35769557529659e-05
1.12489030629011e-05
1.21164610940051e-06
0.000117212611877834
2.73625226762706e-05
1.18712006075775e-05
1.65852676271283e-05
7.19381256519208e-05
2.41695192097611e-05
4.33413109026579e-05
6.53897888554715e-05
9.08641693317786e-05
4.45930766663273e-05
9.27798206871933e-05
8.67878199998175e-05
5.82829273563188e-05
9.06633844727381e-05
0.000101298185094609
0.000132493406990929
2.17785534850843e-05
5.62600850495169e-05
1.93481737300877e-05
4.31843715466099e-05
6.62969127298766e-05
6.51022436436208e-05
5.58442322826645e-05
0.000114001580726143
4.74582882459815e-05
3.2390991162035e-05
7.5681202287403e-05
4.3570431509923e-05
6.19849511521523e-05
2.29239691954678e-05
8.49486465573151e-06
6.63270682004654e-05
6.31820391539347e-05
2.99290123516574e-05
8.87715489846107e-05
6.96335863457857e-05
2.80320150248103e-05
7.35292786235941e-05
0.000123616420052513
8.80482036235407e-05
3.44698458555668e-05
7.80789117983801e-05
5.23378287083318e-05
7.22259546587092e-05
6.93369990003865e-05
9.16149387290105e-05
2.8383340771465e-05
-2.50388222661502e-06
6.79389249572133e-05
1.48392890375831e-05
4.04815655496298e-05
0.000100905826520955
-4.42460575231447e-05
5.39985420095216e-05
4.3009235015517e-05
2.68518428859578e-05
2.67276514438065e-05
2.796990635464e-05
2.59348156289593e-05
4.73488063889404e-05
8.97940023893639e-05
4.77944543907577e-05
3.47327401220355e-05
5.45592772962343e-05
7.24864162843303e-05
6.85839796687421e-05
8.81352713555121e-05
1.71296352798236e-05
2.48493560079038e-05
9.90878260666738e-05
5.80868339837509e-05
4.55659691613175e-05
6.77156802493112e-05
3.39013735237883e-05
6.28515649853244e-05
8.93518325935664e-05
3.07472405744432e-05
7.04031300102671e-05
9.74373372314971e-05
5.89071659943185e-05
4.66480655138799e-05
9.76162806089736e-05
3.2564213000084e-05
8.97328820755081e-05
4.60973460163184e-05
2.36448363526162e-05
3.31841062478398e-05
1.95325959759619e-06
6.29417502016599e-05
7.28693373789814e-05
3.19961060722865e-05
5.34823616935605e-05
3.28600043397594e-05
5.07845730759356e-05
3.98613672690748e-05
5.88539840194587e-05
4.90643684931746e-05
8.6640230849237e-05
7.26025534020463e-05
4.73216802644478e-05
6.24408177720745e-05
5.75050323134437e-05
3.09915261850225e-05
1.24529181477257e-05
4.23815536992241e-05
6.60681584925643e-05
6.39729593439905e-05
3.14218133233714e-05
4.58332217343481e-05
2.87315359608435e-05
8.0720630552753e-05
5.96266868031113e-05
6.24078315596927e-05
7.84239783425849e-05
6.4114066940727e-05
8.07750813099206e-05
8.46953777035882e-05
1.6337209579612e-05
2.07802681166569e-05
9.89152070079156e-05
5.58836967431657e-05
6.10028753398242e-06
8.59022743719001e-05
0.000128884331060489
3.36020215839865e-05
3.00116984420623e-05
3.04451887669413e-05
4.57077634517542e-05
2.35518289221847e-05
0.000110875600705042
0.000140363058436239
6.81318249043e-05
6.49342356580621e-05
3.84286042526867e-05
4.97139072554862e-05
6.07681770824123e-05
9.7951873476014e-05
0.000104809099389638
7.76098573688911e-05
7.76038479531395e-05
7.37454839297576e-05
7.00166641787892e-05
4.15761798719914e-05
5.53451306226211e-05
2.2101150461292e-05
7.26441600533235e-06
3.38959643082733e-05
7.14396883587619e-05
1.90516695945449e-05
2.09396973336852e-05
4.91945607586959e-05
6.2653786248957e-05
9.22537529655067e-05
2.88291593746614e-05
1.99055206098834e-05
8.48489344839987e-05
7.86854881118497e-05
1.27130558682517e-05
5.2759705132419e-05
4.592449619565e-05
3.80691827837225e-05
5.84799871771025e-05
2.30981534601208e-05
4.35153015354128e-05
3.54335582657281e-05
0.000108067213201791
7.82300414991142e-05
4.09003259086591e-05
0.000115786291448605
9.76003446532929e-05
5.58618619402352e-05
3.97118965986191e-05
6.33426231130844e-05
5.23330312784277e-05
4.99480565393357e-05
8.53255598060544e-05
7.3878116534071e-05
-1.58797211203528e-06
8.58194163186902e-05
6.16227885925312e-05
5.03717177336385e-05
7.86411657331534e-05
4.14931498644688e-05
7.92423338488315e-05
0.000121423882275531
2.77138947718539e-05
8.06873982851764e-05
3.37573785601563e-05
9.91900185696472e-05
6.18936029542078e-05
7.18447449107152e-05
6.57869716264858e-05
2.33577304847089e-05
8.22568805776419e-05
6.08334308835693e-05
-3.62621612847909e-05
-1.12473517079623e-06
4.81434625814748e-05
1.98977508395142e-05
5.22222836862627e-05
4.90536960551925e-05
3.88737293948859e-05
5.27191027938226e-05
-3.76995080995014e-05
5.64690158560503e-05
8.86162654116972e-06
4.60526490867561e-05
5.1684377402993e-05
6.95550399124588e-05
3.89801780537905e-06
1.71746394158463e-05
5.24015949007464e-05
5.7144990422775e-05
4.37963609735332e-06
-1.74634287262742e-05
2.76432663235506e-05
6.64059444520748e-05
6.20305969625412e-05
5.21883426303757e-05
6.03681286224741e-05
4.31400242728233e-05
8.0557348197443e-05
8.12071571689342e-05
0.000104002846100042
8.67625277168121e-05
4.19571275491642e-05
5.04771487756842e-05
9.47623821502677e-05
0.00010617276135166
0.000108432574018673
7.18203737523926e-05
8.17510549768626e-05
7.93244605846305e-05
8.12966435800503e-05
7.99840224241545e-05
6.08614161810461e-05
6.00541218687409e-05
9.10074720234093e-05
7.67179831672393e-05
-3.6978115273406e-07
4.34952247920081e-05
7.57059947460161e-06
0.000132829413884387
-1.74960583102062e-05
5.75154527478259e-05
3.39009138576908e-05
1.54953431046804e-05
3.61969669431906e-05
2.88796721242071e-05
5.60010575334937e-05
1.7771417622091e-05
3.64716590917908e-05
3.3364261385204e-05
6.51560189308061e-05
5.05885208292366e-05
-9.19274448985905e-06
5.51768199430484e-05
8.70464136525721e-05
6.28669654331492e-05
7.12953427132936e-05
5.02941300238939e-05
8.91375473898325e-05
3.09157022450711e-05
5.3371648598907e-05
3.18826354553061e-05
3.3810806444296e-05
7.64877660050219e-05
7.49089152799483e-05
6.50660344020054e-05
1.51773213706825e-05
3.2485785603918e-05
0.000105072957418408
3.47108923669842e-05
6.40667783181522e-05
7.57207265653752e-05
4.87783832965641e-05
9.74033513569979e-05
1.75816155007736e-05
2.14677017340651e-05
8.66025364048127e-06
4.34188032388444e-05
2.09459892855351e-05
1.85494737706125e-05
9.22756129022858e-05
3.39412853773787e-05
6.52873280680639e-05
2.99001632355239e-05
2.67267242209606e-05
4.31184284886659e-05
4.39725995833258e-05
0.000108949343537201
7.02319992886861e-05
8.19048568519534e-05
5.11169298395656e-05
7.80965656498509e-05
8.21087922023986e-05
1.93007704965248e-05
5.78681151535137e-05
4.00818327392897e-05
0.000101201948165139
0.00011706833196329
7.10835239516152e-05
7.08017189866536e-05
3.54174044462981e-05
7.22856096657324e-05
1.72596547872337e-05
8.62876007345435e-05
0.000101927374188944
6.4387640285001e-05
6.85240126342205e-05
7.05601774117433e-05
7.8074714264411e-05
7.97479173013563e-05
7.99251822608999e-05
-1.04894370931682e-06
2.61814737229333e-05
8.22663592310274e-05
0.000108850406800328
4.31703448538104e-05
1.61487664777616e-05
1.74672403908079e-05
3.21942743671146e-05
8.69768582723963e-05
5.5759398339673e-05
3.84481402633044e-05
8.48191635866285e-05
-2.86529016814684e-05
-1.49166857432388e-05
-1.39057111688852e-05
8.48594806645173e-05
4.33395707766704e-05
1.03013328404745e-05
4.41686781410592e-05
3.16616514802194e-05
9.66583961907503e-05
3.77972462212812e-05
-5.3296258168969e-06
1.96975210840609e-06
7.58977295154896e-05
7.87172859886694e-05
0.000100035738878954
0.000116898817494119
7.21817638595069e-05
4.47895673945796e-05
3.00758094201824e-05
8.12416760307161e-05
7.83139409610717e-05
7.62536890093055e-05
0.000142151076876676
6.41549685556928e-05
4.61556188867579e-05
9.48753144311495e-05
5.83486995819065e-05
6.62913796877122e-05
0.000145401332209528
0.000100115840618577
8.39489562365932e-05
4.9254202115333e-05
7.11092927946536e-05
4.77924866210372e-05
5.70465342387164e-05
3.20471479283944e-05
7.97148677235159e-05
1.5622932415696e-05
2.83835318010584e-05
7.13736733741004e-05
-1.85558913972229e-05
4.73113556116355e-06
8.06586119536353e-06
4.63537824270173e-05
9.35253133481195e-05
4.03150244277096e-05
1.35137612567825e-05
9.39145518577095e-05
4.35432719052775e-05
4.08663540802748e-05
8.57151017180468e-05
4.67437471616969e-05
6.73404650325909e-05
0.000110728652254194
8.33516121215689e-05
0.000115308224984396
4.0304104531212e-05
4.94148599575717e-05
6.86309917481503e-08
2.90857319495098e-05
8.7107002233021e-06
3.5153200109523e-05
3.14817989196129e-05
6.30293111514972e-05
9.6004968248638e-05
1.01934451415463e-05
4.03761846325477e-05
1.82207605304382e-05
5.65912672202969e-05
5.78628911419448e-05
1.15794573987899e-07
7.63648415928592e-05
-3.85417712848525e-06
7.83780130693561e-05
5.39621529279427e-05
3.55622089287299e-05
0.000127193491777156
1.2374134468917e-05
9.72721549659164e-05
7.0484727620626e-05
4.16566073463074e-05
6.37756442788223e-05
1.9691869150386e-05
4.67788209376346e-05
0.000103159361432465
6.80446250595259e-05
1.83706358396421e-05
0.000117121700960812
7.57840288564284e-05
3.59895943417289e-05
3.59345395781293e-05
4.73887997046215e-05
6.96345786594907e-05
2.13948162465072e-05
9.78639589161386e-05
8.4228813069422e-05
5.17036215170516e-05
2.55514930501293e-05
5.40518411830893e-05
2.04429449880868e-05
1.3692312346405e-05
1.7974514111094e-05
-4.30283907157769e-05
3.43914605262079e-05
5.71744289550618e-06
2.88044716547734e-05
2.03040265225091e-05
8.89592560416381e-05
6.49603539774041e-05
8.38430709040761e-05
6.64132207925897e-05
5.57403482639884e-05
8.43299501279336e-05
3.15616725805914e-05
4.04666812756508e-05
0.000104448537546744
0.000121949296247819
1.97748975846272e-05
4.1341244732576e-05
0.000101617565322302
5.85414845197564e-05
4.80585593792058e-06
1.49067740490139e-05
8.92384562259513e-06
0.000104734725307919
6.95665502205034e-05
4.13460924430291e-05
4.25263532346365e-05
3.74968428637893e-05
2.44033556054435e-05
6.91422571163075e-05
9.87189930753474e-05
3.33768348380359e-05
8.30391172915656e-05
9.27581526895433e-05
7.99664156656322e-05
5.91203793533576e-05
7.90645870230002e-05
6.13498554587769e-05
0.000107883926544195
9.96865513684281e-05
2.7931953105191e-05
3.59275259614455e-05
7.54876637498658e-05
7.37469771699079e-05
5.74727397409562e-05
-1.12873427806514e-05
8.36895784302795e-06
4.08575335204934e-05
6.82590364019325e-05
-1.85677400857159e-05
2.26734322186012e-06
4.17119304749957e-05
0.000107205724262132
9.68052597337058e-05
6.51518524203218e-05
4.11447452099847e-05
1.83982791682979e-05
4.92933036283966e-05
7.19343042326727e-05
4.72548165047164e-05
6.15702934819597e-05
5.62094830622065e-05
4.08712891145056e-05
9.02885532005346e-05
0.000130518851090574
2.20224651066158e-05
4.26533270444794e-05
0.000105204149741646
8.13651200950875e-05
9.23058435081585e-05
1.84376611869043e-06
2.969419837284e-05
0.000132139339587487
7.55414421304095e-05
9.12916844174449e-05
8.83148289876226e-05
9.46350082401508e-05
2.71592466728915e-05
2.16610499292248e-05
6.15559722933145e-05
0.000141678458419649
5.77099567562265e-05
-5.45802300673618e-06
5.60538816477505e-05
7.82112460531432e-05
7.39728975448358e-05
4.95016396526973e-05
-6.73497102940497e-06
0.000114518425901177
4.11136950830927e-05
7.41406638740879e-05
9.14500147862662e-05
7.14511832007745e-05
5.13787369428844e-05
2.22812323868103e-05
1.94410261116792e-05
8.86920495004357e-05
4.76482759397056e-05
3.17621470652252e-05
7.38619583465748e-05
3.89147647341201e-05
0.000113682621959854
4.15452689223841e-05
8.84949130236437e-05
9.9971627725377e-05
0.000117140360156947
0.000130935390408927
9.22367400110067e-05
6.73084191294424e-05
5.69801290660708e-05
8.58877844174126e-05
5.42052011075504e-05
0.000102397711619554
8.40031030049354e-05
5.90821586720718e-05
7.95502584370018e-05
8.17452752270657e-05
1.33701317029048e-05
0.00012077556708027
2.52544211166571e-05
4.08364733689742e-05
8.319487141446e-05
8.2630700510545e-05
7.2506416142349e-05
8.52933278641558e-05
3.6460854569183e-06
1.59346296612877e-05
3.47826326362334e-05
4.31664384242883e-05
0.000109411138867965
4.94169159003114e-05
3.9597574846905e-05
6.00605953668038e-05
0.000106586376505508
8.59367976358076e-05
5.92566878356034e-05
6.12353420450996e-05
6.91115300936722e-05
1.0871904279397e-05
9.8032141156519e-05
7.92864368517214e-05
1.77634516177934e-05
1.62403390008264e-05
3.54875253976658e-05
2.11863250899467e-05
1.56784226313799e-05
4.52925868566653e-05
1.82286403870285e-05
7.70459893062249e-05
6.85970587886195e-05
-2.11383342254495e-05
1.95377221439203e-05
4.37954506044697e-05
4.71464864620444e-05
1.87071516858901e-05
6.0697006530808e-05
6.36728797178843e-05
5.75784405438084e-05
7.80932142517897e-05
8.88892882497501e-06
6.20807757550541e-05
5.16089774760666e-05
7.43171904562622e-05
3.93960442855302e-05
5.42467600538129e-05
3.56603770286969e-05
5.32116898037835e-05
8.604626145299e-05
3.72254805767752e-05
5.49781626747861e-07
2.50797457732222e-05
6.33801156047106e-05
7.52116544847746e-05
7.12847303792151e-05
2.61189696091693e-05
3.54076611814085e-05
8.64210465556984e-05
0.000126222496222725
0.000139466151946719
8.70804468541794e-05
7.76901207119498e-05
3.61463594338632e-05
6.63353162301008e-05
-2.21325090229074e-05
4.73828817484527e-05
7.82051720924896e-05
3.21660139756817e-05
3.31892897805186e-05
6.55898581851454e-05
1.9187062781682e-05
3.57236544922531e-05
5.11209633169074e-05
0.000111822091139057
3.7838015889141e-05
6.38378193581949e-06
1.83155263512439e-05
6.51354816380828e-05
4.26816747912069e-05
4.67446252452297e-05
1.07658460987622e-05
7.94603321119726e-05
5.31978035745197e-05
8.18106562100099e-05
0.000101319129475301
4.71801630766261e-05
8.26658605781597e-05
8.37464809316875e-05
4.59577225328755e-05
4.44635020584309e-05
6.63797840152307e-05
0.000127175745201127
3.59711070192304e-05
8.02558668893227e-05
4.68439344070556e-05
4.11030163997469e-05
9.87987239331907e-05
5.89727844205266e-05
0.000103217952549317
0.000176166609511488
3.49632128288353e-06
