# Supplementary material for: Research on computational propagation and identification of mine microseismic signals based on deep learning
Source: PLoS One. 2025 Oct 22;20(10):e0334641. doi: 10.1371/journal.pone.0334641 (PMC12543183; doi:10.1371/journal.pone.0334641)
Supplement: S5 Data — (ZIP) [file pone.0334641.s005.zip › 000100800001324.xlsx_0.txt_24.txt.txt]

3.27962592547649e-05
7.19900112452252e-05
1.39795492179695e-05
9.22678337495673e-05
7.62888021790963e-05
4.08849967727017e-05
8.38619093073803e-05
5.51153219505812e-05
8.71948610392839e-05
3.91128500757754e-05
2.34230605024828e-05
-1.29680570023619e-05
7.21927416452956e-05
7.18231528268723e-06
8.43543932129779e-05
1.07592253930879e-05
7.155160400065e-05
6.15252131841687e-05
8.26295819657485e-05
5.16443365970592e-05
9.43961236036681e-05
7.71943058086484e-05
5.22732009209355e-05
7.79837182280994e-05
7.25693664730776e-05
1.049281165488e-05
3.69642200870704e-05
7.44032352280947e-05
4.63085290800393e-05
8.76823219767789e-05
7.75912207508293e-05
3.52319732889705e-05
9.05463491472036e-05
5.58436279719027e-05
0.000108410705474863
7.28950817734938e-05
8.17727816964162e-05
4.00549392857107e-05
0.000122206155110401
3.58614834159404e-05
1.63917921743701e-05
6.44094209305318e-05
4.21148100430141e-05
-3.42063338887662e-05
7.26180134465185e-05
9.87971963667771e-05
9.94382834501283e-05
3.68566159189122e-05
3.87840128737873e-05
8.67339697498578e-05
3.33942458859957e-05
3.35721041971105e-05
6.28384298006797e-05
0.000108115988803733
1.38740808406801e-05
4.47886476225466e-05
6.35536083774409e-05
5.06723402903377e-05
0.000132472941067965
4.9542698659989e-05
4.83848711450742e-05
5.38037852265952e-05
5.97348809765881e-05
4.82549258325922e-05
8.72756876212224e-05
4.01233874692642e-05
7.27996265337766e-05
4.90928585141891e-05
0.000116149397650496
0.000167272797301279
8.71108891723596e-05
4.77549719545256e-05
0.000130507501360099
8.17079111568009e-05
-2.46118627830417e-05
-6.01405162525914e-06
9.27215474604861e-05
3.27887068687482e-05
6.47797700495358e-05
6.30170228316009e-05
0.000111199951035428
7.3426920027924e-05
9.39142084401792e-06
-5.49614772620206e-07
5.81891587337202e-05
3.50503915889602e-06
6.62623501715927e-05
4.30896728323625e-05
9.44981634226699e-05
7.75083765176931e-05
5.58799465926057e-05
0.000150822884070978
9.32621178095627e-05
7.0702529877253e-05
6.62662244521218e-05
9.03978784986717e-05
4.59749185171249e-05
8.85185453633459e-05
9.77650951855768e-05
7.57042215926107e-05
3.72394132486679e-05
1.82583867323729e-05
-1.43808549927543e-06
1.70016094283307e-05
6.45934129239929e-05
4.39598933835903e-05
8.73031394676592e-05
5.7060153284382e-05
4.10886431453857e-05
2.87198260992348e-05
6.89972088984599e-05
5.28200395672515e-05
7.33826620598103e-05
0.000111131484338795
5.64314751160075e-05
6.76626078269773e-05
-5.5950314508703e-06
9.12131537108692e-05
3.63912810480854e-05
3.90329744123812e-05
0.000103898681654612
5.06432001616269e-05
2.95708424181101e-05
8.98140420845795e-05
7.86633731767411e-05
7.7683532906458e-05
2.27838428189966e-05
1.60381400541395e-06
2.40793784355051e-05
5.03769845520955e-05
3.76603051732072e-05
7.9921561066012e-05
4.95958878015579e-05
6.05616924819334e-05
8.10178805984053e-05
5.90943037330597e-05
4.34338326768738e-05
7.53344379240607e-05
9.8526760832846e-05
6.57078311789309e-05
3.2521526972217e-05
7.81635968056068e-05
7.18528138079752e-05
7.788707307885e-05
1.5868936911353e-05
8.77409950758082e-05
4.5511103197761e-05
7.4262889874564e-05
4.73538934149184e-05
4.92217032423849e-05
2.23883820532722e-05
7.93680497535708e-05
5.1977580934857e-05
7.11916921028078e-05
7.84691142565808e-05
9.33463917086046e-05
6.0521670275168e-05
0.000110304844207554
9.30437265840654e-05
6.9314318708353e-05
6.17924541582376e-05
7.97517110904223e-05
-4.54796049943038e-05
3.92846688500061e-05
5.76318194491818e-05
9.91606474411996e-05
0.000101709135335228
-1.92155892263534e-05
2.1073593660534e-05
3.50970468576073e-05
5.32968134796043e-05
2.53231253397682e-05
5.07040568674328e-05
6.86523521645708e-05
6.81787446972227e-05
1.32278241760395e-05
1.89486009535313e-05
1.7259557726491e-05
3.03358241525153e-05
0.000101021527469171
0.000103513593510852
3.24802035222247e-05
5.0672362444251e-05
4.68992139969004e-05
0.000120595680558692
8.55100726242131e-05
4.91350781338947e-05
2.90181280042673e-05
0.000108605124393813
2.82250818059008e-05
3.29296210732047e-05
7.55131990512409e-05
5.29271023984832e-05
5.88451200119174e-05
4.69470554628108e-05
4.50348503914264e-05
3.2902671996423e-05
3.78992560087861e-05
9.38772772586275e-05
0.000108355913072732
7.57718803063052e-05
0.000118501367616676
0.00013725820093775
0.000113555178226388
5.12635132888448e-05
6.48957882150033e-05
7.30568823156119e-05
8.38168892458118e-05
7.47936653930135e-05
9.13587284333499e-05
5.68588800657182e-05
6.60027508779772e-05
8.28998037253407e-05
6.02246217436605e-05
6.9961759083116e-05
6.8627735623386e-05
8.58521229092129e-05
6.9871709811122e-05
2.32663728073942e-05
5.53554390193014e-05
6.14084798683793e-05
0.000133222489975798
7.43771938527425e-05
1.8380644447022e-05
8.51621041005425e-05
4.65132885446148e-05
9.05670836061472e-05
0.000106405294534851
5.04261055138196e-06
2.12268663862613e-06
8.26997893046688e-05
3.01191107221106e-05
2.45847098467883e-05
9.07675488597345e-06
7.02844957071013e-05
9.27816868707498e-05
4.9294918057528e-05
1.23561503715792e-05
4.19676504342496e-05
5.63900811887499e-05
4.38155550414987e-05
0.000123752316439644
0.000103944873407452
8.3405561872301e-05
1.28149816144406e-05
4.37772618142114e-05
2.09297322994766e-05
4.7864294110135e-05
5.72157089053972e-05
1.73709075536206e-06
8.22158270152653e-05
5.22883065951381e-05
0.000105317488352764
4.99686240051578e-05
2.8977286482253e-06
3.81760282068814e-05
4.09989015251213e-05
6.96049096547932e-05
7.77189810709418e-06
3.87913525121973e-06
1.11514443143489e-05
6.18649451223503e-05
0.000131901089056916
4.15039976850818e-05
8.48770808637619e-05
1.57219809528796e-05
5.79232547315988e-05
4.31162605711771e-05
3.68694407237192e-05
-4.34750768311562e-06
4.69672834923724e-05
4.22195192403811e-05
4.02898318724916e-05
5.95649175318336e-05
9.2820280642344e-05
3.26933717576494e-05
3.73397782645915e-05
3.97503684446869e-05
2.21538530967111e-07
4.02602773522387e-05
6.51178695470602e-05
6.74664462373659e-05
4.18669988454627e-05
0.000120380473346814
8.32096907277073e-05
7.37499474632021e-05
1.33111265028633e-05
6.45273900045134e-06
8.19030924655044e-05
0.000112566404815792
8.95441110260353e-05
1.82743924857189e-05
3.58448180536602e-05
8.56896057610402e-05
1.7569433273805e-05
4.21976471943606e-05
5.88879656791443e-05
6.03711656433039e-05
0.000113853524021753
2.91742752613853e-05
1.39975531481951e-05
3.19963209710144e-05
-8.3359518786293e-06
5.2510699523033e-05
9.21488703693215e-05
7.55676327462806e-05
7.9957928499188e-05
8.21761564898452e-05
7.34123093047858e-05
7.69422900567901e-05
0.000122569200505231
-1.11294632093096e-05
4.54789760988565e-05
7.52891138787062e-05
4.23484914875749e-05
2.1182042135106e-05
0.000116797185967992
3.82303264183746e-06
8.93288879581428e-06
7.15955779973504e-05
3.71507700091525e-05
6.81372948293052e-05
3.59253348815673e-05
2.25819020897467e-05
7.05167846867112e-05
1.45105396383033e-05
5.43402387858199e-05
7.0218282667512e-05
5.92243212171766e-05
4.6658938384062e-05
1.58776551932902e-05
4.16527715771998e-05
9.43678743205862e-05
3.95571225989217e-05
9.17858889903366e-05
5.99068475621313e-05
7.79443106428198e-05
5.59190929219821e-05
7.47961371816388e-05
7.59725900097579e-05
2.66371856497296e-05
0.000103145166683287
3.88916540642567e-05
5.83931446783541e-05
0.000109606606050986
4.1095631775514e-07
6.10437999347645e-05
5.35174199771777e-05
8.59227592386193e-05
2.7906973368124e-06
8.06153693604997e-05
8.56768741780358e-05
4.10978128784105e-05
3.31535553357445e-05
6.21399613794204e-06
5.79390522190867e-05
6.70673478987469e-05
1.84684493801464e-05
2.62161098325088e-05
3.28660909011907e-05
4.72966428405445e-05
1.31063056874384e-06
2.3625159234426e-05
2.27351915147626e-05
5.84024931011791e-05
4.53331841200018e-05
7.50187919456501e-05
8.41235562269644e-05
7.12301756841237e-05
7.84984511632037e-05
3.81056315826666e-05
0.000126885839560088
0.000106069359414241
7.98670347544313e-05
8.16980776985829e-05
0.000104049364512399
4.16948373181806e-05
9.83871399025506e-05
9.21148084502922e-05
8.85126078772588e-05
7.43037312707664e-05
2.46888663175563e-05
5.93322701423234e-05
8.50000961361628e-05
3.11033818045076e-05
3.82849668722793e-05
5.22833738305536e-05
1.54683815875915e-05
7.82047111600759e-05
-5.06917491110216e-06
4.31020360585678e-05
6.01956299769953e-05
8.39495789426874e-05
2.29521314077093e-05
4.12793770756473e-05
5.81349510732978e-05
-1.54553676509624e-05
8.84435440966379e-05
7.2227108223525e-05
-1.47210343319173e-05
3.92640729028369e-05
2.75654947833774e-05
3.56486711018503e-06
2.03748789099556e-05
6.44228905871604e-05
1.23110158010566e-05
8.3777932701824e-05
4.65098332975158e-05
0.000141290483807385
-6.03941103232808e-05
1.30725009442052e-05
5.48320708025961e-05
-1.04706729898825e-06
3.72330193073487e-05
4.7353791896814e-05
5.04890686608098e-05
3.27297498517643e-05
1.24046314199108e-05
0.000115199795810791
7.38289516878027e-05
3.67507840986666e-05
7.42730895545822e-05
3.76916357960869e-05
6.62075683089123e-05
3.41305372147113e-05
0.000120179553067108
0.000112157467698536
5.7036768451388e-05
2.22897668032961e-05
3.96128436046556e-05
6.40924811068494e-05
4.68359801368542e-05
5.15661821621008e-05
6.3147232321015e-05
7.06613740745096e-05
5.93488970445031e-05
5.46762398462133e-05
5.32114843720315e-05
0.000100446229687991
6.49311176702074e-05
0.000101680557983825
2.77741360083347e-05
0.000109755263842603
5.85902816828282e-05
7.46850856052365e-06
7.23612857377512e-05
1.96010036599767e-05
4.48427069620802e-05
6.62475653531026e-05
6.80213046334272e-05
1.63438896357915e-05
8.59413784335141e-05
5.24025498297714e-05
0.000104316947944052
5.7998975126638e-05
0.000104388562304424
6.58214876266895e-05
3.45470885655983e-05
1.20670711920512e-05
4.62995139394732e-05
3.46143057011846e-05
3.93711819737461e-05
3.77599716378091e-05
6.80422832651176e-05
5.96861463002807e-05
0.00012319659898501
4.11028533529486e-05
3.67050831384564e-05
8.97993269473264e-05
3.54846305396478e-05
5.5930948590381e-05
5.25835152906056e-05
7.08147932482367e-05
0.000146072132023367
7.21752583232672e-05
7.10565753723923e-05
6.01171917742333e-05
7.24014982822956e-05
0.000104271749315284
2.39832437659423e-05
6.43366367289822e-05
6.05240508240566e-05
1.52377332058332e-05
0.000131711500671984
0.000101342461965728
7.15171653732603e-05
4.2113043013761e-05
9.68509075087085e-05
9.59019140441259e-05
7.4613991850549e-05
8.33050320325364e-05
6.11820516505828e-06
3.95079021037406e-05
0.000102932783844126
4.17126400088758e-05
3.67355484337985e-05
7.87816841821918e-05
5.01897039023159e-05
2.68063542620213e-05
7.82986842650569e-05
6.79918885165123e-05
4.47031121552684e-05
2.22768166482874e-05
0.000113458908401511
2.2265247800302e-05
-2.09821117815869e-05
0.000122774756504994
2.9483746532743e-05
1.82316555002157e-05
-2.07445627121342e-05
4.95905398228795e-05
9.09367618986352e-05
5.49762069200998e-05
6.37068495457382e-05
8.5214796542287e-05
0.000113079832405249
1.82522570208578e-05
0.000102982514557957
4.41156082512669e-05
5.33430526844625e-05
0.000121844377938417
4.95263589271067e-05
1.8609291234336e-05
8.92899679602936e-05
5.11125556753868e-05
2.67019592090168e-05
4.90558076708675e-05
8.07642196168931e-05
3.16654240486773e-05
0.000135657048299341
9.20486785264555e-05
2.0944274427668e-05
7.75359420036634e-05
6.34359395046608e-06
6.7762589477146e-05
3.65717694691006e-05
6.68570912728918e-05
5.32186734249568e-05
8.44265456709479e-05
9.48306873686384e-06
4.94998360353516e-05
3.68509306476177e-05
5.1006922099392e-05
8.79457106657482e-06
0.000108952198598042
7.31978988203369e-05
8.50794736692924e-05
2.57658869079807e-05
9.41963515903683e-05
8.41588267181308e-05
3.41306179070115e-05
9.66924969559587e-05
7.80772994194913e-05
7.08391373665232e-05
8.19527477650358e-05
6.13893906264344e-05
0.000115798694818552
6.48303342879712e-05
3.54547989857017e-05
2.28876016220919e-06
0.000135904188254389
9.33000829065164e-05
0.000100715992710611
8.18873632275286e-05
5.01049996682897e-05
4.16790545804232e-05
8.94826603242508e-05
9.96460869091436e-05
7.63884407375345e-05
6.36267854581438e-05
6.85278131870958e-05
1.8967150572179e-08
9.39525163521503e-05
7.13074952866169e-05
7.02204656614418e-05
6.40985773710263e-05
2.30880732372849e-05
9.67652559205134e-05
2.09961053043652e-05
-1.6826994027511e-05
0.000114977460257316
8.90611172746408e-05
8.65005130807809e-05
6.8423021233303e-05
3.5316098143058e-05
6.77487190926194e-05
6.95898757237618e-05
9.69686349765643e-05
2.91490546864918e-05
0.000105637543409425
0.00010496602638976
6.9682917110925e-06
7.51771208085225e-05
5.8998937626985e-05
6.55436062909028e-05
-3.02989072285948e-05
4.67830165341725e-05
5.51712914116174e-05
4.7502563201762e-05
6.53127632451776e-05
3.62932440020044e-05
3.27848676878032e-05
2.89611333860326e-05
5.61651125868504e-05
6.64458379279907e-05
3.144984643799e-05
7.66593499840704e-05
7.13819033902405e-05
2.48839432723885e-05
9.37455923598598e-05
8.44046964649598e-05
8.61385127089041e-05
-2.36350543282284e-05
0.000159113685508866
7.98964792858968e-05
1.45163739237268e-05
3.13857148153363e-05
3.20085555901545e-05
0.000108555958138271
4.25473135469279e-05
6.11179995272816e-05
6.03044567269874e-05
7.22998413752425e-05
3.87020713199974e-05
3.43580723771425e-05
1.68125487448993e-05
6.48888296190659e-05
0.00012652243357845
3.02944267022351e-05
6.05688499109304e-05
1.46293940592145e-06
4.12264378039023e-05
5.29612525555011e-05
3.71698479981099e-05
3.02462130588276e-05
3.95418263183673e-05
3.3966151265412e-05
0.000126681951969682
0.000110929132847803
3.82894628752606e-05
0.000133724701540683
7.53435977314786e-05
0.000113452464595759
6.44247346855151e-05
8.78874336903028e-05
8.07936723872712e-05
7.31484814033739e-05
4.89006827945866e-05
4.26013871096604e-06
8.13883395711465e-05
9.28092510711543e-05
7.8677161469041e-05
2.68525785543116e-05
0.000127843637384779
7.21636462847116e-05
6.15012694967656e-05
6.54783247550642e-05
1.74808780935619e-05
2.45891792276651e-06
1.34752986738299e-05
5.22461551001026e-05
6.21879146532918e-05
1.06557761726515e-05
1.93851367980329e-05
5.92419523151072e-05
4.52142173166199e-05
9.05947050342556e-05
8.97238047831441e-05
0.000116644892070267
4.29424207437505e-05
7.15272739649692e-05
5.4959829855042e-05
7.48612602953496e-05
0.000109571044792141
0.000104112509646409
2.51390613133985e-05
0.000104903245579292
0.000124044003072172
4.15223607099585e-06
0.000113014113703844
7.12328158508171e-05
8.25151396538092e-05
3.68742885032667e-05
5.73395660960348e-05
3.29372576577367e-05
6.5757757511089e-05
5.36292678037666e-05
3.19873000082098e-05
6.96915811467183e-07
3.87276656536106e-05
5.35317871897256e-05
2.99352400461111e-05
4.19851684491302e-05
4.3680770781967e-05
-1.31000318093824e-05
4.35894856954848e-05
8.84812793599423e-05
0.000120062242080728
5.078373754788e-05
0.000119701563192445
4.22478137612793e-05
2.24431096595478e-05
8.41363326627211e-05
2.72249225830028e-05
2.07943050286494e-05
3.55038378523333e-05
0.000115586185068973
5.60855437946361e-05
7.85973137434302e-05
7.90306383550709e-05
7.13245467711915e-05
6.16545262337106e-05
5.33374811716149e-05
8.2587964385673e-05
6.63099579147452e-05
6.921250845666e-05
7.39112052926058e-05
-4.15817387175926e-05
-4.2596483877152e-05
4.29149219397134e-05
7.44933214271794e-05
1.77438039305147e-05
8.71362369234496e-05
3.74263347791514e-05
9.23919389751013e-05
6.0689883621758e-05
3.94580525726828e-05
7.52004203279651e-05
1.44804483753228e-05
3.05050794303548e-05
5.68927943167448e-05
0.000122064876787254
3.95846868527952e-05
3.30854667757673e-05
0.000129780365320477
3.18350672186238e-05
0.00010329690624089
0.00010482271094982
6.53211835858131e-05
7.27671903568147e-05
7.19141097203022e-05
8.17447589352408e-05
2.18223338497205e-05
5.79287860063722e-05
7.09281705950658e-05
4.47113110430709e-05
1.56572822549923e-05
0.000143549006224329
-3.66012323552845e-06
1.2452382501627e-05
2.11352034587661e-05
2.95722894880169e-05
9.17702669154055e-08
1.08172643402726e-05
3.66649016654328e-05
3.5916967458262e-05
2.08798218442609e-05
6.49571246760221e-05
9.16693029682934e-05
0.000106767112875108
3.45801591895661e-05
5.59762594281209e-05
8.63273724863244e-05
2.56620974179898e-05
1.70326149483526e-05
4.6472258450319e-05
4.3127014783221e-05
5.4528462070264e-05
0.000116174086804878
6.10867918467827e-05
7.31151400980977e-05
3.74337281756597e-05
6.54580139072881e-05
6.17659475529627e-05
4.37119423000636e-05
3.69276038888668e-05
8.05545991631723e-06
3.74018790969961e-05
9.47082598564892e-05
7.08658041151796e-05
6.76806972687351e-05
8.41412314374987e-05
4.36992752184163e-05
1.34055652767563e-05
1.56092333410601e-05
9.95238769369515e-05
9.1198698726888e-05
0.00011994966396885
8.73804474171554e-05
0.000111526830974309
4.60442044078592e-05
8.64715442867583e-05
6.31989581289975e-06
4.85358001081916e-05
7.10622071846662e-05
7.5455617580861e-05
6.23669897535475e-05
7.54702851915699e-05
3.28431026355116e-05
1.93229256563937e-05
8.3653662472255e-05
5.39664612539335e-05
6.95040263045816e-05
6.24266238203904e-05
0.000115690529066398
6.46614360723228e-05
6.76361327536153e-05
8.12599647945458e-05
1.50941256250733e-05
4.69835034814922e-05
9.24674556190216e-07
2.02310618709513e-06
7.55306504474688e-05
3.42976183496087e-05
6.21137901448301e-05
9.99142257341791e-05
6.63045390975778e-05
5.71005419353256e-05
4.62773058170649e-05
0.000110875614613907
4.30743598807822e-05
7.21610083728534e-05
6.74995361854775e-05
0.000133043946352965
4.89205427656409e-05
8.06756471926999e-05
4.59442061913287e-05
9.45997394978251e-05
5.63749537697684e-05
7.76391400090731e-05
8.23315298783343e-05
4.11445334173629e-05
0.000119003898238109
4.97426805774975e-05
1.33805500257442e-05
4.29203045422874e-06
0.000115113894768863
8.11312989991634e-07
2.66003123254246e-05
2.4524580167443e-05
-5.06999140995419e-06
5.84118317759259e-05
5.17496960036215e-05
6.99147851557567e-05
3.60575320334399e-05
2.07529682782513e-06
7.8458464376463e-05
5.15540923841191e-05
1.00799454009513e-05
4.61207961844383e-05
6.11456067481604e-05
3.439364417023e-05
2.95448942292856e-05
2.63862620908533e-05
1.6540278651506e-05
9.93727997090375e-05
1.81508456270457e-05
5.72373167089537e-05
1.03989329017343e-05
2.32398208355045e-05
7.8938410401115e-05
6.36673225312244e-05
0.000125139720246271
9.44670536392744e-05
5.82710080268137e-05
4.44975424663662e-05
6.94113528762126e-05
4.59144888394235e-05
8.82262886480388e-05
4.74791017834619e-05
0.000136601937850513
6.0365563147011e-05
4.08414116405696e-05
7.52086332774044e-05
2.56830092941609e-05
2.74926231865532e-05
9.66596199767634e-05
0.000120378614983218
-1.74691124477739e-06
9.01090507983478e-05
3.71085829328633e-05
0.000108326786840348
6.82745473648345e-05
2.74427473482769e-05
9.74421719484111e-05
5.07717726507416e-05
8.51323189802293e-05
6.33298701446504e-05
3.16940682640877e-05
8.3864591581217e-05
4.59687429243379e-05
7.54237842037878e-05
3.21682508732926e-05
-1.12106723206574e-05
7.40855613793204e-06
6.58578152707619e-05
2.06243330621642e-05
0.000115765694600949
7.73467790517425e-05
1.80023620845602e-05
9.86410609123345e-05
0.00013207770868872
5.18675513141316e-05
5.08940292052492e-05
5.51839467513911e-05
6.48587461806138e-05
5.1804755569584e-05
4.4878003786594e-05
6.77727271814836e-05
0.000111927901427155
7.20700808691945e-05
7.45855952857408e-05
7.7913413143814e-05
4.93420568914021e-05
3.48241065903651e-05
9.33394797999943e-05
7.59977898187741e-05
7.00912853810051e-05
2.58982046500408e-05
8.07349007980972e-05
7.66580819508205e-05
4.47676484809496e-05
8.47756051656216e-05
7.42109345283876e-05
5.44276872574837e-05
2.1340524021207e-05
4.03177263802809e-05
7.89233585233858e-05
9.29216103251536e-05
6.47001696460246e-05
4.72376507916509e-05
9.6749912830765e-05
7.86565297664488e-05
9.43156263162406e-05
2.86183245601596e-05
2.0176814714701e-05
-1.50941126190776e-06
4.06425674894158e-05
4.48047869603674e-05
0.000104188290495618
-2.17906820500995e-06
0.000105461043175952
7.1545383679469e-05
2.22351695958063e-05
2.81882682296026e-05
7.27496268390918e-05
5.86776621390404e-05
5.03848181562076e-05
8.09909116981211e-05
1.60213423231011e-05
6.08671858529112e-05
-6.23533092594092e-06
2.15826552220432e-05
6.27716625564184e-05
4.13677555009827e-06
0.000114486783040712
2.69608400119604e-05
-2.2040404342618e-05
8.73162662355183e-05
-9.83072146080846e-06
5.74157275633492e-05
1.97282895223601e-05
1.759349294301e-05
4.73578228765227e-05
5.53101189478721e-05
4.92179352474869e-05
-7.58933464164068e-06
4.62029085717261e-05
2.89759599191175e-05
5.30383854109425e-05
7.99839811075819e-05
2.23516066730622e-05
3.21180074735368e-05
1.93580897003589e-05
3.13549571230661e-05
1.62846054962595e-05
6.90316181119471e-05
9.85237367681685e-06
3.8380743801979e-05
3.49142483789198e-05
5.20332769354791e-05
3.5564395189866e-05
2.09159001486082e-05
3.05997781438751e-05
7.34413605259923e-05
7.34480862685497e-05
1.22402042065015e-05
3.93008857450573e-05
4.50702950272813e-05
7.38947548264257e-05
2.04360677140149e-05
3.15767253074745e-05
6.98750351050162e-06
5.83463278689714e-05
4.65097201229634e-05
0.000111108847427326
1.27182104603232e-05
8.23887072943325e-05
5.50044089427149e-05
6.78644912690949e-05
2.55033470561506e-05
2.03381672189914e-05
6.50867808826597e-05
6.00290649764942e-05
7.35244462413292e-05
8.18950814189311e-05
1.72891349778717e-05
9.01400237234336e-05
1.78497262097864e-06
1.0974687138037e-05
7.10903823350431e-05
3.12417005655155e-05
4.3143777944704e-05
2.03547508556606e-05
3.81485742596724e-05
4.05238940012392e-06
4.95111693277299e-05
2.64913390218395e-05
0.000122264339938897
8.09229941461676e-05
5.35404660793261e-05
7.64238212951572e-05
4.86821417798277e-07
5.1547047335301e-05
9.78941668027312e-05
5.03063165435337e-05
8.14488088211063e-05
4.21959888617347e-05
8.8654607387165e-06
0.00010672047833728
4.13220838216076e-05
2.62482062447756e-05
1.50397097625001e-05
8.69840197746247e-05
2.80043516792124e-05
8.91323050248804e-05
1.2504325712155e-05
9.91150479430025e-05
7.13826571197948e-05
2.74386498452474e-05
2.87847022425591e-05
6.10180667390295e-05
4.168357914392e-05
6.7159111200595e-05
4.27966452317928e-05
6.2688323986709e-05
2.28837732593702e-05
4.81101164425984e-05
7.91381532663687e-05
3.13056264413517e-05
3.25090336499132e-05
1.07347394745946e-05
6.28407910409336e-05
5.54585878255248e-05
3.66062111338887e-05
7.16558747078157e-05
6.50743199966945e-05
9.76941461691331e-05
3.49782929327052e-05
5.87541882770233e-05
5.2586118370878e-05
2.23347584873678e-05
3.03259821529776e-05
-3.09473969694486e-05
1.66711266681399e-05
1.50775777044075e-05
2.44012919522832e-05
1.56287399340101e-05
2.54870422430329e-05
1.20715626366542e-05
8.24306086601942e-05
4.96061828610628e-05
2.66921851254343e-05
6.10192662857642e-05
9.54871884432016e-05
0.000113201292849844
0.000172827708092472
8.16746012204491e-05
7.07764089127284e-05
7.59264339011182e-05
3.76962505184996e-05
8.60989152695239e-05
7.02904309171748e-05
4.97437019582231e-05
6.03377324025442e-05
7.4763381147366e-05
0.000114435861161331
2.56765401810563e-05
9.06836235620013e-05
2.25247597154421e-05
6.47023721889665e-05
9.55197201884069e-06
2.61481790398364e-05
7.70761890690224e-05
-1.84723659021e-05
8.1760715779674e-06
6.13090283111564e-06
9.58321653657646e-05
5.62242641546907e-05
6.86857508717714e-05
5.16661193060382e-05
6.48248062524507e-06
9.4389896967405e-05
2.83717090898893e-05
8.40555024244688e-05
6.37000633777232e-05
7.35460402705295e-05
6.7175114036122e-05
4.48070138696613e-05
6.84095084481915e-05
2.50726044454106e-05
7.83650840705894e-05
9.61820938309568e-05
2.85450662718216e-05
7.65889264703473e-05
8.8171504289391e-05
8.13169655886855e-05
4.57776157668003e-05
3.80787806663068e-05
4.50984693333528e-05
6.19648051906388e-05
1.69771915129854e-05
5.66344705444005e-05
4.66131278648793e-05
7.84376184749265e-05
7.34478233810515e-05
7.87098550695219e-05
0.000102943447644936
7.73392397871764e-05
1.6450514442782e-05
7.09681425537291e-05
2.04649521348178e-05
6.79744680097206e-05
2.16610791102636e-05
8.19414112014698e-05
3.95538155851199e-06
-6.72461163800924e-06
5.21124880424273e-05
2.85497879321152e-05
5.7986707820636e-05
1.96133923896899e-05
6.09894514321678e-05
-8.56199179699568e-06
4.15413639484255e-05
5.04799408724485e-05
8.69231843053078e-05
5.96661094733858e-05
6.17671107148922e-05
9.86941077532495e-05
5.08161928602958e-05
7.70801412649844e-05
9.95155569668123e-05
5.64520131847431e-05
3.90859702681467e-05
7.09764177961193e-05
6.91995808102724e-05
4.27527338961575e-05
2.12166393993619e-05
5.1653191964926e-05
8.96407172393044e-07
0.000113847636077005
9.52637179574551e-05
8.29560478613393e-05
7.79515627488219e-05
4.09661283299059e-05
3.02595685924338e-05
5.26400929927887e-05
0.000153414905516997
6.34234691387733e-05
0.000103757168242108
0.00011004937662649
7.20587394073586e-05
-7.97866304868145e-07
4.85273803041323e-05
7.01973503224737e-05
9.07225218026459e-05
3.39111344312488e-05
5.97684997302744e-05
6.88215304492975e-05
4.86157991965789e-05
0.000104401381419856
5.95140434611604e-05
7.05276911593645e-05
7.9166705043031e-05
3.58817819351234e-05
0.000102990329415822
2.09830663831956e-05
8.55242087994957e-05
7.38274654125246e-05
0.000108836119362116
1.95305626593842e-05
3.00210734797374e-05
2.13517614726967e-05
7.74049087451699e-05
4.06272598960378e-05
5.38911641224262e-05
6.79720659573121e-05
4.83035848867823e-05
5.66943419271674e-05
7.69004652433238e-05
5.28066959644893e-05
0.000123983703417864
5.2096192957851e-05
1.70863825183285e-05
4.9187034489598e-05
3.84958488721438e-05
2.88145009469957e-05
8.05073441023908e-06
9.06372315841432e-06
8.48654471065207e-06
3.69898090337519e-05
7.44640206806793e-05
8.23399601753494e-05
5.16430936639109e-05
7.29126592705427e-05
-3.06008920429973e-05
1.55093724158777e-05
9.22424044366651e-05
9.96040115752781e-05
3.79342307545064e-05
-3.28508654128202e-05
6.8727176919692e-05
4.1705853388106e-05
5.62055341147514e-06
5.48077013148347e-05
5.01223356140624e-05
0.000113461601070434
5.64176472832388e-05
6.4962511121678e-05
5.44190081702318e-05
5.72282879086276e-05
4.76976242645047e-05
3.19031217660789e-05
6.44480174572303e-05
6.66579066452987e-05
6.09947173672317e-05
6.22853981683127e-05
9.87782195166308e-05
4.94706419434702e-05
5.69192950057985e-05
7.93900711582817e-05
0.00010943506192017
9.78816097522071e-05
0.000126801346915888
-1.07161006028258e-05
3.25337875741525e-05
3.03599010938492e-05
5.45956794112075e-05
7.83967515839253e-05
5.43145966496989e-05
4.92653989577462e-05
4.61879606592079e-05
1.97022097334559e-05
9.50811731605894e-05
9.35219075738694e-05
3.76504683801291e-05
8.94308356139844e-05
6.54424129585413e-05
8.12720085906757e-05
0.000108000568392848
5.54824715495293e-05
1.4100252318202e-06
4.89440920981861e-05
0.000140194736544007
7.62331027670614e-05
9.62364589228864e-05
4.06339229232431e-05
7.09313073516344e-05
6.94647021992768e-05
1.47429030863072e-05
6.39670957207004e-05
8.16199892910832e-05
0.000101617405552216
3.18813490531013e-05
0.000107108359778725
0.000129970803757864
9.97410043272054e-05
6.9820925799996e-05
1.37903940766605e-05
3.48071072803484e-05
4.39900967874508e-05
3.64949175678578e-05
-1.33802988677758e-06
3.85996876273182e-05
1.61489921091056e-05
-1.48952390703035e-05
6.61626668190522e-05
0.00011039459100968
5.23250136227943e-05
5.9142815682553e-05
0.000105801901123522
5.14814319581682e-05
9.30640199372318e-05
0.000129106074108134
8.34190613462205e-05
9.14004202491154e-05
0.000105109399443199
5.35331020970169e-05
-5.30268480451127e-05
4.81827662737937e-05
8.54305475823353e-05
0.000123071125280336
2.7784403101786e-05
3.3825750619755e-05
8.73556105742512e-05
5.88211380253144e-05
9.21654280701149e-05
5.59033138979037e-05
5.12177696037353e-05
-1.20948860293055e-05
5.37307905357665e-05
-6.76883920909969e-07
-1.39125631762777e-05
6.48583521997099e-05
-5.006597612013e-06
5.56378559300245e-05
1.9905581655952e-05
2.66339916692335e-05
1.34234314735e-06
1.5622141229767e-05
1.25973010934682e-05
3.02107932734176e-05
9.33932190474929e-05
4.58775086954826e-05
7.63186426121813e-05
0.000134679351251978
4.34698600024302e-05
9.05758545466478e-05
2.81469521485474e-05
5.73649283909888e-05
4.65837776814097e-05
7.97749201050878e-05
2.75043200652436e-05
2.28296107199742e-05
2.58636570472561e-05
9.28139972487567e-05
3.93509614760592e-05
3.54984886552615e-05
2.75659655236026e-05
8.56344161639965e-05
6.58355503408251e-05
5.8598126464538e-05
2.93998251485278e-05
0.00011111434105832
4.14457534895086e-06
7.25252390378847e-05
0.000115378630394667
5.24800930692229e-05
2.48231286977453e-05
0.000122879656108354
3.88595152212452e-05
5.26093040560972e-05
9.03204522328588e-05
6.85790613938959e-05
6.57357710412471e-05
7.00628891541269e-05
5.94452874322719e-05
6.06079562651605e-05
5.93188661241004e-05
6.66788144286407e-05
-1.04164942645793e-05
4.40900753075143e-05
3.59460305510193e-05
6.40551244895769e-05
2.8983210704123e-05
1.04385751770167e-06
7.78414909462298e-05
3.86632019723478e-05
1.841108452653e-05
6.29762505230539e-05
8.14433210132486e-05
9.46745511169051e-06
7.06201810070936e-05
2.49387351166468e-05
8.02972935774969e-05
3.95295003399111e-05
4.02642991775095e-05
3.37031006273076e-05
3.16268242470448e-05
8.36039761796794e-05
1.50328447054544e-05
3.72582682390701e-05
4.33897419377667e-05
3.24557468024713e-05
0.00013112268150383
7.51389533449004e-05
6.67420909699631e-05
2.7125278130446e-05
5.36689727899378e-05
0.000131707522751348
5.17608614351471e-05
6.61234977412438e-05
2.63622316216789e-05
6.7511213450036e-05
6.04550669384338e-05
6.92708485851924e-05
4.26669223852212e-05
5.37570209048909e-05
4.78947353592965e-05
0.0001375195012473
4.83727076713731e-05
2.72670592043531e-05
0.000109189756075193
2.1962896015401e-05
4.1534190073352e-05
8.94917807863445e-05
8.77450674355055e-05
-4.53065358174111e-07
4.21265890409022e-05
7.02771110799126e-05
-3.99802310541408e-06
-1.21594563315034e-05
0.000130060416138674
5.36692983362594e-05
0.00011367355655393
6.55069308557053e-05
9.30900573120536e-05
2.2299233098446e-05
7.37080692981467e-05
0.000103964290771386
7.17235702071466e-05
6.33738833566918e-05
4.04194636843207e-05
6.8882326290943e-06
2.6909667957497e-05
8.9592024972949e-06
8.25383044883724e-05
4.07219487610876e-05
6.97276546663778e-05
5.01932829494212e-05
6.99939664463119e-05
7.05143405662908e-05
3.56598802999334e-05
3.64436488443566e-05
2.64785657775538e-05
8.20528522530461e-05
1.84267039073984e-05
6.61117996487687e-05
-2.40687809478875e-05
2.88800631261112e-05
7.06634143457313e-05
-3.90234956845353e-05
-1.72563567989959e-05
4.94457757678743e-05
5.45146424975639e-05
5.94195983570001e-05
5.47306181465065e-05
8.08195417870822e-05
8.5673702277818e-05
-1.12346846347285e-05
0.00012235080049078
0.000100765518404546
7.53797034817044e-05
5.20493231926419e-05
5.0330323565284e-05
0.00011661583737259
7.47207602189088e-05
3.04786705295642e-05
4.83335185709094e-05
0.000105486151012769
8.00475857111021e-05
2.64101303748114e-05
0.000134184686890564
2.63650208053941e-05
4.47688744415749e-05
3.00065731400422e-05
6.05767196887609e-05
7.10014716168415e-05
4.15784666800805e-05
8.80391796564005e-05
5.86258740431052e-05
1.70125745945794e-05
8.48144244883575e-05
0.000100445105430073
8.0136568747072e-05
0.000105755370680976
2.43606581525016e-05
4.58961707263073e-05
4.74766978749035e-05
0.000124132394452941
4.79993394860339e-05
4.39341622869159e-05
6.43792637153406e-05
0.00010366073599873
7.8350876374385e-05
2.81321750505589e-05
2.79089212589342e-05
9.48307602233349e-05
1.45627016985727e-05
5.33006076918605e-05
0.000118028855946488
5.13282622641745e-05
5.64636262713215e-06
3.48503928580418e-05
0.000103546577538853
6.70630042583585e-05
6.01521692091543e-05
-3.30289257802482e-05
6.1256055109228e-05
6.90505850062984e-05
2.61653401984469e-05
6.57296397438092e-05
4.00348154838683e-05
0.000100759445555356
6.44358918999988e-05
8.36002301554608e-05
6.1159698510506e-06
5.07818484267093e-05
1.38522281049957e-05
6.45840290016486e-05
6.09867772388899e-05
5.60843876419573e-05
6.9218571617877e-05
7.96164826894677e-05
6.21342966970488e-05
3.27925356893424e-05
-3.36487090864496e-05
5.59691039240202e-05
7.09130006951567e-05
2.82846902354286e-05
4.6258228202445e-05
-7.35659520548175e-06
5.46175854244895e-05
9.94308323605084e-05
4.12152881235938e-05
-9.01207272733099e-07
8.02824390896586e-05
2.82668649248648e-05
8.02588508038029e-05
0.000143245077181149
4.68761793535104e-05
5.66843444571627e-05
3.46278497621223e-05
5.02929538113571e-05
7.03761458705967e-05
7.25535305978065e-05
7.80797445515079e-05
7.50072811869592e-05
9.16377329878761e-05
7.93676829337244e-05
-9.37493990760216e-06
4.16956295227141e-05
9.17676219486225e-06
4.86412891555536e-05
4.33482695244336e-05
8.51173372158756e-05
2.88925168809863e-05
4.53165743652879e-05
0.000120684662702704
4.09434616711114e-05
5.23159907794278e-05
5.88656681813145e-05
2.29917309952653e-05
9.54873176715923e-05
7.07542359755778e-05
6.26890251519548e-05
7.53982476798725e-05
1.3921675180764e-05
0.000103539211620086
2.17521753140065e-05
9.56755385996087e-05
0.000117654095837984
5.88423833148472e-05
8.55008416811369e-05
5.57983050561693e-05
8.91479998067929e-05
8.37383265353001e-05
4.09306985427201e-05
0.000105016041677309
0.000109043875135456
2.16504432327373e-05
4.52844083891619e-05
8.62331717428759e-05
7.75124417148396e-05
8.07305280212425e-05
7.70838329540669e-05
-4.48922021659581e-05
4.55640113207118e-05
3.14563976169854e-05
2.12080230836985e-05
0.000107619406966382
5.787502144871e-05
4.13738242621786e-05
-2.08472214919558e-05
7.80051459306747e-05
2.72321196873824e-05
1.55407861093815e-05
9.10166998383865e-05
6.67684447224001e-05
5.4269911201236e-05
6.21057066895563e-05
7.89875598017579e-05
5.35604827236497e-05
0.000126581849434949
0.000100320964706876
3.09232219552054e-05
4.86827188779147e-05
3.50553308263808e-05
4.80896370439736e-05
1.62862012456859e-05
0.000105333618811487
7.55794720051216e-05
5.40817780807703e-05
3.00544070376117e-05
1.68210250383442e-05
3.62734193166896e-07
8.02275348597995e-05
3.77528982198994e-05
2.99568652139488e-05
3.74172781111209e-05
9.32217139000741e-05
3.3024249151829e-05
0.000109299919445968
5.53968896592349e-05
8.63588289623444e-05
8.69896087971473e-05
0.000104712430450354
1.95808631233835e-05
9.26218477171028e-05
6.44287976974488e-05
8.81513046197206e-05
5.93995328266908e-05
3.08369204613607e-05
0.000119817294545325
8.37748840285976e-05
7.32485467110087e-05
2.20927523556453e-05
4.43707940339751e-05
6.73179967505982e-05
8.35495306189984e-05
2.59385211737121e-05
8.67309924656901e-05
3.82598494389486e-05
4.33711130146953e-05
4.87548693496348e-05
5.96198235536972e-05
4.09496325634961e-06
4.10932964521594e-05
7.16291992787913e-05
-5.25593601896404e-06
-4.95149316093155e-06
0.000101410053953376
7.17735937970062e-05
8.72883149121358e-05
0.000104588836701623
2.68682619924829e-05
9.77019000530026e-05
7.22987545436111e-05
7.65297240391644e-05
0.000112513950671156
2.44250379547297e-05
9.1734849230768e-05
1.19820362877825e-06
3.39578806143507e-05
8.87152403825885e-05
2.88652679362654e-05
1.06515883874418e-06
1.28929185926574e-05
9.58959257010865e-05
7.50942821976996e-05
5.84189472860331e-05
2.74785762799267e-05
-1.24637842041202e-05
5.19047490799287e-05
4.07073959204222e-06
8.87191248187095e-06
9.00121488583443e-06
4.30657388192247e-05
7.9153179662414e-05
5.57146828498364e-05
0.00010202181500119
3.77246544884712e-05
5.46444875318775e-05
3.92224654999734e-05
-1.63810034620635e-05
7.76560895803592e-05
7.69862367510734e-05
4.29347414650485e-05
-1.05182327595555e-05
7.15659389210333e-05
3.97843451162126e-05
1.11960073161737e-05
9.35524783048056e-05
6.45589808125078e-05
2.01241326433216e-05
3.44254779057583e-05
9.62814567778039e-05
5.05086430848926e-05
2.05789598899937e-05
3.29693029860262e-05
1.48876154613644e-05
6.5865379038442e-05
6.8348873558896e-05
6.26280876688862e-05
6.31216562653856e-05
0.000103555313271639
3.4248657578075e-05
9.75818089860742e-05
9.53727603709616e-05
6.75751392012501e-05
4.1096059245192e-05
4.17976937899011e-05
8.9719015702271e-05
4.01775851755232e-05
6.30680790778812e-05
7.46762657364749e-05
3.36865789013346e-05
6.58306106803709e-05
5.83700211420009e-05
2.99238123776762e-05
8.63694449717762e-06
0.000106298166364507
-7.49872725603709e-06
7.9264445609907e-05
4.2475473048379e-05
3.15129368123627e-05
3.77857400613232e-05
6.98952110613761e-05
3.31254438943805e-07
4.47534270354237e-05
6.64788956857446e-05
6.19715883427686e-05
5.77299641789463e-05
9.41473260060284e-05
3.22621706307037e-05
3.14436323951045e-05
4.64577226439751e-05
5.7418655425228e-05
4.14565629076561e-05
4.277855041991e-05
7.63991597571219e-05
5.4904172967082e-05
5.39359145814974e-05
5.84838018333492e-05
7.23726524899627e-05
7.32804221401075e-05
6.88945277085882e-05
4.1050789337383e-05
2.10997964051436e-05
8.91104659634955e-05
7.16183338899252e-05
6.52301219155539e-05
4.96844435066758e-05
8.83618002936282e-05
7.9863212011858e-06
0.000167938389621584
7.95209508450724e-05
5.82832262151001e-05
5.48508934128614e-05
7.953679663307e-05
5.17595382473188e-05
1.01693508865082e-05
6.90700770797607e-05
0.000136523196200733
0.000134747510222757
9.2006225677417e-05
2.49960917589363e-05
5.19239587482258e-05
3.16147785846002e-05
3.62386154137386e-05
7.45296992705365e-05
5.02659099459823e-05
4.47158572299206e-05
8.95146183209847e-05
5.36299870624997e-05
2.07053366153002e-05
5.18995537641689e-05
4.92051074962285e-05
8.47046791573974e-05
6.40536300939089e-05
6.67455012239572e-05
8.35378499422235e-05
0.000101660319104897
5.8938978602726e-05
2.39083600351157e-05
0.000109616259329953
4.57329405858828e-05
2.09826447526966e-05
4.48931011316047e-05
5.43846347066405e-05
6.89249952364341e-05
-1.10353538542599e-05
7.90286244161371e-05
3.59326592347797e-05
8.96955540722464e-05
4.36080147173143e-06
4.94030135323011e-05
9.55036050288897e-05
5.05638113690714e-05
1.02345600551596e-05
5.05611538374447e-05
5.6049696793576e-05
2.11460164524035e-05
7.50889357095808e-05
1.96004438704433e-05
0.000110654432847139
2.48678917488973e-05
3.87587708546692e-05
8.25156378305308e-05
4.37315679385759e-05
4.29828594100716e-05
6.26058730916269e-05
0.00010712142620443
3.93759120436798e-05
3.86670899076822e-05
6.20226957668294e-05
0.000115559089907288
8.24999193320528e-05
3.00878766810109e-05
2.29150306296021e-06
5.97230474255611e-05
5.72644823311183e-05
4.98267063526226e-05
2.61446861440321e-05
2.73803783731829e-05
1.85717666768294e-05
6.12391406521444e-05
4.59414612691798e-05
8.15083742660003e-05
7.18861348042929e-05
5.97955080969183e-05
9.73115618691491e-05
5.39785207789021e-05
6.88015946009847e-05
7.85232408342894e-05
7.90280473209791e-05
2.33300787242578e-05
1.14051045409692e-05
3.8224879577614e-05
2.55305855091851e-05
6.58962542645392e-05
1.53886112938341e-05
8.30164393090915e-05
6.51981094611386e-05
5.46888439742899e-05
4.3710321087455e-06
6.17399876717333e-05
3.57275006290673e-05
4.42528836875736e-05
9.52242150760196e-05
6.7475373991104e-05
9.80464564328066e-05
8.15815133695675e-05
8.11783302975202e-05
3.43012184077611e-05
7.14919379580811e-05
6.37485102009065e-05
0.00011509353558688
3.92688677823681e-05
5.58626641910929e-05
3.53028308516122e-05
8.12970887111246e-05
7.44041593612676e-05
6.35781926309384e-05
0.000109079277933712
4.60829341992939e-05
0.000112720006113144
4.44174570976222e-05
7.31563963370923e-05
3.19931652825263e-05
5.78857383617484e-05
4.78996431119558e-05
6.3763030409808e-05
4.56967680224466e-05
8.88723390386626e-05
3.23254007587243e-05
3.38157067936592e-05
5.81241792295176e-05
6.70925203398146e-05
1.25770624845339e-05
3.80574838384591e-05
5.92082376720183e-05
6.3238670026545e-05
9.01561699814271e-05
6.44227139969259e-05
6.95338621967244e-05
6.18530866034455e-05
9.04919917074809e-05
5.8743606781283e-05
6.86275742620161e-05
9.89305101007312e-05
2.70390334700106e-05
4.50079013202569e-05
8.51115035227047e-05
6.6242045753897e-05
6.15316653721373e-05
3.04311540378179e-05
5.22551587425417e-05
5.55675425731767e-06
-9.86464522727156e-06
4.1757378713012e-05
1.20950374817291e-05
7.39408877701932e-05
5.74848549827806e-05
0.000115915431355714
-8.28789486540229e-06
2.91589224788697e-05
7.10237475382953e-05
4.96918054719325e-05
8.84262357130386e-05
-2.50515834640505e-05
0.000107934309829264
2.0077296975155e-05
8.03745658579883e-05
4.10354136662505e-05
4.50118351092378e-05
9.46614815291964e-05
5.67336957970257e-05
8.93468154727217e-08
9.46137529452345e-05
9.43786716582759e-05
5.58322514173195e-05
5.29768506551144e-05
3.64408511910921e-05
7.29590177110193e-05
6.21832135622934e-05
3.88650447013995e-05
1.90157939318352e-05
5.35360078459873e-05
2.90075871114013e-05
6.0930365359951e-05
3.17796172908434e-05
4.78431142915448e-05
6.93421347077522e-05
7.14556206668302e-05
6.13597811093259e-05
4.07214853110782e-05
-2.56564222612487e-05
8.50399866026391e-05
4.35901796571628e-05
2.60999793295862e-05
4.53420029870027e-06
2.76827846405813e-05
2.14097861835891e-06
1.09815472263529e-05
1.0726364503862e-05
4.35578743663493e-05
9.88286964232211e-06
3.40155860152763e-05
3.22144380672686e-05
0.000102618999668975
-2.69022467617558e-06
4.10167835534328e-05
3.97716055690492e-05
2.68414788024048e-05
5.03002703259825e-05
4.80372216563947e-05
3.65089252936487e-05
0.000121234532163982
5.30712667812609e-05
1.53823432645698e-05
1.83827289953373e-05
0.000111376548165816
7.51295740714357e-05
3.00371804855992e-05
3.27933783455096e-05
8.94716976533952e-05
8.6277613985963e-05
0.000111820903656513
0.000107343131934973
4.72296247986637e-05
0.00013457081167876
4.87863075072387e-05
8.81921643697679e-05
2.84449846047408e-05
1.19925877038516e-05
5.68338162161147e-05
5.02503626357651e-05
4.15720655874458e-05
6.27785781449186e-05
9.02527988075806e-05
7.4460147816881e-05
6.98250770329182e-05
2.74660745271019e-05
9.21311156253121e-05
8.06485732927079e-05
6.68134756505392e-05
1.97987444074356e-05
2.32548761138322e-06
9.43195037549961e-05
0.000103009861557518
5.16288240384423e-05
3.27921475061667e-05
3.97296559030232e-05
7.05638797901851e-06
1.97543275590719e-05
6.22824894893937e-05
8.77681340663365e-05
3.64280655634363e-05
4.67485107440484e-05
-4.17080817580413e-05
9.03595099387567e-05
1.92008462796256e-05
6.26565862930668e-05
9.46311794462477e-05
6.37884855868739e-05
6.78704493274774e-05
3.42884307733284e-05
6.1442639443344e-05
4.70997958482952e-05
8.95578010112724e-05
8.2695220695072e-05
8.76330413817454e-05
9.70018087272927e-05
0.000100617108426022
9.1311860957288e-05
0.000165009523275952
0.000125771220569579
9.26214445280485e-05
3.91612468093093e-05
6.64898180878246e-05
9.38186432944359e-06
6.42625735183687e-05
4.06468314583618e-05
-5.04966481648603e-06
5.44891879462474e-05
3.86520216844152e-05
7.12281800774732e-05
4.1516134499232e-05
-2.92908782079129e-05
-2.4437848349894e-05
6.58694921464773e-05
7.2493380572568e-05
6.26696113992509e-05
3.64458647894477e-05
3.54978525753337e-05
-8.73041875187976e-06
7.94325396917826e-05
5.74322236792533e-05
5.83955552838739e-05
6.52459161741929e-05
2.70930340976423e-05
4.89917518257913e-05
6.07254355757502e-05
6.37911091749812e-05
5.35600741348692e-05
7.82891819887062e-05
7.37597903470418e-05
9.53816357297733e-05
0.000112372245497628
6.37981911458128e-05
6.45486127241693e-05
9.36593105900873e-05
6.83713203988094e-05
7.63576409093632e-05
5.87488505114267e-05
0.000104116988717542
2.8151363851776e-05
1.78495617827547e-05
-4.29449459861189e-06
5.82094087240766e-05
5.00004064953642e-05
7.22223072161607e-05
4.56480245295882e-05
2.94629228148489e-05
3.04185847762214e-05
4.852094180065e-05
3.94072484878304e-05
0.000114240928400184
3.71341506353022e-05
1.12790258617627e-05
5.56991645373884e-05
0.000129691876445555
5.6137119453666e-05
7.24269581683703e-05
3.24801451988643e-05
7.90088388476797e-05
3.87188764602966e-05
5.69795276225375e-05
6.4706480793467e-05
7.00610566161513e-05
5.55492335282814e-05
-2.49506467842851e-05
7.6637618745554e-05
6.5494191307621e-06
1.80034066985512e-06
2.66161579802601e-05
8.65337211856395e-05
5.71561688244758e-05
5.77335586988604e-05
8.56020026725533e-05
4.0662788571936e-05
5.94219645289529e-05
9.31880117817007e-05
4.06785132772776e-05
8.42465430171043e-05
2.51714782599342e-05
7.76352043632585e-05
0.000117959706550019
3.11133263034134e-05
8.24350985652661e-05
5.315256158389e-05
0.000141344462838634
6.66724294500221e-05
0.000100948126490047
8.30080925994354e-05
6.64021904630886e-05
2.88941120694033e-05
9.0225273161614e-05
0.000107614335969082
9.12995538097221e-05
6.63794278999408e-05
3.54837826119883e-05
4.78961688667426e-05
9.55143120406159e-06
9.61569121650112e-05
3.39863216761522e-05
3.57224397267738e-05
5.55579353136163e-05
6.06482986044785e-05
4.65780345589065e-05
6.89281604051024e-05
8.02200948868743e-05
3.1760997749348e-05
3.19019145015571e-05
6.0068612787129e-06
1.81284717937706e-05
9.8543045483376e-05
2.87575294015014e-05
2.62813956893724e-05
5.4448904680326e-05
9.3384561925749e-05
1.85692876748275e-05
4.55887111679217e-05
7.04344109453694e-05
6.05254902694439e-05
6.7376656378693e-05
9.98825317264108e-05
5.66552373423355e-06
3.39338289161809e-05
1.52078283103666e-05
0.000169189422500708
0.000110321198206929
6.23855626279165e-05
5.02811532720274e-05
5.58588671415171e-05
1.2021958162994e-05
9.45181343646514e-05
5.06916181856843e-05
1.91361645338986e-07
2.62226213789127e-05
0.000110933235775492
3.94226178951697e-05
7.44074485426492e-05
6.239924263178e-05
4.90028787573343e-05
9.64295386325074e-05
8.93152122894322e-05
0.000124472012741872
8.18295681316294e-05
7.48468373644037e-05
5.90593097909669e-05
4.65613008984508e-05
5.179829197003e-05
2.40873203916636e-05
6.77893715320605e-05
8.56576486213324e-05
5.37442896156829e-05
8.98504497230046e-05
9.27288657753134e-05
5.66334610896021e-05
9.00603742115266e-05
4.23720510166608e-05
5.97182469963146e-05
5.79343472897518e-05
7.8288674980325e-05
0.000102311041168929
5.98949539647675e-05
3.88461539137666e-05
2.22099840041853e-05
8.17967187761109e-05
5.26821401282267e-05
2.37533861522169e-06
1.38384359188804e-05
6.16450575125622e-05
7.18707932470879e-05
3.99690216907751e-05
6.03104963409123e-05
8.68773559491142e-05
1.1259769567108e-05
2.83091365183395e-05
0.00014334110586413
5.78365265315265e-05
0.00010149312621398
2.71685397836102e-05
0.000126021990512449
3.70514347835073e-05
6.19455903727765e-05
2.84377012058872e-05
3.84442558199133e-05
6.71252571999789e-05
7.04798362690859e-05
0.000123758040457982
4.82891767182618e-05
9.21473399493749e-05
8.90278902352682e-05
0.000105517365213776
2.02220694134534e-05
7.38554695048263e-05
7.37094163399724e-05
4.26268119390999e-05
3.63365300490906e-05
1.75895515476782e-05
3.60284535170094e-05
7.4515172511251e-05
3.55445397452546e-05
0.000104274646962819
4.06504283042188e-05
6.88757365941519e-05
1.18196948369908e-05
6.81164576306051e-05
5.43713117068234e-05
9.22889514875595e-06
6.53641579612091e-05
2.01483023885368e-05
4.56051545752194e-05
2.81357882741674e-05
1.4019686063857e-05
6.26728265068921e-05
0.000106352320239034
1.08319072617652e-05
3.94659765076739e-05
6.82399897757573e-05
4.13865379676654e-06
3.4841243455218e-05
0.000101365954035595
5.568013265647e-05
7.54618736069525e-05
5.48037461873109e-05
6.69306658441795e-05
6.35321041893878e-05
2.89825202183175e-05
0.000107829343750619
3.58115646110276e-05
3.56104508672523e-05
0.000103477438332534
4.41576803793005e-05
0.000117042753144219
5.69235282496479e-05
0.000128493062510982
4.62990617279114e-05
8.03550570346408e-05
3.63827760042323e-05
4.56971960773459e-05
1.99069691112374e-05
0.000146897371455741
7.55615320278015e-05
8.61893606598627e-05
3.71265790850091e-05
9.25189565643506e-05
4.47210731481885e-05
2.30173416521253e-05
3.01103478957039e-05
3.09558609332005e-05
4.86194975977241e-05
6.50082049918245e-05
-9.66229830348971e-06
3.55629445411356e-06
8.78288104449652e-05
6.5433860070701e-05
6.06781717775634e-05
2.57823721832745e-05
3.1744852791008e-05
7.29038712138812e-05
6.98925101703373e-05
4.59114493201938e-05
3.94928588833782e-05
6.40405327606398e-05
6.38059248304073e-05
0.000109080861489395
3.51591531976981e-05
3.35125188990374e-05
1.88956628925656e-05
7.53660741862657e-05
0.000126136505360692
6.62517030723199e-05
1.26511070078461e-05
1.47286849278579e-05
7.95291807324767e-05
1.66334888091889e-05
7.26346663229865e-05
3.71749522161442e-05
0.000122048908540711
8.91519460737784e-05
4.43078741879317e-05
9.36566264732255e-05
4.7870502731905e-05
9.68793208462267e-05
5.64887627443302e-05
6.42947397178174e-05
7.89769852737702e-05
0.000136983704853129
6.85497595759094e-05
6.01357492497027e-05
9.69435013485594e-05
7.69907637756737e-05
4.73608654143801e-05
8.59154215345175e-05
2.43242817744548e-05
4.99785090154657e-05
0.000111710522788478
5.55971037522607e-05
-4.25163660432255e-06
3.83311165576871e-05
0.000119900181014541
1.89710687299951e-05
8.41111096674061e-05
1.25377908531331e-05
1.77221800919769e-05
3.38859226993171e-05
4.14807205586967e-05
7.70746609080693e-06
4.7199745271676e-05
3.72772500670895e-05
2.28659250487443e-05
9.01827533362508e-05
5.30711199425613e-05
8.04065049711467e-05
2.45753480151765e-05
7.02895457843358e-05
4.11301415056646e-05
6.50449885616872e-05
8.18543499860103e-05
3.99851959474364e-05
4.54473031264135e-05
9.03953702215411e-05
3.1029162654908e-05
6.11017606180327e-05
3.96632425073989e-05
6.90685800924463e-05
6.54909229704178e-05
8.20702225794788e-05
4.81945529029479e-05
8.37227776151236e-05
5.00305153026803e-06
5.2630748592691e-05
0.000121803164037348
6.8727591565561e-05
3.83383263157452e-05
9.6828129747562e-05
3.00433229700218e-05
8.66193260452347e-05
0.000107836842725326
4.72881392095937e-05
1.18036878155911e-05
6.42462722694184e-05
-3.95975171025777e-06
1.97042093040674e-05
4.84593731776962e-05
-7.31554936082584e-07
2.41784485091716e-05
7.49855504001284e-05
4.38179603084479e-05
7.44786943410643e-05
7.6933839206791e-05
1.86201118433618e-06
3.86426502041069e-05
3.55937787468594e-05
1.01624403605756e-05
8.65182359880074e-05
4.82819838219313e-05
7.03423679455207e-05
6.54138988870514e-05
3.04370719638747e-05
7.42149082200679e-05
-2.2350532646297e-05
8.15706652126291e-05
7.07062555740593e-05
3.96931034748806e-05
0.000103311640434239
5.98406515336508e-05
8.15802482248338e-06
9.87638779375839e-06
7.6998021126313e-05
3.51988429792891e-05
3.7437382663812e-05
6.54101956449968e-05
7.60109968629902e-05
8.89835766422626e-05
6.45155732943976e-05
8.64066671996519e-05
0.000100589172611266
4.09508581609499e-05
0.000147203951402392
0.000105750543735037
5.49430999461651e-05
5.42556335620176e-05
7.25353391341357e-05
5.70320002528575e-05
4.48920382778905e-05
4.36251611145266e-05
3.06056196083039e-05
1.78518732096885e-06
4.31182486577641e-06
4.21134723620474e-05
4.88272216780046e-05
7.83870989785211e-05
1.03541948713187e-05
0.000121415421805603
3.05310670422987e-05
8.51568509662244e-05
1.77965517361093e-05
3.50422264723953e-05
3.79188413936569e-05
6.44572733780666e-05
2.14191311373073e-05
3.37870712768069e-05
7.96142497880652e-05
9.94203720855389e-05
4.02299350257421e-05
3.79253359211397e-05
5.52839670836773e-05
4.51565031371589e-05
3.82084896863226e-05
2.12234942207061e-05
5.2693858759558e-05
6.67220219450741e-05
9.84681240757887e-05
2.7677143897667e-05
8.92032473032438e-05
0.000137739948623165
3.02459188635323e-05
7.57187799037819e-05
9.08656485089053e-05
7.53287573701626e-05
8.91991774650434e-05
3.53287088474072e-05
3.46700267339023e-05
0.00010876995927587
0.000109553625502927
7.7756456871014e-05
8.76441776011058e-05
0.00010708704184144
2.73438118619083e-05
6.63133206484719e-05
6.14695288240377e-05
6.51573086774843e-05
4.17396517103247e-05
9.5838979664996e-05
4.90521363569812e-05
4.05389180971182e-05
2.85280348593891e-05
5.61424302509745e-05
7.96447909173024e-05
2.94793559812795e-05
2.52450593045651e-05
0.000117678553371601
7.1781924747685e-05
1.25138898382196e-05
6.6147221244864e-05
1.31459560837574e-05
4.25032977181573e-05
5.78356598340131e-05
3.0943223087469e-05
1.04650616310761e-05
0.00010329360118063
5.21024302831756e-05
0.000115047890975197
6.94309387865466e-05
3.85279643274218e-05
0.000105408614564833
-1.00366493738294e-05
-8.41250960856883e-06
4.52077363027935e-05
5.68956398969728e-05
2.8964913841854e-05
9.21905326505696e-05
6.38358377433996e-05
5.68877214591895e-05
7.381166227022e-05
8.05730508718863e-05
1.35393795765665e-05
8.20605401845438e-05
1.54068319848777e-05
6.00552464736216e-05
6.13317269131533e-05
8.19251951491149e-05
7.62683053430746e-05
6.98790300134152e-05
2.58143555968553e-05
4.09369351429445e-05
6.38394952450086e-05
4.3643880291944e-05
8.46538112484777e-05
3.09395932465917e-05
2.89153988704684e-06
0.000106625674189443
2.92982248387083e-05
5.22266574923269e-05
6.64980765423118e-05
-2.13037972218533e-05
1.63782907282628e-05
9.61039895112974e-05
-5.26361850088302e-06
6.22086474838116e-05
8.46623175658348e-05
8.61424983961641e-05
9.80975560631964e-05
3.60897958565427e-06
5.38104881507736e-05
-2.09410831814251e-05
4.71207646907775e-05
7.63183834297792e-05
7.31324843812218e-05
2.94007927583524e-05
1.40709017165384e-05
8.12172008113559e-05
8.40191261377003e-05
5.60533088384394e-05
3.71868951922701e-05
3.89234456823229e-05
0.000105525839984842
4.17121014908055e-05
3.28362620895525e-05
7.26290904064885e-05
6.13619577501152e-05
4.9852041972622e-05
1.45673665848275e-05
6.69301157872218e-05
7.31902100724433e-05
0.000104861639884859
3.82075649884842e-05
4.2571752353134e-05
6.44997544809117e-05
0.000104831939219748
5.0400271379326e-05
7.81134486321669e-05
5.38808985906025e-05
7.59796171877122e-05
7.95670787841266e-05
6.5146583513892e-06
4.1833679861121e-06
6.93904241054388e-05
5.46876410796697e-05
-3.79693861016449e-05
6.2408728651802e-05
8.27293383710545e-05
6.09185057614001e-05
4.89921454213084e-05
6.61859475204463e-05
7.77904170765079e-06
0.000103661516662915
8.87160234641573e-05
0.00010148967288937
7.49938501843111e-06
-6.96832949529702e-06
2.9391149047035e-05
8.62678831918304e-05
2.39993698899807e-05
-2.46343734898674e-06
4.41620799852675e-05
6.10253521436357e-05
8.37983777970111e-05
7.19781317366217e-05
1.17336147325378e-05
4.08399009764205e-05
1.42279400772817e-05
6.89081015107389e-05
1.9079497229401e-05
9.43071885900585e-05
4.99460322291791e-05
7.78220694562084e-05
6.12731116802067e-05
7.36534618304484e-05
9.20670427313595e-05
5.44323979583999e-05
0.000110008067385221
-7.43460063471832e-07
6.59437566414497e-05
4.03226666486248e-05
8.95088024192477e-05
2.3557683460173e-05
2.56359177039569e-05
3.26497422572854e-05
2.47248443953713e-05
8.42913033164006e-05
0.000128784595293083
2.73284117647963e-07
0.000121237158884481
7.20289076752433e-05
6.30725229283809e-05
4.52881566813422e-05
5.6504045700597e-05
7.56785452688369e-06
5.56841715332176e-05
7.43225772151133e-05
8.68450593014787e-05
9.91348720363255e-05
3.75512852466672e-05
7.98457772131818e-05
7.78594591262819e-05
3.18569843662415e-05
4.8730225657614e-05
7.69669714043193e-05
5.34084561585037e-05
7.30603298201239e-05
7.38545641957544e-05
0.000108984392406571
4.68776372688569e-05
6.99592759066524e-05
2.23484340785354e-05
8.816649621935e-05
1.79327192492858e-05
5.28803817661253e-05
4.97564727849423e-05
5.74912668938932e-05
8.11641759514441e-05
0.000102070482826458
0.000121286573892148
9.28473487177331e-05
7.05988084410724e-05
7.41144557814853e-05
-3.15029184795328e-06
0.00010433656856599
4.38057449620105e-05
6.25538850640474e-05
8.70201207776491e-05
0.000114822944331373
5.19308122912669e-05
8.11415698469043e-05
4.61306254234638e-05
0.000134683445453214
5.62907821627101e-05
8.01867998393162e-05
3.44329769061333e-05
8.77516768600577e-05
4.54830440876392e-05
9.55087354371148e-05
6.49310401158587e-05
2.19304422430631e-05
3.8304399934085e-05
6.21518677953813e-05
7.12300501258414e-05
-1.46359756244713e-06
3.79262390465909e-05
6.34201219968523e-05
7.37762873153066e-05
5.46168177586781e-05
3.75561121475793e-05
2.63153312039964e-05
4.51816919775748e-05
7.3038169154899e-05
0.000127180346247079
5.42773272067964e-05
6.11759531326806e-05
0.000107488933168917
7.69306353584155e-05
2.20697304108286e-05
0.000105440767683713
0.000118420004735562
4.39804810909313e-05
3.56752414139692e-05
8.79391643392806e-05
6.83870807917554e-05
5.15684216198086e-05
1.80437205444733e-05
4.44213364240602e-05
5.98255214670924e-05
0.000109803921230791
5.31826544692958e-05
6.48276369068804e-05
6.16936467086246e-05
6.69847340204493e-05
3.10998250505814e-05
3.6735540868e-05
9.02192227163986e-05
9.6954801601708e-05
5.53647181576861e-05
3.8096685142632e-05
6.37941313793486e-05
5.93304360107309e-05
7.014388323413e-05
0.000148448799040304
5.82621706714557e-05
8.85607499933436e-05
-1.809688088006e-05
3.1805857894951e-05
5.55537900915926e-05
4.9694224640149e-05
0.000107564187932593
0.000110407552248052
9.40190081356046e-05
1.00795432563503e-05
3.46381759987544e-05
8.61437038997011e-05
2.73887142277441e-05
4.9586663756246e-05
2.8357728971655e-05
6.53517386011775e-05
7.57263616032092e-05
-6.24915823967463e-07
4.34554921361777e-05
9.03468948163573e-05
0.000103092649381396
7.25030271750526e-05
4.92162618268955e-05
4.09249009635142e-05
6.45262914715577e-05
0.000120948993347486
9.87373058003294e-05
6.76176732100913e-06
1.878919141782e-05
7.51987997728049e-05
3.72474748513769e-05
9.06414987280065e-05
6.97494758910886e-05
8.92454536116761e-05
3.28823327921299e-05
8.9711330909625e-05
9.94046754086904e-05
8.04438953054613e-05
0.000107087474159536
6.26694874215636e-05
7.40632792247794e-05
0.00012256415798892
6.19516392426802e-05
5.9277012416056e-05
4.07402118051572e-05
4.19092719517195e-05
1.18676697868943e-05
7.53231397689688e-05
5.66376979006884e-05
0.000110217669527655
1.09514180999763e-05
3.68840774741927e-05
1.16805411941714e-05
7.15877384011176e-06
-1.43571093838864e-05
5.30565921642365e-05
2.62581304753379e-05
5.80286438205169e-05
0.000113062433992977
4.58980840010177e-05
9.91777095471223e-06
3.14944651922822e-05
7.53124295342555e-05
5.17944650492036e-05
9.79251380822135e-05
2.28820039407643e-05
7.68949265624619e-05
3.43224332814868e-05
2.03973694733978e-05
0.000126401466653722
5.27493385207187e-05
6.83718939870963e-05
-1.2453779534775e-05
8.18766697682011e-05
8.93640436288614e-05
0.000116525886382016
9.87562747349705e-05
7.79521604023365e-05
-2.75339212736832e-07
6.73630530368972e-05
3.31656204316292e-05
8.27726841186294e-05
7.92655626853314e-05
5.55914460237146e-05
2.52234383687531e-05
7.17152467056728e-05
8.4500240839457e-05
5.14498919248363e-05
-5.80203285311896e-06
6.26706056682232e-05
6.31960796349621e-05
1.77965800289657e-05
-1.251239317566e-05
4.94948067207069e-05
9.48638724352415e-05
5.6137341963884e-05
2.96981941180947e-05
8.37250944534213e-05
3.01886553453329e-05
3.71671075836478e-05
3.41874047340472e-05
0.000132585476497556
9.08781186736139e-05
2.60359003000762e-05
3.3834894364979e-05
9.70539655738767e-05
5.13788354970146e-05
2.37439713124669e-05
8.46618855593284e-05
6.15232354084309e-05
1.87065173786563e-05
9.03742028101419e-05
3.34736822012658e-05
7.49810424463619e-05
5.03139729444395e-05
2.2183032442495e-05
7.47513798602979e-05
4.26327216107917e-05
4.27385054187736e-05
3.52222430441902e-05
5.74658765176265e-05
4.71531051796642e-05
8.39823623625317e-05
1.61997315151608e-05
0.000103310416159738
1.62901013319695e-05
1.7594452564156e-05
3.08131544125873e-05
4.16554807177586e-05
6.26218694786264e-06
-1.86924467364351e-05
-1.01788070181276e-05
4.56183378572621e-05
4.24333228863302e-05
9.69839618535526e-06
5.38104874456976e-05
7.70240840433297e-05
6.59525153988103e-05
7.49701757820359e-05
8.81749249252705e-05
1.53191550961101e-05
0.000127195062983482
4.89503489951051e-05
5.00876420202206e-05
4.40371776652389e-05
6.12417137303002e-05
2.32286954761359e-05
0.000101372627641759
4.92563555364097e-05
0.000111875227696368
5.19703832680549e-05
6.72902334060597e-05
1.95707235979022e-05
4.52081727668414e-05
7.33999081913355e-05
6.25300944106275e-05
5.67647122305119e-05
7.26382192585789e-05
4.9526160124954e-05
8.58837249623082e-05
6.45542941446713e-05
-7.61396499354736e-06
4.04864975841401e-05
2.62640630843318e-05
7.99988910608735e-05
9.47043262956965e-05
6.27631231453501e-05
6.86934787923568e-05
3.3325628133535e-05
2.78273498731848e-05
0.000116374029497831
6.48440560013074e-06
4.61501174808659e-05
0.000128740787711928
5.58171911336874e-05
7.91239340052957e-05
8.94823558994464e-05
0.000108380706795939
5.63568656772698e-05
6.93091798859004e-05
4.37483835978328e-05
9.93075957427745e-05
1.21808153568287e-05
3.58634852937959e-07
3.81185536288352e-05
5.68849699807484e-05
4.43108391350281e-05
8.21047585736246e-05
8.8615643268969e-05
6.55411093650368e-05
6.38097305691951e-05
7.95941774050828e-05
1.56983108464867e-05
5.64948043276677e-05
8.97201982997114e-05
5.67700197246645e-05
9.30418537474592e-05
9.56953247647803e-05
7.064520296658e-05
1.98000370294192e-05
5.01467831573424e-05
8.05575836389962e-05
4.64227497996808e-05
1.01879889004018e-05
5.70472834939904e-05
7.13722607830207e-05
6.37536767721078e-05
7.91260396512481e-05
2.36242378186756e-05
6.55374244299595e-05
1.00128491052399e-05
4.41169361883959e-05
5.58821446899025e-05
4.27872338959685e-05
7.34055431559893e-05
7.16991409163865e-05
3.71727773870777e-05
7.11677313750552e-05
5.80688018879473e-06
5.01954245532631e-05
7.27828467120838e-05
2.94892259962452e-05
3.31450671674616e-05
6.18007602692946e-05
2.56305913086785e-05
2.2211854373975e-05
3.8279160407663e-05
9.58272460255937e-05
6.81210442481494e-05
8.36871571500283e-05
0.00010163543280977
9.50184031911449e-05
4.46706487418156e-05
0.000114697652168164
7.38369008823153e-05
8.2229516668235e-05
8.96734754657198e-05
5.65389096032256e-05
0.000121160571323946
8.21012040839784e-05
9.01312359074502e-05
6.74427839809599e-05
7.85372829496933e-05
0.000106479946151715
4.52243134926841e-05
8.51574764177124e-05
9.67476936700646e-05
6.22945818293031e-05
6.85693490618115e-05
9.11858570789181e-05
5.98981990648683e-05
4.56397348826495e-05
2.89152904007311e-05
4.57750969666352e-05
5.96552062363108e-05
6.59385490021286e-05
8.58789075047969e-05
7.33965314165219e-05
7.43486558952717e-05
7.80757926692098e-05
1.72337316662835e-05
8.7853905099054e-05
9.74903755435053e-05
9.36567112507842e-05
5.77716819557324e-05
-9.67490932643581e-06
4.7682632239336e-05
9.75737125654367e-05
8.92608732194001e-05
4.09394384791039e-05
4.85106292739464e-05
0.00010760229292098
3.05650029373871e-05
0.000109340588154826
4.12190797346614e-05
4.72139269866498e-05
4.83339873131983e-05
6.28605597940056e-05
1.74886729390428e-05
3.52232874056051e-05
9.20574223221171e-05
2.32634282047649e-05
6.42535606827661e-05
5.24303214797696e-05
4.13458032508111e-05
2.35130451735595e-05
6.57304517547921e-05
9.10185823875557e-05
7.63551328542349e-05
3.10261706212768e-05
4.65670428917457e-05
0.000100306303659491
8.60350077833909e-05
1.15763469647262e-05
9.57244929757497e-05
8.77022741347249e-07
-4.78774897109678e-06
3.4128593562889e-05
2.110466377851e-05
7.2539966154792e-05
4.01347143860303e-05
7.39688412612781e-05
-1.99067115743846e-06
4.32974937608688e-05
3.75592560160781e-05
2.9068928298707e-05
6.04424611898859e-05
3.95107265907903e-05
6.22715902429242e-05
3.91692423381225e-05
3.52986723567319e-05
8.49237609798141e-05
3.55108788860021e-05
2.41398845872613e-05
2.87496330389535e-05
7.50992099936894e-05
9.63444394730531e-05
4.26764569550004e-05
4.86537287620554e-05
-1.39133524392542e-06
1.97010203501487e-07
8.92244207223321e-05
6.87828027144652e-05
7.32093743837289e-05
5.95949659403783e-05
0.000123147555901929
5.67538055906615e-05
8.80755322847269e-06
8.75819761251584e-05
3.14972837111684e-05
9.54187369005725e-05
5.1630695440129e-05
0.000137364004049208
2.81270091458632e-05
6.21924069743896e-05
5.40718447376876e-05
2.91813727571418e-05
7.48141149964183e-05
3.10589672365315e-05
5.5806768443646e-05
0.000101902234470473
9.84460379341812e-05
9.80917447550538e-05
0.000107208594701629
5.32166454784529e-05
8.8183729455516e-05
2.38546696196671e-05
2.36384348778361e-05
2.85141635818176e-05
6.03571985896957e-05
7.64830878878667e-05
6.78842680244106e-05
6.41330772145035e-05
5.36191108999081e-05
5.80635962107069e-05
7.95599263049022e-05
0.00010041930868795
5.09127589153515e-05
3.95366306042715e-05
5.36592277414238e-05
8.39725889883915e-05
1.57080364717379e-06
3.57151698039347e-05
6.66317575139049e-05
2.29403777181719e-05
4.75011103709896e-05
2.58206177746551e-05
0.000102184703301754
6.97716672052932e-05
-8.20069867148792e-07
6.57082264094198e-05
4.59042923798788e-05
0.000101683254030941
5.16937548068142e-05
1.93072313592225e-05
6.49444416225089e-06
6.86517182771174e-05
0.000118997222774438
7.5239390790102e-05
7.04141201375927e-05
8.72644124327197e-05
7.24653206212748e-05
6.19867676123538e-05
4.18247640954862e-05
4.99978441684837e-05
5.91821921027047e-06
9.76856934575741e-05
7.08498241624359e-05
3.55383991467856e-05
3.62462608187861e-05
6.16917507180242e-05
8.83665316808019e-05
9.66623522641327e-05
5.37832798486133e-05
6.03682209744783e-05
6.6783615614263e-05
3.66689777485882e-05
5.13739144804019e-05
2.83274631810671e-05
0.000100939542675197
1.00092031986222e-05
-1.04074457117021e-05
6.07650442025027e-05
2.02812806999628e-06
4.55069426902683e-05
0.000127206365506895
2.30935349440558e-05
1.30919365601561e-05
4.85114840173159e-05
9.43128712880724e-05
4.37784025076451e-05
0.000101982033955186
4.95876374493435e-05
1.7761103437783e-05
7.2579078622187e-05
4.65962721919789e-05
8.96508957189871e-06
8.18156442340547e-05
5.54442137259082e-05
0.000133776060302188
0.000133613128532157
0.000106240748013063
8.32398914982005e-05
4.0423918599674e-05
6.66045397557595e-05
6.12442964949093e-05
5.74069183192932e-05
6.31332490583618e-05
2.56647755503098e-05
1.9154099315217e-05
0.000104251880273508
9.05481522240514e-05
6.56149467445116e-05
8.67526986722871e-05
4.86775265220192e-05
-2.80613730887172e-05
-1.38704111149846e-05
6.65921364114055e-06
5.7737694666193e-05
6.0198447748553e-05
6.92562253287146e-05
3.59877993719248e-05
8.27834381665048e-05
-2.01920995814469e-05
9.16574276987047e-05
3.76905284677173e-05
3.55323152012114e-05
-2.47322231605172e-05
9.33141837115848e-05
1.70078272992005e-05
3.15158990895484e-05
6.1448897894821e-05
0.00014441262825352
6.52356214628397e-05
6.44905314561713e-05
3.08601824121072e-05
6.29968923696852e-05
5.83609827773928e-05
0.00011718771968321
9.39031362278736e-05
7.71941107048863e-05
9.54950623841697e-05
4.65158802005449e-05
3.82144893903613e-05
9.66547746052909e-05
6.63155989820188e-05
4.13164660967287e-05
6.17595827833352e-05
5.70204934802872e-05
7.07663228612654e-05
6.85502167945369e-05
3.11851560320222e-05
4.36191755874372e-05
5.66049134899845e-05
5.16965992448963e-05
6.4292761961329e-05
4.88987982376721e-05
5.36665502166575e-05
8.81421870318451e-05
9.22587739734313e-05
6.88937299900692e-06
5.62505679892458e-05
3.88279755097591e-07
5.9615887864531e-05
-3.77513042032274e-06
7.3068263280831e-05
5.0225371865765e-05
1.66631748908448e-05
5.63154422366762e-05
-2.06289217387978e-06
5.90284843875102e-05
0.000134409079038579
6.41168415363336e-05
9.88287349471214e-05
5.64620769052316e-05
2.54888135611945e-05
9.86928230565695e-05
1.95795771910301e-05
3.52767192959624e-05
9.6477464847658e-05
9.54076270878944e-05
6.25194990304061e-05
5.10905832333511e-05
5.71955865127217e-05
3.25739924338107e-05
3.82701738116087e-05
5.37824426614423e-06
1.1577909627745e-05
-1.63846229642658e-05
2.80482465019776e-06
5.23887965170053e-05
5.89478093441824e-05
2.41423273097089e-05
6.70421288536797e-05
3.92426827974827e-05
6.1714315684522e-05
8.45607764859968e-05
9.92368629043333e-05
4.67067143727098e-06
9.25321447915398e-05
0.0001041148128433
0.000117673278989184
8.22451789071582e-05
0.000139765992737337
4.80137091317005e-05
3.52877724218591e-05
5.04612292022675e-05
0.000121555994287099
0.000110496877772674
8.57123813632098e-05
2.37463225157581e-05
7.95031402935907e-05
4.39683387243019e-05
1.8107267768647e-05
1.93224498940309e-05
5.98166539818075e-05
6.06226254178119e-05
7.48525809021358e-05
9.1488760808769e-05
5.33675582744881e-05
7.26144869616215e-05
1.93985032771866e-05
-1.04522045804527e-05
-3.06622075489159e-05
3.65830444692102e-05
5.83068460081798e-05
3.3965942810053e-05
3.70488940954176e-05
8.64035812432482e-05
6.14110203363859e-05
8.98939672437719e-05
6.43373879630931e-05
7.98398361335642e-05
6.82239555404068e-05
9.66194413220018e-05
5.77920366199132e-05
6.25888743007148e-05
7.88815245839805e-05
3.98515876739881e-05
0.000112338542655287
9.30411690525438e-05
5.31284902491989e-05
6.19860357636798e-05
7.01592773117699e-05
7.38360555745165e-05
7.66281618180827e-05
3.17423739025138e-05
4.35039638417305e-05
7.16757835681528e-05
3.92902535198102e-05
0.000108362866385995
6.03587074059161e-05
5.92564246032809e-05
9.39170271439278e-05
5.76028889399613e-05
5.64052550321418e-05
8.52469995056154e-05
7.41110289752367e-05
6.21122441013655e-05
4.34022690541268e-05
6.90335292901344e-05
1.41371903881525e-05
5.166154118771e-05
7.92370532096405e-05
7.99038364999425e-05
4.43451053206882e-05
1.42944863973514e-05
2.19900926279769e-05
3.09683104624559e-05
8.97623538712617e-06
5.7168567587702e-05
1.68971947818542e-05
6.27677617072739e-05
9.03972214376236e-05
6.0383535511075e-05
6.54695146084759e-05
0.00010945393419629
5.17614186626345e-05
4.25012293716697e-05
8.74129396903777e-05
0.000105458296758182
4.22698092456397e-05
4.62476565047542e-05
0.000123121799290179
3.98696215953164e-05
5.57355496120485e-05
0.000106478111368244
5.46675693242923e-05
3.59820308620046e-05
7.38168898623221e-05
9.67953233412203e-05
5.96250748311559e-05
0.000104923222764736
9.87759892031169e-06
0.000104002360944979
7.21078017333652e-05
7.53988785691588e-05
1.12371823961575e-05
5.52817988536893e-05
0.000117232676557451
4.3869519725901e-05
8.18497189485737e-05
8.57276262227027e-05
2.68002571168537e-05
7.98960359097343e-05
5.77187196702566e-05
7.34719422275879e-05
4.91147610135577e-05
2.92483413013409e-05
7.68784932871336e-05
0.000111165045605626
2.09827831435268e-05
0.000100317616825205
-1.48094962209109e-05
6.61817945600118e-05
3.19323988008908e-05
5.24556635205871e-05
6.0472718907739e-05
6.39175733541154e-05
4.75531431775727e-05
7.39490466939126e-05
6.05599534107923e-05
1.89627741970524e-05
6.95901001058797e-05
3.2722755351842e-05
-3.51446940646137e-05
9.29662010554283e-05
7.09140030184891e-05
3.04774919478934e-05
7.22030800266177e-05
7.68960530811005e-05
8.65634584436163e-05
0.000127254882678499
7.53857975965009e-05
1.37936787030474e-05
4.49200996446902e-05
7.60324321079097e-05
9.79701176969268e-05
8.08193987653334e-05
8.78465734960835e-05
0.00018575452154059
3.48577724911141e-05
0.000101369274203673
0.000114182334502971
9.39104875360893e-05
4.25143246805832e-05
8.49965537483662e-06
7.53432569160593e-05
-2.22082255701719e-05
6.48645358897302e-05
7.61477490702759e-05
2.42822549382147e-05
6.46195005288872e-05
9.22634733396696e-05
7.83787580857187e-05
-2.23159009029719e-05
0.000102503670466434
2.93649626839552e-05
6.52412889613461e-05
3.76808578946444e-05
6.70509676116917e-05
0.00014009755171402
0.00010550586227984
-1.54442217188543e-06
4.78159280600732e-05
3.34407327967106e-05
5.27347409472417e-05
3.04090900489192e-05
4.97916090748361e-05
5.56075004595793e-05
8.42973208013711e-06
-3.06930838151783e-06
3.54465732680523e-05
1.40659285775476e-05
8.10723452537995e-05
3.89206539432713e-05
6.05425816597743e-05
7.85421556987394e-05
2.44081343367158e-05
3.96780032260865e-05
6.66228209525919e-05
3.02831814290868e-05
6.9776034961886e-05
6.60973983445537e-05
7.18590671686226e-05
0.000109869213422795
0.000112537125672257
6.64600314865495e-05
0.000111783511009903
5.03515911869478e-05
1.18981286052818e-05
1.60603506019394e-05
7.4150851293737e-05
3.82526803673927e-05
0.000104127761977309
2.23035540239023e-06
0.000115069411286286
5.33941474993528e-05
6.97444131168427e-05
4.2980645656477e-05
0.000107030250200403
5.35317819404861e-05
3.48632809848393e-05
-1.57540070805063e-06
5.04911401370658e-05
5.36695024278236e-05
5.50220107498459e-05
5.26286467093326e-05
3.96695606090292e-05
7.9899784657111e-05
8.33572998247943e-05
1.28615737460249e-05
1.32324427288029e-05
2.09339736425671e-05
7.07702722598304e-06
6.1662761976965e-05
0.000107409514755813
9.5179338325185e-05
4.23460369008622e-05
3.55410603113507e-05
7.10156980344332e-05
7.2598602425707e-05
6.25203306995464e-05
9.56185847799193e-05
6.98334670495118e-06
7.87335281684917e-05
5.51461185999188e-05
6.8793800581509e-05
6.54172569430674e-05
7.47272213445092e-05
7.17776841873855e-05
7.02200146475395e-05
0.000110844806243814
4.09791044667927e-05
8.07488759584028e-06
-1.41250607161108e-06
4.71782018713854e-05
9.34374811540915e-05
3.8042396491249e-05
9.0522129064852e-05
3.5882578209764e-05
7.53596976473767e-05
0.000113584403095054
2.71006651100209e-05
7.42255125110753e-05
6.51375812552257e-05
0.000101218294979415
0.000107668572954656
5.34126047250791e-05
3.32251694782053e-05
6.3687900842375e-05
1.73417272255533e-05
5.36097072239986e-05
6.77345915059412e-05
7.47983151818351e-05
2.0702751966333e-05
7.48295440220727e-05
8.62145512895177e-06
4.53728913867295e-05
3.16692460643676e-05
7.3544416965608e-05
8.67709652952273e-05
3.60487459805848e-05
8.153036332937e-05
-5.46703636024693e-06
2.43551488725179e-05
8.9397451271167e-05
4.55183917396948e-05
2.74284557202391e-05
4.05539326595496e-05
4.28685571369439e-05
9.0659528987129e-05
2.48269187331053e-05
-1.89371285127978e-06
8.44894751968433e-05
8.96190592084769e-05
4.72943713075458e-05
6.56017069585244e-05
5.00852515469607e-05
7.33924121073642e-05
7.91689966637648e-05
3.57380526502854e-05
7.47523093137676e-06
4.93034215565422e-05
7.59858679056453e-05
9.75105941954026e-05
7.96058893296064e-05
6.4247413098933e-05
2.24241649832789e-05
8.07797639816092e-05
4.7708236107968e-05
2.90121733262371e-05
5.05056889449752e-05
0.000143510855096737
7.64240206591063e-05
1.15727740924167e-05
2.54127228222489e-05
7.42610882238256e-06
7.07394321062913e-05
6.29246732353776e-05
9.254041584666e-05
3.2641919766913e-05
0.000102453475966775
5.85219368713339e-05
6.53591434440699e-05
5.04440616900909e-05
3.23387890707514e-05
4.73039424397021e-05
4.37974031928136e-05
7.06933334446738e-05
4.08182930833715e-05
-8.12416061394514e-06
2.94052294462522e-06
2.81888205402232e-05
6.68715934344732e-05
1.76110741488592e-05
-3.22760929669924e-05
-1.10848989192021e-05
4.55340999619884e-05
1.87638710421609e-05
1.28528486565422e-05
8.0577237665894e-05
4.0793177035913e-05
7.38973856554013e-05
1.605117378326e-05
6.09642591887455e-05
2.92780657888276e-05
2.8042193916768e-06
5.72669240112228e-05
6.14392790835417e-05
8.08288062025201e-05
5.82438401560586e-05
0.000138423396695119
9.92595297175882e-05
3.33847175760127e-05
8.06327062365405e-05
3.25854150451994e-05
3.21158251793759e-05
3.07626524682552e-05
7.44637777906181e-05
8.21981078160297e-05
2.785536377629e-05
8.88524632392021e-05
6.30512815718758e-05
-3.3579007785743e-05
6.62475260828049e-05
3.28716670637026e-05
5.8887140756438e-05
4.31037356045265e-05
6.11657318545836e-05
-8.43449409259854e-06
4.9716037604929e-05
0.000101451502347338
7.84981332038657e-05
8.64184090302905e-05
2.03198085684552e-05
3.88591221750974e-05
8.36543148167905e-05
4.95156113114631e-05
4.8452661026113e-05
8.15812874276378e-05
3.21790635545184e-05
5.53961435513116e-05
5.58607462088757e-05
1.78999401907131e-05
2.27615030743443e-05
4.56086864704092e-05
8.07271401407337e-05
7.92559454920272e-05
8.74661863284254e-05
7.14930510728155e-05
0.000132847088895394
0.000103616915979352
7.21298360625097e-05
4.28671478030012e-05
5.35578611274435e-05
4.10499627391136e-05
8.50121598358179e-05
8.68639288463878e-06
8.2461569887888e-05
4.99344997703959e-05
6.01852860311683e-05
5.42982745548252e-05
9.80823296429161e-05
4.83781037370836e-05
8.61946635171421e-05
8.61421717979294e-05
0.000120621543352922
7.65226213148904e-05
7.50790559267768e-05
3.32880579023746e-05
0.00011300456118436
3.3771803835886e-05
5.25468422495117e-05
5.69259246631596e-05
6.43579036136459e-05
7.46195431992062e-05
-1.2572653677403e-05
6.63215956564333e-05
4.49160759944151e-05
4.21602967652755e-05
7.58127512801642e-05
1.18099837097627e-05
8.14649032466183e-05
6.57437417752782e-05
4.68487231030143e-05
9.09706672522884e-05
9.58168544401759e-05
2.16562573847806e-05
5.84668620786865e-05
3.97271870438317e-05
9.31750721862257e-05
0.000119540710328764
6.15984754407393e-05
0.000100149819888136
6.42265473658392e-05
3.78123491666621e-05
3.36781897028253e-05
8.05205449245909e-05
5.77767133233484e-05
3.41724446649993e-05
8.32383105546313e-05
4.16996540455914e-05
3.37097128793759e-05
8.5111600113654e-05
5.66189397042851e-05
6.03948810717593e-05
3.00266218327248e-05
1.65160071817227e-05
3.80257960365344e-05
7.76458776941526e-05
4.4352802432588e-05
3.87913351931842e-05
4.29676981458534e-05
5.42091392352609e-05
4.42201874063921e-05
7.92341172991764e-05
3.82465762497747e-05
7.69499744699787e-05
3.41076093852419e-05
2.11545350000951e-05
5.02024130261017e-05
8.64910431737096e-05
6.1203393551044e-05
2.1589300860529e-05
3.12291811211757e-05
6.96970863946472e-05
4.93508213370664e-05
4.28551357882314e-05
6.77724497652446e-05
6.64069777193913e-05
4.36939032295593e-05
3.18082163557484e-05
2.41615782229031e-05
1.84663801025893e-05
0.000108653518862137
0.000105718877033929
3.61521440020418e-05
5.71318782328395e-05
-6.92376699448989e-06
5.84388085140039e-05
7.1464677737014e-05
0.000102609890110156
0.000103627426694682
9.3989140664744e-05
-2.21093414298139e-05
6.67266409794288e-05
7.92229914349472e-05
6.27732302432121e-05
4.67869950318543e-05
8.43818034087588e-05
8.12696840584659e-06
4.55800625063064e-05
4.39728349303198e-05
6.86877382248495e-05
8.17830228449375e-05
0.000126200476274353
5.73326093546529e-05
4.97058769213801e-05
0.000106773692549756
7.74229601071167e-05
-1.34204585061849e-05
1.35394230277492e-05
5.99627936748119e-05
3.82848525289474e-05
3.54460839668074e-05
7.30894004702952e-05
6.1136065377438e-05
3.30841483894795e-05
3.71422015183027e-05
3.5193578293661e-05
7.85710397124873e-05
-9.99958526085434e-06
4.14903504017836e-05
7.33363003873997e-05
6.23373860295411e-05
5.3728765494661e-05
1.11188637952468e-05
2.07598779082031e-05
9.15669313970791e-05
5.77323014024922e-05
1.16720730002862e-05
5.36498225924252e-05
1.67446064080452e-05
6.32403547953162e-05
8.70867967154003e-05
8.02222723515025e-05
5.00829460410196e-05
1.84962575632924e-05
6.10240150950728e-05
4.38654070032604e-05
7.97758752971064e-05
6.44563812987953e-05
8.51276974740971e-05
1.96209613361844e-05
-1.27573185897083e-05
1.53276022426847e-05
-1.60595382814419e-05
4.67885463781187e-05
1.27085079181092e-05
5.00221050271785e-05
6.24884485826751e-05
7.48394560526339e-05
8.22347086269485e-05
7.69317249324832e-05
0.00011987671140639
0.000128409394174504
6.16335064861028e-05
0.000102888614519356
9.16584423496307e-05
-1.15322386471755e-05
5.09781207613535e-05
3.95495711041488e-05
6.90333946840099e-05
3.1950663350039e-05
-1.26515443296061e-05
7.35137775539536e-05
1.13827422952409e-05
8.54106755826494e-05
4.77998019178198e-05
5.20351391183561e-05
-2.83224492116782e-05
3.87507145529502e-05
7.4310021559876e-05
1.93652211859021e-05
6.21484496057237e-05
6.29647929364393e-05
7.10964339778265e-05
0.000136826707768139
3.2139751807106e-05
7.10188729922999e-05
0.000118589866870972
0.000105260735151722
7.99748889377463e-05
9.63440949502336e-05
7.12312537577717e-05
5.7709616769485e-05
0.000121771516826165
0.000122955343185745
0.000106721967605232
6.0624859837861e-05
6.67229753983976e-05
8.86984136130502e-05
3.57554693260092e-05
6.83087102686422e-05
3.63483354358325e-07
8.06849522003947e-05
0.000126826007103882
0.000108834016210935
8.59755457953608e-05
5.18366807454085e-05
4.31756318580132e-05
0.000102755993171314
4.1980076848065e-05
4.16975685380874e-06
3.13675745708106e-05
6.88737755850575e-05
9.64092395777589e-05
0.00010072762820616
2.24906259226034e-05
3.93003308246453e-05
3.97657493479836e-05
5.06293233812187e-05
2.0600724708889e-05
6.01757044849612e-05
8.58671783784093e-05
4.19547995763916e-05
4.98391934593843e-05
-2.82261640138665e-05
3.2170518357676e-05
1.54325053983498e-05
2.51549239891875e-05
8.13364920089323e-05
8.79506376303091e-05
5.26147492924062e-05
2.93170156096442e-05
1.75433099358025e-05
3.21762089780023e-05
6.44856312132392e-05
0.000109160743447979
6.15115880924382e-05
0.000109831878907708
9.50306811154551e-05
4.96391109287269e-05
9.23794513856597e-05
6.04397251271884e-05
1.43699525365396e-05
6.83734872611802e-05
4.00717405502192e-05
2.10244232716608e-05
4.74484749011639e-05
3.93457753931253e-05
1.0302351933345e-05
9.52712845345983e-05
8.80538623935778e-05
8.48098092026418e-05
7.72142673377461e-05
5.25455271714276e-05
0.000114441392077721
5.96463955643246e-05
-5.23428036239897e-06
9.04711257263121e-05
5.98855031009155e-05
6.84719171385381e-05
4.56002787978625e-05
3.18177287491165e-05
-1.31288195299216e-05
1.04798379430689e-05
4.27881078543353e-05
0.000113201486188024
6.73812993645933e-05
1.44989841715078e-05
3.06326235607881e-05
3.51826346407548e-05
8.49229829250435e-05
5.19548481420118e-05
6.15557030732343e-05
4.92477638749614e-05
1.44532821604398e-05
1.21483647135748e-05
6.20080537858128e-05
9.12804541945119e-05
8.41686819567262e-05
7.38522455855223e-05
5.10872741305338e-05
3.44934938140618e-05
3.57793625907513e-05
5.50363660573456e-05
5.60441075440863e-05
-5.18625534406493e-06
6.01049636619333e-05
6.53569826989626e-05
8.60204015076192e-05
8.91931151209158e-06
8.54836567642907e-05
1.7830240917615e-05
5.58195021194457e-05
3.84753873354492e-05
8.75813051778629e-05
9.77907652490709e-05
-1.018523582636e-05
1.92651138265396e-05
0.00012373626603208
0.000102825093653529
2.27231397682663e-05
3.7344417146481e-05
4.8784022071052e-05
2.96545615931288e-05
0.000102264778001146
5.38606143331989e-05
8.42431121947046e-05
8.27412023310349e-05
8.18637233757708e-05
3.05392966193024e-05
3.29298477687742e-05
4.2590050810829e-05
4.77700896149101e-05
4.4583047027632e-05
5.89286266022036e-05
5.15677578946343e-05
6.33743984741376e-05
0.000123257391627336
7.2275612619034e-05
4.39995229304789e-05
8.60462370235738e-05
8.77525274723829e-05
2.1595868997405e-05
3.53212806662166e-05
5.60345943125873e-05
6.587057541486e-05
5.65281153198015e-05
2.89427056679676e-05
1.42220915613354e-05
4.54874820338451e-06
-5.3637504222208e-05
0.000120767115617064
8.11595818153937e-05
0.000125984091379829
5.10785401667305e-05
6.70783701485124e-05
3.89872256252347e-05
3.88961941949889e-05
2.35767853067036e-05
9.02382728803388e-05
6.19730162442823e-05
1.58113827324993e-05
2.93431917470361e-05
6.8140137161658e-05
6.89924175999751e-05
4.90702723395626e-05
0.000105859656833433
0.000107525097877384
3.84302109220165e-05
9.07383503931964e-05
5.52484001600924e-05
5.39848540622374e-05
5.63473762039243e-05
8.65580455655653e-06
0.000122598224511088
7.13156927665983e-05
3.11918144127713e-05
8.04766024989386e-05
6.23730725053749e-05
6.431850447712e-05
5.21781591962318e-05
4.66015609695361e-05
7.1863088830361e-05
4.34498852708278e-05
3.1055141438529e-05
2.80827194957619e-05
3.67632748482523e-05
4.06585816369735e-05
7.98467161264954e-05
7.34262559644848e-05
3.77618978876682e-05
8.66811970698423e-06
8.86537761891634e-05
3.37387012742742e-05
4.51381007593456e-05
7.76293810664666e-05
2.72564155468676e-05
7.55652953250338e-05
7.43365684241474e-05
1.80187947639469e-05
6.91908913790916e-05
5.44113907213193e-05
3.65617933058556e-05
7.66559967091117e-05
0.00010163100467253
9.75087053613035e-05
8.69509212205308e-05
4.79863331754741e-05
6.26735751216076e-05
5.48262254990253e-05
5.49466703289065e-05
2.40022357157137e-05
9.1267889498525e-05
7.09576338488441e-05
7.1520247896478e-05
7.14087456376662e-05
0.00010875292987325
6.8882633499385e-05
0.000108246584028065
6.47895930876002e-05
1.79635848815873e-05
5.17022439181279e-05
2.0319497372396e-05
5.200760019862e-05
3.3899038136363e-05
6.02776472221056e-05
4.79072548871128e-05
3.3829500802236e-05
2.64484466281557e-05
6.83703083305247e-05
1.80554427129958e-05
8.24542294755933e-05
0.000104242806581355
8.88836880380682e-05
3.44527847951877e-05
6.22026715125497e-05
4.66333021918726e-05
6.23915976849097e-05
4.03309733988458e-05
8.42099549535814e-05
8.77382449055875e-05
6.52435136942317e-05
6.30025624872058e-05
4.05829330396738e-05
4.15944091804034e-05
0.000101555257375831
7.35882956061571e-05
9.81134197378748e-05
8.2135942555068e-05
6.04473479409404e-05
9.1625756092031e-05
8.58989980656853e-05
6.70374077048004e-05
4.97342552053608e-05
2.75006677369721e-05
-2.19024780794072e-05
3.46606230293787e-05
4.70220393857145e-05
1.08820819919721e-05
1.88871997598075e-05
9.25249026234928e-05
8.77643477164468e-05
8.06483952292899e-05
5.49763159604799e-05
8.45860379750007e-05
0.000102000462525876
1.89439345060755e-05
3.43990225995932e-05
3.08268121758561e-05
8.81895843065292e-05
8.30892478134298e-05
3.46709859408685e-05
1.40938708057034e-05
1.87052795724522e-05
3.71956658569805e-05
9.29100813181836e-05
3.73709351670225e-05
5.59504616214404e-05
1.87587981912411e-05
6.57554731680964e-05
4.42453828552971e-05
8.22572113192074e-07
3.40872544584982e-05
8.14563300307788e-05
3.12914739069749e-05
7.15748391017862e-05
-8.62582902455057e-07
6.55357185399223e-05
0.000108102903060515
5.36488334243124e-05
2.77974636358646e-05
6.974704968913e-05
8.07420400554342e-05
6.25206699066343e-05
5.89432184276047e-05
4.71433021990033e-05
0.000107306419965619
0.000126464088170951
9.36227170414372e-05
3.15953452350414e-05
6.84968699161465e-05
2.30953032541597e-05
7.67746309659732e-05
2.66654073277156e-05
4.42255442732926e-05
8.36155411249764e-05
6.41675491649026e-05
3.62062494977912e-05
5.20859260688137e-05
7.06660830035027e-05
2.89644184242138e-05
0.000101485812741979
9.26154433526961e-05
7.83799593969642e-05
6.12637015085629e-05
4.09491118007129e-05
0.000138306551506546
5.15519545011621e-05
0.00010029535566525
3.82942269436212e-05
4.59804639577647e-06
2.1324414935501e-05
2.15295313626061e-05
3.77285430482626e-05
0.000122109300420343
9.45620327181578e-05
2.61922174121863e-05
5.6775383605759e-05
8.76997535741588e-05
2.66445186407791e-05
1.86033526885794e-05
3.26184054253117e-05
2.37906648476361e-05
-1.06534457266779e-05
2.80577204647502e-05
6.18224582424845e-05
-8.35083537711353e-06
7.66219900074623e-05
0.000103265987973268
4.1135361929948e-05
5.99066042876735e-05
-1.04694557498394e-05
0.000100213175211232
7.07478409066668e-05
4.85263488851271e-05
7.98105582344109e-05
8.14053553996392e-05
5.91413881464545e-05
-1.39279934213517e-06
4.5972524280078e-05
5.39981961221524e-05
-1.65764511718494e-05
4.98668439863434e-05
3.69596864440477e-05
3.58287547934521e-05
1.40718519106331e-05
9.97832355205307e-05
3.81680701371982e-05
4.89535061923576e-05
3.67788949419112e-05
3.52830063402458e-05
5.66150028661241e-05
6.77706544268572e-05
2.56843621485938e-05
6.05456270911042e-05
7.69768201067222e-05
4.44643406915773e-05
3.6771438772242e-05
3.80819942033493e-05
4.6499505538923e-05
8.61437236686029e-05
1.47508581579001e-06
0.000107646688735403
3.90392023112545e-05
0.00011049719935268
0.000112896613188931
0.000129338075729322
3.05710536643093e-05
5.21273485021008e-05
7.28351656989883e-05
5.21995309690724e-05
3.3771200431579e-07
4.07210790833789e-05
7.58643238148938e-05
7.92732108345893e-05
0.000138008669751347
-2.0513795189573e-06
7.40637252890515e-06
0.000114208089210364
3.06632260844286e-05
3.49024589963515e-05
7.02328958609503e-05
3.65825709398888e-05
4.57149987184532e-05
5.33475821053076e-05
9.85073921592046e-05
1.95399503417909e-05
1.91037706068135e-05
4.56642412055994e-05
4.38351904872675e-05
0.000115317228636015
2.69722639530738e-05
1.78923752656945e-05
0.000104752615031342
7.86656680633974e-05
3.99149875014681e-05
1.77817325362321e-05
9.80028953570551e-05
8.08846952131064e-05
5.32580257225456e-05
5.60055806265241e-05
5.96059804676758e-05
8.87549538239563e-05
2.32173653850154e-05
1.29666875566698e-05
3.69870753913893e-05
6.84166796547321e-05
-1.17785667680067e-05
5.79746997254746e-05
5.18480279247145e-05
8.52400391569878e-05
7.19403706779684e-05
4.55225293220582e-05
8.59170681908085e-05
-1.45206224441599e-06
1.47698819818e-05
3.24822236926127e-05
5.44090616895732e-05
6.51698592479655e-06
3.68563732667069e-05
6.52593140954642e-05
7.28617561785725e-05
-1.66214482347072e-05
9.65715310216695e-05
5.93787406916586e-05
9.24626635713123e-05
5.71986512470656e-05
2.70806106330249e-05
9.62808370090539e-05
0.000149709710960948
5.37447689079698e-05
6.53062290356981e-05
2.77092909882132e-05
7.90987748880579e-05
7.81821871847717e-05
4.80952021351453e-05
8.6563324255571e-05
2.54359669042125e-05
8.42820932674606e-05
7.67193404930031e-05
7.2766341577702e-05
4.32109518618541e-05
5.62185233591904e-05
2.21963153864023e-05
9.63127766304317e-05
9.13363498976338e-05
4.33636282489541e-05
8.13559175269333e-05
4.40589900953434e-05
9.55692043311e-05
6.79239924674717e-05
4.98945732130911e-05
3.87949405801809e-05
3.14926572624651e-05
2.92204591835693e-05
7.22937094251218e-05
3.41851200300141e-05
8.15830236776222e-06
3.41917085425322e-05
0.000114827163274538
8.83553249439587e-05
7.73478494086593e-05
7.6405495844328e-05
-1.95614131714136e-05
5.04774071079567e-05
7.96377589499172e-05
5.10920468925928e-05
5.67963876358255e-05
8.25363115342489e-05
5.68581328251116e-06
6.04429830820646e-05
4.68946883847148e-05
3.48514542555481e-05
1.72453245371905e-05
7.19438361433879e-05
7.58495864112941e-05
4.80642675467795e-05
7.16513244271718e-05
8.17926270217882e-05
8.62511065565398e-05
9.48416417658642e-05
8.4950990585477e-05
5.0071001737931e-05
0.000134608706276146
2.54424263113025e-05
9.80285597747648e-05
4.94568864351435e-05
1.84944537872879e-05
0.000105647667906729
4.02136947122559e-05
6.23852944369361e-05
2.88160412973765e-05
7.52651840792149e-05
7.76134423334793e-05
4.36031338231969e-05
4.93468545467047e-05
6.7990536664345e-05
7.53249895229878e-05
2.05429098179406e-05
2.35920053907859e-05
6.6297950025189e-05
3.80976266282779e-05
7.53119814874414e-05
2.21352244226679e-05
5.02886932678551e-05
3.09993791402195e-05
-5.42302676388043e-06
-1.3598955820285e-05
1.24414583340785e-05
-1.15791366258722e-05
3.31922710810259e-05
2.91048349976656e-05
2.98128644720485e-05
6.15481967786697e-05
5.35151712946273e-05
9.01069948104064e-05
4.28267146019388e-05
5.75583557888901e-05
7.56701096921874e-05
6.31713435580967e-05
5.25551534617339e-05
8.35990343651295e-05
4.20010473591218e-05
8.22001202080861e-05
3.35900998050636e-05
0.000131605842114276
4.609649071653e-05
7.72842691210386e-05
0.000103792823048634
6.99970580968388e-05
5.12971790252308e-05
6.60567930681144e-05
8.06752041382833e-06
3.65424550221899e-05
4.39911189892637e-05
9.47626578844641e-05
0.000101960068786926
1.12443091975306e-05
6.55642475095824e-05
-3.27212933381238e-05
8.74626614021698e-05
4.79346266151421e-05
4.00590092488239e-05
0.000119939881466716
7.88722418104881e-05
4.37632165773884e-05
2.97710042261993e-05
7.81400906689755e-05
0.000112673964529123
1.38954498212096e-05
0.000115310475387309
8.39365169636447e-05
2.70604338936615e-05
4.21163490284193e-05
-1.96454807236937e-05
5.5761620224121e-05
6.29689468021995e-05
6.83374435256513e-05
-3.13781520010621e-07
5.52427079231039e-05
-3.36806342286022e-05
5.89899281527293e-05
7.11794037574623e-05
7.52100282671459e-05
9.58459431476539e-05
1.45250795187891e-05
6.7730679456497e-05
0.000111133649105178
5.5506882958978e-05
-3.69209160022949e-06
4.98931612302606e-05
3.1023349052331e-05
4.99617463331394e-05
0.000102253559803688
8.75280204913058e-05
8.50579412280897e-05
8.47385419980546e-05
4.75848417454171e-05
1.59504812476886e-05
7.6779794074897e-05
0.000114588701153628
-2.73843659005228e-05
3.25700066618688e-05
0.000109436042149729
5.67248167029652e-05
4.96433805024257e-05
9.12175498656059e-05
1.91819276823957e-06
6.44665091378266e-05
5.81098537169592e-05
3.32437430799434e-05
9.89091304536759e-05
4.41636602747549e-05
6.02899741901011e-05
6.82346254923175e-05
5.86220070869982e-05
6.66020021135939e-05
7.0450704074675e-05
6.75915456408035e-05
4.69713052490052e-05
4.53604999812615e-05
0.000105117311308938
7.28407312668896e-05
5.24996946404412e-05
6.1120298790392e-05
0.000110342056721171
6.08213280632578e-05
4.09609636225742e-05
0.00012779302985698
4.90768749512944e-05
8.66386761938433e-05
9.98895905872429e-05
-4.82967285200168e-06
1.59168708611193e-05
7.0378997258602e-05
5.03710002874539e-05
2.5680745147499e-05
1.58476966824253e-05
2.34724164748747e-06
3.58658781752001e-05
4.94279504811488e-05
6.02570075119163e-05
6.26891204300412e-05
-1.56863124457678e-05
5.60989481102052e-05
3.2970846221384e-05
0.000106563515675935
-2.48924404888852e-06
6.27452497253206e-05
0.000123337915876555
2.96115308197218e-05
6.45427945919078e-05
9.27408314649348e-05
0.000113668295997964
2.56857679673688e-05
3.6142265643591e-05
6.1627752989545e-05
8.45875621220691e-05
7.87010950271378e-05
8.38869691750321e-05
0.000100005502362
7.45899263445499e-05
3.69822359826554e-05
6.4598534095283e-05
6.1850675850501e-05
1.57920418554943e-05
7.328710063416e-05
7.74636332395393e-05
2.88843849670907e-05
4.27799318259559e-05
6.04379008285304e-05
8.62851394140309e-05
4.48226238344415e-05
6.29227912492259e-05
5.39034241112815e-05
4.1876521159636e-05
9.11727248428425e-05
7.82288820871192e-05
4.28647934581886e-05
5.31072364345138e-05
8.0320065494062e-05
7.90632551655476e-05
4.64127590882717e-05
7.46939361174152e-05
4.31274320656601e-06
3.27111427854871e-05
6.94533472601119e-05
7.45528077654029e-05
9.6021464902316e-06
3.63501744952767e-05
3.69951004464954e-05
9.45513724215989e-05
0.000114295744127161
4.16807570615222e-05
7.33331973487069e-05
-3.21506908820703e-05
5.10746889208361e-05
9.66003382747793e-05
3.20100702840735e-05
1.71063888413185e-05
0.00012270285668628
7.19745300015311e-05
4.01002180947633e-05
7.96845494319336e-05
4.73045325496067e-05
8.86042680663934e-05
2.78424078365293e-05
3.89455979557717e-05
3.49516772650923e-05
4.04070588155131e-05
8.19669252557938e-05
4.3764040219872e-05
-2.96150920132897e-06
0.000119166522641724
7.0259653494989e-05
9.01160706506677e-05
1.62971847832957e-05
5.87459095536992e-05
4.65202525232422e-05
9.62280127114782e-05
1.67935649102363e-05
4.57052201532515e-05
3.05831467916827e-05
6.27374766738921e-05
7.62046101891512e-05
-4.71191485093817e-06
3.75463031356424e-05
-1.43141223445529e-05
7.98642780356329e-05
4.27843721941488e-05
1.69735365044149e-05
6.89808100104609e-05
7.16047655809523e-05
3.20189583214498e-05
2.96821502571772e-05
8.06674429316942e-05
9.26533141027026e-05
8.57998448660592e-05
6.33081578576767e-05
5.18537921390823e-05
2.60492630436047e-05
7.01419346997392e-05
5.92254823634052e-05
2.20965547046524e-05
5.40363667248924e-05
2.70240404981453e-05
4.60181508639617e-05
4.37333826103157e-05
3.21377587308729e-05
2.92912291062597e-05
1.39122341490095e-06
4.1218326280788e-05
3.6664318656345e-05
3.28483377276694e-05
6.69852100209109e-05
3.99116411373785e-05
9.99927049678146e-05
4.26697638123485e-05
3.57116903163272e-05
8.28000806416986e-05
7.30203669397877e-05
8.54671825307558e-05
4.48134918308031e-05
3.13859158275308e-05
9.30962329520432e-05
2.99009100560088e-05
1.66231754433502e-05
0.000101680942113967
8.7571884029911e-05
6.6326969076846e-05
0.000104270562186762
7.6585966251704e-05
6.74985329466783e-05
0.000163657174000978
5.30443277377753e-05
7.84385801645939e-05
-8.4794927702633e-06
0.000120607975528397
5.20269343454326e-05
4.90543865211526e-05
4.34533538203717e-05
8.92215319382627e-05
9.35265685052452e-05
8.5785953209729e-05
8.31749524417684e-05
2.61902844403404e-05
4.36382564293222e-05
2.92178280833817e-05
3.3979429564605e-05
3.2982262817724e-05
8.97209877033685e-05
5.09710030669486e-05
5.39582209784449e-05
7.00348502846236e-05
8.3594607642976e-05
3.41714714561304e-05
6.55728290508809e-05
1.92589416084563e-05
0.000103527859883033
9.14220830944774e-05
-1.2028505589689e-05
3.09316278568575e-05
2.08704513922015e-05
5.75121456152561e-05
5.03625349370349e-05
6.85475465681793e-05
5.15414604655524e-05
-2.78817692073562e-05
9.72340381193808e-05
7.32302098387569e-05
5.68710905090332e-05
4.5404839843398e-06
0.000104321052302452
5.20107022154811e-05
5.87171570110523e-05
6.38578135171671e-05
7.81722103255702e-05
-1.98784221918594e-05
5.60992462594283e-05
4.93747753235527e-05
8.6550977771233e-05
5.44954955327349e-05
7.90305775647726e-05
0.000121436029355925
9.83648636624765e-05
3.28207706768125e-05
4.2444032405306e-05
5.56272663010338e-05
9.38957273398231e-05
0.000104164387456035
5.65926281458634e-05
-3.13208329994856e-05
9.45271149263063e-05
5.77896293264684e-05
0.00012898730163335
9.01523145019193e-05
0.000121166319246136
0.000133228125376549
9.80179158750382e-05
8.96089314031507e-05
8.90058122613679e-05
6.28175632472583e-05
-1.96891145130041e-05
6.73179671271779e-05
4.00548941574185e-05
2.66489986083324e-05
1.47280824989102e-05
3.68856965849113e-05
5.22671803704502e-05
3.08938751329565e-05
8.5274714514347e-05
6.86012369098549e-05
0.000107383578919974
1.41318502263431e-05
5.81258769107309e-05
5.94633492353101e-05
3.31438739907488e-05
0.000150294701929677
7.70700871446871e-05
8.65856848397878e-05
9.61632996821591e-05
2.54432784108921e-05
4.36832350897457e-05
3.11051755612454e-05
2.55613400980776e-05
3.68504545909177e-05
8.58503387088444e-05
5.25368794014486e-05
0.000100724639987506
4.34675031852933e-05
0.000124948549717312
0.000100181456687542
6.73026461204673e-05
5.43901777509897e-05
8.23435300095831e-05
-4.10743835014425e-05
7.7071108649243e-05
5.32855453070892e-05
8.46665559615389e-05
0.000100527238734569
5.23225929623428e-05
4.50186551843713e-05
5.6236504906822e-05
9.75189731222845e-05
1.11754614371128e-05
9.21051439528137e-05
5.23073237371686e-05
3.52786751831144e-05
8.14782028127993e-05
2.65621261950875e-05
9.63914224628921e-05
1.65942221700363e-05
3.97393384216961e-05
-3.86919845018907e-05
7.25189128595714e-05
3.15860884228999e-06
4.85155986188369e-05
1.70384020720336e-05
3.35816871244464e-05
8.45385247892612e-05
7.6379926323666e-05
1.36269396267465e-05
7.78533678008881e-05
5.13405126594101e-05
6.4095988635246e-05
1.90340338624511e-05
7.92252634500218e-05
4.46750592383703e-05
0.000111470971757494
7.29755300238218e-05
5.13242968354421e-05
9.13999351625917e-05
5.01948536750406e-05
4.29987576409366e-05
6.22307467599696e-05
0.000126277901445504
7.21849559328867e-05
8.45685749968843e-05
9.72259779924202e-05
0.000111951271875246
9.08928743093952e-05
7.95092426523105e-05
6.92801841649858e-05
7.12097917915315e-05
6.73880470245201e-05
2.04971981569803e-05
3.88250591177707e-05
4.51307369560942e-05
0.000105473413771855
1.02335635588107e-05
3.89265029284075e-05
-4.70930284654712e-05
2.56292079710464e-05
2.60510613005589e-05
2.32476807713377e-05
3.99693520958396e-05
9.69413978207918e-05
6.70028624651997e-05
9.2609797552919e-06
-1.19948164031983e-05
5.46338972159055e-05
-3.30149030965879e-05
5.27830938735643e-05
3.28984103327982e-05
7.44090616402546e-05
7.32538287046503e-06
4.17003871778395e-05
7.47900668827031e-05
5.71306466799515e-05
6.08941862974231e-05
0.000104200935938859
4.88883714431926e-05
4.34874629412001e-05
0.000106603264404094
0.000124717273199353
8.41235334087379e-05
7.729217829798e-05
0.000112295304652444
0.000116707175989135
5.93593404315151e-05
0.000105866690175973
5.40755313025701e-05
4.01097947786509e-05
6.67816942629763e-05
7.07084654807213e-05
8.069962659232e-05
2.95977885807353e-05
5.41205013732297e-05
6.83836372644155e-05
8.62114867677458e-05
8.71768371873456e-05
4.85109062924182e-05
6.92136207570507e-05
4.87668924881859e-05
7.84311467562878e-05
7.51198957059066e-05
9.99456475510809e-05
2.77617554751584e-05
0.000100767048114407
0.000115450989882561
2.90698121030238e-05
3.99699415333625e-05
5.37411298331252e-05
9.16835085122338e-05
6.65264710122247e-05
7.05388206197647e-05
1.5600252149652e-05
9.98727417343716e-06
8.26726433162506e-05
9.10036293398537e-05
5.16792306117532e-05
4.83119530775907e-05
4.77457120186842e-05
0.000110946908944551
2.38265122717538e-05
5.61206759939718e-05
6.29468497761026e-05
8.07992322949961e-05
4.99122858382576e-05
4.57479149951411e-05
4.47171948493838e-05
1.03381019802264e-05
4.16096414805638e-05
0.000109571946660486
3.26226727254486e-05
0.000101216934467805
4.48363997677831e-05
3.01490499563118e-05
6.18274673780474e-05
8.09973050049984e-05
5.63826834833096e-05
2.38340071075325e-05
5.4459237838507e-05
0.000110570104951265
1.3366775451317e-05
6.4112202116729e-05
6.48394676978963e-05
8.6787266552786e-05
5.0565045242236e-05
4.2879114855489e-05
0.000102133500367777
3.94753670341545e-05
2.85210831566431e-05
3.14137719370308e-05
5.69554712399269e-05
4.626415357659e-05
6.95712988558227e-05
8.62302700593566e-05
1.40122183045753e-05
5.47559989270626e-05
-1.0746629676295e-05
7.26029725792718e-05
3.69464327290071e-05
0.000119380799172311
7.2479831487143e-05
2.66935998955419e-05
3.89586908696218e-05
3.90268564618413e-05
8.23416575701504e-05
-1.08586342125248e-05
-8.52730029424781e-07
-8.57527132870946e-06
3.09129008236787e-05
7.75257667167263e-05
6.65798203959589e-05
3.78998036772517e-05
5.14858558907108e-05
7.89743610441808e-05
2.39426561384211e-05
5.87700885081558e-05
4.06093512216452e-05
4.66518409032287e-05
0.000102724890156732
1.45364745318136e-05
4.20234554064019e-05
4.42643185997215e-05
7.58118498498806e-05
4.48958447854083e-05
4.3989091262645e-05
-7.41290498213164e-06
3.16004307461185e-05
3.46573369849425e-05
0.000116865947380906
7.38312031424567e-05
4.76133853865602e-05
3.54218236222346e-05
6.66718261329687e-05
5.56019879657976e-05
7.2189480871237e-05
6.98649611798183e-05
1.34691635342893e-05
7.30647900358818e-05
8.32495617309465e-05
6.86188629552372e-05
3.31422096337912e-05
5.30389249295721e-05
9.19888512463667e-05
1.88179350022482e-06
1.47536643408405e-05
1.53270548321615e-05
2.33009811489058e-05
8.60355777737223e-05
3.52549850107003e-05
1.72909453761199e-05
7.41455512517902e-05
4.31749312929997e-05
3.97097731081083e-05
0.000115447983137071
2.71722066864594e-05
7.3593114862724e-05
6.87932643022273e-05
4.90334696460458e-05
8.41497834598168e-05
7.84637116896733e-05
0.000125550419267498
8.05723159792041e-05
5.28811967930227e-05
3.4495320758674e-05
6.55212698976209e-05
9.52836388401035e-05
6.35187729520452e-05
5.25445543321977e-05
9.23506201429784e-05
5.03689746503135e-05
7.73329183463347e-05
6.60509424101323e-05
8.10998379548632e-05
1.10530056262414e-05
0.00014987590451542
3.74475588064927e-05
3.03132603636162e-05
6.13802381468731e-05
5.2564612356337e-06
-1.31338863783924e-06
7.31810066459335e-05
2.77206562934694e-05
1.39681609480216e-05
3.98114589517316e-05
5.12315472290311e-05
4.28879798723433e-05
3.28534727426432e-05
3.86451351195151e-05
0.000112462332545476
3.05770978350885e-05
2.94350776526715e-05
1.82299080783292e-05
1.18624639576961e-06
3.88133405659496e-05
4.6998348455249e-05
7.17415806279976e-06
8.96616029369305e-06
6.01983702686287e-05
7.83717047732083e-05
5.27789562939872e-05
6.4871904496446e-05
1.02232068221361e-05
0.000140355372258219
1.72053418263302e-05
4.31909209676559e-06
7.22744335883074e-05
7.63780696216135e-05
8.27631674401485e-05
9.17891930434958e-05
6.98848664154252e-05
5.84145701241616e-05
4.32908351683023e-05
5.13105263047094e-05
3.21579189225719e-05
7.75583825775727e-05
2.7515579161774e-05
0.000105473878504194
6.55450518616137e-05
2.48724329765183e-05
5.59258529541638e-05
9.82036195158663e-05
7.01674105830044e-05
9.42338800903782e-05
7.11994680993023e-05
7.4609214184324e-05
0.000106132715030992
5.76994549811181e-05
-5.96832016203307e-06
7.07266711366953e-05
3.41992172409124e-05
1.80498306522395e-05
4.81417650219545e-05
-1.33498612256287e-05
-1.76399842012991e-05
2.76476476157364e-05
6.30254332453725e-05
3.25515588231177e-05
9.26964683955324e-06
6.59143746700024e-05
7.47730187262712e-05
0.000124212356422967
0.000105758023588361
7.54129615567532e-05
6.63958243758812e-05
3.87015792956949e-05
0.00012263954484614
6.052933006607e-05
9.11713255227411e-05
0.000112119893918419
4.49532167369877e-05
8.23027827088985e-05
5.85102614679305e-05
5.389797798669e-05
7.61864330418612e-05
9.45721332009395e-05
5.81142606425718e-05
8.46806845085877e-05
1.80363844037319e-05
1.92441869975068e-05
4.92727779997966e-05
7.37776933084584e-05
6.36292906231155e-05
8.39008941592081e-05
1.38219966707813e-05
4.35690772056956e-05
7.91414940892062e-05
3.32083415837529e-05
4.22964755804391e-05
6.90592477458668e-05
4.53958506006569e-05
8.84514803019626e-06
7.2040148419021e-05
6.85164504292319e-05
0.000101785480711594
6.72530804453472e-05
0.000151899443755477
0.000171783811685282
8.36186894156221e-05
4.98006445753458e-05
6.37916407026296e-05
5.53266706545908e-05
3.53257544781643e-05
7.69773563851704e-05
4.93806151853183e-05
4.25528374561832e-05
9.29795032769562e-05
2.75104547152663e-05
2.37088081147671e-06
0.000109153653909688
7.02886790198864e-05
7.99930519009182e-06
6.00005639631564e-05
1.86157042575391e-05
4.85051104955366e-05
8.78799679628055e-05
3.06731009565376e-05
1.07782507618335e-05
2.56101147360878e-05
3.80671823694167e-05
6.60667181368778e-05
8.47648658066854e-05
5.01717382804506e-05
-3.88520061027384e-05
2.35388795706076e-05
3.4559569909212e-05
0.000141789578532896
4.62900075418901e-05
6.93292009354637e-05
5.79563787660689e-05
1.59532141960489e-06
6.87317060428327e-05
7.96013455226568e-05
7.50759047952155e-05
7.22451850448798e-05
7.25772368657753e-05
5.22101978045477e-05
2.26154646499744e-05
9.10042475514421e-05
8.08129982421612e-05
6.75895850623239e-05
4.07434399863223e-05
1.62853443902018e-05
7.03140589533483e-05
0.00011145141564353
0.00013203784653783
2.31980299796653e-06
7.91821360746055e-05
4.76891571076727e-05
5.54635216276839e-05
6.56527212826792e-05
6.46449713059081e-06
6.74996830093381e-05
3.67082270152289e-05
2.57123346190795e-05
3.95872089289638e-05
7.63046582342442e-06
2.3396354628695e-05
1.4666241133334e-05
5.46427263016354e-05
