# Supplementary material for: Research on computational propagation and identification of mine microseismic signals based on deep learning
Source: PLoS One. 2025 Oct 22;20(10):e0334641. doi: 10.1371/journal.pone.0334641 (PMC12543183; doi:10.1371/journal.pone.0334641)
Supplement: S5 Data — (ZIP) [file pone.0334641.s005.zip › 000100800001329.xlsx_0.txt_24.txt.txt]

3.6779345973066e-05
9.80503888599157e-05
1.05185072867104e-05
7.38582270504586e-05
1.6457997131575e-05
4.70245676809865e-05
0.000127178002992309
8.44212440779462e-05
4.56760335654435e-05
5.66519738752104e-05
0.000119286164170478
3.07961303693541e-05
6.35253868059475e-05
7.34722696377332e-06
1.84493716477325e-05
8.52826637400538e-05
6.15008337409669e-05
5.09237909737512e-05
0.000108926704206013
4.66468903580645e-05
4.44382746421678e-05
9.12375114861137e-05
6.19833876411455e-05
0.000108936373813235
0.000105873191103548
6.47106254946451e-05
4.55436629912584e-05
9.76043615126374e-05
0.000145034488030559
8.32287044345745e-05
5.84303144397784e-05
1.36718486043222e-05
4.6734644185506e-05
8.13468752304168e-05
6.1099960720323e-05
-7.84927036331129e-06
1.42318453213397e-05
2.6854519531447e-05
7.61486992565552e-05
-1.66518716955204e-07
2.55620478723076e-05
6.83828144015134e-05
5.77548422739403e-05
1.6140938990523e-05
8.35450239134133e-05
2.88080015756665e-05
3.92357837142268e-05
7.16691601665513e-05
3.76905977695892e-05
7.06756996597548e-05
1.04881941896869e-05
3.87399774640659e-06
7.25420168419174e-05
9.30698582886646e-05
8.37916637022114e-05
5.31235333897804e-05
2.90820086971694e-05
9.70213123322627e-05
8.49708060763695e-05
0.00013154633699411
0.00015407549833395
0.000101697591688901
5.22493135550559e-05
5.12996694531498e-05
4.06716772129171e-05
0.000103497692665687
7.90203596656079e-05
8.15427969279006e-05
0.000101817038447985
8.4464805687629e-05
2.9164013564415e-05
1.92850641194822e-05
0.000102546037120846
1.45585556203181e-05
5.14143301140175e-05
7.54205022989649e-05
0.00010458494512875
8.84298360192525e-05
1.27654674839845e-05
3.40322658956201e-05
-2.39246380840374e-05
7.03594994796622e-05
5.28464026135122e-05
1.7872768019518e-05
0.000129632662614893
1.73362705708485e-05
4.36798955929993e-05
4.91616277616019e-05
7.23153995177152e-05
4.66780319581655e-05
4.51908252818095e-05
1.04275130714526e-05
2.1442112667839e-05
5.41682907474196e-05
9.27276198123142e-05
2.94126170246172e-05
3.43096464670592e-05
7.91158610793834e-05
5.74110513113624e-05
2.11939136239222e-05
7.3999986079451e-05
1.52776967466672e-05
6.28539538389169e-05
8.27911967196985e-05
0.000107997910488171
-1.9358694731556e-05
8.18827278433695e-05
3.58669621057639e-05
0.000119835257285856
3.90393267603435e-05
3.86655829022386e-05
5.67768781757623e-05
0.000102736369655417
5.68601252975574e-05
2.38260191597782e-05
1.81825031322671e-05
9.6725795659632e-05
7.21663271722092e-05
1.38685979717019e-05
7.03800926392095e-05
4.15035580080341e-05
4.97876596754111e-05
0.000110903833989349
9.14117292224006e-05
1.36478454407575e-05
0.000135664293237467
1.61294105278271e-05
0.000170552020637128
2.94857969115526e-05
0.000105607152740551
8.49756389825752e-05
3.61781689314561e-05
5.41083534022107e-05
6.89728239546457e-05
1.17910247667149e-05
7.61484163609539e-05
5.18275750982476e-05
-9.8207754517696e-06
5.00726262017423e-05
8.66264154500501e-05
0.00011619959281158
8.40140945442544e-05
0.000115439826065262
2.38321871208832e-05
7.35012205853749e-05
0.000107675169819771
7.5323294095441e-06
2.37621012170601e-05
2.62471718331396e-05
5.85689860211092e-05
6.41563799964729e-05
0.000177317524536159
5.23924702057926e-05
-2.06803945062556e-05
0.000105308762364409
8.59031497111225e-05
5.63620617290655e-05
3.34612056304346e-05
9.2193023917405e-05
3.3235708443939e-06
3.36963963449575e-05
-4.20575707605081e-06
5.25138126670868e-05
1.79961132846964e-05
5.37084951439399e-05
7.32361941033794e-05
0.000109258692237746
6.06182692132603e-05
5.48809698399138e-05
1.69443396044331e-05
8.00311637524148e-05
7.90896356752872e-05
4.28903701230318e-05
-3.08242685454444e-05
3.53639348777323e-05
0.00010620697411067
5.09248209381732e-05
2.11527868471361e-05
4.04829131646396e-05
5.3147539742855e-05
5.04332111333533e-05
5.65872999877694e-05
5.83450203931604e-05
5.44026121974783e-05
7.03419322634634e-05
0.000109786771580657
3.13947951225914e-05
3.77780372619984e-05
5.58984058355786e-05
3.01119235759237e-05
0.000118902135759123
0.000107059042742186
4.00141590470461e-05
9.05912100116101e-05
5.82779511830508e-05
7.57755485158031e-05
0.0001234735292238
6.30294060025235e-05
4.71387031378904e-05
2.22881910067779e-05
2.13574254993467e-05
2.16784959908363e-05
3.52676266411978e-05
0.000101901961323245
6.84481617944229e-05
6.62460037018045e-05
2.76010275330191e-05
6.65026490331516e-05
0.000104289757343237
3.19762106366173e-05
7.33645161915379e-05
1.50464666614385e-05
8.19616699453536e-05
6.66857060817684e-05
0.000119531441555264
6.19595010742712e-05
4.98521782009806e-05
7.32188514057999e-05
3.21055306540043e-06
3.87218062052703e-05
1.04686777999704e-05
7.34597252575334e-05
-5.06295404137917e-08
6.9022877491465e-05
9.6785597507322e-05
6.16545193166265e-05
1.45380728164421e-05
9.5154685904124e-05
6.47229053769239e-05
4.8189154103653e-05
7.73260247325013e-05
7.15878182204564e-05
0.000101647660820113
4.64988089716808e-05
9.35561197339224e-05
8.43964565584248e-05
7.30875370778323e-05
6.05220506143604e-05
2.97998118632912e-05
5.84089713555495e-05
1.38842688976995e-05
3.8890193307287e-05
9.11085646484832e-05
2.49884651726205e-05
6.55643557082161e-05
3.41776769812673e-05
4.63092856876441e-05
-3.13964294498244e-05
7.24026877391058e-05
9.30259161448746e-06
0.000152935327098886
2.48129371216697e-06
1.46582494304464e-05
8.60192083750679e-05
8.44589805141473e-05
7.2303303495524e-05
5.69830924686704e-05
2.21323573516801e-06
8.12703318615363e-05
0.000130414606183725
0.000110062363963003
3.99621872161814e-05
0.000120399831127942
8.51314054712616e-05
0.000101061175719328
-2.77905287830247e-06
6.41146359467734e-05
-4.36868261754265e-05
3.18379055122788e-05
9.84777848734452e-05
3.96007069561332e-05
2.98777133112442e-05
7.92237974806715e-05
1.44532283424298e-06
4.22102198853845e-05
2.87407435759208e-05
0.000111067804651425
5.90619269197304e-05
7.78661345970469e-05
1.91338797998396e-05
3.13580348085832e-05
9.19575081924972e-05
7.80744410335327e-05
7.83685447249781e-06
5.08252159665431e-05
2.86124580913996e-05
2.58201991710159e-05
8.01752940412725e-05
0.000103675262478114
7.41269389942569e-05
5.66680936418523e-05
5.25159347803448e-05
4.72522748228475e-05
6.17447155496104e-05
-7.19932386202221e-06
1.21728652361495e-05
0.000109282896032259
6.53910655579445e-05
5.72173712983764e-05
0.000110220517938113
5.57143494698133e-05
0.000135541325598713
6.43445716628545e-05
7.79192766410586e-05
-5.18859090793766e-06
-5.03540115348105e-06
7.05370184871755e-06
5.29618374732862e-05
5.54736968542272e-05
1.1775659619193e-05
9.52241768929612e-05
9.9891272514378e-05
3.7457731758311e-05
0.000107133997996801
6.50527456196219e-05
0.000107443767352119
0.000128857351070766
0.000116761416425722
2.35210483682533e-05
0.000132107723798653
4.43849610991254e-05
2.70263372110748e-05
4.32809349094649e-05
4.84093210451295e-05
5.87963375331195e-05
0.000104882865862771
2.21900140986805e-06
2.6573185777915e-05
0.000102971170431
5.68006816074582e-05
4.67833799293234e-05
4.58041718623823e-05
0.000106593123733158
4.49214173072092e-05
-5.01045414866873e-06
-6.46411622965452e-06
3.232366736977e-05
1.19884800693146e-05
3.96342914618307e-05
9.52981960329806e-05
3.10156299708301e-05
4.16979837922743e-05
8.59958870987077e-06
5.99805496115096e-05
5.30657234825915e-05
3.7287244759563e-05
2.98959261541683e-05
7.78600079816254e-05
8.11205805911582e-05
7.81245232178245e-05
8.41371059981592e-05
9.76766919793967e-05
6.78578313715606e-05
1.63325897748142e-05
9.41916202603618e-05
6.81498965644353e-05
4.95746865202047e-05
5.3869810425402e-05
0.000133805308903496
0.000154574610541476
0.000100036379474605
4.65628941661565e-05
0.000120184915084291
7.44036535415665e-05
8.86540305841346e-05
9.02263600229784e-05
9.54884927153879e-05
3.93111162837321e-05
0.000153737857678759
6.548357116619e-05
5.60093698171945e-05
3.42755796932585e-05
7.13390794536291e-05
9.78659801420886e-05
3.25109602390194e-05
4.15376917405893e-05
4.54099290409976e-05
-3.18137127326966e-05
-1.28388719648979e-05
8.70141283518908e-05
9.4838296776221e-05
7.72484345858235e-05
8.03625009095739e-05
0.000101599106276447
2.79222472413309e-06
8.80049930918286e-05
1.15017087320183e-05
6.47654385454137e-06
3.49995631353722e-05
9.07261190335411e-05
2.98477491702824e-05
4.1454767330419e-05
6.38704953400304e-05
6.78005838961799e-05
5.38105418632525e-05
0.000118991026571761
4.13540337589431e-05
4.65222246604293e-05
8.02219340166916e-05
2.8007769029532e-05
2.39969966978875e-05
6.21204910720542e-05
5.48731973383914e-05
3.33521270212464e-05
9.22202892547055e-06
6.69121899750443e-05
9.82582473958684e-05
6.68743723727347e-05
1.07497151844688e-05
1.12901654062301e-05
6.86143717728254e-05
4.53658218296354e-05
8.39336840354252e-05
8.90629622168216e-05
7.18691163305938e-05
8.44705283946762e-05
5.34781954099422e-05
5.59854642596959e-05
2.87189477978865e-05
4.23510264938875e-05
-2.88547992308666e-06
0.000102746379193563
4.99243996735187e-05
0.000113771659014406
7.71026195254832e-05
5.89767200729693e-05
3.45844395476149e-05
3.34561017411424e-05
9.87975285827334e-05
6.45204677854704e-05
3.50203994406283e-05
8.41008771268317e-05
3.39785771147778e-05
7.52414127196127e-05
5.99066706429284e-05
3.00834992762473e-05
6.07641285682676e-05
3.29982024497394e-05
5.77738230731979e-05
0.000114679376129085
0.000143661380378621
6.56765000968013e-05
8.68847338407589e-05
6.35134784249199e-05
7.81365133798559e-05
6.15815054858008e-05
0.0001313130015999
8.36714180663392e-05
7.39500387898e-05
9.5529971499042e-05
5.68441932638282e-05
5.75164694049447e-05
9.55048088663597e-05
7.97882109256769e-06
4.04549816432226e-05
6.62274526333625e-05
7.56121598865064e-05
-2.45495026285045e-06
5.08820466033715e-05
9.31951760948769e-05
6.78837295931921e-05
5.71164705292501e-05
1.85535095843673e-06
5.43350022834592e-05
9.50408724173803e-05
5.08626310255571e-05
1.84449197185904e-05
2.54500788191258e-05
8.44632673980131e-05
2.74733751517106e-05
5.95383811156748e-05
9.24032876295846e-05
1.68860729934048e-05
0.000100263237095535
5.73088587705793e-05
4.85203979254211e-05
5.97519921096604e-05
4.02086122312431e-05
8.50903018849452e-05
4.09920476828845e-05
8.80814302777887e-05
-1.0812799219515e-05
1.02180825535079e-05
5.7119291908254e-05
7.48691753054432e-05
7.15019227525226e-05
0.000108451363267408
0.00010090524751957
5.73900576062531e-05
7.78968303547408e-05
4.40738693693421e-05
6.91273426904372e-05
8.1982492540394e-05
0.000119551052586662
8.37533096773867e-05
0.000108677575196036
9.32422783869025e-05
9.83020798747608e-05
0.000133644869560646
4.12465599390125e-05
1.42027293166105e-05
8.83561110923009e-05
8.970573839331e-05
6.06006488895949e-05
5.87714368028215e-05
0.000104276097314456
1.96052979530903e-05
4.52477745002981e-05
3.38386614297696e-05
8.4313416722117e-05
5.38353274379316e-05
2.50960593789494e-05
1.45613433565473e-05
6.01696920328225e-05
8.67550102579981e-05
8.71391671878311e-05
1.71351861140438e-05
6.52006661870139e-05
5.89193117623141e-05
5.29389632911165e-05
2.02534390566721e-05
3.288938018517e-05
3.43360796999932e-05
3.48957557701933e-05
3.32776040283268e-05
7.37481208524597e-05
7.11364981243488e-05
6.47573085209331e-05
6.62506393616749e-05
2.25460573962229e-06
6.19049687152986e-05
0.000101648370794632
5.16765806895105e-05
2.77326429225883e-05
5.91275298754232e-05
8.13916654444611e-05
0.000150720487404547
2.08537664654928e-05
2.78898028296839e-05
1.69823845797379e-05
5.17037510249843e-05
1.55956658640645e-05
7.30430398308753e-05
4.83375612075594e-05
8.18204261415014e-05
8.19683245045551e-05
0.000149976348618039
7.19363857139644e-05
-1.21948921140059e-06
3.36223105535813e-05
2.98785397787246e-05
4.82735841875854e-05
3.53389406442916e-05
1.17497765212862e-05
1.87244645244639e-05
0.000135301222434603
7.87178288259573e-05
5.21862978613933e-05
7.12484197880417e-05
9.24597780493207e-06
4.04887011739797e-05
8.61760851134904e-05
4.03703437090946e-05
4.48506601150346e-05
5.87212940063771e-05
2.69252988557542e-05
5.78751632728327e-05
2.53344038289543e-05
1.98558146821609e-05
1.11392204576661e-05
7.12921252986519e-05
6.27539836862827e-05
-1.67131155124398e-05
6.43221488415709e-05
-1.51480756809017e-05
0.000115020222866408
5.04906774770992e-05
8.07025759255104e-05
6.04977331219406e-05
2.32743772270696e-05
5.27832495532864e-05
5.73382644937814e-05
7.96768404386298e-05
2.50696044453854e-05
3.44457751870977e-05
4.39117601738115e-05
9.26667389728151e-06
9.57367721930714e-05
9.36734939697144e-05
6.03657357071229e-05
5.59047454630372e-05
7.69069047763372e-05
2.50396939218393e-05
5.65632538226436e-05
0.000116884581148706
9.67555715673563e-05
6.68883963467101e-05
2.21120242424729e-05
2.89475411342943e-05
6.26399945156092e-05
7.81351450497932e-05
9.27679711646608e-05
3.47681186126363e-05
5.38298225151671e-05
6.00812679748937e-05
7.57190820087629e-06
7.30811742074116e-05
0.000125073348258884
2.66296935335057e-05
7.18769419526588e-05
0.000149601095663851
7.65710408976346e-05
2.61508068166005e-05
1.9411532859842e-05
4.22140427565387e-05
3.87840649031531e-05
6.2857048701402e-05
3.5739505148779e-05
4.28032953960058e-05
4.86132690644031e-05
1.76449393062647e-05
5.94397923986395e-05
4.53002083374172e-05
-1.27485512209793e-06
8.40920303017526e-05
7.49807095457617e-06
6.926788047404e-05
8.42316815977125e-05
7.5543357740773e-05
3.86927326550831e-05
6.64936232487324e-05
0.000137501717396874
9.37826018625758e-05
6.41555677826107e-05
6.91316399900295e-05
3.63193094546309e-05
0.000104226071318534
7.87067966900729e-05
2.56174749028707e-05
8.90175101843892e-06
9.50501522582562e-05
6.62120750699542e-05
9.32209948833574e-05
2.91731326822868e-05
5.02583098552059e-05
7.7404752635446e-05
3.81199378326159e-05
4.9800980543144e-05
7.9764198135299e-05
5.81797620136928e-05
1.65408567722141e-05
3.73170941174064e-05
6.30524809214976e-05
6.02361411640135e-05
9.31449642895226e-05
9.68320035338153e-05
4.05524037704967e-05
2.91587392017027e-05
5.84350857209754e-05
2.86674273122472e-05
9.44789535442005e-05
3.68202451757207e-05
8.42526400743681e-05
3.80171153671426e-05
8.37818072649255e-05
4.08416089620331e-05
1.37074000243807e-05
9.06675713698817e-05
7.25896331949006e-05
8.37986483846541e-05
0.000120142070771132
8.26457668958061e-05
6.86878056301341e-05
6.62041362299205e-05
5.56523348443064e-05
6.67719318163905e-05
7.85151144833761e-05
6.90969529940522e-05
1.72075870531226e-05
4.76011612746406e-05
6.75052339447798e-05
0.000126326605673966
0.000118242034834302
0.000113939082036625
0.000125061706173445
9.74365580677175e-05
0.000101080848722556
5.72053102570367e-05
9.47800633326181e-05
7.22445337671447e-05
6.84418191333346e-05
2.12073753281866e-05
7.17545162448799e-05
8.55287713789441e-05
7.28548288910692e-05
-2.4398464502626e-05
4.82588926256224e-05
6.31817501070691e-05
7.27381271682053e-05
5.58714124624537e-05
5.46476183184899e-05
3.25877201018531e-05
1.73373625325519e-05
8.48016419393454e-05
6.69466114982268e-05
8.5927852689485e-05
6.99245841798896e-05
4.70375742873406e-05
6.55609127798397e-05
8.84553878197344e-05
5.71633645526045e-05
5.81361540424174e-05
8.53621323649323e-05
1.15586699638218e-05
9.23109649025502e-05
7.32840189884432e-05
0.000109348413580263
3.06311315631859e-05
4.70918291308754e-05
5.32766081057535e-06
4.14316523027448e-05
7.51470859089889e-05
5.15505068344449e-05
4.63678454560713e-05
3.69976680135304e-05
3.4470705156701e-05
0.000108817543327585
2.83204456458265e-05
8.07705485654853e-06
8.03444503138969e-05
7.53239341857939e-05
6.82315402296235e-05
2.3954523577208e-05
3.15398471496056e-05
3.84372619773201e-05
7.66860612409485e-05
9.1898986890461e-05
2.2513377126629e-05
2.93047489507472e-05
5.17979759069948e-05
4.25373128348732e-05
4.23133133004436e-05
6.51073221134887e-05
0.000113641033725605
6.57403191536538e-05
0.000135113539893776
8.6471362323618e-05
4.63004321877077e-05
1.96114959900998e-05
7.94546447128082e-05
8.046993321778e-06
1.24799809236474e-05
0.000109578044163221
6.30514772967346e-06
8.60491089183309e-05
2.27551360374227e-05
1.9282967490064e-05
6.19728597444613e-05
2.93894641348605e-05
5.17693372509081e-05
0.000107519504959476
7.10056982648395e-05
0.00011810587229601
4.82880293932449e-05
7.75552231745581e-05
6.75612428513585e-05
0.000135667822341505
2.39027227376997e-06
6.59574892922615e-05
3.49105692400212e-05
3.28216191708949e-05
3.69701719348697e-05
4.62962810772465e-05
7.64640913307103e-05
4.99948314643469e-05
6.68751549746042e-05
3.72843981092212e-05
4.09586464714047e-05
3.8649467423481e-05
4.39969646287727e-05
6.73060982922333e-05
5.98673347914387e-05
3.46974742894867e-05
6.47235830613817e-05
5.33425342065273e-05
8.61392251876678e-05
8.03825304683083e-05
4.2207316082712e-05
3.33286646950764e-05
4.36793056248812e-05
-1.0998981869145e-06
7.58514430286366e-05
5.6144403512402e-05
6.59477348900549e-05
-5.97854411958496e-06
8.04659656759426e-05
2.71305020200443e-05
5.73349707429941e-05
3.53519153719776e-05
4.32751753774404e-05
6.64412503342673e-05
4.09000710125434e-05
2.51058516164612e-05
2.45301242302739e-05
3.28608555595655e-05
5.83539501965594e-05
8.00480315402411e-05
4.76267079019374e-05
7.31256671842277e-05
2.78205189760793e-05
0.000102415201858023
8.98625216463124e-05
0.000114279674902239
8.19733651282081e-05
3.53414475281884e-05
7.76668653535936e-05
5.08340041615763e-05
7.64940112943513e-05
4.32649445554969e-05
7.14318960989775e-05
7.91296329853957e-05
4.17038971629852e-05
4.4060845584999e-05
4.41008461269889e-05
8.0548361149099e-05
6.90212516405874e-05
5.68313084177486e-05
5.75924450700453e-05
0.000112460997314681
6.81720550371998e-05
5.20237365028771e-05
7.29291042178946e-05
8.70125951431625e-05
6.27260852007675e-05
5.85694520666371e-05
3.12932325464538e-05
0.000116404709179433
9.90636091021248e-05
5.65246034880362e-05
5.36053496100134e-05
-4.08170012017261e-06
5.78485271103177e-05
7.73065829417549e-05
6.91567920808429e-05
4.41264807446546e-05
1.03651740913588e-05
1.86146508193972e-05
1.96698561243323e-05
4.28712280739839e-05
1.43239823380645e-05
-6.11261258776884e-06
3.22035188863144e-05
3.09199234931374e-05
9.70081978887412e-05
3.49220778346229e-05
7.33632294151303e-05
6.07601544194083e-05
3.87459156890453e-05
3.26773922372358e-05
3.34945772275909e-05
-3.75148178568186e-06
8.23379109865096e-05
3.5277052013786e-06
5.43416160154664e-05
4.22535046911633e-05
0.000100453371554434
4.22481908714228e-05
9.21482400069554e-05
9.20313882642317e-05
4.17049727525677e-05
6.57708092398805e-05
9.89173106736229e-05
1.92500903570734e-05
4.49914661006098e-05
4.97109532737654e-05
1.60743989506728e-05
8.12521242681754e-05
8.39359551763139e-05
5.22201326255117e-05
5.9939559988219e-05
0.000110303249995429
5.1308893726398e-05
0.000102853372272045
5.18014997251156e-05
2.66788834909449e-05
2.80678620149109e-05
-3.08195792828446e-05
4.11236942311729e-05
8.08118510008491e-05
4.05933946253534e-05
1.32664704476459e-05
4.24423760619268e-05
7.09537238590656e-05
4.31668279689342e-05
4.69684995054338e-05
2.66609077643005e-05
1.43958289241956e-05
4.48177451684918e-05
0.000119488604359649
0.000116379798134305
1.53884891660552e-05
4.93060078929655e-05
1.84376377182232e-05
8.03169284043905e-05
7.21626104912836e-05
6.78300038972659e-06
5.75938848838846e-05
2.60318494279232e-05
2.46513770254871e-05
2.33088918335311e-05
6.31769284900698e-05
2.46044979976205e-05
7.29751534180776e-06
5.4662203611075e-05
0.000113255598593072
1.35126433450577e-05
7.24411777843828e-05
0.000113917884586404
8.08612414401994e-05
2.30298340893411e-05
7.23292361053056e-05
9.04664883528832e-05
0.000111851156125235
8.9194021883759e-05
8.17601194075733e-05
9.36821428534881e-05
0.00011407287729388
2.68767669865216e-05
8.36962264879002e-05
4.88672196130355e-05
7.05740132031696e-05
2.80004110387467e-05
5.2367710615646e-05
-2.36859467566968e-06
5.69704494050663e-05
3.92743347990869e-05
8.48987948451733e-06
2.9341183194581e-05
0.000100785758095855
5.77085537393306e-05
1.32714167147933e-05
3.40634394722806e-05
0.000111859608166511
6.87659502455039e-05
-3.34596993842708e-07
2.79209068906305e-05
5.50120926797422e-05
8.49397208371413e-05
6.32733740972525e-05
3.2503650079346e-05
7.87783031603736e-05
3.11841954587962e-05
2.91591376889399e-05
0.000119541386908677
-5.2206276096803e-06
7.06318618828383e-05
6.32994767571247e-05
9.16451950242908e-05
0.000108776478629642
3.65657694438686e-05
5.17410356881454e-05
9.66297859530816e-05
6.9241145947441e-05
6.80189580770392e-05
6.50452654248114e-05
5.48200489099352e-05
6.14169924633125e-05
0.000111810622937135
0.000123029728298688
7.01941473120254e-05
8.44765150539828e-05
7.13498196013153e-05
2.74431650299662e-05
7.74550390370834e-05
0.000107848057774934
-1.84933698915769e-05
2.47366528154772e-05
7.79182702671771e-05
0.00010654603606634
9.05377433609771e-05
1.57245301676496e-05
2.16832177867713e-05
6.85800246233792e-05
5.56148007750256e-05
1.00057934725057e-05
3.63594615381447e-05
1.3769554793923e-05
7.60381106440351e-05
4.89108686127926e-05
4.14456433978273e-05
2.76047506989281e-05
5.71586006535681e-05
8.92545789351496e-05
6.8693168206648e-05
3.38352256622013e-05
5.0383026279034e-05
5.10711045266691e-05
5.51352857657926e-05
3.24467180742107e-05
4.29787578061813e-05
7.06808970648602e-05
5.23743753649052e-05
5.63855533087918e-05
0.000114500826832928
9.43284066750766e-05
6.14297902660685e-05
8.03673525309894e-05
5.05343781401535e-05
4.67873858347321e-05
7.26971798887248e-05
7.51712419168391e-05
9.69530416426701e-05
3.14964603067838e-05
8.18719497840836e-05
4.30520124334188e-05
5.00078971731031e-05
5.44745353210086e-05
0.000147706358480779
7.75706570327722e-05
4.14252443080771e-05
6.79172414130118e-05
3.87964928881223e-05
1.43479086246556e-05
4.1516476532712e-05
3.54095085358183e-05
2.61661008566283e-05
2.27035961747788e-05
7.09204981456155e-05
6.94862431156281e-05
6.67642571140562e-06
5.22351900788521e-05
5.63828738325405e-05
4.14810477917644e-05
3.34177866704618e-05
-1.4114285001151e-05
5.08333614119049e-05
2.94336348852223e-05
6.40476268928432e-05
7.67439804726012e-05
9.25329170378398e-05
0.000114192268320947
0.00012981842946194
6.13133492005981e-05
0.000104638763286603
5.81888603807186e-05
6.43159167059149e-05
5.50694700317054e-05
9.9926247698899e-05
6.03771664970577e-05
5.83938208236383e-05
7.53844516998913e-05
8.15667253898872e-05
6.00318664850761e-05
6.13244989796938e-05
0.000103332001894173
6.01325424108066e-05
2.52924963503424e-05
3.13000983353035e-05
2.70639906108051e-05
9.48178370952749e-06
7.16804857711593e-05
6.29165890893541e-05
1.1786485654178e-05
-3.38461564929859e-05
9.82930329995601e-05
5.19671520936733e-05
1.17919049920988e-05
4.38657498322209e-05
3.11307351414926e-05
5.28943260079134e-05
5.18281288911788e-05
5.25556041727485e-05
9.3131468125133e-05
6.46053893249418e-05
7.79308893634899e-05
0.000127995468391122
1.59260569044393e-05
5.21714418209031e-05
5.27363928631591e-05
3.73016294760891e-05
0.000101999573301032
0.000140614412058499
7.65389015799598e-05
0.000114723996717779
1.8753926835696e-05
6.26991309143274e-05
4.15423431197439e-05
4.92471981383031e-05
9.63877243177989e-05
7.74005929524134e-05
4.93196863224547e-05
6.15264535554349e-05
5.95350172648583e-05
8.72748074255062e-05
4.97083828887533e-05
6.59792698082077e-05
8.58010541098881e-05
6.34445570650477e-05
6.03338770800445e-05
2.87404545353487e-05
8.45603051255697e-05
9.06884639995628e-05
2.45747228403413e-05
4.99166047422111e-05
-1.05617787199656e-05
-3.45186295901125e-05
4.62714113534148e-05
8.07164930150281e-05
6.41618715998415e-05
-2.87115218160915e-06
7.48002509164317e-05
1.35297435614587e-05
4.93168172838286e-05
7.47637761604043e-05
8.8745351449586e-05
6.48610188901208e-05
6.65948127247806e-05
5.68662386475271e-05
0.000119789613407409
5.54644708363488e-05
1.11266629380238e-05
0.000109942567669665
7.38369431144817e-05
7.597545240562e-05
4.4791434524271e-05
6.52447970836087e-05
6.06712960359744e-05
6.75045710939172e-06
1.35076052245896e-05
8.32471617760204e-05
5.03252033324562e-05
6.60168016363283e-05
6.70200286044908e-05
1.69203526285503e-05
6.85443580319297e-05
9.05590758465916e-05
0.000112475582221305
4.10590323176216e-05
9.07016643887323e-05
9.13514816961884e-05
3.32661275886741e-05
6.90336150838013e-05
0.000101755454439001
3.71266563064252e-05
-7.97899595071564e-07
4.85765708212519e-05
-3.5257327602069e-05
4.42058307459572e-06
3.0683274729591e-05
2.72190639065668e-05
1.13777190595329e-05
7.53742489643051e-05
1.88740878275316e-05
1.20117764492048e-05
8.15102989705377e-05
6.63809107328686e-05
6.82196934803375e-05
7.58693624323335e-05
1.26378182881894e-05
7.00166386437469e-05
4.24711433037105e-05
6.378683588734e-05
5.49881298733734e-05
3.64060999914503e-06
5.51972932496662e-05
8.37406487145744e-05
7.27830109611519e-05
4.5897512173715e-05
7.69798505187055e-05
8.32363818001764e-05
7.79661360390582e-05
9.83068164555532e-05
5.03446042046773e-05
9.39376846935108e-05
9.27112911343819e-05
0.000113443296887764
2.61759311224872e-05
9.17611851735146e-05
0.000127118029662197
3.052179375545e-05
4.45495291522992e-05
4.71384799627001e-05
4.74979115307373e-05
9.03377758672865e-05
7.28476296926464e-05
4.94261202794253e-05
7.31962448677871e-05
0.000112242098588738
0.000105574688285923
1.63204727219492e-05
4.55331736952807e-05
6.04390903158021e-06
0.000108547212096316
6.52545477897081e-05
3.5045106197703e-05
2.57150842255381e-05
3.77896925174797e-05
8.72728303802983e-05
5.01555569304681e-05
5.53751162085649e-05
3.37136768650021e-05
-2.50693139709602e-05
1.94021707361554e-05
6.91752739783524e-05
7.82195146116757e-05
2.37265081457988e-05
9.48626628134645e-05
3.68716757502698e-05
0.000104788447464417
5.83906827019069e-05
9.24897329160096e-05
5.63499383973533e-05
6.42712611949305e-05
3.6290053283024e-05
8.99170282684033e-05
-9.19941436127463e-06
0.000102392319197266
0.000103774357523019
6.34231345540206e-05
9.20179889477905e-05
6.27306807418731e-05
0.000146508731476282
4.22615779310641e-05
2.60396859272142e-05
1.4516700043973e-05
0.000117129761731449
1.37694938596378e-05
1.55325494921497e-05
4.43602607165753e-05
5.55335026014429e-05
3.42476010490717e-05
7.40920417113301e-05
4.48310650863717e-05
5.86839096222457e-05
4.57906795274225e-05
8.74946933484892e-05
7.25048606277532e-05
8.05855631520408e-05
5.07547581268409e-05
4.04924706294765e-05
5.01967260121931e-05
3.09464625236494e-05
-9.7382799760209e-06
6.12685937649086e-05
5.75601060298467e-05
0.000117056976395089
0.000136392054349052
0.000108846631594039
6.33287339817422e-05
4.60169911583623e-05
6.77988185245377e-05
2.123913394667e-05
7.39169630953128e-05
0.000111992896654962
-1.95356696096362e-05
8.13020039794704e-05
1.96945971618267e-05
5.56655273835875e-05
5.69372032761673e-05
7.99957836123532e-05
6.28446680795898e-05
4.09851262941729e-05
9.51209724160451e-05
5.34212950975477e-05
3.79265310317488e-05
0.000112178429017594
2.0798259679468e-05
6.52489463967158e-05
7.91352250152665e-05
7.59696303433749e-05
6.27949130974177e-05
6.2216550407111e-05
8.59258001605094e-05
9.23483117167703e-06
7.33221975783346e-05
5.92882504670493e-05
4.7056349579279e-05
6.35262823121984e-05
7.40759436643081e-05
9.38329982723364e-05
2.53783383163011e-05
8.62670976519231e-06
7.68850423744671e-05
7.80271106778732e-05
0.000106169265809482
6.81422589159468e-05
-7.80595500633208e-06
5.89744682541496e-05
2.19488614696525e-06
2.49776662258675e-05
2.83847879150886e-06
5.63579870422978e-05
2.80973093499277e-05
5.82097358136337e-05
5.8362140429766e-05
2.062687257644e-05
0.000126827720722312
6.56128221588391e-05
0.000122338497355598
1.84638022711801e-05
4.99266709559011e-05
5.77967142092575e-05
7.05813075411247e-05
9.90742356802366e-05
0.000132419537146154
6.19911396332672e-05
3.02679224996436e-05
4.81353739124222e-05
8.00651592826181e-05
9.79259150718246e-05
3.02593202428531e-06
6.76468411084552e-05
7.3940376796375e-05
7.8711004538333e-05
7.41404538859983e-05
3.14257278535877e-05
0.000102012329166353
8.04036063830858e-05
9.34250679057283e-05
4.55298539573445e-05
4.34328727310913e-05
0.000103859734502631
3.85292025948175e-05
7.29228825993739e-06
-2.25610571422502e-05
4.07105258390589e-05
5.07116155853884e-05
4.7222300704637e-05
-1.84094733378114e-05
7.90778398025913e-05
2.17571629725356e-05
5.47379146576354e-05
3.21677878322782e-05
7.53557652759049e-05
1.26959021240713e-05
1.55265890108031e-05
7.05394360685871e-05
8.11242214786524e-05
6.40381855597273e-05
6.99409453237273e-05
0.000138337033712111
6.43637631632141e-05
0.000112492754787041
4.65313509577063e-05
3.82995447866268e-05
9.07257195673037e-05
7.20477557451837e-05
0.000131514219619566
5.28926016916255e-05
0.000124848699524187
8.34372665753058e-05
0.000110118886627568
-2.56818698616512e-05
8.74961435002618e-05
3.45248794623918e-05
2.1331347806769e-05
2.64083443331962e-05
0.0001017284292334
4.35151038743623e-05
8.32507867905158e-05
7.63266719988289e-05
5.65986603511354e-05
6.22373035194506e-07
0.00011767194292934
3.85136153841154e-05
6.41453257438159e-05
9.69799385457793e-05
2.38224017826127e-05
7.26233497003256e-05
1.11608026869408e-05
2.84963699565362e-05
4.99191536751655e-05
4.31404034849463e-05
5.73541600744593e-05
7.98044876635494e-05
1.87998956943987e-05
0.000138465341674122
-1.41292954414811e-06
5.44644928382576e-05
8.11017830358867e-05
3.54177087731756e-05
1.20304647707065e-05
4.06920047182288e-05
4.88796892089213e-06
3.34139556571999e-05
2.58703213270697e-05
3.14262206528156e-05
5.94861606016493e-05
3.31018982144492e-05
1.47968957057333e-05
4.22028577009995e-05
3.86216611721913e-05
7.38958517058353e-05
7.07420255906608e-05
5.61179970809248e-05
7.18904482723455e-05
3.91327180495944e-05
5.89019423958702e-05
9.10276820706769e-05
7.93573974743309e-05
2.99234939522942e-05
4.95154467302108e-05
8.30778609661874e-05
3.22660959402326e-05
6.97332249584472e-05
9.59438646344532e-05
5.56371653918741e-05
1.75916377383434e-05
7.72040676232205e-05
0.000104202150601651
6.48587817903286e-06
9.25831211263176e-05
0.000124749400713252
-3.50609197986951e-05
7.84661782577922e-05
3.4481450462811e-05
4.94044526577907e-05
7.00524913582011e-05
6.00286782330705e-05
7.51807614878592e-05
6.04826242892224e-06
4.09599922913314e-05
6.46134616870546e-05
8.2963764007143e-05
4.42364568170439e-05
1.99954942588246e-05
0.000103815581263559
8.98665867761449e-05
6.64446887858108e-05
3.90172093539377e-05
0.000107486167658674
8.12843640591824e-05
0.000124103801682773
9.15414149924258e-05
2.13121661694981e-05
9.00460006368122e-05
3.72893562890614e-05
6.62809722711147e-05
0.000113572289110494
0.000115633881294518
-2.01736838724341e-05
8.74166584571871e-05
7.54617898171858e-05
1.84406159075276e-05
5.02356257525826e-05
7.55898782553326e-05
0.00010699524672354
4.67059941131731e-05
1.60795313467196e-05
4.89746733044774e-05
4.34477172967535e-05
7.50038443558314e-05
8.7179573094187e-06
5.31954070756135e-05
5.83208440735114e-05
3.54808910345018e-05
5.74887012105421e-05
4.94801418007748e-05
4.92109703653572e-05
1.6313666733533e-05
7.47926345442986e-05
5.66231756652693e-05
5.73911087236951e-05
6.31385688391247e-05
4.83309023903511e-05
3.45445177481031e-05
1.43467651353276e-05
5.83763637670959e-05
3.00945023313295e-05
6.61693986178654e-05
6.46568334928293e-05
4.00053000811772e-05
-9.22996785782977e-06
4.21523017597936e-05
7.29128787127765e-05
4.77759374319312e-05
0.000100130654740961
6.37729069703631e-05
8.49133293837695e-05
1.99195531608896e-05
2.73757506069574e-06
6.82594511750765e-05
3.28267285869738e-05
3.33180844085322e-05
9.85881291827131e-07
2.54838533925865e-05
2.00313730245235e-05
7.84471681743454e-05
4.19696346546894e-06
8.03041894419681e-05
0.000109904630773529
1.54322909090186e-05
6.53135330404676e-05
7.70965410827731e-05
6.30830924789282e-05
9.60425021433053e-05
0.000128756573571368
5.10733265331497e-05
8.53284619768111e-05
6.24975377868277e-05
9.50103338170208e-05
5.65691347333273e-06
0.000110858263640609
5.406146813113e-05
6.58794473173846e-05
1.99147216000961e-05
6.58053277310017e-05
6.8696577125964e-05
6.41816530269005e-05
4.14625223599146e-05
9.99291127632828e-05
8.21182514081831e-05
2.00084455059888e-05
6.77456376311847e-05
9.03830126600107e-05
1.92139141254446e-05
8.58183995460124e-05
5.18137596794755e-05
1.38510356697764e-05
9.95084142283827e-05
8.43927807702288e-05
7.0684594091439e-05
-8.39607049930961e-06
4.36091463913844e-05
0.000105363430167514
7.10812119377422e-05
0.000119941381642744
4.32368052136496e-05
7.55933700587233e-05
0.000136711655524771
2.88336150397072e-05
4.07989358186813e-05
4.19916833307815e-06
0.000112345833567566
7.64258081429242e-05
9.92700445804527e-05
6.91718589633678e-05
3.14553305755855e-05
8.30678788238076e-06
8.92829937796007e-05
9.46420097392807e-05
7.94734919614163e-05
0.000128452781942819
6.37277621549349e-05
0.000106543767181071
6.53395458791151e-05
2.71694544388849e-05
5.81558950654538e-05
0.000106504958231737
5.23187351329129e-05
8.30830582871714e-05
4.44264514617162e-05
7.73912449474446e-06
3.05578261189196e-05
7.4174770548544e-05
2.51354964025191e-05
6.5727201722219e-05
3.69439433069944e-05
8.04714557857587e-05
9.31926241806797e-05
4.25847552953197e-05
-3.62753119193097e-06
8.11680598363638e-05
5.63379411505714e-05
4.40433780385845e-05
4.71586887302194e-06
9.48109332661703e-05
8.49945223422367e-05
-2.74370311019914e-06
6.38258136059251e-05
7.88303285061578e-05
3.11532585457903e-05
7.15486360800638e-05
9.46091094353956e-05
0.000124907587804857
6.27139688065387e-05
-2.42185493198887e-07
4.77831422686859e-05
-1.48101236302462e-05
9.1742659775193e-05
6.87140902056979e-05
2.42702617855478e-05
3.21516060105509e-05
7.37716800022346e-05
9.40034195525317e-05
8.36951740911724e-05
1.20000508121622e-05
8.7070540374474e-05
0.000107588041372538
5.1540082590893e-05
3.44752107059114e-06
5.05804335547083e-05
7.23731826433157e-05
7.12864474351271e-05
0.000113114936737538
2.01368618341856e-05
8.54647876935707e-05
8.35444320801172e-05
3.41604361220316e-05
6.11512206126567e-05
6.59626631336173e-05
7.17776321168009e-05
7.26073173723379e-05
5.33704845169956e-05
8.39652557249454e-05
3.22070606011125e-05
-5.38759694963963e-06
5.71063750383925e-05
1.49752369691465e-05
7.72811212549011e-05
7.03479137560933e-05
2.40240421652703e-05
2.62447245284782e-05
8.22164418405989e-05
7.07168100294775e-05
5.47547866192702e-05
4.15412951156429e-05
0.000129808114008445
5.15527820799933e-05
-5.17252486609781e-05
7.21042871280813e-05
3.86189916888403e-05
1.76678690039999e-05
0.000130926057046767
-1.41613207085175e-06
5.00613508175797e-05
9.09262632636414e-05
1.66140085568785e-05
3.44490719343874e-05
9.37274323649608e-05
7.61901835491013e-06
4.75893654141917e-05
8.58496937340103e-05
9.18920868931532e-05
9.21531873199124e-05
4.39935008057578e-05
7.88831841974885e-05
5.79499595575723e-05
6.06372694963864e-05
3.01135700889007e-05
2.08593136567355e-06
2.49383750714662e-05
5.73729950706548e-05
6.94376831255358e-05
4.17621537613357e-05
6.43928204612536e-05
7.63092704206129e-05
0.000105869154235203
6.92555520805971e-05
4.41433140233176e-05
9.22595060750546e-05
6.40596401706037e-05
3.26490733290743e-05
6.42784724172051e-05
5.02309517688922e-05
4.2292524383495e-05
9.20552937336315e-05
8.62454979077995e-05
9.83514039739747e-05
4.01710652662399e-05
9.62936522375487e-05
2.43883050471e-05
8.21127798720182e-05
8.98762019636547e-05
9.49039483323336e-05
9.4831044073402e-05
4.50168255082231e-05
3.16974585435362e-05
4.84729964581092e-05
3.70955277756522e-05
8.37643416698764e-05
1.04716010773288e-05
2.94314823096625e-05
6.95130187572041e-05
1.57880177024739e-05
3.90804837966453e-05
8.60325252952298e-05
5.27318951366025e-05
7.38721915488066e-05
3.75013354036823e-05
7.13650728371662e-05
4.47004180044324e-05
6.97821453768624e-05
0.000105453326260923
3.37486000693265e-05
5.33603083875045e-05
2.6971524248125e-05
-8.39023852355945e-06
5.22823423035365e-05
4.09750447134347e-05
4.3484090481828e-05
8.54717851351637e-05
8.72677921770428e-05
2.49849825500375e-05
7.70770842598678e-05
0.000114551893238385
3.90622062516622e-05
3.39879310400731e-05
1.62844056811633e-05
9.73071582317531e-05
2.45350386749553e-05
0.000109238563379281
4.96613661410856e-05
2.90008245648123e-05
4.82288464812617e-05
-1.04025392824096e-06
3.14443504016454e-05
4.51581215663124e-05
8.1968187151448e-05
9.81878419733077e-05
8.26674295272703e-06
6.80723489107972e-05
3.14781815684752e-05
6.19515413491895e-05
3.12974822963528e-05
2.3184745025617e-05
9.37229186402589e-06
1.20055126630169e-05
6.61395263286963e-05
0.000128869695962087
8.17977204451933e-05
8.96027100419804e-05
3.49263635771299e-05
0.000100143185847606
8.27067735470152e-05
5.41327303302293e-05
5.60417962725509e-05
0.000113240453417227
6.31477434595773e-05
0.000122052549605559
6.71565266599107e-05
4.13754579387853e-05
6.05957765746274e-05
5.88816059026683e-05
6.14673923299506e-06
6.67980929355101e-05
5.14140458695174e-05
0.00011189635650328
8.70225927135592e-05
3.17821356363905e-05
7.3884348494658e-05
2.75024907560763e-05
6.41838438640665e-05
4.22055545568739e-05
6.67485111335181e-05
5.93544385736445e-05
7.62360493905924e-05
3.03733319054866e-05
8.05166550286741e-05
3.53805808405644e-05
0.000114350246945556
-3.06480141087113e-05
4.26671913962462e-05
4.24080231315423e-05
8.34617721774048e-05
0.000127771710584954
1.08241101263545e-06
4.92445814762729e-05
7.546765497583e-05
0.000110514751827496
3.59623489716731e-05
9.58120072375111e-05
3.77720396544278e-05
2.68365276282433e-05
4.06600195334345e-05
8.09909966586085e-05
5.3711558690257e-05
-4.44487388653306e-07
6.72356795986251e-05
0.000106201504041864
7.81632580362099e-05
6.5891815573958e-05
8.34290716033491e-05
4.40823510063901e-05
2.54691646775676e-05
4.75474067329509e-05
6.2909202385478e-05
5.39327452927681e-05
5.79472433949388e-05
2.67974098944045e-05
3.24547970657514e-05
3.54367968092679e-05
4.65368646210919e-05
1.13879765701161e-06
0.000122407850218936
8.20822667510606e-05
0.000117987380523788
9.6710778251425e-05
7.73419261981128e-05
4.08838690055083e-05
7.6161683171289e-05
-3.24028522172784e-05
4.82984066530681e-05
-1.07409969799036e-05
6.44956508632512e-05
6.79795877067228e-05
3.68015369469317e-05
1.06638482623617e-05
0.000100722951016238
4.37342514745064e-05
5.19778876995484e-05
1.90386073048016e-05
-1.8247080852004e-05
6.77195429811011e-05
4.69495453514638e-05
7.49169821950367e-05
5.05385689498143e-05
3.70471099829165e-05
2.14462211184335e-05
6.22207228600337e-05
9.97180705774714e-05
2.75711824902468e-05
6.1486226504376e-05
7.40960578661243e-05
9.56234945396326e-05
4.06410050219399e-05
7.05898805876345e-05
4.24000400348298e-05
-5.00337379386867e-06
5.69372123642654e-05
5.49684188195605e-05
0.000127989261065999
5.81279602053459e-05
0.000111880371110475
7.53261105603062e-05
3.55296064038938e-05
6.98494278303543e-05
9.86468860134765e-07
0.000112145407191301
5.06976916268058e-05
5.36709937151986e-05
1.80502837410632e-05
4.02223646569207e-05
5.21491448397348e-05
8.45027408197842e-05
9.83100133473814e-05
4.90216417831623e-05
9.04886666416812e-05
2.43390493544843e-05
8.44491748387615e-05
7.84450491905151e-05
1.88133533770283e-05
4.82833604639542e-05
9.295337344678e-06
2.32321897898319e-05
3.90854267527768e-05
5.434218213088e-05
3.99211621762104e-05
4.17094976894817e-05
9.90428464831132e-05
2.19349007375208e-05
0.000105498017412779
5.42505723894383e-05
7.69029602738002e-06
3.36828363878549e-05
6.34201301984226e-05
1.92500448528851e-05
3.29518849492118e-05
8.31867505189176e-05
8.07198572016351e-05
1.82917613737295e-05
4.16727358305547e-05
5.39385750457834e-05
2.43928231337585e-05
9.04606975737981e-05
6.88645726041059e-05
0.000100641867599007
5.50788210513638e-05
6.985637717366e-05
2.49095889554429e-05
0.000131315258764057
1.50948633529726e-05
3.72051072425996e-05
9.90344091784837e-05
5.44888535707483e-05
9.33207838422126e-05
9.58355542515544e-05
6.9822545498542e-05
3.37222726364707e-05
0.00011005933496324
0.000112605582251725
4.81921974814123e-05
0.000115857544800283
2.40689491525728e-05
7.94687669743063e-05
7.75192312759741e-05
3.10674102611131e-05
8.05997324234628e-07
0.000104162960787131
2.34716944586254e-05
2.74373927634219e-05
9.27839449224557e-05
-3.39269260712011e-05
6.87479280784415e-05
0.000106030345999729
7.29035007628575e-05
4.53454995601599e-05
5.19935691927798e-05
-5.11904366627709e-06
6.18362810519467e-05
3.93324032075997e-05
0.000118049925005504
0.000126354524554052
3.65101624991057e-06
4.41377295203777e-05
8.72218749566423e-05
4.49878035512389e-05
6.43472257790107e-05
0.000102933253917042
0.00013348156218846
2.02541826585243e-05
0.00010169090134819
4.19357379456945e-05
9.64009696840306e-05
8.88956479620112e-05
2.4190190383305e-05
8.73275993255007e-05
2.75081705132441e-05
6.86182305938249e-05
3.26874129823329e-05
7.64214592288944e-05
4.03943354237606e-05
3.24511578940186e-05
4.83027869910135e-05
0.000131937618092796
7.9033976279658e-05
7.03286186980736e-05
0.000114541580158925
0.000102887189962907
-9.56449891328139e-07
6.05387812931291e-05
3.78094290363127e-05
8.76663891267193e-05
6.53551017158099e-05
2.88174793595869e-05
9.90503203051109e-05
0.000108888382000859
8.00174012455504e-05
7.08279833949148e-05
9.44501856847697e-05
5.87009971900828e-05
2.86600496296358e-05
6.27125982867788e-05
6.83327445896898e-05
5.15576497416729e-05
6.36552644604406e-05
5.84024044341865e-05
1.65684242360034e-05
2.32325110900617e-05
6.02374385416458e-05
5.97146997963238e-05
2.03037862694344e-05
2.47520141099907e-05
1.51835228423072e-05
6.59270810236905e-05
3.95328456524859e-05
0.000105580321499748
3.81753229148217e-05
1.90100951320972e-05
7.28312306731538e-05
3.69406350296586e-05
2.32758903278526e-05
2.70611553216044e-05
5.92998598433025e-05
0.000102879217790764
4.18608646580048e-05
5.66844256677352e-05
0.000136688352333422
8.9322815065776e-05
8.18506452569608e-05
0.000143484709073766
0.000127014235706078
9.24820561856476e-05
4.02658036462804e-06
9.96944323420815e-05
4.94374794352738e-06
5.75348052345664e-05
3.55943032316442e-05
2.33234247090499e-05
1.06674762654413e-05
5.66037862192534e-05
5.06177559701115e-05
8.87693556540962e-05
4.84170659847711e-05
3.8578698988718e-05
2.96082621883789e-05
8.11037058833947e-05
5.06661676057301e-05
7.20820931327849e-05
8.19303189887111e-05
3.51290766013289e-05
6.91059509069704e-05
3.997826021956e-05
3.30121580425486e-05
2.16629610679192e-05
2.03326974672422e-05
4.79831182355477e-05
4.8852830671838e-05
5.38409640363974e-05
6.28978539996464e-06
8.7874661712026e-05
7.24457843293478e-07
7.60342791324738e-05
6.13228762139561e-05
7.45326332170151e-05
4.7514955249017e-05
5.74030598644937e-05
0.000135879851173732
8.93817111177954e-05
5.03524330179994e-05
9.4562055160075e-05
5.50720274912768e-05
5.87331505900131e-05
4.17559091048268e-05
6.70881539250064e-05
9.73536207305294e-05
0.000124865416556
7.22917515971422e-05
0.000104785329505913
5.76463330325092e-05
7.11728609526042e-05
0.000115898201033085
6.89842350684098e-05
7.01224140406126e-05
0.000111978618723038
5.62715277789769e-05
7.24746628230286e-05
3.94131347557319e-05
2.73443084586716e-05
1.47425897351235e-06
-3.53958180739411e-06
7.93187897161307e-06
1.32095732600735e-05
4.32127849945479e-05
5.99195971863992e-05
5.23526624197742e-05
3.70983412629944e-05
4.62075492548907e-05
2.71820218028416e-05
-9.83614302391344e-06
6.3277219326036e-05
3.06051652238654e-05
4.53574220785461e-05
9.69103878100175e-05
4.64245502209907e-05
5.67179647197285e-05
7.11988623384361e-05
7.11126820344709e-05
2.70706729763438e-06
5.34799651092943e-05
0.000105361766179131
2.95202564627842e-05
9.75623683715468e-05
3.22222227086944e-05
2.60699921421055e-05
8.75899182971145e-05
5.59549473689349e-05
6.92471821788194e-05
4.37131269105241e-05
6.92525863317407e-05
3.56939204577771e-05
1.37550791256757e-05
3.52870809701329e-05
6.56157517009374e-05
2.03024474648721e-05
6.92490396107378e-05
5.89678929802354e-05
2.82946246790522e-05
2.77151997968183e-05
1.44301722584694e-05
4.36287032062626e-05
1.40056966065056e-05
7.50676787625249e-05
0.00010576535413648
0.000109570534971139
1.6224482570166e-05
1.94193769220232e-05
8.92104281604503e-05
8.97319986040538e-05
6.0855404398397e-05
8.50931261405949e-05
0.000107663891082116
4.87759130150987e-05
5.04199879924924e-05
0.000113091005846286
5.01792109974069e-05
7.60150880220879e-05
3.82239568612128e-05
6.6183127783401e-05
0.000120970370281054
3.41106339216315e-05
4.06044343507618e-05
7.06154401991541e-05
5.10300133096802e-05
-1.68373944040827e-05
6.57603803077743e-05
2.54083830907989e-06
0.000115446322739155
0.000120944280112051
-2.03059074922273e-05
8.42554941535416e-05
0.000100059320258126
8.3889262561209e-05
8.09595726234531e-05
0.000107006745352864
8.89515631020279e-05
8.47954412748258e-05
9.64216058683993e-05
0.000128327203849046
4.72674162437212e-05
4.71923838293174e-05
1.76117142724997e-05
7.42757555393037e-05
8.4784806586401e-05
1.24344302676832e-05
2.99095642085108e-05
4.81570248567576e-05
6.01120097526165e-05
2.12910377448196e-05
4.94644197337928e-06
-7.07801991982442e-06
2.91120504691611e-05
6.19295364599715e-05
2.05705123474503e-05
2.00908162809181e-06
2.6824834533629e-05
4.17580866989692e-05
2.27950362808424e-05
-3.74112140377091e-05
6.9206946497274e-06
3.84161303053825e-05
3.76051759979149e-06
9.41907053417998e-06
4.51980689358406e-05
8.13903595841293e-05
4.12361248540077e-05
9.82193447352111e-05
6.75176447115674e-05
4.31643725862583e-06
4.40518606023859e-05
2.88785741273808e-05
0.000172110069391871
0.000106207053313436
2.21687497599853e-05
5.25335434967035e-05
5.44144452584918e-05
5.83706488225159e-05
7.87109480755022e-05
2.81481049337752e-05
7.67974529820674e-05
-2.21080554762315e-06
0.000116393229791429
2.41339825315281e-07
3.42920579512577e-05
6.08575912591417e-05
1.84410084259435e-05
7.56912885437706e-05
4.79389900509371e-05
0.00011214756862758
2.99302892754355e-05
-1.81545504060554e-05
6.02294071614711e-05
5.25766236578633e-05
4.73676399587002e-05
6.5467353513355e-05
7.00299737657364e-05
2.44466432666878e-05
1.71042728317884e-05
-5.60122694379963e-06
9.04602971667001e-05
0.000104895670082068
6.18936392420654e-05
4.19499169391445e-05
6.7495015113043e-05
1.03778804346989e-05
6.48019428385254e-05
5.10162088576611e-05
4.67562846992456e-05
-6.68726658411124e-07
5.95499548230001e-05
2.55544948143902e-05
1.78016749319275e-05
2.46934406966973e-05
2.43677025174654e-05
4.06243964556675e-05
0.000112315453383736
5.87233797561833e-05
5.13333370175904e-05
6.32787771472161e-05
1.01480076905678e-05
6.76928771053257e-05
5.20762718805377e-05
9.23403196353122e-05
0.000120634322952548
0.000106249908286426
0.000100273625159053
6.47942906487863e-05
7.87432489971827e-05
3.98447173123789e-05
4.14920844377604e-05
9.7808188131638e-05
0.000109637820766186
7.93191200855735e-05
8.69836664745527e-05
-5.96829982493889e-06
9.70654593343031e-05
3.75136404886586e-05
4.83252163521874e-05
1.12576736566086e-05
7.92054040557493e-05
3.4046958321128e-05
5.83057934569645e-05
9.49805039061555e-06
3.35516639917472e-05
3.38508223581763e-05
2.47144993851117e-05
1.25272404661624e-05
-6.18047447704967e-05
4.30530704672361e-05
7.97884546739289e-06
4.0133742834796e-05
-2.52168420934113e-05
8.03022917038407e-05
9.98051076035379e-05
2.49180735080178e-06
9.42714242755994e-05
3.3353672556157e-05
-1.02517972739772e-06
0.00010440756800584
6.35565514849442e-05
4.3173620768444e-05
5.35954235746517e-05
6.12093165765016e-05
5.12007904521396e-05
5.18067908862678e-05
6.78632530320319e-05
4.4322112406511e-05
7.21200948334505e-05
5.22276840427219e-05
0.000143549619114006
5.68325777728176e-05
8.56641215233754e-05
3.27666610954942e-05
7.63982360228396e-05
0.000104110729447414
6.15131132344518e-05
0.000108238701882693
4.89041131299618e-05
6.87101217756594e-05
7.29710538879329e-05
2.58978822613868e-05
3.24862994464882e-05
6.17836675327243e-05
7.27200084248771e-05
0.000100689819612302
0.000105914299417673
2.31987452119439e-05
4.58584038196503e-05
0.000105909423207247
-1.93254938378616e-05
7.96298057321845e-05
9.45120042638205e-06
9.70109584036563e-05
4.70719921317527e-05
5.18064252861842e-05
-8.20608831496771e-06
6.74798221616697e-06
3.34813162313931e-05
7.22853887980493e-05
-1.74946727642722e-05
5.51534930653774e-05
7.78976063772596e-05
7.52215306712109e-05
5.95438945851124e-05
3.52816496547065e-05
9.63632783824416e-05
6.72527000285299e-05
9.83341639012628e-05
6.48627267231654e-05
6.79383168425877e-05
4.91742307126289e-05
6.22826379054224e-05
2.27526773369806e-05
7.44527951183195e-05
0.000138310099963042
8.86410323294107e-05
9.76522298344536e-05
4.15087526821276e-05
0.000156765549820692
7.02217822936537e-05
7.0640333932616e-05
0.000101724832228418
0.000116953218746951
0.000107805321936855
4.48909721486831e-05
3.82344540370511e-05
3.1159709925101e-05
4.14916615976692e-05
6.50619559766903e-05
5.7454044998172e-05
-1.72378480648103e-05
6.61465697955411e-06
1.64298764773445e-06
6.59854273285942e-07
5.32260831934539e-05
1.92572514870092e-05
4.17299099581613e-05
3.42785268025718e-05
5.80239635515158e-05
7.48207436117614e-05
2.69040881560093e-05
1.86697867691552e-06
3.06567096188259e-05
5.27571180557936e-05
4.18161785603106e-05
3.7508701864091e-05
2.02758935089732e-05
3.61912590477822e-05
2.99274155662312e-05
8.61057655998485e-05
1.67937169761288e-05
2.50479983257842e-05
1.64999901255453e-05
8.60518263150927e-05
3.38139026516144e-05
8.43650654537175e-06
4.98078374527087e-05
6.11113698529051e-05
6.69568547701319e-05
2.45363014602739e-05
6.06315555356912e-05
8.9568798244362e-05
6.49136369268689e-05
3.88339095221045e-05
7.74461524145757e-05
1.66583452565908e-05
6.29343232654575e-05
2.30728574453973e-05
6.02010022551748e-05
5.74242528813976e-05
0.000145403776204966
9.79897011484933e-05
1.65093742593634e-05
2.43907394589643e-05
5.86173757200148e-05
-2.28561672697499e-05
4.92006721709362e-05
4.9425743984701e-05
8.39241070309909e-05
5.2486030393686e-05
1.290387360055e-05
5.8301963588701e-06
3.99924766881897e-05
3.30325630744734e-05
2.22375887067083e-05
6.75498652308029e-05
2.30605856677846e-05
4.8608606385291e-05
9.65726998033934e-05
8.68708502812939e-05
8.44009642517492e-05
4.09964429775174e-05
7.0086242188562e-05
5.47364152290475e-05
0.00011919723200733
4.37244835266548e-05
7.26350388320482e-05
1.11633574875721e-05
9.74795184272691e-05
4.28671596850573e-05
4.27331600771885e-05
5.15066106239288e-05
9.95096910747523e-05
5.95350894787955e-05
5.80355602243286e-05
0.000105376451854385
7.54054060472923e-05
6.98194967116969e-05
6.45592087664449e-05
5.96165773630588e-05
9.21384520885651e-05
6.89778275751431e-05
9.8511104351757e-05
-6.24752864169255e-06
-9.33249584685414e-06
8.35428551167652e-05
6.77844591420771e-05
2.87524151681248e-05
3.52440180614005e-05
2.50957619774734e-05
7.50857603918182e-05
0.000108202444217598
5.86481276834634e-05
9.58449583259834e-05
8.62341707671344e-05
9.94418144893178e-05
9.99484010635595e-05
6.40332864713783e-05
7.39217482639469e-05
4.08927182397712e-05
3.41801263579175e-05
6.59529141412671e-05
2.87130046214283e-05
9.55798264018285e-05
4.1663932667528e-05
1.55806224930667e-05
0.000141144566817027
2.1019015773312e-05
-6.0763245445394e-06
-1.26751182189949e-05
8.80750872176575e-06
3.63133100490147e-05
6.11343775073249e-05
-1.0335033790253e-07
8.18563772372347e-05
7.44595553848002e-05
7.7132555176294e-05
8.85798650114972e-05
0.000112833252161537
5.78489196587408e-05
3.72508069079391e-05
8.00741106402924e-05
8.44451523383803e-05
8.00441041120966e-05
0.000106866222797233
3.88796471253888e-05
6.07334024314934e-05
8.12556623462679e-05
5.2584927046395e-05
0.000123083015898253
-6.45279027417864e-06
5.34982694947626e-05
0.00010504162140318
6.78739593647968e-05
0.000103575088495534
0.00013060612763969
9.67674925608108e-05
-3.05262164593782e-05
1.83265114298046e-05
7.88146778863128e-05
9.23501429702552e-05
7.75472367373422e-05
0.000102489087022174
7.16247260482361e-05
0.000113540635983652
0.000117536488156304
5.59551356192144e-05
8.33892262818942e-05
6.17075964947466e-05
4.78083544603009e-05
7.15610758572827e-05
3.97238632055519e-05
2.50365107159435e-05
4.75674153456688e-05
1.68947472505386e-05
6.25666445497307e-05
6.50610505983645e-05
4.06079650638283e-05
0.000103238676159671
-1.57852965782136e-05
1.11243698294685e-05
3.48481936368722e-06
5.85627021868549e-05
1.74038716751845e-05
2.33579099607892e-05
3.93252374539373e-05
8.69017699957134e-05
2.24412229841608e-05
-1.89687388815948e-05
4.97378493510939e-05
4.05137384116528e-05
1.2873216274311e-05
6.08709670975489e-05
0.000126307740245018
0.000130519765775484
8.14309492310453e-05
7.86921337524179e-05
6.18077873338255e-05
9.15299248712111e-05
8.37934183435857e-05
9.63536091344392e-05
4.45797520717923e-05
0.000111309464871704
9.17512179226898e-05
9.08045833735992e-05
0.00010429133071322
7.13748599526854e-05
9.90799810659159e-05
4.0509266493527e-05
5.83662382407112e-05
7.49241158333612e-05
3.15763164729379e-05
5.73604676544291e-05
8.58956290857402e-05
0.000150575509751283
0.000114102803459579
6.94263134676254e-05
4.67725700075487e-05
7.59272022421357e-05
4.21540181805364e-05
2.32080777222755e-05
9.85747651277093e-05
6.40264544849419e-06
-7.60161415385543e-06
2.15790111057331e-05
5.14868889673893e-05
9.20436357679523e-05
4.32422663454782e-05
4.27368279444891e-05
6.17020394552235e-05
8.4586368190046e-05
4.64959400148413e-05
6.0565601518546e-05
8.96034827375119e-05
0.000108786471415168
2.75011987520811e-05
2.76260516919513e-05
6.94172687996557e-05
2.96939473988856e-05
5.21330756426922e-05
6.83028763106888e-05
9.60897566896899e-05
3.76926300201533e-05
0.000116481895240638
7.7059877038077e-05
8.03539118912506e-05
9.01153882249995e-05
6.46785746451885e-05
0.000101599129212282
2.67081940083334e-05
2.50589976044177e-05
7.45472616142474e-05
0.000117074437155815
5.83378198594554e-05
6.57151348115306e-06
5.2739885183199e-05
0.000101568624320596
4.88902244213075e-05
2.50528319504988e-05
3.09133792383784e-05
6.59424239217935e-05
5.588149697577e-05
5.36524761264043e-05
8.5032978572865e-05
8.19412710331728e-05
9.57995654217467e-05
-7.49722859582951e-06
4.68611973395626e-05
9.31170662847093e-05
5.94577565718268e-05
3.5468290010018e-05
7.26658332299286e-05
0.000135586576230381
0.000102723445270951
4.83057054762314e-05
7.89002922233098e-05
9.59327848195117e-05
8.21300692253045e-05
7.07885895898431e-05
-1.33922336000016e-05
6.99451573682381e-05
1.03869772162511e-05
8.39185635764715e-05
3.83903545374916e-05
5.15318721471525e-05
6.00663479575883e-05
-2.94024320469854e-07
6.4784957148821e-05
2.63166432078615e-05
1.25168088886676e-05
3.67951242641982e-05
5.90493165405866e-05
6.2779162011699e-05
4.39385735648784e-05
-2.15999784180971e-06
5.18210646696886e-05
3.69349224138394e-05
1.49502883656115e-05
9.01515409872024e-05
0.000106919827876285
0.000124494382579479
3.45703309309711e-05
8.97512549063804e-05
5.98935668942155e-05
6.205183971314e-05
5.61082600592648e-05
6.06562715106889e-05
2.39510995844312e-05
9.03451840669924e-05
7.43330600685077e-05
5.90129471172263e-05
0.000118018071281088
4.47906955782053e-05
6.59663678960931e-05
0.000124536531494939
0.000103097059576118
3.63026984829744e-05
-6.56388563814154e-06
5.06131083690749e-05
6.52068744107012e-05
0.000139655882257989
2.14286521216088e-05
9.31845361241086e-05
4.95286728630655e-05
4.92627561415828e-05
7.81544032795213e-05
5.46553597201846e-05
8.22069953054103e-05
5.26647406367591e-05
4.87929741013025e-05
5.05829297317462e-05
8.43365514788763e-05
4.74097071268356e-05
4.91031220538654e-05
3.09722053475206e-05
8.37489536524976e-05
1.48206965008599e-05
9.60462490592136e-05
9.3703036607976e-06
7.01102241246548e-05
4.28571939685157e-05
7.01413247906303e-05
6.65595513151523e-05
4.65705590838181e-05
2.60900811304249e-05
-8.47484328280333e-06
7.23073250785055e-05
7.83017336059841e-05
4.09843827347791e-05
7.35781127207546e-05
4.40958135853095e-05
6.3628618642674e-05
-2.23084723935015e-05
8.95607732581497e-06
0.000139592030389596
2.52030692468256e-05
8.8845580555921e-05
0.000119692603918923
0.000115985590246254
0.00010992609465442
9.06840334987891e-05
9.19977629728237e-05
3.36837572392363e-05
7.010129245091e-05
4.11046796961629e-05
4.83277488352128e-05
5.63502785319442e-06
6.41215641971458e-05
8.9654640767497e-05
9.80197705310165e-05
0.000102244430667163
8.04569712141094e-05
8.37573154958549e-05
4.91766933172419e-06
-1.3310782161549e-05
4.14198710825148e-05
5.0970654257884e-05
5.28550423754407e-05
8.57404104828351e-05
9.81194508396848e-05
7.55399039793315e-05
0.000140535502229321
7.15212581838677e-05
7.05855813708274e-05
1.72227527790799e-05
9.57887927459874e-05
3.91635544941407e-05
7.20575839506944e-05
7.13017076114219e-05
-2.07604886824455e-05
7.0259864934953e-05
7.79082946424534e-05
7.40209633645475e-05
6.56403707458213e-05
5.61879358043938e-05
6.3509337065079e-05
5.5427445073141e-05
7.27825021535624e-05
0.000159090528315698
0.000112074718570523
6.75293210283409e-05
7.33513898407749e-05
4.41630586465631e-05
4.35988609169996e-05
-4.76691361025038e-06
3.6474270922806e-05
2.38150519978699e-05
1.7701045851936e-05
-1.27679567867102e-05
4.86517022278179e-05
0.000127209017487131
3.26918563650163e-05
4.39322771733234e-05
7.10389529501804e-05
3.41364676445991e-05
5.78756278833804e-06
-2.74368740292556e-05
4.5787719632256e-05
6.25253105155231e-05
8.90199824682779e-05
8.87566603272004e-05
7.27055529770418e-05
0.000115117101658741
5.6732879955621e-05
5.2801023103089e-05
7.10150992149905e-05
4.97964150308907e-05
5.3691190487075e-05
4.38569981522969e-05
9.98786535659391e-05
0.000126560602935802
6.02107318768907e-06
0.00011507568106673
0.000125781858547677
5.61888831178982e-05
8.54687216955227e-05
7.98877754943894e-05
8.97621052468279e-05
5.92536997874867e-05
7.81085203980991e-05
6.18287899264388e-05
7.74647664802606e-05
6.6768529951796e-05
0.000134012649537509
3.6047034731952e-06
4.94275226520214e-05
4.04296901634566e-05
9.93698256348204e-05
2.68763143629008e-05
9.47088124069383e-05
-1.43278183720108e-05
1.95801614231297e-05
4.71654766545813e-05
8.28940406396517e-05
1.51549677517812e-05
8.87763965320826e-05
8.8742875381007e-05
0.000105920212622424
1.00021154219501e-05
1.47699253525975e-05
6.42697254830435e-05
5.89774409712513e-05
3.82990687108685e-05
5.31796349760628e-05
5.54680042214487e-05
7.65961468650867e-05
4.25975099038479e-05
4.43215016877387e-05
8.8573446738016e-05
0.000124549376236337
8.64928421016884e-05
8.07256744100068e-05
7.68695163174599e-05
5.74548275136727e-05
8.3011098308641e-05
7.06088840072394e-05
1.44794157811424e-05
5.95376948469528e-05
9.08278239102749e-05
7.01305704915694e-05
9.60951833946317e-05
9.46913822939395e-05
3.3250557595576e-05
4.81876231765108e-05
5.75890102373646e-05
4.80244648395781e-05
4.79767562315503e-05
6.50801833676408e-05
4.03924603053881e-05
9.27909928570816e-05
1.57797130828067e-05
3.9666630922433e-05
0.00011472757224352
-3.26417307067515e-05
9.6999601990696e-05
6.84809582571619e-05
8.32952440731721e-05
4.99833504569683e-05
3.92943253642271e-05
7.87305592645772e-05
4.09426695574431e-05
0.000100516972886575
7.23005292269032e-05
0.000100485999187818
6.08501093866539e-05
8.63637839843497e-05
0.000102089361968975
0.000102337417323335
7.04066558666717e-05
3.42247730103168e-05
6.08548552520096e-05
9.96103318083437e-05
1.13126135912415e-05
1.80174108800906e-05
8.50353459760664e-05
2.48695319011164e-05
8.90869196907705e-05
9.91596143061903e-05
8.08130297738326e-05
6.84840273977262e-05
1.57178388442285e-05
0.00010104860795447
2.53624326149858e-05
1.16257023329865e-05
6.27020967983845e-05
4.48488357636041e-05
5.21809824145295e-05
-6.70527337012254e-06
7.32506920765324e-05
3.16659192359035e-05
5.25035681889037e-05
3.18733908818454e-05
0.000112639066501408
7.25758202820019e-05
5.13743598842827e-05
6.03373075594281e-05
8.19853607639751e-05
4.97136427205303e-05
6.21124422768309e-05
2.40242966580096e-05
5.96185840515796e-05
6.61856929470862e-05
8.40954537792251e-05
3.65847772259186e-05
-6.20561514270004e-06
2.67546496913386e-05
5.76335925594608e-05
3.56284643768416e-07
3.99425518706426e-05
3.26114029790485e-05
7.50124428897664e-05
2.94790928154178e-05
4.69546478418044e-05
6.01183764843798e-05
6.03530566021349e-06
6.09163194612031e-05
8.70010826082856e-05
7.55658631177121e-05
3.17851441003699e-05
6.12755556748646e-05
6.21400540043567e-05
4.28690099131951e-05
-6.70550661449993e-06
1.6188102298051e-05
3.24041729576763e-05
5.77980309835073e-05
7.41425645873396e-06
3.2283665685434e-05
7.17330754055119e-05
3.7462530275553e-05
6.93006033124364e-05
4.94435671734908e-05
3.40653285426538e-05
7.6395889783139e-05
5.17347855931474e-05
5.03829610452506e-05
4.98348371126427e-05
0.000107819219500597
0.000113799295482887
9.94355930387902e-05
3.41791655477813e-05
6.62221740743186e-05
7.39762320163092e-05
1.53569546409565e-05
6.7580807529013e-05
5.76523946939026e-05
8.2695612222268e-05
6.07777782753379e-05
5.96421930704251e-05
2.59012588658425e-05
2.39736487443717e-05
2.16580726345575e-05
3.78601602129625e-05
4.28986740826295e-06
6.39234000597692e-05
4.061666844943e-05
5.56542087470978e-05
4.07459444808125e-05
3.88424775121025e-05
6.4691242748825e-05
4.7464916230342e-05
8.02900084389046e-05
6.03813196041588e-05
7.12858236360345e-05
5.4130245633073e-05
6.13578805093754e-05
5.49237161242177e-05
9.32716447008621e-05
8.41462194263186e-05
7.59654724616806e-05
8.08067972036197e-05
5.34381887450809e-05
8.73354580045624e-06
1.87808019945038e-05
2.95508800240962e-05
4.01142198696867e-05
5.75843789411169e-05
1.42748673452651e-05
4.39917225815928e-05
2.96992864073863e-05
5.2421082105027e-05
3.76459745476209e-05
5.73868971642134e-05
5.10346281276443e-05
4.64324513097475e-05
3.77510515837647e-05
8.54819509734262e-05
-7.40286782598215e-07
6.11781873271281e-05
8.44052103169887e-05
2.91085528213521e-05
8.21033726871589e-05
-1.27873745429129e-05
7.73864187046629e-05
7.86981801233467e-05
7.11106411794459e-05
4.51422759996776e-05
8.8086355003039e-05
7.41859348245709e-05
5.95551200358922e-05
4.19027487085513e-05
0.00011581930719465
6.61441199018508e-05
7.69926893845261e-05
0.000101630332924629
0.000109741780407144
6.94658135754653e-05
5.33195089664701e-05
5.25602983376532e-05
5.83004287263487e-05
-9.70042965472074e-07
2.05359510944106e-05
2.46975152368349e-05
5.90170865460322e-05
6.54255797959945e-05
4.5586068963474e-05
9.08094555229735e-05
6.07207167074567e-05
6.91346432247699e-05
-6.7641575104247e-06
8.71882350603761e-05
0.000129423836310881
5.75737202273195e-05
4.27413812298534e-06
0.000109987584899168
8.13836182443068e-05
6.54112530165217e-05
3.60797651860552e-05
5.0405382898213e-05
9.29247884332449e-05
1.07153734940855e-05
6.28912148409999e-05
6.06151256349745e-05
6.3218803304697e-05
4.35316704824646e-05
5.76983780262546e-05
6.09720204223212e-05
3.67117047087737e-05
2.96747612473895e-05
6.98170452034524e-05
7.4648032725672e-05
7.43434353098672e-05
4.04745331825449e-05
9.51200710512627e-05
7.4073435922564e-05
7.07045315942599e-05
2.92703199408636e-05
0.000103743904543656
4.70829279381028e-05
5.34787333753025e-05
0.000130959084145341
3.35803005934178e-05
0.000105821160193056
5.8771444065353e-05
4.60828362856628e-05
7.9930641714333e-05
7.06554410859403e-05
8.34898014091237e-05
5.30884681633388e-05
5.93454659273264e-05
2.76273804986816e-05
5.1779079826e-05
3.20597510944976e-05
8.68987050988813e-05
3.13877913225532e-05
4.9589566379516e-05
2.67709021749277e-05
8.21411674913092e-05
7.15993440276324e-05
7.67364464211316e-05
7.53795860310064e-05
6.55401785215945e-05
5.21469051522253e-05
4.59307864153825e-05
4.03414723792704e-05
7.12143208995066e-05
6.19517469813826e-05
6.57869064996557e-05
0.000127092381889296
6.07189726682064e-05
9.06688951707702e-05
-3.18940097992881e-05
0.000128906366441148
6.893214863316e-05
2.25343620629006e-05
8.57766518373017e-05
9.88996014497678e-05
6.81046569811159e-05
4.60676899713516e-05
3.41450667690104e-05
-9.26690270744336e-06
4.92143888956813e-05
6.55687178523446e-05
9.06027758530515e-05
3.13873830404415e-05
8.28944927206272e-05
3.93072122993631e-05
8.81813285432976e-05
8.34307793456748e-06
5.60598637375426e-05
3.5012408121941e-06
2.90204368088963e-05
5.08616683817808e-05
4.83991073560949e-05
3.53419943904477e-05
2.35264356202141e-05
7.20758014550079e-05
7.13805109116361e-05
3.64094332215833e-05
8.57803741891265e-05
1.28082800517264e-05
0.000104651349816889
5.27866262829344e-05
3.51510616578663e-05
7.1661041266655e-05
0.000114531996767831
3.05146758805057e-05
2.40857820772805e-05
7.9352746132757e-05
5.07660374641046e-05
8.97339724211e-05
8.05246987230426e-05
5.0743955562133e-05
8.69119766766486e-05
4.36094046780205e-05
0.000129069568265028
0.000100968970951598
1.89780763945091e-05
7.07375788624655e-05
4.41833901847732e-05
5.02236402536649e-05
6.39492609737509e-05
2.76144566789355e-05
0.000109555634365827
3.47878380138421e-05
0.000140994500737127
8.04263559749378e-05
7.02736581654599e-05
4.42763745182662e-05
3.70629233045068e-05
-1.96022538827042e-05
9.42514856029113e-05
7.685905199962e-05
7.23280605853663e-05
2.86517849557179e-05
9.59340946820269e-05
9.92338714695703e-06
7.13266647040585e-05
5.59709194257287e-05
3.64950170776608e-05
1.39765554698444e-05
-9.50559258560302e-06
7.69579346245991e-05
8.36812347554166e-05
8.72403265721161e-05
9.13157466499792e-05
3.49829948142409e-05
0.000107151768931468
4.318488792308e-05
5.79399518598321e-05
5.93194951185546e-05
4.75915781492368e-05
0.000127153413652459
7.16751776158902e-05
9.88204559728665e-05
9.01929181864101e-05
5.3486927453266e-05
4.88315262195861e-05
5.62921358391887e-05
3.30900359565329e-05
8.95411422316013e-05
0.000103216263187562
1.79195369038776e-05
2.82143302433189e-05
9.79284278088723e-05
1.38012026532551e-05
4.55252319895999e-05
2.0602393224101e-05
7.07980034347157e-05
6.45738311740553e-05
-8.44716790260952e-06
2.21355392524142e-06
5.31230534070385e-05
5.64556305262645e-06
7.85939829707555e-05
0.00012571656758271
1.67007549421474e-05
7.98105980407691e-05
4.5802428327461e-05
1.81704838649512e-05
0.000125379720710927
3.55984091675408e-05
6.2378311405226e-05
4.64935523212827e-05
2.27398919971837e-05
8.33321215715097e-05
1.1160408048924e-05
1.29979190867697e-05
5.43368842594098e-05
3.38119026084123e-05
2.19089461950068e-05
4.95777713211792e-05
0.000100556877042475
9.9697288992071e-06
4.75828859219555e-05
5.12712133234284e-05
8.40606789380777e-05
9.82090582682519e-05
-1.2354182961801e-05
0.00011364928526738
0.000101596644424124
0.000123694361966365
7.93445412529318e-05
6.21373241917819e-06
7.01481548647933e-05
9.14233325448883e-05
5.45244406554926e-05
1.83714441228322e-05
9.48961583850634e-05
8.50506201490928e-05
1.77761952139366e-05
4.95680743251402e-05
5.83128559128736e-05
6.64727133254069e-05
7.05604740005695e-05
2.79972571860782e-05
4.81570005566855e-05
2.85557443286845e-05
6.88616600927042e-05
9.85393774540157e-05
5.40437548159013e-05
-1.00394448354999e-05
2.54238601711006e-05
4.07044149098418e-05
9.42897558770098e-05
5.62004747884897e-05
5.65573325808539e-05
7.09825085564454e-05
4.38544089943584e-05
7.20283691860711e-05
9.4427319666407e-05
2.08157253978248e-05
6.32845800542269e-05
5.55301838401605e-05
9.38237995315208e-05
3.95965402895456e-05
4.94074897289135e-05
0.000110767471026919
5.03876841006963e-05
3.6097002723527e-05
8.09710998139536e-05
5.89518531734747e-05
6.21100124313907e-05
5.66003001054465e-05
7.57640193831494e-05
4.10216746134182e-05
8.41845849860548e-05
6.12292796601962e-05
6.36208764502055e-06
4.05422389121906e-05
0.000115844923202789
8.13728665132731e-05
7.82267922893934e-05
0.000108550435842118
8.77635576631905e-05
5.12556770934516e-05
1.8341815392849e-05
8.44406971028469e-05
3.55848192239511e-05
7.28091015985213e-05
9.15023557906609e-05
6.17979345148865e-05
0.000101526835240466
0.000132677239371557
7.67690256536459e-05
5.47392394087568e-05
0.000116682584071077
5.48955034062356e-05
8.06379332397454e-05
3.60345717762668e-05
5.73224169902218e-05
6.10864786469985e-05
1.89285812114792e-05
3.95150786850298e-05
5.08240772311064e-05
6.60768948244864e-05
5.19774950879646e-05
4.55067110926508e-05
3.89182346226098e-05
2.72293241601254e-05
9.90868896210229e-05
3.69257920954267e-05
5.91953157112968e-06
9.82005637985354e-05
5.99836658522557e-05
0.00010178389271197
9.36761361786634e-05
4.1428846507537e-05
7.06148301217488e-05
3.46725422569648e-05
5.97141670754432e-05
-1.53711909518037e-05
6.13362186542022e-05
9.02963917152425e-05
1.89759551881423e-06
5.9082482543631e-05
8.78031030583162e-05
0.000137208160938378
7.05446625075727e-05
9.44841990440546e-05
7.6872387712029e-05
0.000101609214974089
3.79398107982309e-05
9.95364623718349e-05
4.03907786281675e-05
6.43314681373474e-05
3.74686734705828e-05
0.000106329111598239
6.16613915954247e-05
9.46483765983985e-05
9.56173800901772e-05
6.42931622649556e-05
1.90419372713355e-05
1.94560863898876e-05
1.12425727777449e-05
4.61478295628606e-05
5.14142301060136e-05
8.972309508876e-05
3.36883782402483e-05
9.58956653536425e-05
3.9279599071424e-05
2.74853036694e-05
0.000107168869074036
5.7037556358189e-05
5.13169960468114e-05
1.39221888603989e-05
-6.78373956275323e-06
8.0470257837857e-05
6.15636390858568e-05
0.000112806601024817
4.44224404564786e-05
8.11291017941482e-05
8.7582401383825e-05
-9.1264311332729e-06
7.0624643758123e-06
8.09536607622495e-05
0.000100771795410892
6.01351337255285e-05
7.11548792265188e-05
8.37677319631023e-05
7.27062758948203e-05
0.000137915434393978
7.74890732337614e-05
7.49407686146375e-05
9.40860575896525e-05
4.69503060996396e-05
0.000129474698385489
1.56462865465145e-05
0.000109837614407815
0.000127057349923375
7.35490920967084e-05
6.54566986442357e-05
3.87571507784091e-05
0.00011866254381734
7.94033819830021e-06
3.4155130100314e-05
3.69347878734263e-05
8.69302071041728e-05
0.000119406545563632
5.79587582296579e-05
2.93430370599467e-05
2.6552431249084e-05
7.04501817349839e-05
3.37336415170638e-05
8.55536117673515e-05
1.03789297881003e-05
1.7246324057222e-05
4.32217314638486e-05
6.09066880035593e-05
2.79287318114572e-05
1.53310825531843e-05
4.62924724322419e-05
1.46768919616766e-05
-2.35637153681915e-05
5.76827329493496e-05
0.000112401600536076
5.67798171922958e-05
1.45861998132448e-05
4.75539488900079e-05
6.72276529667795e-05
3.39057960098819e-05
2.18892622493403e-05
3.01142118748479e-05
8.5606578908052e-05
4.33059304602961e-05
4.72358075796309e-05
9.54129786899795e-05
5.20460212339042e-05
8.36556173791745e-05
3.46745908940624e-05
0.000149631142532181
7.25829958459118e-05
9.97613529847647e-05
5.83130498094466e-05
4.58561790693543e-05
5.56194273131425e-05
3.62929503228251e-05
7.47931593354964e-05
3.23904282425461e-05
7.63700179757105e-05
-4.62694768764724e-05
5.36472803039946e-05
3.49468838112658e-05
-7.54954054622877e-06
3.7062287079921e-05
9.02485751987276e-05
4.51194468534572e-05
6.51056900201274e-05
8.4159816931078e-05
0.000101051308371604
5.00886592671701e-05
5.3062169141854e-05
4.28290469445077e-05
7.59955797327267e-05
2.69400358276003e-05
4.24417829268574e-05
1.96059622376014e-05
7.11133873151057e-05
7.19868273730186e-05
4.32890847030322e-05
1.85257390948402e-05
8.59761575637142e-05
5.02669772748953e-05
5.71204947744226e-05
6.62556767657507e-05
-2.43736144585e-05
0.000125900447428211
0.000102063428777811
4.9692605482928e-05
8.8268602689169e-05
0.00010196368886359
0.000105093252152743
6.00934901072087e-05
5.24979266078836e-05
3.61885673684064e-05
9.33025641551421e-05
0.000167067308631159
7.05320052724887e-05
7.88840478066146e-05
6.39422849515199e-05
9.71848881900659e-05
3.01530933633047e-05
5.69017407664235e-05
3.86495356051498e-05
0.000110662232039238
8.2381017404675e-05
8.08582184966378e-05
3.99878580954723e-05
2.38946345739951e-05
0.000113044659449822
7.12056499630268e-05
3.77985243414398e-05
3.40710365522107e-05
2.27233924869817e-05
2.56689594234717e-05
1.21600476141397e-05
6.34772319098143e-05
-2.4981857257467e-05
6.62166539694794e-05
1.74582396992678e-05
1.65801209887148e-05
9.09530910520664e-05
2.12344333076964e-05
0.000126868714661584
-2.9141439332874e-05
8.63657694435458e-05
-3.63512353708216e-06
6.12519350632711e-05
0.000103576562740388
4.55714765194552e-05
3.54012612502882e-05
6.13951393434961e-05
9.46570138907414e-05
-3.03177101991675e-05
9.15650626203581e-05
0.000101636978601856
4.04628496396376e-05
2.37368501806238e-05
3.87428861507491e-05
4.17159652618948e-05
3.16235754609505e-05
1.98505044696213e-05
5.55496880483147e-05
4.39988077556058e-05
2.95459973432636e-05
7.70465930365436e-05
5.6489431199156e-05
0.000126893784145224
6.3223572164085e-05
4.0142039078349e-05
3.5961336555712e-05
6.83704684400278e-06
0.000124223853924126
9.0810933807526e-05
7.26202793659959e-05
6.87532214070924e-05
6.03288146694689e-05
7.02748811027742e-05
5.67515995670207e-05
5.25725574836134e-05
-8.24047072949032e-06
2.43671515388694e-05
9.08858123600398e-05
7.25242297079824e-05
0.000115885074822016
2.34071033381242e-05
8.48171270864033e-05
7.40168991073791e-05
6.56229196149074e-05
-1.06424697751276e-06
1.85673960871639e-05
2.17620408129201e-05
0.000106718233094323
3.83415165568165e-05
5.48148659070543e-05
4.83612430636708e-05
0.000109931913808917
3.31073871349713e-05
7.65058882152494e-05
4.28801779821992e-05
7.45630319885359e-05
-1.9194275225842e-05
6.57120663421324e-05
0.000100635194465724
0.000113915300609832
9.29731248753091e-05
8.72582839637765e-05
3.48817572975566e-05
5.35813423043308e-05
0.000128259806587724
1.48223360769302e-05
0.000100519005318653
8.65111106909623e-05
7.15312802795291e-05
1.1402909530317e-05
6.89048855594323e-05
9.65404702561482e-05
3.65181319350998e-05
0.000105820212351464
3.28575086487395e-05
3.07055510264036e-05
7.25009806851699e-05
6.00323239152401e-05
8.74365034248593e-05
5.99708981420297e-05
-2.26750026904622e-05
5.32343571478401e-05
6.74869290083859e-05
6.93859290902297e-05
9.53439850394785e-06
6.7665089687078e-05
5.76638072038624e-05
8.32543808977345e-05
0.000115102378663773
2.59874459382022e-05
4.24234529783081e-05
3.57904693265956e-05
4.27770042429298e-05
5.43819086643157e-05
2.33600560068418e-05
6.37089676461931e-05
5.2912380824624e-05
8.39868195335072e-05
0.000146199441565148
3.5728624515259e-05
5.20222338209898e-05
2.25105893573233e-05
7.71821559228052e-05
5.97642485250356e-05
6.39911186301241e-05
4.99268637831694e-05
8.42288803335783e-05
2.95201794025154e-05
6.43276409410783e-05
9.63133436608539e-05
9.31035133962501e-05
2.15510522152997e-05
0.00010074121419969
-3.78769399430956e-06
8.63665567283462e-05
6.58820193135577e-05
9.89904565619206e-05
7.64894908024977e-05
8.2146522263768e-05
2.14854782857069e-05
5.2868592347536e-05
2.87510233013829e-05
2.19548358332807e-05
8.66238378358813e-05
5.32846071221932e-05
3.39608216073441e-05
1.87262441926202e-05
7.29607315301794e-05
7.4466443124767e-05
7.49275300642766e-05
0.000142377723395956
7.60344880446787e-05
9.78925834604417e-05
4.72578816642568e-05
0.000101891461609701
6.06467604140301e-05
0.000118858430363722
3.00351692138925e-05
6.22558274311627e-06
7.76181279704857e-05
4.36784456941567e-05
9.94141157016597e-05
-1.50205524450867e-06
1.7410889491265e-05
8.04204614735363e-05
2.00746371970103e-05
4.8934203909041e-05
0.000107596711834271
3.08866978526979e-05
6.63535344222448e-05
1.90997885545521e-05
2.29733260760347e-05
5.02013334871928e-06
2.89577949380007e-05
6.64328384025505e-05
5.40792629384188e-05
3.60205493915037e-05
5.38090840763629e-05
6.53853727822389e-05
6.50351166854382e-05
1.95661270408334e-05
0.000114124578779552
5.71723591764779e-06
6.16381109407249e-05
3.6712938488844e-05
7.30357370029523e-05
8.15766285875473e-05
2.30382139475225e-05
0.000123428858872252
2.48911538037918e-05
4.53341254581626e-05
1.99910491705739e-05
7.19672869933696e-05
0.000102663299339558
3.39125984852942e-05
7.17343851029854e-05
8.21470814780232e-05
5.45702920812797e-05
9.12359758006969e-05
6.53936497030416e-05
8.22877038984454e-05
9.68151243149204e-05
2.08941413782903e-05
0.000104516882630404
4.65859338443897e-05
2.39441309286934e-06
3.22805494411548e-05
3.77435254209219e-05
3.88050308261202e-05
8.47824305411296e-05
5.34290639009067e-05
6.82595460943192e-05
8.55862981509246e-05
5.30425535866542e-05
7.07564816169192e-05
1.82542634969228e-05
1.81609953670025e-05
5.82293014726902e-05
-1.12360940867723e-05
6.02797722835166e-05
2.88643591028442e-05
6.02427097989453e-05
6.44391667278846e-05
8.96785843206843e-05
6.43724997297667e-05
6.61712614549586e-05
7.36028300362022e-05
4.644033766685e-05
1.19525829965171e-06
6.53569925890554e-05
7.88829463258341e-05
0.000123248895588488
4.4109469670785e-05
8.92084140719587e-05
5.37526652056863e-05
5.79604567350157e-05
3.30338034443563e-05
4.0976326986408e-05
9.60141072614846e-05
4.5726341974198e-05
0.000103824401169086
0.000122783377366137
5.95674734507545e-05
8.89439904395009e-05
0.000124764451583057
-5.94635400727554e-05
8.64644177433763e-05
0.000130198570734695
4.68687582376997e-05
0.000105680908402414
8.43315005499722e-05
4.60108969924082e-05
3.31633717242536e-05
0.000103671409266379
0.00011715327750521
0.000110424471202121
5.45794528981957e-05
8.17293004649246e-05
2.06636450342249e-05
6.71919873434687e-05
8.96157379925395e-05
2.44006104779771e-06
9.58462553825956e-05
5.05838254803933e-05
8.45894961409325e-05
2.95031737196418e-05
7.88467030052729e-05
6.62254731595486e-05
5.68019558483094e-05
4.62132093614591e-05
6.35896098563031e-05
3.32465507890918e-05
7.90117324069526e-05
-1.98475062407819e-05
6.23356745298523e-05
2.958640656845e-05
3.66431155331655e-05
5.68352011071279e-05
2.79461645937563e-05
7.79884206691794e-05
4.59332752288153e-05
1.80719228385979e-05
7.57898951438786e-05
8.00082348932571e-06
7.53862343109425e-05
0.000111443249068168
7.32698950735561e-05
1.79122246019006e-05
9.59713854827658e-05
7.7094889899485e-05
7.96007394231129e-05
1.41528778603331e-05
7.27401157076254e-05
5.97458225993041e-06
1.40519031745741e-05
0.000119477668892554
4.07437928802133e-05
9.00265263801404e-05
7.1133145908601e-05
3.98990588535558e-05
4.38943922281745e-05
8.17441749658859e-05
3.17521653768425e-05
-2.23453373487073e-05
4.48350411823692e-05
7.90664381441632e-05
5.79206771048879e-05
2.95556837764041e-05
7.3641635673989e-05
9.29698052350216e-05
1.31685371225204e-05
5.44267435338663e-05
3.11882385347101e-05
-1.99861831597767e-05
5.8603305419108e-05
8.09216989142779e-06
8.29552160031975e-05
6.42658889871022e-05
5.61393816295106e-05
7.69657865907697e-05
9.01298265556198e-05
7.15242933906271e-05
0.000106962671079303
6.05979025948604e-05
7.25198698174494e-05
7.4162789044485e-05
5.05938950066211e-05
6.01616004342883e-05
9.29978965010846e-05
5.93726259827048e-05
6.73095636481548e-05
0.000101351361310119
3.4478741124718e-05
9.86285365748564e-05
0.000100554399316087
3.14611103778267e-05
2.19629042387603e-05
2.11602991637386e-05
5.77861969511042e-05
5.49843986851845e-05
5.12515917135631e-05
1.3655226833122e-05
9.22611779613954e-05
2.25490216729987e-05
2.20395212474397e-05
3.47540291484887e-05
4.17106380970489e-05
3.46086146969751e-05
3.71659991684045e-05
1.93510982835018e-05
3.12738453883278e-05
4.46078409682814e-05
4.6509749260134e-05
4.74219853571634e-05
5.66871874170212e-05
2.09636986022439e-05
8.44102202159811e-05
7.30633584756596e-05
4.95806647097975e-05
5.71809589235558e-05
8.83721547457115e-05
4.27536428825842e-05
6.09184920540482e-05
0.000169338043182569
1.30658954093515e-05
6.78013553251174e-05
2.79789218073488e-05
9.48410596460946e-05
3.27752652987323e-05
3.44096496054213e-05
3.82395520584309e-05
0.000118989042217363
5.90802349137657e-05
6.79009667061332e-05
3.14209786407957e-05
8.71004300803652e-05
7.99451709261613e-05
8.10583882760385e-05
9.60398936082263e-05
1.70750886861123e-05
4.41948845203397e-05
7.2511120904403e-05
0.000114296615322038
7.37237967825451e-05
-3.36290984980379e-06
0.000127110613304512
7.28064357692269e-05
0.000127112535951035
0.000102251812716877
8.7740132798035e-05
5.74201739280809e-05
2.13095930098356e-05
6.53088944779101e-05
4.97787889624203e-05
-3.32263000154284e-05
8.60334223514827e-05
0.000187025090620018
5.04164142371961e-05
7.32679888502839e-05
5.1289195059212e-05
-2.98283901507087e-06
2.97397226351984e-05
1.61804167433463e-05
8.60749943013421e-05
-6.70437362554343e-06
5.42044845015507e-05
8.0460789624682e-05
4.93496326151854e-05
4.4794681702065e-05
2.39420508583228e-05
2.32039216987985e-05
6.65126295893038e-05
6.86035360016165e-05
0.000110328017628513
7.15654703217997e-05
0.000103246942319527
0.000101829242021159
8.65198221363714e-05
3.45224661096312e-05
9.87129073451177e-05
0.000104668814196532
3.88877871953379e-05
3.28904332520303e-05
4.55612518255287e-05
4.9253888658572e-05
0.000124668009472597
1.74160319549164e-05
6.07854454836177e-05
8.07464419118926e-05
5.78669978387707e-05
0.000117705286713541
9.48272263678159e-05
2.05167788217223e-05
0.00010497429612357
8.4468377098426e-05
5.96964021196112e-05
9.40707809001634e-05
-3.42529158100807e-06
1.51876844341311e-05
5.12921885128453e-05
-2.18780546997618e-06
4.25852973445432e-05
9.30235012177138e-05
8.01557090447233e-05
0.000104319890336831
1.43682317753736e-05
0.000104942929540106
1.96886186414238e-05
2.31740823040523e-05
-1.95712111228868e-05
1.85746952979122e-05
7.04574628965518e-05
1.49528563911162e-05
6.04539867459922e-05
4.74253029018779e-05
0.000108024710090811
5.36631572464777e-05
0.000107706718007935
9.13729694223424e-05
8.06825851975856e-05
5.61978564894022e-05
-1.78669840513008e-05
5.4028252681354e-05
3.09041143763137e-05
8.91958287676952e-05
8.89151138294236e-05
6.5537291640776e-05
9.20295624616687e-05
3.38707589197325e-05
2.17012015842667e-06
0.000105379345617837
3.20008824129889e-05
7.92046496601424e-05
4.59725436042485e-05
7.13869509323809e-05
9.77590485396254e-05
3.72147259652914e-05
6.80471454605771e-05
5.31641331391836e-05
4.17844806980565e-05
0.00011556698541274
3.47280723901394e-05
5.49772406913096e-05
5.02548195068696e-05
6.87033828966163e-05
5.90474300223704e-05
5.43405362920747e-05
6.05524501409677e-05
5.58986932992653e-05
4.4640181779987e-05
1.15197752983689e-05
-1.58388595901272e-06
0.000108768772242709
3.67417451620081e-05
-6.03065457345511e-06
3.7261154532165e-05
6.12843170903854e-05
4.78665958414976e-05
8.60710700483471e-05
0.000121856392051236
7.5609997553576e-05
0.000136898114800894
9.64361804502666e-05
0.000133593213440018
6.03164883890829e-05
7.06306350776014e-05
7.72932787699156e-05
5.32774833783892e-05
7.02817825481122e-05
7.77131088885916e-05
4.32307126650797e-05
6.9173401045422e-05
9.28368430677665e-05
9.79535725552844e-05
8.79066595802409e-05
4.21357876714624e-05
4.82635302464857e-05
6.20516032111351e-05
9.13938143912205e-05
5.07564228512009e-05
6.73186246594197e-05
5.63079129787117e-06
-2.43569019751925e-05
5.72001446786679e-05
0.00013197712062012
7.22946251459191e-05
0.000107212714623757
1.30314210855763e-05
1.85431931086541e-06
3.88511400608309e-05
6.20252089028501e-05
6.22660369688514e-05
7.34326300333236e-05
2.44325878005098e-05
0.000112391812594066
9.1455043960043e-05
3.74831387137703e-05
5.76123919880355e-05
8.64091982626551e-05
6.97961336757359e-05
4.6993572484942e-05
5.31909015726332e-05
8.70180675103752e-05
0.000148623960753653
1.15953904089649e-05
7.61154061312335e-06
4.57825650775977e-05
3.89948893908301e-05
5.04826940981002e-05
-1.27389966619749e-05
0.000112171684257628
8.17926424855694e-05
7.75269793288312e-05
0.000105249830684048
5.93899715861757e-05
9.01141516489433e-05
0.000130036029153768
0.000123905012112481
3.82786915687661e-05
8.11365926092991e-05
3.97206191544212e-05
9.16532890372257e-05
5.87126550289506e-05
1.84803556198799e-05
2.76324871231003e-05
5.87717662477236e-05
0.000117225800291326
3.09182208196387e-05
5.69653799990982e-05
0.000151804404306775
6.54116908816038e-05
9.03485735370882e-05
9.2245510896972e-05
9.8725313206845e-05
9.18756404752477e-05
5.85017573705413e-05
5.0519480081421e-05
7.42279827522814e-05
7.21459164304761e-05
2.61790288453084e-05
5.98049567591779e-05
9.61002122127849e-05
0.00011527280210871
6.08000447238646e-05
2.94593346061793e-05
6.70969463928081e-05
1.5747953547021e-05
-2.25000871901157e-05
2.33153733697643e-05
1.01478922129115e-05
3.9504149322742e-06
8.64780025766528e-05
4.48027074372558e-05
5.2889633124484e-05
8.61565337880784e-05
1.94917699338503e-05
7.87471493348144e-05
7.94681681577035e-05
6.87074025075249e-05
0.000105798923310675
1.23404566515643e-05
6.17553485196651e-06
1.11772182865797e-05
9.70553893750008e-05
1.79346075363955e-05
8.41083595736976e-05
5.36791160521259e-05
1.61449277935689e-05
9.15641549827949e-05
1.01707730407742e-05
8.66165584710122e-05
4.49974429693383e-06
-6.46009986996456e-06
0.000107496574291791
8.21928676647269e-05
0.000117450474558006
0.000140997499566897
9.25822760807534e-05
0.000104468334292384
8.8491522392367e-05
5.63454193543141e-05
6.79899141110997e-05
0.000137596073842282
7.7648233329842e-05
0.00011033335299385
7.19023083252834e-05
0.000109541373130493
5.05037216880688e-05
5.53800434562972e-05
5.08041893710283e-05
7.49586687202701e-05
8.13532555183613e-05
8.6604647063765e-05
8.77103923291394e-05
2.32113297184088e-05
3.89460383459015e-06
7.06682840256896e-05
5.47653440693065e-05
8.28374262663394e-05
1.80874787910419e-05
7.34322355058516e-07
6.10666008119073e-05
3.01691854160278e-05
7.90198871143735e-05
9.41259544043197e-05
8.19727797819315e-05
8.77420697419324e-05
1.58331349906373e-05
6.71678148194741e-06
8.86579547883424e-05
4.90622792113124e-05
6.98214955715738e-05
2.8037494657635e-05
2.48792807479322e-05
5.9374928286911e-05
6.58422977168085e-05
9.1283745437567e-05
3.09306036229004e-05
8.83892695590284e-05
3.0722996786114e-05
9.25726509645304e-05
6.02160388293689e-05
7.20728493746282e-05
2.39369773122189e-05
3.43987328294585e-05
5.6197779227074e-05
3.42733605668474e-05
5.72924104797422e-05
7.7760477953391e-05
5.53654533966181e-05
0.000116713229522574
-1.51301663282587e-05
6.36701219076614e-05
3.46496194617584e-05
2.14679116271625e-05
7.72782548453514e-05
4.22311472985346e-05
5.1583648131562e-05
3.20679557612007e-05
-8.57134622473094e-06
8.22181349923844e-05
2.98455203967255e-05
4.0738349529056e-05
4.69664194451879e-05
8.1452671237354e-05
8.22351748313504e-05
9.81963510831561e-05
-1.64816894765032e-05
2.6843048954247e-06
8.04236879664345e-05
5.83165526565911e-05
3.4322886275444e-05
8.1157351736349e-05
8.24792158230723e-05
4.2217532010201e-05
6.30102367120526e-05
5.92526870474853e-05
3.06632192485801e-05
4.86523176869156e-06
4.09071322328076e-05
8.21298338748847e-05
3.32846868302027e-05
4.7579695424327e-05
1.96595538427447e-05
4.70492373179487e-05
0.000152195204792144
6.4750204699154e-05
5.52724112438894e-05
9.70786121475936e-05
9.22075861560963e-05
0.000109990875787081
5.74029752149328e-05
3.14316876519306e-05
7.7685029995589e-05
6.8772486209475e-05
9.1355400794652e-05
6.32997561020043e-05
1.51194891634993e-05
6.54524813212909e-05
0.000113105840182873
7.14609815979241e-05
6.3651108456895e-05
5.54096743719657e-05
6.90341122454112e-05
6.25187622085629e-05
8.62211058860176e-05
3.69015833315797e-05
9.15799920367032e-05
3.52953226277926e-05
9.84522203093205e-05
9.47960598627982e-05
1.25009924766511e-05
3.12129499633213e-05
7.76433109762035e-05
3.667556380936e-05
1.29444239466586e-05
9.56744309851479e-06
7.75858168524441e-05
0.000104804853617725
6.04788028235068e-05
8.14409560628054e-05
6.2843689946753e-05
4.45728326396934e-05
6.00395331198405e-05
1.8439273509641e-05
9.99177433135584e-05
5.74687356186887e-05
5.2248489738841e-05
9.29577690438563e-05
1.86789068004303e-05
0.000126681881210657
-7.1224357702039e-06
8.87328788470764e-05
4.87963960074175e-05
2.09565372134968e-05
9.42858543708936e-05
4.81485258356758e-05
7.3332642085186e-05
0.000107076514507846
6.0239687833596e-05
0.000154537253321498
1.89300680599955e-05
2.95391404911147e-05
7.94557578815007e-05
1.56418546336148e-05
8.44847720212823e-05
4.27197617316145e-05
3.98365711773514e-05
5.46814001239817e-05
1.04780244853184e-05
3.48437050464303e-05
4.80541536036715e-05
2.77532317349166e-05
7.70108166160227e-05
3.42992605132862e-05
6.9773976082497e-05
6.06370411627182e-05
4.6394115040555e-05
9.5593009568933e-05
2.73450771239629e-05
3.59332764207811e-05
5.62993585526409e-05
2.43510855083113e-05
5.03482396508695e-05
-5.6774860298637e-06
5.93679993525123e-05
2.8670063936839e-05
6.05583608436225e-05
2.64329778710079e-06
8.69140952753076e-05
2.47338811400591e-05
5.56027323983007e-05
1.58130156603786e-05
9.80062618127075e-05
4.14127573806039e-05
9.36717126598307e-05
0.000105977661037205
7.17316282166806e-05
4.10290805758167e-05
5.62112398963989e-05
0.000148201635124029
0.000110610327158151
0.000113892259219795
1.14279694546185e-05
4.30162597450643e-05
5.16550794900174e-05
3.13849898791728e-05
7.9500553736794e-05
6.67712466227554e-05
7.34455435361024e-05
-3.24628635462177e-05
3.58357156855066e-05
8.54982607858167e-05
5.60724720018512e-05
8.91191288946115e-05
0.000115514204926854
8.62426480576798e-05
5.99812715768201e-05
2.70840275569236e-05
1.26917896919274e-05
4.72730455344573e-05
5.54256525849078e-05
7.71849546850688e-05
5.05989304504122e-05
0.000130847304452306
3.37838271165265e-05
4.43365158376643e-05
6.55190130697339e-05
5.11450461302004e-05
5.57374564926692e-05
7.15585847483204e-06
5.24868960853148e-05
-1.20138761032528e-05
0.000117801180923946
4.60708398587343e-05
6.22745973191517e-05
4.33931531642231e-05
9.89876912468699e-07
1.65964265590748e-05
4.08330681903575e-05
5.41106470291043e-05
8.10269599863162e-06
3.38214930604985e-05
6.39837812830217e-05
8.58132424394872e-05
4.43185494280174e-05
8.58531367816756e-05
6.61315602871947e-05
4.70496518629654e-05
5.76921734215252e-05
8.35832527805609e-05
7.61243161325636e-05
5.8804595259807e-05
7.88424037582894e-05
9.05421488686844e-05
7.58950955746345e-06
3.10816759997523e-05
0.000117394634286398
8.54067722100921e-05
2.88696245553955e-05
6.97784472673465e-05
2.65940254190631e-05
7.59498342475724e-05
4.07765193338906e-05
4.9659112200267e-05
3.02766737019714e-05
2.45521650924476e-05
6.43432266410896e-05
7.78897293465741e-05
5.92865056068916e-05
5.3071307714158e-05
2.25920354672528e-06
8.36188724861135e-05
-3.85676862166316e-05
4.13999191789642e-05
6.70171356242745e-05
6.89120114832836e-05
5.19187923712343e-05
6.55685090715049e-05
3.96320252959198e-05
4.1346222066735e-05
5.44281781015214e-05
5.61764267539303e-05
7.65854570492622e-05
-1.04928458208303e-06
1.73313227500844e-06
0.000126092771382126
4.71938539147952e-05
6.20090673986243e-05
8.56619555458488e-05
2.56920318845744e-05
1.76034045056756e-05
1.34062436285247e-05
5.47947650832351e-05
2.91180746443956e-05
8.24724856846596e-05
5.80557200187375e-05
0.000128288862524044
1.96615012854356e-05
5.75235663370479e-05
5.38368785059967e-05
5.31726739254388e-05
0.000107977094050149
5.65212796697203e-05
7.20995493974262e-05
5.16381206768397e-05
4.90261223135817e-05
4.40555667707168e-05
7.4169316706842e-05
3.84599529324842e-05
7.80142100844683e-05
1.31962326249233e-05
1.8269548240742e-05
8.43930455083713e-05
2.7710043465957e-05
0.000121394227178266
2.54922434758419e-05
8.06073941407991e-05
1.28465909758192e-05
6.43850247967968e-05
-2.22872982514664e-05
2.55476067661169e-05
6.47698295036389e-05
4.7544645084464e-06
4.3302542895917e-05
7.65530454019954e-06
1.42342470283138e-05
6.13680383027741e-05
4.64354455657208e-05
7.03297174244513e-05
1.53262261623911e-05
2.71707065255129e-05
4.90186296957078e-05
3.00195451055158e-05
6.80206001782266e-05
5.12546861323143e-05
5.5179283679719e-05
-4.39336923886289e-05
5.13286316370019e-05
0.000110574248461006
5.14679354064745e-05
9.64513445220531e-05
4.59256664430337e-05
9.853664917798e-05
7.33307576393193e-05
6.20789061473795e-05
0.000105698540445992
8.64290462854901e-05
0.000106854183687666
9.68182390913004e-05
0.000103674367967024
0.000108506298611533
8.17753405611152e-05
0.00011683594816721
4.97929193185182e-05
4.99315194416663e-05
7.44046271804e-05
0.000106837222019317
4.27649694965057e-05
5.30504147710759e-05
2.70297126895161e-05
5.67464560947835e-05
6.65199683567533e-05
5.31406329972552e-06
8.0594231242164e-05
6.56149008054427e-05
4.92281109350697e-05
9.14719254124902e-05
8.93008785738994e-05
4.87259968956634e-05
3.22393731398293e-05
4.97290061909951e-05
5.42665618875463e-05
4.58558172697424e-05
4.47252613287598e-05
9.18364655431351e-05
5.76988382837622e-05
1.73844578510612e-05
8.11892673371383e-05
2.54152957208825e-05
5.2887515888627e-05
-3.67267044006312e-05
3.52255527589428e-05
8.22373642972993e-05
8.99839743759326e-05
2.08766742254958e-05
9.93675965991407e-05
7.2704128078831e-05
7.7998091339856e-05
2.87611332290937e-05
7.33961515905873e-05
-1.02513952120203e-05
8.42509027268463e-05
3.93703522740511e-05
0.000127717764614821
5.58550675883496e-05
-1.19638406084284e-05
8.7842440857181e-06
6.60650127924976e-05
7.70830227545227e-05
7.62914053477059e-05
7.95167976843356e-05
6.70479275022747e-05
3.97271646310242e-05
9.33881532449234e-05
8.00949963723699e-05
9.15434430770354e-05
5.76318344421484e-05
4.73802385057203e-05
6.77734575088493e-05
6.72074464498545e-05
7.11774980848947e-05
4.10326344120234e-05
6.04476651669474e-05
5.24902623670559e-05
3.03527545727826e-05
2.19625345869707e-05
0.000125232322257675
2.64025368980043e-05
3.20001368568927e-05
7.5633043940746e-05
4.477967354822e-05
6.2594539381158e-05
2.87404289305575e-05
9.18135253569681e-05
2.85323537185268e-05
9.4894979902123e-06
4.22455562103751e-05
6.21735668337103e-05
3.00841488174894e-05
7.06903363738355e-05
5.21380531313395e-05
4.81187004284855e-05
2.30436474076282e-05
0.000141717021556792
5.82545076090737e-05
6.59555303929152e-05
0.000104211283751235
7.60472406263718e-05
-6.65523538271858e-06
4.13967264805871e-05
0.000137529377780611
3.58066518644199e-05
6.72784311880489e-05
7.8410086465561e-05
4.75585624414847e-05
4.97314948406339e-05
-6.90164106132221e-06
6.34969264223124e-05
7.01657122081428e-05
7.92612587800801e-05
7.30068573498452e-05
7.1842884845025e-05
7.76450872236691e-05
1.09169825559671e-05
8.0127943489092e-05
8.57469587597221e-05
9.80652315873301e-05
7.17660911039571e-05
9.0263832897345e-05
0.000111458645601893
4.84989064952314e-05
8.69519048004142e-05
1.22278707515171e-05
7.80737055531745e-05
5.57812181800878e-05
-3.76041045877079e-05
5.15963012531004e-05
2.04630117935716e-05
9.76586373757395e-05
5.00616795276127e-06
7.45180810940456e-05
4.79982702972276e-05
3.22894851268679e-05
5.03497929160579e-05
6.03631130178366e-05
9.72391567589034e-05
5.32710773674799e-05
2.78391915977074e-05
6.49264242300254e-05
2.46744251821704e-05
3.08296082866118e-06
5.08007428691472e-05
4.85695695751533e-05
3.73912499239305e-05
2.78841589334647e-05
9.19085720137942e-05
5.50633322131368e-05
4.42837994613851e-05
3.2014522350744e-05
5.0877941143108e-05
5.12233998364767e-05
6.20042364364936e-05
2.17509431258705e-05
8.25841253302444e-05
9.06843942927896e-05
6.11628556570835e-05
5.60349544529251e-05
9.04020895884188e-05
4.60403260364387e-05
6.48081831674934e-06
7.96324740623823e-06
9.85980755235224e-05
8.64742166607829e-05
1.86779565953131e-05
7.74115979591043e-05
8.28792876085256e-05
9.67076591894353e-05
0.000136190699473276
8.55110024454121e-05
8.30576449383482e-05
4.27299081577807e-05
2.10919609685451e-05
5.36343511438329e-05
2.77318274986017e-05
7.42030509319411e-05
7.35490761135633e-05
0.000112284728183186
7.29905696402807e-05
7.79850752448944e-05
3.49057550607512e-05
3.54612831508652e-05
4.65203524791534e-05
5.28032829876928e-06
6.80008315238519e-05
8.91708365376255e-05
3.77185031560963e-05
6.31486607051944e-05
7.42999895503176e-05
4.79766949953464e-05
4.2759338393914e-05
9.14662668520432e-05
1.91263095633626e-05
7.71864657518846e-05
1.50548999076278e-05
0.000127531302416402
4.93998859530745e-05
4.05344568091539e-06
5.86384612239402e-05
7.36435280349147e-05
-6.130606197392e-06
0.000102908322202167
7.69722674213078e-05
-7.98587895122372e-06
8.43034423811308e-05
2.72134982314567e-05
6.94485269417142e-05
1.44307739784051e-05
9.37548884099907e-05
4.3325508433976e-05
0.000110722936693638
7.17028567819704e-05
8.32534882652136e-05
8.43576451315998e-05
6.11197539200943e-05
4.18386805957833e-05
3.7954521586024e-05
0.000101056537065654
7.39814671009081e-05
7.33223043618636e-05
6.00136345572212e-05
3.29734345364843e-05
-2.00600168995225e-05
4.640231750284e-05
2.03721396790843e-05
8.00654631041154e-05
0.000101181437887997
7.52921693487612e-06
7.35386272634508e-05
6.08924237773353e-05
3.60240283565381e-05
8.84540765696068e-05
8.44990753010737e-06
3.64989989076574e-05
6.11062881305874e-05
3.32753913883065e-05
4.12698968404484e-05
1.30310140315619e-05
7.07736582259201e-05
6.05501052529008e-05
5.02243161852296e-05
-5.98323848051487e-06
1.166887198353e-05
-1.06295474848284e-05
5.12373650693413e-05
6.56449481738483e-05
2.94855353193576e-05
6.41647740080557e-05
-5.16995120351912e-06
6.07440567715557e-05
4.08805686532482e-05
0.000122619626234457
9.31350613978595e-05
8.39241112729334e-05
3.02106371577923e-05
7.78304925252399e-05
9.65041333330505e-05
8.66610698071369e-05
-1.14053022620047e-05
7.06149271170072e-06
9.05290343394364e-05
3.46251474761429e-05
4.79636942316068e-05
3.0924527949181e-05
8.8873553587523e-05
9.71333952144717e-05
7.13833308126918e-05
0.000103280973632843
5.35161057337475e-05
6.03976845829923e-05
2.60082657657994e-05
9.00413072477306e-05
4.12598487188266e-05
5.47250848983892e-05
6.83481350337362e-05
1.42784436726024e-05
6.61071049718937e-05
2.21334770923036e-05
7.83204167448187e-05
1.11781082866504e-05
6.58693082699404e-05
5.97458224511525e-05
3.8132318605774e-05
6.36477063393454e-05
5.73422601912708e-05
5.86377044538518e-05
0.000101037553937864
6.99882159608159e-05
8.5470658562592e-05
8.55882774030608e-05
3.46885826571917e-05
2.46003489075135e-05
-8.87364606949213e-08
6.02183321616609e-05
5.42082190393865e-05
5.87867266801509e-05
2.6591388998046e-05
6.36073863143539e-05
0.000110085552166929
9.31470978717839e-05
2.71697784136718e-05
8.19919638824782e-05
8.27619780522569e-06
7.81536436418212e-05
2.9960532798213e-05
5.86413219437604e-05
8.8513339676407e-05
9.65981240152209e-05
5.61157511719008e-05
8.62730323275949e-05
0.000118727306997475
4.49146025251764e-05
7.38390680167378e-05
4.10589833903612e-05
4.32003382357373e-05
8.52906430338339e-05
4.18666842780888e-05
2.63544333039031e-05
2.96394610822827e-05
2.03618560237695e-05
9.34078819490846e-05
8.47727443345475e-05
9.14924548118472e-05
2.23064707417011e-06
-2.03534084332531e-06
4.30428589174546e-06
5.00514191788008e-05
5.07798215186452e-05
8.09053791595731e-05
2.41088660542484e-05
8.69158139407966e-05
8.88760487552123e-05
1.86513526503821e-05
3.38914717353619e-05
1.98376102190785e-05
4.9072430297076e-05
7.10012130019128e-06
5.60398845545269e-05
1.83408524293001e-05
7.64831636656216e-05
6.32755117955986e-05
5.58518004120332e-05
9.22051754669867e-05
4.89807991503371e-05
3.44455341687963e-05
-8.27841792330487e-07
5.95324090961519e-05
8.46123787288913e-05
9.45862137508409e-06
8.71198652824651e-05
6.15569424595364e-06
7.68681154340494e-05
6.68249705602374e-05
9.96234582576894e-05
6.7575210561459e-05
7.45037649408727e-05
0.000138321667292633
9.96350026715786e-05
3.93569856558773e-05
2.74786786353968e-08
2.69148333624022e-05
6.56188901812097e-05
8.88918058418148e-05
2.78300937335192e-05
-3.27442315838622e-06
1.76265229652971e-05
-1.3188719702895e-05
3.78431630829923e-05
0.0001113898983819
5.02682303211284e-05
5.05380911448517e-05
0.000113838966571579
9.50688399366168e-06
0.000107474878977895
7.42138037503646e-05
1.43982571324989e-05
4.51821464797792e-05
3.01445763539788e-05
4.96935721298957e-05
6.69556119547831e-05
2.40755405524636e-05
8.46065074789605e-05
-1.80102689411196e-05
7.83927692025343e-05
8.55829311417375e-05
5.39208837840621e-05
4.32649010562871e-05
3.78850709194213e-05
3.62366139953589e-05
9.31446990412649e-05
3.50313449490605e-05
2.0215343902985e-05
6.56203696719578e-05
2.96806476287839e-06
7.68649660165157e-05
0.000101440587188399
5.51069388849164e-05
6.708415985537e-05
5.73736082899015e-05
0.000137175345850576
8.18324004757708e-05
6.66655761238098e-05
7.06527201659958e-05
7.5578582838361e-05
1.93715157425211e-05
4.83179265037829e-05
7.93444748478527e-05
4.8388120518253e-05
0.000118691415298171
9.613499545412e-05
6.99874354456132e-05
6.61429458901346e-05
-8.87873909769119e-06
5.56840773641778e-05
4.65441100482413e-05
3.98888031618867e-05
4.7375239054783e-05
7.30094317432372e-05
6.89883212117524e-05
9.46257396896173e-05
5.54057925896829e-05
1.45658165651796e-05
6.44311215779478e-05
6.73892461385505e-05
4.58841001312991e-05
8.16253096902184e-05
0.000112106373993851
0.000114074757844767
3.86629119519292e-05
8.42236524087221e-05
9.18312946211713e-05
4.03603492356155e-05
4.73026703357697e-05
0.000124271039598449
3.21664823072256e-05
0.000118369918089899
5.95165375397606e-05
0.000103250409749449
2.574952362558e-05
8.64117179445261e-05
4.61085352229265e-05
7.72032134540072e-05
7.435584451723e-05
5.80057604199475e-05
7.26736632721205e-05
4.9606170860481e-05
4.33537367183786e-06
0.000132292465887073
6.85712928617778e-05
-3.85913069324525e-07
1.09604779345008e-05
5.56323051636019e-05
2.08476467794637e-05
5.38224799133566e-05
6.11233486655015e-05
7.98524127878702e-05
5.56032452713231e-05
8.70328100048897e-05
0.000161617610063006
1.51669261809027e-05
2.4569593062285e-05
3.48306135936013e-05
9.87466132962437e-05
3.93821872521534e-05
4.61747596003392e-05
2.04295590000503e-05
9.18770914447737e-05
7.04949879184345e-05
2.352393979766e-05
9.10300207119385e-05
3.76367433507193e-05
4.24329272621401e-05
5.77767003684106e-05
4.75918673359629e-05
4.01403852804618e-05
0.000112245592736937
3.78647615212061e-05
4.92989043882674e-05
3.60434114856737e-05
6.63297359243917e-05
9.51530979612078e-06
5.5106157913558e-05
0.000106343474594731
3.79737414305503e-05
4.48911962942697e-05
0.000109185561817856
7.08671699098461e-05
5.94068138865319e-05
4.612382815548e-05
7.02176675734647e-05
5.74901855261013e-05
7.01657189676438e-05
0.000105533618562679
-3.5990677278706e-06
-1.59813701401179e-05
-8.02482960224516e-06
4.59547939461433e-05
2.78293623063748e-05
7.05445066061373e-05
4.87723518187597e-05
7.63829327385705e-05
8.89062587933371e-05
9.80213517025716e-05
5.33357868809337e-05
9.67700873939697e-05
4.70706991252074e-05
7.0594705522655e-05
6.02107245590327e-05
2.90306010201088e-05
2.32779861722679e-05
0.000132308142663626
7.69153444198169e-05
5.6425207504012e-05
5.52802877753501e-05
7.03795740970374e-05
4.85486057855704e-06
7.18740075276157e-05
6.69600895687079e-05
5.65773216439396e-05
3.38191799213748e-05
8.67594604196557e-05
4.05975311929369e-05
6.33077745042686e-05
7.30519957206969e-05
0.000100922753339266
0.000131526575481635
9.7837035464153e-05
6.15251806798715e-05
2.8772693859159e-05
7.77383318220853e-05
5.10651521289438e-05
9.16032578309116e-05
2.83258738704734e-05
4.28113071701e-05
3.50265647094117e-05
7.38791818153406e-05
3.59201211252135e-05
5.63630879323342e-05
7.58604933544825e-05
3.78551226696979e-05
4.80363633544789e-05
4.23945685902291e-05
0.00011363628489073
8.71988793322952e-05
7.96896980057402e-05
2.70353412837793e-05
3.28831158259578e-05
0.000125300693309857
3.82892971475074e-05
4.1023756301784e-05
6.06481767578604e-06
8.16245758364278e-05
5.4657419370597e-05
4.11578408081086e-05
7.0486266116469e-05
6.04497700006989e-05
7.97999251692819e-05
7.47869333764194e-05
0.000152098346752928
0.000104642036475319
0.000121752297842671
0.00010863357554673
5.93688473028808e-05
1.18890276220536e-05
1.87786326971185e-05
4.70013552856546e-05
5.18158718484969e-05
7.30215763467454e-05
8.26708344837683e-05
0.000114398405235292
9.57100117498456e-06
0.000122473562227875
1.90948500413534e-05
3.63446570146629e-05
7.52752702123837e-05
5.28801386435999e-05
0.000100818773752837
0.000124591725779143
3.08188119378825e-05
7.07415083084488e-05
4.67699752786414e-05
6.03810118620211e-05
8.71460922067916e-05
9.7768105937789e-05
6.85007389545118e-05
5.83221165695546e-05
4.49952874823888e-05
0.000130834297612592
4.68771981610142e-05
8.81632705358402e-05
2.90983899112233e-05
4.58296003849081e-05
-7.8563706666282e-06
5.8430431204653e-05
5.47798260866889e-05
9.80714805389121e-05
0.000108683065444628
7.19559641403179e-05
9.60789072911216e-05
6.58401937052649e-06
6.66312258329043e-05
6.67106355230245e-05
0.00012152541622432
3.83370030610197e-05
0.00012373630476929
6.27441356349625e-05
4.82681427471584e-05
6.31692161075539e-05
2.6211402710273e-05
7.25063678141566e-05
4.79078392234598e-05
4.69049513557186e-05
2.75984656384514e-05
7.02518080318463e-05
4.51358431351421e-05
3.11498487861461e-05
-2.8365357525732e-05
9.66870277410147e-05
4.21214625534559e-05
6.97138996377905e-05
6.60664908727489e-05
4.31306304611702e-05
8.66295737541377e-05
7.39089580107614e-05
6.31990141738645e-05
8.35001814503569e-05
5.26611306711915e-05
7.27173064508144e-05
8.48272389639226e-05
1.76559414429982e-05
-2.28160131284262e-05
7.85025506691522e-05
9.87511321528911e-05
5.70994371172835e-07
5.99429160710093e-05
2.27412010571291e-05
8.40509023246405e-05
6.15073907524228e-05
6.93871106275824e-05
7.61463715060685e-05
5.45455636693893e-05
5.53196924026935e-05
3.35359019222873e-05
6.48739761021848e-05
6.52012293575721e-05
2.53392099062517e-05
7.96512242950839e-05
6.89519340273209e-05
5.75491966440773e-05
5.98439403003214e-05
3.87156264779931e-05
6.48155409070655e-05
6.73035207522569e-05
4.95359351550718e-05
7.02098063910069e-05
0.000114985195729542
7.78258042117459e-05
0.000125724387638533
9.14843405874169e-05
4.99632822712269e-05
4.30399598876638e-05
3.1291193798893e-05
4.21854809224463e-05
9.32650018868846e-05
4.60741520969996e-05
1.33719051301401e-05
3.66783746609241e-05
4.97078748267451e-05
4.95305872514301e-05
2.90961266295857e-05
5.98795943438675e-05
3.02814913932083e-05
3.77986618006039e-05
4.36418562885608e-06
-2.03713378050878e-05
0.000101718809940573
3.39324924593396e-05
7.68529111475518e-05
4.58415174349965e-05
5.21557940028744e-05
-3.1701165706556e-06
9.49849136586531e-05
0.00011248345982922
3.44140056566993e-05
6.997405256406e-05
