# Supplementary material for: Research on computational propagation and identification of mine microseismic signals based on deep learning
Source: PLoS One. 2025 Oct 22;20(10):e0334641. doi: 10.1371/journal.pone.0334641 (PMC12543183; doi:10.1371/journal.pone.0334641)
Supplement: S5 Data — (ZIP) [file pone.0334641.s005.zip › 000100800001330.xlsx_0.txt_24.txt.txt]

0.000118211433663187
5.80986241932436e-05
8.08245242209538e-05
5.80612988678553e-05
8.64857934373028e-05
7.41671080889989e-05
9.12216390922948e-05
1.75287986486749e-05
0.000109455655500662
3.95086194896269e-05
7.88936322466159e-05
5.93988110808906e-05
7.1461540608642e-05
7.60500886036942e-05
8.41817231841383e-05
5.23966651969583e-05
5.04219562831819e-05
8.6994179259836e-05
9.29652728919155e-05
6.46568890184351e-05
2.09467836811852e-06
3.56629290895111e-05
7.18592179848926e-05
3.36186393904791e-05
6.06701888999334e-05
4.68641633616251e-05
0.000103546035030557
9.14703605709669e-05
1.09904119992934e-05
4.08642860145905e-05
6.04602773889639e-05
9.31492766953352e-05
1.8165886595266e-05
5.37746323437105e-06
8.16363182930914e-05
-7.36159359074254e-06
6.24976110933658e-05
8.03746297382337e-05
1.16079807996259e-05
3.53959347646281e-05
7.40022663676823e-05
6.11230734392753e-05
8.51759129301865e-05
2.69726639944023e-05
4.66093363537206e-05
6.80688253964087e-05
5.6034384874538e-05
6.67649683600674e-05
5.24246502380578e-05
0.000157282710565288
7.56796425720351e-05
1.5105055245572e-05
1.60333450385094e-05
6.30715637635222e-05
6.55320423030728e-05
4.4120957191132e-05
4.36385142196925e-05
0.000120964195752695
-2.35519522354565e-05
7.59121333664166e-05
5.7113430223923e-05
6.26021724589125e-05
4.24396303016926e-05
-8.13411614659863e-06
3.20402939488682e-05
6.83680904146344e-05
5.73975471984123e-05
1.89385868364561e-05
4.57743347993758e-05
5.98822200767802e-05
2.33911429316403e-05
7.25921730104702e-05
4.96925018305452e-05
5.03729831896803e-05
7.45387188283994e-05
6.23401932042851e-05
4.73608971287932e-06
3.89457272410742e-05
3.25462317896115e-05
7.6833332218185e-05
3.31111503677175e-05
5.5284428917867e-05
5.13517385067801e-05
6.3636008840753e-05
7.72590838452005e-05
8.93059497555451e-06
9.44803293593304e-05
5.0324275494713e-05
3.67664615273099e-05
7.07083926910804e-05
9.97072780508081e-05
4.67469763984381e-05
9.46623599739392e-05
0.000101294389151955
-9.71748402427511e-06
0.000127793057804915
5.20753046786142e-05
-1.01352643638073e-05
3.56482783303725e-05
6.83113517895593e-05
5.43105075955682e-05
0.00010376183057281
0.000110682685992096
6.04079506371034e-05
3.27979945572443e-05
-1.5265212222326e-05
8.53273385030281e-05
3.34538509398816e-06
6.66032659199904e-05
7.57176601731282e-05
3.38641788025266e-05
9.88530962294919e-05
9.0446686056425e-05
6.25606558831819e-05
0.000123709567746712
0.000121940141051633
6.28987752779568e-05
5.47672107179018e-05
2.37221242663863e-05
4.11761308805138e-05
7.98166212060176e-06
5.06230931660267e-05
5.57639094753786e-05
3.0327714731711e-05
4.20412576181556e-05
-1.13327287822124e-06
8.69954789797713e-05
6.94297515825547e-05
9.956060344451e-06
3.30210455792357e-05
7.54115540626739e-05
8.81704442882827e-05
1.70315308925877e-05
9.73083987039476e-07
5.46388673561097e-05
9.52540849268672e-05
0.000112223199307693
7.41745472463408e-05
4.15033317969215e-05
7.94584251774168e-05
6.27364625908904e-05
9.56689193979008e-05
8.05884052438886e-05
4.5935197676196e-05
8.2748738112353e-05
0.00010190293020522
0.000121300773206586
9.88770416207369e-05
7.19230257990981e-06
7.91209933028254e-05
3.45747541397316e-05
9.70557448899895e-05
0.000118199668533651
2.32398847598299e-05
4.75704924157599e-05
8.63612939691023e-05
5.00944692567304e-05
0.000118805558703136
0.000110604641242659
8.14573779387565e-05
5.44102372230591e-05
8.53298631311103e-05
5.36666898355662e-05
7.06570966274816e-05
8.46308826243005e-05
8.49077030355277e-05
9.94903435629383e-05
4.16448837527878e-05
9.12727915063437e-05
5.08929094021182e-05
7.8693449772856e-05
-1.45504508198046e-05
-1.68141215691581e-05
6.26312696714023e-05
-1.79848559856066e-05
5.00753875752745e-06
7.26157287534963e-06
5.52311160490894e-05
6.82690134202406e-05
4.16668635578268e-05
0.000106154512010555
8.64277723393709e-05
9.24137513978992e-05
9.85839174774049e-05
5.41141528716751e-05
7.42620041224321e-05
0.000100120885178045
6.39840028704387e-05
8.4300288906044e-05
8.96346810385751e-05
9.178533731109e-05
3.77600668929799e-05
1.55284683582668e-05
3.955251383444e-05
8.96557010082325e-05
1.89201677181853e-05
8.11285910357546e-05
6.40980012695182e-07
7.23437701021768e-05
3.39345032183716e-05
-5.35236246024412e-06
0.000110408454766229
8.71250485723469e-05
0.000120616460769238
9.31598613564799e-05
8.14493845614867e-05
1.19787296229033e-05
3.72566276614473e-05
8.11967950304786e-05
9.07968547954315e-05
5.66131279588002e-05
3.86737814070861e-05
2.43599113025291e-05
-3.82237370318093e-05
2.38538434521108e-05
4.37493293694673e-05
7.60084210017335e-05
2.2048068233086e-05
6.96503721292705e-05
1.96944949540358e-05
8.19096212726512e-05
6.81179337923455e-05
6.39289540496265e-05
6.59172273576892e-05
6.40029904311013e-05
4.2860717309999e-05
7.50305081353798e-05
3.24753875657529e-05
3.46757532137732e-06
7.14009324010585e-05
4.34997565722658e-05
8.93757816455148e-05
1.70841795745917e-05
4.10427544672658e-05
0.000104438095958771
4.91268701023616e-05
9.43567703207926e-05
7.42620350762586e-05
8.17495213764099e-05
8.79282283977443e-05
3.78637358721966e-05
1.31997359828862e-05
7.1139356807392e-05
2.1860833036252e-05
2.82294871354077e-05
2.47042199687288e-05
8.27267364663883e-05
9.3185055410797e-05
8.21754220895612e-05
6.63369378735232e-05
6.53913361726775e-05
5.39777400897547e-05
2.71238314426733e-05
7.48226753740015e-05
4.57414070943681e-05
5.04452712457178e-05
6.0978329018127e-05
5.06160503647104e-05
4.66875017131135e-05
5.11199085919111e-05
9.52405386857141e-05
1.11352412566109e-05
7.8270355126327e-05
6.59653668518068e-05
4.15042303344671e-05
0.000107659625660146
5.61077382107881e-05
4.53939766547346e-05
2.91393646771201e-06
1.11565757740272e-05
-1.75103901439576e-05
2.41464359187008e-05
6.9049980402438e-05
6.96820606306946e-05
1.95644342303898e-05
1.18299853334466e-05
2.64347312306698e-05
4.0446771795775e-05
3.02917574214292e-05
9.39033171313522e-05
5.72555389265992e-05
6.62158720047129e-05
8.22270215949842e-05
0.00013732268638152
-1.94355124678085e-05
7.20998503650166e-05
7.1523515262947e-05
5.20594610063944e-05
7.25218165825957e-05
2.62459599738962e-05
4.62587917663438e-05
6.89481350514715e-05
3.53605241473872e-06
0.000102522402731794
4.05912424248815e-05
-1.94858028072763e-05
4.12779130703639e-05
5.00551804734719e-05
6.44754941845626e-05
6.47593105039224e-05
9.45818628708819e-05
4.16570554792687e-05
5.5434597949577e-05
9.51669336801404e-05
9.94000489696756e-05
0.000110605263163746
-1.22215045485298e-05
4.7595418434774e-05
4.85751488839744e-05
1.53035824858608e-05
9.66485139946417e-05
4.63977097690812e-05
1.17686762534461e-05
0.000100051362896988
-7.21449918370592e-06
9.61399329607812e-05
4.70715189268527e-05
1.84088075352415e-05
2.21682567927089e-05
0.000125842112960189
4.44524721756147e-06
6.8245994270371e-05
0.000100726030832357
4.89533314402877e-05
3.9764520198714e-05
8.0459677252966e-05
0.00013993049916503
-9.77846719516744e-06
6.14361255660614e-05
2.46519525088989e-05
5.84703780003034e-05
2.35243128964232e-05
4.61379208568786e-06
3.68746233303219e-05
7.69050059185398e-05
5.72771350598573e-05
3.16971058075349e-05
8.09756502668517e-05
1.29044650142949e-05
9.04877725454043e-05
2.71439162762789e-05
3.28411943114044e-05
5.1065125993521e-05
5.22997800460668e-05
3.61785172932115e-05
8.92469660337171e-05
1.69934144048572e-05
4.34615085827304e-05
7.96257711445965e-05
6.35613806574896e-05
0.000112965957066328
6.5680242920488e-05
9.78004811397682e-05
3.05595140181359e-05
0.000136952974638145
3.68603743939497e-05
8.94943762301653e-05
2.2870072904645e-05
1.07589606560888e-05
7.39818925568092e-05
7.8272162746056e-05
0.000118358722843587
4.02168212941949e-05
6.93553405222545e-05
6.62892556198398e-05
0.000116173808408306
4.67107882366577e-05
6.64693291099341e-05
0.000141631915884375
8.28414179930422e-05
8.82926901802923e-06
0.000129611055586587
7.93624473418014e-05
5.29194974157889e-05
3.36235120212075e-05
7.49998503409183e-06
5.0161443361528e-05
9.68834070034258e-05
-2.49382378303561e-05
3.45077801859457e-05
3.00314995733564e-05
7.09096414222108e-05
8.432737354126e-05
5.97699571068977e-05
0.000136372748020644
5.24475195500637e-05
0.000116813106010262
5.42051057475517e-05
5.55263125354687e-05
2.10413383667235e-05
1.7427035765648e-05
3.47141388918205e-05
5.97931836765543e-05
5.83035333066777e-05
8.5046699554426e-05
7.14208825566765e-05
0.000107648608293852
1.45468650955946e-05
6.17544154237202e-05
7.4969150526636e-05
4.71341026995496e-05
8.53506964527412e-05
4.50102652087618e-05
1.15884142323452e-05
0.000171723097552534
3.91782629463339e-05
9.1898536258898e-05
0.000105369484949096
6.15584657977183e-05
8.32603154718243e-06
6.65009433163449e-05
5.39013865977425e-05
0.000103356349006943
6.33317815240225e-05
0.000129797186778021
6.69070594158989e-05
2.00592777378991e-05
0.0001392781180475
5.80584128161595e-05
7.7029017674364e-05
5.15996794825718e-05
2.73659133346046e-05
5.39797479433486e-05
2.40256897076851e-05
2.82522653585362e-05
3.82187797173081e-05
0.000105562851276648
8.20338513615861e-05
6.10031272603645e-05
3.60464881733718e-05
6.76522299289183e-05
1.67198789986518e-05
1.59727398711319e-06
0.000115110184339791
7.59223077501422e-05
5.22154075077694e-05
9.69105530247249e-05
2.95596516890371e-05
5.68947284994524e-05
9.18267084882127e-05
2.60315051668781e-05
0.000102954160285428
6.44783494875138e-05
3.5454448883541e-05
1.40823891336854e-05
7.49064256122684e-05
0.000117040118929981
7.68594138225056e-05
7.75242534751571e-05
8.16410375389074e-05
7.04959787303515e-05
5.02605828892009e-05
4.84115319638509e-05
8.39190951119049e-05
0.000112845627620069
7.16574337751186e-05
9.79724650210717e-05
8.71567409777717e-05
6.15088954083536e-05
3.70277050327924e-05
9.07478548559964e-05
3.00349006199405e-05
5.06096380153303e-05
9.11904673115798e-05
4.79675567171186e-05
2.72126026307949e-05
0.000110146450297003
5.23869726937557e-05
8.07368527960999e-05
8.48662106897494e-05
8.21803010383084e-05
8.02215995145744e-05
3.89699769923059e-05
4.75823868419335e-05
3.78435960103706e-05
5.69970486554817e-05
5.24352807822071e-05
1.24834996145279e-05
9.62169220598081e-05
1.67054371711364e-05
5.36544392824708e-05
5.62101646680794e-05
5.10817615434325e-05
-1.95856331174297e-06
0.000101522853394312
4.02717401937627e-05
1.43410868545531e-05
6.99793449543945e-05
3.3590716802744e-05
1.80444937735756e-05
-3.62013166162138e-07
1.18643859512334e-05
1.28401272464923e-06
-1.02173516759e-05
4.32473591732502e-05
8.31120878989246e-05
8.68229274402026e-05
8.01962876302223e-05
9.00865399863148e-05
4.35441455323729e-05
3.84137130820497e-05
0.000106138343764828
4.39850539663606e-05
0.000118447814753129
9.4400295680747e-05
0.000108509532496765
6.79777235625632e-05
0.000127491138505398
0.000137267345813129
0.00012894608736178
0.000135451201626448
9.57318327596545e-05
7.61795937710059e-05
9.96648783854198e-05
6.7832345509846e-05
0.000104920852731116
5.54961564396027e-05
7.42188290935649e-06
5.85201986380734e-05
2.11363692061542e-05
9.96943491395371e-06
-9.71403699341303e-06
1.90813183370862e-06
1.9561838508967e-07
4.21303510770037e-05
1.98318055957132e-05
3.78107304473455e-05
5.12043099950874e-05
8.49171313026566e-05
1.43874672989203e-05
4.18356504581324e-05
4.30103690321649e-05
6.57131278162333e-05
2.61257275717694e-05
7.0238858098049e-05
2.17724126358382e-05
5.23166604989308e-05
4.71168076732168e-05
7.65131086724118e-05
6.90224165060962e-05
7.45594296811374e-05
-1.43220434290225e-05
6.83853783704053e-05
2.77474282742887e-05
0.000143087442845356
5.92465657408657e-05
5.06909186450067e-05
9.45737459783183e-05
4.1361829116105e-05
8.5141465804606e-05
1.41457604110517e-05
5.78724799428673e-05
4.83910042420869e-05
8.33212628670174e-05
0.000170764920316652
7.96917688295974e-05
6.84440220856214e-05
7.77632116069715e-05
7.4930844852995e-05
7.55302530247697e-05
2.6434513181471e-05
0.00011013961708768
7.77074502938347e-05
2.03628321041862e-05
3.72237937841859e-05
0.000125802029517991
5.34541877378924e-05
7.20466422880766e-05
7.16333069672847e-05
4.902299918396e-05
6.37138466395006e-05
8.05819547089534e-05
5.34256382457284e-05
6.44337567649466e-05
4.24027824166019e-05
5.53831616052312e-05
5.58478190856348e-05
7.255455682422e-05
5.80702666386218e-05
1.64182335184455e-05
0.000126885832417183
8.76466856773378e-05
5.65601294001346e-05
1.63821119003476e-05
5.15727994718811e-05
7.4095640768406e-05
9.07587384959525e-05
0.000132619247772398
4.04427155747139e-05
8.2830606101985e-05
1.42110821316824e-05
4.24283264125093e-05
1.89847252078639e-05
0.000114806561025342
-7.65206657779897e-06
3.73366278097881e-05
0.000108553117413734
0.000117854494770522
6.7208479491922e-05
4.21873474578347e-05
5.03183725511723e-05
5.48760528491407e-05
9.24355209015841e-05
6.19846521156236e-05
5.22672228840877e-05
1.64937987664602e-05
3.08150113314717e-05
2.29105021943281e-05
5.08463685170813e-05
0.000108415856589256
-1.19466564991244e-05
2.99142328123957e-05
5.13193172392429e-06
2.25573693980807e-05
5.08406006737052e-05
4.35056793309947e-05
8.16848888837033e-05
5.29791223758409e-05
7.15297435640098e-05
5.24536591943475e-05
6.49899924231744e-05
1.18300280859855e-05
8.75309772987892e-05
0.000101278888619012
5.59669563444096e-05
4.42127641219249e-05
9.65714142790866e-05
3.8942118434084e-05
7.28804327357772e-05
3.47172928526783e-05
9.10405714918618e-06
9.64406560298707e-05
0.000129213921648078
7.58990376411078e-05
4.90194686765692e-05
4.58732393626757e-05
0.000138200664059688
3.55163319941262e-05
5.94123746922835e-05
2.99396629928042e-05
2.94211871283427e-05
7.02003345727936e-05
4.89521758514273e-05
4.67328858313142e-05
-3.48362572378235e-05
5.73398931567504e-05
5.59615326067599e-06
7.47170205646017e-05
5.45715133965815e-05
5.42130269858853e-05
6.60752663491307e-05
0.000111907476620628
0.000125477430236193
9.35053807962559e-05
7.85346531352482e-05
7.06258307360859e-05
7.11231753642616e-05
8.66556927871252e-05
3.46664497491054e-05
4.83907902966982e-05
6.95021602958488e-05
4.22551087669726e-05
4.25031956941766e-05
5.21219419954928e-05
4.33808330398366e-05
6.84494466554984e-05
5.16764281294088e-05
-2.03004852023222e-05
6.79600665289084e-05
6.89507346351556e-06
8.8138226151031e-05
5.54248929395904e-05
5.36849243896193e-05
3.13560180279357e-05
6.55741494601533e-05
0.00010868381565464
1.77385050678337e-05
0.000107539792800413
3.99561954435634e-05
2.70405693341541e-05
5.64103666669015e-05
1.8880862573224e-05
6.89807321914667e-05
5.15469751192461e-05
2.27205607130842e-05
6.91753421422574e-05
4.32425957873019e-05
0.000125883967021371
1.26575031489208e-05
5.90102085236662e-05
7.07293639009555e-05
5.84075456823147e-05
9.10714693712666e-06
9.50451561784818e-05
4.71751204662504e-05
0.000121962717603705
1.20542587353235e-05
4.07489566172626e-05
3.57443427932393e-05
0.000102698307546291
5.79384167299243e-05
9.6362370082883e-05
4.9957220693264e-05
7.26854142868015e-05
3.45550767149287e-05
9.34322651797125e-05
0.000112462422204053
7.7801670793274e-05
-2.81409480865716e-05
7.10015406863533e-05
-1.12139975964045e-05
4.12309021611954e-05
-1.28251816561984e-05
9.892651339466e-06
9.54594250601533e-05
0.000112449331420312
5.41202724661464e-05
1.45621930605636e-05
4.98680025955828e-06
-2.06919707267257e-05
8.70396188572857e-05
4.82639142292382e-05
2.44261072481552e-05
6.35073269023214e-05
3.20404260645276e-05
2.78613848900839e-05
1.81665468269283e-05
4.2637301621735e-05
-1.00500365317208e-05
5.65740779914611e-06
5.49314742581152e-05
5.27479107545879e-05
7.70576012794092e-05
9.05070506899652e-06
0.000131794633813508
5.68890635975949e-05
6.98918966848888e-05
0.000107927740334562
8.85702429445609e-05
0.000106540636982203
7.87975614841652e-05
0.000113770996169806
8.58086537504727e-05
0.000125578452209005
0.000144539069090208
6.79183984622703e-05
-2.98792867164049e-06
5.6283753013694e-05
8.05481238490233e-05
5.26924821246191e-05
9.48293279575402e-05
4.03427344168692e-05
6.31226361988631e-05
4.15730492205927e-05
5.20762973771908e-05
2.25325236711774e-05
4.67022785027798e-05
6.32444533393244e-05
1.69118686625645e-05
2.70608328963773e-05
4.65323984012788e-05
6.53386636654566e-05
6.75055394689667e-05
3.27199625793303e-05
4.02225220618876e-05
8.39326064182434e-05
5.69854775669226e-05
5.90386256379268e-05
9.85461014774847e-05
4.52464768749919e-05
-1.79657564882215e-05
3.33142966016189e-05
8.73414097686544e-05
3.89313735769464e-05
8.33597553505447e-05
3.96432649409037e-05
1.63122329221717e-05
7.96005629844349e-05
6.6005694333773e-05
7.58985523106086e-05
3.02033734842011e-05
0.000127763083544603
0.000111715057354745
8.68415757602117e-05
0.0001320242960865
6.92652511967087e-05
3.35762951474772e-05
8.58149047654705e-05
3.55501871486097e-05
3.46985994061473e-05
9.67233597959808e-05
3.39839817327105e-05
3.56038037515461e-05
6.37858392019981e-05
0.000104126613401623
0.000122655760767288
6.29059992718867e-05
3.67830790659854e-05
4.43123108178866e-07
6.31193846173802e-05
7.29426109876945e-05
1.52033499537966e-05
2.87921624921768e-05
5.62759643142615e-05
3.76324919876778e-05
6.74095555217899e-05
3.2468608635668e-05
2.54748733980842e-05
0.000104507800557709
5.81887310529572e-05
3.87047343103976e-05
9.3277978496254e-05
-6.81423469622075e-05
6.02865602706548e-05
6.4786205979078e-05
1.07597585542539e-05
6.99312059738514e-05
5.45799255183659e-05
4.13371528552679e-05
0.000128286592860584
5.36619799500473e-05
7.9029964005985e-05
0.000120430064087428
2.88699293520224e-05
7.86264182573998e-05
5.27940821127855e-05
6.31212320970911e-05
6.65263833027025e-05
7.91508271035982e-05
0.000100396019359019
2.73331355531024e-05
9.65129628503695e-05
8.11073304141647e-05
-3.0845569804303e-06
6.49912479884588e-05
7.12939098946697e-05
6.97745269477313e-05
9.02373743584992e-05
3.28875127960025e-05
2.93586497752105e-05
9.1050381105368e-05
-4.00678075268773e-05
5.33194048278463e-05
5.73171317875248e-05
6.45835371242433e-05
7.7994504140774e-05
-2.3756545899373e-05
4.206682295486e-05
8.194097717349e-05
4.22710856389928e-05
6.52205028344437e-05
-3.41559524439925e-05
1.3366304881445e-05
9.24229401637987e-05
6.78078734722601e-06
2.87044535629122e-05
9.05975618249789e-05
2.93720522699025e-05
2.58366771124971e-05
4.93715828201453e-05
6.32424859840738e-05
5.51726881935673e-05
3.58116645070714e-05
9.49186206405125e-05
5.04176296077489e-05
-4.77802780260268e-06
6.03713394489537e-05
2.44120577536807e-05
6.60342917322711e-05
6.6193847023207e-05
9.62595753294166e-06
-1.17849921215008e-06
1.57995491449582e-05
7.33927756782181e-05
2.44178245085673e-05
2.68630288827658e-05
8.2288611842978e-05
0.00011463487832678
9.94783037545544e-05
-1.15533703529659e-05
9.11403798072946e-05
3.5049490321832e-05
8.07352995679128e-05
4.55871499970087e-05
9.30754341812976e-05
5.41921464562493e-05
-2.2860528867691e-06
4.67843647759659e-05
2.26103798428949e-05
2.84492166576321e-05
0.000113447855070255
8.8500715922684e-05
8.27694121768407e-05
4.13534250732449e-05
6.96539267468435e-05
7.29452428585889e-05
4.02053626475486e-05
9.90496789849616e-05
4.79498828689419e-05
3.27517617445381e-05
1.61820757782015e-05
5.62496592095191e-05
7.07608217961343e-05
2.25961977342755e-05
-7.407937024407e-06
3.09395408039103e-05
4.45649196481637e-05
3.12861949993317e-05
4.66180058993115e-05
4.56583512449817e-05
1.93173926768342e-05
5.83208815756418e-05
8.46269436648346e-05
8.86576537109992e-05
1.82975807895056e-05
5.80789079608237e-05
1.31329730112503e-05
5.15109660639796e-05
0.000119251078010545
7.71540297525127e-05
8.30721303188197e-05
0.00016528993711783
0.000108809783591525
6.22180714604478e-05
-1.03733849095235e-06
7.99595421454389e-05
7.92097003391882e-05
7.56236338143818e-05
9.32033319877589e-05
6.9546571230657e-05
0.000133005905495363
6.43854096579933e-05
7.34805761984336e-06
6.4504718036126e-05
3.55374928432412e-05
8.89615690022964e-05
8.20355224399162e-05
1.29199721206656e-05
0.000109120523536582
4.62260549361481e-05
7.92682358398132e-05
0.000133861231861336
3.64237062135885e-05
4.40336816535068e-05
5.67069153084113e-05
1.47770437635444e-05
4.5027281217008e-05
9.15485389530531e-05
8.86388725960229e-05
2.89728712609001e-06
2.12323385631234e-05
-5.9565714794453e-05
0.000101318953202221
4.98186225119492e-05
6.03290687384024e-05
7.39345019363555e-05
4.59419186602161e-05
2.87271271585485e-05
8.0738052876953e-05
8.76879143930938e-05
8.53135251507967e-05
-5.65364978189362e-06
7.25562940329031e-05
6.44390238750972e-05
6.19874944129844e-05
8.84881327800675e-05
7.09938294444514e-05
2.40278632339827e-05
9.29922759703084e-05
1.40826869141167e-05
6.10264357477345e-05
0.000109136833695716
0.000101072309946374
6.84536616444932e-05
5.09143159967892e-05
0.000150441848106929
9.31214308959324e-05
3.98108218855689e-05
8.88805915425775e-05
4.84719248591127e-05
8.78511050734082e-05
5.64611913543934e-05
4.01342070718088e-05
2.63616682487617e-05
1.65074241068995e-05
4.52530655876117e-05
3.74398038602073e-05
6.53366780941539e-05
8.79142414215722e-06
7.80207428256961e-05
6.24728599401851e-05
4.95731561571075e-05
9.91631359534662e-05
7.99543225639488e-05
5.73886306385219e-05
8.54799834778259e-05
2.8552049363274e-05
3.9839934459277e-06
5.73443873694237e-05
7.94453657977279e-05
0.000116611367595844
5.00435932818471e-05
8.19433749346254e-05
5.1304393796078e-05
9.62532628156295e-05
4.568470453609e-05
6.7102008665217e-05
5.06736332585786e-05
3.83172194910074e-05
0.00010814674108976
5.33304427922124e-05
8.44970175357839e-05
5.16405782289549e-05
5.39326214657167e-05
0.000106944398603729
6.32916430371159e-05
5.12840594534686e-05
1.66342034719246e-05
4.34312672322091e-05
7.84099863659639e-05
2.98706362009524e-05
9.04558498624324e-05
0.000114804191739488
8.7800917079313e-05
5.03654797985442e-05
9.89976626687296e-05
5.71165915947825e-05
7.44134478824837e-05
6.68005212556073e-05
5.78761668282858e-05
6.46689886636759e-05
1.98334160227555e-05
5.32408663355047e-05
5.76546797410789e-05
8.9678244283209e-05
8.94965372283041e-05
7.71859865865649e-05
-3.00924145313098e-06
6.85311367726071e-05
1.16566143058135e-05
3.61068845956446e-05
3.5796497058738e-05
0.000116270925206635
7.14788518117588e-05
3.54280098728714e-05
2.04672115387952e-05
-1.88053297844075e-05
3.60794240202892e-05
9.5331273768794e-06
5.02101994275571e-05
0.000100818291701636
0.000101943146140736
5.72332637599175e-05
7.74742199834812e-05
7.15814224700611e-05
0.000100048250398922
9.21086022715553e-05
3.9593938358771e-05
-2.22103413767134e-05
0.000115245191683929
4.41288215780773e-05
5.46022718678449e-05
0.000149770519316884
8.10747095806071e-05
5.89661190656848e-05
0.000122433144541486
7.63116717764411e-05
0.000102675478328549
1.48845932731006e-05
8.79819283664977e-05
9.71147333784605e-05
-2.98428271174144e-05
7.00254560132836e-05
0.000103867576832048
4.76918295208216e-05
6.6412083561966e-05
6.01482522538416e-05
1.99462712275241e-05
-1.40936722495083e-05
-9.73740283551763e-06
9.58783812568963e-05
5.90595488811844e-05
4.66906964864418e-05
8.62535196931929e-05
4.59499817195008e-05
4.47802151949839e-05
0.000111363080762886
0.000112513168583796
8.61568216937677e-05
5.87660648480196e-05
4.74164535735895e-05
5.5397620656725e-05
7.14713318577779e-05
2.92229192918156e-05
7.01581209676098e-05
5.59158884879606e-05
7.13282487953821e-05
5.58812842701855e-06
-8.83544075888641e-06
3.87731611102148e-05
6.98879073863859e-05
7.72309868632655e-05
1.07452932480262e-05
6.49713613037183e-05
4.51852825029151e-06
3.22641738331265e-05
9.49161194861014e-05
6.83027907323959e-05
6.61086113952509e-05
3.40386118553949e-05
8.49910299782353e-05
6.4953094167626e-05
1.11103372186345e-05
0.000116147022381314
5.75169443130376e-05
7.90257699254137e-05
6.63506794213881e-05
9.98215595396685e-05
0.000102138663208043
9.61692710787177e-05
3.07704223051895e-06
8.361291644665e-05
6.43174111007682e-05
3.98909855617171e-05
4.90375661113838e-05
6.60477480504696e-05
6.17281176251535e-05
9.7791996434735e-05
9.116998124104e-05
6.70389133917138e-05
3.45973099714501e-05
-2.20457367512273e-06
2.06803589740289e-05
7.87209045932169e-05
0.00011805176329092
4.05158837684381e-05
6.14338460265314e-05
8.0949779084675e-05
8.62366344764752e-06
-1.54795919274055e-05
6.29781899464771e-05
3.21568422171029e-05
6.40889121235108e-05
-5.62142069389869e-06
0.000127130280534977
3.15574940933419e-05
4.64198852628359e-05
5.73775851997979e-05
5.43470339608461e-05
6.02601673095152e-05
9.20570668990849e-05
5.76369983074562e-05
5.76632446948034e-05
7.91658645670324e-05
5.87868839648524e-05
1.87012660622888e-05
0.000125312034678123
5.78157405748976e-05
7.10867558723649e-05
5.82259659698827e-05
4.60163152238776e-05
6.03404385560068e-05
0.000103410104568756
7.14220504214411e-05
4.87865558141015e-05
6.09143563099244e-05
3.99238111828756e-05
-2.27985208403462e-08
0.000126396030673887
0.00011779624932411
7.6063822259984e-05
9.8915589803571e-05
8.10488705474507e-05
3.42197955436165e-05
2.51361767297877e-05
6.11512974397572e-05
0.000104287280584999
3.57466617753621e-05
3.5683030155019e-05
7.52837023293629e-05
6.54656848800379e-05
5.8027333950536e-05
0.000124295791038016
5.75578711386927e-05
3.26482011132179e-05
-4.79302981762652e-06
8.48638462958966e-06
8.82596758362296e-05
4.28673257687309e-05
0.000104984593288155
3.53256055937111e-05
1.2819443512058e-05
4.82231159397311e-05
7.44106207679373e-05
6.48307276689447e-06
2.5424327249587e-05
4.14079364870809e-05
3.05748636245079e-05
4.49540062958458e-05
9.17215640418024e-05
9.99646616059421e-05
0.000101512551502196
2.5033692247225e-05
6.33770367750636e-05
3.09993653808007e-05
4.22142928241917e-05
0.000103484542221886
3.02287357143521e-05
7.04504548924361e-05
1.63316922310837e-05
4.29115836850161e-05
5.80411238207103e-05
9.05524376457902e-05
9.99030984856691e-05
-4.13083600772465e-06
4.80557973377842e-05
4.84743584779924e-05
3.30117640584664e-05
5.19537893419939e-06
9.1260577745066e-05
6.78748843379778e-05
2.26799498064744e-07
3.36611675832781e-05
4.79408387259606e-05
6.85129906438406e-06
-6.01675887509654e-06
6.10266217044838e-05
3.45951978065645e-05
1.34626638185548e-05
3.28090046766203e-05
1.72140281503847e-05
1.4312954656675e-05
5.11844866647119e-05
3.5950616776355e-05
0.000102581545189934
0.000105421058971581
3.1727164333852e-05
3.04722455066706e-05
6.8201522821938e-05
5.51209241958309e-05
-1.00587153472585e-05
4.36910574718262e-05
4.551918862914e-05
4.55432154926081e-05
1.44024170612864e-05
6.64055634001953e-05
4.77599800455124e-05
-4.29618728670439e-06
4.57586663912467e-05
8.41395727970484e-06
0.000111072456332888
8.5483670573943e-05
3.17507383476756e-05
6.37147599709932e-05
8.84227931598427e-05
5.72008180344674e-05
4.02545140423826e-05
7.34672946466356e-05
6.70160995899793e-05
5.83774262171489e-05
2.60028247862271e-05
7.16642421883551e-05
1.91865292662246e-05
4.59293827459429e-05
7.10753972778486e-05
5.74923853692251e-05
4.24123420679233e-06
0.00010091889253826
3.50090643468855e-06
7.59692126962656e-05
1.09898267318604e-05
9.37380427086976e-05
3.03650587180919e-05
5.08222618226974e-05
9.56365720691874e-06
4.72913026054902e-05
5.37000583670043e-05
1.92377832193424e-05
9.10072302602834e-06
7.21201951813233e-05
5.0380297647924e-05
0.000101504777865694
6.29521715670739e-05
3.0402925687458e-05
0.000108887825051257
6.75064904178029e-05
3.6706963140341e-05
7.09495661161932e-05
8.63504096216218e-05
3.78092325325097e-05
3.5502913539378e-05
8.27848428322403e-05
6.56293480153311e-05
0.000100390124361869
9.51868400351942e-05
5.09694748949076e-05
1.7586276694017e-05
7.42071193829267e-05
3.07853218227809e-05
1.62174263018364e-05
3.01842682043203e-05
6.82876019811125e-05
0.000100175657790808
2.88780236881296e-05
0.000101134924248552
3.0618979753545e-05
5.81630938412209e-05
2.95531142921229e-05
-1.90384317377853e-05
6.49754836483221e-05
8.51219960193488e-05
-1.12900814627673e-05
7.42019529481426e-05
0.000127399266897539
6.79842390861135e-05
8.13984090416455e-05
1.33877701676546e-05
3.63842515590494e-05
7.64001733066007e-05
9.26925066384465e-05
3.25237115107317e-05
1.87182298254305e-05
5.34560067658503e-05
2.35949831960092e-05
4.55848485823205e-05
5.47971508288102e-05
1.01835200627317e-05
1.36638726577284e-06
3.28150363757322e-05
8.35549972885415e-05
4.23746714924124e-05
2.10428035435793e-05
-3.21848945773715e-05
2.70498066460094e-05
1.51175497609948e-05
2.73431635226447e-05
7.81428975069678e-05
0.000104275781181226
9.89004077946192e-05
1.18264697323353e-05
8.17795992992999e-05
6.85075973536646e-05
9.32820195426983e-05
0.000101992829245745
5.25905163461335e-05
0.000107422700288289
2.53483459118782e-05
9.2358623759182e-05
-2.23052276881394e-05
5.64471107177421e-05
6.34367444516114e-05
2.00553753399627e-05
7.87556971044394e-05
3.77735243912396e-05
7.5466914754404e-05
0.000113918715848243
7.82530094954081e-05
4.94306052345267e-05
2.99680206442579e-05
-1.35356140906003e-05
3.656915312705e-05
2.35620429074011e-05
5.72111972743481e-05
8.53452395371966e-05
4.02869085368373e-05
6.92084026211311e-05
7.25600209004035e-06
4.90491891619117e-05
3.05200902807669e-05
5.68990075442677e-05
3.79966094735526e-05
4.54632992021913e-05
4.3761786351825e-05
2.31822284176581e-05
2.01468020556041e-05
1.6590326605482e-05
3.30214590977009e-05
8.19928929869511e-05
4.09626722796374e-05
4.20350289181578e-05
-2.45024618812049e-06
5.24524587246843e-05
6.66769249070513e-05
3.60706154075362e-05
0.000109253861912997
0.000101275335441541
8.16833178325295e-05
6.76364357651976e-05
7.76144557710737e-05
0.000135256183245773
3.48833342423467e-05
0.000151326824082683
6.39405099838635e-05
5.46294012070733e-05
0.000117369953498499
7.08730682012195e-05
3.30594336926926e-05
4.74611853358319e-05
5.95258873880136e-05
5.26804343446259e-05
6.89501218993001e-05
2.50335092618736e-05
1.00857484588441e-06
-3.13436825585533e-05
8.45092176668965e-05
0.00010152918949775
9.33170199290259e-05
6.60460555596257e-05
0.000118351750668824
6.86734754877147e-05
7.30088007971603e-05
5.79850123837129e-05
7.89454681300921e-05
4.6907475801683e-05
0.00011373474825908
7.9214400776304e-05
3.514159604553e-07
0.000112495583723892
5.14637613478368e-05
5.6321227139095e-05
9.04673565566368e-05
0.000105553596732058
6.9427535961407e-05
2.8336499732883e-06
6.6302132082773e-05
8.69596926496653e-05
8.08149577430308e-05
4.47404323494462e-05
5.48129101871652e-05
-9.37234014890019e-06
0.000120910418939029
5.3716883663044e-05
5.91727823853971e-05
6.42986427965143e-05
9.30505971969171e-05
3.34395474197332e-05
5.81958998209493e-05
1.68741364909342e-05
1.79375311955944e-05
0.000137987763589391
-2.76114418803242e-05
3.65632485271682e-05
0.000111632177081749
7.50672263929511e-05
1.33911359738269e-05
5.93572889823118e-05
4.61138363206535e-05
2.73037418454105e-05
8.80225684684087e-05
2.10395224407516e-05
1.75658676503536e-05
2.47310134937264e-06
0.000109457863895748
8.49702477729828e-05
3.0524703643179e-05
7.90097009481447e-05
7.58568170431054e-05
2.46002148387836e-05
0.000124168042643743
8.91194752081626e-05
6.36105090812671e-05
4.17402367976568e-05
4.75953259926904e-05
4.95866076311475e-05
0.000104425434910225
2.20474853734129e-05
4.98115067853906e-05
0.000107046427903965
2.55840784408509e-05
8.42647653448649e-05
5.33546199281511e-06
8.12481270762345e-05
6.39996200104026e-05
8.24005137385288e-05
4.09654222996436e-05
8.35556039675422e-05
9.06491854104902e-05
6.49923512612033e-05
8.74778349168601e-05
5.64483455778426e-05
6.57691825995382e-05
5.21939899600284e-05
5.77782174360561e-05
8.08548841035591e-05
9.20661892244003e-05
6.55565789162111e-05
0.000109104916814469
6.72334333407541e-05
4.01460929143727e-05
4.97728415479139e-05
0.000112782690811981
2.44598509059717e-05
2.74389614634432e-05
6.43391733315055e-05
7.36096914661496e-05
3.9470394237199e-05
3.60428954333302e-05
0.000113977940459113
6.9764136004478e-05
7.72872178143782e-05
4.24950790188655e-05
6.89530189454144e-05
7.45997675616818e-05
3.28230341091603e-05
1.45029415464262e-05
2.11407063741144e-05
7.01502270138186e-05
5.22798938181183e-06
8.06466297636134e-05
-5.05863819322645e-06
9.97502963795485e-05
3.01257663736205e-05
6.46320378277365e-05
5.19907298277085e-05
5.44684229595677e-05
3.03395916889985e-05
1.00130011283025e-05
6.55131425799613e-05
5.94128388821583e-05
5.52280345284799e-05
1.94382101171413e-06
3.52990475062431e-05
9.30713577109993e-05
9.68300025381539e-05
2.97220657821398e-05
2.45847288986928e-05
1.79510379354015e-05
0.000137026389225066
8.75613394740454e-05
7.90168231272712e-05
3.35342966398252e-05
3.33841236504416e-05
4.80051662791955e-05
7.21639689560923e-05
0.000110689414495027
7.18270498080715e-05
3.17634435921953e-05
7.62554600164997e-05
0.000116047484710461
4.51327458648318e-05
0.000111930525648093
6.02617592378031e-05
0.000164636561548304
9.10938231824352e-05
3.36321850397163e-05
9.45717271984659e-05
-1.27389277932307e-05
1.89484651572787e-05
5.17054327632447e-05
7.88173658181433e-05
3.91420012417565e-05
6.62914732990511e-05
4.732872887693e-05
1.4172741143494e-05
6.42112473527503e-05
7.23146035282844e-05
2.90108755880963e-05
6.492228017391e-05
8.74405945051103e-05
7.29483077121949e-05
9.61016152096655e-07
5.04783013949773e-05
2.74180858046388e-05
4.92385916504458e-05
3.70727964352004e-05
7.4583522709348e-05
7.27528627486984e-05
9.68885401505152e-05
3.067895417373e-05
9.28531900975277e-05
0.000105326349812003
1.69800529936874e-05
5.77553937374882e-05
9.77434563356032e-05
5.57003918893333e-05
6.69516935074441e-05
9.39068062084658e-05
5.68750276273466e-05
4.01757946729205e-05
0.000134807019804417
7.53831838566405e-05
6.17849229528382e-05
0.000119885994036018
9.32931341911222e-05
7.96503299111295e-05
4.73821193551595e-05
2.83075233725328e-05
9.13183436813775e-05
5.74539180814848e-05
0.000110146633161052
7.80241588480255e-05
7.96042622530126e-05
4.94784382917393e-05
4.28271226598529e-05
4.45830721277442e-05
4.89652656098904e-05
3.56024694617611e-05
8.31089417688726e-05
7.83273852063197e-05
2.14227067919959e-05
5.09724309692808e-07
-4.39309733250998e-06
8.15183879989651e-05
8.10298288309074e-05
4.54471248100771e-05
-1.56167992129281e-05
6.7882766859877e-05
4.63856749750301e-05
2.18597615697801e-05
1.26099202037867e-05
6.34082066093615e-06
6.40271798922252e-05
4.91705046630606e-05
3.02170244920037e-05
7.3716898529979e-05
7.5460705177977e-05
3.11240608832608e-05
3.14202399917759e-05
0.000102721926389871
0.000168258146535838
7.41040819489362e-05
8.84218300102804e-05
5.10945902317147e-05
4.89200901498061e-05
1.87497667676853e-05
7.48916079644222e-05
2.64177254577961e-05
3.09988596125262e-05
2.26385097323674e-05
3.64125508765938e-05
3.6792158617277e-05
9.78668265000048e-05
6.33568798335013e-05
5.54921441633538e-05
0.000146819199716024
5.91946711800827e-05
5.08991382073565e-05
4.32203394288783e-05
7.43018485609648e-05
-2.49795809491963e-05
7.05632086639978e-05
0.000122654884353229
4.25768492660478e-05
7.96840515310109e-05
6.17152002499849e-05
9.47816880859146e-05
8.09700841241603e-05
3.15009995193933e-05
1.27379967655619e-05
9.99342196185318e-05
4.01975075853589e-05
5.93911242889749e-05
8.43586250915124e-05
4.11858027119893e-05
4.27848608003306e-05
8.29130813958025e-05
5.39779264812509e-05
5.8993877038392e-05
6.73665204153038e-05
6.1482005878079e-05
4.3315010956371e-05
5.5568076118461e-05
5.83064480172081e-05
5.59420911952307e-06
1.28590190398969e-05
7.39779710701194e-05
7.23629635417411e-05
3.64710861259428e-05
8.18370465072762e-05
0.000106390464282292
0.000131723177523135
8.24440653826041e-05
7.7141261852041e-05
7.0572312611201e-05
3.5581345892698e-05
2.61781553078896e-05
4.76832844647042e-05
5.33842344491352e-05
9.51744057208043e-05
3.59207185021118e-05
6.10553712955323e-05
8.67941625369831e-05
9.82082368111508e-05
0.000122862246868845
3.06713008155694e-05
1.35300128174454e-05
8.23330408919772e-05
5.03947230042901e-05
6.70072691190398e-05
8.08073550514683e-05
9.46662799026659e-05
1.56603030861121e-05
8.85857343897879e-05
7.61193449959708e-05
3.1858554150431e-05
-1.78190118356358e-05
7.91832832193253e-05
3.67893061492122e-05
1.85389703237314e-05
5.25222908387864e-05
9.83304515415635e-06
4.28539576409462e-05
5.00003344200247e-05
5.12994002163917e-05
6.89693737048715e-05
9.23623357753758e-05
8.83444899132195e-05
6.97834528144763e-05
1.99408950033963e-05
0.000100206250937315
3.86777243028571e-05
4.16446340622573e-05
9.06294806992071e-05
6.03656910585423e-05
5.88312968206564e-05
5.99208976413636e-05
4.4177834941112e-05
4.10780466555581e-05
1.47492311395997e-05
9.9019723240967e-05
4.30289154910175e-05
3.68185564686018e-05
3.07090212502665e-06
7.52834460047909e-05
5.93641201673785e-05
0.000126036152150067
8.05400173992373e-05
0.000133751521643701
8.01067613803452e-05
9.62619640992202e-05
8.26248952969522e-05
6.26430041329467e-05
6.72379998370451e-05
9.13121898914403e-05
7.76832137974621e-05
8.33940090038305e-05
6.88485566656197e-05
6.89336342460563e-06
9.79170098343983e-05
8.41983458905842e-05
7.92891873432973e-05
0.000136042591253088
0.000121641828807043
6.72047200549337e-05
5.52630317990805e-05
7.98574243500385e-05
0.00011345977182835
3.20880165268213e-05
7.75403474397186e-05
3.30383493981e-05
7.61526034525954e-05
6.18659022799184e-05
3.66630462532564e-05
4.79578660228068e-05
2.7310252943593e-05
4.70344826947887e-05
8.45684071198847e-05
3.41899914486336e-05
5.20778310702697e-06
6.4599156221459e-05
7.24065688315228e-05
0.000116581746441837
3.72140690859607e-05
6.30814564330501e-05
6.62891223744642e-05
8.6311005308003e-05
2.9812177774144e-05
6.72595787149709e-05
-1.24831873578432e-06
8.22311939197774e-05
7.07786695928126e-05
0.000119021684875497
5.61130970940324e-05
3.09864602830032e-05
7.86756586195497e-05
7.94734260566492e-05
7.43782579169482e-06
-1.35401145803522e-05
3.87687815671501e-05
8.04024599276021e-05
3.401715362237e-05
4.94104325223967e-05
6.01309134234752e-06
0.000118785837486165
5.81877579779938e-05
7.35397947208016e-05
-1.84783515653082e-05
8.68893353769086e-05
6.41675512367389e-05
5.58906664240124e-05
7.66795021907276e-06
0.000122003696607339
9.9378711448756e-05
6.04693254614358e-05
9.23632107119246e-05
5.30529667322046e-05
-1.04834509127907e-05
7.12938729918233e-05
6.08703971720789e-06
1.15583028443029e-05
-9.98699854116678e-06
-4.06447682200245e-05
-2.91365556667672e-05
0.000115010589175936
6.90973639941403e-05
8.0875881402224e-05
3.28905799150742e-05
5.67462054037981e-05
9.73048196852326e-05
-1.83482360434861e-05
5.71057538450315e-05
9.89626009811992e-05
8.40744666093008e-05
5.02702182703258e-05
2.45970066292786e-05
7.10046408577001e-05
5.83820585804951e-05
9.02722232888237e-05
9.15539652312889e-05
5.65196667826068e-05
-9.5844816740965e-07
4.46230686704452e-05
1.76723490792833e-05
0.00010087946296134
0.000113164351974002
8.03568972843978e-05
8.66640915282808e-05
4.7772933179419e-05
7.05386381615453e-05
6.76232427615918e-05
3.53557521719617e-05
9.5703075195684e-05
2.86872354507274e-05
3.87312386405591e-05
6.03717536481289e-05
3.57767198304253e-05
3.06006102300589e-05
5.85312206756393e-05
0.000114852230512402
5.8408067572204e-06
9.16267812897449e-06
0.000132829575136001
1.5768652726159e-05
6.83143202513966e-05
8.78665194318257e-05
4.58064317643192e-05
3.00758197667258e-05
9.4987800255903e-05
1.5371881043798e-05
2.53502195567222e-06
4.72510994396383e-05
6.48867276956471e-05
6.51215727658222e-05
6.32092483265445e-05
4.93724760253477e-05
6.22235286287002e-06
0.000132967634914431
0.000116092219740555
-3.13505571118145e-06
9.62822404800722e-07
0.000104565466282211
6.58869017065236e-05
4.45233395606132e-05
9.00686815526017e-06
2.17835472367737e-05
-2.85725770848098e-05
8.82818393874678e-05
4.00702611786714e-05
9.08331477606246e-05
2.57775765265813e-05
0.000101667596603081
5.2901096710294e-05
4.99072293850395e-05
8.23035406962995e-07
8.59796362914605e-05
5.27280719401157e-05
5.31126480483075e-05
3.524602398657e-05
5.66266121878167e-05
8.13818078872927e-05
6.00136957422042e-05
3.37274327505051e-05
6.63940457506286e-05
5.9917582833582e-05
6.82343255535758e-05
6.0823648701114e-05
0.000106372904819666
7.99552819089191e-05
6.13691978801983e-05
1.72682123653143e-05
9.7312513800837e-05
2.01362964902451e-05
6.63697254695103e-05
1.45998792311273e-05
9.61516083911719e-06
4.7700228601766e-05
5.43797098073503e-05
5.99258200932492e-05
4.97118453121148e-05
-6.54392104100759e-07
1.31118197786862e-05
8.07158581892667e-05
3.33546230024542e-05
-1.70646806957407e-05
2.08154200753201e-05
4.75700860717969e-05
0.000125744390432925
7.39711663345266e-05
2.11173253624657e-05
8.37894811386659e-05
2.87925640466392e-05
5.38347985901424e-05
7.58663713057638e-05
0.000131830522725085
8.91430897479094e-05
9.43904436152401e-05
3.92953748212105e-05
6.35274922614098e-05
3.67781511026553e-05
6.34996300811875e-05
9.28235736342382e-05
3.79521333097614e-05
8.31894419977331e-05
5.69757409206042e-05
0.000101465127368643
4.15250361494893e-05
5.9603414380243e-05
5.69102099960378e-05
2.67694524837351e-05
5.88044421760738e-06
4.89389522176314e-05
2.54566045851123e-07
6.5830220353019e-05
9.78308854595165e-05
8.90852813593754e-05
6.40234232916877e-05
0.000101748685392646
5.33961265214831e-05
4.39701262673471e-05
0.00013719204219578
9.39275304120186e-05
6.16400686113342e-05
1.27281617838673e-05
3.54067746190852e-05
6.49796726720072e-05
3.36813587942189e-06
6.21412200148792e-05
6.97246861339977e-05
2.54326007396756e-05
8.45739325123735e-05
5.7115161501693e-05
8.51016687406596e-05
2.55281206206543e-05
1.59778062769452e-05
6.98291273651145e-05
6.5353208350323e-05
3.8110855745061e-05
6.31787002934442e-05
5.50011338863838e-05
2.8709811296186e-05
8.33012293137928e-05
2.06883774086494e-05
-2.08745685284358e-05
3.24617384471941e-05
0.00010110927668039
4.93938248309088e-05
0.000108287574191131
0.000103415414398371
7.52637153515313e-05
1.76961403827916e-05
5.99410423226012e-05
8.92501981142301e-05
4.82801851710212e-05
0.000146842716135963
0.0001041280786928
1.875004757509e-05
-8.90788536588802e-06
6.2235771850879e-05
0.000110230898136335
7.62291549399479e-05
5.85906669126157e-05
7.58389631391659e-05
5.00014970943257e-05
4.79428736352064e-05
7.59024593276395e-05
3.02238509322293e-05
1.25835409305782e-05
5.99803227792818e-05
3.5374994600366e-05
7.97216337881746e-05
6.0469679178458e-05
0.000104371414162465
7.38104741891243e-05
5.47814725186046e-05
9.8007108992e-05
5.78470607170184e-05
5.18793879632566e-05
0.000104811781700103
3.53641397682409e-05
9.04191309711338e-05
5.54281652709363e-05
5.02436391028538e-05
7.40898597282978e-05
4.96869668622541e-05
2.25644860006143e-05
5.36548809434803e-05
2.32164435350673e-05
7.44161435180324e-05
1.03695792591011e-05
4.03843716635891e-05
-3.7818580249402e-05
7.64431960048471e-05
2.34007044353168e-05
5.07033723182177e-05
4.4526503531611e-05
4.09940245131489e-05
4.55361108077856e-05
6.31291427710775e-05
1.92489268897746e-05
7.09617841644682e-05
0.00013359509406852
-8.63151387400132e-06
5.37956091175996e-05
4.39567053722974e-05
6.62583948583681e-05
9.61475727667892e-05
4.1578338223155e-05
0.0001243886465665
7.40635084800757e-05
5.91720781896556e-05
0.000141633534406034
2.21780039046603e-05
7.41285910728532e-05
7.93617800618045e-05
0.000164452057202251
5.99656745920584e-05
0.000106187047240429
5.04868033897137e-05
6.92225122394705e-05
-1.64443360480673e-06
5.25960704869836e-05
6.67660421658481e-05
6.99995397533299e-05
2.45789139918962e-05
-3.18341217338237e-06
-1.30213329523109e-05
6.47020287742323e-05
4.5537560001274e-05
3.3704355015654e-05
7.12121659997874e-05
9.48036758102724e-06
5.70326774251539e-05
6.34702409571364e-06
7.86528700562467e-05
6.69685881480105e-05
1.21852511138031e-05
5.49700390704982e-05
6.54211416846636e-05
9.09229979708221e-05
6.21114069912884e-05
2.98248530798443e-06
6.98779845152162e-05
1.46905017344987e-05
5.09117767785254e-05
7.44658015644757e-05
1.42545782794372e-05
2.40648562198322e-07
1.20191428810756e-05
1.83091482985511e-06
5.25062797255389e-05
3.46989300272552e-05
4.99003628400207e-05
7.22959867091969e-05
8.0201405941658e-05
7.67703463846884e-05
3.19114167110417e-05
4.36721239590842e-05
6.35707134600797e-05
4.74546561956323e-05
3.60718637671877e-05
6.40203641437645e-05
0.000141924189275486
3.91787417676086e-05
7.12449630898077e-05
6.3132286310116e-05
6.73274035913125e-05
6.88878206643287e-05
0.000101385682250362
-1.74701655915351e-06
3.64511158671366e-05
6.84892007975444e-05
8.20646603695616e-05
-2.23521146820982e-05
0.000102104430856506
5.77533017628199e-05
0.00010187721575272
8.27081129202507e-05
4.21912708441011e-06
9.9325375053143e-05
6.08940092098359e-05
3.12339236229949e-05
2.27709489143538e-05
0.000115934316207811
2.23435293492053e-05
4.00856634216829e-05
7.34351789738933e-05
5.10646535999121e-05
4.45704016869345e-05
6.55718772604582e-05
5.40783318154919e-05
-1.01143580912811e-05
1.95044841212474e-05
6.67028409193988e-05
6.76989411746702e-05
6.82126439807459e-05
7.89610405684036e-05
7.46888150114286e-05
3.19835681491072e-05
0.00013063590126095
6.46068561565825e-05
8.12286702725976e-05
8.09469701831222e-05
8.09185567980604e-05
0.000106118218798785
9.67438751793048e-05
8.85503007224121e-05
7.84903088181409e-05
2.0460871206128e-05
4.57444284799062e-05
0.000106830284054969
5.73250082040762e-05
4.51420670033007e-05
7.30868924936209e-05
5.60320343880313e-05
4.91836150169248e-05
2.79201370948325e-05
7.38354597827288e-05
6.69086667728632e-05
3.47262702921097e-05
2.63449600206138e-05
5.47962320730145e-05
0.000174152994766378
5.38584110305688e-05
3.61708094485622e-05
3.55201071081147e-05
9.72182929516907e-05
8.47052661033958e-05
3.81381457116551e-05
7.06740397622835e-05
0.000134269423189935
1.35042548148567e-05
6.38550969403334e-05
6.34469091067469e-06
4.05174218683473e-05
-2.06004921223479e-06
1.11882817595926e-05
0.000110344497354814
6.43539364440317e-05
9.6058060372292e-05
6.67718128585957e-05
-1.20020207258389e-05
5.76475657153913e-05
7.79820532701895e-05
3.45517166639003e-05
6.01517845829628e-05
4.72985840010996e-05
3.36059019161629e-05
7.84165042594277e-05
4.0802222846267e-05
5.15037451225766e-05
3.60911069048933e-05
3.34730175411536e-05
8.77203205866941e-05
2.96953360287477e-05
3.6399064230172e-05
0.000115004701453497
9.56751421209686e-05
5.23992123934588e-05
7.87616256664351e-05
5.269492997194e-05
0.000125531529374645
5.25795706734351e-05
8.87054752468985e-05
7.42144797489361e-05
4.19844372318534e-05
0.000109682525124666
2.34786452998054e-05
7.11463230563356e-05
5.50863797126836e-05
8.91699145722233e-05
7.87477761647008e-05
3.0735473669948e-05
7.61826542341984e-05
9.01250275418316e-05
3.61655752287387e-05
7.0098651558935e-05
8.03192791120445e-05
2.80795251082835e-05
8.39092180615459e-05
8.17962394424038e-05
8.01015983575105e-05
4.77392879296454e-05
4.14782014616656e-05
4.95495207730017e-05
4.03119878175935e-05
6.15964784451985e-05
5.10638205116681e-05
0.000103647108754691
5.12014470659763e-05
4.0196956734959e-05
2.5504447413304e-05
8.96071270402412e-05
-3.07971297448468e-05
3.93868703653558e-05
6.15905856320574e-05
1.92498919458542e-06
-1.79152617879423e-05
2.48200333304143e-06
4.03620339381757e-05
7.64779027193912e-05
4.10187763115431e-05
0.000115477658648508
6.328514867108e-05
5.40689052847094e-05
0.000126775142731524
8.40990829109492e-06
6.49919458498802e-05
7.43813745540059e-05
5.08183144935103e-05
0.00010927714911942
7.0472897973821e-05
5.5391320983805e-05
-2.60462080142787e-05
1.02308782204226e-05
8.91269575548837e-05
-9.36708906136486e-06
6.77856207245415e-05
6.28592282389951e-05
5.71848921070879e-05
3.5774088024131e-05
6.02246704126839e-05
-1.3060735198783e-05
3.855350020981e-05
7.03686300698845e-05
1.83841143585443e-05
4.29912566734261e-05
-2.19640871373377e-07
4.52447723499107e-05
7.76287320905776e-05
-7.2579324775271e-06
4.20614182789778e-05
-1.96673463429457e-05
7.53455662007264e-05
6.22241626972486e-05
-2.27337746680746e-06
2.65150634559076e-05
7.89793968971278e-05
4.8017186997852e-05
7.53932430076652e-05
5.84113015762988e-05
3.58260857397485e-05
5.53583957676904e-05
7.76485359655305e-05
5.73957926726211e-05
5.82714623636905e-05
3.54803624265734e-05
7.57316925069934e-05
2.3831190137433e-05
9.20169496734953e-05
1.39644376334124e-05
9.46213624143514e-05
0.000136923010425195
2.22019554147398e-05
0.000104603901565038
0.000108232374787935
6.90901542381677e-05
1.27285027084925e-05
2.96798521140398e-05
2.70681793969216e-05
7.55821130344091e-05
0.000115052213164178
9.69581477654179e-05
6.36553844731472e-05
8.97590482839231e-05
9.79074315278394e-05
2.412260345843e-05
-1.71965033022576e-05
9.29200510483532e-05
0.000108352639665754
7.07044483044761e-05
6.47885307158525e-05
2.80516132204783e-05
4.47444947746221e-05
1.54628121109631e-05
5.35026612804842e-05
4.87698979823662e-06
8.95309600839533e-05
4.69097254060761e-05
6.22928582450263e-05
0.000127318804018694
9.14107864562921e-05
1.60212917300327e-05
8.69420179999181e-06
-2.4295725576266e-06
6.55285298632541e-05
1.58670113910112e-05
4.49500145116206e-05
8.01585258892373e-05
7.36214688635633e-05
9.73701744778737e-05
0.000109266006538802
5.87095121251036e-05
3.41109725713764e-05
5.05492087892665e-05
-8.18254930560125e-06
8.2889989574055e-05
0.000126643265294295
3.63791021529502e-05
9.04473372254999e-05
5.73409813750665e-05
5.87049171159262e-05
7.33386936290392e-05
9.72754677293399e-05
4.81081742318158e-05
9.48818683836488e-05
0.000113447021542732
0.000118677480293523
0.000103454564828737
3.49585886533098e-05
0.000105078719671525
3.75463360741492e-05
7.85822134831997e-05
-1.81783850491418e-06
2.63562174838939e-05
-8.99167113443171e-06
1.53571103421436e-05
5.59966464718428e-05
5.9828468485001e-05
-1.44891803054598e-05
3.97108949381229e-05
9.87037174160102e-05
1.31771220175429e-05
7.24641917540268e-05
7.35749340150818e-05
6.86504713067752e-05
3.92949582670923e-05
6.22392074584407e-05
4.96664874449608e-05
7.311415080903e-05
4.77628324976364e-05
5.30072920672736e-05
7.0074761444506e-05
2.99139309484533e-05
6.80933065364616e-05
9.14611121817284e-05
2.95939088648928e-05
4.52827318372839e-05
0.000117186155676337
7.53317710244541e-05
8.89481331208514e-05
3.67936755318121e-05
7.71397848621002e-05
3.20275613931497e-05
1.15926517406368e-05
6.40902211892684e-05
5.82966926576938e-05
9.30207180717018e-05
3.05359266090753e-05
7.64690852285638e-05
5.30043976222593e-05
5.36815590657644e-05
0.000129457611603209
7.94872480283339e-05
5.94853177927074e-05
3.68268560541417e-05
9.75660927198795e-05
6.26142453931617e-05
3.97615745627619e-05
6.24173869906419e-05
9.58157292280242e-05
0.000100049601743247
8.96134922792083e-05
0.000121610499547495
2.78530168393582e-05
7.81850780165962e-05
9.81029700744583e-06
-9.18560836449271e-06
3.59853259871686e-05
3.57951271405371e-05
5.2737017035275e-05
8.31669350758579e-05
8.22605846561864e-05
2.56468261675565e-05
5.26745651417363e-05
0.000105484329714117
2.99704188570156e-06
7.62335427885595e-05
7.84038230154976e-05
4.58874729603421e-05
6.75875897255806e-05
8.2881238652208e-05
7.03699971633378e-05
2.65574557531243e-05
8.65327116127317e-05
4.69288398040701e-05
4.96579004138329e-05
0.000103472784027231
4.21935573945769e-05
0.000104953538959085
6.47786427641751e-05
7.31010964725389e-05
0.000119787363485707
2.76552826605992e-05
0.000137268019940713
2.12260207115849e-05
6.75115655996242e-05
0.000100521686993178
7.78392732311179e-05
0.000106430104173112
8.54176208121429e-05
7.2376003717425e-05
8.01632431172239e-05
5.58308506810005e-05
3.790131535554e-05
8.84571600274922e-05
7.36933541516426e-05
0.000110992251929701
7.32842383779535e-05
7.03315383432619e-05
3.74732388489572e-05
4.61356692852663e-05
5.20587339804987e-05
6.8102646475583e-05
8.76228029398626e-05
5.51703034304883e-05
4.42925643173753e-05
7.2214383295333e-05
-2.08034233533185e-05
3.94527583713044e-05
6.11899431506282e-05
2.67031400364868e-05
7.39979865784581e-05
4.39114722330053e-05
6.82337662806785e-05
5.92929019774621e-05
6.89531030834508e-05
9.27613441218168e-05
0.000121963520539974
2.41288264628275e-05
0.00012938367297873
0.000107488234997888
4.67213420096099e-05
3.75565203079365e-05
3.0579251735609e-05
7.01164230828103e-05
2.52730866139666e-05
-2.24458363948384e-05
8.05448111580381e-06
1.89809245647427e-05
7.7674288645287e-05
6.56899950451883e-05
9.19642566051216e-05
4.28970347030398e-05
8.41884759100299e-05
5.62113774120159e-05
6.05963964744047e-05
8.97399585127002e-05
4.60308629627143e-05
8.66227317255426e-05
3.97410196886245e-05
4.58774165683018e-05
8.44316858587583e-05
5.59353801586943e-05
0.000100739454821555
0.000105760842953336
4.33359879494278e-05
9.33041074765875e-05
1.33805763637946e-05
6.79483862302735e-05
9.21770856937181e-05
4.67222733077461e-05
3.57514108130235e-05
2.58740874657987e-05
2.54877824763117e-05
4.63998556304428e-05
-6.53968153123929e-07
6.9712093809879e-05
5.73193146104924e-05
3.04004854051781e-05
8.13268008451548e-05
2.17080483204799e-06
8.18056107820717e-05
4.36214305001259e-05
6.70951706567558e-05
8.27892092385019e-05
8.72218203774013e-05
7.4265738068505e-05
0.00011691441104807
8.85887968315334e-05
0.000131595402027621
6.42217357244998e-05
7.57514414555085e-05
8.26773662036257e-05
3.75788989366064e-05
9.87358912036156e-06
6.39323093741841e-05
5.18048423793544e-05
9.19106874823986e-06
6.87961183656844e-05
5.68019174041645e-05
2.40143847740019e-05
9.57910478468877e-05
4.75725332668243e-05
6.87400948075738e-05
2.31998415286506e-05
0.000114384820581949
5.64987498602976e-05
5.97492985416563e-05
9.88563534674978e-05
3.23813544583999e-05
9.75530431938886e-05
9.86226141638964e-05
-3.3064411876959e-06
5.32465269297019e-05
8.0415296172816e-05
8.47010663140605e-05
4.36617763611968e-05
0.000113496959845366
7.59035654611498e-05
-1.70398181649403e-06
0.000145893957056694
8.25401501925491e-05
8.21657643999043e-05
4.71480902693798e-05
0.000104235195553917
5.61049223652541e-05
5.2732210368466e-05
5.67714924023799e-05
1.61107147797917e-05
2.69499183808193e-05
1.39408655218479e-05
4.6868471219233e-05
1.97882356055822e-05
9.21047800105113e-05
7.07528460421831e-05
5.85893842210411e-05
0.00010605806272488
1.27262254276152e-05
5.31432234842882e-05
2.85175401234022e-05
4.42122428453962e-05
9.84350292909217e-05
2.68108444891907e-05
5.55406058708362e-05
5.16900381614303e-05
3.99208202481195e-05
2.65743688452876e-05
8.90514704866863e-05
5.84254900578754e-05
9.60093617623398e-05
6.06170898068661e-05
7.06744575612483e-05
4.48761748546355e-05
0.000126405901170069
5.430694152445e-05
5.78603924700662e-05
8.79728260307322e-05
0.000109169862295567
6.89172092497958e-05
9.46087800586933e-05
4.63665552876663e-05
4.18181390530961e-05
4.56065183367506e-05
4.92782841352693e-05
4.15797834415822e-05
5.86031691864717e-05
4.2211717756365e-05
6.63484056552634e-05
2.67655398776862e-05
-9.92796138661915e-06
3.64551820571885e-05
0.000102159031913549
5.25225314246201e-05
3.25512150681927e-05
7.1734137601895e-05
3.07880211534633e-05
7.99391051898943e-05
5.03671982412862e-05
1.89081100653437e-05
4.54279091807806e-05
5.81665543342213e-05
5.45065249648788e-05
-3.36627441244964e-05
4.30434068422697e-05
8.09618774025676e-06
7.79035422166059e-05
7.16263899351822e-05
3.17352238510431e-05
2.66518230461263e-05
4.01130940554897e-05
0.000100997334992483
-1.11330209296449e-05
6.33911496838882e-05
3.82128474543101e-05
0.000152645604569054
5.11046542234849e-05
6.45231010844698e-05
0.000101193711944616
2.08055846477348e-05
0.000101622141998742
9.33777429843943e-05
8.02294698893876e-06
6.5665320038538e-05
7.60896204692137e-05
9.52852000510209e-05
3.49438894866447e-05
7.19137158233072e-05
0.000119254523165427
5.52960030474161e-05
9.64151034569542e-05
5.23237633294992e-05
0.000109225228567211
3.21850613272106e-06
3.22995803281018e-05
5.20318014712174e-05
8.26257502276117e-06
2.45338694918479e-05
2.36187215337558e-05
2.0207306710332e-05
1.81104913766731e-05
4.49661055559347e-05
5.16447442432198e-06
5.2477853266999e-07
4.88291789427629e-05
0.000118011245463081
0.000104515467263705
6.40281353009309e-05
3.05525440468239e-05
9.55107763563087e-05
9.81930116894262e-05
9.94467896600831e-05
1.65841339445545e-05
9.69700928089403e-05
6.87944446754531e-05
1.00606307516031e-05
8.57717054779866e-05
6.55883275257591e-05
7.11704927251436e-05
0.000111839246044701
0.000108047659891257
6.73267043852358e-05
6.52722277752445e-05
0.000116118652568312
6.23546608212373e-05
5.31374612312742e-05
0.000107018743756834
1.90624942264744e-05
4.05246045289614e-05
9.44904400042543e-05
-6.42297947786115e-06
9.25526224998842e-05
3.50475350099959e-05
7.27538230710249e-05
8.16040078967917e-05
5.4145261797594e-05
1.09007260312625e-05
6.29322227980429e-05
8.64098902033351e-05
5.92217443139522e-05
0.000124422239993486
6.89196805625024e-05
3.80420206201732e-05
8.24793268811757e-05
5.3254766199694e-05
9.60858595411032e-05
5.15546068530292e-05
9.79213534055648e-05
6.19974477081044e-05
9.98079555454822e-05
4.05178968031742e-05
5.66928071527936e-05
6.39363548087846e-05
9.29985577029589e-05
0.000135144033297491
4.10307960903328e-05
3.75440465975728e-05
2.96846409559374e-05
9.32636036132227e-05
7.87714322281122e-05
1.84831450564306e-05
5.73683751884289e-05
4.17488179952638e-05
4.13179142017036e-05
1.91956505859552e-05
5.91717654309849e-05
3.21743434505312e-05
7.80834709856545e-05
9.70257585707371e-05
3.33031879078531e-05
3.63676964983942e-06
4.98346891889085e-05
6.81096396254968e-05
8.27849420557141e-05
3.59095720237815e-05
9.10251603761636e-05
8.65934117046319e-05
8.44792484284456e-05
0.000102600464421003
0.000104892404786495
6.59646816366219e-05
3.44892160621291e-05
2.89101876881862e-05
0.000127149269925235
4.22098870203637e-05
6.73586253896009e-05
8.22141120249574e-05
0.000144220719915227
4.88178085937205e-05
5.03379775652764e-05
0.000104667368172924
5.04608388707033e-05
4.86051713356182e-05
4.02851225737633e-05
7.07746565354945e-05
5.63812443849561e-05
4.33381378649895e-05
1.7619435147477e-05
7.39268232530353e-05
5.37707384867743e-05
4.99071482013877e-05
-1.07741385670006e-05
7.45453553040881e-05
3.32962251914804e-05
3.97575892511944e-05
2.65447119834853e-05
-2.00789903805017e-05
7.23957521564997e-05
7.78593489647297e-05
3.04272172483682e-05
5.89686636448485e-05
1.47126290827791e-05
5.95115564694653e-05
3.10495343687191e-05
3.11346313696432e-05
3.50217692713866e-05
8.34058032871888e-05
3.89609132710553e-05
1.97885472351727e-05
-4.77154718889996e-05
6.53143610359271e-05
3.51492413100926e-05
8.69557501730364e-05
9.16395300742671e-05
-5.91109845794388e-06
0.000138235662024254
4.05273576778305e-05
3.57792115206463e-05
6.15988890527306e-05
9.51358900936047e-05
4.8644403253119e-05
3.29638729211295e-05
7.99765103390093e-05
2.41280608073168e-07
3.98862338587612e-05
4.69600910431032e-05
9.79179509166766e-05
2.91179465847317e-05
3.75172661079035e-05
8.75371916151192e-05
4.07692722363194e-05
6.43079238141713e-05
1.07161847677217e-05
3.57621902738477e-05
5.90486250599476e-05
3.23745589738346e-05
1.83999601142055e-05
7.299895495144e-05
5.70914176249313e-05
4.73520339044095e-05
9.59191903994942e-05
2.43542182759214e-05
5.65900478885544e-05
1.22053643806007e-05
5.97311034162676e-05
-1.18092373077105e-05
6.91861052725186e-05
1.71884289584435e-05
3.24369549237612e-05
8.2689803961676e-05
0.000101162405537774
0.000103563299364218
6.91093336919231e-05
9.64227561280075e-05
8.58778005318676e-05
4.01959645586861e-05
3.16449499196197e-05
9.71076347529825e-05
7.10669284904381e-05
8.50385068707356e-05
5.02965832710027e-05
5.91396940715633e-05
2.03945976784837e-05
9.8119812201294e-05
0.000120748100642905
7.68036020393455e-05
-1.10751765863967e-05
4.11200201371322e-05
4.43489545449959e-05
-1.5469451615884e-05
5.40223181677351e-06
3.49346774981438e-05
6.60193914084935e-05
1.02995693158888e-05
2.12038591247698e-05
2.31985111885915e-05
7.21296908646299e-05
-1.50647447774169e-05
7.48642198106855e-05
0.000101866003629438
4.25225485266972e-05
7.43774882856219e-05
9.23858035376744e-05
7.31302146337043e-05
4.30367251526261e-05
0.00014612272175542
2.74396932257317e-05
0.00010232963385891
9.97140500161041e-05
5.30079333605383e-05
3.06100310971372e-05
4.72132151359581e-05
4.36128898427319e-05
7.02635852792184e-05
6.82184293122722e-05
2.84561378386692e-05
4.91854841175214e-05
6.73200702064083e-05
-4.34058632440287e-05
9.53843332603815e-05
5.02496449626612e-05
6.39642214801674e-05
6.29124347767745e-05
-1.2373274410764e-05
8.35149827158522e-05
2.55766783148871e-05
6.57712203852913e-05
0.000138672584141295
7.0642591298487e-05
5.06879274158996e-05
0.000118330623643182
6.27663535537894e-05
3.38208779603904e-05
2.12348232874693e-05
9.50715090412287e-05
9.68254555414033e-05
7.15822820175533e-05
1.69644514673391e-05
6.1308675436645e-05
3.48161303126285e-05
0.000100405708668254
3.78539954603317e-05
9.76175099555323e-05
3.68545853241862e-05
7.19761228323755e-05
4.19903722445976e-05
6.26457987259114e-05
1.46080237482216e-05
3.68393225991603e-05
9.60442510731294e-05
9.49313165978635e-05
0.000112091980954712
2.45447243247085e-05
8.65575656693201e-05
5.85803473025026e-05
2.78500335501735e-05
7.14780256004697e-05
8.22098677507152e-05
6.94849052910332e-05
6.47935723636447e-05
3.23353227332707e-05
0.000105944079761667
7.87986955801578e-05
7.31199044749853e-05
7.96009931055801e-05
9.85844830780306e-05
3.7036406274171e-05
4.34972668763961e-05
5.67533255042528e-05
4.90565857332834e-05
6.86078376883707e-05
4.06607928756918e-05
8.97408043453728e-05
3.92004061451967e-05
6.83162419876815e-05
0.000114865569498281
7.03682370820052e-05
0.000121925858782481
4.78600986264185e-05
7.82391039749585e-05
1.90782182660631e-05
9.0427478268921e-05
0.000102560742512774
2.62247937523297e-05
5.15272309605197e-05
6.15931934370509e-05
2.51988245435142e-05
9.38502206394544e-05
8.27800648796498e-05
0.000110771631956513
1.49117687921422e-05
2.94933962001109e-05
3.195346746906e-05
5.86627109635152e-05
5.3200055924158e-05
6.09317130295542e-05
6.79898881141047e-05
3.1569075414544e-05
8.58966243747708e-05
2.47940986786188e-05
0.000101678687924547
0.000106187452611623
8.94150482671031e-05
7.18604200267979e-05
3.67953309205945e-05
4.5615463930058e-05
5.94018203233924e-05
3.21138060010443e-05
6.42749499825996e-06
-1.34479624718127e-05
3.76769518020509e-05
5.21647708018253e-05
3.27924588581827e-05
6.21932645213548e-05
9.03862425414294e-05
6.36428856501255e-05
3.77261410174242e-05
0.000167796369221937
3.511365058637e-05
9.39432362421321e-05
5.17496284508079e-05
8.04373148056014e-05
4.56112616971893e-05
8.90337405790364e-05
2.61566619707472e-05
7.68299403590481e-05
4.44154242972095e-05
6.01780799242997e-05
6.85778139060999e-05
5.41409936369826e-05
0.000101385534749286
-2.75438520453531e-05
5.48343876797606e-05
8.80330454255293e-05
7.29878667011263e-06
1.64274352340056e-05
2.25899831020419e-05
4.68259255997174e-05
1.98290866372434e-05
7.11246267503729e-05
3.31700944431702e-05
6.07545280652897e-05
0.000122150531589112
0.000105236641850658
3.3991057849542e-05
3.49273908747348e-05
6.85517341380859e-05
4.88158944554569e-05
6.24594234097154e-05
7.87988052791874e-05
4.64827497098658e-05
6.00487657142676e-05
6.28685629563736e-05
0.000125753985865082
3.72372653628371e-05
6.08954687619982e-05
5.31437021154401e-05
5.37938011279545e-05
8.69256340092598e-05
6.20360127246913e-05
4.98261457823407e-05
4.76327550018872e-05
3.75899926241358e-05
0.000117135869923442
0.000119250015670769
5.12229596775112e-05
5.08877513211205e-05
3.8738039914313e-05
2.96268073916637e-05
0.000122903974623707
7.0424466207381e-05
2.20422240714096e-05
4.32750771942724e-05
0.000116217885303856
5.10842967926481e-05
1.23937895506558e-05
8.9159228342011e-05
2.33407088631241e-05
6.65983485546496e-05
4.30318635284824e-05
9.27390880444945e-05
-4.89496776313019e-06
4.07822672029445e-05
9.48918092125296e-05
6.66947960300498e-05
2.57021418853039e-05
0.000114382193851981
8.30207187396287e-05
1.16701544587484e-05
6.32693090369325e-05
8.72217984600766e-05
0.00010259645308524
4.308652605128e-05
9.2295465890384e-05
6.45713984843393e-05
6.77172563812206e-06
-1.06245107933069e-05
6.75973366976034e-05
5.86266075672033e-05
2.38351068272801e-05
8.56998372181802e-05
2.35034947499773e-05
0.000112140578253924
6.98366957699767e-05
6.14116836290291e-05
0.000119698853996122
7.11371617197867e-05
8.93420983385687e-05
0.000106532362492417
7.99108825664523e-06
5.74668923248553e-05
0.000102420939401899
6.96313313666325e-05
4.60306610643018e-06
1.65605537033455e-05
8.28567890191909e-05
6.93250126326041e-05
7.62176756312775e-05
2.34961143091213e-05
4.4956564904078e-05
6.59801989992227e-05
7.91919181246127e-05
8.29185972992664e-05
8.0808106547747e-05
9.17475883594326e-05
9.87875138483966e-05
3.16809448391924e-05
9.92574130599582e-05
9.57627985561425e-05
6.02533948839614e-05
9.97282156237868e-05
9.80497252964276e-05
0.000103185865412042
2.28995149680106e-06
3.97694683068126e-05
6.42846576785075e-05
1.74661040191013e-05
0.000106536692771991
2.21896394881473e-05
6.01237422694918e-05
7.51278807504942e-05
0.000110485895508432
1.66162981534708e-05
0.000100807198285307
8.55911402772052e-05
2.73532723032099e-05
6.06565037753405e-05
0.000109038148141213
6.93846985955042e-05
8.05524954413205e-05
4.31268382837253e-05
5.23918721397515e-05
6.9867205343454e-05
-3.05126946554016e-05
4.72718933806957e-05
-2.62334391937227e-06
-3.33649235539851e-06
1.31362858169745e-05
4.89940302439809e-05
3.81112582163319e-05
2.110679247397e-05
0.000129870981035297
0.000101890162909025
4.6577920102507e-05
4.86355603351893e-05
4.19191058517929e-05
9.42396177635946e-05
8.43824390860871e-05
7.30964483479934e-05
0.000108064770294683
2.66457499330917e-05
7.87020220362979e-05
4.35462751261692e-05
0.00010441994384258
9.91959104411794e-05
5.59245899118096e-06
5.57139985323425e-05
2.12301809122868e-05
3.12986583768523e-05
4.64328355574951e-05
6.55818285905568e-05
3.39166593235326e-05
-3.31098762709774e-06
8.49916182597712e-05
4.10581270155693e-05
3.30221174493981e-05
8.15461376119114e-05
7.06535906020978e-05
9.91716270568559e-05
2.22470977226513e-05
1.81453338521472e-05
8.87232495373705e-05
7.04379149351186e-05
5.57746130798546e-05
3.01960207182e-05
0.000136444795546035
0.000126503933589624
5.4688375979368e-05
0.000128412407595293
8.2244594006661e-05
4.71647036931567e-05
8.54784957132982e-05
6.05628465879439e-05
4.78031052062238e-05
2.02387751286839e-05
9.32733140109856e-06
9.19118679988559e-05
5.42687837757824e-05
4.81954057597685e-05
4.18138713776104e-05
5.80654597411398e-05
3.50151547583621e-05
9.54949551096889e-05
4.56457161827456e-05
3.83535698744321e-05
9.97374764649221e-05
3.04923141321986e-05
-2.63151621850975e-05
1.53115528887735e-06
4.95172958848863e-05
6.38373853368878e-05
1.82067642721567e-06
3.43863645589782e-05
6.84503046603885e-05
3.17616310503119e-05
6.9722940833321e-05
8.42075939699401e-05
3.92151973854491e-05
5.78407126020076e-05
2.43709647768432e-05
3.36804592563266e-05
9.43792402846086e-06
0.000100821629520875
8.09317319529328e-05
2.30677535455622e-05
7.5447322174068e-05
2.88879639750232e-05
4.54874170147594e-05
9.63630125746126e-05
4.08307517581427e-05
7.2294809268416e-05
3.99679675609094e-05
7.86335853975724e-05
4.86463932770782e-05
9.36214397127459e-05
4.32414796424339e-05
0.000107994429493622
3.535057967491e-05
2.7972331266686e-05
8.58400813677353e-05
5.56367813434894e-05
0.000104914522632328
9.20393578352348e-05
6.02522500342435e-05
2.43633338319717e-05
5.37668047642401e-05
3.51328864387558e-05
9.42333919102492e-05
4.37175016075142e-05
5.43490360174722e-05
3.40548009480503e-05
2.38990447787177e-05
0.000118380392277633
1.89080023049808e-05
6.06222138389522e-05
0.000112650775435042
7.89432353873565e-05
6.22173368019402e-05
1.13088883150634e-05
2.6863678199729e-05
5.73772271499899e-05
2.05313965306434e-05
9.91555700242355e-05
7.06563261950007e-05
2.83991334727142e-05
4.43031835962614e-06
4.78147121794848e-05
6.89207319546788e-05
3.86325719926708e-05
4.10882856066682e-05
9.01208278071109e-05
8.69129330702699e-05
3.32660380885046e-05
4.36374801923841e-05
0.000102445399006239
4.37031897961375e-05
8.24665698428229e-05
5.22428279081792e-05
2.21950013520395e-06
1.3848010395246e-05
4.90271201711738e-05
2.14807505114667e-05
3.95470329928827e-05
6.70274263111458e-05
-3.87341531365862e-05
3.87093483437895e-05
6.11636069466564e-05
7.16252138066394e-05
2.09308551203217e-05
6.2686766975884e-05
8.84184525875189e-05
5.19604776601617e-05
6.31947650486656e-05
3.66328986779875e-05
9.92841324879169e-05
4.23666866684175e-05
0.000110246623452832
5.05731158395859e-05
7.12682013387176e-05
5.9567973837183e-05
0.000121527668923549
9.17545491059419e-05
4.33097155508905e-05
2.01388899111309e-05
5.91693479410992e-05
0.000106869779729775
5.98492755923432e-05
-2.41152232784591e-05
2.19297148094016e-05
8.00149922145831e-05
6.77482816727861e-05
2.95238161370919e-05
7.5346168338732e-06
8.61356295281823e-05
5.31836855391477e-05
7.00948151306344e-05
9.3797936877273e-05
7.29212183968887e-05
4.349859544646e-05
3.79231802754934e-05
3.9419515119565e-05
7.82123867917063e-05
0.000119425967995091
6.46586402167627e-05
1.33227906354821e-05
5.72134425825861e-05
8.36082993419262e-05
3.27403126904614e-05
0.000108951121136745
6.42140473618024e-05
7.59564594611019e-05
0.000112243940464951
0.000101623157640566
8.81155701097491e-05
0.00013078784783714
5.44898368726279e-05
9.87112266467809e-05
-7.57326938519135e-06
1.94284497740777e-05
7.03760800137325e-05
9.19998678030343e-05
5.45997874777372e-05
-3.02303417649497e-06
5.11597196937976e-05
7.27905704051919e-05
0.000104924793837346
8.61299497251367e-05
5.22964558246937e-06
1.12215034966786e-05
3.26699457028881e-05
-2.71905015932679e-06
6.23730608550888e-05
6.11440298441816e-05
0.000121854271619573
5.04933194937538e-05
3.53374106745344e-05
3.88195032919022e-05
3.55361100138706e-05
0.000111129494767019
9.32589121400674e-05
0.000107223518232189
9.49372701106384e-05
0.000126365904963141
3.47767886964291e-05
8.68532921793091e-05
5.33107612588723e-05
0.00011355598317009
8.16757870628994e-05
-1.43150825612541e-05
2.69924402847413e-05
3.52201222721956e-05
7.35625805804276e-05
6.67008956338373e-05
3.80849898155187e-05
4.73685374096122e-05
7.92689152362874e-05
6.61546783053185e-05
4.15203309134681e-05
3.28993639388411e-05
7.75427039106019e-05
8.65148883892402e-05
1.95230216757577e-05
3.03483077024728e-05
-1.29007392325471e-05
4.43874050289754e-05
9.7158742095351e-05
2.01710735583687e-05
6.54425025663864e-05
4.59853747597486e-05
2.47494859063352e-05
6.06834775385522e-06
1.11984654708512e-05
8.78326160039212e-05
5.38951211736439e-05
3.87012883076642e-05
4.7314281356477e-05
5.20979727459312e-05
5.45942499435014e-05
1.77710833255957e-05
5.42694325887414e-05
2.6919728429914e-05
1.50409957208098e-05
2.04645544550815e-05
6.73825013260721e-05
7.97528169147203e-05
5.85650289545149e-05
7.75848442961481e-06
9.47194376184376e-05
9.14954459916438e-05
7.39223949889323e-05
5.75661163225499e-05
8.72778167155971e-05
2.94888653628098e-05
6.13356069309424e-05
2.27012602786103e-05
6.63596412782501e-05
8.78924502523534e-05
9.89678464081966e-05
9.1489761171093e-05
-1.02465839946913e-05
1.93188805061225e-05
8.83011362552003e-05
6.70518453338623e-05
4.44262602391724e-05
6.62351356410971e-05
6.20706485362479e-05
9.17229760868328e-05
0.000102271820992935
6.3679156588965e-05
2.55022872096616e-05
9.7542481576305e-05
1.02583761472515e-05
2.40515100214641e-06
-1.04937306783207e-05
5.61833703451723e-05
0.000129475801256178
1.13093801897944e-06
2.52976974321438e-05
6.60029068918533e-05
-3.36454724317692e-05
6.06364905188131e-05
5.34176030482624e-05
2.44721430504878e-05
5.47924971206309e-05
6.21731300678448e-05
3.98360694240452e-05
5.03795335453467e-05
0.000100621496242295
4.6597469894631e-05
6.12810059174063e-05
3.80216558628798e-05
6.88544533854638e-05
2.85511759840862e-05
0.000139411669715416
2.92910023125713e-05
7.23908248923068e-05
0.00013256394552973
7.82814955487502e-05
5.77248264630459e-05
0.000128357100764544
6.85269086442448e-05
4.44311897067234e-05
4.2267438115457e-05
4.35067375651745e-05
4.89395671063508e-05
4.87475268360875e-05
9.62542815119724e-05
5.70545326579448e-05
7.25303364159843e-05
9.29827512146476e-05
8.65393318141989e-05
3.87857177281701e-05
3.72261310705124e-05
7.20782439273514e-05
0.000101111029082471
8.13031675276567e-05
6.30619697197231e-05
8.44075078995074e-05
0.000146598141678538
9.66441562795151e-05
6.78906862476029e-05
8.7511413941824e-05
2.3411550708234e-05
9.37088424358949e-05
4.38129700533454e-05
4.71476573634672e-05
7.84540139918773e-05
2.54945015649749e-05
3.43627382962332e-05
4.10487469406685e-05
1.60804127429898e-05
3.69433717874303e-05
5.65433935677223e-05
4.00591963936294e-05
1.58007038518957e-05
4.05140465606624e-05
3.4592732132902e-05
2.36615755042585e-05
6.92201173357547e-05
3.59086538618018e-05
7.09242609358943e-05
2.27875489452777e-05
4.6960828789974e-05
7.6282188773689e-05
6.8584470191058e-05
8.34158746767974e-05
4.72995607590474e-05
2.48004617507197e-05
0.000138083663427981
5.84079499656907e-05
9.62419996182241e-05
7.53749628500456e-05
9.64961919466815e-05
8.31527974121124e-05
8.1500476475618e-05
6.87286731800296e-05
7.35885956003853e-05
9.22632764150329e-05
4.93806715315399e-05
0.00010801133214921
7.89490722461294e-05
8.37075188536331e-05
2.30152792386679e-06
9.53893870447281e-05
8.56896796232127e-05
3.71579910848699e-05
5.75377913542345e-05
-1.09981270680666e-05
4.86308934553118e-05
2.0428740394352e-05
-3.1938963290123e-05
4.63496412573495e-05
7.3480816633988e-05
2.79466224431971e-05
-7.21597409421212e-06
-3.18022608025252e-05
3.87408349916215e-05
7.65401171852826e-05
2.007679080868e-05
4.47046317865481e-05
2.96656411074546e-05
6.58146742440035e-05
4.19622615496075e-05
0.000131667848146107
9.41405361552558e-05
7.00261558553008e-05
0.000135979681578631
1.78847263740617e-05
0.000114823639248311
0.00011709973974444
7.77306094894338e-05
4.31793936893301e-05
3.53291242365695e-05
3.55505239619727e-05
6.01002254751453e-05
0.000115944438858607
4.56520991126955e-05
8.70053331019009e-05
3.51656315222944e-05
6.74292131888126e-05
4.21031645217043e-05
4.45545304373776e-05
0.000111354019501554
8.47092606872647e-05
5.07898201892995e-05
0.00011803104760678
6.29125889299158e-05
1.79423705011449e-05
6.32158898398473e-05
7.6693966907467e-05
1.51747935635476e-05
1.31941201008127e-05
0.000102603022225328
4.51890321828904e-05
6.31323183945046e-05
3.34166582827056e-05
5.63463487604054e-05
7.89806038181403e-05
5.11414229426505e-05
6.71078694269092e-05
-4.64204687100186e-05
3.27970129022271e-05
8.43421983358608e-05
9.61728892299273e-06
3.86747476678067e-05
8.03615207431942e-05
-1.09054052161589e-05
3.63251279046494e-05
7.3091747585199e-05
1.04401698127939e-06
4.58127817360253e-05
4.5938803184628e-05
7.51364285534753e-05
0.000110470801651205
9.79571772111071e-05
5.28876067772141e-05
5.703363339112e-05
9.10222260651629e-05
2.56938710308688e-05
4.27094197968565e-05
3.67519658804828e-05
0.000107014801130047
7.1068614875847e-05
7.95159913819013e-05
6.47030693400032e-05
9.42624081703484e-05
0.000110485334724087
5.99258822345324e-05
8.78907717480448e-05
5.62827400308556e-05
4.21787564198782e-05
4.1515160615123e-05
1.3305428496545e-05
0.000104106338789795
1.97807756304124e-05
9.65808825882967e-06
0.000123818386408214
7.38491780315291e-05
5.9167618040678e-05
7.49254213026979e-05
3.82153646687905e-05
0.000112104139418948
6.96843518249575e-05
5.31614618838423e-05
2.62851500686768e-05
5.23845307276308e-05
7.22176799198624e-05
6.30852238252106e-05
7.4151884751627e-05
5.21415590663268e-05
4.30632999723402e-05
2.11208058821704e-05
5.38965181829711e-05
0.000116079342480138
5.95947088519041e-05
2.51809939211783e-07
0.000108962573477134
6.58709218196139e-05
0.000104509289556857
3.44177571564151e-05
6.07891458021921e-05
2.27507275407064e-05
8.8689977102168e-05
6.82348196708523e-05
6.56445873487251e-05
8.08764665081896e-05
9.50875506139168e-05
2.71723637132691e-05
6.28665170007904e-05
8.94677933004787e-05
6.23804149685442e-05
5.23643510616797e-05
5.15581564709593e-05
0.000120543040656311
4.0639615677764e-05
0.000121956841490366
6.83446393370983e-05
1.59857227169481e-05
8.07854820077573e-05
9.74395628643648e-05
8.42112940731773e-05
2.76644238004208e-05
4.20693611050577e-05
4.31308370644422e-05
2.3058789162164e-05
2.3105195072391e-05
6.55459357730479e-05
5.75065768664601e-05
3.55322813244369e-05
8.94724993308686e-05
5.06423301337627e-05
5.59744516108458e-05
4.43103791961607e-05
1.51948011163699e-05
3.3636333152896e-05
8.70242371794585e-05
8.66906124117874e-05
4.3665875431547e-06
8.9650373044731e-05
4.23256393001217e-05
5.78917026678508e-05
0.000114314707902623
9.28010085252976e-05
2.7138629793959e-05
4.06834911214642e-05
0.000135277583944584
2.28935922438619e-05
7.76315960536861e-05
0.000139878023695223
9.4983886776061e-05
7.02924888036737e-05
3.05357686633937e-05
4.99636263800044e-05
5.41644656622274e-05
1.76836661075019e-06
5.42216263379282e-05
7.99504478115037e-05
2.49136286815669e-05
7.37229262463893e-05
1.45281544451016e-05
2.82169669822281e-05
5.39247879665321e-05
4.83074369488258e-05
9.04947372002217e-05
6.8219433462965e-05
8.09291131790141e-05
4.87146387534549e-05
9.85150237208865e-05
3.37723049328916e-05
5.8538334543647e-05
5.93630103344971e-05
9.58617501612784e-05
5.14731972865483e-05
9.77639011898406e-05
0.000108212830806838
-3.18562550655209e-06
4.54108735392952e-05
7.27717288256635e-05
7.00712102611655e-05
1.86133878855413e-05
9.24915689197162e-05
0.000114880456585942
4.40349435247896e-05
3.60065733050215e-05
2.81406287039661e-05
7.62201044949996e-06
6.89967418360472e-05
4.85687215205574e-05
2.14659324510653e-05
3.73034453348024e-05
4.11324488477961e-05
4.76756358580236e-05
3.27000991288101e-05
5.68819782344818e-05
2.61079813649837e-06
5.98182084447304e-05
3.66452215175024e-05
5.93881385397268e-05
-1.1333916140635e-05
1.77089689921849e-05
6.05668440022743e-05
5.70771835689875e-05
0.000105910221641996
4.64744935001267e-05
7.34049846107077e-05
7.64619647927652e-05
1.29088486239604e-05
0.000107756189710994
6.56743436666505e-05
2.22468049361115e-05
9.91647907892248e-05
6.93101331621955e-05
0.000139335166619248
0.000113343262367756
5.64809655457537e-05
1.37373701005407e-05
0.000123396238170196
6.7343892853247e-05
8.84096691799107e-05
4.48500223074282e-05
8.27985374703923e-05
0.000115216710571725
5.03847456280274e-05
6.26975222748461e-05
6.27339740150411e-05
2.67216857852414e-05
4.27871630972854e-05
4.21992876147255e-05
5.45532176683639e-05
7.78322991800663e-06
1.46563632021104e-05
7.47801385111834e-05
4.71979622879849e-05
5.6633022536986e-06
5.70813764465531e-05
2.09503365168018e-05
3.54521583039588e-05
3.91845946980967e-05
9.03107977870604e-05
8.7102854927497e-05
9.67186360967963e-05
7.43998925193132e-05
5.57475568072626e-05
4.25921789415605e-05
6.90122462089245e-05
3.75470310871179e-05
0.000109161724757399
4.08431587682839e-05
5.97697440090673e-05
2.98589998897908e-05
6.93343452712624e-05
5.53502161259805e-05
0.000131844754261767
5.91588190076317e-05
2.00089260509473e-05
2.18713912086438e-05
4.04365729195757e-05
7.08229921635444e-05
0.000115233973977709
3.62336829313628e-05
6.0306685447542e-05
7.51159654741558e-05
4.56835077385927e-05
6.63472746070112e-05
6.78955175507864e-05
7.44965856285389e-05
0.000102886503946727
3.32245162839604e-05
5.28760608576713e-05
-6.22516229857685e-05
9.95365004476223e-05
8.13791690047322e-05
5.92445348691453e-05
9.24404216309621e-05
7.98108479103665e-05
3.90972430384812e-05
6.86069660380321e-05
0.000108339402720914
0.000117150979929374
5.49384879906935e-05
8.75302062504975e-05
5.64318871200762e-05
0.0001243466739834
-4.6589537690187e-07
3.27205767960674e-05
5.57774311922978e-05
4.41725986074392e-05
6.05904028576105e-05
3.66706195506221e-05
1.16886317377101e-05
9.13913143243011e-05
2.21642957857742e-07
5.69988758181675e-05
8.3317362413569e-05
4.44139672732805e-05
5.83351982222956e-05
0.000152692632908065
6.711433005907e-05
4.63245892529801e-05
2.96272105491351e-05
5.52058815843977e-05
4.47251044032074e-05
1.3688309097088e-05
4.99242113735637e-05
7.82579443567581e-05
9.20858214044201e-05
5.38965469066016e-05
2.05520029343058e-05
2.99453838801489e-06
4.8133449348751e-05
5.55019961844064e-05
1.46841628813536e-05
-3.24632601183566e-05
1.07352349269281e-05
3.60207323550679e-05
5.66754514914217e-05
2.47401221298385e-05
5.91591396468321e-05
5.1618437725654e-06
0.000155913406187739
5.30575349084808e-05
6.26784231123795e-05
4.38971037936914e-05
5.51045376328426e-05
2.54850155369408e-05
5.72442367493527e-05
6.53307582783912e-05
4.57768191630577e-05
7.39084758147176e-05
9.7543120133985e-05
8.58991590981069e-05
0.000113977921738193
6.65763354509501e-05
2.56448775302547e-05
6.30802488766978e-05
6.61668854034155e-05
1.35501967614922e-05
7.36296924750114e-05
7.44662055986804e-05
3.02060780738129e-05
4.38447476600394e-05
7.61285364549201e-05
6.11560295268604e-05
6.1573197941415e-06
7.0064702715854e-05
4.4319808586647e-05
-6.97235720755429e-06
7.71021616981394e-05
5.04154954502305e-05
7.59207664761167e-05
4.10756342451933e-05
-1.73274512377214e-05
6.08515871566675e-05
3.79911524595595e-05
2.23227154146355e-05
3.4085198576413e-05
2.17569699059454e-05
5.69517204596434e-05
6.44782472790083e-05
5.52099351723181e-05
7.199442433975e-05
8.68578748417149e-06
7.7566707552283e-05
9.21916082209761e-05
5.58021636392321e-05
1.64152574548724e-05
5.87800069675526e-05
5.19017581715428e-05
0.000121403321154318
4.50494212229479e-06
6.325683682319e-05
5.79962038064992e-05
5.69138490666854e-05
9.40022648712096e-05
9.3443678528712e-05
6.2979574057957e-05
8.51447078941591e-05
-1.88669795519117e-05
3.08885137168031e-05
3.67393189341247e-05
2.13484912814902e-05
7.77196020589339e-05
4.97975085885423e-05
8.47965596856971e-05
0.000117299025326416
0.000102695196333957
8.77565103825871e-05
2.08526026129037e-05
1.29283737720798e-05
2.86162587983521e-05
0.000112735550568944
4.44675380953972e-05
3.68680044345375e-05
0.000107106827096485
0.000129512737452377
4.19624184940163e-06
6.34738179558893e-05
3.79851404680471e-05
1.59110291746991e-07
3.30184448090738e-05
7.09956136798376e-05
3.77089357514602e-05
6.57273311640147e-05
6.23773089088537e-05
3.65533389168959e-05
7.75275810970252e-05
2.10469490906844e-05
9.47491440041346e-05
0.000102949842416243
9.30217758205531e-05
8.75903092903395e-05
9.52358789545529e-05
3.23553349249978e-05
5.50354296628402e-05
8.52571296498741e-05
3.36882719834885e-05
5.95682860177838e-05
7.92919179040009e-05
0.00011156433679496
3.36669233446883e-05
3.28620732220121e-05
6.56957021535418e-05
0.000117515436219001
-3.43761592996423e-06
9.6235140576484e-05
2.30778812855382e-05
0.000124926908621566
6.71447197314724e-05
6.31461383774658e-05
8.88936187413479e-05
0.00010155480622636
6.16505015295506e-05
6.2211409399065e-05
1.11706333615591e-05
5.57434944354668e-05
0.000101673755566152
6.99513467194476e-05
4.70128812851655e-05
9.36643134396475e-05
0.000133096249583974
3.08410316045933e-05
4.82732694334279e-05
7.71646395348161e-05
7.57993651901598e-05
4.83852402017301e-05
3.77141080833677e-05
0.000104377874535721
3.37283803453142e-05
7.02407448485953e-05
9.61949542439973e-05
3.67481790425217e-05
-1.78150386985713e-05
5.34736557816505e-05
1.55088954073142e-06
9.05140128953624e-05
8.78938834512215e-05
6.42210994219801e-05
4.13276414949306e-06
6.07882056768274e-05
7.15869446544351e-07
2.21789026680703e-05
5.3966902664287e-05
4.77526838936972e-05
8.11758767469738e-05
5.07563402836696e-05
2.8213298556072e-05
4.79058013137415e-05
6.71683384787445e-05
6.48509229935473e-05
2.93190457104199e-05
7.20441925690932e-05
0.000104942080040077
0.0001072019233672
7.54509170381119e-05
3.81098136164083e-05
8.04422945708028e-05
0.000116076993424394
7.22796578113179e-05
8.66714420061373e-05
8.97098676057135e-05
7.04319619652845e-05
4.82462763865997e-05
1.42087368047352e-05
6.931801174964e-05
6.36742036160643e-05
2.46406446253673e-05
3.73161473632931e-05
2.88523311698e-05
1.6642916034695e-05
-1.19955675581982e-06
3.57714847096968e-05
4.54205039853289e-05
3.37717700606338e-05
1.75509966286924e-05
7.77261436285326e-05
9.34917003844218e-05
7.91806207549715e-05
3.8773960096536e-05
0.000132222828564013
0.000125839242096156
4.69491418752051e-05
5.51708481683038e-05
4.50854834151755e-05
6.09625067251851e-05
7.05576482076718e-05
5.21977979568825e-05
3.13634134993044e-05
7.15625441019745e-05
5.32375039630481e-05
6.72602089163465e-05
7.11142040573957e-05
-1.86033677963194e-05
9.53372830826084e-05
3.94646304912555e-05
4.83640601023011e-05
4.83367357185151e-05
0.000114909470889229
9.38654057560215e-05
7.85747883182666e-05
6.48435899190267e-05
2.57313673661199e-05
2.40339802616815e-05
5.47059785138053e-05
6.12749293722663e-05
0.000104620549209677
3.49486583881438e-05
6.8238831121242e-06
-7.82335626645085e-06
7.40659446573137e-05
4.7404626226878e-05
4.46624571421868e-05
7.19346564196101e-05
7.61091919157399e-05
6.93043236608252e-05
2.08905100834562e-05
-4.41915077133713e-06
6.34074224820941e-05
0.000124299188803037
9.48992977048127e-05
7.23779729860236e-05
4.44728640840467e-05
9.58845406968455e-05
8.82606297348182e-05
5.08577392331698e-05
6.00772417556483e-05
4.62939435571508e-05
4.09635304274326e-05
0.000122430597206275
0.000116880023249412
6.97174765017375e-05
7.00964379659367e-05
1.59511138349927e-05
4.78506918212089e-05
7.14722799073713e-05
2.47863144078165e-05
0.00010346279850507
1.46394663774722e-05
0.000102708228595312
1.8620357492297e-05
7.02815183338235e-05
8.157836549582e-05
6.62338583727667e-05
7.79861678909731e-05
9.05781881560641e-06
4.39623270974407e-05
9.43071547515388e-05
5.94181523276865e-05
3.76878523736549e-05
2.30577980723952e-05
3.27246977349623e-05
5.44322196543317e-05
9.78362036060899e-05
3.69517006617545e-05
6.26125439193571e-05
3.06973073617756e-05
6.46249571002145e-05
9.74868992238032e-05
6.49294025147899e-05
3.19856667169649e-05
1.13075965403605e-05
9.08065190385068e-05
6.53058512153146e-05
0.000112362876702732
5.09191398810521e-05
3.19528273202044e-05
6.75507313577926e-05
-8.4529089949737e-06
9.94220900473332e-05
0.000115802977728872
9.96324723094557e-05
4.04924204344313e-05
1.1443258122168e-05
8.92349701905755e-05
4.27952801793022e-05
8.88346566440256e-05
5.74138856007492e-05
5.88316952212012e-05
-7.09999240087841e-06
7.38640728200171e-05
0.000106741665702182
8.35510949322738e-05
9.34690923651894e-05
0.000102622675139974
4.98694683494263e-05
5.4906499176342e-06
-9.25682586235393e-06
8.23164349467811e-05
6.05545153531176e-05
6.99143496447958e-05
8.74316163379839e-05
6.09606148432918e-05
4.07000164665226e-05
7.78419831143722e-06
3.70019900398179e-05
4.74997282782735e-05
4.14751428966087e-05
6.17228264128889e-05
2.98914169431597e-05
8.16058898612455e-05
0.000161442660877372
8.29775665927113e-05
8.04693985753832e-05
3.80406045494712e-05
5.3852319002805e-05
6.26448648681478e-05
7.19467961818191e-05
0.000112329349913753
0.000102705357889622
1.76596129179067e-05
-2.10892143516413e-05
4.34624818271759e-05
5.92912340026717e-05
1.48094609865416e-06
9.97106191242576e-05
4.17705775150032e-05
5.57573210748562e-05
6.20637272310154e-05
4.88939257593398e-06
2.77442432100754e-05
3.95893274407554e-05
5.69054328035173e-05
6.62872412492668e-05
8.17128758475622e-05
3.25031533462858e-06
2.57060388600691e-05
1.50846466936333e-05
3.85721355372066e-05
2.89571039265671e-05
3.54682291773325e-05
7.64790778036044e-05
5.1709680443817e-05
9.24421478898931e-05
5.0292219376467e-06
5.89580238810501e-05
0.000109472546680898
7.11438179709612e-05
8.46545652037023e-05
4.64406221074694e-05
4.15880481102262e-05
0.000129639987563788
4.2759508319169e-05
4.94474405171155e-05
7.40105053086374e-06
4.30167437191322e-05
5.07893763689731e-05
9.2404696045367e-05
3.45451830232755e-05
9.52204081460446e-05
5.68276161625148e-05
2.14830536074169e-05
1.35163387840863e-05
3.29871785038041e-05
2.87920863694769e-05
1.52579043616008e-05
5.70194939206674e-05
8.66546673995748e-05
6.1537441515092e-05
5.54709844144824e-05
2.01760209982422e-05
3.20520493485676e-05
7.51978839768514e-05
3.60838815969047e-05
1.76344707186465e-05
9.15994154700308e-05
0.000103746009174996
3.42231803909772e-05
9.57977699342729e-05
2.08338359418056e-05
8.14396526887799e-05
8.07796899742143e-05
4.14475435719013e-05
0.000115889779509076
4.23753385599232e-05
0.000104486464527507
6.72168172924094e-05
0.000100560429017005
4.7475974463398e-05
3.57853644683391e-05
6.6609581703529e-05
2.31509205349361e-05
3.39561002548407e-05
6.43594535230359e-05
3.9687619102207e-05
6.20356777370154e-05
6.54345998876105e-05
5.81767861182361e-05
8.15182962677735e-05
5.35369657559207e-05
8.87370150378451e-05
3.60227024963082e-05
8.40845744792139e-05
9.55646452441981e-05
3.98918821037592e-05
7.40666403491651e-05
3.60656374973321e-05
4.09884424798852e-05
0.000105348414242278
1.13998893303918e-05
4.40443876976053e-05
3.77646008440244e-05
5.99651533965178e-05
0.000118877881804234
5.2753360145342e-05
3.59644476596068e-05
6.32977283544134e-05
5.06503399832207e-05
8.10330615263078e-05
5.10807223911854e-05
7.08638607415666e-05
6.33161772061596e-05
8.98926090940991e-05
5.87350501723729e-05
6.21087926387863e-05
6.59613698848982e-05
1.56085399625594e-05
2.51204620065724e-05
3.54420553835449e-05
7.5024101410389e-05
4.02390380148185e-05
8.6940798761229e-05
5.08464058960008e-05
9.17083569667643e-05
0.000101942402673932
0.000130970243928298
0.000107491940300221
6.97342650290474e-05
9.51043859229611e-05
9.0775915586928e-05
3.97292682853654e-05
2.39245275589851e-05
3.65422622545513e-05
7.52087945247477e-05
1.16856707511115e-06
4.62368589351131e-05
5.82158194745337e-05
0.000108112617940428
7.78055230809318e-05
1.11510477794876e-05
-2.2005471626701e-06
5.04075775406704e-05
7.40933723714292e-05
2.68085453461763e-05
8.79047761416882e-05
3.71048640876404e-05
5.49727989978973e-05
8.49482672823994e-05
6.38974098841762e-05
9.90153176531934e-05
-2.38304078469309e-05
7.25316159991893e-05
5.25324437392928e-05
6.53326330824585e-05
8.44869327685606e-05
0.000116813900176242
0.000124330035847648
0.000142629998716376
9.00331810236551e-05
4.4068727217057e-05
0.000167864805325016
9.187319762995e-05
5.23953932190343e-05
6.661844028974e-05
7.62628561735983e-05
4.92863088152279e-05
3.86225590949293e-05
4.1889594185602e-05
7.29562539703237e-05
6.80539913468675e-05
2.38791729870189e-05
6.86731688271749e-05
2.23836453353814e-05
1.81508608240218e-05
7.28327016371103e-05
0.00011667651644314
7.72329326136908e-05
7.2439885617542e-05
8.69643198760727e-05
-6.12907425316337e-06
7.62111608340564e-05
4.30451039931415e-05
7.54647883640562e-05
1.81978228411658e-05
6.84699419946809e-05
4.96977922705148e-05
6.40414476245825e-05
3.84188269566232e-05
1.81645211646817e-05
-8.0117467987199e-06
6.80599845762343e-05
3.57318809389125e-06
6.43321193560359e-05
8.49573749027704e-05
3.16527665430094e-05
7.28020262418872e-05
4.16327763444876e-05
6.51876289856646e-05
-2.79212468286961e-05
2.73789090908093e-05
8.61954528632737e-05
7.47694750137023e-05
4.11029076303428e-05
7.51112553296865e-05
0.000104041206485474
2.64523244754609e-05
6.58718717508095e-05
0.000110790581065383
0.000100144430543089
7.77461201720247e-05
0.000101233724910838
3.18961100353077e-05
2.4217931217676e-05
9.27627345805453e-05
8.86184828425316e-05
9.75686112566236e-05
5.27924374020722e-05
8.95833584233114e-06
1.84731998357348e-05
2.09839571789076e-05
5.22329256058638e-05
6.58012325027396e-05
4.83976828163772e-05
3.50851710186926e-05
3.5439982389e-05
3.55480369580654e-05
4.08669250041887e-05
7.14082099589783e-05
4.39179423543718e-05
2.47953297964655e-05
0.000111545746942028
5.78967705943926e-05
0.000110608101061529
4.6738059247239e-05
3.42168948071481e-05
-2.61415219513545e-06
5.1680022988603e-05
6.51851187378668e-05
8.18822475394008e-05
8.41431484098334e-05
4.31351350113014e-05
6.09664645938879e-05
8.02576684397941e-05
5.61979859731182e-05
8.54759730203628e-05
1.67676778056757e-05
9.50980060342812e-05
8.91469755689642e-05
3.78478417863961e-05
6.26858192311328e-05
4.90747537188287e-05
3.03705037056221e-05
1.98376085964355e-05
3.39753175872563e-05
-3.80454606992378e-06
9.20055519373193e-05
0.000101038652783637
6.18773601393298e-05
5.27801773802615e-05
3.55149450876029e-05
4.23999075190761e-05
3.92390754226151e-05
-2.46655126291152e-05
0.000125887346398802
7.3100131416989e-05
3.81150084666815e-05
8.69902535143684e-05
6.15369111797431e-05
7.55781522752073e-05
9.04242688673411e-05
2.95384440128582e-05
2.97141610589214e-05
0.000102857687086919
2.04091078158893e-05
2.75985341602778e-05
3.59888280180958e-05
0.000102260582705468
4.16820878630871e-05
3.33535574346519e-05
0.00011011106508783
1.16650912251595e-06
2.58681196827397e-05
7.36212998844019e-05
3.97985626022322e-05
2.54917995921274e-05
-3.86919639133496e-05
3.99751041007827e-06
3.04054197439844e-05
2.71021309152425e-05
6.42636084426486e-05
3.77633798403311e-05
5.17578056701652e-05
0.000101356559521765
6.06270983779547e-05
5.06103917993414e-05
6.41575723978289e-05
8.92988557982115e-05
3.2600421970908e-05
2.71148875948939e-05
6.49062947287015e-05
8.69125619603829e-06
3.30511569450923e-05
4.43005888763352e-05
6.75333673382615e-05
4.58721173945779e-05
3.57663812781389e-05
5.29661615758907e-05
7.17882012433574e-05
6.82958995244819e-05
7.4048832504614e-05
4.87269729938917e-06
4.1369096289356e-05
4.98572122897911e-05
6.35962940712317e-05
8.6196772658246e-05
3.00800645975233e-05
8.0022847841806e-05
4.83976238834619e-05
3.55069922157713e-05
3.58545134745597e-05
5.65532304034522e-05
9.3439127504701e-05
2.60829025079556e-05
3.57218826425196e-05
2.64932089552822e-05
6.49027684686504e-05
8.1684069018847e-05
6.25218057327361e-05
8.26621880920363e-05
6.50243885161053e-05
3.37043163169054e-06
1.7287512098136e-05
4.38233943978792e-05
6.41862719138202e-05
6.12150761803329e-05
3.93036252272348e-05
5.28207005644092e-05
8.00740036988835e-05
9.78659992588635e-05
3.54035587194669e-06
-3.35743469453862e-06
3.18518471277635e-05
-1.02803129930939e-05
8.57135964394804e-06
5.89378411611628e-05
9.4404287485878e-05
4.54675083293392e-05
8.00577256654257e-05
-2.6316374092867e-06
-1.79706170205944e-05
4.33789354048722e-05
4.75531446425193e-05
4.95227534613217e-06
1.88429094738628e-05
8.54400719378745e-05
2.33761770016327e-05
9.87157711605213e-05
8.71848253600803e-06
6.97944028399283e-05
4.43865000021806e-05
9.1930099620364e-05
3.86470124401768e-05
0.00012089470743167
9.14191879145474e-05
7.54256433028878e-05
0.000115072296987777
6.22204471751785e-05
6.09117778324634e-05
3.18121553827941e-05
7.34085505025019e-05
-2.28053469443898e-05
-1.17201421120245e-06
6.57711015708011e-05
3.15248664852084e-05
6.05707298766775e-05
3.26549222830905e-05
7.40299588604354e-05
6.8587276180492e-05
9.28926761555004e-05
4.89153801478375e-05
5.79830616858802e-05
9.49682721221414e-05
3.75028607135415e-05
9.37068165356567e-05
0.000102298588671284
0.000100930110083754
0.000121727467192816
0.000100714950134026
7.47030294502375e-05
6.75561808595213e-05
7.24449686264849e-05
9.82845112177787e-05
7.63954053561226e-05
7.16511724116439e-05
8.34856724637849e-05
9.56991083852149e-05
3.75688793324087e-05
2.72097902852582e-05
2.26287855076364e-05
2.76004300357948e-05
1.53503373924116e-05
-1.36397095045433e-05
4.54735192669725e-05
6.82934498410429e-05
5.2209182036922e-05
3.99070025880237e-05
9.11790707099334e-05
5.3263519658755e-05
5.30698426907952e-05
0.000109174603321219
2.98699789527192e-05
2.48401346901125e-06
0.0001515023569643
7.0480614047307e-05
0.000111229504879845
9.93621871466465e-05
1.89365465748272e-05
2.63775984417638e-05
6.63303897672947e-05
0.000112327740911421
1.94215219580413e-05
9.42747522672953e-05
8.14951449587623e-05
1.00629533062695e-05
2.67384764470688e-05
0.000150762200031303
5.55315847057928e-05
2.89208056806824e-05
3.99765473475751e-05
0.000126230947859589
7.48702676524488e-05
0.000104240363017107
3.14896848872082e-05
6.08354360365231e-05
6.31358517501102e-05
8.89284179669591e-05
5.82752689893708e-05
-1.0493099512929e-05
-1.43209156823395e-06
2.85416557718268e-05
0.000119317986756224
6.67867224218284e-05
4.35278253521959e-05
6.93994067794581e-05
7.93426156172852e-05
-4.56867136437965e-05
7.17039602830167e-05
0.000107443260695614
-8.70048442399543e-07
2.49798133895941e-05
2.12494459417927e-05
4.31652616477321e-06
3.01146763657757e-05
5.60389644652118e-05
9.24227122993556e-05
2.74185466709266e-05
6.03013526389339e-05
-4.53003288621102e-05
1.52628559724078e-05
-1.94920027406688e-07
0.000123736515551942
0.000108919732859848
6.20225985001592e-05
9.15250673535618e-05
2.03694969130726e-06
3.59223681331636e-05
6.41974463382966e-05
5.96775081877698e-05
4.13552360459326e-05
7.21001483737473e-05
0.000101488481795113
0.000106794860519166
5.72617887585988e-05
6.63753311120548e-05
0.000109114478874798
7.419737046215e-05
-5.93977422427955e-06
3.62988544706994e-05
6.03740705645436e-05
7.15827168440778e-05
7.48754656018233e-05
7.05347936043311e-05
6.97528365954171e-05
2.93500464872492e-05
9.2297419077897e-05
9.74558552904296e-05
4.85136976376971e-05
0.000113342636481286
9.69302493291743e-05
7.95511752226852e-05
0.00018397238350926
6.27354920492715e-05
9.14515083211129e-05
9.56464172256983e-05
0.000113461434191153
4.39782569539814e-05
2.35265451896443e-05
3.40527013389296e-05
0.000133802594636088
6.57553836164285e-05
1.32894770283479e-05
5.12292601474826e-05
7.13755412875725e-05
-6.29650267446175e-06
7.6377280136662e-05
2.70847545827484e-05
7.67672779341864e-05
6.06406096855651e-05
1.76725712008087e-05
7.02658177688305e-05
1.32239521040316e-05
6.87964929814101e-05
4.64752185307253e-05
6.82973226761179e-05
7.59506253152081e-05
2.53675524875918e-05
4.9740139679804e-05
8.86410158199487e-05
-4.86244593253524e-06
9.30255133643584e-05
3.73055232729103e-05
7.78482379002218e-05
5.89920856880932e-05
8.4676019633405e-05
2.58743525207878e-05
7.39814814425236e-05
1.163270059213e-05
8.33939608131426e-05
3.74486247883131e-05
7.07781692078643e-05
8.86028449532784e-05
4.47230606990096e-05
8.45953975458435e-05
0.000164056674367142
8.53451545324278e-05
4.12940640983813e-05
9.83348568917144e-05
8.04977099145973e-05
3.47066025116471e-05
0.000131174271903935
5.35337712906695e-05
5.31128728741732e-05
6.84474289393078e-05
8.98683332383308e-05
6.35953037405443e-05
0.000137619224158401
3.23111079217523e-05
6.70138027415978e-05
9.66493101440444e-05
4.94548127996025e-05
5.95034061478481e-05
1.34826976251923e-05
1.4522010477493e-05
7.63598488870007e-05
4.34265813174849e-05
5.1952671450204e-05
3.02933989005735e-05
3.03098309984541e-05
5.85364341605648e-05
0.000108258837459211
3.08860056427354e-05
2.37657890806041e-06
0.000132311861201077
6.6028455525343e-05
9.25611780683005e-05
8.15738389669104e-05
-1.85885755774199e-06
8.75308782540215e-05
8.78503269774012e-05
4.69112293409407e-05
0.000101802585700812
7.39899679527686e-05
9.65008457482306e-05
0.000111292660458509
6.54006110987388e-05
9.43157768069418e-05
7.33237094654103e-05
6.63271141657951e-05
9.15582706722958e-05
0.000165171925858812
6.13254015792227e-05
4.81131365113031e-05
9.7610801779562e-05
1.9525843910535e-05
6.42097833528121e-05
0.000104145589281524
8.00523307041264e-05
6.61527689794871e-05
7.27214101380189e-05
2.30579964445328e-05
6.54316494954779e-05
8.69798274230959e-05
4.00265691715001e-05
8.65362667641091e-05
8.44394836439027e-05
7.45320497737104e-05
9.48207369120281e-05
4.33916504009114e-05
-1.94097227985096e-05
6.22905761176238e-06
7.41193575460372e-05
6.19473770095329e-05
6.01911867149517e-05
8.33196859922495e-05
6.43828713301403e-05
7.14696515651176e-06
5.44759195190217e-05
6.49786599389228e-05
-1.7251009728483e-05
5.72823723318801e-05
9.03571469847904e-05
0.000107916095326846
1.33120258959125e-05
5.2227914828629e-05
7.24478056684802e-05
7.51454626615084e-05
7.74555953158763e-05
6.75934497219361e-05
6.09340503784674e-05
5.04039785048061e-05
0.000101112483661102
9.41349787790679e-05
5.9600250622816e-05
0.000134693992314845
7.98833042770771e-05
7.05337484188615e-05
7.33211732210287e-05
0.000112611557428976
4.42909235997865e-05
8.24187085014905e-05
2.60841629153002e-05
7.43546378335652e-05
3.46482634646198e-05
6.73171488369086e-05
8.70370494889093e-05
3.27793191868971e-06
6.84092110497517e-05
9.04495947080243e-06
3.42092073941432e-05
5.28600949715462e-06
8.78020365476003e-05
2.72065340124572e-05
4.29219748003081e-05
3.3874558465888e-05
6.19305109093944e-05
-2.91868575692963e-05
5.1721473016157e-05
-1.4121672306746e-05
3.39488875189577e-05
9.88104840494866e-05
1.97652214919702e-05
5.33319375362144e-05
0.000104754154379142
6.16099570101685e-05
2.04770431135144e-05
7.83758806229357e-05
1.04139718640101e-05
7.03547309883447e-05
0.000111129237838082
0.000103102724079308
5.00955285839157e-05
7.67730815895556e-05
5.08517083675394e-05
6.35196635331876e-05
8.530074154904e-05
5.55173817162873e-05
9.11294750562197e-05
2.57300081581405e-05
7.33250149340702e-05
3.30710213908445e-05
6.56209550827745e-05
8.43679861403395e-05
9.38393329353296e-05
0.00011016708326845
4.80790849519441e-05
5.19682259107855e-05
5.09144523750317e-05
8.41276291123925e-05
0.000133097903759809
0.000108368176190076
5.89747245229155e-05
7.75421115488142e-05
5.07777665185343e-05
8.36938080985599e-06
8.60998803743631e-06
2.94896630472153e-06
5.97493382856101e-05
6.94760539113023e-05
4.07968247367156e-07
5.56764062904016e-05
7.12872396659496e-05
0.000105373034703155
3.81148021178143e-05
9.93004907208552e-05
7.7824113107789e-05
5.74920800615531e-05
8.24434515735149e-05
6.63094235133312e-05
4.02397607974445e-05
-1.13022915737019e-06
4.11144299452333e-05
6.13869579629044e-05
2.76479226461417e-05
9.33760487427553e-05
-7.41689616498433e-06
3.34680952474089e-05
-9.08520290064225e-06
1.63106612582877e-05
3.28249333037758e-05
7.00965256023458e-05
3.46045090474311e-05
8.5843786706087e-05
6.12120579263631e-05
9.82992503579661e-05
0.000109746900047893
0.000120388962583574
5.93168789945677e-05
9.87012991465378e-05
0.000112996415637102
0.000103806004216059
6.53557938559613e-05
9.69359747382884e-05
7.89445493462903e-05
6.5195598439398e-05
0.000101618083839166
9.91173078181339e-05
6.60688825131603e-05
6.54633894719653e-05
7.37058461756615e-05
5.44042346850264e-05
6.01764829169222e-05
5.71915383825781e-05
2.0936528303212e-05
8.33163225594152e-05
3.24980940358496e-05
7.91571444474405e-05
8.00181426553211e-05
0.000136286383142471
3.15312835789813e-05
9.10241339111175e-05
4.0183720360256e-05
1.3598479646537e-05
8.19542869925103e-05
7.61653339107727e-05
4.33419882867223e-05
4.74925331691583e-05
2.84835060464363e-05
6.98478039633042e-05
4.92545503511746e-05
5.88184537343617e-05
4.4797131573641e-05
5.66959672506231e-05
8.00816854895417e-06
4.9058361850715e-06
2.34430143431419e-05
7.0134324411703e-05
8.7969197140125e-05
6.09993486353249e-05
6.56848906148986e-05
4.12687213649083e-05
6.63212981976106e-05
5.4119355707842e-05
0.000113286435985706
0.000111795021382419
6.40856587433333e-05
9.18323100550138e-05
8.60065965569291e-05
5.72343288083727e-05
4.95691909309047e-05
1.72267805797384e-05
7.0807592366682e-05
8.23354567999051e-05
9.56208480508242e-05
6.19251179925187e-05
9.60051632754158e-05
0.000105310110804605
8.8482579617019e-05
6.03031528840125e-05
-7.60598509377407e-06
7.4725321010445e-05
5.69199484300096e-05
5.90864096148697e-05
4.77699594243017e-05
1.57532917798004e-05
5.33781116389724e-05
8.57478193080828e-05
0.000129556276666093
3.60954638194653e-05
0.000144941899720242
7.63300999062625e-05
3.5207535386623e-05
-1.54600720670544e-05
2.44337029215739e-05
-2.61625240200723e-06
3.24448111111952e-06
3.42059970090329e-05
2.23883457503557e-05
0.000111568922080893
9.43354363186173e-05
3.8003612888946e-05
9.01787831297685e-05
8.75907150138741e-05
3.99349430220871e-05
2.70647150680899e-06
1.45243440917828e-05
7.89565136059084e-05
6.26477854582278e-05
0.000116693023412992
6.54392314217954e-05
-7.00533470544624e-06
5.3927567214701e-05
7.66159227291089e-05
9.17189396853898e-05
9.19396136888681e-05
4.2107786180738e-05
5.2003251835651e-05
8.21446776999262e-05
7.27376549628931e-05
0.000101769615529681
6.38025048879096e-05
4.86340711815312e-05
6.34131283136414e-06
4.23094392173891e-05
7.25966528783295e-07
8.33311571617013e-05
2.45113766249022e-05
2.89526753218059e-05
1.68543821502234e-05
9.63192870859788e-06
5.02646374040703e-05
4.60135173394461e-05
5.9746128013109e-05
3.80216100198032e-05
-4.15177698611017e-05
2.35238655030596e-05
5.96344741441826e-05
4.75396694583279e-05
7.27831532760077e-05
6.26103662372714e-05
8.09087329127809e-05
5.66064731505943e-05
-1.55538711020668e-06
0.000141211759291027
5.10338170593761e-05
6.83511734344585e-05
5.4531139315675e-05
2.88205376466051e-05
9.25664500564497e-05
8.13014747736513e-05
6.88984011486604e-05
8.67425319696235e-05
8.60500376103869e-05
6.40151374975616e-05
0.000107487950955213
2.74345328311882e-05
6.25335970909126e-05
3.71856250060422e-05
0.000112713547478357
9.26585619938235e-06
3.42690695104059e-05
8.64684423664295e-05
9.97561621661638e-05
3.93490493731153e-05
8.5382904374668e-05
7.31175910310027e-05
-3.24653750850518e-06
4.39384009993873e-05
3.77894220643686e-05
5.25682449102961e-05
6.38082900476174e-05
9.91133941337704e-05
0.00013042074408564
3.36901453910424e-05
8.55670658720936e-05
-2.69806295910517e-06
2.90962189306419e-05
4.2812593278873e-05
5.89979107130827e-05
6.717075189315e-05
9.65908297638526e-05
7.51480700478924e-06
8.7657674307754e-05
9.85453903366076e-05
4.62301224662602e-05
1.32396308677796e-05
3.76916412147839e-06
8.32674055129422e-05
4.89444746550503e-06
3.43205427376335e-05
1.35070411374399e-06
7.47379392986575e-06
6.39207110094413e-05
3.68744703301175e-05
9.30236838364414e-05
9.27642686226906e-05
4.01796229864757e-05
4.21980131200251e-05
0.000142695688858263
0.000154511549039144
0.000110051133745861
7.29921072859704e-05
5.96553135313439e-05
4.6113598965658e-05
5.87296947281613e-05
0.000124408092911231
-1.46415802145772e-06
4.42433098199353e-06
4.19589635321148e-05
8.19866055651078e-05
7.45649747833897e-05
4.70357686574928e-05
2.89186421516677e-05
-5.54258063739081e-07
