# Supplementary material for: Research on computational propagation and identification of mine microseismic signals based on deep learning
Source: PLoS One. 2025 Oct 22;20(10):e0334641. doi: 10.1371/journal.pone.0334641 (PMC12543183; doi:10.1371/journal.pone.0334641)
Supplement: S5 Data — (ZIP) [file pone.0334641.s005.zip › 000100800001350.xlsx_0.txt_24.txt.txt]

5.24288323719688e-05
3.77092937866809e-05
2.63848001354703e-05
5.84451856161372e-05
9.66521382607024e-05
6.74144948160849e-05
0.00010662421340572
-9.02290086624067e-06
3.77318152919854e-05
8.27225882366674e-05
2.71939565608888e-05
0.000116250875278782
2.52041575300332e-05
0.000130060755320888
0.00014121266449044
8.81680511307052e-05
4.3282326546976e-05
3.25731772232361e-05
3.20068877576597e-05
5.05282220518869e-05
-7.12118252430796e-06
4.52840691845226e-05
0.000103959447563624
9.16227620098171e-05
2.1648983358862e-05
4.34082787572864e-05
6.11413379103868e-05
4.65270905978894e-05
3.17057372956728e-05
3.64232989670856e-05
3.13592108738721e-05
4.99765610753043e-05
6.01606796078547e-05
2.31704829198208e-05
2.57299242614289e-05
7.45405115869336e-05
2.52972821048905e-05
7.53968502379534e-05
5.0371254814698e-05
7.42486421319578e-05
3.72001106442491e-05
5.84562766197932e-06
9.40221652971543e-05
8.27023183443083e-05
2.49492324659388e-05
0.000105049281941993
3.88149817198362e-05
7.92853517335332e-06
0.000109779004363741
4.68661301888791e-05
7.60114082003875e-05
6.73307338613648e-05
4.47433688661016e-05
2.38783523568616e-05
4.55727754688148e-05
0.000104499479369461
7.53342521562259e-05
5.45720139761523e-05
1.97838493848827e-05
8.48884522947945e-05
5.07441251600893e-05
5.42515627792747e-05
4.77659932611076e-05
3.84858413166364e-05
0.000105625811378318
8.07676950556133e-05
0.000103042681288445
0.000105089398160806
4.01358083603627e-05
8.81777359572284e-05
7.06008049227569e-05
7.06833998719e-05
8.76815114141788e-05
4.43963981571148e-05
5.30262344365652e-05
0.000102702375986042
1.00945166538857e-05
6.36677370368932e-05
0.000100898793869291
7.4500490489968e-05
-1.6550401311563e-05
-4.05867910570044e-06
6.51797299596931e-05
3.79757568809705e-05
7.4621740292379e-05
5.72287747657103e-05
8.24871866976247e-05
1.48139747720539e-05
8.96913870368386e-05
1.27272245028072e-05
5.79734522461093e-05
4.24219322283725e-05
5.66543096097829e-05
7.23791656364892e-05
9.15126870312048e-05
2.97489810536648e-05
6.09677219989819e-05
-2.01305929686052e-05
3.52633804908819e-05
4.06262184200928e-06
4.37630845931142e-05
2.06028503753728e-05
1.51705360299963e-05
3.58818134341288e-05
4.24139505937106e-05
2.13699133546564e-05
9.10289451714173e-05
9.95931167645577e-05
4.17034690270042e-05
5.0459090453938e-05
7.93083440851205e-05
5.35123015282705e-05
5.56963119637349e-05
0.000106260104367701
0.000109978807341918
6.6518098951084e-05
7.98787143932676e-05
2.41910055060209e-05
0.000105107414861856
5.38055925498337e-05
3.32311062073314e-05
7.62515803432934e-05
3.19583972016731e-05
7.2142226538168e-05
7.85722351716561e-05
5.24723025963687e-05
7.54061888061199e-05
3.56556557765914e-05
-3.32745943708211e-05
9.00138315858731e-05
2.16134972604876e-06
0.000111399008733407
0.00010687516746885
8.63697703275309e-05
6.55141562924695e-05
4.38058938802383e-05
4.27067796327663e-05
9.75364318832338e-05
7.00253152665095e-05
2.65829292886744e-05
8.43021025556424e-05
8.19756779971691e-05
0.000111948297753119
0.000111977411678723
5.5101446144408e-05
8.49108963780102e-05
0.000118097334271778
9.09963852225874e-05
4.85724416268056e-05
0.000123600304656674
2.84795485939648e-05
7.87407632756061e-05
5.35695023448472e-05
7.29536862132202e-05
6.44298568829234e-05
6.06989834143348e-05
1.33372691419069e-06
-1.36237727701365e-05
3.93909387803377e-05
4.23641971963315e-05
1.22673726419891e-06
1.16266219853624e-05
-5.96275179354991e-06
3.56748735549383e-05
3.58763739325782e-05
4.35804514160173e-05
4.36779137455057e-05
9.29519775493262e-05
3.22714027600064e-05
3.70628908980194e-05
8.54127486392056e-05
8.8227901198938e-05
7.71244049930985e-05
9.6992552861725e-05
3.20678250814848e-05
0.000115540013073811
4.92416397182224e-05
7.12787958551467e-05
2.1262554769445e-05
0.000133397684442777
4.49198589605464e-05
7.17933856302494e-05
4.70413826054088e-05
7.95253039128304e-05
8.33253616076985e-06
3.57215510009826e-05
5.32472849058947e-05
9.50342343184811e-05
6.70763739108257e-05
5.20472776760709e-05
6.83152222964233e-05
5.51460728952999e-05
5.79940344285054e-05
5.92346633350261e-05
-1.16155671692347e-05
5.74755485355617e-05
7.99373422328386e-06
7.03360876501429e-05
3.41807163566218e-05
5.12752182242476e-05
5.74528620183096e-05
9.85821742405071e-06
4.46055286748281e-05
7.21677917707943e-05
8.54161262478662e-05
0.000119382802980486
0.000100565331869695
6.74637217673338e-05
7.18352376494108e-05
8.37065805250604e-05
0.000107333889247734
8.74204263287417e-05
1.95396960948211e-05
5.50857828858535e-05
5.02588818138376e-06
2.22418708242177e-05
5.74089103114745e-05
5.61866038575355e-05
6.35903291685385e-05
9.43815526706473e-05
4.44687094030545e-05
1.06488932763438e-05
2.9336924039778e-05
7.08269132645822e-05
0.000130911058921348
5.23370780301154e-05
-6.14022678984341e-06
4.78434337668701e-05
5.45479649705555e-05
1.02419351841754e-05
1.08291234679498e-05
5.21116739329955e-05
3.96817982306551e-05
5.2179455241615e-05
4.4597723433232e-05
9.46508455023053e-05
9.50340088945247e-05
1.98310304071869e-05
8.60631871268762e-05
4.20933762599502e-05
7.28680183778383e-05
1.79836968023831e-05
5.25847773863213e-05
3.68826217009652e-05
6.78132415186008e-05
-5.28562718244798e-05
-5.45699624357708e-06
6.62413235797234e-05
8.8736314485884e-05
1.1477614133724e-05
1.96887180029435e-05
6.01546695095883e-05
4.58856046190542e-05
-9.75623322219411e-07
7.23221190375706e-05
1.62883122696389e-05
1.1665904331001e-05
2.93113583802503e-05
2.56741540499365e-05
4.87498986329295e-05
6.11519931259452e-05
7.95778660683161e-05
1.25034234412411e-05
9.04986147499501e-05
2.88390507327268e-05
3.39931515912484e-05
4.56503812656698e-06
0.000102320438633149
0.000117205003698183
8.10421487976935e-05
0.000114147008854277
7.86847465340525e-05
0.000118238587330047
4.51452370329728e-05
5.3301638551881e-05
6.78568007600892e-05
5.43692784763028e-05
7.62069328388171e-05
4.13404527694279e-05
8.41519857993657e-05
5.98277152650246e-05
2.36430106176892e-05
2.75137601367283e-05
1.71815985019411e-05
3.02794742229114e-05
3.60376922510977e-05
5.25992194176498e-05
3.13802922490623e-05
0.000100301754183369
2.16567558367001e-05
5.55770843260963e-05
3.46345990636885e-05
5.1476771417048e-05
1.0113691714016e-05
6.3319751884929e-05
3.0464981060588e-06
5.18488661644538e-05
3.79573235494136e-05
9.22752492343823e-05
5.85215953045623e-05
5.67553338598875e-05
5.55482790281746e-05
5.135150018968e-05
4.69641239896164e-05
6.41978783935687e-05
4.59549546155096e-05
-5.90795955645145e-06
4.69145353512858e-05
-2.27911152396666e-05
3.46419313477956e-05
8.07865477323748e-05
6.18993345657757e-05
7.15061768038343e-05
2.79377997255192e-05
2.80358987291982e-05
9.20303617164115e-05
-9.98589491736881e-06
2.09284157377624e-05
5.02187268827575e-05
8.68420369723561e-05
7.0957160930237e-06
8.89247329383927e-05
3.47612894754372e-05
4.315861660749e-05
3.28206066399755e-05
0.0001153254992289
8.06866307372888e-05
9.95577644750746e-05
4.70651568801244e-05
5.86725159840797e-05
7.14696930208686e-05
7.47356493616646e-05
6.81957158450531e-05
6.93751343478885e-05
-3.13123919555729e-05
7.94804267145005e-05
3.68278764607359e-05
1.03047181338932e-05
1.66881736643742e-05
4.01187488276311e-05
8.13386549101563e-05
2.3789423411606e-05
4.77637264438084e-05
7.69999521556558e-05
2.28955936737694e-05
5.1622225898476e-05
3.35367216676378e-05
3.41665581014352e-05
0.000108260430412308
2.56969621136014e-06
8.61694989438034e-05
4.82866081957544e-05
5.65975546951153e-05
7.41309464492396e-05
5.99274646584183e-05
-5.25484890916858e-06
1.98589310256156e-05
0.000103903129116685
7.43459367064309e-05
0.000117449477251462
3.76786814609376e-05
8.52228898414837e-05
-5.60991695511891e-06
5.15586594126943e-05
4.84883025091967e-05
8.81138225263223e-05
4.3925018197963e-05
2.25445926898804e-05
5.40116391228884e-05
8.33934644315775e-05
1.75640981240954e-06
2.68747718605513e-06
0.00010823757094759
1.29794010296995e-05
8.29890334587351e-05
0.000105895993151658
5.44428427983916e-05
0.000120622346666451
8.16623840123779e-05
0.000106205553384768
0.00011738364246978
6.65239214527465e-06
9.10284664717906e-05
2.72182907266741e-05
6.06584207069684e-05
4.8252550765699e-05
0.000113614257462845
7.1791352510402e-05
8.79523109887611e-05
5.72740033612489e-05
6.09823720825287e-05
3.66303887013855e-05
5.30617797956986e-06
4.04532095919425e-05
3.35343210935563e-06
6.96948916359951e-05
6.20956506438394e-05
3.81188180768103e-05
7.67719967002083e-05
4.99732749437772e-05
5.36111283139165e-05
0.000107865060904289
2.56826713795668e-05
2.2311028938077e-05
1.93222145048401e-05
4.38703988634377e-05
3.96377199711114e-05
6.23829749024331e-05
1.30733101559413e-05
6.69496857051975e-05
1.92502551521106e-05
9.22411798585302e-05
0.000119121712647662
0.000184855996589323
4.67110160694764e-05
5.98164763075195e-05
9.32141972813041e-05
3.65955602484158e-05
7.61243467717016e-05
4.2112874222605e-05
7.05699331252248e-05
5.75270229357845e-06
3.08990761673152e-05
1.56608718533717e-05
5.65200001208112e-05
7.0556015125174e-05
0.000132337210627182
3.10296812432824e-05
6.34380097171915e-05
0.000101120478687391
4.78840522175198e-05
6.44134127309408e-05
0.000111197990836758
5.54288349072873e-05
-2.56500027991633e-06
1.45561103534373e-05
2.9362616938071e-05
1.2185830585835e-05
7.64775529837448e-05
9.54845770467064e-05
1.37974240368729e-05
4.42552768555111e-05
7.20027802916093e-05
5.75473160289802e-05
5.43421510883651e-05
9.68369140633573e-05
5.93142369634334e-05
4.8401085651801e-05
7.73139098543528e-05
6.79077571970639e-05
1.98475210036876e-05
6.36602867926495e-05
4.83230072890659e-05
2.62906028197721e-05
6.74458925002971e-05
9.4463751706674e-05
6.91949877313977e-05
6.42594807797992e-05
6.85508040964894e-05
1.57963923252794e-05
7.32438104848793e-05
2.61855213616309e-05
1.41068557434088e-05
-3.80440839685811e-06
8.45617138265347e-05
3.08056192673917e-05
5.18459742450927e-05
4.78397567387117e-05
-4.97512171578802e-05
0.000123836106868352
3.75760753876951e-05
1.4353290264207e-05
2.20620422355256e-05
2.74823416502286e-05
4.97784469963258e-05
8.23796704976927e-05
6.19544244889888e-05
0.000105416188140984
6.72744537152752e-06
4.78989741967258e-05
6.10407592963258e-05
2.27517753454108e-05
4.13354755317389e-05
-4.66248694553465e-06
4.87297266658511e-05
2.54039252941484e-05
7.66551360951329e-05
0.000118632520923536
6.56010473465024e-05
5.34965289492317e-05
5.29022600612159e-05
4.09469161825921e-05
7.65473221037299e-05
8.34445201966509e-06
5.6336480369338e-05
3.29098445260185e-05
4.73193373320386e-05
7.37696092131885e-05
-1.89031813717517e-05
0.000103157560270752
0.000104952434218769
1.86493493625307e-05
4.49219594415219e-05
8.20372438249918e-06
3.09746385501396e-05
5.28661823913904e-05
7.32720713765124e-05
3.07682111213924e-05
9.15644068242143e-05
8.89672395280423e-05
8.34736106317842e-05
0.00014406821809961
2.86666114888991e-05
7.70651243309777e-05
4.92188501049439e-05
3.51655791859091e-05
6.6466333890936e-05
3.10471149898946e-05
3.71204518742046e-05
5.03000125769562e-05
7.38200600919441e-05
4.41863792553559e-05
8.29741204755284e-05
5.04065608578404e-05
6.66100310062702e-05
-5.85003392579317e-07
5.0994739953626e-05
6.10637010683162e-05
3.17991050710138e-05
2.27948462298264e-05
7.58404414036053e-05
5.87393033737536e-05
3.44859941424606e-05
7.70756892731679e-05
9.87452935642669e-05
0.000122215738069294
3.97068238202758e-06
4.30870525467522e-05
0.000117169392477119
5.91374971955041e-05
8.15865993497089e-05
5.84133995943362e-05
3.57476271466964e-05
5.95621247406648e-05
0.000120898699023735
7.99732981035663e-05
0.00012199843785181
4.05445887310729e-05
7.01059457480507e-05
0.000100313926073136
3.6236273775635e-05
5.4299002045759e-05
5.10944363480917e-05
4.97680007849268e-05
3.728386104285e-05
9.81997680107703e-06
5.61804068330142e-05
9.06492620930268e-05
0.000112708011891862
3.78470967084285e-05
5.03233153373825e-05
9.45175396105315e-05
9.19621285929873e-05
1.39521163596117e-05
7.39319232842815e-05
0.000100002328607336
7.22327064696616e-05
7.67677133562678e-05
1.9826505700058e-05
0.000131990150923065
4.90067266840664e-05
8.35791359085497e-05
7.61316797174926e-05
4.22023635965811e-05
7.66382673026579e-05
7.52172138732818e-05
6.20993156252706e-05
4.65904794098361e-05
0.00015498544580893
7.66311823612055e-05
9.46188507587375e-05
7.77343145185628e-05
0.000110261082413463
4.30206988727959e-05
5.74348430559276e-05
3.98190552054755e-05
2.97528065185421e-05
8.04355109387155e-05
0.000115858106570807
9.4727878354187e-05
4.23622574946673e-05
2.71773067094969e-06
5.18021103365585e-05
4.73811884021899e-05
3.21382541455088e-05
6.65872748915228e-05
-1.11662242497512e-05
4.08680720623739e-05
6.33773933690225e-07
0.000103321404914228
9.04965576662686e-05
0.000178454764157576
0.000108839940022738
2.58861430997073e-05
2.08708166903903e-05
4.27736840166362e-05
2.53577565987442e-05
2.90414451769028e-05
7.66191866661122e-05
2.38070090787226e-05
9.30918790616478e-05
5.38518738625592e-05
0.000115888490231495
7.12222257457806e-05
0.000121843845683564
5.42897068330927e-05
0.000108617349508849
6.50439038943816e-05
6.50762389957926e-05
7.26137504779346e-05
5.63281743929863e-05
2.77156011377812e-05
8.50023829200517e-05
9.76205147655172e-05
3.58286719309291e-05
5.56192017675602e-05
1.16832497156804e-05
0.000101816746062348
4.52761974325753e-06
0.000109715933549497
3.97789796774284e-05
3.90539522162335e-05
5.47443183581487e-05
4.33833677500786e-05
3.14508352238759e-05
6.40350641108677e-05
6.90641599524391e-05
3.88241040439413e-05
4.6306050440142e-05
4.9114484566175e-05
-3.21532243726652e-05
8.89918068613905e-05
0.000149695114426582
5.30988606592134e-05
9.93888657885078e-05
1.58661285680263e-05
8.035484171235e-05
7.61048127132246e-05
5.05124213393248e-05
9.04510617164112e-05
0.000110675691122627
2.97076935330726e-05
-7.95866179817706e-06
8.84477823963798e-06
5.123846523615e-05
6.13165812971727e-05
7.74850705952518e-05
1.85523182290594e-05
9.95832351038562e-05
5.64529897945212e-05
-1.98853641983591e-06
5.26688344996847e-05
-2.04297734841337e-05
4.515524716056e-05
5.03629996284245e-05
1.7181346952267e-05
0.000117608994385507
0.000106830365970205
7.87782778942021e-05
4.96487618975662e-05
2.70014949662674e-05
7.14550640177849e-05
6.3522399187785e-05
0.000160552131826522
0.000100440734374477
6.16860709361464e-05
2.68452845252676e-05
9.97229064974081e-05
5.0533876384122e-05
8.44103669726428e-05
5.67318900511708e-05
0.000100937230917564
7.01967017166141e-05
3.89576245450228e-05
2.22450588986375e-05
-4.13862952215975e-05
7.2038300365623e-05
3.65553388925039e-05
3.39166053236844e-05
8.86354506912792e-05
7.03532322953492e-05
1.52483669836544e-05
7.37119142743596e-05
7.31306744837758e-05
6.61469537731465e-05
1.36711036877421e-05
2.98425854233084e-05
9.1551851598633e-05
6.76055040467496e-05
1.19636189543626e-05
7.41460873941178e-05
7.20669048878996e-05
6.31594691102093e-05
4.59849052263111e-05
6.17270219512868e-05
4.54321590366188e-05
-3.0482022415987e-05
9.30011385927962e-05
4.41838247195332e-05
4.86857574542316e-05
7.23325069901267e-05
1.13407251715576e-05
5.88691896131719e-05
7.22024940825414e-05
4.48273987200301e-05
6.77430360704736e-05
8.82790260895285e-05
9.35054192617663e-05
8.16018238540679e-05
0.000115672044301142
3.53575141594887e-05
2.25710939767557e-05
-5.51627863364951e-06
2.1920394767454e-05
8.61973575668334e-05
6.95088490231108e-05
7.02037364460891e-05
9.39727325441574e-05
0.000114632605121991
6.05898323008166e-05
9.05308639285601e-05
8.97581625083812e-05
9.63561259780927e-05
4.09240843464574e-05
5.77379702647536e-05
3.72528639075847e-05
4.40849920146715e-05
2.1555314905068e-05
6.89792770568557e-05
9.85964883681956e-05
7.16402481111223e-05
4.96558029716024e-05
2.0643864132281e-05
3.50202789693329e-05
3.42190398210418e-05
7.44897136001798e-05
2.67156637151925e-05
8.0265382948663e-05
1.72216973873712e-05
-9.30816482379299e-07
3.73765679530578e-05
8.51245217757142e-06
3.97815952599159e-06
7.22507607869245e-05
8.03646275008937e-05
5.32892693914432e-05
3.58119685214318e-05
6.01833455959303e-05
8.54120167890956e-05
0.000101731537426141
7.62221069103097e-05
7.55223644333961e-05
6.11089738657895e-05
3.72787314568331e-05
1.14835657136628e-05
6.58101858892519e-05
0.000131420209869129
2.87612464717714e-05
8.08030647039274e-05
9.21852329997971e-05
6.29228311562415e-05
3.61572752818988e-05
0.000101514827526322
5.2128819470076e-05
8.12502820812742e-05
7.04012755646259e-05
9.0916105264215e-05
8.16658193304409e-06
2.17545789902274e-05
6.76838847384301e-06
8.71701065368188e-05
8.8371140073779e-05
2.86487785640273e-05
5.71316261553659e-05
1.67397922887996e-05
7.48992405560757e-05
5.57100199599643e-05
9.51148630472125e-05
8.51274929075944e-05
0.000144008660769293
4.47164284673138e-05
0.000120341047186548
5.04676703746319e-06
9.81149125772151e-05
4.96199729352144e-05
5.23890247893021e-06
3.22253573170224e-05
6.13352671831519e-05
1.20017145727068e-05
7.6422638862928e-05
4.76445860310508e-05
-3.64725347036335e-05
3.98810357404182e-05
6.50795659720628e-05
5.33653800140198e-05
0.000105606136002899
3.75279582084931e-05
7.60030752960242e-05
7.1972895401356e-05
5.93825348082386e-05
4.10452103816061e-05
5.04111192962512e-06
1.6344732482835e-05
5.36897609194196e-05
6.89818725222951e-05
6.26188643594528e-05
5.91982865108023e-05
-2.55948657415766e-06
6.45877113108279e-05
3.09150267110234e-05
2.69222938396921e-05
7.18040669458495e-05
4.77733947062743e-05
-2.83070207335953e-06
6.44569153165618e-05
0.000139230655515646
3.40790062757355e-05
8.17112328641784e-05
5.17337386240799e-05
0.000110188312950229
6.84594628273306e-05
6.16957734120383e-05
5.18202186995097e-05
2.26728152182242e-05
7.2517112593553e-05
5.61588125297296e-05
8.68983071709619e-05
3.42119999750828e-05
7.01826704567608e-05
9.93595633786137e-05
1.56445639510668e-05
7.29107121098636e-05
9.91688571323784e-05
6.25019043551102e-05
6.07753669328467e-05
2.72944862257749e-06
4.76582948237389e-05
8.86516768398284e-05
3.58837080973333e-05
3.26727723119204e-05
8.79684519941397e-07
8.04571299588844e-05
6.83157960791217e-05
-3.48675726786674e-06
3.37854257781793e-05
7.2453160424679e-05
0.000101199714307882
8.43253963909034e-05
3.46478733044865e-05
1.33131867904087e-06
7.8960262733236e-05
-1.37458704065792e-05
-1.63167888661191e-05
-1.57036585496186e-05
-5.83565028007974e-07
0.000111162673142723
7.516892467731e-05
2.56065585112736e-05
3.6529359868495e-05
3.41251574129502e-05
0.00011116580850116
0.000134749364313709
3.13464146434092e-05
7.49337957722121e-05
7.73696629509756e-05
9.63065367816403e-05
-4.09689582801075e-06
6.6984896863648e-05
5.66559600994951e-05
3.66855585053858e-05
3.3708762925322e-05
3.30699980895132e-05
8.31172358179949e-05
3.98822125049374e-05
5.25582880666835e-05
5.90872907126969e-05
0.000118018009148764
3.47695358748537e-05
5.1769558737779e-05
2.66847237081712e-05
7.85680892517515e-05
6.57077766352007e-05
8.0866586739672e-05
7.47497662438671e-05
0.000119401589001268
6.27473691091046e-05
4.80536396896478e-05
2.10016922854385e-05
6.13649348351309e-05
1.28979046169802e-05
6.84783250435055e-05
8.95168658006857e-05
8.08290473937698e-05
4.998299769393e-05
6.54393611329975e-05
5.11217981059592e-05
2.92872418402701e-07
4.77018945946264e-05
9.54163663526061e-05
7.90067083728376e-05
6.75121422336732e-05
7.55363324051353e-05
5.33736695089485e-05
2.19709603380647e-05
6.04874814697483e-05
0.000152629882619101
2.36653718628252e-05
6.08427234246651e-05
7.14986774714552e-05
6.81882910436264e-05
9.53676775100314e-05
0.000114347606436522
3.75538100484262e-05
-4.30403784708089e-06
4.00862056596667e-05
5.31771774541729e-05
4.20524613380854e-05
7.3920736628495e-05
5.50483256389215e-05
7.28208052234249e-05
6.76505365718488e-05
0.00010933778494486
2.43505233630146e-05
6.38000158479064e-05
2.0307177351711e-05
6.29678208425126e-05
4.12308361765126e-05
4.73827298902367e-05
4.93946575718187e-05
9.84698587432805e-05
2.68761484452816e-05
7.59257097124584e-05
3.93084828993212e-05
7.7063766567101e-05
8.44433302983359e-05
0.000125406192875905
2.65775084271679e-05
5.8945255614052e-05
6.97527919983584e-05
5.67723743046542e-05
6.34684009150118e-05
3.96020375164759e-05
3.85715355359017e-05
5.36833663082973e-05
6.00653078513189e-05
7.49611611926094e-05
6.23246579935461e-05
5.92280453525067e-05
3.85764522774107e-05
9.49919010210209e-05
3.61752944054256e-05
0.000125727693836281
6.40239948166068e-06
1.40148777202468e-05
3.50331783664815e-05
7.54472053536954e-05
5.57386542528478e-05
5.74124165825258e-05
5.74997269045531e-05
5.37981033417212e-05
7.27996925767603e-05
8.40562484325405e-05
4.87728072127837e-05
6.6199169574157e-05
8.27280351800636e-05
4.8245274765663e-05
1.01735078658316e-05
3.14502433589436e-05
4.81445028548197e-05
6.28540345351201e-05
3.51832814607337e-05
6.73140485903456e-05
6.62472920169897e-06
5.25707797505046e-05
3.59120062092456e-05
3.24563998759817e-05
5.06724424380179e-05
8.05057550878446e-05
7.78900524473622e-05
6.31302173645e-05
4.83685037913783e-05
5.57843680799449e-05
4.48422462711321e-05
1.13578074841063e-06
4.90812685484341e-05
3.45924790490605e-05
6.70181679262631e-05
5.36317793733748e-05
6.93287472932493e-05
3.1385062578588e-05
0.000101718496347744
4.30632622949812e-05
4.59667546000434e-05
8.81516414013812e-05
9.15165546158516e-06
5.72951735950996e-05
7.87105192598824e-05
6.0697089899097e-05
8.12334968704506e-05
2.78197627402213e-05
0.00011336916605329
4.28462640908094e-05
0.000106854521939855
4.71361460826877e-05
1.3789101040861e-05
6.39876164040673e-05
4.33841197317622e-05
6.65601461929637e-05
0.000102808231112467
0.000112977612349589
-1.14542154465186e-06
4.44278794113081e-05
4.23903065943887e-05
9.29608731034572e-05
3.39630155328783e-05
0.000107875512370545
3.20852526876365e-06
3.31708645322667e-05
2.44744696435274e-05
5.12631860133014e-05
3.40070516301465e-05
9.51154557392141e-05
-3.20653267738093e-06
4.19669560891384e-05
2.40590870243599e-05
8.39438440675619e-05
1.95719977605658e-05
4.80439176684762e-05
8.13607621921385e-05
6.37771916862194e-05
4.24113727403692e-06
6.14000676255598e-05
6.53415862469503e-05
3.71218908503941e-05
0.000116374480565279
6.80694293112348e-05
3.3165534422097e-05
1.36162324188581e-05
2.75500996060479e-05
-3.59580288687213e-07
3.13688272816179e-05
-1.22557613722178e-06
4.30573555852241e-05
8.08268797530922e-05
6.09185206830572e-05
5.1050980624813e-05
0.000116315003449832
-3.72773503948102e-06
0.000121814993303134
9.71402642683212e-05
7.21161598449033e-05
7.08595240425918e-05
6.23524156840081e-05
0.000125056230886962
8.07621063936997e-05
0.000109362884365965
7.82112506228675e-05
3.60873424660761e-05
5.84298359348561e-05
8.01616696248359e-05
8.09206372610084e-05
0.000119189380101198
4.90972574303593e-05
4.56200810765918e-05
3.15623896855216e-05
4.96940824266923e-05
3.75837140735419e-05
3.68419577144181e-05
-8.53253691859091e-06
4.02337476633578e-05
5.52667335467192e-05
6.25563004572564e-05
4.01649050009254e-05
5.85454008943895e-05
8.61925263946281e-05
5.49129343159595e-05
9.10607031254289e-05
4.20576119741308e-05
-8.24904019312821e-06
4.68531370034716e-05
0.000107856878285893
4.93460790254133e-05
5.53561659223165e-05
7.11245638591658e-05
9.30282773468675e-05
5.59002752689682e-05
5.08068709375811e-05
6.1917817623804e-05
9.16833547766099e-05
7.69349851527098e-05
2.78768392679032e-05
8.58334324468382e-05
5.59021984799456e-05
1.52503333264647e-05
2.12325402785505e-05
-7.78501674715555e-06
7.98983432910819e-05
3.52793613892546e-05
9.16376679053507e-05
0.000102215699769973
6.16417825241191e-05
6.2028780946364e-05
4.65198391719895e-05
1.02889544081438e-05
4.69280735124841e-05
0.000103230241292163
6.14428708453837e-05
3.64069695657004e-05
5.40777508086116e-05
8.62162823030276e-05
1.08419324857281e-05
7.35388641935204e-05
7.32059621293783e-05
5.24362204942872e-05
6.08850213768279e-05
2.79586446390871e-05
9.45453597693e-05
6.34870432447534e-05
5.54692150485752e-05
5.6322392101028e-05
4.58919987427263e-05
2.91184251280956e-05
5.06690522660176e-05
0.000131956959461002
9.47919022779881e-05
3.6896182547693e-05
4.489566286698e-05
4.49243317509168e-05
6.35450282059526e-05
7.29972845925607e-05
3.47978081842763e-05
7.13796162358392e-05
7.41826712323373e-05
5.17431071828455e-05
1.21645824572049e-05
7.02289374964687e-05
3.46137192296015e-05
8.29864143228145e-05
6.0985323139867e-05
2.57955222825637e-05
0.000131502466474931
9.15520224205719e-05
3.14446863505703e-06
3.94128945368461e-05
5.9763425622485e-05
2.02371367494136e-05
-1.34951194662159e-05
3.57317421860346e-05
1.78673290089429e-05
4.38809494824673e-05
6.73782282290079e-05
4.71032828735908e-05
7.4466676061153e-05
0.000108452038398755
8.36907428185118e-05
2.11329467145894e-05
6.16563303956279e-05
6.22832559114427e-05
6.65011583230773e-05
9.20158735375027e-05
0.00012811434567505
6.94476546789802e-05
4.07627414815853e-06
7.67797447727048e-05
3.42624358600476e-05
2.57058844246986e-05
7.25441925020127e-05
6.01831167998246e-05
6.86093533906018e-05
6.00545002118452e-05
7.47727121010395e-05
8.68436437129485e-05
4.79753403640723e-05
8.71535118359439e-05
6.20041171076032e-05
7.21558976319861e-05
3.59152873742648e-05
1.69215035618939e-05
3.69876098242481e-05
3.43275546883826e-05
5.21784111708458e-05
5.1706385651773e-05
6.63444708985869e-05
5.34579589003065e-05
5.98848003266634e-05
6.50503010611382e-05
5.96822124128798e-05
2.67613885610361e-05
0.000116571672427269
3.85668583638533e-05
7.7315311032141e-05
6.96908881025356e-05
8.80422420120808e-05
5.32505492111575e-05
-8.91719280717314e-06
7.9011527106996e-05
0.000151267716178598
3.13309729352927e-05
8.93951191218961e-05
7.99557995833273e-05
0.000128027524430091
0.000130351899651745
8.91618553378126e-05
7.6639692038886e-05
3.61038792786539e-05
4.68578447532824e-05
0.000113675686689091
6.80055768071336e-05
9.22922110548968e-05
1.97424678042403e-05
7.08673166130547e-05
5.9583207503904e-05
5.23634291491826e-05
0.000114953689794821
1.3780362600996e-05
7.74220907222742e-05
2.90960563931663e-05
3.91819957434987e-05
3.23057295885696e-05
8.93657855916193e-05
4.24823473092271e-05
4.33181081223248e-05
-1.92966856439678e-05
3.26456595264524e-05
6.17382259352856e-05
1.79396940586975e-05
3.94031349431329e-05
8.60389767445236e-05
5.54956498314004e-05
4.75673374133494e-05
3.69677362336722e-05
6.06601438212852e-05
9.24957694718327e-06
2.46470395515018e-05
6.75609207584743e-05
9.84131176492818e-05
5.4216553339278e-05
3.541354282503e-05
4.21764233301306e-05
7.37987640418577e-05
0.000142634358971767
9.82624487093491e-05
4.71989823989524e-05
6.76437973306774e-05
2.83262381076125e-05
7.71030335660117e-05
4.51017828714782e-05
0.000100993807060397
6.07671054916472e-05
3.94116921403998e-05
2.36760446417816e-05
6.48350774546221e-05
5.72303210753444e-05
0.000111414685262109
-1.39552974578873e-05
2.29052046651643e-05
4.98712312147163e-06
3.01782628689857e-05
4.22107077082231e-05
8.68251327152333e-05
3.25877472136311e-05
9.20952967580232e-05
4.36525774606e-05
0.000124876042798959
4.82453660896479e-05
0.000100118229104403
2.98875445647695e-05
2.25377711553646e-05
-1.88440245866117e-05
3.57108729388672e-05
-2.96364864992553e-05
4.34593347704281e-05
4.32943910044185e-05
6.32166826544478e-05
6.68601084099733e-05
2.72796958282722e-05
1.25890711371129e-05
0.00012841519734812
0.000160227329914624
0.000114602425493203
9.25611649801227e-05
3.97841959226101e-05
5.22689523540558e-05
8.81951960620853e-05
5.64908309830276e-05
9.20472836101232e-05
3.93589004372514e-05
8.50962897637995e-05
1.71549782955764e-05
6.80821537940837e-05
8.32339835550297e-05
2.4725462674003e-05
1.78917274629761e-05
4.1979213220305e-05
5.23162409958819e-05
4.54302699842842e-05
2.88134854860539e-05
5.87020947659208e-05
5.22898635166829e-05
0.00010449530725031
3.23950961949882e-05
0.000101678773122537
7.9664035155977e-05
-1.7061341141292e-05
8.92429295771801e-05
5.76625576543627e-05
6.69487361186228e-05
5.75528527877339e-05
4.456805054218e-05
0.000107361423598567
4.48386425822256e-05
0.000110431386732894
6.57585543541177e-05
2.04163847242242e-05
0.000100518001050864
5.88364093193698e-05
-1.22730144225119e-05
8.92583768281426e-05
3.8434354608819e-05
-3.81298600710157e-06
3.81673867240536e-05
6.44600879353916e-06
1.42924773117235e-05
4.46415431432102e-05
7.92843687803072e-06
9.01277548017701e-05
3.30085345109905e-05
4.6428346292042e-06
6.72977786848071e-05
5.37087448336054e-05
2.17040191623891e-05
0.000107171782474938
2.5463008454453e-05
6.2965033723615e-05
7.07875470966472e-05
8.11918923165355e-05
5.50975621665652e-05
8.57488988430497e-05
3.55187418181344e-05
5.7465884343469e-05
0.000144111680788441
7.91278712823339e-05
9.84983411396806e-05
9.52007243237038e-05
5.50255347135343e-05
2.54442734896377e-05
5.32346451517383e-05
5.43915655348472e-05
8.22328024874583e-05
5.32610871169046e-05
3.95521771138243e-05
5.55689584079872e-05
3.66461052204908e-05
6.37254729392329e-05
8.81390205659992e-05
4.02889904680709e-05
0.000104656360610779
4.59473811826069e-05
2.24469172715114e-05
7.53169252747203e-05
2.48030039339885e-05
0.000105793314242328
6.09574151139965e-05
8.93302674602698e-05
5.28828591852448e-05
3.99368294436118e-05
5.18972754281645e-05
4.75650464231724e-05
6.05741262254467e-05
5.79772389739912e-06
1.64265220486838e-05
4.63745882565265e-05
3.0771989771115e-05
2.33866617516295e-05
0.000106829544116487
1.86552790241302e-05
1.67887364208238e-05
6.81095003548167e-05
7.87917080896007e-05
5.96631050031037e-05
-1.72763284094018e-05
0.000139253528361027
8.24796721785594e-05
2.2813644682368e-05
9.10373567102891e-05
8.08896994871306e-05
0.000111157858563907
9.92804373800444e-05
9.15561880087967e-05
4.21972479016221e-05
5.69119764787277e-05
9.80192873919319e-05
3.07340566061416e-05
6.30280026727332e-05
0.000122803557687962
7.05661645385707e-05
0.000100585532048256
3.57966040912289e-05
-1.41956569577585e-05
9.6659426946099e-05
7.35890021380844e-05
1.18047491208318e-05
8.92973538860849e-05
7.48252770886885e-05
3.78253762863201e-05
9.69274789374326e-05
3.60528778306832e-05
4.87539350244068e-05
1.87131149185747e-05
2.18493042680404e-05
5.35326621670522e-05
9.20336623004072e-05
0.000113475715329276
7.49797093537108e-05
8.86540576126775e-05
4.39357674986467e-05
5.0469662849078e-05
7.14026365861853e-05
-4.25764506291869e-05
3.6390931888826e-05
8.48692102321049e-05
2.61836669305608e-05
4.7665693516258e-05
-2.1881902983749e-06
7.20085510235475e-05
9.44707422158191e-05
7.25126448397546e-05
4.96630439984989e-05
7.15498794709254e-05
2.06781776194206e-05
6.30831972079353e-05
-1.76602920804015e-05
4.18599552880515e-05
7.82424458540921e-05
5.4561356625201e-05
9.16680474003062e-05
4.76114568226793e-05
5.36320363867214e-05
4.2503807725418e-05
6.34812865185905e-05
2.46562925058651e-05
8.95183261339288e-05
6.64656960892218e-05
9.44401380318081e-05
4.93037657742096e-05
7.36889046591127e-05
4.10719969360516e-05
5.11621432719376e-05
5.5698967367901e-05
3.12230479564944e-05
8.74087082580766e-05
6.89848729056419e-05
1.73591370490725e-05
7.43406213448272e-05
5.9794377572829e-05
2.91662103586914e-05
5.66020200137629e-05
8.03618460090674e-05
2.09841001994693e-05
3.57477643021131e-05
6.38334534216889e-05
1.76809177449592e-05
1.58445583176636e-05
6.47150357176342e-05
1.42242579382107e-05
5.3094981442821e-05
9.75912876008636e-05
0.000126526048238435
9.54264086392219e-05
7.61176492949411e-05
8.09442497240326e-05
6.70202901146282e-05
9.38401405978187e-05
7.59979806530404e-05
6.19838323904975e-05
0.000122006028025421
5.55736959704724e-05
8.17709920660844e-05
5.33703892962516e-05
4.99800742274063e-05
0.000105612878655837
6.76305344322691e-06
1.08565122878314e-05
1.87808218821571e-05
4.97490765092112e-05
2.52511160962054e-05
1.58030285557608e-05
4.29707833666732e-05
5.16095169425854e-05
-1.63951585939074e-05
2.11582279039516e-05
4.25661993121764e-05
5.58816573143684e-05
2.47382027482271e-05
6.97040967286315e-05
6.30596592400647e-05
2.14790753306876e-05
5.6156712369484e-05
9.48396378559898e-05
8.7681799389001e-05
3.69703676684827e-05
7.13756863985311e-05
3.07524017306183e-05
6.52996795628135e-05
5.42896158814143e-05
3.43954356440201e-05
6.51430133556912e-05
6.75090936582505e-05
9.42167701256986e-06
8.26437934714977e-05
5.44364902773307e-05
3.23640142673112e-05
2.25322736153641e-05
1.38653500599831e-05
-1.7366706228102e-05
6.08674590158615e-05
6.03088615911267e-05
6.56904402934504e-05
2.56802621927001e-05
1.17535158955528e-05
1.91244190570507e-05
0.00010120589415182
7.9102411785083e-05
6.76643236500113e-05
-1.74489372068597e-05
1.84403323994143e-05
6.56849326525298e-05
5.52818681200664e-05
7.03709720020022e-05
0.0001234656970298
5.66289933382207e-05
7.48213121603293e-05
7.86074778343147e-05
1.61616914376903e-05
6.35794040050696e-05
7.60723858864389e-05
3.75692012142531e-05
0.000106466565980889
2.82727836495044e-05
6.51933806159038e-05
6.77315117570334e-06
8.95681707592817e-05
3.61217212142536e-05
7.7576363243457e-05
6.54105742181227e-05
7.67375584908622e-05
8.09809992492783e-05
9.55561585836803e-05
5.92361546033524e-05
3.70934448456606e-05
9.6113625708545e-05
5.19194731388337e-05
4.85731175183504e-05
5.65941014814475e-05
3.10878787971898e-05
5.69883196100297e-05
8.4942593560393e-05
7.94036747087221e-05
-7.0939403965953e-06
2.85309327590062e-05
4.12000776321532e-05
3.78931287033908e-05
1.04404388568951e-05
2.9543081869351e-05
1.12553652779202e-05
2.27545975757673e-05
3.20922157870374e-05
3.98578318592696e-05
4.53307748384173e-05
9.43635615056068e-05
3.10859528871322e-05
1.86386555555883e-05
9.54251662056763e-05
8.5575139734667e-05
2.83809487421701e-05
6.84218919058219e-05
4.06106246934139e-05
5.92020935708179e-05
3.2368922485962e-05
5.35012895826758e-05
9.1797703132577e-05
3.07962150207861e-05
4.27259842577724e-05
3.81428334231513e-05
7.60634384210338e-05
7.96004835736958e-05
1.9494566701159e-05
0.000145148776063159
6.96745334033407e-05
7.12293955442597e-05
8.6742026915116e-05
9.05531516321817e-05
9.5421445211077e-05
6.45665633078891e-05
6.63443022789538e-05
8.83903011430233e-05
-8.71504764147521e-06
3.62080856000582e-05
1.95425743024743e-05
0.000146850887806092
5.88029352122344e-05
6.02947226313876e-05
6.31902766531505e-05
6.61828055452815e-05
8.56366308371891e-05
1.87882929183398e-05
5.72988504545186e-05
-2.06076355088405e-05
1.73211429691916e-05
8.84397827705033e-05
4.93880729449025e-05
8.16027903867001e-05
2.34001417787417e-05
3.87317770900593e-05
4.95911215768777e-05
2.91268972980147e-05
5.79163595780727e-05
9.46759006093862e-05
6.17877801432578e-05
5.49375021525483e-05
7.70540832506289e-05
8.851132815658e-05
9.31599179846188e-05
8.11225680022371e-05
5.65245394654327e-05
5.96541875893368e-05
7.72059187580457e-05
4.47174277704804e-05
6.8203573783493e-06
7.96811419694283e-05
7.18436557960386e-05
0.000105065333052092
7.86411823693935e-05
4.11530176888562e-05
0.000112995698316839
8.68422980909323e-05
1.62393004168321e-05
2.90521881687486e-05
5.09795879778156e-05
6.81659764329909e-05
0.000112788780480486
7.75765624038154e-05
6.25770736644522e-05
0.000102299791947083
7.36902640764544e-05
4.3350768385042e-05
2.80011869053517e-05
2.80067823386294e-05
-2.47039876751318e-05
4.65365792899499e-05
0.000111370925579565
8.18696052123411e-05
7.53326084477176e-05
2.22426551955135e-06
-3.64868480146892e-05
-2.02538414519328e-05
8.21298416000075e-05
3.96966931824885e-05
4.64214679545189e-05
3.338233113397e-05
7.63458135237449e-05
6.96795471274703e-05
9.90832354681832e-05
8.52960543696019e-05
9.46516286776156e-05
5.75153635929477e-05
9.86708580960251e-05
-3.18961771141836e-05
3.76449652941996e-05
7.98483745628617e-05
7.78163661226431e-05
6.52128130592095e-05
-4.94945104419983e-06
3.69620500034704e-05
3.20258809115911e-05
6.65825009502326e-05
9.89005113719801e-05
3.73846077945711e-05
3.26474896761272e-05
4.4448654789012e-05
6.00895348892303e-05
2.74920673367278e-05
4.95974267078213e-05
5.08053281023991e-05
5.10244083643354e-05
1.76708157322533e-05
4.50185144832161e-07
6.32177586524386e-05
3.93138793336877e-05
8.26689326195831e-05
0.000112016482673144
0.00013725465466896
2.65736772792562e-05
5.4896490911516e-05
4.87631498022388e-05
0.000102793621420854
3.20656975218214e-05
4.53365529360626e-05
0.000125968866888146
3.77884826694453e-05
7.1067672150053e-05
4.02484924803091e-05
7.37438873063245e-05
6.80516985683211e-05
2.65281788315241e-05
0.000102125884187375
2.08506470723114e-05
6.29295084315106e-05
7.02993872082361e-05
8.81920725847337e-05
8.46532087151908e-05
7.23299210704223e-05
3.75852373181968e-06
0.000111060096223578
6.38128430013828e-05
9.32919048611583e-05
8.87516329315489e-05
3.92578132604837e-05
7.48202922884931e-05
7.63001086541603e-05
0.000111609156297209
-2.11518265001658e-05
7.28688938260456e-05
5.11276893431413e-05
7.23681078660714e-05
7.10610305078215e-05
6.02177489068698e-05
7.37360938068147e-05
0.000115172197629435
3.91775110881256e-05
-2.83928080601995e-06
2.82404107858924e-05
-1.27788137286117e-05
0.000109889094027138
6.30397002020623e-05
7.27458743297255e-05
3.07664071146563e-05
4.10983490265971e-05
7.82851763434669e-05
0.000112203906559619
8.37677850101044e-05
6.12230237196475e-05
4.2683125036979e-05
8.07653587774423e-05
3.35114580210215e-05
5.19702135472808e-05
8.42924791918711e-05
-1.53283490516005e-06
3.10154839879257e-05
0.000105201065489275
9.03015875525343e-05
2.39175556020279e-05
0.000126937044625113
5.78128967229914e-05
9.48459164040776e-05
7.57911090988433e-05
5.16099189103231e-05
7.24409581894575e-05
7.51931638684701e-05
3.98586215020538e-05
2.41974108267824e-05
3.78097364557744e-05
5.72888573931257e-05
9.95339571011307e-05
4.5751407629136e-05
3.85869119083783e-05
1.49868058675187e-05
2.32245185086138e-05
6.99651031820763e-05
5.71414766548186e-05
3.89358928162011e-05
4.58715413593114e-05
0.000117293902617918
3.73730892570411e-05
2.54952709617452e-05
0.000143620330663336
6.5171290776763e-05
5.75540109084544e-05
8.71425205651884e-05
7.46759386102128e-05
7.25838789907074e-05
6.50394811321588e-05
6.14436452811756e-05
-1.58408328113893e-05
6.97170297517417e-05
4.31006346372755e-05
7.12375390223184e-05
9.79206322019228e-05
2.50948331733644e-05
7.86626037011587e-05
6.53546184097869e-05
8.68858354038601e-05
4.8656409642134e-05
3.28989788201362e-05
-1.07078745464044e-05
5.2322623776561e-05
3.43746989351642e-05
7.89435561134756e-05
4.51567543312149e-05
6.86722825085477e-06
6.30976325064589e-05
7.40695053066758e-05
0.00012975476187843
8.4486197595845e-05
5.52255969054287e-05
5.08782331080702e-05
8.37562637872931e-05
6.32309986431576e-05
7.23309214666002e-05
7.04933479689898e-05
9.54160858187755e-05
1.82136164107138e-05
6.12167583052083e-05
9.34613695524817e-05
8.55950488086795e-05
3.89064344092369e-05
2.65353024888612e-05
0.000121343679286046
5.43239916459559e-05
6.39801219819161e-05
3.4233698961529e-05
0.000114438019830933
4.794069054513e-05
9.04679997204267e-05
1.27952024284852e-05
7.24440829460731e-05
6.63640801945843e-05
4.99379854533465e-05
-2.51157064148933e-06
4.82705832350239e-05
3.53309253119109e-05
1.12855611159273e-05
5.33007849597336e-05
2.66074509527002e-05
6.73332248643552e-05
5.5129665024892e-05
1.49350222680766e-05
8.44563472456751e-05
3.27854027471392e-05
4.18995809203116e-05
7.82933354587945e-05
4.08293831476168e-05
6.10158487456164e-05
4.29733002837177e-05
7.69766442424284e-05
5.66330292747776e-05
0.000121010873832076
6.49560733206698e-05
3.99017660955763e-05
2.30214194741862e-05
6.70055093347534e-05
7.51608261954874e-05
6.20539306362215e-05
5.3890340182781e-05
4.33384810662757e-05
0.000140573473658919
8.59873434198009e-06
1.59861445688042e-05
6.38075605935925e-05
9.72987021414296e-05
9.56019714629056e-05
6.41672463376178e-05
9.33424993293309e-05
4.03901928080038e-05
9.79184188373325e-05
7.35700993985819e-05
5.84896662817117e-05
-6.21112484347476e-06
4.73042635898264e-05
0.000109950204955175
5.16250254204393e-05
-1.376813950592e-05
3.76436929967065e-05
9.67335193368425e-05
6.879252223184e-05
6.02148553362306e-05
2.51428377374148e-05
1.93508488975133e-05
8.86757557052088e-05
7.77100269753298e-05
2.56283014749369e-05
8.66097346462382e-05
3.98747624790787e-05
7.69026684934725e-05
6.67946409319964e-05
4.97435641119775e-05
9.37441898125694e-06
8.09591409958399e-05
3.5567092893929e-05
4.92620032557556e-05
9.65424611426681e-05
5.53625946961554e-05
7.32266157863488e-05
1.54447583797996e-05
-1.75933466494491e-05
5.12420571233928e-05
3.50006638695866e-05
6.37525220032807e-05
7.63541926163763e-05
7.61908040137673e-05
2.96175116489037e-05
5.9238646210439e-05
1.71520114353934e-05
3.97803416990049e-05
9.40606492916018e-05
4.93813708330325e-05
0.00013096939585416
0.00010142135928342
3.47581120287633e-05
4.83808842414681e-05
7.36759775251408e-05
6.88154809913793e-05
5.98238100230845e-05
3.03033615804733e-05
3.88845550101932e-05
0.000159401529487335
5.55637192155436e-05
6.70521963454455e-05
8.06539111251459e-05
3.41421032360405e-05
6.05652277624074e-05
7.06361568506566e-05
1.55801501643166e-05
6.29664528905086e-05
7.85206472891496e-05
6.83299329157086e-05
7.75895407428725e-06
7.91752051790552e-05
5.46441742128187e-05
1.69341962281467e-05
3.2762262304865e-05
3.10887361368785e-05
8.51006143055695e-05
3.84571147480245e-05
3.15846915526992e-05
3.15654487418645e-05
3.07268340696872e-05
1.7036373176508e-05
3.91472370283433e-05
3.08558333532129e-06
6.19126164011995e-05
5.81395679332291e-05
7.45791279065291e-05
4.00714442898627e-05
-3.13460931927364e-06
3.38425651982493e-05
5.15589755569853e-06
7.65435301099197e-05
4.77667830842209e-05
3.92236290239217e-05
8.6908137442788e-05
6.0168401422762e-05
8.78299393485114e-05
4.40999813909598e-05
8.92334125101601e-05
6.49362355379098e-05
9.97531742210991e-05
6.4484586188907e-05
5.67822798957102e-05
2.40357373457288e-05
4.66114136220318e-05
6.17973815595811e-05
0.000117983014100828
5.81246933749973e-05
7.37097398033254e-05
7.95937916836054e-05
-7.10713666399327e-06
8.04226548067427e-05
7.41312089362716e-05
1.95712362649341e-05
2.3934276132834e-05
2.07330318122932e-05
9.78139732893894e-05
5.793708704546e-05
5.26124824897424e-05
5.92417151170975e-05
8.41975952811795e-06
6.88472631086976e-05
5.01609954745964e-05
0.000121681067539489
5.06767534860211e-05
9.39386178956251e-05
6.28897342489646e-05
-1.524181326429e-05
4.66743398723003e-05
6.78297636129208e-05
2.0415733674634e-05
9.37539797405505e-05
8.75762732226177e-05
7.9051453303549e-05
6.90444186221014e-05
8.35208113543804e-05
8.42942039840607e-05
2.82525338855768e-05
8.28729003883951e-05
5.78724439895464e-05
8.12012925585048e-05
4.96044661144703e-05
6.85531828340141e-05
3.51431797632155e-05
6.37989550497743e-05
9.3246051285708e-05
0.000134654741951259
8.27035505283931e-05
4.07792819115932e-06
7.2615219264423e-05
-1.28012296156872e-05
-1.07982391521156e-07
7.98046558711932e-05
4.04389864257543e-05
5.00313384975749e-05
8.99456936125156e-05
2.31748820768703e-05
1.73753287795375e-05
4.59836205020713e-05
9.49207330161718e-05
6.08231762288427e-05
8.10392949368396e-05
6.88556521205808e-05
6.54836836808359e-05
6.05395404403504e-05
6.96578130372272e-05
8.2073885325329e-05
3.03210398891896e-05
1.21256339348666e-05
-2.98933804575416e-05
0.000127948576373546
2.79362844938746e-05
4.59752380597804e-05
0.000135293208871516
7.56652719139281e-05
6.26542799876056e-05
6.23768907457443e-05
5.43006222735957e-05
7.74823138878993e-05
7.69747913460142e-05
4.9534600135708e-05
2.57959022048135e-05
4.61413756970156e-05
5.34149080466005e-05
4.62341748718438e-05
8.09931924398467e-05
8.24703653396175e-06
8.6771021729977e-05
7.07659520324142e-05
7.49561311730098e-05
2.73696136015523e-05
0.000105558265184192
8.76959128847403e-05
1.6692013934442e-05
2.42364638304064e-05
3.9755176015754e-05
6.24773413530774e-06
6.79153201901169e-05
5.94827212170337e-05
5.55390446845843e-05
7.09118942535178e-05
0.000104665118693118
4.77790972946482e-05
8.12605460633899e-05
5.04687100071494e-05
7.59585961467387e-05
3.97701046728607e-05
0.000107771981788466
5.00430367741509e-05
9.68116986403644e-05
8.44716275322211e-05
6.73771328200381e-05
4.63666700671731e-05
2.39127977573492e-05
8.86583129598142e-05
6.67149920846563e-05
5.08264869709367e-05
3.02267657769787e-05
5.29621012248858e-05
6.80301016500129e-05
4.73455093419555e-05
0.000104211800558518
1.87819719952632e-05
4.49641097616702e-05
7.1571815048823e-05
5.84917454176753e-05
7.55931225980664e-05
9.63316842086148e-05
1.24152033897826e-05
4.25489413376861e-05
3.44144221451664e-05
8.08901967305368e-05
3.96843310345209e-05
-1.79175297311721e-05
5.09970894907693e-05
2.26009760935354e-05
0.000107824784186523
2.31636065059397e-05
-2.3513167778504e-06
2.3421063650574e-05
2.92339834648501e-05
4.56013401700073e-05
9.35059906012835e-05
7.47502696012247e-05
6.43341924437597e-05
-2.47600872895751e-05
4.95284199718459e-05
5.8262260270102e-05
4.97272223539816e-05
1.96677680984917e-05
2.95651876252578e-05
5.45014571997536e-05
3.72142662275061e-05
9.2538565838111e-05
5.34759782925122e-06
0.000108460017535729
7.99929575568142e-05
4.79205972569113e-05
1.36473916431644e-05
5.31026972374714e-05
6.00614048881438e-05
6.05798153594966e-05
3.22704025385408e-05
5.2524586962884e-05
8.47911669470119e-05
3.7260343084917e-05
5.49785083291802e-05
2.49843684114087e-05
8.66118305503117e-05
3.4644356070222e-05
3.11705292716153e-05
8.24463820567185e-05
3.42202521927361e-05
4.74136372370076e-05
7.33718665979276e-05
0.000113390418386422
0.000152970467392266
6.90314671290153e-05
5.13486834567556e-05
7.07452125692304e-05
9.64624297753777e-05
7.50918896657059e-05
4.5660864230083e-05
8.93691324782884e-05
5.43088266929516e-05
0.000102503768493365
0.000111441490785108
5.62698088129031e-05
0.000110669617262343
3.4531639557828e-05
4.93500455627893e-05
6.90639484632717e-05
6.53050040311862e-05
0.000105697559482617
8.86711063589826e-05
5.93918564615254e-05
7.78479220789278e-06
1.69602477164725e-05
6.99463407510962e-05
1.15481605992765e-05
3.73289596151419e-05
7.22428908199361e-05
8.56396620270959e-05
5.43295002299608e-05
3.28798695178544e-05
7.30787784110625e-05
5.87568103359663e-05
7.24944503030566e-05
8.33508040883707e-05
9.93080583313398e-05
6.7690598391664e-05
9.12747960126772e-05
6.00502000949519e-05
5.00001457468173e-05
4.98651053225851e-05
7.89400475702337e-05
5.29290890621916e-05
3.55490463875046e-05
9.13159664841842e-05
3.31594554505616e-05
2.69894375908728e-05
7.10003829625093e-05
9.74927966813866e-05
4.38669300215482e-05
6.35536846147799e-05
3.80660501048555e-05
7.87235347741968e-05
5.96447196525032e-05
5.64065817583918e-05
7.1324416672614e-05
4.54915501310846e-05
1.16700694795314e-05
6.71648630744285e-05
8.48411535780914e-05
2.36503455521947e-05
3.19654977647846e-05
5.76590624930564e-05
6.35808883195397e-05
5.37225572631061e-05
5.58993265495177e-05
0.000103116158075323
5.8302328214038e-05
4.63178912748647e-05
4.03302883248766e-05
6.03494164651782e-05
1.84207919821646e-05
9.07596973510142e-05
5.85526134122828e-05
6.26046286394912e-05
3.73807872849238e-05
9.76138338953155e-05
6.13800515933839e-05
7.1758133724893e-05
4.55911708661006e-06
3.7709687592058e-05
5.62601857630966e-06
4.12138955675155e-06
7.43846222477031e-05
5.82654192365493e-05
3.02612150147741e-05
8.76762184350198e-05
0.000100424123818534
5.07766265580925e-05
7.32078566114303e-05
6.23925439333967e-05
0.000140685539131565
8.87235484960712e-05
6.90115136959823e-05
5.57541192368797e-05
6.33695211950781e-05
3.97298598565368e-05
2.55650167080864e-05
8.11925124932229e-06
8.30225067082595e-06
5.89934839637692e-05
0.000116895539378264
4.13386781083275e-05
9.05514877230846e-05
5.91166273437282e-05
1.35925988629146e-05
0.000120166934411137
5.90903110610512e-05
2.88841334752808e-05
6.1989463683327e-05
6.73848481702348e-05
1.66207315947717e-06
6.60493899642106e-05
4.83737827131632e-05
8.02700336559736e-05
0.000109800147803388
4.78844794054362e-05
7.27567508608602e-05
4.94302230523681e-05
-8.85875477997702e-06
2.91407009773693e-05
-1.00156584639658e-05
7.40326066142147e-05
9.63135600854562e-05
3.96768492561133e-05
5.35906618447326e-05
8.63241509920838e-05
9.86040821158848e-05
9.49820013926461e-05
6.35481740268409e-05
3.93334478787518e-05
6.60834838002665e-05
4.16525715704634e-05
3.38200195976098e-05
8.02799689655719e-05
-9.64967052285556e-06
1.55935056818189e-06
1.72809836064295e-05
6.81392359607645e-05
2.67811176225989e-05
6.18130127444995e-05
5.24937175333142e-05
6.28115268347826e-05
1.04907962259953e-05
8.77420379825688e-05
5.91012722189217e-05
2.83637317419955e-05
8.2880389500798e-05
3.15975053926116e-05
5.66184564854124e-05
7.25112681659872e-05
7.19375107521843e-05
5.57385070495994e-05
4.4249955961717e-05
2.06853325297251e-05
9.00224936466163e-06
9.69726440229363e-05
8.93736678273667e-05
3.47200476718333e-05
7.45821535899272e-05
6.36149491900072e-05
0.000108899973232793
0.000113190893812188
6.13130156435e-05
6.5268174169343e-05
4.26201706862642e-05
2.97340016801846e-05
6.27522177635324e-05
4.18092143000507e-05
4.52938648173783e-05
6.52925066191444e-05
1.41929887595496e-05
7.93498573535346e-05
1.06838829676904e-05
1.34927041399755e-05
1.01430849813989e-05
-1.77052537885247e-05
7.24512606153562e-05
6.77893334401852e-05
7.10835286696804e-05
-5.14325585673006e-06
4.71559201500221e-05
6.34196422099161e-05
5.11061058053475e-05
6.42975230900856e-05
8.2043657019574e-05
2.01969403555314e-06
1.84776331077594e-05
3.15310180195118e-05
4.85089913272122e-05
9.55185786040366e-06
9.52147590012003e-05
7.77651664085304e-05
3.62151373188662e-05
3.10699026004608e-05
0.000111253306105245
3.73478818068928e-05
5.33019018893119e-05
3.45497080040716e-05
5.42614285108436e-05
5.61064139560854e-05
4.73675762541752e-05
6.65892252064715e-05
6.9050942755283e-05
4.25272171768753e-05
0.000127074501312336
0.000118847218835109
4.99315216326482e-05
7.69158917450938e-05
-1.00944123786143e-05
6.17339272058982e-05
2.72490549525588e-05
7.31688799067981e-05
1.03094871107809e-05
6.76619662035973e-06
9.47094694340012e-05
6.51253238582886e-05
7.4560453314549e-05
7.53898293122236e-05
7.00090533229012e-05
0.000122719548905836
6.3161230835938e-05
9.34152645727009e-05
5.7376519275494e-05
7.63627770390528e-05
4.89259372813256e-06
4.80893727468701e-05
4.91390698747342e-05
6.18980757315487e-05
1.80240661949155e-05
2.77079162397099e-05
-2.48858251906223e-05
6.17895413372984e-05
4.07643470674652e-05
7.55248000612957e-05
5.8394243688746e-05
0.000109621080432865
4.97640249095075e-05
5.8392625559957e-05
6.26132825346407e-05
0.00010072091129597
5.94772096851773e-05
5.94571674829547e-05
6.517234018503e-05
2.86719270072742e-05
7.8832596278119e-05
6.65391622612327e-05
6.7364043185927e-05
2.37759190321457e-05
9.4084620858571e-05
8.43750262819981e-05
6.51398355464722e-05
5.737136014601e-05
2.0461631885978e-05
5.56956954053474e-05
2.78445055927794e-05
6.96594336742982e-05
7.89103315364621e-05
9.56061992554574e-05
6.34638988663305e-05
9.79316636280491e-05
0.000172996975842405
4.35526934054984e-05
2.66706025166683e-05
7.15507411707698e-05
4.94991615122176e-05
7.43794063657258e-05
7.58562105808903e-05
5.24099737948864e-05
4.03847196641545e-05
8.10703024736244e-05
2.56299493245247e-05
6.85013952154896e-05
6.37597183047737e-05
2.69269612278964e-05
7.86876282567507e-05
4.19938262849513e-05
3.73831258413228e-05
6.1131400861181e-05
9.55803782937086e-05
6.84368638705914e-05
4.21578227874231e-05
1.96653995054099e-05
9.23583244523318e-05
8.66189558070762e-05
2.03855003758495e-05
8.0545509375685e-05
5.95557493068061e-05
7.0099919442762e-07
5.71993798544771e-05
5.40008464423376e-05
3.88998190815126e-05
6.93528357598478e-05
9.53892900306993e-05
9.95850791943185e-05
5.02949175701728e-05
7.31804282682567e-05
1.8796185955227e-05
1.66239096389793e-05
7.50919902469914e-05
9.53573330511362e-05
4.82016573240306e-05
2.80864640104035e-05
1.13359102445079e-05
3.13728657628885e-05
4.34049982524687e-05
4.18380393856068e-05
4.37756193546884e-05
0.000101325976298644
7.35797406582186e-05
0.000125400275580006
1.59268440690795e-05
9.33958266649252e-06
8.10802008170849e-05
3.27484061441019e-05
8.52643909653314e-05
5.09018725735403e-05
1.8153222294444e-05
8.3247451926709e-05
-8.66121221461679e-06
1.30319388815843e-05
6.35087407841292e-05
6.62684814844838e-05
7.82528667699292e-05
3.8624979503598e-05
7.3320726969531e-05
1.94210393624295e-05
3.26825582331917e-05
7.77487588916304e-05
4.73457696426806e-05
3.027402797868e-05
-3.20478387058546e-05
2.537195182088e-05
3.94024546062768e-05
1.37216826440596e-05
6.02209798296425e-05
-2.02216384732508e-05
-1.86890517228864e-05
2.43916763315467e-06
3.26753976411323e-05
0.000120731623700382
4.43878386785835e-05
5.43261214913423e-05
7.88651284340479e-05
5.82926413579793e-05
0.000136316891201882
3.90684870007869e-05
5.55039416570589e-05
5.54033195657637e-05
6.295032039662e-05
6.66572735019313e-05
5.87746091483391e-05
1.67636334685847e-05
0.000105343399308919
5.98333299523056e-05
9.97417449089528e-05
7.54245764432157e-05
9.78524884417518e-05
7.74266116101872e-05
5.33078220438226e-05
4.95740166283794e-06
2.94786100254039e-05
0.000103160077533104
5.17472272973865e-05
9.31524920202201e-05
2.91478928016013e-05
5.81222129433733e-05
3.80583277729813e-05
3.97457021772022e-05
6.96397752846044e-05
2.84561473999029e-05
7.08051143174025e-05
4.63777371008129e-05
4.20089074404689e-05
3.09472884196868e-05
2.83457779841977e-05
3.62768361849126e-05
6.34237054745358e-05
4.9002070413648e-05
7.35139430511805e-05
5.25125072529561e-05
4.91044586060972e-05
5.48862898679748e-05
6.2910726864326e-05
2.19721295139507e-05
4.12253377329709e-05
5.38850639777046e-05
7.60296720834883e-05
0.000113616487086221
-6.13148089755477e-06
5.9516795038512e-05
0.000127602383605926
3.93700888197763e-05
0.000108088041544732
8.1808029415283e-05
8.09061219025358e-05
3.10556062075696e-05
8.76151452702735e-05
-1.48979212316751e-05
8.07343267732238e-05
1.11783634992822e-05
4.19033779755582e-05
5.35300518222139e-05
5.43405714553625e-05
4.50768150795718e-05
8.53932065529798e-05
5.71961109518602e-05
1.72746921282716e-05
7.44862333769695e-05
8.07127197331727e-05
7.35375927910716e-05
1.40902545163704e-05
5.84655958087132e-05
3.05995013232794e-05
8.68898961492327e-05
6.58374887816627e-05
5.59204851225459e-05
-1.81750296674336e-05
1.23761104040163e-05
3.11085524155732e-05
0.000110048846392008
4.23022151096224e-05
-2.04017040480498e-05
5.50514588094195e-05
1.93617552068699e-05
6.19867716296689e-05
8.23931414906107e-06
4.49474412174325e-05
5.38815296570371e-05
0.000116659534674331
9.4826431743061e-05
4.75541204340242e-05
5.31686206727377e-05
9.24817348626621e-05
3.87459957842012e-05
8.37291749657383e-05
2.40274416106744e-05
6.95297088424322e-05
8.08282868458973e-05
5.78715766139853e-05
1.5298426121612e-05
3.56459198978283e-05
1.87343365204214e-05
-1.84378902192213e-05
9.41535740510263e-06
9.45510494656721e-05
6.79273464913362e-05
6.39724968772323e-05
3.57740264096925e-05
6.59069796565271e-06
4.78120917266134e-05
1.47710847256668e-05
4.05917834539211e-05
7.0646850147722e-05
6.41238644666149e-05
9.08461788685828e-05
-7.46825470238081e-06
8.90220955788883e-05
6.14876132377035e-05
8.90864244519801e-05
9.88426173742111e-05
3.04218627555206e-05
7.44842599207633e-05
1.09822538391902e-05
7.15802475640113e-05
4.45141183791227e-05
8.27221611709846e-05
0.000152039368284266
4.00458307274115e-05
7.283882080997e-05
3.56783321649647e-05
0.000126192406871822
8.30858681443663e-05
1.17924615505571e-05
2.71928478644372e-05
3.05174362448038e-05
6.27195338679233e-05
7.78853397631271e-05
6.35065969409571e-05
0.00011187914895105
4.09908453219312e-05
5.92198462675519e-05
0.000119678277105458
7.44835024515657e-07
2.89655793938082e-05
4.14092472184e-05
6.20621580118031e-05
5.50769019134779e-05
1.62847674134304e-05
2.64789229202624e-05
5.57541194010207e-06
6.0731990071394e-05
5.81142201513757e-05
4.31863731716355e-05
3.49695260259748e-05
6.19776571062841e-05
4.96736852454474e-05
7.02701105995857e-05
9.09242889230194e-05
2.64770239026482e-05
7.30574744006156e-05
5.96484523332913e-05
2.59591844753858e-05
9.35963286416021e-05
9.25366264260686e-05
1.48811026760381e-05
5.29525707341397e-05
5.87351336200949e-06
5.3327111230979e-05
-1.93692664214529e-05
1.47582342780152e-05
6.33283711372437e-05
8.53444553681788e-05
5.02303437422263e-05
5.52329080735156e-05
3.37318471990852e-05
7.53563635310298e-05
5.31591866171337e-05
3.45173210147349e-05
1.88394031709511e-05
3.54801930122464e-05
2.74036205852207e-05
1.43138038968102e-05
6.87104239863482e-05
0.000117190467663815
2.45251970432471e-05
6.88346830101338e-05
5.09688894042477e-05
5.50576013857408e-05
4.39026676659147e-05
1.00308966516771e-05
2.97440116670571e-05
7.47634137647125e-05
4.78909402393292e-05
7.15267850152361e-05
8.44004208442273e-05
6.34786482882351e-05
4.1367421166767e-05
2.93084663616003e-05
-1.12424610128192e-05
7.49218043241705e-05
0.000140040672968525
7.16504214707485e-05
5.61097553445678e-05
4.83593300152005e-05
0.000105252205319258
7.29193023572592e-05
1.34031680570901e-05
0.000133212101195529
4.594581384489e-05
5.62628320256358e-06
6.66498186881178e-05
0.000102511647058903
8.92600844006002e-05
7.38220637067317e-05
3.51902367093744e-05
8.01611638232717e-05
-6.8924551329395e-06
-2.72406992685318e-06
6.31902560766339e-06
5.90321468483475e-05
5.95306017677659e-05
0.000111742513514169
0.000101132864073676
2.08536554002917e-05
3.34373570928133e-05
1.82127777870798e-05
7.6790950571432e-05
5.92518799440183e-05
1.71293333806663e-05
4.87123029940183e-05
3.89901990190511e-05
2.97938290061375e-05
-3.39024528204778e-05
0.00012397312069073
9.92148518109712e-05
8.73074654738893e-05
4.07704211446408e-05
7.72366622172552e-05
4.07212886913473e-06
4.70745268201615e-05
4.3824573403503e-05
5.95667259464369e-05
7.73082609828249e-05
0.000106669772593952
8.64144105784717e-05
8.35618517107684e-05
6.01283525749418e-05
1.55711177788614e-05
4.07421835454361e-05
5.30489851725597e-05
8.14976865022545e-05
2.81443949144559e-05
6.31204812021687e-05
4.08820345217258e-05
8.39524338380947e-05
9.51846642142976e-05
6.02423798614731e-05
-2.12472727488657e-05
5.47943808304601e-05
7.55593984024593e-05
7.03073299285143e-05
6.43121465698733e-06
1.47208333633408e-05
4.54023575918239e-05
7.95169473960637e-05
8.50696701355159e-05
5.35158958583744e-05
0.00012263475388803
9.90157775485265e-05
5.93490815758704e-05
3.74789384895049e-05
0.000148419381580411
8.85008559486624e-05
0.000141445189759351
0.000109837507651064
4.31352208522088e-05
8.44065621370128e-05
8.20378037833786e-05
9.46012198898136e-05
4.54648660340787e-05
9.5179508325778e-05
-6.10302274334045e-06
4.49512792125209e-05
6.06713660008432e-05
6.87206060402026e-06
1.01919503363073e-05
3.67885358672114e-05
3.91020099671327e-05
4.79482874311797e-05
0.000117425651967372
3.74932881680196e-05
4.84904496579517e-05
4.64308619078787e-05
1.51212017049234e-05
5.52241923563887e-05
7.08575196103476e-05
0.000128089392043669
3.89405239157064e-05
-3.52562639426621e-06
0.000124004596215655
-6.65092531883031e-06
6.34567572489407e-05
0.000113271340671038
3.49333501686233e-05
7.63631446659867e-05
8.16820673786249e-05
5.07183023858116e-05
5.2011746816386e-05
0.000105508843086884
5.10545208967653e-05
2.04539200299404e-05
8.61137887423168e-05
1.53916177860849e-05
3.0238572081503e-05
2.25443312324932e-05
5.47602414744434e-05
5.37351388894302e-05
4.39765674626721e-05
4.63581747026226e-05
3.5118354624975e-05
5.92396324651525e-05
5.57128257866697e-05
9.98919278985211e-05
7.64439781462653e-05
3.58767965219363e-05
0.000104285217951079
0.000106081247097982
5.76449376021055e-05
4.61522252188341e-05
4.63403452636442e-05
7.69129873020254e-05
0.00010130211909936
3.41558034059499e-05
0.000131649763754903
-1.59293383418004e-05
3.42481088466002e-05
4.15061728963221e-05
5.97566800137219e-05
5.48035863681495e-05
2.70831519405084e-05
2.24312160288808e-05
6.58789526903105e-05
8.7185195710972e-05
-8.11169304315106e-06
1.90002989903395e-05
7.76953390930663e-05
4.27485874601463e-05
2.73027834523025e-05
0.000107402864731853
7.77391658329197e-05
7.48506401410155e-05
0.000106388830242332
4.19302758025325e-05
8.72732771653076e-05
9.78911209973014e-05
4.48455655576761e-05
2.90624998958625e-05
8.23226054954455e-05
1.67357598502297e-05
0.000101449884921789
1.11322146506786e-05
-5.91149951405071e-06
2.66174825478517e-05
6.37826976887861e-05
8.87985097022232e-05
8.25099004118099e-05
1.28553939451326e-05
9.52368290414779e-05
4.12516321991107e-05
6.67054930573965e-05
6.04210885037366e-05
8.0090579947834e-05
3.52592933857439e-05
8.35578116906967e-05
4.33424355470245e-05
5.01895665365284e-05
5.67455572763275e-05
5.54000153490966e-05
5.16072187444616e-05
4.74510172182394e-05
0.00013587422271923
7.82732184911951e-05
4.38725918807857e-05
4.78812905349561e-05
4.55949954507114e-05
6.69842430626029e-05
8.18076560925253e-05
8.08168189406567e-05
0.000111676796442059
5.14187331894206e-05
5.42744640270871e-05
0.000123969737848476
0.000102748537499624
7.75894282228079e-05
-9.41960816291765e-06
6.34041127506363e-05
4.28389885070357e-05
4.4425387787869e-05
1.50829777150608e-05
1.44561201569483e-05
3.73081808532771e-05
8.2305339586318e-05
3.86181229951376e-05
4.61290777390893e-05
2.24163890596898e-05
5.88085032363588e-05
3.15079557219351e-05
6.83683681701949e-05
4.29869810533103e-05
5.51271535858249e-05
5.80199165658514e-05
0.000154341273511565
8.88094119582644e-05
4.08036982638692e-05
2.42336175977803e-05
8.92900736305317e-05
1.54199525117146e-05
0.000119626738284018
7.16645282690797e-05
-1.75408435466448e-05
6.79220497359586e-05
3.90345186495479e-05
7.34262569262467e-05
9.79167541968273e-05
3.36704731945033e-05
0.000117738513677867
0.000100331052223679
4.12533525374605e-05
6.82997503703218e-05
0.00011189745660874
0.000101068805239992
0.000137038202082611
4.78454668441763e-05
-1.19440889724769e-05
8.05426291745745e-05
7.61027151766852e-05
6.21250535126844e-05
6.06737850102315e-05
4.60893921728024e-05
7.78826742505196e-05
7.51825772861607e-05
2.70224554004491e-05
2.63334018017228e-05
5.18149183316641e-05
3.8685512688384e-05
0.000143631547900534
1.97696762368111e-05
4.76012425369309e-05
9.12096239347474e-05
5.80852726143887e-05
7.25993547565814e-05
4.08034046870348e-05
7.02839850765093e-05
0.000110419796360948
3.20806120106677e-05
5.18914493937723e-05
6.28773060581402e-05
7.78623424863329e-05
2.16922297016882e-05
1.41066972070515e-06
6.41200289090241e-05
5.01190803936983e-05
4.80915513457619e-05
4.50522692855325e-05
5.6190088654306e-05
0.000112289708634753
6.78325912634466e-05
2.89267992010704e-05
3.60041656810787e-06
0.000121434323925357
4.60304296782992e-05
4.84081874857923e-05
8.42145316166711e-05
-1.35653350893039e-05
4.49965158978637e-05
9.12536540956886e-05
9.26277375874791e-05
1.61403778064195e-05
5.10978247963942e-05
7.93295096233488e-05
2.9976990311413e-05
4.30793400291942e-05
3.81081759552992e-05
7.40404016587529e-05
8.21295651801917e-05
2.4330308828431e-05
9.43649080791694e-05
8.33225673249384e-05
0.000100792330672571
6.97170720982615e-05
7.52826212122889e-05
6.72254029048295e-05
0.000136603748583635
7.04527570508525e-05
4.99477787583287e-05
0.000104485344747778
3.40649489823974e-05
6.0323652669346e-05
4.33811184525391e-05
9.77564025884569e-05
9.70864054978144e-05
6.54795171468076e-05
6.1557822026713e-05
0.000159236321327664
0.000100737523740785
7.68734906172936e-05
3.65488421164826e-05
6.60813855336162e-05
6.93769239171749e-05
2.79595648943659e-05
-1.22489799096252e-05
6.99662576926888e-05
0.000131796328653535
1.96990824906291e-05
-8.93179026665902e-06
2.33037668010457e-05
2.38588066170416e-05
6.47171731423303e-05
7.20291284320708e-05
5.69194081581695e-05
2.95273996886877e-05
7.57909357770717e-05
3.49100665541474e-05
5.18516512092972e-05
2.80621201772843e-05
8.94901074873949e-05
8.62002576680523e-05
-1.75811586196827e-05
0.000104792942838977
9.41055889072098e-05
4.01608509204907e-05
0.000128092375493029
6.63662560270553e-05
0.000106883530357726
7.67168206960357e-05
0.000118602636368129
0.000106200327828935
7.95711379414945e-05
2.77689510893029e-05
5.52896477492235e-05
4.53826187665732e-05
6.4700615503625e-05
-9.39991449265906e-07
0.000122001276424124
6.5230011634595e-06
6.95134179920111e-05
0.000106754676376055
0.000136586434519731
7.62127821776949e-05
0.000110907560479693
0.000110101427043936
8.66771996840777e-05
2.52092312975189e-05
5.90652335794254e-05
4.79790453392068e-05
2.95765715863982e-05
9.02021560989101e-05
8.75590365013571e-05
9.80019020836674e-05
0.000122753498964736
4.23495514922435e-05
2.99889928157572e-05
9.87067418614585e-05
7.34133238938916e-05
7.65541621171696e-05
7.67304899393928e-05
5.9739634647296e-05
4.56386794364265e-05
5.76093127829071e-05
3.50331521329438e-05
5.55876041074639e-05
5.58382097833127e-05
7.60817513650992e-05
4.9173872402818e-05
2.29844837107887e-05
4.40708873148726e-05
3.98875026258688e-06
8.12918960934186e-05
9.31309476218621e-05
4.96864390576598e-05
5.15071583727998e-05
4.06444570199148e-05
9.12322057703713e-05
4.25050840537539e-05
5.52590075074644e-05
0.000114102364043058
5.31790741984931e-05
5.55469720206425e-05
5.39607139475744e-05
3.90955049072249e-05
0.000103233314052838
0.000101488008907125
2.97730738957709e-05
7.27777534083671e-05
6.76477865343282e-05
5.15177758995679e-05
8.19302433948568e-05
9.62662329571327e-05
-1.80928677474452e-05
2.28626883233663e-05
8.80949993043162e-05
3.31817993142466e-05
3.08944768024625e-05
3.73681533183151e-05
8.02686772442839e-05
5.03297552042093e-05
7.78860999087026e-05
1.36883158683424e-05
7.40636136136977e-05
8.48336828016597e-05
6.7479093144216e-05
-3.85071161960883e-06
7.84562289235442e-05
7.12752886010579e-05
7.88243591754145e-05
6.81936630894536e-05
3.25357637161981e-05
5.07170443437174e-05
9.34005460672759e-05
4.61647847587023e-05
2.55008980564232e-05
4.5962413918799e-05
3.33760622466597e-05
8.93601188756285e-05
1.1277669783419e-05
6.85015499368071e-05
5.17866720256807e-05
6.58566034127862e-05
3.32685345477341e-05
3.00328708137046e-05
8.03333800883298e-05
6.36587918931005e-05
0.000104494912962063
8.00621744513033e-05
6.54040324267418e-05
0.000105858509499301
9.60553779120248e-05
5.88467987137309e-05
0.00010720862574746
2.34325061239934e-05
9.31126312345017e-05
8.92794257800412e-05
9.54841469633944e-05
4.63275804533675e-05
9.13660326479936e-05
8.8758215234827e-05
6.54362951957849e-05
7.76305493115187e-05
6.32250838885965e-05
0.000100284084789787
4.00091917990951e-05
7.20589410094509e-05
7.25877849978092e-05
0.000110219980878715
5.60725400560923e-05
1.83311480519633e-05
2.33944902170459e-05
9.47262084351815e-05
-1.58974556125787e-05
0.000119291103802818
6.15812260282379e-05
9.79816332654273e-05
5.67811192374285e-05
2.1617666799917e-05
3.22900780286196e-05
2.61072292168859e-06
3.23995012850176e-05
-2.2480042417391e-05
5.81941717156173e-05
6.300806166529e-05
5.46869305245482e-05
5.59694053263569e-05
4.35129622715405e-05
6.05128220249161e-05
6.95471584076956e-06
9.02065385483046e-05
0.000124696944069259
0.000111641070224721
8.81267981312397e-05
7.4731685990687e-05
3.75151290728688e-05
9.34216317678579e-05
9.16372276138262e-05
1.47017452455268e-05
4.74222964270559e-05
2.49348263640466e-05
7.34201394802607e-05
2.4066905330557e-05
2.93712078002373e-05
2.57381723193891e-05
0.000116153763235133
6.06448321979436e-05
4.07929085062113e-05
6.67124306373487e-05
5.87218492864364e-05
7.77365292951903e-05
6.68121526467138e-05
3.60691282232691e-05
7.80791643782403e-06
2.53131197378082e-05
0.000113876596204223
4.85972798408364e-05
0.000101857427357189
4.16500687042019e-05
5.77590202185054e-05
4.31012476408775e-05
6.31008128120684e-05
4.67623808710198e-05
5.60127610353616e-05
5.79527011663332e-05
7.25561319350675e-05
8.55609987366527e-05
4.7220352938807e-05
6.64775326774026e-05
8.50500893992486e-05
0.000121011543456965
8.27601037512006e-05
3.89218119323287e-05
8.08856935987338e-05
9.46779898146714e-05
8.4671509552399e-05
7.26255663557697e-06
9.57762455954884e-05
5.25554160150809e-05
5.83499889787766e-05
7.24575267957343e-05
0.000104794990014952
3.92096403525827e-05
6.99832841823034e-06
0.000112615567409385
2.00144072876993e-05
1.62171762430633e-05
6.13003176386356e-05
3.94924572656821e-05
5.63642150131691e-05
3.66167980879806e-05
2.82718035046903e-05
4.2061372244367e-05
4.04996810493418e-05
4.44710146099287e-05
0.000112911071563715
8.13779646405756e-05
3.74740727373511e-05
2.48610862749163e-05
3.44551890711288e-05
6.04981218772917e-05
7.32219188530571e-05
2.57208070562387e-05
0.000125580794223792
3.12396623498056e-05
5.97195745860328e-05
8.2389434878392e-05
6.86870669134937e-05
4.31974054188322e-05
2.31085077986611e-05
0.000103817375918378
5.74971987219216e-05
6.33201546701373e-05
5.48212221766092e-05
-1.15825944894055e-05
5.16081454682086e-05
7.42340301878316e-05
1.34335319061532e-05
5.76013142432615e-05
8.91695184847205e-05
8.63659264761782e-05
0.000147354174483961
5.83193813638572e-05
5.29253271917685e-05
5.71842758261887e-05
4.40339008600911e-05
3.92869278522816e-05
6.5915622405466e-05
2.22363503018668e-05
6.0580176004267e-05
6.80371306371092e-05
5.46191807038758e-05
8.09016261883606e-05
0.000113876735273863
1.66619625481561e-05
0.000108742384521821
5.2174208050069e-05
6.80840947637505e-05
2.43953460833141e-05
8.20752189027773e-05
4.2635151951382e-05
5.65264811249893e-05
7.24872254689488e-05
3.33411342310303e-05
1.96714570366793e-05
0.000117805898313843
4.25686153442228e-05
8.3855355252808e-05
6.40506921492292e-05
1.44856476640184e-05
4.22611721535578e-05
6.1295230217853e-05
9.9219596710869e-06
4.83492218350299e-05
3.35295471085958e-05
4.54117984217148e-05
4.1043816399544e-05
4.88231545218974e-05
-2.64274674654569e-05
2.47007947491383e-05
7.64157739039519e-05
3.37706615555049e-05
4.54379728951804e-05
2.14202255480971e-05
6.11987039025749e-05
-4.33207044999741e-05
3.23802690078743e-05
9.20410386711003e-05
9.06394218928071e-05
3.00287422553801e-05
9.66762583125365e-05
7.35074200374607e-05
7.89336281490104e-05
0.000106060484962812
0.000122297761216124
4.09502587244337e-05
4.83584763890717e-05
6.41049280437682e-05
9.32454237065374e-05
4.23707445995447e-05
3.89654035796543e-05
0.000110530045556781
8.67519480169847e-05
5.31844541743977e-06
2.34587177541858e-05
3.51233209862231e-05
9.52933162781345e-05
-3.50868041625182e-05
0.000100796595302285
2.61819642967708e-05
7.32783366097668e-05
6.25448529007347e-05
9.95498184547636e-05
5.0856607472854e-05
0.000100749020472751
4.36910562330667e-05
2.15126017084402e-05
1.42852441843306e-05
1.29257977710918e-05
0.000135366450507039
6.15339503622549e-05
2.97363224160771e-05
2.71608513957001e-05
4.0374179994451e-05
5.19967494686501e-05
4.53061866114745e-05
6.27588841983952e-05
2.60428885706157e-05
3.89715046389761e-05
1.9224766494357e-05
3.80188193662745e-05
-5.83434202062458e-06
4.38280609342703e-05
5.01255187815756e-05
2.15863219433237e-05
2.83499355254221e-05
4.4839725811517e-05
7.05669916992176e-05
7.51781347160435e-05
3.8602662549529e-05
7.18400483773289e-05
3.0422566466096e-05
5.23430045339745e-05
6.53140637260224e-05
3.94698075630476e-05
8.38264277672803e-05
2.95857356071582e-06
8.35072986170919e-05
5.02605774997712e-05
4.81186434637102e-05
3.97252900827207e-05
9.68388039191989e-05
8.40335307353181e-05
5.48343519948313e-05
7.34650602979071e-05
6.44170467628968e-05
7.18665134620249e-05
1.62062290427379e-05
4.49785763877479e-05
7.67381291314354e-05
0.00012370811211294
-8.1973039915827e-06
0.000105152237019127
4.02552463531281e-05
-4.50843812849998e-05
2.94245156220798e-06
3.09473880077639e-05
5.57839538472708e-05
-5.69286491628476e-07
7.58149726369222e-05
0.000123985520717503
4.97369880580668e-05
3.24380453836872e-05
0.00012068717124603
-3.66552221238676e-06
4.4103406324738e-05
4.03112072116024e-05
6.81299015803725e-05
3.41964043622632e-05
3.18211392977599e-05
8.12969513503099e-05
3.03771930704807e-05
3.23410848046492e-05
4.32990707723856e-05
0.000146550805752417
6.85824798097234e-05
7.25949531935903e-05
5.59254200519902e-05
9.08951419072688e-05
9.22575271733431e-05
5.64162948973254e-05
6.84902740407966e-05
6.22508057589818e-05
9.38073694387847e-05
3.98062398870742e-05
6.95342936536024e-05
7.69240143513816e-05
2.62354359370485e-05
0.000145922840927103
0.00011606300682912
3.06393422408834e-05
4.39312904065002e-05
6.63717732358307e-05
5.59741683210474e-05
4.56772651410295e-05
5.7232251383845e-05
6.00917921178224e-06
7.63717679368908e-05
7.85472336408306e-05
0.000110511888957289
0.000153956452934711
6.67124837482528e-05
2.61745731341393e-05
-5.81931282830919e-06
2.30061792429822e-05
1.58772252145816e-05
5.81894562214712e-05
3.99534154842686e-05
8.22988111954311e-05
9.50088435034537e-05
9.43870684004092e-05
9.68451084402472e-05
2.34168647787141e-05
5.7643822234109e-05
5.37492139377214e-05
-2.13651181849669e-05
-3.94931288740325e-06
4.42363101563567e-05
8.71318588435463e-05
7.17537473882108e-05
5.24170211762421e-05
1.75295384982633e-05
1.44563991997034e-06
1.31426885563339e-05
7.6558667744333e-05
-2.30511510089739e-05
8.32563988077652e-05
4.7053565480821e-05
5.22511775784138e-06
2.23589807716256e-05
4.85033542649944e-05
1.65285870996287e-05
0.000137902337109077
0.000114382263780268
9.7010962933733e-05
3.90726008632479e-05
9.07318562563385e-06
1.79096431135563e-05
8.54291858190106e-05
3.59776296196035e-05
8.28249033030837e-05
0.000143155930883444
8.6547313514764e-05
7.35944046541114e-05
6.34569996941073e-05
4.6043485483121e-05
0.000100490676510422
4.39438924917444e-05
7.23021036273696e-05
4.7887224934262e-05
4.68621201366569e-05
3.80652460688128e-05
6.36148913516665e-05
2.85418527479551e-05
2.10675388766349e-05
5.0050427913613e-05
3.12328153434841e-05
6.95703930880321e-05
-7.23449317492746e-06
-3.37637591045904e-06
5.15266248776981e-05
5.61129777492686e-05
4.33716919955157e-05
1.31311335797136e-05
1.9449545369547e-05
9.57512811109849e-05
8.97749318718896e-05
8.7281638829537e-05
6.59683063009755e-05
0.00010531398640975
7.38744383464543e-05
5.20709580186072e-05
6.43807184729703e-05
0.000130077311140682
2.66782731305116e-05
0.000122616013370603
5.7753895055011e-05
4.72785546471093e-05
0.00010326704792824
6.03125353407236e-05
6.04069746773971e-05
4.77076385932898e-05
0.000106396661243125
4.57743201074897e-05
5.55289634898843e-05
2.49180520976643e-05
0.000125443195894887
8.12832145644043e-05
6.54738377262013e-05
0.000118929108055408
3.2258997179302e-05
8.87678900548023e-05
1.03931548160548e-05
4.89333654884435e-05
5.50841701341849e-05
4.56977632417718e-05
4.33557182453162e-05
5.16744435688921e-05
9.36611258256074e-05
3.79336917330471e-05
4.42342002218513e-05
1.56611866631202e-05
3.67810694278418e-05
5.84813820331144e-05
8.94250830920673e-05
7.08826986934347e-05
5.48996401147765e-05
8.24079096752645e-05
8.68513780191319e-05
5.02362357883381e-05
6.24108220721702e-05
8.10144057810439e-05
-8.50213324027653e-06
8.48370799064911e-05
6.25638881386125e-05
-1.06928131919885e-05
9.87052190470022e-05
6.80711817322614e-05
6.15272824427918e-05
7.28821386846134e-05
6.49656398946312e-05
6.94463222094628e-05
4.8748909662828e-05
2.73327687682125e-05
1.92854949145444e-05
7.82510906373878e-05
2.56381282891621e-05
2.4662796319144e-05
7.98297578077525e-05
7.09667146029435e-05
4.6128679659802e-05
-6.69167454422271e-06
6.20127289383579e-05
3.61528001959432e-05
0.00010647582439073
6.00340124460928e-05
4.07049870553082e-05
9.18623080344831e-05
3.73780292894987e-05
-3.59287208527215e-05
-1.62376051732394e-05
7.09522646275066e-05
6.82789883279743e-05
2.23969060117245e-05
4.81809452372039e-05
2.19539829565048e-05
5.85116386657436e-06
9.38387597140224e-05
2.3465814427507e-06
7.17929176878505e-05
7.28966767801268e-05
4.10798941253261e-05
4.79572173037374e-05
0.000114038037539735
0.000124094914056283
8.35147712520213e-05
5.32882896633605e-05
4.05772745904174e-05
3.44770417690199e-05
9.3202325860523e-05
0.00010410951216552
0.000105591524904805
0.000101274227201718
2.19123726473004e-05
9.87847099337301e-05
1.53386077227645e-05
9.3825729170027e-05
0.000104937574491806
5.57840897591362e-05
4.5664737062969e-05
4.40249577264289e-05
3.63236773629753e-05
5.47987590149779e-05
3.17352400776583e-05
-1.25351053704309e-05
1.6125934613784e-05
6.08102036816648e-05
4.1768039186945e-05
4.03490704046319e-05
0.000103113952503679
0.000124003320998632
3.91422089548836e-05
4.25151735088477e-05
0.000114888305985626
3.85581718339689e-06
-1.88972079208565e-06
5.62914463315195e-05
3.57744498361837e-05
3.03519348647739e-05
7.55102798460277e-05
7.71354119268364e-05
0.000133445604256475
5.53151894136929e-05
8.66683235484106e-05
-1.59416696621342e-06
7.15286738878238e-05
5.8286816742363e-05
6.00342657666624e-05
0.000107513987023913
6.62244242920551e-06
9.47420511627967e-05
2.73386243972984e-05
6.08295045896933e-05
6.07250238229103e-05
3.55928998754637e-05
-8.72291094960237e-07
2.46324330288025e-05
5.50435578008582e-05
0.000115627679166271
1.64561881492561e-05
9.81615166707627e-06
7.45685899475943e-05
2.80848687810567e-05
-5.61275303151604e-06
2.94322700772673e-05
6.15677405692555e-05
5.65314196530209e-05
4.39931589726065e-05
6.81300056950433e-05
6.45022575561736e-05
5.82169528373839e-05
6.1717722256179e-05
-1.15635646592856e-05
8.10708288158622e-05
4.68019825742245e-05
6.2450352343095e-05
-1.98743282946666e-06
6.18657169525508e-05
4.23267698481054e-05
8.0330082889535e-05
4.60740046450863e-05
4.47230869522075e-05
3.19830802798621e-05
5.52282930095883e-05
0.00010770828971593
5.2630421155472e-05
8.84033211777138e-05
5.20194848692526e-05
9.69840154526341e-05
3.32237437084694e-05
9.61984034694536e-05
2.99241737433166e-05
5.4146512320262e-05
3.88389393045971e-05
7.87036330976199e-05
4.31698745825485e-05
3.73521905885245e-05
0.000134661710461235
5.04983464137526e-05
2.68251011402003e-05
5.8233919752147e-05
7.41503566772796e-05
9.17277181638828e-05
4.59935392428259e-05
7.47202298786905e-06
2.24433201128648e-05
0.000103569936029606
7.22206318521068e-05
6.60093022646475e-05
2.31633776526167e-05
3.15816633245378e-05
1.93194766137873e-05
7.0181576743326e-05
5.4449384897288e-05
6.82825465624262e-05
9.28002527931026e-05
0.000170057287924316
8.84965788430238e-05
7.12441870334311e-05
7.737068011054e-05
0.000112684073892285
5.24401870196961e-05
3.4684208334238e-05
8.41845977263567e-05
8.7082147784165e-05
3.31055352430921e-05
6.84181728417119e-05
8.2882922567463e-07
2.19994756521965e-05
7.56196690244083e-05
9.13133552304517e-05
6.27143898395066e-05
2.83991230894889e-05
5.55509523969924e-05
5.81003904626437e-05
3.71792505436332e-05
2.01666519397719e-05
-6.42437315151407e-06
4.81272858025186e-05
5.10851062587511e-05
-1.8163951337905e-06
1.91604234372682e-05
-3.27820650071415e-05
3.97526997217518e-05
2.27375323699882e-05
9.62547022751084e-05
4.17095710688206e-05
8.41046246880986e-05
2.5631526607124e-05
7.36987919141258e-05
5.06163390160156e-05
4.97927900236068e-05
0.000126080207638921
3.97595488758073e-05
6.75074242001185e-05
0.000111131876968877
0.000126260080944021
1.18721502931869e-05
-1.18966736026345e-05
-9.46806328808147e-07
3.27424486529739e-05
0.000113388633410777
5.90409507998387e-05
4.83406028367257e-05
9.01352601182701e-05
6.19700602545334e-05
6.67612564633986e-05
2.3173315006362e-05
6.008751794967e-05
4.64554606922428e-05
0.000114288472902116
3.86886536240701e-05
2.62867054358589e-05
5.51056575165624e-05
0.000104975597361183
2.1219512705723e-05
5.74313616443224e-05
4.36322799275019e-05
4.07882483998576e-05
3.23568204130278e-05
7.18434988344883e-05
4.25774721851115e-05
6.44815678606599e-05
6.61425340112835e-05
4.12270390499324e-05
0.000120178837287245
0.000131020558318022
6.30915845994244e-05
4.58647924434289e-05
0.000111677189294015
2.3650112740579e-05
5.30831911324161e-05
2.20869142736512e-05
7.15016964487109e-05
6.13395957688411e-05
6.25520887048074e-05
5.72332870880956e-05
0.000118884620232029
5.10036960148938e-05
6.17998134405841e-05
3.32075665868187e-05
5.5083986764734e-05
0.00012841906283375
4.23865506868334e-05
5.35250433352977e-05
4.78060088869351e-05
4.11163314893984e-05
1.91078102271434e-05
3.3370207548852e-05
4.44103308559545e-05
9.67053587193919e-06
7.98527397631403e-05
3.54379132303398e-05
4.37120401256929e-05
8.54669691885125e-05
1.76772472552884e-05
8.63033111988734e-05
6.09839680806203e-05
2.91499744269403e-05
8.26962800615928e-05
4.45851507908885e-05
5.1330905227239e-05
7.31022410447972e-05
1.7129747706241e-05
3.61291114896021e-05
2.66509226382978e-05
5.26557254209688e-05
2.59977061906202e-05
7.91030367091168e-05
4.35238663660882e-05
5.61270718290025e-05
1.86758017306152e-05
3.00542058169953e-05
1.32430807644087e-05
4.75200800473038e-05
5.05349157745048e-05
6.64808138316127e-05
5.48413661553871e-05
7.42548871389407e-05
4.31262714038855e-05
4.60071541445823e-05
7.0586270093105e-05
0.000117090652024953
-4.66315312986052e-06
-1.33179538830093e-05
1.73702420372453e-05
7.01786874233273e-05
9.21280924632411e-05
5.5214618892947e-05
7.23599492244761e-05
4.62707138389212e-05
4.82008050702742e-05
0.000110579713394024
2.01144957947085e-05
4.57828651682889e-05
8.45882027627664e-05
7.21635945263089e-05
3.79819492529217e-05
3.66406216857972e-05
2.84942940306772e-05
7.94124286998073e-05
7.72292927549379e-05
-5.35932799491292e-06
2.40433264768988e-05
6.58036547402429e-05
2.87572024690817e-05
0.000129395450993516
7.09777057110758e-05
9.76530475190061e-05
0.000120584061370047
0.000157422432055363
4.9501264281969e-05
8.72804632929239e-05
9.12772983506821e-05
3.29393365429555e-05
7.46336298928629e-05
8.03601943831702e-05
9.69889849018759e-05
9.96844342358338e-05
3.01744407708099e-05
3.01106220094529e-05
4.30378175016594e-05
-4.32960945508349e-06
-4.81258625057327e-06
-8.02638380386357e-06
7.27173799530381e-06
7.60510556829246e-05
-4.64472303845193e-05
2.23056889224419e-05
5.75830418315992e-05
5.85000772181111e-05
4.62061394945343e-06
1.0183681735868e-05
6.38396150670944e-06
7.23196389679683e-05
9.86877083378988e-05
3.60747036352521e-05
3.0507381001552e-05
4.03546690471034e-05
4.66645529125522e-05
7.86178529673436e-05
7.24741088126249e-05
3.75872866782222e-05
0.00011913469982243
5.03562411113165e-05
9.13705767404067e-05
6.16724053553699e-05
5.03798466981557e-05
0.000110830128062998
6.63801578632858e-05
1.96082028525577e-05
0.000109874467157104
5.96342585454104e-05
8.77088806653655e-05
6.3627968210852e-05
7.26874682455334e-05
0.000104830265349332
4.53446408072441e-05
1.56968170767296e-05
7.008936296622e-05
0.000138926786288417
8.31863315754596e-05
9.34376641865538e-05
5.82861111738717e-05
7.31623884034938e-06
7.80083209273546e-05
9.13046511099086e-05
5.09864052992223e-05
6.37654417566109e-05
4.87536513363675e-05
-4.30803734877307e-06
4.32504675456304e-05
-1.04035135117701e-05
6.4719110844295e-05
4.53415576577639e-05
9.55823860465357e-05
5.96482333475595e-05
-5.14498265882109e-05
2.96617292574475e-05
0.000120928796146739
4.73407059747669e-05
8.43652116030136e-05
3.20666386120495e-05
9.83064617997645e-05
5.99498471764788e-05
1.43278681769927e-05
7.53099928573547e-05
8.04056646576211e-05
0.000107715890963106
3.51409392991013e-05
4.12033559055319e-05
6.87545517674831e-05
5.02389566071148e-05
6.03090130846428e-05
2.29843419791458e-05
6.35484382845458e-05
3.36630859335754e-06
8.95650236927695e-05
8.62242901535111e-05
6.39900075809628e-05
5.72879468920226e-05
3.17953994580366e-05
2.41618543005033e-05
0.000117648313527967
7.98217087697417e-06
2.69220693434694e-05
2.0607617503575e-05
3.50145616411744e-05
8.66423047416418e-05
7.60889243293956e-05
5.4756044621934e-05
4.65734084157752e-05
4.84496697032023e-05
5.78058608680158e-05
0.000127831936924928
8.71270143829379e-05
8.6555762780294e-05
9.23889418251377e-05
6.70710712635135e-05
-8.58864830126964e-06
3.0385941773246e-05
3.41391989321032e-05
5.92329824417968e-05
-3.76968035501877e-05
4.06132419815233e-05
2.4683245533544e-05
7.16875543726348e-05
8.75970097525307e-05
4.95768791599007e-05
8.37548474985195e-05
7.00105186269705e-05
1.137402748461e-05
4.80036725701746e-05
9.7268219640327e-05
5.88685959816873e-05
6.49909272840273e-05
9.10974491142127e-05
1.70855085030045e-05
0.000135334860970253
6.72538970416069e-05
6.93237806916863e-05
-5.31070002787484e-06
3.99801649901949e-05
5.5182827048134e-05
4.19955799813439e-05
5.63306219382824e-05
5.29554210671587e-05
7.35979204612257e-05
6.4409880080233e-05
5.3537288483636e-05
0.000116198436477489
3.58651722437391e-05
7.44262562189527e-05
6.97430863883119e-05
3.34955213889457e-05
6.337105725569e-05
5.44339843886307e-05
0.000105518760360018
7.70854668238036e-05
2.23082929081025e-05
7.15356993343376e-05
9.43482668984937e-05
2.95717901165918e-05
-9.01736318449894e-07
8.61511059871095e-05
2.31181016688252e-05
1.38264025878883e-06
1.48754844709412e-05
0.000102083716800472
4.48332246320004e-05
2.65695427068559e-05
4.40526546111688e-05
2.21143294265492e-05
7.67811730873134e-05
-2.13769421343922e-05
8.28736662593139e-05
-1.6751801739659e-05
6.32334926143633e-05
8.62191845656267e-05
3.29763554735472e-05
1.10730758206027e-05
0.000116776654371116
3.60551557307847e-06
2.83768483379078e-05
7.26408940132304e-05
1.22944596764169e-05
3.22286602212071e-05
2.01621638038562e-05
1.85570158570659e-05
7.13096946786553e-05
8.36987285329441e-05
0.000110949505791323
5.42931810842034e-05
6.02771187819395e-05
1.39885356651171e-05
9.05203618515533e-05
6.18245511744367e-05
4.57565271951999e-05
3.61732192850419e-05
5.66655464629015e-05
6.1354685711072e-05
5.8260961373956e-05
7.76761217619418e-05
8.45213352351802e-05
7.6998173905461e-05
5.72113526172554e-05
2.80891827467005e-05
8.31019853653828e-05
7.6896838600293e-05
1.18525410382366e-05
6.65750330640375e-05
1.73346640112966e-05
1.63157521401798e-05
6.52153681730598e-05
-7.64462948934919e-07
4.14091923634204e-05
6.66716670114641e-05
9.42860781739802e-05
5.74514840038769e-05
2.79367705115408e-05
2.50788884905312e-05
5.39047840074661e-05
6.24899830708249e-05
5.85416706778824e-05
4.14146568341216e-05
7.40289304034316e-05
6.79967221092343e-05
3.35164524588358e-05
0.000128882072200743
6.29118603864314e-05
0.000114880296921321
3.42471021169831e-05
6.55703810871297e-05
8.51140240542943e-05
4.24895261601503e-05
3.64186034939658e-05
2.62207912199606e-05
3.03466349932556e-05
7.49586351069908e-05
6.04201723877143e-05
3.05494787124419e-05
6.40757259099152e-05
3.85925985844656e-05
0.000151959130118013
2.27360467546891e-05
9.34382127190735e-05
8.80220046096724e-05
4.92967940523913e-05
6.31652216213449e-05
2.89992675982763e-05
8.31050160595149e-05
8.79735506978952e-05
1.77822735870822e-05
5.09748402713912e-05
6.312802826635e-05
9.0538776468522e-05
2.48621269875444e-05
8.51627827813204e-05
7.54530212374136e-05
9.67630129454538e-06
6.24091062061871e-05
3.67561162456556e-06
9.43811611915199e-05
0.000114810484303688
5.24187654899624e-05
6.72793160458814e-05
7.65417895781217e-05
4.10089888413781e-05
7.44693645218159e-05
4.708059924122e-05
6.13541319933632e-05
7.55068114694464e-05
5.45409519344122e-05
2.43244722610907e-05
4.45671069747139e-05
8.22767823698551e-05
2.32499581671889e-05
6.47147853493034e-05
5.6743328131912e-05
1.72649089802084e-05
1.62826769143218e-06
2.22504426651004e-05
8.5042955104481e-05
-3.58741244483035e-05
4.09932966947151e-05
5.04432827118897e-05
8.94876690701667e-05
7.8975400216574e-05
6.7931388916903e-05
8.88096299281142e-05
5.75412049040168e-05
4.18107159121209e-05
4.81652988828278e-05
8.99301018948874e-05
7.55319591629466e-05
8.29174401510522e-05
4.79429927413556e-05
0.000110637413632391
0.000105970030284195
4.26007429954353e-05
-1.3567829190928e-05
0.000111375606626792
5.6799579265976e-05
8.42647206955741e-05
8.70781775846726e-05
6.06757757332569e-05
9.93657254108415e-06
7.18196902544794e-05
1.09112339971399e-05
2.52564978242434e-05
5.06045618193066e-05
4.42204181666265e-05
6.20196088853205e-05
5.30034767095352e-05
1.22986403993334e-05
8.05241152425517e-05
2.33403440429782e-06
3.92078781563664e-05
-8.08146173672227e-06
5.83442398693178e-05
1.64351618927152e-05
6.97458620117398e-05
4.89450945399011e-05
3.28021257294164e-05
4.03452340308506e-05
4.75454493321748e-05
5.76498176740281e-05
8.45623687798833e-05
0.00010779718871304
-6.76943653226379e-07
9.40970495718716e-05
0.000101371874799782
4.15826757961994e-05
-8.07264509562053e-06
0.000104663581981537
1.42564712077559e-05
2.12117734490636e-05
5.44024208847743e-05
6.05944705859683e-05
6.08273673022713e-05
8.64051503142268e-05
1.76112581930641e-05
-6.37618643457575e-07
0.000111484956002698
5.71291254961292e-05
9.58008562160453e-05
7.21953510290495e-05
4.96120164302034e-05
7.04399671857971e-05
6.93793577846805e-05
7.33635333779936e-05
3.11948576028605e-05
4.00258565157806e-05
1.91073319365512e-05
-5.23941151938286e-06
5.31152246951384e-05
9.50227375620919e-05
6.17312184626463e-05
7.76891557309846e-05
5.98652387209388e-05
3.60727094984185e-05
2.1273897707928e-05
8.53943319687695e-05
0.000119709921970801
0.000145292957503078
5.91678490402873e-05
0.000107293349757497
4.49122662804608e-05
6.82632216533658e-05
8.0392381592579e-05
8.63977595351983e-05
0.000107203745926791
-1.44264896650029e-05
3.15549919634843e-05
6.45640042706437e-05
5.02052503503429e-05
1.33635798337857e-05
7.65848012830852e-05
5.7354620081775e-05
1.69253156425061e-06
1.83421904495407e-05
4.40832674667337e-05
4.96555507671141e-05
4.64850750056231e-05
3.21001771008656e-05
2.91476415586946e-05
6.8754540564104e-05
2.64386760814876e-05
8.14688257306265e-05
6.98035902703009e-05
7.45140797617517e-05
3.9233091481662e-05
9.67274555897027e-05
6.51458017800433e-05
5.52105662001407e-05
4.85955451468801e-05
3.69229325048408e-05
8.47791379409854e-05
5.46092563524684e-05
8.99495567964207e-05
4.69866493986375e-05
2.3795943776561e-05
0.000100158546198795
8.95042802395036e-05
0.000103985274096429
6.78510077917311e-05
4.86091079011067e-05
1.63553825688211e-05
0.000107767876085121
0.000103949270389231
9.69246102977239e-05
4.27696279229425e-05
6.57760116739949e-05
0.000121086535453073
7.37271662824103e-05
7.57817462151214e-05
3.62577500392352e-05
1.71513998984385e-05
0.000132181643070693
6.20843798069077e-05
5.34748731339781e-05
2.08271790079633e-05
9.99955543230584e-05
8.21838550047582e-05
5.15220249439879e-05
7.63646641374382e-05
7.05814588027746e-05
8.89241482593303e-05
5.90560999304e-05
9.96718544243743e-05
4.42211527694054e-05
3.65007034139855e-05
6.84763376449419e-05
7.42341138971746e-05
6.29714167118581e-05
-1.56952183883671e-06
4.95649423301418e-05
1.30382943243691e-05
3.95689578182884e-06
5.55110445448879e-05
-1.54397544302749e-05
9.65041168988507e-05
3.22054444073547e-05
7.59850392043979e-05
6.09603786734903e-05
5.36791738179485e-05
5.59956088611345e-05
4.16074181676372e-05
2.99307289846962e-05
1.78081804847337e-05
8.52683636981887e-05
2.4195499773367e-05
8.08002399272444e-05
2.6990820388963e-05
0.000116610674656701
5.54035077035547e-05
1.75122967252579e-05
5.88995149150727e-05
7.23698450033553e-05
8.00592719247176e-05
-3.9852926482434e-06
5.48439878669534e-06
3.01688065247758e-05
4.37168588976988e-05
2.88563060289508e-05
5.76344458689087e-05
6.79025017268327e-05
7.88170043426989e-05
9.97827496118546e-05
8.28346645501922e-05
4.98051357928506e-05
7.58536106796338e-05
5.20527481054773e-05
9.58243802793474e-05
3.3624830065961e-05
6.34381365377595e-05
4.48495557586385e-05
2.07124954791648e-05
5.70425129011441e-05
6.48955249726425e-06
4.69882990717302e-05
8.15739356953803e-05
2.50181750360202e-05
2.66064132032052e-05
6.18512005194805e-05
3.33045329879014e-05
3.94945869746322e-05
1.89897991365297e-05
7.63803895592636e-05
4.26427222899966e-05
4.43656930209542e-05
6.74137902130382e-05
6.80595024427156e-05
6.76932300314323e-05
5.17489488999771e-05
3.13024066843584e-05
0.000107297886825535
5.63284011564347e-05
0.000101815953495592
6.22704763160505e-05
3.25733777036297e-05
8.67625370136221e-05
-3.90942102401215e-06
9.77151507782944e-05
7.21918955162479e-05
4.18065744721864e-05
7.50306186838728e-05
1.20759830094466e-05
8.56517649390654e-05
4.40091609046297e-05
7.84151199413623e-05
8.37246326723511e-05
4.01572801458126e-05
-2.20653831374923e-06
-4.8655021893623e-06
6.78727503140823e-05
9.35199505327175e-05
4.93332989069597e-08
1.52719010661912e-05
9.4743406286796e-06
8.45697029435104e-05
7.18844647071031e-05
4.9189642384288e-05
5.97723671409176e-05
5.51700969516314e-05
1.77083225427458e-05
5.24764779434187e-05
5.90726156210658e-05
4.21828732130702e-05
8.35540822401574e-05
5.54965531461903e-05
0.000106823249223561
0.000115460569892822
0.000123964770391564
1.80021355836098e-05
9.59618630317315e-05
8.7204314898387e-05
0.000121255913882285
4.31591526164913e-05
-3.42459424549854e-06
3.53387082385248e-05
6.71006534896124e-05
7.46602764194259e-05
4.09932641829614e-05
5.56693401480362e-06
3.56750562130682e-05
2.69364471069675e-05
1.27223927488329e-05
3.77123947257989e-05
3.55949260132996e-05
3.67252678469592e-05
9.20855868918212e-05
3.71023349088336e-05
1.66202104331835e-05
4.25295289328303e-05
7.75812953546485e-05
-2.3427936888813e-06
6.03750054185106e-05
7.44147582284665e-05
2.22862986064437e-05
5.79355724654708e-06
2.67797851600821e-05
4.05390255698157e-05
2.23894168608636e-05
6.24428841996043e-05
5.7788261150303e-05
3.19175221384456e-05
4.09815056521449e-05
3.01858278013386e-05
2.99955577091772e-05
4.06777359759917e-05
7.28278134092919e-05
7.89532781751634e-05
8.63766467146369e-06
5.74854652463344e-05
7.12262339769061e-05
8.07343788386158e-05
0.000128719999864644
6.5194400131492e-05
7.1958644864293e-05
5.43105931351737e-05
9.93508879952777e-06
6.80991740226593e-05
6.90134734400135e-05
7.82936664584953e-06
7.20129332522078e-05
7.7360639218497e-05
3.49046383634287e-05
4.17576333487275e-05
5.83962316423648e-05
6.15844194103821e-05
7.19190229054445e-05
4.74843991975057e-05
6.58152913277474e-06
4.19236550289235e-06
6.60541847918386e-05
6.30980353312763e-05
5.4129833976203e-05
4.84431488818359e-05
8.28541215954326e-05
4.08443468253692e-05
7.01340367908642e-05
4.44016764945349e-05
6.13671285285566e-05
2.85595499927294e-05
2.51261503518719e-05
1.89157647953813e-05
6.93156578562705e-05
7.27055680366565e-05
7.62046630484014e-05
-5.03285540213426e-05
7.14864672210339e-05
0.000114575468209345
8.25110441976607e-05
4.48354036259847e-05
0.000110715112950059
6.1780560920178e-05
4.25757544343194e-05
4.99991345138787e-05
4.13803799747345e-05
6.7261372031927e-05
7.243457119365e-05
3.88900956366745e-05
0.000107336817027495
6.8564475189607e-05
8.68658578942121e-05
6.27936405285671e-05
0.000100915469092392
7.64902343178568e-05
7.47029927607808e-05
5.34970355468322e-05
7.79772208256867e-05
2.5640566357802e-05
5.93357952592002e-05
6.61254021595466e-05
7.93490587518341e-05
6.59108875459738e-05
5.27857942405589e-05
0.000107891376624338
4.44110677102032e-05
6.53447745738412e-05
5.59762155245732e-05
9.26079778399989e-05
4.1164790384338e-05
5.69700250002288e-05
6.70055430460653e-05
4.90475944642024e-05
1.28214939036568e-05
8.75931745631265e-05
6.30237721246415e-05
8.89752175979135e-05
5.44998596214164e-06
0.000104054953002382
6.61024563121711e-05
5.6075121717275e-05
5.4974109009426e-05
1.07784447354809e-05
3.49271171758476e-05
0.000111583494438818
6.72269928667073e-05
8.9342497978259e-05
5.66550205393029e-05
6.05980912421068e-05
1.5649302943369e-05
6.1834319114943e-05
6.36199609614676e-05
3.1527811582342e-05
1.86647067529517e-05
6.15603587983722e-05
-3.78492575405171e-05
0.000106985767873646
4.56131706935813e-05
2.7816953079552e-05
4.65052107864312e-05
2.51644741217803e-05
5.74208211562619e-05
3.05997531793684e-05
5.37261946486219e-05
9.00360958616005e-05
4.16473731802712e-05
-3.61742769720568e-06
5.97420943006914e-05
6.86110778811945e-05
0.000116505675694923
3.75735095976608e-05
4.52642739470105e-05
7.26425279529453e-05
0.000107291626696094
4.38132633402788e-05
4.33579381967087e-05
4.7639768654766e-05
7.88909776173836e-05
6.55013030717198e-05
8.07329304759855e-05
3.45800288789817e-05
-4.61793030982524e-07
7.60672671561255e-05
-1.10626280400876e-05
9.64570472293079e-05
0.000139766956900012
2.95263827209647e-05
9.75523977654432e-05
6.7784809587601e-05
0.000101148119824433
7.9053051471974e-05
0.000102692147247945
3.01634952255725e-05
1.68505355609744e-05
6.96414915969008e-05
0.000120968976582279
5.61468273695211e-05
2.5460223287047e-05
6.76741477514941e-05
3.9565157765369e-05
7.0407560098759e-05
4.92739297940812e-05
0.000103572419016609
4.54488578068878e-05
2.38901719092377e-05
3.93125721288048e-05
5.96443596756019e-05
6.98515025827182e-05
6.76880948874113e-05
5.22721657980464e-05
6.86732345878414e-05
7.85550657228111e-05
2.73788958607619e-05
3.6548554113364e-05
9.43419125997504e-05
7.58981058632612e-05
9.64686909305953e-05
4.51966507662739e-05
9.19571927506708e-05
3.93658781221293e-05
5.15980829532822e-05
5.3268741461389e-05
8.09341109099431e-05
7.49713172403987e-05
6.08873877788637e-05
6.39688557254237e-05
5.28289648989355e-05
3.61033149257271e-05
6.08843613112415e-05
4.46275800409235e-05
-3.29428693356512e-07
3.63364680676118e-05
3.65031502432551e-05
4.64560787956567e-05
6.69398945424116e-05
5.03230583778734e-05
7.91811120382864e-05
0.000100597266419534
6.13353168177592e-05
5.66312461333087e-05
4.7294440640261e-05
0.000110333020932259
3.81244448172715e-05
8.8227296284809e-05
9.31433137243746e-05
9.81032168003413e-05
3.36136476735231e-05
6.44821843353031e-05
8.18443188582005e-05
0.000109525042803726
5.55295582036008e-05
6.23232659088154e-05
6.89625688396329e-05
5.50623556379853e-05
6.46191069289032e-05
3.48790087315845e-05
5.24758689004549e-05
8.2038846580464e-05
0.000125847560001311
7.37443456051476e-05
8.12511547279434e-05
4.84570530312006e-05
4.08574968068576e-05
5.30459072789592e-05
0.000102005793427914
9.76456395876433e-05
1.19469646195828e-05
1.25551383964745e-05
5.34749245012851e-05
6.35047813345551e-05
0.000101639663529678
7.4789502105104e-05
8.89537445282035e-05
3.15020135301596e-05
0.000107545869527075
0.000107219872114473
5.98404878097657e-05
5.53708223860964e-05
6.60420944248349e-05
6.8603138157e-05
6.75012814401202e-05
3.81734328700138e-05
4.76153274394461e-05
5.70678447176345e-05
9.37988481601371e-05
8.89570881658519e-05
5.96158073043656e-05
5.89888090424101e-05
5.27204911721331e-05
4.58288970497755e-05
0.000110201573774482
5.52207533478855e-05
5.91895203666708e-05
9.86192948091587e-05
6.94097461858403e-05
7.03266007140906e-05
4.22882120295628e-06
8.22892843844736e-05
3.54514421645601e-05
3.04400272317893e-05
8.21193555355498e-05
3.308846675058e-05
-2.8699774903294e-06
5.92720420458091e-05
6.80952844027346e-06
6.12349801571269e-05
8.835600717691e-06
6.12310838060535e-05
7.70258949137103e-05
8.68334348104856e-05
5.28326368404152e-05
7.49557969619007e-05
5.92001268892906e-05
0.000106725795697888
2.07270337826995e-05
6.24565636766084e-05
0.00012718091412515
6.41513618390248e-05
2.17696354805898e-05
-4.66681880068884e-06
7.97827904871219e-05
9.90808008301666e-05
7.99171765487666e-05
4.88549019982749e-05
4.96751507425663e-05
6.83425166004596e-05
4.38040605400598e-05
8.14569942452962e-05
7.00861314469324e-05
1.08126569011421e-05
1.87199994485303e-05
2.770703320083e-05
-2.19754917584453e-05
4.3398028005685e-05
-8.6676419405764e-06
1.84295892912355e-05
3.39757862523639e-05
-2.74718968374701e-05
3.27460881332025e-05
-4.75143246357699e-07
2.26444934139112e-05
9.75330477942468e-05
0.000113198230055899
7.15521634409371e-05
7.49980630087643e-05
8.82006444996947e-05
5.30716311231758e-05
2.80946628267993e-05
2.88513199621687e-05
2.63686633248327e-05
7.4353837673077e-05
6.46489210754275e-05
3.77764340791675e-05
6.73303192025213e-05
4.56876349997309e-05
0.000110003075362297
5.83825554781789e-05
3.85128902851723e-05
4.82151339153728e-05
1.87216771493792e-05
2.53758462028131e-05
5.01882423681432e-05
3.87940231383735e-05
3.4105720527044e-05
8.55355420795309e-05
9.71580823504179e-05
0.000105381325552539
0.000137089751787881
3.58097095041085e-05
4.82556189111855e-05
7.44423050336772e-05
8.73853743424552e-05
1.76673782225986e-05
7.49137225497947e-05
0.000103982785346127
4.16445204083491e-06
7.47106428815715e-05
1.15410764931364e-05
5.27119580893503e-05
7.58789334504639e-05
4.75807779558662e-05
7.60989555006322e-05
3.77493756653447e-05
2.21753478859388e-05
-2.53308455259484e-05
6.64853162375059e-05
0.000134508614998554
5.82560096410674e-05
1.77515484141641e-05
3.08138278773254e-05
3.69938922231024e-05
2.32789858441222e-06
5.4959941771453e-05
1.8718748510103e-05
3.67198608586029e-05
6.39010862718912e-05
9.30470264126316e-05
7.12226072936783e-05
8.01785689811676e-05
3.55228080688354e-05
8.91375759025448e-05
4.17960722686169e-05
5.33962805314417e-05
7.25825448420996e-05
9.92373732062235e-05
7.07464529539088e-05
6.59115790368561e-05
8.87955408694806e-05
1.35098494077933e-05
6.15946434752483e-05
6.05376638078128e-05
5.57409140146565e-05
4.9302412455418e-05
8.05987786252133e-05
6.72891346862995e-05
1.51957751111487e-05
9.75338694602652e-05
8.24433804660185e-05
9.02365068354173e-05
7.96435639641754e-05
9.6873246043372e-05
3.57441274699005e-05
0.000123789406434655
0.000104076942368368
8.95188658641759e-05
5.11285487563261e-05
8.23328609424564e-05
9.78877104030981e-06
2.5947183815036e-05
0.00012112479226754
1.94240960589654e-05
6.05634338875386e-05
5.89642238500691e-05
5.92232162061887e-05
4.56500665677275e-05
8.67507712160044e-05
5.30027498264099e-05
0.000105756283502567
2.83894711486731e-05
6.85416875528038e-05
9.35106421543439e-05
3.89276337136908e-05
6.74537261722243e-05
8.97003990204513e-05
1.74917281997914e-05
8.44570834556398e-05
9.89578041190657e-06
6.32037040712191e-05
4.66162633634965e-05
7.27714262285066e-05
8.26416774558916e-05
6.77144187825668e-05
5.35054526791894e-05
6.38317475694804e-05
3.79465601883524e-05
-2.21762794374818e-05
1.50444015200506e-05
8.97202288710159e-05
3.04938345140075e-05
9.30252074457004e-06
-1.50107209034904e-05
3.71206633553706e-05
7.88586650538723e-05
7.82389647206599e-05
6.3334895793966e-05
3.94850940215123e-05
6.42166484477668e-05
8.82104495506731e-06
9.87923864154451e-05
3.22631788725343e-05
6.42467307239838e-05
4.3332615133846e-05
9.3827435600963e-05
7.61667652320962e-05
4.86797997036347e-05
6.37440133831985e-06
3.73310935226177e-05
9.77044572928433e-05
1.13860070853768e-05
3.91976677506131e-05
6.4397542587579e-05
7.45268057105583e-05
8.48491981634956e-05
6.20080880343839e-05
7.28281945986723e-05
8.68220776600655e-05
5.67875020660013e-05
8.66171659886316e-05
4.96845897687104e-05
5.45289272935175e-05
3.995497209933e-05
5.62696661149124e-05
1.48025681127259e-05
1.71848989070846e-05
3.62296482186541e-05
1.8251406191875e-05
1.70881514562174e-05
4.84418800865049e-05
5.46101060371599e-05
0.000104290849039991
2.07725756270853e-05
7.9292333871737e-05
4.18340228099547e-05
3.03922796096297e-05
2.18734141559558e-05
6.84234553050835e-06
2.89493190712896e-05
7.97433596310212e-05
3.65298251825677e-05
6.36882267265241e-05
5.28406078765839e-05
7.98287011804313e-05
2.4468861690752e-05
0.000108696254234123
3.03164047507915e-05
5.75714194701857e-05
0.000136534999221603
0.000115297357320622
8.90136753408437e-06
0.000104292978207232
0.000100257907620361
5.38693690358422e-05
0.000107504060266372
5.9012512134803e-05
6.45962507153349e-05
5.04500960002759e-05
5.76746346321719e-05
9.77232179670118e-05
9.40066296481629e-05
-2.22042315979771e-06
4.23495740037341e-05
0.000112054157165264
2.99935271934751e-05
6.52937374800922e-05
0.000117977685365652
6.96073009627604e-05
4.02800281767084e-05
-2.32741293063417e-06
8.39112406602702e-05
6.00274365677323e-05
9.72217197832868e-05
6.51227871120823e-05
1.90142742063082e-05
7.26125112777599e-05
3.00040717417011e-05
8.06765436933312e-05
8.03100919587749e-05
9.58407377036694e-05
7.02648623064269e-05
6.8887670095147e-05
4.01355553606551e-05
4.25032152315421e-06
6.74229157077028e-06
8.86269056371143e-05
8.57903755614025e-05
6.15813163961843e-05
8.84447964422255e-05
1.47053106270554e-05
6.35138634407386e-05
9.23062161800326e-05
9.17706834463952e-05
9.75236909282108e-05
9.74607228425104e-05
9.18176913761394e-05
3.21150771858531e-05
0.000109353136617311
6.65550674044373e-05
4.60305390255813e-05
6.75025166387485e-05
3.47064142298262e-05
2.5550857906551e-05
0.000119928244150631
3.78800795161817e-05
9.44917539746951e-05
8.77578741441898e-05
5.59217883342909e-05
8.80315674045247e-05
6.65212474456317e-05
7.55403182790742e-05
8.46758482573085e-05
5.27360261269258e-05
8.07262982283681e-05
4.42984796965278e-05
0.000118557787439187
4.39056401431552e-05
6.51856770775512e-05
3.42204460881884e-05
8.43378023890246e-05
5.89254601977372e-05
6.95125306150046e-05
6.00488781173392e-05
4.0165779225649e-05
4.0296976613279e-05
9.12232432842268e-05
3.18182835387689e-05
6.16547173318325e-05
0.000125500877262479
3.21629542418872e-05
0.000107507182853414
6.37153764135289e-05
2.14112860117444e-05
7.52221999493558e-05
7.16935505566211e-05
4.78278851630257e-05
4.14988021557181e-05
6.77223234403263e-05
7.21924613849042e-05
6.70791245945695e-05
5.66218472426366e-05
0.000106259838909696
6.30986651423118e-05
8.40415336587606e-05
7.45340173531904e-05
0.000111200494336441
6.85287270083397e-05
9.80513194655622e-05
0.000102407282661553
8.90844715429258e-05
7.74921189209729e-05
5.63916462633666e-05
4.80546006734615e-05
4.35349589526587e-05
4.69056994717559e-05
6.10360485428366e-05
8.4781398416098e-05
7.02746001971672e-05
6.21703132212593e-05
6.82440693156224e-05
5.27264851649971e-05
3.60721421224178e-05
8.38872623400091e-05
2.99455105912174e-05
5.77352001804459e-05
6.43441239706334e-06
6.6877598838011e-05
5.93339221552863e-05
7.22943599956326e-05
6.69299806084586e-05
6.43373422045484e-05
2.83027321328407e-05
5.79715692150664e-05
0.0001406852707471
4.78750054401254e-05
9.43753090721595e-05
2.28719877697466e-05
5.24522930983523e-05
8.02240477541393e-05
4.7736161426724e-05
6.07745853761769e-06
8.89943714953104e-05
4.59761002287961e-05
9.74342460383129e-05
1.50205123158724e-05
6.05798917499388e-05
3.44341639056306e-05
6.54249525395217e-05
9.89838662847622e-05
-1.13353936792599e-05
6.1414029853235e-05
8.51104720430079e-05
