# Supplementary material for: Research on computational propagation and identification of mine microseismic signals based on deep learning
Source: PLoS One. 2025 Oct 22;20(10):e0334641. doi: 10.1371/journal.pone.0334641 (PMC12543183; doi:10.1371/journal.pone.0334641)
Supplement: S5 Data — (ZIP) [file pone.0334641.s005.zip › 000100800001351.xlsx_0.txt_24.txt.txt]

6.3943371841353e-05
3.47701628199897e-05
4.47958329975017e-05
5.89709933972388e-05
3.43980866423784e-05
3.19577447487393e-05
3.68942045431829e-05
2.51656922411826e-05
4.64658538620869e-05
4.72666471163413e-05
2.62797262274397e-05
3.83928456893968e-05
4.05911739754473e-05
0.000114825931737648
4.85232257325618e-05
3.13663766351783e-05
2.67198476271347e-05
4.19501886943732e-05
7.1334301087758e-05
0.0001059964221074
3.12618906295572e-05
5.27331850161354e-05
3.08977630698586e-05
6.44407296497961e-05
4.77568324448824e-05
5.25911506340624e-05
3.31977799597515e-05
8.87458530411604e-05
9.75297351565645e-05
9.70293041194497e-05
0.000135970885092971
4.69765833626241e-05
4.60622035127847e-05
5.11464842210062e-05
8.39152846729935e-05
7.33272863204738e-05
7.6085906854812e-05
3.03995579930713e-05
1.65764428497625e-05
-1.13342283890757e-05
0.000100744288776043
6.37348564227179e-05
3.14411123483347e-05
1.68368280205385e-06
5.37034404717521e-05
-3.74165721379286e-05
3.38771723661301e-05
0.000125592803135207
0.000121304722317541
3.5935621452192e-05
6.8690526732855e-06
3.39197873867359e-05
0.000105164461721314
0.000116615210685384
3.05194468809507e-05
5.34842872882354e-05
4.34365990942306e-05
4.39528017390274e-05
7.52003880238931e-05
8.45374090762988e-05
9.93821723796471e-05
1.2730667106748e-06
3.44083947212855e-05
8.20743969223563e-05
5.87875640054864e-05
6.50491901933006e-05
5.56631942634741e-05
9.13252269035258e-05
7.70942458230887e-05
-5.57233247495265e-06
5.27543914098274e-05
0.000113183685880021
0.000143059379375403
5.79814824145171e-05
5.22528594457585e-05
7.58626316650169e-05
8.17862254766215e-05
7.25604992060657e-05
2.67810374180316e-05
2.2370426885084e-05
6.33575197904232e-05
6.88256481292094e-05
6.80062749732111e-05
-1.86226833272338e-05
5.20863012329315e-05
9.54235796200055e-05
3.25022501300047e-05
7.65132474500676e-05
4.24592154342427e-05
8.5940075550551e-06
4.00850719011722e-05
7.29817861501069e-05
5.1118751611341e-05
4.74152286589949e-05
2.1252501637351e-06
6.53583410253052e-05
4.15101914686301e-05
2.16244054006795e-05
0.000104129373933131
4.21821321272288e-05
2.63068714987967e-05
9.87362862605898e-05
0.000134452183756796
5.50748759444206e-05
6.88718777680785e-05
-4.03368045375684e-06
3.96567261307745e-05
8.1431074295829e-05
9.77119939388908e-05
5.49365170453136e-05
7.41166626045962e-05
3.63320410591502e-05
7.75206690110979e-05
8.10292076994061e-05
5.41715257502779e-05
4.14725294290223e-05
4.78948744869161e-05
6.48627748862159e-05
0.000138065244592716
6.57667036464458e-05
0.000111808020581265
3.50831501659536e-05
7.00068985214806e-05
9.66928166992138e-05
8.97997474670691e-05
0.00011599256647966
2.48672391026022e-05
0.000101165103111519
3.79139776959727e-05
3.39163319959329e-05
6.68479285016958e-05
9.2659346720852e-05
0.000101365267540116
7.35438916663738e-05
6.41614305165749e-05
9.99946472527865e-05
4.96595124349952e-05
2.65566570629203e-05
6.94811717346598e-05
4.18239506964064e-05
6.5718387954722e-05
5.92174176055752e-05
4.17006086512482e-05
5.15239216212086e-05
4.27117097347765e-06
6.84669664563878e-05
4.4501794507942e-05
4.63335118197848e-05
5.76251926652333e-05
4.30688826040357e-05
4.18875447931033e-05
2.1856454353812e-06
7.02722947326652e-05
4.03147509401216e-05
7.6524093401969e-05
7.93618087616309e-05
2.50255633630667e-05
7.82536850166944e-05
2.72195953377326e-05
0.000103553570795554
5.38425029633551e-05
7.67694925268099e-05
2.93640211879158e-05
9.51849874500037e-05
0.000124819983662997
1.17439683977388e-05
1.49824000176985e-05
4.85100834861353e-05
3.12089507758806e-05
9.77188556206441e-05
0.000107153898230049
3.11745422231214e-05
2.99424289006667e-05
6.05377191044783e-05
0.000104242131418124
5.54901015225856e-05
6.56753959397632e-05
1.00694912933585e-05
2.66098766692863e-05
3.63330985836382e-05
6.04444595620537e-05
2.3201430202764e-05
4.68924437910392e-05
0.000127491394583419
5.34947143650013e-05
5.22490032909564e-05
5.80099881220277e-05
7.39583190642177e-05
4.78798195073463e-05
-7.83247344487086e-06
1.60367187648023e-05
9.21343087969485e-05
7.09843145267594e-06
4.778905238375e-05
8.62566752333748e-05
6.00929846714563e-05
2.8383491975425e-05
4.07794103718132e-05
1.32039339648034e-05
1.70484245071632e-05
3.90974322393512e-05
6.38876323162606e-06
1.53799943285042e-05
7.11900449910031e-05
3.10307119912892e-05
4.58507513297312e-05
2.63780527891574e-05
-5.55640056095176e-06
9.1649179875987e-06
4.27782742026218e-05
8.778130197421e-05
5.26129607896761e-05
1.11905142074244e-05
6.75111098783247e-05
7.09818302770403e-05
5.77367067841117e-05
4.68783457521211e-05
3.95427773480845e-05
3.55767562465958e-07
3.1319287134589e-05
3.16957593746911e-05
-6.97537444609309e-06
0.000127868123822675
8.06280258395288e-05
7.68291891732957e-05
5.17763710527561e-05
7.5547718934733e-05
8.98414198431475e-05
6.03573461018988e-05
0.000109168917240213
0.000113204783161861
0.000108890780229718
4.05839049337018e-05
7.42460389329316e-05
7.63316855621276e-05
-1.34846702634012e-06
0.000115313430463249
0.000102844174264688
5.01826045577745e-05
9.65964314894596e-05
8.04317532246149e-05
6.68917384870806e-05
2.53466994360114e-05
4.34406602409009e-05
7.26952097654853e-05
8.76714556539196e-05
8.50344470227427e-05
-1.32377377480247e-05
4.02923648027352e-05
6.42245736924363e-05
4.66369950562455e-05
3.63833583244786e-05
3.97345231811413e-05
1.06352605426228e-05
9.81014388722579e-05
-2.48687170957594e-05
5.37105351733734e-05
-1.5581474180698e-06
0.000108181033281021
3.90198180230553e-05
2.14605760664011e-05
5.36818467300658e-05
3.71191685943817e-05
9.79668615142208e-05
5.03711831533902e-05
4.27152478816494e-06
0.000111929808005857
7.24119949393006e-05
3.15492188058235e-05
7.86463315161847e-05
-1.6846228967891e-06
7.25354602816428e-05
7.24385779943992e-05
7.48890684064991e-05
8.54735642336669e-05
8.22943426522141e-05
4.67024861220114e-05
8.14747884643974e-05
6.91570724336923e-05
9.25945012159958e-05
4.13798523029739e-05
8.62449399221268e-05
3.80555026052269e-05
9.72310799569292e-05
0.000103436908338422
2.91275584015685e-05
4.30585470913535e-05
6.76776668317852e-05
7.45864777655929e-05
7.02811349115861e-05
7.76979401116226e-05
4.12890140200538e-05
3.53125560048763e-05
3.16298394757339e-05
2.83620362514248e-05
3.71087695456102e-05
-1.37635752160093e-07
4.23440449291794e-06
4.55127864150975e-05
4.33424470227636e-05
2.73035975236938e-05
1.69248486107347e-05
3.46295260485018e-05
2.13782548130795e-05
5.7137724924103e-05
5.24609830119039e-05
4.90080051780156e-05
3.33809727874109e-05
0.000113812393641095
0.000109791066985209
4.1448646944599e-05
7.09210155857371e-05
5.97310224956612e-05
3.03476537631797e-05
7.28149023783189e-05
8.45322618483639e-05
7.14687080396844e-05
4.71690197488732e-05
4.83148439702078e-05
3.64724482709746e-05
9.5682811183589e-05
-8.82656009156566e-06
9.26323302736538e-05
9.69535382571952e-06
7.04039279544738e-06
2.16520144207667e-05
-5.86333490032865e-06
5.15090181331013e-05
-2.46676519080522e-06
0.000127393117151569
-5.86935890959892e-06
2.6700278346512e-05
6.70666928583586e-05
1.95634971598846e-05
8.85405238863689e-05
4.03539898923619e-05
4.11712766012688e-05
9.65600828540693e-05
4.10815836112931e-05
3.1477915495966e-05
6.58631437659617e-05
6.79657401776689e-05
8.18834702234799e-05
9.51001484671611e-05
6.17438784651138e-05
5.60068884164659e-05
7.08433970746243e-05
7.03865150601848e-05
1.95777117055756e-05
8.50187433601683e-05
5.02014471487659e-05
7.14770989590418e-05
4.70151949100499e-05
4.72027292858587e-05
8.53877956438643e-05
3.95935533400258e-05
1.1706570866088e-05
9.71461144013311e-06
1.85802961410081e-05
4.91333410836721e-05
0.000114411017905448
9.28980650162052e-06
-4.04229879170393e-05
3.97253689111472e-06
8.8326800619543e-05
6.86777636834112e-05
8.29458753918825e-05
5.20767777573368e-05
7.96313684859633e-05
5.13272645321855e-05
8.09854755680779e-05
5.81782409307603e-05
3.8053175771662e-05
3.26869596536979e-05
0.000106770277313797
-2.07304996284622e-06
8.97961004838788e-05
7.19251320979293e-05
5.24259787388317e-06
8.09405490417048e-05
0.000104265003715105
6.14685414160705e-05
9.00906107042051e-05
3.88804106611848e-05
8.34244291579389e-05
2.48185228116967e-05
7.23573330181619e-05
5.36091123555832e-05
4.46458318217106e-05
4.8380550225179e-05
8.85672243255668e-05
3.57102367309935e-05
7.60893166061889e-05
8.33391962772611e-05
8.16077773560876e-05
5.80658074419722e-05
7.17608055863598e-05
1.11704524575508e-05
0.00010971462501697
7.45629419307097e-05
0.000109195531377105
7.5976389790151e-05
1.94032205267334e-05
3.56858232990255e-05
2.26114994836806e-05
0.000104587061297485
7.52628038971273e-05
7.03604272518551e-05
6.82800310224511e-05
6.03068275785535e-05
7.59982391452e-05
5.18509321814462e-05
0.000109084189315164
7.10867789020036e-05
4.470791038851e-05
0.000119417802388832
2.61694186829082e-05
3.35496887603005e-05
6.33667218480878e-05
6.0636153901758e-05
7.71549468617245e-05
0.000102106661472723
9.92542107834555e-05
7.84406953394277e-05
3.0938191505596e-05
6.37088978267517e-05
5.49341411689206e-05
5.21058641449109e-05
4.69637550455001e-05
4.72486769182416e-05
6.06181291927761e-05
4.94826802464877e-05
3.12976310256905e-05
0.000128530434132654
3.81404613197564e-05
1.69825997816683e-05
7.156874144012e-05
9.78402501484073e-05
7.78488887649931e-05
2.41606102966569e-05
1.11475815074776e-05
4.71935625657854e-05
4.65671390068303e-05
4.44122100756267e-05
-1.14990261911344e-05
6.52046522753979e-05
5.80307602831217e-05
0.000116873205898953
-2.43436461652652e-05
8.63486639778661e-05
5.35734421509308e-05
6.40699705393053e-05
1.5254906867789e-05
4.80215981632326e-05
8.3774833574996e-05
2.50500155975278e-05
4.77631742061118e-05
5.58116874967089e-05
5.19754698995453e-05
0.000101109838765224
9.39669263853564e-05
5.81380070598219e-05
4.51394254858734e-05
0.00012393183143061
5.51011051756643e-05
0.000120515948955015
4.42547889565831e-05
7.7621074831939e-05
4.19436219709836e-05
6.54325573901972e-05
2.05675423233087e-05
8.21259770024922e-05
6.60491146199306e-05
6.76204051146153e-05
6.80598131634069e-05
3.31244151440858e-05
0.000113072257736958
8.90683863527643e-05
3.81753242078459e-05
7.21316760956775e-05
2.5106946774793e-05
2.49769943404486e-05
8.39040985839102e-05
6.38196079458281e-05
9.23989963371724e-05
1.99636782021714e-07
7.03856236303954e-05
8.07362099163651e-05
5.78702806626712e-05
0.000101783623264835
3.0585839003006e-05
6.0454983594497e-05
7.16572766390333e-05
5.88209195152247e-05
0.000108356991015937
2.35342630384689e-05
4.89816910737811e-05
8.74143854471026e-05
4.61909420707611e-05
4.30342961969752e-05
2.76599149153842e-05
5.25392091959147e-05
7.70730136408512e-05
1.2825348749247e-05
7.50781556921766e-05
7.8878536331884e-05
6.60974134538843e-05
8.20283184474224e-05
5.15939849598034e-05
5.01921510471412e-05
6.2528319722228e-05
9.25480770129688e-05
1.08815775710712e-05
3.39538160553205e-05
8.70688344967088e-05
7.7760462271171e-05
4.75275995673184e-05
7.1882511150203e-05
7.28563205415404e-05
2.63843015253629e-05
0.000103114196871097
0.000131417534194107
6.26081001828779e-05
3.45074184253012e-05
6.42495620684713e-05
3.37032688926288e-05
3.86773204821791e-05
5.11993287950196e-06
2.89820424186737e-05
4.31301923463886e-05
7.88421877340309e-05
1.06468030508043e-05
3.94578217529282e-05
5.19885705720869e-05
3.35000042881751e-05
1.3904279520999e-06
3.24484807026932e-05
2.25812495731232e-05
4.06356566301712e-05
6.9840611277102e-05
4.71626573825383e-05
-2.39822481346688e-05
3.19829345607699e-05
7.4463405835635e-05
6.44781994312894e-05
4.01223673280206e-05
5.86343319560263e-05
3.5813883769415e-05
9.5190722955664e-05
8.43074601945945e-05
3.59061126176725e-05
5.73299316412041e-05
3.26203077864172e-06
8.76752783649933e-05
4.79313705178311e-05
8.36627548488574e-05
0.000103620206174907
3.72688826766816e-05
9.11885230284446e-05
1.52408808643159e-05
9.3790701433297e-05
5.94662065427299e-05
3.46463732574888e-05
3.5308717200731e-05
4.07991554057664e-05
9.50009912808903e-05
3.17824584356654e-05
2.97533275629943e-05
6.13039798019977e-05
1.37429255683208e-05
8.49498015886257e-05
1.66078850673446e-05
6.22506730726272e-05
3.1049217484317e-05
-3.15947861336116e-05
5.82486773181581e-05
5.54240293345502e-05
2.2567641050428e-07
6.96529176790785e-05
3.5856633859381e-05
7.61179812374616e-05
8.96052390562567e-05
0.000132657386348566
8.5153670372195e-05
0.000115126232746233
5.79670096398462e-05
9.08954632329658e-05
1.2799095946278e-05
5.60027789515792e-05
0.000109239026618663
4.75830695207555e-05
-3.33978481011196e-05
4.4109453890281e-05
0.000109132663684831
-1.21806388620439e-05
-1.99511669118382e-06
6.03829348181369e-05
4.79777354538812e-05
1.27254705781281e-05
7.64195523080847e-05
0.00011923848789889
1.5089219624615e-05
3.2140500461898e-06
3.04516180099201e-05
2.02764320606233e-05
9.60614312405518e-05
7.62911426818594e-05
8.80334403069629e-05
1.05252751901499e-05
4.43223055446309e-05
8.2114753743727e-05
5.51927748315079e-05
7.79397194587551e-05
4.56421577024584e-05
3.02613774335308e-05
9.05504745454512e-05
2.57703700340597e-05
5.63112128673239e-05
6.37632852697841e-05
9.91695137707052e-05
9.45362070139463e-05
9.59229625308852e-05
1.47948327318038e-05
3.67560581628237e-05
4.81474256612521e-05
7.23714236524702e-05
5.21022231582757e-05
6.14251324352377e-05
4.20959332763613e-05
4.90552555202863e-05
1.78199733278262e-05
2.47624058334144e-05
6.09499247018898e-05
0.00011269428047764
4.16443727459246e-05
5.34404118476657e-05
8.75521799598536e-05
8.1399868876633e-05
4.32650964873212e-05
2.46346573390623e-05
5.17518890746092e-05
6.78612578714709e-05
1.83240079574735e-05
7.76034146537234e-05
6.3730759525982e-05
-1.81055993744186e-06
4.49239546505434e-05
7.37279911932377e-05
2.33722106500003e-05
5.46530550861238e-05
5.64349099559898e-05
8.55220003560442e-05
0.000102391754894542
5.24839551666744e-05
7.31265846576981e-05
7.3813440639022e-05
2.74103949123676e-05
5.13331109467093e-05
2.2804537114091e-05
7.27838109759039e-06
7.85594912156131e-05
4.60261379053224e-05
9.27640305710271e-05
4.2872772381917e-05
8.63630749715077e-05
3.65396234659059e-05
5.78099726689927e-05
9.41115402873673e-05
5.97759722153648e-05
6.49682711096374e-05
7.43477472592544e-05
9.73469342502366e-05
8.59804923619483e-06
6.7290630056657e-05
8.46827745115102e-05
6.70237419092635e-05
9.69285703678611e-05
7.75602054779132e-05
5.98073061398988e-05
6.14628288475929e-05
6.32601875265586e-05
-7.26896858439413e-06
4.70907816605235e-05
1.23067106139531e-05
-2.73160987175317e-06
8.12118215833115e-05
-2.59458600575403e-05
5.65371821222302e-05
1.38899022971089e-05
7.32814383813634e-05
8.1011040857442e-05
3.22996511882475e-05
2.14363653199893e-05
7.52157220676226e-05
7.89208935964684e-05
5.3884410475375e-05
2.72976731944925e-05
0.000119710434907673
1.33254218892364e-05
1.7226856178039e-05
-7.27054912841834e-06
4.99654322232063e-05
0.000100744488083012
5.62308196072578e-05
7.49130139631234e-05
6.28192064417232e-05
6.71308829597993e-05
6.32423551753973e-05
6.48446197397146e-05
3.82981693977408e-05
6.53977116416072e-05
4.3126206673589e-05
7.07785568615648e-06
7.15689119658863e-05
4.51417846528453e-05
2.19214022931963e-05
0.000104542302957876
9.42343990852328e-05
0.000121287444852726
6.35805989228756e-05
5.50989262772124e-05
8.28865237225018e-05
4.92699775988591e-05
7.47781193729397e-05
3.69312308200157e-05
9.05558037533112e-05
-3.51589188988434e-06
7.58197615563147e-06
0.000126922619904697
8.71395640817062e-05
4.21741945564535e-05
7.84056436716473e-05
2.15424293572057e-06
7.39482724699487e-05
4.82110244355402e-05
6.37014378069026e-06
9.75478543431057e-05
5.40364722254635e-05
4.86837457657895e-05
8.40291583233417e-05
9.59576473844022e-05
3.93030012811412e-05
2.54999964296679e-05
5.15830870433042e-05
3.36416453707556e-05
9.45456869099365e-05
2.83668696127009e-05
0.000152449254140402
3.19032768305176e-05
4.12165016056324e-05
8.4269131523174e-05
6.40230169884134e-05
0.000114932643993891
7.71085344761393e-05
5.18101100406801e-05
4.88691211275488e-05
0.000116282265985308
3.87772044507639e-05
6.0296304971936e-05
1.06278984390631e-05
6.01037111640482e-05
6.17234079773019e-05
3.2695911719987e-05
5.5377121274483e-05
5.35405600662311e-05
8.57138817118557e-06
0.000126008153744574
3.3114674221565e-05
7.43549108682175e-05
-8.61453207869241e-08
2.90440349279472e-06
1.90414023482948e-05
-4.02521682139192e-05
4.32991559977623e-05
3.28002653157099e-05
7.7129558534173e-05
0.000114684355858742
9.96009737165016e-05
0.000100646656565264
8.35112145652007e-05
3.37247051996556e-05
0.000115622329361172
6.83475658002083e-05
2.76392296735083e-05
2.63428406654779e-05
5.04636053642395e-05
6.65396958103752e-05
4.6896751242102e-05
5.14337096396637e-05
0.000108527806646322
1.36601638577986e-05
7.64851952871588e-05
6.94972459157488e-05
8.7531337039967e-05
3.44601286759214e-05
-1.30950237153755e-06
6.0258943054796e-05
3.86158320855417e-05
6.81531439373573e-05
6.41844198757045e-05
3.51345134248577e-05
0.000123281333754238
6.86396296285667e-05
6.34831897646723e-05
4.19973685560856e-05
3.0037484983469e-05
6.07405668998246e-05
7.6045575151324e-05
4.6140873892783e-05
4.45472655028241e-05
4.102564787597e-05
6.34676420310605e-05
2.92221245792165e-05
5.22975368661727e-05
6.03420044181792e-05
-1.40050506045596e-05
7.84245152305352e-05
5.47231488332184e-05
0.00012045440400356
6.09040629863577e-05
5.1905310912223e-05
-4.59131981797615e-05
7.36147907341456e-05
3.89980006429258e-05
0.000118945417502323
5.89094140754782e-05
-1.91141665383002e-05
6.51918325566689e-05
7.60931199346129e-05
6.25565356241585e-05
7.05476745326228e-05
6.42984644724962e-05
0.000117312040110208
5.3758211341926e-05
4.81945867364987e-05
2.88276078843721e-05
5.56630877504087e-05
1.21590554522685e-05
0.000123916817377419
0.000101964163554492
0.000107460056915287
8.63113836707882e-05
0.000143840032844669
8.13840637070201e-05
3.89281133374471e-05
8.62543771919067e-05
6.14382260849882e-05
-5.27987617965796e-05
8.07232862289079e-05
9.72248013791894e-05
5.44401319019775e-05
6.40801049980332e-05
6.62627117126226e-05
8.69407978150602e-05
-2.52756135463169e-05
0.000116514019957673
2.69557138767472e-05
2.67144074025833e-05
1.24049888348257e-05
6.51213530175418e-05
7.0161605541293e-05
3.59784162354891e-06
7.14009260441711e-05
-7.63991629610611e-07
-1.36122980360943e-06
4.20732382869685e-05
-2.12327065367788e-07
2.5693105050255e-05
0.000130219517394588
0.000103453654112486
0.000113515991623704
6.83316577609803e-06
-2.3840233107163e-06
8.85527316959122e-05
2.75684346796052e-05
5.33720124259927e-05
0.000164523306856159
9.30602778616374e-05
0.000119467520314639
8.24466085783934e-05
6.66907585389299e-05
3.69356327825735e-05
0.000103802888288034
6.55469358740606e-05
4.12135981505097e-06
2.1620945127133e-05
3.07447067045081e-05
9.29933252487297e-05
2.06140057649049e-05
6.66224749369087e-05
9.40567110734848e-05
7.62518663054988e-05
0.000100215259168389
6.51215402949866e-05
0.000117996906821484
7.86283845085432e-05
6.82439406928181e-05
7.28464154807326e-05
2.16818991730303e-05
9.80685412184329e-05
9.58639695226229e-05
2.47026678635692e-05
7.04807421527364e-05
8.71834295152194e-05
4.9541085507911e-05
5.38320259534548e-05
3.63744283572254e-05
5.49178079037019e-05
8.1634402337112e-06
9.77389318514319e-05
2.01435364878325e-05
8.76874302442277e-06
7.21324152892202e-05
9.12015945058039e-05
4.72819739486066e-05
6.28595541692876e-06
7.88280305284877e-05
-2.25510005870362e-05
8.65448942653325e-05
5.81118807871459e-05
-1.39865843937203e-05
3.16252569384167e-05
-8.47094332803119e-07
4.43048516289669e-05
9.86922527535141e-05
3.79395532498447e-05
4.92906557455948e-05
6.86543605623371e-05
9.41536927102848e-05
7.84917405230077e-05
7.30991199877036e-05
0.000101201546870005
0.000126334302514716
0.000157496720998596
3.87657338695652e-05
8.12191066952732e-05
0.000171771534260422
3.00166169587933e-05
6.48617020096373e-05
7.3227721154195e-05
6.11344412566966e-05
3.64204325055171e-05
2.679459139996e-05
8.68988150050987e-05
6.10058948849405e-05
1.50915396639523e-05
3.39844158045005e-05
9.27672085608687e-05
9.61300494313081e-05
7.77284113844159e-05
4.1693999693476e-05
-4.35243512553872e-06
8.72610395942323e-05
4.84560494320874e-05
3.84113457223761e-05
6.44076482258944e-05
9.33852184531938e-05
6.36136084661126e-05
4.29405846378168e-05
-2.24820264238902e-05
7.30002107850607e-05
2.09589280552447e-05
7.63292539522175e-05
3.62724758707742e-05
3.83059922725086e-06
1.95054518428447e-06
1.60998305349224e-05
4.44647259672459e-05
5.78590132278162e-05
0.00010856639245509
0.00011139199939547
8.84962018327467e-05
0.000137547433779221
6.10561896292725e-05
4.43883054047518e-05
9.18100512965445e-05
4.09336686622717e-06
0.000141971386996108
8.07405683927408e-05
6.78293826455678e-05
8.46581178365291e-05
7.25091275063008e-05
7.26054910602912e-05
8.7686266819848e-05
5.03740406280692e-05
2.71753523572643e-05
8.17514832487902e-05
0.000112647753736937
9.62587585114174e-05
-4.91329061607955e-06
0.000104417981775954
9.39215469783796e-05
7.77942276016349e-05
6.81657693219842e-05
-6.11135493801538e-06
8.11242292909592e-05
1.49379057954068e-05
6.06585773760972e-05
7.15695289904523e-05
0.000115761176834233
0.00011946152720589
5.01960388716302e-05
7.12786455508502e-05
3.04178311618558e-05
2.70490451117396e-05
8.51441150381533e-05
-1.88366222738078e-05
4.47498120289865e-05
4.20566476354891e-05
1.33518450091557e-05
8.34618966058601e-05
3.65275906281807e-05
7.6409169788987e-05
0.000106304363608831
9.82165726552057e-05
2.85698845955806e-05
8.73275865263759e-05
9.75715592783675e-05
4.63842415818081e-05
3.45244981951438e-05
9.48553402786404e-05
7.03893568336511e-05
5.89978340039582e-05
5.16262299351083e-05
4.48845888857667e-05
0.000123600955638561
9.13440889504935e-05
6.46320939925436e-05
2.7745561585921e-06
0.000111729443069353
7.56356036571968e-05
6.06189754303517e-05
1.11621216923606e-05
7.65185336711971e-05
2.12284766973134e-05
6.12879991809439e-05
5.85977725888657e-05
7.99617506874934e-05
-3.10190293174257e-05
6.2560251089498e-05
6.6229277581368e-05
4.97446943169771e-05
3.44784055969165e-05
2.83729036522649e-05
5.22422383399846e-05
3.78962663886739e-05
4.34080893743201e-05
2.2905428816497e-05
8.46387724229207e-05
7.2821965370202e-05
6.40401079861759e-05
-6.43317506481392e-06
-5.71945234942223e-07
6.7493805546979e-05
2.72634106212655e-05
4.63785570848193e-05
9.60187946951852e-05
2.39004283062861e-05
2.60681892332481e-05
2.04479992089139e-05
5.91179614793475e-06
7.7620761038274e-05
6.37262302701924e-05
3.9332806458061e-05
9.67929699795844e-05
6.3006188389652e-05
5.9327826074665e-05
3.72605266166202e-05
4.67308364808069e-05
6.92926561722709e-05
4.75254506438639e-05
8.44722974257434e-05
9.64252730886143e-05
-6.39214459698632e-06
3.46499740305439e-05
3.68401909861682e-05
1.00245791972914e-05
0.000121732379173827
0.000130420728035427
8.64638138779295e-05
0.000122425726468607
7.26135101610502e-05
7.31102013320924e-05
9.09573312806625e-05
5.83074696098018e-05
0.000147346738186752
6.0983744385786e-05
1.42017870911699e-05
7.77145641089093e-05
1.35747001918949e-05
4.19573279100107e-05
1.82720989482083e-05
2.43492691821621e-05
2.50808503481203e-05
2.18096390566076e-06
3.95347043556018e-05
4.0162225637108e-05
6.42415569498246e-05
1.25356009969867e-05
-3.97182934382405e-05
5.61148811459158e-05
8.90160112680675e-05
5.76354271614713e-05
3.83716273360804e-05
7.5622164428316e-05
6.84555013023808e-05
8.43809099264151e-05
6.1060646474928e-05
5.22034241263972e-05
3.98099844899876e-05
5.25785655247271e-05
3.7642625262061e-05
7.55911071270525e-05
5.13499340655863e-05
-1.81921673168855e-05
4.41910124545452e-05
8.30539270452521e-05
3.23110864438408e-05
3.96741209463308e-05
2.37007417649201e-05
4.16937140512019e-05
0.000112725182593023
4.43785597331518e-05
7.95607364993636e-05
6.65558894606007e-05
0.000106567780925098
7.45983546080669e-05
9.60045141116777e-05
6.73623585221078e-05
2.73567480548477e-05
3.51004453952715e-05
6.62900104999199e-05
5.72675614646871e-05
8.6806468325463e-05
0.000140369413968542
4.22560283384853e-05
7.90475354314877e-05
0.000153555941223468
8.00329078197564e-05
8.78225237805749e-05
4.6344139874895e-05
1.04808366363309e-05
7.61240335793205e-05
4.43585594106247e-05
-3.7744010634842e-06
5.21243080119046e-05
-2.21155237614796e-05
2.75381986807338e-05
-2.7578602648847e-05
1.36263742525384e-05
4.17897681527775e-07
3.89371460017341e-05
2.09642094427127e-05
8.03312467132601e-05
1.02957148092088e-05
9.39165521562364e-05
2.75993586497269e-05
5.06264164217003e-05
2.11337837811011e-05
3.07229207036203e-05
6.52300994993218e-05
4.48199110858657e-05
6.96254102593969e-05
7.149484257064e-05
6.23738582412925e-05
5.02911993144182e-05
7.77166303407874e-05
7.71502522325149e-05
0.000122225595795002
-6.54700398052507e-06
8.11678118347923e-05
0.000104756682915107
6.8972458505986e-05
0.000130270415560278
6.63123581483091e-05
4.57960043771992e-05
3.09653731397851e-05
6.55986523398831e-05
7.14009779334102e-05
8.85188516199506e-05
5.43596686263457e-05
0.0001044451912512
7.83337759998778e-05
4.90164027883505e-06
4.0797827594406e-05
7.15883042967807e-05
7.84943767529018e-05
1.70622626362672e-07
6.86126938710596e-05
2.84130942740836e-05
7.94632142743042e-05
5.96099996777004e-05
8.62140760507655e-05
0.000127690952790672
5.36151353294633e-05
6.73883999879187e-05
-1.85460841889327e-05
6.31837268822646e-05
5.84650874835818e-05
8.37016237733021e-05
2.1187463795834e-05
3.00376879128573e-05
4.21474221244728e-05
4.07194309531244e-05
4.55560015375032e-05
4.87789617442662e-05
6.74977805398165e-05
5.73903366798241e-05
3.26155013056006e-05
7.18281284021948e-05
0.000102555657232264
9.58850463926074e-05
-5.22268631298421e-06
9.98413491127153e-05
0.000109275074450897
9.58735441465964e-05
8.31040734182881e-05
3.92431876034545e-05
0.000104093716222035
5.45442779451198e-05
9.20988895998141e-05
7.01402236269765e-05
8.06417168739746e-05
4.99577886320689e-05
9.30574066894587e-05
6.3830537471526e-05
6.58861375646756e-05
8.3073526761707e-05
3.1049846766386e-05
4.34936260017848e-05
0.000127095700123776
0.000100062400469428
8.85605321227625e-05
4.24341457507373e-05
3.73571440849612e-05
9.85944509364803e-05
3.61712908134249e-05
1.05222508734094e-05
2.77019673269181e-05
6.99842836089202e-05
7.76068613368324e-05
5.53782686221559e-05
3.15008640216937e-05
8.76621168681781e-05
7.953134989879e-05
2.87219747954161e-05
-3.60257429588256e-06
5.61329954104128e-05
3.69892337776538e-05
4.95156258038127e-05
5.85019368982472e-05
2.33861075376918e-05
4.54208799896859e-05
0.000100864938228976
7.09808306068543e-05
4.648698189859e-05
6.51274695173046e-05
4.76707034213713e-05
8.39091682637461e-05
0.000108034839542137
3.2525456354719e-05
2.79886796832763e-06
8.73648100571123e-05
0.000132640480478501
6.70116005254315e-05
4.36687041349232e-05
9.48018270241042e-05
0.000123168099277277
4.13974015911064e-05
1.8499524427203e-05
0.000125700967426081
5.87689230993961e-05
5.02819471755962e-05
4.84121548434611e-07
6.77259569122084e-05
9.06720120614876e-05
0.000109873946469806
8.46388441851631e-05
4.237172280141e-05
3.95125881538328e-05
3.49858408397166e-05
4.79288469916838e-05
8.76409431950197e-05
5.60752585883203e-05
2.45662635925587e-05
7.6309086472524e-05
2.60790310213396e-05
5.64219001750465e-05
7.61943641715438e-05
5.41098722719132e-05
3.21456940578926e-05
7.09610177762999e-05
0.000118785284026499
2.32069532742321e-05
2.68625823037437e-05
6.40572392175433e-05
4.59513813608005e-05
-3.73165699673082e-05
0.000102055730589666
4.64960284264979e-05
2.88486105748523e-05
1.00195193776002e-05
-2.62015196666301e-06
9.47124102415276e-05
2.52638375756881e-05
9.36482314469899e-05
0.000104240156855225
3.63420918946621e-05
2.46086688368697e-05
9.0205030695021e-05
5.70951958164348e-05
9.50996007697422e-05
9.24687144083725e-05
2.76066054595745e-05
9.54404511315107e-05
0.000110593499002188
8.97216227618878e-05
5.42403930392217e-05
8.44229371308687e-05
7.71459626551411e-05
9.16410858029907e-05
9.05052482929734e-05
3.58983637060401e-05
4.51586221080859e-05
7.88569198222964e-05
8.72987907544773e-05
1.84179713102342e-05
5.6915103220721e-05
8.5628118391493e-05
8.07917726303022e-06
5.43617453293489e-05
6.37848876671157e-05
3.93114446996349e-05
1.39987318477102e-05
6.1021383005645e-05
1.40213370620208e-05
4.60064083252451e-05
5.34622493908675e-05
2.61705578757121e-05
3.34472421034026e-05
4.11515654007064e-05
7.30763915852762e-05
1.82986199665932e-05
4.14553522975753e-05
1.34531783686618e-05
7.08848738390395e-05
9.88679815983692e-06
1.40047165657922e-05
3.80091235740201e-05
9.90799656900647e-05
7.45207779650469e-05
4.19675329734931e-05
7.59577932783318e-05
-1.1224492893817e-05
1.58061021423357e-05
4.93936648477188e-05
4.05569598830123e-05
4.00388690149547e-05
9.01820009568688e-05
3.63332716998171e-05
9.49468427952989e-05
5.9901215875375e-05
5.21654759100604e-05
2.87996660722092e-05
4.5761077285794e-05
2.72332071345849e-05
2.40519590961022e-05
4.61990677463713e-05
6.28931202876784e-05
0.000112110525190209
4.74292144708747e-05
3.26862617340351e-05
0.000112525185705599
6.68950109663977e-05
8.85930106146671e-05
5.47412086551191e-05
-2.31017814582034e-06
5.90953397825886e-05
1.81490112755821e-05
4.96544146973931e-05
3.76715560577102e-05
1.28458708003163e-05
8.61718293513955e-05
8.28968537022466e-05
-3.79969679130582e-06
7.68872383952794e-05
-2.84831027026748e-05
-1.48923555453285e-05
4.251184855751e-05
1.97378392029626e-05
9.60686321408501e-05
0.000116700463275969
7.69330034063355e-05
3.04285291045119e-05
5.84049823714385e-05
3.51518990616847e-05
7.27164651566001e-05
5.34751982860657e-05
6.4628773744578e-05
2.3639669811519e-05
5.78889469973779e-05
4.09841383457129e-06
7.39407294905691e-05
6.22732804966628e-06
2.8051686475479e-05
3.58910359781429e-05
3.85162685999541e-05
9.89868605744843e-06
6.60492577979574e-05
8.3327843443692e-05
3.17186882598501e-05
4.42858535748139e-05
4.68762513692667e-05
0.000100404356580413
9.64731266907311e-05
0.000113684372477381
8.45339477753954e-05
5.10600879922443e-05
0.000109996189813305
8.18178391046168e-05
6.19187331367796e-05
7.61233091005166e-05
2.53397817963116e-05
7.35036834764525e-05
2.95617131223069e-05
3.42853110662034e-05
-2.65239051437484e-07
8.87614354362684e-05
5.51490832853886e-05
3.41025652632034e-05
6.32550221557714e-05
2.22542965643206e-05
3.09288474172336e-05
7.80548989330978e-05
5.8037840301528e-05
6.89218769706313e-05
4.26786955583426e-05
1.12152651830377e-05
2.38475329068113e-05
2.28406089073429e-05
5.67662503044389e-05
2.81765244539958e-05
8.9989339883026e-05
5.22233419224346e-05
-2.56481430629221e-06
8.52433024650758e-05
3.45882806869613e-05
6.78194652836708e-05
5.826587870155e-05
9.32369418450234e-06
9.95486698184297e-05
9.97275207528507e-05
3.31202917435646e-05
2.48469757552008e-05
9.59486232619338e-05
7.00760521971554e-05
7.77634035169302e-05
5.482565187876e-05
7.99917730731024e-05
0.000136778784084106
4.81304841049217e-05
8.31315334643586e-05
7.88722652525096e-05
4.35052161979238e-05
6.74445004932716e-05
2.57334421496052e-05
7.01675567211921e-05
5.54558026048585e-05
3.01782966121903e-05
0.000111342690387621
3.27006899681667e-05
9.53034192920534e-05
2.16546706411951e-05
6.76009269024636e-05
3.42233794665083e-05
0.000101113730423643
8.56299399655229e-05
4.86115907661436e-05
1.22713407049693e-05
2.36014892783031e-05
4.77077676611272e-05
5.7952477107687e-05
7.01241319426626e-05
6.04825784417709e-05
-4.89379296292017e-05
6.85097084662238e-05
7.60229362204873e-05
0.00011058805322721
1.54345079878672e-05
5.55393772940854e-05
3.99289253058465e-05
0.000133932238117608
7.7870667200671e-05
-9.07436705748939e-07
1.57901058289748e-05
9.0837467569067e-05
4.34025985154629e-05
5.27658393177736e-05
8.93794006877854e-05
8.87913527644277e-05
7.23654925697048e-05
7.38844497480876e-05
5.23469892613675e-05
9.52448988098127e-05
3.30838984376421e-05
9.79411872191501e-06
-1.58061899334161e-05
5.58414908440674e-05
6.77617239797755e-05
5.21037078438387e-07
2.65525086058237e-05
6.76819213599338e-05
5.01611483067682e-05
4.01240983638852e-05
3.20992194961426e-05
7.93367392420342e-05
-1.26307575131847e-05
3.13352522011369e-05
0.000105718500806833
0.00011368445758863
6.77240152186175e-05
6.42956933891416e-05
4.42582292719429e-05
9.16454895227532e-05
5.6012551734115e-05
6.06239779638784e-05
7.19861793146365e-05
0.000125199960481127
4.84201560178447e-05
1.3580419570831e-05
3.30191577551331e-05
2.45975253865918e-05
6.89630082598737e-05
5.47001649223707e-05
2.15581119365357e-05
1.77234481085282e-05
4.49437858220334e-05
7.75862348290274e-05
6.31339327598559e-05
4.71456355036393e-05
4.48595799934973e-05
6.81394832664595e-05
4.21140440949305e-05
3.77011467923301e-05
8.04278430494555e-05
8.69556390871631e-05
7.65541310505121e-05
4.80278023085969e-05
6.90378670611762e-05
2.45191843106851e-05
8.94612341700438e-05
6.54153178686915e-05
6.87791752787793e-05
2.60941835701511e-05
6.7790627275055e-05
3.50954499232896e-05
6.75182672961638e-05
1.83358054483771e-06
4.31908364841933e-05
6.63620576091126e-05
3.95658096847574e-05
0.000117653463444281
4.21043808907613e-05
2.97627359183214e-05
7.99976253987188e-05
0.000129809842756252
0.00012338828873524
6.24811117702386e-05
4.70661188701852e-05
3.55773754297928e-05
9.37082942486496e-05
7.40731672630173e-05
4.86667020546318e-05
3.62567420201844e-05
4.51174796422483e-05
2.15529481310459e-05
8.44109746412264e-05
3.77955381770127e-05
7.48043084383314e-05
2.94839078666389e-05
1.38275168256951e-05
2.44296123730078e-05
8.4213448481163e-05
3.55834107917422e-05
4.52472869755272e-05
5.79034004841135e-05
8.79011770080073e-05
8.18301776162118e-05
8.09145952913053e-05
8.23473453381492e-05
4.41128670934168e-05
5.558491021121e-05
6.00121703838924e-05
3.09828369174953e-05
3.99955877505556e-05
6.24014933631394e-05
5.75812443369474e-05
5.97716702299487e-05
7.82871118773822e-05
8.18189676465945e-05
6.91777458319158e-05
5.08953492683875e-05
8.0171328682494e-05
0.000127170735528713
9.95728624384414e-05
2.49292788520404e-05
6.16276672192975e-05
6.45365108241788e-05
4.30219312495229e-05
4.01499743413966e-05
6.93987526679726e-05
6.86201374083174e-05
5.13579577365529e-05
6.20820585899299e-05
0.000107627471143375
7.21978783762387e-05
7.8009665757486e-05
8.37665564915106e-05
8.20730144410243e-05
3.41008228588639e-05
5.68041996033523e-05
1.36150553051413e-05
4.16799640895977e-05
8.4652343295453e-05
4.79402775644185e-05
7.78016353939935e-05
4.16204692632277e-05
3.65181067513068e-05
5.12188206576585e-05
7.27657059854541e-05
6.18894471119459e-05
2.30811491637547e-05
8.97173739640019e-05
2.03423634999597e-05
-4.59487561075229e-06
-4.06109398566742e-05
1.44640755395085e-05
3.24334934259842e-05
4.08615076937849e-05
5.59194680641058e-05
7.77602250967622e-05
7.55997050597601e-05
6.41720494099938e-06
9.91061045513159e-07
6.42091405825668e-05
6.68283049933228e-05
5.27192128005525e-05
9.71716182159309e-05
7.87075556064516e-05
8.95647249694927e-05
9.31458290376074e-05
0.00013089902553843
8.72594568025918e-05
8.25161540733862e-05
3.35667579500135e-05
0.000100411930868703
9.05900377913622e-05
5.99203747257931e-05
0.000134156853725891
5.63032530114698e-05
7.36693613711937e-05
4.23805238662223e-05
7.43017677819594e-05
4.21837663755292e-05
8.29569803629047e-05
3.76145458088741e-05
9.80816870575198e-05
2.98767153790149e-05
9.59288736570795e-05
6.09669871646497e-05
5.96822535958878e-05
3.90372217721486e-05
8.30249613679067e-05
3.85027133459911e-05
6.34724714977758e-05
4.98581095682387e-05
9.37692037938899e-05
0.000108081326469198
-9.69559809975431e-08
4.02188142334004e-05
4.85776489388661e-05
7.06190105945412e-05
3.74789785547923e-05
4.88657234352319e-05
7.92706097972376e-05
4.41229058910193e-06
7.5654157960038e-05
5.35391483817312e-05
0.000100398850887937
-2.52489784224796e-06
7.64312519737801e-05
3.25836248151218e-05
2.9932544215045e-05
3.37269209874685e-05
9.70050696280571e-05
9.29169355856525e-05
2.9380623904189e-05
0.000143393666596616
8.85568747728797e-05
7.42661057231146e-05
2.18822417248911e-05
4.52607405954596e-05
0.000124259937630987
2.46213130436717e-05
6.79255727928409e-05
3.01510571492529e-05
0.000106562855044459
9.62292217154025e-05
9.11162488957897e-05
7.82265512770011e-05
8.52171177420047e-05
5.26306473153711e-05
4.72614681638937e-05
-2.0096356734804e-05
8.10966320117938e-06
-3.53628906196991e-05
8.24172670401751e-05
5.98795299720456e-05
4.33363716762102e-05
4.206102828277e-05
0.000118531517499676
7.83331055040834e-05
2.85147629502129e-05
3.71588177623374e-05
-2.22172622529158e-07
2.59131769847925e-05
1.49996397622138e-05
-9.17383023578279e-07
3.42156215913758e-05
3.65638570357068e-05
5.54835149168488e-05
3.20821772524142e-05
8.59733363524286e-05
7.33735013400936e-05
3.74963844276929e-05
8.06259857899662e-05
6.82157275783523e-05
2.12160564095739e-05
6.58257203976055e-05
3.70269803104129e-05
6.92768542178112e-05
8.78810108964448e-05
3.84486493104324e-05
0.000100725349517711
8.4648452669977e-05
9.57172900764214e-05
7.59143862065982e-05
8.65596886584525e-05
3.72820005601156e-05
3.00313035891397e-05
0.000137235317180072
7.67416578163586e-05
6.5557889135954e-05
4.41999741541584e-05
8.94525991633211e-05
6.41591508944333e-05
1.58146141186559e-05
-4.70917046812388e-05
-1.01826635449255e-05
4.00738787933994e-05
7.28422123389489e-05
7.08266872821635e-05
3.39649921428883e-05
5.5420121411518e-05
6.37521303817483e-05
8.9981656242966e-05
4.01656747617547e-05
0.000105397525327567
2.27049854231464e-05
8.1119333215265e-05
1.71612480405294e-05
2.68615948368411e-05
5.65555057329878e-05
8.86852074022907e-05
0.000135046894986975
0.000116686646970877
9.73307679522661e-05
2.68422893015953e-05
1.33226677023524e-06
6.65091028465564e-05
0.000112100670772458
0.000105676740713811
3.03351010123218e-05
9.88819024236005e-05
1.42624144482997e-05
-2.15805739742747e-05
-2.73147082270382e-05
1.21382545452093e-05
7.00948512042604e-05
5.68390707839155e-05
0.000104306233344326
4.20447422780277e-05
4.71385306710634e-05
-8.88800901141302e-06
3.32510272668741e-05
4.58534040085967e-05
5.91478391557533e-05
0.00012187349638719
4.65138041781088e-05
0.000124813615691177
2.86909418422464e-05
4.68462143325122e-05
8.76017615118278e-05
7.32590728620102e-05
0.000101134001476022
4.32865258100491e-05
7.57454127193207e-05
3.51257885569733e-05
0.000131066611664348
7.96629138959306e-05
7.31872371542436e-05
8.46193619353056e-05
4.47892715318194e-05
6.58877209602081e-05
7.24389642108025e-05
4.4002809523327e-05
0.000151258595562127
3.51852148991493e-05
0.000108042378741965
7.32860819968608e-05
1.1920767050405e-05
2.89557979247668e-05
6.41669276268816e-05
8.76493157926018e-05
6.34234915216723e-05
9.48872660176742e-06
6.90584603662117e-05
8.19244340956625e-05
8.85834003680389e-05
9.34623758445675e-05
7.75549949821567e-05
8.34103936048182e-05
3.66736789603912e-05
8.72394614809192e-05
9.2922824553224e-05
8.02975287242792e-05
1.32473989469506e-05
9.16491712821162e-05
1.50742433635027e-05
1.73878869921974e-05
4.10384838689631e-05
6.7384858490247e-05
8.58327821521253e-05
6.76484779977575e-05
5.47306520616222e-05
3.5417532244745e-05
9.19628255776447e-05
0.000105998086329313
4.77008063880792e-05
7.51744800639597e-05
1.80192708801069e-05
4.36505604222064e-05
2.2508518663577e-05
2.3320225256936e-05
8.8176848823287e-05
5.26276690549478e-05
6.9953228151901e-05
1.74907826970941e-05
3.69045763525668e-05
1.68236891157295e-05
9.21840237966726e-06
6.7483336711779e-05
1.84375447373689e-05
4.95953127551953e-05
5.03452393195982e-05
2.12491013216911e-05
7.07577813350206e-05
2.48650316178032e-05
6.91194162616395e-05
6.62326488150738e-05
6.2186677069526e-05
9.91369857055654e-05
0.000108703766512632
4.80648336413606e-05
6.909605882061e-05
1.31922127361137e-05
1.62034400057806e-05
7.6416366690789e-05
3.02328726869052e-05
8.450290398293e-05
0.000145752526833953
8.43679402149463e-05
3.94768308372029e-05
2.70431392343628e-05
8.71742759039593e-05
5.20681086861707e-05
0.000108603060287001
0.000127940887410937
8.18823942588281e-05
8.47595690975419e-06
6.04818712870323e-05
8.97094065465972e-05
7.04959466406484e-05
-3.51378100591216e-06
4.78674307555573e-05
1.4395876479904e-05
2.82378765490209e-05
1.24645309721649e-05
7.01160999844166e-06
8.84722822755456e-05
9.12970654574885e-05
1.50713024375593e-05
5.75964071512448e-05
9.78668933855557e-05
6.04711916642723e-06
2.94624324541414e-05
0.000100214810372311
6.93781825682336e-05
8.57240280213604e-06
5.8583942624172e-05
8.0319975322577e-05
4.70627398909408e-05
5.56509169383164e-05
5.97342285005916e-05
0.000106571113061726
2.31475521768152e-05
4.33915602429445e-05
3.89958068797411e-05
1.67257599551117e-05
8.46119010663835e-05
3.39025583014031e-05
5.50898786624108e-05
3.54814895264831e-05
0.00011239875901535
9.51891088844492e-05
0.000140672052368333
-7.47517925167316e-06
7.43041140436181e-05
2.3041377090971e-05
-4.23498359371582e-06
4.47590862942026e-05
3.2712899705451e-05
3.96653138893375e-05
6.837923736522e-05
5.15406758738501e-05
2.65150420771128e-05
7.30045962874235e-05
0.000119901656411238
1.20284903290194e-05
4.57836110540115e-05
5.11965923158946e-05
6.47335184128876e-05
5.99537493903578e-05
5.82655812154163e-05
-1.16659212042668e-05
2.84435611716481e-05
3.85541262247637e-05
4.44792470775667e-05
6.20904669626142e-05
4.97240483252583e-05
2.07308846667106e-06
2.56803843290788e-05
6.24900000369821e-05
5.04183351280006e-05
6.33125133491164e-05
2.41576373157139e-05
0.000102569978408478
8.93538567009561e-05
7.088728650128e-05
7.27339126618259e-05
8.40063738931007e-05
9.84087327791503e-05
6.68582257767276e-05
2.53087772517803e-05
2.19596965634816e-05
6.53546782858474e-05
5.25145971833371e-05
8.54086858394661e-05
7.89330936811922e-05
8.02900992791911e-05
6.7536948299692e-05
0.000116541141908399
8.6210452847574e-05
8.24119287982591e-05
5.23378719980504e-05
0.000105351368550664
0.000109877228197175
0.000100926248789626
1.17753691684593e-05
7.03570572779787e-05
5.57325450571566e-05
5.96167077024894e-05
4.55415105695213e-05
7.40399853939417e-05
5.29699557777308e-05
3.05273750263431e-05
8.85562239548376e-05
5.3060366516087e-05
5.54608769224449e-05
5.17827359945045e-05
9.03089548182443e-05
6.67591021889441e-05
4.03871298674907e-05
5.14585053558257e-05
-3.65731241181881e-06
7.52236135298302e-05
6.37480996691305e-05
4.53393138045737e-05
3.78769505445585e-07
7.08992305704033e-05
5.6602293704107e-05
5.43175792213179e-05
8.29772046779532e-05
2.47360662218233e-05
0.000120358072751757
8.69288319001854e-05
3.32844998490878e-05
-3.77497264986369e-07
9.47386493548889e-05
0.000118866811936652
3.61616228246335e-05
3.42404867566481e-05
5.50798282597052e-05
4.24186107466719e-05
4.1521061632413e-05
2.71430069126591e-05
4.5911574063795e-05
1.4695362933835e-05
7.07341658902705e-05
1.64688750304997e-05
7.32496083375592e-05
3.51219228503708e-06
4.41200374337763e-05
1.17274683176311e-05
4.18808215552521e-05
-2.00377311810025e-05
5.12511773796262e-05
8.23089453045549e-05
7.57548285548995e-05
5.50722711749523e-05
0.00011716635101825
1.84337427997161e-05
2.09458773475536e-05
4.37953266107818e-05
2.376528592171e-05
9.72387553212232e-05
7.63440979958553e-05
9.6810939554849e-05
6.77850244812794e-05
7.50055182478854e-05
9.2250895391463e-05
2.6621488324335e-06
9.83412872981427e-05
6.89636104253622e-05
3.74046073531092e-05
1.59274316616231e-05
7.99436698659475e-05
3.53481908108685e-05
2.80625030435844e-05
5.36382727011089e-05
8.41742889607959e-05
3.22897256609941e-05
2.6181404866584e-05
-4.46126892004779e-06
1.55391014603089e-05
5.61979075614147e-05
6.84596353422852e-05
3.03268462679748e-05
5.42351495226433e-05
1.21613707946741e-05
1.82755680197173e-05
7.4138847949274e-05
5.61592604832985e-05
2.41700967190455e-05
4.94593260285497e-05
4.73140528529494e-05
0.000116709926255603
6.58684061879227e-05
3.90704058381915e-05
7.47431363817839e-05
6.47539329827688e-05
9.7169149407705e-05
0.000126690280013404
3.5923422114903e-05
7.29144670658354e-05
9.51237490176226e-05
8.55619304181785e-05
0.000102124251064351
7.12973286065312e-05
2.9813924878587e-05
7.16490531040411e-05
9.92152461936055e-05
7.59334831323012e-05
5.31074452493094e-05
4.81930532523314e-05
7.02096074479504e-05
3.07905401967111e-05
1.85203396575741e-05
0.000109090214093358
7.17717121927492e-05
0.000120358969390235
7.36572853926329e-05
3.08376562022787e-05
2.97029030940776e-05
1.98571193054708e-05
6.06033322107418e-05
-1.19142714835693e-06
6.2233753583514e-05
5.88510706623582e-05
6.3219869311674e-06
5.92746718750082e-05
0.000105043292115438
2.72533954744584e-05
4.61138792869038e-05
3.86520586610533e-05
3.3526096766488e-05
8.31114188009738e-05
5.07799495767201e-05
6.15835871843692e-05
7.16135250629194e-05
7.20445227242355e-05
6.65491546840857e-05
4.24622940681787e-05
7.81325461800126e-05
5.64193988483092e-05
0.000124919417186895
1.38573824047574e-05
5.20972787801229e-05
6.64419618166837e-05
6.67681000662346e-05
-1.43650023400509e-05
9.0371408821845e-05
4.33450749446949e-05
2.50867378171018e-05
5.96598239199243e-05
5.34633220964035e-05
6.02287351903392e-05
5.83554573643492e-05
1.0880428334403e-05
7.9429884032049e-05
7.3270503221904e-05
4.63451124085847e-05
5.77971291512082e-05
8.07756451665495e-05
5.4064631447245e-05
7.77649257463868e-05
6.18574443521468e-05
3.1140548545766e-05
8.09483245657917e-05
0.000123368105381526
4.82848129428624e-05
0.000128833398291685
6.04047234659263e-05
4.51610432255476e-05
0.000112118184078634
6.06798547806314e-05
7.83238764082043e-05
2.87723337955029e-05
9.92466190884207e-05
4.23306804480081e-05
6.68017112381152e-05
4.15743858898317e-06
5.54205684908934e-05
0.00010806318603976
5.06084568152345e-05
-1.02007715406216e-05
2.70545903806012e-05
1.1994810581396e-05
-1.57599187769319e-05
5.69575035054899e-05
5.80251278884364e-05
8.04164047393349e-05
7.82300097416671e-05
-3.00041471011786e-05
0.000109671031173369
3.58365207350888e-05
8.99817684854794e-05
4.11105157205057e-05
7.30288030759059e-05
-1.52192911838685e-05
0.000113419989326319
9.45527317604855e-05
5.67858959521337e-05
8.66379438255128e-05
4.6143572580793e-05
5.98926487244265e-05
6.84234747322376e-05
5.54254551240934e-05
7.74736240160969e-05
5.73704220604331e-05
8.80017169048703e-05
7.59664148786515e-05
9.01983742977084e-05
3.40693391314642e-05
0.000101167518849965
6.066348904599e-05
9.46782689892806e-05
7.06013658403687e-05
8.39389337767927e-06
7.33626773271642e-05
9.17302961122933e-05
9.70145864615165e-05
5.19037666818504e-05
0.000106058652123347
6.96448487582162e-05
8.04604062861435e-05
8.22529045956156e-05
6.12048794387767e-05
6.76675739526493e-05
5.89807807805105e-05
1.07662542135689e-05
2.95335083013731e-05
8.78968423127482e-06
4.17622532519961e-05
7.07588964143114e-05
4.05907163038413e-05
3.70323823866977e-05
6.47404710155742e-05
5.34243514205098e-06
8.47848211375739e-05
8.2417994228972e-05
8.07838440130418e-05
6.08815858266831e-05
3.31474056007126e-05
7.24201372135217e-05
9.57543860088583e-05
6.29463596770621e-05
3.30965656186974e-05
8.78323254254296e-05
1.14671281840057e-05
0.000107474601458704
6.55832643170736e-05
6.64047089339469e-05
8.07143598321756e-05
5.50132686550524e-05
0.000105949350528504
6.36615376962797e-05
6.62964751873169e-05
7.43722092703303e-05
-1.50862907184344e-05
5.69448966169123e-05
0.000100943923656026
3.49109109923741e-05
9.86929327574631e-05
4.35271776088699e-05
4.66099153914362e-05
0.000134320844372503
6.16853994554041e-05
4.26634418878178e-05
8.9826129113143e-05
7.42888249859987e-05
8.98314658563514e-05
-1.12184099295361e-06
4.20023067259437e-05
7.66399540756387e-05
6.59581225086453e-05
0.000112556924372865
5.95150948629568e-05
3.9389069672021e-05
6.23000074372362e-05
0.000133707906204955
7.22630376574355e-05
3.38009583415212e-05
0.000100003123599225
-3.44473460246515e-05
4.84759580955222e-05
0.000120195002157686
-6.55962142334365e-06
6.33196048924487e-05
4.96532603154673e-05
9.33110403758179e-05
4.62445964082032e-05
5.04514078142841e-05
5.71263955860839e-06
5.34730275591101e-05
8.34641388291959e-06
3.3733669403474e-05
4.49227270076756e-05
4.91362994346448e-05
3.15554366299303e-05
6.97909854032554e-05
5.95790618603418e-05
4.23132333147666e-05
5.60816430997841e-05
3.18043978509298e-05
4.5065134936625e-05
5.86026819334551e-05
0.000163223294813828
5.35025616779425e-05
5.63413949468548e-05
3.46055698820349e-05
8.6365439721014e-05
0.000131996474182139
0.000123623161147995
0.000120811300787078
0.000107628050792337
3.46658446546206e-05
5.1375590973744e-05
7.67301186564395e-05
6.92320151503861e-05
2.99998314420291e-05
3.13147754630915e-05
4.20676493145019e-05
9.65450572689416e-05
0.000121464880330171
2.79391721748763e-05
0.000100389066559298
4.90199104718843e-05
5.80193364976241e-05
5.75749172295669e-05
6.46307000843832e-05
2.87356629045045e-05
1.66941789133338e-07
0.00010631305354563
9.22687397628645e-05
8.41826484378867e-05
0.000125997853374639
-8.50682842345934e-06
5.99557260467001e-05
8.37620117458594e-05
3.55509280086536e-05
6.38409421864401e-05
-2.73715206171959e-05
0.000123733897839362
7.7279450631248e-05
6.19917414132437e-05
4.21722449080875e-05
0.000100955664617406
-1.28382961556371e-05
2.67083816475397e-05
6.95938615908306e-05
-6.53214227310448e-06
5.7840249487469e-05
1.22999281386337e-05
9.16806198671762e-05
7.87917948293151e-05
4.14298764318023e-05
9.52525696573049e-05
4.31641344087901e-05
6.27686895350898e-05
9.91484415104313e-05
3.74649168247593e-05
0.000105333828057828
6.7347692366606e-05
0.000112384143544859
3.87706277039443e-05
0.000129599686460001
9.85797236088317e-05
7.43693652688129e-05
9.67633191662853e-05
7.46860499354799e-05
2.03472588290486e-05
4.19476263118014e-05
9.56024635368379e-05
-1.6966734659066e-05
5.95151434577527e-05
2.70272379944301e-05
7.14596400001851e-05
1.53643444960398e-05
5.86431208761718e-05
2.26010454134858e-05
5.70032867517572e-05
5.79352907776222e-05
3.83007270479092e-05
-5.99409422496528e-07
0.000124247470326297
6.49448475386143e-05
4.16499433413399e-07
-2.02239894719353e-07
4.91352740462734e-05
6.80560448920783e-05
7.16215506011525e-05
5.02651376994052e-05
-1.33359135574608e-05
1.81062557478905e-05
1.35196771669797e-05
5.31737375224228e-05
9.73025573371713e-05
0.00012220720703246
0.000107143035837729
5.43491394025855e-05
4.37346865143028e-05
7.87336932107946e-05
5.84933926818487e-05
6.39724573258805e-05
0.000100353093742793
4.37658920650355e-05
7.35415590010288e-05
8.48722291458514e-05
0.00010600586163167
8.64325489599854e-05
2.64170574671506e-05
8.16605938887315e-05
1.33624933780726e-05
8.07104789553899e-05
0.000107276258381564
4.07295254243028e-05
7.40507999052552e-05
3.5538498695916e-05
0.000120786529840717
6.05398631999873e-05
0.000122311823205804
-1.58729498138019e-06
8.980410593334e-05
4.8163604684441e-05
5.52307231908984e-05
9.2683539305853e-06
6.47315443440297e-05
1.99656061106687e-06
6.52857715799929e-05
6.37913261833979e-05
1.02975462387864e-05
2.31091946144157e-05
3.49124351702807e-05
6.42759501177666e-05
2.59653581636206e-05
7.13025382909792e-05
6.60436579462471e-05
2.21434387169873e-05
7.09113249442977e-05
2.26811050609126e-05
5.11687460332939e-05
7.38474739010505e-05
8.38771877398484e-05
1.70881644904867e-05
6.37626250395832e-05
0.000110845769074049
-2.75330556566797e-05
0.000105563397159929
7.18900723784434e-05
0.000124512898660862
6.23182984898669e-05
8.91376899752448e-05
2.8737148474962e-05
4.60470007295906e-05
8.86737627143118e-05
6.47946174737057e-05
7.74641540746093e-05
7.72193231730213e-05
3.7008239388818e-05
7.94404316219592e-05
2.97011957858865e-05
0.00010648745108165
6.49894389861524e-05
9.25441732939154e-05
2.27903678869123e-05
5.17286013885816e-05
2.09620902767679e-05
7.09574020998734e-05
5.73087504314435e-05
9.34166475947374e-05
2.40974046092819e-05
9.67173665590164e-05
0.000107066310388549
2.04363405028432e-05
0.000116124277836361
-6.58099915547827e-06
5.10058186242767e-05
0.000136034402180832
1.39706869798685e-05
8.7660615040851e-05
0.000101402903786322
2.9902477627468e-05
3.32419241118304e-05
0.000105391669901973
9.44789214946899e-05
-8.02832798711565e-06
3.97700810491981e-05
2.72559627839873e-05
4.17020892649021e-05
5.64628340932347e-06
1.91051943140882e-05
9.26010505975826e-05
6.6329603131966e-05
5.02835050858024e-05
4.6138228885768e-05
4.9851238916588e-05
8.15702750550264e-05
4.37149897270959e-05
6.52823436441909e-05
3.86521322307299e-05
8.39360584253469e-05
8.28971340002545e-05
3.80990932546585e-05
6.84840056248479e-05
6.89818300185232e-05
2.06047063946227e-05
1.76456007665726e-05
7.43295913873103e-05
4.68899814224418e-05
2.95770690285132e-05
8.29927291752263e-05
5.18805710948481e-05
0.000124666009009384
5.92214483864532e-05
2.09787588767557e-05
0.00014242169819869
1.05102034474046e-05
2.98627004693639e-05
5.57046049457232e-06
0.000120698260016902
6.28756528537992e-05
5.58444255337891e-05
1.87221854959108e-05
5.99202140749391e-06
6.61833014008971e-05
-3.88351689002716e-06
3.39320257027476e-05
8.80668537055042e-05
3.75337962703174e-05
5.69048540439074e-05
-1.122005122353e-05
6.48948488519191e-05
5.69661696395551e-05
1.48553603279578e-05
3.66398713252471e-05
5.42116524959448e-05
0.000135312313872284
5.279717535887e-05
9.83611920796937e-05
9.19103081072421e-05
0.000147324396701953
7.55338058178144e-05
4.46913145861601e-05
3.90236745994443e-05
-3.42371374019355e-05
7.24722545542433e-05
2.53033598597934e-05
5.95908809498563e-05
6.92820294846065e-05
0.000125566259061708
0.000103538834923845
5.62201106621497e-05
4.45509800287441e-05
1.1253301763324e-05
5.81186242014314e-05
7.38355707079867e-05
7.1216513941849e-05
8.24668531367121e-05
4.13316516777722e-05
3.5886413120537e-05
7.1292381764526e-05
6.37335024472562e-05
2.01785489119437e-05
6.87623335247255e-05
0.000132907489871751
6.28245648199848e-05
3.68445989634423e-05
1.85879707997957e-05
7.51095045304835e-05
3.37262717242861e-05
6.93844974525509e-05
-2.84591728924001e-05
0.000120003392875183
4.18862695351644e-05
2.77600187820491e-05
2.45956310157611e-05
5.64224031966624e-05
2.29380806866546e-05
2.89637837559944e-05
8.99526520766232e-05
7.98407408768633e-05
4.95073624026942e-06
1.01138002971248e-05
4.10619046940472e-05
0.000111918199885899
5.0253922713252e-05
7.99740871203736e-05
6.69951354568764e-05
0.000101029869782162
4.6499746581595e-05
9.95780593256865e-05
6.25621127460334e-05
0.000101640390718394
7.10407718446297e-05
4.2289596653001e-05
8.96665804626438e-07
4.22726606944285e-05
7.98866434156598e-05
1.2378788960995e-05
5.99509757148516e-05
4.1437457272423e-05
0.000117824188449317
0.00011904823894992
9.1708216400699e-05
9.70775184994166e-05
9.42754979894246e-05
3.31578637419103e-05
7.30855694918117e-05
3.94302461238913e-05
2.73080152004557e-05
3.86204202409398e-05
5.45538991626107e-05
-7.48206806848644e-07
3.72790759076068e-05
-6.45554997085746e-06
7.23980396388434e-05
5.03398798521167e-05
6.14722638560064e-05
-1.64405680925445e-05
0.000104410541545289
6.46888262969546e-05
8.87153090814221e-05
0.00010056388677916
0.000103578934555842
6.19988698630107e-05
5.69191891269453e-05
4.28319262649465e-05
4.48667047891234e-05
0.000119234207354076
6.50046624451594e-05
9.41480010288318e-05
8.37452968619436e-05
8.76708700033002e-05
7.55017737264136e-05
0.00015653020269798
5.77713535692992e-05
2.35592694398828e-05
7.12820947499071e-05
0.000108152829110837
6.5447326523437e-05
1.62461684196299e-05
5.79864896409394e-05
7.0958312712819e-05
2.25348761378589e-05
8.60253348197286e-05
4.86112321726833e-05
4.47932138137599e-05
8.95508846722261e-05
0.000107164561683513
4.34939613241929e-05
-4.07025331057756e-06
5.94845282255976e-05
6.02871451907043e-05
5.98664679644499e-05
7.14831839764469e-05
3.35424534468193e-05
7.28658450593054e-05
-1.92391138281709e-05
5.57754557227557e-05
6.54579950174768e-05
6.82173537580838e-05
6.55035337589609e-05
0.000100845310929534
9.24898540307314e-05
4.40180298540067e-05
4.72471401685324e-05
5.98475446436131e-05
4.46856971404753e-05
6.83568285175436e-05
5.66871523552051e-05
3.31508915451716e-05
3.38568492812012e-05
5.78648688496904e-05
7.65830492691365e-05
7.97307290809038e-05
6.10698615384344e-05
5.81446427856123e-05
9.51230891760028e-05
8.96550594494216e-05
3.81524614616201e-05
5.13954770495811e-05
5.56291321318166e-05
5.40715938519884e-05
-2.04601221411548e-05
4.54962447472201e-05
8.8996775003855e-05
7.11262516436015e-05
3.28164972035808e-05
0.000104348681672167
1.34925284612014e-05
5.99236218625762e-05
4.84861710493423e-05
6.57219149956709e-05
-3.256145874571e-05
5.35984277758626e-05
4.4406014598572e-05
8.72751882356878e-05
2.45698311750043e-05
6.7560526457213e-05
6.22310409805027e-05
4.49358748844423e-05
6.32491194554655e-06
8.99902017651714e-05
7.73478869987516e-05
5.61973919252227e-05
6.91374367320478e-05
5.60988066316165e-05
4.17109967777984e-06
2.64422387338977e-05
6.0895943328632e-05
0.000123148102535715
7.66571585033772e-06
3.40482387515245e-05
5.23365903917188e-05
4.23099036279107e-05
0.000117985303173912
8.5190501235948e-05
3.83373399754054e-05
1.56540492650132e-05
9.03257040489555e-05
4.93764841372797e-05
1.83304969224098e-05
7.45146758963595e-05
4.91500528881158e-05
3.99364957787047e-05
7.90547988335268e-06
5.9132691364528e-05
6.06379938583506e-05
9.9931544591707e-07
6.21470663143512e-05
9.59935356970093e-05
5.81674886416786e-05
5.14264248490869e-05
5.93829815451136e-05
3.34763439804204e-05
1.47615090545942e-05
3.76283023692571e-05
3.31250714926349e-05
4.76197367836914e-05
2.84198193829275e-05
8.39815100426141e-05
6.1116384074597e-05
0.000126780755485452
2.57652715561876e-05
9.91333904195283e-05
3.16438979287286e-05
8.36144878345115e-05
0.000107767670298221
4.49245794379881e-05
4.99527862592045e-05
7.45020009081647e-05
6.41138814945575e-05
2.25355562948599e-05
5.91382266352092e-05
5.49617264149571e-05
7.15023523047574e-05
3.15317565120581e-05
7.9831054650262e-05
9.13044755875088e-05
3.66020069201507e-05
4.03957515406072e-05
7.59804600555846e-06
6.59953068473419e-05
2.96996360279148e-05
9.09367346416368e-06
3.59106407574424e-05
4.96128715990585e-05
3.37067863203901e-05
5.04474603889815e-05
6.0136591751421e-05
5.93597851086377e-05
9.39226008403359e-05
5.20890010536401e-05
4.48789153203767e-05
7.00812026213142e-05
4.96852256375933e-05
6.7918669171516e-05
5.32486041540551e-05
4.1833981657064e-05
7.10844146469344e-05
1.13359950600396e-06
6.17924028251765e-05
2.85644869066324e-05
2.29602981557096e-05
3.68823477918617e-05
9.65557161197099e-05
4.83883762128734e-05
6.06085069406597e-05
4.94122366482843e-05
2.50799250662033e-05
5.11242803437696e-05
1.86748265349528e-05
0.00012002396972556
6.0649080932099e-05
0.000141944464713728
4.85384786927173e-05
6.76738409083057e-05
4.61195856827946e-05
1.40379940818537e-05
1.27754647875146e-05
4.67738419137904e-05
3.49197503493871e-05
2.98982414351647e-05
2.11489144878902e-05
6.97989583689093e-05
8.77517284392958e-05
5.89824884310354e-05
0.000132416390231714
4.64938098442398e-05
8.11949386043201e-05
6.20634995013428e-05
8.87276513183501e-05
9.21822293547282e-05
0.000100909562885692
5.46799501138378e-05
4.63488916877374e-05
9.0624241325907e-05
2.34719266075336e-05
3.65378078725941e-05
6.59385853916973e-05
6.46082869129278e-05
6.72289677725156e-05
0.000134486730552865
6.63975763927261e-05
8.24141888545723e-05
8.76574851379494e-05
8.56873067574663e-05
8.2570641435148e-05
6.67266612251593e-05
2.55367962186072e-05
8.86798653723824e-05
9.05462452792733e-05
-1.52165182459231e-05
2.78533487334724e-05
-5.67023251528771e-05
5.28925759251508e-05
0.000107086666066658
9.09779762944011e-05
4.91625883809399e-05
0.00011407602758122
8.5961730901647e-05
8.29423434174731e-05
1.0595606531521e-05
1.83822057189706e-05
5.45346812598783e-05
4.23138224492157e-05
5.68545927448761e-05
5.45072483080886e-05
3.48386099380942e-05
5.49582258144773e-05
8.24002208052106e-06
3.82431435186615e-05
2.65029444746928e-05
3.50577440017579e-05
-4.26845817321787e-06
0.0001216534676807
5.18437887159691e-06
0.00011582378421773
4.12655161004216e-05
4.19122275634846e-05
7.32270166085001e-05
8.42592716295722e-05
2.6036092124991e-05
4.24841069857567e-05
4.02426710825155e-05
1.52600624971741e-05
3.35588021250445e-05
0.000106603564867505
7.13645144483185e-05
6.97975740876718e-05
9.78555232424581e-05
4.7392605670851e-05
9.59325043998843e-05
7.51600960172879e-05
2.52940504458125e-05
3.53564958358877e-05
5.75664636888302e-05
3.75236254809131e-05
3.49509086334177e-05
6.48739728485112e-05
1.56781260468668e-05
3.89414891997303e-05
3.07502247525615e-06
9.17123378368729e-05
0.000106016527777669
9.95772285692965e-05
0.000115088565229426
7.55028349046935e-05
9.4031055379496e-05
7.97169159954569e-05
0.000124650460245765
3.71057020778954e-06
3.24035383593648e-05
0.000107641213019396
2.37649771570455e-05
8.09928105875663e-05
6.06858319774549e-05
7.92233768291846e-05
0.000109970990143976
8.42953186764035e-05
8.04813510471554e-05
-3.11690493268742e-06
7.71789590047963e-05
6.77218180088283e-05
3.9786640622554e-05
4.61455510312806e-05
6.98608741173822e-05
3.8592923343059e-05
6.84308446093536e-05
4.59093048263845e-05
2.13433565605388e-05
0.00013626203394143
1.91603350994935e-05
7.99065933138884e-05
0.000106971615191029
8.9714389521525e-05
5.49920883976359e-05
1.79374108238752e-05
7.97647250954523e-05
-1.31416657491991e-05
5.01006309488117e-05
5.54561769638136e-05
2.59525414535701e-06
4.60191349884555e-05
0.000105258534436797
2.91972191318051e-05
3.6571288957949e-05
3.71760554470197e-05
2.98245529095873e-05
2.11912312142808e-05
6.72313907238368e-05
3.52615049209301e-05
7.80750820957274e-05
4.80081857264175e-05
1.69464047708728e-05
2.7172959358199e-06
3.23971583516185e-05
-3.4061228333748e-05
6.82749125824734e-05
0.000101097660032934
9.62009240988242e-05
4.21601176835722e-05
2.83473818415355e-05
4.70887244451568e-05
4.54564431252771e-05
6.6471652568386e-05
3.72521414046462e-05
2.95702454137096e-05
0.0001185779691794
8.64530842663904e-05
7.31267729926513e-05
3.30025186509515e-05
4.94088561327727e-05
8.26909793737082e-05
8.13911226352057e-05
2.86131345403602e-05
1.10152815440918e-05
3.35876168544001e-05
3.35645128354223e-05
8.586439236639e-05
2.93257421953844e-05
3.28682523494821e-05
5.24028325994954e-05
3.29122566494079e-05
2.86761013974034e-05
5.94026028382603e-05
6.16954052230286e-05
1.05283114865973e-05
3.75272956709458e-05
9.74596851370619e-05
5.39666390250453e-05
6.56931480253813e-05
3.87894577108695e-05
1.19510803752271e-05
5.10877582242468e-05
4.42512940586964e-05
-1.74571900303958e-05
6.69728924945624e-05
6.61800666277189e-05
4.37420924080418e-05
3.36361321920847e-05
0.000127747308587303
0.000148093664288733
8.96111595472835e-05
5.59128247074152e-05
8.80681445929809e-05
5.62219240613958e-05
9.11093282767628e-05
0.00011140752754423
2.56913777181865e-05
4.92164535640156e-05
1.62531670602444e-05
5.62503540573544e-05
2.54889978531197e-05
1.67675224691325e-05
3.84014451704823e-05
1.84972718504538e-05
1.80931694444907e-05
-7.11121528496566e-06
5.80400462857081e-05
3.80542895820801e-05
0.000102524578364593
3.78033430873916e-09
2.64737082699783e-06
1.94530595671954e-05
7.72195238512835e-05
8.04928265757902e-05
3.73310726814959e-05
6.39233403960879e-05
4.81893962112138e-05
5.26387229694887e-05
4.38434386106375e-05
0.000106370601424151
0.000110012594006863
0.000111510204094665
3.02302176838705e-05
5.25221380259403e-05
6.40050882390112e-05
5.99038109569711e-05
1.22743298567752e-05
6.94817539656471e-05
4.21925993595746e-05
3.34465737772836e-05
3.39555202714173e-05
4.55847583276614e-05
8.81244959107279e-05
3.64516789532004e-05
8.93404148498385e-05
8.63639692412816e-05
2.32171212113904e-05
3.45146114674108e-05
7.48895191757638e-05
9.23044063049256e-05
4.58043632749541e-05
3.11114911735599e-05
4.93303475522093e-05
1.6480129967164e-05
4.11438239734237e-05
3.18345221286697e-05
4.14286988616055e-05
4.41036319564991e-05
6.40117647092762e-05
6.48134228612617e-05
6.3629136452059e-05
0.000132865514144092
-1.49422133395748e-05
8.55069659668626e-05
3.30341153897088e-05
5.58709169796353e-05
3.01605853858708e-05
4.28171618716037e-05
5.53052525275404e-05
9.53300264213603e-05
5.604933276714e-05
2.45415718487697e-05
2.51692909965377e-05
5.07297951316325e-05
4.20489682855132e-05
5.79572309849654e-05
0.000118921863516837
4.04376654016807e-05
7.39137488494224e-05
5.42708860315792e-05
9.48201495054388e-05
4.64368561619841e-05
7.3596118859405e-05
9.23646534025998e-05
8.11682947416567e-05
5.68302483839103e-05
3.28742210232004e-05
0.00010250519797355
6.32297279202022e-05
0.000126098205482057
7.96158170595085e-05
4.70611350780231e-06
9.13993349892326e-05
0.00010303035356028
7.73943468194826e-05
6.85559311708095e-05
-1.56407141198815e-06
2.86527519110041e-05
3.34916436548869e-05
7.37464862098045e-05
8.34840274368963e-05
6.6704711463296e-05
-2.35346449404127e-05
4.53204984566436e-06
6.63957222961221e-05
6.66080524127118e-06
6.19741583372764e-05
4.53156071909669e-05
2.13839670101142e-05
8.88037556894649e-05
8.0462448053654e-05
9.90546996339076e-05
5.74182627718372e-05
6.68653197909819e-05
4.79503310816238e-05
5.65660508483583e-05
8.91668153036722e-05
5.71946164909159e-05
7.88060375579652e-05
3.44209048328549e-05
3.83299674770067e-05
0.000102668764222886
3.52818054904332e-05
5.00429806482323e-05
9.33132628668618e-05
3.87634478832337e-05
4.90980307147547e-05
9.3167566702158e-05
0.00012874823572257
-1.45527181526914e-05
0.000121179924413042
3.20509931494407e-05
5.70719785690355e-05
9.0455237189998e-05
0.00010927876498971
8.30837131416335e-05
1.00190788074851e-05
-1.39569176594927e-06
6.2551428310554e-05
6.86704850583869e-05
3.613727866879e-05
6.35870516182963e-05
3.85259534370403e-05
3.41346245087297e-05
3.55772340119874e-05
6.55709851568949e-05
-1.69760904722667e-06
-1.17693706631983e-06
8.19909080006013e-05
1.33394326341576e-05
7.75603345348565e-05
-6.61928374023545e-06
3.93046622365924e-05
5.96232338725912e-05
6.27517513464106e-05
3.52269851641602e-05
3.49927874122204e-05
0.000115988754630258
1.40701760254802e-05
8.69054176522895e-05
6.18399454312466e-05
3.41648729567892e-05
3.51861878800992e-05
5.56882651388711e-05
0.00013000605113777
3.84425927836827e-05
9.35582071688957e-05
6.55754273572291e-05
6.32778695919044e-05
-9.58220383102806e-07
6.60516761291178e-05
0.000106507320734998
3.83606725918082e-05
7.67538252362401e-05
4.7557902519015e-05
3.8441193228398e-05
7.06859651960555e-05
7.46374470461708e-05
6.35441373855624e-05
3.0174288524765e-05
5.93966917687475e-06
5.10360626073496e-05
2.37568256971138e-05
4.07720424753944e-05
7.43608679707303e-05
4.27410203151494e-05
9.65370179237529e-05
4.73901056262771e-05
9.23073020662964e-05
9.1015848384484e-05
4.06280507909423e-05
9.27233746495426e-05
4.29453954162339e-05
5.93037145828697e-05
3.62803823814613e-05
7.55109218470529e-05
4.77643994080366e-05
0.000125355254372358
4.49903398576139e-05
6.07375569727762e-05
6.74664814316507e-05
1.3947797161936e-05
3.94166696883755e-05
2.80139028095033e-05
6.75905562402858e-05
3.62702655468847e-05
3.03725597654638e-05
4.61005332148367e-05
4.24366605480342e-05
-1.91050284279377e-05
1.09911594202808e-05
7.79995763015045e-05
-1.57014366729276e-06
2.67717475198291e-05
7.66605866706868e-05
6.48502345073718e-05
9.05685507470911e-05
3.87152747331292e-05
7.25887774249187e-05
6.77550554730219e-05
7.05586404893252e-05
5.37952297026228e-05
7.63489249442991e-05
1.23989457337902e-05
4.0868863307978e-05
4.31257218178431e-05
3.89437414314181e-05
8.50361464229966e-06
9.94151891066697e-05
9.78853420251018e-05
5.2315105957255e-05
5.74797787916938e-05
7.96052370804675e-05
-2.99782393385699e-05
-1.28208932447497e-05
5.40938306162146e-05
4.34671573405693e-05
8.53914123961897e-05
5.36296823288825e-05
4.58760877403318e-05
0.000135451511297398
3.04212119521285e-05
4.78492825978838e-05
6.93789976016895e-06
7.4767168586344e-05
8.28932042191664e-05
9.75811133167996e-05
7.45537493208984e-05
-6.88341599426156e-06
6.05720575759641e-05
5.19138768678974e-05
3.34859115686867e-05
7.7047424613513e-05
0.000118023803413263
0.000102576256356037
6.90339422672871e-05
0.000102480042154631
4.01502834284169e-05
6.65330036225818e-05
9.5108562260347e-05
7.1994504309322e-05
5.8745212519034e-05
7.52055739103227e-05
9.66005534704992e-05
5.01168048874141e-05
1.44224757527595e-05
2.33930350098912e-05
0.000126148093979358
0.000118049649862064
3.19463079017103e-05
7.68244237236005e-05
5.8154326150145e-05
0.000107448438802067
0.000100226476789101
9.90069494636242e-05
5.7336305333721e-05
1.2319040637531e-05
1.82837062311906e-05
8.75395971196066e-05
5.17177544895384e-05
8.48030750681047e-06
6.76113752577159e-05
1.23060176147969e-05
2.04663001300147e-05
6.14334634075445e-06
6.57527498777272e-05
4.44173238164304e-05
2.91691290600469e-05
7.38155531955412e-05
7.82615397990254e-05
5.78976362107278e-05
0.000101451100356578
6.37794522282668e-05
0.000110759078344774
3.40806238845566e-06
-6.31366422877552e-06
6.99532123689961e-05
6.7066137651619e-05
3.22180503020748e-05
6.42751689842129e-05
6.87893511299656e-05
5.38618172260855e-05
5.29667694156048e-05
-7.22867433517997e-06
0.000172844603356848
1.65214580440749e-05
6.14778245197191e-05
7.31856359584779e-05
2.19475849274682e-05
8.15212106326219e-05
1.57973159196757e-05
2.05676366860265e-05
7.22742191005399e-05
6.55889714446544e-05
5.81978938545714e-05
4.51740456750354e-05
7.82013184841378e-05
5.86495337410381e-05
6.95545372415288e-05
0.000101963208566595
7.13694821588138e-05
5.63836511860903e-05
5.71501951931149e-05
6.54988620597064e-05
8.24439575297468e-05
8.6956666766655e-05
9.82621276380058e-05
6.30310352775265e-05
7.10459568119844e-05
3.33194805423091e-05
0.000116344512616661
5.43382553853636e-05
7.67956773599023e-05
0.000107018827973802
6.66947259135163e-05
7.96446880399306e-05
5.66659187571984e-05
7.82956160127638e-05
6.53275919176642e-05
2.85110513679988e-05
9.01405444232383e-05
1.75774939352239e-05
4.86845270474228e-05
7.00554084122398e-05
4.03460726170021e-05
7.92540330107873e-05
-8.47065237647662e-07
5.5006343902506e-05
7.22008897518291e-05
5.10207106282857e-05
9.49925025982534e-05
2.95575281131897e-05
8.06111659642428e-05
3.15422159346936e-05
0.000113202269555883
-9.16533328806821e-06
4.55591362012258e-06
8.21517796423017e-05
3.36808161217007e-05
6.06667705722119e-05
1.11629960381039e-05
9.80619379100885e-06
7.1373258284603e-05
2.52718929174673e-05
7.83548237786046e-05
3.24580270357433e-05
4.59316557219654e-05
6.99091053538461e-05
0.000100423926542046
8.63312745078292e-05
-3.49194673627702e-06
7.11647418210589e-05
8.31420914023488e-05
-5.18514516218315e-06
3.87134748234896e-05
0.00015156086691146
0.000129940880781177
4.66651276966665e-05
8.62771942899568e-05
6.4729733492341e-05
2.95020539495041e-05
2.07856151350566e-05
0.000112608446555495
8.02112445671566e-05
2.66059772672927e-05
5.79513846582236e-05
7.04808253243326e-05
4.37100928573911e-05
2.81129048694004e-05
1.76765985873921e-05
8.73742935259456e-05
5.15284295248457e-05
1.95710271099009e-05
4.59267315348302e-05
8.41686433796149e-05
7.88839509435762e-05
7.68294238330672e-05
9.93683378411827e-06
7.85320175046028e-05
4.02425416464826e-05
3.73574395491713e-05
4.89999932517246e-05
0.000106911822322073
7.01107008078987e-05
9.48007464417538e-05
6.96138078807935e-05
7.44551188942246e-05
0.000108990008293758
5.54421340027329e-05
7.38785512273667e-05
6.41466134835523e-05
4.22172083770818e-05
6.45755817193933e-05
8.18602323098149e-05
6.00747093651624e-05
4.47292068041134e-05
8.35025284868145e-05
5.18696226291799e-05
2.71937876358892e-05
6.10293502020484e-05
7.66513795911254e-05
6.64691585216918e-05
5.05019655972431e-05
9.19862672419703e-05
0.000103470332855498
1.51166496573638e-05
4.47674151581999e-05
9.60127405376794e-05
6.82443351633776e-05
0.000135211420798339
7.46483262908919e-05
8.33620224946894e-05
6.00912198143929e-05
4.17442579976872e-05
4.81625294454422e-05
9.93800790038275e-06
3.71453245607484e-05
2.688093144975e-05
5.80903002909581e-06
4.62035955888719e-05
4.23935990761688e-05
5.53989577467557e-05
4.37329088435986e-05
7.82588541305422e-06
-5.12213267981758e-06
3.05252151076903e-05
2.88241130406481e-05
5.56540271927127e-05
4.06855291397366e-05
0.000107650042649532
0.000130622319574264
8.41070524772614e-05
6.45430605954676e-05
6.44784150744224e-05
6.45949087130599e-05
8.71851792629261e-05
8.89150875736235e-05
0.000104720315758211
5.95911383740194e-05
1.43390124745699e-05
2.94682309951644e-05
4.10973824853553e-05
8.12765429531786e-05
4.42936566892877e-05
5.83887441912476e-05
8.89634203087242e-05
0.000100506416822157
7.80308321675834e-05
9.13018146733993e-05
0.000129682454606256
7.42581982329378e-05
5.83965071506224e-05
5.12981171586377e-05
3.80342584877087e-05
4.31990979932578e-05
4.94936903713578e-05
8.59210377856007e-05
6.83450498334452e-05
3.28136130553412e-05
4.12241549414745e-05
5.9393534305894e-05
4.53617313024062e-05
3.42345293688053e-05
1.34479580169746e-05
2.82614114014845e-05
0.000109485820562662
0.000117324269443299
6.56364904561306e-05
6.49334214972775e-05
3.50122587604615e-05
4.04650042501292e-05
0.000103496440264384
1.97817050565359e-06
4.47588655617424e-05
2.33959167302643e-05
8.39476359884034e-05
1.81630929009934e-05
7.19391540109251e-05
6.17881277787792e-05
7.51650935926362e-05
6.69060207156578e-05
9.28899419853606e-05
0.000107809933988231
0.000107093393216528
4.95967300606264e-05
2.66165916692159e-05
6.14027891771235e-05
4.11174884725929e-05
5.23880910336619e-05
2.09352067169477e-05
1.11231712141165e-05
6.53291763867799e-05
9.09290986585522e-05
3.5651612885549e-05
2.66309553269897e-05
7.98409528537959e-05
3.62051517880924e-05
5.75276644650696e-07
3.14173564260106e-05
0.000112670524947927
8.74812730160147e-05
0.000101950916547087
8.51633486691491e-05
3.35589341164607e-05
2.88208697759719e-05
4.69816492709889e-05
0.000101641514039466
7.32636822936749e-05
8.25393252984428e-06
6.65241454172335e-05
2.91417255336302e-05
8.4535737266396e-05
2.23688778251194e-05
8.95533220093979e-05
4.02930852796145e-05
7.9717133695728e-05
8.65002033715677e-05
3.07147126013561e-06
6.84363604723664e-05
6.31920751041871e-05
8.74001902097259e-05
0.000103094856751075
5.06835249338234e-05
2.92360742429287e-05
5.99053241167111e-05
8.58855895874788e-05
7.91566482822481e-05
3.73939525333069e-05
9.71629498562621e-05
6.64419372556626e-05
2.60814864024296e-05
6.26390030424763e-05
8.41072828903622e-05
8.73785811099525e-05
0.000107419877132241
8.01852111051639e-05
0.000119498759976587
9.92791782474923e-05
5.88619009450246e-05
3.46965845939951e-05
7.7611457914613e-05
-2.05356377184047e-06
2.96062804393263e-05
0.000138324566568439
4.77679039215648e-05
3.4365839180487e-05
1.39807675862039e-05
4.1646124352143e-06
7.38876031043652e-05
4.43456975709579e-05
8.19756470196736e-05
6.7049216599799e-05
5.69650949475541e-05
4.77857651996477e-05
8.63972267342626e-05
6.25225605416582e-06
9.55499627267723e-05
8.49719209628067e-05
2.18216397288756e-06
2.89687308315471e-05
2.68593949624289e-05
8.12153839581291e-05
-5.92941109469933e-06
8.16806801526204e-06
6.35571151672014e-05
3.1406313344747e-05
5.68104205624934e-05
6.60920148231441e-05
6.81670834632143e-05
3.69403952721423e-05
8.0681294009041e-05
-7.39145071341382e-06
5.3361995833795e-05
5.30105267633406e-05
4.68110069833471e-05
7.67329321984024e-05
0.000116572859105189
7.79549463156835e-05
4.09581155467093e-05
4.89900344434254e-05
5.22942158377655e-05
6.92811843993692e-05
5.19684500684244e-05
0.000128884990257879
4.769703853487e-05
6.0672988320948e-05
0.00010722492188763
5.05078685392293e-05
7.65748688424238e-05
6.30589992108588e-05
5.02420065540089e-05
8.6132787457375e-05
2.79797182974645e-05
9.51181988669758e-05
6.07185404292714e-05
3.83509431524531e-05
7.22648869851779e-05
8.69551371077748e-05
1.50916812015391e-05
7.20068731094005e-05
9.0584433429092e-05
3.73592447339147e-05
0.00011666564118131
5.56401175799752e-05
5.05356120016846e-05
-6.50362778703383e-06
8.93691419875518e-05
6.95567927348008e-05
7.10708138194638e-05
0.000106019074991161
6.25414631393856e-05
-1.47444862984955e-05
5.88698610284259e-05
4.84670131039007e-05
4.67247647590143e-05
3.49022841175515e-05
1.59739923122302e-05
3.3918643318888e-05
1.65537947945573e-05
8.065027842991e-05
4.20776126970455e-05
1.35581583313352e-05
8.18084466809554e-05
2.94036505868832e-05
6.4224971940716e-05
4.85065100514289e-05
7.16540444366551e-05
3.49255964778573e-05
2.04169101210837e-05
0.000131659893217943
-2.0606784127626e-05
9.44854205420759e-05
1.89525139833012e-05
0.000129227644811759
6.1155042504048e-05
5.89883035324279e-05
6.9355393327029e-05
4.12203962501158e-05
6.13949677526061e-05
1.8168105826766e-05
4.88267480958718e-05
5.48058175484928e-05
0.000106027587560682
0.00010085883026798
5.08005099133135e-05
5.27183987702114e-05
5.52326001105254e-05
6.52225617186049e-05
2.12349874831679e-05
6.78731185925073e-05
1.92699599169196e-05
2.29978083603234e-05
8.12871610512825e-05
2.15469642587912e-05
2.05350176147679e-05
2.87952967680063e-05
2.91493205202404e-05
8.04595798311288e-05
4.15554703600597e-06
5.51942551948842e-05
3.95259318114642e-05
4.38249518285109e-05
4.57150706946729e-05
2.77297946230096e-05
1.72375785109963e-05
5.716552587514e-05
5.34400913914218e-05
2.78230987728378e-06
6.97026658606417e-05
5.72482349329574e-05
3.40225649240747e-05
0.000125772914217009
5.83558968357077e-05
4.77939856614177e-05
7.33894972144423e-05
3.80883890584481e-06
3.16484162649781e-05
4.14579753636845e-05
3.08843276916471e-05
9.59314432424646e-05
9.89945558158194e-05
1.70687005409311e-05
2.6942139078e-05
6.675473538228e-05
3.37819495107734e-05
4.45703139848503e-05
4.88856735884072e-05
0.000119221401798599
0.000116892568311617
4.73082887067137e-05
2.41188705362403e-05
3.9306488923472e-05
2.47636694925078e-05
3.50711114351009e-05
2.21050357142873e-05
5.82049142545934e-05
8.29802131018062e-05
-5.71209438049833e-06
9.5742932980159e-05
3.66551062083419e-05
3.29978656865685e-05
7.02827208452754e-05
3.97731916331104e-05
2.09577681677048e-05
4.51255925992221e-05
6.7905941030786e-05
6.93090439915555e-05
3.52229821046537e-05
0.00010153780047962
6.87080183160695e-05
3.09692645009741e-05
1.97804540788725e-05
7.07908038672046e-05
7.20599634529934e-05
0.000130922620621244
4.75774345347724e-05
1.54292230911608e-05
8.35047457880414e-05
3.44310151677928e-05
6.74405351251959e-05
1.62255328134481e-05
7.60520547613686e-05
8.25329093138217e-05
3.87968325277928e-05
4.63026180335008e-05
9.66799894881031e-05
4.10086461456032e-05
0.00012818561432314
6.63957509942833e-05
3.61413893905866e-05
6.46469543622244e-05
4.37939969636515e-05
9.74764598903323e-05
0.000120188517172814
0.000100222694709473
1.22485957617104e-06
9.23577014669886e-05
4.34143192050719e-05
5.44523288078216e-05
9.3525331979636e-05
7.62803245803492e-05
8.51848212999345e-05
4.23151359403765e-05
3.9625241198429e-05
-9.96363894169025e-07
5.95308236990597e-05
5.54085834102072e-05
-9.90212810401877e-06
2.97352640573675e-05
-3.66081466259821e-07
3.42862241045174e-05
5.64420302690289e-05
5.02942718457403e-05
8.65105653726181e-05
7.09308971951633e-05
2.00928684660581e-05
0.000108249428092165
4.27755100871458e-05
3.03468759095889e-05
0.000107120716990116
3.65218160138939e-05
3.42432101784437e-05
3.7873442945235e-05
9.55660833823417e-05
7.37984535989974e-05
2.46717803142793e-05
6.21238945586222e-05
0.000100892967730311
7.90516120118139e-05
4.57732502316564e-05
3.8058018081106e-05
8.43327933654033e-05
4.6352944074175e-05
6.11618044725297e-05
8.54215508145597e-05
4.92517202191155e-05
3.66537146194529e-05
7.213572422386e-05
8.73263254984345e-05
2.63751487553494e-05
9.55111513279086e-05
0.000113370070242621
7.67060311131501e-05
5.05586735100747e-05
1.36764575870429e-05
0.000115256170969985
7.2152586728314e-05
9.82146209265762e-05
2.5092240939011e-05
4.09142202224161e-05
9.99917329403434e-05
0.000117230711172105
5.21278604172769e-05
1.41579388262183e-05
3.75877592893696e-05
0.000101590516874451
1.82934009304809e-05
-2.49064273574457e-05
1.93515205308729e-05
6.96466560315379e-05
9.99682494746161e-05
6.13593216918017e-05
5.38060974468636e-05
7.35755031002524e-05
0.000146576369422974
2.37103425814519e-05
6.79095925681317e-05
4.08876863527306e-05
1.82804147907871e-05
-3.28850197605516e-06
5.3901490849537e-05
7.19329285561493e-05
4.99551583996038e-05
6.57605214350187e-05
5.59793516637656e-05
6.67209749358342e-05
7.12459079827967e-05
5.37981451192223e-05
7.76999635127321e-05
7.48172273006547e-05
8.31872837052669e-06
0.000102832499984919
7.25211054375522e-05
5.74795452717353e-05
4.89797462057013e-05
4.95876227907298e-05
4.99547614917025e-05
-7.21078035394956e-06
0.000135116424465318
3.94022890531044e-05
4.02162119583637e-05
-1.02599795425536e-05
4.54626008657333e-05
2.08969499363498e-05
5.08402607121967e-05
-1.72749471689411e-05
1.08332964720034e-05
9.40575319224614e-05
6.18132211664416e-05
9.52301946110479e-05
9.30208652728144e-05
6.99021223713565e-05
5.48893246730611e-05
3.88079071840517e-05
3.97654126204486e-05
3.31096322479364e-05
0.000120790926828931
9.83746802297384e-05
9.722234994273e-05
8.75835149704641e-05
3.72084989803783e-05
4.88817328438963e-05
6.33378331033949e-05
2.82209711419597e-05
7.4423999569583e-05
9.34778158700161e-05
9.69963163849299e-05
0.000104313367514115
0.00012712594907538
8.48784848966164e-05
2.28729770886444e-05
3.77718887978613e-05
7.86038953528573e-05
7.54809376974542e-05
4.32022319673533e-05
8.67359800979586e-05
-4.34512794561099e-06
5.50178415187522e-05
4.90124410587062e-05
5.09899879264881e-05
2.45170263747937e-05
0.000122396679410666
0.000136950659118046
-2.0193051017666e-06
0.000113836377105878
6.69177039241616e-05
9.61486007491576e-05
3.97326543328713e-05
4.9965137282286e-05
6.91484177514793e-05
9.51464506731045e-05
4.10506246631394e-05
6.0680341952191e-05
4.94144467571321e-05
5.81434104642764e-05
4.63657814547995e-05
9.32350008881084e-05
1.27765864034033e-05
6.51775487180474e-05
4.74847899885829e-05
6.0683287182485e-05
9.41944690233774e-05
1.48982269001214e-05
0.000106033999561039
2.40019817149981e-05
-4.18507785157827e-06
0.000120476388645863
8.48096527981956e-05
5.73757160149418e-05
3.13578816177449e-05
3.55850368985226e-05
7.92487937171519e-05
8.45575609193067e-05
5.87478650656558e-05
4.46447314672885e-05
7.83901724012047e-05
9.2245259387678e-05
9.83480260261619e-05
8.84683289562914e-05
8.83060214859705e-05
6.18819365796618e-05
3.55792275809134e-05
6.0911729710112e-05
4.65196464232406e-05
2.89589330194487e-05
3.71591834968846e-05
7.91133392767486e-05
2.67355640764445e-05
7.79544935658879e-05
-3.39855596558088e-06
6.58719429893734e-05
5.30196400920841e-05
6.60163487810096e-05
8.44197646288038e-05
5.09190460974001e-05
6.53968880021151e-05
0.000114278347120135
2.70307018808183e-05
6.74044715185914e-05
4.08634134476683e-05
9.78052506069211e-05
0.000154977895713499
0.000102945661507585
5.23373385229856e-05
3.44641015318452e-05
0.000107436381568093
2.71605613388534e-05
9.57917830354801e-05
9.22113350412847e-05
8.36588697897318e-05
8.01671822696137e-05
3.34731253596589e-06
6.6552386802929e-05
0.000105440677738578
1.4704527268402e-05
6.48108997965253e-05
5.82734581715842e-05
9.44072173347834e-05
1.97059434443643e-05
1.45977523533709e-05
8.39245470830238e-05
9.10269225034864e-05
1.88911502848589e-05
5.34607793481952e-05
2.22129416348695e-05
5.53575038647487e-05
4.63801765704641e-05
7.74755236151303e-05
4.82370032932781e-05
4.18382463941337e-05
4.5671453524402e-05
9.40382787027679e-05
5.97744343497658e-05
-7.47676764881242e-06
9.9873794259412e-05
7.96592786904934e-05
3.49762595284525e-05
4.36133410864984e-05
7.66593661481229e-05
7.23130639191524e-05
8.34398865667392e-05
9.95731268728562e-05
8.32611050898551e-05
6.11798309662746e-05
0.000101820789612693
7.66140196940114e-05
7.12172721740168e-05
5.60072518458799e-05
6.39477000970709e-05
3.06228241284485e-05
5.4177126299751e-05
3.44250826146392e-05
3.57924541942483e-06
3.54986748618929e-05
8.12467892670616e-05
7.0751631648459e-05
4.89586795563284e-05
-1.13651100638978e-05
0.00011081984529801
8.74624088380567e-05
8.66146889774207e-05
3.88630845563701e-05
1.27498999200948e-05
1.25930703644239e-05
1.89296603130929e-05
6.82870567578838e-05
6.42317676946291e-05
1.81084616736843e-05
9.0511321746976e-05
0.000102244783528999
3.62802444607891e-05
2.71250204560202e-05
8.01571726288641e-05
4.90474816915427e-05
3.71265045013707e-05
9.62484048499346e-05
3.1388630497e-05
0.000111725815240825
3.013765710956e-05
5.16703176233402e-05
0.000105085325115113
2.85978975748776e-05
2.6091432641341e-05
0.000128548115027814
6.84766170307384e-05
5.95402829183921e-05
4.85567962621855e-05
5.11624519462301e-05
5.44215691817121e-06
3.92712708989765e-06
0.000105048494918284
1.32886660748362e-05
7.77633995926299e-05
3.57300527249072e-05
7.63381412485652e-05
0.000130292842665507
3.14005570760518e-05
4.27905406159626e-05
9.25063979913594e-05
7.261810435662e-05
6.78108692024917e-05
4.8089160356046e-05
7.50261459584815e-05
-7.20019768838317e-06
6.91286569074404e-05
1.50223849504214e-05
1.89056526635472e-05
0.000106974820165312
2.97144765200516e-05
5.2150489491225e-05
7.94015039979246e-05
3.25303387203652e-05
6.60123419961241e-05
3.86546893087212e-05
3.22498385175278e-05
9.8385466877088e-05
5.32231744771818e-05
0.000102231158918287
6.57884084978195e-05
6.227838833918e-05
2.71945821237118e-05
5.40864174362001e-05
-3.4763370546603e-06
5.70960142365565e-05
3.9265765181301e-05
0.000110232979879766
8.16407253558925e-05
9.45938254148576e-05
5.78179288346261e-05
5.02393632451901e-05
3.59468856188637e-05
0.00011198770652959
-5.27342065644807e-06
5.9916791311362e-05
6.2852677383697e-05
3.33759134250613e-05
4.53904143036955e-05
9.44168689734972e-05
2.92841108411034e-05
-1.03230139865618e-05
4.05535599921732e-05
6.87625473883877e-05
6.68425675331962e-05
8.52123589690657e-05
0.000111240412377462
0.000109053219359594
4.0102975527403e-05
0.000104229085935757
9.06608719109582e-05
-7.16608733419402e-06
5.59726647899281e-05
4.78456353401996e-05
3.35121358584044e-05
4.99940693872937e-06
2.92043811668985e-05
4.06231130944405e-05
8.37813477237015e-05
4.91581147955544e-05
7.49815003350789e-06
2.95860293882028e-05
4.17968162608245e-05
2.49414254774849e-05
9.66711302340066e-05
7.6133853312094e-05
-9.05751871081405e-07
4.67447866217189e-05
0.000104925092904909
2.67923087878733e-05
3.17526177163778e-05
9.79951796932486e-05
2.02513255473807e-05
8.54292730712672e-05
2.38589354880995e-05
9.03820843812818e-05
4.66152935101463e-05
4.67668810816646e-05
7.03196469930779e-05
3.66322091004421e-05
4.84836092718089e-05
0.000109819656285901
0.000119694250747125
6.82067167772413e-05
5.07700689723827e-06
6.7630166884611e-05
0.000112262536414879
9.41554349525489e-05
7.93476823404384e-05
7.28818330017574e-05
3.15343260490818e-05
4.75693495629165e-05
6.4598201599823e-05
5.76663662369295e-05
3.59188875703801e-05
3.09855351474145e-05
1.11384229784888e-05
5.48793998600505e-05
8.19835464306587e-05
7.19477061409955e-05
4.80970979890728e-05
2.22869368504233e-05
0.000108357710756641
5.1121267980475e-05
3.13384523851849e-05
-3.76195291960635e-06
7.97548768248776e-05
8.81521393775841e-05
4.82680106386575e-05
3.68144896035321e-05
2.68807408754256e-05
3.33379048957291e-05
6.57528880034285e-05
5.73203653549464e-05
1.23639628442714e-05
2.20451456976924e-05
2.11165588031e-05
3.8040303792405e-05
1.09373599471258e-05
0.000109374125978651
1.27973427824608e-05
-8.59235511171478e-07
6.10157262761638e-05
5.34085549690833e-05
2.9684598136436e-05
7.69661266735033e-05
8.4401883139861e-05
6.95070325830011e-05
0.000115442612942917
0.000138630762324685
8.94777208463857e-05
9.07514594266804e-05
8.0702420299819e-05
4.44398183600411e-05
5.02891292969696e-05
8.76443417070639e-05
7.09498435320551e-05
-8.09679877359138e-06
0.000109282950780839
8.89861386235709e-05
5.92559444212144e-05
1.92845510190679e-05
-1.84187176957993e-05
2.24751599599976e-05
4.52139270233548e-05
9.47525366142594e-05
7.41670667172572e-05
0.000105843589530276
7.59397036378313e-05
1.60875604025687e-05
6.85680634180627e-05
1.51937711578404e-05
4.49548236941572e-05
3.90180926862647e-05
7.3893723281126e-05
4.71343743773233e-05
9.4145547978585e-05
8.74486293030272e-05
8.31498863491945e-05
2.03460565905158e-05
0.000117613766423667
0.000101224809410833
7.20699406283049e-05
3.44350518014794e-05
7.27602493307716e-06
3.24864030459511e-05
0.000112465899503125
4.13411003925627e-05
3.43591378043018e-05
0.000101294600403935
4.93181435896136e-05
6.93745858252058e-05
7.30550957894391e-05
3.11965171765884e-05
5.24882986714908e-05
0.000108564452961803
6.039374520356e-05
4.98255588765731e-05
8.6955789217646e-05
0.000109122596792647
3.16988574330205e-05
5.90900436589776e-05
9.18575510255668e-05
4.68742091242988e-05
0.000104609746491839
7.39792084618481e-05
2.53693976055923e-05
5.98286237681053e-05
5.23479801042921e-05
5.64001130255699e-05
4.111066361156e-05
1.85048665758225e-05
7.65514484263744e-06
3.16603757918801e-05
2.2107814345718e-05
6.65884600313636e-05
4.25257642073483e-05
1.42862379706199e-05
4.4105308588224e-05
-5.34608291683719e-07
1.27667819610009e-05
8.14748984507726e-05
6.17518465806235e-05
1.61120227967237e-05
5.20239078190816e-05
5.70331459050337e-05
-3.32314512333183e-06
-1.81532512852327e-06
8.75358366877794e-06
5.87412324772685e-05
6.58850797527998e-05
6.76641209922475e-05
9.52624974679755e-05
4.71940655665649e-05
4.15131431066822e-05
9.68507177373388e-06
9.38656632372144e-05
7.30329013575754e-05
-7.8026960188097e-06
4.87576972478889e-05
8.58843981205408e-05
8.1480782841702e-05
9.38186295906169e-05
2.90386239962567e-05
6.56734551109359e-05
3.80016459787497e-05
5.28886520589049e-05
0.000101154326785876
2.18606795252236e-05
0.000106859975120936
9.0140029466416e-06
7.12078408776274e-05
0.000101147910624198
4.47439152566552e-05
4.72337595071379e-05
7.92663449780849e-06
5.9517557528771e-05
0.000106345852643497
7.31801355331532e-05
5.95113792933952e-05
7.28678418055319e-05
9.74360217983788e-05
1.15878134739188e-06
0.000112720938313929
5.35898871763307e-05
-2.60705466562633e-05
4.80350924344205e-05
9.13194035282358e-05
2.52737002758065e-05
2.36677550678237e-05
5.56736626941468e-05
6.74128876771483e-05
2.72594922973359e-05
4.94100055273277e-05
1.76696742606218e-05
6.30062046904901e-05
-1.44329524637286e-05
7.77967112143185e-05
4.34363246113938e-05
5.32376090973279e-05
5.49239705101108e-05
1.30263735867331e-05
-9.16791348209642e-06
9.61046935930339e-06
7.81206226667887e-05
2.96725202066114e-05
5.77387057709323e-05
7.5862416181193e-05
7.8275634193508e-05
6.05600812803882e-05
0.000113535256796318
7.76367189630879e-05
8.71065072818011e-05
2.26992716726372e-05
5.30207891046441e-05
5.25111692011415e-05
4.08207701090178e-05
3.23904644611979e-05
7.42550973414627e-05
0.000127559403176727
2.19281574820551e-05
9.0351633369491e-05
3.84726196563796e-05
4.52551654460516e-05
0.00011191203367064
6.0253155860201e-05
4.64278401429993e-05
0.000101503141469497
3.89828054533337e-05
9.74380899968706e-05
3.33641551003129e-05
4.76331865623984e-05
2.32405895620266e-05
3.57356814667486e-05
4.68716178618119e-05
7.22647073764101e-05
6.19722567177417e-05
0.000117346342985039
5.67204752926567e-05
6.43057210658433e-05
4.44670034572517e-05
4.22743026076889e-05
2.5797431184728e-05
7.89277646223874e-05
-4.44633190660934e-05
5.24915616448802e-05
4.57966827396157e-06
2.06074016795532e-05
2.38795131916154e-05
6.36092521043159e-05
6.08361570907915e-05
4.00754636729194e-05
8.21470045831507e-05
5.61960357033697e-05
6.39279624250664e-05
9.00305771916307e-05
5.24168274326854e-05
5.12112366369345e-05
6.11542588272445e-05
6.67059457335753e-05
8.78914362607254e-05
5.29150943930069e-05
7.2117410574307e-05
7.99626899866853e-05
9.19733940511413e-05
6.78653629419002e-05
6.40812653496396e-05
2.13610198880924e-05
3.53934376883553e-05
7.92052359838978e-05
1.79961212063624e-05
6.68871050940126e-05
5.69333968764856e-05
1.1969238953773e-05
8.18805353900042e-05
4.75293912451043e-05
5.32848554172616e-05
0.000109795205319507
5.95948203948923e-05
6.75834321703849e-05
9.98781919257868e-05
-4.53456958936029e-05
9.33605801931053e-05
4.88985273444484e-05
2.79822089871213e-06
4.78671622990033e-05
6.60114960068323e-05
2.1085529403013e-05
6.1905880707893e-06
3.79099639540538e-05
0.000106988497495941
6.78893983516447e-05
-6.67493239412954e-06
3.15197314327607e-05
9.87883143105217e-05
9.78849484392291e-05
6.98340479664421e-05
7.27829769781428e-05
3.72987351224678e-05
6.69139807555601e-05
5.91276951988349e-05
-3.67585888696157e-06
5.87696079779321e-05
1.28293571066927e-05
3.94225506386237e-05
0.00011379200493133
3.82374443641823e-05
6.23439947012753e-05
6.08734083102121e-05
2.81654614931522e-05
6.30002179276212e-05
1.32906848404875e-05
3.48126828171561e-05
8.08792860046868e-05
0.000123334045740863
1.55407803148013e-05
2.83200739855531e-05
4.13691108417815e-05
5.59876580123206e-05
6.83097362636491e-05
4.25156138840514e-05
2.72496728099123e-05
8.15342602230451e-05
5.48984750729828e-05
0.000147214988152908
3.80141463724659e-05
9.10195959597735e-06
4.64795280339474e-05
6.98519143008858e-06
6.47837849031209e-05
4.17554599099551e-06
1.84448781615507e-05
7.04346977978616e-05
1.96482084859732e-05
7.70496954735654e-05
2.51662430550927e-05
3.96478324387161e-05
2.47457903864586e-05
2.05130651771941e-05
3.86009494932704e-05
9.84841178321702e-05
8.67650890586157e-05
0.000101014003913683
5.35807809825532e-05
8.81387103734402e-05
0.000105568703743152
3.38377634141417e-05
5.9801185534796e-05
5.971563916744e-05
0.000111619554668052
0.000150288635079969
-2.06360482834157e-05
6.37317012929303e-05
4.55931675598103e-05
0.000106299624273484
6.78778470585978e-05
3.17120676101221e-05
6.86168973347285e-05
0.000115513790778286
5.52591386138734e-05
4.37892711241965e-05
4.08447079859991e-05
4.29676233053455e-05
8.78423226256882e-05
7.79944084842362e-05
8.12513042031639e-05
8.38104033206971e-05
0.000125575327817697
4.4671707733137e-05
0.000102683267502033
0.000110041070897408
5.27243723676293e-05
6.43421899935532e-05
3.98935897299708e-05
4.32904716699251e-05
9.13156186913547e-05
8.31437275259905e-05
2.78625216877383e-05
5.26442980531777e-05
6.54763738632047e-05
4.58249827643043e-05
3.24025669652106e-05
5.2750661816902e-05
6.59737744451786e-05
2.84323996434612e-05
5.39352319892659e-05
4.85684388345951e-05
4.79575482618315e-05
6.37836588046544e-05
6.58074597748976e-05
1.56531788039746e-05
0.000105722463890542
2.64066616255191e-05
9.48862898807907e-05
8.16307879073817e-05
8.82875527700024e-05
8.28824502161076e-05
0.000107323881701833
8.55533876485886e-05
5.43722952555848e-05
7.62120476247092e-06
7.24567801325202e-05
0.000118566452408511
5.08596009955993e-05
4.60178068377429e-05
5.78552459185063e-05
8.84318420637466e-05
4.61997580434401e-05
7.58807876873885e-06
2.04585503034178e-05
-1.85706632223486e-05
6.63445057274211e-05
6.74874985685872e-05
5.03006472567474e-05
2.94386723446897e-05
4.55351282958262e-05
7.28114373179918e-05
1.32414726166403e-05
6.79589495243376e-05
7.49179402735594e-05
3.04650080863501e-05
2.58481941677876e-05
6.71341841533768e-05
9.44921640668342e-05
6.357945312388e-05
1.11167054984515e-05
6.01206831915747e-05
4.23385366351396e-05
4.61762153966961e-05
5.62837072105239e-05
6.65564168771847e-05
4.30622040908507e-05
5.24919146489383e-05
4.78655514895049e-05
4.77896228503151e-05
9.63372397568973e-05
4.99425138607705e-05
6.01703835023338e-05
9.6140074724777e-05
8.81742692512189e-05
2.79834200411919e-05
5.49254330861901e-05
9.51890374454447e-05
6.32114254766491e-05
6.04402601448939e-05
9.74953008812665e-06
6.31122862427735e-05
7.94619634177388e-05
-3.30105401303576e-05
7.09373971767121e-05
4.63991378982655e-05
7.64416629370677e-05
5.43954839774591e-05
3.46278852215339e-05
8.22720099948819e-05
3.38779924819162e-05
7.10060381811342e-05
0.000106069690186303
8.81576179830882e-05
6.76786719034923e-05
2.84083472508968e-05
4.05785895276637e-05
4.57436227630639e-05
5.50789634190914e-05
0.000110047925172209
4.23638863953228e-05
5.19178798403044e-05
8.50287971456241e-05
4.63004277964781e-05
8.88756475154589e-05
3.4753133994354e-05
5.51074423135057e-05
4.49711232766896e-05
3.28698716362725e-05
3.6820081366696e-05
4.59590986894935e-05
2.10483759049897e-05
8.68624701135271e-05
4.52610434922438e-05
7.65302876324031e-05
6.42342749352004e-05
2.21681438284721e-05
4.6475816167648e-06
3.61455232043669e-05
9.471999996167e-05
6.6254175719383e-06
4.67156505530788e-05
3.83125307315651e-05
3.96444157127484e-05
9.07927026692314e-05
5.37214781703942e-05
7.69926019569454e-05
8.25466951929183e-05
9.38515164150934e-05
5.10409996481279e-06
7.65768853604057e-05
5.7726606095774e-05
8.08160089289101e-05
8.06836974294304e-05
3.97613325026625e-05
6.97118419443394e-05
3.11269461394848e-05
6.59844320452726e-05
1.40043800779179e-05
2.59165322483591e-05
3.55156996330543e-05
4.55219841287842e-05
5.80839505375199e-05
6.55919956375789e-05
7.4685480568477e-05
0.000101352550124829
4.00735360991581e-06
7.81193256359155e-05
7.29923850884742e-05
0.000151568153483872
5.40735412261196e-05
3.93615372648712e-05
9.11295278428554e-05
4.7769347480375e-05
5.39082888713815e-05
3.7409139441813e-05
4.21628799782909e-05
5.78532012081386e-05
5.75517010055911e-05
8.53652832996662e-05
4.75451577052809e-05
2.51828747051329e-05
6.32383939042964e-05
1.57245096626787e-05
7.08220282771879e-05
5.001660938455e-05
2.73373642340371e-05
3.80889858472439e-05
4.59149486449846e-05
0.000119193582087044
2.79396109132133e-05
9.8199749420422e-06
3.56476475487405e-05
5.45145393081667e-05
1.38330770836744e-05
6.31820956048877e-05
3.13322029891762e-05
7.80947923945395e-05
5.33274836840985e-05
5.81339387252457e-05
7.9739571917002e-05
6.74030857679777e-05
9.03725177664037e-05
2.71289862660604e-05
2.20429931966839e-05
6.67469548113742e-05
8.95624361467318e-05
8.30931453346174e-06
6.43474053146027e-05
8.3340647425824e-05
7.06383394766594e-05
1.16274319860408e-05
6.91045178748249e-06
5.77563993786401e-05
4.9865135016918e-05
7.05435858852952e-05
1.95800796003046e-05
4.02698160226508e-05
6.62556529148093e-05
7.30570870800513e-05
4.40569840727799e-05
7.42277663347901e-05
0.000111693549926608
4.38693367489843e-05
4.62709806001996e-07
1.04744994174322e-05
8.77051487872092e-06
-1.73392094429445e-05
3.81182763919765e-05
6.64997795286617e-05
2.49280013655051e-05
6.19351318845709e-05
3.24306197003917e-05
7.58124016575047e-05
3.90042731642413e-05
4.98856413295429e-05
9.85111737524105e-05
3.53825099452636e-05
4.23614771460149e-05
6.97792206501909e-05
4.19252210169101e-05
4.39007619149189e-05
0.000130197019374158
3.08416392608303e-05
4.96770904927689e-05
0.000100573033976728
6.65023691880659e-05
7.49736678708111e-05
7.24612072229519e-05
4.53045176144906e-05
-1.29910440038415e-05
-2.2705954504388e-05
6.60263161963556e-05
4.75033221756812e-05
5.47381079946149e-05
4.31104551393211e-05
6.85214055060491e-05
4.97707586564686e-05
8.31485268098826e-05
7.50247379378371e-05
7.39395252462764e-05
5.75877562281915e-05
3.37147647623014e-05
8.32604698254348e-05
4.36425006112905e-05
7.78971575052492e-05
8.36281240768002e-05
7.31122057431552e-05
3.10470185780943e-05
4.69756219230571e-05
6.38319509628429e-05
2.86717431124561e-05
5.91139008132075e-05
0.000100419573438768
4.00804432801579e-05
7.31838519493761e-05
4.48299552134583e-05
3.22979017858066e-05
0.000102409306944593
-1.83094053625593e-05
7.5301760092505e-05
4.19665817313487e-05
3.79198814854234e-05
6.94871116056628e-05
4.14901134034653e-05
0.000106551977876756
0.000102846526873612
7.72414714798223e-05
7.6282512351993e-05
8.05821055931873e-05
5.98696243156879e-05
4.62990677041255e-05
0.000106421693473928
7.11176440334277e-05
7.86991944534642e-05
5.96725826917337e-05
5.28361283890838e-05
3.10878576127463e-05
5.01979835931144e-05
4.53080304074331e-05
3.04299257108737e-05
4.06816644976367e-05
4.47509217470531e-05
1.17474329201855e-05
5.63667896228344e-05
9.37588182086241e-05
6.40399314478023e-05
5.01486778373617e-05
9.39170352820517e-05
8.88620583535592e-05
8.42018118876448e-05
5.01486309143486e-05
8.38262793125005e-05
8.10420637461401e-05
6.16060885877168e-05
6.89859305667896e-05
0.000123455971558872
6.18247999435328e-05
-1.2639226100037e-06
8.52599863558763e-05
5.63287830314668e-05
3.99942250125059e-05
-2.07077872519487e-05
6.7979402900187e-05
7.38094368304487e-05
7.50613185698773e-05
8.59392615035755e-05
0.000111706009847558
5.09074737175549e-05
-3.57471501458068e-06
4.4869213259596e-05
2.50134802490524e-05
3.84420237887382e-05
9.51940993026286e-05
5.97111740906651e-05
4.59906176610181e-05
9.88486799658437e-06
1.86668976612383e-06
9.13357010048762e-05
8.66912624520376e-05
3.603093755384e-05
4.98362509291303e-05
9.04849286356749e-05
1.90217517473983e-05
4.37539408595331e-05
5.96727545693545e-05
4.58564633312614e-05
5.75044315274531e-05
1.45781471008768e-05
0.000109812272351586
7.61426795241394e-05
5.10483702792969e-05
3.94911968499149e-05
5.98946223421063e-05
5.47909717939405e-05
9.44690000751973e-05
0.000113553223283179
1.2102592817856e-05
6.70681935226217e-05
5.50384065094525e-05
3.58926438555832e-05
0.000137892592529517
3.79240829141622e-05
6.80636565520184e-05
6.67908895775561e-05
5.42016324468636e-05
4.77301262371135e-05
3.791382890248e-05
2.34912885447143e-05
1.83733879984755e-05
5.45614636814495e-05
6.54631302631057e-05
4.19908794996962e-05
4.67293485458913e-05
6.38250097078496e-05
6.47797418596944e-05
3.36006601875234e-05
7.16158276402775e-05
4.60154115367538e-05
4.17567547057431e-05
7.66346619905561e-05
8.6175509959215e-05
2.0196390700556e-05
6.09930383905169e-05
-2.28360875754181e-05
4.06154113877992e-05
3.97043179830837e-05
5.5297930854897e-05
4.79085497485098e-05
3.39987187911799e-05
4.15686229879916e-05
-1.19443958063053e-05
7.57285511051882e-05
5.36583862995656e-05
1.34436173531785e-05
6.46207585866278e-05
4.75509193439611e-05
7.19089018983734e-05
0.00010008744048084
4.91137457164708e-05
6.39861333900344e-05
3.94283037272843e-05
2.86821385890654e-05
4.08775474293938e-05
5.81798298102052e-05
6.61906034869954e-05
1.95647024777706e-05
6.36252123654672e-05
0.000116949052423381
1.39575987983123e-05
4.33640780649676e-06
8.13751058682655e-05
7.15594009568195e-05
0.000116159283823835
5.16744093158668e-05
4.7057235552951e-05
8.60164969518316e-05
9.43117212645313e-05
2.47937469907571e-05
4.92866072055405e-05
6.29097125163128e-05
0.000103666725885588
-7.44773808968769e-06
4.84425326765491e-05
2.15129963137224e-05
8.96020200523973e-05
-1.63329120338782e-05
8.76904870874919e-05
6.09970065787521e-05
-3.44229983485895e-06
3.16567841503353e-05
1.08221605963545e-05
4.58595945405822e-05
9.89959134162717e-05
4.10494081345086e-05
4.6692117019848e-05
-2.82042146736637e-06
2.23432628868435e-05
6.67284821621462e-05
2.73558053935874e-05
5.88898955523984e-05
4.90737684911577e-05
6.70369830119901e-05
6.06781101399395e-05
0.000114282358548982
2.22722443399313e-05
0.000122305560325766
4.5203169103382e-05
0.000101555079726589
2.15561653710415e-05
5.60397927871802e-05
3.83169013571011e-05
7.05400837428808e-05
8.95058690369036e-05
8.07789198664298e-06
3.3069509466846e-05
5.50091602905809e-05
1.38110982375885e-05
9.56920599112248e-05
7.1003632518114e-05
9.29824447294178e-05
6.35429910283116e-05
7.77571433979624e-05
3.1252733833663e-05
-5.64086987123415e-06
5.10159159064778e-05
3.11062106144291e-05
8.43910369050785e-05
9.46006648649614e-05
7.04819238955067e-05
8.47599943627823e-05
4.00688640379661e-05
0.000115475429620343
7.3528724804753e-05
0.000105262813595477
5.04688325330566e-05
6.54494683038129e-05
2.74927115508178e-05
1.05448297943443e-05
6.30344633699791e-05
7.04011900244975e-05
3.56153832826952e-05
8.91314986209499e-05
3.60129365196912e-05
1.33915982576888e-05
5.81731914613354e-05
-1.68671180570912e-05
4.65687759877244e-05
2.09725277416245e-05
4.37197950748915e-05
4.78994458511892e-05
8.37453732943745e-05
5.51460504329908e-05
8.77250264574091e-05
6.83387022765802e-05
5.06511088595477e-05
3.92806482437303e-05
6.35924877261552e-05
7.40801997320887e-05
0.000142973960721705
0.000158611886611172
5.34263781004469e-05
5.22321184639517e-05
0.000105767188037112
2.14462900368783e-05
8.6489013977103e-05
8.28764133122393e-05
6.60327213194775e-05
5.06539485875256e-05
6.67365037857862e-05
0.000119663805197973
4.40769174808415e-05
6.58006526070199e-05
3.65396965503396e-05
6.26574600045199e-05
2.64274584330181e-05
7.88421385789983e-05
4.31107422094351e-05
3.07241951580642e-05
0.000130732403398211
3.42233462159173e-05
6.46485822637743e-05
8.98999019457871e-06
1.86817509850139e-05
4.64800909718561e-05
2.19703321785032e-05
1.413232126488e-05
5.18612345821514e-05
2.70278146527433e-05
5.592841502615e-05
9.56543188420952e-05
5.76578683282677e-05
0.00014722561654187
6.486853537002e-05
7.02695996325803e-05
8.44849504367793e-05
8.83739891281049e-05
0.000116308737165683
5.58957066607344e-05
2.36170539112015e-05
9.63557922030861e-05
3.41380338703358e-05
3.51330610844606e-05
4.93773095013849e-05
7.65211731533468e-05
4.3302795689031e-05
0.000108376359844853
4.17833603855617e-05
7.13750400739744e-05
-1.12590410861792e-05
4.71647289061141e-05
2.06071105676052e-05
0.000120763907194829
0.00011289647653224
8.2593354935376e-05
0.000121313420724733
5.37020897784774e-05
3.63753123276515e-05
5.63279612067266e-05
-4.12130221149218e-05
4.55629157249815e-05
-1.80728196237338e-05
5.42766362648124e-05
6.30560001295177e-05
5.99054084558881e-05
5.80736283475137e-05
3.22355744124515e-05
2.80805866173359e-05
9.82820516709732e-05
4.96429936882745e-05
4.14513554594442e-05
9.77343086817198e-05
1.63671225685702e-05
1.70081849361038e-05
9.7049635862364e-06
2.34732513720436e-05
6.79065695328841e-05
3.36063225740051e-05
1.25183965000925e-05
8.81225339353714e-05
4.82391977503886e-05
5.52378435019745e-05
5.59690352716031e-05
7.27267733026267e-05
6.84216817321973e-05
1.89188366092815e-05
9.40888298948545e-05
8.02329702931904e-05
1.60309343654865e-05
5.00166251922602e-05
6.08775825627733e-05
3.2540938814163e-05
4.6816073992333e-05
