# Supplementary material for: Research on computational propagation and identification of mine microseismic signals based on deep learning
Source: PLoS One. 2025 Oct 22;20(10):e0334641. doi: 10.1371/journal.pone.0334641 (PMC12543183; doi:10.1371/journal.pone.0334641)
Supplement: S5 Data — (ZIP) [file pone.0334641.s005.zip › 000100800001355.xlsx_0.txt_24.txt.txt]

9.87855366209418e-05
9.16158820667265e-05
0.000124326866336629
1.28755690797587e-05
0.000114287472139833
5.58843931786639e-05
7.27243743038276e-05
4.9375297492687e-05
6.08436343197316e-05
6.23324573052074e-05
8.4914109970504e-05
7.05461343939003e-05
9.7556301561189e-05
9.94283165605721e-05
6.28453508766149e-05
6.88326588870202e-05
8.40929405693461e-05
3.9015896382529e-05
2.80526091465825e-05
9.83384908033304e-05
4.34960932321736e-05
5.04273138318029e-05
8.9878057429885e-05
2.92674444002395e-05
3.71759458497572e-05
1.81604444284233e-05
1.24135725406993e-05
2.07282181183954e-05
3.17108204346322e-05
3.1498332520927e-05
6.10660404834169e-05
0.000113751414010002
0.000103751010794447
9.60321099907503e-05
2.19561782347834e-05
4.21389482329064e-05
3.51528857077997e-05
7.12812173219951e-05
1.47931397705499e-05
9.79705483055068e-05
7.14824249715109e-05
7.45085452389729e-05
6.67077536092657e-05
0.000100746227233868
7.13576466830837e-05
4.30398510990867e-05
4.70358786465275e-05
7.37267940978083e-05
4.03340502317123e-05
5.44992496722293e-05
4.99863385829185e-05
1.71505425465753e-05
5.20163064382259e-05
5.36146241891861e-05
6.62170586574653e-05
6.01934241059685e-05
7.508992440928e-05
6.95688594574637e-05
7.43868459796874e-05
6.49659089834569e-05
1.58029558092487e-05
9.67645470979046e-05
-2.27270725918299e-06
8.41824305922713e-05
5.54560912396254e-05
-7.73781674619781e-07
4.137349903959e-05
8.98125107931428e-05
0.000148532462592664
4.03245005262586e-05
6.63296278865891e-05
0.000105322724134116
3.30818218419998e-05
8.57312093531147e-05
6.56698532519117e-05
2.19677948416027e-05
8.45259803044643e-05
-1.26504671250143e-05
5.11321575026973e-05
0.00011693703577914
3.58229551716789e-05
0.000114197025104099
4.74217946043403e-05
1.56872721856095e-06
2.31203444872822e-05
3.65653140400389e-05
7.17578672064342e-05
5.18222891280091e-05
-6.18327616234568e-06
7.90728270007183e-05
4.34607798506139e-05
3.68408385290164e-06
9.60059604785889e-05
4.51347151107449e-05
1.30264353644894e-05
5.94032843836623e-05
4.87771229875381e-05
7.7376667842738e-05
7.2391621067749e-05
5.88491428257774e-05
9.55729236093593e-05
5.89406885901527e-05
3.8696382680234e-05
6.99463939367043e-05
0.000102169448804766
8.27716580473459e-05
4.10591089632661e-05
5.88716489815474e-05
7.50739392368545e-05
5.66538929207299e-05
0.000105722840243857
3.93538755016156e-05
7.97447475946676e-05
6.99943348091224e-05
6.50111206794718e-05
2.20661210763976e-05
2.32045435815868e-05
4.31092381373694e-05
3.85863124353703e-05
6.91482393428464e-05
5.21211611206761e-05
3.39958696673506e-05
0.000126435026225435
7.23924558814733e-05
8.99532496677348e-05
8.37505109654199e-05
1.4938740288091e-05
4.54817872105886e-05
6.78881611028514e-05
1.95176363621035e-05
7.36619522927472e-05
0.000123586500902631
9.41468978508858e-05
4.63774516724551e-05
3.79185616915211e-05
9.01459231468268e-05
1.80870040563823e-05
5.62349597202957e-05
8.9894811911782e-05
4.52666121611535e-05
8.63407674119864e-05
3.758617986781e-05
5.56540577624024e-05
5.56452142784956e-05
3.00331774458527e-05
-1.07868727236247e-05
5.52843430431416e-05
7.5905334787182e-05
4.46393797800242e-05
7.37015861254977e-05
2.89080574831195e-05
6.13354338204957e-05
3.0412198083674e-05
5.00107937790436e-05
9.98265981707583e-06
9.6405239985356e-05
4.62840742191134e-05
8.47354527899967e-05
4.13449140439317e-05
0.000110810723445427
8.06033368783666e-05
4.20774895892404e-05
4.51621332832407e-05
1.07652720228127e-05
2.06672030283438e-05
6.05260097205623e-05
5.18399097081105e-05
3.80455552140356e-05
3.49191857942546e-05
6.32205791977468e-05
0.000125240937919756
4.6340889644134e-05
5.06764293964477e-05
3.45400335368649e-05
6.22976866652148e-05
0.000136794618507936
9.88688269703526e-05
7.83739043305276e-05
9.56896324926956e-06
-2.09826017314284e-05
1.84625032029977e-05
9.49998119643743e-06
0.000104992737964954
5.90270425505173e-05
1.92493037944467e-05
5.4357127103076e-05
2.62986277925441e-05
5.07967253428249e-05
9.3393906370476e-06
5.55580415130763e-05
4.20160981213278e-05
5.31189945765088e-06
7.52588022596605e-05
7.34721567007039e-05
2.79474049901251e-05
7.97045728071562e-05
0.00010533756710672
0.000108169651623771
0.000113686795181673
0.000106047850819257
5.49329907606661e-05
2.41598495939864e-05
5.66106081243074e-05
1.68435860385911e-05
7.95468364426004e-05
5.51124115103119e-05
3.18389954560382e-05
7.80428500534725e-05
9.26138343215376e-05
9.61795130606515e-05
7.41552690635491e-06
5.04995475473284e-05
0.000107351962957925
5.42056773435879e-05
5.63978657291917e-05
6.86461733959679e-05
5.49191749859793e-05
7.09707405675254e-05
9.8314864485171e-05
6.0849269161341e-05
2.33028820185434e-05
8.61442322817369e-05
5.30841420634732e-05
4.05468507380669e-05
0.000113331081063939
7.16249486369619e-05
4.27828626276013e-05
5.27054404777246e-05
-2.90960723911536e-07
7.55210629172113e-05
3.78243805381863e-05
-6.76876649963523e-07
-2.15626198282203e-08
4.30031339158079e-05
2.4183279295385e-05
5.29606466460079e-06
6.89036421714971e-05
5.09382357309721e-05
2.90140946115571e-05
3.33252710977339e-05
0.000123066743474415
8.60907682862008e-05
6.74123878365606e-05
4.24310280138515e-05
5.20170288133332e-05
9.65399459764844e-05
0.000140363095757827
7.9033270384736e-05
5.25676321307127e-05
7.68001914059365e-05
7.21400701778761e-05
7.9917856102026e-05
0.000112978623778692
2.26571732186861e-05
7.96649323545969e-05
5.19008718548311e-05
7.83594707767962e-05
9.17797724740772e-05
8.30061038156511e-05
6.26881877472627e-05
5.03869144663708e-05
2.0434738099954e-05
8.39172699813363e-05
-1.12857896840598e-05
5.953350066596e-05
8.42940570413377e-05
-1.83439916881238e-05
4.25863270031622e-06
1.73383007912743e-05
1.99241788882187e-05
6.1080218868397e-05
1.32853904416199e-05
3.39543527303097e-06
7.48379866774293e-05
1.89906541107806e-05
8.8474417797759e-05
9.3163733706255e-05
6.87238170610241e-05
6.74324695147126e-05
9.39161620978154e-05
8.70594641903511e-05
9.28863488102973e-05
1.71593785100866e-05
-7.5567261565303e-06
8.15318011179378e-05
6.16481259512141e-05
9.37254287512966e-05
7.49508758372822e-05
6.62512023695277e-05
1.61619966776111e-05
7.84720757723443e-05
2.66929815849558e-06
4.05550093554234e-05
6.54609287607984e-05
-2.0563908371218e-06
8.27090774243576e-05
5.95303043833237e-05
4.82712770635501e-05
6.81828283002061e-05
0.000102422367906591
7.3207279879087e-05
3.08864564872619e-05
-2.76815324284051e-06
2.01116060424068e-05
0.000117803589777784
8.14045498028638e-05
4.96392157704937e-05
6.10788492284701e-06
3.84044023927133e-05
6.13164619424693e-05
-7.57361001525824e-06
9.39322941963157e-05
5.89653400439745e-05
8.58189068596157e-05
6.87944024218877e-05
1.83668007744472e-05
0.000120480800855819
7.35807236684339e-05
5.7297307404641e-05
2.06598139040433e-05
5.8573198111502e-05
4.48337784366291e-06
2.01057272524597e-05
2.84375790432622e-06
2.67732829844952e-05
7.7045378005325e-05
5.57387767524489e-05
6.88225192031942e-05
5.08137863654578e-05
3.25018634759028e-05
7.27970221819674e-05
4.06976731988775e-05
2.70026661279337e-05
1.24770517911912e-05
2.71085378099316e-05
6.36730807670262e-05
7.65196230939672e-05
3.43544736378643e-05
6.69742816783687e-05
4.42850777812852e-05
8.98789901124629e-05
2.97003137046413e-05
0.000137051653722288
5.03356835338631e-05
6.75237246921085e-05
0.000133135161304337
5.53314756766422e-05
6.38947906129677e-05
9.29943502416641e-05
7.96409616366949e-05
3.75425361894383e-05
0.000118278864806901
-2.53506987290228e-05
9.63317984065906e-05
7.63120168418694e-05
1.12894263865456e-05
5.52468215711921e-05
3.797418229435e-05
2.79746043581625e-05
6.36065219702542e-05
0.000133145825044906
8.18952030478834e-05
4.4144265225374e-05
2.18868537909179e-05
7.77911478494823e-05
3.72080379515877e-05
6.95509469713916e-05
9.80326697760327e-05
5.28240712429371e-05
0.000110098961769082
4.49556247046538e-05
4.22368676552765e-05
0.000131388488862393
3.06370632479875e-05
3.45717568719367e-05
8.20391380899825e-05
8.43500019764095e-05
7.47409240438063e-05
0.000108467127717875
4.94607672882231e-05
0.000116723668387066
4.79116278236644e-05
0.000106277112014745
8.15538887325883e-05
2.03152771218511e-05
0.000106874654508299
2.6364474402951e-05
3.57673852442797e-05
5.33976893878334e-05
0.000116611598567828
9.80545031135881e-05
3.92561876230347e-05
6.17499017114403e-05
0.000109894416405967
4.16127000706638e-05
1.19143137507811e-05
1.14700461779275e-05
5.89707249474942e-05
1.24498600225169e-05
0.000114586716227875
7.30035583884579e-05
0.000106378620060577
5.88647754871553e-05
7.91920454069103e-05
1.88642473565644e-05
7.78544965632601e-05
9.02706432605277e-05
6.93305888099705e-05
6.02959449728208e-05
-5.89462123837503e-06
2.45739043700579e-05
5.88712569170536e-05
9.3366653611931e-06
7.12052800129337e-05
6.38574222363591e-05
3.98985413163206e-05
3.23350003207941e-05
8.31560155819549e-06
8.39251948305434e-05
6.27655850081407e-05
-1.30989513356161e-05
4.31201738347536e-05
5.94051375185033e-05
8.06721861839354e-05
5.4893449632254e-05
2.76966010297808e-05
3.14147634653321e-05
0.000105737275070159
3.62843375318801e-05
2.16817671076587e-05
3.74942268665185e-05
0.000111309268028796
5.93203066149815e-05
6.22770310165617e-06
4.47622782752728e-05
5.66071225338524e-05
1.28594449342891e-05
8.83703970657168e-05
4.49204582105621e-05
3.89939559985561e-05
2.22351874081912e-05
0.000104329579518376
7.08164725233813e-05
4.20110348471351e-05
3.04049841241007e-05
4.76464280179795e-05
0.00010791534088295
0.000103522444587183
5.05360555740139e-05
8.74446721244909e-05
3.58567878136193e-05
8.77874842589095e-05
1.29063600245392e-05
1.89421753352453e-05
7.713111880757e-05
4.74208088061697e-05
6.42332555318414e-05
4.05220599318698e-05
7.49703436977356e-05
3.06146133425945e-05
5.84504560008653e-05
6.01798796269554e-05
8.05776637580004e-05
8.90253192876547e-05
4.19524053432403e-05
-5.19849796178604e-06
5.09973714347138e-05
5.28195942131357e-05
5.12260598887202e-05
5.42142578139184e-05
1.29370703723949e-05
5.76963033737988e-06
5.26320053275652e-05
3.34596187150153e-05
1.83445841457144e-05
4.68166084243092e-05
3.65886187652678e-05
6.86944741111189e-06
2.02264449690277e-05
3.94784099057072e-05
0.000122868896783013
8.95292043553227e-05
2.60592820567784e-05
6.12759856482955e-05
2.27943407732765e-05
8.73827488227932e-05
4.48724683495193e-05
8.75066796997546e-05
5.35295078690793e-05
0.000110838537269337
3.41762580470964e-05
5.50118433078558e-05
4.38524437415516e-05
9.50780310039989e-05
4.47466283430672e-05
8.05133362482621e-05
6.43330944487958e-05
1.16716178516516e-05
1.13842027841031e-05
7.36956346748106e-05
5.16151948785622e-05
5.64450783084914e-05
-1.85929538428672e-05
7.58566827199288e-05
8.3111477142946e-05
0.000119574780536608
0.000100149783695797
4.34383597896755e-05
6.59519393904972e-05
7.11611016825086e-05
6.62762717451614e-05
1.33469140166171e-05
5.92197325831662e-05
7.92122743845268e-05
3.37855014905776e-05
0.000110304251704284
-7.98807861773211e-06
6.54798402137081e-05
2.97232489133525e-05
0.00010128393267952
5.22665981095042e-05
7.91142484699078e-06
7.54618798486373e-05
1.67274129033488e-05
2.86758503656447e-05
5.10789805960724e-05
7.96688303032217e-05
5.00297420279628e-05
2.63656199306253e-05
5.26706866190668e-05
9.10787353154449e-05
4.18858958168003e-05
6.99256568969176e-05
6.59756343205468e-05
5.04061712011709e-05
9.3263116544242e-05
-1.40544781548091e-05
1.32694037583245e-05
8.37895861666903e-05
6.76880346801552e-05
3.31915727900851e-05
7.25315087067856e-05
3.85241431487444e-05
0.000116305944255656
3.78829586514216e-05
4.67738449196186e-05
4.47285638769239e-05
0.000100577620892118
-4.17238217121102e-06
7.41445633452356e-05
5.69053228731858e-05
0.000102911604095083
3.92446720536284e-05
1.18906038464567e-05
8.32231823407973e-05
4.2304089786288e-05
7.54570256135313e-05
7.06642455323668e-05
3.46871498454771e-05
8.46884560240281e-05
4.33444167448778e-05
1.6858105160539e-05
9.78662917244588e-05
8.77282719513473e-05
2.26328375377371e-05
1.56841139221804e-05
9.39841997532157e-05
5.01554217636583e-05
8.39913051053665e-05
6.71536412911325e-05
2.17534996299958e-05
0.000103051743147112
5.61443019611167e-05
2.96784838764292e-05
2.96887446552048e-05
6.72525504924965e-05
2.11328907000585e-05
1.264630973768e-05
6.88108221562381e-05
6.40604882974908e-05
6.87995686063895e-05
6.42056741529644e-05
6.81237290145109e-05
7.49686952291155e-05
4.24393796215933e-05
6.61910426715369e-05
7.33171715174502e-05
1.99237904504723e-05
5.93179928669811e-05
7.56580434080657e-05
0.000101482040789593
5.24780684206088e-05
4.40455623744694e-05
-5.84652470629545e-06
6.86757066774333e-05
3.68290778595808e-05
0.000122971644228168
6.3358706091139e-05
8.12036237457534e-05
3.76546090290065e-05
8.81318961410854e-05
5.28398007178673e-05
-1.69427703724799e-05
5.56205894315549e-05
2.19699208386988e-05
8.29069516524226e-05
4.02379136486041e-05
6.68819330501719e-05
7.62929305908972e-05
6.65189623090107e-05
0.000111415372134515
3.78172241564927e-05
3.1125765789234e-05
8.00970413578575e-05
5.65661317144694e-05
0.000140161522210856
2.99891944633804e-05
7.02194342199911e-05
4.05838047043486e-05
5.18715547258047e-05
4.96211971723363e-05
1.61415798481375e-05
9.06780532853106e-05
-2.02895943498278e-06
6.89931743891142e-05
5.09755730310965e-05
8.18425221750027e-05
0.000147055623435
4.62670801119797e-05
0.000110592386977478
0.000106878903269789
3.56484852336329e-05
8.11852659556703e-05
3.37491800053717e-05
3.7388744167727e-05
1.7007479176533e-05
3.55540375870894e-05
0.000115348874487183
3.2787810074106e-05
3.88406420808992e-05
2.69255730443624e-05
1.0110029313831e-05
7.52909085619866e-05
1.95317908547004e-05
2.01299955162535e-05
3.84843632150278e-05
8.73793675014394e-05
7.59416816060146e-05
7.23889662205219e-05
1.96894889527007e-05
6.05329207549036e-05
4.05067294042025e-05
7.46917052539037e-05
1.82388350641317e-05
2.966896789957e-05
4.92761435787056e-05
4.43645489304513e-05
4.82852513438626e-05
1.7516955247432e-05
5.87278893536143e-05
1.74411713681007e-05
3.0305820146863e-05
2.96365291647155e-05
6.4951297538669e-05
9.1541639609712e-05
4.90773801732505e-05
5.99392087341234e-05
4.57895647415307e-05
5.41808567463398e-05
9.61976180600686e-05
9.67729020306061e-05
2.57039132628909e-05
6.83124215287167e-05
2.56699854994977e-05
5.89183815003365e-05
5.39474344998951e-05
5.33933781051187e-05
5.12409634226719e-05
2.45307463417571e-05
3.97675384301933e-05
2.54749038039247e-06
6.67520028090012e-05
9.7705524013778e-05
5.66659440030278e-05
7.5600473426809e-05
5.96695114706096e-06
5.69507614997945e-05
8.58418279019518e-05
3.09090891530625e-05
4.11069919044084e-05
9.15103266204457e-05
6.1587988582621e-05
8.3514044996414e-05
-2.15326576351289e-05
2.19999029781331e-05
8.66363994422083e-05
4.56466955998775e-05
3.18602102299873e-05
6.05816970101815e-05
5.13047581573596e-05
6.00813200241145e-05
5.84388896579413e-05
8.3987777751757e-05
-6.21027417096198e-05
5.84356007399808e-05
0.00010180807105117
2.18444352838865e-05
5.96952050846896e-05
1.43220933236142e-05
8.60170493475014e-05
4.64063373692845e-05
7.74761749176437e-05
5.90182032697877e-05
5.84128014767406e-05
0.000131094803103718
7.70063460649491e-05
7.24002891757102e-05
5.73275043169524e-05
3.74339972243626e-05
4.13971844010801e-05
5.00240690870098e-05
0.000102624103790805
4.68039817334606e-07
3.24757722257505e-05
7.8137355910228e-05
8.95966501098904e-05
9.39832674319023e-05
6.35055406981196e-05
4.06523522772313e-05
3.71950923281143e-05
1.58628165115702e-05
4.95001727787175e-05
4.24095066016087e-05
1.38869835789769e-05
3.63625823959809e-05
9.00364699811925e-05
2.33935605602653e-05
3.91038708083269e-05
5.30143602933072e-05
4.67902697256748e-05
2.44013223044083e-05
2.52163741729978e-05
-3.18486848652338e-05
7.43033494150224e-05
8.46290078697438e-05
3.33662775336787e-05
6.51871107487126e-05
6.05434403131446e-05
1.86476597638979e-05
-2.68078148775322e-05
5.16900439459583e-05
4.02550293825359e-05
9.8255971937869e-05
-6.4069132718147e-06
0.000109716098281949
2.93141557115875e-05
0.000105877074496388
-1.53429497992964e-05
4.84413890521009e-05
6.50297625033296e-05
4.1646209882121e-05
1.66319454687204e-06
2.02904543347368e-05
-1.83323178713633e-05
9.89942584000901e-05
7.67988970461825e-05
3.09554204782484e-05
4.00013728239681e-05
8.16196330590875e-05
5.15149323927258e-05
2.59082917882319e-05
5.890851291404e-05
0.000115566934012048
5.32718960372959e-05
3.48188759871533e-05
7.22938248714382e-05
0.000100991292824361
9.19248251259174e-05
9.0075280916668e-05
5.72956494607791e-05
0.000109550869835523
0.00013047095439049
6.24727493860783e-05
7.26947068718382e-05
5.16762775821392e-05
0.000103276032143947
8.16362108611246e-05
0.000110326976110894
8.98260612697106e-05
5.10866417796152e-05
1.90970867976221e-05
4.82046752210411e-05
-9.36748368901389e-06
3.81586741996086e-05
3.89774826277937e-05
3.41879655932653e-05
6.22269792392053e-05
3.72059423809994e-05
-2.53436716819676e-05
8.50074640063636e-05
5.99517548986587e-05
4.4777127927932e-05
-1.70063904691834e-07
7.27807376039318e-05
9.35864566479343e-05
7.38524177802817e-05
6.65435765188056e-05
6.63419810267651e-05
7.55098803786594e-05
2.36830961389816e-05
2.27193905068701e-05
7.99235349634681e-05
4.72481014925898e-05
0.00010095913821079
6.59080543349798e-05
7.05186490719209e-05
6.05960912224512e-05
4.17174411844942e-05
5.54488592222416e-05
0.000104139415839306
9.93287939866966e-05
0.000137805219494838
8.29985362761835e-05
9.09162071214463e-05
1.51280337336699e-05
7.34284596405772e-05
4.63646260664428e-05
2.10054435961628e-05
1.91898684261823e-05
8.79990497251852e-05
6.1861664671611e-05
5.49564435395174e-05
1.58951105553748e-05
7.97433567581556e-05
6.37427239605546e-05
0.000123350494029719
4.56428037840561e-05
7.0394505160008e-05
5.36852001016637e-05
3.42322361231249e-05
5.24964445276152e-05
6.67312354492583e-05
-3.66557362125079e-05
4.48121193595215e-05
1.66126696023299e-05
4.06230964547656e-05
4.36725124899485e-05
5.39283824825988e-05
4.17281066914668e-05
2.6617250096666e-05
7.09759065040067e-05
6.1664698212898e-05
7.30723608910325e-05
5.37846750069351e-05
5.64051462314903e-05
6.32469518061599e-05
5.08804516543658e-05
7.94165542250752e-05
5.36724478460287e-05
8.79213388932436e-05
1.2666626241342e-05
-4.33827008992445e-06
9.10783668141164e-05
3.76014028288178e-05
6.03690483847435e-05
4.10383719862667e-05
8.09292482562621e-05
6.71638960676247e-05
6.35515282478154e-05
9.44546415990544e-05
0.000124119787878597
0.00010286925114033
0.000134426480634633
4.10652798878491e-05
9.70799361892485e-05
1.84309829495072e-05
5.31334984356506e-05
4.00209981096147e-05
5.12969349262773e-05
5.68342555263497e-05
4.11859124376307e-05
9.26023839462759e-05
6.4903730258635e-05
2.88537890482263e-05
9.40683855130149e-05
1.21871480090129e-05
2.77677062580573e-05
9.52374413718027e-05
0.000107347518182896
0.000103147707219154
8.74341891148567e-05
1.88465177554123e-05
-8.55910646236089e-06
3.48858690305769e-05
1.12706896640317e-05
7.33151250118091e-05
1.23894431108822e-05
4.59649994660246e-05
3.93797299799066e-05
7.26900343671606e-05
9.31733290495775e-05
5.98482545407814e-05
6.60821116246259e-05
0.000108066466854375
2.38746843059949e-05
5.6999988180129e-05
5.06605933249791e-05
7.19501736915485e-05
7.6598043139682e-05
7.80036241461409e-05
0.000116787972900558
8.5701752919066e-05
4.94932525347425e-05
7.04495649832623e-05
5.5393438480544e-05
6.85539280658639e-05
8.20415766553575e-05
8.41249433050254e-05
5.0274148289765e-05
7.43286575506588e-05
9.34201731950185e-05
2.66931276012266e-05
5.96622366331613e-05
8.58829519099268e-05
1.80117086588405e-05
8.04882727168461e-05
2.53875453176565e-05
6.10551141316157e-05
7.00974131134627e-05
9.33233124449499e-05
6.17131890440581e-05
7.5516983922572e-05
7.94862966519138e-05
4.20858442942591e-05
-1.42027818085811e-05
-6.57536536401862e-06
4.30637666928175e-05
9.33623528647723e-05
6.55515134057556e-05
1.00251665539219e-05
-1.63345520213531e-05
3.26115930703605e-05
4.69594144423795e-05
8.44311514402691e-05
1.55822612639766e-05
4.44222242466782e-05
3.06334398359359e-05
4.0581832993015e-05
5.67506307232958e-05
8.35682494268233e-05
6.1906277112909e-05
7.34975501376353e-05
1.23807526339323e-05
-2.06963423055285e-05
0.000116478288267413
0.000124949958325316
7.4069899931573e-05
5.88402530088726e-05
4.56612317332278e-05
3.81315934781128e-05
0.000124905064917026
5.77300581977236e-05
8.43394851649898e-05
1.80409761290689e-05
3.19232971982582e-05
0.00011737217717829
5.35711079583785e-05
7.57748839211147e-05
4.7248593122741e-05
5.41374714655914e-05
0.000100111904146278
4.60668444097214e-05
3.62458043746902e-05
-2.83051648847384e-05
-6.74592435498304e-06
4.2770000520102e-05
-3.93021285706657e-06
0.000106357277798498
0.000133281189880692
-1.57776917998453e-05
5.05997260651691e-05
5.53033253004944e-05
7.79685038103101e-05
3.35642003397861e-05
3.63008562477185e-05
8.91455839854379e-05
1.81922729018289e-05
4.63245799022823e-06
4.97180083556727e-05
3.93974052054277e-05
0.000100692056598249
3.4205502032106e-05
8.74813895478358e-05
8.98112259522681e-05
1.48295127375593e-05
7.18023786902941e-05
1.61046290996104e-06
7.46078123385399e-05
9.07398343411026e-05
1.17528940834505e-05
6.92788073091085e-05
0.000104174213797318
8.50026029895179e-05
8.36170172437368e-05
4.25846504432157e-05
-3.45963963004336e-06
4.6870464677243e-05
4.94472516044831e-05
5.65456798241618e-05
9.04829470417674e-05
3.68921310975979e-06
9.30039531394222e-05
5.83800939779827e-05
2.12069413219446e-05
-3.47238585996088e-05
6.82724427949666e-05
8.20622881661836e-05
9.88594846571775e-06
5.77714452533735e-05
5.88689211745053e-05
4.27365649341324e-05
4.59780257860624e-05
4.11896056118105e-05
3.19051517836899e-05
8.134754758079e-05
1.75806250438891e-05
0.00010176280537678
3.25147209388532e-05
2.9645748222023e-05
5.0729607601561e-05
-7.08627783497092e-06
7.35725030762766e-05
8.81163705655923e-05
-2.81093580187814e-06
9.98678558065779e-05
4.34487843003432e-05
7.82800683588559e-05
7.5659762602713e-05
7.61778292159046e-05
7.07387087424808e-05
5.18588942421727e-05
9.15212904527186e-07
9.34133649087212e-05
6.23907608792254e-05
5.97215537423154e-05
4.37296049751705e-05
0.000135762123867395
8.7534093045748e-05
2.13933187975749e-05
5.52469193265083e-05
5.07684397500912e-05
7.26053211106018e-05
8.26219322597037e-05
0.000115040169239317
4.73307832693863e-05
2.22597009658282e-05
6.15882979350461e-05
3.14096047911622e-05
0.000118407309583938
4.56470799631227e-06
8.35643823159956e-05
-2.84868819575542e-05
3.66384871784424e-05
5.19751293468414e-05
1.19921054070091e-06
5.09125251829008e-05
6.39988306952926e-05
2.40504906512415e-05
2.34436949803128e-05
2.69709097695175e-05
5.18567306079155e-05
8.11428511944816e-05
4.27149978414955e-05
6.91545732639117e-05
1.76446160075466e-06
8.37367495026524e-05
6.95418361024911e-05
5.94477856038632e-05
5.6973292665827e-05
0.000108377437145532
7.07955291525996e-05
9.25000640868764e-05
9.05102698297723e-05
7.99400495343892e-05
0.000103368769861321
6.67483781465504e-05
7.3388716404271e-05
2.8884948328209e-05
3.35726489149147e-05
1.82939971397528e-06
8.16762956843046e-05
2.93080920214135e-05
9.89344218012632e-05
3.13179736862704e-05
6.21729644408011e-05
0.000119295376278427
8.51813403984553e-05
2.80042340642291e-05
7.88389206508647e-05
3.16587572934876e-05
6.23979235115455e-05
0.000105687005461065
4.89781225609657e-05
3.75180010783621e-05
0.000119941553667928
3.54280434512775e-05
7.11108036640129e-05
6.27546171480108e-05
8.47354772358081e-05
7.30103900199721e-05
8.63041459615016e-05
4.0256433394624e-05
6.92914509736048e-05
2.0358303283066e-05
8.40818151160304e-05
3.04744435052494e-05
3.42954667754204e-05
8.54262893012383e-05
4.40784165561109e-05
6.27396048906775e-05
0.000112914851679044
5.5147811425801e-05
4.63143479417204e-05
7.64645813167523e-05
8.68699482487789e-05
2.56878687304983e-05
4.06021739629263e-05
7.29092446279177e-05
7.86652585012522e-05
1.5100144821101e-05
5.23825738698037e-05
6.32845842976619e-05
4.10615459270927e-05
2.89216411704223e-05
9.45599509497073e-05
9.21578782988289e-05
8.63427033718978e-05
9.19715178800324e-05
9.47283317097488e-05
5.69848976628738e-05
3.19611743700161e-05
0.00011039860100087
5.29765891223346e-05
0.000135166531070578
0.000116795299376586
6.21123528005424e-05
0.00010315329309989
4.8651192800391e-05
5.40453653382616e-05
7.19047019637039e-05
3.50624288598716e-05
8.77266334012686e-05
6.37127398476029e-05
1.56666832584017e-05
3.96238213988194e-05
4.10872922079611e-05
0.000108116461273389
8.34933900085143e-05
4.0271150290388e-05
5.57373144272889e-05
7.13762007015112e-05
2.24485041544589e-05
9.23659607968626e-05
6.25869886515302e-05
-2.14076214401663e-06
5.15493814704348e-05
1.31345194721467e-05
1.81960014412667e-06
8.65900485898056e-05
4.04556650068308e-05
2.59709442520657e-05
4.09364090057436e-05
7.23576043785154e-05
6.51917849422462e-05
2.34567286335278e-05
1.2230667361087e-05
9.250419954081e-05
0.000103146710769191
6.29651377831419e-05
1.43098256879143e-05
6.20399185701362e-05
9.6400739419095e-05
8.25676594193575e-06
4.41710036418845e-05
8.27574492103408e-05
2.08687134729774e-05
5.74676014760748e-05
5.33017055554936e-06
6.97028171767248e-05
6.98506074487951e-05
9.72468850191921e-05
5.40379734880805e-05
7.97445463594549e-05
8.98328356377203e-05
7.66898647213681e-05
1.64806994755195e-05
7.49967785199096e-05
4.58567627514092e-05
6.21459454092775e-05
5.66923679982931e-05
7.16379268573395e-05
4.24823097718522e-06
7.43477703918498e-05
4.46847782718169e-05
8.4109799759241e-05
8.34281834337393e-05
6.70805502397709e-05
0.000113275545963552
4.44759859358855e-05
7.51765186736031e-05
4.96157038930565e-05
7.59915172457492e-05
0.000135303876979041
0.000108891228052057
7.32766252954618e-05
2.59787957394235e-05
6.15655112944156e-05
9.44699619760843e-05
3.60963957157984e-05
5.9327111124234e-05
3.93087583930948e-05
4.83849200085852e-05
9.05282061189353e-05
8.36549372224362e-05
9.01322320289695e-05
7.13982042156267e-05
3.43540681984857e-05
8.40573807304032e-05
2.91722760076923e-05
8.23065816981747e-05
4.13404140879896e-05
2.67005057812222e-05
-1.27550486695229e-06
1.34070872644313e-05
1.44962691936291e-05
1.28175541735451e-05
3.77029888348714e-05
8.05796251981115e-05
6.43561303805229e-05
5.74840275527908e-05
1.05912958602164e-05
5.09843782873448e-05
9.14009399649307e-05
3.41168663009652e-05
5.72786170857989e-05
6.160663178396e-06
3.57428814894767e-05
2.56949789780741e-05
8.85125674907472e-05
7.49955200232188e-05
6.59418748809316e-05
2.27655348951579e-05
0.000104548760558448
3.19556261719646e-05
0.000128394761526264
5.92606416299419e-05
5.32655750259621e-05
7.95541567126487e-05
9.61091726750975e-05
1.47383348160856e-05
0.000116674785948075
9.04940985112589e-05
4.69092921448457e-05
5.05246263962003e-05
3.2530937921282e-05
9.72263823601697e-05
3.47944606168615e-05
-2.42776984031139e-07
3.79796524129019e-05
3.86633211638264e-05
6.61324239717396e-05
0.00010923797182432
1.88458956477185e-05
4.36566641738604e-05
1.84053032575474e-05
8.42635325685322e-05
6.33348963011885e-05
3.38700168393148e-05
4.1291110602821e-05
-1.19661375798797e-05
5.44875802773223e-05
2.57466022299057e-05
6.47322033056602e-05
9.40372475744045e-05
5.78119947034944e-05
0.0001071793484311
0.000122044864606818
4.39344840104211e-05
5.93072771237146e-05
5.8914589909318e-05
3.94957696846922e-05
8.068179371182e-05
6.95899158517883e-05
4.25912377638689e-05
7.62184640898187e-05
4.00461470016501e-05
5.31528257076137e-05
9.15015781694238e-05
5.96229290906742e-05
9.53008192299326e-05
5.81070833554593e-05
5.22011360212777e-05
7.17178183006165e-05
5.96477275867908e-05
6.05181660071186e-05
1.18049075814384e-05
5.00901683779749e-05
-1.21818652104984e-05
7.8858345539455e-05
5.26780503864702e-05
3.25233651682511e-05
3.67143844428458e-05
8.25907510989092e-05
7.66941742945947e-05
9.73603167535601e-06
0.000134930650275437
0.000133485866027514
0.000125532619998318
5.33070319064473e-05
3.30217023846528e-05
6.01400063752256e-05
5.78680951697411e-05
9.35608224373072e-05
7.50402112291335e-05
5.83672649470347e-05
1.69793056488977e-05
6.34339539203301e-05
5.40062294604678e-05
2.23923159087067e-05
9.73742347297579e-05
8.47486787622156e-05
0.000151953223696232
3.54998324152733e-05
7.70438944954224e-05
8.22937684364829e-05
8.13528577383461e-05
-3.84546295708405e-05
0.00010704844402324
1.98288624166471e-05
4.13106987591829e-05
9.84116030168463e-05
3.97079323873688e-05
4.27718632966108e-05
7.04532630738644e-05
0.000109625431706421
9.2698967606402e-05
9.69509357458364e-05
0.000115315797899177
6.09725137130668e-05
9.58155418543028e-05
5.77672152640818e-05
0.000106778848498559
2.9067338697258e-05
5.71131747655141e-05
6.68178439014274e-05
4.80693247808826e-05
3.78964313815795e-05
2.2995549556017e-05
6.06871915864385e-05
2.96962094714652e-05
6.12449556879156e-05
8.56919868691815e-05
2.93603638566139e-05
0.000130225160379111
7.29152541206249e-05
2.8145566789436e-05
7.17500989591957e-05
-1.42434986892123e-05
8.71636396192842e-05
2.17134228481297e-05
4.14464311331811e-05
9.18236907863513e-06
4.73022171838772e-05
4.18570323788161e-05
0.000103664500264853
8.93414201836485e-05
1.2447567155527e-05
8.81275586462036e-05
6.4216561923625e-05
8.42048847022324e-05
-3.6122319134107e-06
5.51300983392855e-05
5.74366202099869e-05
2.31989416979271e-05
5.09639831508677e-05
-1.2447079752476e-05
7.24835117550239e-05
5.95259749754554e-05
4.50316212846725e-05
3.61085036279492e-05
4.84572654570398e-05
7.3836470667114e-05
2.95188293966297e-05
8.119979324399e-05
6.61918371916549e-05
2.77852321388468e-05
3.77046526468796e-05
9.64129821634364e-05
9.3072637948227e-05
2.07253262601419e-05
7.7117535854048e-05
0.000128316168446299
6.6615418596743e-05
4.13509872111083e-05
9.66336124821979e-05
0.000126421870457431
2.31209023875161e-05
6.76850171271114e-05
8.45468331118244e-05
8.89872961008764e-05
6.56920315724487e-05
7.66350691391102e-05
6.1161389589239e-05
4.7996524476018e-05
9.50317964898141e-06
9.88551165709839e-05
0.000101063609268513
1.20600178804483e-05
-6.51436156081064e-07
9.63734350965335e-05
0.000112259423611347
2.06796757700419e-05
-3.98364602960713e-05
2.65079728162446e-05
-7.10448038478958e-06
9.75946597114082e-06
-1.14370223553252e-05
4.76400585230201e-05
6.32231959639398e-05
0.000100626517017372
5.67408008700247e-05
6.55046151134883e-05
-6.87432144469633e-06
5.8800633084852e-05
1.57558535222419e-05
6.17289485581395e-05
0.00011178905444339
8.67870955262827e-05
7.86399086629685e-05
0.000100126473273356
6.31630834188376e-05
2.63058104684889e-05
6.94200806057418e-05
1.67475484285813e-05
5.79359905860973e-05
3.11350290484178e-05
2.13843544921615e-06
-8.29198575123643e-06
5.589548654972e-05
7.62739224064482e-05
3.85485216702779e-05
2.71833971100086e-05
7.36542814818395e-05
1.94878189973379e-06
1.47240005894744e-05
-6.86987712481066e-06
6.78894366865454e-05
4.383549871411e-05
9.72858755380034e-05
0.000132216541558471
2.68878893500198e-06
3.00104792237645e-05
1.85135188484645e-05
5.09510089339916e-05
4.97260529621562e-05
7.03774199324406e-05
8.11347017197408e-05
5.04917387962251e-05
6.32493751970477e-05
9.1013394993187e-05
4.25259911226279e-05
-2.95079902566903e-05
0.000111626933324112
4.14792616448207e-05
1.01145102934986e-05
3.32939399828619e-05
8.42897795955746e-05
3.38730400737764e-05
3.1954665475678e-06
5.55557420252601e-05
4.74796414634926e-05
8.22888376671278e-05
5.80482562451852e-05
1.10168754989106e-05
7.14695450097337e-05
5.69225092263965e-05
5.09000863932518e-05
8.77732788812807e-05
3.43962341064189e-05
3.37893469577122e-05
0.000110871519506186
4.88356251120314e-05
6.82482095349424e-05
6.35709199293484e-05
4.86114590726839e-05
0.000104675062337173
4.36183013919524e-05
5.39173353193427e-05
5.54182809307005e-05
0.000101343699159778
2.54913906570732e-05
-3.86948829671574e-05
6.74212603911551e-05
0.000126135547764699
5.13871451334879e-05
-7.2175777820871e-06
3.67814087410115e-05
8.43172439191958e-05
7.73825192650488e-05
4.35354424529545e-05
4.53396833480415e-05
5.95498384327863e-05
3.56879290954611e-05
9.73159256850329e-05
0.000102933938854888
0.000104037902494845
6.00846307171464e-05
2.57081184043015e-05
8.24541040857179e-06
5.71049123451578e-05
1.44312222441499e-05
3.68707463886322e-05
1.6702032448289e-05
8.15204721451422e-05
3.96775986825329e-05
2.399409925536e-05
4.73459160965964e-05
4.72312760176052e-05
3.15172865299595e-05
6.13845900392799e-05
4.08019923527331e-05
6.56433054860152e-05
3.83518942675967e-05
8.1673900088293e-05
4.51481919851613e-05
8.5529805821765e-05
2.79462788694245e-05
6.37370603173342e-05
6.73431731494798e-05
0.000150825127570962
3.76939159930331e-05
7.32573036169587e-05
5.25185521923442e-05
3.4415298028891e-05
8.67037513347989e-05
6.53857971730082e-05
3.13013231532827e-05
-1.5940914868219e-05
6.4686172547351e-05
6.02053217447157e-05
9.40061008180373e-05
4.23389228824883e-05
8.26834900871099e-05
7.32825011570375e-05
3.20083532765449e-05
8.16427548882049e-05
7.92176846473903e-05
3.64665020762772e-05
5.55265212250944e-05
7.4757496156746e-05
0.000114877977326253
8.73611139020628e-05
6.26812556626554e-05
2.08144751975019e-05
6.50390562506747e-05
3.56776540133652e-05
9.88978848894973e-05
0.000106158023396923
9.25879256419804e-05
9.25004687241555e-05
9.57386560731993e-05
2.33133205639303e-05
4.79834253403782e-05
3.33858064815897e-05
7.39370278567229e-05
4.27966889965145e-05
5.75840171062985e-05
-1.25593343955086e-05
6.92538324536518e-05
5.38614096363661e-05
0.000136481301647641
4.25130809408693e-05
5.71803867240655e-05
0.000103477977438783
3.6578340161088e-05
4.28454564425044e-05
5.30433297622975e-05
5.36121934069751e-05
4.91597582299248e-05
1.3405816157976e-05
9.711767315164e-05
2.34068152567006e-05
3.09958157136112e-05
3.08768623694879e-05
0.000104691678538427
2.99902586222705e-05
2.8564674446975e-05
1.20839053594226e-05
3.08848177724236e-05
2.15399527804732e-05
-2.06078545866996e-05
5.87781316958256e-05
4.00255119363043e-06
8.21946418530923e-05
0.000101669008740374
8.77688401310348e-05
5.05063443982319e-05
6.73425499326216e-05
7.96024558853571e-05
7.1695914424239e-05
0.000114643095965078
0.000103560642165944
4.21720457041206e-05
3.90484041962559e-05
6.55868526471048e-05
7.10594232738749e-05
6.34773948285539e-05
-2.03667843860888e-05
1.06345770365861e-05
5.79925818230995e-05
9.20462482177773e-05
7.79004928098283e-05
7.2220039277258e-05
5.90136682291054e-05
6.10031024665109e-05
0.000121710162226778
2.59529545509552e-05
-6.62612469735043e-06
3.44274903796667e-05
0.00011518511007464
3.31994306456019e-06
0.000142276138805138
4.4791943671718e-05
2.33515473777721e-05
1.00157546852615e-05
1.82646839585422e-05
1.24839554580795e-05
-2.75134920079671e-06
8.48579253946348e-05
0.000135376026751394
5.15047697422686e-05
7.26002060758304e-05
2.05473546477864e-05
3.47012600724255e-05
7.13399127366716e-06
6.46825081834508e-05
6.7750749285487e-05
7.58982862518126e-05
4.7963472408527e-05
7.90764581756821e-05
4.38717324055525e-05
5.69442589133331e-05
3.10640004223301e-05
2.83522404506776e-05
4.91997102858273e-05
7.01261661161772e-05
7.15653270842297e-05
0.000112266645629444
8.38007552604588e-05
3.61805981699915e-05
0.000135990239739536
4.98841263154104e-06
6.27223305927879e-05
4.4895348935995e-05
3.10078946553035e-05
4.34722878068733e-05
2.23150586153478e-05
7.25678118690744e-05
1.54843040311746e-05
8.01158956649882e-05
6.05942013138465e-05
6.70611515376991e-05
9.15016826445117e-05
4.78995587894286e-05
7.86204606020494e-05
6.32224989293476e-05
2.84081029311387e-05
4.62725093982168e-05
4.24464318109616e-05
5.75059765488142e-05
9.49611248097204e-06
-1.17341750748315e-06
2.52806231465118e-05
5.18458524600266e-05
4.57867408840626e-05
-4.88624253488364e-06
4.74232708692375e-05
8.46259313259792e-05
5.2564109869649e-05
0.000100120532809523
7.59118214660146e-05
7.61804843343597e-06
2.12986324271279e-05
0.000107391500720149
6.92748107073153e-05
6.85497939770211e-05
9.3805653098032e-05
0.000131027324033278
0.000119431611426535
5.96772249924782e-05
9.77012434681947e-05
0.000136937720953933
6.77573045711214e-05
9.68227824235435e-05
4.98228951549191e-05
9.12384156502974e-05
4.36107393456733e-05
0.00011792368181229
5.89492709750667e-05
6.19608844524812e-05
8.62888557104051e-05
6.50268400095397e-05
3.17479375673532e-05
1.21846388236915e-05
5.27853402736706e-05
2.95262315474065e-05
6.08963697088448e-05
2.95002691509725e-05
2.21875196153746e-05
2.97463209790885e-05
4.25962439869006e-05
6.24002603050141e-05
7.85947199564378e-05
3.69386228801169e-05
0.000104998804542459
5.18415916075108e-05
6.48918569898364e-05
6.28927587350537e-05
5.6414992339449e-05
6.05988716639111e-05
5.9302192283436e-05
-1.90756982017909e-06
3.21127600401044e-05
6.64690715954033e-06
4.35087084419072e-05
7.68754841623253e-05
8.18642265444963e-05
0.000100393599162754
2.62021776506144e-05
7.29027208659408e-05
6.8999703828709e-05
5.95605736813755e-05
-1.10626695613222e-05
7.00963356333705e-05
1.34612361056356e-05
6.34471128889625e-05
0.000117833594815503
-3.20511008106253e-05
4.52490868522976e-05
1.65019460629642e-05
0.000103883304453685
2.77601487242055e-05
4.51835640748875e-05
2.90778448131679e-05
0.00010101570755764
5.78917546785477e-05
8.44391889870742e-05
6.45441031603613e-05
2.88677719840159e-05
9.45478645779141e-06
0.000102024853281785
6.26152350598463e-05
1.41783712519583e-05
5.16007873521734e-05
8.7336621549084e-05
1.70107875036641e-05
5.33875565460152e-05
2.25982527075427e-05
3.97406465463255e-05
3.22539026722362e-05
9.11587370096001e-05
5.56069457358869e-05
3.10929867672433e-05
0.000114745128983362
7.76961732828063e-05
2.99998282208107e-05
4.49445138155005e-05
1.37753638543322e-05
4.45294232043628e-05
8.82777724866571e-05
1.54169354682404e-05
4.02103865001293e-05
6.95174971838552e-05
6.25697532671559e-05
2.4410472863553e-05
8.69163366308956e-05
7.10113515676838e-05
0.000135895867581841
5.51877304611153e-05
9.75157977793945e-05
7.73577734248117e-05
6.08775937130729e-05
1.6319723223005e-05
9.43339657878394e-05
5.07107780433263e-05
6.49708308586889e-05
-1.27893430811685e-05
4.28192744298381e-05
7.01007627907682e-05
7.16595016354661e-05
8.42390595640255e-05
4.39151734594899e-05
7.08775631486741e-05
9.84634398449683e-05
0.000126088433301747
0.000109335099958518
4.39095109026231e-05
4.20622461117089e-05
4.09084576858255e-05
0.000115691245568923
4.7722239958903e-05
2.82699272516749e-05
6.11628916206452e-05
4.7428190542876e-05
6.15173109427635e-05
2.19240327841748e-05
7.43246975547062e-05
9.01184594486293e-05
7.42726134985958e-05
9.24995592618083e-05
8.20057714557747e-05
6.11805772972662e-06
-3.95662140185772e-05
0.000108328604967876
2.59092356249231e-05
5.57190363352281e-05
3.13388689271032e-05
3.86253491714142e-05
4.5187155592379e-05
3.17315842611901e-05
2.33430568030472e-05
9.67878080886725e-05
1.24684882314609e-05
4.25152948410636e-05
9.31967031732758e-05
6.76494788569175e-05
6.5478758289102e-05
5.84579998722453e-05
8.15367426302324e-05
6.85621699087306e-05
9.15591571009655e-05
7.05635287713581e-05
5.2324032960699e-05
8.90171418995895e-05
9.23883728937679e-05
7.90131516883731e-05
4.79376114494854e-06
5.8279944202419e-05
2.22752931960692e-05
5.35269368432171e-05
6.09568592975472e-05
3.56494705129255e-05
5.61914168886097e-05
8.77613709670021e-05
8.1658442354082e-05
2.60910958642389e-05
7.29142253499729e-05
2.45082521128168e-05
4.4024389571789e-05
6.77368014943466e-05
8.38885485550522e-05
1.47743689920613e-05
2.41978518643949e-05
8.68356854073869e-05
4.93853505031975e-05
6.92442526459021e-05
-1.46149470745016e-05
5.48248721825293e-05
6.73132077419969e-05
3.6591382469424e-05
1.48472895880361e-05
4.65984258407789e-05
3.64921859374648e-05
1.55017524628315e-05
6.70263565710444e-05
1.44018803635799e-05
8.37627917068546e-05
7.55532383539803e-05
2.52009956361994e-05
6.31026737417219e-05
8.66343199057301e-05
4.11333008281988e-05
3.20672429910701e-05
5.23483484991972e-05
0.000118310829796942
6.83084615549016e-05
5.24562275817946e-05
7.6441619888759e-05
-3.14056549947694e-06
9.5619508860664e-05
-1.14068042446353e-05
7.92162242052522e-05
4.30934624328173e-05
7.50121587478705e-05
9.21088872717222e-05
-1.83722491459899e-06
0.000106043366965031
5.70852267561889e-05
-4.84497760197322e-07
5.71051048420991e-05
4.5620508615985e-05
9.43479722177927e-05
4.01822218150056e-05
6.36861382318229e-05
0.000117816020921554
0.000104428762325547
7.93402277365238e-05
4.36721795382638e-05
7.72868075087024e-05
7.85333857415766e-05
8.4873532708628e-05
9.90241766935181e-05
1.83577287108356e-05
4.10162500585373e-07
3.53166329052399e-05
4.61675488803541e-05
5.36944460517244e-05
3.95313778834381e-05
8.95521941983937e-05
9.82522704387597e-05
5.82925237028322e-05
0.00010356214061636
8.60766082388446e-07
2.71940709493256e-05
3.45261928667713e-05
7.45598191506161e-05
7.00448310367073e-05
0.000112777079070747
1.19989862277761e-05
-9.18112823565933e-06
5.47845106486428e-05
4.92693150733172e-05
2.17318794786405e-06
7.52525512647158e-05
-5.03632390175899e-06
4.55770237980527e-05
0.000105084038170305
9.81447817106318e-05
1.91037285604343e-05
5.93604167118287e-05
2.97871970379832e-05
2.15024368951861e-05
8.10766195254007e-05
6.15694695223483e-05
9.01485850890779e-05
6.78092581603006e-05
0.000112615520115799
6.08030026643009e-05
6.07173683013152e-05
8.55465985569101e-05
8.23768841479282e-05
9.88359660686274e-05
0.000101313874442387
9.41893877097462e-05
3.36772218146649e-05
5.73375789033477e-05
8.78339443107621e-05
4.0906581180651e-05
3.41696776076471e-05
0.000115620926609913
0.000101622158850596
0.000105293261125947
6.84292245626745e-05
4.68663604688005e-05
2.59520503418735e-05
5.24003650388765e-07
6.4578615263696e-05
7.15178831341585e-06
6.52481725966897e-05
6.85138477750081e-05
6.04145560954219e-05
8.00796988898889e-05
3.28951661050838e-05
8.82321727719268e-05
-2.29498407755552e-05
2.06190869183748e-05
4.98749557440828e-05
6.83181955879212e-05
0.000109901069828768
-2.01399060743353e-05
5.76251809942234e-05
7.6641554324024e-05
7.86240912800253e-05
0.000140698100355772
0.000149445102282446
3.61282846010212e-06
8.39301464113624e-05
4.51236593999476e-05
0.00011574850924897
7.82331669483721e-05
5.94133889753109e-05
0.000108646638152377
4.8316371172456e-05
7.0809128637133e-06
7.185695015333e-05
6.032913357695e-05
8.13774748965402e-05
7.50722666116208e-05
8.00636326775155e-05
9.92552994178578e-05
6.33411906675846e-05
6.16222590694009e-05
0.000106795899046632
7.97925430654416e-05
1.83616419482154e-05
1.25195703277341e-05
5.09160147855504e-05
9.17240066616768e-05
1.98218594500183e-06
2.40711748041217e-05
2.34511036911695e-05
2.54104908116988e-06
6.61896185196985e-05
2.05161244654771e-05
5.99818445658567e-05
5.43871591387174e-05
2.24924856373028e-05
4.22286602279927e-05
5.63837406061199e-05
3.91136768361424e-05
6.47641742425574e-06
0.000115731549155683
1.00316406311195e-05
1.02993765041097e-05
5.25288551036743e-05
4.1554008065776e-05
5.97236433775082e-05
6.48479258860158e-05
6.07752902238445e-05
3.10610406508528e-05
7.47805365063658e-05
5.46567090611354e-05
5.37447766238686e-05
4.60214618493699e-05
9.56295456562388e-05
1.41308692716054e-05
0.000103930236501274
7.70450714533416e-05
7.48661648742774e-05
4.17042761987819e-05
5.13399287145583e-05
2.94987958525111e-05
8.36348777936364e-05
4.08515359689778e-05
5.24227514247639e-05
-4.02234470616018e-06
7.08919859834928e-05
-2.28499124095278e-05
7.9875192545278e-05
0.000107410275113574
0.000105682388341681
4.13966771522366e-05
5.42465042620902e-05
5.68847880261137e-07
7.61850338378643e-05
9.32320154605319e-06
5.17768947682867e-05
8.31037149338111e-05
8.43661311581253e-05
5.63624234561539e-05
8.9134477721047e-05
0.000119827816435832
3.79270023937019e-05
5.94766165223606e-06
4.78860993840101e-05
5.84900035163666e-05
9.69137015491038e-05
7.76539534315832e-05
9.5329468822775e-05
7.28290089889724e-05
7.61674838994912e-05
0.000100825452070583
9.11876700789162e-05
6.59110259342348e-05
3.71959152775985e-05
6.63408795882235e-05
3.9760868187792e-05
3.51085770599284e-05
0.000116062542860761
3.35932711912908e-05
7.12889329171149e-05
0.000106650148776855
7.93905957410895e-05
5.32150286916082e-05
1.84467694116087e-05
1.98781735687115e-05
6.85794302177045e-05
3.35891848648962e-05
2.4670630867662e-05
0.00011400876318322
6.49420752907143e-05
7.27779798934321e-05
7.2841884489168e-05
9.66940597233662e-06
4.07911970347108e-05
5.28969987007075e-05
7.30818555330938e-05
4.40638762157657e-05
6.25130758734743e-05
1.43830784728224e-05
8.66018461071573e-05
9.74470607231953e-05
2.42104858968597e-05
-4.56584563556628e-06
1.95344833837286e-05
3.81175478743155e-05
2.95320510542746e-05
3.4428989887933e-05
3.66758123148122e-05
0.000129650459313159
0.00011175912971435
8.88174084084477e-05
5.67694901727129e-05
0.000103598864056552
9.33288488963809e-05
7.16062680464245e-05
6.31485700343309e-05
6.75002253200183e-05
6.09097002067539e-05
3.57961723050174e-05
1.68461909731886e-05
3.67985659552886e-05
5.53178801687024e-05
0.000104409883108762
5.53175526787084e-05
6.77492283650721e-05
8.4922303464624e-05
8.52206069603643e-05
7.65285907376211e-05
2.26825287225857e-05
4.35395135815765e-05
7.6398725314004e-05
2.46371242876262e-05
2.21980040169764e-05
6.52274812299013e-05
1.64469336556127e-05
4.23476443452805e-05
3.56003296549575e-05
8.23211798163666e-05
9.67795111228804e-05
5.409422683319e-05
2.12622565946562e-05
3.02300276310907e-05
0.000121919324463682
-5.11303558325194e-06
7.75272640625129e-05
7.6187419553806e-05
9.111948923132e-05
0.000123301252248157
5.92402731697543e-05
-9.80425706223943e-06
0.000104193844658333
8.67292813643601e-05
0.000130371826879032
7.36678148862961e-05
4.95422264308423e-05
7.92899233705292e-05
8.87910585436444e-05
6.00256211466779e-05
9.17386812807269e-05
9.88080571419834e-05
6.93055081423248e-05
3.70498322953302e-05
0.000102252354109956
9.50474957659123e-05
6.09953996015245e-05
7.64859570844405e-05
5.90252890963492e-05
2.60142738802815e-05
5.8782182041788e-05
3.39531225103737e-05
1.53266897044145e-05
0.000108981839654794
8.49085911605695e-05
1.94554324400199e-05
7.54390628410438e-05
2.0973568857672e-05
2.82585040699062e-05
4.42737918081811e-06
6.54325931575648e-05
2.60327457350508e-05
0.000116714444559814
8.15944089304015e-05
3.78707165444699e-05
6.42121442382931e-05
5.44104972544609e-05
8.52968211635734e-05
5.15691867561093e-05
3.46533906919506e-05
4.42928174289724e-05
4.03150686962381e-05
7.79223519358706e-05
4.79155036617412e-05
8.72317192801215e-05
5.44301449898353e-05
3.11084038878438e-05
3.16831140106512e-05
1.84051231830211e-06
6.78696747655766e-05
6.65775250955908e-05
5.02516775101915e-05
7.37517396827267e-05
0.000120531015889468
5.37599324239326e-05
0.000133893612682679
7.05592731987018e-05
4.45627934370836e-05
7.84078155999105e-05
4.38191306262457e-05
9.28287323375524e-05
4.34863297117813e-05
0.000133231057028866
2.35114172216393e-05
3.80969773079832e-05
9.32796747533312e-05
0.000114886616076213
3.55648462201608e-05
5.55607421595169e-05
1.09849162328544e-05
3.4832872346962e-05
5.56534001440588e-05
4.20389313330546e-05
1.17578289972928e-05
4.62855865654634e-05
9.12780608083257e-05
1.25939665392932e-05
2.93385984752136e-06
2.75353823807512e-05
5.69110253116797e-05
6.79695787487974e-05
9.47093707621872e-05
0.000130658346496271
8.57470058282102e-05
7.51204101255235e-05
1.27327278753905e-05
-8.64204361669374e-06
5.3781133989993e-05
9.97426287497934e-06
5.48204755034369e-05
0.000109378962900913
7.72685040037482e-05
0.00013626620716799
5.00689448545943e-05
-7.62392614806653e-06
9.13525918424475e-05
8.21271898349425e-05
5.43399217875769e-05
4.38625705819681e-05
-2.22192731964834e-05
8.94851520007834e-05
0.000149086845826616
5.70125072893908e-05
3.19201933554244e-05
1.77541527831695e-05
9.98443830300037e-05
6.47094988813609e-05
3.78650761720103e-06
2.72584873912594e-05
9.69260048697288e-05
-1.67489838925268e-06
1.98584162000156e-05
9.84539705584173e-05
2.65002428418975e-05
6.92866288454674e-05
5.87687946733774e-05
5.01044941067191e-05
0.000128206124904909
7.4902690118576e-05
3.21291816375438e-05
0.000107333935532194
-1.78501187211163e-05
3.72872504330011e-05
8.76477701035404e-05
0.000122548860798872
6.22092985615714e-05
7.36562255864258e-05
7.62056519172636e-05
6.51826156715255e-05
8.13543455591773e-05
8.34964141857947e-05
5.94905057126258e-05
-2.42316531052028e-06
0.000118579716915772
5.45357569243827e-05
0.000105460735777376
-6.92965031973967e-06
4.31082707215744e-05
6.72720763486776e-05
7.53232378928327e-06
6.4333906946956e-05
7.5552051245846e-05
-1.68181316568133e-06
6.89717398502069e-05
2.40654870749234e-05
4.22101126735553e-05
9.42831819623814e-05
2.81844632382437e-05
5.74679023359857e-05
4.40766629888775e-05
5.61558917348814e-05
2.23558868484024e-05
4.38199267847409e-05
0.000107022281285852
5.36432895553132e-05
5.88991775959947e-05
6.97364352257987e-05
5.95324492158109e-05
0.000116180471996144
4.56653419897205e-05
6.12485306925209e-05
6.63207396834644e-05
5.05296075647482e-05
9.24267611703749e-05
-9.55555379907378e-06
6.45622046182432e-05
0.00010720367438446
6.05782971195925e-05
2.07640191107515e-05
5.94163295872342e-05
2.59524643864613e-05
3.93938130469831e-05
8.47546178928941e-05
4.06838167240472e-05
1.7944205312362e-05
8.25867359704927e-05
5.4527431740526e-05
1.93097865893833e-05
0.000107344384647296
2.78672270867637e-05
3.77789299195004e-05
5.346699774175e-05
4.87825193144976e-05
8.02328335849299e-05
6.97689646234066e-05
8.84858265869171e-05
5.90596846815263e-05
4.59999776903685e-05
7.03084262772283e-05
1.68870762665184e-05
7.53115740474366e-05
4.81725292160993e-05
2.74277374193509e-05
5.33597776009006e-05
1.59432134928329e-05
1.79054369755177e-05
4.50321390398114e-05
7.68439446218809e-05
4.43613257708302e-05
3.23043498605298e-06
8.51896406857972e-05
6.60752420784152e-05
3.12710960154587e-05
6.83506478940768e-05
8.16670808040183e-05
6.95636914026897e-05
2.08973590795519e-06
3.33588464647943e-06
4.38440860039683e-05
2.28199603394914e-05
0.000101748658144224
3.35478842181342e-05
1.9526616367988e-05
5.44381110514971e-05
4.84613038492333e-05
1.54285614973586e-05
3.11473388337447e-05
1.92240659963557e-05
5.72499169038764e-05
-2.61299267409237e-05
0.000114841912035804
7.82141086594423e-05
4.80709262773737e-05
6.61913531586115e-05
0.000142533194196233
6.81105004068784e-05
9.07098810956729e-05
7.44723116873705e-05
5.1315019509197e-05
4.19012066149066e-05
5.97055771347851e-05
5.28418252042946e-05
6.09979730307553e-05
9.87651660476754e-05
7.75830472662628e-05
8.13556459995036e-05
5.87171111578414e-05
0.000104226130808475
5.47598558545643e-05
1.28379493091426e-05
2.55961420789348e-05
5.4465513511617e-05
5.78235602837105e-05
-8.68564374091625e-06
6.61555666595254e-05
6.24865129710845e-05
2.99387398116486e-05
4.43970854527844e-05
2.88097184342266e-05
8.45943131883326e-05
6.70257790916055e-05
6.05580363473438e-05
5.61795901760005e-05
7.69827059101401e-05
0.000123468115551662
0.000110224988240386
5.54870898520923e-05
5.83949989034819e-05
3.73600640393826e-05
0.000102236514813935
5.31940726261794e-05
4.88119110996328e-05
6.79022096914058e-05
3.18606788330901e-05
5.00908718357967e-05
0.000106297003456985
0.000146700083089725
0.000131733330638825
7.40703748746256e-05
6.55554055581342e-05
0.00011206943969132
8.72609166439146e-05
1.43347896808117e-05
7.72492630175749e-05
1.39448855277794e-05
9.5324646202269e-05
4.87673078537868e-05
0.000117466336911928
2.09575313781024e-05
-3.45835097323699e-06
4.4960941257048e-05
-3.93248305659357e-05
8.54087528259771e-06
3.24010046890115e-05
4.2192394649874e-05
0.000110401281266501
7.3700438426249e-05
7.31706335471926e-05
3.44812289356284e-05
5.5660798786387e-05
8.06074435732336e-05
0.000106086488518233
5.50427287506916e-05
4.70377866689868e-05
7.42739413079358e-05
8.46138470897897e-05
5.84935353789714e-05
7.43950441169369e-05
6.43786398230992e-05
7.45768133155996e-05
3.87475477996752e-05
6.2946653926869e-05
2.7292361095626e-05
1.96363360944512e-05
4.83254046192734e-05
3.99216498176641e-05
6.77779365309514e-06
9.66782618955011e-05
7.36804602394659e-05
9.25228706840432e-05
6.35117168838695e-05
0.000102048022625719
0.000101038633431
5.57452507545816e-05
0.000139097666451668
0.000139453490484324
6.41395248548778e-05
0.000100251114424791
4.09511923402698e-05
9.1230139712106e-06
8.03555850724953e-05
2.1939548355433e-05
4.69642973182857e-05
8.04263787539752e-05
8.27380180416037e-05
5.8102982504459e-05
6.24515410338754e-05
-2.63439160580611e-05
5.14548951908996e-06
8.63052582928247e-05
7.39085933004317e-06
1.97849137947784e-05
5.88593923680332e-05
1.47180710623323e-05
5.81365740939848e-05
1.78490053450244e-05
5.33276624925724e-05
3.48121073509019e-05
7.82583648563233e-05
6.50516244353741e-05
3.31295075494345e-05
7.50980382870319e-05
9.2247338402193e-05
8.84802719611074e-05
2.28236212123061e-05
1.96308298977899e-05
8.73705118908698e-05
8.09686375432203e-06
5.53490256951728e-05
1.37402025785514e-05
3.73982547766344e-05
4.72148954169337e-05
6.16711596410138e-05
1.71783600494069e-05
0.000115281498911022
5.69758065958724e-05
6.8546888423025e-05
4.51749237888495e-05
4.44072837993391e-06
7.16270215140342e-05
9.60919265274952e-05
6.12853998940771e-05
6.50326517691612e-05
4.49074944667147e-05
4.09254100128928e-05
7.06731734445688e-05
7.34575615623349e-05
9.70406735958668e-05
0.000135913052818864
1.14601616460453e-05
1.82344225806639e-05
-3.19205561792923e-05
6.46684498966984e-05
6.4391441318248e-05
8.19387209494509e-05
4.76839759793244e-05
5.39178097164069e-05
0.000111304774352279
8.89529044041157e-05
4.60007462144373e-05
-1.87478261975373e-06
6.15916616844669e-05
8.030862378088e-05
-7.11402513067328e-06
1.77166776666361e-05
3.19786795669073e-05
5.74762333695413e-05
5.89477374151913e-05
4.10861902605469e-05
7.05703131197899e-05
9.1717630184669e-05
4.8840192141614e-05
2.54671774487099e-05
3.61372871006836e-05
-3.4433410622022e-05
2.38679850666738e-05
7.45906523118973e-05
9.31299612041313e-05
0.00010645918204714
7.19923785172265e-05
5.03192831664822e-05
7.00136546166085e-05
7.5309157668762e-05
0.000120014487290143
3.68390052947723e-05
4.02279644590291e-05
1.91346706703333e-05
5.95907357180833e-05
8.64736792459989e-05
4.85882195379407e-05
7.64044610560302e-05
9.92837265405849e-05
8.00859860456276e-05
9.70697295478814e-05
3.0243681180653e-05
4.30617951211789e-05
3.58620783178703e-05
3.49138689780177e-05
8.56725726850846e-05
6.45315776646232e-05
8.92929267371599e-05
2.12417313369655e-05
6.7919213261099e-05
3.58464297820885e-05
8.39563870869252e-05
4.52980266765722e-05
4.51247181292428e-05
3.55331186816767e-05
6.27759200081001e-05
3.88604515321665e-05
6.29297103224974e-05
7.92800859463768e-05
9.11539093431812e-06
-2.40335979000885e-06
4.57060797332963e-06
4.11227592451015e-05
4.1304500617858e-05
-1.74145399741382e-05
4.0422118105828e-05
6.30350706875718e-06
4.0652142142466e-05
4.62112145076831e-05
4.2214547457245e-05
7.17619964930215e-05
9.51760888940263e-05
3.15562375371228e-05
8.42691661054082e-05
6.73001742002652e-05
9.22331754934159e-05
1.82188264873724e-05
3.31318860386833e-05
6.82974008093607e-05
5.42538942912681e-05
4.44698517331784e-05
9.27708991964491e-05
8.31064695143625e-05
0.000108343027235729
6.40133790706587e-05
5.43662920361861e-05
3.01235271427717e-05
4.02161568317348e-05
8.74519680239849e-05
0.000110130888066352
2.42212395732652e-05
9.3694401113242e-05
3.2312667982641e-05
4.35951628379506e-05
3.94411426523164e-05
5.98790248002529e-05
6.03892848869297e-05
5.95744695237523e-05
7.94178358866251e-05
0.000111071142936585
3.14026643370098e-05
7.29014285741321e-05
1.12310052453657e-05
5.60654731429712e-05
4.07511445368323e-05
8.30186733766919e-05
6.45339430022964e-06
2.51657518236941e-06
7.3263437694227e-05
3.77165084679007e-05
5.09519809306841e-05
5.10716246236941e-06
5.35359249444454e-05
4.31152181603087e-05
3.59755009057329e-05
7.33218580015371e-06
5.98119699671476e-05
5.83422385410941e-05
0.000110824701970341
1.17653137440179e-05
5.6944835512705e-05
5.62352999021642e-05
4.6650919808615e-05
7.68984016601781e-05
4.52340154451996e-05
5.84294366486621e-05
0.000114447927219178
6.2187405427211e-05
5.21108717605543e-05
5.55791620685928e-05
5.49190357743041e-05
0.000124497054481901
9.92871988172319e-05
0.000104301675143363
8.1797259869545e-05
0.000110025678817931
8.48371761801159e-05
6.72034143007751e-05
3.38377235582278e-05
7.81449686688389e-05
4.17805734662128e-05
8.71695960043011e-05
7.56298927798631e-05
-4.92462951204483e-05
2.31190629847735e-05
7.24780421313827e-05
5.48926611591969e-05
1.26038468004588e-05
8.215317319132e-05
1.06510540189407e-05
4.11309270327836e-05
0.000104203871127386
-8.4218863764178e-06
4.00114549153874e-05
0.000107093884545033
5.86417831984049e-05
2.38423055953719e-05
3.80249364298847e-05
6.7464334517748e-05
8.32298650224377e-05
5.72818566370181e-05
5.60311233280232e-05
7.29029089889799e-05
4.62096976435857e-05
9.64493555311474e-05
8.72681906203746e-05
2.84075735145236e-05
2.11799354315716e-05
1.56958656538771e-05
-8.58577354311418e-07
2.00968781262318e-05
6.14936513967016e-05
0.000119085062162265
4.26033652062985e-05
5.96486332964163e-05
0.000113355195094853
5.68417415121343e-05
0.000184222797464176
0.000129906234806405
6.36723263650935e-05
8.57884432754278e-05
1.91866670147581e-05
1.91845381012946e-05
0.000117120806827992
0.000117796803356242
8.25096597400824e-05
5.74814449510725e-05
0.000127542887180679
9.19116909266646e-05
5.03661893437806e-05
2.23787499713244e-05
3.71479993526853e-05
5.83146064507977e-05
6.5293813607697e-05
2.18836705858892e-05
0.000116372458624696
5.65998049054249e-05
2.46858113224321e-05
6.17679051100161e-05
5.17649974405562e-06
8.16522572804003e-05
3.76844373481309e-05
2.37165423545129e-05
-5.46746214294252e-07
0.000105915446524796
2.04593802812949e-05
4.60745107216399e-05
2.47285918602209e-05
6.6065813719509e-05
8.77046209128133e-05
-2.64190300643746e-05
4.29786676745105e-05
0.000130189872582828
6.8804525030213e-05
8.93783773071157e-05
6.07584979325198e-05
4.48359517447494e-05
6.23096292132749e-05
8.16040975241976e-05
9.12050168925232e-05
4.07971537308463e-05
0.000115152739900652
0.000154892372018318
9.32646329841733e-05
5.40569326752276e-05
7.40984547177589e-05
7.1414065640604e-05
0.000110321846111611
9.56702433091484e-05
0.000110742570452956
5.81719886231269e-05
9.17533049381067e-05
1.3580956288814e-05
1.03098678404102e-05
-1.81379356626287e-06
5.57265762412395e-05
3.08585618279043e-05
4.1092417655873e-05
3.41481910410126e-05
6.06678610189779e-05
8.17507230787013e-05
-1.16847469674837e-06
4.83988962164221e-05
2.86899494429282e-05
1.41661748732878e-05
7.07265601887789e-06
-2.43001975260209e-06
-3.37257326611259e-06
1.70551422931537e-05
9.0944260546782e-05
1.3462053824639e-06
7.11734215315179e-05
7.42741138218857e-05
0.000123695329293493
0.000104495164934292
6.17199635607682e-05
6.23903137908228e-05
4.35399111120836e-05
8.88772073307694e-05
5.70439263316333e-05
-5.90459421709696e-06
6.75842557993786e-05
4.00591366577518e-05
2.33821165555025e-05
2.85841697504717e-05
7.5470495711072e-05
6.19672759036482e-05
1.58987302139738e-05
-1.8808611570801e-05
8.6692306170584e-05
0.000100148800246555
6.7000923096016e-05
0.000101399225812036
6.42666628301359e-05
0.000127417649279745
3.17176741055684e-05
6.45974938305463e-05
9.23630180236587e-05
-3.89340818814802e-06
4.52016624310055e-05
0.000113619054327482
7.78392819385022e-05
4.97418690652296e-05
3.15117748426351e-05
3.80311165764862e-05
5.00485933132901e-05
2.79894051854248e-05
3.71931274345673e-05
2.12538801874574e-05
5.39527469764765e-05
3.19956698116459e-05
5.22471763102801e-05
-4.56631428136588e-05
5.65129624630986e-05
4.15226540432064e-05
7.65466116457098e-05
2.5252111485808e-05
6.50529891275759e-05
6.32566567891091e-05
2.30970446759521e-05
9.55865095701746e-05
0.000100970856966861
7.30987123417458e-05
9.3594610097146e-05
4.89877929443342e-05
1.98089446032691e-05
4.7624702310688e-05
3.02501636557433e-05
4.15713625182075e-05
0.000102115546152344
5.90931785848834e-05
6.81366469472343e-05
8.61195863554009e-05
8.74462108743706e-05
4.4916879144479e-05
6.12506786631122e-05
7.61319171512887e-05
3.86844339309285e-05
1.54553303587623e-06
9.77846562937227e-06
7.89120211890607e-05
0.000105266557808392
-1.92635210972976e-05
5.41808421802152e-05
9.58325210798836e-05
2.99294042216444e-05
9.57561999211533e-05
5.42006177016594e-06
8.6034245681329e-06
2.67784659311518e-05
6.28507305356826e-05
-2.40059973329222e-05
6.80010211303931e-05
8.42309778202789e-05
0.000104150209652814
8.04814464378643e-05
2.3747031846734e-05
7.34133828897738e-05
6.27042094934926e-05
6.24440549277473e-05
5.84931340724233e-05
3.58871598337816e-05
-1.03366128226839e-05
3.14016040900465e-05
5.43984035732043e-05
0.000108941955118067
6.782170308445e-05
3.37617824762089e-05
7.39816639680406e-05
5.0926120013542e-05
-8.12331738960547e-06
2.82032346199248e-05
4.86462151583957e-05
1.90075696393505e-05
6.87470836215791e-05
8.15453796201568e-05
2.14356602990292e-05
5.19089248344508e-05
5.97701818982663e-05
9.15996459419917e-05
3.8678477062341e-05
8.20304838578664e-05
5.42591515882281e-05
1.89695242711386e-05
1.51967515412605e-05
5.56603635357395e-05
2.32126111864945e-05
6.40657793289655e-05
7.39063940712357e-05
5.64289927347096e-05
7.22629911543333e-05
7.21102765430257e-05
5.65373228712537e-05
6.7132284023394e-05
0.00011891299475479
5.78263716289739e-05
6.42363586065827e-05
2.65302893010955e-05
6.63030534222406e-05
5.05746325375105e-05
2.73477840975526e-05
-1.70133726504618e-05
8.07998716754387e-05
8.3730418051943e-05
2.77653354312059e-05
0.000106060874538091
2.7389185256374e-05
5.95182764045491e-05
0.000100256121945292
6.1103504628634e-05
9.80760958059466e-05
8.20523840769825e-05
5.32478412181283e-05
8.12457450691244e-05
1.96457850533273e-05
1.89859169626198e-06
1.07352995699566e-05
8.60345044161186e-05
2.30115804381594e-05
5.24797571003156e-05
9.05786651279506e-05
2.67057385351666e-05
3.4114132035717e-05
3.16360940121802e-05
4.46099696591879e-05
0.000116838600319511
2.70060923534495e-05
1.56837372383766e-05
0.000118820081047919
0.000125833063900112
0.000109865098224346
8.89311830460714e-05
4.67596431738648e-05
4.05222190972157e-05
3.84723434616198e-05
4.32818822561079e-05
-1.34149810584805e-06
7.76151222851972e-05
8.12812320212949e-05
2.50062558400003e-05
3.60921641898961e-05
9.99178590630001e-05
7.82730254402028e-05
6.20618467788207e-05
5.73752015868148e-05
5.23088251714908e-05
0.000124091354895295
4.0238499345574e-05
6.43591112971486e-05
2.7493484298999e-05
-2.15168501632494e-05
5.98895337734241e-05
4.56199126966001e-05
4.45841266283719e-05
-2.44221884365427e-05
5.60021092637825e-05
7.87233318012421e-05
3.38627153449933e-05
6.98846824632702e-05
3.46185940213772e-05
5.21207780330612e-05
0.000106544813882083
7.49850560536214e-05
4.58478844489225e-05
7.88968673903227e-05
8.13960240209351e-06
9.1268711694055e-05
4.5313106085585e-05
9.43583533951728e-05
8.41544274123705e-05
4.91702359765811e-05
8.47603041179293e-05
7.54510729206607e-05
5.01870949069176e-05
7.23078650099895e-05
6.63717304680528e-05
8.90011427577131e-05
6.97029580293899e-05
9.86315558294116e-05
1.60315061001046e-05
1.8845299175173e-05
8.70232849448109e-05
5.61870601346703e-05
4.64148426344048e-05
4.83461013323202e-05
3.38713813969191e-05
1.74174270458791e-05
3.89910415374119e-05
6.17745169582956e-05
4.97167342202111e-05
2.33036694225161e-05
5.20830317420512e-06
5.78495295426505e-05
5.44452435152543e-05
5.22251470230189e-06
7.64432058407281e-05
5.89183490779668e-05
2.44657492904343e-05
8.89379338263216e-05
7.93615084377042e-05
8.8419105888679e-05
7.22964835160991e-05
4.04638338768836e-05
7.71387597596134e-05
8.22670533051962e-05
5.93291945883537e-05
9.20445563525725e-05
6.2485770843095e-05
3.42825629955808e-05
8.34017274277378e-05
5.4746827432659e-05
4.03340117308531e-05
3.93945986390023e-05
1.36813960764104e-05
6.7745787224468e-05
5.05938090173668e-05
2.42495282655849e-05
5.99793082430873e-05
2.69994816414388e-05
5.13130340854935e-05
1.38416751860408e-05
7.12302744984988e-05
6.23497700313341e-05
6.86319764559124e-05
4.63478448474723e-05
5.40110742771066e-05
8.64420009839764e-05
0.000102912881374137
1.57983194979895e-05
5.13677529712686e-07
8.43276594485829e-05
8.02453578432529e-05
8.57316237216381e-05
7.25831699811348e-05
5.20155811696255e-05
5.1424593012384e-05
2.0845347681748e-05
1.20430401064227e-05
3.02079992896462e-05
3.35518640419232e-05
5.00498895570109e-05
8.34458312902369e-05
8.53277680978518e-05
7.72816986284041e-05
6.67257834539836e-05
4.70835774917278e-05
0.000112097786189159
6.47156741456599e-05
2.47138681098754e-05
1.9214317274279e-05
4.94735869805418e-05
5.81066157460167e-05
-6.21906486580895e-06
7.01363407243665e-05
6.81409660272151e-05
7.65076950169439e-05
1.83754496649945e-05
1.39504523625713e-05
4.26974069731095e-05
0.000105634114198416
5.54485983021658e-05
3.20182675021089e-05
5.84968394266388e-05
6.67472344081654e-05
4.77214935844893e-05
8.51991802288541e-05
7.08588017840012e-05
7.06957182731788e-05
5.11400260838195e-05
9.7101631711142e-05
8.83818866165427e-05
3.93682754106954e-05
2.88004514998849e-05
0.000101643582929394
3.42349807198891e-05
7.90741801359227e-05
4.06905438266627e-06
3.92737588899582e-05
8.64270734031454e-05
9.90997722018263e-05
2.13907949290931e-06
6.26240657348169e-05
5.71827932951152e-05
7.61970157431498e-05
9.04262610276881e-05
3.63593350117232e-06
1.48010290901931e-05
4.73925363566758e-05
2.77275514841519e-05
7.36169990246538e-05
8.33770333935175e-05
8.361714198284e-05
2.66535473652675e-05
5.79580896523973e-07
7.78503063787006e-05
0.000107445564441847
6.68471646081289e-05
3.90753766068763e-05
-2.68164901979019e-06
-7.01936768453037e-06
5.89080277313592e-05
2.87829063200738e-05
0.00010321487028785
0.000115380018664594
2.35979776904754e-05
8.15550851537231e-06
3.42588643715865e-05
2.11214462277613e-05
7.69409588527475e-05
8.31512322007331e-05
6.38342264401786e-05
3.70395854255256e-05
3.93506732317553e-05
5.2391831294591e-05
7.11786588492851e-05
6.19173494507164e-05
6.49137744025777e-05
6.09685851959559e-05
0.000118936538159269
5.26706693078158e-05
7.1752451873285e-05
9.71533253533718e-05
0.000141728000317592
6.60141093949451e-05
0.000109076000842275
3.92498019429737e-05
1.75789510684731e-05
9.81153635621326e-05
3.16409248325655e-05
3.69263383410627e-05
5.67837386378633e-05
7.36868406280844e-05
7.16913468304935e-05
2.89615910413984e-05
5.32701159177248e-05
6.98554865800558e-05
7.09638257876423e-05
6.49673213472422e-05
6.74290306648613e-05
6.45807673243802e-05
4.96660170895815e-05
4.55968781699384e-05
9.51444625428599e-05
7.07307318490913e-05
5.89879261438815e-05
4.41243724690298e-05
0.000113562251319748
3.75297267022642e-05
5.66464481553599e-05
3.98708682130381e-05
4.66283259241189e-05
8.1451460980479e-05
7.21913010220866e-05
6.2609325523874e-05
7.3138131522664e-05
3.13351271418348e-05
0.000104541519843612
6.68373526246831e-05
4.77241874527395e-05
2.88400036661412e-05
3.27244532633034e-05
0.000110286686495155
9.91839214003929e-05
9.85406541161175e-05
7.71777328990068e-05
0.000107733591119314
0.000115039976634115
0.000117424761975648
6.95311538228236e-05
0.000124768552080828
9.35580986233959e-05
5.20052386644229e-05
7.72418074046846e-05
2.58720699881028e-05
9.96886367979721e-06
6.87148476928671e-05
4.47224842503166e-05
7.8919806535441e-05
6.23861914869476e-05
8.35717559177965e-05
2.75249164570456e-05
7.30958783394744e-05
2.49525386758182e-05
3.27110005760204e-05
2.15088688185641e-05
8.26887368306226e-05
0.000104653532388029
5.87566636622917e-05
-2.56895828141503e-05
6.07319778928716e-05
8.53975483646256e-05
3.66466154115783e-05
5.17453948476736e-05
4.72237109355756e-05
7.42457548771307e-05
2.59340218517739e-05
7.12478995973993e-05
1.61814201365797e-05
4.56282445251336e-05
2.03675809331792e-05
4.04622858495738e-05
6.57121271371613e-05
3.64715730835959e-05
3.34077361130223e-05
3.59076696246776e-05
0.000109755324598787
7.29317163729213e-05
0.000121530964840142
7.36051768132762e-05
2.96183572486529e-05
2.94086008465559e-05
1.69426800339511e-05
4.23702003477434e-05
-4.69957423519964e-05
6.42374192754058e-05
0.000108468522537947
7.79882192267098e-05
5.70310492932685e-05
2.55778362005815e-05
0.000106012514416171
6.15995898885548e-05
7.49021582279474e-05
2.87011899853288e-05
-2.10062749743322e-05
8.57411404691908e-05
8.03913687733453e-05
5.18493346221929e-05
6.22004085485818e-05
5.43713657676056e-05
7.47733230384348e-05
0.000133342990177807
1.21764838699527e-05
4.03096820488439e-05
9.13894633445875e-05
8.85039375505346e-05
6.27902584813418e-05
3.12006060634369e-05
1.46411013463457e-05
-1.02722629839017e-05
7.30660356003772e-05
0.000139137090041144
2.75821322941724e-05
-3.49166320162379e-06
-9.20242795107664e-06
5.13943708941763e-05
5.83508603075535e-05
5.17966235946375e-05
4.45427947246434e-05
0.000113662567656609
2.86237361293693e-05
-1.97744894681024e-05
6.47515098187678e-05
3.91068983862301e-05
9.89420354043955e-05
0.000107204799633701
0.000100160100863992
3.66761338333673e-05
0.000104769923676519
9.91626101436392e-05
1.05002131352889e-05
3.65798899639058e-05
4.17695647261996e-05
4.02738335393877e-05
5.23245162778661e-05
5.96554688430735e-05
7.00818099400528e-05
8.37186760994741e-05
3.74820005022808e-05
3.55013493945497e-05
3.0563670493571e-05
5.61452855214522e-05
5.32346816706664e-05
3.27757022842509e-05
3.81553075753513e-05
5.46791254879211e-05
1.47441696398429e-05
4.9829961732778e-05
7.48267657692975e-05
5.1700561111091e-05
4.83809296433471e-05
6.9438885783471e-05
6.61948489857592e-05
5.43067273797772e-05
5.08886245533289e-05
5.42455279713219e-05
4.43345825441163e-05
3.73531721638477e-05
4.79652141752555e-05
8.82038528693765e-05
0.000125411472490716
6.2790773863236e-05
5.87800099010431e-05
6.44607033505307e-05
6.55367517101411e-05
6.14560123905565e-05
6.99733974188843e-05
7.00116281130862e-05
1.6463861972792e-05
6.36461854655149e-05
5.40659182997299e-05
0.000150248019249381
8.06803909768034e-05
6.36710029562374e-05
0.000127267801848359
0.000117072970208687
7.095446327867e-05
4.61708228702268e-05
7.40229362010341e-05
8.97497282960825e-05
2.03895534203871e-05
9.30178787407741e-06
2.08366461227354e-05
9.91615367541612e-05
3.09615698022694e-05
6.72549457386466e-05
6.63027297658211e-05
4.87361534469129e-05
8.86624231926493e-05
2.08652953761859e-05
6.00714799980607e-05
7.99119980826515e-05
4.28613317561196e-05
2.05193368265636e-05
5.69999722831669e-05
5.84877339138458e-05
-5.1450694436917e-06
-2.12874010679952e-05
0.000104066335227772
8.00366742348647e-05
6.22647854014415e-05
8.6125440407164e-05
5.49120641287497e-05
3.76886041468914e-05
1.31005698855891e-05
6.81497324448349e-05
6.16289517975509e-05
8.97553409740699e-05
8.28675622830661e-05
5.9024922689838e-05
6.48101735865031e-05
-1.45533033263537e-07
3.26351875534992e-05
3.74372037384031e-06
0.000118018630454277
4.36647025830598e-05
6.07692599179527e-05
6.47312917037136e-05
1.89919248390283e-05
8.68420766165626e-05
-1.36630261509334e-05
0.000104340834581113
4.53919758911781e-05
6.73518532634711e-05
9.56695615696527e-05
5.8812433610927e-05
0.000103809857496559
6.28089177925335e-05
5.40157563349771e-05
3.37615543224722e-05
6.00047643829042e-05
3.57676530614493e-05
8.87042861344893e-06
0.000104268335576512
1.28991814228089e-05
7.15199651928721e-05
-4.78164126674447e-06
7.11350682500547e-05
9.74589544814973e-05
7.4762791220079e-05
6.35354992059266e-05
0.000101019212676874
6.66488765978509e-05
5.10615642220098e-05
9.59723564052989e-05
5.47963880667285e-05
2.86740705929512e-05
0.000130681158530761
4.62566260393175e-05
2.70098348864833e-05
4.8020835342309e-05
-9.52999222116216e-06
6.37551546316249e-05
1.15382494225822e-05
6.87936229926206e-05
3.12509485449899e-05
3.99065920021006e-05
5.07094877478201e-05
6.38654978634076e-05
4.81220851472673e-05
3.26575637739355e-05
7.64641369282713e-05
0.000100661412271836
5.12216379066291e-05
0.000146696254365787
4.14279000257687e-05
7.26104785095954e-05
2.22074255575457e-05
5.48763867638075e-05
6.84136448749339e-05
1.79208635002166e-05
5.22214443136501e-05
0.000126472135284731
8.65513013547987e-05
5.93469703657782e-05
2.88967702557706e-05
8.61768310519939e-06
7.23210728959495e-05
7.21137106101305e-05
1.29718483865388e-05
5.72036302498258e-05
4.24857588727329e-05
5.4296232097746e-05
7.24314029823808e-05
5.99615025896496e-05
3.45858543544362e-05
2.47773527114605e-06
8.40458325564403e-05
0.000103437785493928
8.92834616268263e-05
5.63406719855355e-05
2.99133000003648e-05
5.12980861529205e-05
4.50968018315142e-05
5.11952581075307e-05
9.00846915316625e-05
0.000104345214557533
7.16048322223721e-05
6.35003887345695e-05
2.17878993593272e-05
0.00012620368622423
3.43753865668027e-05
3.4714666121937e-05
6.75983883711562e-05
4.69882580456553e-05
4.30929474238487e-05
3.79395862919117e-05
3.37580109938203e-05
5.77930576977552e-05
8.20992027140376e-05
7.22503135789612e-05
7.28765380501465e-05
3.82094368266732e-05
9.17407262850333e-06
9.53722158838219e-05
9.73706648976503e-05
7.94139844140293e-06
5.98032949169227e-05
2.5005877912329e-05
8.22179223800324e-06
5.77472864499588e-05
4.45651534524628e-05
5.27907573017034e-05
2.58696057254216e-05
4.33178184645997e-05
5.01123312312499e-05
3.69869279410834e-05
4.52591807069198e-05
8.0956029750461e-05
8.2484014228114e-05
9.41652813430962e-05
4.98073563684721e-05
0.000101663492228107
7.47923743687761e-06
3.92698665047224e-05
4.05331658813093e-05
5.9065043385626e-05
9.77571313072921e-05
3.60386832156787e-05
0.000107071392060914
4.33086040507888e-05
7.46255820478198e-05
7.20155349102066e-05
5.0495893640351e-05
8.90650800519778e-05
3.24536324037025e-05
0.000106484307967739
0.000103759124490167
3.28746301721173e-06
5.73857692708714e-05
1.63792283755564e-05
4.35581238443348e-05
4.66334509657023e-05
3.75693671325557e-05
1.00878051687911e-05
8.40814915836467e-05
3.41936320661502e-05
7.48591972550164e-05
2.30479184317176e-05
5.50196450628797e-05
6.16927243066562e-05
3.36303193261762e-05
8.03728888574528e-05
8.3719480369028e-05
0.000101450898800377
0.000107352022067463
0.000120601199024626
7.64561619190749e-05
5.63302943865116e-05
3.09242532452251e-05
3.17369424012738e-05
7.94469364996124e-05
9.86378467453433e-05
9.363269371719e-05
8.24160060162357e-05
3.43945467763141e-05
4.17202409444674e-05
6.32645345439731e-05
9.07579165976125e-05
4.26960055314826e-05
5.80072429032135e-05
7.92522582896621e-06
7.90195311707472e-05
8.26675275221063e-06
8.35576935252932e-05
5.24404360447028e-05
0.000111949462806207
7.97812509353295e-05
1.82041561483491e-05
6.09509194842453e-05
4.70850320594263e-05
7.29450590302386e-05
3.87197794461572e-05
7.16143804673193e-05
3.57392845277559e-05
3.96098763116487e-05
7.69010224465345e-05
3.91156661698112e-05
1.26928729012223e-05
9.62825487373904e-05
4.35616900292028e-05
8.29645036862225e-05
0.000106596170565151
4.10011457213535e-05
7.4755419107223e-05
3.90746322799534e-05
3.47819609680949e-05
5.84684829781367e-05
8.10501339471734e-05
8.28804995469603e-05
0.000104526087342389
8.92361220192989e-05
8.64330622479333e-05
5.84974396707322e-05
9.74098568860811e-05
0.000103031966511937
9.35814936283225e-05
7.0424479108713e-05
3.79147616489992e-05
3.22735568950822e-05
8.96537591869127e-05
7.57728868724817e-05
5.31770195517808e-05
0.000106232398056373
6.69086966487691e-05
6.88541558583431e-06
7.03763442784057e-05
7.74230088982984e-05
4.82052890694948e-06
9.75109583841382e-05
9.29501610858652e-05
6.00135218976705e-05
6.52691553076668e-05
-3.61445674874267e-06
8.78787725235834e-05
7.29758641731821e-05
3.85957661184338e-05
6.84178212395874e-05
9.40599138535254e-05
0.000103862458343785
3.42359942784008e-05
8.10904860462791e-05
3.85232337879779e-05
6.73245409038942e-05
7.00370181038381e-05
5.87420039906709e-05
7.22630953110665e-05
7.0885001682732e-05
6.05730943447606e-05
0.000105187625525708
4.02812468890129e-05
2.34082781431808e-05
7.18294722262615e-05
3.77204601458024e-05
5.03709034023586e-05
6.63696942263732e-05
3.9713987737165e-05
9.61882565719573e-05
5.9308392000456e-05
7.40339293038285e-05
2.07158572970704e-05
8.82439352975316e-05
8.5293172940415e-05
6.56278235248032e-05
6.93966124535447e-05
3.16037084940552e-05
6.84423044941725e-06
6.28462739239313e-05
8.23270843446039e-05
6.75194123893488e-05
4.45221110258082e-05
2.98314087039469e-05
3.45984412184931e-05
0.000100500347290507
2.72111116083532e-05
5.70880338824224e-05
5.21443923993401e-05
3.06341526742955e-05
4.43614951373179e-05
9.288090750549e-05
0.000105079491172385
4.61302354050323e-05
6.96658407367624e-05
5.18521777157854e-05
4.20413114508936e-05
8.86048031759851e-05
4.57411265931585e-05
5.2256214841094e-05
5.52797006182887e-05
4.66254404933771e-05
-1.8443381579385e-05
3.09151791703088e-05
0.000105013794625188
4.28289379086364e-05
5.07254765015605e-05
6.67571421779318e-05
0.000119191672819181
0.00010072580133347
8.94339462475962e-05
8.58981114214032e-05
-3.5191605556243e-06
1.64967699098263e-05
1.76048386946706e-05
0.000109228449795353
7.72366712859572e-05
2.46307494485091e-05
8.56766430472302e-05
0.000106435474284634
4.80631998153971e-05
9.03067856695564e-05
0.000106649162192705
6.8295787140667e-05
4.81160802461024e-05
6.35289950992426e-05
4.69578288985806e-05
1.07522522382471e-05
1.63996448578886e-05
6.31285124810807e-05
0.000142860403496568
4.43805403946898e-05
5.99005471144244e-05
9.88228905066465e-05
5.0789275791324e-05
2.84593043444852e-05
4.80175631928358e-05
4.86588990359767e-05
4.65826355655112e-05
7.47806969030938e-05
8.38994275315633e-05
3.12363251031895e-05
7.84381116929507e-05
5.67776438229258e-06
4.65854924759639e-05
8.68416584658408e-05
5.8195197301196e-05
5.42644088287583e-05
3.39593611628322e-05
5.56580967871445e-05
5.33223918576485e-05
3.40526369975112e-05
2.56289520917493e-05
8.02032505002379e-05
0.000107213229142827
8.17970586550795e-05
8.09790011303114e-05
3.36735829188892e-05
4.85952982285778e-05
4.86196288217783e-05
5.39208452704777e-05
5.25488638911686e-05
8.44252779179249e-06
9.22824335254644e-05
1.70824255298849e-05
0.000115440368743721
3.77144967760248e-05
0.000121011157355703
9.74567146489813e-05
0.000107784040404035
0.000111017746606887
0.000138072609914175
6.4549104892613e-05
1.12019376808956e-05
5.9109188082465e-05
5.72808861391017e-05
9.9319803800164e-05
8.95634482815685e-05
0.000102770632830992
7.72335046862984e-05
9.68023482551285e-05
4.87057805802057e-05
1.41255573178091e-05
2.57729445242955e-05
-1.40802788188371e-06
4.66906025843775e-05
2.08228895380472e-05
3.21514766009347e-05
-3.74408756610949e-05
-6.89113917902882e-07
4.47374778264485e-05
6.19040307641092e-05
5.46459121343611e-05
5.92532441488904e-05
2.23722774934809e-05
9.3006759797962e-05
5.53957873271859e-05
9.66031212857684e-05
9.9277886277728e-05
2.12378600666189e-05
3.36476553177215e-05
3.39529183202609e-05
4.92094514919992e-05
2.68375378835899e-05
5.60836752794167e-05
0.000135201700323598
4.96449520767014e-05
8.5094170019684e-05
6.3776129036303e-05
9.23066715987408e-05
4.89248154714595e-05
1.76029852939217e-05
5.59426218795803e-05
9.26063721611758e-05
0.000126633060407806
7.48680971395969e-05
4.21275580209841e-05
4.1551880304678e-05
5.64804469666595e-05
4.45691927297767e-05
7.84160922155301e-05
2.38460113726312e-05
4.28725697507948e-05
6.51007890614054e-05
5.37452566592741e-05
3.0933611017853e-05
3.08988295349915e-05
5.55427266402735e-05
2.67068450156779e-05
8.17357278694625e-05
6.70381461940871e-05
0.000107073376436735
0.000106601120941999
2.138003719584e-05
3.95394089337147e-05
0.000132279809491436
4.70168054668268e-05
8.94198813177556e-05
5.48178848312314e-05
6.59410895246126e-05
7.77711370578179e-05
0.000106284575433012
7.86777157743227e-06
1.73711873194282e-05
-3.28977827099036e-05
7.96973170998649e-05
7.09995767009766e-05
7.77757035705211e-05
5.61535311473928e-05
9.41477460207513e-05
4.85747976124976e-05
7.73339204230976e-05
1.06297541513509e-05
6.3983665129723e-06
4.28071635312168e-05
0.000107383185636786
6.4860114221844e-05
5.66493781656198e-05
4.54463424669399e-05
8.86501071538727e-05
0.0001004977807182
9.71059891471996e-05
2.6120592223002e-05
7.1967364089511e-05
9.6612949130756e-05
6.3304354260819e-05
3.65606240918931e-05
0.000122706302062796
6.84189705705986e-05
3.85165112999128e-05
7.1971563268152e-05
7.27767297138942e-05
5.07221860179724e-05
5.76532058350426e-05
2.45381439848138e-05
0.00010093849799727
7.43401160869729e-05
9.85420054985525e-05
3.27738106650337e-06
9.46442283722226e-05
4.12546144896537e-05
7.15981970613772e-05
0.000106419970062632
4.00785373420341e-05
9.77984532642313e-05
1.8452047873001e-05
3.67310522202568e-05
5.11576596850624e-05
6.25469225205754e-05
4.00158623221887e-05
3.84341834217658e-05
3.81232322079219e-05
7.21204009901154e-05
5.2625665887736e-05
1.98259842028902e-05
-3.53881215929201e-06
0.000145281909563354
6.7691870828855e-05
0.000100551482816791
6.69419215611287e-06
3.28362268131419e-05
5.86168450825193e-05
6.32186697576736e-05
-4.16407699814662e-05
8.49187303602072e-05
-6.30267912332805e-05
1.75699260766116e-05
5.06923773338726e-06
6.81467688171883e-05
3.73160425319033e-05
4.75926334320731e-05
3.12623591848106e-05
9.12131786451934e-05
6.74857689928013e-05
-2.26187074247028e-05
7.66739211634418e-05
5.22831425371213e-05
2.31768455110744e-05
4.56383023692634e-05
5.51783012898787e-05
4.6248922998326e-05
3.12625350071646e-05
1.03666251986658e-05
8.09925886206324e-05
7.2514260124315e-05
7.79778459959034e-05
7.71380304286514e-05
4.11226818475317e-05
8.00818704285264e-05
0.000135600371238611
7.59717413804024e-05
9.16515549022746e-05
4.8499380172691e-05
6.5735984746178e-05
2.93419174316766e-05
3.55029145994571e-05
5.68239975225069e-06
1.07971556466656e-05
0.00010363757742041
-4.30670972609663e-06
5.63213049463524e-05
0.000112495868037727
6.38089350329092e-05
5.25400335967879e-05
4.33523195895139e-05
2.84136297691692e-05
8.07551593907258e-05
2.90630634358651e-05
7.87334017037697e-05
3.11092282369012e-05
4.56700408894629e-05
0.00011720019094522
6.92425415431084e-05
9.41434508574197e-05
4.98671261820275e-05
0.000101659114854294
7.09819604710804e-05
4.77084534175477e-05
2.46731006691372e-05
3.6153993713195e-05
0.00014212088559204
6.41604559626583e-05
0.000110999732354275
3.89749304350288e-05
0.000106860499626439
9.52844809819576e-05
5.08845461072436e-05
2.44195670377608e-05
2.19787959433389e-05
0.000102909906693047
6.1904627509862e-05
0.00014608197556109
7.80664523844828e-05
6.34587188060406e-05
4.49841578648785e-05
3.7955624920147e-05
6.0570228822005e-05
4.96693218492397e-05
1.99892979826385e-05
0.000105157026865134
4.34169799561564e-05
9.88811311123135e-05
1.35475200339761e-05
5.26380189190998e-05
7.34182835143969e-05
1.1450003700253e-05
9.09231111213546e-05
3.73187507887247e-05
1.27920511410009e-05
6.10555664168813e-05
0.00010419394344628
3.81124475169664e-05
3.44777779968053e-05
9.79244612777496e-05
8.27396133076683e-05
6.02965058776766e-05
0.000125691043870175
7.06800165040642e-05
8.83375218499597e-06
9.61943055955174e-05
3.51319528515039e-05
7.40952425615758e-05
6.83280799819984e-06
7.17718588569047e-05
6.2217064681078e-05
3.88252075393729e-05
8.25049717052679e-05
8.75733506918204e-05
3.16700447207975e-05
0.000115954396627353
6.77177408661123e-05
6.15332688946166e-05
2.72394666117032e-06
-2.00605116531709e-06
5.2105319089826e-05
1.17777297211029e-05
8.1895220805411e-05
0.000115608150354591
0.000124976207362728
2.00716260228645e-05
7.00464318650775e-05
2.88480094811652e-05
6.04667628446515e-05
7.54260437267843e-05
3.97370968734159e-06
8.67496581056639e-05
6.88816388361561e-05
4.71543239416899e-05
0.000100707746651495
2.45156140482891e-05
0.000107368895075052
3.23102212584725e-05
4.74659172276554e-05
2.03812819686337e-05
6.37479205653218e-05
9.64047923416653e-05
-6.55615230615442e-06
3.84834836183152e-05
4.54283075993034e-05
8.03957817788363e-05
5.30900089850883e-05
6.47378947133895e-05
3.73615892858696e-05
0.000106916298529372
0.000108226634555718
9.61247979564092e-05
9.4410565933439e-05
6.15602714541153e-05
5.8351644110238e-05
6.2400234898908e-05
8.23259614279445e-05
5.22439859178663e-05
9.39945977951766e-05
9.84717764440244e-05
3.89830076458087e-05
0.000111985757218953
4.79544128944545e-05
6.20482588751694e-06
3.94851750880804e-05
0.00014125629134406
0.000108790037542826
7.18349490199687e-05
5.70138938511916e-05
9.21118467099724e-05
4.17728816299175e-05
3.15648130122248e-05
8.74915909604169e-05
8.53194671758204e-05
7.99484490455188e-05
3.14116004566341e-05
6.95266050727221e-05
1.77702087053538e-05
4.04257990256331e-05
5.80052805399754e-05
-1.75579760839254e-06
6.31013978958661e-05
4.38837900172287e-05
6.19239602383084e-05
9.24266509021944e-05
2.84912105265944e-05
7.41086957971531e-05
0.000119284167244071
9.94460190472041e-05
5.98205072079971e-05
1.15605328516818e-05
6.12401860691245e-05
4.65995870310972e-05
3.46101658112395e-05
-4.10973148945227e-06
5.5398641997166e-05
2.7204682335417e-05
6.70718062638408e-05
4.41764482168986e-05
-6.47889875281926e-06
7.5378161955511e-05
2.77907605504129e-05
-1.98952439024292e-05
5.78061326555075e-05
5.31529591136617e-05
4.4814641665479e-05
0.000119736733479549
6.15970553749975e-05
7.66281219348467e-05
7.3023761310148e-05
7.44748706793052e-05
4.47060293282653e-05
7.29710091359334e-05
8.37955271931542e-05
7.89965046045733e-05
6.74769770031243e-05
4.30744525675925e-05
6.71750168855762e-06
9.56634594663579e-05
1.8915242959924e-05
0.000137932832488392
7.49405952967595e-05
0.00011578184527362
7.57578708478846e-05
9.84630202190724e-05
1.22202275534821e-05
3.44595321231294e-05
-4.34761221836508e-05
3.15240217155139e-05
8.54159473805214e-05
6.38271357484011e-05
8.49235745689572e-05
1.26916160257962e-05
6.34918926685859e-05
7.02706484119446e-05
5.97028756308266e-05
5.61950155762177e-05
8.42633055636693e-05
3.36753227185057e-05
7.37636115692084e-05
4.64080854720317e-05
2.23978112814875e-05
8.21700220031939e-05
6.34155338434646e-05
1.56857632245309e-05
4.2651410307512e-05
5.47438769739046e-05
1.5994047118569e-05
3.83125242244909e-05
3.99742503750112e-05
3.93265579365958e-05
4.20656290700515e-05
7.77021038782204e-05
6.01036555969394e-05
9.58518832543022e-05
5.01082572277608e-05
0.000123478353129469
3.87436576792587e-05
3.60599708339848e-05
6.61351730617647e-05
0.000107589378867355
0.000104388808888189
9.65793382914523e-05
7.41349762834753e-05
7.2749920418101e-05
4.20561666734121e-05
0.00010512445446309
4.29839690866194e-05
6.73807562040313e-05
0.000112011532197016
0.000118892315719503
0.000103400775579152
0.000121686238958413
3.90057049410016e-05
8.95889632693865e-05
5.38521445379517e-05
5.86007048370273e-05
0.000111523430431644
3.0188283490928e-05
0.00011023125472313
4.89121645912553e-05
0.000118220510980967
8.44444635694524e-05
1.9878001148777e-05
1.19288401808769e-05
2.32961187099082e-05
5.02656498439112e-05
-3.04168883833034e-06
2.12927019332161e-05
7.6583799378717e-05
2.60917888407112e-05
5.05864138858463e-05
4.02492487472432e-05
6.34881051481553e-05
6.91504121288946e-05
8.89441479427931e-05
3.62762995600916e-05
4.32693337237462e-05
7.51898125071529e-05
7.2035760449046e-05
5.96453525500792e-05
2.35708832421177e-05
9.94967552646101e-05
5.25716432907627e-05
9.28445931701448e-05
6.12712583012551e-05
3.87880241941897e-05
6.40287937834866e-05
7.34670184693206e-05
8.20530578918974e-05
4.81680619263046e-05
0.000110689152445781
8.27925869597369e-05
3.63915950583374e-05
3.10031286433796e-05
6.21465340679535e-05
4.81603348649817e-05
3.2047392494924e-05
0.000127008293051206
8.01100863491902e-05
4.88093898411881e-05
6.84594509780086e-05
8.80037974169841e-05
7.15676738185694e-05
2.90451280034834e-05
6.91464486496338e-05
3.15509068450935e-05
3.85304503237057e-05
9.52447994181191e-05
1.22771383601681e-05
2.1595124178101e-05
8.45965513056634e-05
9.09494626973458e-05
-1.49191349214855e-06
5.93270473407522e-05
5.55012384653059e-05
0.000121476074102004
5.7696272725204e-05
0.000102470975159342
4.97662378237723e-05
3.37865077709015e-05
9.8656081915801e-05
8.85603148900096e-05
2.66149678492276e-05
7.86593521115386e-05
3.15950304317699e-05
4.97545813599503e-05
3.20049841307825e-05
9.57533283790515e-05
3.58469088543209e-07
9.14851242673786e-06
1.50630418078842e-05
3.54932625888108e-05
4.16632886049147e-05
1.18176268623335e-05
1.16361690321199e-05
5.75918696485929e-05
8.19301347205424e-05
4.69027588377214e-05
3.23329750907239e-05
9.68324909506183e-06
7.08164994089213e-05
0.000127684143390011
0.000116817227674955
5.00230047655039e-05
7.83613712287339e-05
6.49317418319237e-05
2.64360999172732e-05
1.25511197657409e-06
7.9184411924123e-05
3.99229648521257e-05
9.84739237772471e-05
3.66756862007486e-05
7.68173249340992e-05
0.000103301445344277
2.784871166795e-05
4.76971979796534e-05
1.92172335281875e-05
2.5960867633068e-05
5.25965190085847e-05
2.29508170275604e-05
2.07784863159759e-05
8.94166328164682e-05
5.33581608250627e-05
4.5453964963075e-06
4.95297854122056e-05
4.6246007772083e-05
6.35373892341317e-05
5.57710217500743e-06
-2.4191787601115e-05
5.46015535718019e-05
8.15386573650739e-05
7.64999097395145e-05
5.41588982166505e-05
8.97267746194327e-05
7.37447127490259e-05
8.40769547583678e-05
0.000105717970333323
1.90377056320804e-05
7.32599638539968e-05
5.03481643438748e-05
9.35291114701765e-05
-7.13597466740987e-06
6.57578333704025e-05
0.000112279834775044
-2.67511343894389e-05
3.01385471546358e-05
5.60159141910234e-05
0.000146898880959656
-8.00531220965377e-06
5.98989983985486e-05
3.48721288660809e-05
4.88095675159691e-05
9.77441828763193e-05
9.73963983235005e-05
5.53174905514528e-05
5.91406399120735e-05
0.000103765533773536
0.000104677583356273
5.08147123585678e-05
2.41420388955171e-05
7.08340748419013e-05
6.45616288551637e-05
2.42889849113255e-05
4.94758730964138e-05
4.64331817856185e-05
4.58930832500972e-05
0.000120999022042579
0.000116985948945448
9.25574013943197e-05
4.73980904476678e-05
3.89067282346409e-05
0.000102349452787335
0.000126830557215806
-5.25365090071321e-06
7.29434074323563e-05
2.04909207937026e-05
6.94022041469886e-05
-3.93127932783435e-06
0.000110696003553843
7.75979352935652e-05
3.44622403150752e-05
7.01170545966045e-05
-9.10528077669318e-06
9.35214618020769e-05
7.36772006952711e-05
0.000136139166252875
4.84343207983425e-05
3.21619312598764e-05
4.85372275040654e-05
7.52309866696264e-05
8.78990209228823e-05
8.74629707846277e-05
5.31524374593778e-05
7.90487032314123e-05
8.42700246927159e-05
3.12192594372901e-05
7.54982382394606e-05
3.93112716582208e-05
3.10034616948329e-05
4.07112898468936e-05
5.28689136027903e-05
6.65165103518432e-05
1.44887570680512e-05
8.62606145904467e-05
2.90537978209425e-05
4.39090586789297e-05
1.02469687951127e-05
1.53539514978266e-05
5.07871465191717e-05
9.74911574972913e-05
4.89630351227552e-05
5.00778778949243e-05
-1.55593261014888e-05
5.19213054119253e-05
3.09865814898316e-06
3.07813683290527e-05
5.78769258487286e-05
4.11071886899691e-06
6.92060326082291e-05
9.50890570344998e-05
1.66497727414124e-05
7.42124102365305e-05
0.000101452212362328
-2.7133738258913e-05
8.03076370296629e-06
7.81892645763428e-05
3.92859835317808e-05
1.47975460855667e-05
5.945677365464e-05
3.55130793435097e-05
5.42353739220182e-05
8.73939537126137e-06
6.60073842367771e-05
1.80108032417899e-05
7.30900649140079e-05
9.09741480151265e-05
9.59506775691598e-05
8.46908032159986e-05
5.66043829937669e-05
0.000104318066183114
2.96004698665287e-05
3.40706500560791e-05
2.30070305183807e-05
1.78549666590429e-05
4.20409341312077e-05
4.35857439283031e-05
6.25095986231954e-05
-5.59734526914655e-06
4.25172598546837e-05
5.54274411537242e-05
4.97892639033276e-05
7.21424591210631e-05
2.29675030969176e-05
6.92171752953725e-05
6.99132357124671e-05
1.95658444230195e-05
5.03169866850959e-05
3.44928377412381e-05
7.6825602239088e-05
4.0994157961981e-05
7.23809591384142e-05
-2.89108927163983e-06
2.06023851954126e-05
4.1871983413681e-05
6.00255848975553e-05
0.000107274848689723
5.82612750962752e-05
6.64596679123284e-05
5.09863562995459e-05
3.65477240831383e-05
3.92327405863335e-05
2.54672919053821e-06
8.48553186521175e-05
4.58101410726954e-05
8.07046286742358e-05
0.00012958668351522
9.17685532421281e-05
2.54795945493704e-05
5.76893263593197e-05
1.13969976822879e-05
1.38524012792069e-05
0.000107470170205211
1.17568384940754e-05
6.55632447163079e-05
3.53472202077969e-05
5.18712326728161e-05
-1.03639930032273e-05
4.27758403946024e-05
7.15589309897668e-05
1.94679763574824e-05
5.44465137944246e-05
-4.59666125616764e-06
6.60550809359671e-05
5.53980590325592e-05
3.68723388004147e-05
4.83506830342579e-05
5.38860422498524e-05
5.84179688096811e-05
-1.88185443812178e-05
5.58248267911021e-05
6.85736465220936e-05
2.47712847070051e-05
6.59483364753222e-05
4.80645563616921e-05
0.000115329571101718
8.59687151468725e-05
8.69976903952969e-05
6.57997015172051e-05
3.7242076063562e-05
-1.71662507671396e-05
7.96872900931568e-05
4.62279924259093e-05
0.000117744513909782
6.94202239380287e-05
0.000139338275797813
0.000117799997764132
5.15293684878095e-05
3.61380387547099e-05
9.45280924355389e-05
2.04220680129545e-05
0.000109254258623522
8.6329980628579e-05
6.66812003265677e-05
8.39036183518409e-05
6.59071313778749e-05
3.42162438314997e-05
9.22778753524576e-05
5.76450818313152e-05
5.11771609579532e-05
7.3331847278784e-05
4.63750540956795e-05
9.07711401803841e-05
2.29145655207109e-05
7.9538511047147e-05
8.08613389476959e-05
-4.01483385044352e-05
1.85444514666233e-05
7.54789785576104e-06
8.96936232494457e-05
1.47953584999606e-05
-2.77967131155769e-05
1.58165269356304e-05
4.57729875943952e-05
9.31032547844661e-05
0.000115630709711535
8.70157088439246e-05
3.31417059379673e-05
8.77146850628039e-05
6.22484846750844e-05
2.11701519009903e-05
7.53455836793572e-05
4.91285920568633e-05
5.79929665466085e-05
4.70342809055609e-06
7.37374129801174e-05
7.00993505292615e-05
-1.8455885505099e-05
1.51773073868558e-05
5.41463195774763e-05
4.51215768611996e-05
5.94618873138286e-05
0.000131397593165145
7.57667818581363e-05
7.53586151057143e-05
3.00357513865651e-05
6.82893298406765e-05
0.000134731899643646
7.1554511066926e-05
4.41446810210141e-05
4.58187903618222e-05
0.000100584897663079
6.76177003804204e-05
3.42899852666279e-05
9.31740401635259e-05
-7.46845275426834e-06
2.96019408773642e-05
6.05363040748781e-05
9.24397577307515e-05
9.42028862376897e-05
4.88987481564643e-05
6.98717894152094e-05
3.06374608593403e-05
5.87504229011689e-05
0.000113588054811004
0.000109729275947708
2.81153343092737e-05
5.53745683218617e-05
7.31261050306923e-05
3.49988254306765e-05
5.47654888180906e-05
5.39642267939542e-06
5.37291147724816e-05
0.00013613048651346
8.00353158427097e-05
7.94671221213973e-05
6.43762311486497e-05
6.03792801797595e-05
8.84387594490514e-05
4.51071918418553e-05
5.35402943274916e-05
1.27602741397448e-05
1.56518137695714e-05
3.05402006874019e-05
1.73495045611296e-05
0.000132439474070117
2.73873071827087e-05
6.24829117459389e-05
6.44355701227811e-05
7.96108565648498e-05
4.78361609733217e-05
6.77282661166656e-05
7.62169691345888e-05
6.53102389535788e-05
6.75387228591617e-05
5.69612256019595e-05
6.22708164806495e-05
4.94904248100694e-05
7.32476699456531e-05
0.000103990883934615
3.40547142086746e-05
-1.93829257498491e-05
3.55502620925424e-05
5.78800511610886e-05
1.33337835728697e-05
-3.97959458122218e-06
3.7640181485863e-05
3.64227470103144e-05
0.000125334393835017
8.12851062877814e-05
5.18488269111243e-05
8.1402079050158e-05
5.23800156842371e-06
0.000114978915985544
0.00012787604209914
3.07979901651741e-05
5.6216944543737e-05
7.93787713342633e-05
3.48014913492645e-05
0.000163028531013437
-2.74606042578705e-05
8.96168204859841e-05
4.73750954468022e-05
4.91867425469764e-05
3.84248154595914e-05
5.33357502449027e-05
7.50791629684562e-05
5.89450092971714e-05
3.94164201253135e-05
7.50942260994251e-05
4.56594541074767e-06
7.07254931077447e-05
0.000113934244075334
4.95190879297625e-05
9.04990007956961e-05
3.65952168088224e-05
4.70698692844651e-05
9.11856653197144e-05
7.25761694364473e-05
6.48722094309475e-05
9.86179822538084e-05
0.000108358768675784
0.000112424731562139
5.82583166762214e-05
0.00011823691096327
4.00220071296957e-05
4.01648187819542e-05
4.03276699944948e-05
5.66439589276537e-05
5.24025038694618e-05
0.000122096845026672
4.05367735097058e-05
1.93659771478858e-05
5.05175018079165e-05
1.70505053002788e-05
-1.03419037649651e-05
5.43742209040803e-05
7.89169883116086e-05
7.82722819690564e-05
3.96676627801703e-05
5.17408768079146e-05
3.44337966245924e-05
7.7523241917714e-05
7.41088025990531e-05
6.22145391529358e-05
6.1575430656258e-05
7.446172728867e-05
9.00427067196282e-05
9.21880576480406e-06
7.2895817790092e-05
7.67605631997097e-05
2.07813375071929e-05
5.35403115425989e-05
9.03788159986702e-05
0.000103213302443999
8.07888610178745e-05
7.05420721933599e-05
5.55956422870843e-05
7.34479651110064e-05
7.05228133463706e-05
8.45132320479427e-05
0.000124513242245445
9.20970133948194e-05
0.000122230724251304
8.0965744996962e-05
0.000151850138703313
4.61602391079343e-05
3.25960603933864e-05
9.20052732730673e-05
7.78761475800571e-05
0.000119277022044611
3.35252904596366e-05
8.09163116518554e-05
8.80631976856107e-05
3.98125210076605e-05
0.000104689018082934
5.65180713946929e-05
5.364183768187e-05
3.57992026542921e-05
3.44346775087606e-05
7.77413850727176e-05
3.80399519862854e-05
1.0861689739809e-05
7.75816083930326e-05
5.70055972224453e-05
5.69744127734852e-05
4.48689663106261e-05
5.72982537312189e-05
3.30042305406231e-05
5.09440543925692e-05
7.40333895199479e-05
8.43924576553924e-05
5.49442730176343e-05
0.000115822640104502
2.65016863282e-05
3.47141937357566e-05
5.22228105668245e-05
4.32545603337878e-05
2.27478870712324e-05
8.73619613226893e-05
4.30587631595167e-05
6.12006141100056e-05
5.64773879266348e-05
6.31698016265957e-05
7.81100039847994e-05
6.31383589975964e-05
7.8120170040361e-05
4.45703856106897e-05
2.0842424652579e-05
2.41816266764221e-05
3.07082143854654e-05
-1.81536020702416e-05
6.95732045557635e-05
5.97689202009213e-05
0.000110790306983258
5.29148369884144e-05
4.72493060664232e-05
0.000122256392668821
0.000129738517873661
0.000118561670838867
6.47105494333457e-05
7.49165047241566e-05
5.42812935240924e-05
4.38123187437517e-05
5.56593291159279e-05
7.04884232444511e-05
5.42006855779049e-05
1.17439034376444e-05
6.63332752040721e-05
8.5786907330769e-05
1.33078978189073e-05
5.90336143279634e-05
7.10437996639283e-06
3.61558792064035e-05
4.48923764481515e-05
5.32961077442293e-05
2.65814972913423e-05
5.63188577661742e-05
8.12650355180906e-05
-4.05095610387348e-06
-2.77681589495699e-05
8.69127344800564e-05
-1.88801388771405e-05
-7.72767071634465e-06
4.6403895212794e-05
2.61040485686673e-05
6.6804056092589e-06
3.70446713555445e-05
2.71082413124627e-05
0.000104180860396723
8.81315485150422e-05
4.46361906465033e-05
5.1970956452516e-05
6.37626577112682e-05
5.17385588327374e-05
0.000102156694408681
7.81384818873942e-05
4.00757388257718e-05
6.48814302764475e-05
5.94992049122334e-05
0.000103188676600914
6.11514164167126e-05
3.27739936664981e-05
7.27605139058089e-05
6.22619224360645e-05
3.98067888315455e-05
0.000116887212161339
6.24625307762803e-05
6.7308193570267e-05
6.69361195902668e-05
7.1430718276316e-05
4.11888932121028e-05
0.000100741382061525
8.92864768978965e-05
0.000105320723386363
6.6723641114203e-05
4.53001136781462e-05
6.08704577261768e-05
1.20950875042459e-05
3.88943274788055e-05
5.84792659192362e-05
5.41201592802823e-05
-4.79812407261202e-06
5.77960647390818e-05
3.5394020782408e-05
6.45910332603371e-05
9.13827309577687e-05
7.08289153806011e-05
6.16585685825594e-05
2.10019204398537e-05
9.45956179337477e-06
2.85238953527367e-05
4.9958603773971e-05
5.11100508718334e-05
5.03636229988965e-05
4.65810960299155e-05
6.62195646137148e-05
0.000104270555336825
8.11302664393917e-05
1.43664032414809e-05
6.89019690200184e-05
8.11044579217024e-05
1.0639658638209e-05
4.58669100169685e-05
4.54017560970456e-05
-2.3142977359097e-05
4.03835532772075e-05
7.32348320603522e-05
7.18913278550808e-05
7.76585331796103e-05
2.45284821440173e-05
6.24200991124716e-05
8.01398280014543e-05
1.2668426593548e-05
0.000110605948288183
1.47912981280559e-05
6.89017708783179e-05
0.00014577803594363
0.000103001139447237
5.20331825784619e-05
4.55538043299309e-05
-5.86423517622589e-06
4.12749572697099e-05
6.77117324298525e-05
4.54655060665645e-05
0.000125075668482254
5.58924723791718e-05
1.45687230142962e-06
4.62266280099866e-05
6.53700425073228e-05
2.04792448434964e-05
1.53224105078193e-05
8.37802464688861e-05
1.34922469487583e-05
1.8939464483761e-05
0.00010052475101781
5.86152662715326e-05
1.83630426897419e-05
0.000100409038940786
7.15875455657881e-05
6.49108801582752e-05
8.91096142380726e-05
-2.58157931471288e-05
7.29324735432336e-05
7.69552244225535e-05
3.08651520822359e-05
6.4596344906758e-05
6.05283994687424e-05
7.19029695643667e-05
0.000110103935623241
6.48071101233829e-05
0.000107569258597668
2.30008186039739e-05
5.77236114366242e-05
5.07566828525197e-05
2.72287789089171e-05
4.83965554258633e-05
5.2455272727501e-05
7.7514497566762e-05
3.39496185683668e-05
3.87365855161709e-05
8.93779653838792e-05
4.36327209840649e-05
6.56698612853117e-05
7.64939905249245e-05
4.09209744581867e-05
2.35438689586102e-05
4.43008663985727e-05
0.000103655476168583
9.38758563277419e-05
0.000112065761156029
0.000131528180960271
2.07445770043614e-05
0.000122310469247583
3.18591688167805e-05
1.54252280478532e-05
2.7384301614585e-05
4.52202758009811e-05
5.62821062973976e-05
-1.60365893302382e-06
3.52773765654435e-05
4.36040997742497e-05
4.9136009433238e-05
5.23128402200495e-05
2.55373621309669e-05
6.10415013585535e-05
9.00802480208263e-05
6.58906247997761e-05
5.92580206775032e-05
2.01892165139093e-05
2.94701084732081e-05
7.55116469692585e-05
6.19023658921456e-05
6.77630798954559e-05
3.04675490973013e-05
9.98304156940715e-05
5.92458675723211e-05
6.43598646520448e-05
5.31181956181651e-05
1.3571143304955e-05
6.58381575048978e-05
4.45455219491273e-05
0.000112523805631889
3.93089354101388e-05
2.75557852005373e-05
7.29149229759694e-05
6.78615604001133e-05
8.17016813773994e-05
1.67492875588994e-05
4.94810266942521e-05
6.06319081927188e-05
-1.5548480643729e-05
5.96701737956751e-05
6.63666827223886e-05
2.02150281207154e-05
4.62625460881215e-05
0.000114016745729509
5.96388230387347e-05
8.56573549952603e-05
6.89490565869449e-05
7.70470403052871e-05
6.53719297815772e-05
4.72298776963749e-05
0.00010951918868379
5.02092505733434e-05
5.39705351430623e-05
2.43816178717617e-05
8.59785681100008e-05
0.000105847793987315
4.46806079594173e-05
0.000103050888985791
0.000112438880522638
0.000110252158927537
5.36788720063941e-05
5.96525855238891e-05
-2.2652591894764e-05
3.63468898105702e-05
6.38211649031825e-05
7.84546020208693e-05
4.57951726103239e-05
0.000102723067374826
-1.72096742608628e-05
8.78793578544685e-05
0.000110407658996477
6.24854617693212e-05
5.69136023210674e-05
2.09294972611565e-05
2.54865707892426e-05
2.21106882955576e-06
4.96770483239412e-05
7.6612278596824e-05
6.31853848544977e-07
3.81592663918711e-05
7.75233010645852e-05
9.15191408251575e-05
7.96302692953825e-05
4.80851665728488e-05
4.01094563762346e-05
5.65436844351751e-05
9.85771665837533e-05
7.57343348321259e-05
6.2659200199194e-05
4.36809007352178e-05
6.72891032725063e-05
5.14735090406218e-05
7.89804527504586e-05
8.3438531496947e-05
7.60038932654009e-05
5.57115238735209e-05
6.14689963473798e-05
5.67926331642763e-05
7.19361501002714e-05
3.07321164988327e-05
3.67639553018053e-05
5.60259794821824e-05
3.30569919637185e-05
7.633095403194e-05
-3.25411848956279e-06
5.22026313912014e-05
2.5551197833022e-05
3.71691592517081e-05
4.04979591908478e-05
3.46648214525504e-05
5.96148903760662e-05
1.76737129574853e-05
5.499594751464e-05
5.24794717301112e-06
5.84226994138808e-05
3.09219746524496e-05
5.22715512194923e-05
6.60553983244646e-05
6.81941043339592e-05
0.000118448089343893
3.70918736051407e-05
7.56980098726868e-05
3.90738683288371e-05
2.75474894233428e-05
4.1816582860168e-05
4.52897156909754e-05
9.23043977380963e-05
3.05153476422467e-05
2.67673168771444e-05
7.65347794950683e-05
2.55988092680614e-05
5.32454097784549e-05
6.78778084690059e-05
2.52936248597303e-05
5.95938835808699e-05
3.54020536551332e-05
6.10660053254345e-06
3.73014732762231e-05
5.46599481684191e-05
0.000101158277283392
1.71512524464336e-05
-1.16701468637994e-05
8.35508055923251e-05
6.06104588313245e-05
1.58318739853696e-05
2.2153998490244e-05
5.45317741245861e-05
6.66503289804322e-05
-1.0020129249583e-05
6.9465526832987e-05
2.28578611303751e-05
3.93373171397e-05
5.88788992106418e-05
2.98609742791797e-05
7.43887906635456e-05
0.00012535597763
2.28086632359002e-05
3.91178335807785e-05
0.00017719186416847
5.04138291450387e-05
6.68029457030047e-05
1.5725872412334e-05
5.57466077745329e-05
0.000115605400267963
6.60823319355739e-05
3.56783951689908e-05
-2.3315408666186e-05
4.26397252599239e-05
2.5001630051957e-05
4.65938506850697e-05
4.83924995291115e-05
4.73423116934304e-05
8.37492099117671e-05
0.000129363594799573
4.72016083945432e-05
2.71793602142548e-05
2.00142910538779e-05
9.70071758927033e-05
6.73444259348173e-05
4.73115396533498e-05
3.18629112850301e-05
4.38398415929524e-05
4.59840484470992e-05
8.81380514159734e-05
5.49453309797893e-06
5.30956665032536e-05
3.97213618540832e-05
2.84958410737998e-05
2.47971044631425e-05
4.02819735775868e-05
1.67598740182225e-05
4.88593552215301e-05
5.80744738759312e-05
2.52570876788208e-05
8.5103480451701e-05
1.03967326065691e-05
7.76765855011617e-05
5.04871884725614e-05
8.88648154067851e-05
4.02644651599704e-05
2.34429301844913e-05
6.45896863793714e-05
5.42484915288746e-05
2.81396135035037e-05
5.59763308868446e-05
3.07231286996361e-05
0.000105733965156592
0.000119629266186166
6.21153007675905e-05
5.56009072311866e-05
0.000102485584368604
4.41081885911987e-05
1.29431560039353e-05
1.47689991571691e-05
