# Supplementary material for: Research on computational propagation and identification of mine microseismic signals based on deep learning
Source: PLoS One. 2025 Oct 22;20(10):e0334641. doi: 10.1371/journal.pone.0334641 (PMC12543183; doi:10.1371/journal.pone.0334641)
Supplement: S5 Data — (ZIP) [file pone.0334641.s005.zip › 000100800001356.xlsx_0.txt_24.txt.txt]

2.92708501948522e-05
4.3001206485846e-05
1.39717056531009e-05
2.79332330446454e-05
-6.54686885875907e-06
2.57203114986885e-05
6.17578466369499e-05
2.19072490683958e-06
8.61296342473555e-05
2.16150502152697e-05
0.000100298393407083
4.65205772133235e-05
1.33487570597162e-05
7.82162006898159e-05
3.19127977959508e-05
6.70124041714184e-05
7.54221936761996e-05
5.81034732871641e-05
7.58201376659765e-05
6.17405723038426e-05
9.53282512505015e-05
2.29375834462908e-05
7.17894549115876e-06
1.50249578988692e-05
3.85516281806346e-05
7.64175857616641e-05
6.23431257842825e-05
6.24788732455084e-05
-1.5493956463272e-05
6.56500622310833e-05
2.47034915449426e-05
6.18745044395526e-05
-3.70394025633938e-05
3.71142861435738e-05
0.000128520857462536
6.60668725598884e-05
4.39687869455015e-05
7.07482800294952e-05
4.87575111529564e-05
8.83784836457627e-05
8.16814418998751e-05
9.22616523758761e-05
3.91771343272006e-05
8.39861930646588e-05
5.40969217269773e-05
5.93112217488703e-05
4.85541076808446e-05
0.000123568843871916
4.50059871000474e-05
8.52748299514693e-05
3.65001018163644e-05
3.1654510163133e-05
4.34644194608813e-05
6.53564567176398e-05
3.19496637426608e-06
2.82762456183494e-05
1.3908811718997e-05
6.99550805471807e-05
0.000116300508832649
4.71335108601769e-05
7.25583264970086e-05
7.28116598436239e-05
5.69679303107412e-05
4.65380700292632e-05
7.4178174439651e-05
0.000130970176359752
6.13387007202051e-05
0.000105513746378134
9.13530631801526e-05
8.33451364614684e-05
7.48865435001052e-05
0.000104041074701064
7.4132325586897e-05
0.000101228571533615
7.62187777350888e-05
0.000111175149709084
4.27753974749393e-05
6.40617689854397e-05
9.37361402501444e-05
8.91728475112622e-05
6.83370677421726e-05
6.28972844834323e-05
5.06408462128497e-05
3.3844333693081e-05
2.0294292348111e-05
7.50229982661063e-05
6.83239325248617e-05
1.72418252270585e-05
5.95792613519541e-05
6.86650838281517e-05
4.79771134576847e-05
8.52636486836692e-05
3.9228259812771e-05
2.18642775242068e-05
4.6794242311699e-05
0.000107794160909326
3.70753805082127e-05
-4.41726215870073e-05
5.31310281230885e-05
2.28950470766358e-05
7.99987365448811e-05
5.40889841488931e-05
6.57519162607476e-05
7.71317394266075e-05
0.000124732918795865
3.59262645031061e-05
0.000139157178646206
9.52589006205664e-05
7.93068030449256e-05
2.15670029658962e-05
6.53138959711012e-05
5.10256693111529e-05
-3.03251491783143e-05
5.93463380064534e-05
8.70934653652561e-05
3.54894672932526e-05
8.87207895999613e-05
7.37718377075673e-05
7.31910889198924e-05
0.000130414714107072
3.81130236955154e-05
7.47715265638436e-05
2.11998190943651e-05
3.3088666483597e-05
9.17446301526239e-05
4.27486254593649e-05
7.21746259085389e-05
8.48610372503083e-05
1.45912472435865e-05
9.27205189786201e-05
3.70246182139449e-05
8.24570498199005e-05
5.27909031821008e-05
1.91579558252091e-05
3.82003856798843e-05
0.000135667430785171
8.79420335396621e-05
7.24633549073671e-05
8.5678713682619e-05
1.87538356532714e-06
9.90544503976721e-05
7.08426543632577e-05
7.34270236277819e-05
5.63500094243202e-05
0.000117148850978217
6.96230722504368e-05
6.48893321433036e-05
2.2916491693511e-05
3.26304634077311e-05
2.93413452142033e-05
3.1406553980673e-06
5.72118684538832e-05
5.54905590777444e-05
6.73052037657352e-05
3.95645742526895e-05
7.10980731189105e-05
7.32698275984359e-05
3.19331800047659e-05
3.80713488469877e-05
3.51609771834805e-05
8.22950335757737e-05
8.16955887311746e-05
7.68082902409899e-05
5.22614864540924e-05
8.26115785343366e-05
2.37677915240272e-05
5.98573728597421e-05
9.21191518761954e-05
3.54097757175041e-05
7.53709411922295e-05
2.78826944597434e-05
5.55922975481961e-05
6.30251644616515e-05
1.04874373184236e-05
3.25824172240248e-05
1.79591771165439e-05
1.32808245512032e-05
6.0939556289998e-05
7.81385499868427e-05
5.84414709774921e-05
3.96894202734681e-05
3.97979471403604e-05
0.00012412810082379
4.174788273943e-05
2.7508109503671e-05
8.61011480245574e-05
0.000100913622189578
6.22056630553381e-05
8.46551838412473e-05
0.000124222920279048
5.35520565082276e-05
9.775556409391e-05
6.25234226058177e-05
1.16092347617587e-05
5.47150713281051e-05
5.29644260409754e-05
3.92959462390589e-05
8.12763791666867e-05
9.11979878235037e-05
3.56400089304123e-05
3.13092885864786e-05
6.73115052062274e-05
4.79332001470004e-05
6.37900337196938e-05
5.12103784216176e-05
4.73124714206157e-05
8.79103461069621e-05
7.4599992991749e-05
8.67182680906528e-05
9.55502881442684e-05
6.98762127283813e-05
-3.99923156156385e-05
7.9196026080427e-05
9.00060434104977e-05
1.93323566006258e-05
4.8272208126911e-05
5.65409824375388e-05
7.78277032897166e-05
0.000122330345777791
9.19870923066493e-05
6.61820261944041e-05
4.72147299595563e-05
0.000110648806790446
9.74954268300629e-05
6.17607563011365e-05
7.57616204835216e-05
7.72306914993556e-05
6.29877565088665e-05
4.30776390093021e-05
1.19477025709796e-05
5.69735944094866e-05
3.87809396063886e-05
7.56193498750224e-05
5.13519837885864e-06
7.84141685873287e-05
4.00328047844428e-05
5.68472328092618e-05
7.29747546654971e-05
4.21215349640648e-05
6.61733010506255e-05
9.15954853200248e-05
6.60277990270158e-05
0.00011863468265945
4.47754267347378e-05
5.05536518224694e-05
2.280263406957e-05
8.52218109741332e-05
4.56290814466731e-05
6.4651101055515e-05
2.08842099585589e-05
8.86625786308663e-05
3.37687524921303e-05
4.92464505167946e-05
5.21554728246002e-05
0.000114565665383933
5.29986163891967e-05
3.88375111949932e-05
1.89454672867459e-05
0.000113237107308617
3.95984323991154e-05
5.64389451867086e-05
9.32551676216522e-05
7.21607557763202e-06
7.79174036093876e-05
2.80699128635082e-05
-2.19144641044441e-05
1.74597602836492e-05
7.60843523809173e-05
9.98373357152543e-05
7.31669295808607e-05
1.73972573577168e-05
3.68927893821667e-06
3.31848291463898e-05
7.1841819155196e-05
6.65198117064004e-05
3.48155686144925e-05
0.00013549582874832
9.4750247355232e-05
6.78644501965038e-05
1.39228307272605e-05
6.38868429846298e-05
6.88567364975252e-05
7.85746995031662e-05
7.06691492668197e-05
3.84890740447896e-05
5.65772543818452e-05
-2.91692536415171e-06
7.85697487429993e-05
1.70893681825372e-05
3.22544069762486e-05
5.16025423124655e-05
3.82236160850546e-05
0.000118846624982231
8.13963950453297e-05
3.67258769892329e-05
3.07944767014282e-05
1.19896439583744e-05
4.35627750147616e-05
4.2313076827511e-05
5.35617504453277e-05
3.2257143560258e-05
5.59558041070771e-05
3.2361520183079e-05
1.72078002934393e-05
5.52778315003829e-05
7.2451011810648e-05
1.6225279576891e-05
9.60542043166001e-05
3.71713689784654e-05
7.70356376581941e-05
7.81728127044478e-05
0.000101840275448558
9.05989307507595e-05
0.000132690702446772
2.9955994985649e-05
7.5269308513399e-05
0.000148690126961311
9.13623927365082e-05
7.37301532152419e-05
8.31867061494219e-05
6.59093830150567e-05
1.07818172072487e-05
2.84076765162381e-05
6.89083620872691e-05
5.91933842390538e-06
6.44259011068368e-05
7.10994230281902e-05
8.49676945636413e-05
0.000138957890902367
2.7960837326492e-06
-5.67784765419677e-06
1.07638854210776e-05
7.023290090818e-05
3.96397035554343e-05
8.92646614428557e-05
8.91738311565028e-06
2.61984008783535e-05
0.000112244264279692
5.72553213321099e-05
7.8080106251774e-05
6.0871817085619e-05
4.82779584786498e-05
4.29143221337163e-05
5.18067568016909e-05
9.09858316833938e-05
4.2955835820759e-05
0.000104941184373525
4.29790485662731e-05
0.000131094838985788
4.60316034608087e-05
3.43328992803464e-05
0.000118020930782102
5.41681760689877e-05
7.48562161283705e-05
3.78783105868301e-05
4.0852855494173e-05
9.11703497870704e-05
4.14840834881549e-05
6.51713174066409e-05
5.71349232093044e-05
8.16178899488566e-05
0.000122460885947356
7.21583051733179e-05
6.87974013658782e-05
5.70654907418483e-05
5.48353553304955e-05
0.000138091000119652
4.82931120171797e-05
8.03656675310811e-05
8.0497037258187e-05
2.10522425603145e-05
9.29981705980336e-05
3.35938508650891e-05
2.36136481696105e-05
2.48530636624166e-05
6.0212861643286e-05
1.88877694601521e-05
7.27808463971292e-05
1.31564444179852e-05
3.2490342472676e-05
-1.58817847603893e-05
7.59315013788835e-05
0.000142134729189834
6.1047002489123e-05
8.82219733382115e-05
8.78149910321086e-05
5.55295043708583e-05
6.77819594810324e-05
5.55897507130143e-05
3.82129363477605e-05
3.82381123158068e-05
5.16298292883776e-05
3.61878492321879e-05
0.000124796566337645
1.20865058778525e-05
3.82908649758639e-05
5.18209317666458e-05
4.86546365554187e-05
5.83481103291121e-05
-3.60083089172863e-05
8.46989677162173e-06
5.63385682833787e-05
6.24117412242998e-05
1.6817902035615e-05
5.9988073652868e-05
8.98660686952587e-05
0.000105381212214263
3.07629964360461e-05
4.74044024436306e-05
5.4362963541184e-05
0.000104126349885046
-1.56926865633437e-05
4.50302453617382e-05
3.98482689175593e-05
9.23226604614835e-05
4.77419013225988e-05
3.49014814037131e-05
8.94680334198894e-05
2.30297009385255e-05
3.24756601167404e-05
4.70647002668046e-05
0.000110481615592819
3.74532292352474e-05
6.70141174389588e-05
4.44971001363137e-05
6.12380126246593e-05
5.01929545183509e-05
9.59493399828541e-05
6.22565153811557e-05
0.000106427250527285
0.000124060070766736
2.95870912893226e-05
7.49508358439457e-05
4.70134054325086e-05
3.6673646274974e-05
6.58005415317726e-05
8.60998688069244e-05
8.81560747117721e-05
4.24091765044712e-05
7.75084705241661e-05
7.83854796275564e-05
5.72013887785871e-05
-1.02884777005608e-05
5.71965330703067e-05
4.00170157108582e-05
5.73905340513361e-06
-3.14732971142115e-06
7.82101433368334e-05
3.83326415876866e-05
6.20267354429734e-05
2.11714415851399e-05
4.81678284210974e-05
7.74159348674507e-05
8.66641691310569e-05
7.55575013408561e-05
3.98790824977125e-05
7.56172183194284e-05
6.18104963879382e-05
7.97042565310769e-05
1.52040110793081e-05
6.24851450233892e-05
6.15563974590863e-05
7.74180821767125e-05
3.1784332670636e-05
4.81003012173515e-05
6.43609778323507e-05
3.44219377186816e-05
7.13653200217547e-05
0.000109218196254977
1.74400195517762e-05
2.45117222409474e-05
3.2084324864376e-05
1.30307384075955e-06
2.93824516767312e-05
8.27581572856912e-06
5.8596541476464e-05
5.80492096994345e-05
3.00592751686048e-05
0.000114469823807216
3.31070937409293e-05
6.2724812357502e-05
9.30838172796936e-05
4.04116791718748e-05
2.44014688809234e-05
5.52207886848062e-05
5.50181942547433e-05
4.49344176577118e-05
4.75611762361444e-06
5.16248059822882e-05
5.73983402307982e-05
2.25841091194796e-05
3.60297465721015e-05
9.57125964452719e-05
7.31993132434545e-05
0.000114478924568104
3.87520513593897e-05
6.57270931174487e-05
1.84360893754147e-05
2.31547508085218e-05
2.2596604488558e-05
4.02997894913725e-05
7.96059177308411e-05
3.08510494648821e-05
4.99656970905204e-05
3.83918185948456e-05
7.35577557675311e-05
8.68209417014664e-05
7.31916104988178e-05
5.96725615427481e-05
1.23338048701824e-05
6.35487045013955e-05
0.000115948392425915
6.56296624044074e-05
6.58841844808029e-05
7.59877999675371e-05
1.08222675889956e-05
6.52296412219806e-05
6.45839306581951e-05
0.000102399942899061
6.0951976957114e-05
1.69643578942528e-05
8.04180510981363e-05
2.85736544972149e-05
6.60809130560695e-06
6.8325811857576e-05
7.32044942086871e-05
4.05046106804501e-05
-2.56691001713145e-05
0.000135269043355424
6.82036807459238e-05
3.28602820736284e-05
2.75838160821958e-05
5.7086826539561e-05
6.70021997040176e-05
5.52376439280454e-05
6.64047048641474e-05
6.40650180079529e-06
8.92036912372898e-05
5.47645679032042e-06
2.0081362252918e-05
5.92655997102275e-05
7.30677835094199e-05
-6.07841255920328e-06
4.79277331078752e-05
5.37885334586114e-05
8.5817436566534e-05
7.20380176671107e-05
0.000112968006671618
1.30192287225057e-05
1.10020046835204e-05
9.59807084699907e-05
-1.84321859829895e-05
8.11900798363758e-05
6.79636491851642e-05
2.80571110555516e-05
9.33933708357115e-06
7.69364813016963e-05
7.93478294816249e-05
6.39435589889451e-05
0.000109942173387734
3.59537229988358e-05
9.40466049148944e-05
2.56762800213467e-05
6.61334872578884e-05
2.56329946348609e-05
2.04386676670763e-05
8.67213309118338e-05
5.86241197391621e-05
0.000104387437055569
8.09394637966594e-05
-1.24351171978406e-05
6.49389411967848e-05
6.86652661199152e-05
-1.39037541684935e-06
3.43882744310846e-05
0.000100408962048918
3.31478292324733e-05
3.21005056713857e-05
1.09945892359252e-05
7.14624460009717e-05
3.11604185942228e-05
9.05250776987667e-05
4.8877849390126e-05
-3.2929317744477e-05
-3.66489783037467e-06
9.13948893119455e-05
2.58751738388904e-05
8.10992963893182e-05
-8.1029621660841e-06
7.81893609109437e-06
8.4768533500128e-05
2.43407106069498e-05
2.20775253022395e-05
3.33227216075724e-05
4.8218411990197e-05
7.77228660881946e-05
0.00011553603775484
8.24368086824551e-05
5.56937149851679e-05
2.27532003554178e-05
5.42054816345404e-05
7.30360540381322e-05
4.95986259009161e-05
9.54769036488305e-05
5.19928312164015e-05
2.97816381235679e-05
7.95792886300941e-05
3.44862438651051e-05
9.39738581267814e-05
6.14324480071149e-05
2.45864914921553e-05
9.55893074883264e-05
0.000113661686168649
6.05277659028812e-05
6.40830478593439e-05
7.68821016399098e-05
7.45611483242047e-05
2.48173988347067e-05
6.43139312498627e-05
5.99563345251871e-05
5.90265900610255e-05
2.40765319354446e-05
1.16647616007577e-05
6.55470490433681e-05
2.72163972075312e-05
3.24022542645855e-05
3.44750306876644e-05
7.69703692891601e-05
6.87805159236615e-05
1.7806545602585e-05
9.01929758551281e-05
9.84641338685959e-05
5.61722906498745e-05
9.79996315324645e-05
2.66008673147816e-05
3.18942541221839e-05
4.55251643167765e-05
8.56123034461486e-06
5.71063124350253e-05
4.10857780992424e-05
6.57029332792301e-05
2.25586313817853e-05
-1.04732674781673e-05
7.8866219003776e-05
6.09620576141704e-05
4.73653925425225e-06
5.43184811298905e-06
-3.44043608609441e-05
5.32579976535171e-05
6.48488124550172e-05
4.73242177830235e-05
1.47725915672666e-05
4.22162002310728e-05
6.6270749403507e-05
6.21992697787236e-05
6.61061205437718e-05
-5.29320236565448e-06
0.000113218295494403
7.67775096786471e-05
9.33722452432429e-05
-2.17822076872768e-05
0.000107093816039384
8.20169522050204e-05
1.02299233583447e-05
7.22202764444849e-05
0.0001142800036194
2.45792070727904e-05
2.54585379394676e-05
7.03391073210649e-05
2.03872630014615e-05
5.28034388027664e-05
7.57713991829819e-06
1.21175442390796e-05
3.35124012247949e-05
2.95353405902758e-05
-1.63609850628453e-05
7.94646993431406e-05
9.2611612609422e-05
3.82857736045491e-06
0.000103721579728673
5.27375945249119e-05
9.6820568850146e-05
5.3481014200988e-05
8.45655764498048e-05
2.40865673797058e-05
9.52384427054966e-05
6.9656575549855e-05
6.73612381140667e-05
0.000107750860148788
3.55685499737284e-05
5.2242543908617e-05
0.00011157087100861
2.3036197995088e-05
3.2675885954214e-05
7.70223845898054e-05
1.47323926966031e-05
0.000102111515136957
1.49055432792072e-05
6.27009550204901e-05
5.91983058056892e-05
3.42907755054265e-05
8.29321625313887e-05
0.000101019386499713
0.000105176213047828
0.000102112892440882
5.57612098005673e-05
5.52367016111716e-05
8.72880703236863e-05
4.19515898150731e-05
6.61687503365331e-05
-2.16427861067293e-06
6.75123190632831e-05
5.00154836290752e-05
9.31162710796398e-05
3.83369469830405e-05
5.03600732622144e-05
4.50543378431695e-05
7.90063620991384e-05
-1.12939191332981e-05
0.00011280677329006
6.23778951449998e-05
6.7121080022621e-05
-1.05484359987583e-06
1.75740772299752e-05
1.62493895917616e-05
3.22947273340445e-05
8.90627628199557e-05
4.30941831663823e-05
8.02191008325983e-05
6.23508058367091e-05
8.37325810099624e-05
9.33773340188222e-05
5.42380866682524e-06
4.78332979967173e-05
0.00014363416205409
9.15516934654282e-05
7.19213224652846e-05
8.72309292305218e-05
9.85915553066225e-05
0.000102028636137533
2.90706747585888e-05
5.83536573176115e-05
4.56743391250925e-05
9.37291453774581e-05
5.09972786683081e-05
0.00011112991642805
2.81763187624196e-05
7.73581440521105e-05
4.44347454948613e-05
3.56339232046886e-05
4.50157808935095e-05
2.1069692373324e-05
5.0798060891029e-05
2.03276945042863e-05
6.27905937748775e-05
5.56666863542743e-05
1.19687963252703e-05
8.19900931447557e-05
4.50181013936141e-05
3.41410317436897e-05
8.29051336137435e-05
7.11227159043808e-05
0.00012044420306534
0.000115524439330484
3.30736468018651e-05
7.15526220493235e-05
3.86367676909832e-05
3.30898852803029e-05
0.000132133862995224
9.51837234809099e-06
2.8029781717728e-05
6.43958871819985e-06
9.02252962898601e-05
5.26098372559769e-05
0.000108670719827469
5.90319587374487e-05
1.87441929803276e-05
8.70557802688769e-05
4.13710150837597e-05
3.49511299175616e-05
3.60490933308888e-05
3.15052730818103e-05
-8.73866156320065e-06
-1.87110727442303e-05
3.84316391729149e-05
4.93966214545423e-05
8.27198291555266e-05
1.07984510562378e-05
8.13196039018157e-05
1.72808032065931e-05
0.000115069309649634
6.5996904377964e-06
2.07486808021676e-05
7.29370322502155e-05
3.9072013482458e-05
2.89853804963325e-05
6.04082723758077e-05
2.28701528525457e-05
2.2846711737398e-05
0.000134572570479443
4.29452435603262e-05
8.76400388985683e-05
0.000128612426825825
3.13542362730119e-05
0.000114434330223365
8.26758842768598e-05
6.44495259406357e-05
5.74822074591693e-05
5.52435388804638e-05
0.000101317333237921
7.30294386317373e-05
5.99951731494282e-05
6.02013548459074e-05
9.95326342286657e-05
2.95579699163687e-05
0.000113145923090598
8.57314900758221e-05
7.60602527121827e-05
5.93524028980662e-05
1.9247242436126e-05
3.24327455523857e-05
6.06455534934491e-05
3.1716522032453e-05
6.71758136542501e-05
4.19557264980492e-05
1.56027526221505e-05
3.54724285102976e-05
4.12039424216371e-05
3.10074768526513e-05
4.79889787248131e-05
4.96423187917285e-05
1.97501138349494e-05
7.87963142842403e-05
5.9769007190864e-05
3.14691313836138e-05
4.72828284298034e-05
9.44305925177167e-05
0.000103330746440193
2.69698458273327e-05
4.3531760818968e-05
0.000104627893061036
8.84112467772522e-05
9.14580666297379e-05
0.000120731491539642
9.29180220483738e-05
8.65909520218169e-05
5.2037002671289e-05
5.96164341753105e-05
-1.22291994956642e-05
6.10818264823346e-05
6.06691672516712e-05
3.99334584351303e-05
0.000109174410250967
7.55045464401519e-07
3.41216862839535e-05
6.20067572478786e-05
1.61197793982527e-05
6.81732333794952e-05
3.26568993951831e-05
3.59232458627584e-05
0.000104330234676871
9.49200803615803e-05
0.000106353804875788
8.81008563907136e-05
3.01102153367012e-05
5.29959833588247e-05
-7.88884485855649e-06
3.6601244864318e-05
2.91936941844239e-05
-1.76894522300475e-05
8.23629923457617e-05
8.94736212725573e-05
9.86779090144163e-05
6.65758914969832e-05
3.36013297166988e-05
9.5518700786828e-05
6.23689944705556e-05
4.82422138834448e-05
0.000108201838653961
6.54448085493392e-05
0.000142233672468287
3.21994041289185e-05
7.54928046458322e-05
8.20497824757942e-05
1.30873034877006e-05
9.65043828051835e-05
8.28652210461883e-05
6.26659212251735e-05
4.96882592269811e-05
5.12076364222442e-05
8.94764822517001e-05
6.6165523498449e-05
0.000100607311617688
0.000104458752572783
1.63414284220453e-05
1.42910467826338e-05
7.88199025190296e-05
7.13684670898197e-05
4.78600422108037e-05
5.24630242999076e-05
5.05014781123953e-05
8.53955800270017e-05
7.5562625750464e-06
5.55532898447846e-05
6.83439685095492e-05
0.000105987736898022
8.25749697662229e-05
-1.30618903452909e-05
5.14991183438564e-05
8.62062154397646e-05
2.82678538837657e-05
7.39842526023301e-05
9.37325711476279e-05
2.57125621544395e-05
6.91405801097484e-05
8.36671220103215e-05
5.15946825164982e-05
9.76341250577447e-05
1.03714145722974e-05
-3.99654436824125e-06
3.07829458429869e-05
7.62283931544704e-05
2.34112927306432e-05
-3.60615075361049e-06
0.000104008602812264
6.1286348662989e-05
0.000140857683917792
3.12218907890376e-05
0.000127657739813616
9.09222346530346e-05
0.00011954144377508
-4.07537798047546e-05
6.52327880621839e-05
6.42091334425823e-05
6.7655764586257e-05
3.96962512650797e-05
6.23858367206251e-05
7.01395617009671e-05
7.27208775732931e-05
5.90408932452173e-05
1.42742871504589e-05
9.0113442373703e-05
2.96935194338041e-05
8.78664745888923e-05
8.05113086017904e-05
5.52262871608346e-05
6.58408104954995e-05
5.67562735383827e-05
6.65261785309774e-05
3.36837276941601e-05
8.9055363164714e-05
7.79004829340901e-05
3.56833019304086e-05
4.59036550936748e-05
9.3474098686327e-05
6.63800479217297e-05
-8.65222601371839e-06
6.09623772754903e-05
2.49935691099836e-05
3.18755793427567e-05
5.14639539062832e-05
2.73253016904606e-05
6.0946753162066e-05
0.000121552516197033
6.51422601436376e-05
3.80138928469659e-05
4.81526620229029e-05
3.76274104881073e-05
5.44838228422451e-05
4.35346393047054e-05
5.33602291584664e-05
2.26057065069532e-05
3.42998650879072e-05
6.60393495603229e-05
0.000109462354112314
3.84119647615804e-05
0.000108431204660522
0.000117663063583729
7.25113047093499e-05
4.61083548141972e-05
4.90357923229017e-05
3.53772151737312e-05
4.2610606431927e-06
0.000134059134295473
7.41901587610135e-05
7.7935998873113e-06
8.05762983507937e-05
0.000131768315935145
4.23700329781322e-05
7.84579933970446e-05
1.20931560548951e-05
0.00012251499779455
3.62316380924625e-05
5.38924847188093e-05
7.02129708746849e-05
4.99406543237178e-05
-4.18337741347226e-06
7.76462897985903e-05
2.0655007883457e-05
1.68079325142694e-05
7.63587708867725e-05
2.78710157883276e-05
4.85974265615753e-05
7.82771048718194e-06
5.50054727448026e-05
3.31076544000896e-05
7.3964497685102e-05
2.67611161292357e-05
8.55197826588456e-05
2.07556139123647e-06
5.09940987924619e-05
6.49834054793626e-05
2.88969698758469e-06
5.00361024331038e-05
7.30563803137136e-05
4.69467625402307e-05
5.11651191929348e-05
4.56319625947583e-05
4.87430226215343e-05
5.30102016405379e-06
-2.50271285400825e-06
7.520793699058e-05
3.80221671404729e-05
5.78082764447935e-05
0.000122956103178886
4.01213734735839e-05
3.6948313225477e-05
3.07836958385226e-05
3.37625624356727e-05
8.00432544092244e-05
0.000131446848963519
1.40513683101138e-05
0.000135470360285575
9.01827927650788e-05
5.59433147065525e-05
5.06539687846424e-05
8.51276310072836e-05
0.000104766754505257
7.25120886386008e-05
4.95630866699862e-05
8.82641970411234e-05
7.64054102778324e-05
8.09066222009536e-05
8.53817788886747e-05
5.6872374959759e-05
5.90402008616996e-05
6.12181324856443e-05
5.96102843509567e-05
5.57256314727537e-05
6.40857676671317e-05
7.58038199222914e-05
2.86188944553714e-05
4.31770919948916e-05
8.17600932968915e-05
8.07773328592877e-05
2.49045631120315e-05
4.62436508103817e-05
7.44384173467339e-05
2.77030580022932e-05
1.41215896470243e-05
9.87330999719101e-05
2.36669207825178e-05
4.87935352935749e-05
4.32383789513292e-05
5.77722149250854e-05
8.94628448261361e-05
8.48469246126381e-05
5.80680073327063e-05
9.9548705767167e-05
-5.38667567445606e-06
4.33154088719749e-05
9.80884716952675e-05
-1.03210498516412e-05
0.000109058067657757
6.69693765324277e-05
2.97961497773051e-05
1.84811122954653e-05
7.18550472240051e-05
2.39651152314864e-05
6.83510112829765e-05
2.75883011742958e-05
3.23393595493189e-05
5.64778998297331e-05
5.7513615203217e-05
4.30390133671472e-05
2.10921260480927e-05
4.57070202061523e-05
7.41231185935376e-05
4.21637653191906e-05
6.13841223043218e-05
3.66328696729835e-05
7.25583152799406e-06
6.59310459108169e-05
0.000143906872166999
2.08575526668181e-05
3.76161917103143e-05
2.4142626818667e-05
-6.78345194106754e-07
2.45843409923343e-05
4.03366339010563e-05
9.15180765437778e-05
1.55779774049215e-05
0.000121477492463952
1.55946298516988e-05
5.06623926863084e-05
7.07701229860004e-05
2.30338467111176e-05
1.04603413020012e-05
3.80656107469274e-05
7.12356434786408e-05
7.26261843607089e-05
0.000104769904307872
5.85778172130217e-05
4.67864924035567e-05
9.80542915103645e-05
1.18861238417726e-05
0.000109505749322377
2.11619147228655e-05
5.94234839915157e-05
0.000123816676345862
5.76634997296353e-05
7.17711226326552e-05
4.33453856517896e-05
7.72512929329885e-05
5.69942660412363e-05
5.10075510182373e-05
4.05494924850845e-05
4.22826750810016e-05
4.50236800761717e-05
8.20097036329942e-05
7.79035818161716e-05
8.43422999280331e-05
5.65227004794491e-05
5.17857812890213e-05
3.45225914942753e-05
7.112027342872e-05
4.83610770829165e-05
4.29534640027906e-05
7.33952254793226e-05
5.57882766883369e-05
2.93474310831744e-05
6.49357952980705e-05
2.82106016830604e-05
8.66722333334074e-05
1.89027873660239e-05
7.31674328519632e-05
8.33549437751893e-05
2.93169061720479e-05
3.8994493308121e-06
2.50972739535697e-06
1.941212145243e-05
6.15132564799156e-05
3.60657032423319e-05
6.2341142571754e-05
-2.64525479160426e-05
7.90531337227558e-05
7.07284966935463e-05
1.08973789085647e-05
8.02313335370121e-05
4.3278994395329e-05
8.06618982978466e-05
5.35510987321172e-05
4.60024409011371e-05
5.86112437253158e-05
4.4089708635546e-05
3.88724697823571e-05
4.07899974378022e-05
4.39103245064953e-05
2.64503266166094e-06
3.62567346844967e-05
9.13313596727039e-05
7.5283036167519e-05
0.000106278774722551
4.88191480818401e-05
5.00011045795696e-05
9.70105937843631e-05
3.11770584428408e-05
8.70734528750636e-05
7.67078581672631e-05
6.50332921040554e-05
2.51764732296562e-05
4.5842762724371e-05
5.4771973061631e-05
5.81934652249686e-05
5.67460511550784e-05
7.70221505905249e-05
0.000141050187315393
6.27304565078855e-05
6.12227720541738e-05
2.66283582614905e-05
8.63827944147608e-05
2.2574898426725e-05
5.19581594370801e-05
9.6983453972398e-05
5.70645804966029e-05
8.58179604473918e-05
7.60324918647345e-05
3.6197181882896e-05
4.44761218110519e-05
7.08456607149647e-05
9.07765892418355e-05
6.07689549544471e-05
7.26298202173191e-05
5.00458489439222e-05
9.42137613639361e-05
0.000106454254531389
6.97537461431841e-05
5.24034925788731e-05
5.90037504203193e-05
0.000100208900042163
5.80831715836767e-05
6.17425665340242e-05
0.000153877785211082
5.13912325667265e-05
5.50400992398865e-05
4.00319592699277e-05
8.33505423931198e-05
9.57266776304187e-05
5.29511721153735e-05
7.54476313650285e-05
0.000115709056904797
9.04760147448666e-05
8.40480430947587e-05
7.56795910922545e-05
7.54671066197978e-05
1.25057452335281e-05
3.63809234247207e-05
6.87203631561332e-05
8.20484201844055e-05
5.54428679923162e-05
8.77251195753528e-05
5.58872716085658e-05
7.75171257700236e-05
4.23448924256208e-06
1.5072910453503e-05
5.77343655356144e-05
4.82378649628728e-05
5.86180522545751e-05
8.23602885303513e-05
2.09468022949383e-05
7.71628613671899e-05
0.000104452937456523
8.84748080288078e-05
-1.32164225374783e-06
4.76845492162633e-05
5.54853665273773e-05
5.51152446881852e-05
7.62098490274641e-05
1.58893996491116e-05
9.7402149385528e-05
5.53360907445628e-05
-1.16783894211724e-05
9.39872311098655e-05
5.01153333970353e-05
3.27791940211746e-05
5.88334310557045e-05
9.11379286242568e-05
1.92148710327567e-05
4.71739565252784e-05
8.64261555787245e-05
3.26386824198661e-05
9.20700687024121e-05
5.37649326890334e-05
8.66696673437809e-05
8.78407159388712e-05
4.01016137479483e-05
1.99438576221996e-06
5.07441457823354e-05
4.87014212991311e-05
0.000115873306547825
0.000119484090341985
0.000104474139142275
2.6504183864417e-05
5.4344586832515e-05
9.83554391041891e-05
0.000121052071922402
5.77553493483432e-05
7.70599182288179e-05
9.00325367786689e-05
3.75639565993289e-06
0.000119770246692485
8.89959640328996e-05
4.88099989814764e-05
8.13083709618452e-05
3.5293176329649e-05
6.37555056006811e-05
5.57725256527417e-05
-1.45477742601833e-05
-9.13061939130368e-06
2.62850620688797e-05
9.16646373541884e-05
4.5251084842668e-05
3.0907036388608e-05
6.15473723314583e-05
7.47289758367807e-05
8.30293411544228e-06
3.37872511232014e-05
4.86602869319751e-05
4.31424861126511e-05
7.52841964586221e-05
-2.34478835475471e-05
3.64836996412967e-05
7.42917523698411e-05
3.64197930495236e-05
8.25173610174929e-05
9.24701659862282e-05
5.73704456716328e-05
1.45855940943603e-05
4.25114421358615e-05
2.76735913974374e-05
0.000135189660532974
0.000106666895978248
8.28963880380304e-05
6.26133981060299e-05
3.60059607471561e-05
3.82498791407306e-05
8.61930175113857e-05
0.000121165991090526
7.76312674118579e-05
1.16429058176215e-05
9.77559653923635e-05
8.16196422010981e-05
7.68290701691657e-05
6.38357768593328e-05
4.74883658905317e-05
9.73144979623742e-05
8.8642963929211e-05
5.21492581322639e-05
-2.03156542923054e-05
3.02869467152458e-05
6.96402304435023e-05
3.11274265683332e-05
8.37053230469692e-05
2.89221733004265e-05
4.64065762723687e-05
6.22355005261711e-05
-1.036369772225e-05
-2.94105757876485e-05
4.54237806232603e-05
0.000144552751455884
4.660642369651e-05
7.83708298306823e-05
3.69142401944883e-05
4.31339143836175e-05
5.89717981487988e-05
-8.10999205114781e-07
0.000123569778752521
6.6502756961154e-05
6.5889847287764e-05
1.43970497736056e-05
5.26809092172409e-05
2.68024809110779e-05
0.000113847871775124
6.10768855526143e-05
7.26793464306858e-05
3.96024351441405e-05
8.49284346580966e-05
3.98534700590664e-05
0.000124357275635991
3.17615028793323e-05
7.41926763741456e-05
0.000107745219160742
7.91039016781482e-05
4.67047830745688e-05
5.77785242277771e-05
8.38838465329498e-05
3.01848839625275e-05
6.58425268452132e-05
8.07385838047197e-05
7.50349276729383e-05
8.270925057751e-05
5.39062459467555e-05
2.13979433849042e-05
8.72837198468348e-05
5.09717199164445e-05
0.000111402999517977
6.81956654709216e-05
8.08022288973024e-05
3.08994234311269e-05
0.000113529373757872
8.44519797022858e-05
9.87937046098507e-06
5.90909645232946e-06
2.27272530075649e-05
9.01578308480768e-05
2.13127328274205e-06
-2.85849664774052e-05
4.84718404991423e-05
8.86141598614207e-05
1.02070554935901e-05
2.79085207289328e-05
-2.84101375434115e-05
-3.82872745559838e-05
2.67877745167952e-05
6.43995279600961e-05
5.99866404683654e-05
4.87937288863132e-05
-1.17203120118942e-05
3.90954368665843e-05
-2.0791636878074e-05
3.48374597394115e-05
2.86916312675852e-05
3.0287103619062e-05
1.92013677367589e-05
7.37840180102664e-05
-4.55140259683614e-05
7.56912067755145e-05
6.96148773011058e-05
2.28494400825137e-05
0.000111515064474067
5.72401466141005e-05
4.10598214872421e-05
8.39932182068074e-05
4.85861844395229e-05
6.00571707552855e-05
0.000109552766735646
8.07191633284032e-05
6.71373617320346e-05
1.87875932942206e-05
5.69750607227071e-05
5.10189738479383e-05
5.54503230132103e-05
5.21914093241853e-05
-1.43102982225763e-05
8.25560873297622e-05
5.06335537589397e-05
3.71371885777569e-05
0.000108508989466143
8.38134669042829e-05
3.64203120246031e-05
7.4859789005066e-05
0.000122425057990534
4.64351973669612e-05
3.97430645954239e-05
6.85955156683918e-05
1.47452003714906e-05
3.48626690884286e-05
3.08329145512396e-05
3.85187751284141e-05
5.34177168536275e-05
3.06662774679895e-06
0.000142543737602222
2.6638163750423e-05
3.65059924235635e-05
7.0102395685008e-05
1.9541000799942e-05
5.63147675388332e-05
9.25844313070454e-05
4.60570797682241e-05
4.21449685430133e-05
7.0691836866038e-05
6.05506355714277e-05
1.74488535781593e-05
8.68914454748171e-05
5.34356750173602e-05
6.02496617718521e-05
6.41128349842032e-05
5.69767132165423e-05
9.08437818824712e-05
5.98475591366872e-05
6.78375171042411e-05
5.15355243264877e-05
7.95593288388716e-05
6.69177235509243e-06
7.05303308693048e-05
7.34774155333848e-05
4.85863813264727e-05
6.35541563520159e-05
8.61355992689493e-05
7.16202511727229e-05
2.94182636604225e-05
5.28234877393699e-05
5.53286909143014e-05
9.67693654725549e-05
0.000109999620974874
5.22146136372899e-05
6.49357199704006e-05
2.961869301889e-05
0.000131974552505518
4.45526163674144e-05
7.05805232689119e-05
3.77594244038396e-05
2.01119594901691e-05
-1.53282231188279e-05
9.66449592787469e-05
2.33054737246501e-05
3.0116304804891e-05
6.99972528400023e-05
-1.31748199965302e-05
2.88498492034687e-05
4.14508697258611e-05
3.75992364808378e-05
4.49521667474705e-05
9.22172899866219e-05
9.10894026895918e-05
0.000109685442568252
1.9635594588802e-06
8.66409970432221e-05
7.06102265022986e-05
8.34715100418553e-05
5.96459744851036e-05
7.42038229958109e-05
3.19489819848308e-05
8.14321477532403e-05
1.22800836668568e-05
5.85436244598551e-05
9.54642183772279e-05
7.5161413370976e-05
0.000120634245186074
4.35419375839694e-05
5.10505154350164e-05
9.08341884635014e-05
8.33117025941146e-05
7.49062506677751e-05
8.64699959294453e-05
1.96387277351236e-05
6.2116663185667e-05
9.41636340116291e-05
1.2100309256382e-05
0.000109603700779764
0.000121105177779968
4.10716714322517e-05
0.000108047769579978
4.18542961032443e-05
0.000102903802367709
5.93298116775003e-05
0.000112296643966072
9.74460414834964e-05
3.52108061713137e-05
7.92805140468157e-05
1.54236041894229e-05
-2.14022951944737e-05
5.66402755712944e-05
0.000116577416694829
7.90770843245798e-05
9.9971914670771e-06
5.94214489868047e-05
-1.85854793743528e-05
4.80753422986488e-05
4.71194558832286e-05
4.32094754195102e-05
8.01076307589624e-05
2.87716954570274e-05
7.79938481051796e-05
5.8413039518729e-05
7.33893221880229e-05
4.45198534087988e-05
5.61511618518453e-05
6.17337369282762e-05
3.54178716642163e-05
8.05996698416282e-06
1.52285369701396e-05
3.52774034053105e-05
6.89869848487739e-05
5.30164342121098e-05
2.48325329060493e-05
0.000125186185553635
5.34202072825818e-05
2.23646308689441e-05
1.50125526137217e-05
5.61516173118087e-05
6.59200238885353e-05
3.20317868072789e-05
9.13633889902768e-05
3.54402848755692e-05
4.30200311617311e-05
2.3197396469031e-05
4.51789070607088e-05
7.55942740433079e-05
6.59874732964852e-05
9.97871791586623e-05
3.50671486409005e-05
5.9414208314068e-05
7.62717865095358e-05
7.57211711784689e-05
8.52972213061252e-05
8.38019203007461e-05
5.97849245947021e-05
5.73220621800424e-05
2.05412536845498e-05
1.94321938659349e-05
5.97779294275697e-05
5.9551047867874e-05
2.91072397264487e-05
6.24064426321754e-05
0.000112367955216802
6.07456384126148e-05
5.19334283775089e-05
5.6913884273246e-05
6.81916129131104e-05
4.91765341614678e-05
0.000106690763770694
6.57563280303379e-05
3.76055305683978e-05
3.9215185839861e-05
7.81932097952665e-05
8.43867481550168e-05
2.67799001262775e-05
6.64170367506895e-05
7.76992658400003e-05
2.72656894663005e-05
-1.04379219349766e-05
4.18191295032069e-05
0.000130678201780283
3.2389100690969e-05
8.64198872643872e-05
4.8167885451262e-05
9.86579438930188e-05
7.19972468636145e-05
5.13410997207559e-05
0.00010429273267447
6.45123289723534e-05
3.62622131963196e-05
2.11556727497849e-06
4.19696610904099e-05
3.80122403920003e-05
5.13268205122477e-05
8.00999712294487e-05
4.5018788113597e-05
9.13178575019221e-05
6.87724183564554e-05
6.51149441482472e-05
6.23458640530882e-05
0.000107701277254366
6.06061280157422e-05
5.92334590390146e-05
5.3506197581597e-05
7.05930243065853e-06
5.34586814056336e-05
5.58697986775212e-05
4.22802957470593e-05
6.54996418373119e-05
2.83292926191237e-05
2.42932791679268e-05
6.05851759027792e-05
0.000115086631133396
-2.49664278957132e-06
7.68857435572295e-05
9.11147170195176e-05
3.54849391182126e-05
7.44942129571635e-05
-4.85024349061192e-07
6.05219978762282e-05
4.28506978175276e-05
5.69608521079546e-05
8.00415699473987e-05
6.27580134349095e-05
3.68943052674971e-05
4.71700069028396e-05
0.000101764931770216
7.91757600350231e-05
5.07322280347221e-05
4.35758536530137e-05
3.74456957932941e-05
-5.20373432718841e-06
5.98338500249866e-05
4.43663083368575e-05
5.81854032186011e-05
7.51394262649458e-05
1.93185995044505e-05
2.777922279055e-05
1.35430762649665e-05
4.76774426935811e-05
6.14310744482926e-05
2.54011805516552e-05
-3.3423056922031e-06
2.13617499161795e-05
4.61450439340455e-05
7.45917565543443e-05
1.98992496474369e-05
5.47200749568234e-06
-5.37066106034208e-06
4.41324760450856e-05
6.2729604593959e-05
0.000129285321862708
0.000105016587732433
8.08471897610983e-06
6.26254084493935e-05
5.37939001737217e-05
8.18300455051183e-05
0.000100473871413975
8.20648630455778e-05
4.52884465324908e-05
5.37036794982159e-05
7.67755986391379e-05
9.00179904231942e-05
8.89809071725171e-05
3.94843235015838e-05
6.09511521683881e-05
9.20308135618991e-05
2.96577331431336e-05
8.54228422976617e-05
5.84654659806549e-05
2.0830514115531e-05
1.41101477608818e-05
7.78417805073135e-06
2.32262721466571e-05
-2.53846071999748e-05
8.43994109390591e-05
9.01124926998494e-05
6.18516068567244e-05
5.47233614802972e-05
3.61428981804057e-05
0.000106418804880783
2.73620097851524e-05
5.05658812210597e-05
5.12930771467556e-05
5.74962943962686e-05
1.69681387038038e-05
6.30375148518971e-05
5.54446410261411e-05
4.98206623123525e-05
3.72016449978075e-05
2.6571262471003e-06
4.3833809091408e-05
8.10904237493373e-05
6.89643347899e-05
7.53961417633301e-05
6.3488357252075e-05
9.52358472660018e-05
3.75878896329052e-05
6.03797619179994e-05
7.59395864515979e-05
8.55923025798975e-05
7.68880302592897e-05
-2.89833665714445e-06
5.18563987329182e-05
1.35877252600081e-05
7.21186544476351e-05
8.10970260127093e-05
2.43289606192133e-05
8.62070079356614e-05
0.000106661529742713
3.24726162461233e-05
9.71681936123198e-05
9.33482845364111e-05
2.88675859549854e-05
7.75462081335018e-05
6.50660551783867e-05
3.66031085907553e-05
0.000126063825786018
4.85402408752056e-05
9.25100282190517e-06
0.000102568205820958
9.93365174082925e-05
8.10320016992985e-05
3.63243745842333e-05
8.88594741192534e-05
3.26649504331477e-05
2.35755741013912e-05
5.88946411319142e-05
1.85437882959715e-05
1.01857886126322e-05
4.44321153957974e-05
2.44087193152219e-05
6.34827069090311e-06
5.79460589483658e-05
8.69441816378893e-05
2.3912343988138e-05
6.09966162391272e-05
6.59851922066812e-05
9.69670437507734e-05
-3.84470484731283e-06
0.000123932879083565
4.83078038707689e-05
2.55553127137297e-05
7.52428397658122e-05
2.26281886966299e-05
8.31044924520235e-05
1.80259041750283e-05
3.82853166217346e-05
0.000117347662518345
9.98057333659128e-05
9.41475305148818e-05
1.96579436272555e-05
8.59676709580626e-05
5.96820941661725e-05
6.92166192417713e-05
9.03954197931429e-05
0.000119782052133948
0.000124992436299139
3.82817793328205e-05
0.000102495159308909
6.41014583395754e-05
9.15947852950628e-05
2.26186997727612e-05
5.91168367536705e-05
9.01327556042158e-05
3.89484808779982e-05
4.30463126373535e-05
1.84924501742662e-05
8.41400818397048e-05
-1.25029413462684e-05
3.22134533847477e-05
7.26552444175816e-05
0.00011087436488901
4.90956223716734e-05
9.03194942131959e-05
6.47409116601779e-05
-1.65950853375339e-05
5.94815698199876e-05
4.26620879602114e-05
5.10261143622355e-05
9.50211365618544e-05
4.23686717434958e-05
0.000105401294866803
0.00012792312410143
6.24145403446172e-05
1.75342046623272e-06
7.22616176846108e-05
8.16359366764145e-05
6.20828994547459e-05
9.40767998194375e-05
6.91526262664982e-05
1.63943482253761e-05
3.09195097085109e-05
9.41209358926689e-05
4.20720151416054e-05
8.01624173719966e-05
6.7391165935196e-05
0.000106629557984942
3.77566917229854e-05
8.16097486143009e-05
9.23215725622058e-05
0.000141836633763543
7.61649434473415e-05
8.24574571293706e-05
3.75205911675976e-05
0.000137616515913849
3.28867299014957e-05
5.33138089791665e-06
9.22312745612029e-05
6.90700907739412e-05
3.34700211408045e-05
3.12642733637291e-05
-3.00454304356345e-05
3.30114556634269e-05
3.84590584163032e-05
2.23675068768646e-05
5.85097419579582e-05
0.000103449220096512
4.73989432911402e-05
8.87166538537446e-05
2.21472387445592e-05
1.33359336420008e-05
7.14120237667306e-05
6.32930054802826e-05
5.61888869639195e-05
1.67417829918195e-06
8.64570037189665e-05
2.75477859111273e-05
8.06596355761098e-05
6.89629113338592e-05
4.75953909200479e-05
1.32190640494423e-06
9.83378607908989e-06
3.46466144099815e-05
9.54488359351579e-05
6.17999646425236e-05
6.06246770848864e-05
2.50447398812644e-05
1.34567398008726e-05
5.22431634705094e-05
2.25421188068132e-05
3.60976532792819e-05
5.34399844253251e-05
8.17325446749015e-05
-1.30693718925437e-05
8.35731147388118e-05
8.14122535952186e-05
1.75938457799004e-05
1.95107649531965e-05
8.35642131326541e-05
6.17175517652591e-05
4.91304747755834e-05
4.58839503152509e-05
0.000127719446397093
6.35966130701544e-05
5.11559727771472e-05
8.39668140086421e-05
8.66917909829458e-05
5.3728809136814e-05
0.000107840718876374
2.98988843282431e-05
4.32854242689085e-05
3.92730337467924e-05
7.70600599734418e-05
7.02278473304353e-05
7.11857029379989e-05
4.37694245215917e-05
7.98179844717501e-05
-1.24389158239709e-05
4.50699188049599e-05
3.6763115816127e-05
6.07116656144336e-05
6.05844794911873e-05
4.41525483916489e-05
6.29452434112585e-05
3.20654579310114e-05
6.25484670622112e-05
0.000129160805125995
4.6299536154795e-05
5.23021072440985e-05
0.00011315253496213
4.93147129283405e-05
6.18292224358248e-05
0.000105481716979739
3.82711186237549e-05
3.26648044473766e-05
2.20007871758063e-05
1.64882007919466e-05
9.67260134656679e-06
5.71941125565996e-05
8.00020107252863e-05
9.59947553416166e-05
9.26388330042698e-05
6.85875699828056e-05
8.67053822785357e-05
6.07547295118435e-05
6.77598717159859e-05
1.62260705346217e-05
1.19044650805554e-05
0.000105874741530686
0.000107566670304485
3.094351906068e-05
6.56667553126829e-05
5.53076286037398e-05
8.3844252721241e-05
5.4225812710164e-05
6.4355422021332e-05
4.67447026813888e-05
6.34696282177333e-05
6.01923497540992e-05
5.97870916212889e-05
6.60579450683837e-05
0.000108646657449883
8.37793380477111e-05
8.56717966393148e-05
6.50440776901854e-05
6.55309276443133e-05
6.63602666932555e-05
6.72182112828925e-05
8.40911286507455e-05
8.71180321710321e-05
7.16308261273222e-05
6.20193079858347e-05
0.000122444563148626
3.37677183211897e-05
6.10887257681516e-05
3.22047710949974e-05
3.69953024436075e-05
6.92311938441948e-07
9.3102441145504e-05
9.82412266975831e-05
9.92460886570516e-05
6.58636264370794e-05
3.41904641368705e-05
9.87576317091915e-05
7.93014152950964e-05
9.14675030846852e-05
1.18388026657759e-05
1.16537987071537e-05
3.40783865002333e-05
7.66061910047663e-05
9.12986137017182e-05
6.53544525369489e-05
0.000114879950040962
5.17270201432338e-05
7.26947045712658e-05
6.96817500727882e-06
4.80366586574611e-05
8.36626117092862e-05
1.63183049353242e-05
4.38225737115936e-05
6.77691041460058e-05
4.83956299377782e-05
0.000129003821183036
6.48852591871695e-05
8.73336460827458e-05
-1.30218682908756e-05
7.55047300527303e-05
0.000120491197402123
6.78305183763642e-05
6.15259069849632e-05
2.49782884456726e-05
7.33934971235556e-05
8.98523943974141e-05
-5.12205893655703e-05
0.00010696240542566
7.85242349829026e-05
7.7649063628714e-05
4.15467025024856e-05
8.80533760040811e-05
5.77699520324301e-05
9.35068708606036e-05
6.61918445699336e-05
5.13164692573824e-05
4.5824392064408e-05
0.000100779775183539
9.19347242786065e-05
4.37060085716055e-05
5.1022788399903e-05
4.00042834950463e-05
3.66730570123352e-05
4.96692992122341e-05
5.94819181455761e-05
8.24191940801126e-05
5.35979407386114e-05
5.61756695472219e-05
6.55227008119496e-05
4.69051340991911e-06
9.08273238706366e-05
9.47058543564883e-05
4.4350824146261e-05
5.93514801297974e-05
5.32196940218017e-05
4.42345652514042e-05
1.69188696771909e-05
4.26979670753196e-05
0.000102352649571418
3.07703108784181e-05
1.53744230518517e-05
6.44271388871017e-05
-1.1249974250515e-05
3.57568724061425e-05
-3.23153983151012e-05
8.35138793780834e-05
5.05572250463329e-05
7.79514610134049e-05
4.30348288289187e-05
6.42854067522878e-05
7.24117268420687e-05
2.296013032334e-05
6.99379807266476e-05
6.24598829743642e-05
5.64370033341248e-05
5.06249481219123e-05
0.000113025433345228
3.42480015295516e-05
6.53716895900805e-05
9.09495389881859e-05
7.76463198309174e-05
3.486626830441e-05
1.84855210636998e-05
4.3659518670793e-05
1.58292183664428e-05
6.46272802576952e-05
4.2731690132992e-05
0.000115246298009418
5.40483828130387e-05
8.15987208919143e-05
9.28869785126733e-05
8.53604455235575e-05
7.63974276076683e-05
8.16109444453336e-05
9.84972807003312e-05
1.92060721526127e-05
0.000115486518336151
7.67894123808741e-05
0.000101578132150638
1.85711045656069e-05
0.000114030666961287
7.13294105199617e-05
7.30175745266995e-05
2.59028070619748e-05
0.00010060838522695
6.11863669448966e-05
8.57009995733253e-05
7.5481390885311e-05
3.73223968673503e-05
3.49709696147486e-05
6.83885945412825e-05
7.95930662808453e-05
2.4138727140881e-05
8.73725494685194e-05
3.78177770038979e-05
4.03052959188194e-05
0.000109158063588882
4.75928039076717e-05
6.82721326760786e-05
5.90683583125602e-05
5.99061658806728e-05
5.63179241752047e-05
7.0398836152234e-05
-1.36802162031962e-07
1.20767255579439e-05
4.78440231334508e-05
6.96011370711989e-05
0.000106187855363526
9.29470843005108e-05
0.000116391793900738
8.36811970741445e-05
6.5220500274338e-05
1.46273597388553e-05
4.64622104260527e-05
8.54004753953984e-05
6.45784792310189e-05
-1.48657544683948e-05
6.6856340149044e-05
0.00014055160741446
2.55720517235256e-05
1.2725397759337e-05
6.79691869742188e-05
7.98972380108777e-05
5.52000174462458e-05
5.08717677143432e-05
3.10761064160589e-05
4.92112460197211e-05
7.63261976911978e-05
9.40760072703658e-05
2.80781786417796e-05
7.79235032090866e-05
8.07448466793641e-05
2.35439424259935e-05
7.87570088035875e-05
0.000112717267238695
6.2148388385398e-05
-3.37796794164907e-05
5.23594561353393e-05
3.91374012139621e-05
5.44985558050104e-05
1.00690658535401e-05
8.8052195436234e-05
7.75875698788734e-05
8.18348419940114e-05
0.000113789865233138
6.65971366744327e-05
2.58217998498275e-05
3.09758004909387e-05
0.000108755331821157
7.35879132700913e-05
6.91336661740859e-05
6.22077041978193e-05
5.24177471437149e-05
-3.97428288205055e-05
6.9694872176653e-05
4.72117962994469e-05
5.69073346209987e-06
5.72855675673619e-05
4.19923572111387e-05
9.49301470245483e-05
4.80222725857095e-05
9.86620638767411e-06
7.26474895275059e-05
9.41416096716744e-05
7.76942622380213e-05
1.46928168247699e-05
4.86691083818596e-05
-8.5647004317365e-06
8.81670714615742e-05
6.31628548859772e-05
6.28474613274527e-05
7.74099968821436e-05
7.24470972930223e-05
2.32349186635859e-05
5.26784713191661e-05
8.08061873170846e-05
8.12505880447583e-05
6.73849168187515e-05
3.83364091379113e-05
6.86742783256755e-05
2.35360879289292e-05
4.55883938405177e-05
4.41286341222155e-05
6.78192480186764e-05
7.35562735301186e-05
3.58056240253126e-05
2.42774835076063e-05
9.55696007085845e-05
-2.53086460698923e-05
1.03912290382371e-05
2.40845297275833e-05
5.25158232981716e-05
0.000126438755784858
8.34272882519279e-05
1.99585509712892e-05
5.6567631609347e-05
0.000105160176975672
9.73582750326727e-05
0.000102381626817383
7.25620123084538e-05
7.37652715628916e-05
8.27649236259972e-05
-2.34264801207278e-06
3.56337464517591e-05
-1.92477684481732e-05
3.42887725526481e-05
8.05396564560092e-05
-9.92099614158485e-06
9.95033484380987e-05
3.23901899670764e-05
6.0254609126873e-05
2.79910376917734e-05
6.93840692061031e-05
4.95781929670004e-05
3.24514792791377e-06
9.24123747600172e-06
5.0448224347661e-05
4.08511997825431e-05
4.28531134874677e-05
4.59314931204058e-05
2.47584878499798e-05
5.02115608989368e-05
0.00010443931248498
6.06840520652376e-05
8.28967096841931e-05
5.95271743950025e-05
9.16504262785931e-05
7.0086297339883e-05
5.0698795561655e-05
7.73883589651349e-05
0.000109660467267066
0.00012622514058537
6.61830675080629e-05
4.89363273924835e-05
8.49076948931509e-05
0.000102190980808401
3.21556380216741e-06
5.62197810798947e-05
5.66392539389995e-05
4.78530343507145e-05
2.70746891915943e-05
0.000120130590499863
0.000111048083066815
7.13108158391337e-05
6.75263843466397e-05
9.85795341049109e-06
8.35030283375769e-05
8.22370619197059e-05
5.28911061980275e-05
4.70906914186819e-05
3.85785310395794e-05
1.41370201778441e-06
8.89254162855225e-05
3.4883652385901e-05
0.000148680341551121
0.000120797573589105
4.17641794498046e-05
6.72490649409149e-05
6.19333378963073e-05
8.13244087274413e-05
6.42256659101299e-05
5.21058833483422e-05
3.80900888081899e-05
9.81500547176627e-05
6.83287536913782e-05
3.47412575289073e-05
4.46502716828365e-05
8.89869138680284e-05
7.94693205759568e-05
7.88997424951199e-05
7.79591360167446e-05
4.71012381656979e-05
5.76365794148303e-05
5.78826534002465e-05
1.5790160545291e-05
9.68757475158027e-05
9.54199182584367e-05
7.49893245016302e-05
6.49595864072679e-05
6.71116850123671e-05
4.93336618052753e-05
6.29702808466539e-05
5.83389444540421e-05
4.10227192736947e-05
7.14107943651321e-05
2.60036517400683e-05
6.83588351570579e-05
0.000128843051094415
8.71503283764316e-05
6.41357882180645e-05
5.24637740560988e-05
7.48534360022261e-05
4.23408492933943e-05
5.02758971462433e-05
5.67465992412451e-05
8.03775310185499e-05
3.49215035687706e-05
2.03067192658882e-05
7.01471923145197e-05
4.7402966630172e-05
7.97880396808417e-05
6.77334472164529e-05
0.000104030883816691
8.3753276835506e-05
7.78811727999776e-05
5.68874766275308e-05
7.83952610588e-06
0.000134825292179581
3.98587758577671e-05
6.46985921644648e-05
9.61048660097759e-05
6.31476158467406e-05
0.000124629867017285
1.85448804280941e-05
4.33318501570102e-05
6.06844883445435e-05
4.33841436446288e-05
9.02831105258307e-05
7.8537453569785e-05
0.000110579094293065
1.98204361889209e-05
5.99320892131553e-05
3.99671453790664e-05
9.95724004379564e-05
1.82772279766017e-05
9.37059831470948e-05
1.86354517241429e-05
5.10068364978473e-05
1.5506981993117e-05
6.13627090220065e-05
3.69402555929901e-05
2.19779100251549e-05
8.97534504856286e-05
-4.79320220756311e-06
2.77214961128382e-05
2.45155417939339e-05
3.23844799898178e-05
3.05843478777683e-05
2.92946723011833e-05
3.09814329670869e-05
6.16840835630999e-05
4.84044339333709e-05
-1.19026525466955e-05
0.000107618012380149
-1.26920610116886e-06
5.1027828589997e-05
5.3383741770869e-05
6.8505460413567e-05
2.99158472133889e-05
7.63826766015397e-05
4.78879159960695e-05
5.32250207606425e-05
4.99263314822545e-05
9.97399465158503e-05
6.43382537378026e-05
6.67098858846014e-05
5.52650678587267e-05
2.56016268092448e-05
2.93552917159832e-05
0.000116594980093625
7.34635154755605e-05
3.58359247269331e-05
1.09829932727811e-05
0.000124768219435881
5.38211300774672e-05
7.55488195755028e-05
5.13437445214078e-05
8.63548835307145e-05
-3.53020731084224e-05
8.99840590296344e-05
0.000101431063923769
9.57722697623977e-05
2.47007505013405e-05
3.80136126759334e-05
5.83486317336884e-05
-1.11592711012123e-05
5.04197193844679e-05
2.91192896937219e-05
6.77011709689447e-05
5.59166043049675e-05
2.09776369476671e-05
4.45048218170905e-05
-1.69496047627147e-05
6.40838478907761e-05
6.01325377838221e-05
3.7637761895817e-05
9.99606936015558e-05
3.43190276904394e-05
9.94901892429178e-05
6.38557787910037e-05
6.93611237513549e-05
3.55345931813849e-05
5.09533085192416e-05
2.2668606830294e-05
4.27617291227243e-05
6.79718895747004e-05
3.2903380078393e-05
8.90124864661844e-05
8.96573835148947e-05
4.88657797027067e-05
0.000114479166287585
0.000103809050961021
9.36301035462208e-05
2.69586925494205e-05
3.88938840880282e-05
4.68788388511523e-05
0.000108216420759266
1.73034334350602e-05
5.24548299223727e-05
0.000101859036410342
-2.08346812996003e-05
-8.73145176304526e-06
3.24125630294251e-05
1.1273942607011e-05
2.79844768345696e-05
2.64417357061115e-05
9.36005765431107e-05
2.95942747287936e-05
3.42541223441167e-05
1.56800058170791e-05
7.53843194008524e-05
7.1086858578053e-05
6.81078246594262e-05
4.95256766456478e-05
1.58603437964212e-05
5.65890964225342e-05
4.59827366111808e-05
5.29499648428609e-05
0.000118288157811674
1.9376988756646e-05
-9.71115040110536e-06
6.79261149013478e-05
1.83553643784683e-05
7.00996966344862e-05
6.62609416143572e-05
3.72518996494821e-05
4.12906279480746e-05
1.41360766319077e-05
8.16640166682614e-05
0.000100528757023596
6.83230027370678e-05
6.95194374889774e-05
8.24701277381138e-05
9.80107168377382e-05
4.65245000956524e-05
7.90854664648806e-05
1.91098198688836e-05
0.000122415463396093
0.000111695972664813
6.60781756429268e-05
7.93786490581395e-05
4.6657943839512e-05
6.81619216829448e-05
8.35854222366713e-05
6.69822475140773e-05
3.84760008786144e-05
-1.70948264282384e-05
0.000113472319372648
6.20459707441832e-05
7.30933082779061e-05
5.75500112089241e-05
4.39956208315199e-05
5.50736561819113e-05
1.11888746008534e-05
7.46016466215658e-05
7.79111986260162e-05
7.56378901608397e-05
5.62242453302125e-05
6.26512743594824e-05
5.98251602716302e-05
3.55860502560837e-05
2.72309757572129e-05
-1.050225148533e-05
6.09995825862577e-05
3.42361121686488e-05
9.80428545947058e-05
2.51734289571532e-05
2.43397778878704e-05
6.74372024970188e-05
3.45380917895554e-05
8.93259875399351e-05
2.59715094372607e-05
4.43559835607634e-05
3.7742074027873e-05
0.000102629727467334
6.53339194375611e-05
5.10130382152409e-05
7.18634127436782e-05
6.85709911506593e-05
8.52491150248819e-05
2.76589316975241e-05
3.46442909671557e-05
0.000116087963187937
0.000131411762656894
4.00840559295619e-05
7.56275148651809e-05
7.04056524666412e-05
7.27636383479852e-05
0.000103627985467392
7.4233349742498e-05
6.20927056727718e-05
4.29208436904493e-05
7.04086812311041e-05
3.94165647059393e-05
0.000100433334784478
3.16207709943945e-05
7.3698959952821e-05
6.48239580549712e-05
4.74810662325623e-05
3.72110288947873e-05
-2.34015296913198e-05
5.71027186608643e-05
9.51275187302382e-05
5.69375039748282e-05
3.0862306049055e-05
8.91536421888926e-05
4.8404520875921e-05
-1.28778962563704e-05
4.9279013463028e-05
9.35536437493496e-05
7.21292663444726e-05
5.63716714343895e-05
9.76704493564493e-05
0.000112555710052476
2.05322434126571e-05
5.48174249184528e-05
-3.16328725944491e-06
7.55664866343641e-05
4.07161585801556e-05
5.94728353518952e-05
6.98341490973368e-05
7.81977726613473e-05
9.3115017605762e-05
-2.86187880273878e-06
7.2226200394016e-05
3.06528198883785e-05
5.60416664571208e-06
2.5020101559642e-05
5.0548700828645e-05
1.29114964978665e-05
5.14739506610695e-05
0.000111972876521669
2.5910948183564e-05
8.66503626729984e-06
9.01190348552858e-05
9.84982242291493e-05
6.36119811910191e-05
5.33509284769404e-05
2.90213030733916e-05
4.2696159542129e-05
9.52293395136031e-05
7.2631977582428e-05
6.99561495300305e-05
8.06994646285038e-05
0.000106761085882659
8.49481706309024e-05
3.24966822882645e-05
2.76151542312511e-05
0.000108678523519727
8.46654388685539e-05
8.14956474608855e-05
3.70604861181405e-05
6.35405779022994e-05
5.74494883868388e-05
0.000110501922447732
5.59247147902604e-05
2.77404259186766e-05
0.000106262796601072
5.5513263364651e-05
3.65021950589114e-05
-2.01709324272475e-05
5.37859551435223e-05
8.52510480883785e-05
7.87749225871161e-05
7.32008241435983e-05
5.72596309219581e-05
5.69512466643994e-05
2.65408040229962e-05
8.24697513850058e-05
6.66906318048856e-05
7.34460250034634e-05
6.31615430142275e-05
-1.46439314412656e-05
7.99385881047897e-05
2.58554035326034e-05
0.000119755999450034
-2.85622696799951e-06
8.55623288025004e-05
-9.3363666912298e-06
8.66144378872645e-05
7.29474373373017e-05
8.92942849694909e-05
-1.48330566130448e-06
7.95991139969292e-05
4.0245452268894e-05
8.47860771045874e-05
0.000110095938473275
6.09489428638195e-05
7.44874926155673e-05
4.26230881819427e-05
7.33080106466434e-05
0.000135138210850406
7.89611480906575e-05
4.52010705912266e-05
3.86990292428575e-05
9.37414417228426e-05
0.000124913454144892
7.21967127638534e-05
8.39941844133701e-05
3.970588189923e-05
9.22112794620342e-05
-1.45096224708954e-05
5.78606294052753e-05
4.41708473949863e-05
4.69679473618976e-05
3.69427572700172e-05
4.81599582653069e-05
4.02403007396467e-05
1.76095323241367e-05
3.65209020447714e-05
-1.29479640731156e-05
1.65055344749006e-05
2.61501763726711e-05
9.23298560307508e-05
3.21591472482539e-05
2.74258078191124e-05
0.000109484532281006
8.55950873328086e-05
7.85940132502127e-05
7.82785351545397e-05
4.51849388373473e-05
2.70144471049016e-05
1.92055775101155e-05
7.13773265719633e-05
6.8598948504067e-05
7.78953565756682e-05
0.000146775402215931
6.4160735191635e-05
6.87627809668029e-05
0.000127051025640437
3.44669243691862e-05
-1.36423804038912e-05
0.000107065533686606
7.52594840396237e-05
3.67679908809518e-05
8.04976084983308e-05
4.63824402362817e-05
5.44727881859543e-05
0.000133368578122614
9.37929860958152e-05
2.88945885451699e-05
2.3276210190304e-05
4.23257984837138e-05
7.41853602231569e-05
6.75212542374481e-05
4.9353230689324e-05
8.03272487766824e-05
5.99380789946692e-05
4.38974277879213e-05
5.4043873118043e-05
3.62250055489508e-05
4.64104487675939e-05
4.98198489071631e-05
3.59448016052176e-05
7.12741749046052e-05
4.37450720801309e-05
3.8367432940549e-05
-1.05541789329234e-06
-1.33408552058854e-05
5.5089632693431e-05
5.45749073118341e-05
5.9074808843432e-05
1.66563716349754e-05
6.03078245200142e-05
0.000103638273132197
9.72766953157312e-05
8.26139939570694e-05
7.37116117337683e-05
2.15692819165958e-05
6.20930706668478e-05
2.46341128038075e-05
0.000141069801386925
6.1921919771529e-05
6.32215450118143e-05
0.000105118977799485
8.90523353135328e-06
9.83547564464361e-05
3.91663497020924e-05
4.49839763754294e-05
7.08407205220901e-05
0.000105130925237314
1.90988017142941e-05
6.80683208477547e-05
0.00011624364772486
5.15359647992576e-05
6.47158225448658e-05
8.94492466792496e-05
5.06945384244506e-05
3.76448099995882e-05
2.56075808147426e-05
6.98927051106343e-05
0.000100417595815753
8.00771678855957e-05
5.15412029117155e-05
9.39911584940761e-05
4.2502709283798e-06
-1.62715130103602e-07
4.94499602488215e-05
5.46256272990169e-05
2.95400640255368e-05
7.28971743853083e-05
2.45273722089676e-05
2.48034787613983e-05
1.49869294456407e-05
-4.21039979819922e-06
7.445210131385e-05
3.3076495106553e-05
6.81287410660069e-05
0.000114330036499796
1.34895587486952e-05
7.08191680467026e-05
9.31523390427684e-05
9.49825568760485e-05
7.64094437439121e-05
9.28906088212218e-05
4.80486207180222e-05
0.000108003466652396
5.37666375713555e-05
9.63439569724113e-05
7.52703735210251e-05
1.5976341375453e-05
6.21823024463338e-05
5.76194497545954e-05
7.38546583229816e-05
2.9876238473584e-05
1.41532446660271e-05
4.97778454964115e-05
8.90669896619496e-05
6.72955983987132e-05
0.00010016518626508
8.9538543977405e-05
1.92822376355734e-05
6.64410347429222e-06
7.95552770584314e-05
0.000102468187526624
8.14979301677631e-05
0.000106233027053449
9.83759314430379e-05
7.16631234559527e-05
3.66689938076901e-05
7.86408591996659e-05
2.62646331396633e-05
7.57652244884312e-05
3.63857915302354e-05
2.04571653943387e-05
0.000105810111320642
5.68721685516423e-05
4.06807545646239e-05
7.95680342974081e-05
1.42473138342531e-05
5.84816339920935e-06
5.43894510838439e-07
2.85676461699009e-05
7.74357217263777e-05
5.92295443816819e-05
3.82158845082072e-05
-2.58234782807839e-05
7.78170346321797e-05
5.44869126132149e-05
8.61408173047046e-05
1.33728683097968e-05
5.35889810539615e-05
5.42500013822197e-05
9.91606212189299e-05
5.12378802957778e-05
0.000112134792073952
8.76539430181876e-05
6.4960660900922e-05
8.23757098538864e-05
9.84221879732464e-05
2.91036914152003e-05
2.59880283339773e-05
5.23981389235303e-05
0.000112356542343157
6.80989111779347e-06
0.000139462563704647
9.55211206539937e-05
9.1348097471362e-05
5.93454315386058e-05
2.04070626511308e-05
8.85437145315756e-05
9.75116565103735e-05
6.57130115588503e-05
4.7098704155383e-05
0.00012176184416678
3.39878065602735e-05
2.32146465833598e-05
5.48358325785288e-05
9.07037317164852e-05
3.30495951993365e-05
5.96208642283038e-05
5.88893516677606e-05
5.24479965226385e-05
0.000125256929277387
1.85254376666696e-05
3.06749612468971e-05
8.74417836248447e-05
8.61170824720695e-05
5.65923213908867e-05
6.62309638648772e-05
4.57128011505737e-05
3.32668016090217e-05
8.09881304513043e-05
1.90030275302541e-05
5.89192640244007e-05
8.64624896225095e-05
8.82635964370211e-05
4.72961489675682e-05
6.26660663238645e-05
8.98924159865421e-05
7.17818627117548e-05
8.40698358099291e-05
3.85918843835344e-05
0.00012403401521031
0.000130974200664138
1.46297543853471e-05
7.84278329799685e-05
0.000130135509663751
6.43068207911142e-05
2.5946425803398e-05
5.22807054963472e-05
9.94666178969197e-05
9.73130528158902e-05
8.34384280989562e-05
5.04405897203943e-05
8.29357096232073e-05
0.000102426844826369
3.40755207999415e-05
0.00012284317655403
5.58128938236814e-05
6.02916874561744e-05
-1.84251162992944e-06
-1.8675985480679e-05
3.36937021505422e-05
4.93605046711481e-05
4.56525628975764e-05
1.07060182016072e-05
4.59293302317469e-05
3.56172088015347e-05
5.66485442022978e-05
6.0070523879184e-05
6.10909153202619e-05
6.20953961545636e-05
9.98540660729475e-06
2.47962380133681e-05
-2.65591026847274e-05
8.41324546714943e-05
5.79425399272186e-05
6.19055839918755e-05
9.94948864337075e-05
7.88989067644949e-05
5.45707440670756e-05
6.71162100549387e-05
7.16385742710895e-05
3.80659477493996e-05
5.41231404993782e-05
7.09799568686653e-06
8.70666972941788e-05
8.05033555757349e-05
5.45187413956627e-05
3.45521461454555e-05
4.11260005909572e-05
8.14720951424844e-05
6.84560911435841e-05
0.000133454344208651
3.03513609166452e-05
6.2611628586867e-05
3.82301920117142e-05
3.02846491933461e-05
8.07163732179319e-05
9.01973911266182e-06
8.11733371278771e-05
3.21572359585662e-05
-2.48685645388624e-05
8.9190799333735e-06
3.7687090465832e-05
4.09256720572159e-05
6.34362684142326e-05
4.26473508244701e-05
3.21974948570166e-05
2.12567526341444e-05
0.000101539016037835
6.55011444137365e-05
3.53339542110902e-05
0.000108821551116903
1.12414887200115e-05
6.66974104253102e-05
8.04545415940558e-05
9.87972426159359e-05
9.36555413766501e-05
6.08057081847823e-06
4.99247569694939e-05
0.000117076742578008
6.99213499568938e-05
3.12547860359228e-05
-2.65926007368665e-05
9.51565701595633e-05
0.000100075283461651
6.51124527582286e-05
0.000101999158054305
4.14434080268502e-07
6.25208143450016e-05
6.38970866442547e-05
7.31207709723089e-05
8.36381200776865e-05
-1.37465325125105e-05
0.000102489413110997
1.69259404927875e-06
-2.04554347717632e-05
5.14694361895292e-05
1.56202332406921e-05
0.000111005905716477
2.89573498680591e-05
8.0786803184795e-05
5.73703475661897e-05
4.83745672242467e-05
2.87292958354282e-05
6.53622562117601e-05
1.61585943968631e-05
6.76920525935841e-05
8.04842006217857e-05
9.04267218939115e-05
5.8418652158199e-05
0.000141636443324642
4.23663721663564e-05
3.07423517823587e-05
6.58018152984307e-05
4.00828227025261e-05
2.58940448247079e-05
5.83894475240154e-05
6.34385070733526e-05
9.73155373969648e-05
1.81181963413135e-05
6.30563619048929e-05
4.58307450638336e-05
4.22275265195028e-05
2.24228962363681e-05
7.51624230640591e-05
4.97025530657724e-05
3.73241959759855e-06
7.42629447243619e-05
8.42181134725129e-05
4.31708967643436e-05
5.31184426849076e-05
7.5016793015548e-05
6.61739884216738e-05
3.0419033046761e-05
7.18107772285894e-05
8.37505473622175e-05
5.12519342839688e-05
7.65673999666608e-05
6.37898446745235e-05
4.74137669713026e-05
5.87881496432482e-05
7.07011293796997e-05
2.85403930597825e-05
7.73467855030613e-05
2.1283633499735e-05
8.86798194234043e-05
5.70490324674878e-05
7.34435821332007e-05
0.000112300554557918
3.33870953161298e-05
1.35373646521321e-05
8.3017221505265e-05
8.34494714208829e-05
5.27782521106529e-05
2.80116690399555e-05
2.66151562947074e-05
4.15866329185768e-05
6.88069296595853e-05
1.99433369372298e-05
0.000129695049055689
8.86585195990143e-05
6.52444399846195e-05
6.30397065431774e-05
1.14866036615744e-05
9.67124332961914e-05
1.01047500769646e-05
9.11534573063363e-05
9.21926571239569e-05
-4.5150591586146e-06
1.97666145023065e-05
-1.50832550884616e-06
1.691448614668e-05
5.00522909247763e-05
2.3697225582612e-05
7.66837454987914e-05
3.38128544103156e-05
-1.69573748456654e-05
5.16850258929301e-05
0.000109048427989013
7.12116859951491e-05
1.22727326588361e-05
2.26890141625914e-05
8.95600397340362e-05
0.000113884938365429
3.60258355232516e-05
6.27612358463316e-05
6.10957964917357e-05
5.2320261979026e-05
5.48154461807358e-05
0.000114364412489711
9.41280126731261e-05
5.11572836710947e-05
4.41198266530416e-05
6.85762264580853e-05
8.81509460478312e-05
5.29564876175808e-05
1.05186333291282e-05
8.97292785651663e-05
9.53055238034529e-05
0.000114542457623355
3.05297384320542e-05
7.68928528557455e-05
7.81275968816451e-05
7.85620561649624e-05
6.52994755478858e-05
3.71718884039559e-05
6.91288270201758e-05
8.46190743974918e-05
1.93711322452445e-05
7.65507935647287e-06
8.98618256711379e-06
2.48729545973781e-05
2.54255856949976e-05
-1.89956964032708e-05
-3.06932765503981e-05
1.05357168555693e-05
1.80237681046354e-05
6.93152755220226e-05
-1.48103771945979e-05
5.77138871040051e-05
2.20195143472259e-06
0.000105300510136358
6.61837450253682e-06
3.08152917407354e-05
7.25331421580389e-05
5.61715215326201e-05
6.92018371681163e-05
0.000102888048991402
4.36444798725638e-05
0.000114147458514684
0.000123057257797291
3.90378873265992e-05
7.67880900110604e-05
4.73549829511506e-05
4.70272209867185e-05
1.81974811761128e-07
9.93796299862982e-05
2.99919336550475e-05
8.61849241021249e-05
7.52864653790123e-05
0.000148111266923738
8.98296113284392e-05
0.000108521255962926
8.21112185118081e-05
5.19097393202857e-05
2.56069182702217e-05
4.48805195663143e-05
-1.85547010459388e-05
7.47875800376631e-05
8.8665903208871e-05
7.62266028425556e-05
9.11653915814377e-05
6.89368190773714e-05
4.29249959205317e-05
1.0603487212121e-05
7.73429032866699e-05
6.92671076676485e-05
9.33064781248007e-05
6.83710626172549e-05
4.05889847031859e-05
8.27560762171143e-05
4.85826096297251e-05
9.98113160597986e-05
3.79624090257239e-05
7.99684866356908e-05
7.0581704149416e-05
0.000119527499785211
4.04071093485282e-05
0.000142253399441884
2.15659546169011e-05
0.000104405264132319
5.66251960176157e-05
7.14912435959283e-05
0.000104706172508544
4.35189517370688e-05
1.52521666730065e-05
3.81992240910467e-05
9.52412195928839e-05
0.000143536382058367
5.01160991483222e-05
8.31955743699253e-05
9.0842777056237e-06
2.06544745217034e-05
4.49109683503969e-05
9.48864746890912e-05
4.83706021948984e-05
0.000133776993400451
4.90930306614425e-05
7.38047235099756e-05
3.67612640512326e-05
2.24913590486147e-05
9.47951160142029e-05
2.44133119010653e-05
2.01254049232253e-05
6.00420515744224e-05
3.52143853071736e-05
8.76808606449119e-05
7.0785579239388e-05
5.38507648621863e-05
7.36466760134831e-05
3.73464943482967e-05
7.67231430672774e-05
0.000100952551411924
9.80047309704963e-05
8.06868189754328e-05
5.48527980585208e-05
1.73952402444113e-05
0.000108214883338109
0.000103920123337424
9.93110620408871e-05
0.000105426131844702
7.04651912253634e-05
2.78879903401444e-05
7.26039373896147e-05
0.00011243965722664
0.000115214722856261
3.36077596686022e-05
8.52433604202906e-05
7.44347280502551e-05
0.000100677375338349
2.6011907323936e-05
3.10644080744787e-05
4.65083979296082e-05
0.000110103084298547
4.6049717464586e-05
5.22308368219198e-05
3.31137852786899e-05
5.31415669464041e-05
8.91967658028087e-05
3.25887132693065e-05
-3.33264338255884e-05
7.14069161997663e-06
0.000108596002989863
7.51516137392264e-05
3.55226075411803e-05
5.05673915073116e-05
3.42561694317411e-05
7.19496868874805e-05
3.67370769156888e-05
3.12339966886486e-05
5.64531509276575e-05
0.000118732143952147
7.59655821558334e-05
6.01629923866985e-05
2.28537314402381e-05
-3.00637188860882e-05
7.4830627515989e-05
6.60624982165245e-05
9.01008661662238e-05
1.0480368099016e-05
9.85979334928189e-05
8.15978584805348e-05
3.69373624510247e-05
5.04297921087775e-05
1.811039241696e-05
4.51658202590687e-05
0.000101843886037498
7.08366014584264e-05
3.78118813803841e-05
3.82798230650872e-05
9.08166027881579e-05
2.75382494876495e-05
6.6353526076102e-05
4.31230661942634e-05
1.08957087660553e-05
1.85202095726116e-05
2.36257594726383e-05
5.68730298152856e-05
2.90599026796611e-05
8.81871274187237e-05
8.67707944626081e-05
0.000136069305545595
2.08017052453035e-05
3.74186612074988e-05
6.97714036724531e-05
5.51116855157493e-05
4.85037248745068e-05
5.2837341442695e-05
7.91043912223877e-05
8.02522921890984e-06
6.03746984450661e-05
0.000106423596299085
0.000109787909039422
6.08041778399141e-05
0.000116034661736359
4.82405137351221e-05
7.85507821698515e-06
3.08038183969497e-05
3.31156450461238e-06
8.02963509335919e-05
6.44737827328343e-05
4.10010528443328e-05
3.85775904237436e-05
0.000129701258597391
5.95157847554153e-05
3.65294503175481e-05
7.99757479157424e-05
2.22739999191185e-05
8.45527215950743e-05
8.82292847669338e-05
8.11505255168471e-05
2.18853180819201e-06
9.62717457187796e-05
9.44035453968767e-05
8.58805598681545e-05
0.000138949913253305
3.32034813638633e-05
2.01922654635493e-06
9.59862780326539e-05
1.54458406768363e-05
9.8904940927944e-05
0.000114844999526183
2.03092163367066e-05
8.4085915954629e-05
2.73542388605264e-05
6.50827559160339e-05
4.36159949834524e-05
2.00738027297139e-05
8.27835156904085e-05
8.1998175644507e-05
1.2511410966631e-05
5.92080932466756e-05
7.94797924516954e-05
4.66244777109693e-05
-3.4776477455649e-06
7.08422830978509e-06
7.538310040788e-05
5.05962934871547e-05
2.63677539256873e-05
3.40321620854016e-05
8.60593237854044e-06
1.68174385713935e-05
7.63820338079105e-05
7.77437447861249e-05
5.28730815242584e-05
3.93374455809049e-05
7.77994666118153e-05
9.77378791708637e-05
7.04030619697744e-05
2.49649157741265e-05
0.00010939627476725
6.44195148334302e-05
6.60435907069371e-05
7.13351397436193e-05
0.000116404870797739
7.43331326835988e-05
8.18817416885583e-05
9.57313077579508e-05
7.8801976195457e-05
0.00010398089695968
8.41929631107062e-05
7.52817983945283e-05
8.80294746307171e-05
7.47728554095036e-05
4.34873236231032e-05
6.01482067067306e-05
2.80862668651052e-05
0.000117998458216692
0.000137799238124969
9.85318887108127e-05
7.23774792542794e-05
7.50957959789755e-06
2.09924095225442e-05
6.32030771521046e-05
4.0259921353191e-05
5.93272741403026e-05
6.11169629090231e-05
4.21929429574288e-05
3.72128745108418e-05
7.59695654634384e-05
6.92369302659995e-05
3.64494927404616e-05
9.82202280196845e-05
2.50483097036044e-05
4.95318664270708e-05
1.01114321666144e-05
6.50584884970066e-05
6.29676356201789e-05
3.07072247625524e-05
-1.73371508147272e-05
4.36304855687296e-05
5.98925001293592e-05
7.72029109899301e-05
8.94485407556572e-05
9.17690626307661e-05
6.43947543801134e-05
9.95651161785596e-05
5.04792321989375e-05
1.16035986676853e-05
7.0931934886085e-05
5.95761040373157e-05
8.8003968163565e-05
6.43560478686881e-05
4.71332506652914e-05
0.000107158966057558
4.2853519092298e-05
3.05961774878747e-05
9.94490378876122e-05
8.23863398587184e-05
4.70939437360361e-05
5.88938875191539e-05
0.00010270076379707
0.000113032888161025
5.25003425033411e-05
5.88576594744602e-05
5.04413713032158e-05
9.05301653435405e-05
5.22021309026129e-05
2.81035049962972e-05
7.02170404594388e-05
8.71335087181429e-05
5.14268135863794e-05
6.84030270716786e-05
-2.9076906599769e-05
3.3496080885449e-05
3.56397465651872e-05
6.22363227024788e-05
3.61479134652205e-05
8.56134500223153e-06
5.17908189322964e-05
7.88462213832169e-05
-1.95900469875256e-05
1.19815061099514e-05
4.88916781300565e-05
1.63219775194057e-05
-6.0976719938727e-06
5.20752808292348e-05
5.33247081034869e-05
-4.72110328259019e-06
0.000154868174109809
4.65050057961542e-05
6.79441210596892e-05
7.5453830939217e-05
5.14975242041481e-05
7.17178873454757e-05
9.14811600108755e-05
6.60320911364914e-05
4.93769757060132e-05
7.10825952056018e-05
8.21027804821662e-05
1.3388655703348e-05
3.87875923891842e-05
6.61379163886175e-05
3.16520116152246e-05
9.09861785054191e-06
5.30460769207785e-06
4.89374198982543e-05
7.45420720906154e-05
6.91324591273464e-05
8.16304362198773e-05
0.000143489869147936
9.32110642514944e-05
0.000100303254089784
3.7216815160915e-05
4.9998304289029e-05
0.000126444025430452
3.70391420903675e-05
5.56241593835748e-05
4.75415955161596e-05
7.35720636539959e-05
0.000115449672202298
6.87390056421543e-05
8.917531710498e-05
6.94794676162092e-05
1.56903333335271e-05
7.97163860484279e-05
-2.3298336358915e-05
4.4931091376779e-05
-3.88306645973141e-05
3.2400543950939e-05
1.97822778137095e-05
7.56557810521439e-05
2.75573600786185e-05
2.33888308098073e-05
3.73401959075254e-05
8.8341338027553e-05
3.27095968112342e-06
-9.36424151865028e-06
9.78247826261325e-05
1.8832192072641e-05
5.62640970324837e-05
0.000129568370850877
0.000116624867522997
0.000101011612368249
3.74483380222808e-05
2.16710303568014e-05
8.97531215205734e-05
1.65578424959438e-05
5.67949497916741e-05
8.00272053406573e-05
0.000112510978559469
2.71517024880435e-05
3.28630756256086e-05
5.20456020136431e-05
1.80167698294114e-05
4.75324689029905e-05
8.23715781517136e-05
4.50321440180765e-05
7.85618081940579e-05
5.75046354129919e-05
0.000104758338842648
0.000105327548515183
9.50398956740975e-05
-1.26385724682507e-05
7.96184782006013e-05
8.46307405961352e-05
8.53168303628409e-05
4.97533291999729e-05
5.17670316906408e-05
6.59301079062568e-05
8.85255884930276e-05
7.050078230879e-05
4.09177920256743e-05
9.7899023702217e-05
6.50277031133308e-05
4.95827950095962e-05
4.52316349166479e-05
9.54039510622018e-05
0.00010223440526023
-4.0208333639751e-07
4.50345976418589e-05
5.71227765942523e-05
8.5416343948388e-05
4.45500318251123e-05
7.30498440080959e-05
-1.55946355230378e-05
8.83048890825142e-05
0.000120488807525181
6.42341915872104e-05
7.49144603080318e-05
1.01051884613355e-05
7.16675402061237e-05
-2.35965696351159e-05
8.45246944110752e-05
6.42608945866255e-05
9.02781707718781e-05
5.4983804347967e-05
1.17152946490406e-05
6.10973956018818e-05
0.000126945120936016
4.09193663049476e-05
6.29793533229609e-05
2.55232596858561e-05
3.34497581276265e-05
4.48333577318614e-06
7.09469682642093e-05
6.66083284214182e-05
8.68033484976395e-05
7.4420270099744e-05
6.62076433632971e-05
3.48375540570518e-05
7.3997339923775e-05
0.000155281466483894
6.93702166634685e-05
3.92693941485851e-05
4.94827983791884e-05
6.99170399691946e-05
8.5990027183404e-05
-2.58155059866044e-05
3.83506735859682e-05
3.85010382422616e-05
2.31087452825379e-05
2.32784061616879e-05
1.42260829926572e-06
7.6855337065654e-05
1.97428955019517e-05
0.000100152994304359
1.74420102588669e-05
3.64461556018507e-05
6.13260162088135e-05
3.28552128443744e-05
6.63844526105305e-05
9.81317390639236e-06
4.9509695849153e-05
0.000115853485334814
3.98681747783422e-05
4.1329999038801e-05
0.000107336415627113
5.13657001853464e-05
6.39319842093765e-05
4.23563443523492e-05
-4.56117652016312e-06
1.04432236889896e-06
0.000112428217820226
8.16310946042598e-05
4.9072338524625e-05
8.49762082915754e-05
8.57785469561636e-05
8.39584941423808e-05
0.000106481904865869
6.53334188036866e-05
8.7220595176668e-05
2.4737044013575e-05
9.37602943782444e-05
7.05842553818521e-05
5.16441850532781e-05
8.29351371085966e-05
5.52972178914745e-05
2.48957580799643e-05
9.40033421887607e-05
6.13925791517188e-05
8.13001770804364e-05
9.07140872750339e-05
8.30193232274482e-05
6.84835197672606e-05
8.97938310849655e-05
5.91038848584892e-05
-4.05717683582162e-06
9.56476558593762e-05
0.000105470769865608
7.85368875268558e-05
-2.94846423881587e-05
6.1066070191007e-05
3.18657221364109e-05
3.82593711070346e-05
1.48373691039944e-05
7.42957073913336e-05
3.65585916589429e-05
3.71032553865099e-05
7.15409145073628e-05
3.74089254999803e-05
1.97101452565918e-05
8.10994430392335e-06
5.37662309142733e-05
5.24715927713223e-05
2.32783438652545e-05
5.05934143454884e-05
0.000142217060703225
5.6593963336717e-05
6.79392232283951e-05
-1.97377361636733e-05
5.10319308192391e-05
7.05812861687179e-05
1.05649573605534e-05
1.04595558808229e-05
-2.26919656605112e-05
7.17368056161042e-05
3.54954177502326e-05
0.000107149583094331
2.18133132864925e-06
8.57303513228307e-05
7.61579393692522e-05
4.56856703593435e-05
5.83749963229977e-05
7.19115442239812e-05
4.69190641647168e-05
5.20044669245965e-05
6.149865072747e-05
9.24635674557734e-05
1.16132066483332e-05
4.01891201769886e-05
8.90020207581665e-05
5.97942124318865e-05
0.000118539768829697
8.80470016608536e-05
6.6105063783017e-05
2.76531581702608e-05
0.000101046848502454
5.48425209303229e-05
3.0505888149817e-05
3.58805242311003e-05
6.0284748420198e-05
1.63931318234649e-05
-1.08036217109389e-05
9.48666919366432e-05
-3.39420146633214e-07
3.52948372487307e-05
6.71183271354912e-05
1.63327491474537e-05
2.5211487464656e-05
3.26849710403777e-05
4.90500948184446e-05
0.000104828860216146
3.6859895879017e-05
1.44084019243984e-05
2.14693334733423e-05
2.39903289379541e-05
0.000104475552127215
3.30983340883122e-05
3.65456161044155e-05
0.000136168798791475
4.66930346600196e-05
1.78480565779075e-05
5.96199216405142e-05
8.58045504662364e-05
7.16533621167472e-05
5.96155213875022e-05
7.94628743600136e-05
0.000103210801001689
4.01620842571541e-05
4.98752096792563e-05
1.78207440959196e-05
5.80064566637906e-05
3.86099860812452e-05
3.68814921822883e-05
3.98357484476575e-05
0.000122219017241816
4.74622536756409e-05
3.11164586877301e-05
5.56874575781883e-05
-1.70395283430162e-05
7.25775850672018e-05
8.27840155667931e-05
0.000109240764089868
5.07269044425509e-05
4.89687299675759e-05
6.68620257044296e-05
5.54614439757881e-05
8.49129308507813e-05
7.9538401394767e-05
6.64874290796574e-05
4.26743806770061e-05
9.61966339075526e-06
1.97126115167321e-05
9.43897801704003e-05
3.69721436258103e-05
3.87640621882334e-05
7.68819540531702e-05
5.00140726237594e-05
5.17761091934417e-06
8.4831343575877e-05
0.000115168790358815
2.52305263940887e-05
4.95163410008952e-05
0.000121584544097409
4.51176400409415e-05
5.65639971801054e-05
0.000104595591828521
4.61804635053893e-06
4.19807494771864e-05
0.000106797228163879
7.11520301450741e-05
7.76007096769139e-05
1.97868146172071e-05
5.57727631087988e-05
6.94582455632398e-05
4.95973006270266e-05
6.29449990996518e-05
9.9117323529178e-05
5.94340854258103e-05
6.95380701127546e-05
0.000136493760538788
0.000100164803197222
6.01697790671351e-05
3.72578975213514e-05
-1.49666610280991e-05
4.61629715659414e-05
7.72288486390518e-05
1.74837679822625e-05
4.46093853212517e-05
6.98777327996441e-05
5.55111228551337e-05
6.88304575896787e-05
9.93821328053381e-05
7.22542100150363e-05
6.85662537319227e-05
3.6612914129334e-06
3.15882463736746e-05
4.52774296784702e-05
0.000113906664146121
2.47906103326767e-05
6.73470771539419e-05
3.58667488946931e-05
4.40639793395449e-05
7.13506643537736e-05
1.91920399868908e-05
5.50824535602464e-06
8.06680834624143e-05
2.3634889690793e-05
8.51708498063662e-05
6.64921540559363e-05
8.12601605012076e-05
6.95762056739403e-05
0.000113384823636556
5.52233320606093e-05
7.7504708832598e-05
6.75649833282019e-06
4.45484360111549e-05
0.000137505002772154
6.66860336729853e-05
-1.57253304517715e-05
0.000126188612987404
9.49540865607342e-05
4.22343125755217e-05
6.47077720296233e-05
4.01899907685452e-05
6.0667490700504e-05
5.11857426828635e-05
1.4221152584063e-05
6.22795281793474e-05
4.4718404177333e-05
5.48507419486668e-06
8.59453350927895e-05
2.81241052491562e-05
1.29837995786659e-05
5.24852891983289e-05
5.22739751485253e-05
7.48907799397489e-05
-4.06877929145375e-05
4.50188433727074e-05
0.000140104159106583
6.73555526750488e-05
7.70109637370537e-05
6.90072163131685e-05
5.56244856214224e-05
4.67097004192245e-05
8.74239198210856e-05
4.92821527169028e-05
9.96328865147265e-05
-1.91568327258789e-05
6.60845246447458e-05
6.68352444998799e-05
8.86010236859828e-05
-7.65393523026851e-06
5.73352001542235e-05
0.000100893436846995
4.65405116730127e-05
5.02182453239957e-05
7.37905279206528e-05
4.32480573010538e-05
0.000112311010603752
5.05416643747025e-05
4.62450002578587e-05
2.64556991433315e-05
6.6014009571075e-05
5.90882014628881e-05
0.000107831347669735
7.10875234380631e-05
5.90351708770712e-05
0.000118414036548726
6.15572285294325e-05
6.74075444355956e-05
1.56622361385018e-05
1.02040420559549e-05
7.59234283293819e-05
7.97438791187653e-05
4.96734982164507e-05
6.45094057695952e-05
3.60117128157458e-05
-3.31987541416231e-05
5.07047801721388e-05
3.70996261526144e-05
2.75258307424709e-05
9.40663614256583e-05
8.41279373648081e-05
4.81260491754803e-05
7.15547981214882e-05
3.06159317673331e-05
3.67897976610385e-05
6.13489745303711e-05
0.000101037603269488
7.1494539462769e-05
7.47747441566152e-05
4.94423309955392e-05
3.46136565281251e-05
6.31566725800789e-05
2.62719744277375e-05
7.4690377273936e-05
3.00003509011686e-05
3.96202877940104e-05
7.62775574660658e-05
7.77301708173775e-05
8.40549317755512e-05
5.06235353522017e-05
9.03972535038762e-05
8.51588573992038e-05
4.05048082869786e-05
6.58547374105017e-05
3.51045284931668e-05
4.44354475508815e-05
8.0091641972374e-06
-2.98582261366884e-05
0.000125846505571826
0.000126725739310196
7.0778152648829e-05
5.19420350395989e-05
2.18451573385682e-05
1.89161805143111e-05
5.27194499922335e-05
7.00906708605172e-05
8.8692838434751e-05
4.09355271431045e-05
5.39789690361851e-05
-5.15115436723756e-07
5.17390921912632e-05
4.79375821892777e-05
3.74165653331445e-05
5.1730828705108e-05
8.90446606227491e-05
5.19636503482388e-05
-7.12439074646028e-06
7.26806152726318e-05
2.08679954413047e-05
9.22443630805313e-05
0.00013704278973727
0.000116618298189186
9.05469786047606e-05
4.90998215910551e-05
8.11063652542471e-05
6.27726092916717e-05
5.74306737675866e-05
4.97055370477937e-05
5.86449766125906e-05
3.89746059961846e-05
8.08414155608304e-05
6.13033434482425e-05
5.60874386622821e-05
2.11979182776501e-05
5.09718333573136e-05
8.95550868750707e-05
9.08683287446939e-05
7.4907847118654e-05
2.65486969753823e-05
8.62390262134959e-05
-3.48939137470903e-06
5.20817612948169e-05
9.4305563144565e-05
5.70267490936073e-05
8.05963512927863e-05
8.67771720556974e-05
1.56401558686147e-05
6.19407394165992e-05
7.49243287281466e-05
4.69217434061715e-05
4.8408944816878e-05
9.01459804097768e-05
3.78846078619759e-05
3.51993531813463e-05
5.19055903651383e-05
2.76502959440401e-05
5.93297916012389e-05
3.94113573082036e-05
9.96170792868705e-05
4.91814994879105e-05
7.44888852272424e-05
4.34498540574956e-05
-7.40376035441005e-06
6.75427506476028e-05
6.3415275784989e-05
8.10306373702827e-05
-2.81987187685178e-06
9.43090923763676e-05
7.66969443780615e-05
7.31659267024726e-05
8.82079232062589e-05
4.45265512052895e-05
4.2557804530462e-05
2.28633988884033e-05
8.73612210631902e-05
0.000105963747640703
3.45711145072935e-05
2.87427587718525e-05
1.65447983389509e-05
9.7274483242727e-05
3.66603369928012e-05
6.13357667137668e-05
0.000104878692314227
5.89278261187767e-05
6.88587974672733e-05
8.72684888236428e-05
9.70431900552716e-05
7.33975517166852e-06
2.80638647283732e-05
5.94289477570768e-05
2.21913168777023e-05
6.09870054968289e-05
1.91675046796995e-05
7.23934641778501e-05
5.28616484848544e-05
7.49171019500843e-05
1.23996238245503e-05
5.40082454783775e-05
7.51652964007808e-05
6.47339771285845e-05
2.51166450409298e-05
8.21282184265852e-05
6.11758906756789e-05
9.34738970884734e-05
7.49867655034665e-05
7.24292649480462e-05
8.11382758507255e-05
0.000107345100049861
6.76347143973769e-05
0.00012225757593286
7.60551112170555e-05
9.21933714868331e-05
4.77828215684624e-05
7.74352048563982e-05
2.71812971896613e-05
5.58804595646392e-05
8.53749776848505e-05
8.51916973394457e-06
5.80176932969406e-05
3.38204019327174e-05
8.13232321503549e-05
9.05901088763535e-06
8.67568924057719e-06
4.76902314641956e-05
3.50756669080319e-05
0.000112335863543929
8.78600071684429e-05
0.000152086544064281
3.57245928473287e-05
-6.39389841695468e-06
3.23781363940399e-05
1.42545188126349e-05
7.90205430896061e-05
3.28736706008741e-05
3.02441131759612e-05
9.93757130016196e-05
4.04678635977759e-05
3.2707771676879e-07
7.5181081432161e-05
8.00979854852954e-05
7.9560165286427e-05
7.40289616469609e-05
4.27635044364665e-05
7.76990743499121e-05
7.44684514656664e-05
9.75381651014798e-05
5.57869287522454e-05
0.000102883011719567
0.000116839359308329
8.13969551276236e-05
6.35744757805444e-05
0.000127216657507966
9.99956800392014e-05
0.00011139329728052
3.39949673713921e-05
7.60289227537673e-05
0.000109515180180662
9.22637121647772e-05
5.20187058299333e-05
7.68274663228931e-05
5.3867798990446e-05
4.47025267627431e-05
3.0524611449329e-05
7.45270383712885e-06
0.000119701794621386
2.43984456366456e-05
8.79957510541154e-05
1.34069198165146e-05
0.000105885916762654
4.51497775795669e-05
8.96430136907962e-05
4.14136812903273e-05
3.80484482445126e-05
7.38875201876561e-05
8.57774402386479e-05
3.38101524897412e-05
2.84063325920875e-05
2.56852806971026e-05
-5.53552961513937e-06
8.48217059462788e-06
4.36559486808744e-05
9.19220732135678e-05
-5.64081969668556e-06
0.000106224124586342
7.40661100700288e-05
0.000118266394603987
2.42847305892481e-05
5.75471660424394e-05
5.14087620221832e-05
6.45996825291835e-05
0.000139984837400405
9.35348147604969e-05
8.36452456494234e-05
4.23473617849991e-05
6.5997588101365e-05
0.000117221583893019
0.000114980833430047
5.26411139660701e-05
8.15095370522092e-05
6.84104205992905e-05
3.94895426301043e-05
2.6275395233984e-05
1.53917861886767e-05
-2.30458952252396e-06
4.52032351695968e-05
8.84930918544407e-05
7.50927709450096e-05
4.82300890702092e-05
0.000152050590685992
7.53933730397947e-05
5.15796100069184e-05
6.51376831068636e-05
4.20474171566725e-05
3.7149068309894e-05
9.7048471001218e-05
5.77129871028184e-05
0.000123416896306214
5.25737664969741e-05
8.24627790934135e-05
4.68439958254963e-05
6.18046603446341e-05
-2.09913643125299e-05
4.56879696586277e-06
2.96009654389887e-05
6.52900479289899e-05
8.52954736614765e-05
0.000130536165599798
2.80971607661593e-05
6.83210826598106e-05
2.9011147321179e-05
4.00118236630186e-06
7.40864336391299e-05
4.93807154467916e-05
3.40125307737409e-05
3.29146956301514e-05
9.68320052200673e-05
4.49752416514172e-05
1.83350755803715e-05
2.29723428485693e-05
3.25235003881206e-05
3.77443881796217e-05
4.79154567338845e-05
8.51936119465722e-05
7.86687661236845e-05
5.58823967336642e-05
8.34155010499185e-05
5.74449459021974e-05
4.54333675071843e-05
5.14003982819457e-05
8.28769228138809e-05
4.00090761430599e-05
7.05491201121651e-05
4.26593249251615e-05
4.93314159310284e-05
9.16462377222084e-05
8.6128497474725e-05
7.37916542362894e-05
7.93703420801176e-05
7.14071229490713e-05
6.60351738388428e-05
9.03817936484e-05
6.8252367511822e-05
1.32360806118734e-05
9.87445988962112e-05
6.38221736519371e-05
5.13965263755369e-05
5.72488727840766e-05
6.40702391573047e-05
8.84584937213826e-06
8.89029190691663e-05
6.8352915544667e-05
5.90152808627653e-05
6.56714299875843e-05
-5.6746263557998e-06
1.45221566912292e-05
7.42251317420705e-05
4.50926245746889e-05
3.90747290348644e-06
8.26157338620134e-05
7.03214489593937e-05
-1.05952241416034e-05
7.42201444688538e-05
1.93156601061365e-05
1.85108574531701e-05
-2.40416665284874e-05
5.56963187419815e-05
6.5677805941719e-05
7.22086741000273e-05
8.77798920423307e-05
0.000135327759018802
0.000109248970157829
3.51142392680865e-05
5.40548140248487e-05
0.000124206990256752
5.7788515111502e-05
6.89541850400599e-05
6.18237411806935e-05
9.95501065486082e-05
8.54740652286395e-05
9.20014896418033e-05
7.53962147928202e-05
0.000138787086828103
7.13698374517753e-05
7.98481529093407e-05
7.04062767644411e-06
4.61601035440128e-05
7.99445617377146e-05
0.00010812502590536
9.56501941461143e-05
9.25376480246268e-05
5.5041614782338e-05
6.68229510078031e-05
2.38512552956139e-05
2.402400023098e-05
4.2082641557466e-05
8.87813032729891e-05
6.02697213896741e-05
5.48552188530322e-05
5.84937313808827e-05
5.10468026782875e-05
7.03971218850971e-05
4.2968888590946e-05
1.49366097206959e-05
3.47986029282645e-05
-1.0536934963229e-05
4.03101168963027e-05
7.2341310552942e-05
3.03377401033535e-05
5.52413960553485e-05
2.89371469786263e-05
1.66966940708083e-05
2.12109951534436e-05
5.68391032553432e-05
5.4000894439175e-05
7.60910962392713e-05
5.20405149230235e-05
0.000108761658173279
9.33901572506895e-05
0.00013085231692448
3.86727008383355e-05
0.000134907611970197
5.28635584017751e-05
1.60353016228242e-05
6.22627164239894e-05
6.92965732362414e-05
0.000119837322717738
7.49546303390704e-05
7.73635068467748e-05
8.16904094931797e-05
4.8298317809587e-05
0.000109279485212584
6.00587148130462e-05
5.43511139842094e-05
9.6406007215813e-05
0.000122760418460451
2.59703796577158e-05
6.60394085179939e-05
9.66312366597463e-05
4.3876950632153e-05
4.1738615234148e-06
4.25855122607087e-05
6.80718073531935e-05
6.35261860559916e-05
2.64888596527348e-05
1.88607645827795e-05
7.544584251165e-05
7.15609366465146e-05
6.10739763652723e-05
4.56193719338077e-05
0.000121642691952893
0.000105222396646495
-1.44612407328974e-05
6.29028814158489e-05
0.000112815157576198
6.76275270377124e-05
8.90436761938376e-05
0.000107906620805134
5.4499639813054e-05
-1.64996596078153e-05
5.76737944198934e-07
1.91574479273159e-05
1.48938537106492e-06
6.88830371062246e-05
2.72411147223105e-06
9.68486407617296e-05
7.64172293553156e-05
6.14661415914438e-05
7.0386632214668e-05
4.79660161413724e-05
5.15677913343861e-05
1.54547664481128e-05
6.96084679755632e-05
4.35608288615948e-05
5.74890509629934e-05
0.000107169796969501
1.3577393327789e-05
7.23978721032077e-05
1.80413526602012e-05
8.98280790347377e-05
1.23280168769056e-05
5.2730351840527e-05
5.60261467577191e-05
6.71310877159269e-05
5.31052630384841e-05
4.84205337736631e-05
2.37513998609889e-05
6.86662472969649e-05
5.5637076429305e-05
2.60426749307387e-05
2.62520459548953e-05
-7.12743189491851e-06
-3.0169745890711e-05
3.72476165744366e-05
7.17395324963477e-05
0.000107007005901771
6.19138867361307e-05
4.70712558860746e-05
7.71004452044294e-05
7.92994087865693e-05
4.36539647772155e-05
3.22493425497197e-05
5.15528947929625e-05
9.3608269050127e-05
2.81264261128787e-05
2.79771051850453e-05
2.75335525326363e-05
4.94536630284404e-05
3.77643649875336e-05
5.08496746366795e-05
2.89158096468057e-05
6.21844420711389e-05
4.67892421047218e-05
7.82711601465195e-05
0.000127354540737112
-3.87856307061283e-05
2.57617076781205e-05
5.88427257244007e-05
3.00729849480958e-05
3.15151400204334e-05
3.11500416604225e-05
8.40685593474964e-05
0.000104159168896739
7.28362851240416e-05
2.7681182411941e-05
8.58231627055552e-05
2.83869413502862e-05
8.44916875840384e-05
8.65231564109275e-05
3.3185291439245e-05
4.74065539268108e-05
2.60234099701818e-05
6.38761111873505e-05
8.85293597444482e-05
3.50866477621552e-05
5.78016293787192e-05
5.9710586909885e-05
8.85255606747531e-05
1.68322799256553e-05
5.91243258578714e-05
7.37665545591036e-05
2.95076327756004e-05
7.07026172584724e-05
5.37819912918377e-05
0.000129805405128298
6.68754602220788e-06
7.95032747614635e-05
2.88284328941895e-05
8.55901172018048e-05
6.25279074321548e-05
2.64785798380999e-05
7.90297068683566e-05
4.77691346265167e-05
5.99856564151325e-05
2.3329303607323e-05
5.75134081074419e-05
6.45410193170411e-05
6.68178118160663e-05
-2.73521731573808e-06
1.54023435442013e-05
2.2450663102128e-05
-2.11277630161723e-05
0.000102885722837637
-5.0405412197331e-06
3.41046717499722e-05
9.83176271996864e-05
2.6390954411363e-06
4.91176581212554e-05
6.64322356526919e-05
0.000113012469964677
5.27411805627263e-05
4.01174683530806e-05
2.75317700612137e-05
8.54051871562133e-05
7.51376223661619e-05
4.47796226277535e-05
7.55629811855374e-05
5.73578448074208e-05
8.36878838957785e-06
5.55300716688171e-05
7.1252974595384e-05
5.88839849245938e-05
6.22779903529546e-06
9.13092593648717e-05
4.20735152560196e-05
4.07858259948058e-05
7.30225073401151e-05
4.76372745523814e-05
6.25598656648856e-05
9.34945062660945e-05
5.54436706327621e-05
3.67254573991852e-05
5.55470920395763e-05
3.68322944862315e-05
-1.54308599977272e-05
2.89393820238286e-06
4.45973636405905e-05
1.34344029743228e-05
-9.35285109569345e-06
6.60061174771686e-05
3.25706377214662e-05
8.76343768202896e-05
5.67784924887595e-05
3.59433128366617e-05
4.93034284883891e-05
5.57176873062641e-05
4.14489614750047e-05
9.60977080316544e-05
4.45721905660468e-05
6.0364580551226e-05
6.32767147253047e-05
0.000130017881662863
0.000136039381693984
5.41565948465039e-05
9.0226464922952e-05
4.09841060963828e-05
3.47742726021732e-05
0.000111563242185759
8.77288535763191e-05
0.000130303707371512
8.98687968787948e-05
7.63580643989865e-05
4.52315346689853e-05
6.25728635065927e-05
3.74997243553254e-05
8.01677708122489e-05
6.8878992611708e-05
8.18556100828583e-05
4.60687622834946e-05
0.000109297246539406
3.77018057187646e-06
0.000146935503654369
3.75392423975899e-05
7.44977867919688e-05
7.51793199616816e-05
2.43872804970569e-05
4.65571806129117e-05
3.87657684627155e-05
4.03943124602423e-05
6.03437696766468e-05
7.88573159080959e-05
3.84414536962487e-05
4.26007408268185e-05
3.57493422852751e-05
-3.19869036897459e-05
2.14550974378567e-05
4.4335973499267e-05
4.85936396400341e-05
4.20747736726716e-05
-1.13532533443545e-05
0.000102337550058189
5.420768646102e-05
4.87785522061039e-05
7.6605499683082e-05
4.64651554064691e-05
0.00010838931893936
5.02464091536148e-05
6.40285693799189e-05
7.08584904015706e-05
6.34006212777897e-05
2.87249202037854e-05
0.000110566865070376
8.71408665845063e-05
8.34510303738515e-05
7.35404652677086e-05
4.16109471767367e-05
5.35501556805476e-05
6.80176609331483e-05
7.06035348747059e-05
5.01099908945815e-05
1.65361011058739e-05
9.87853595687874e-05
-1.7128292990754e-05
2.48318556616518e-05
6.0909472033433e-05
2.42992986302125e-05
3.24536693532472e-05
3.37590869674432e-05
1.81004954619851e-05
1.38048415403951e-05
-2.17364420871259e-05
0.000111176770835719
3.55305604492624e-05
7.5779563690915e-05
4.5944247108812e-05
6.04618483388382e-05
1.36463765473933e-05
0.000146561427161055
8.4678426774854e-05
4.51007489003322e-05
9.47548080849787e-05
0.000119937778733631
5.19011023885339e-05
4.93019120178143e-05
8.49700767113529e-05
9.8574852950621e-05
6.8651749909819e-05
4.60353646364573e-05
4.15637130350841e-06
8.11243546985623e-05
-1.43560969430167e-05
3.99180199095067e-05
5.64237581908729e-05
0.000110910132747217
4.94391291475889e-05
6.87494915560829e-06
7.14138205585588e-05
0.000116480873563197
2.84804866660561e-05
8.74614825924616e-05
8.75029520035477e-05
3.62242234298998e-05
5.39733946153387e-05
3.32465637158617e-05
2.3602825314755e-05
3.5755636838252e-05
2.16989219683835e-05
5.25137999643176e-05
5.07827600867092e-05
8.65353673139199e-05
2.23000023136275e-06
-2.78519804470131e-07
2.18762757645313e-05
5.54814166121043e-05
4.29881555854457e-05
7.87002922305678e-05
3.00745262266841e-05
0.000121474457982219
-5.63494523319718e-06
4.17368865885524e-05
-1.46375258095208e-05
2.27639296577827e-05
2.90594510088334e-07
-1.3535541490012e-05
2.3224670779773e-05
0.000104742484215878
5.29894039869491e-05
-3.55359538150097e-05
8.08934381201359e-05
6.2605303480086e-05
4.06168482329043e-05
5.49680168826469e-05
2.42316586395522e-05
6.60363389284538e-05
3.11866948069342e-05
2.57523543842019e-05
2.59907277317975e-05
3.32375402622197e-05
8.00325540971344e-05
-9.90730837390575e-06
8.40979394628086e-05
9.46051953290924e-05
6.47275791555343e-05
9.19331813825161e-05
7.71838929664479e-05
0.000136475468453835
0.000119019755960136
6.88134882390847e-05
4.2317180597272e-05
7.48323020991076e-05
0.00011902961750522
3.23301082200632e-05
4.59026478251337e-05
7.82985984272726e-05
7.71842372714942e-05
9.25706982530188e-05
4.86843982554361e-05
3.14655396750366e-05
3.12791316589962e-05
4.23398324333295e-05
8.72552309332057e-05
4.92749188916668e-05
3.75817143146057e-05
6.85905078607776e-05
3.73817358856076e-05
7.03710123680735e-05
5.16971311862553e-05
0.000126959964881543
3.75539180794742e-05
3.63800154402595e-05
3.91566923977661e-05
7.75263674260445e-05
0.000117191689024384
5.29342291694813e-05
0.000118046980330303
-1.84445935712016e-05
6.07761579296768e-05
7.14677847392327e-05
6.90874604771823e-05
1.99686051707197e-05
2.78900539433243e-05
9.32657886341289e-05
2.33647149628031e-05
7.55669540198784e-05
7.59327965879788e-05
5.21312967894384e-05
9.56371739525733e-05
8.2516477508973e-05
7.31257490358782e-05
8.34570672287573e-05
3.13470442048126e-05
9.08972661127276e-05
0.000101342696356183
0.000109755880837172
2.94747198196111e-05
3.17544872287437e-05
6.32691353736604e-05
5.56805854116909e-05
7.81305496719619e-05
8.67707527764232e-05
8.95488865427096e-05
6.34041811193682e-05
2.22928851276146e-05
4.146768361541e-05
5.14984293975833e-05
-3.30393255671343e-05
8.02584869739457e-05
3.09040003114984e-05
3.05493208114483e-06
2.93865775899132e-05
6.90950352071619e-05
3.20031548092676e-05
7.97015035440099e-05
4.09389759777966e-05
1.6681852898742e-05
5.43220932902795e-05
1.25360101867798e-05
1.28224951671418e-05
5.84071649485635e-06
-7.35615309167787e-06
2.59196992550616e-05
7.4874858542858e-05
5.1271733402551e-05
3.2785161076804e-05
0.000111463962452136
1.11862738965559e-05
-4.26937395992769e-06
0.000105421066392079
6.21729895998476e-06
5.94023485335841e-06
2.42562773572413e-05
8.41143679679466e-05
9.51758673402706e-05
5.31189748483212e-05
6.86713523002927e-05
0.000111818538908149
6.82981395906018e-05
0.000112277865640916
7.69614835986448e-05
8.8151159239351e-05
7.68844962124693e-05
7.37893580560534e-05
9.20274448826961e-06
7.27198694654958e-05
3.71828576316705e-05
5.86398444263595e-05
5.01036097157349e-05
6.28478530567812e-05
0.000108109936719778
7.8671453062881e-05
-2.91426827857962e-05
0.000132497909489698
4.63524985314951e-05
5.08608618228389e-05
6.16770210711147e-05
2.98141531822123e-05
5.3131858217037e-05
-1.07889159302934e-05
4.7116772733476e-05
5.95788236262718e-05
6.94815015315897e-06
7.61587067655902e-05
-2.40113235636737e-05
9.93839763817876e-05
4.16523918494869e-05
5.76080151034254e-05
7.33523588468777e-05
1.99301989074838e-05
9.80759188816855e-05
3.45507271748877e-05
-1.42030133860345e-06
5.79385524435812e-05
5.94468866922762e-05
5.83251019410376e-06
3.05250669488885e-05
5.78574315645669e-05
6.66704745483629e-05
7.20305421270004e-05
8.26040942741805e-05
0.000105080258102761
5.0663680835556e-05
6.73034346644398e-05
7.05408013423106e-05
4.506225101128e-05
2.5249994498695e-05
5.11124873898001e-05
4.57852847910376e-05
4.83721968633966e-05
6.59219628749101e-05
0.00013478582609226
6.23443228640185e-05
8.29487668894545e-05
4.35418964604628e-05
3.76579911826157e-05
1.75144615731245e-05
5.66735844766007e-05
6.63433998301152e-05
0.000104833386886506
2.5100913295862e-05
3.36171878444449e-05
-3.07814976172962e-06
7.90040699443621e-05
4.24985111887173e-05
-1.17271306001633e-05
4.26913489204782e-05
3.43700650742925e-05
4.56090022832522e-05
6.10791545719557e-05
-1.47375474436188e-06
1.40266244288323e-05
5.62208784250262e-06
2.57286466245947e-05
2.32663900788963e-05
2.66654064695821e-05
3.05836503055556e-05
7.72768229583425e-05
7.87334179040982e-06
3.41126550537085e-05
5.39527623410226e-05
5.20700698709338e-05
7.19985895895014e-05
5.80905263954703e-05
7.63752708882629e-05
9.9820143255437e-05
-6.85476357964033e-06
9.08436995988952e-05
6.07097194609303e-05
4.11396637076385e-05
8.44411667233227e-05
5.71352448286624e-05
7.93386738488305e-05
0.000118479324338336
1.45318024675388e-05
8.80370215724295e-05
6.38069434094859e-05
3.60983874841554e-05
0.000112608126925341
1.50960235878844e-05
1.36489257957751e-05
8.85289475922149e-05
8.74256425033247e-05
8.43165215023152e-05
3.44249186963102e-05
3.71124548019399e-05
0.000110527438304862
7.38057871704852e-05
4.39906766501727e-05
3.91827459813051e-05
9.71691808445554e-05
4.38790389363152e-05
8.89010592784434e-05
6.95808982778881e-05
5.81466289258851e-05
4.81892984424583e-05
4.21740151320359e-05
-2.86411226991657e-05
3.45691139821742e-06
-3.67431460190801e-05
6.71392172655672e-05
1.18781361185274e-05
1.45343664828816e-05
8.52832993831472e-05
5.47584690074563e-05
-6.66601541669537e-06
5.05471949728811e-05
7.14121954443523e-05
6.47036469705834e-05
6.34173042756416e-05
5.88710582679959e-05
9.0301659519999e-05
4.32138722271345e-05
6.49654032792279e-05
4.95880460122298e-05
0.000101743369908428
5.68233579482272e-05
8.94892612568086e-05
2.45447024951381e-05
7.93970720056114e-05
4.89524689976824e-05
4.59885728445337e-05
0.000103680649604528
8.93132843028126e-05
9.8606562498776e-05
7.2860262718267e-05
0.000116305257687149
0.000106308228847854
0.000121569892465234
0.000107271728172494
1.9760787449225e-05
6.94411125381083e-05
6.08031105923225e-05
8.26700410853449e-05
2.90667072689239e-05
1.30907682995095e-05
3.34870650489811e-05
3.61969573810118e-05
1.06992720087422e-05
1.76341767137495e-05
0.000120589908126935
9.56031134965169e-05
6.67166599592278e-05
7.83377201218296e-05
6.29563685560139e-05
3.51057014450298e-05
5.94801556070086e-05
0.00010339910155133
3.53661583453972e-05
8.96969261794168e-05
3.92303631037329e-05
2.4930212506173e-05
2.89700686304313e-05
2.21204828237171e-05
8.1526625448371e-05
1.26347149471153e-05
8.18950243775429e-05
4.89320604608165e-05
2.57122936332383e-05
9.39626962333985e-05
-5.23153171850719e-06
5.92062736441963e-05
7.61322495242877e-05
0.000139802813405894
9.15690726508642e-05
8.85495326377472e-05
4.68150104500857e-05
1.96534376190048e-05
5.89907488807875e-05
4.76633283361334e-05
9.91261893566542e-05
4.74165929151878e-05
5.12180563033181e-05
0.000111350949640923
0.000126012046898334
8.47221973515049e-05
6.94991024532634e-05
2.93302280717851e-05
5.41169574290948e-05
9.7997552295967e-05
6.72021092603389e-05
3.07484164859208e-05
-2.24829565927244e-05
6.60303944497339e-05
2.47274910269776e-05
-3.87777224362405e-05
5.06980504888928e-05
4.37494826426537e-05
4.51074129917193e-05
-8.70033352020726e-06
1.15556714878679e-05
5.03337475525845e-06
1.72470178337549e-05
3.74475432659232e-05
4.95275812652928e-05
5.84306061361111e-05
7.72852462042686e-05
6.55121588190628e-05
3.88854437525588e-05
6.16001680850865e-06
3.64729226048138e-05
-3.45480680992239e-05
4.73318296894554e-05
0.000114250906016842
3.5687559718668e-05
1.0984717672846e-06
7.26670559936335e-05
4.70264542817462e-05
5.20220783748351e-05
6.40927255673097e-05
5.76037422105303e-05
0.000122545821148865
4.29135799249236e-05
8.72032760049962e-05
9.56974658141336e-05
5.80855120652025e-05
0.000102217975072815
2.47712987222506e-05
2.17882343628925e-05
7.58046046058944e-05
5.104605507807e-05
0.000114230912734489
4.18716289325853e-05
7.47033091654741e-05
1.75603369094532e-05
4.9061765806842e-05
7.37056445276116e-05
4.83238154929478e-06
7.93818835808105e-05
7.0874901943433e-05
6.46554712309595e-05
7.10668729310974e-05
4.44230916950421e-06
5.78169364168595e-05
-1.20848332834525e-06
7.64636500675022e-05
6.27165241745772e-05
6.64795826565288e-05
4.87940970546435e-05
0.000100032635818095
7.54571943729511e-05
4.29126091841213e-05
8.99048501879028e-05
0.000106996153196326
6.25859033835085e-06
7.54966331001029e-05
3.56434762731414e-05
5.50143408620809e-05
6.08123078414744e-05
6.87525144307038e-06
5.17674298580976e-05
3.51519171128278e-05
5.04453575208176e-05
1.5751513856423e-05
6.98418583962502e-05
8.0237765694885e-05
2.68823907571828e-05
7.96708018323906e-05
4.03530888392144e-05
5.43291308654877e-05
4.42922572638268e-05
0.000101926796660692
0.000100367945245749
5.56006077879241e-05
6.56765905854444e-05
8.77650569699365e-05
9.67975872281441e-05
9.88964323021363e-05
9.15433932473188e-05
3.03660105547248e-05
5.55985966386319e-05
4.49137370213469e-05
7.66915452422839e-05
0.000129330842456236
4.88037321217411e-05
5.71830771328581e-05
6.90189379851196e-05
5.38626838162447e-05
9.63328471847149e-05
8.31061415431107e-05
5.23665587994752e-05
3.75564264870415e-05
7.42394643370251e-05
0.000116309817175541
7.43827677187393e-05
3.30523833108389e-05
9.00779831119284e-05
4.65363100112542e-05
8.35588851500222e-05
4.99201470210963e-05
4.52032908008609e-05
6.67840465536959e-05
7.21217384409216e-05
3.43522704553658e-06
0.000131037260587036
5.98687373247373e-05
1.67434875029974e-05
1.49304122970688e-05
3.23835721134301e-05
0.000100897418023256
6.09671123843871e-05
0.00011225239921218
6.52606505884771e-05
5.8265381801819e-05
3.86960381090531e-05
5.05575041044131e-05
6.3474625971357e-05
0.000108680465151319
0.000148203631345101
9.47763014711785e-05
3.5190157035497e-05
8.27428839318264e-05
5.10610126891274e-05
8.41304751157851e-05
0.000113486562841578
8.04282074076675e-05
5.14974052464902e-05
7.95839717315284e-05
7.70198378803151e-05
5.26541131337242e-05
2.87993021810621e-05
-2.78109085610255e-05
1.18293074758337e-05
2.85962644913161e-05
2.74885044786252e-06
6.18139198481298e-05
3.22613847423472e-05
-1.47738821445319e-05
5.79219413071169e-05
0.000104403215176823
2.97767668379223e-05
6.92130998238698e-05
6.61921730793594e-05
3.29501226424285e-05
9.19951922128792e-05
3.8322647953162e-05
4.10781561122715e-05
8.57929828934267e-05
3.98480698813079e-05
7.55637728506277e-05
4.33039620010197e-05
2.20963689541469e-06
6.35362132174567e-05
3.70303553330104e-05
7.08944342112052e-05
7.04500072315472e-05
0.000107384971039889
0.000104653355358088
6.09351543093782e-05
2.02887716728962e-05
2.25602940481668e-05
0.000108992644693395
7.99330108578694e-05
7.04843831574221e-05
5.03488422413022e-05
4.82936427262346e-05
3.16662419821094e-05
5.84042347816884e-05
9.85924090280788e-05
-2.00104386321512e-05
9.45611486591452e-05
2.90732437072151e-05
5.19466446734082e-05
3.64710624306642e-05
6.76953970059002e-05
3.48085957227858e-05
4.35172304381393e-05
8.66725323195758e-05
9.52716046576655e-05
4.33386507199195e-05
4.55108820634958e-05
9.12816161124746e-05
7.82532904480401e-05
4.46041201183509e-05
3.12254480426617e-05
8.04663178850753e-05
5.3943831230057e-05
-1.03716490524929e-05
5.58563423739282e-05
5.7802494904699e-06
6.69006272769923e-05
2.02747611798822e-05
2.23778123969136e-05
0.000120433098847802
5.83593829108483e-05
0.000140777872117423
4.0945590239024e-05
8.60451461272112e-05
9.79661245836745e-05
9.61535474912407e-05
2.69142301404756e-05
4.59168811029657e-05
3.90842594342989e-05
3.75238228458639e-05
4.40187122478887e-05
6.57477465501675e-05
6.09635313271248e-05
6.47405588941501e-05
3.40196205434142e-05
6.42187529864589e-05
6.83485857259295e-05
0.00011954780654844
2.56390817180849e-05
7.7038857570936e-05
7.25812006682165e-05
9.80733576369259e-06
0.000112748257850931
7.2545912992778e-05
1.6344326232384e-05
7.08866939350119e-05
7.93546703733949e-05
5.88433551252265e-05
6.92373981474634e-05
7.3173383449624e-05
5.53814719009344e-05
4.54469854222373e-05
-8.66016130824399e-06
3.63300118866586e-05
4.97057128629638e-05
7.66480588939362e-05
8.63582885972625e-05
0.000124295035812455
5.33488712048816e-05
5.07326123689611e-05
0.000125373005842467
0.000140825803954492
9.84777987264287e-05
5.11541070097667e-05
6.369304554262e-05
7.58870834572365e-05
4.09444368587194e-05
5.01099799368776e-05
1.1938061499426e-05
5.31671023546956e-05
8.14910017070096e-05
