# Supplementary material for: Research on computational propagation and identification of mine microseismic signals based on deep learning
Source: PLoS One. 2025 Oct 22;20(10):e0334641. doi: 10.1371/journal.pone.0334641 (PMC12543183; doi:10.1371/journal.pone.0334641)
Supplement: S5 Data — (ZIP) [file pone.0334641.s005.zip › 000100800001357.xlsx_0.txt_24.txt.txt]

-2.64271476474494e-05
0.000122998259023667
0.000140049524969875
6.74950141855025e-05
8.0715662019287e-05
3.59428202873726e-05
6.61419827154486e-05
3.27022706462982e-05
6.21279401252399e-06
5.732012893131e-05
3.34941205347309e-05
1.27688315174362e-05
3.01902102072728e-05
1.12180883076471e-05
1.4830404675893e-05
6.44180503713531e-05
-1.22309943156911e-05
7.19587175248568e-05
5.90101330794247e-06
4.53083125215464e-05
8.10626859795635e-05
6.17221793033786e-05
9.2567902989763e-05
7.77017782962994e-05
6.26268874289929e-05
3.27198073330157e-05
6.75732956611977e-06
9.03323280359483e-05
9.58525526925961e-05
2.79283956800553e-05
2.8254668205809e-05
-2.38460995207145e-05
5.19068467799996e-05
0.000120608129759945
7.62702150690275e-05
5.99943684545397e-05
1.01690774228423e-05
0.00011163755225274
5.60294865155545e-05
5.69514810261424e-05
0.000135534151673061
9.06787896114647e-05
8.34093257376156e-05
2.93289930310302e-05
5.84337024846053e-05
5.01707407122122e-05
4.83561998203761e-05
1.00394285379221e-05
0.000114230807877643
4.69409555921423e-05
6.44395268859007e-05
5.63927883621158e-05
3.71581012216518e-05
7.08704067093072e-05
1.41901185838024e-05
8.81557372895767e-05
0.00012429878398569
-9.77073548311402e-06
2.98896129175235e-05
0.000109343354356548
5.12670411352797e-05
5.71794644932185e-05
6.81153095826675e-05
5.82143741600359e-05
1.77968860784737e-05
5.45449298849516e-05
7.45874402797747e-05
6.89409635531023e-05
6.12703097322866e-05
9.45179493841912e-05
7.28591078671062e-05
8.28012654810859e-05
3.65875587456936e-05
8.63057177952753e-05
5.32902460615888e-05
1.58603522736655e-05
4.58619458758051e-05
0.000104281039143608
8.940348637266e-05
9.78020221160248e-05
4.69504688539777e-05
8.32444062240957e-05
3.31161046602153e-05
2.64470337017384e-05
5.9829947087741e-05
1.9156031390439e-05
7.74389147874611e-05
4.04815797617415e-05
5.80669489704481e-05
4.84176034629184e-05
0.000105057755002167
6.0069945026063e-05
9.17158537633904e-05
0.000128400948338638
0.000159656162788686
4.45898011331772e-05
8.85644787558618e-05
6.96688481384382e-05
3.38026209639039e-05
3.74639269094196e-05
4.19272364473075e-05
9.49583161641691e-05
9.01270984007498e-05
9.50187209718291e-05
4.44261394543445e-05
0.000111688294126533
4.51862817096666e-05
5.68052242944587e-05
4.24588363054848e-05
4.16765144598005e-05
4.12490861992607e-05
7.25576843767137e-05
5.29836998591907e-05
4.41819621537413e-05
5.40597177481671e-05
2.75049373086191e-05
2.48759010307161e-05
6.14085202213858e-05
-2.26326888750549e-05
3.91771712075038e-05
4.1339880391313e-06
6.14695319700133e-05
7.03851752668451e-05
5.17593601719907e-05
-1.7415949134464e-05
3.60026139257169e-05
9.75210722391791e-05
7.59384196430821e-05
4.21061254750022e-05
5.64597347860744e-05
3.38537801723689e-05
0.000123995307379656
0.000105032669933448
2.19190722529391e-05
3.47328345186523e-05
0.000125258023425453
5.31876420613438e-05
2.3615990308813e-05
8.26093011313327e-07
3.59026846017211e-05
6.13115703597224e-05
0.000101890503142251
7.68436912822475e-05
6.53393990160186e-05
-3.63344547219267e-05
3.9347689997925e-05
6.50307612187894e-05
7.06193582440637e-05
3.68366053017603e-05
1.88316227593104e-06
0.000105018982481996
4.83673951405551e-05
0.000105267280795059
8.96266623285427e-05
2.26052723615496e-05
9.42716279486154e-05
2.27000435165067e-05
8.06697019353464e-06
-1.78847367647706e-05
-1.8798633049268e-05
8.62892142673643e-05
9.10011655809718e-05
1.80629151071977e-05
4.27703793841143e-05
6.40039602767926e-05
6.27818470701153e-05
1.84957589239487e-05
-2.74798176189849e-06
4.9395053907774e-05
8.42149830917996e-05
3.10757802373869e-05
7.04686424175889e-05
-4.48615114472958e-05
3.69168800097501e-05
8.83769566197208e-05
1.10934266191619e-05
4.10744477953074e-05
2.93624128572168e-05
6.72046132464589e-05
0.000135732051011271
3.62584764143121e-05
7.25670888604884e-05
4.50684083884752e-05
6.6613406394289e-05
3.90438038667043e-05
4.21301754403419e-05
2.86899722485806e-05
7.5194099379878e-05
4.59845518397932e-05
6.53469347864068e-05
6.86024447987071e-05
3.80768323054914e-05
9.15640656249593e-05
6.02807474183104e-05
-8.66540262927371e-06
3.93486429005722e-05
4.52723128875525e-05
6.06232955648745e-05
5.86957972481993e-05
6.63550012198275e-05
0.000136096507295966
9.12694867557713e-05
7.6124727558347e-05
8.26454188842222e-06
3.47931578015417e-05
4.80762296205102e-05
4.16481417584124e-05
7.64512269465924e-05
3.49608972552606e-05
0.000104383249016862
7.4820301332533e-05
4.73129729012729e-05
7.72506678028821e-05
3.85025212993293e-05
2.11937072444797e-05
6.12113200453488e-05
2.69279458135615e-07
5.80022982272323e-05
-4.45066317515624e-06
4.18344102197578e-05
8.48861634343666e-05
4.92689105825729e-05
6.22132447055901e-05
2.77709130780231e-05
0.000107575855618595
7.17135153883981e-05
7.60796576123593e-05
3.32148124585273e-05
4.70148287011252e-05
4.09402852392508e-05
5.77045131905946e-05
2.68923242378192e-05
5.14277753946285e-05
3.26496663401278e-05
1.66587972858801e-05
5.94921899737644e-05
6.71590828813813e-05
1.24807769042578e-05
5.96939146732706e-05
1.8673903706326e-05
3.73139540413255e-05
8.01191778932108e-05
1.52215364329518e-05
8.20501488125899e-05
1.81933869219093e-05
8.75490114328162e-05
7.82564366999928e-05
4.84568756339819e-05
7.2795164297889e-05
6.90083226080108e-05
6.24485934272963e-05
3.62753033088899e-05
1.86775749875574e-05
0.00012246124379828
8.29571597343866e-05
5.15449874585154e-06
3.33027635160968e-05
1.00634370298628e-05
3.83728431651085e-05
-1.41120078067162e-05
0.000100164943595392
2.35873810678622e-05
4.26397309885289e-05
6.22029179399442e-05
3.2516541716857e-05
5.94776906629732e-05
0.000114210275196426
-9.59656791550672e-06
4.86135598755595e-05
8.909628080611e-06
1.78286490944461e-05
2.98154425046605e-05
0.000120257293135624
1.19661113098416e-05
-1.48697381834737e-05
6.68087597035943e-05
9.24389542260467e-05
0.0001267177500011
4.3269092846249e-05
3.63181460907481e-05
5.73171851143957e-05
0.000115727994648221
4.3371920743734e-05
2.93335987955527e-05
2.96135663893905e-05
3.49288419015366e-05
0.000108982918229541
0.000111756937235668
3.36211372021773e-06
9.54372232900523e-05
6.20214689489543e-05
4.14297776511902e-05
3.27729703769395e-05
3.89128206618956e-05
3.07840655346075e-05
-4.6919100824698e-06
2.59458585130256e-05
0.000115626180460675
4.03111207421063e-06
6.20999139133694e-05
6.85937634519234e-05
4.64421430371095e-05
3.56788469383024e-05
-2.87903788510128e-05
9.16874439708859e-05
0.000122564445514673
8.61495119160501e-05
3.87796882834794e-05
5.81319313879525e-05
9.14095862933125e-05
6.46355033714095e-05
5.60951039956934e-05
6.34650317115589e-05
6.35812086251865e-05
8.08374103142585e-05
2.64192649496894e-05
9.75694407370936e-07
1.8658767819373e-05
6.26050482444069e-05
8.5130581733732e-05
3.71307093590843e-05
7.13097708329572e-05
3.97826466738966e-05
0.000100320423555778
7.59682767076781e-05
0.000107681356766367
6.38726090811423e-05
6.07599544821363e-06
9.07015377163141e-05
5.54496462932276e-05
6.53416815279817e-05
4.76004078765676e-05
7.12050723453345e-05
0.000101309461832081
5.69749347897525e-05
6.24939836536376e-05
9.10524889067091e-05
3.43077940771423e-05
6.41094086125819e-05
3.67264313779088e-05
6.0589656545705e-05
3.85835055108934e-05
3.71295820780069e-05
6.42427168622858e-05
0.000134051268478175
9.90779424342665e-05
7.63005943237681e-05
1.30917532245635e-05
2.78058408235345e-05
-4.28928433308789e-05
0.000108083505028552
8.2662173571103e-05
4.46280560828626e-05
7.1310005446751e-05
7.40220508027039e-05
3.4115469102631e-05
4.77060118396812e-05
2.19635010981939e-05
6.72589111851624e-05
1.83294206514583e-05
-1.66515279560097e-05
0.000132259939107438
7.24118812634167e-05
8.19393736362454e-05
5.86879853992652e-05
4.5140064023297e-05
7.88188060697125e-05
7.87835390508681e-05
4.75392783058439e-05
8.12739223841065e-05
6.21355361893933e-05
1.89465586360134e-05
5.38043280833309e-05
3.82660551220549e-05
4.31315739117976e-05
9.03367463763835e-05
7.4804538110888e-05
7.9190888920635e-05
3.78871312358027e-07
8.16404496671701e-05
7.16856545999737e-05
1.49206077234193e-05
6.38866804061955e-05
2.50857463536304e-05
0.00014288407170105
1.82865748218122e-05
4.77858296313938e-05
3.60191863273296e-05
9.97847826835731e-05
8.87808702741789e-05
3.99508877374732e-05
4.39105564097711e-05
3.5118841905821e-05
4.87186100682031e-05
7.24044780805212e-05
7.36176997774266e-05
6.76604008863602e-05
6.51811931507407e-05
8.7548968986364e-05
4.91934281992358e-05
6.58433709854786e-05
9.78768101170028e-05
8.01893929614876e-05
5.64431458634536e-05
6.25011909419364e-05
6.85301656266653e-05
5.65604535862775e-05
6.92876545912383e-05
1.90782396894914e-05
0.000124857361315116
6.36787538444528e-05
4.02529254840863e-05
4.50971042888422e-05
3.67371233483285e-05
3.29600229833612e-05
2.6552431202513e-05
3.28818977608387e-05
-5.79442012404692e-06
0.000105877637467047
-9.96060049422065e-06
0.000108495161310662
-3.32349779040839e-05
1.63124325120067e-05
2.8310086167406e-05
6.82635326371738e-05
2.51228592839046e-05
7.3927127564634e-05
7.45443696508788e-05
4.88053121975108e-05
1.27188078946098e-05
6.14954216062826e-05
3.55433472527468e-05
7.00585145699559e-05
7.75009759601827e-05
8.69674700745146e-05
4.9762456448701e-05
3.03654065095151e-05
0.000103037777528982
6.66177264584643e-05
9.39394427047213e-06
1.93621037374087e-06
4.96515334121574e-05
6.61454571362903e-05
8.09810279960989e-05
6.18677894806773e-05
4.14894973185429e-05
1.41432005162504e-05
7.66792325866546e-05
8.1207817229971e-05
0.000144668055156637
8.02333741818862e-05
1.73872822986511e-05
4.46186008695242e-05
1.11900512571472e-05
6.90402791850409e-06
4.85516906049182e-05
1.63972888171135e-05
1.01262402615299e-05
3.18814544236478e-05
1.84681609622715e-05
7.05872155235939e-05
5.94241445649747e-05
4.66759086814446e-05
7.35188903767652e-05
2.95497585561566e-05
1.34196753181298e-05
-1.19145976441597e-05
5.28687849955328e-05
1.17586629038268e-05
7.99841585556938e-05
3.84556971241704e-05
4.22820278309175e-05
9.14200566698129e-05
2.40854467028637e-05
8.6632856447893e-05
4.88212079564697e-05
7.41941198477113e-05
0.00010094346669941
0.000127004607221643
6.60176493585321e-05
2.83470276938164e-05
4.17469677822395e-05
5.64409146527565e-06
0.000130237020487379
0.000148795095031167
6.12015196383153e-05
9.62015905664069e-05
0.000112904584158213
7.53992278543796e-05
6.91283834857066e-05
0.000119055669294338
2.11057741644492e-05
-2.71723817808821e-06
-2.09167803259115e-05
5.00647012890708e-05
0.000116702013894615
3.52889467493572e-05
6.77498439480134e-05
8.13380789347366e-05
-1.62303398629928e-05
8.76096303389809e-05
9.92274677516644e-05
5.95726308332167e-05
8.10981271920684e-05
3.15071586236172e-05
0.000131031325996648
8.29696401918466e-05
9.03873622827646e-05
1.71421391388322e-05
7.24810926702735e-06
0.000123060111797205
1.25313920185169e-05
5.85284641951648e-05
4.43441058158727e-05
7.58617238227169e-05
4.26473463439369e-05
0.000105696228024808
1.64016504172488e-05
8.92980562500622e-05
1.47256834034762e-05
4.20861612136398e-05
4.50510036450155e-05
6.6962352580069e-05
7.65003628615544e-05
7.82776294969848e-05
4.50568216364765e-05
2.86481375794528e-05
6.6326336781587e-05
0.000125690089202343
0.000110507111327398
7.51282837100586e-05
-1.30017123332783e-05
2.30457287471808e-05
0.000112007275089694
7.35568171497261e-05
9.07865958636962e-05
6.04965935986807e-05
5.48436799192619e-05
5.38051752888456e-05
3.39221265830936e-05
2.97840704581009e-05
5.57426566057229e-05
5.17401803538308e-05
2.70577330704878e-05
8.47544652539105e-05
0.000120338182369233
6.39768184851558e-05
4.161365825578e-05
4.2295424999198e-05
5.16437017556949e-05
5.10958630070314e-05
6.69610644196096e-05
7.9837163341514e-05
9.4128427343717e-05
7.56279630534455e-05
9.13053458439716e-06
0.000127814369914897
5.74056237046498e-05
7.59605842201228e-05
0.000102192720768185
6.02698752746091e-05
1.3142382412535e-05
5.31330996422145e-05
7.63361328083212e-05
8.67600810262811e-05
7.95233638725279e-05
7.89814824340758e-05
-1.87120455203784e-05
5.82851679193175e-05
6.54354278240804e-05
3.09233276048718e-05
1.60903346958137e-05
7.10729335157393e-05
6.231675292963e-05
-3.62101774594536e-06
1.71726150568877e-05
7.86929955366128e-05
6.74799671784458e-05
5.37064108839268e-05
1.55054882245155e-05
3.85262762811061e-05
6.42808342374101e-05
4.12072476532071e-05
6.51714933040472e-05
1.77136505012082e-05
8.36683438321139e-05
2.78037431958848e-05
0.000102664092189088
2.46627365714253e-05
5.36376646579729e-05
4.16948966864108e-05
6.15655263741331e-05
6.76576251777879e-05
4.06427091723912e-05
5.27432619619451e-05
5.06137616664838e-05
9.23565869424214e-05
2.62640353721268e-05
3.17253360376e-05
5.64824682410253e-05
6.98491625625333e-05
7.79584037819889e-05
8.17841847632933e-05
6.66069141942653e-05
3.50364671517005e-05
0.000100694281594037
1.61814923396913e-05
7.44452228650262e-05
7.81197857431127e-05
8.45508150658626e-05
7.71904992041863e-05
4.93449670334718e-05
0.000110666792033244
0.000103896675280229
0.000129238958567511
7.22646821305781e-05
3.85457150463693e-05
7.61330504751285e-05
5.24705870560697e-05
1.52221351934634e-05
3.56648369187419e-05
3.23670735212462e-05
2.06340400176234e-05
4.58174391430975e-05
3.45008834153705e-05
1.50781092197256e-05
5.91957053104469e-05
5.14594202024306e-05
4.67471178698891e-05
4.74643277614639e-05
7.85639807038245e-05
9.64494655955959e-05
6.18111058297701e-05
6.34976615236434e-05
5.26877536112497e-05
7.52760056804669e-05
7.97390020830658e-05
6.38152842998038e-05
6.29902536454884e-05
5.40723377128833e-05
8.55749981077589e-05
8.89281510880791e-05
5.68623193749035e-05
6.25069717820968e-05
1.36816585652905e-05
8.73673701865526e-05
6.6513128926177e-05
6.2946806112256e-05
2.85280805587851e-05
5.40238602670954e-05
6.02066458681828e-05
0.000108833123152927
6.10619595902823e-05
3.93993455042039e-05
1.81473736936098e-06
7.1752572764349e-05
6.62569940165101e-05
6.17697793092656e-05
6.13326679603979e-05
2.74230857102413e-05
5.70697543930064e-05
-9.81865017525583e-06
5.32317237065201e-05
8.58244999232544e-05
6.20039299972285e-05
5.45329925560379e-05
-7.01454612577629e-06
0.000106572450454495
6.16034525562541e-05
6.28106968575383e-05
4.57850093998246e-05
2.11707534172152e-05
6.48927928971198e-05
6.68127787913179e-05
0.000105969950327312
3.98077351766836e-05
7.50863350175922e-05
9.39215139695246e-05
-6.26736047063854e-06
8.22680413436168e-05
3.72282036189626e-05
1.89547444387466e-05
4.92438193924665e-05
6.40140022747422e-05
4.87806454080604e-05
3.72789286171233e-05
4.65671026697713e-05
4.6563361004969e-05
5.75352466352155e-05
0.000127322189061705
8.16515792652184e-05
7.79491224841081e-05
7.53654384377009e-05
7.17620750259613e-05
5.45322206925014e-05
9.8037940048916e-05
-8.02300386067616e-06
8.69443733281619e-06
8.5400324979579e-05
8.69258130681362e-05
4.28612136000171e-05
1.45932468849059e-05
3.01198490448946e-05
2.77131890653874e-05
2.75102559901377e-05
5.91899159627588e-05
2.28469518859374e-05
9.76857204190524e-05
2.80339483327371e-05
3.87315177089034e-05
3.56956513191071e-05
5.76313974258464e-05
5.06278626488014e-05
-1.29855583906788e-05
3.53558914719926e-05
9.91818603014108e-05
4.60205188343408e-05
9.27060310324007e-05
4.64112991241479e-05
0.00011535723420101
0.000117349880283794
6.99406878140302e-05
6.38370388536454e-05
6.4284817209909e-05
0.000106658765171503
1.50428293869302e-05
6.94837080035372e-05
-2.181513396572e-05
4.86895032086498e-05
6.94960493113215e-05
7.36098171311439e-05
6.48999401592861e-05
3.12323639297914e-05
0.000107141463293542
0.000107908726606354
-4.61024137328809e-05
3.90679298352915e-05
6.14332809366061e-05
9.80584850068289e-05
-5.89636385755463e-06
3.87772964771942e-05
6.84035060450591e-05
6.59817445623226e-05
0.00012571253866106
3.35732200428025e-05
6.77904411767819e-05
5.6143489932879e-05
5.30190841870251e-05
7.72422821872662e-05
6.67736839699437e-05
8.11022957516724e-05
7.74673089196027e-05
9.63333366888882e-05
9.25948661848729e-05
7.28854481883154e-05
4.53015242245063e-05
8.75731862348622e-06
7.30152982846302e-05
0.000117419849488116
6.57196771219197e-05
9.54232406349788e-05
6.88623908771772e-05
2.08032455576443e-05
6.32337520146497e-05
6.33844448183778e-05
0.000125686320869049
5.37665823676348e-05
3.57583737547479e-05
6.17060157179316e-05
-2.8169451102414e-05
0.000105000555769647
4.09311795120349e-05
4.52594948287295e-05
9.59153929784086e-05
7.52805534932478e-05
7.06717948298591e-05
1.90495818789766e-05
6.78712585403747e-05
5.7940591889e-05
3.78960321945285e-07
6.7168129047957e-05
5.38180873370236e-05
3.94352838918883e-05
5.45406713449196e-05
9.82012389386999e-05
1.60703985702854e-05
7.8677750113052e-05
8.32813839369342e-05
7.11136206540445e-05
0.000106075436073305
8.14039415610562e-05
-8.01468208247168e-06
7.21142745626782e-05
4.0726424801928e-05
0.000106545208765972
6.52395733074622e-05
9.79276699870893e-05
8.12287610534355e-05
9.2960873545171e-05
0.000100398733667204
8.83357156051505e-05
5.64120987969642e-05
3.97633097234315e-05
3.50753926341744e-05
9.84236463721342e-06
4.2880267575684e-05
2.99253299748674e-05
3.17767619884086e-05
6.43903308465619e-05
-7.20731716295709e-07
4.61957760351431e-05
3.70814887387403e-05
6.6797011157243e-05
-1.38923586549303e-05
7.31887192512824e-05
6.43430468677422e-05
0.000147508922378534
5.58824294476984e-05
3.80886754044504e-06
5.3788525251543e-05
4.11890439806893e-05
2.43937970053522e-05
4.38897512587868e-05
5.31021948404763e-05
7.71117533029668e-05
-3.1701672187437e-05
9.79877803863578e-05
8.65342446767063e-05
1.69385163397044e-05
5.8168155171733e-05
5.29694646792195e-05
0.000163482960551925
1.61695244243471e-05
9.76141869170227e-05
9.27988775246861e-06
2.28267848907397e-05
5.57931774921916e-05
3.79844679379121e-05
5.71264084685521e-05
-3.119152207185e-05
6.21196068839228e-05
8.97626989543154e-06
8.17759074562839e-05
0.000106516178497265
1.4524493204985e-05
6.25200533912942e-05
7.50687775360692e-05
3.15806461015573e-05
7.67119504627387e-05
5.13435630657303e-05
6.0135168861134e-05
5.13269006486037e-05
7.66565626458675e-05
0.000149696318477609
9.07295085837964e-05
8.51276444807572e-05
4.35012532510818e-05
3.27749175467404e-05
6.8605247504978e-05
0.000113901786436178
2.21307439513655e-05
6.41400050053983e-05
0.000112559295279659
-1.32378463542525e-05
3.07779316800406e-05
4.12145409176913e-05
9.36922811376896e-06
6.36026395479324e-05
1.74676944097683e-05
3.71753327546404e-05
2.14656905434932e-05
-5.58562091533202e-06
8.48098860093735e-05
6.61768287117119e-05
3.21918979421164e-05
1.12892641457601e-05
9.6435453380657e-05
8.58407195466319e-05
8.08986344034553e-05
5.4619572569924e-05
8.80645268249961e-05
8.00199859029398e-05
4.71243055276823e-05
8.00566482144245e-05
0.000125939809016082
6.65772364187428e-05
8.61825615290208e-05
6.38295026207378e-05
0.000106775139824646
-4.24263437672833e-05
7.06099039997487e-05
7.32842072233005e-05
8.88155146203499e-05
3.33413148827879e-05
1.47259223089644e-05
1.7164459611417e-05
-1.14653919664782e-05
2.49709256193714e-05
3.02076667353038e-05
5.42736638910797e-05
2.43570126360983e-05
5.35439604020365e-05
7.76793010377473e-05
4.46652140226782e-05
3.96676622676704e-05
-8.42626166327332e-06
-9.53194982405798e-06
0.000124118292597448
6.23011596919084e-05
5.83013866435081e-05
1.02061000438278e-05
4.85183900345739e-05
6.33748607135218e-05
6.24444253325401e-05
4.48340638777652e-05
-1.66343170636727e-06
4.10730075795288e-05
8.51131613904134e-05
8.85546270775486e-06
9.17467881702457e-05
5.36934687171618e-05
5.82179650680853e-05
7.95909644691353e-05
6.85847805146824e-05
2.4369342026665e-05
9.94139107162894e-05
6.54805723309208e-06
7.21302621603771e-05
5.17353881048139e-05
4.68414125646006e-05
7.96475607078309e-05
3.76439242375771e-05
4.95282750406985e-05
3.85073185084934e-05
4.65052582288692e-05
2.54911529458815e-06
8.84655636690499e-05
8.24809608921916e-05
5.26945099905869e-05
8.75092347934804e-05
7.9756205808051e-05
4.29558736000666e-05
5.6872095508675e-05
0.000128417057685221
0.000104725529892395
6.19122154255249e-05
9.9655602394541e-05
8.2627565020729e-05
5.74021034495657e-05
5.0661579665103e-05
4.59484236059822e-05
2.78217974358605e-05
2.77461882003072e-05
2.06891406572216e-06
4.09878740441202e-05
0.000103794577787889
3.4326915388494e-06
2.8937104864571e-05
9.73281435804232e-05
1.6683933945441e-06
6.8477233453145e-05
0.000132531276377589
3.82606525092712e-05
4.69447857964101e-05
2.28983132686513e-05
5.62868402347953e-05
3.19619227803279e-05
7.48609685071962e-05
9.65989701798521e-05
4.32851280275265e-05
5.64898702909871e-05
8.28248933840884e-05
8.23850270347652e-05
8.0622491941589e-05
7.83355295019983e-05
0.000121594460379855
5.04943926745619e-05
5.88178329646865e-05
8.03762261202677e-05
5.61786113059335e-05
5.06345170173992e-05
8.75848006906127e-05
8.73418805734497e-05
3.08631995667089e-05
3.53975971991912e-05
4.34307656709112e-05
-2.26360503453118e-05
-3.47554743867178e-06
5.45869235080391e-05
6.04966429593859e-05
3.18743758279568e-05
6.73070874532698e-05
0.000137279993329203
4.29672101706389e-05
4.1348591379385e-05
8.57819808938703e-05
4.80313358867745e-05
2.24928406990702e-05
5.87225641078104e-05
6.06587730345029e-05
6.1196808893891e-05
4.84205539940013e-05
0.000123973471459944
1.40910868417147e-05
7.07313150682855e-05
4.12882953831123e-05
4.8334568838151e-05
7.21572004375041e-05
7.53651313517704e-05
6.55569158210471e-06
5.62684684803377e-05
0.00010075428757734
8.08808679490414e-05
9.97582372708626e-05
8.7289459677786e-05
7.7542982470149e-05
1.36214027090528e-05
0.000149101003762167
9.67069726750591e-05
3.00658203038571e-05
1.77056089746447e-05
6.53373839193999e-05
0.000150221332794702
5.59747986935222e-05
2.92490987908884e-05
6.04702739503887e-05
3.87579378135143e-05
9.63642734410663e-05
3.78252950029908e-05
5.86361399032539e-06
9.7343976529605e-05
5.48885541250973e-05
4.81505780064595e-05
9.11124964490944e-05
2.68082277421855e-05
-2.31020956040666e-06
0.000126740384856242
9.39721999346224e-05
5.92770122621686e-05
6.63773374809973e-05
8.67390304850048e-06
4.98121757565945e-05
4.29221598772685e-05
2.56268251921908e-05
5.54172658957718e-05
4.53077461179259e-05
8.43514864936192e-05
4.77947678912095e-05
6.23849812359124e-05
8.89714993410272e-05
6.96704002937022e-05
0.000109019449411034
3.24757851381374e-05
4.0240787857199e-05
9.3639879779531e-05
0.000110767415683341
6.0614999419149e-05
4.18852718298823e-05
8.72423838177221e-05
9.99250885679642e-05
7.66931505689562e-05
1.98921956475201e-05
3.8883944443707e-05
2.05042179395504e-05
4.24815923896991e-05
2.884670559991e-05
1.18774750490049e-05
1.94199457885122e-05
6.96247336681559e-05
5.79963328481201e-05
-5.06060005597952e-06
3.12940824591483e-05
2.13446924523587e-05
-8.55941822551126e-06
8.49276110203495e-05
3.48150536502281e-05
0.000118199608139221
9.83601599430439e-05
9.11813978317301e-05
3.39924485259856e-05
3.37894576703666e-05
2.58390395274466e-05
3.06170776945474e-05
3.59276360576076e-05
6.23626579867011e-05
9.35221144943171e-05
7.97990849128632e-05
5.98434909200193e-05
9.71310644964808e-05
9.84354395671155e-05
2.08791111064401e-05
4.41624431918508e-05
8.61235434392046e-05
4.92528593873735e-05
3.06745775439656e-05
-3.50586102421369e-05
6.84367741894813e-05
5.57883659469849e-05
6.47859466329648e-05
0.00013311141139563
2.39358750519145e-05
5.19174492539481e-05
0.000102947955541064
1.18100647245309e-05
0.000131221558982138
1.13650756979964e-05
0.000108539311738883
0.000104356119361076
2.18694604982667e-05
3.52780420520685e-05
4.7713026141773e-05
7.16913418228256e-05
4.15799149528709e-05
6.7190611350862e-05
9.83753296851341e-05
9.10493954601155e-06
5.37728236881422e-05
7.18057280760154e-05
0.000135677028578838
5.34771028021768e-05
3.81152893014009e-05
8.70971940062454e-05
8.53676416285322e-05
0.000126180106033646
2.77492573143029e-05
6.46684526717567e-05
7.23937507981748e-05
5.36025183447928e-05
1.10729008286069e-05
6.81665203176598e-05
4.59263293744062e-05
9.8540903304223e-05
5.56309574678239e-05
9.77734600853861e-05
2.92471312415958e-05
9.44920758672885e-05
7.36478156414933e-05
3.96680457736158e-05
7.34310697757875e-05
8.87077770693056e-05
3.47000950198702e-05
0.000114069143768855
9.12951491733907e-05
3.5465879871623e-05
3.08279259819688e-05
7.58830401356274e-05
2.91415122479618e-05
1.77630566814228e-05
3.20399829935844e-05
6.46925289514783e-05
8.3414565426735e-05
-1.99591458234226e-05
7.72816135073388e-05
1.00806455036659e-05
2.82883658711425e-05
8.12537025670368e-05
4.82915938413063e-05
7.21839315177977e-05
2.69474447964056e-05
4.40294564420155e-05
0.000105130159936679
0.000103204920252141
5.11472573816466e-05
3.31564696806655e-05
-1.0651890241016e-05
8.01291082431657e-05
9.88294677320593e-05
7.63096664805253e-05
4.43550589626527e-05
8.12420478633603e-05
4.46831760846108e-05
8.09256444507985e-05
0.000105116515562317
7.15428092504734e-05
7.99022874615897e-05
4.11848463180466e-05
2.97487639201782e-05
6.11551735639776e-05
7.60406758793344e-05
3.31826101154674e-05
4.12314930869684e-05
7.33509560551374e-05
0.000113890164459169
0.000122432578247647
3.41017742261926e-05
3.29606216025758e-05
1.60383987754184e-05
9.20993285815911e-05
2.03022801559301e-05
9.58500437677541e-05
6.92503859589562e-05
-2.46632289482556e-05
4.39600705614285e-05
0.000127489389398537
3.47367796451239e-05
4.1837264007116e-05
1.51001930118048e-05
4.369214304834e-05
1.54958724283472e-05
-3.72756488742701e-05
4.09469082168747e-05
3.93921358688084e-05
2.68640880578122e-05
3.97310036195024e-05
6.4504536193969e-05
5.570665844983e-05
-1.48938751243516e-05
9.28610273127936e-05
0.000100226219336081
3.98447517882617e-06
7.00801492749058e-06
2.50836437658887e-05
9.20624349532045e-05
2.91898880734762e-05
7.62604514147476e-05
3.72050218447058e-05
3.99745660809182e-05
9.59063139586085e-05
4.71642483690181e-05
2.71235991144723e-05
8.08015906995996e-05
5.18355615472361e-05
4.84466821403619e-05
4.40386271849539e-05
9.14992265363487e-05
7.85406498503176e-05
6.68028781317342e-05
-1.24997048651544e-05
6.25614852795872e-05
3.60556919404177e-05
4.18379685552784e-05
5.78825160932984e-05
6.08339569120173e-05
6.369929407919e-05
3.46980041459588e-05
5.93902252626506e-05
6.90990343881933e-05
0.000109583974068384
6.70392814222207e-05
-4.9769952846069e-06
4.90123711996088e-05
3.41585176498656e-05
9.15683298673544e-05
3.1201553692653e-05
5.6474637630465e-05
5.38299099654148e-05
0.000111172082338764
6.69907168561629e-05
1.45255739300235e-05
1.79111365423734e-05
-1.85913203133836e-05
5.00629049510568e-06
2.06046427996301e-05
7.3003161541177e-05
6.08025204527504e-05
1.81829783395398e-05
4.21822666646176e-05
6.57511496824562e-05
5.8707193560908e-05
5.14189042116297e-05
-1.24199644890655e-06
4.48279083889956e-06
8.69686951019442e-05
6.24267000397311e-05
0.000116420927166914
5.49762517995159e-06
8.91741444869362e-05
8.20463170198569e-05
7.7832351264042e-05
2.38849026574313e-05
6.09853033269503e-05
6.70218845086321e-05
1.19453805342239e-05
0.000104468452985915
3.71489856255022e-05
7.68084494945843e-05
1.89834836051593e-05
3.62169712517161e-05
7.05931788304015e-05
1.4105553429665e-05
4.94450341460603e-05
0.0001008659356822
0.000117100047427216
8.67236596291487e-05
6.24006338543458e-05
8.79971907679213e-05
0.000101850724121457
2.4535904022963e-05
6.62889256824449e-05
5.51587494349548e-05
5.18684619314142e-05
3.81187787810317e-05
5.58727389473402e-05
3.26532958244547e-06
2.91863073851334e-05
1.84619441258919e-05
2.20953446618725e-05
-8.38402034561073e-06
4.65589951866461e-05
4.86472891012781e-05
1.57943287653413e-05
0.000103951524059453
7.50864125566308e-05
7.95788635232566e-05
4.98229401145682e-05
8.76122173187399e-05
9.12981031169322e-05
1.9558386424275e-05
8.20311976003475e-05
3.5162969372618e-05
4.51656980772812e-05
-6.96199809977051e-06
9.53867915337527e-05
2.3375474889753e-05
0.000132014523314475
2.20414913230021e-05
7.70831148415433e-05
5.91838725044102e-05
5.69957613306525e-05
9.54998282943226e-05
7.82222717449032e-05
8.71165207331026e-05
9.20626184746825e-05
8.01823910785713e-05
6.05157279902535e-05
4.01234699775008e-05
1.79102622837003e-05
2.89649767867093e-05
5.69919447084194e-05
2.98793446950374e-05
3.38569454319242e-05
9.75332938693179e-05
2.83708527262332e-05
2.64748794162323e-05
6.7997094212101e-05
6.55673209244103e-05
6.41441653598142e-05
7.55512911258143e-05
2.92739239102436e-05
5.02479384886919e-05
0.000103438209721106
5.3503419382399e-05
5.12723476449098e-06
9.52185975849056e-05
5.0702264571539e-05
1.58684135838079e-05
7.03457233804512e-05
5.96891415359052e-05
6.40993243823304e-05
2.18877097786329e-05
6.42681757479089e-05
8.99049037237996e-06
4.94952184367027e-05
9.03412047351707e-05
8.53000078299529e-06
4.53378086109388e-07
3.366768228848e-05
2.92230089294551e-05
1.00978006435926e-05
8.75935487860203e-05
8.22942414311836e-05
6.73625767303647e-05
5.93501528811933e-05
5.90115103398329e-05
8.41432173292958e-05
4.31109896752873e-05
0.000108255642091169
5.66517967254963e-05
0.0001054554807592
0.000106343936353999
8.89514666369471e-05
3.38359565234485e-05
7.54788029346669e-05
8.7858347683508e-05
0.000100243415865723
7.60726952988941e-05
6.76030349743675e-05
0.000117849909839911
8.34289011529409e-05
0.00011342696573473
7.07962768650323e-05
1.08314525487773e-05
5.0770604435995e-05
5.88819552545385e-05
5.20541156079759e-05
1.36091477546105e-05
5.46597877809355e-05
-3.12660759290171e-05
6.4720903919711e-05
1.10109115121491e-05
1.12692234479415e-05
6.3259964281615e-05
9.40917011525544e-05
3.79090797280844e-05
5.62955894475371e-05
3.46033762985716e-05
-1.58633436219143e-05
4.59134940089466e-05
3.48765702107935e-05
3.42535239661393e-05
2.80850989832561e-05
7.81592520604073e-05
3.57919019059192e-05
0.000119229899320868
3.80026966771938e-05
4.85466880605564e-05
7.84537250338674e-05
5.20084261682829e-05
2.53489837413627e-05
0.000102422263323548
6.42654858523619e-05
5.07550056315437e-05
6.54696393296467e-05
8.37259011555609e-06
7.37345782983692e-05
7.65782840396077e-05
8.45053832306523e-05
5.89349194646284e-05
4.59165237349672e-05
9.83958155217999e-05
9.80529690370137e-05
4.86279981955754e-05
5.08915602597495e-05
5.82122818161857e-05
3.43012157816876e-05
6.16296351738698e-05
9.83257674972573e-05
5.4937182153613e-05
2.39507026756806e-05
6.43284191213533e-05
6.7988198251634e-05
7.00228125466471e-05
8.2009162346113e-05
7.08762530351639e-05
-1.94230192235721e-05
5.06130899995486e-05
5.45696620412276e-05
1.59231239958938e-05
8.21262841603395e-05
9.04078237850321e-05
9.45296156621888e-05
5.04768904650196e-05
2.67218039132464e-05
1.84051151447006e-05
2.87298429477114e-05
6.50222907583312e-05
6.30567652971552e-05
6.49542988975137e-05
5.24143293160996e-05
7.97617509909771e-05
1.27594301195151e-05
7.9817049314629e-05
1.53766172638975e-05
1.10657648056682e-05
9.42419461930191e-05
3.80224411253336e-05
7.11437308136424e-05
7.00196625355084e-05
1.96054047620803e-05
0.000104811159873878
3.67338908944745e-05
-1.18560419899273e-05
6.66499497267778e-05
5.56723020344789e-06
5.48655662561602e-05
3.3632912818678e-06
5.67246472208346e-05
0.000114639813394019
8.58307105634572e-05
4.98093450439494e-05
3.59035624113829e-05
9.84538022768918e-05
9.41912048209711e-05
8.13086312326958e-05
4.61080022197841e-06
5.18524180935161e-05
4.04836492574101e-05
2.15484186349792e-05
4.44998799475749e-05
7.41831606003828e-05
3.29079364923168e-05
6.7557143629497e-05
3.13477374524991e-05
1.91597233595962e-05
5.03697986776644e-05
4.73836268528356e-05
2.49111697732125e-05
6.12110833466121e-05
2.89319480300269e-05
7.82828740147365e-05
4.57744097590514e-05
8.663594888395e-05
9.5532976901868e-05
8.78490811695159e-05
9.80110040145504e-05
0.000100719745255442
5.76233910383638e-05
8.1792845521271e-05
4.86988329869972e-05
6.1954746615398e-05
5.67274418983174e-05
1.38549270689351e-05
0.00011245473409728
0.000123008128513642
4.00310116271789e-05
0.000115629973422004
9.89673186313012e-05
4.78149373648333e-05
0.000138375510854859
9.74308812903482e-05
-3.13347011945998e-05
4.58480834877787e-05
6.60417727725992e-05
6.71412894137904e-05
6.55260082531794e-05
5.6446660089739e-05
0.000118200892680571
3.75843874248344e-05
2.46894473980297e-05
1.7956307084072e-05
-1.76785165903616e-05
2.12674335345206e-05
6.45005878976812e-05
3.63772747495891e-05
3.73308402270498e-05
3.26456368169669e-05
2.46570348407226e-05
5.33202869452869e-05
5.5943531841387e-05
8.18489935628998e-05
1.39620143829135e-05
5.89674703213478e-05
5.42725456864767e-05
8.908892085832e-05
2.65714387097434e-05
-2.91339047631362e-05
2.87234176116777e-05
3.94440680137911e-05
4.85884895483399e-05
2.83335286787389e-05
5.01592493341176e-05
5.68359271253889e-05
4.84248567758984e-05
0.000112687093789953
2.67655436101959e-05
5.7163000413055e-05
8.99974124115628e-05
8.60076155400288e-05
-3.2943235466836e-06
7.43043503720997e-05
6.42699789117336e-05
5.55778054826644e-05
9.53785095329909e-05
-1.30303057776721e-05
5.71716745266338e-05
7.92903644872826e-05
3.83938957654944e-05
5.46650318029831e-05
0.000115651369731982
7.82768758885266e-05
5.66727035866931e-05
5.99139719372358e-05
6.62706623575572e-05
8.30887214695725e-05
3.86114659201574e-05
1.7120807884175e-05
3.19998098704307e-05
0.00012104498414147
1.4060738137908e-05
9.00245506740438e-05
6.16269801639449e-05
8.01325480682182e-05
2.30014881658416e-05
-3.98017681724491e-06
5.33922782223996e-05
2.7249409840428e-06
2.24065527964604e-05
9.11514544376566e-05
5.76767091223517e-05
0.000105699608093574
-1.54246651102741e-06
-1.44201965109715e-05
3.62250896449298e-05
4.17763105203127e-05
4.33699114151622e-05
1.2300358982507e-05
0.000130478612331499
9.69132922778618e-05
0.000103531156912635
7.28900090199655e-05
0.000102234516993732
9.94947883092799e-05
6.95346819065698e-05
6.86629583602809e-05
9.30619891079461e-05
0.000106472732453733
5.76589029787461e-05
5.03858718068996e-05
9.2350457659507e-05
6.69382514205717e-05
5.78591424095637e-05
4.18672899800266e-05
6.65830991132562e-05
0.000141660807417488
0.000126905313275776
4.84641913086037e-05
7.11104521354098e-05
4.89480937677662e-05
9.3168436150649e-06
5.55773659073314e-05
5.78108941155287e-05
4.88950912551108e-05
9.96534882172911e-05
5.63051231559391e-05
4.94777091864146e-05
7.60832253183776e-05
8.77655012232376e-05
8.22014958245531e-05
7.24444947352959e-05
6.55560856172083e-05
2.38966369064797e-05
4.59694003971258e-05
0.000100765684698552
1.51193968630425e-05
3.86011060581146e-05
-4.99989444379089e-06
3.33080363473232e-06
3.05468523078602e-06
-1.68869523017785e-06
2.89042163509178e-05
4.60152690731336e-05
2.79582817382928e-05
4.24319498270377e-05
5.71172701354449e-05
8.14892456320089e-05
6.79538269539068e-05
9.23452375634253e-05
2.17885271446581e-05
-1.29862541157702e-05
8.47225204460009e-05
7.80956613269221e-05
7.36183686597688e-05
9.1933842977734e-05
6.68493829078033e-05
9.20922798832211e-05
2.45971113199263e-05
6.12311634423259e-05
4.0134430471238e-05
2.93590983325153e-05
7.78107463050169e-05
2.18597593816251e-05
5.1206508032903e-05
8.6485646112035e-05
0.00011320749618265
9.24538450236479e-06
4.14442177079051e-05
7.07113857627557e-05
4.4018492920682e-05
1.75456328696119e-05
8.60564309787163e-05
6.13274628138068e-05
1.54276475386313e-06
4.75666188048493e-05
1.07832786511232e-05
6.26091803964135e-05
2.00285690265001e-05
5.1101753107019e-05
5.83733371612236e-05
9.9221375863702e-05
4.01319819318027e-05
4.96458471488474e-05
8.11257253204843e-05
5.34434072501335e-05
0.000109228937567529
0.000135470181531436
4.51834551870761e-05
5.56190228665366e-07
6.90886148492706e-05
0.00011325716920711
3.6003827935725e-05
9.02895687356767e-05
9.72291790100339e-05
9.69721548984907e-05
0.000128045859414251
8.34335497836266e-05
6.491817583308e-05
4.74249189583444e-05
0.000117498071595968
9.93394224121364e-05
9.88406115426107e-05
7.13349892462699e-05
7.4730425152496e-05
6.74872690316594e-05
0.000100802172634723
3.99743095042027e-05
1.67409360492263e-05
7.03566879201552e-06
1.80263952577166e-05
5.98206414115537e-05
8.51122792494449e-05
7.45559472751529e-05
4.63778277103191e-05
-9.85182022112946e-06
5.39495492206852e-05
7.90028805401977e-05
5.9225799661897e-05
4.14223817104346e-05
8.10674351287331e-05
4.49498213338573e-05
2.73503299927828e-05
7.30368782006648e-05
4.50228059784347e-05
-1.32839773417696e-05
2.94250346361191e-05
8.52860891413175e-05
4.71792152000048e-05
3.24207354128966e-05
0.000132223757093704
9.13596206498392e-05
4.27429319089696e-05
4.03900220153469e-05
4.20750938353819e-05
7.514985777163e-05
5.12333714359453e-05
0.000147945482939209
0.000101879614849194
7.5121265739422e-05
7.76651441324875e-05
0.000102065528403581
0.000102898187913665
5.94361806808511e-05
5.76627929224055e-05
7.38314207435744e-05
5.10428780678694e-05
5.70424019748494e-05
8.44523526644832e-05
0.000107480538441757
1.54059892318614e-05
5.06620721103972e-05
4.95276347618889e-05
8.37576180200047e-05
7.04997703751245e-05
6.81713777424599e-05
5.53107564661673e-05
4.28028592097431e-06
5.77026790851588e-05
5.20637230578625e-05
1.65312510035552e-05
3.33573320034009e-05
7.61165379065525e-05
5.22336450195555e-05
6.27767376359385e-05
5.63227686153656e-06
3.85326869524342e-05
0.000142555552771161
-4.77565198168963e-06
5.98507543888678e-05
4.47691887877773e-05
6.42962865251976e-05
3.82480950811477e-05
1.16020065337295e-05
6.94303917250152e-05
6.49626589009668e-05
1.68921001921361e-05
4.61342308744653e-05
0.000101037287969016
6.76259202599766e-05
4.11845918677829e-05
7.52034333966274e-05
9.04899788245798e-05
1.76288445669458e-05
8.65835259053661e-05
7.22382565950021e-05
3.19223040710067e-05
3.74092323223776e-05
9.08457805112345e-05
3.67988438392816e-05
5.88054763803063e-05
2.08793175801939e-05
2.79346409035062e-05
0.000119463760256185
0.000113560538429381
7.14794252289533e-05
3.09819485616057e-06
8.18396424577903e-05
3.11351233196334e-05
7.62039996751895e-05
9.23330337982532e-05
4.26313201308552e-05
1.05898611827224e-05
0.000112016717436628
9.82308517540391e-05
3.18749768524908e-05
-1.89762139222841e-05
3.59614152567753e-05
2.346469434264e-05
-3.46803764859067e-05
2.60783461555264e-05
8.37446561754043e-05
-2.85649757959775e-06
4.82863848876269e-05
5.95560517754764e-05
2.36597722246188e-05
7.43533617091121e-05
9.52970436625697e-05
3.3643197994747e-05
6.14418138846534e-05
5.5129321364578e-05
5.96182826635462e-05
7.40080642399686e-05
3.92790343438528e-05
0.000104801775059111
0.000102980356228835
2.58876944921921e-05
8.52012445319926e-05
1.59804447119565e-05
0.000110276819446731
1.80606869653087e-05
8.90101947655282e-05
0.000103942525499348
0.000142423099740606
2.61453975244931e-05
8.61688227673127e-05
3.05556091663602e-05
9.86707055940897e-05
-2.11815895375876e-05
8.30398083157758e-05
9.13088398527496e-05
8.5392533466807e-05
5.42637217971143e-05
1.81883829568302e-05
0.000125875734698974
4.88005491615097e-05
7.71788548147206e-05
7.70379129111957e-05
3.6937992623136e-05
1.98350942349519e-05
7.09211408603853e-05
4.49631413321956e-05
3.56742466671687e-05
-2.02757721393082e-05
5.69078563168602e-05
8.11466809977415e-05
-6.65669186284689e-06
1.77032925207388e-05
8.91574605623569e-05
-7.55013856325432e-06
5.03891072470957e-05
9.79625722737749e-05
6.53681875501404e-05
9.0385769252514e-05
7.31125639401052e-05
7.36503699069813e-05
4.93506177865218e-05
2.37913181489131e-05
7.66831816286386e-05
6.7049542350742e-05
5.1211826761593e-05
2.34462263051529e-05
7.25988285438068e-05
0.000113711197348917
3.63603193372748e-05
4.79424063963472e-05
4.53003409622792e-05
4.04331614829549e-06
4.13929759087286e-05
5.38551066872918e-05
4.01790138472913e-05
5.93563973403597e-05
6.76016206164996e-05
8.67116519147274e-05
4.09547685323509e-05
0.00011442499702272
6.45957952148236e-05
1.12428410900137e-05
0.000116366257621717
7.88840300434894e-05
8.22770644116924e-05
9.8507524181199e-05
7.02731085745586e-05
5.79739792426434e-05
2.63101863381295e-05
1.79560225412268e-05
2.64833293492328e-05
0.000117414464895743
2.68383053932319e-05
4.18484702237077e-05
7.16346917724945e-05
4.58788634883008e-05
6.36782963726544e-05
4.30468752238747e-05
5.75310058741432e-05
-1.29805177714632e-05
1.34940262602935e-05
0.00011434613737451
2.89971165411387e-05
3.50228219784033e-05
7.43787550028644e-05
3.71102499279154e-05
-1.50744031117416e-05
0.000108478069133338
1.84682472365468e-05
8.25654799186572e-05
9.9294267507477e-05
6.71196282591637e-05
4.17900826312033e-05
4.58708936957291e-05
1.74075104040657e-05
6.31337105263471e-05
3.4317040497463e-05
4.77184631181057e-05
7.52864192132051e-05
4.77391252950061e-05
0.000113340871082494
5.48875031678708e-05
7.68025104502957e-05
7.09663833095951e-05
0.000142266173771806
6.77153161785381e-05
9.19054421935605e-05
5.99647098720021e-05
5.64472077231046e-05
7.90607270430546e-05
7.74943487728792e-05
5.73828518021692e-05
7.08212229371054e-05
8.85923172675276e-05
1.61235845258968e-06
7.36017394221521e-05
0.000100109712274429
7.34127071774684e-05
5.77544381222602e-05
4.19067584509952e-05
7.37694169029669e-05
2.27414577141941e-05
4.40659992057633e-05
3.70320774626633e-05
8.34746847510463e-06
-1.02147429743841e-05
-4.64891221675436e-06
-1.61333832768163e-05
4.67292323632596e-05
5.76309049338827e-05
6.43224897428586e-05
6.23137871511089e-05
6.70218674446978e-05
0.00011852719570038
4.55312046187785e-05
-5.90183392061965e-06
9.06629970278052e-05
1.15196284915475e-05
4.95638855206712e-06
3.36517639950879e-05
4.29491868617627e-05
2.52270782522674e-05
6.17832473237237e-06
-2.12313441104356e-05
3.17670977295213e-05
1.30368804577126e-05
7.11068722100709e-06
5.68116820023562e-05
0.000103006893015471
7.43152685178318e-05
5.1322433704231e-05
1.23107642661805e-05
4.20324160968353e-05
0.000117244986062569
0.00011820669707325
-6.34526686731183e-07
8.37393084683709e-05
7.11089946109695e-05
4.84982646355301e-05
5.7928077405359e-05
9.62552405337045e-05
3.1114896913963e-05
4.78730366227087e-05
4.67538678745519e-05
5.78371034463758e-05
8.5696214002608e-05
2.4006313147556e-05
7.37194198386783e-05
8.78156253979857e-05
8.33286836628366e-05
2.95239135406565e-05
6.43307957106912e-05
7.45723619739867e-05
2.26048324581849e-05
7.91642943333793e-05
4.79794491975894e-05
6.87863446654162e-05
2.94411101039829e-05
1.49592217432187e-05
4.67022181927829e-05
-2.09466836214878e-05
8.81448683332003e-05
9.17679353728656e-05
6.19781603160497e-05
2.59875146812646e-05
2.38769467310531e-05
6.47400745552444e-05
4.66854005570249e-05
6.12712221570574e-05
5.01982383335813e-05
4.66401581740601e-05
4.80462067073288e-05
0.000124361950638105
7.86909523164305e-05
0.000112657040907149
9.0750455637692e-05
8.92105067062412e-05
5.15796093295326e-05
2.699937392e-05
4.68658600604768e-05
4.24269897347107e-05
8.26105445433152e-05
6.91275348923827e-05
8.3703304026707e-05
7.27447801904536e-05
6.62197298823346e-05
5.39151674565312e-05
4.41168900645483e-06
6.57262543855713e-05
8.5112478535096e-05
0.000110118091534583
7.33861120497923e-05
9.380002093661e-05
8.84740016229807e-05
3.54598847651358e-05
5.99147552275068e-05
7.88629533254071e-05
6.53681843072167e-05
1.97038811073693e-05
4.02094483678642e-05
2.34930697417966e-05
6.73179768083568e-05
2.50433683943291e-05
4.39856713346954e-05
0.000116464095681014
7.7748100944871e-05
0.000104485915957645
1.95536237781775e-05
1.32377561508201e-05
2.37202132239417e-05
8.97037483404151e-05
4.39692099794599e-05
1.21753506228217e-05
0.000129103117205311
8.30299748492189e-05
6.40065847337339e-05
9.18642788947283e-05
1.33134121390168e-05
-6.9957474004368e-06
4.72975775533871e-05
4.47057194695978e-05
9.13565946198423e-05
4.95487421725125e-05
3.92115922100155e-05
5.09339399757734e-05
6.08470186750285e-05
9.0089962777499e-05
3.65249547602071e-05
0.000154710980158905
5.44280843408388e-05
4.48097984812222e-05
0.000130296838411889
6.45447372727747e-05
9.62488678283386e-05
5.8688514004169e-05
3.24793997222932e-05
7.48734760648346e-05
6.63203063511427e-05
3.26440518623012e-05
4.23639972352245e-05
2.88293334651476e-05
7.1278508377793e-05
5.67234194209707e-05
2.7673632329763e-05
7.02215733553279e-05
4.95208970261631e-05
9.08892922057174e-05
6.26355342110286e-05
0.000106387504905832
5.75954832295396e-05
4.47666068491799e-05
3.72220945365411e-05
4.65084972192282e-05
8.87375251551364e-05
0.000130074161494886
3.3978513196947e-05
2.67663094049756e-05
0.000104439230224238
0.000114389386563403
8.11813352050038e-05
2.92530181064682e-05
8.12604600299534e-05
7.46053829716413e-06
1.21475757379538e-05
6.7485749028474e-05
6.85241744387126e-05
8.9308165281441e-05
6.81477291275934e-05
6.3501780048966e-05
9.88140324272162e-05
0.000102081391540544
2.90648643401437e-05
8.02396428293907e-05
4.48242894585991e-05
5.23820827541398e-05
7.6351217453564e-05
2.80519697298219e-05
8.21722922465224e-05
9.67757749385131e-05
5.72433390887359e-05
4.84814041521412e-05
2.02345873114512e-06
4.4606322116808e-05
4.34456975823627e-05
-1.62681926153197e-06
8.28195302036861e-05
2.08970944118213e-05
7.11371254038021e-05
6.59570983376986e-05
1.59964916156796e-05
8.91819195207595e-05
5.48244539197854e-05
7.55007324312569e-05
6.39690084591737e-05
0.000111335538004343
5.18528023191e-05
6.82691174602406e-05
6.42072635464945e-06
2.32999053993011e-06
3.11791575391882e-05
1.64052196667388e-05
5.15347344421254e-05
5.50966455739397e-05
5.32298034054834e-05
5.97472324150899e-05
5.48328926683389e-05
5.922522639047e-05
2.10367486816977e-05
6.73296245498084e-05
1.95617088406018e-05
4.85905285601402e-05
-2.99704359077268e-06
7.43905852515559e-05
0.000105825585233716
5.18224469648846e-05
9.2294620840991e-05
-4.33121356912726e-06
0.000105834977483156
7.75838762011391e-05
0.000168821782250758
5.87842897013356e-05
4.09134563838458e-05
6.64189772919524e-05
7.26347730618608e-05
3.80269675216613e-05
0.000126349496984953
2.03872639966038e-05
5.62938655551477e-05
6.03674959394684e-05
5.14859033953042e-05
0.000101394081619119
5.80208370819765e-05
2.97297265845364e-06
0.000139284609168583
2.9786697879576e-05
7.31334863014861e-05
-6.58844594219562e-06
0.000136100743722798
5.12100566186077e-05
3.29429766078833e-05
0.000122222965217592
7.00607950294716e-05
9.16031011059028e-05
1.37077348930727e-06
6.19224433728751e-06
3.7994542942871e-05
6.61639175392188e-05
3.84747857187933e-05
0.00010940106433139
3.44604507069645e-05
4.5825353679808e-05
8.43184055265032e-05
4.3820476452944e-05
3.87754951929431e-05
3.65030155715651e-05
4.06524557204374e-05
3.48081914738368e-05
4.86500901231047e-05
3.87583627461897e-05
5.39860762663821e-05
0.000149100007860891
8.42319592462422e-05
-1.81577811424723e-05
5.46527691007486e-05
7.21638966854089e-05
4.79587045558294e-05
3.72854466397764e-05
3.84781609378273e-06
0.000136995076009135
5.69258809712898e-05
2.434689449067e-05
7.75364927184257e-05
2.96886063873151e-05
8.02737439759611e-05
5.1736260455789e-05
0.000140771708755564
4.67396951358765e-05
4.41628652415322e-05
3.39181307097552e-05
5.03599411737879e-05
4.34737571119548e-05
7.70657180628836e-05
4.79734484278095e-05
0.000117815630164227
4.57749331315174e-05
1.21512286775458e-05
8.00171125030664e-05
9.9584377817253e-05
3.11017086203119e-05
9.25338191451918e-05
4.84587958313173e-05
3.38341929572237e-05
4.46721071530784e-05
3.76863171869118e-06
3.23709980619296e-05
6.78408053390211e-05
2.56741030149978e-06
2.75289487426132e-06
7.47151439152275e-05
1.67776838419097e-05
6.07823742849245e-05
3.98015685176752e-05
7.82801028639707e-05
3.4494453983259e-05
9.51234840925589e-05
5.76923493444165e-05
-3.79641552241556e-06
1.97226445995623e-06
4.94811874846244e-06
4.3707296123901e-05
9.84163932995311e-05
5.4668405996255e-05
4.98757844151767e-05
7.1048801620334e-05
0.00011886541125895
0.000119265529558011
6.42762867303037e-05
2.00577095420343e-05
8.68906009277974e-05
6.55962205024989e-05
0.000153943580243847
4.75891475454013e-05
2.9155867856522e-05
7.19887066355453e-05
7.203992658508e-05
4.23951882426709e-05
0.000131993348050781
4.17000680725418e-05
1.77477930902925e-05
5.37294452480349e-05
0.000109772677753288
4.77850873977286e-05
3.04686028055023e-05
5.46318271505301e-05
3.44493417058244e-05
4.3466219088266e-05
0.000113325454835717
4.96512457963778e-05
3.43236728326355e-05
2.83145471682074e-05
6.95486040487961e-05
7.10948041558215e-05
7.8481849313037e-05
9.22816455104418e-05
1.89050034263719e-05
-2.6795844752443e-05
0.000107118232403422
2.11904162828027e-06
6.05642009908207e-05
2.67270574638543e-05
7.65042008910704e-05
0.000121185797504281
8.50444448607901e-05
7.55414227097174e-05
7.01488149325904e-05
3.99967787628036e-05
6.72753421431892e-05
8.4841190039537e-05
0.000108085647367055
7.18760248739086e-05
6.97885471906414e-05
4.70152819530792e-05
5.65867699431651e-05
5.70688001043707e-05
9.27157499935418e-05
8.87704197834943e-05
6.02504903385353e-05
0.000128006485756846
1.23908932707009e-05
7.47929271083149e-05
-3.18163198699263e-06
9.0536057779033e-05
2.0421454963651e-05
8.40678207844376e-05
0.00010611619753083
0.000102626457376698
7.45694723022175e-05
8.06210043817264e-05
5.92890683422436e-05
3.96153015035072e-05
5.93556866747825e-05
-1.51680389575906e-05
7.05596435385212e-05
3.08262337138783e-05
6.5500959538892e-05
2.43248720156027e-05
4.27712340293775e-05
5.80191525443273e-05
5.91571968789361e-05
-2.45234359396785e-05
9.40376281885615e-07
7.45588138767796e-06
3.76639234680783e-05
9.06039872294948e-05
3.06020492317479e-05
1.99886893835413e-05
4.6739391047477e-05
1.10106882307866e-05
6.79772691162367e-05
4.87800954328829e-05
8.04974532408961e-05
9.89494757217616e-05
9.20973552725662e-05
0.000101832551888371
4.41650145260301e-05
4.85351223299816e-05
4.69914534895627e-05
1.18817742323875e-05
2.31262068130077e-05
5.09920797935939e-05
7.93365152909567e-05
7.48094411123369e-05
9.27721450282738e-05
7.99449428950021e-05
8.63078415640871e-05
7.32603157359547e-05
7.2751401771815e-05
8.33370644545143e-05
2.87485542910801e-05
0.000112847006013451
2.41439529586165e-05
2.59948284787473e-05
4.61464242360026e-05
4.88473167396638e-05
0.000128552923565453
4.33034262458789e-05
9.94998833314116e-05
6.23285714662642e-05
6.52629661880151e-05
3.3437824700572e-06
3.12426025472407e-05
0.000109895466009202
3.96250163183665e-05
-1.94507508956976e-05
6.0228290061594e-05
6.59529761837275e-05
8.5297353501406e-05
3.83337286366639e-05
3.3647287323553e-05
2.33629298140637e-05
1.70803253139784e-05
-3.83077724567399e-06
2.76289883782825e-05
2.74686089859228e-05
5.36196946968478e-05
4.27184571031944e-05
-2.45789939950222e-05
7.53835097911817e-05
8.93397473605468e-05
5.00490751492599e-05
5.55226981243809e-05
7.39257607309229e-05
6.02656708648126e-05
-4.1411084993526e-06
-6.39006525285464e-06
0.000107298394009128
4.61995672550486e-05
4.51323981340159e-05
-8.61335222603432e-06
4.62549122488749e-05
0.000119410222869314
6.3725031629411e-05
8.36630611716768e-05
8.85577456218431e-05
0.000105942489821611
0.000130598542093919
6.05438612962699e-05
0.000113975486471342
0.000136880276012109
3.89088643336814e-05
1.90344214753221e-05
0.000120576587432329
0.000112168000393008
9.1086341045692e-05
2.78391660206219e-05
5.95655361139986e-05
2.27333176555644e-06
9.22647984149509e-05
2.15258482611034e-05
4.06753008115986e-05
8.49200269424025e-05
2.2298129676316e-05
4.5868378499871e-05
3.92815416244656e-05
7.42015086276364e-05
6.2561432917611e-05
4.13450978847343e-05
7.02332768201877e-05
4.51316196343936e-05
1.40152960297944e-05
2.21940370411786e-05
8.23131366381125e-05
-1.08585181372493e-05
3.58273818135968e-05
1.3586286154938e-05
9.21542138020698e-05
6.14503726732475e-05
0.000149889087712191
9.29136177697621e-05
6.26765185907489e-05
6.2625666770001e-05
7.75103798651986e-05
2.99614858077183e-05
6.92468113136173e-05
4.49829568839552e-05
8.20882024092786e-05
0.000141560962243586
8.64095361678707e-05
0.000120647258396238
9.93148836762944e-05
0.000140188835288846
0.000107800829852888
5.35208031430495e-05
9.38148490506127e-05
3.68630855857973e-05
1.97145843563593e-05
8.56872092522959e-05
0.000113925341277418
4.2519182524845e-05
4.14609578171452e-06
2.03845396110492e-05
2.73967539296528e-05
8.8391940137673e-05
8.84623147140094e-05
2.28810467398019e-05
4.28103700103582e-05
5.77016035771356e-05
0.000106246752866732
1.95641573253178e-05
9.04652416168285e-05
1.40626429569965e-05
5.28323361155905e-05
-1.08233701193732e-07
6.91610315296553e-05
3.96618981927497e-05
2.83965088067171e-05
7.5503802982708e-05
6.22670950533431e-05
2.05931235214103e-05
6.08878287336976e-05
6.41707567217993e-05
0.000103903437696134
4.43398591011352e-05
0.00011532516844457
6.518421846427e-05
4.21643894787664e-05
8.76215634457001e-05
5.97053664828479e-05
5.49056325295255e-05
6.27725099187392e-05
8.46353732134641e-05
4.05926131162551e-05
9.49563114373413e-05
4.27091747987463e-05
8.91056652339497e-05
0.000115169571259026
0.000100506440684698
0.000108584308968685
7.90844271871943e-05
7.75048182441997e-05
9.67581980115929e-05
9.50387016536129e-05
7.38260458638304e-05
1.88972722674105e-05
-8.62610676244182e-06
9.0814141192139e-05
6.09025964016925e-05
6.27518320941972e-05
4.97389327285598e-05
5.16486315401662e-05
6.38292564695387e-05
0.000125347820857265
-1.12624385185161e-06
3.60604703407407e-05
4.98509121644456e-05
2.02263994578261e-05
-1.2166311184425e-06
9.25267479935095e-06
8.37526288256853e-05
6.33576362446557e-05
5.36964364529509e-05
4.73597748632029e-05
8.47403718161894e-05
7.52755639161253e-05
4.59481195828551e-05
6.10729414038609e-05
4.78084452112107e-05
9.103301503303e-05
3.68264118904875e-05
9.7624940741412e-05
5.7082492492234e-05
1.34791447037381e-05
2.06895900598913e-06
4.26753584181523e-05
9.92151566929092e-05
9.05929229232796e-05
-6.67059500409344e-06
8.74096846764579e-05
6.49468640718873e-05
5.59491199817901e-05
5.74903761237686e-05
4.33797750067714e-05
7.02969903961823e-05
5.71978147155585e-05
0.000103100586748378
6.16470820164559e-05
6.45114367888913e-05
-1.33621998300482e-06
1.86577512431187e-05
2.16936441529702e-05
0.000117649490939459
8.83291756152439e-05
8.95484095088897e-05
9.31140456247005e-05
8.44043177494039e-05
7.41469521596014e-05
4.26304312882651e-05
0.000105681134350626
4.93502365769499e-05
8.49640631065316e-05
3.66597981417972e-05
-5.33387748643665e-06
5.88873305358651e-05
3.28994493944862e-05
6.5128789163064e-05
2.43243619564378e-05
1.68827872450599e-05
2.98054959102986e-05
3.81317916986422e-05
0.000110885461097896
-2.23316163976873e-05
7.17550325857829e-05
1.44183264207692e-05
3.09080443988749e-05
4.64193994677952e-05
2.80508389465497e-05
7.09695499187862e-05
5.31053314913652e-05
9.14038744489666e-05
5.61981638706409e-05
0.000123085186861993
2.81154940823949e-05
1.78466750768402e-05
4.19397577490626e-05
4.11999263670205e-05
8.45984532130768e-05
5.65412975408899e-06
4.6812402503605e-05
3.19409303234006e-05
8.77720134896788e-05
4.47950759574367e-05
7.742202585637e-05
2.67626360373505e-05
0.000126400786560429
-1.15262367178619e-05
3.001313868268e-05
6.88030833518511e-05
0.000125230739524126
0.000106298839878543
9.17752701468461e-05
4.56741739857429e-05
4.2118869349499e-05
2.45654390579517e-05
0.0001123647056564
8.45971275442745e-05
6.21016993068387e-05
6.65562673033273e-05
1.63476806261768e-05
9.0150025218038e-05
5.8184741326287e-05
3.09340217883519e-05
6.33615749168211e-05
2.05428406994519e-05
0.000141416769596911
0.000137758403493234
8.67446077084676e-05
2.91961850787021e-05
5.70202436659372e-05
-1.65049818235537e-05
9.79725075465783e-05
3.82786260674442e-05
6.63580631257734e-05
6.73891096893646e-05
9.60136749328443e-05
1.67286165959054e-05
2.49793174310392e-05
4.1152758322625e-05
5.63057928801034e-05
9.35488139465841e-05
7.67261244803925e-05
0.000118317124115391
8.16279298764708e-05
-1.07954047098335e-06
-2.22961711130386e-05
6.69944918990694e-05
1.7405400514201e-05
6.73731153635602e-05
2.95279127277664e-05
2.6352580636377e-05
0.000107216399090425
7.71546927897462e-05
4.17919980106863e-05
2.34142762850068e-05
0.000113280580645736
5.21268543744431e-05
4.49312798883316e-05
7.87359346924804e-05
8.49529217749712e-05
7.0395565214351e-05
3.81789425962898e-05
0.000169761399598522
4.69548553871671e-05
4.91993502649607e-05
-9.74563951529866e-06
6.4438357145791e-05
6.05445060745103e-05
7.77621841176822e-05
9.31620750806345e-05
4.28546095455439e-05
1.60847375406253e-05
6.62807936929836e-05
0.000130779382953935
2.82462521684844e-05
3.95805463848855e-05
6.56886992150382e-05
2.76353855110098e-05
1.53049612949687e-05
6.3028712544022e-05
0.000116356437035481
2.77435612669005e-05
2.63864320084451e-05
4.00521757178245e-05
-2.80798152926718e-05
1.18052742611633e-05
-1.67310127479459e-05
-2.37604221323196e-05
7.62750169489531e-05
9.52448426900774e-05
5.84974690365576e-05
3.31854342151514e-05
4.34107416265831e-05
4.87366393301216e-05
9.49368179800652e-05
7.82237287743075e-05
5.89945405732387e-05
8.82169447767703e-05
1.20431896998535e-05
8.63591815772323e-06
7.62839791374509e-05
0.000105639301480111
9.33904203176224e-05
2.31497413028388e-05
8.71513271580659e-05
5.52044770669966e-05
8.89761094257056e-05
-8.71570988435247e-06
7.24344869944821e-05
2.62794962025254e-05
2.19611320551664e-05
0.000114577892584818
0.000112158435872087
6.87798533488467e-05
1.06408474830633e-05
1.78056593522412e-05
4.00887364132539e-05
9.60751677455385e-05
3.07638219681851e-05
2.94629949418339e-05
4.59747295765027e-05
-1.37783162556472e-05
2.19652241688301e-05
7.84853997849536e-05
8.66010143169631e-05
0.000111998095552432
2.52137392251105e-05
2.34344483932426e-05
6.64060416907836e-05
7.24786216472696e-05
7.69476162496784e-05
8.96755240062613e-07
6.18023371132291e-05
3.29409007673851e-05
4.30346446554581e-05
6.62970276975718e-05
0.000106052158027493
4.70750189908461e-05
6.07055110675813e-05
3.99395848189704e-05
8.46542806426361e-06
7.41543279533091e-05
5.67271252844284e-05
1.55395952108489e-05
9.24196966477254e-05
4.0051494299891e-05
0.000107737544955451
9.05858276073354e-05
0.000109974357615549
9.61234911650172e-05
9.1022675868274e-05
6.90290220725592e-05
7.06873999312178e-05
6.57468284701252e-05
7.29425391470241e-05
8.10493402938284e-05
9.29233048300317e-05
6.88412176006278e-05
6.28945942041238e-05
4.02011847004432e-05
3.25427217983253e-05
7.75949523584723e-05
3.82334373821816e-05
9.40320045044759e-05
4.99662175700344e-05
8.86110293288299e-05
0.000103153010778814
6.76037571839039e-05
7.68328300622011e-05
0.00010897720546357
9.35006131296547e-05
3.74526775754603e-05
5.94531371203817e-05
9.03119095494275e-06
2.36028379672248e-05
4.77576653828526e-05
4.11110454082453e-05
-1.90469165178989e-05
2.08586347159862e-05
8.53128900271931e-05
-1.49599412783929e-05
1.78298876080832e-05
-1.49186654266047e-08
6.26175310969454e-06
7.31672843294129e-05
2.05516189695345e-05
9.20469503478844e-05
0.000102664128768485
7.22602665486905e-05
6.73946154560306e-05
2.57657380957408e-05
6.44583020989463e-05
4.50226080466948e-05
5.971204265608e-05
7.0613054754096e-05
0.000130292164406223
6.79921622674876e-05
8.96831140686695e-05
0.000125487213233564
6.40535613911388e-05
5.31205390986322e-05
8.57736859816544e-05
2.97432460180396e-05
0.000119251014666088
2.33937262506927e-05
4.30755994062032e-05
8.62198051583661e-05
0.000108479152065897
7.89789445363034e-05
6.48930477077691e-05
3.68155595914229e-05
8.26738095396572e-05
7.40958105083251e-05
4.94308773399064e-05
7.939119674769e-05
8.38893054003325e-05
3.61099995966939e-05
9.05352764095567e-05
3.67097751674845e-05
6.06158034965951e-05
4.97463224579947e-05
7.99804291259719e-05
1.88378680236298e-05
1.01119587728255e-05
6.74307234924947e-05
1.71364272029766e-05
1.18729732044887e-05
1.70375795514662e-05
3.1272397465029e-07
6.8411018033686e-05
-2.1136694972514e-05
3.79544484998181e-05
7.04101554364615e-05
9.11963798726635e-05
8.0216826119941e-05
6.06183645161876e-05
8.91875603608621e-05
6.53396554538752e-05
2.11524733043343e-05
6.71542500266872e-05
7.57319407301625e-05
7.731833448476e-05
5.86601519929217e-05
2.60232270085587e-05
0.000108950703147085
2.61212042288972e-05
6.27724579768127e-05
0.000107514705284126
6.82438709901174e-05
5.48940748991263e-05
6.76532882745587e-05
4.33981340581205e-05
0.000128544730769159
4.1787776244864e-05
5.02046523333631e-05
5.79957854655943e-05
5.24374451825476e-05
9.53708572083024e-05
0.000134634050907368
5.03062894683036e-05
3.88160831832013e-05
1.86551995168166e-05
7.60078089407657e-05
9.35618487385249e-05
8.38142163005893e-06
5.54602638508233e-05
2.46170639967864e-05
8.13456794049838e-05
2.86130929845026e-05
6.68617317843948e-05
2.85340408695085e-06
2.27447169741284e-05
8.26943786806458e-05
3.56699180225344e-05
3.99707586317925e-05
4.71539546979452e-05
4.5524808989588e-05
5.22844515671751e-05
2.92408954228885e-05
5.02273192597829e-05
6.52839291528526e-06
6.18376620258467e-05
-5.69507501516256e-07
6.73005393480679e-05
0.00010949753581195
9.42239327860705e-05
5.78738496675296e-05
0.000102844503065975
0.000114125491434147
4.89990397574966e-05
6.54285168886575e-05
2.94683309111753e-05
6.34031597022668e-05
4.45451854941642e-05
9.42209432605454e-06
6.36480492763405e-05
7.76282223546248e-05
7.59028731812965e-05
8.29984585936719e-05
6.83039231611898e-05
6.587368937102e-05
0.000115815944039937
6.92454983097273e-05
0.000101305150308893
7.01154918944755e-05
0.000112582626803002
8.60886811039925e-05
9.58663819150924e-05
5.23144430587191e-05
0.000117264369365871
3.08690960292384e-05
-2.31439673745126e-05
5.87420974741647e-05
0.000105004539014021
2.94289600914553e-05
4.94775942511667e-05
4.51646883196969e-05
0.000107837686990618
-1.14451990040171e-05
3.90128610264306e-06
0.000107603409023576
9.9701501410103e-05
2.18706841319036e-05
5.79652873303791e-05
2.34220937658939e-05
1.34758016995066e-05
9.44132435386422e-05
7.98170968593789e-05
1.81933685600756e-05
3.97247609197925e-05
-1.64698675119932e-05
4.0173343149077e-05
4.7594493832058e-05
4.13711243630597e-05
-2.36161190820074e-05
0.000131301335430028
6.62713992662206e-05
7.30602836571414e-05
3.99414227185884e-05
0.000123416473249191
0.000121686114746152
0.000136674269679985
5.40171925959299e-05
5.89011183262112e-05
7.30027137595399e-05
-4.87560161519033e-06
6.66266702377968e-05
7.27561665374448e-05
3.04309619288138e-05
7.08111861123407e-05
0.000140090825708834
9.45149974892794e-05
6.35382585624846e-06
0.000102003281982326
2.56468964276227e-05
7.80495791322925e-05
7.19395185764201e-05
6.64856801267874e-05
3.60544570293798e-05
2.58266699147948e-05
6.5047877529637e-05
7.67264808099188e-05
5.97231248977921e-05
4.91871879710174e-05
2.21522045175309e-05
4.78656554064054e-05
3.37541408174126e-05
9.3356282443449e-05
8.38390163543147e-05
8.74354017755956e-05
2.8623684851943e-06
-2.20358470007418e-05
3.04888063141328e-05
9.91696274704095e-05
9.18641975751325e-05
3.18547175567757e-05
3.20586795591192e-05
3.80813096136371e-05
5.27126541035212e-05
3.90635529754366e-05
-1.48292300246727e-05
6.57242721205841e-05
4.35868385935901e-05
9.27894516894693e-05
7.44356405235312e-05
9.25590844997475e-05
6.07605009776745e-05
3.9658530275301e-05
8.52878865531819e-05
7.46548090920429e-05
2.27836688960633e-05
6.40120846854645e-05
6.4364085230992e-05
6.36017688341748e-05
9.03069196973128e-05
4.97899624429337e-05
8.63535003046171e-05
3.5665022583632e-05
7.64961903190336e-05
5.15510195196333e-05
0.000110774867263665
3.50010697991488e-05
5.12517085951968e-05
3.27134762131574e-05
4.78135848991783e-05
5.02023046766386e-05
1.6007548633976e-05
7.190441613849e-05
3.3960604008496e-05
8.44413929299237e-05
-1.77970923548453e-06
9.64231092250911e-05
-8.29930692628491e-06
5.65240290545755e-05
-1.78566234794529e-06
4.48292357364479e-05
3.12841510144749e-05
4.3490241812673e-05
4.37347780965141e-05
2.7899054757627e-05
5.65133820823301e-05
5.92081924010753e-05
0.000100938719394515
3.75522850904202e-05
-9.43938892803753e-06
7.58148619426409e-05
0.000113716785836866
6.4673730592145e-05
3.7422538686049e-05
6.59941741483716e-05
5.24007876582913e-05
3.41373689814983e-05
3.75729920146176e-05
7.6122989040678e-05
0.00010434318110604
6.25029740442302e-06
7.6157053371246e-05
7.39310535007726e-05
1.8949335920293e-05
6.11303120731487e-05
0.000102253389235578
9.16171835761846e-05
5.34226278379072e-05
2.18744906495507e-05
2.36520488053177e-05
2.78358326258078e-05
5.50650147668759e-05
0.000115525872107665
-7.58135232380126e-07
0.000120390318689016
8.33264598154934e-05
8.96807705487674e-05
8.79556958087801e-05
6.13009810055414e-05
3.29381775685369e-05
1.1481703527603e-05
3.38444939726722e-05
3.64602238679711e-05
6.56277813386835e-05
5.36974647373329e-05
4.24415949822742e-05
4.55602247605129e-05
5.69629003937369e-05
2.22590031835464e-05
4.60109279139503e-05
0.000102467184807803
3.54398965896328e-05
5.22664158124704e-05
7.27163905459218e-05
7.77391993492118e-05
3.06488886506301e-05
1.92259490398112e-05
5.98749989927739e-05
4.45603322565816e-05
8.24213858606853e-05
7.74252802583001e-05
6.00506401505007e-05
3.40267373862657e-05
1.93768073695853e-05
8.40861608661938e-05
9.81640855255989e-05
0.000111523999572425
7.59699330920778e-05
8.02255891767283e-05
0.00010591107634552
7.66880274769738e-05
5.74208846049072e-05
8.10398478815118e-05
8.03828028799571e-05
5.07445802534523e-05
5.91506229433481e-05
7.63699070250195e-05
3.94945179457307e-05
8.65406080675181e-05
5.38157461891735e-05
5.96148107003484e-05
-7.68737954931039e-06
0.000127984896367932
-6.49514671271469e-06
4.00850017064946e-05
6.75548876176169e-05
2.96386022203124e-05
5.52201894647983e-05
8.06285695218765e-05
3.63634247353123e-05
0.00011744980245343
2.16467525546093e-05
4.55241922006198e-05
2.65637679460589e-05
4.58026137697707e-05
5.64880237785079e-05
3.76092444119522e-05
4.41486280546748e-05
2.74010338215243e-05
7.09096701043408e-05
4.64318600275041e-05
1.47843439357738e-05
1.33302518594045e-05
8.57406381446523e-05
0.000102266673274075
5.6339898347578e-05
9.53310262097464e-05
8.6132839244574e-05
2.22538382898997e-05
8.24681663800442e-05
7.37731255201286e-05
3.54505036703079e-05
4.1217149214678e-05
0.000130526041935415
1.75120742457799e-05
7.6063127013711e-05
0.000104026021431565
3.4227581399293e-05
6.44702063160835e-05
6.85921651004144e-05
4.7720516574143e-05
5.09467111212561e-05
6.85551975745594e-05
5.81426535169761e-05
6.72481525460811e-05
6.1784678569067e-05
7.28616524746671e-05
0.000124375072317063
3.69395025135764e-05
0.000102938292287255
7.35873132724174e-05
6.98987665410358e-05
8.52022671990135e-06
5.37668537497308e-05
0.000100089246189629
6.30170032542394e-05
6.68724010825643e-05
2.50019163207293e-05
5.36934034705684e-05
3.28989728113885e-05
9.67700932142306e-05
1.3185626825712e-05
3.73122213675808e-05
0.000100309653636926
8.8626215880783e-05
0.000119611935536718
0.000111859743611889
2.50234364623996e-05
5.6235343032466e-05
3.32856535829597e-05
4.70499376912986e-05
0.00010917159904913
7.78027661085079e-05
4.62846785627736e-05
7.91886202551247e-05
9.29580765339363e-05
1.56185012423291e-06
3.87182005568596e-05
7.78357771815644e-05
8.13545757385793e-05
2.23541033224316e-05
4.71222002134974e-05
0.000109081595674477
5.915897101028e-05
8.73370546721034e-05
0.000114182064706195
3.81968140690222e-05
4.44595299566768e-05
0.000122584246502592
3.50084334778436e-05
6.8868608927188e-05
4.53158226095126e-05
4.1740419175908e-05
8.35213969761194e-05
-3.569662150291e-06
4.30408457672597e-05
5.19123984770889e-05
6.3335345766677e-05
-2.61367956672391e-05
1.49728962904766e-05
0.00010275805950189
3.46972597545372e-05
6.37078881746023e-05
1.56599750671833e-05
6.83336214989653e-05
6.82303433000941e-05
9.05879857380355e-05
3.90760963326129e-05
1.46972028211918e-05
0.000122136802365331
2.97677840377681e-05
8.16795241945259e-05
7.98496932203465e-05
1.43592925858103e-05
0.000100823806274177
5.51117387805829e-05
-3.32791679222419e-06
4.69354174591421e-05
3.4134194820711e-05
5.24582292702755e-05
-2.81395342110065e-05
4.25378039806367e-05
2.9135926241267e-05
7.87752320131319e-05
3.47139612187878e-05
8.8675567744979e-05
-1.2112631852633e-05
5.45384293088547e-05
5.7593861572602e-05
4.2220256674936e-05
1.82444894789762e-05
2.85843692064869e-05
8.93709370981312e-05
0.00012741017434926
1.66107928508447e-05
0.000122402484612006
7.17121836121864e-05
7.70180473178416e-05
8.52467536389796e-05
0.000117009956992946
6.8697546091524e-05
0.000108966295336676
5.38853318061946e-05
5.19218846098934e-05
3.12422860015911e-05
8.92120780505612e-05
9.15954809885734e-05
0.000100903879549547
3.02913658015481e-05
3.76067637208889e-05
7.42676011424764e-05
3.09236150762317e-05
7.33957127106369e-05
6.46785481279775e-05
3.12965591818548e-05
8.37453415425445e-05
8.79937690125771e-05
4.90621500621727e-05
6.82011212170834e-05
4.79706433643302e-05
3.68713052079628e-05
7.19674369752829e-05
7.80876764225006e-05
6.30602286324173e-05
4.87017557983996e-05
6.17282735670911e-05
4.88347512750871e-05
8.62439635036817e-06
6.05903178501754e-05
4.8734661543428e-05
8.02058005965425e-05
5.62355041693724e-05
9.86833321151743e-05
7.66986268082995e-05
8.27331447404728e-05
3.80687805368863e-05
8.13676174023849e-05
4.92269688522716e-05
8.15769570448487e-05
7.4102559165161e-05
2.79171032149548e-05
6.86811629871079e-05
5.92484990539555e-05
4.97117276988721e-05
1.72453017872509e-05
5.09158382983623e-05
3.96997959427189e-05
3.13503792022079e-05
7.58231415920071e-05
0.000105586367141174
0.000114975252850923
3.95602458424892e-05
6.33715918849895e-05
9.605299600006e-05
8.00310944931483e-05
7.30864701296786e-05
0.000106398401671356
3.78049087448983e-05
-9.77954809320428e-06
6.24659953029109e-05
3.58016058196446e-05
6.93603321047962e-05
3.65357267417902e-06
4.89396860495528e-05
7.48645173409822e-05
4.85421687456554e-05
3.02383547272893e-05
3.07485489819702e-05
4.24365583857314e-05
6.75794659500865e-05
2.25389909767477e-05
4.28648291135839e-05
2.66985694802494e-05
0.000103675627710745
6.57188524650673e-05
2.02566985858969e-05
4.56274488307013e-05
7.70122601057416e-05
5.17638299946346e-05
-4.48611141129516e-05
2.83072590560009e-05
2.73265462409891e-05
7.56255779895346e-05
8.30309538767292e-05
5.25379598769402e-05
8.48231703138834e-05
1.96433205082259e-05
8.79638820319274e-05
1.35085670432066e-05
8.82055608806835e-05
2.78334453446622e-05
9.76388389187838e-05
8.30540366609958e-05
7.66976602626186e-05
3.28839246730252e-06
6.27433019435839e-05
0.000115451365398334
4.312447638438e-05
3.45632393177123e-05
7.59898840593767e-05
6.86756921675221e-05
1.96796786855131e-06
-2.05709789383535e-05
8.61317702507407e-05
7.49904525297316e-05
4.10216837847311e-05
2.41337601431639e-05
7.84655648976867e-05
6.43435064274842e-05
7.67433974626734e-06
5.92723312047444e-05
4.32359475674116e-05
3.29642308597824e-05
2.00745292358323e-05
9.02303828083566e-05
7.9502907841297e-05
5.35437227237213e-05
5.12746626558668e-05
2.31460377018015e-05
3.59470141782952e-05
5.54913025479945e-05
3.45653087988532e-05
0.000128301857552289
4.62356080529538e-05
6.17477665190985e-05
4.45090819150372e-05
9.90032895383992e-05
7.65710542927232e-05
8.77489858370203e-05
7.83364638269795e-05
7.82278330082373e-05
2.92806781572651e-05
3.99492770213426e-05
4.59257347000406e-05
0.000110683845436807
4.17569448149397e-05
6.96495092868568e-05
1.04708968264328e-05
7.29306526298886e-05
-7.99476692869806e-08
2.19596203176227e-05
6.95052533727491e-05
5.92307671135167e-05
7.24198722783751e-05
4.61903797657427e-05
6.5697060716813e-05
5.59749166126059e-05
3.33474847700342e-05
6.61437908766879e-05
4.79801026340644e-05
8.01801816687202e-05
1.94146133564024e-05
1.96108304128073e-05
5.28195668177805e-05
7.02426821163324e-05
9.07111720408992e-05
8.45977448447942e-05
8.12345031110398e-05
2.97543120007102e-05
2.71410039181549e-05
7.93003855008948e-05
8.12546782248623e-05
7.7142385307548e-05
7.76455790508057e-05
5.63782690182795e-05
3.40361856817839e-05
6.13285494633298e-05
8.47496685407719e-05
7.57637727540842e-05
5.07220206249276e-05
5.55126622291337e-05
9.76304701727658e-05
6.31293995945026e-05
8.57322322654535e-05
9.45776975338495e-05
9.97271594185412e-05
5.45523436841092e-05
-1.1173442204206e-06
7.12378113036574e-05
0.000108460135726473
2.44079185960351e-05
4.00972936683676e-05
4.15569679124662e-05
5.23468146719718e-05
4.89975189957219e-05
0.000116441583556428
4.46147107059607e-05
0.000118520208811668
0.000110131010908084
3.5775691086061e-05
6.30619270715826e-05
5.63167776584661e-05
3.34460827209269e-05
5.88618922633195e-05
3.37505082589789e-05
3.93298154024642e-05
2.65792780191121e-05
3.8444936634286e-05
7.11277790794002e-05
4.79982564742944e-05
2.18248912704704e-05
7.89449285877819e-05
8.27153681129238e-05
3.12109996295474e-05
6.08687899084293e-05
3.36361839685053e-05
6.00154967843456e-05
0.000124305474805307
3.88106953381788e-05
0.000113030869896112
4.75682115046747e-05
2.87439556335199e-05
5.97052535727912e-05
0.000104065388490112
9.53694805187459e-05
6.41963297960655e-05
8.22033159020336e-05
8.14363228586656e-05
8.99216853342813e-05
8.11248957270325e-05
9.41875285628293e-05
0.000128589226446125
6.39617139603883e-05
0.000114331132406807
6.11399725543792e-05
3.93495944784738e-05
9.50323890018093e-05
2.60219867357629e-05
2.01620735814094e-05
3.14658114580282e-05
6.84229925989983e-05
-3.74600327536876e-06
5.34704468492277e-05
0.000109073560740356
5.47741658742015e-05
3.07066195640936e-05
-7.61902013472727e-06
4.7367590586692e-05
0.0001055911920874
5.67562421318951e-05
4.09421886758639e-05
8.86515533497303e-05
8.19778016661967e-05
6.1564222290675e-05
0.000102801927487186
2.65830901238373e-05
4.86640400142959e-05
9.70528108956638e-05
6.18380266546525e-05
4.39666323899355e-05
3.83360120676981e-05
-1.59096874787089e-05
3.77436282015851e-05
9.55052966446891e-06
-2.00743512592599e-05
2.32553375350101e-05
3.59124612410945e-05
5.11554074527551e-05
2.46242102688295e-05
1.9084316841778e-05
2.46988163381263e-05
2.67316055837483e-05
0.000118683445590237
5.4528991535578e-05
1.62804956389125e-05
5.97122575130596e-05
7.52742644515014e-05
6.53282679082806e-05
9.07106272168773e-05
9.43008037253652e-05
4.9164362496292e-05
9.79967841660629e-05
4.32434385776843e-05
7.16744361442814e-05
8.54263401436811e-05
5.92347821239731e-05
5.77361558573181e-06
7.55666013746872e-05
0.000105184869781264
7.5451220016411e-05
2.11487895746926e-05
8.60473356870936e-05
4.99455909406224e-05
4.48997030300046e-05
5.61020065072299e-05
8.0014638600906e-05
7.60729100734277e-05
2.05428367568733e-05
5.61930546232667e-05
8.00562167082638e-05
5.23092393992749e-05
0.000107853411636199
5.10973883180325e-05
5.02488938091611e-05
7.13913518290649e-05
3.56625292366925e-05
0.000124546228510602
3.9522506828028e-05
3.06663777519488e-05
-1.13390973197094e-05
6.07356343104649e-05
6.88167413058656e-05
0.000117443735680216
9.98824297953539e-05
3.40460367400078e-05
1.89731364246721e-05
5.88972380480214e-05
7.41543249653696e-05
5.35193799425075e-05
1.47428372473946e-05
7.53094391563421e-05
5.23334798051643e-05
4.12652847682343e-05
7.52866295671632e-05
5.33719536259758e-05
7.61208331345397e-05
3.01643040901978e-05
8.52907757457591e-05
4.36441365614636e-05
4.77124644463679e-05
5.96480729813982e-05
8.9585997021592e-05
9.16932350055086e-05
6.93037106265741e-05
7.87104703916627e-05
7.84620429836621e-05
0.000102977783304235
6.8333713173817e-05
5.33279458346799e-05
9.15032176463218e-05
6.29258540273896e-05
6.74266369670371e-05
6.28856710837451e-05
0.000110819819414337
0.000110675789306101
2.92439459801289e-05
0.00013564914275486
1.855246998541e-05
4.76830750594747e-05
1.36378145297993e-05
7.0791176795203e-05
7.67462407519488e-05
8.22800836883371e-05
4.0600528845866e-05
4.87342563147986e-05
6.79989546680936e-05
2.13259253947937e-05
6.31649440108207e-05
7.49714740082647e-05
4.496944317321e-05
8.84561883796602e-05
2.8662344497949e-05
5.34389053769004e-06
3.42106822693844e-05
2.7386400622306e-05
2.59917169802482e-05
6.6567207953803e-05
0.000106667654535365
0.00011265842763246
3.52601637868886e-05
2.2216895530302e-05
3.74933106353854e-05
1.44319325744877e-05
3.81460543880749e-05
7.20209661940214e-05
5.42151922425767e-05
9.71279489767447e-05
-4.20956166852894e-06
6.72717005907616e-05
3.17134910465833e-05
8.68489088014525e-05
0.000114536072401302
9.55497234684588e-05
9.64841773379696e-05
5.14355333847996e-05
9.91687506016469e-05
7.1405878408936e-05
0.000124538188347035
7.57333107358643e-05
0.000130059448722457
5.86650230386883e-05
8.38682428429032e-05
4.24368924225799e-05
2.55676616083192e-05
2.27358855696866e-05
2.41343896080598e-05
1.7447136728472e-05
1.43642301188846e-05
1.21638486673486e-05
1.61048512779302e-06
0.000130197495225196
7.27514833627174e-05
7.67980100857281e-05
0.000112574924343491
4.42703173079263e-05
1.40629261982266e-05
1.10323997036768e-05
9.1785337783573e-06
8.46218165999895e-05
5.19439618866614e-05
1.42648144214654e-05
5.30268605635928e-05
5.91933165224329e-05
4.38892684975459e-05
3.51458190334333e-05
9.21092263336173e-05
8.79696697432936e-05
7.50139347223888e-05
7.43425639686154e-05
3.71969981514431e-05
2.84555501848392e-05
5.39088988659664e-05
8.26953940050286e-05
2.90727306577267e-05
0.000160395420524461
4.71766658063169e-05
8.57121070323442e-05
4.44949734670382e-05
0.00011842596314
5.84763666667016e-05
5.70249060590427e-05
2.63194314643027e-05
3.68324155242025e-05
4.21673219710366e-05
-1.1960531170786e-05
9.02688245925472e-05
8.78615898637901e-05
8.60296769162038e-05
4.5113431074259e-05
2.54229147287638e-05
4.16560374789366e-05
2.64899406014004e-05
8.23434857096479e-05
0.000116386850427714
5.98364027164673e-05
4.9141330744333e-05
5.76650687795179e-06
0.000121013809168145
3.47872713402247e-05
5.8644647305589e-05
3.18027281510596e-05
4.2945354330958e-05
4.43959697658302e-05
6.25080017037042e-05
2.80835262562195e-05
1.50856525813586e-05
8.58684842239071e-06
4.85993848740348e-05
2.33924366210392e-05
7.78942583059489e-05
2.83967384391747e-05
5.15722826625384e-05
8.74920346276369e-05
1.41192245281758e-05
5.70095337681293e-05
0.00010146339942379
7.89721248515937e-05
4.8632671535064e-05
4.44939284279106e-05
1.45113969355265e-05
7.73912616579725e-05
9.45029802757599e-05
1.52883455450569e-05
0.000126556798595373
3.96146380809684e-05
8.39555884079391e-05
3.81201333296662e-05
0.000108518782492386
9.81188168849015e-05
2.51020847886441e-05
8.6856887973387e-05
8.06644099082761e-05
8.38491434328114e-05
1.40844658733638e-05
7.78162740575028e-05
3.51322196216165e-05
9.96521362648248e-05
4.8480449887642e-05
3.29805607010483e-05
3.86872845713413e-05
8.77722034632382e-05
6.19754995720478e-05
9.91093929641837e-05
4.5042672859496e-05
5.2949218495512e-05
5.86267178246542e-05
0.000124868893606937
4.26714426949597e-05
3.27992620257392e-05
4.82613209000769e-05
7.18722205721961e-05
2.30733835851057e-05
7.00623738563776e-05
6.4457855725823e-05
5.10717982068198e-05
1.08978296202875e-05
2.74237147918634e-05
-1.21749370962456e-05
6.68855775587281e-05
3.37627602485413e-05
6.72115804956287e-05
0.000107754491303026
9.70694891061776e-05
4.02882547904377e-05
6.47133855707864e-05
6.82626464170143e-05
7.63884633453799e-05
6.31744221767189e-05
4.52122659907382e-05
3.72194185634247e-05
0.000142684359792156
6.72033520854993e-05
5.96386636028246e-05
0.000100191228073681
7.15357421311637e-05
1.75865469807785e-05
0.000127566443658341
9.55005948889401e-05
8.59554952656165e-05
5.64529411381653e-07
7.49028596281529e-06
9.1674080876275e-05
4.51671509803732e-05
0.000122884812332724
9.06955874146492e-05
7.33825777647637e-05
3.89548390291352e-05
-2.02141514273933e-05
7.36572995959605e-05
8.68555540878105e-05
1.7736603295935e-05
4.71048002207434e-05
-4.14989911134401e-05
7.38611274476937e-05
2.24669026566399e-05
3.95468634326365e-05
1.78902492489874e-05
3.32850202743828e-05
5.79657289275005e-05
7.7794563821035e-05
6.71873467605031e-05
1.98462366859251e-05
-4.65868821864774e-06
6.88599377883272e-05
4.34564361878314e-05
3.02025391060941e-05
3.67311358237846e-05
0.000136270186089621
6.52659845816926e-05
5.83402715285093e-05
6.02817304312905e-05
6.81367217192122e-05
7.05514682143921e-05
4.29346816754039e-05
5.57265404510373e-05
0.000126342163078728
8.0580574318375e-05
7.42116542479518e-05
9.66431388662418e-05
3.51406430464949e-05
4.26238966533259e-05
0.000137572852716185
8.67349880364122e-05
5.27677818099725e-05
0.000102109546550558
8.48874400275284e-05
4.75179905995056e-05
3.13771463462297e-05
6.06310587183735e-05
8.69124448248863e-05
8.45770489529632e-05
6.58475802670705e-05
6.80223224670192e-05
0.000114865025238887
6.02328098870328e-05
6.87799973458608e-05
5.04738595868319e-05
3.683415801644e-05
7.60635077786121e-05
3.49064074502419e-05
4.16572584779296e-05
4.97829607350787e-05
0.000100612252474288
2.14270879238313e-05
5.85299123010816e-05
6.76942787995616e-05
9.54604032586348e-05
6.82904202399772e-05
1.70426752394017e-05
-4.31277900053094e-06
8.55311800518566e-05
1.87285733857532e-05
8.67369295485607e-05
3.50101842864528e-05
6.76342078215257e-05
9.23859221789476e-05
0.000107713516681818
0.00010668456106224
0.000110780330900939
7.20905318983726e-05
6.76360118054733e-05
3.40926117713078e-05
6.38636257407962e-05
4.20096750790185e-05
4.32368318426364e-05
3.75503992268716e-05
4.48137654972604e-05
1.2777149164457e-05
0.000106294168027478
4.19130634121397e-05
4.70690028100698e-05
6.07295831773146e-05
8.84619629606892e-05
4.21932153986801e-05
-1.09193056023584e-05
6.68154739786472e-05
3.65536661035065e-05
4.12242000696657e-05
9.16973897033654e-05
3.58836863054075e-05
2.76550840030659e-05
7.118063310487e-05
6.48149007243332e-05
7.90273784443001e-05
1.83292816354699e-05
6.63969655663946e-05
3.35934918142565e-05
5.10769595733259e-05
5.62385597504348e-05
1.13497867504031e-05
8.02462272844671e-05
4.49310957421826e-05
4.20821283459783e-05
2.44849326654537e-05
2.98251080025874e-05
4.59550110186553e-05
6.95045538646184e-05
0.000143350710352404
4.42143830233298e-05
9.60915132700922e-05
3.0679621209226e-05
6.74795699427775e-05
4.06489579269311e-05
0.000127634539187828
5.34531524335881e-05
7.28996832577713e-05
6.33225513364335e-05
4.35049896980785e-05
8.92294559139062e-05
6.28382925356571e-05
5.52336532110332e-05
9.61869916555018e-05
9.49261102811167e-05
6.21857707023382e-05
6.82327257640151e-05
9.15980916663274e-05
0.000116034274196509
8.41716605518125e-05
7.21086918991283e-05
4.70933556861777e-05
1.78395722071455e-05
8.71752575818391e-05
9.2898691089343e-05
6.11467278629134e-05
7.94587128450395e-05
4.96922481366364e-05
5.55981435347002e-05
4.51616357023393e-05
8.72420167046175e-05
7.51477223608275e-05
8.82399872130206e-05
-1.23781562111981e-05
6.64779011307675e-05
9.65815110623797e-05
3.89332622811007e-05
5.6334469034899e-05
3.22540945079195e-05
5.24372352142894e-05
1.32950040134314e-05
9.90051798506924e-05
6.11660571549788e-05
-1.0519378982713e-05
9.59570666502996e-05
6.91079498713563e-05
6.79864790450489e-05
4.66827213182332e-05
4.80846022536556e-05
3.30655680365683e-06
4.94222847635284e-05
3.65608642731871e-05
1.82190761685925e-05
3.36803931579696e-05
3.63392742382623e-05
8.53435162968878e-05
-1.91534690251202e-05
7.04956248897187e-05
2.69238225880825e-05
0.000110128404531632
5.80533394473915e-05
6.14178779026163e-05
1.59243211744383e-05
4.43945336190638e-05
2.04937357157064e-05
6.65869433287311e-05
5.86822337640374e-05
0.000118962166408708
5.34628521467607e-05
1.86104692256583e-05
8.34930695588303e-05
6.28502065577818e-05
0.000133485852380584
7.24196357075529e-05
2.97581556781718e-05
4.2666977209879e-05
7.73180471255681e-05
0.000117354893159516
4.70828719817236e-05
0.000117752826622804
8.79680879751271e-05
3.90900171528255e-05
9.80761333815518e-05
4.5814344460462e-05
9.46827316832116e-05
5.37580644357098e-05
4.73674280481856e-05
8.58017239808159e-05
3.58243928897374e-05
0.000141009188738101
8.89068697473727e-05
5.95319157552107e-05
6.21819533967989e-05
7.8251172799658e-05
0.000101703249922236
7.10974467192535e-05
2.07407863367608e-05
5.43073415862916e-05
9.15616254057231e-06
8.82935052482744e-05
8.16944237636161e-05
4.60895359797747e-05
5.91771682242094e-05
5.05072756526193e-05
9.7452269200424e-05
-1.83458917875498e-05
-5.40432169485974e-06
7.39987671954475e-05
5.31557475506795e-05
7.92239392800065e-05
3.51987485844515e-05
6.8452408889703e-05
6.38019752479072e-05
6.9563869136189e-05
0.000113034730200275
5.99946652431131e-05
4.73903301579947e-06
5.11893691417907e-05
9.53486573679422e-05
6.22577791420687e-05
7.74055413661413e-05
0.000168194920915925
5.48234352778228e-05
0.000115467015977237
-4.27977889824891e-06
4.36773227607228e-05
1.44726767889607e-06
6.24421474005861e-05
4.80000760058502e-05
0.000138466140505918
0.00010278625426021
5.22273195184118e-05
5.02747284664261e-05
4.92777095436681e-06
3.31252127993844e-05
0.000117745786940355
0.000156204040595778
6.43265867504867e-05
0.000130319810533494
-5.87584558807989e-06
3.32170699104916e-05
6.30826423869684e-05
8.15767526376724e-05
1.98680735737831e-05
7.3339063648626e-05
2.43191524730956e-05
4.6297730660028e-05
4.35350132955483e-05
3.79782756086766e-05
-4.60702153280456e-06
3.45256221186855e-05
-1.7078095279392e-05
0.000103284242909781
9.84892034207027e-06
1.84589134255709e-05
9.38182615402756e-05
5.71528795287651e-05
4.26878150399445e-05
5.94254824161675e-05
4.53686158911603e-05
7.11605891916785e-05
8.17710294038337e-05
-1.60219091123141e-06
0.000113028096543303
6.68737707966922e-05
5.89616678098587e-05
7.66004132957818e-05
5.18687004920474e-05
7.49004135751988e-05
5.83438920244913e-05
7.38400644515944e-05
6.62514060927165e-05
7.11378646184527e-05
3.62465577917415e-05
7.21701962384885e-05
2.45050152567005e-05
3.64291875205112e-05
3.98452276230259e-05
5.482704823789e-05
2.45462577947242e-05
0.000105011139906293
5.13193289239948e-05
5.61823836514173e-05
2.45709619017125e-06
4.65942874725505e-05
1.8249022136455e-05
8.38068551275679e-05
7.76818235714498e-05
6.35662821205346e-05
0.000100199542558685
8.21275175181017e-06
7.76591710559298e-05
0.000104590470192026
6.89909466987244e-05
0.000125285128595939
1.23210863285895e-05
0.000114847220147444
5.06341982648427e-05
0.00012351296230124
3.96338447643246e-05
7.77300898331459e-05
2.39165762348627e-05
-4.33024258031462e-05
2.63550946322765e-05
5.83135116160384e-05
5.57231090982634e-05
2.12762687334139e-05
9.20615722499468e-05
2.27690652916707e-05
4.94350063528879e-05
0.000120114945639489
-1.47119735064413e-05
8.85658373894035e-05
1.69588897672448e-05
0.000137296066222722
6.32984039153312e-05
5.65318574924174e-05
9.75239247859531e-05
8.68732165693978e-05
0.000104342921736968
0.000109122560978965
5.36424311095968e-05
7.47698589111408e-05
3.95686470150767e-05
5.55355950466688e-05
3.47993148537507e-05
0.000110860108029424
1.22392374445582e-05
3.55483529974527e-05
9.96302600518711e-05
1.2513721928523e-05
0.000109173590915744
9.42560610551455e-05
5.64362767615188e-05
6.77823349329375e-05
6.10524976237083e-05
0.000116395965730571
8.34308793602021e-05
-3.41721926040566e-05
4.83712320897555e-05
9.54950977211606e-05
5.10183237492046e-05
6.61454266273205e-05
6.74730182839352e-05
5.88955134856326e-05
2.9378428000427e-05
3.24225976408641e-05
5.38596918118075e-05
7.00204040333968e-05
4.57190286628616e-05
6.94937583902811e-05
3.97769813119224e-05
3.22631028097906e-05
-1.74002618352602e-05
5.79066974810314e-05
1.94447899943549e-05
0.000103947869500807
0.000111011545444337
2.25842091579106e-05
2.95757883242427e-05
3.71719212635467e-05
8.95006223579046e-05
2.69832465776777e-05
7.71125487777947e-05
4.71956135811166e-05
9.03186598630357e-05
-3.54513820964578e-06
8.32046686286003e-06
3.63201718959833e-05
7.64904956072743e-05
-1.00226104183159e-05
0.00011370332198819
0.000123412297163402
7.52544830451249e-05
9.39701111958248e-05
0.000138300639271725
9.55201745221745e-05
9.44810250902994e-05
9.23469692046647e-05
1.97607737707037e-05
0.000109766614902151
4.61888521193939e-05
8.9577227769869e-05
8.35482613945425e-05
2.87113102494025e-05
2.77008342035621e-05
6.60003855121483e-05
2.32239426907912e-05
5.98635465363239e-06
0.000124570825101741
3.78369729191413e-05
1.1877456871009e-05
3.75370239899623e-05
7.21387453798812e-05
0.00011262782540759
3.59988127606197e-05
-7.69672298640818e-06
-8.54139638508183e-07
6.81447131231901e-05
-1.28244565669843e-07
8.47841507326383e-05
-1.46837760268656e-05
8.60482125664629e-05
2.81030968074798e-05
7.00414045839216e-05
2.57669793597387e-05
8.1697764604297e-05
5.50728569677274e-05
6.32772002312145e-05
0.00012269228604873
2.12917470517435e-05
8.56301598191508e-05
8.59653690989923e-05
7.23805342941012e-05
6.35759259553061e-05
2.37948183265054e-05
6.04910437496349e-05
1.27830423899767e-06
4.71929066900299e-05
-4.6166177114116e-06
1.37022384706758e-06
6.50878857608764e-05
9.11302344799968e-05
4.6737769474151e-05
4.10007781650542e-05
2.55469907176151e-06
5.63767479011632e-05
6.56896100988102e-05
9.12599175151296e-05
5.75542683023616e-05
5.13269802225404e-05
5.02182086713947e-05
9.87831220311163e-05
6.44880662892654e-05
5.03816125381168e-05
3.98358877245509e-05
1.44309427964784e-05
7.24466719856238e-05
1.92974081934049e-05
5.34088419106923e-05
0.000111874082211711
3.91731680248884e-05
5.27757475971092e-05
8.00711381993613e-05
5.059250846623e-05
0.000111914306940085
0.00013582086926924
3.50909236688568e-05
4.22586869691677e-05
1.47213573022538e-05
0.000136208542977849
5.05170291176594e-05
8.08817672880965e-05
0.000148839351585794
1.07900757012398e-05
6.29356005464819e-05
5.10864923530426e-05
-2.19235832773622e-05
7.07973225167536e-05
6.72137879883292e-05
0.000108178180873571
2.1911489597237e-05
6.76639332434928e-05
4.20713360655481e-05
7.02048475789575e-05
5.56232454796265e-05
6.55104197510249e-05
5.74402261695666e-05
6.65171146529978e-05
3.51343882145753e-05
3.39912712372838e-05
0.000103296899119619
5.31598688536117e-05
5.00427640698471e-05
0.000111530888876659
3.68764662100247e-05
8.16269804492481e-05
2.62173481317207e-05
3.22423486257856e-05
0.000103810168270159
-4.95490251246892e-05
7.35047575187374e-06
8.14960163898158e-05
2.25696273456553e-05
0.000128844902900448
8.89954781293699e-05
6.71698804295263e-05
0.000119042465878169
7.17649761679376e-05
5.33311833028429e-05
0.000126516209926753
7.80870956648242e-05
8.13060694970226e-05
9.96252903227128e-05
9.90353990475141e-05
4.46040594374301e-05
0.000127051945366918
4.81731274884193e-05
0.000111991424600897
3.40867920330657e-05
6.78160178246808e-05
9.51594115330803e-05
8.24324008687519e-06
9.24869835374447e-05
8.99913787784746e-05
9.22497394766102e-05
5.80346291104482e-05
4.08709097467264e-05
3.4440571157068e-05
4.40802293879418e-05
-1.6929176392301e-07
8.11082490135472e-05
7.17279954525601e-05
5.91755784771666e-05
3.60298206520124e-05
5.23719084128476e-05
8.6120445434206e-05
4.86337024778016e-05
2.54571026736175e-05
7.21184883596949e-05
2.44756185377113e-05
0.000138051804269683
9.5617707597072e-05
5.51240182544382e-05
5.78079626794077e-05
8.62537926997025e-05
0.000107970468946331
5.49985699985213e-05
6.54379730895454e-05
5.16296021124767e-05
0.000116535276372786
3.27726658283308e-05
6.68148858267259e-05
2.82481850349801e-05
8.39897860844323e-05
3.30442564991218e-05
5.05536490973273e-05
1.48837484115457e-05
9.37067106203633e-05
5.14345494121442e-05
1.42259854168933e-05
2.54870629282778e-05
6.23994417235083e-05
2.50720243246709e-05
5.2235837924795e-05
7.66228061077329e-05
5.31284265763957e-05
6.31158460238949e-05
0.000101320442561337
3.76767482692516e-05
0.000123217606490599
0.000131282418580497
4.42342885842593e-05
4.48813684485617e-05
5.08059847883447e-05
6.22366464787597e-05
0.000111880636665735
7.01551340681156e-05
-1.16709338743292e-06
4.24724393198839e-05
6.90030037833902e-05
5.92829504470202e-05
5.91889532494471e-05
2.40170867139559e-05
7.58069409479597e-05
6.83242150008177e-05
4.65463447126223e-05
3.92153057535625e-05
8.64573696059262e-05
5.53539979084889e-05
9.71145273024306e-05
2.60379382636783e-05
9.39006745800092e-05
6.54494451918186e-05
5.44835762905488e-05
8.39634140407057e-05
3.22167574156532e-05
3.36597945401544e-05
6.5884399605617e-05
4.6749972847966e-05
3.27035361828363e-05
8.7250278508029e-05
4.65198392614935e-05
6.69787801663845e-05
7.04417736018477e-05
0.000112460161143581
1.32387426043401e-05
7.8506566330402e-05
5.83765426835883e-05
0.000101276382409157
0.00012183371969547
0.000104984724016561
8.34432031724128e-05
5.24242868421462e-05
5.73842664412163e-05
-3.7761655027154e-06
2.28055679831241e-05
8.39518159503642e-05
5.85419852237463e-06
3.90586197670834e-05
4.56833252558188e-05
4.01483508754372e-05
0.000102701375446915
3.04233973989481e-05
-5.17083073710058e-05
7.93003042326583e-05
1.33276310096885e-05
2.50076800143823e-05
4.54246355963613e-06
0.000111428807345437
7.48339208649362e-05
5.54381569601082e-05
5.94057357977916e-05
6.22341935772418e-05
8.22175827209504e-05
9.06842146120789e-05
5.9976742622778e-05
5.91132943774665e-05
2.60446972606363e-05
8.89338756177661e-06
3.04893821508707e-05
7.03983382683467e-05
3.8924857729888e-06
0.000137921627712441
7.7339925229934e-05
6.52705714298938e-05
6.74758692291456e-05
4.62361665231868e-05
0.000107385921139889
8.04545906682193e-05
4.31742365130757e-05
3.6289225426758e-05
7.63237398052947e-05
4.4227920928797e-05
6.11758529282377e-05
9.03995492262308e-05
5.16676895070549e-05
7.67309770884416e-05
5.33965444105168e-05
9.73168069552045e-05
7.56756574002071e-05
-6.33161458973507e-06
2.84692343433204e-05
3.54514293983771e-06
8.94891880937498e-05
8.44112707178963e-05
7.80529850052914e-05
3.9232651624964e-05
-1.20282178547617e-05
3.18740221925765e-05
5.26249594947532e-05
2.65242572802686e-05
8.08186798159662e-06
6.02619514543755e-05
6.95226925136669e-05
4.37569937246687e-05
8.93377358657177e-05
0.000101343833441122
1.55324579626053e-06
7.77776647644629e-05
0.000108262493619584
8.32724164705599e-05
6.22916958956845e-05
6.86589018123869e-05
4.46785468315953e-05
5.23757717019474e-05
4.99804179013752e-05
0.000102044238979877
9.88876611942524e-05
6.76609792253941e-05
5.1491138887498e-05
9.81357006220081e-05
9.16809118030066e-05
4.35831786333102e-05
6.01066773139284e-05
0.000126062217006062
5.66799712211115e-05
6.95817344032199e-05
0.000146952902746456
7.2411669336799e-05
4.20068076691993e-05
1.48345325758744e-05
8.80608915197522e-05
8.94672065971564e-05
8.96700067891918e-06
7.16584047815058e-05
7.61205905383216e-05
2.30008524644168e-05
7.03989435178474e-05
1.40600382117121e-05
0.000102074112999627
2.91208897199148e-05
5.56165830058597e-05
3.25567685238925e-05
4.24847921476258e-05
7.8081281960055e-05
5.73342684679315e-05
3.26438203688982e-05
7.13318636600966e-05
2.63463251673952e-05
4.57745210733504e-05
5.4527513282119e-05
5.15865682688091e-05
1.79783943362971e-05
3.9182989612429e-05
0.000107345335794833
5.08442664229058e-05
7.25285885257513e-05
9.47059223322592e-05
0.000126393302195197
9.90972062515174e-05
7.06852339325947e-05
0.000102388735943349
9.2529026933802e-05
0.000117467378818024
8.44369896827291e-05
8.47167265163903e-05
5.77745197108295e-05
7.87170236513597e-05
4.84245310735357e-05
0.000108629903749773
1.40359821413974e-05
0.000100536412535288
4.1508575862172e-05
8.0686229630331e-05
7.79305466144226e-05
-4.33048728013867e-05
2.00418564060275e-06
4.60402150839424e-05
0.000105489118110142
7.46981422869046e-05
8.06592822016421e-05
5.86255917805733e-05
3.09838471436025e-05
7.54274946706348e-05
8.89504556671863e-05
3.73283500221193e-05
5.88253239679201e-05
1.7595417655833e-05
1.43104771707989e-05
0.000106473704399872
5.6742395624232e-05
3.76994839381191e-05
7.52394601714929e-05
2.78157094646677e-05
6.07301241098362e-05
8.50005015273551e-05
1.59416784373069e-05
7.74057852006251e-05
-1.62563332959611e-05
3.54808381772291e-05
-1.73206244219469e-05
5.51018491715601e-05
7.05214902063758e-05
2.04693675820567e-05
6.10872508890751e-05
5.74085403567833e-05
6.09504744051982e-05
-8.10437933452869e-06
9.47221541698849e-05
5.7183480011999e-05
0.000144168128142096
7.13441756217093e-05
5.05937935127607e-05
5.23238477971665e-05
5.54070743033709e-05
3.86739230787599e-05
0.000109893185629287
2.84173448461643e-05
5.30399193946234e-05
7.73555185098626e-05
9.25553927318449e-05
9.56341618653611e-05
4.08435878002185e-05
7.15766715782053e-05
7.13337592640841e-05
7.70050945761189e-05
3.70739675364796e-05
3.61177269552493e-05
7.36758983932279e-05
7.55207385123385e-05
4.18641676514139e-05
3.98536939831214e-05
3.85080381385627e-05
3.84883379157239e-05
2.11483420180997e-05
5.57911437311204e-05
0.000124469245446239
1.69303943303671e-05
6.00050733504504e-05
8.23813114803658e-05
5.80475278020564e-05
-1.16449475591393e-05
-1.37118360762545e-05
0.00012422006726717
7.01036099857247e-05
9.52050672118176e-05
2.37113209604293e-05
8.41812105906025e-05
6.83539568851002e-05
8.74368967541859e-05
6.52467938507435e-05
2.53478578098778e-05
7.2121683053305e-05
4.54326890348252e-06
2.06851858756801e-05
8.41881851466833e-05
0.000102877722362493
3.52007183095443e-05
5.62619528078452e-05
3.11298989459989e-05
2.77115229938519e-05
8.0614034641127e-05
5.48680238043129e-05
5.89612738020774e-05
5.31150710362136e-05
7.21426354120618e-05
4.82406838134524e-05
2.14816322312859e-05
4.08783417495995e-05
1.66543263666317e-05
0.000100894395769796
4.63025704938161e-05
5.92059836436212e-05
6.07100780722209e-05
9.85829609224971e-05
0.000100961087679285
5.56168160650583e-05
3.61721489794803e-05
5.45841233593871e-05
4.99934845771138e-05
4.31530082900294e-05
6.02383246840641e-05
3.68933779880269e-05
4.6660534120442e-05
7.05736220184501e-05
8.61973310657666e-05
7.70648459156987e-05
7.9175578716422e-05
3.54779220152312e-05
3.02551471715313e-05
1.63913753380691e-05
5.23623742401773e-05
2.95353428857564e-05
7.94673349001719e-05
3.2192351312972e-05
8.24250631630717e-05
5.15409463593636e-05
5.32861297198889e-05
4.54187286805078e-05
1.81548746071192e-06
4.76174599257726e-05
8.42522648856937e-05
6.41663097809313e-05
1.12671571407204e-05
6.71504193911023e-05
4.39660804657051e-05
-2.69614345415684e-05
-4.84633249736771e-07
1.7352857584546e-05
2.41939086141755e-05
5.60897985042581e-05
3.89031500152528e-05
5.87208180001967e-05
5.02310391948001e-05
5.57436410519542e-05
5.79395765458293e-05
1.33627173987802e-05
8.38819533328736e-05
6.66188379404485e-06
4.43889187099622e-05
6.74224849971433e-05
5.71593146332696e-05
5.11918802118112e-05
7.98677237947901e-05
4.19931555298971e-05
6.51268480859746e-05
9.98580263754327e-05
5.59963225130822e-05
5.92861327580593e-05
6.30109941582019e-05
9.29888687250988e-05
3.6161936115057e-05
-5.37370454835162e-06
8.0137936059473e-05
5.68624380072457e-05
3.90484600457616e-05
3.62930539608611e-05
4.12874719987587e-05
0.000126486992779958
7.2254909391422e-05
5.83865167068684e-06
4.1394789357221e-05
7.17693370860406e-05
6.76472440381508e-06
9.59314194067515e-05
5.49332789806107e-05
9.32701105441065e-05
-6.06375349355601e-06
8.64059842757306e-05
6.93907778296678e-05
0.000140616428424279
5.15506635072937e-05
8.65171481428773e-05
4.1924146807066e-05
4.26000610294529e-05
6.3489106983321e-05
7.91040498777195e-05
3.24404276637182e-05
9.98028439458819e-06
5.31543471988419e-05
6.18577187989208e-05
5.26421506867448e-05
0.000105833891143783
3.83580756794152e-05
7.18702686485936e-05
0.00010873065672889
4.2057093980387e-05
5.42715189469092e-05
0.00011021395634261
5.74244422526547e-05
7.29592293599859e-05
8.13414108622971e-05
8.94959360651234e-05
6.73262384638782e-05
0.000101714443292737
7.60403059292192e-05
7.00714904658436e-05
5.97923707421065e-05
7.10802126821301e-05
4.85756616643748e-05
0.000104033446522484
9.03138704035676e-05
9.13965204717956e-05
7.39054169700819e-05
2.07806543184944e-05
0.000121367910213443
7.08730126398629e-05
0.000144367576768918
5.69396546165594e-05
2.33205147171574e-05
8.4406483204674e-05
4.41772942602013e-05
6.94913207824319e-05
5.3583248715273e-05
9.71837724115559e-05
8.87023531247319e-05
7.4092920727488e-05
0.000103982270732158
3.5989393085924e-05
3.86076497389782e-05
3.09761437828614e-05
0.000103248451321113
6.709518413893e-05
5.49750450807235e-05
7.15552580390292e-05
6.28443550810021e-05
4.97159689259369e-05
5.7467724410485e-05
6.61497697564598e-05
2.52572342139492e-05
3.1285050551803e-05
9.05158356727127e-05
7.39824540810842e-05
3.83434240470123e-05
6.10117276517688e-05
6.20114958857679e-05
5.58089829204945e-05
7.94032173548332e-05
9.71397101180695e-05
4.14100918766618e-05
6.48700847505143e-05
-7.90534064361813e-06
0.000114322008947041
2.20422103548959e-05
2.83479724873737e-05
7.61760687106639e-05
7.12594540579373e-05
8.46624428218679e-05
-1.21184666647728e-05
-3.29573913993781e-06
2.35159574677046e-05
7.81884114678887e-05
4.73397676009304e-05
2.20070848286193e-05
6.70752553800468e-05
9.84009842796849e-05
5.97309094140676e-05
6.66141887309634e-05
2.18715244782578e-05
7.32183761886888e-06
4.06635643716369e-05
8.7794807404484e-05
8.21452295407163e-05
7.38730587396449e-05
2.59585735952633e-05
9.48286676536955e-05
7.66212636292506e-05
9.11574013100455e-05
2.21828566979733e-05
3.61345522782165e-05
2.02476039587356e-05
0.000104275925567646
-1.09178422592089e-05
0.000108383961296219
2.36469532426396e-05
5.53524811986486e-05
2.96250261575432e-05
8.8929620867952e-05
2.11161807693644e-05
0.000106456487995188
5.39562854043172e-05
4.7667203157776e-05
0.000131324004786426
1.94805572942891e-05
4.18100751879963e-05
3.25372337487627e-05
7.74280490253008e-05
5.28273410144277e-06
6.84666871721867e-05
3.82575009777148e-05
5.74357657589469e-05
7.97942526373211e-05
0.000110985631320536
2.45737883985008e-05
5.65505821211267e-05
5.2964438554499e-05
2.43363808737425e-05
8.80855171504702e-05
6.63551386554339e-05
4.97035571387741e-05
8.46117564990422e-05
9.9056147728734e-05
2.79818339470684e-05
8.77350069569737e-05
0.000100125562536841
9.82172687699723e-05
9.14531815950979e-05
5.37631576153439e-05
7.41124642994606e-05
3.06003016029526e-05
1.5762835378245e-05
5.39986833728227e-05
0.000105099792883914
3.12911876580955e-05
8.09961478527443e-05
5.68056598866312e-05
6.72137948550152e-05
5.22971623515258e-05
3.14887013014822e-05
0.000101228861127356
3.03320920108038e-05
2.44719120852028e-05
6.44785357579979e-06
0.000119956267170679
7.78742995202428e-05
6.76084675590674e-05
7.59030430116015e-05
0.000103012114241942
4.29803666213628e-05
6.29805926668387e-05
7.30068047660707e-05
5.3673265768436e-05
4.79018971645665e-05
6.89615806536286e-05
2.89733224998366e-05
2.97539878563526e-06
7.3861799633494e-05
4.5825073758704e-05
5.26344265261133e-05
5.22383682166551e-05
2.85177820702823e-05
7.40565919677763e-05
3.82846190635687e-05
9.40802976733456e-05
3.89957979821647e-05
6.3930628935935e-05
4.54673519408091e-06
2.02840110674259e-05
9.66457780831038e-05
6.87446118073455e-05
6.8234927920323e-05
8.97931903225655e-05
7.45406650076409e-05
8.9447641805818e-05
0.000131543566214427
8.93050341572583e-05
5.87325174028915e-05
0.000103630410542571
5.74901441275396e-05
2.27144588466555e-05
7.32670835620128e-05
0.000112661938882005
2.49133433830863e-06
6.67416237971542e-05
2.09383279240387e-05
3.56924272324591e-05
4.02533678511379e-05
4.64653410965659e-05
4.84349371917959e-05
3.96594409539189e-05
6.12109930136283e-05
6.29790488467227e-05
5.10958172445772e-05
6.56697439465321e-05
5.44095878798086e-05
3.29930487474794e-05
6.58867139845373e-05
6.93392188893739e-05
8.02401892864705e-05
-1.15551838325735e-05
8.32469906358041e-05
1.41425513147172e-05
7.36794754183018e-07
8.24455870175552e-05
4.2898725678121e-06
8.81864113629549e-05
4.22978851970672e-05
3.68636611051733e-05
5.91362344759211e-05
2.0843250308659e-07
6.72901370562218e-05
1.30275775890796e-06
3.81256344260893e-05
6.19098705451561e-05
3.88411303682419e-05
6.20137984454828e-05
2.38117952829294e-06
0.000111799273560612
4.50965559915834e-05
8.17442478726392e-05
-3.99688429577112e-07
5.08320068941645e-05
-5.54711746966204e-06
8.03466573876359e-05
1.50704628682283e-05
7.95339845477566e-05
7.58314800089021e-05
4.71697107303284e-05
6.60072878377291e-05
5.28091171864741e-05
6.93551557075661e-05
5.6384829652347e-05
7.22768191372844e-05
3.5116002508911e-05
3.20741513738832e-05
3.79858714410328e-05
4.73594399306949e-05
1.94410984520453e-06
7.06428672944323e-05
4.53065457975749e-05
7.73282600474597e-05
0.000115102045461986
5.92630004599615e-05
3.2820023680049e-05
7.22643359422874e-05
5.11383208120216e-05
4.0403931349901e-05
2.67311796009919e-05
-3.98820494447514e-06
2.47110493552528e-05
6.06631927788003e-05
7.32514802465169e-05
9.08949028556435e-05
3.41058943351498e-05
0.000104133969825494
3.67562754286831e-05
5.06251631199475e-05
3.09328946498019e-05
6.19177625810641e-05
7.43799417530061e-05
4.07562839974016e-05
4.3211013002354e-05
7.4370173186754e-05
3.94941233668857e-05
0.000126868392250073
8.13918710105078e-05
4.29631265712568e-05
7.39290878955215e-05
6.25604464797672e-05
0.000104823736435467
0.000105671057069287
5.34934371285112e-05
7.61307655138482e-05
7.54749658067548e-06
5.13542076669035e-05
5.26998425772754e-05
6.17451914909141e-05
5.43487216107249e-05
3.16131195413731e-05
2.11687621953902e-05
3.01552603262313e-05
2.98449014625803e-05
0.000105824311625174
3.53189305131073e-05
4.93786076094643e-05
4.11231708935431e-05
4.93664214793329e-05
5.45453655219689e-05
2.83384263866195e-05
4.07494324411199e-05
6.54016994233671e-05
4.58264341887297e-06
4.41133107677219e-05
0.000101486928095095
1.32199578219748e-05
5.7554165170153e-05
7.93453007848233e-05
6.20686148216757e-05
0.000118441628568992
1.90788212888746e-05
7.98643729059355e-05
4.44829374755102e-05
6.72079071033842e-05
5.04230094637867e-05
4.20781881763745e-05
6.9169214613808e-05
5.97733760249408e-05
7.96334419116207e-05
5.41761418699899e-05
6.26699515530268e-05
-4.670607339363e-05
4.10702629294227e-05
1.18859968510308e-05
2.23260422516469e-05
3.39854856846755e-05
4.96424989424123e-05
6.75275514191659e-05
7.13001274116416e-05
0.000103099725766827
3.30739660374728e-05
3.15885290140483e-05
6.13953711156679e-05
9.14758919070552e-05
0.000108610046456241
5.66148656732811e-05
6.44269067554826e-05
5.03405976023545e-05
0.000117314996126731
5.81005719673025e-05
8.22319330988262e-05
4.78636883942121e-05
6.4018905332669e-05
1.71432655148053e-05
5.32596378047506e-05
8.37869927078984e-05
