# Supplementary material for: Research on computational propagation and identification of mine microseismic signals based on deep learning
Source: PLoS One. 2025 Oct 22;20(10):e0334641. doi: 10.1371/journal.pone.0334641 (PMC12543183; doi:10.1371/journal.pone.0334641)
Supplement: S5 Data — (ZIP) [file pone.0334641.s005.zip › 000100800001364.xlsx_0.txt_24.txt.txt]

4.56620337674278e-05
6.92604976191739e-05
7.84641026991376e-05
2.45655598250809e-05
7.727520027678e-05
6.95350590649025e-05
8.45773017039741e-05
6.91071702462483e-05
8.62319630948285e-05
4.7156694533988e-05
5.23585103721028e-05
2.5587256149582e-05
5.02713529521509e-05
9.8870482563638e-05
5.24771845124014e-05
5.75056316513737e-05
6.40660409996934e-05
6.12067227747282e-05
7.62727911159126e-05
5.10796038816457e-05
4.61042949582031e-05
3.03833451839302e-05
5.16867578745286e-05
7.16988675844017e-05
4.75466137168223e-05
4.69550416846668e-05
3.67716515305238e-05
7.80234447025727e-05
-1.53192124805651e-05
6.63399292114011e-05
0.000102917433060727
2.40849815235613e-05
3.60453150675994e-05
6.04424144984411e-05
2.56145124540959e-05
5.06341125276956e-05
6.44686888242952e-05
3.20748921375178e-05
4.70179839172753e-05
6.82014029449992e-05
1.25567603696984e-05
4.31198300088843e-05
5.7247636543813e-05
2.21389218837791e-05
8.13116175150542e-05
7.09070919288274e-05
5.33759114274609e-05
7.1362607156962e-05
6.29538291759455e-05
6.31749350393738e-05
6.61193637517309e-05
0.000122239242638673
6.08912340165571e-05
4.47515817803868e-05
0.000114799981837409
3.66508617745042e-05
5.61598328149511e-05
6.61415141752298e-05
7.99514528375051e-05
6.84240890054962e-05
8.91904723045898e-05
-1.56860458504886e-05
3.52592778260226e-05
7.95466359602086e-05
7.88146877749108e-05
1.6871282730992e-05
5.3659963107464e-05
1.36219667189679e-05
9.25772572051492e-05
6.84001576221504e-05
8.47276203722558e-05
-2.11490681583589e-06
7.18850610736818e-05
4.11263325694199e-05
1.86928794781602e-05
2.19059786013563e-05
9.54163712684318e-05
7.35467290524847e-05
3.37567746172405e-06
0.000116854125981074
3.87387100788798e-05
3.46962435513964e-05
3.99900512692339e-05
1.96501104571297e-05
2.87408897154767e-05
8.3911047438362e-05
2.65539165553011e-05
3.13060654890731e-05
5.88666189475287e-05
9.5744823234045e-05
0.00012358755523189
3.60620795645975e-05
3.81933100428115e-05
4.98713277812526e-05
1.3708855025328e-05
0.000100515094432713
5.04660151729139e-05
4.83246484696908e-05
-1.83893106845853e-05
4.25443591163553e-05
1.57022109316739e-06
6.11884874244231e-05
7.59227315403427e-05
-8.55485358312448e-06
5.97736760073608e-05
7.41151347318952e-05
4.79924121466578e-05
2.32669283434881e-05
6.68128255756602e-05
4.99833729552738e-05
-1.37414768944501e-05
-1.34228022015731e-05
7.59380659436559e-06
3.556348693105e-05
3.09556125711738e-05
2.11130062153116e-05
-1.65436827486332e-05
5.18599606974722e-05
2.07149570588752e-05
2.41820808443989e-05
8.57083307686798e-05
3.93899412807565e-05
3.47023924460221e-05
8.6692908570634e-06
3.11393490897911e-05
5.07957893206669e-06
5.97899935545557e-05
2.76597741898504e-05
3.03216696546803e-05
5.96454267660943e-05
7.69570034524415e-05
5.86688723742183e-05
3.06241467323065e-05
2.59874072291923e-05
1.45325677966145e-05
0.000104746367844635
3.38449437553017e-05
5.63600643513643e-06
8.14288945674139e-05
5.73387120458382e-05
4.9029201399199e-05
2.80172976417185e-05
4.95943057368774e-05
3.42443308981926e-05
6.14829323420934e-05
6.71961881910941e-05
5.81168510313582e-05
-2.71953073509784e-06
1.14594009503307e-05
5.48329212881522e-05
2.69215384182863e-06
2.94050402204033e-05
8.56777822336253e-05
4.80775251390665e-05
2.674274251149e-05
8.28138549489667e-05
2.57663368063956e-05
5.38523044084923e-05
5.86980066695492e-05
5.55565602996096e-05
7.853217896348e-05
2.26704141781117e-05
5.72150299215702e-05
8.99059127453681e-05
3.6920040204279e-05
-1.83672379057522e-05
1.832880124368e-05
4.66462742943218e-05
6.39338780798971e-05
1.76502190751237e-05
3.88905257171822e-05
1.25926688322374e-05
8.47394008520836e-05
1.94780501896805e-05
3.86773467223375e-05
-1.24083845959707e-05
9.80626465832048e-06
4.75530207462368e-05
5.69533769015966e-05
4.69273858905284e-05
5.13704062091577e-05
8.60548922359616e-05
9.9492358614973e-05
4.86290557530291e-05
5.98633809370896e-05
0.000106074375545052
3.12419039625069e-05
6.62033609187494e-05
4.48112911309576e-05
2.31205037817944e-05
7.25820397204031e-05
7.04204095648416e-05
3.93022242198025e-05
1.2813473872867e-05
8.04624962837237e-05
3.30230916929092e-05
9.24857630504877e-05
3.87273861337884e-05
1.00397435758541e-05
9.03800935717712e-05
8.81399519911498e-05
5.32659054414217e-05
5.39371617025763e-05
5.0318565886699e-06
5.94077607074013e-05
6.35425724410024e-05
2.80720501046309e-05
1.63177076133428e-05
5.56148048341116e-05
6.43100572555112e-05
6.5769204584872e-05
6.06502498509868e-05
6.89062844766209e-05
2.88117204176194e-05
2.50486410867723e-05
6.9577507763196e-05
6.63339526427203e-05
9.44276612403468e-06
4.47018934533547e-05
8.05948527723848e-05
6.41776524725131e-05
5.33551583825224e-05
6.92359915525657e-05
8.62154606211691e-05
3.61323822208678e-05
5.72327738111112e-05
4.41727103971835e-05
6.72183549233142e-05
2.2023700504287e-05
6.02208325482617e-05
7.98348703629649e-05
4.35607481826688e-05
2.64368461908733e-05
2.70357547154023e-05
7.16696499709592e-06
7.04459768548712e-05
1.78447952431735e-05
2.79371863582192e-05
8.43426660292687e-05
5.31969064899521e-05
7.83659127904383e-05
6.19107608025733e-05
9.38599986154793e-05
8.63189484777737e-05
7.3564739690126e-05
3.71788671544687e-05
9.02234591210161e-05
5.53842007801675e-05
0.000116933555668272
4.16509938710928e-05
2.95534114822705e-05
5.54450444760033e-05
3.18659639129727e-05
2.65030360101469e-05
8.75345833918452e-05
9.76695374502558e-05
2.28356050132991e-05
-1.48725081449911e-05
6.60247285498401e-06
5.78196665251624e-05
6.67586904156447e-05
2.25779061944294e-06
2.95750401977482e-05
2.18635631687573e-05
-1.63827738595406e-05
1.60405951764883e-06
4.21929320216562e-05
5.24286181671509e-05
-1.14905746130982e-05
8.52713899170981e-05
9.46674311508649e-05
8.23360996069331e-05
9.78520501411947e-05
5.74170228657959e-05
0.000112163140434699
4.57166827288598e-05
0.000113103671332489
-9.97122887285578e-06
6.65699765168209e-05
3.99079876514103e-05
3.10897534209088e-06
2.23585367795492e-05
6.98579338120387e-05
7.5194535054889e-05
5.78734191918729e-05
6.86467883802109e-05
6.00824990407429e-05
6.13368615409905e-05
5.79448383318931e-05
6.89944217799432e-05
8.71470484762197e-05
9.30759614373063e-05
2.26939871122733e-05
8.90406446261247e-05
1.44732342907214e-05
7.70561095046331e-05
5.11268767268602e-05
9.96225775575648e-05
0.000134179573247667
6.59395757700035e-05
0.00011657433345836
2.57579166393078e-05
8.01999928571898e-05
4.30119584634305e-05
6.30938154880081e-05
9.68584099948824e-05
2.64724558599205e-05
2.63578211141844e-05
-6.43474232713118e-06
3.68485917841029e-05
4.04708141077537e-05
1.02620510560865e-05
8.98933066482722e-06
5.30381921518708e-05
3.04111934035084e-05
1.40603373687052e-05
0.000107314037028643
4.81313210702108e-05
0.000110692680077223
8.51811839214342e-05
6.76813237564844e-05
5.70315021986752e-05
5.68609695719869e-05
3.94005279749824e-05
7.44144262443343e-05
6.84777067053849e-05
9.07990399076809e-05
-8.97674636105652e-06
7.43395323702615e-05
5.29705917409866e-05
9.37740546730033e-05
5.60312904810503e-05
0.000109294642346166
7.34496182401075e-05
6.59935772763145e-05
6.07616464321517e-05
1.52630414571174e-05
4.53632469432187e-05
8.98497691061517e-05
8.09028061894076e-05
7.97643916658345e-06
3.36641659466161e-05
8.04738725205411e-05
4.5916602675961e-05
5.56676438956335e-05
8.28034296536304e-05
0.000118391251620554
8.44187855524366e-05
2.8546830487046e-05
5.08286507819823e-05
3.72628127440926e-05
7.26739942078508e-05
1.55524608972159e-06
5.67159583259885e-05
-2.38295904445647e-05
6.29786271847974e-05
7.02639393718456e-05
6.76020524766938e-06
5.95851697851647e-05
5.27921541886047e-05
3.16603082837557e-05
6.34462900057123e-05
5.60783600016592e-05
0.000106729095996964
2.77445604862483e-05
2.03474454293565e-05
2.63697905373823e-05
3.8114291454766e-05
5.97029019297387e-05
2.81035638435896e-05
3.37181923424084e-05
7.50231037288919e-05
-1.33934432581103e-05
4.81364272195329e-05
7.14286818849584e-05
9.70324367612895e-05
3.00577823973555e-05
5.96187243635984e-05
7.05915519813863e-05
1.71460453050145e-05
5.10225788450346e-05
4.47961775877279e-05
0.000131957417369979
6.45863938231507e-05
0.000108187806402894
0.000106431852500848
7.2444277633239e-05
3.92474347171682e-05
5.11670818024484e-05
4.65395701139578e-05
1.76334603577076e-05
2.85766019089476e-05
8.57847532927982e-05
3.03978446835718e-05
0.000122288425989615
4.75228599648137e-05
3.72364379150699e-06
0.000105519840068467
6.12689689888159e-05
6.97196980095386e-05
-2.04163698753195e-05
2.28873618060038e-05
3.64049861855067e-05
5.24616563545809e-05
5.60161919164226e-05
1.22465855107048e-05
6.95789796870485e-05
7.68843742749373e-05
7.5541678075091e-06
6.81555213799841e-05
1.95739819761349e-05
5.84970700362464e-05
6.02776498998725e-05
9.50493146710279e-05
-2.16303832261149e-06
0.000105513664632329
6.11825704048793e-05
0.000131296874818469
7.11930710732361e-05
3.05440606047563e-05
6.0616484398225e-05
3.09064291118621e-05
1.62626161023475e-05
5.25193608640293e-05
0.00011109105382458
7.92663316532402e-05
6.71400582727083e-06
6.57293079706004e-05
7.3682112278986e-05
8.18641425498727e-06
4.43096370561871e-05
1.18952898979379e-05
4.98326547573522e-05
4.37754613885868e-05
1.08604384938894e-05
8.69960950487492e-05
5.013980609363e-05
1.94211294091501e-05
3.21318083463905e-05
7.35661053410762e-05
7.5777733697653e-05
4.50739158971918e-05
5.10844007232367e-05
5.7559959524814e-05
8.94040694947946e-05
6.08874272022513e-05
5.06677606956045e-05
4.59806419382766e-05
7.01144946096893e-05
5.7074531231259e-05
2.75756661986582e-05
7.17781893409538e-05
4.06797877726711e-05
2.57047309822372e-05
5.43183617187455e-05
6.04859015253289e-05
4.99270603703895e-05
2.29926317752126e-05
4.91892048961695e-05
8.46193172618411e-05
0.000103467002540549
1.91040908598283e-05
5.05482274109331e-05
5.11102412796477e-05
2.49804062156236e-05
2.96166802084426e-05
6.35176804285633e-05
9.4260336226591e-05
7.01261036756659e-05
2.11019157174093e-05
9.56981028869748e-05
8.94143240133027e-05
5.97131036584774e-05
3.95550167481155e-05
4.57730311464411e-05
9.50904637640054e-05
3.00487726101163e-05
6.57124971929685e-05
4.12807438409645e-05
4.60637101012402e-05
3.10498398558114e-05
8.97489228309008e-05
7.0654816753064e-05
5.04697513887698e-05
6.34923663620376e-05
8.3848819941562e-05
0.000112306815819451
7.43514276674234e-05
-3.26053502108486e-06
8.81390843104603e-05
5.84459717458254e-05
2.1865514576714e-06
2.75909898544296e-05
-1.16658903489119e-05
3.57306492399795e-05
5.3631638966423e-05
4.10889566924304e-05
8.81198110005235e-05
9.81055498037776e-05
2.63055600812768e-05
9.61272812513024e-05
5.14530284033681e-05
3.41326535017903e-05
7.37265445654109e-05
6.37351800194347e-05
8.89937980802285e-05
-5.00611906237665e-06
8.02047183983012e-05
4.75158304531569e-05
4.81258790308632e-05
2.69025152651668e-05
9.1422016140434e-05
6.7758752152429e-05
1.99900409067636e-05
6.9040954063141e-05
5.57845686855021e-05
8.79806088278676e-05
4.90743598024204e-05
1.35121860111485e-05
7.60829630313735e-06
1.07717155046488e-05
9.24585186898352e-05
2.65155679608133e-05
6.1074358774485e-05
3.01298777034509e-05
2.2962200625089e-05
6.62904026458896e-05
3.82909716332092e-05
4.69526256089068e-05
9.65290703659851e-05
7.2964512561055e-05
1.22518366397051e-05
7.08099312297386e-05
5.46478620961598e-05
9.64100308534344e-06
9.25595831261112e-05
7.37162701735774e-05
5.73435729508513e-05
2.22957949854025e-05
9.23188209282373e-05
-1.5012100063688e-05
7.65731892202733e-05
5.10838509031025e-05
8.97906033559506e-05
6.55264358566375e-05
6.51844416026414e-05
4.77128224179011e-05
4.17306384598495e-05
0.00010720900055453
7.10272141768525e-05
2.58733164925599e-05
4.01357594030386e-05
5.06176439294347e-05
3.8274789459102e-05
8.63149821868663e-05
4.78993116971281e-05
4.3095933952694e-05
9.42586937175897e-05
3.08214194184342e-05
2.88917269703522e-05
2.4008994932785e-05
2.50695832185666e-05
-5.58122149122128e-06
1.61352342798688e-05
5.25570201966623e-05
2.80367284457695e-05
9.48990576761269e-05
5.04160356460542e-05
4.20853377188182e-05
2.05864088639843e-05
5.93188116759725e-05
6.22538272841518e-05
3.38847092049654e-05
-3.38587381356841e-06
8.74881640522382e-05
4.25318116198625e-05
2.3154866610999e-05
9.61931866076744e-05
4.35479216155029e-05
3.4915444651019e-05
7.85865489182046e-05
8.95386018127573e-05
1.84462181984882e-05
7.37062283183306e-05
9.46684241832786e-05
3.77776700833489e-05
6.22925201751964e-05
5.65575884749697e-05
6.85086333372749e-05
2.81411247138323e-05
-1.22959442847824e-06
5.89460843843582e-05
5.89438022468015e-05
4.73257711951979e-05
8.0249855467466e-05
5.05077440958189e-05
6.40574164388927e-05
9.05566100918908e-05
0.00010357100220092
4.49457131530247e-05
9.08004521283272e-05
4.60697687451329e-05
7.23031819741295e-05
7.62245646973905e-05
7.18546600971984e-05
1.1807520986729e-05
2.83130107078907e-05
5.18837571771231e-05
3.60955535420151e-05
0.000119675278346604
6.13431587709635e-05
1.5329278252958e-05
5.47548388085718e-05
7.25549952764161e-05
8.30463787798695e-05
4.25927616540563e-05
0.000114029921606222
4.04359454461396e-05
8.69366731232134e-05
3.40219788667745e-05
7.06778471749966e-05
6.80805796732356e-05
5.33455158820916e-05
8.65085806443467e-05
-4.27701659468536e-06
7.58300443105349e-05
9.35819671179725e-05
9.23941567961208e-05
1.20925166430228e-05
8.701131601221e-05
5.57148527475738e-05
4.35442482912518e-05
7.10834121057651e-05
1.0858020664957e-05
0.00011131897994469
3.88334056483608e-05
2.67197019978252e-05
3.02959384078688e-05
0.000129995587631803
6.0294282510653e-05
4.98596067124861e-05
3.18577944458627e-05
5.52432678903055e-05
2.98011263559246e-05
1.61756962371657e-05
9.66740560880301e-05
3.48986150881969e-05
7.25969370491696e-06
1.93651590818348e-05
3.90123952605923e-05
8.54085383603788e-05
9.69904510580221e-05
1.0165986944225e-05
3.82819143075243e-05
5.30909480888299e-05
6.28005900638911e-05
2.97264402996882e-05
6.90849418142809e-05
2.38669591955399e-05
6.38752698993279e-05
1.42361480620365e-05
6.16576346102969e-05
8.62913785226747e-05
5.06985122053992e-05
5.0786102958495e-05
4.44532759845752e-05
8.51792039350229e-05
3.79994387883206e-06
2.19663300212316e-05
1.04706034088663e-05
1.1498965242119e-05
9.9969976624126e-05
2.5976994354482e-05
-9.16165897251623e-06
3.27138378613684e-05
7.87870441053463e-05
4.84323524835331e-05
3.68671796057355e-05
4.63811706747074e-05
4.83194522255646e-05
6.64139611430496e-05
0.000115597412211402
4.96626874694154e-05
6.77039308439341e-05
7.74110221706978e-05
3.41940890870267e-05
2.4062762307103e-05
7.96601346286588e-05
6.55565723279161e-05
8.73314787598836e-05
2.35577212305175e-05
7.74262700212412e-05
3.78132311192507e-05
9.87357012328185e-05
3.93602380294441e-05
7.19600416276223e-05
6.75918322405198e-05
3.11537006122927e-05
5.58727286653323e-05
4.05304714678585e-05
4.40379791906426e-05
6.4348423208587e-05
7.27240215494148e-06
8.624828545615e-05
7.42477372414778e-05
9.10678707989415e-05
3.45845579067815e-05
1.28182723255476e-05
1.61921618802215e-05
8.82762300548271e-05
4.24663954197936e-05
6.46975694277905e-05
6.22985729019228e-05
8.66546954412679e-05
3.57092341058717e-05
5.03925447485599e-05
9.23685377898622e-05
0.000111167922526386
4.65482144516718e-05
0.000104861449753002
5.10569468658028e-05
9.17639269640925e-05
6.27170512377999e-05
0.000120927433379754
5.31136117965298e-05
3.81534413998834e-05
4.9303090712928e-05
6.04586941023321e-05
7.64776344386712e-05
3.13717662266488e-05
5.05946521490392e-05
4.44790917959836e-05
3.71533328212932e-05
5.92665607069481e-05
9.34164693553461e-06
0.000103416296921225
6.29181007894579e-05
-2.68929457799954e-05
5.47540321213155e-05
8.79666969694467e-05
1.83296235810006e-05
3.69500640807105e-06
-1.35075254898923e-05
2.31818864905687e-05
4.17918944922765e-05
3.50880507131074e-05
1.44610260916411e-05
3.17561096852467e-05
8.55769662841009e-05
-3.19608719630257e-06
3.00519526625388e-05
6.51287555321164e-05
5.28162851243951e-05
4.2664933434739e-05
3.97726489630157e-05
9.35318761340135e-05
-3.96809939689298e-05
1.93099175677097e-05
4.18249827219233e-05
-1.57649336527319e-05
2.94815137676447e-05
0.000110823330787146
7.23984096725627e-05
8.3848272426413e-05
7.47682603884096e-05
2.7155897554372e-05
2.98914275998352e-05
0.000102369578808104
1.77702489190752e-05
7.18594041353831e-05
7.67811319768559e-05
4.65459891565756e-05
7.43708781953772e-05
9.44936744630677e-05
0.000112105530319358
8.5770908334241e-05
9.08824799333012e-05
6.11164766630013e-05
7.5455395885844e-05
4.02346370936934e-05
4.74407092901202e-06
3.96609364726916e-05
0.000130132272860397
1.18089746679576e-05
5.62209096970917e-05
8.40673596279204e-05
3.37631771204768e-05
3.12923674284121e-05
2.22673868284597e-05
8.03274866404444e-05
4.21497176309259e-05
4.70974596179101e-05
3.3309891616854e-05
5.0495703887775e-06
2.46540565932715e-05
8.6108703080827e-05
5.04250936805031e-05
6.49386550088423e-05
2.99186077800698e-05
6.56005450914846e-05
7.02430665690922e-05
3.68773663948554e-05
2.6208553838408e-05
-2.86281182136546e-05
7.33526506753402e-05
7.78528705652895e-05
8.07732620875892e-05
6.44593059846118e-05
0.000103461195252123
9.03371461632744e-05
6.52245769221854e-05
7.36141684300733e-05
5.45914277148231e-05
6.58771794280069e-05
9.83634205494306e-05
6.49799714558713e-05
3.42436604211101e-05
4.19041680885375e-05
3.03808927684542e-05
2.07327117077988e-05
3.43537602829987e-05
8.29492756651042e-06
6.29085553638975e-05
9.15862711072649e-05
3.27380855686425e-05
8.13741014846484e-05
0.000129914484059205
9.22568947909634e-05
7.25289602536411e-05
7.38229376943091e-05
8.39379112903854e-05
5.19910217552867e-05
4.97616998108893e-05
6.58179034199332e-05
7.73935030989496e-05
4.85599024781198e-05
2.62999879767716e-05
3.0932289406987e-05
-3.65378710573814e-05
4.35514914748622e-05
2.93396598134934e-05
3.18083592591901e-05
9.01249074207332e-06
1.74533328047983e-05
7.74043681450145e-05
1.9056109664948e-05
9.64122489971777e-05
3.73833231717775e-05
4.88035977889828e-05
8.6765503640683e-05
2.55124951826892e-05
0.000120111524299764
6.4302473847885e-05
3.69567755176928e-05
6.23021470820199e-05
7.10031174364526e-05
0.000105802463158984
4.78692758924308e-05
7.79681069048674e-05
6.2329453719077e-05
5.14970137419115e-05
1.70858223353131e-05
7.77757215697572e-05
5.33703137117954e-05
8.8587859174353e-05
1.05793646111782e-05
5.57978826705779e-05
7.32449468638136e-05
3.34276636900592e-05
6.60484330316247e-05
1.64250343613633e-05
3.78008635837564e-05
1.75324364144739e-05
3.95638585986251e-05
4.53149190379156e-05
7.52010958928212e-05
3.04877043922362e-05
1.84672982064863e-05
8.1381054377504e-05
4.51546339620751e-05
-6.99022570293429e-06
6.56172837597269e-05
9.58659141447351e-05
3.67351131565197e-05
4.32734624677578e-05
6.42472188320066e-05
2.41524980137309e-05
4.3994342204497e-05
0.000100852269981894
2.85029383466035e-05
3.85042706044127e-05
1.93705315800881e-05
9.04658456589498e-05
5.11028638254935e-05
0.000107023691037535
6.23542046045273e-05
6.63008898859269e-05
3.28657895854629e-05
1.3956644174162e-05
0.000116944491855884
6.82346819745482e-05
4.89510299387384e-05
9.08719843448112e-05
8.41525595693557e-05
8.27035989798132e-05
0.000120130151770717
7.17051865763591e-05
4.527787588004e-05
6.62952805100955e-05
3.56354226733024e-06
3.6458200764588e-05
9.03156509952289e-05
6.32830024515347e-05
6.51699987055796e-05
5.7817255776792e-05
0.000104623743939659
5.27500906107847e-05
8.54534949288202e-05
3.08767632779714e-05
6.66675660356408e-05
5.45603455499824e-05
2.62723543711578e-05
6.27886490497647e-05
8.63132408871393e-05
2.90137365109725e-05
1.6944749581983e-05
6.61645604115972e-05
7.58691731136543e-05
2.73510940789954e-05
0.000109302951961116
8.85506494013211e-05
5.34766752832663e-05
7.23446446203345e-05
5.86424033908403e-05
0.000103206216292915
7.34432509930419e-05
-4.45754397401683e-05
8.22708920265473e-06
6.45159104736625e-05
6.48228954097761e-05
2.52070339159696e-05
3.7438508973765e-05
2.25791098052515e-05
0.000101570224714023
7.62588199957923e-05
6.86307143628809e-05
8.7577788709251e-05
8.44181989517085e-05
2.91140110313106e-05
8.88374940296705e-05
4.63211165413557e-05
0.000100916559377508
3.66935719231008e-05
1.72150691833164e-06
3.04728946395832e-05
2.66388423248346e-05
0.000102231874915083
4.58621689742218e-05
2.18819725107604e-05
8.39575733556914e-05
6.94127273136909e-05
4.57410880973115e-05
9.20662070828629e-05
0.000105301219070634
6.70287929424028e-05
5.02730113554433e-05
4.88703947038468e-05
1.29866100526996e-05
3.37708428741767e-05
0.000115169364679044
-2.0769998826893e-06
3.03113090099627e-05
1.41732455263817e-05
6.15859379777413e-05
5.76080775705403e-05
6.16090061565971e-05
6.28075241245811e-05
-9.90530335286573e-07
4.0473421631285e-05
-1.93571919459024e-06
5.13686939752613e-05
3.05283411055827e-05
7.47996952272007e-05
0.000113812233407775
9.53401908644166e-05
7.35471394242131e-05
7.1312457086537e-05
7.29409227687385e-05
6.81357847237393e-05
4.64837087345676e-05
7.0639874628474e-05
1.81480972903822e-05
7.89686787561369e-05
1.82976322231191e-05
4.2146174787071e-05
8.42728018861633e-06
4.31154956917985e-05
6.79745220282173e-05
7.32471188622636e-05
3.36339660046062e-05
6.38306581061525e-05
7.53322764711832e-05
7.19357280034354e-05
9.40343250481822e-05
8.15518968413123e-05
3.63118773159654e-05
8.05275193808868e-05
8.10925384789291e-05
9.22831042958602e-05
9.33323072272128e-05
6.70925887953087e-05
9.00983654141608e-05
7.18237862168058e-05
7.83766500017315e-05
7.37037939955587e-05
4.84500574883733e-05
5.89580782469693e-05
8.8731260614761e-06
8.33844320837762e-05
6.22537767023998e-05
1.4788026640279e-05
2.73069032278035e-05
1.84134589584408e-05
2.07349916993016e-05
1.97785843355242e-05
1.26983356680687e-05
4.40696405576873e-05
6.17302953969016e-05
-2.94700930800349e-05
6.07282472709937e-05
5.9098156992417e-05
9.8244692438536e-05
1.8101717405862e-05
7.78204225118635e-05
8.64483950614489e-05
8.0933493155629e-05
7.40051422843924e-05
8.01620252981748e-05
8.58980278729406e-05
8.63792477496091e-05
3.30967649839759e-05
6.91799593853657e-05
7.04947078433088e-05
3.49874144517168e-05
4.41660081273057e-05
6.84494945530725e-05
5.07048328897357e-05
2.84456841255729e-05
8.79923855639352e-05
4.33025321907273e-05
0.000102292916163095
7.28584251609246e-05
5.65916983378148e-05
2.14578184589297e-05
7.06845246188252e-05
3.13606920535872e-05
5.05066553041833e-05
8.99212705224105e-05
8.78111485087096e-06
5.42611364021516e-05
7.40994601320396e-05
2.20278668307532e-05
2.94488383259186e-06
2.52295996423878e-05
-8.52973742336675e-06
5.44740116160584e-05
8.08339267963531e-05
7.59467279389864e-05
3.70516191781897e-05
-2.4698494812055e-06
4.51209072586704e-05
5.53509710693596e-05
8.00333655262848e-05
7.26489745552861e-05
7.61797747518808e-05
2.05806423263139e-05
9.26295614630287e-05
3.01144220495131e-05
3.01939281425395e-06
7.22124557733786e-05
7.15377104915331e-05
8.57257426063921e-05
2.1884429626251e-05
8.58065792960458e-05
7.20008481029548e-05
0.000111474567949815
5.8382358221184e-05
5.08662089005533e-05
4.43430243002001e-05
5.21965585480182e-05
4.70435204754516e-05
4.41141960594768e-05
5.2348990825586e-05
3.27196573613847e-05
6.24929554902565e-06
8.56247404814446e-05
6.32468277345713e-05
3.4295754018828e-05
7.83888377103752e-05
5.46959449022143e-05
3.97632037376028e-05
9.85882059000791e-05
4.10907300409004e-05
2.01589465970338e-05
3.43836096662782e-05
4.7275256394172e-05
3.76062548971021e-05
8.95671526883957e-05
2.8311220022786e-05
4.36662987283678e-05
2.8567997099467e-05
6.50690848837552e-05
-1.47212515999175e-05
4.36158078610994e-05
5.11847615137454e-05
4.81806208979688e-05
1.33761949672701e-05
5.52315157067971e-05
2.99215403708857e-05
2.82756975163844e-05
-4.24069594734772e-05
2.06277210724378e-05
7.38791346261916e-05
0.000110192567967291
8.12583524708545e-05
-3.15448519487602e-06
3.62900110595441e-05
3.87220308714758e-05
4.67646187030842e-05
5.2225955461306e-05
5.6796805989173e-05
9.06739108859845e-05
5.5889266592135e-05
3.29942115139011e-05
9.24997361484146e-05
5.84227786485117e-05
7.3771367216735e-05
9.41211723249874e-05
4.39795364285501e-05
2.09938974653695e-05
3.43466235631451e-05
0.000109351407085163
6.23906140451485e-05
2.74120339301182e-05
5.71469791719511e-05
5.4332803685951e-05
4.47104881267584e-06
3.45989902859464e-05
7.89903297052051e-05
4.09403005673665e-05
4.6808027164569e-05
3.78000423509799e-05
5.10005740873065e-05
4.89274128283629e-05
4.48382121220854e-05
7.22332375995404e-05
2.7541344921941e-05
4.81732513567573e-05
8.26250557786748e-05
3.65510392698988e-05
3.63045719509596e-05
3.58812639584628e-05
2.38082822145968e-05
7.49609131599961e-05
5.35115685765913e-05
2.33334378033701e-05
4.27259399923498e-05
2.59674819677555e-05
9.76510616205312e-05
6.08040753922199e-05
9.16926065849745e-06
1.49891292223048e-05
9.40408655288782e-05
8.931217595132e-05
7.80992465385119e-05
3.72203062676555e-05
3.75179774633292e-05
6.28590187458072e-05
5.45966591824892e-05
-3.03610038841704e-05
5.71334406313075e-05
5.85259881060711e-05
7.66248002023041e-05
6.40539638438355e-05
8.97730970096556e-05
1.7207292025993e-05
9.53589469210311e-05
6.70067160049183e-05
5.30177028199421e-05
5.0087759969354e-05
7.2932725433076e-05
9.28409950642975e-05
8.37932718769384e-05
3.8442228489884e-05
4.36289450173353e-05
2.67740569777001e-05
1.50513106857979e-05
8.94680967213262e-05
6.32079794017663e-05
4.78057356827067e-05
1.59367808367743e-05
-2.66686421642114e-05
7.53117345537865e-05
1.550540750011e-05
9.02706124251724e-05
5.20203826782559e-05
3.30500479107338e-05
2.553865222829e-05
-1.01905422162308e-05
5.49087175474728e-05
2.03298688655362e-05
1.62824379634565e-05
4.32851669478388e-05
2.68326675239709e-05
5.52472974861463e-05
4.26419399799816e-05
4.42255397844888e-05
5.18098883639903e-05
4.96377735658809e-05
6.03344573027263e-05
4.45018124655748e-07
3.75091499635292e-05
7.57406120797263e-05
3.01163688992893e-05
8.87444084711161e-05
8.71929148311164e-05
8.66420812710415e-05
8.09081550450459e-05
9.94743787471646e-05
5.1894189623298e-05
6.45873323280869e-05
6.67476998685456e-05
3.29314106187738e-05
7.55448730225062e-05
8.78909826552111e-05
3.91327530492054e-05
9.57266412108007e-05
8.33582462490865e-05
-8.65501849845564e-06
5.21938093039301e-05
4.65053297298089e-05
1.63137865743124e-05
3.2482217485459e-05
3.0128893312923e-05
1.56022208887711e-05
4.87637026649023e-05
7.74400999250855e-05
4.13069302296924e-05
1.32906505825077e-05
5.38989108545837e-05
5.7417310573014e-07
3.05456851672693e-05
1.95914691160536e-05
-1.02795113346708e-05
3.74449186488823e-05
5.87487521068477e-05
8.99693578501006e-05
-9.24219147549385e-06
3.94771002355068e-05
1.42542291994812e-05
4.11886662867443e-05
3.46391265539096e-05
7.37093467176709e-05
6.27736960714245e-05
5.43450331410015e-05
7.20208292993772e-05
6.07915245693988e-05
5.97200459266265e-05
1.65736389459975e-05
0.000106973998379029
7.6985186945406e-05
8.81592512002827e-05
7.91465356095374e-05
7.79893436949491e-05
3.37413397188444e-05
6.61751207294772e-05
9.61668912231933e-05
7.52068385116359e-05
7.2810708886503e-05
7.45836141852689e-05
5.89039234383836e-05
6.05188363618609e-05
5.66767892607357e-05
3.09760301703524e-05
2.43810357090379e-05
7.44288954957287e-05
4.27849521567687e-05
3.79004407337913e-05
7.03151391934985e-05
3.87589366893232e-05
5.33782968083572e-05
-1.52487559795473e-05
9.54564233152175e-05
4.55277725296547e-05
8.68166304678694e-05
7.606540746568e-05
-6.07881834569602e-07
2.79486807082213e-05
9.63580534574787e-05
3.79688240310486e-05
5.37170193728138e-05
2.02724876032636e-05
4.77300031743334e-05
6.08143464977907e-05
1.06504067062839e-05
7.3401378106318e-05
5.27372209842487e-07
6.47943468830973e-05
5.97195912568617e-05
9.585517650313e-06
0.000103806385760573
6.85272616098316e-05
7.02710876887755e-05
9.15714072636049e-05
5.59154331622309e-05
0.000103078924091663
8.04698210902561e-05
0.000119383320475837
9.81295505738268e-05
1.77686149059396e-05
2.11384942947339e-05
4.87771443874328e-05
3.5464541704066e-05
5.54060871078005e-05
3.14547189258593e-05
1.90246489824015e-05
3.07786175592043e-05
7.34675181741995e-06
4.14890286589882e-05
6.34462259869652e-05
7.52575880455108e-05
1.9446433172285e-05
9.45269803023559e-05
5.41902223877743e-05
7.54403304303785e-05
9.56855894116136e-05
5.13749695489673e-05
7.36558587130328e-05
1.96323097200924e-05
4.10171389506782e-05
5.69439229693568e-05
3.01944880389813e-05
9.89202436723172e-06
3.99526010591637e-05
5.14899747159237e-05
7.15065263235403e-05
2.69011244895892e-05
7.33824163674782e-05
3.81952064218002e-05
6.81364603775113e-05
3.9372244487599e-05
8.39149860502271e-05
7.43132763988982e-05
1.01148303140177e-05
2.88210494200002e-05
5.03821141791206e-05
0.00010504609224429
5.99259277407084e-05
8.21752163837742e-05
1.21795896180023e-05
4.21869277641318e-05
3.8455783333082e-05
1.48658675036444e-05
6.69037563921387e-05
0.000118560924165488
6.76293384483925e-05
5.83767952608054e-05
8.39697943857275e-05
7.41349624964662e-05
1.60642545284104e-05
8.88790505837196e-05
6.6700300987878e-05
8.68867039937211e-05
8.72209953787713e-05
0.000102297072183497
4.23024289957888e-05
7.68782506711812e-05
4.17599905059521e-05
8.17518782901392e-05
6.18812762273219e-05
9.19908744142117e-05
3.64658052394122e-05
5.15264940345363e-05
3.43247120348551e-05
5.26431561121315e-05
3.01481262278871e-05
1.25407803714234e-05
1.77363613269059e-05
3.61730560158977e-05
8.34600943529949e-05
4.44392177141992e-05
0.000115342802711925
5.18307554002115e-05
5.18465471659033e-05
7.35712307499897e-05
4.16173932844023e-05
3.56028105652258e-05
2.71050820076327e-05
3.64776834737439e-05
3.5543985856865e-05
0.000124245176783473
0.000122538087820413
1.66597415316917e-05
8.02476274262476e-05
8.95852533566337e-05
9.4536410018934e-05
7.37713160819149e-05
4.5694544230679e-05
6.00001527080097e-05
3.43542201541909e-05
7.6513576593515e-05
3.03385588689283e-05
5.03805028002386e-05
2.96559587023749e-05
9.05406400638566e-06
-5.80394004207621e-06
2.62836668673038e-05
5.3229239274114e-05
4.7194736372927e-05
1.13086267182797e-05
8.34221443135074e-05
8.36889567436776e-05
-8.8496912461062e-06
2.8713613943675e-05
4.93403843766279e-05
-2.15937723560335e-05
1.2783229230526e-05
4.03203420878793e-05
3.00657066110178e-05
2.51444691852277e-05
3.68032793876756e-05
9.25158389966422e-05
6.41690146652473e-05
4.53232278513715e-05
0.000103207804475179
9.31851204422626e-05
2.16305963928047e-05
6.9449723421894e-05
8.72293466018652e-05
4.33896025207384e-05
7.57577253871487e-05
0.000101308055071918
5.62143360855886e-05
7.21314841691094e-05
6.02950007974327e-06
4.95589892772331e-05
2.99321480198916e-05
7.85317729065854e-05
9.84188032503181e-05
4.51051682333479e-05
6.1037142248963e-05
9.4805502104992e-05
4.84216322621659e-05
0.000130039598551725
-9.64035815184653e-06
5.88925304140002e-05
2.26008503793904e-05
6.0099495942245e-05
7.71177733017977e-05
8.59109067442675e-05
8.72854239510138e-05
5.49229509657044e-05
4.63747205503031e-05
6.36928945435697e-05
3.60793248092074e-05
1.8742323290382e-05
5.78749638743988e-05
2.78987582674409e-05
3.62055451316549e-05
6.33764355479765e-05
0.000100303795846955
1.66071719775959e-05
3.85364868494182e-05
6.53742880553411e-05
-1.94894217086058e-05
4.21953562214813e-05
6.96800779684969e-05
5.17505021458704e-05
1.58549552916312e-05
7.32239841083282e-06
7.6837278920832e-05
6.68863198247163e-05
1.80712114075324e-05
6.42271852905309e-05
-8.63197755475375e-06
6.78533264570819e-05
6.09358179830652e-05
6.52705472640365e-05
6.67859752669116e-05
4.1086472254613e-05
5.55561222931437e-05
3.6033444548713e-05
1.6186000544896e-05
9.58624336563842e-05
-3.67942874938219e-07
7.62995092235607e-05
7.69478807331346e-05
2.31345170684956e-05
6.84682030177846e-05
0.000124711921487591
6.63472113664627e-05
5.42487822919061e-05
1.68149833971917e-05
3.3520033703055e-08
4.55234358076077e-05
7.89014971669069e-06
3.86593427970738e-05
-6.91666771958411e-05
4.78626093657747e-05
5.8776686897896e-05
8.09957457835065e-05
5.88463324459475e-05
4.94701751257222e-05
2.86136146289933e-05
4.88937451343211e-05
6.86741868659882e-05
7.68062539122418e-05
4.71540415954335e-05
3.75615307173463e-05
7.2688231869718e-05
6.85835582232812e-05
3.75838193127081e-05
6.51828701691352e-05
0.000116407929099006
3.78933003879973e-05
2.76149205020351e-05
6.97041260507722e-05
4.36364928491202e-05
9.59742890292099e-05
6.27219597525646e-05
2.44324659558573e-05
2.36426516974e-05
6.1714680985613e-05
4.44122135563683e-05
6.0770134928913e-05
6.21519800426003e-06
8.14402972503912e-05
7.2829120968554e-05
4.14791658618318e-05
7.59417191555578e-05
5.67601697574925e-05
1.21662655138679e-05
4.48881827650931e-05
3.82339717082992e-05
5.24559682079542e-05
5.21396370806707e-05
6.42168853217965e-05
0.000124910481237201
4.81349756613671e-05
7.58589306584469e-05
9.20598535286504e-05
0.000109489576077264
5.29279282721059e-05
0.000107576826859611
5.84553639159383e-05
3.25624350817619e-05
5.71798735272476e-05
1.13642560053683e-05
5.07698926736573e-05
6.47391690462479e-05
4.48488998889109e-05
3.49735658435747e-05
9.85780722575301e-06
6.55347000229195e-05
6.16873643850926e-05
3.29610433997406e-05
9.19292997421159e-05
5.896571026938e-05
5.6463637385588e-05
1.01437515337576e-05
2.43409943307109e-05
-8.51838568399548e-06
5.65990900118057e-05
2.55171539316637e-05
3.44816574449304e-05
7.50065178991822e-05
6.25958854871974e-05
4.55243517114729e-05
9.46006205409593e-05
3.57770687101732e-05
3.07782313134321e-05
3.81743762794704e-05
5.63531854601701e-05
6.96257849659911e-05
1.85421056635056e-05
6.63525276352838e-05
7.51806593174807e-05
5.75638054609948e-05
5.69068393148268e-05
8.01723366447882e-05
8.65133724570058e-05
2.11951642999085e-05
8.02434046460446e-05
5.37213980921422e-05
0.000112224239703021
4.40406702534728e-05
5.24888132370792e-07
8.14389767375557e-05
5.08456943749615e-05
3.93968484673868e-05
4.83165605848323e-05
6.16744618871826e-05
7.55425455252892e-05
9.30480631844446e-05
2.88584464918776e-05
2.45567706991573e-05
6.7735943438423e-05
6.83570744209476e-05
0.0001025587858569
4.67478477386461e-05
7.96102048324384e-05
5.5310633178911e-05
5.16311203033528e-05
7.56109657570401e-05
-1.98333932436116e-05
1.76274965750248e-06
7.00162841770091e-05
2.07168909739589e-05
8.40792338124797e-05
-1.26718240107254e-05
-9.95932833081098e-06
3.03095628583203e-05
-1.1408008261699e-05
-4.00107218781617e-05
2.13357602437711e-05
3.55868402052205e-05
5.45461638876202e-05
2.87150636728227e-05
3.41956651432109e-06
8.97414547876832e-05
-4.67002068009231e-05
4.98532206361219e-05
5.07891347114189e-05
5.55205029623817e-05
2.97551761193461e-05
5.5411874052182e-05
0.00011742904719679
9.34234325149578e-05
0.000106960771504613
5.6127183621713e-05
0.000133323356540347
5.00786195372322e-05
0.000101777397849039
5.98379629349008e-05
9.41330370448006e-05
9.31995883311375e-05
7.17505710974667e-05
7.44573168910874e-05
5.81506198934476e-05
7.62164645157262e-05
-4.48949779842969e-06
1.87983989450903e-05
2.98956264035341e-05
2.81679222772405e-05
5.8090650000301e-05
4.25559072212051e-05
-2.05400700961822e-05
1.03308910548865e-05
7.73023047713362e-05
6.34897789282447e-05
0.000123819638852169
8.5180422663524e-05
9.89612622268227e-05
-1.83693979351666e-05
9.59422185668527e-06
-2.80758958754463e-05
4.69735714165881e-05
1.90756147453604e-05
7.40983490052207e-05
3.7524075604718e-05
-2.37798025996515e-05
5.07263396127761e-05
1.52801370890614e-05
3.03073025620663e-05
5.95395369368364e-05
5.74023510761625e-05
4.26926849921358e-05
5.08132163436026e-05
4.51028372337326e-05
5.60114796178593e-05
8.7824626910491e-05
6.4617017773025e-05
8.61698773894737e-05
8.4430155141432e-05
6.69812095783036e-05
9.36985287006316e-05
4.28386715829991e-05
2.91560101835925e-05
7.84256049550196e-06
7.22486700932317e-05
5.15490565756792e-05
6.52274918156298e-05
4.86207705976411e-05
8.90845835834364e-05
9.12457021726789e-05
9.94288148456196e-05
5.41302249796082e-05
4.90980743695736e-05
2.00518740554764e-05
4.76255912085728e-05
2.84848458918649e-05
3.07242739830586e-05
5.942617705193e-05
5.71276117267879e-05
7.2354167733731e-05
-3.25983772149674e-05
-1.3957927468442e-05
5.45430103426604e-05
4.16380034136099e-05
3.60650356300488e-05
-2.48849617102496e-05
7.4384043110694e-05
3.97040819579054e-05
7.86016529033713e-05
8.35663243230245e-05
4.74662194516844e-05
1.07839966624809e-05
9.25414053896856e-05
5.12572644336883e-05
6.24655978702031e-05
3.67954422891925e-05
9.85350451739043e-05
4.31980193487695e-05
0.000115849714938137
-5.55557379786272e-06
4.77459673847822e-05
8.70765735548263e-05
8.68183998387417e-05
7.57809595939437e-05
5.21151216907733e-05
5.60699002579992e-05
8.76927621937327e-05
5.60221053966336e-05
0.000104239276589643
1.53224469455557e-05
3.07728278629938e-05
7.54088657074365e-05
7.71236855533066e-05
0.00014454674543115
3.70869184582434e-05
2.63025345632285e-05
2.36414563040108e-05
-5.42313538107253e-06
-5.84293406451906e-06
2.69096743220647e-05
3.72272100861743e-05
5.46413988664967e-05
2.70548801663715e-05
4.83339213786121e-05
5.31441842351126e-05
5.06228230926177e-05
-1.99960517150862e-05
7.57750110840533e-05
2.0008298746266e-05
6.97494678859726e-05
7.16813250605263e-05
6.98155890070175e-05
7.37007044861742e-05
6.4326879617565e-05
2.80109469293607e-05
6.65562196651905e-05
5.10897738735879e-05
6.83385922577225e-05
7.087346637529e-05
-3.1735703147095e-05
7.21916148919026e-05
6.47179274756888e-05
7.83791764209199e-05
1.22374725129988e-05
4.48029531573928e-05
9.07335512244842e-05
0.000124959026742587
3.65531828863705e-05
3.97335072079041e-05
5.40270378960044e-05
6.43358202059245e-05
9.77244380691463e-05
7.55456806642849e-05
5.46001982074123e-05
4.41478567815242e-05
6.88498896911422e-05
5.99616210995731e-05
3.83514083013155e-05
6.41306042701322e-05
6.70952251430606e-05
3.78992030969791e-05
4.48258033965438e-05
3.05625404358098e-05
2.0185865861122e-06
3.30493295301022e-05
3.68440864633652e-05
4.15843716968786e-05
-1.00876264970937e-05
6.2180123220661e-05
6.36740829315129e-05
5.60984100558481e-05
4.09124737913133e-05
9.54942862561283e-05
0.000106136041980879
5.7692049406385e-05
6.62673635670364e-05
2.78312019094503e-05
9.13479606329396e-05
7.51772557864008e-05
4.54644710087986e-05
2.09725734755625e-05
3.41465123862034e-05
3.98068349202714e-05
7.51690587986549e-05
4.22019482342975e-05
6.6814437611647e-05
3.40631158379284e-05
5.79590521184051e-05
-1.48649153953607e-05
8.84251329661463e-05
2.59304942371558e-06
2.76857478542555e-05
7.66466396652367e-05
4.55241024191331e-05
5.88022650919722e-05
6.26162056655711e-05
3.89774199982383e-05
6.49455227035864e-05
8.64853739442675e-05
8.99998113553698e-05
7.74872258589216e-05
4.65853067512941e-05
5.76143732911761e-05
4.03025957595682e-05
3.94226112653974e-05
2.2792815382832e-05
6.28021014813904e-06
5.42413456732262e-05
-1.88685119568033e-05
-1.25722127738053e-05
3.63064424307435e-05
4.47776168481458e-06
3.75239374015762e-05
9.58054218382078e-05
7.41770666163199e-05
6.60310704723063e-05
2.85003273669313e-05
7.44675564934559e-05
0.000102855850429381
6.65035358468006e-05
6.72824390244246e-05
4.85371014241685e-05
4.51106975390709e-05
7.26136089974657e-05
1.46806393926018e-05
5.28567266149582e-05
9.14954017635289e-05
6.29198249854703e-05
0.000106178220909479
5.61592507549974e-05
9.96096973836554e-05
-4.4919515860767e-06
9.38671649789814e-05
0.000117184113968411
5.56823839031616e-05
5.78950395790051e-05
7.77667570846735e-05
6.25421858893979e-05
3.12453885270124e-05
4.76382932659933e-05
3.28103142736947e-05
4.81700076614043e-05
1.61520766483158e-05
6.23691741016001e-05
0.000112550087298107
4.53865813918232e-06
0.000101945924558188
6.44343522474748e-05
3.99850661788562e-05
-8.68516353762854e-07
7.49789548629707e-05
4.05419486510476e-05
5.69301141312362e-06
6.36313813887034e-05
6.72689723873638e-05
4.3912139383842e-05
6.68953246154177e-05
4.9877029997858e-05
8.14340083047956e-05
8.74734032668405e-05
9.21364100926853e-05
6.38580828700167e-05
4.17534358652176e-05
1.1893127746275e-05
2.12165226715587e-05
2.16029865099233e-05
6.45653782171781e-06
4.74122388892426e-05
6.04923218236486e-05
5.16643269739328e-05
4.93003170008116e-06
-2.82060796644738e-05
-3.07836807578802e-05
6.99655874168884e-05
2.73408415255846e-05
6.83399435817989e-05
4.31362613456123e-05
4.69730944297539e-05
5.2673353336493e-05
7.05399750154005e-05
0.000106545005085121
8.9674062294371e-05
8.69514605196402e-07
8.29232148322166e-05
6.88159214933458e-05
0.000104350287255813
4.6104751465699e-05
7.19513038258635e-05
6.51777003487451e-05
8.77758191609119e-05
7.85384446439128e-05
5.66475732495343e-05
6.48098399316179e-05
4.0297575226526e-05
6.64964781440004e-05
0.000101288736505132
-2.2510661366098e-07
3.7456376911526e-05
5.8176479745148e-05
5.11419874910804e-05
8.10968095751271e-05
5.4529752986154e-05
7.37070134576468e-05
1.43693549011658e-05
4.29673952732734e-05
4.10525080858707e-05
7.96301995626711e-05
7.67517709981708e-05
5.34864766164041e-05
6.13495349981252e-05
3.87653751131907e-05
4.11990478219046e-05
5.95336613697924e-05
3.02680493194903e-05
6.61313670180661e-05
8.44749116184999e-05
7.63111682774101e-05
3.54983000886869e-05
4.88254978590791e-05
2.54223015137878e-05
7.52274283845258e-05
8.22577266104239e-05
5.67781153682848e-05
5.86951204135807e-05
7.83075030056641e-05
8.20790821310109e-05
7.06921725805367e-05
3.99393141274966e-05
5.7954466285805e-05
-5.43734761685573e-06
1.14329681512664e-05
1.02308499802783e-05
7.07315952720901e-05
6.49016957742198e-05
6.78003462219404e-05
6.49121889823816e-05
2.35350687991136e-06
5.08412721155483e-05
7.05808563893161e-05
9.59473473969244e-05
4.17762144984196e-05
7.90258809505743e-05
8.38401633853816e-05
3.10234568093424e-05
7.5346283589835e-05
-1.56733904090574e-05
5.72219829187754e-05
6.06926226798233e-05
4.94901812643016e-05
7.77190522036272e-05
3.69256676499196e-05
4.25981873108467e-05
3.30997342631661e-05
6.56500566154276e-05
4.00767678651013e-05
-1.41278177693951e-07
4.71429122667027e-05
1.41044454937877e-05
4.26524551362792e-05
8.35212981233773e-05
6.99417590744397e-05
9.44469730925962e-05
3.56043747816746e-05
6.98422160980531e-05
3.74297059850748e-05
3.91674859837924e-05
1.25887522936556e-05
6.47830571139822e-05
5.41276864388623e-05
6.74618363429001e-05
5.65053833005942e-05
0.000110442824082987
2.89617453350018e-05
1.05948339257228e-05
9.19103112079396e-05
3.49254975143575e-05
1.98881326060925e-05
0.00011026694515952
3.41983418621168e-05
6.91863168029857e-05
4.65504747017873e-05
2.78751642529204e-05
5.71092848456006e-05
2.64570366543139e-05
4.88086274653628e-05
3.66015951095732e-05
7.29913782541076e-05
5.47363844178225e-05
8.00722368455735e-05
4.48319884483794e-05
7.99446345607169e-05
3.07667794312987e-06
3.89152190395796e-05
9.2423264595946e-05
0.000101459487107709
4.90034435700222e-05
3.20652128985076e-05
3.15422358871094e-05
7.06116823305346e-05
8.28736217612276e-05
8.24710625180603e-05
3.4518315901045e-05
0.000119711218486999
7.25518518622349e-05
8.38043948715268e-05
-2.25521047223028e-05
4.02419195820385e-05
1.125827995765e-06
-2.05631325362465e-05
6.03072556634013e-05
8.34379545230506e-05
5.33997774343935e-05
2.62794893193777e-05
1.68780051437342e-05
7.52561146777118e-05
8.80176983975415e-05
-1.39969405376256e-05
9.29914396784931e-05
7.58557565355885e-05
4.35716069180883e-05
5.23132790838272e-05
2.19292828493247e-05
2.36703377766512e-05
6.20335541438041e-05
4.51280830814618e-05
2.9192835415179e-05
9.08842817448979e-05
8.00798334095878e-05
5.73751196890337e-05
4.07971800558227e-05
9.49122255794257e-05
5.78690676767017e-05
4.40503216196377e-05
6.89738480290072e-05
5.48741718080761e-05
8.35804875058739e-05
7.87570100078303e-05
8.26857993210639e-05
3.45241185309836e-05
6.6514466509592e-05
4.46504326653729e-05
9.49386397177289e-05
6.79042467012486e-05
5.65214114405388e-05
6.09936443538369e-05
2.39535138202574e-05
6.85429536755502e-05
2.12673493671978e-05
1.76470073900401e-05
2.24596772494555e-05
1.68922107183918e-05
3.48801264994552e-05
8.54274432220389e-05
2.37435025512541e-05
4.70010320113848e-05
2.5117348786757e-05
4.73777269892443e-05
-1.2292335946364e-06
5.98702699757857e-05
3.89083048155151e-06
4.86451802111406e-05
4.11437470470904e-05
-7.19653771770115e-06
5.01316083478179e-05
7.97257292598877e-05
4.63735449865766e-05
5.19563968447428e-05
5.77150519675346e-05
5.4657708182439e-05
7.19530522506509e-05
4.41634085516311e-05
0.000100370487631664
8.73338344087595e-05
9.79762541519347e-05
6.64307158571083e-05
8.99011972818285e-05
6.4121816706853e-05
5.74448779819016e-05
3.4206992458511e-05
-2.26839407752034e-05
2.78971380609152e-06
4.25907337436189e-05
4.29037961025077e-05
4.64140655208715e-05
8.60334087608789e-07
3.53673251148853e-05
4.12464777158742e-05
5.28017160474395e-05
7.84078028289963e-05
7.45570226766831e-05
9.58019329463458e-05
7.08248703843988e-05
7.66797453486562e-05
0.000108366228674185
3.1755953421703e-05
6.59846104512281e-05
7.84145502386839e-05
1.97359027438054e-05
5.49798727157451e-05
7.80666592867527e-05
-2.39745143753754e-06
2.60282293990643e-05
2.83415899404905e-07
3.88176806838349e-05
1.9291859642506e-05
1.93925978777397e-05
-1.3835241641736e-05
8.08127103793763e-05
2.83224900590023e-05
6.63611481066517e-05
-9.50040569337789e-06
5.92886654407952e-05
7.4535587225657e-05
0.000109430012661116
6.09075282037784e-05
2.89480896586034e-05
9.41245888065528e-05
6.16234164299153e-05
6.85059467668019e-05
0.000121282395990948
9.30411124101631e-05
0.00010576932323679
3.17512894627594e-05
0.000113710906417984
4.40597182555751e-05
0.000120955016295571
4.67385016529454e-05
6.6063087649531e-05
5.38113228671535e-05
6.53226737707034e-05
7.27091214175474e-05
9.66744436890735e-06
4.85726232390096e-05
3.6431809195074e-05
8.88325427225829e-05
2.5216754600585e-05
5.35112215682495e-05
4.56461427506859e-05
4.99470739441218e-05
7.79009054461339e-05
3.05474682171982e-05
4.91135591687444e-06
5.84343355516251e-05
4.96204509525463e-05
4.21185742053898e-05
5.46304173699739e-05
0.000116106754733783
4.26236593626628e-05
3.34148692299944e-05
5.61952356437209e-05
3.86765745559962e-05
-3.91145128011192e-06
7.04019598044306e-05
7.90459221728449e-05
4.32836129268485e-05
7.26701017132015e-05
-2.69037459313062e-05
-3.94817637905864e-06
2.45301984296072e-05
6.28398671915781e-05
5.45700761254989e-05
3.0909300284578e-05
2.66564275537367e-05
1.97779290541393e-05
5.59089433897631e-05
6.10980982491287e-05
6.91300914354875e-05
2.25111730880456e-05
5.10194673512956e-05
6.1076174369357e-05
6.17819654310805e-05
0.000114624037686622
9.52141769512505e-05
7.758551365619e-05
4.33940862609416e-05
5.93083704799483e-05
8.2639055733239e-05
9.87734640111212e-05
3.5878367674057e-05
0.000109283110135862
5.42728926835047e-05
2.11517455291429e-05
5.26702114108378e-05
0.000103055061120384
0.000115889637498148
0.000100098214653504
5.54779360122329e-05
4.62408459265401e-05
0.000152646084616313
5.76732407012363e-05
5.43945083134078e-05
6.82243915458518e-05
3.48820875009433e-05
-1.15754444094208e-07
3.92665976470633e-05
1.23672420416827e-05
9.20990388944906e-05
2.13911214668317e-05
3.9155650587236e-06
5.0265737728277e-05
4.51766207155611e-05
1.09680056220529e-05
2.84508333515841e-05
-1.55893226339791e-07
6.24112643093707e-05
6.87453795623664e-05
8.7381521769258e-05
4.80214680514769e-05
7.6054115183999e-05
2.08401189916831e-05
7.50144718587695e-05
9.6936355513346e-05
2.29365708423362e-05
0.000105678871145398
0.000130204255338843
3.30907599660123e-05
6.77153255768652e-05
3.21920602787907e-05
0.000144615664795256
7.43428217851528e-05
9.25306966882092e-05
5.77890065969696e-05
6.86928723909436e-05
4.45368690486611e-05
5.21349568444628e-05
7.60548439989252e-05
1.5814061837797e-05
0.000115341763320049
7.4901035062586e-05
8.44087758724435e-05
2.24716375101428e-05
3.82748819582607e-05
5.79556404715874e-05
9.25220205278749e-05
5.7236223800973e-05
2.64337253322893e-05
3.4501103751784e-05
3.61209831069103e-06
9.86903381640187e-05
-2.6555682420945e-05
-2.56491777938972e-05
3.72931096706743e-05
3.22951230260757e-05
3.24077831214864e-05
4.9671225730032e-05
8.79720349524906e-05
5.67865055663963e-05
7.5541312173217e-06
9.55977274705265e-06
3.46505727649425e-05
0.000111094142525878
7.48996591384607e-05
6.38805213547464e-05
4.41437797672634e-05
8.42862903903015e-05
2.09245953108468e-05
2.72426236823943e-05
5.49691790663782e-05
2.97611532551236e-05
7.60839489930284e-05
7.45573875300578e-05
8.88665989967504e-05
0.000105597217595612
4.48080835039577e-05
5.83661064922782e-05
7.12178642534233e-05
7.55995082863908e-05
9.36044772327023e-05
6.81711188610099e-05
2.16119911002705e-05
8.66105361513817e-05
5.84389535671348e-05
0.000101492810084108
0.00011359173244514
6.74218810602664e-05
7.54940036055911e-05
9.56880462017526e-05
3.92108276013005e-05
6.31947687063886e-05
3.43539843818793e-05
2.48056922179729e-05
5.89350923218837e-05
6.4348823648672e-05
5.36975897789577e-07
-3.23811757499466e-07
-1.25047655754517e-05
9.59469972411872e-05
5.37852574101166e-05
0.000113368874316229
5.68175894279429e-05
8.92454201813083e-05
4.88689493870716e-05
3.04441454335467e-05
5.77121435766453e-05
8.32247486011716e-05
4.69236484606467e-05
5.26434901412947e-06
8.48434690802475e-05
8.53703836674421e-05
4.18876891606563e-05
8.06872955818133e-05
5.78025859981374e-05
0.000112115043560772
5.36106123861225e-05
1.93512707004762e-06
4.3079466486578e-05
5.22424396782471e-05
4.47754888458408e-05
5.55419655790318e-05
5.16132149996221e-05
3.86423072951603e-05
8.29841601636531e-05
8.37151302456688e-05
4.56110224055628e-05
4.77597759387052e-05
1.19390757521059e-05
6.38404708988657e-06
3.62443088887057e-05
7.45501300488846e-05
8.97980972643295e-05
4.13274755238547e-06
-1.5575888411554e-05
8.28607365443832e-06
8.56836203172887e-05
6.54079456770412e-05
7.07930777230485e-05
3.18042370875327e-05
9.6073835856002e-05
2.37741453049196e-05
5.96401703181986e-05
7.93295317906478e-05
-3.33743089365675e-05
5.28457021964999e-05
8.51102355706234e-05
1.19620093949002e-05
4.55938623202251e-05
3.51190944453323e-05
5.8932954564408e-05
2.38770267122369e-05
2.67189903752559e-05
1.72900782225742e-05
6.36550528997418e-05
3.20549223779321e-05
5.86452447562812e-05
5.10983047623078e-05
6.28733466091482e-05
2.89154426378832e-05
3.11363305375985e-05
6.71475655758964e-05
3.87015761108459e-05
8.09871708714746e-05
8.85488222324462e-05
5.90462097475115e-05
9.73668107992491e-05
6.8364097033074e-05
6.43893457414308e-05
3.79799489974127e-05
9.65384572814607e-05
7.14205821263747e-05
2.79067724831098e-05
4.83076832046106e-05
5.45710584417596e-05
1.67409635212906e-05
7.11205485277099e-05
2.129421030719e-05
8.93327000121857e-05
-5.02749476221249e-06
8.90450402225395e-05
6.53457860607815e-05
4.04880287724487e-05
-5.09433415430574e-06
1.25208691640013e-05
-1.75966363651965e-05
7.73937256738558e-05
6.83345138269991e-05
1.34343823384496e-05
2.14552616432926e-05
7.78653116094983e-05
4.80500953469333e-05
8.1520325264025e-06
0.000114506348190608
9.22419500373251e-05
8.85710237211356e-05
7.92408538354379e-05
1.44415843336768e-05
3.32180642220824e-05
2.27417900905834e-05
9.87449985953349e-05
7.77306377620459e-05
6.4148687628153e-05
5.44226791400074e-05
6.01822027082535e-05
7.08139436763254e-05
0.000125029164028987
8.54760897731735e-05
0.00012937346453764
3.11889170196166e-05
0.000100051939154685
5.85725830378991e-05
-2.88530574427363e-06
3.22094773074925e-05
5.18986209720393e-05
-7.9427922865351e-06
6.33857441381837e-05
5.9129363283061e-07
3.54125934008885e-05
3.22882895607732e-05
3.17953912965166e-05
5.51678677038777e-05
4.90218724679135e-05
4.0522213987808e-05
1.69690978424737e-05
4.20400466135521e-05
5.36634093981544e-05
7.14475494965573e-05
1.81514835901943e-05
2.27524257845856e-05
4.08717842195428e-05
5.60452421521989e-05
2.72809540113099e-05
6.12737814436675e-05
8.44892366096013e-05
9.79597978339333e-05
9.78903927898008e-05
5.52163661826294e-05
0.000129491409714432
0.000112729312802647
7.69968740612156e-05
6.64630855097589e-05
5.82064504665219e-05
3.87512446449901e-05
2.52622864516363e-05
6.14700594792355e-05
4.10816261991464e-05
0.000102732198662111
5.73063178539799e-06
2.54884684273238e-05
2.89260414164228e-05
7.62948890684616e-05
1.1092892987044e-05
1.29981373564105e-05
5.62942150285772e-05
6.85661848027701e-05
9.25600476022811e-05
5.55507502483229e-05
3.76539693759989e-05
4.81086885469757e-05
7.41847332337544e-05
6.61206587821247e-05
6.49758538914763e-05
7.9399896774892e-05
7.31782625872951e-05
6.89292318383858e-05
1.66225214515667e-05
9.83529844318082e-05
6.26329998284368e-05
7.00477840049355e-05
2.95994602289754e-05
3.32545558119302e-05
-1.50475995849971e-05
-1.17342367975484e-06
7.29445300202759e-05
2.88892500014784e-05
0.000100000515200495
4.80983989687301e-05
2.34823835068852e-05
0.000104901610394094
3.27827070047311e-05
6.48939644194638e-05
0.000124954130846146
8.92307104153042e-05
1.57602464361726e-05
1.70318175251234e-05
4.99367217817072e-05
3.90870404488995e-05
5.19980629011545e-06
8.22710558594262e-05
8.6363436637241e-06
9.67037460310794e-05
8.42389355269949e-05
5.02095026680758e-05
2.61023091614369e-05
4.91130451939415e-05
-2.05297177774526e-05
5.95037687575989e-05
5.61109363589033e-05
3.1033139122011e-05
1.48635136585666e-05
1.22965623494646e-05
4.31053090221319e-05
0.000100217856174918
3.84279358881203e-05
6.23283987891206e-05
5.7848671654224e-05
7.74506481543777e-05
4.97524523648201e-05
3.72172214842811e-05
5.99000317919283e-06
0.000106376910319582
3.78585444717331e-05
9.82934536560228e-05
5.38560272303566e-05
5.77045594370835e-05
3.01436657841295e-05
5.2858979095124e-05
4.93931854172261e-05
5.82126823357766e-05
2.85635874582403e-05
5.45317807275065e-05
2.63062534669623e-05
0.000107091182372775
8.43082116202526e-05
-2.4580334157966e-05
1.72707875834243e-05
5.49125882706631e-05
6.12038456435437e-05
2.48063341929373e-07
1.24728212208248e-05
2.27336847802436e-06
1.18407653999958e-05
1.60937656991245e-05
2.74359286875648e-05
5.22909008337735e-05
8.70096950287734e-05
3.94472422273754e-05
7.20794111882246e-05
8.7519385249286e-06
8.96278411425561e-05
4.75266146221449e-05
6.93417603881319e-05
6.06251228944522e-05
2.14889886245233e-05
9.19147061302496e-05
3.54024883733177e-05
9.08230569460278e-05
0.000107308750875681
9.66093291073734e-05
6.42998774220748e-05
0.000122938545427366
8.89338407419066e-05
4.85943246635562e-05
9.18385807750074e-05
8.80096219496075e-05
6.30349028463301e-05
4.7892305222126e-05
3.92837693126434e-05
9.6371983886614e-05
4.22820751172858e-05
6.65718482125021e-05
9.99184892066475e-05
9.09404558989724e-05
7.0464790244065e-05
4.1000962653655e-05
1.26315725665203e-05
1.91073399227438e-05
3.63205823194129e-05
1.48641800656953e-05
3.90149467228889e-05
4.5232192584585e-05
1.31907696298096e-05
6.24260965314984e-05
-5.60353181106627e-06
0.000108599218750026
4.22949894103169e-05
7.75507872532001e-05
3.14149915602698e-05
1.84851922345334e-05
0.000100305251096251
3.62367668637499e-05
5.80500369028029e-05
2.95211739559735e-05
4.94650947520445e-05
6.61247090995874e-05
0.000108052091751326
4.95959535982872e-05
6.18711859480562e-05
7.90999384666172e-05
4.66825305429702e-05
5.23867445383888e-05
3.1803873982854e-05
1.96386298805368e-05
6.17415048851705e-05
1.60625260272684e-05
7.76552345047921e-05
5.6594936332786e-05
9.65834665806589e-05
5.7042966355048e-05
7.46379320306637e-05
6.83646649567752e-05
4.55376449696381e-05
6.17648355543733e-06
4.45026806177632e-05
7.69998552874653e-05
9.19416921906542e-05
4.70384522232651e-05
-3.91956659858772e-06
3.58724092487599e-05
3.98492377514229e-05
4.2548254134773e-05
8.25717347006084e-05
5.34933330802079e-05
9.27837262316158e-05
4.24714321959619e-05
9.05666430114708e-06
4.30133873746983e-06
0.000112150077931037
-2.17885643685253e-05
5.51770654806703e-05
7.07790330330378e-05
6.70442746196229e-05
4.73452952640396e-05
1.59725222168068e-05
-4.89832675370222e-06
7.07158392176242e-05
5.57217927358811e-05
9.962288497879e-05
-1.04726487350428e-05
7.67719093108493e-05
6.79087610483759e-05
5.09688277612479e-05
8.83476173383567e-05
5.21105187239359e-05
7.6816012166454e-05
4.90003258998099e-05
2.92159636121111e-05
0.000117621181084907
4.79174580393844e-05
7.3178430252289e-05
8.98526499533032e-06
1.26999224141239e-05
3.11791970813113e-05
-1.62933145826024e-05
2.54297474056019e-05
0.000109246457447864
-5.25105313968693e-06
1.66526111517132e-05
1.03122271983591e-05
4.19696120530027e-05
6.26495673676213e-05
3.65201361217111e-05
7.3344516996353e-05
6.08294649643343e-05
6.50717361450496e-05
1.21015199150111e-05
-7.92930883373831e-07
6.76609987429231e-05
6.86369225428304e-05
5.47138934998246e-05
9.20533027730892e-05
8.28919331300421e-05
5.81513948372494e-05
9.13866353577465e-05
4.95242141436966e-05
9.4066082973443e-05
8.52727541527756e-05
3.7618624758744e-05
9.72643590420711e-05
0.000116416791713353
9.98931794888615e-05
0.000125654511452505
4.52181264008816e-05
5.56295774564458e-05
3.05078017295344e-05
6.65298152836384e-05
0.000100354019355168
2.20625020554922e-05
7.80196011337847e-05
5.99533844642551e-05
5.65237172279475e-05
4.73981472637793e-05
6.0498721270868e-05
8.29287496110818e-05
5.34744919755266e-05
0.00010109036137825
-5.45218961930365e-06
1.00028277425869e-05
4.11196236509522e-05
7.33886113345085e-05
4.07601416584468e-05
4.92444075689139e-07
8.80880449486675e-05
4.51209502127093e-05
6.3431131372126e-05
8.86277902111738e-05
6.95078014509488e-05
6.41164248821167e-05
3.40337254513449e-05
5.82587639766318e-05
6.53641797504729e-05
9.59051992778793e-05
1.85994436338614e-05
7.22104255822128e-05
3.38686697800507e-05
5.91762044657125e-05
6.60659650505038e-05
9.58298846068741e-05
4.37645097505825e-05
5.64816389868239e-05
2.30162290016148e-05
6.00626902793765e-05
3.67210781799089e-05
3.46053025372047e-05
-2.98283986188559e-05
5.40593046109048e-05
8.62108228706177e-05
6.43811474953628e-05
-4.7708968716969e-05
4.54512044484164e-05
7.48670323724827e-05
0.000121522534907617
5.49625611836533e-05
4.92973703318342e-05
4.246890951442e-05
5.02510311273139e-05
3.35665906670516e-05
5.31286953494768e-05
6.67217908102277e-05
3.07960147933944e-05
5.86847188924951e-05
0.000110963627606075
0.000102832630941914
5.06077069016901e-05
7.60973685862438e-05
4.8024969088081e-05
6.27559916545641e-05
1.66812710068181e-05
-9.83588125316738e-07
4.87778118819906e-05
6.00551815317793e-05
5.44834170499694e-05
-3.87895232359681e-05
8.1807578219892e-05
6.46567389829499e-05
7.17390122406766e-05
1.91734147504936e-05
2.32509861368395e-06
7.44592110515414e-05
0.000130435182736586
3.35381184972629e-05
6.21712525779662e-05
7.72112390228996e-05
7.5557829941329e-05
4.1353114997576e-05
0.00010212110809479
3.5002879828278e-05
0.000149092822690737
6.55345583605864e-05
0.000109251504940666
9.50523014023913e-05
2.49756634532404e-05
8.18519323574307e-05
4.20112299849716e-05
5.53005767132167e-05
7.19677960382209e-05
2.68499168404908e-05
3.65182359548248e-05
3.53373872966688e-05
4.38309788577753e-05
3.36005200740393e-05
2.51687230571914e-06
3.72895135027454e-05
1.62196744191558e-05
1.28829445862105e-05
7.0220496133216e-05
3.87310669065168e-05
0.000107148818879956
6.98508184718598e-05
3.07234750597568e-05
7.09430289089261e-05
6.07875235683218e-05
7.22478895471524e-05
7.70093289902814e-05
8.28891278845453e-05
5.23298940587152e-05
5.45631196794923e-06
5.01168264231459e-05
6.45014113973287e-05
5.85517359148024e-05
1.43802654647096e-05
8.05632422677108e-05
2.51497670440604e-05
9.31987650905791e-05
6.80325679064579e-05
6.03588550739376e-05
9.94641025906223e-05
5.11883915468057e-05
3.71678741419874e-05
6.31541062680638e-05
3.18226404071076e-05
-1.23792034839791e-05
8.62702494210088e-05
6.5421803340378e-05
6.10009881615842e-05
7.4243186403853e-05
7.90073307076989e-05
6.22253434286111e-05
4.70463989312918e-05
6.911310653537e-05
-2.26946535786798e-05
4.94364684715242e-05
5.81047028559312e-05
4.98582656675633e-05
0.000132096449905066
0.000117460343680297
5.96982918444093e-06
5.05172824683087e-05
3.41097103297532e-05
0.000123811400959187
5.14364086069607e-05
8.23201443498166e-05
-3.47325756794565e-06
2.37564197356304e-05
5.74616348313204e-05
8.24099595040818e-05
2.6215280458148e-07
0.000104711537373357
2.46053963395315e-05
7.58831319933502e-06
2.65984727711369e-05
3.63720691510046e-05
2.0989905545893e-05
5.30286916637092e-05
8.77487601460033e-05
2.15966610414608e-05
1.13645385591093e-05
6.18196236465874e-05
5.39770795511229e-05
3.63725283759232e-05
5.60205183528181e-05
6.69420904788353e-05
6.93533997380367e-05
6.0777002508974e-05
5.83537019517786e-05
8.15121897025895e-05
4.93189463259189e-05
3.30672988114417e-05
9.66949761073823e-05
6.91649336876627e-05
9.69920443467568e-05
3.41681055436561e-05
4.2582757407252e-05
8.68071288677471e-05
2.95100925229989e-05
1.10898579033149e-05
1.5262365097724e-05
4.80920744861589e-05
9.63867669451196e-06
7.41903642040915e-05
2.60122981685185e-05
3.28835332600783e-05
4.50652390419545e-05
2.27174155438214e-05
5.4654788655571e-05
8.20714191695241e-05
-3.7325206293074e-06
5.78527538848837e-05
1.38650636133817e-05
6.9610022675645e-05
4.9953735358033e-05
2.62058991724381e-05
4.95604174151255e-05
5.23009364101286e-05
4.55157710002738e-05
5.86087004748745e-05
5.34949968930171e-05
7.42572794488097e-05
9.60753190331703e-06
0.000100952858880567
3.59401316974341e-05
9.21461989871652e-05
5.32750343775898e-05
9.56238691225816e-05
8.35215772478593e-05
6.53897096313682e-05
5.48346915890118e-05
6.86524592335615e-05
3.51593690931621e-05
8.68749033080409e-05
0.000114509209106956
6.07410680968516e-05
8.92531301457084e-05
3.92606262321301e-05
8.56936265605564e-05
0.000117031332024917
8.0773754670478e-05
2.53205994778249e-05
2.86317031391562e-05
8.02297493824395e-05
0.000109683203787083
6.31534054576859e-05
4.68388470724597e-05
6.1525478357021e-05
3.6862182861035e-05
1.64880472693425e-05
7.74342659235481e-05
6.43867479518793e-05
5.33004078973967e-05
3.40216180255068e-05
4.57031961071848e-05
6.59168589009664e-05
7.06642876253576e-05
-3.50561608344408e-06
7.13247667367538e-05
7.43787450461141e-05
4.37805582754404e-05
8.73407047807986e-05
2.92418296823751e-05
2.94254751741387e-05
9.07862678374023e-05
2.11594933333787e-05
3.90758897249267e-05
4.30487257840435e-05
6.59912015114093e-05
5.82356082827071e-05
4.48960876216408e-05
5.23052304882455e-05
4.67129672502939e-05
4.60647933079496e-05
8.54441991161847e-05
6.45576200864117e-05
7.56493138708742e-05
9.56918463145991e-05
6.80796798532214e-05
9.77506833164933e-05
6.78193310599153e-05
0.000100152239868811
5.50312951135001e-05
7.29147402865533e-05
3.50102467191426e-05
0.000122482629438174
0.000116837754065097
4.93670089706637e-05
5.07926074528938e-05
5.82548356511437e-05
5.3779952916806e-05
5.18685539779378e-05
4.20655932003663e-05
4.90088953995874e-05
5.6286998773248e-05
1.3686093547645e-05
3.55351486352836e-05
4.75141533275045e-06
2.97865019348498e-05
-2.33864827996473e-05
1.42716462950834e-05
9.02979896895428e-05
4.55186926899997e-05
7.82613370317126e-05
0.000107004260678399
-1.46133172261919e-05
2.73479453947777e-05
1.96852321932511e-05
1.74137113921819e-05
5.03049491015273e-05
5.53675872144736e-05
6.79047418715744e-05
1.02104095189527e-05
5.76152337478583e-06
8.92685661161426e-05
5.87453962957652e-07
5.58249160674592e-05
5.49214326544238e-05
0.000107718782057204
-3.38586003364415e-05
6.76286284674518e-05
6.1298482372268e-05
3.95663915424741e-05
4.25709810387723e-05
3.08300412194732e-05
5.25921548873305e-05
6.80655004084532e-06
6.9403237664559e-05
6.71210771902854e-05
3.26408891852638e-05
5.38687931522413e-05
3.81607401239668e-05
1.74053378601256e-05
4.03610436077028e-05
0.000146007351361569
3.245847836847e-05
5.35393044360012e-05
8.69112369165016e-05
1.62448384263203e-06
0.000108914897344789
4.84266065983677e-05
6.31411888924783e-05
7.96529973600754e-06
3.71865781318034e-05
0.000105414840825277
5.67695821503736e-05
6.07036987143157e-05
7.30929177497446e-05
5.48224788369414e-05
2.96114856061714e-05
-2.00454781539248e-06
3.66878939612713e-05
5.80370722776767e-05
9.65684364329437e-06
4.12502199386428e-05
5.17436313280366e-05
5.37130335529565e-05
-8.39509690767336e-06
4.50963099407582e-05
8.38239004552165e-05
3.85413707142912e-05
7.65416480307058e-05
8.90360052237689e-05
8.7995361547305e-06
5.36759331340461e-05
1.49363442320628e-05
2.46477642703471e-05
9.384875222424e-05
4.90227675571943e-05
6.72678688829876e-05
1.77117232294954e-05
6.70481331357151e-05
6.45450339370462e-05
3.24148574109963e-05
8.17460613940806e-05
0.00010016569568357
0.000126058133739463
7.2305978259215e-05
7.53101561493103e-05
2.44549338711238e-05
9.1305510540285e-05
7.65103111086936e-05
2.3968095898565e-05
2.46437861772962e-05
5.4954516481743e-05
4.18478825579423e-05
3.12067611276952e-05
4.47372467740306e-05
3.21929194390236e-05
5.33291481229537e-05
6.52058760974775e-05
2.80958138781801e-05
6.43996619737185e-05
2.99533589726906e-05
4.66796714470353e-05
8.02279147882421e-05
9.09976710307037e-05
8.46651448503403e-06
4.2616941710419e-05
4.28943610505016e-05
3.29173720656397e-05
3.44530063568702e-06
6.18510066859711e-05
9.3650557537492e-05
2.14273487163614e-05
3.91725996830836e-05
1.46806814828165e-05
9.19529975747775e-06
-5.06761215638815e-06
4.797901124108e-05
4.59050519422305e-05
5.59770796063894e-05
8.61873078602865e-05
4.92144080993406e-05
5.20709255873317e-05
5.42660225184749e-05
-4.57067322509168e-06
6.1155243821057e-05
2.32028686427232e-05
4.82662405514408e-05
4.73938254412719e-05
3.03762603573764e-05
4.30879833235183e-05
5.46001991879918e-05
7.55953937150126e-05
1.38601506349075e-05
9.04127704050499e-05
9.56312720510603e-05
8.89787197938239e-05
9.78259142580154e-05
7.07957690171795e-05
1.39509437627748e-05
6.52533505729925e-05
4.54568149884154e-05
0.000112303977534573
3.36881946405179e-05
9.0257808683672e-06
2.85637490095795e-05
7.9455490826906e-05
0.000114757017489783
7.1654723142867e-05
8.11272484105711e-05
6.17457702158338e-05
8.95168131519564e-05
9.92521948629272e-05
-6.35687191128358e-06
2.49286517389393e-06
3.03709484213655e-05
1.98130057946555e-05
4.8229561845981e-05
3.55843395239871e-05
6.77227506002523e-05
-3.00999354952248e-05
4.3342870503286e-05
3.12236922471484e-05
6.68417874120179e-05
6.45835949880789e-05
8.76893204467542e-05
7.5507081131079e-05
3.86676818970387e-05
9.23466006946743e-05
6.96657916603637e-05
0.000112530275220719
7.40104114302296e-05
9.11861406641176e-05
0.000167655185024613
9.18280384057491e-05
9.5445158627705e-05
3.49178792051098e-05
9.11632617113993e-05
4.45787243067949e-05
3.68377944309107e-05
9.12299649759815e-05
6.83971102105516e-05
4.15236642939407e-05
5.02274480360007e-05
5.03987664119678e-05
7.80277812375869e-05
7.60039407148731e-05
5.2932645925292e-05
0.000103405475114859
7.86080906997e-05
6.30985115522134e-05
2.72038173344883e-05
6.06230096247393e-05
-1.48520192747718e-05
1.09287357068692e-05
4.83051782422634e-05
-1.29898507735138e-06
5.70754542139247e-05
2.01225319400404e-05
3.36913341661069e-05
4.88111399489968e-05
7.04527582935323e-05
2.32089352119091e-05
5.22050483042983e-06
8.0949588982569e-05
-6.73287505748308e-06
2.82382584836957e-05
0.000112347655035748
5.14637976777332e-05
3.51865507342122e-05
8.84064426601783e-05
5.38100834947358e-05
3.72648229891986e-05
0.000144795368414382
9.86305235751437e-05
3.89920236774702e-05
7.97342314162849e-05
7.00437113774982e-05
-1.26409489706853e-05
6.3354940529421e-05
8.86915889214125e-05
3.6149577796804e-05
4.74248080711531e-05
4.39176737117328e-05
6.14711907547444e-05
-1.22624320526555e-05
-1.78390202856466e-05
8.31961129717093e-05
5.15196774047734e-05
6.03396840407045e-05
9.55266681485724e-05
9.79434796939641e-05
3.6506822892277e-05
4.49358445576192e-05
5.60446220092041e-05
4.46779103953634e-05
-2.57387368438766e-05
5.56885854600382e-05
6.32730201453817e-05
6.9186467921276e-05
9.32753582722574e-06
3.33910050858964e-05
0.00014743504427658
7.62503603208445e-05
2.34394051236232e-05
6.61669755943718e-05
8.38755392585481e-05
0.000133265129885466
9.73257328726522e-05
8.27683962844759e-07
-1.83479470803088e-05
1.92511881496403e-05
3.64384950519547e-05
5.73022060453718e-05
1.21639037810876e-05
1.51765443510886e-05
3.42777980178368e-05
-1.4776705867538e-05
-6.11129070015616e-07
-1.39748218198803e-05
6.51047756859511e-05
5.6078275298138e-05
5.78555811367658e-05
2.09417320110962e-05
0.000127148690112869
8.82780974392483e-05
2.50123146163065e-05
6.14898090502248e-05
0.000132018261619365
5.02386997157397e-05
5.21224696919428e-05
7.47986915896866e-05
3.88603600181703e-05
3.23704841095314e-05
5.43887468667822e-05
8.47310193032571e-05
5.70188303107734e-05
4.63065153301781e-05
7.15786877478131e-05
7.59613262783317e-05
6.98848968559197e-05
7.44981175247404e-05
3.62979321384662e-05
3.78169753238214e-05
5.1498576353482e-05
3.24117907027873e-05
3.94055710155041e-05
3.67198460861063e-05
5.67880897534527e-05
8.75042912067964e-06
2.42965037567768e-05
3.90723129797861e-05
8.16702560543385e-05
7.14653835648567e-05
4.94272525908613e-05
1.60181567309826e-05
5.45065213099416e-05
2.19435457983722e-05
7.39584582165031e-05
8.98652263949895e-05
4.10951923948812e-05
5.62775534346758e-05
4.04146111410411e-05
3.66613650938732e-05
8.18772815780914e-05
4.90635017710789e-05
3.09256767126435e-05
5.75121521027813e-05
9.42423965783883e-05
5.056814072165e-05
2.2109721588835e-05
5.47311663427164e-05
4.12012331393589e-05
3.80542784610229e-05
2.91328987799649e-05
2.41215831270729e-06
6.0355453315802e-05
4.97817652070334e-05
3.60631501322557e-05
5.49813298940989e-05
5.43265326920083e-05
1.90081305383454e-06
3.1572639900619e-05
6.38529728793899e-05
4.83259451627811e-05
3.4989796008039e-05
-2.87144311580032e-05
5.4509777918277e-05
2.53365459273136e-05
9.93382172925953e-05
5.74855135293602e-05
7.34896772372451e-05
8.38357734536457e-05
3.33018587155071e-05
6.1630127435746e-05
7.40821786790121e-05
7.44346538311692e-05
2.59042035262355e-05
6.95105878594392e-05
8.48852277764701e-05
8.09564112341597e-05
0.000100667855486502
6.61452271813765e-05
0.000100824650091786
6.89951691982127e-05
8.98751747423296e-05
8.10519321555862e-06
2.19964450876899e-05
5.78043868158602e-06
3.72490235959222e-05
4.72146059209461e-05
4.74537304596931e-06
7.47141980917048e-05
6.02753424621382e-05
3.65745751343891e-05
3.93623936199982e-05
6.54702538461894e-05
9.34880790920753e-05
2.15856715592981e-05
2.7158266509948e-05
4.49032217456598e-05
6.89632231116639e-05
6.40055330548266e-05
4.11839535665155e-05
4.2942573556776e-05
0.000110808399469146
8.8957155288177e-05
-3.57920320425906e-05
6.56423855515712e-05
2.74080329783662e-05
5.23010350966108e-05
9.12998855615274e-05
0.000116182200194962
0.000114998031843871
1.00494721929263e-05
8.82651081543471e-05
7.86540484142554e-05
6.89185442342375e-05
6.65890968207014e-05
-3.71800024123886e-06
6.24196341173622e-05
0.000107995816875334
5.93556645885794e-05
0.000158624046666114
7.81071631241928e-05
6.69425913425564e-05
3.77342934480229e-05
2.79651727671259e-05
2.13411280892436e-05
0.000103614816778342
1.33640256272933e-05
8.60764192764815e-05
1.91548541003558e-05
-1.28695416604512e-05
-5.77036071409859e-06
-1.56531969353214e-05
3.40119517967638e-05
6.68577559562912e-05
3.57748268007647e-05
2.17717486563755e-05
7.5659666415714e-05
4.09200540191781e-05
3.44953953709937e-05
5.81452358836837e-05
5.71276112858738e-05
7.45213711700405e-05
7.68131563190713e-05
3.99954295730846e-05
7.4319973969908e-05
8.88607974737615e-05
5.68722497837069e-05
0.000106329962024519
3.48426222025874e-05
7.46456274988477e-05
0.000101848625907262
6.00948069280599e-05
7.07815917871259e-05
4.37232724492997e-05
8.38242272782325e-05
0.000103289469888938
4.91316115703026e-05
4.82949207041455e-05
4.69709655234901e-05
8.28773193232404e-05
0.000112134527337787
4.66621203545836e-05
3.57673346373051e-05
2.77823596413479e-05
2.56829893139322e-05
6.93843841337928e-05
4.1526876139753e-05
3.25529866243161e-05
1.38248281031085e-05
5.74525647100068e-05
0.000122461509198469
2.16880290663159e-05
6.94910665513288e-05
2.44440984672019e-05
5.33238444927064e-05
5.64285613548847e-05
4.01228933789078e-05
5.2725020747949e-05
4.61160347546594e-06
3.54918260375239e-05
4.62424876038682e-05
5.16486566054695e-05
6.31136982875044e-05
0.00010779111261376
5.50864138851497e-05
5.73011312588306e-05
4.72379612330707e-05
3.86270864850076e-05
8.89033973421498e-05
5.62216794166595e-05
3.4336595776875e-05
5.86304005304665e-05
3.914818270341e-05
7.94510040302992e-05
3.66785443844085e-05
5.4475836824617e-06
2.91534826380506e-06
3.91657247174448e-05
9.90109778168811e-05
8.41300658924987e-05
4.31215051338408e-05
6.55584970759767e-05
5.65488169060257e-05
9.60354185553691e-05
4.78897616020019e-05
7.88808155996557e-06
8.11627405759106e-05
0.000124778792214849
6.34423851228624e-05
4.65350654722245e-05
5.53713813523753e-05
7.46079642656539e-05
5.57674026777664e-05
8.51072180125291e-05
6.39082294852184e-05
0.00012505420888456
4.94942793263605e-05
6.77877115547266e-05
4.43588082496679e-05
4.75176086813171e-06
2.46212638626069e-05
2.68640146152567e-05
5.89074291270851e-05
-2.59230584480487e-05
3.21853425152117e-05
6.66680804870187e-05
9.22748512936992e-05
8.46301722629466e-05
1.12556914433651e-05
9.06577977072841e-05
0.000106686232520788
3.5209488237952e-05
2.98059475205797e-05
4.78050783314468e-05
3.03333087306236e-05
2.99532356853438e-05
4.15070746792886e-05
5.80135217078957e-06
7.30037396253459e-06
0.000100743650067363
5.31280414671009e-05
3.70516243768349e-05
5.65725877033168e-05
5.58716564120194e-05
5.06543351022829e-05
7.410791277476e-05
7.21754769056958e-05
4.75743831960205e-05
6.48076644289036e-05
3.4993114739506e-05
3.97343404930915e-05
0.000101841932704942
8.2717345829058e-05
3.03719337015081e-05
8.51525603487817e-05
4.98976353591454e-05
3.76306595910621e-05
-3.89227518407078e-06
2.32783161678041e-05
7.2297800524279e-05
7.5772184041123e-05
3.89981103144831e-05
6.22181844718327e-05
5.06855890603631e-05
6.6846391068902e-05
6.64996936100991e-05
8.76384460619922e-05
8.36251386320054e-05
9.32849150318691e-05
6.57540676352123e-05
6.80142076203698e-05
4.70337181419892e-05
6.42451086278729e-05
9.83227399213477e-05
6.53671228084606e-05
8.93678570041274e-05
6.61145174107529e-05
2.1725833363733e-05
8.70766342703646e-05
3.50091056952401e-05
-2.9388097017601e-05
7.42472618078823e-05
3.81084896108215e-05
5.41394642340946e-05
6.3347006081106e-05
-1.0912977138623e-05
4.2885835854501e-05
3.59485326266678e-05
5.3351997331495e-05
8.40530930949303e-07
3.98029615344325e-05
3.76437450399876e-05
-1.00025988299546e-05
7.71694856429307e-05
5.78275505447996e-05
1.009862899062e-05
4.01943023380433e-05
7.42811922792419e-05
4.82690482588139e-05
8.73759173775315e-05
1.11660513614118e-05
6.67396817981178e-05
4.11327299480129e-05
4.53345833399028e-05
5.18907960265245e-05
6.95536115447545e-05
4.79600849493971e-05
5.37808191288622e-05
3.5924007337104e-05
5.7811433594318e-05
0.000108097389247845
4.42938030322887e-05
4.21764034408185e-05
4.43894057048715e-05
7.40841176159451e-05
9.75744711670873e-05
3.7044587620046e-05
0.000103094250634293
5.9553514226359e-05
1.4862429032584e-06
3.49867089937673e-05
6.73367470241255e-05
8.34523795941922e-05
8.0517581693286e-05
9.17917462045301e-05
6.17149666027356e-05
1.80894712598022e-05
5.36560756138028e-05
6.20491921271614e-05
3.48406727159917e-05
7.07888530544363e-05
4.30760002020686e-05
4.90651716506899e-05
0.000113734580385599
6.66663435883102e-05
-2.67945262066818e-05
6.98139753131785e-05
7.55476261436608e-05
6.22997546563612e-05
7.68972779176055e-05
6.18147736363414e-05
8.79533613303571e-05
7.39947279300127e-06
3.04376761989497e-05
-6.62252277007112e-06
2.36494821127437e-05
1.83890882679867e-06
1.83197964644602e-06
2.06258064224814e-05
6.81718358836765e-05
8.4250728833469e-05
1.21091789495603e-05
5.37869363523726e-05
3.77637562779786e-05
9.89867016503092e-05
0.000101987867212232
6.34460997580006e-05
5.12102094990549e-06
6.85067793864241e-05
9.19314938184027e-05
4.74453104493431e-06
4.19032180995739e-05
7.05204016945961e-05
-2.46200250435137e-05
7.03548797578517e-05
7.15002781907533e-05
5.56300635451325e-05
4.27898128127175e-05
7.55646474148948e-05
4.06780115151682e-05
8.47136585757887e-06
4.12759572652237e-05
0.000117007821507061
3.08743110097473e-05
8.76006786960413e-05
3.91200502342691e-05
7.48136685203508e-05
5.14123768516927e-05
4.91700051341818e-05
1.01445724197614e-05
8.78666059625927e-05
1.77592894685438e-05
4.56695610871073e-05
2.80002123900657e-05
1.52870049351509e-05
5.69997898674209e-05
7.94479225326692e-05
2.88827377581117e-05
4.64364535027523e-05
3.89624496382508e-05
7.29933180352972e-05
1.82951441298566e-05
2.88977618173773e-06
7.99002350389623e-05
1.76630641067267e-05
6.78756823945087e-05
8.27633572810988e-05
9.23303786755538e-05
2.62370912386131e-05
0.00011511504515105
5.39669292644685e-05
2.07011057834967e-05
8.12628422508133e-05
0.000121699085861953
5.57294022244958e-05
5.95834048273658e-05
6.13854882589914e-05
4.71715425577873e-05
5.59938246093372e-05
4.33364945512709e-05
0.000108315233092142
1.85536138877241e-05
6.25448044977337e-05
7.58020344367849e-05
9.35618368072007e-05
8.24183640253917e-05
6.20815796456845e-05
1.21268603813456e-05
3.42993449450673e-05
0.000100917982676173
8.3465834272145e-05
8.2362693842832e-05
2.39273830369057e-05
7.50286471378231e-05
5.73924933382319e-05
4.35707116362673e-05
6.79438436012694e-05
2.83964915100046e-05
9.30217625588066e-05
7.84352515695975e-06
2.69850191944538e-05
7.59257498576677e-05
9.44905076217139e-05
5.54642346223776e-05
9.18890177900088e-05
7.68567238762988e-06
5.00148190512209e-05
2.18430726686863e-05
5.32007187413206e-05
4.19537031920008e-05
6.6781873456115e-05
7.31151729065659e-05
7.11002102427933e-05
4.06902215021496e-05
4.44240313124282e-05
7.57998609280354e-05
3.79114038897773e-05
-1.49649687375393e-05
6.53564592728286e-05
3.28267309009454e-05
1.427730039459e-05
3.65289010888617e-05
-2.67296131103595e-05
8.8625920721934e-05
0.000101504429653367
0.000134599503774974
3.58147372195844e-05
3.20903880262097e-05
-3.70436555384675e-07
4.01328736308304e-05
9.26438628772682e-05
6.62983891928895e-05
7.3559871990404e-05
5.16152129885674e-05
8.57781094995826e-06
4.86544582401964e-05
6.62988951055765e-05
5.91865499872444e-05
8.34263375733605e-05
3.89885722234713e-05
8.81313774423871e-06
7.86075761053706e-05
2.31134045058419e-05
6.87045243140926e-05
5.34673562153879e-05
5.83701446321568e-05
2.94780913076483e-05
3.45807108052147e-05
1.99530834337688e-05
8.65472921081917e-05
4.71411081262062e-05
6.46765474394052e-05
0.000100920142036667
5.45689757390597e-05
3.34330860124594e-05
6.14689985922771e-05
4.91423420752422e-05
1.10788506565026e-05
3.89234776264341e-05
3.98484283068159e-05
4.21823333871178e-05
9.80296544185571e-05
5.33240134313601e-05
3.95327314945136e-05
2.78396888391101e-06
9.21970174009896e-05
4.47758121352588e-05
4.46771084466167e-05
0.000138305233479392
7.17307430451595e-05
6.58901230666833e-05
7.17128101327425e-05
5.12435613936185e-05
6.20954619609735e-05
2.2383201966939e-05
2.57308214721595e-05
6.11890040428974e-05
7.23509673335224e-05
9.79731471584151e-05
8.5171171034998e-05
2.8641755324197e-05
7.17792476434434e-05
3.73929649789932e-05
6.63065210348227e-05
4.83856763437437e-05
3.37614928298636e-05
8.46551347569409e-05
3.9984333827892e-06
8.41304429879328e-05
4.00925985127846e-05
3.99334509622669e-05
2.77366216067156e-05
6.94206348193853e-05
1.93939002115186e-05
3.66523733920373e-05
2.69045873456473e-05
0.000101920450182051
9.77520555296189e-05
5.76797015037362e-05
-8.09847492687924e-06
4.34200980450124e-05
4.65286638453052e-05
6.71308768450111e-05
3.64143348040519e-05
6.0648213762063e-05
3.85030950024738e-05
4.66606021038846e-05
2.50427720862998e-05
9.20979958871375e-05
2.1422211905262e-05
6.97986250296444e-05
3.02398629552328e-05
5.51430914839813e-05
7.37040864300158e-05
5.73460284920279e-05
2.59279630226811e-05
5.93435983472916e-05
3.6886793860027e-05
4.19386583775767e-05
8.09163338822639e-05
7.70338424254413e-05
1.89784740301938e-05
4.15466792657772e-05
6.11252286346061e-05
0.00011851642692053
8.5101435795355e-05
3.36747583145336e-05
9.63082061457671e-05
3.57033120671325e-05
5.97941082259349e-05
6.41204199795062e-05
7.362421060217e-05
5.7550809755352e-05
6.43750054881722e-05
6.36502377022163e-05
3.46717763145346e-05
4.82220327707525e-05
3.86989123782807e-05
2.29574869548305e-05
0.000105022418370761
8.7670900225144e-05
6.63642798105906e-05
0.000116741912921794
0.000121430198745351
5.04309093362762e-05
8.89531918396021e-05
8.72827101367033e-05
8.49626078884462e-05
9.46478827440085e-06
7.70805755809131e-05
6.94218223433803e-05
6.70178036406417e-05
0.000100556385742953
5.50465613421948e-05
3.93918169100483e-05
5.88384320914046e-05
0.000107958460564843
2.89454387652617e-05
5.06293483437475e-05
9.20068940877016e-05
6.11482999239554e-05
5.5806632557143e-05
5.77461196144877e-05
2.82414529706761e-05
5.03553053287424e-05
7.01495586009316e-05
8.21803669227805e-05
5.50559912981092e-07
9.64714149748199e-06
2.49091144189746e-05
4.45599501104581e-05
4.9123791500163e-05
8.57528302772785e-05
8.99360357968246e-05
6.47504032855824e-05
7.38834879402862e-05
5.38042166604323e-05
7.06676167859677e-05
7.98457319070421e-05
5.44827809634399e-05
1.69719888144251e-05
3.1378291831769e-05
3.68398861296154e-05
8.80699600184952e-05
6.42336555456001e-05
6.98260294216634e-05
-3.87498343320741e-06
6.46000328791337e-05
7.60429914424119e-05
1.88943971256866e-05
5.98507670232408e-05
4.26986500473283e-05
4.00230631664847e-05
3.98068081977783e-05
5.93899653649759e-06
0.000110917565380666
9.82348663257337e-06
7.82173107659269e-05
3.26246314525378e-05
1.34758383210706e-05
5.56791497546605e-05
3.36469398600321e-05
6.12730659979994e-05
4.69183822843317e-05
1.98312563067616e-05
2.45197198551006e-05
5.75150582703926e-05
4.81028399503507e-06
6.43914837949327e-05
6.92440888091064e-05
7.21210443116331e-05
7.35146570864451e-05
5.05186461024059e-05
1.14691473449964e-05
8.07032894055995e-05
5.85729632602793e-05
3.73595963843576e-05
0.000113257459784863
0.000132890966233136
5.77065811439195e-05
2.87306125503283e-05
0.00010791625503615
8.89703748362516e-05
5.76709423300776e-05
5.29308759630533e-05
4.60867846853179e-05
9.66896201782605e-05
3.20348990661691e-05
5.10966785312763e-05
6.69776000137967e-05
4.72588927523369e-05
5.1244751342782e-05
-1.42100816870101e-05
8.71814421146586e-05
6.29390032618534e-05
6.68245449129575e-05
5.40875446375114e-05
6.00608184210428e-05
6.90519606475246e-05
5.69509207982153e-05
4.68689463874159e-05
6.5411518982828e-05
3.98651776209507e-05
4.40532164786595e-05
8.13539905196448e-05
6.8100223318182e-05
7.95762608965998e-05
4.71448718257148e-05
4.06299232722412e-05
-2.4944014539154e-05
7.17118908918932e-05
1.29993223093224e-05
6.13751829284037e-05
4.47671082296674e-05
9.08230348210845e-05
4.57231749759633e-05
2.86480379169955e-05
2.55731809208145e-05
5.91188859449175e-05
4.61154039193415e-05
5.05420367263041e-05
7.19985210160552e-05
5.7241046632327e-05
4.78410969551694e-05
9.98667741888999e-05
4.28687294838798e-05
0.000123145047084737
6.20973460179959e-05
-1.90834464625831e-05
3.98419450597532e-05
6.13690548588529e-05
2.37897680254469e-05
9.58226202749512e-06
6.20074438581721e-05
6.46747609358376e-05
3.80355334629451e-05
9.0118086182713e-05
0.000105209888924837
6.97366400683379e-05
5.44964624213086e-05
0.000115031538179341
5.20491354517948e-05
4.64490485068326e-05
2.0673072444879e-05
2.14895435140669e-05
1.52978120936693e-05
2.44174597644988e-05
7.26203524774713e-05
1.2519576282798e-05
5.02083835946127e-05
3.09200219542541e-05
7.51664902511096e-05
-3.73043512040312e-05
8.70839296598557e-05
5.09475261551288e-05
4.8197865923828e-05
3.58598477606536e-05
3.02101477645332e-05
9.60950317279813e-06
7.69916419150315e-05
9.69373428584286e-05
5.56368355178733e-06
7.08380350998132e-05
9.48788648293438e-06
3.86056332603326e-05
-7.65171921976202e-06
4.21899630629413e-05
-5.21474235889797e-05
7.48106545980285e-05
2.66645773618245e-05
3.66449275977159e-05
-4.2456379833597e-06
9.54301638614274e-05
8.50317145509764e-05
7.25550884102709e-05
5.7336862388629e-05
2.76485004704921e-05
-1.93632078580888e-05
3.84953553482908e-05
6.60041408163361e-05
6.98156089114562e-05
5.62291200746201e-05
4.24670616061444e-05
5.54766302075883e-05
8.72309917504382e-05
0.000120117093955755
0.000104829721387558
6.70738308268424e-05
6.0749831609686e-05
5.64405422244463e-05
5.85222994130803e-05
4.09179862775715e-05
6.97020525726849e-05
7.6890460007733e-05
0.000112033059485902
2.92301183621111e-05
8.24472430887261e-05
2.21770079007419e-05
3.97624459911515e-05
7.8008016740915e-05
4.23164126777729e-05
6.41642729632315e-05
6.78261617203129e-05
6.41565889953325e-05
1.37028328044834e-05
1.24464502320525e-05
9.25621229610736e-06
-2.04689037476799e-05
4.8173172227976e-05
8.84144703155725e-05
2.58164578365453e-05
6.49480475810639e-05
8.28870229447967e-05
4.63682489768109e-05
2.79444071201055e-05
7.14614334547804e-05
4.33308441827367e-05
2.68529388598342e-05
9.14505130339012e-06
8.53477976871548e-05
3.64259365133691e-05
3.58932985896286e-05
8.1906855038091e-05
7.29481563501289e-05
2.61562195202496e-05
6.16538908773705e-05
5.77166922834336e-05
4.07608822410991e-05
7.42290734903878e-05
9.12842353150509e-05
9.96663388957728e-05
4.57544255034051e-05
2.85207504537364e-05
0.000105725180785529
5.71028501067553e-05
7.94333046750156e-05
-2.21552878915217e-05
7.25720561922827e-05
5.87045395443271e-05
2.4543321770495e-05
5.03112496397304e-05
0.000100665154302316
0.000106732947875686
6.88157206670522e-05
3.65349458921267e-05
8.74494458534501e-05
6.79985651865987e-05
1.86735718926341e-05
7.37267347857772e-05
5.06190480844519e-05
9.66227784159297e-05
4.1921209579687e-05
-4.66854649420699e-05
4.69450571668969e-05
5.34540687970379e-05
7.88758547003294e-05
4.81961367921458e-06
2.45393465750462e-05
5.96468200428255e-05
2.40233553415401e-05
4.06087283216912e-05
3.07849977086907e-05
0.000103340902667713
1.24684362235788e-05
3.77686105171906e-05
1.17561777917661e-05
4.20639476620085e-05
4.50146979884239e-05
0.000105738565742407
7.13350403800715e-06
2.60092627259749e-05
6.80045893959406e-06
-2.4857062262207e-05
2.4848666393353e-05
3.76284710297584e-05
6.91867283923353e-05
8.18598559371742e-05
6.66086304709306e-05
3.03958686663416e-05
9.5821511798704e-05
4.95745970905795e-05
5.86863502287139e-05
4.40753960661e-05
5.23028848070254e-05
3.85660386375867e-05
8.2368887522322e-05
4.45142441113475e-05
7.82808414134062e-05
8.20367377861765e-05
9.93840218259138e-05
1.94301336730471e-05
5.15004393654691e-05
0.000104311104274399
6.16030560315222e-05
6.57757135446956e-05
4.19684789405014e-05
3.98739251244056e-05
-2.80438829503487e-07
6.27495428217112e-05
5.2067685511042e-05
3.1318871445982e-05
-2.88390962786564e-05
4.47300655398093e-05
6.94864518483823e-05
1.754049031761e-05
3.9155225387506e-05
4.65082417156036e-05
1.95697574692274e-05
3.72927831234885e-05
8.89635932772695e-05
7.34564049255242e-05
8.19253352098215e-05
5.17471751268728e-05
6.32536123993873e-05
4.59526999326068e-05
7.90512016429333e-05
7.33772033668337e-05
6.91294106060742e-05
5.50676626979664e-05
1.42159143463248e-06
2.68897952258166e-05
6.15027276950965e-05
5.66569888602896e-05
7.82622383696819e-05
4.84787209805761e-05
7.33041214941493e-05
4.0400078733104e-05
3.62950440360951e-06
6.89368558122255e-05
5.6643664480938e-05
3.69396869748792e-05
2.39897742915292e-05
8.19788372243083e-05
9.10267316066595e-05
9.73680574168073e-05
1.76575576256054e-05
6.18084995189887e-05
8.48676159279069e-05
3.75662264885799e-05
1.63030444738136e-05
4.53370605878313e-05
4.13859979167578e-05
5.78477357744867e-05
8.44611188722817e-05
0.000101036671556349
6.19261130423683e-05
9.06919488257136e-05
7.30694917455589e-05
8.33409751815768e-05
6.28200127100136e-05
7.25323443556583e-05
8.79840659375305e-05
5.43135584521482e-05
4.56586678094655e-05
-4.77328509380711e-07
2.51829502698262e-05
6.36223048084307e-05
5.72686905705317e-05
3.11241412525597e-05
4.90341156125768e-05
8.66348187730003e-05
2.5575250598543e-05
4.00080984670282e-05
4.70205649451518e-05
-4.96432174565908e-05
2.38159097794786e-05
2.88192112205256e-05
8.28790703715468e-05
0.0001080341976027
8.74444976069349e-05
5.27283592714824e-05
7.35873879956443e-05
-4.80974259667793e-06
6.21541750591044e-05
6.93116748680609e-05
5.89699477157507e-05
7.30667302522768e-05
7.093414592193e-05
9.26480763155419e-05
3.00089335404977e-05
5.90912779102283e-05
1.39434461547033e-05
4.15615446220979e-05
6.00760594259339e-05
0.000116258214765639
9.68541037905326e-05
4.15873202032572e-05
2.81380704943624e-05
3.68424357634474e-05
2.38356905305028e-05
7.88478774953053e-05
2.17737048708924e-05
6.89982858150681e-05
9.6385474660731e-05
6.06150232499804e-05
9.99029409595437e-05
2.24416849638243e-05
5.59565905224363e-05
4.73254585422803e-05
2.37101831533347e-05
7.39487640459923e-05
0.000113505943747426
5.66381294940724e-05
9.26327567898654e-05
1.48286425949485e-05
2.07104320969098e-05
4.22256578679578e-06
4.74105939991661e-05
3.56641800016625e-05
0.000111726135628006
9.15175248278694e-05
6.88378737874414e-05
8.70103259686147e-05
8.56701118254042e-05
-6.66029871830029e-06
3.75854241038495e-05
4.70514768171869e-05
-1.07695259142723e-05
5.04347378353052e-05
4.4848168311147e-06
1.37948659432219e-06
8.61955247572321e-05
4.21311045165138e-05
2.44561941063972e-05
3.64130394224008e-05
3.41234700363314e-05
5.84519749133121e-05
9.8493514018858e-05
8.07659805046945e-06
8.33095804449196e-05
3.32557073718887e-05
3.81652106726487e-05
4.99047401245257e-05
0.000109562177060634
6.06478754110505e-05
7.75678915688604e-06
7.61665677251014e-05
9.73352967105129e-05
6.93476861758307e-05
4.13822978561059e-05
8.14257106345216e-05
0.000105522869421511
2.11912175797275e-05
9.67186786939538e-06
5.50750789698962e-05
7.15446975807946e-05
-1.91615064861821e-05
2.65491962070664e-06
5.73566811938352e-05
6.74955327477773e-05
3.46660845670043e-05
3.0647997393827e-05
6.82417778362616e-05
2.75282769218665e-05
0.000112782634062069
4.96306388707773e-05
4.70784235539814e-05
2.28434402982822e-05
3.68972272719842e-05
7.97447732400455e-05
4.55285491143526e-05
2.82683644378514e-05
7.58966236671564e-05
2.20395637811415e-05
6.59352503828478e-05
6.24636729182641e-05
3.66491576816257e-05
6.3147360085383e-05
-4.8215919913875e-05
5.13620943510361e-05
3.2136335461851e-05
8.78871117437043e-05
1.1651588153129e-05
3.24575564051849e-05
4.84151644699569e-05
2.098648339107e-05
4.22263532444703e-05
7.90181728389399e-05
5.34304244859346e-05
6.12514565865509e-05
7.71282101420255e-05
0.00013593589478977
-2.12433397064559e-05
3.15920503610327e-05
9.20548785345991e-05
3.42557038273249e-05
6.50126419017535e-05
7.68679808920233e-05
2.88943421682619e-05
5.88153052422661e-05
-2.87144198385523e-05
3.82660708241884e-05
1.6620722005426e-05
7.38585357511819e-05
5.30497540861462e-05
4.4022813419727e-05
6.86118520155181e-05
5.65416853335553e-05
2.12926850983956e-05
0.000103015683991431
6.55902354189129e-05
3.54944194059635e-05
2.9726562840916e-05
9.32592536479597e-05
3.5267653212285e-05
1.3739695531984e-05
0.000115727192752648
2.70847906128813e-05
3.95257882491622e-05
4.26796003668487e-05
5.50780323911135e-05
8.37270065550765e-05
9.81954547224765e-05
4.50977562761647e-05
0.000103031512163426
2.99783493139307e-05
9.10701840979299e-05
4.35498590015376e-05
8.53052936903877e-05
3.98999714898669e-05
8.7576504978732e-05
3.38385519962166e-05
6.69395777241566e-05
6.09856405716281e-06
0.000104321650395533
3.61863622562452e-05
6.83295645895529e-05
5.04071164012017e-05
0.000112327159154613
8.90750959588985e-05
4.78270330873305e-05
1.00332940356364e-05
0.000109465183283734
6.03138317727224e-05
1.14441730828418e-05
7.21488453174752e-05
5.82562703182808e-05
8.86909406326909e-06
6.91780800186192e-05
6.45194423255401e-05
5.84387996146557e-05
2.70735073969945e-05
6.48798590837208e-05
5.04773417360864e-05
0.000109294209583375
7.17944869962087e-05
5.80843170230506e-05
9.58793275204586e-05
6.08982805880318e-05
6.42601019138041e-05
5.82673938455893e-05
6.59455846778537e-05
8.32571358353594e-05
3.67131492546335e-05
8.96669025948945e-05
8.08493481283299e-05
6.68863392603523e-05
9.19156421228021e-05
0.000125326437305538
6.46785523276996e-05
6.58775252080026e-05
2.25056484342075e-05
4.29944470224015e-05
5.25766403251371e-05
2.70181894949647e-05
5.78383709921578e-05
3.4374877101564e-05
-4.05146169926222e-05
1.79333939862463e-05
-3.70501927319619e-05
2.02023213268462e-06
-1.62798821333296e-05
1.66493623086671e-05
6.31197328705866e-05
6.66584114199192e-05
5.46180574597556e-07
4.57337855635509e-05
2.15326725958303e-05
1.92298877934365e-05
6.40742330542342e-05
5.16801674770982e-05
7.32314737187346e-05
2.10636023200672e-05
6.41417514594651e-05
3.31271727458609e-05
2.07380132804043e-05
1.8748672647532e-05
4.57771357917198e-05
-1.40295833425114e-05
6.90915249505815e-05
1.28165525574445e-05
5.64752368407027e-05
3.7698542640762e-05
1.98983884307226e-05
5.12255678724443e-05
6.37530446702002e-05
7.67566621919791e-05
8.08440465568502e-05
4.23958775920906e-05
0.000112300398386273
9.08170898434573e-05
8.64540130834905e-05
7.03528401634039e-05
6.06129388377196e-05
4.97107786822325e-05
6.1288698922856e-05
5.96839345836188e-05
8.34473745226914e-05
3.83310547738704e-05
6.93015255779057e-05
7.13502522717779e-05
6.27956736042542e-05
2.65643092697696e-05
7.16828413095438e-06
4.92825836393981e-05
7.04350716679986e-05
4.32533020253896e-05
-5.80916057003526e-06
3.40139160083398e-05
5.25840313751442e-05
3.56694192839099e-05
4.5446317283259e-05
3.35122566449891e-05
8.12459690253782e-05
-2.71736864039559e-05
5.10925071075164e-06
1.73712759702979e-05
8.94429066150375e-05
8.69554552549378e-05
9.28681827547061e-06
6.93421847562235e-05
5.30913840704038e-05
8.18557672325275e-05
5.47324254067549e-05
6.71784769433347e-05
6.70928600988492e-05
7.20757573213525e-05
8.46253807073389e-05
5.27022340129075e-05
0.000132297995019173
0.000108820186686017
0.00012064310689068
3.79541024540808e-05
3.00779769579426e-05
1.90846676301011e-05
7.32717462309883e-05
7.03394958940809e-05
2.91093904059175e-05
1.20294250176877e-05
0.000113813261941778
3.8451931449397e-05
7.02878040037966e-05
6.95446646858052e-05
2.58910221779738e-05
3.14621858783354e-05
4.79423991626884e-05
6.14224224091984e-05
8.82294437044116e-05
5.10916105429444e-05
0.000107509716191066
2.02316661114591e-05
6.62597823101807e-05
6.14178744980075e-05
4.42651986450342e-05
2.83525840512852e-05
1.17929380227242e-05
9.78882912701398e-05
8.23791352406082e-05
3.70448940442488e-05
5.28080499689448e-05
6.33499098619722e-05
6.95762856383129e-05
5.47838219764241e-05
5.34010509083856e-05
9.31901710558773e-05
6.94251536321257e-05
2.92467155115333e-05
6.56595930066514e-05
4.6856902638064e-05
2.09478840882191e-05
6.3812998421004e-05
3.69129007905453e-06
2.25359675893052e-05
2.43697925554157e-05
1.62918754500553e-05
5.85996092337242e-05
2.2599774096814e-05
5.12873400159175e-05
6.22142850705972e-05
4.48934394052529e-05
-2.60529649266737e-06
4.24493619220949e-05
5.6689716208244e-05
2.52730401448847e-05
6.48753361799434e-06
8.40676146546592e-05
0.000107811571612358
4.45207388565192e-05
5.31142151148731e-05
6.95309270917188e-05
7.25402760643584e-05
6.36066968462307e-05
1.45344263347157e-05
5.0879737904911e-05
0.000123733402683277
7.44273889242123e-05
7.50552566301317e-05
3.07147949996145e-06
8.90840924760817e-05
4.59822691250269e-05
7.94506611099946e-05
6.49243932959904e-05
5.9851661446129e-05
6.33070250039051e-05
7.45849044831009e-06
2.51835340947909e-05
4.4532460304179e-05
4.29942774409586e-05
5.67018956502009e-05
2.76253841695534e-05
4.77517533650345e-05
7.73864606667745e-05
2.04539422168348e-05
0.000104425252156953
5.7561135011303e-05
1.73269488140544e-05
-3.5244808912769e-06
9.69458105355703e-07
9.91870814928346e-06
9.44376006652503e-05
1.852424190967e-05
3.10800939356047e-05
1.70746623423656e-05
-1.43008877673989e-05
1.96003314238179e-05
5.31227882006389e-05
1.38361839490067e-05
5.84892257718446e-05
0.000100358955483245
-3.52240759112759e-05
6.34625938440176e-05
0.000121908768448745
0.000109870161945756
8.70823118838847e-05
5.24691372686822e-05
4.13263625078728e-05
6.62084608166353e-05
7.17764890925334e-05
8.72302019367324e-05
8.36903419349729e-05
7.27264150138441e-05
8.63835942956384e-05
-3.53765410027279e-05
8.26956955094502e-05
4.20844879921341e-05
0.000156105055801167
2.49362502883017e-05
6.80480526582212e-06
1.46229306230223e-05
4.5474928863246e-05
1.71737860574197e-05
3.2524056846348e-05
6.32152329953567e-05
3.83325995021838e-05
3.47368692090337e-05
6.62536820135329e-05
4.70492159421799e-05
-1.74233621453536e-06
4.03033055463329e-05
1.28130817155297e-05
7.83699508152673e-05
1.19563917881398e-05
4.51202342140346e-05
4.36745216678863e-05
1.50924946701513e-05
1.25711701123872e-05
-9.44031046086904e-06
3.00576057949093e-05
5.45202181022584e-05
2.52605509227533e-05
4.29948878704984e-05
3.66809565211547e-05
7.35315746706139e-05
8.92035343036735e-05
0.000107908653541621
6.80250183840129e-05
4.98478098939633e-05
0.000106173915025777
0.000111928337944377
0.000111059753567896
5.0868335504763e-05
4.25723136104425e-05
8.88500550608487e-05
6.28421433295779e-05
7.73915918384107e-05
3.77911918564396e-06
7.5870815588612e-05
8.25650745757077e-05
1.35478045668978e-05
2.11508533100157e-05
7.28976520868415e-05
1.63664535319979e-05
8.12301137881019e-05
8.10375405537542e-05
3.58566805915746e-05
4.53439915028057e-05
2.00280684988904e-05
6.1089324977592e-05
4.99255204512811e-05
5.10544246604371e-05
1.80867006468549e-05
5.97446692226659e-05
5.88376114819186e-05
3.05375651643065e-05
5.6031484916684e-05
7.86800619956664e-05
2.35571865452225e-05
6.39897664816303e-05
3.48296612073487e-05
4.15099662929651e-05
9.25128949223996e-06
4.70081255589433e-06
5.5336810527914e-05
4.24470589078954e-05
2.78939003658476e-05
6.89555955186079e-05
6.8492622255698e-05
-7.4874357321271e-06
7.31214256168615e-05
1.06276659900124e-05
9.51085154335942e-05
5.34077381119873e-05
5.84764742934223e-05
6.16800466164187e-05
4.73300667487878e-05
4.43859116465843e-05
7.08039465916312e-05
4.17165048027795e-05
6.60880482658349e-05
6.3343266084302e-05
6.43171826939197e-05
6.57903840584701e-05
0.000109601708913132
6.85275943691211e-05
6.81556929364201e-05
5.25754330831125e-05
6.39099450411523e-05
3.52762815073459e-05
2.67911116057202e-05
6.49816541211511e-05
4.12840694865716e-05
7.38843214318467e-06
2.59803197830367e-05
3.41968340307902e-06
4.02312929970344e-05
2.41690108455248e-05
1.69364308819466e-05
2.86228427430282e-05
-6.98568077700907e-06
3.27611081689171e-05
6.57592877527534e-06
4.70013674054075e-05
3.27728799595198e-05
7.40117482214353e-06
5.95641176697427e-05
1.70113172761744e-06
0.000105369147794719
1.41901163922206e-05
3.34744990746794e-05
0.000106783658406942
3.41017862150794e-05
-6.65104899321335e-06
7.54827446956655e-05
5.50524872626476e-05
2.53102248117304e-05
9.19092507161287e-05
5.56179570414608e-05
5.68258150543149e-05
3.68852819408122e-05
3.96512042283915e-05
8.23982989728998e-05
6.23506625222213e-05
8.31524206063993e-05
4.58071399677195e-05
6.54723377870859e-05
5.97286608102727e-05
0.000110263792381979
3.57216849166893e-05
6.89664547030851e-05
5.95960490191821e-05
0.000131648320366415
3.12723110276039e-05
4.57874299151838e-05
4.58149598077283e-05
0.000123203747216556
6.0331924211171e-05
6.53419831380939e-05
9.17257473407562e-05
3.76340197081708e-05
9.27588879679174e-05
8.28455295645015e-05
4.93407195043563e-05
8.39069527261103e-06
3.92105332467708e-05
7.67123918220737e-05
3.89508708978202e-05
3.81074289360962e-05
3.44382255254128e-05
-2.82057787238267e-05
4.89138967027568e-05
3.20527725678364e-05
6.69016909408384e-05
3.04901069770551e-05
6.70922176736786e-05
3.81547681726699e-05
9.59090779782037e-06
2.17202439653344e-05
6.54949532399008e-07
-7.69371810100898e-06
5.66320659745878e-05
5.18315060614286e-05
9.73506479042861e-05
2.32899970780488e-05
0.00010252441643982
5.63501051889443e-05
9.69208648023737e-05
-4.50697043703703e-06
5.7000615171343e-05
5.75665024219751e-06
6.59034929976479e-05
7.46219468884902e-05
7.09554070921779e-05
0.000100627760587801
0.000114219558356049
9.83173107275269e-05
9.35624758836415e-05
9.31483753650036e-05
4.19607752968482e-05
3.20734169458107e-05
3.02637632239537e-05
3.56732784497088e-05
1.89154213114187e-05
6.39538925904535e-05
0.000110888342450865
8.30906171999827e-05
7.1977507494912e-05
4.49559116757678e-05
0.00011059798743414
1.16094351935491e-06
3.97561969910214e-05
3.54780454863668e-05
4.04604185165135e-05
2.7684385291676e-05
5.28948374021337e-05
7.57309421895939e-05
4.34645949037994e-05
4.46978981801138e-05
6.76411874651615e-05
3.88620601232121e-05
6.60285676606444e-05
3.26794210035344e-05
9.58964927334161e-05
0.000120649452277761
1.66644147352133e-05
6.42228103527787e-05
2.98672383561541e-05
1.29210452579588e-05
5.96947599369227e-05
7.33319808295717e-05
6.68097368091176e-05
6.39043489804589e-05
4.65293426928058e-05
5.53287932568946e-05
2.64889021895138e-05
5.93987932592904e-05
6.27921281266514e-05
4.63119436607379e-05
8.65579551879917e-05
5.70466101632835e-05
6.90153936511318e-05
8.40057984082726e-05
5.77514738377418e-05
8.86400690874935e-05
2.53051146627864e-05
0.000101291472016501
8.28954413107579e-06
4.69920134073283e-05
2.20379669249396e-05
8.43528394662571e-06
-2.26309655452865e-06
6.17188600972755e-05
4.86718453408952e-05
5.10203825749664e-06
7.19574772953816e-05
2.76062425352562e-05
2.77650353767223e-05
2.88089663172847e-05
4.81014975098413e-05
4.80214143219848e-05
4.43648472457143e-05
3.097846480477e-05
7.5157012490911e-05
5.73199946493036e-05
7.83525660964945e-05
4.46501970682885e-05
3.44254706427212e-05
2.68639583696341e-05
5.27536028202529e-05
0.000105700589932948
5.23869032197843e-05
9.77647300745755e-05
0.000102098012458743
8.99164653945336e-05
8.84646850754825e-05
8.06387572867863e-05
5.63531019955706e-05
4.48934877471804e-05
6.09120864853356e-05
0.000102306033061265
7.49732099153669e-05
3.42598753513644e-05
6.39784828300814e-05
7.31166888925913e-05
2.55479094769438e-05
3.35275612492803e-05
9.50902627511499e-05
6.14550335258567e-05
1.8896835490738e-05
9.03497618098793e-05
6.39937831812216e-05
1.40950056385833e-06
8.19666779035936e-05
6.07106978051665e-05
5.80738069697201e-05
6.07882892078862e-05
2.04694061075074e-05
4.90458448345195e-05
6.52700602093682e-05
4.16937891109557e-05
2.71174339910548e-05
7.15667468445742e-05
3.76336876499968e-05
3.84844601401109e-05
9.27561791472996e-05
3.18625642985726e-05
3.40385008681658e-05
5.86550256653779e-05
5.69633652027969e-05
9.34647371800505e-05
5.12630593397028e-05
5.66865292376998e-05
2.67629788938991e-05
5.24275940517966e-05
1.10918007799278e-07
4.6812423085893e-05
3.90176728799751e-05
2.86119144798711e-05
2.39454698583413e-05
5.18729908411922e-05
-5.65636826626086e-06
3.21785250267409e-05
1.75452160872075e-06
8.64416985715057e-05
1.28522018963027e-05
8.34464559412452e-05
6.71532724129079e-05
5.29985289199556e-05
5.62711030986261e-05
5.17925208296705e-05
2.09149498919736e-05
2.65098449094082e-05
4.57610145868894e-05
3.53222799197857e-05
8.65598502615671e-05
8.70061403285001e-05
-1.39864798709213e-05
6.23751292013149e-05
7.65248880257577e-05
0.000111913256496209
8.4441618850575e-05
7.97464299453477e-05
8.27435863940944e-05
4.45749468016743e-05
0.000111862254746757
3.66476152762002e-05
4.96209249155957e-05
5.69003626886035e-05
6.42713519453013e-05
4.21288987278343e-05
2.11466068686692e-06
6.43276360797296e-05
3.06403641284296e-05
2.31325535851966e-05
8.16718255213154e-05
0.000107459600522061
6.15373022119499e-05
4.18441384623784e-05
7.27731056440729e-05
6.03732285797814e-05
4.56682883026062e-05
0.000103666359652217
9.48827741790356e-05
3.58849240531172e-05
-4.24404653843545e-05
5.12352462398325e-05
9.32859692974716e-06
2.10423655730222e-05
3.75112186991591e-05
4.45559275687592e-05
2.27450122384933e-05
0.000147113109792472
7.67041637107488e-05
5.52508759102697e-05
6.07129562771051e-05
6.06067367862913e-05
7.92353809874907e-05
3.94736143178801e-05
4.66451334431701e-05
6.53217930541451e-05
3.73329433061895e-05
-4.15823664156288e-06
6.8852053681385e-05
2.7365458308253e-05
8.61973839498756e-05
4.86105021065585e-05
0.000117105799139427
-3.14735439298062e-05
3.98552027068604e-05
5.9455944907489e-05
3.81494430427387e-05
8.94738133191227e-05
-8.81928583095068e-06
0.000101753321845838
7.46633679318399e-05
5.46384560100785e-05
2.37911487141402e-05
4.64355722437835e-05
9.52796650300767e-05
-1.05673325802307e-05
4.9141788561781e-05
4.84596000321057e-05
4.5237579552149e-05
2.6528162649693e-05
6.62742975446287e-05
6.14433970650184e-05
1.55351694833078e-05
9.77896833027936e-05
1.06076784285324e-06
7.11613180241168e-05
5.85392231683112e-06
4.18996112021438e-05
1.9198556536729e-05
3.27525935913024e-06
-2.11894895700966e-05
4.6449800445556e-06
9.30110877793227e-05
5.15329328508001e-05
4.90723614218314e-05
8.13985865522618e-05
6.64011613456058e-05
7.25501324525813e-05
7.1039370270637e-05
0.000110459330751538
4.51488326484442e-05
6.36438952774648e-05
4.50246269501969e-05
4.82096941764675e-05
4.16411773301371e-05
5.74028174370613e-05
0.000130641474171456
8.66779384203431e-05
6.78667165382462e-05
4.93489207117744e-05
3.90992810361395e-05
2.43625164762796e-05
3.57362018474632e-05
3.22813803909298e-05
1.73765916374912e-05
4.52589329687162e-05
2.42559789730449e-05
1.12440913728796e-05
7.98419175005989e-05
5.12041128870038e-05
3.08823427158381e-05
-1.22422313307925e-05
2.52495252677894e-05
5.35981581594128e-05
5.51104795176095e-05
5.48529571524698e-05
7.31817384664125e-05
4.75462768674638e-05
6.6237921400397e-05
1.75357085260992e-05
5.15704205938521e-05
1.44652589198054e-05
8.93714324926547e-05
0.000107282819422008
6.208216032367e-06
9.03707004872924e-05
8.78499331578967e-05
3.30827893177835e-05
1.40998321519573e-05
6.16904386554192e-05
2.6732143092608e-05
0.000105034332942133
