# Supplementary material for: Research on computational propagation and identification of mine microseismic signals based on deep learning
Source: PLoS One. 2025 Oct 22;20(10):e0334641. doi: 10.1371/journal.pone.0334641 (PMC12543183; doi:10.1371/journal.pone.0334641)
Supplement: S5 Data — (ZIP) [file pone.0334641.s005.zip › 000100800001369.xlsx_0.txt_24.txt.txt]

9.60194232037331e-05
3.3794456742322e-05
9.25559971904583e-05
7.82480379937391e-05
4.32793005930178e-05
5.76182781284191e-05
2.4593289930849e-06
4.49386119821075e-05
-1.26882304924373e-05
0.000103302366940271
7.90830243379622e-05
5.26246949312116e-05
2.69521842552023e-05
1.94955276158654e-05
8.40640110645639e-05
2.43136243404367e-05
8.08625660529076e-05
2.49777534178297e-05
5.94077225390959e-05
8.17241146047074e-05
9.61493637643144e-05
1.43247665592186e-05
7.62545891465983e-05
-1.51218176689897e-05
6.70296449585987e-05
0.000130867752141478
1.63701992073972e-05
0.00011802986697313
6.43076260694795e-05
5.33483592908079e-05
2.59170253195693e-05
7.40889390357709e-05
6.62888677777781e-05
6.71600803884551e-05
7.09611982417252e-05
5.79074522756768e-05
-1.43866575988221e-05
7.93721246997396e-05
5.43185575134566e-05
0.000129520683256596
1.95470717960565e-05
2.00090705058548e-05
4.17832334457651e-05
0.000104393300367202
0.000102529126983597
5.54931498169039e-05
0.000115361446968715
8.04077879810357e-05
5.95272166278855e-05
6.36296292798885e-05
5.61949038819821e-05
6.31606739868704e-05
0.000108180578884472
7.36124512577082e-05
4.33169871360611e-05
6.87422966124058e-05
3.62219441500888e-05
4.01068854483026e-05
8.75850917533216e-05
7.49206024876142e-05
5.36036552958865e-05
2.39074870567357e-05
6.15292944927888e-05
6.30592631436087e-05
7.94025518223707e-05
5.88843239729804e-05
5.54275596028425e-05
4.83000388269617e-05
4.79324523268464e-05
-1.33288747981879e-06
6.80875130023836e-05
3.08802884547233e-05
2.85325929481504e-05
2.9910333677169e-05
3.36424778848053e-05
-1.43354239830182e-05
1.29731505776368e-05
4.64609254830459e-05
0.000122545235899463
7.99173720582609e-05
4.34072823335799e-05
8.47227453302166e-05
9.43395370274773e-05
0.000106773528441476
5.57261208131397e-05
7.72380804841562e-05
8.40337869112843e-05
7.4768380599511e-05
9.18072136521407e-05
9.20322222082608e-05
3.91198014539664e-05
1.88690560591259e-05
0.000102938359577597
9.57054605877996e-05
0.00011304342083811
0.00010025610327363
7.18448870552611e-05
0.000102779991337618
0.000119749936742892
-3.09593258899535e-06
0.000138463438858033
0.000122086661749776
5.51641438542648e-05
2.46503825787574e-05
1.42662170716661e-05
1.53109639138862e-05
6.51484201987979e-05
5.78362734325656e-05
2.19188856155276e-05
3.52658451321828e-05
9.86867682365325e-05
-7.95563252591211e-06
0.000102856562959717
8.85004061997588e-05
2.93812787400667e-05
4.17701682166967e-05
3.0800786108833e-05
2.73838525995809e-05
-3.30104954799959e-05
4.45494400294491e-05
1.2503104467034e-05
4.82043366952289e-05
6.03997683792637e-05
6.4970635168298e-05
0.000126786796694096
7.82278910039627e-05
8.78810463058053e-05
5.80252869909156e-05
9.88996176443578e-05
5.80390907559727e-05
3.87917635277438e-05
6.89011059259766e-05
4.07250583202555e-05
5.23574074841792e-05
4.7249142102505e-05
0.000140302583392791
9.11582884956843e-06
0.000112084863515891
4.30150514385008e-05
6.52085340408852e-05
4.43490334254098e-05
1.81731044990719e-05
2.88916008715752e-05
5.70310072775173e-06
7.836237092954e-05
8.77137754511892e-05
8.22811292357064e-05
7.95073676729001e-05
8.88473048400114e-05
8.59674880561431e-05
6.1529146895029e-05
3.44433970984758e-05
5.13133319292234e-05
5.61246132124776e-05
4.31877312882195e-05
-7.77075553690825e-06
4.12381997244123e-05
5.97457411686343e-05
7.11881363298562e-05
7.10478830551019e-05
6.800782983554e-05
0.000110503149039303
0.00010786888656182
6.7658506101181e-05
5.88165762307671e-05
7.42677020320555e-05
9.15421483232835e-05
3.75143435389799e-05
3.67209273110407e-05
0.000103648122981169
8.58954270494615e-05
4.18546328592096e-05
6.12567402525485e-05
6.56632390064113e-05
0.000103256883433769
9.70369308251427e-05
3.50389759634467e-06
6.14970793560562e-06
5.62131099660821e-05
2.06342060873035e-05
4.08265107245364e-05
0.000112516716788489
4.2571545477963e-05
-4.98123645300431e-05
6.29551115678426e-05
7.58169234129432e-05
5.61955069189348e-05
4.97798966915858e-05
9.03549506278597e-05
3.33376732985209e-05
7.29515319162072e-05
3.46592890783491e-05
5.73909208917978e-05
9.5660515664863e-05
6.57256214340622e-05
9.55950691885381e-05
7.40508142429884e-05
0.000138781377451638
5.07219095409994e-05
5.9661912665022e-05
0.000136247210084316
7.41533152140549e-05
5.81485085291692e-05
2.61067194134253e-05
3.48159502848553e-05
6.1558999002656e-05
1.85714511748638e-05
7.00647845024372e-05
6.01718903286246e-05
9.9826221186683e-05
5.08784995263289e-05
2.50903255001603e-05
1.83533945614e-05
5.09770416499741e-05
8.68624898331815e-05
2.69351614514453e-05
9.46514751913842e-06
9.51428653739062e-05
8.66174060434674e-05
3.93925654159486e-05
9.27812958139003e-05
1.75466068160602e-05
3.04909108887877e-05
7.00755042985821e-05
7.48461976662172e-06
0.000106367009509559
2.00234065169144e-05
2.85615472464532e-05
2.81141870202327e-05
8.09092576925007e-05
8.08776548536025e-05
-3.21574576950624e-05
6.68503810549817e-05
5.78864580441513e-05
5.10711534093131e-05
5.36830080792237e-05
6.5791047983315e-05
9.81968686045736e-05
3.79219280295918e-05
5.36720047604946e-05
9.28764915045615e-05
7.15111663055884e-05
2.72653904200882e-05
8.93867005248913e-06
7.57086422027e-05
2.61021428160792e-05
7.94698634358967e-05
8.42264492889282e-05
8.39123416247773e-05
7.29946189871315e-05
4.03290196230663e-05
2.75103212264654e-05
-1.51750972477612e-05
3.17736280540707e-05
7.1384142691098e-05
3.05405722198399e-05
8.04205643453565e-05
7.11386981225243e-05
7.35364487400103e-05
9.35716076272223e-05
8.21774926493704e-05
7.2547393669463e-05
4.32284112731294e-05
9.32677133005924e-05
8.04521843669321e-05
5.72637595817577e-05
1.62622512042663e-05
8.71600092304013e-05
3.279354270001e-05
6.97901082815423e-05
2.28291390495516e-06
7.05859039352474e-05
5.78980474627453e-05
1.24147137924839e-06
3.38877250625759e-06
5.348426248095e-05
3.07357203467396e-05
5.36503072815418e-05
3.68475356111649e-05
3.5767089947284e-05
1.96391025787641e-05
2.77463403245662e-05
7.08735729306505e-05
9.6519320155096e-05
5.664244749615e-05
9.08053680882937e-05
8.03043047463371e-05
7.59480165316214e-05
0.000103297646554007
8.95904819421081e-05
0.000111852192335501
6.84760888028215e-05
1.70664646722219e-05
-8.77697851033187e-06
4.88883171324564e-05
9.13794470555408e-05
1.3696587588596e-05
7.4793021741693e-05
0.00011473844662528
-1.42123935638864e-05
4.57608965650572e-05
-8.52494357556714e-06
5.19495937365471e-05
4.25988135736895e-05
8.91789560150598e-05
1.64660936670326e-05
5.40841722008975e-05
1.57887457691628e-05
7.71515105054336e-05
4.21082685863813e-05
2.83224678582355e-05
2.30964602823477e-05
7.48525771163661e-05
2.89175249978685e-05
2.28080042669111e-05
5.23480694315894e-05
7.25093591758288e-06
0.000109516005287324
5.86222463401054e-05
2.92855869565086e-05
0.000100257338781449
0.00012166563253993
3.11623891323824e-05
7.31282691097823e-05
-2.55812653483408e-06
0.000110202559569601
4.04379882246413e-05
5.02434333952392e-05
2.03496288749582e-06
0.000103264554980835
6.03794539235947e-05
0.00010932048221955
6.14314030602887e-05
5.29935423031077e-05
3.37278497908231e-05
3.9239442308288e-05
2.47115281138394e-05
5.95136429370588e-05
5.0534828739578e-05
8.21295032157006e-05
-2.01086568650483e-05
7.04880369694452e-05
3.83863089640971e-05
0.000141042654376343
0.000131266554889637
8.09508155902472e-05
2.03138942646046e-05
6.68785668817399e-05
2.75277634893268e-05
9.25131864013805e-05
6.20687838314691e-05
0.00010175599781944
4.09226146817871e-05
3.17855820491735e-05
4.45336948599954e-05
4.76399226677323e-05
9.81939553925372e-06
7.65808379081384e-05
9.11456745368245e-05
0.000104478401106978
4.48045763158041e-05
1.35699810350393e-05
6.05006250178547e-05
7.54755513409544e-05
4.68788259687896e-05
8.94891959338442e-05
2.41667852052954e-05
3.52558861728739e-05
7.3271212658282e-05
4.71373353777622e-05
2.55309006293413e-05
8.80358552314996e-05
4.29713387548229e-05
6.16274825866669e-05
8.56770921139034e-05
-2.23589635545225e-05
9.09227275801191e-05
0.000106496621811821
-5.39291668632898e-06
4.74057546515223e-05
4.00275319616151e-05
5.11594699497608e-05
5.85731925148e-05
7.84269603246042e-05
-1.48619752326392e-05
5.87626402048404e-05
0.000102419480739112
6.52244402382132e-05
5.07073307391309e-05
4.16205149622184e-05
0.000119304924146435
7.45763343332532e-05
5.46040852708918e-05
0.000109287702547329
0.000123046432501464
0.000101772778441283
7.10246270066154e-05
5.09645525466349e-05
8.81682381249981e-05
6.03351692025121e-05
2.12740652952544e-05
0.000115967726242337
3.79620672641955e-05
8.65387611786476e-05
5.09743364684811e-05
8.80048525275809e-05
9.05983417510942e-05
5.82434979507509e-05
2.63690920989143e-05
6.18586421937433e-05
4.92700394530017e-05
6.94877685787915e-05
5.60126116921474e-05
5.5223389830805e-05
3.41749169494337e-05
-2.18131083025178e-05
1.4473393436217e-06
-1.00514991145899e-06
2.258621385804e-05
-5.61105712125597e-06
3.18574061842283e-05
7.75384558753825e-05
4.23391197062666e-05
3.78144273571689e-07
1.00421813656303e-05
2.56364042462859e-05
0.000131126144493356
4.47062494331287e-05
4.04933662178025e-05
5.40862926671933e-05
5.71261522628167e-05
9.3250307509782e-05
6.32010995856257e-05
4.05465636689437e-05
7.36132864989003e-05
6.14135250949477e-05
6.43468537966868e-05
5.13309873964489e-05
8.55137451044752e-05
7.34431050493413e-05
8.51656039635089e-05
5.04712478652556e-05
0.000129329471812592
6.71493451335414e-05
9.38358292874424e-05
5.89295595671879e-05
7.666582127615e-06
4.93053550772026e-05
8.69322908149365e-05
3.49274491903576e-05
8.4045667702041e-05
0.000107758570774094
0.000113499207743704
1.80835046065118e-05
4.10707730841664e-05
-1.26358796881907e-05
4.42738884417126e-06
8.0474920786313e-05
2.25902827163869e-05
8.05010012075012e-05
7.61029804063842e-05
1.78033793831848e-05
4.79715978152862e-05
2.54748333901542e-05
7.34700296033792e-05
6.40996134638722e-05
7.48224444692929e-05
3.56595071029481e-06
8.03415511601432e-05
3.63519308010408e-05
7.68053607421442e-05
6.12952928921887e-05
5.36391137808558e-05
5.60654128488199e-05
3.75736604808637e-05
5.3377882170517e-05
0.000126758655905066
0.000121461264063696
4.43769726602576e-05
6.14389318184427e-05
5.7462845117412e-05
7.24798918684269e-05
4.40447256810448e-05
6.42322686073163e-05
5.80470298851736e-05
6.3134570036593e-05
9.22310497065035e-05
5.84942139634914e-05
3.83076332678497e-05
0.000166241854398553
7.00438126028767e-05
2.32918908107895e-05
6.57866853312395e-05
0.000110037536508955
0.000115962297454765
5.40858835583226e-05
8.62399271125672e-05
6.71127385536813e-05
2.80271588866895e-05
4.41596488005664e-05
9.8378775514207e-05
-2.18144835565169e-05
-2.2553325947873e-05
3.25484228391653e-05
2.0120223782505e-05
5.8366006162992e-05
2.69178167419174e-05
6.36552302071248e-05
3.04278912672798e-05
9.80220916235254e-05
3.20328123204193e-05
7.40311696438375e-06
7.82371927765404e-05
7.92197147775704e-05
-4.28972411079776e-06
2.76326173197043e-05
5.39717923513838e-05
0.000102194107233572
5.44796196504035e-05
5.78595587837123e-05
7.52415152466101e-05
6.92087651279274e-05
5.45553032924407e-05
6.34128702052222e-05
8.75042547927293e-05
9.58271939543598e-05
6.90911917636233e-05
7.70873366834461e-05
8.01719942250645e-05
4.30700654754063e-05
1.8522680781129e-05
-7.73488878292295e-06
9.75707358643746e-05
2.59932305733212e-05
1.7924101636434e-05
6.9708239561114e-05
7.69964410382865e-05
8.26283232057037e-05
2.29535933114866e-06
9.72801789476298e-05
3.54193625468472e-05
0.000114682878221318
6.53293121512315e-05
-1.31290032677166e-06
1.57660448332967e-05
3.79172689882823e-05
4.20237476277618e-05
3.2581609350229e-05
0.000100305438031877
4.78964673562374e-05
6.04982037631665e-05
7.03649906446651e-05
6.88209701715364e-05
4.61218944894262e-05
4.53528833875037e-05
7.55242989554517e-05
5.13953202269009e-05
4.75187371236205e-05
9.31728408410445e-05
7.29120224694481e-05
6.16443824857522e-05
0.000111039686960047
9.89731905478103e-05
9.4694142759952e-05
8.0171716076584e-05
6.41237331575164e-05
0.000134671293178521
4.53358123600129e-05
1.58637119800624e-05
8.23946087519332e-05
4.58854147009229e-05
4.0589905301334e-05
2.07665096156344e-05
8.01263046410145e-05
7.22479208419852e-05
3.99768534762038e-05
4.934452028864e-05
3.50371319408386e-05
7.73504536904642e-05
4.80262867813659e-05
1.50124127668777e-05
6.77158425715379e-05
4.33537732854058e-05
2.15855301223756e-05
1.65028110253584e-05
3.31905770272805e-05
9.09418312614983e-05
5.73780057150173e-05
5.22025757835763e-05
9.48003407326356e-05
0.000135259400743655
5.52455208099097e-05
4.10043920888676e-05
4.48663670707986e-05
4.26350534106094e-06
3.20143926086392e-05
0.000120740004936364
3.29822925901869e-05
9.7978604729522e-05
4.16596636902895e-05
7.04280811730366e-05
5.18319008181946e-05
7.23922218373567e-05
8.50368964505414e-05
5.64896639906109e-05
4.2556243422689e-05
5.15002037083794e-05
6.60482390538457e-05
5.79280642702009e-05
7.78204950047636e-05
9.09332946409982e-05
1.56368932283128e-05
5.65289187136886e-05
2.13471317338834e-05
9.75714715422256e-05
8.63175161283925e-05
1.16606113023775e-05
5.81727728024098e-05
9.5790981729449e-05
4.95880701829857e-05
5.41685991038159e-05
6.16668156591778e-05
-9.42304665024074e-06
3.69580634189001e-05
2.45029998172159e-05
-1.53744867171582e-05
0.000117544778689667
2.68485122727445e-05
5.52402638362806e-05
0.00015790865269532
7.46047765436245e-05
5.02250940059564e-05
7.33423505320588e-05
0.000102983491888357
3.04255408273562e-05
6.38368681548411e-05
6.34533415880567e-05
0.000140764433942033
6.41175583379429e-06
0.000130981750856558
3.68485349277941e-06
5.43957766673944e-05
5.32184325238026e-05
-1.3320658879103e-07
2.00750079276008e-05
7.73501825628031e-05
2.5390586661967e-05
-2.71797707389117e-05
3.77473347452263e-05
7.46208277705076e-05
6.05875543826443e-05
1.69808103684648e-06
7.23375854510244e-05
8.34548221146255e-05
8.02718852377518e-05
7.59305645263074e-05
-1.81823838639948e-05
8.9133701273911e-06
5.03588172691895e-05
0.000110694110892528
2.36757122647796e-05
4.24347803836701e-05
0.000106415459784314
9.50686321216412e-05
3.78159431224538e-05
0.000104760924433746
4.42325436985798e-05
6.50912843974151e-05
6.32972422144496e-05
1.1936805007732e-05
5.90985751592359e-06
0.000104284833423826
7.91059075107958e-05
3.30452498365702e-05
8.47774339285363e-05
4.26375161843546e-05
3.38296711766264e-05
5.62145413148266e-05
3.19252907656403e-05
7.99673042776278e-05
3.73325409256886e-05
3.96521670033807e-05
4.70651429221429e-05
8.08038235927206e-05
0.000129758784535589
2.61379793330715e-05
6.83272086261523e-05
6.84872751346073e-05
4.84736632863816e-05
7.48696196005934e-05
6.86380879188462e-05
0.000122114682979335
8.31479159008945e-05
-1.74312545650109e-05
6.81691300008419e-05
0.000112726685466443
1.10648474373369e-05
0.000114961815151484
0.000106235437327121
9.21887468992555e-05
7.27624461620509e-05
2.74786732947838e-05
8.51393883123343e-05
3.15050716955006e-05
9.68298083403669e-05
4.09690876797704e-05
2.12577492848733e-05
8.45139381604937e-05
7.84953638716985e-05
0.00010090010440624
8.68824761876648e-05
3.80954175169929e-05
5.82821546738708e-05
3.41758304173832e-05
6.69501850087871e-05
2.52024163899628e-05
7.88124833950657e-05
5.33432155300062e-05
4.4458074503567e-05
5.35131733401332e-05
5.51979843256988e-05
4.89718857040195e-05
4.25080968261026e-05
4.17562528044248e-05
-3.97059922577924e-06
6.44342898748364e-05
3.54798991805529e-05
2.93619969820382e-05
5.00102048386175e-06
4.8091172330725e-05
6.71752698774314e-05
9.41449722619329e-05
6.52701739923591e-05
7.19697518753911e-05
1.40612478146272e-05
0.000116555978962425
1.50742697269502e-05
8.67676255922423e-05
6.01593945549394e-05
-5.66054940082765e-06
9.49040660690937e-05
6.95945442824523e-05
4.06426677209204e-05
7.10272392106715e-05
-1.56508544339331e-05
9.08030659590026e-05
3.35838651453502e-05
6.33802352116172e-05
1.57686304407983e-05
2.36582940653783e-05
5.11822462962075e-05
1.53677382614671e-05
0.000101079047397594
6.15637014152009e-05
4.25918904408222e-05
5.6754436184666e-05
8.61958096990123e-05
8.41827384908105e-05
0.00011116105399103
5.50175520859507e-05
5.06509502437306e-05
0.000118800396093278
-7.61213445212026e-06
6.50357662339339e-05
6.8371472520562e-05
9.72995424509913e-05
6.74799762625461e-05
4.25669367122828e-05
2.8888509935298e-05
5.85340542252067e-05
5.20767234069836e-05
5.55406048823313e-05
6.3603234970417e-05
-1.34612631671321e-05
5.05557876553872e-05
-3.01710491317237e-05
5.08508200875886e-05
3.92322206966356e-05
6.08027434194181e-05
7.83532522835135e-05
0.000122522980512841
1.53918450930348e-05
0.00010614914382667
3.48197525372663e-05
0.000100951961570426
9.42164661450466e-05
6.75929318143265e-05
3.30115765364558e-05
7.40244516257195e-06
4.11153490406809e-05
0.000128898925526751
-2.78051520755459e-06
5.63191385444541e-05
6.25762336633136e-06
7.88569742390184e-05
3.38732263848551e-05
3.20173107550682e-05
2.83356385889541e-05
4.14542834862785e-05
4.1217636603003e-05
7.43696212748143e-05
4.40293431336259e-05
3.2315733479671e-05
5.59348911857127e-05
8.2277819609649e-05
6.14736579836921e-05
0.000124330366386796
5.33856849665845e-05
6.82935138784853e-05
3.27212325335717e-05
0.00010109422379404
9.83153598135023e-05
0.000102828994125951
0.000105408547814734
7.63235538691208e-05
6.0716916358259e-06
6.61224620462657e-05
8.69676748479379e-05
7.85115880473736e-05
0.000103915266097716
9.3402136955436e-05
5.84788404850199e-05
5.91052003454549e-05
1.56436925182518e-05
5.58223237294671e-05
6.36443684296132e-06
5.78680836722691e-05
0.000132783860665553
3.23802597391059e-05
5.22031212069565e-06
-3.01419557716777e-06
-1.10761158053939e-05
3.76630835563178e-05
2.78059842414214e-05
3.7677561768644e-05
2.81179843908631e-05
2.55124332002886e-05
4.92408499020159e-05
5.54345164566331e-05
5.20727227724151e-06
0.000107685776873955
6.41287037468644e-05
4.02786639978513e-05
4.55844780474503e-05
9.61746505049374e-05
3.97867647398123e-06
4.93855311009141e-05
2.93614969836773e-05
5.21771457985866e-05
8.34963141433833e-05
4.44851765883748e-05
8.9544487806105e-06
7.99487518060768e-05
2.15291918466401e-05
5.140730597034e-05
7.00035853549696e-05
7.76864228936021e-05
0.000112808460914708
7.74762579701065e-05
6.87470938869792e-05
9.92617176893409e-05
4.39729504000901e-05
4.61343561542025e-06
5.90750766821638e-05
3.32620910271975e-05
5.36874937548683e-05
0.000112044848017413
0.000105869747296427
7.26124757958741e-06
4.85163308631476e-06
9.89763134082864e-05
2.77809155079592e-05
3.33481625129133e-05
3.91821286029116e-05
-6.2995988005245e-06
3.15668380789575e-05
4.1340910513759e-05
4.58748391045386e-05
6.37365822789493e-05
6.5675256349764e-05
7.15840443348734e-05
9.50027172661435e-05
4.82375369104202e-05
1.10826378050786e-05
1.95758964115078e-05
1.18506669385759e-05
0.00010747299820171
5.18403594319929e-05
9.95266043962731e-05
2.92595567806358e-05
5.40332703539972e-05
5.59937392798952e-05
7.82808880760639e-05
0.000123121216309805
7.13039385030646e-05
8.16494651071947e-05
2.33024345940678e-05
9.29442969759325e-05
3.64136255343137e-05
9.65989454618563e-06
1.0497844745691e-05
4.47136489811769e-05
6.49264153149521e-05
8.54745514267668e-05
4.16579770810243e-05
4.87868321952208e-05
9.89454450896575e-05
5.05865980837519e-05
-1.95287257637611e-06
-2.1999999409161e-05
5.74068201357642e-05
3.42826309917667e-05
4.20845218302785e-05
6.48488115894471e-05
1.7019350257925e-05
4.83639225443538e-05
5.10760739596511e-05
0.000119767130358718
0.0001183951638727
3.00853987214384e-05
5.01050730884503e-05
3.75396687598352e-05
3.20849098288159e-05
6.66064015221275e-05
6.62709247324549e-05
7.22491346016007e-05
6.24199913871356e-05
7.62683574957461e-05
2.34313071566115e-05
-1.00277715644181e-05
9.34464985583314e-05
5.84286377083635e-05
7.98525316598138e-05
3.06438574866358e-05
1.27887342918411e-05
9.16060703451233e-05
-1.67191955616522e-05
9.66513715153298e-05
5.38946359304541e-05
4.41985141969392e-05
3.07733303164027e-06
0.000131788940648291
9.39635664350934e-05
4.62070808346514e-05
7.1602402698599e-05
4.87610865200814e-05
0.00010716579279663
6.55754320077808e-05
1.97427961223758e-06
1.82467283315701e-05
1.52820121909407e-05
6.28634681871708e-05
-3.65488041356142e-05
6.65420612150184e-05
5.69084593839674e-05
5.60132986703703e-05
5.95750437146774e-05
5.01403718401169e-05
4.44538597983613e-05
7.2328326614647e-05
2.02538605471865e-05
3.82877197958698e-05
9.88341074187668e-05
-6.83180226986006e-06
3.6349105424688e-05
0.000123858312817431
6.80830224358599e-05
4.76590301445035e-05
5.05076785355748e-05
9.21759588540121e-05
0.00014022981420377
5.0875065881378e-05
0.000127006572316047
4.81508279546906e-05
6.35183039554839e-05
8.56272176575568e-05
5.1147144855033e-05
4.07366547775616e-05
6.60901858696114e-05
4.93322037136539e-05
3.70295221025196e-05
7.46724450936731e-05
6.365602154311e-05
4.23854447412539e-05
0.000110271937658048
2.71750442678596e-05
9.5521832219842e-05
5.926709428451e-05
3.79243037111624e-05
4.49364561572576e-05
3.55603459452333e-05
-2.15560721363737e-05
8.82336947770997e-05
5.3827300239677e-05
6.24963250414964e-05
7.54241687979022e-05
0.000128983878634347
9.97551783424822e-05
5.34673398451406e-07
1.86862149184817e-05
4.21813163965347e-05
9.20819858133723e-05
6.45577225213681e-05
0.000123296775768642
0.000108357697916394
2.65305319353972e-05
0.000133200887629287
4.62659174334209e-05
9.78726658145372e-05
5.29769800688913e-05
0.000102454688234731
5.40839812806521e-05
5.92030489837721e-05
0.000126269393517896
7.8662547066115e-05
0.000103482643082055
0.000121376124383733
0.000101185983470618
-1.3957711618636e-06
3.36870779112088e-05
4.57639262066541e-05
0.000115710529573551
3.23336400894243e-06
9.40571410522437e-05
6.84532492848749e-05
9.16791419230895e-05
3.44434321308032e-05
6.02765502917972e-05
5.70010532209952e-05
2.84551702227604e-05
2.36613895670493e-05
0.000102095372296999
3.96023670329173e-05
-1.32264235247917e-06
4.88334068133175e-05
1.21082931988297e-05
5.81849527520086e-05
3.51276311215407e-05
6.02357690909348e-05
-4.0016266723785e-06
2.96456052013397e-05
3.8803040003939e-05
3.79559295922049e-05
6.79617932195017e-05
3.14606328552861e-07
7.44777044009544e-05
2.54341048224571e-05
6.45471940523381e-05
4.18015024592793e-05
6.70086237157631e-05
0.000128738686508751
0.000124034964909414
2.75935397154234e-05
7.17280701330683e-05
5.30337579395073e-05
6.3006619279127e-05
8.04023491936866e-05
7.62788929354099e-05
0.000118132264846436
6.38424206500169e-05
6.16344713786176e-06
3.58561990794944e-05
0.000118253736328992
9.31425379889588e-05
2.31487235470305e-05
3.09623536344791e-05
0.000100245174858861
0.000115802515512136
4.58227880067869e-05
8.20797243829484e-05
1.66871052414125e-05
7.5164462926105e-05
-1.26164340618003e-06
3.34517215460318e-05
0.000111080263050349
5.85032383721987e-05
3.76510113406071e-05
0.00012914103783071
5.24564323558189e-05
9.17003526373307e-05
3.19101560410822e-05
8.71730596556514e-05
3.33123002800668e-05
0.000148815288737081
4.55700039278383e-05
9.82593841287156e-05
5.9358898909185e-05
0.000103422533487962
2.06551134683277e-05
8.31024328465234e-05
7.47086806381043e-05
1.98386655054058e-05
6.98439028627616e-05
1.47758810904847e-05
1.52048145702006e-06
9.10443342610809e-05
1.04821366919326e-05
1.90766376632636e-05
0.000123677629962988
2.32722872120942e-06
4.76882828165841e-05
5.89529184923716e-05
6.83503642140063e-05
5.66726774561077e-05
4.22628267357778e-05
1.28425144467399e-06
4.79216439883994e-05
0.000111368560183782
9.62123845004247e-05
4.30994540161401e-05
2.80930597103119e-05
9.45134686168458e-05
6.60874685460178e-05
0.000152229012421657
9.94458390983733e-05
6.55376219218099e-05
6.638854543708e-05
4.68655974809338e-05
5.89172697087041e-05
6.68278397681781e-05
3.90998294506524e-05
7.61606409985258e-05
0.000108372789093785
7.58146297190764e-05
-2.41548107488598e-05
6.36563973533718e-05
8.1009452919592e-06
8.68031483923708e-05
9.132963171676e-05
4.87870029917766e-05
6.74845073723643e-05
8.1087479972208e-05
5.89775032354759e-05
6.34212578323292e-05
8.11825446910329e-05
5.08634538433805e-05
0.000103507826523499
3.41113547886169e-05
1.27682302408882e-05
7.75264109490945e-05
7.20681870472509e-05
3.7560168906387e-05
8.44565286102765e-05
6.02047853326174e-05
3.89318076385091e-05
7.16283865733969e-05
4.36711246859421e-05
7.36844283043589e-05
7.23379664117897e-05
6.44803870093599e-05
3.86293556040046e-05
-1.34238880511067e-05
1.87320607574958e-06
4.09019435424968e-05
7.97801954951125e-05
6.87883317090568e-05
5.46120096176034e-05
7.72225275232271e-05
7.46900517284502e-05
4.53738163716096e-05
8.69771947272473e-05
7.56803653409244e-05
6.57050460404618e-05
4.56165570018157e-06
5.43195335971781e-05
9.78362429892737e-05
3.06376412027159e-05
7.53828068537169e-05
7.85906177829552e-05
4.43105923556353e-05
0.000106249838563487
6.11139993268914e-05
8.66475309676764e-05
0.000104765768087977
5.72192660983673e-05
4.83553702028225e-05
6.3541273864213e-05
0.000101475789482391
2.20771871252023e-05
8.53653542935819e-05
1.04510234215382e-05
6.82432600756693e-05
4.16977864517208e-06
1.63128745186969e-05
-1.17010931830565e-05
4.71927343822456e-06
4.58731811228334e-05
3.77977067963742e-05
6.28253190860283e-05
5.53049622852327e-05
4.83346542815395e-05
9.69785926992613e-05
5.83019312812437e-05
0.000104147751932533
0.000102079638259484
7.43331977566644e-05
6.19055617087395e-05
6.28389705402256e-05
3.91254523731257e-05
1.14295202040847e-06
3.18688313584214e-05
4.18492700077141e-05
6.04008290930771e-05
-1.32493050782582e-05
8.96535616023285e-05
2.63338247462344e-05
3.76917832119061e-05
1.95245531046314e-05
9.97859339265357e-05
6.21571074246599e-05
5.00310014270062e-05
9.68735360706122e-05
0.000134467050042859
6.50341682359314e-05
6.67008547534732e-05
8.33642981818448e-05
7.6579701077417e-05
9.5703330301953e-05
4.60275432361855e-05
5.4300995709231e-05
4.14651802274893e-05
9.27675527671239e-05
-1.63098513999804e-06
3.18499551318509e-05
5.49844416395975e-05
6.48188559625449e-05
3.21168738920518e-05
7.6439550537732e-05
8.56082833986328e-05
6.30252780081526e-05
5.89988296403241e-05
8.93414783439585e-05
3.60939459589206e-05
6.44445847099521e-05
0.000101426625787049
8.1406575437009e-05
7.36176350906716e-05
3.11133030099743e-05
0.000104823519032349
4.36845400049553e-05
4.40435809221715e-05
6.78555603405396e-05
4.90737746180653e-05
4.95880534777635e-05
6.62735573246204e-05
5.00283578567483e-05
3.10316897986569e-05
5.60641123286251e-05
3.58753448073503e-05
8.99602059833831e-05
1.41254114206814e-05
-8.24186414308799e-06
8.16681100679105e-05
2.71574343616829e-05
9.54039459665138e-05
3.51479990069179e-05
9.20953860721126e-05
4.49120565667008e-05
5.2103296650903e-05
4.17297464567909e-05
4.21451627759252e-05
5.4540744888479e-05
7.52646841921597e-05
5.66515012005913e-05
5.00551934761546e-05
3.09895591490815e-05
0.000102109373264302
-1.12865943528811e-05
9.46950069250238e-06
6.7638534090319e-05
0.000117203801356059
8.50635794866117e-05
3.81094683180909e-05
2.24598086706567e-05
1.07039344989531e-05
4.25219260548759e-05
5.02289946594457e-05
3.83380328004401e-05
2.12912947112559e-05
0.000113386203259708
5.71282995545339e-05
5.74218161606288e-05
7.81660017108579e-05
3.63985061577529e-05
6.1407526529135e-06
5.8305217884434e-05
5.4298500642033e-05
4.72985019268698e-05
5.47545400684477e-05
1.98867764996912e-05
6.60716576919898e-05
5.28668150192566e-05
4.92407836053185e-05
5.88066642629236e-05
2.96921983693686e-05
9.14598591663054e-05
6.13130141582851e-05
7.54423346196005e-05
4.40426901804741e-05
7.73777314806116e-05
0.000109440331660375
5.23380004045183e-05
3.31206313762912e-05
3.12288812554333e-05
4.20973062051565e-05
7.18933420767899e-05
-9.89033608262338e-06
0.000116614890978028
8.20730435621737e-05
3.71201707105881e-05
0.00010287102586505
4.66292340109446e-05
5.04490982912307e-05
5.25368736201663e-05
1.60437808640739e-05
8.6130557214902e-05
5.18787579062411e-05
4.69482378710901e-05
5.20185902118462e-05
5.82698400821813e-05
3.10521291705666e-05
6.66878424029155e-05
6.30059047819584e-05
2.62620213830594e-05
7.21258120011561e-05
5.04729255970137e-05
4.49854649110712e-05
4.20215890332169e-05
3.00462345580899e-05
2.29230309264258e-05
5.15033387934819e-05
0.000102047165628709
5.20904512044108e-05
5.60735928378619e-05
6.78429020325213e-05
4.04393072103915e-05
7.4364614228087e-05
7.22132055701349e-05
9.01998110279784e-05
8.38443351187201e-05
7.73008568359556e-06
-8.59538382263015e-06
3.52356873539853e-05
4.40794807067804e-06
9.45041769104428e-05
5.94878135860768e-05
5.86571907816173e-05
6.62133252939761e-05
4.81846662511444e-05
4.5860773491589e-05
0.000121380178347441
0.000103865220637334
2.46741833665391e-05
0.000142208689069777
5.26798916863982e-05
5.48728224783211e-05
6.90761858319046e-05
3.19267596415852e-05
8.37073699634972e-05
5.87588329942108e-05
6.84820248984608e-05
3.19181974212099e-05
1.85919880102995e-05
6.83811683483466e-05
3.68425578750598e-05
5.49272085253687e-05
2.70557763822175e-05
6.3823525399075e-05
2.60672361852365e-05
6.46242285504727e-05
7.29056223766101e-05
8.69896060433204e-05
7.89005494974882e-05
5.66028414599152e-05
3.3996648003726e-05
4.6558796752409e-05
7.69140529542179e-05
8.68350419511446e-05
9.50232718010913e-05
4.44657966417346e-05
0.000127350277756689
5.95821274610096e-05
8.41980972909287e-05
5.62748509708675e-05
7.40702404491452e-05
4.86851523296962e-05
8.28703913117197e-05
1.50017022155722e-05
3.28917413447673e-05
6.15821749454795e-05
4.04610348721106e-05
6.25376453805818e-05
3.3623929310638e-05
6.88605423174531e-05
9.53195007068029e-05
3.42043519161392e-05
0.000125580485893688
7.81134694947325e-05
7.22941345467678e-05
0.000103325209912625
8.30862616962591e-05
1.94475649726478e-05
7.04978359152653e-05
1.36758188692296e-05
7.71328903403592e-05
5.31556605451832e-05
6.99279139760112e-05
5.3890994967127e-05
3.66134877641534e-05
4.22018558906782e-05
7.59009757980258e-05
7.31350600961832e-05
3.15444847508493e-05
8.3211477346444e-05
3.96145343920856e-05
6.44229952339991e-05
7.9379823892197e-05
6.80180615399837e-05
8.37977491257997e-05
8.32489293963229e-05
0.000101342563282253
0.000134884020002598
4.36359968171397e-05
1.77358329794899e-05
4.23679914310957e-05
2.64948882506079e-05
0.000101345908484988
8.76704685513397e-05
8.68225327641265e-05
0.000104461511701196
4.1045995025195e-05
6.86636821433998e-06
4.7845628189792e-05
4.46910462748085e-05
-3.33827265029698e-06
1.52635621740921e-05
-3.78128565422179e-05
-8.9182051945881e-06
9.89950062230882e-05
2.45636584394326e-05
-6.23959951118254e-06
2.59249719672617e-05
6.18330755311158e-05
7.22181963215658e-05
2.65455389813779e-05
7.12269783664904e-05
2.11255316295107e-05
5.81033224852442e-06
1.10997700473436e-05
7.6288661755e-05
6.50587341961168e-05
6.20344698541486e-05
1.36731170754326e-05
4.58971207275917e-05
4.8510438560309e-05
2.87446525316425e-05
4.85076182669681e-05
-1.50613203690197e-05
3.43480073354995e-05
6.68243384767232e-05
7.36063281093378e-05
8.67336555612582e-05
8.05461614896869e-05
0.000128121540055099
6.3064298794001e-05
4.81008651950058e-05
7.8162376624204e-05
6.18099934731915e-05
3.19075616810222e-05
7.17203815175888e-05
6.86345485051759e-05
6.87894995108318e-05
6.38760846655637e-05
4.10489639931929e-05
5.71120678831242e-05
4.59795872409548e-05
3.43463051828646e-05
6.97100610648819e-05
7.0910386011748e-05
4.17484333144104e-05
9.22908575674158e-05
8.32103753364379e-05
8.88292943045907e-05
1.31602737887855e-05
4.38835726648361e-05
0.000118862285280906
5.60822173495089e-05
6.32224224323684e-05
6.70148678171346e-05
2.76701523237433e-05
2.51368705595824e-05
9.86839387958324e-05
5.77327019492483e-05
9.12457694503662e-05
7.96270362538433e-05
5.42861975913813e-05
5.51876882596572e-05
7.19199764279562e-05
4.58821316007371e-05
1.14845062688314e-06
7.36648612312961e-05
5.12591609703061e-05
0.000103369018789285
6.11338256089541e-05
-1.39064167337852e-05
6.21686897870282e-06
2.88383063489696e-05
0.000102610856217208
8.4505766136663e-05
7.86305422657842e-05
7.22766233686308e-05
8.99423018899819e-05
5.70892150214138e-05
5.69974924517793e-05
3.96796789766877e-05
5.32430011488263e-05
3.47096465188747e-05
5.04772732374297e-05
8.30199828570349e-05
9.79197191664325e-05
4.55872073226633e-05
8.34583737056808e-06
4.69158278425947e-05
2.8214257826441e-05
9.51408306389737e-05
9.75155421702866e-05
7.54761841310635e-05
-9.45100656954279e-06
9.74774060736422e-05
4.65311792520501e-05
2.6630419600548e-05
-1.5783565510696e-05
2.87599982769356e-05
2.61156682296363e-05
3.32815195769465e-05
6.13873751304864e-05
7.68745297931122e-05
2.48201939222791e-05
3.0009711081265e-05
6.34169848474938e-05
9.02635715325522e-05
2.30993847702422e-05
-4.90668042792026e-05
7.04673017317141e-05
-1.83618688898448e-05
9.41897830668529e-05
0.000113934029105126
0.000130875197390592
0.000104296216460095
6.11826698422325e-05
3.58343674718382e-05
2.54394898437783e-05
8.84419375032188e-05
7.98083672789095e-05
5.89202384579526e-05
3.5036296843838e-05
-6.21511552218937e-06
4.80550219048563e-05
4.24459775007346e-05
0.00012100625219686
4.01018134593614e-05
1.79743153042792e-05
-3.31499054838011e-06
4.25307766860709e-05
6.79418554199314e-05
7.72246738436203e-05
4.11833784283515e-05
3.41817820894004e-05
0.000126467470446153
7.73458288969004e-05
7.93299378500142e-05
4.04297899546892e-05
3.92952113280177e-05
9.31159148017496e-05
5.94146289960846e-05
2.33357143363083e-05
0.000129277370795866
4.05479173830644e-05
3.10794026758562e-05
0.000106115228890446
4.96594034040417e-05
5.98836320492504e-05
9.42163903296804e-05
1.91922921459359e-05
-2.40556225450484e-05
5.35644509448266e-05
8.54001602906264e-05
5.55284776538668e-05
1.62770299007032e-05
7.07468155134584e-05
5.54647881529457e-05
1.6638384684227e-05
-5.1706295911587e-05
3.52059715816691e-05
4.5708657346988e-06
2.93875737880843e-05
8.4739938476492e-06
3.61072102518755e-06
-8.00353776459969e-07
9.13602324071906e-05
7.60195345812158e-05
9.25577536819746e-05
4.56682630411762e-05
1.64105489967985e-05
7.65026351599202e-05
5.23176816192029e-05
7.47561801117824e-05
8.01494510352342e-05
4.11665844048915e-05
6.46906617443252e-05
0.000109039623468371
2.027574414225e-05
9.07840063565011e-05
0.000105006990669358
6.09565837844263e-05
5.1151563893526e-05
3.71832338954095e-05
6.66326417122874e-05
5.24487004653659e-05
7.7399277239686e-05
4.09279768505166e-05
0.000134266718849701
4.83418784502808e-05
2.56397349969253e-05
8.04616516070762e-05
7.51718207424625e-05
2.91546545973881e-05
1.63790644611889e-05
3.23145905902044e-05
3.46921813683258e-05
1.29849866050953e-05
8.06544930492963e-05
6.37992569639133e-05
3.37346293594408e-05
4.34118930457732e-05
5.32382200286171e-05
7.62570100764049e-05
6.38407278024469e-05
9.21474553365444e-05
5.58898927544138e-05
5.82676193265003e-05
6.20900247508835e-05
8.78468859377227e-05
1.04784399254284e-06
5.69715175540609e-07
0.00010280310692029
6.80718257763585e-05
2.0986049427769e-05
4.13388418503612e-05
2.86096049086256e-05
5.18854358681129e-05
5.78691413426586e-05
7.23798726502232e-05
2.12004384415344e-05
4.96383495821829e-05
9.87062505526946e-06
6.59003695614384e-05
8.50335654574817e-05
0.00012454565320557
9.76998636360197e-05
3.65568537686452e-05
-8.75913857349222e-06
5.40467566596047e-05
7.27326209487333e-05
7.97520034937134e-05
1.81228960567116e-05
6.43213819335653e-05
6.02526793952155e-05
7.85856908708689e-05
5.22978293183543e-05
5.16673535387778e-05
4.85507956951406e-05
6.22281009763807e-05
4.89672166003116e-05
5.96322518777594e-05
7.40593549697408e-05
8.33909990255813e-06
7.51070803834288e-05
5.43503149971675e-05
5.80521471908843e-05
6.82558016922972e-05
4.97731517408987e-06
1.37671300660427e-05
5.56899317895173e-05
4.64567514643218e-05
7.07572188094547e-05
5.91007401410168e-05
5.02249476493706e-05
2.9617666902353e-05
0.000143985363051538
7.06839047394199e-05
8.38580396576099e-05
9.34214785694129e-05
8.79163067059211e-05
5.87807301004456e-05
6.19598788656861e-05
7.40890974763069e-05
3.03042576471156e-05
6.88432868095822e-05
7.84582967606894e-05
4.97856052599736e-05
5.75474724301453e-05
3.42279643387364e-05
3.53927908872485e-05
1.85242391698998e-06
4.76655203039605e-05
0.000117136844303047
1.2988355772553e-05
7.16189048086429e-05
2.94827502813709e-05
5.32648632103631e-05
0.000105834932642979
6.1485326032576e-05
-6.05285407579342e-05
4.00829114202413e-05
6.60033637539097e-05
6.39433536592588e-05
0.000104834615777511
8.8819126711612e-05
1.81855276185958e-05
3.27982572516659e-05
6.42266969323588e-05
6.08588172665173e-05
9.64666525048624e-05
4.33161406852991e-05
0.000107674518622913
9.38236187228055e-05
4.58087120568815e-05
5.69519151336638e-05
7.78745883634074e-05
9.91059887484217e-05
2.7803000728044e-05
3.19793937561216e-05
6.67444059709563e-05
1.47097322170572e-05
8.05904570996318e-05
2.77706962937966e-05
7.24338950727498e-05
6.41151827587189e-05
7.37892554849718e-05
3.91100302584892e-05
9.02672333279297e-05
8.14860160730027e-05
7.11236138522693e-05
3.36416633059101e-05
0.000111294974202601
4.16169437107571e-05
3.8797057421398e-05
5.72438297876534e-05
4.29243906280703e-05
5.84779949561824e-05
8.09017197588412e-05
5.68665432720995e-05
0.000112677569505838
9.80695766501222e-05
2.16896368103325e-05
3.26032114574758e-05
8.44665903518791e-05
0.000135258042220224
5.26966595349243e-05
6.93381812228471e-05
7.64079063631841e-05
5.39906472489799e-05
5.29703399459045e-05
3.96118856734982e-05
0.000100312272155503
2.86242148626636e-05
7.58303087463692e-05
4.40191128510618e-05
7.83744892262392e-05
4.86511412737849e-05
7.05971769706625e-05
0.000142567253077637
-4.21204535377968e-07
3.92270313617368e-05
9.70437871449843e-05
4.27627031382474e-05
3.39336790960306e-05
6.80724579884224e-05
6.73034283090615e-05
4.23914662800638e-05
-2.08983775899035e-05
4.00520581556566e-05
5.02444558882179e-05
6.06404182821e-05
1.88982039103514e-05
-2.05974170121103e-05
4.44935485579939e-05
8.31966446447542e-05
3.08973016487551e-05
5.79658375883425e-05
8.89145086431998e-05
6.6241381055447e-05
6.98929466869579e-05
0.000122073122942524
7.42317362856559e-05
6.66393666874721e-05
6.70893254170864e-05
4.01113238797646e-05
-2.33010386634804e-05
0.000109322714482463
6.95257653114291e-05
5.73694893483323e-05
5.55178830743264e-05
7.76891977946324e-05
5.97186633319982e-05
6.8071807603495e-05
5.11250150343301e-05
7.79560636136065e-05
2.98854287206314e-05
8.90559211236829e-05
2.27991315033119e-05
3.15902364114129e-05
9.29198666734085e-05
6.36442756444134e-05
0.000110570394803099
-1.14625781797144e-05
2.71114450540273e-05
3.43108827033032e-05
4.10054018223396e-05
7.42537529870671e-05
3.2205001459879e-05
6.48601068623368e-05
5.5553540258628e-05
3.94329884999506e-05
2.09798486405486e-06
5.78844734229277e-05
4.59609792714744e-05
4.82942636656017e-05
6.76886408925962e-05
5.30157364252634e-05
6.9361358400959e-05
2.08704421281495e-05
0.000121109952692376
3.20851307344316e-05
7.75345284984151e-05
0.000116712457745551
3.37573551398928e-05
6.03838821145225e-06
7.35498946544753e-05
7.98679715209759e-05
7.21673092994899e-05
7.98005449948114e-05
8.05593568948824e-05
2.57925696996198e-05
6.71509707036579e-05
9.73878678307285e-05
8.57375415568081e-05
3.66762439935196e-05
4.83510809601087e-05
7.76322396049636e-05
9.40981857455135e-05
5.95813283394445e-05
9.92805646673671e-05
9.49643459025315e-05
6.4637640404736e-05
7.45707563680164e-05
3.75242998141787e-05
9.5763732786342e-05
2.2637803772081e-05
4.78528430611499e-05
0.000122413158222894
4.427355794825e-05
9.06496294989943e-05
4.85113054699273e-05
4.47060344055327e-05
6.3529156864839e-05
4.83969214421065e-05
5.27631410276433e-05
0.000111143355069009
5.78399194628673e-05
1.95068786754171e-05
4.89798411147787e-05
5.42748016882994e-05
0.000126372635570923
4.2674872573366e-05
6.85877229340853e-05
0.00010505634238296
3.95429062504723e-05
9.51051333509531e-05
8.70514459429307e-05
4.89378951238146e-05
8.73077623932766e-05
7.47388035714801e-05
0.000105948666486613
8.43947711859654e-05
9.32439320083568e-05
9.43967040004276e-05
8.58755954458878e-05
2.14636958374181e-05
-7.93922671888204e-06
6.90439039768886e-05
9.71550975894231e-05
-4.08265610563705e-05
7.19215255134134e-05
6.00479292277708e-05
2.58705092944444e-05
4.82779386642489e-06
4.94072653445873e-05
9.16311478257891e-05
7.63725650634033e-05
7.91861296473164e-05
6.05465634357397e-05
7.34800813199982e-06
3.96508900471254e-05
6.21513977356512e-05
6.41023698808728e-05
-9.34497329966361e-06
3.26711038665781e-05
-9.60671202721571e-06
8.72934917738919e-05
9.33682864485224e-05
6.80093345813518e-05
4.81247420459951e-05
7.40438662791979e-05
6.04855559399496e-05
9.5670490369839e-05
3.94143178420211e-05
9.44015073168847e-05
5.6353592429538e-05
2.2422305451802e-05
8.84294464134305e-05
1.52479089062337e-05
6.85309945455859e-05
4.08274834925037e-05
4.88146028104463e-05
5.00233128017087e-05
5.31401456463638e-05
7.11673494487742e-05
8.40372998302388e-05
6.07168762976117e-05
3.35291260892464e-05
3.027569730444e-05
8.59995236050356e-05
6.228545624531e-05
3.34934287295027e-06
8.99577895611039e-05
7.64365208507647e-05
3.09364316889237e-05
5.61650904084498e-05
2.05213434041539e-05
7.7166323563248e-05
2.7996855877667e-05
1.08648381948756e-05
5.65911926685653e-05
4.78010618815477e-05
1.73688063279726e-05
3.76352260455257e-05
2.90128657435783e-05
-8.3489965878112e-07
7.86583536382736e-05
6.44214850162473e-05
3.5902454787543e-05
9.43742131129462e-05
6.65711405382962e-05
2.97841156813077e-05
4.8885538909788e-05
3.33628444583661e-05
0.000116773620145663
6.29540053155139e-05
6.14156201956918e-05
8.79357794623518e-05
8.98688741099766e-05
4.65494583651571e-05
1.68204035169234e-05
5.65523578226923e-05
6.26462585505173e-05
5.72395213878649e-05
3.08412418573358e-05
3.15383600114211e-05
6.24070197258305e-05
8.39574854172466e-07
0.000102001309284927
9.55416224305851e-05
4.11988082310731e-05
7.91912675194736e-05
6.39724375574115e-05
6.53001143843727e-05
3.70391963099474e-05
2.9144326253419e-05
4.09607613642522e-05
3.40382067990858e-05
5.80880152084444e-05
3.88707292792673e-05
6.31669730462874e-05
6.27264702314528e-05
9.68411916579045e-05
0.000104288584081988
5.56299321241259e-05
2.78826802079584e-05
6.93131651529596e-05
5.22070799824261e-05
5.60322659012543e-05
5.26811281015092e-05
2.1725822178004e-05
7.93802440150745e-05
5.25702062211529e-05
3.2579220710728e-05
0.000113245653637674
8.8549514350689e-05
6.63979431822286e-05
5.09303224339706e-05
5.25822379470038e-05
0.00010954789079152
5.32438199414906e-05
6.72687111071109e-05
0.00013522838691466
6.70747958616528e-05
4.76209687045424e-05
2.08333645293561e-06
9.12887778980408e-05
5.18893278643479e-05
4.61301798816492e-05
7.30665567724641e-05
3.91217388262421e-06
1.59197230462553e-05
7.33776610273578e-05
2.90204508690791e-05
1.0602172017098e-05
5.7725362568935e-05
7.90682718884814e-05
3.13138427452477e-05
6.22138773353526e-05
-3.69780266990765e-05
4.2796432394948e-05
-1.681681568006e-07
3.8897682616281e-05
4.88455696857537e-05
9.49955955576278e-05
1.55777407231671e-05
1.77341081227502e-05
5.8619123114165e-05
4.52904899639249e-05
0.000101414521996122
8.52821691527775e-05
5.0395943194006e-05
4.53782907623487e-05
8.18729772891633e-05
4.98214373944744e-05
2.90702730728325e-05
2.52158889792923e-05
5.41402088889133e-05
2.43755376767146e-05
5.85943782871761e-05
1.49835840100908e-05
4.2185183625512e-05
4.9679854232854e-05
6.71533443910095e-05
0.000104848757934701
7.49732782377172e-05
6.92221511455915e-05
7.4127800421966e-05
4.04828633464575e-05
6.21906745565352e-06
8.90549442137709e-05
7.99022535747208e-05
6.53431774031138e-05
7.91437008312175e-05
8.39027729329413e-05
4.19752861249796e-05
4.95014130627443e-05
1.62888565895025e-05
1.79990521718856e-05
2.51659203124622e-05
4.31175250571132e-05
3.81300231009535e-05
7.73342831371283e-05
2.34506925355708e-05
9.1800267149611e-05
0.000110523131854758
3.73810722524475e-05
4.67377704369328e-05
6.03974349791307e-05
7.06543412031098e-05
4.86333847956875e-05
4.21226170817484e-05
7.58905672975461e-05
6.6226469436012e-05
3.19389214368492e-05
2.3342317653713e-05
9.33671801436185e-05
8.29383969726207e-05
2.69575508067804e-05
5.99643764560481e-05
0.000106031042487797
0.00010226738763361
9.57648475163637e-05
2.13510813462103e-05
5.65508787636205e-05
3.49248442015886e-05
-1.43180720967169e-05
0.000100970678219746
2.38103987085874e-05
3.60385440809243e-05
6.75937398764983e-05
4.14450275462134e-05
4.40400943383664e-05
5.0883773589871e-05
0.000107981369483524
0.000121939257439738
3.82930450270477e-05
9.48296237391717e-05
0.000113703397892802
8.34448607971802e-05
0.000100513265611795
6.41570638665242e-05
1.92314859027131e-05
6.52062909422911e-05
6.98969495365024e-05
9.84858483822416e-05
9.64711089791296e-05
5.66419064370699e-05
7.16504331982677e-06
3.9187673053602e-05
-1.18576356978011e-05
7.86942564485105e-05
2.25664729992938e-05
1.65287446822981e-05
3.8985911601167e-05
-8.65565035575162e-06
8.92399498561464e-05
7.85212350281063e-05
3.72327480924804e-05
3.25482361539087e-06
2.66986596039202e-05
8.51217828693834e-05
7.53401647429622e-05
6.73424364410421e-05
5.4099283163911e-05
6.00367236823716e-05
3.33554118648221e-05
6.99144271535834e-05
1.64087718201691e-05
7.98756292958059e-05
9.91359220533038e-05
5.93301185281951e-05
0.000102307015874176
0.000104714720301112
5.51790487794655e-05
6.97396000647323e-05
8.71543612608988e-05
8.35390265456602e-05
9.66667781535642e-05
6.78080368489207e-05
7.84636667545317e-05
4.90476886844569e-05
5.40487222640934e-05
5.81806985866543e-05
3.96500058501612e-05
5.12984963833682e-05
6.42344173923972e-05
6.32340053633131e-05
2.20270137100148e-05
7.05502806192382e-05
4.75831895824186e-05
7.20162268411313e-05
4.74732077470701e-05
1.43524401577676e-05
2.62084788502903e-05
2.54561254814978e-05
3.67984160851598e-06
5.11867144246054e-05
5.93395610995879e-05
5.16772160453565e-05
8.06510079107409e-05
6.94243615993594e-05
2.75640001175963e-05
7.31519560338451e-05
5.76819952045065e-05
8.7464009807629e-05
1.97393030691416e-05
5.98076329198694e-06
5.48264966253286e-05
2.21845047928936e-05
8.39134855563642e-05
2.35778913051202e-05
8.64390253549353e-05
2.46870223761725e-05
4.58191598800013e-06
8.22218586063742e-05
7.83582641305768e-05
2.61175770162299e-05
5.36818148566617e-05
0.000127798841394608
4.20860600485884e-05
6.1244018714614e-05
2.84637360324365e-05
2.39003052119698e-05
7.10866230174944e-05
0.000113951154738228
4.60131282676403e-05
8.07021949343764e-05
5.53071961911766e-05
2.1037915288427e-05
5.51314959339378e-05
7.07532742237972e-05
4.033930016084e-05
6.27965286022127e-05
5.38686436526192e-05
2.2867880923749e-06
3.93682570571129e-05
6.98041558983437e-05
8.62296303255588e-05
1.70956802068887e-05
-2.64127422790523e-06
7.37305034551627e-05
4.98452930897011e-05
0.000122265500699248
0.00010105259069458
4.60740365930357e-05
6.51886001891156e-05
4.28903909974186e-05
-2.96763969356776e-06
-1.59439141009503e-05
9.16371220966788e-06
1.38947773130766e-05
4.41510447969104e-05
8.47772293638779e-05
7.43112658500535e-05
-1.63535761611023e-05
4.12412949449645e-05
2.93596320235309e-05
6.81107983540057e-05
4.05407454661182e-05
4.39772190355695e-05
7.13417870278261e-05
7.20135846114314e-05
9.7526841161426e-05
3.68563071182291e-05
0.000110598230237814
0.000113821551718675
5.28170486138133e-05
2.49500681361848e-05
7.69884169648929e-05
5.62749186738118e-05
8.14686311119197e-05
5.98531727165565e-05
8.35029144773593e-05
8.71034308510033e-05
9.59007508102688e-05
8.07315396052957e-05
0.000102874406648463
4.45120983983219e-05
5.75020571800966e-05
8.21255499337388e-05
5.08756348814732e-05
9.66276688194743e-05
4.70449113581398e-05
7.77063784153401e-05
2.84078812917772e-05
-1.18225328737758e-05
-2.0291451984928e-05
9.33844031926604e-05
8.14599980046165e-05
6.05640683930338e-05
2.34495027680167e-05
4.04256792220319e-05
4.89810728980543e-05
6.49148172997282e-05
7.79768708684768e-05
1.47157386684069e-05
2.3374422452244e-05
1.0314973358054e-05
7.06436755302247e-05
-1.44963047479125e-05
6.65747134601872e-05
7.53543184086613e-05
6.22570743012905e-05
7.43353042187552e-05
2.36924178669371e-05
2.63252490887609e-05
8.5554943386288e-05
5.09885737553737e-05
6.52514547664497e-05
0.000100675692234523
5.26921768673829e-05
4.84366211094426e-05
0.000111696793671335
7.79842326484192e-05
6.21743572993314e-05
9.65154235559876e-05
9.7419770298524e-05
0.000107394267704981
5.12393381925373e-05
0.000106379199037263
9.7010276591607e-05
7.03321375012855e-05
4.08847998475057e-05
4.54299529533749e-05
8.28963947634134e-05
5.84251412590742e-05
0.000140818582073506
7.29464159248637e-05
1.83282078005942e-05
-2.08026300858908e-06
3.23708126752781e-05
6.07969322095447e-05
0.000120762735518223
9.05177870675438e-05
8.7661691234074e-05
5.2657846090192e-05
9.40631688913093e-05
7.02299542909516e-05
6.25620896396783e-05
6.39094914657106e-05
9.04935428598777e-05
7.96479847208592e-06
5.55648166188381e-05
4.46378935121621e-05
7.46412151220769e-05
3.37490253221567e-05
-3.2257145277325e-05
2.34024606308011e-05
-1.86613420950191e-05
8.10555890608891e-05
7.58325361821043e-05
0.000131334438053525
-1.22620019228675e-05
3.42790292266101e-05
3.69320253521385e-05
5.89997436115996e-05
5.96654448657124e-05
6.1268562869769e-05
6.80067871979232e-05
4.95728927748906e-05
0.000124434016092294
0.00013398660757771
0.000108540870507449
9.00358541444201e-05
0.000104429791407662
8.93537541551046e-05
8.90177098580007e-05
0.000116016964881605
5.43752941241057e-05
2.61979391044343e-05
8.94477846126862e-05
-1.68215608018932e-05
1.48536510265566e-05
4.22112699204311e-05
0.000119525902190031
8.15124483520665e-05
3.42817578975656e-05
5.11546091133769e-05
5.29206036359298e-05
7.54644129416964e-05
5.386525690764e-05
8.55875049871619e-05
4.67136639338287e-05
-1.91515830870326e-07
8.89291402358996e-05
5.37406750122504e-05
3.58394878311934e-05
4.03572020929792e-05
5.53044639130513e-05
5.86349508447655e-05
2.34520685643991e-05
1.44058593888709e-05
-6.75369571628989e-06
4.968728151459e-05
4.10531614458076e-05
4.35493234374217e-05
6.02356980321556e-05
4.29639782886618e-05
8.59773325033507e-05
9.09789616745588e-05
3.47264625129268e-05
2.62978788762959e-05
5.28544503461405e-05
6.82971874984655e-05
3.81324777984074e-05
0.000104990569991491
4.66833804735501e-05
0.000102551748635193
6.60481222249642e-05
2.68857170532686e-05
9.09068728577963e-05
0.000127349052333093
5.20502466245492e-05
8.40629562030844e-05
8.67884196704259e-05
9.02085160838353e-05
0.000129023770752745
2.03519504905279e-05
5.18775374920852e-05
5.51394821217669e-05
2.69708443849807e-05
8.97821017589013e-05
1.54827571691293e-05
1.1686379841164e-05
5.70403220052491e-05
5.00235710388358e-05
3.76284654490983e-05
7.34684449913235e-05
8.10303707694541e-05
3.3532606083969e-05
3.94470790571481e-05
-5.99062655736861e-05
0.000108068266789675
0.000110888625636678
2.26894434973112e-05
2.52146142337188e-05
4.62374636515452e-05
2.06968298822549e-05
6.67312629840123e-05
4.82396290924628e-05
6.19739709491584e-05
6.15863061473911e-05
0.000106702474118857
7.15612667104589e-05
2.68711712104843e-05
0.000101493758750864
5.67660305553407e-05
5.82411045122179e-05
2.50457289812221e-05
5.18437204147591e-05
0.000105611395645291
1.6464533555523e-05
3.9783221244555e-05
6.39311377730059e-05
5.59419542790364e-05
5.82503587235262e-05
7.38401854807824e-05
5.06607697230234e-05
8.22321879161321e-05
8.23135470077252e-05
4.38604224131514e-05
1.98575019401492e-05
6.332351217302e-05
4.79403989173492e-05
0.000104725742472741
8.55555650098716e-05
1.80839939680567e-05
2.37518347991178e-05
4.07429697892277e-05
6.65878882215887e-05
3.14298767555901e-05
3.18970768742353e-05
0.000113853717855128
8.0436030219412e-05
7.30584073080664e-05
4.29123448897024e-05
7.36295614188934e-05
4.34050981215711e-05
5.58342319530697e-05
2.50982887575517e-05
5.71015423709164e-05
5.12298477070653e-05
6.10083205769956e-05
2.96917173801043e-06
7.51745351166296e-05
4.07504686275747e-05
8.77666515680915e-05
4.74886680050533e-05
3.44323619161609e-05
3.89210138796595e-05
9.34719155666984e-05
5.84449298863189e-05
3.60297077217508e-05
4.15515374046492e-05
2.35466981773575e-05
4.20626783065838e-05
3.70935841500007e-05
2.40111244299323e-05
3.12068574878749e-05
9.77272116540593e-05
5.04643807649955e-05
3.10730367193584e-05
3.65310423778812e-05
5.15080349232689e-05
0.000134956734373214
2.58209454829223e-05
0.00010961583325021
9.07024822356321e-05
3.88593592353689e-05
4.66166707783602e-05
0.000112732909171997
8.06005607493231e-05
7.31283556411668e-05
4.66365438574623e-05
9.86882310888134e-05
8.6078455984905e-05
9.33346319794529e-05
0.000125220081106555
7.74394046239875e-05
4.09587383153628e-05
5.76252391576379e-05
6.98796192157373e-05
8.44164348403298e-05
9.60942105124494e-06
3.86370223188631e-05
8.4621566767177e-05
9.59113237040674e-05
3.10818778436935e-05
4.61364228599932e-05
3.02446507792078e-05
-6.85821602030275e-06
3.60542559735047e-05
-1.64704520981511e-05
1.20170257766408e-05
1.9915436560021e-05
1.64629076544097e-05
4.48842468876326e-05
4.65107841663392e-05
4.36901847055449e-05
9.54821972318202e-05
2.57631943718356e-05
8.83938389104614e-05
5.95421136488678e-05
2.65245899711509e-05
2.39280837689773e-05
2.76815622837189e-05
0.000116428096513535
7.66614997581705e-05
-3.8690845994385e-05
8.6251270124584e-06
1.52193648462861e-05
1.4321311934381e-05
0.000103600957331244
8.08618466031441e-05
5.37981060949725e-05
9.17654030058176e-05
2.67316955931627e-05
6.85198714298916e-05
1.29128083807725e-05
6.92827733118239e-05
4.92925018713946e-05
7.11564332592664e-05
5.43894984029416e-05
5.39736520526722e-05
9.30330964114323e-05
0.000130628023470233
3.1690833247978e-05
0.000108124525322256
8.49402694340899e-05
0.000105770003118265
7.24456785818591e-05
6.09405702540541e-05
7.59584825816818e-05
7.66730847284755e-05
1.59432738305966e-05
8.01698659790856e-05
4.26183368940498e-05
4.26109581480214e-05
6.46273446395124e-05
0.000105049751668079
-1.66574154701632e-05
5.52508760374675e-05
5.01048777432226e-05
4.68025669045544e-05
0.000123073976454853
3.27749505106819e-05
9.66310363576937e-05
9.12612891661406e-05
7.15984350141127e-05
3.98986912740692e-05
7.84910288434943e-05
0.00014224544682642
6.48266166964921e-06
4.45483996476629e-05
0.000119890897850323
6.48148178523507e-05
7.20779227981022e-05
5.38897718606128e-05
3.96141326988311e-05
4.89840034215031e-05
0.000123392933470679
5.08582820510027e-05
0.000122734708454924
7.75699568281794e-05
3.56824616497773e-05
5.02049832407843e-05
4.32162555649504e-05
8.82246948480537e-05
0.000123586904325675
0.000107314520172729
0.000109994696336063
6.57575561727665e-05
9.49553486752514e-05
4.63530168637002e-05
8.57357359150152e-05
7.79495220222456e-05
0.00010680960720307
4.53244539447096e-05
5.7538172610878e-05
0.000103091050341478
2.21180277352175e-05
3.76144004495198e-05
9.52474847638234e-05
8.17848741734738e-06
-1.65846252874463e-05
5.7767102228035e-05
-7.78839706023259e-07
8.62092370176985e-05
0.000102588233384129
5.08422568628485e-05
4.04499869937839e-05
7.17200481312532e-05
9.47009993467061e-05
3.06211838075881e-05
1.0588029516828e-05
9.90287203397142e-06
2.53256314596668e-05
4.57024147229509e-05
-3.34650451078834e-05
3.53181236908922e-05
-3.01298567322259e-05
5.49966724349545e-05
-3.13453863955007e-06
3.68307582807391e-05
4.39734130272447e-05
1.73305607099369e-05
4.46803380265901e-05
5.30671384185324e-05
8.884147929164e-05
4.92374804107475e-05
7.44984652726209e-05
5.32029780295222e-05
0.00012946753129654
4.44986569922949e-05
4.14424945957492e-05
0.00011600971399514
0.000114666442585686
4.31577255793187e-05
0.00011977824110879
7.63891106197317e-05
6.36510987312695e-05
3.79838293903223e-05
7.23880058892768e-05
3.03632217544819e-05
5.42059354267569e-05
8.12796970100683e-05
2.89594246559671e-05
2.46868331476376e-05
6.90329813814971e-05
0.000101454710361279
5.38950467931511e-05
0.000117155889447071
5.09653083712107e-05
5.29754759314806e-05
1.44480710869795e-05
3.99717368199904e-05
4.27676821795613e-05
5.32913192175049e-05
7.84275723812454e-05
4.5166965960907e-05
6.38500031745774e-05
7.54126347628111e-05
4.70303036290599e-05
5.20267087705179e-05
9.01243716532731e-05
6.8355878828448e-05
8.84693115747657e-05
4.02989977389488e-05
1.18208626608329e-05
1.60736330164088e-05
9.86205496311396e-06
7.7780535844329e-05
4.44484387928653e-05
0.000105494695190806
1.57671789890406e-05
1.69900575679736e-05
5.93896450363392e-05
0.000108794655085186
6.16485990343651e-05
1.18813541546116e-05
1.45445542851912e-05
3.9628106101974e-05
4.41610805092417e-05
7.93371295566523e-05
6.46584637627384e-05
5.9026389553765e-05
-2.92523788339894e-06
8.54944020241236e-05
8.35709712514632e-05
6.30934625849898e-05
4.85862314115505e-05
-2.56914483997518e-05
1.67084590858884e-05
9.14011437937814e-05
1.13222039543147e-05
7.14893662614129e-05
9.87806921749597e-05
0.000120479971037435
4.85757622322207e-05
4.70737059558677e-05
4.95725943901006e-05
3.29240064003146e-05
4.89197709914721e-05
-3.3925723566219e-06
3.923007927156e-05
4.48824626708001e-05
4.61891637697672e-05
4.98870155620159e-05
6.57932162933409e-05
4.64485238194314e-05
7.95168745063258e-05
7.11169188720427e-05
3.24152375854802e-05
0.000100122410633811
2.79461007300247e-05
6.0656117187089e-05
6.88702483689656e-05
8.21769111018435e-05
1.45247295818514e-05
7.34100011923404e-05
1.24420471984637e-05
6.33737440640041e-05
5.45242721754344e-05
6.24614264643647e-06
9.59279306063152e-05
1.90163993786644e-05
1.23072301620652e-05
-3.2674802653617e-06
0.000114878100949725
4.43660488570558e-05
4.80724604492339e-05
4.69456351895548e-05
8.42244138198128e-05
9.52247825923916e-05
9.36296347292118e-05
6.45417372087361e-05
6.798294608562e-05
4.28861002144175e-05
9.42543698359832e-05
0.000129042308273739
6.28385069553135e-05
0.000109695405906044
6.26058575795595e-05
-5.29171809189126e-06
-5.65143057935299e-06
0.000106129233069922
9.72177531047635e-05
3.68897167177049e-05
6.04115583676138e-05
4.32878704109143e-05
7.4047167790263e-05
6.3309270404689e-05
3.8376421333561e-05
2.75867684641954e-05
5.26795065346932e-05
5.24660013331444e-05
3.67168325809625e-05
9.38255860483618e-05
5.96699467848175e-05
1.86149125890202e-05
4.45650690691975e-05
7.16517200208002e-05
3.99705604412525e-05
3.93450994382204e-05
6.12441157641633e-05
7.38996010946618e-05
0.000129675978698777
8.29032417092889e-05
5.83870419315396e-06
6.158223198001e-05
6.01781247986935e-05
2.75476913075506e-05
3.75597120562329e-05
8.66399284558613e-05
7.20705567024579e-05
0.000134216247151783
6.35018909250114e-05
0.000122836819666052
-5.56572030744931e-06
4.97955966824668e-05
7.90512745405741e-05
6.60286259591472e-05
3.67680385632306e-05
0.00012262112650075
6.87271225344326e-05
9.92287605324548e-05
3.36557107602945e-05
0.000101679271509281
3.79968474186205e-05
4.57671732784957e-05
7.78799523492137e-05
7.31049384333605e-05
9.90522457628807e-05
1.97839290225597e-05
8.06129234308605e-05
0.000103258717006345
2.73922294888978e-05
3.4390862118653e-05
7.28244719779644e-05
8.76845115206553e-05
5.67612110043361e-05
1.35459297644938e-05
1.66521311342193e-05
8.90462908926278e-05
9.50740238259706e-05
4.08664924173659e-05
1.19124016101296e-05
6.36097469493939e-05
4.03385439078124e-05
4.62195962824589e-05
-6.43641310742921e-07
4.00083193082042e-05
4.90258507783225e-05
0.000100493839176038
8.50088544712013e-05
2.67472906322009e-05
9.36972345556718e-05
3.46967115497857e-06
9.67237855527001e-06
8.11050863926357e-05
0.000117718494774637
7.22518313143955e-05
8.96009822363278e-05
6.23992563390923e-05
9.85792423094179e-05
0.000102619197624361
6.7131350702199e-05
1.94655359024796e-05
0.00013731365446707
0.00012645621141316
8.63379568604778e-05
8.49661845831589e-05
4.6673482054121e-05
6.75183438024876e-05
4.9928093130456e-05
8.95360745319879e-05
0.000101568885119639
2.80475387883279e-05
8.09607756870142e-05
4.97015294307095e-05
0.000148515594858262
9.21854466882057e-05
2.47709977881998e-05
5.38802660008314e-05
9.7273732793531e-05
6.05213686619569e-05
9.11108240543335e-05
7.29815824723521e-05
3.98531373762215e-05
9.03600501945853e-06
4.43525281645598e-05
6.63727216763267e-05
2.61132909679901e-05
5.3036686163404e-05
5.29047119372273e-05
7.07199170722586e-05
2.62180992397339e-05
4.32896407721332e-05
1.76692144817111e-05
5.24406500228573e-05
1.12056545763843e-05
6.5893081272609e-05
7.33855162948813e-05
0.000120682914304209
4.58817495792938e-05
5.45315692010269e-08
2.21428079435237e-05
6.18960611552788e-05
6.17646910084973e-05
7.62980977820496e-05
2.4414369003596e-05
2.17676908722845e-05
4.96307011205574e-05
6.78243202949566e-05
0.000120227342221122
1.53416928532669e-05
8.06341071492861e-06
9.05517819554028e-05
3.24525896648975e-05
8.51332704123412e-05
7.27135072996106e-05
4.67689161262451e-05
5.94577013568434e-05
2.29308429189131e-05
7.99104525628362e-05
4.57065670120905e-05
0.000171386979664721
7.66450739193933e-05
9.6198636548378e-05
0.000112998224127993
6.75534145408585e-05
-3.2730208133139e-06
4.33641307106756e-05
5.13104675415682e-05
4.56773423348218e-05
7.5907917151158e-05
5.20486384073922e-05
6.28825590113252e-05
7.35151424386558e-05
5.96895331257537e-05
2.21260321404086e-05
2.03272716537461e-05
8.68004600446521e-05
8.589738575805e-05
3.3222921988035e-05
3.57516572541863e-05
2.38741996760499e-05
4.14834370984093e-05
1.98568302360632e-05
-3.16127573350342e-06
-2.71134499262793e-05
-2.20410586195857e-06
3.47133445586996e-05
6.23689256375478e-06
3.63407753645141e-05
6.16451928414429e-05
3.72519081096044e-05
3.8112154598053e-05
6.11106640674691e-05
8.54319819422841e-05
9.20727284522054e-05
9.35573089718288e-05
6.23242648648827e-05
8.03769935897291e-05
5.39410418874967e-05
4.64944422718779e-05
7.30464876458322e-05
6.13084733131058e-05
0.000103181645426449
7.7960701933569e-07
0.000183975645732288
4.90523001963082e-05
5.89306398999321e-05
6.77042396135946e-05
0.000102193109455835
5.7272284698336e-05
5.78767224983857e-05
1.80258529381697e-05
1.21607432369139e-05
3.34493270960469e-05
6.45646114800087e-05
1.95501191104287e-05
5.29304701020406e-05
8.94700367417007e-05
3.19993722581164e-05
1.65769798742817e-05
-1.02355794024958e-06
3.03352346833395e-05
5.3204463696675e-05
8.79357023287756e-05
5.15267567185323e-05
1.74683078669528e-05
1.74113972669216e-05
7.96582534678024e-05
3.26168290188166e-05
2.88353220746939e-05
5.96025462647782e-05
4.6692385224532e-05
7.39798590395012e-05
6.90622641361928e-05
6.68344184536478e-05
2.7593382837702e-05
4.05200861164194e-05
5.29693245805123e-05
1.02631909445012e-05
6.16296153289317e-05
1.26507952393243e-05
7.55038073555016e-05
0.000123988680330583
0.000102922031370791
-5.05958371876813e-06
0.000125731979755483
5.72820358989585e-05
3.07601943499418e-05
5.43743093031051e-05
5.87440074657272e-05
6.32024899114401e-05
4.92970628050405e-05
3.88307629803962e-05
7.22838617999521e-05
6.60133072764392e-05
0.000117917994527951
6.0381373999206e-05
3.36269706776023e-06
5.49758194904255e-05
5.84938461597504e-05
9.93611099603691e-05
5.9416906811914e-05
9.29202074055585e-05
7.46099969218267e-05
0.000101507564412945
0.000123287344396268
5.92347267417011e-05
4.82663082090088e-05
2.88175177097711e-05
6.97596961697468e-05
5.59974758171266e-05
1.78992143142712e-05
0.000115980893182087
7.77631443297107e-05
3.14086147270945e-05
1.74631620212231e-05
3.18732772379531e-05
5.0692039063672e-05
5.37532974907983e-06
-9.32996513273059e-06
-3.39939268826942e-05
9.2426719979201e-05
-1.88598084368762e-05
8.80816594047109e-05
7.3249112994056e-05
1.78377531230473e-05
2.73606533536706e-05
8.39088959340053e-05
3.9413703085082e-05
3.95531445177823e-05
3.61610982418163e-05
4.70192044371323e-05
4.88548496595345e-05
2.94624320939805e-05
3.42844141747109e-05
0.000107690653601849
6.43424358779306e-05
8.85499399254904e-05
8.93319928572731e-05
6.29554815549838e-05
6.66818550493327e-05
3.39258630525601e-05
5.8563516702553e-05
5.48648940102124e-06
4.27352423093653e-05
5.58710160518547e-05
3.9431930160076e-05
1.30575299716593e-05
5.02177327877409e-05
3.99977120122051e-05
0.000157895762218236
2.09967895928883e-05
0.000103656047059562
3.41116866437346e-05
9.23604957916693e-05
6.53415387730968e-05
7.6522465431317e-06
4.74928753536538e-06
5.64320713455122e-05
5.37114944815118e-05
3.00792825580217e-05
2.82478297980778e-05
8.8138293983854e-05
8.39193792735081e-05
3.99051105420233e-05
8.47855690833231e-05
3.5270689703249e-05
0.000102514799073084
3.34588583371828e-05
1.94076496525657e-05
2.54988573838447e-05
7.83642944721857e-05
0.000154539292175968
7.4993516327964e-05
4.17419607669159e-05
3.56759567941968e-05
0.000113044644513045
4.91028809812288e-05
2.45102853190342e-05
7.96713591931167e-05
4.83967976077621e-05
0.000157081334608077
9.10361440133141e-05
1.87187418891092e-05
7.55890170006155e-05
4.54088811959369e-05
8.84239317102193e-05
6.43467924065528e-05
6.7876462459755e-05
8.56071616723065e-05
9.0187510748936e-05
0.000114133321497889
5.57646563664977e-05
0.000118018026772498
9.78748388330781e-05
8.08997443190567e-05
4.92473079214034e-05
6.23537155580944e-05
7.31326840074843e-05
6.49597995745202e-05
0.000124309059657763
6.08237816337744e-05
2.51536816651898e-05
2.60263954258749e-05
3.53993744211033e-05
1.4608619794983e-06
0.000100100234644135
4.59449325132337e-05
4.89620582656996e-05
8.31182077811169e-05
8.29952031128366e-05
8.67173676544676e-05
4.77593527189546e-05
4.17275056148663e-05
4.79909756716754e-05
3.36751529312435e-05
4.55211049759858e-05
7.26880592098247e-05
0.000119975794312624
9.98372721201211e-05
6.23595364581824e-05
7.58965057549186e-05
9.60313453839591e-05
3.21732373809159e-05
7.72343478337561e-05
6.83535328745981e-05
1.54044497542392e-05
7.65779990266481e-05
9.93806353952616e-05
4.04680621888156e-05
6.44994709668808e-05
9.68930298757944e-05
3.38459455132545e-05
3.28242843223955e-05
7.86507493659765e-05
8.86776543127287e-05
0.000137400612489967
5.00664990398519e-05
7.12779725408522e-05
1.53924177792933e-05
5.77036268498243e-05
6.79145188623841e-05
5.3070318232082e-05
9.03644968027835e-05
6.48199077799055e-05
0.000143283687628264
8.73825892090801e-05
7.49551155885525e-05
5.74001536302951e-05
8.55891969858134e-05
0.000107381352622325
0.000105709235625595
4.90035199309558e-05
6.44745835060561e-05
6.64229028375319e-05
-1.04750339774216e-05
5.37083921764684e-05
6.63512164709971e-05
8.8006825276362e-05
6.46619596619302e-05
8.9747782713752e-06
9.04425551014663e-05
3.87370687178799e-05
8.73822358071645e-05
7.71878634952547e-05
7.64460122395255e-06
8.94261682671629e-05
5.18593227598413e-05
3.23279553997202e-05
5.7785589946356e-05
-1.02434936737413e-05
6.75767640732237e-05
8.4202176647268e-05
8.87527724088314e-05
8.06880819498888e-05
2.82207396997302e-06
5.18457714830348e-05
5.05805335943679e-05
-1.10625466348335e-05
-2.64736947543982e-05
3.44824818764655e-06
7.98362086447474e-06
8.66113240707096e-05
8.05017618929427e-05
2.21325123867994e-05
3.27959247137112e-05
7.23142606741665e-05
6.73963233380923e-05
3.69891375926589e-05
3.9790849540146e-05
8.51912477510305e-05
4.28304343021242e-05
7.90631224577785e-05
5.78901632108349e-05
9.79004175022097e-05
3.96529724484607e-05
3.74216832427905e-05
1.74461520045533e-05
8.11457103926256e-05
4.11539871379393e-05
5.84306041084232e-05
3.04200418062956e-05
7.98520317177954e-05
6.22903629055233e-05
-2.55974507915166e-05
4.66309380358585e-05
5.97545622992565e-05
5.7698983636263e-05
5.65790653870669e-05
9.0327795977244e-05
7.54522384102316e-05
9.16405960368557e-05
3.57512792858633e-05
8.63813947063506e-05
6.66447024863583e-05
9.05378008420273e-05
2.32289334574448e-05
9.62107827614168e-05
5.71632318517097e-05
5.93900411271693e-05
3.92264278654199e-05
3.38672202946971e-05
8.5412776377886e-05
3.10877370539046e-06
5.3608008058449e-05
3.5889826634962e-05
6.32045274413918e-05
0.000100910078380633
2.63463288517403e-05
7.65935646915154e-05
9.21632505354652e-05
7.05189233302634e-05
7.58780372596674e-05
7.73432266651765e-05
7.83734049012666e-06
6.30142259887981e-05
6.78698512425923e-05
7.89345374347829e-05
-7.68370492419006e-06
0.000112680448433882
6.9867096353613e-05
8.67714035216988e-05
5.6465790170426e-05
7.03733744192253e-05
3.10840936722272e-05
4.66871559007828e-06
4.42958981488863e-05
2.01546347979045e-05
2.95010873087248e-05
1.48405569205706e-05
3.72038809830153e-05
0.000137807439909569
8.30208738319962e-05
0.000111419119253527
8.34756593124451e-05
5.77201586573316e-05
2.61569981204536e-05
8.67193471236336e-06
8.43789130187417e-05
2.25959051469064e-05
0.000100012039210292
7.68160114739712e-05
0.000110087439159988
6.78467850789546e-05
1.88719636888187e-05
0.000128704795896853
8.24173787007121e-05
-1.72351576672802e-05
5.36085067847512e-05
5.86135556650297e-05
0.000103713069652729
4.32822744099998e-05
8.70118410140305e-05
6.48881654398037e-05
3.83027940717413e-05
7.57350293482293e-05
6.74426100168893e-06
7.19427563742145e-05
4.77535501703305e-05
2.24613563165454e-05
8.02326891255342e-05
3.05089982127264e-05
9.07728499363426e-05
7.01847462383014e-05
2.57800029171103e-05
7.80658638542442e-05
-1.44123778053217e-05
-1.02683312833795e-05
0.000118108561282833
2.39214980245092e-05
2.58724008313455e-05
0.000118240449203347
4.93192644799436e-06
7.64049625461086e-05
6.9072463745361e-05
0.00011395179109581
6.00930642513081e-05
9.89373993150093e-05
6.26172837888456e-06
8.42293913797694e-05
4.4362970413308e-05
3.22405047228327e-06
8.53698727923568e-05
6.67760400654592e-05
5.80315206185654e-05
0.000128073329993034
2.71339648183623e-05
-3.74507371837141e-06
0.000111753967269268
2.03543454278423e-05
7.32341202222734e-05
4.02178111680348e-05
5.56274316145248e-05
6.02819010351921e-05
0.000146445264587092
-1.77458649768585e-06
4.14903886627186e-05
9.06384814178383e-05
0.000112036693003856
5.72121459567662e-05
6.19575733327671e-05
5.07132005258202e-05
9.997534621948e-05
4.60730235189804e-05
5.06734246585217e-05
6.59188796255658e-05
-3.6886478571566e-06
4.96077614379434e-05
5.39178188593257e-05
-2.68204904747849e-05
4.51715723445376e-05
2.69282253195116e-05
7.76684813876183e-05
5.48537721586136e-05
2.05504406466975e-05
1.58312707739385e-05
1.04618499411934e-05
6.96213903682522e-05
9.33487163982597e-05
0.000139335895056561
6.10915101762057e-05
4.80978039492161e-05
5.57975435773156e-05
2.24385015989361e-05
6.81430340104583e-05
8.85277144871038e-05
4.9238016915788e-05
1.72729137695044e-05
4.07287370000415e-05
8.3664565413609e-05
5.8021924144301e-05
3.92049567431566e-05
1.24831299041718e-05
1.18355344263262e-05
2.73332175398237e-05
4.97327750065249e-05
6.03321896359207e-05
0.00010091602672546
4.14129951934323e-05
7.42330314010784e-05
7.62857615778626e-05
5.08858059270984e-05
8.23922764607729e-05
2.83518219883807e-05
6.42853157627173e-05
3.35374271108376e-05
4.52013116919065e-05
8.59066637281561e-05
0.00011079276773495
5.18868376172121e-05
7.78107185093785e-05
5.16460332052845e-05
5.75600014153087e-05
8.99351721560755e-05
2.32087322027608e-05
7.55891828351759e-05
4.7051608768465e-05
4.57110486375656e-05
6.89601325051893e-05
4.41708626964764e-05
7.88831191011874e-05
9.6593536291205e-05
0.00011082248538066
5.33115361372082e-05
2.18113517632652e-05
4.53673793777589e-05
5.30676189520025e-05
2.50331650073048e-05
2.65217410948997e-05
8.03909777640479e-05
4.68912522916015e-05
5.50018836479283e-05
1.46012923029399e-05
6.97354275891125e-05
8.26051999671137e-05
8.17190903165034e-05
5.6389882893582e-05
0.000103787257918539
0.000119806498305801
6.55598913639809e-05
3.89209804567221e-05
0.000138089329062246
6.46543330911161e-05
1.57284647715958e-05
5.11658574072202e-05
7.12569856640488e-05
0.000106061356347245
7.84194477734869e-05
5.80210559531082e-05
4.81404888727762e-05
3.06606889683661e-05
3.35255430547278e-05
0.000129331647848662
3.60159967439009e-05
0.000112710213351442
1.17020179558545e-05
6.09158639146306e-05
8.51301679205246e-06
3.34735341172671e-05
0.000106336622880235
9.12377500252406e-05
0.000103047297499364
4.72325319551992e-05
3.3271653878001e-05
0.000105649038937045
4.05738358764401e-05
3.59397583106047e-05
4.27629447126907e-05
9.1213039294753e-05
9.2480320088892e-05
2.93816464202752e-05
1.73124482017632e-05
6.56855092198973e-05
9.3420049425551e-05
9.499796766205e-05
7.37135222071701e-05
4.0272542554964e-05
7.07670011138447e-05
7.32615556048578e-05
9.0866431557812e-05
5.70615575898148e-05
3.82188544614814e-05
0.000111766518087967
4.80726085010807e-05
4.62773961000707e-06
3.50258601331542e-05
3.50063437921916e-05
9.15277737638189e-05
3.28776945973624e-05
7.08154612522811e-05
8.1850093236819e-05
2.31996902908662e-06
-2.39462478127956e-05
6.14768674099152e-05
3.00346173856212e-05
4.34604607621222e-05
3.01830143512433e-05
3.04124532645319e-05
8.3112295647521e-06
5.77582861471975e-05
2.44064328870201e-05
7.96449993712172e-05
6.16673366499421e-05
3.49045226045853e-05
1.43905448619749e-05
9.43409117232181e-05
2.47447478483166e-05
2.3246984553777e-05
8.03847831594546e-05
2.13629343374727e-05
-7.83696935364463e-07
1.2196655358495e-05
6.84125634937232e-05
4.44433979421467e-05
4.86992158582704e-05
9.72939139461828e-05
4.88852387129421e-05
8.69239554173136e-05
5.94531142320568e-05
6.25432127616504e-05
6.17962389164104e-05
8.56499574046092e-05
0.000117170909814071
7.17859199549724e-05
1.36627933584279e-05
5.00254661615693e-05
3.32545100424418e-05
-6.86681344277292e-06
6.7062723537217e-05
-1.73847660278822e-05
0.000109844400879338
3.52439523133207e-05
4.29568825392649e-05
2.34844490537283e-05
4.54534813930366e-05
9.29383223081448e-05
2.42699151353693e-05
8.49292449311942e-05
1.66615778187525e-05
7.56592605821146e-05
9.71680391141777e-05
4.52603341137074e-05
-1.78275311625117e-05
8.56256441965774e-05
2.90612462524228e-05
-1.24107687205912e-05
3.0142167086309e-05
8.24629214264401e-05
1.32340664757641e-05
4.02304761481575e-05
0.000111539271929843
6.48770850022069e-05
1.30983155635254e-05
9.42412078144128e-05
0.00010449264900039
3.76356961320278e-05
4.51643966333451e-05
1.26689942761844e-05
9.95377651198421e-05
3.80916040577182e-05
3.39864244568885e-05
2.25772885494366e-05
7.28718902585442e-05
7.35053890441758e-05
5.63882728506975e-05
8.31753245431743e-05
0.00011516054268786
5.97376573098487e-05
6.07835647317821e-05
8.08528348969467e-05
0.000102693633784544
8.08594093128892e-05
5.01604942803584e-05
8.10162480280752e-05
2.21118793346619e-05
1.26664878895198e-05
1.78682804733522e-05
-1.35919277990268e-05
3.92901861751654e-05
4.28158251687985e-05
4.58313308594746e-05
8.72864349960939e-06
4.30096756229123e-05
7.59832970564356e-05
7.08458704823998e-05
1.917150599468e-05
5.75726509781772e-05
4.16113828361021e-06
6.86036552602693e-05
8.4651910053715e-05
3.94770790478869e-05
9.31192418637081e-05
9.66039343420396e-05
8.97642365946973e-05
0.000125025413479298
5.6433976408287e-05
7.17036942069984e-05
1.87325588555086e-05
8.91062304456557e-05
7.04589160686692e-05
9.98272956954578e-05
2.80477184639991e-05
4.82034327772854e-05
5.76491177530897e-05
5.27358011249513e-05
4.32725046559405e-05
5.94469577955995e-05
8.54880563253386e-05
4.98062210824209e-05
0.00010312509064578
6.10690068521676e-05
6.38112105921087e-05
5.74325324639209e-05
0.000102739062756238
8.05304264964174e-05
0.00013458157007763
6.84735180454355e-05
7.62979028029354e-05
4.11898451514423e-05
1.22434428470656e-05
9.16207279793499e-05
5.2589765391665e-05
5.74508201131433e-05
5.22205103820886e-05
6.67744277286367e-05
3.63180527839408e-05
8.65590279072164e-05
5.38905641524123e-05
7.36728336937754e-05
2.37068137720629e-05
5.44356794947425e-05
3.96817508854963e-05
1.6177995733531e-05
7.42594099757115e-05
3.42917680250587e-05
4.03612055555308e-05
7.81251360849766e-05
2.32769032653351e-05
5.35711475816886e-05
4.26538572524362e-05
4.66171892401503e-05
3.82366066266799e-05
4.64412981311039e-05
6.88209425312568e-05
1.24085267904439e-05
8.77761694939264e-05
5.97628060697973e-05
9.09434336756648e-05
5.2969713806847e-05
8.03069792587378e-05
6.21763930601855e-05
0.000116524628143738
4.77952996907487e-05
9.33230322156302e-05
5.30692669349018e-05
5.60040277956661e-05
7.48483391204074e-05
6.05564708187113e-05
0.000121698729179649
5.76041744025314e-05
5.67901968985263e-05
9.94383502793712e-05
2.52455140954602e-05
9.73084960292566e-05
9.84679044156668e-05
7.31638456313875e-05
5.2975618420436e-05
7.47238904280179e-05
0.000126454303217945
2.7614100346814e-05
1.93806062097598e-05
6.45496301044052e-05
8.31349295299948e-05
6.60405097410003e-05
1.01367930863031e-05
5.13668600669919e-05
0.000124924385109919
3.45156403266162e-05
0.000105095155456349
1.74912172780828e-05
5.3712138699869e-05
8.1960951010947e-05
2.68347962326531e-05
3.59254967172745e-05
8.11605395183728e-05
8.62845576304279e-05
8.96291840565183e-05
6.53832973208978e-06
-2.01534601466991e-07
6.27284526989666e-05
3.48782886829353e-05
0.000107413151417523
7.81315250082357e-05
7.27095155789847e-05
2.87834006192683e-05
2.57694380123072e-05
0.000108087220818132
1.54193291013651e-05
0.00010258591903026
9.11390683039052e-06
9.7246178548985e-06
0.000111724129763015
8.71459701855212e-05
4.85314415496521e-05
0.000113785195819297
9.20455605973612e-05
3.37358980048048e-05
4.24079496281773e-05
1.60039195845033e-05
0.000129002311411187
8.8662135133297e-05
8.33978693492788e-05
2.81992215892053e-05
9.4644449913668e-05
6.92774055842689e-05
9.09007155106214e-05
6.16168849198527e-05
9.84199453253757e-05
6.68465343083919e-05
4.96655960021807e-05
4.08581453977752e-05
6.25929014733642e-05
6.67027088092105e-05
5.24365046522816e-05
8.10857930664714e-05
3.31955733331045e-05
2.2137198684916e-05
-1.58912037200348e-05
5.8478592916061e-05
-1.18229261659238e-05
3.38601224478632e-07
5.81470700580893e-05
6.1085819683727e-05
-1.09314214433847e-05
1.92046568340394e-05
2.11323616641442e-05
-3.66670706410037e-05
8.87552095394628e-05
6.02158252055479e-05
5.66604473288714e-05
9.72082248491513e-05
2.93907019122014e-05
6.35627709934552e-05
4.52849396735894e-05
6.60868418629745e-05
8.0722608840956e-05
6.94347858531784e-05
0.000100514789212422
4.77722568032415e-05
0.000105070256096401
3.7732236728695e-05
0.000107651645729933
8.50467560862242e-05
0.000153219541565649
0.000116493306717258
7.97053202890982e-05
0.000116721931831682
0.000110489617795454
8.53470510114616e-05
0.000100800912853999
7.35998833642997e-05
6.14667572523265e-05
7.09925817290718e-05
5.40954584398551e-05
5.21912116928392e-05
6.99144789889359e-05
-1.46104294907318e-05
5.35479461277363e-05
1.59614070157488e-05
2.91245584357328e-05
5.52008384449434e-05
3.26138790089775e-05
1.497613915914e-05
9.6373434341128e-05
4.10176884329971e-05
5.27518243916376e-05
2.46474005322477e-05
3.34473137098072e-05
3.1582513706684e-05
6.90634933213029e-05
8.70439649977914e-05
4.50130103386174e-05
5.97480512255728e-05
4.15051849330472e-05
6.30258301831782e-05
1.85961142793102e-05
3.49828911385497e-05
6.54442335609439e-05
8.09593727097595e-05
5.90900563633723e-05
3.35377526687701e-05
-2.76644018323011e-05
3.90774901157466e-05
8.99587449539531e-05
4.53943825493999e-05
5.8592164122285e-05
2.43015322162549e-05
0.0001041735023041
3.7875171142967e-05
5.15055338219698e-05
4.99528513021212e-05
6.15873612551102e-05
4.53595790883313e-05
5.6689253179472e-05
8.03120959786019e-05
1.84120503796059e-05
8.65885906762599e-05
7.36042638201034e-05
4.86911713242579e-05
5.10400966383029e-05
3.04078177705552e-05
8.05281050013901e-05
7.83311713368159e-05
0.000118400140474434
5.07487017618754e-05
3.05257354185147e-05
5.73292606669073e-05
0.000121704583219839
9.57642251931052e-05
3.73314321218697e-05
8.43459932781066e-05
5.80331120904804e-05
9.50228214437493e-05
5.22025802796886e-05
2.8408477675528e-05
5.86135412978638e-05
4.98609270549602e-05
4.76818264053823e-05
5.47370035933961e-05
3.10289742701179e-05
9.58327164967079e-06
5.51584608139787e-05
-3.22237894751633e-05
6.27087512738581e-05
5.15683561442177e-05
9.1807331716151e-05
3.92362844482515e-05
0.000111795215211204
9.75472116713417e-05
7.83177471061842e-05
9.88383453740368e-06
7.02894217980003e-05
9.48019800726808e-05
6.30126497313578e-05
0.000113081269635102
8.3930215841197e-05
2.93461504253801e-05
4.70044570361879e-05
8.17598465822479e-05
3.37463283204867e-05
6.8187198956588e-05
-2.92003854781391e-06
0.000106983830635619
0.000100161974966667
4.98265360527213e-05
6.57371131159698e-05
1.15493270695518e-05
0.00010032634425724
5.76409691240732e-05
8.88482026027762e-05
8.33215841737547e-05
7.11509372777861e-05
7.56841009086547e-05
1.36603572290051e-05
2.71278947937004e-05
8.27789915006879e-05
4.71458918591397e-05
3.80968814066108e-05
6.69900524589261e-05
4.44224085022028e-06
9.36806910895347e-05
0.000124647051265804
6.43301252036569e-05
9.56803151851639e-05
5.14732416319173e-05
9.07679882949555e-05
4.43636376005806e-05
8.6730335422623e-05
3.72064436019683e-05
2.2028490200552e-05
-3.00114810110996e-05
5.78856619083609e-05
7.88983721403502e-05
8.409226127597e-05
-4.29027049008763e-06
4.71050741732878e-05
6.51997771824018e-05
3.02787835914914e-05
0.000117464360506367
5.70440580865901e-05
3.572877434071e-05
5.78714747474294e-05
-3.75887367429949e-06
6.04937205106126e-05
1.57054668847124e-05
4.46014953946988e-05
7.99361400381156e-05
8.20848261821703e-05
8.31151347927574e-05
4.84082747926199e-05
8.50272746611202e-05
6.93566758561531e-05
8.03868365619408e-05
0.000109492825905008
0.000100865099190506
0.000110360593408792
6.86328156201483e-05
0.000113405566111172
4.83986464887018e-05
2.33528721752815e-05
6.42696884921246e-05
4.10843694398674e-05
8.63168421026986e-05
0.000128791451841946
2.09984153494516e-05
8.70828204957234e-05
9.42580168197907e-05
7.21630816851759e-06
7.1218556146486e-05
4.00261811540411e-05
1.82635596957386e-05
0.000129397745991965
5.18278594630429e-05
8.4560796353654e-05
-6.2264035514281e-06
1.44832306391389e-05
5.56822344248045e-05
6.7680682736024e-05
5.30519275692929e-05
7.00779271406566e-05
1.34657567212529e-05
9.05946032218195e-05
1.96095507803883e-05
9.53471791328221e-06
8.90423766373981e-05
7.70787813488026e-05
4.60059331104369e-05
1.89789476509815e-05
6.08104682000544e-05
3.92533939834869e-05
1.4435856301206e-06
7.38207509854471e-05
-1.33337883475391e-05
8.18651038701435e-05
4.49295385411855e-05
1.35041830269836e-05
3.8738478976452e-05
6.17955182204932e-05
2.39000491716969e-05
2.68428875998609e-05
7.23909068971887e-05
3.57104461845365e-05
5.15590104874914e-05
7.68009724177231e-05
-9.70729552531576e-06
2.91496735194753e-05
2.82058273878205e-05
9.39884909528496e-05
7.83040219970521e-05
4.91959142354752e-05
5.44776946765548e-05
0.000106227035260941
2.41392260707133e-05
2.20872589932243e-05
6.5896001174276e-05
3.23926592634329e-05
-4.99733694867091e-06
8.93993378882697e-05
-1.00336933339917e-05
2.36370237226773e-05
7.56293531149918e-05
5.66772699314131e-06
2.07821730834319e-05
5.56945140701169e-05
2.410178167306e-05
6.82122760346678e-05
6.11281369304455e-05
5.97741188344206e-05
5.8932277765012e-05
5.6088039255356e-05
7.14302009038028e-05
5.5535658005561e-05
9.32618606680461e-05
7.34638692741027e-05
6.01003995537328e-05
6.14282759214945e-05
4.61014607563191e-05
-8.6020231322108e-06
6.60877241925223e-05
-6.00858508989124e-06
6.34545674050683e-05
9.72428638875393e-05
3.23736080872893e-05
7.89753897507592e-05
8.67513190211847e-05
8.21148209945104e-05
6.97330896507443e-05
7.96798244403333e-05
6.31375634575041e-05
6.06069177863061e-05
0.000138765702847052
-2.91327232726504e-05
0.000143073811108649
7.48124957305795e-05
4.06293670967097e-05
3.03614454943926e-05
-7.23300879006034e-06
-5.72837579277277e-06
5.04425332273636e-05
2.34313234111222e-05
1.84962295849514e-05
2.80259205332002e-05
5.93489685089234e-05
8.59379445514905e-06
7.16528070419411e-05
3.9889732376516e-05
4.85767691037653e-05
7.76112932350137e-05
3.49916293990837e-05
2.88505979954116e-05
8.51276967410999e-05
4.12084703263051e-05
9.19271878910273e-05
6.85271744163312e-05
4.58033080264917e-05
0.00011689227036454
2.23521078272432e-05
4.8748379817379e-05
0.000110496713683082
0.00011278649006483
2.99401363875297e-05
4.43599222315289e-05
7.61890777729153e-05
3.65129027262124e-05
3.20594433846765e-05
6.6616444899116e-06
4.5015258289186e-05
2.02611075219688e-05
0.000127485998709029
7.69503651856608e-05
9.33407354862087e-05
7.09190005368496e-05
1.59642788281631e-05
6.64653265667351e-05
7.76377295915701e-05
-8.65977672517398e-06
6.02762789330971e-05
5.39604790574675e-05
8.54126407638392e-05
8.00192884700564e-05
7.02525202429149e-05
4.04742602104698e-05
6.9383239818605e-05
6.23694467014054e-05
-2.05446525901864e-05
7.46360382494032e-05
3.35190219877176e-05
3.40524651147051e-05
3.13545315244431e-05
2.38481454350768e-05
8.62039751618754e-05
2.05667057874631e-05
5.15422383890452e-05
4.66470733636759e-05
-3.14505050860015e-05
0.000132095230214775
8.94453557571189e-05
7.46284788310288e-05
4.23748829376482e-05
5.98147094210404e-05
1.58342309988888e-08
6.95003780957817e-05
4.77230623332826e-05
0.000104150701477349
2.39712594629579e-05
5.36663724841276e-05
5.64809825817034e-05
5.71333849041883e-05
4.58125344355722e-05
3.89840458850672e-06
7.99960612834843e-05
6.99705090665288e-05
8.10488335437902e-05
6.25633934421791e-05
8.7415595729882e-05
7.50144109435421e-05
0.000109402848729407
-2.162040473792e-05
0.000108000966596317
8.36768523580105e-05
6.88416970435201e-05
8.11683098010275e-05
3.30672814432583e-05
7.49819910310984e-05
1.75203288791969e-05
3.02546667639125e-05
3.53355773149447e-05
7.68844917985544e-05
0.000106713960438477
6.85684731374967e-05
9.22386500054139e-05
9.73296750974977e-05
8.9382924419017e-06
8.06605260296577e-06
1.52325876586259e-05
4.7330332062648e-05
3.95765995765441e-05
-6.94598482756762e-07
-1.71623932600956e-05
4.43002747963403e-05
4.45916422868808e-05
-1.46292435703141e-05
1.96936921769544e-05
8.67289419290738e-05
2.61883109984255e-05
5.52245615852162e-05
1.34685353750541e-05
7.94643452699317e-05
4.4683926119191e-05
7.05097402412444e-05
6.91002443751344e-05
7.57094577547604e-05
6.71667194533717e-05
0.000137998371158588
5.58500233518961e-05
1.51680605709267e-05
0.000100137522400468
8.26697355079244e-05
6.31932913815443e-05
5.21940180898157e-05
7.11686626070063e-05
3.31872229971644e-05
8.83786884183293e-05
2.84752919223159e-05
5.1041579464237e-05
5.99128627000492e-05
8.23986565943888e-05
1.5006609654847e-05
0.000169595689290595
0.000106818331529862
8.58324432622319e-05
8.63074888786529e-05
3.21162356319265e-05
-4.79936474351364e-06
3.8519553898018e-07
4.35943628086024e-05
7.10122683806566e-05
2.98169787477248e-05
7.98535159852786e-05
0.000112502746182139
-1.84915321949356e-05
3.95418836872939e-05
3.18644383097056e-05
3.51470768778109e-05
4.52490242168927e-05
6.68590170543747e-05
-6.59439698519253e-06
-5.16586764632275e-05
-2.86671306136178e-05
1.50023645226837e-05
5.86415437677041e-05
3.7436659621259e-05
6.62662914067004e-05
6.36852797515894e-05
4.35997268394009e-05
9.40376648448597e-05
6.63323159421353e-05
5.3982965811936e-05
3.36292623023351e-05
6.30235859551879e-05
6.1312110435504e-05
4.0241525710427e-05
0.000113020289128094
3.41979485009338e-05
6.12326900808585e-05
0.000123992094387218
6.51022630676441e-05
5.38680590126319e-05
5.98454365558097e-05
9.11478300962913e-05
9.8514032248581e-05
3.06497285229601e-05
6.02266027248398e-05
9.04119453031832e-05
1.87206786537264e-05
8.42873667446348e-05
9.26000833523093e-05
2.32275610016733e-05
2.33730601183038e-05
9.08957714473215e-05
6.31397253912991e-05
4.91860022332886e-05
0.000124759117251085
-1.6947148981879e-05
7.18261278577165e-05
4.59166988964922e-05
3.06630780447136e-05
0.000143047703775625
1.06365952968639e-05
0.000104284985910248
2.4223043643974e-05
6.5404523806313e-05
8.33688979086785e-05
0.000121311913417613
2.97431114580016e-06
6.56167261861772e-05
9.47535675257654e-05
2.09323398076623e-05
1.08943412081354e-05
-1.13833204172372e-05
9.64983527671304e-05
3.3300077623701e-05
0.00010453329360626
8.87507040333027e-05
3.25840310362443e-05
7.69811845037789e-05
5.75354180519536e-05
6.09355045682662e-05
4.45308120210727e-05
1.45382672610508e-05
4.0380449396164e-05
8.15234403580819e-06
0.000102890553490694
4.9303730325254e-05
0.000104532625380737
3.31299362328857e-05
0.000130151772486664
9.27542803508449e-05
0.000105529948740556
7.34998091715241e-05
6.20485570306246e-05
4.03751251302526e-06
7.53578252770603e-06
9.25766640187808e-05
-2.24073917614794e-05
4.51113944174112e-05
5.82316038999257e-05
7.70414352453247e-05
8.77905544527713e-05
1.89901209487697e-05
4.81617385524556e-05
4.91553117769216e-05
4.71471343786279e-05
2.58459271636623e-05
8.24207862130894e-05
9.81720433502576e-05
6.06732926329533e-06
2.454967883439e-05
3.11606675415798e-05
4.95584138480684e-05
7.66649739730646e-06
5.81015308133772e-05
7.2768866421384e-05
3.41529195810227e-05
0.000107942810479119
5.84168795790143e-05
0.00010524391682284
6.28188655545173e-05
1.94619067006489e-05
2.67213349612955e-05
5.13326798042368e-05
6.39454262440978e-05
8.64516805566938e-05
3.03274728325773e-05
2.87128712788971e-05
0.000102405352521768
6.2828279052573e-05
5.68001410312875e-05
5.31691653061607e-05
3.95862126603659e-05
-2.44152118046228e-06
1.7787164227429e-05
3.6887367611813e-05
5.53978713480559e-05
-4.46270703594425e-06
9.65148853259527e-05
5.84139492483448e-05
1.61078859432288e-05
1.24574805311722e-05
0.000104099526469285
7.15252797366844e-05
2.34642383227634e-05
5.73162866434827e-05
-7.1047350126854e-07
2.35916312483616e-05
1.73286493404526e-05
7.29310983352225e-05
5.51209633816377e-05
-1.79237640421636e-05
9.83315256302365e-05
3.35433738755742e-05
9.71779113676573e-06
8.94980119109137e-05
8.08776215109912e-05
7.48643958477578e-05
6.76754675090595e-05
4.03638783531478e-05
2.33155130121495e-05
7.58354793802537e-05
1.16721867970513e-05
0.000100922630932928
7.80655992646757e-05
8.74774288559709e-05
-3.29098882738229e-05
2.61661171211428e-05
7.97403345499428e-05
7.2316941889001e-06
6.32933052862291e-05
6.97697273096097e-05
2.30590706177571e-05
9.27461057378582e-05
-3.42631923990745e-06
4.10089785532889e-05
6.34553115107676e-05
3.30142665866401e-05
5.98412990985026e-05
7.27305667266368e-05
2.14936065577356e-05
6.78226803521288e-05
4.27387284063258e-05
0.000121682208357983
7.24009632927896e-05
3.33360777577834e-05
7.1335654100453e-05
4.53696834316094e-05
-4.56416948479899e-06
7.9047882960004e-05
1.304050321586e-05
7.8501276541438e-05
4.66763652667033e-05
8.25078247887231e-05
5.66934654784007e-05
4.63858585376998e-05
0.000113680722599563
0.00010282385782938
3.01035555722812e-05
4.70839164388765e-05
2.77193626118085e-05
3.56252368099569e-05
0.00011489012956984
5.90261341475485e-05
8.79482004526957e-05
1.98627845506307e-05
9.56715608790991e-05
0.000132323104760499
1.05265746969694e-05
5.40412692249999e-05
2.227581101056e-05
3.80837514955801e-05
-3.87892341207539e-05
-9.10397974232853e-06
2.21778748038289e-05
9.55647757070864e-05
5.70164846435562e-05
0.000144178902567002
2.92367663347213e-05
2.62678601706734e-05
2.17901708689281e-05
2.51441331243107e-05
3.22735907961742e-05
6.29074594183841e-05
4.98596358338515e-05
9.71039309748649e-05
6.52663343977997e-05
2.13073191784606e-05
7.76687294591664e-05
6.93511133275972e-05
3.64909866382804e-05
5.06837910885323e-05
1.94330082709984e-05
1.26536034765472e-05
8.02002609465525e-05
7.71747800658506e-05
4.92771507801238e-05
7.66327728186509e-05
7.45569657064061e-05
7.15527838999612e-05
1.231314920688e-05
0.000116897878238423
9.32562538691825e-05
0.00014043870268081
2.16528806740939e-05
4.68868663660181e-05
3.1604355602825e-05
0.000122615063776039
8.03366740269985e-06
3.96322895086573e-05
4.14553476374649e-05
3.51182339355632e-05
6.34684419593307e-05
5.74779676356596e-05
2.04372999794612e-05
5.92036073144376e-05
3.04345679603076e-05
5.23446164229567e-05
-1.04766620664749e-06
4.7086852678075e-05
6.42824966276767e-06
0.000126731367096656
4.71461342182961e-05
8.59697230125382e-05
9.60758305384569e-05
4.48539097242211e-05
5.24348837416738e-05
7.26219474776895e-05
2.79849986065132e-05
4.63827308857172e-05
9.3275896745198e-05
4.80952671480938e-05
8.39957964761496e-05
9.67034771706686e-05
1.72333560902165e-05
5.14038860231138e-05
5.76353573899863e-05
-1.11214509983673e-05
7.73598767314259e-06
7.12915404197637e-05
8.81887323735344e-05
7.59255786346267e-05
2.78804556143931e-05
0.000107300949821319
9.01810072867613e-05
9.89145864503991e-05
6.75369849112738e-05
3.094046366182e-05
1.24613670516981e-05
4.49344846960778e-05
8.27895444718742e-05
5.66267410097954e-05
6.14999158243672e-05
6.02995519814119e-05
3.23132456672555e-05
7.05397475959506e-05
7.30242084105059e-05
8.16879935404966e-05
3.2731345869132e-05
3.30202060915739e-05
3.22075542910053e-05
9.01791357183159e-05
5.1325438496356e-05
4.99870758844534e-05
4.71055894134978e-05
5.33840851958218e-05
0.000126472656888991
4.18583035281709e-05
3.27020792531391e-05
7.2972795590066e-05
6.7078856182087e-05
6.16839951634627e-05
0.000123256714684441
9.41596028655274e-05
2.95882393540775e-05
4.28957867064071e-05
5.223122469913e-05
9.27849987207831e-05
2.62621830338294e-05
3.4523299609841e-05
3.85878799934793e-05
2.88513213837026e-05
1.60049254635109e-05
4.58901891595111e-05
3.09009190968672e-05
6.38776526181392e-05
6.55585819212661e-05
4.19546192628318e-05
8.42475325426374e-05
7.48645224550127e-05
0.0001112728979593
7.76800209155462e-05
5.39802120523794e-05
7.5180377277193e-05
0.000105143010358407
3.32260280897671e-05
6.50337662124971e-05
-3.31645428578079e-06
4.22679725792995e-05
-2.22961294938933e-05
6.62995145045915e-05
4.61531635882141e-05
6.78490209927904e-05
1.43482680223111e-05
1.83476235550136e-05
5.16959408557535e-05
3.16326313233329e-05
7.8002022115716e-05
0.000100450861623023
2.19498854916459e-05
0.000141764184167611
6.19854130095389e-05
0.00010664915364538
7.22884980623834e-05
3.49878965217207e-05
0.000109405059161505
9.77243529806043e-05
0.000104935856502401
1.48979180341506e-05
0.000108578617639005
-4.65356138294219e-05
0.000117062345877295
6.48163022186142e-05
8.73243538882098e-05
4.43841115313292e-05
1.2648315518348e-05
9.1170089944876e-05
6.42598509877393e-05
3.13350748384404e-05
5.90180207676788e-05
4.59006265210916e-05
3.3054158862417e-05
3.88683295272234e-05
0.000111397426668512
9.92214507140346e-05
8.27882937858513e-05
8.6363785884532e-05
0.000101027874394141
9.97336855111492e-05
5.30975405741215e-05
2.7528810388096e-05
6.3816948812089e-05
9.16409491561864e-05
0.000124423845653408
8.3829211549115e-05
9.08719138579602e-05
3.94503193116979e-05
3.88838333707064e-05
7.31574383752949e-05
7.49511891750388e-05
1.73616062379788e-05
9.78278205943853e-05
4.64733210344398e-05
7.68772805133009e-05
8.33209777817125e-05
3.11621877910363e-05
5.10172456983147e-05
4.72977501098851e-05
4.09065096869494e-05
4.55408606955172e-05
2.61087559249671e-05
6.59907523600675e-05
5.97839292102415e-05
7.30602512466162e-05
6.48120242075227e-05
0.000104531500624374
2.2024527626864e-05
7.60567870190031e-05
5.31689286189087e-05
7.03799278121334e-05
6.71610805845411e-05
6.94638559694671e-05
3.68041356005697e-05
7.70220874426496e-05
5.78938121380978e-05
6.98347783405106e-05
3.62560980396031e-05
2.61791449972799e-05
9.10229451323994e-06
2.32338852141242e-05
5.30381641726677e-05
-4.99343315376301e-05
6.07020162962921e-05
2.08312242549917e-05
3.74803612611328e-05
6.27537045586851e-05
1.50295632622858e-05
6.99607753570332e-05
7.58583729572308e-05
0.00010078496245602
5.44983828859268e-05
4.15011816210804e-05
5.29374170088368e-05
6.63379734260996e-05
7.89172185174215e-05
5.51064007653973e-05
4.961404354435e-05
7.66859843411652e-05
2.17694793884775e-05
7.28173190308411e-05
0.000115482549175058
5.69946343174003e-05
9.79880029403373e-05
3.0097363223981e-05
8.26075555799235e-05
4.88493362941556e-05
0.00013912262983619
3.51640936510962e-05
4.35204832069381e-05
2.30832895249986e-05
4.75561349333252e-05
4.1610533705709e-05
9.84099920912606e-05
6.53209539484296e-05
5.71338247825524e-05
9.83724269244836e-05
2.47716849589421e-05
4.48700794090057e-05
2.42607559433121e-05
2.94713654734947e-05
1.78196579119566e-05
1.03346387773101e-05
4.33363935965374e-05
5.19514830343757e-05
9.6086039627425e-05
0.000139926669057192
4.00772505216993e-05
9.26726658977608e-05
3.51438765495871e-05
5.52730301716691e-05
0.000118073685525638
0.000129301582012101
9.60160211502282e-05
7.75259372077119e-05
6.92612991637337e-05
4.60638522335175e-05
5.76017151248117e-05
2.97957462870417e-05
4.05979224848231e-05
6.02591702119913e-05
8.56706206489012e-06
-1.00028420505133e-05
4.87812782699699e-05
7.61376375094248e-05
5.12432129922433e-05
6.0490635007729e-05
5.19774989453471e-05
5.16868264970155e-06
6.5861548170461e-05
0.000107328559520981
1.41008620403296e-05
4.52243399087499e-05
5.01923597453921e-05
7.33133849756125e-05
8.87974013958601e-05
1.51154072097173e-05
7.26022504345738e-05
6.45304890970397e-05
3.85951807982798e-05
8.47270053542057e-05
5.65873726975458e-05
8.51292584123001e-05
9.069131944325e-05
8.51348050794007e-05
5.69494760295458e-05
4.58998003817803e-05
8.01949533850984e-05
6.97553526804583e-05
6.72472364398559e-05
6.09164464651092e-05
6.10764095176914e-05
7.11115559632417e-05
4.39814535529919e-05
5.50102418779095e-05
7.24715151854206e-05
6.36161426855605e-05
1.65750492308662e-05
4.15542764886208e-05
7.67251584614189e-05
4.14323603923019e-05
8.75099253074869e-05
0.000111417399007375
3.21739680753819e-05
8.98818938838452e-05
8.24894039165019e-05
7.29384361278372e-05
9.93023795201045e-05
2.3609944599782e-05
6.74404305191009e-05
3.26481399548907e-05
6.51929856857381e-06
5.90285119404502e-05
3.59900215444428e-05
8.11798495585098e-05
8.07159091920363e-05
8.00516189751356e-05
0.000124776742803013
5.29003039216469e-05
0.000114452677223715
8.36100115506158e-05
7.11204948131444e-05
5.59286077164157e-05
2.24954949730859e-05
-1.92260668073636e-05
4.55528922103483e-05
7.41649106018283e-05
0.000109867130146597
9.13096566742883e-05
8.46697961237039e-05
5.57036778312645e-05
4.80980225196041e-05
9.55714391557583e-05
7.05850344300169e-05
0.000122214385998196
6.81064992169649e-05
8.13791564415598e-05
5.23863275097416e-05
7.98859210787941e-05
4.71804690173655e-05
8.05862372431647e-05
5.95473313240975e-05
8.12348057848584e-05
1.22775315629717e-05
5.82865266456433e-05
2.83471419145059e-05
3.83227156119882e-05
4.70102958339226e-05
5.98867028175444e-05
4.51659054075175e-05
2.47763968892155e-05
3.85031128822517e-05
6.71188857119746e-05
1.69786376904009e-05
4.1187991593597e-05
6.12425649576898e-05
3.25180045070431e-05
5.75979804852407e-05
6.56313560960829e-05
-3.09750902948219e-05
6.44217759059202e-05
-1.59291761908164e-06
6.27939196702822e-05
2.21147898796153e-05
8.12902139318052e-05
6.78681023197903e-05
0.000105058452063404
0.000111095222868845
8.38478871107417e-05
5.01628393876053e-05
9.61118165353984e-05
0.000114151778369958
7.22848303602962e-05
5.05277721074953e-05
6.23185731018234e-05
0.000111047743945013
0.000108835427989641
4.68841979495907e-05
4.04884531719894e-05
7.2255913126322e-05
1.99177871222582e-05
8.50824836865779e-05
3.38974758034469e-05
9.30255549352155e-05
9.81592002410728e-05
1.28480691748788e-05
1.89376829912579e-05
1.68164958455132e-05
8.20049954482183e-05
6.60393017013278e-05
8.76739570237159e-06
3.93642692836765e-05
4.83080299272343e-05
9.05288517678914e-05
0.000153417357692801
3.5558482906203e-05
-3.11646672386666e-05
5.82096853599009e-05
7.43226658815307e-05
7.43534173188152e-05
4.93797167469768e-05
4.80852694697011e-05
6.56653133792433e-05
2.04535232126445e-05
3.37651774097025e-05
4.85013285754976e-07
3.59646838305587e-05
6.35997194436541e-05
8.41613537098314e-05
-2.87248615306961e-05
7.80057286946438e-05
8.62775266893168e-05
3.66257014750888e-05
3.63981436471334e-05
4.08635602997024e-05
8.37633354813845e-05
6.65740109517563e-05
7.55620343908073e-05
2.06704069857201e-05
1.73076837880369e-05
-1.24688684604857e-05
5.1091839612751e-05
0.000129566525501396
7.58540049352818e-05
7.27778864509591e-05
-3.01160698870498e-05
5.27952866754139e-05
4.60847588168141e-05
4.43572205343449e-05
5.48539123502308e-05
0.000121588092100851
0.000110353450435025
8.94410102437498e-05
3.41914425947349e-05
6.56965440693252e-05
4.73801843175176e-05
7.10117968724404e-05
6.27081163571296e-05
2.8825400948674e-05
7.70692990865975e-05
7.67762985904705e-05
2.74212239047717e-05
8.60269074867563e-05
6.64398588702409e-05
7.40003789864055e-05
-3.89003451178073e-05
3.7720130342053e-05
2.94586109369362e-05
2.11642007866294e-05
7.96219606295748e-06
3.04560216935853e-05
3.64581634585627e-05
3.26010628257119e-05
0.000125065089663432
5.65005788557017e-05
4.5034124943936e-05
7.77102821382543e-05
6.2887427902436e-05
4.43798145796969e-05
4.29784769893238e-05
1.2661517786153e-05
6.92105970393187e-05
0.000106268117113186
8.09519822139925e-05
1.50411458194639e-05
9.24001047926975e-05
6.58020734958592e-05
0.000102493549921892
5.43212875199858e-05
3.35670235082315e-05
8.92838371774713e-05
2.96358641290204e-05
0.000112359209799102
9.03660804622325e-05
3.38349593412167e-05
8.18801923613732e-05
1.80082230363928e-05
6.51733984651305e-05
7.32391620409431e-05
8.07084468360246e-05
-1.05355576365981e-05
8.47123572290268e-05
3.44110824011874e-05
0.000116155898294267
-6.1417620513451e-06
2.90563578890239e-05
3.12112392812384e-05
7.49867792234131e-05
5.62179792352851e-05
6.75129180754945e-05
5.68153715571676e-05
-3.07535331913871e-05
1.12323441966492e-05
6.20990653790706e-05
9.27153017933184e-05
9.69936280732746e-05
3.43800603768496e-05
9.55177254170693e-05
3.57540030015984e-05
5.38777822683536e-05
6.95569397882809e-05
7.5438009393258e-05
4.60667450824249e-05
2.67512435368158e-05
6.85249891777567e-05
2.05563484762687e-05
0.000144663245883589
1.82679586608115e-05
0.000114791545276491
5.65559087869077e-05
2.61800211658828e-05
8.14419219085524e-05
3.71254359502956e-05
4.77785564762155e-05
0.000126796255617826
3.97410765448944e-05
6.74276406921579e-05
4.91266198962849e-05
7.43533758108961e-05
0.000103592724451195
4.10518955547503e-05
4.20185107100849e-05
7.84013674116631e-05
3.47748305822282e-05
4.86164668460762e-05
1.2321320121999e-05
5.15198391024328e-05
0.00012177442537386
5.32651858190897e-06
3.51302104642705e-05
6.42476617539265e-05
3.88815956003859e-05
7.49132045326711e-05
9.26917103643342e-05
7.63920742314146e-05
6.46910799887348e-05
8.10487725587778e-05
4.10958190998483e-05
6.14315981606215e-05
9.00619442580918e-05
7.44277029016328e-05
8.42730278131125e-05
4.90762381552297e-05
4.77756894584618e-05
2.58612980352577e-05
8.75369196414868e-05
4.71071909133302e-05
9.68382898304452e-05
8.8048261662834e-05
6.02991024269635e-05
0.0001063995855262
4.08832504590841e-05
5.30561750920371e-05
6.17286873108777e-05
0.00012263117232805
9.78562875795165e-05
8.56971673210359e-05
0.000127509341477368
7.34552332753456e-05
4.96536571968478e-05
8.3716729250319e-05
7.31438692146354e-05
8.0322457110458e-05
5.19465262618255e-05
8.99455985854529e-05
4.94345195152361e-05
6.62751764035153e-05
0.000110846263011757
5.84652724915535e-05
9.73112845370341e-05
3.3331905309537e-05
5.43203731867592e-05
7.42062892848934e-05
6.00893409484955e-05
6.66790496586415e-05
8.7779695152845e-06
3.48799332664876e-05
1.4383109274722e-05
3.17331622093657e-06
5.61810207690326e-05
8.98250777532533e-06
1.61944530058561e-05
4.85954405267042e-05
6.63728583006588e-05
4.90230554737748e-05
6.35397054755895e-05
9.43072291406569e-05
1.96974654716658e-05
3.65876465528248e-05
3.27004721861662e-05
-2.6664680054282e-05
7.0663528163554e-05
4.18191969969764e-05
9.14363335385383e-05
-3.18413765616022e-05
7.41219425836022e-06
6.03487567304623e-05
4.67767691696677e-05
8.72865352861735e-05
7.37337824757236e-05
3.93228547210345e-05
6.5947437869931e-05
9.63881878944539e-05
7.96088651054813e-05
0.000125162918573561
8.55716433786357e-05
6.26629196168632e-05
2.22561053835538e-05
9.5293519580221e-05
1.60003947445483e-05
3.1738487065443e-05
5.48378327294042e-05
4.46103750532017e-05
1.15602278665296e-05
-5.84360418180745e-05
4.78603934673395e-05
7.67036002900521e-05
6.33358386471499e-05
0.000106194932465808
0.000103781375511694
3.33180666519554e-05
8.57321944682971e-06
7.12823125206965e-05
9.83007658058689e-05
7.98362684110273e-05
1.54091809328361e-05
3.23954381366919e-05
8.58648686203712e-05
5.05103891737724e-05
9.10753721824455e-05
4.30158582959175e-05
4.73990854871226e-05
1.50866905540935e-05
4.89783262350157e-06
3.91504796427484e-05
7.76526898580155e-05
3.90256893811788e-05
4.17396641028555e-05
4.62699002576116e-05
5.79882100621744e-05
5.15152027808726e-05
6.3270014731241e-05
0.000149692192417263
6.54856353795833e-05
4.57936789741916e-05
3.56348227008794e-05
9.20113709032042e-05
9.90425489116304e-05
5.00417452579056e-05
5.05701254368902e-05
1.05320632669008e-05
7.33618778302372e-05
3.03363120765535e-06
6.03533601085134e-05
4.06252881911196e-05
4.68641787078803e-05
5.50079710349932e-05
4.73059955124349e-05
5.16161275498261e-05
0.000145154007859267
3.68136426969313e-05
5.29279712147958e-05
7.95086229573332e-05
3.94058563250267e-05
5.99523947190406e-05
3.35494375090107e-05
7.56113587646648e-05
5.1324706524612e-05
7.6779857011524e-05
9.26226926711551e-05
4.98741225929289e-05
0.000110006076146425
1.05950975110141e-05
6.22871491126197e-05
7.04423931760954e-05
9.09201806160267e-05
-2.90055762236057e-06
7.91007127703955e-06
4.02178221174165e-05
4.85151955455651e-05
4.27116291480796e-05
6.66839485197875e-05
2.82649438474233e-05
1.96803862752571e-05
-2.39235432286432e-06
7.4862093860958e-05
0.000112759576883693
6.22565669315194e-05
5.34872632959556e-05
8.88605773458201e-05
9.61380996729606e-05
2.58074328660637e-06
0.00010566170726216
5.06217025697351e-05
9.64725295293101e-05
-1.51022680690992e-05
0.000104973293571915
1.78288916379017e-05
6.32508216263234e-05
3.44124177645855e-05
4.60420645730767e-05
0.000105997208937979
0.000113696105566335
7.04710501425057e-05
5.67865761798102e-05
3.20298589187344e-06
9.08785934848898e-06
9.1465118298348e-05
8.3337943769834e-05
6.72655877915844e-05
0.000149088192769437
2.26658194444043e-05
7.65649640225463e-05
