# Supplementary material for: Research on computational propagation and identification of mine microseismic signals based on deep learning
Source: PLoS One. 2025 Oct 22;20(10):e0334641. doi: 10.1371/journal.pone.0334641 (PMC12543183; doi:10.1371/journal.pone.0334641)
Supplement: S5 Data — (ZIP) [file pone.0334641.s005.zip › 000100800001371.xlsx_0.txt_24.txt.txt]

7.51816377505774e-05
8.41376792501967e-05
6.90896389974592e-05
4.50520525933029e-05
6.00554393530907e-05
8.15207728341328e-05
8.73052056936195e-05
5.66008683234858e-05
9.31774893686751e-05
1.01300054842527e-05
6.73666440780777e-05
8.14340646198899e-05
5.71094855906979e-05
2.25330201456409e-05
0.000102183913356376
4.46748859584203e-05
0.000111428295596505
0.000117243488045784
0.000157796056521312
5.98659925719945e-05
0.000118568167790746
4.57394713734685e-05
0.00012873247720456
3.03866906497553e-05
2.3541160179221e-05
5.87264162582969e-05
5.28981596112382e-05
2.96198072496302e-05
2.47676327782774e-05
3.75463455790275e-05
8.79462128031548e-05
6.66814666801224e-05
6.73156061376484e-05
5.74069776296183e-05
6.11088188322421e-05
7.51452544901665e-05
6.58148839542563e-05
4.482153047958e-05
4.23954554834416e-05
9.76488888589158e-05
3.85716919700394e-05
8.30174392784072e-05
5.23101624134434e-05
0.00011762542744159
8.1630465179453e-05
5.02982888186842e-05
1.78448297131982e-05
7.57732560448044e-05
8.26702429417461e-05
0.000112557938446419
1.14172445520503e-05
9.23072554680625e-05
6.32380968361286e-05
4.64003946905369e-05
-8.17609377961756e-06
0.000130735420281165
0.000107509042971736
0.000123481917854098
0.000101930142353053
5.14421090408059e-05
3.87517868514878e-05
9.75443710663122e-05
0.000101384470367332
8.26709052952267e-05
0.000128261600515781
0.000124122958061354
7.79696645637923e-05
0.000100303009752745
9.99768751420861e-05
0.000120766806551957
0.000132869000923635
9.02542674283835e-05
8.15623970500601e-05
9.93128736446213e-05
0.000102560299592205
3.03788124959811e-05
6.37295281054108e-05
6.29648841882039e-05
3.75234625802354e-05
9.21660161571929e-05
4.04442500069835e-05
7.69669653690162e-05
2.28332417882345e-05
-1.61573744949412e-05
5.83869728368413e-05
5.90822253249067e-05
3.50516587793056e-05
6.04746286493357e-05
6.95207140233364e-05
7.92109886859853e-05
2.37069048296691e-05
8.26994328959852e-05
2.52591386809624e-05
6.56919551397364e-05
7.89483838465425e-05
-1.01108673042866e-05
4.01893314444238e-05
8.96541597378051e-05
7.85761795737412e-05
7.37409503322852e-05
1.18927305791155e-05
7.58647228743825e-05
0.000104567869260232
5.55361802642605e-05
3.81316461070384e-05
0.000104099589122582
7.14653828976216e-05
1.72120269959387e-05
4.12169351543513e-05
5.89269407483002e-05
8.25620207272322e-05
5.39536955661322e-05
5.43582296531167e-05
5.04802794705372e-05
8.16710373604129e-05
2.80185381377598e-05
5.71617496915436e-05
5.37642568800046e-05
7.08098971019069e-05
5.29181662579267e-05
0.000119710471771103
6.24098373972807e-05
1.75789500864458e-05
-8.17340594892949e-07
8.07674637137369e-05
5.49833872219162e-05
7.13908376509843e-05
8.04006187989423e-05
-5.53077874427579e-06
4.13592464341522e-05
9.84350289519242e-05
3.69401977677814e-05
3.20790858342376e-05
3.42000060778704e-05
4.83121598877885e-06
7.29174809431659e-05
4.20622772543332e-05
9.83424878457449e-05
4.74243744225118e-05
2.8364163954627e-05
7.72876428191293e-05
6.50511366814895e-05
5.56501880092005e-05
5.8435405550901e-05
8.63534315526386e-05
3.19070053160136e-05
3.79167067451328e-05
3.45207510091073e-05
7.08625767213629e-05
7.0362794984175e-05
7.63068126781566e-05
9.17989273806868e-06
0.000109189000484004
4.36305089823923e-05
0.000122826582222368
1.04139068678517e-05
9.88073593742701e-05
7.38797627565148e-05
8.99667826401267e-05
5.73408713775819e-07
5.28694621555467e-05
6.89483249537785e-05
3.42911197067381e-05
3.30087924710858e-05
6.38219014387035e-05
9.46207536077916e-05
7.79450227609954e-05
3.82562060138652e-05
3.44830629501184e-05
6.39998165141961e-05
6.80911417764433e-05
5.40181339351289e-05
0.000108701457813575
7.1666808809712e-05
7.7151037780459e-05
7.08953082973766e-05
4.25359173476701e-05
6.48010653357435e-05
2.72943372951605e-05
4.90060921547072e-05
2.5798985076074e-05
7.246253409969e-05
3.06812762569945e-05
6.99603947624862e-05
7.782867884898e-05
7.57423127101144e-05
1.08910923472487e-05
1.80792209322265e-05
0.000139275026838851
4.70762363448215e-06
8.84463636902735e-05
9.30557062149987e-05
4.2219531661707e-06
0.00011431366598362
3.33383860345619e-05
5.6238751564842e-05
5.39590946714301e-05
5.12542781576594e-05
0.000103277829997796
5.93463200285417e-05
7.93684773371402e-05
-6.6283712080568e-06
9.7934804013722e-05
9.74899691933793e-05
5.23866963606402e-05
2.95965851933365e-05
0.000130852904569721
3.22027270345728e-05
8.34300523924582e-05
2.00918757210034e-05
0.00010120487584601
9.41085201253229e-05
8.40486222021271e-05
9.96788564208647e-05
7.91949331626655e-05
8.61643088779154e-05
4.91056844546085e-05
6.23497436155154e-05
7.13621130199021e-05
3.2405273870686e-05
8.43463724446572e-05
3.94868584462356e-05
4.03135630386018e-05
4.40456349193243e-05
6.07406113910118e-05
3.2336594218129e-05
-2.9002401631562e-05
4.70588391838413e-05
7.48673697166183e-05
3.80320400504665e-05
9.32156482967764e-05
6.36541522083813e-05
3.32329245085296e-05
6.44815864853003e-05
0.000139872366071072
7.28249225548571e-05
1.36059589833433e-05
5.84028260901556e-05
7.56137542835941e-05
0.000125599681045009
2.91773394731698e-05
0.00010626557068249
4.13099390311346e-05
5.81401188093758e-05
3.42142975548542e-05
5.87072663935005e-05
8.20533046613359e-05
2.00164200544989e-05
3.01190031187335e-05
4.2757692916308e-05
0.000172808259470411
6.0237245569264e-05
4.23252778522419e-05
2.92282558231577e-05
6.21362095054923e-05
-8.74229134538637e-06
3.89492750816306e-05
0.000110725361727425
3.33558286797315e-05
9.7637562525521e-05
7.79266070598356e-05
2.83335294121393e-06
4.81601903917075e-05
7.03258127075874e-05
8.131814778813e-05
9.43777147507521e-05
0.000107829825839603
4.28733197511858e-05
8.64277634527867e-06
6.99252980169952e-05
0.000113142576902821
2.96192022664141e-05
5.02906273878561e-05
4.46845956659782e-05
8.05635348445844e-05
1.82136995607815e-05
4.30946536106911e-05
8.5012808053736e-05
5.67799621855125e-05
2.91980208278331e-05
7.7903556441051e-05
3.27758501178287e-05
1.55481696229462e-05
7.91448524442508e-05
9.56168759735394e-06
0.000108647197668369
3.77971372716008e-05
4.52406570167648e-05
2.87954584015396e-05
2.24224302829031e-05
8.01415952425703e-05
7.05931167444976e-05
0.0001282799007363
2.20163709170754e-05
5.83043389909888e-05
7.0643179879394e-05
4.2760834692088e-06
0.000100887164286784
7.88347394612984e-05
0.000128430057403927
3.80934442179075e-05
4.47632336015566e-05
6.24133463639134e-05
9.22147341174026e-05
1.95871325887401e-05
8.48484265182074e-05
9.57357245769793e-05
0.000132376291002072
6.01598112375874e-05
8.11553510286871e-05
1.21807590372397e-05
6.86489649685703e-05
7.99517985431133e-05
7.2185466233975e-05
6.94252214985056e-05
7.07588565845078e-05
0.000102394128081916
3.601005257508e-05
8.74554007801904e-05
8.99312338426335e-05
7.36132726560662e-06
9.08367273079813e-06
9.49596792881923e-06
6.41577267315915e-05
9.12852425476827e-05
0.000107705231609132
5.17054365012167e-05
7.75444621392618e-05
4.21659985697828e-05
-3.39100210747614e-06
0.000108097452720894
7.88849976243302e-05
4.30085959627231e-05
8.20078696526133e-05
1.81010369367742e-05
0.000138144777127913
9.35834442642752e-05
4.77310066161828e-05
4.29454086435626e-05
4.05732440600706e-05
6.29473653140797e-05
8.3873638384682e-05
-1.01344659900877e-05
3.92134189212124e-05
1.70040443346043e-05
4.28245972179192e-05
6.77118291214286e-05
4.43812877843082e-06
0.000103275529961812
4.89685162025203e-05
6.09031885054108e-05
-1.08948386241552e-05
4.4699205587702e-05
6.22568753526743e-05
9.83175896928892e-05
1.07805600832656e-05
9.91662110356802e-05
5.10396376131605e-05
1.96080768211716e-05
0.000135744366654687
6.7814605917005e-05
6.57187303687708e-05
7.37726091930512e-05
3.62706789268945e-06
5.84949535737239e-05
2.80630907573948e-05
2.6175147842199e-05
3.76782851935084e-05
0.00010592768328924
1.09167188027013e-05
5.87476019257488e-05
1.13118173879284e-05
8.57059880309072e-05
3.93660400418544e-06
0.000118302522866767
4.03677659151017e-05
7.7558753574413e-05
5.0231466157374e-05
6.1119726398998e-05
6.32458115327951e-05
7.4752904917469e-05
6.52052622706009e-05
8.00628132054843e-05
3.57675644392011e-05
4.31244305546376e-05
4.16003286519287e-05
8.62398399918453e-05
1.5720218179186e-05
8.51271419814835e-05
7.58660554110473e-05
2.62790900939642e-05
4.94837088571779e-05
9.37089719021857e-05
5.93999938467196e-05
5.80577887197462e-05
3.79414246999344e-05
9.00524652192079e-05
7.33125720077923e-05
7.63331113929789e-05
3.99515178420808e-05
3.29472409181075e-05
6.22995119774512e-05
3.38316755035623e-05
2.60122232349235e-05
6.84770169694353e-05
6.32860099053925e-05
1.37913756253232e-05
5.16104858773049e-05
-1.06150624308959e-06
7.21304824018239e-05
1.8081803781651e-05
3.88196925560539e-05
5.54568313073913e-06
9.0642689110007e-05
9.80063337877453e-06
0.00011527044760096
6.82321518378111e-05
9.90242809728909e-05
3.73565141472577e-05
3.93607993464889e-05
-5.01696234112626e-06
5.41674767987189e-05
7.04926668419159e-05
7.58683362969166e-05
4.03738839970023e-05
6.31647923855708e-05
7.36385705374139e-05
8.42860363592561e-05
7.42014712071164e-05
7.36421666641382e-05
-7.17028391368008e-06
4.65357428564838e-05
8.62098254025738e-05
6.70078012778207e-05
-1.1809296665795e-05
6.78581444419617e-05
4.04032802578377e-05
2.34316058307097e-05
4.93822408222934e-05
7.63973845568873e-05
6.02544104205141e-05
4.61121122694493e-05
0.000103171838901032
2.41553283669343e-05
0.00012671927566444
2.63964288809749e-05
2.07915519492975e-05
0.000114932172878247
0.000133581975469419
3.23982535809127e-05
3.50995291068666e-05
8.64779753313317e-05
-1.29949349219243e-05
1.8080971091651e-05
6.77372414201263e-05
9.06079249086469e-05
9.6822110126707e-05
6.83457968581184e-05
2.61476359506804e-05
2.18596460718519e-05
8.80112030074226e-05
4.20159021185554e-05
8.29710863234867e-06
1.52976995769874e-05
4.6666906172138e-05
3.96768442042748e-05
1.63931802815645e-05
3.07305258902883e-05
6.20115487687312e-05
2.80570000670161e-05
0.000130398224378505
4.92165276468555e-05
5.23209617396415e-05
2.16290140169741e-05
2.25237765085259e-05
5.78498675666861e-05
8.57547876838384e-05
7.64914215355967e-05
5.25002465312426e-05
6.42670345622425e-05
-3.2215368379407e-06
0.00010730925747844
4.15882244231863e-05
6.49305574748685e-05
4.88440557708986e-05
-1.05781272696778e-05
6.21529629981312e-05
4.58980797458318e-05
2.77481176434724e-05
5.61913965687935e-05
1.27411300637741e-05
4.12101737243437e-06
5.31042534380581e-05
6.05484513854866e-05
5.74205917584691e-05
0.000104686441519671
4.6442890946514e-05
0.000121721284848384
4.39158290443186e-05
4.41922307302187e-05
1.9880335364408e-05
2.16099453119525e-05
5.92799328081986e-05
2.19283092837594e-05
1.26691845004068e-05
6.11787886502059e-05
7.56627179632323e-05
5.2115433714488e-05
-3.64281435202782e-06
6.18073827830547e-05
7.79777029598332e-05
2.36756686968577e-05
5.34919689151498e-05
9.8375361510993e-05
4.71107896893738e-05
0.000101628565915211
-1.47776530252713e-06
8.64088361787937e-05
-2.79171590696595e-05
6.54422841475477e-05
0.000109053089594882
7.65487491899598e-05
4.49574008743196e-05
3.64900910251172e-05
5.97229861728376e-05
9.64770987519915e-05
9.04876744943185e-05
5.18196697150115e-05
6.57605506672969e-05
9.03526316272114e-05
7.98635119444871e-05
5.6142005320688e-05
1.46716081074084e-05
8.36072296627949e-05
-2.96696338425759e-06
4.90546486550876e-05
7.16880711928703e-05
1.14925028888496e-05
2.15000580702118e-05
2.56596310402969e-05
2.44227182779332e-05
7.15636581770534e-05
5.76067275179238e-05
3.21878764956417e-05
-1.57194854231381e-05
3.00220318494905e-05
5.38268917948886e-05
3.93861870289535e-05
1.75063335116698e-05
0.000116055089866093
7.51689890705562e-05
9.45790735968599e-05
2.48963184330607e-05
4.66248277999799e-05
6.48241876944848e-05
5.27320395878041e-05
2.61156316212819e-05
4.48805848692752e-05
6.31087671659373e-05
8.34790738502463e-05
0.000114323359817064
3.83703908933463e-05
2.72018868270288e-05
4.51918431870729e-05
6.62711362714248e-05
5.13409606797336e-05
9.44824260646189e-05
6.01573886075395e-05
9.36053223639107e-05
0.000127659125943262
1.32093762470373e-05
0.000106931467315518
4.16700656819785e-05
-7.14627233207336e-06
5.27535336497831e-05
9.34958203214281e-05
8.40082222361621e-05
5.48994052499069e-05
7.73358942313203e-06
8.14831357212895e-05
-8.69574814318344e-06
5.24589808821071e-05
4.09243772976632e-05
3.42474613634388e-05
7.70988257045473e-05
-2.89931621254301e-05
4.74198858753796e-05
-4.04534942078203e-05
2.53012238204858e-05
-4.77649715071092e-06
4.26407372354177e-05
6.85805955498814e-05
3.08256426601879e-05
0.000125183566541547
5.71783783720709e-05
9.12242298783154e-05
8.43863052638969e-05
5.26839804521854e-05
8.89837544982941e-05
0.00011559537010448
3.1847574584261e-05
3.40391746882037e-05
5.46590621904271e-05
3.62479743891014e-05
8.06290502577022e-06
0.000158370346045941
9.3137980118827e-05
0.00011231910373947
2.37766618472414e-05
0.000124040917664851
8.43847300747301e-05
5.19495146665367e-05
2.78628609476491e-05
-4.21556492406419e-05
-9.86210577283167e-06
5.08127053711563e-05
4.95189128574141e-06
6.90074997563317e-05
3.90901214386599e-05
3.49172039285615e-05
0.000102012225416759
-8.41769799447255e-06
7.60576354058586e-05
9.51608374567729e-06
5.86667303643852e-05
0.000126963888535229
-1.61882324124893e-06
6.94528273799948e-05
9.91757498245861e-05
5.99072005053567e-05
5.74633018026677e-05
2.93000616178405e-05
8.96560684705619e-05
6.24429935496495e-05
0.000102022681802306
3.28875608736971e-05
6.57964541322597e-05
8.83240485215373e-05
4.39960267192175e-05
7.0083139916556e-05
4.05044664566063e-05
5.67866995868207e-05
3.89664719990346e-05
4.04521185599019e-05
3.28917982285499e-05
2.36130276897444e-05
9.3480753282335e-05
9.52766220320645e-05
9.43181111229589e-05
3.70006896622722e-05
6.98029750848668e-05
5.93289194801266e-05
5.04167569843988e-05
4.91559189122959e-05
-1.66103949561462e-05
7.52670078600487e-05
4.77794935147931e-05
5.53396545144781e-05
9.7760456450097e-05
7.75834874758714e-05
9.79639482295679e-05
8.94448753576223e-05
0.00013710756800417
2.909569599403e-05
0.000100515050833651
-8.22698745375223e-06
5.69900859301795e-05
4.52981404130946e-05
0.000120489916149057
7.13008233341351e-05
2.01699634366817e-05
1.9765351575085e-05
6.86254955799708e-06
-2.93798970395586e-06
1.57401154766995e-05
3.91523416648651e-05
8.34663505483594e-05
0.000112296926864712
7.36051022899138e-05
3.33996188878106e-05
3.44055820982073e-05
7.94186250943554e-05
7.94933665128941e-05
6.93138318636501e-07
9.85604904846821e-05
9.68700304700074e-05
0.000113250864143667
9.27089110478187e-05
8.53616241164523e-05
0.000159316876010479
8.24895767510449e-05
8.4807994842969e-05
4.91435393694526e-05
6.26665752434931e-05
7.28054834364747e-05
6.27771761463433e-05
4.46928568757129e-05
3.8329387217573e-05
5.33524040071884e-05
5.679357722906e-05
0.000111161491738745
7.58394050686234e-05
6.63984735003265e-05
9.95883466819609e-05
7.00036220054537e-05
5.56074983311876e-05
1.62028019696562e-05
-1.94241512629594e-05
8.08981911614836e-05
3.26567676981903e-06
7.65011627578114e-05
5.37039582894979e-05
2.79979949990975e-05
0.000121149582839426
7.30058461241614e-05
3.66144314911212e-05
7.74525520060586e-05
5.91074863536289e-05
8.75229299179268e-05
3.19584735168576e-05
4.0526724879927e-05
3.15651463856716e-05
3.01516953815718e-05
6.19097841637978e-05
1.26661038944393e-05
0.000100217051009593
5.37964111144663e-05
5.89985563979695e-05
2.16359888155469e-05
3.09353620421177e-05
6.28185544192914e-05
4.42352782309909e-05
2.81172526285426e-05
3.63525666870711e-05
0.000132408947970596
1.02289417860916e-05
8.22677003543878e-05
6.54767833513041e-05
6.72393359984447e-05
8.30304455837785e-05
7.53038287691618e-05
5.48688447048606e-05
4.08364541639987e-05
8.10378807968778e-05
8.48944813349622e-05
7.67364857915459e-05
5.01067780278374e-05
6.46773097990018e-05
6.44235995909943e-05
7.04361545882478e-05
6.99859942117891e-05
6.00219405610212e-05
9.82780812614531e-05
8.54169451088162e-05
0.000105161868348001
6.45439261874228e-05
0.000145738279801545
9.80885502158811e-05
6.16625050474274e-05
0.000118509960593816
4.34384928937205e-05
5.30305204614604e-05
7.10814045339132e-05
9.72494685227171e-05
3.13253787585323e-05
7.3668718537753e-05
4.37066921926389e-06
3.28741276237825e-05
-4.19508682478788e-05
-8.92046028075356e-06
9.21756783224375e-05
3.83594758402581e-05
-1.49602353317096e-05
7.39711408348642e-05
8.7351503286506e-05
3.41790482995816e-05
4.25096771321937e-05
0.000111246739181989
7.969766721169e-05
2.77945748587359e-05
6.79240269930498e-05
6.79111633473691e-05
8.00440448427267e-05
0.000131160145828154
6.90508483442011e-05
6.10958214591516e-05
3.97193222278825e-05
2.74123904303313e-05
4.84590803863092e-05
-3.01089796848321e-05
8.25943900634497e-05
5.10374225156573e-05
3.35552559489749e-05
-3.42887552594633e-05
0.000116791273328709
9.16943338058146e-05
8.51431390398181e-05
5.49663311669889e-05
4.42499575087353e-05
4.95064363175032e-05
7.88830440039185e-05
7.14878042443712e-05
0.000127187730010875
9.79391587927287e-05
6.57757053124458e-05
4.30590601770919e-05
-8.87715687993723e-06
8.51759402553554e-05
4.41532740501677e-05
4.14183163365747e-05
2.80359100580826e-05
4.47792864051246e-05
5.03666823375859e-05
7.4264924732792e-05
3.04338671338933e-05
8.34467379496458e-05
2.33907842095803e-05
8.27540876941632e-05
9.09372290115607e-05
2.95816440319762e-05
4.74832749157253e-05
7.22406050633782e-05
7.58082570752138e-05
7.50662037091393e-05
5.8725676046537e-06
7.09651837017713e-05
5.54111188984641e-05
1.96311166941024e-05
-7.01733513781215e-06
2.67743682464377e-05
7.40648719928983e-05
4.99027157988475e-05
-8.35120256299961e-06
3.17213027704632e-05
6.36961772022448e-05
0.00010291142621032
7.37702412342752e-05
9.47555993965375e-05
4.81722693296787e-05
5.21146557466638e-05
4.3501491404946e-05
6.12389983289658e-05
7.25693709161357e-05
6.36801890596215e-05
3.90072308416579e-05
0.000144541186421305
9.30248235778157e-05
8.99164813557939e-05
8.39670366235523e-05
0.000108865728762055
8.23338694050372e-05
9.16716949400787e-05
7.45756020515525e-05
0.000129252931954624
9.84072037507704e-05
5.75136585613303e-05
9.14036146303847e-05
0.000131627159462316
-4.17514733775614e-06
0.00010812883106637
3.24260936650165e-05
4.30632615064896e-05
1.30024342025338e-05
9.82096920225544e-06
2.88200387935879e-05
1.42198646970322e-05
6.87148578045978e-05
-1.11921243340116e-05
0.000110668493027086
7.8619423863569e-05
0.000109126336543664
0.000107717920360623
7.7473425786765e-05
-1.58624417513033e-05
5.94452173981685e-05
7.66184169144317e-05
7.0599239064888e-05
-1.99133627163815e-05
6.34318761779362e-05
9.94678804789234e-05
4.3904512568611e-05
4.50727068576435e-05
3.6016541203163e-05
4.96536371576574e-05
8.41107073324522e-05
8.37780832986331e-05
3.25816438743629e-05
9.74590840559516e-05
9.30205312145225e-05
7.1579543484353e-05
4.63513458307139e-05
5.76144568329869e-05
0.000126818936843685
1.62862168111848e-05
5.5901953678279e-05
7.77272148336815e-05
3.07104924643449e-05
8.51432780266117e-05
0.000109624014131377
0.000141858712601556
5.30514742925029e-05
5.11819963276529e-05
0.000109060843406659
5.30910841900228e-05
6.71506538421251e-05
1.39577829715325e-05
8.60643076073522e-05
3.84589668250295e-05
3.19121044731442e-05
5.76073038483722e-05
2.99787801192451e-05
4.65397340079261e-05
4.54382967593847e-06
3.66163963799288e-05
9.03091741388291e-05
-5.39379502975767e-06
7.86626072473668e-05
8.42982217875684e-05
9.99023062707519e-05
5.85264156796274e-05
6.74481843677694e-05
4.36328694249502e-05
3.12790777239592e-05
3.63656160969392e-06
0.000141450813814246
5.65633877319094e-05
2.20696142643022e-05
9.5457665751165e-05
7.41379787864247e-05
0.00010190878037573
7.38494665483049e-05
-1.16166409748581e-07
2.48407117768498e-05
4.23666692479617e-05
5.18930364425342e-05
4.63694473001715e-05
7.50309151781017e-05
1.03246006928977e-05
-1.73055829812545e-05
9.13090220151471e-05
0.000133700792144471
0.000101834383975437
0.000126157940713859
8.87921811233173e-05
5.54438132568552e-05
8.00226235446062e-05
8.09147181032575e-05
9.99593309176693e-05
9.74250475856365e-05
0.00011952934927316
0.000135662771702223
0.000134858101961144
7.27728726420572e-05
3.65953256124164e-05
0.000106938403393668
8.82094137069979e-05
4.93592776892187e-05
6.39254204859314e-05
2.05307090747331e-05
4.75381521559608e-05
5.3536937388136e-05
0.000112434832437219
5.09738998926913e-05
8.39249162107575e-05
2.31209938057784e-05
5.43707388031048e-05
7.00017405453576e-05
9.50221349470213e-05
3.91601791042311e-05
4.56386967701175e-05
8.69207760646533e-05
2.66330915994847e-05
7.5417063137786e-05
6.38256905117765e-05
4.63465695056621e-05
6.25243322547759e-05
-7.76977268667745e-08
0.000107509399806687
7.9180743420667e-05
6.79488821020291e-06
2.7088337812218e-05
9.57200206916523e-05
-1.51171596329538e-05
3.43145552393416e-05
6.17096994407278e-05
3.42282426752639e-05
5.61759199451027e-05
6.06596920586351e-05
4.73765382133261e-06
3.01841677692649e-05
5.79654758562459e-05
4.48347075467982e-05
3.60520096171882e-05
7.30965743222679e-05
6.80007872022701e-05
0.000109326871405769
7.66752042110321e-05
6.12098381312037e-05
0.000133770112758918
2.32158153249413e-05
8.73695432939113e-05
6.66160111149055e-05
0.000121443496667119
3.48619288790467e-05
0.000102200241889493
4.36961093697456e-05
2.86510704037e-05
0.000119558296659878
7.40776710779979e-05
3.57127462670411e-05
4.11334444705571e-05
3.84645544427179e-05
6.46886823342118e-05
6.78417337760798e-05
8.5588232402607e-05
4.64996351197378e-05
-3.88082255584352e-06
4.40400381566693e-05
5.91477842091449e-05
3.43935153185829e-05
4.04487627883481e-05
7.03119163696577e-05
2.39148659815872e-05
1.17600494513694e-05
4.90855816589548e-06
3.16546051869445e-05
6.77750544207559e-05
1.3257639033277e-05
0.000127516087367639
4.23359767096487e-05
3.97427361203597e-05
0.000100173177734773
3.61152630241147e-05
0.000106765102338882
6.81608847692044e-05
3.5141848341809e-05
0.000107414721282567
8.67526757937574e-05
8.0099402117056e-05
9.55295000877706e-05
5.60852585517464e-05
7.80174589193124e-05
0.000120264331850086
3.12194343892433e-05
6.17777276180718e-05
5.54711692997031e-05
9.5000704469533e-06
7.76759544517272e-05
7.24029153444421e-05
9.6727481747737e-05
5.76907760085868e-05
7.95879491668111e-05
7.27903106881632e-05
0.000105682394014888
0.00012765338196947
2.06510760144294e-05
8.38922278434867e-05
8.49826141454387e-05
8.77431405007814e-05
4.70332689450632e-05
7.14632039974843e-05
8.72192556284564e-05
0.000113811376528471
7.36774541499776e-05
1.19871117989564e-05
4.03891060057335e-05
4.46084277719502e-05
-1.12137818043139e-05
1.61123887237417e-05
0.000137384560652258
6.24913530585592e-05
6.16166004812168e-05
8.05146996295325e-05
5.14749009973452e-05
5.84137896012338e-05
2.92391547422338e-05
0.00011461075650692
7.74124480272662e-05
1.08174901866399e-06
3.07731643704644e-05
0.000102010254750921
7.11425217616752e-05
9.15398806048132e-05
4.9006572650491e-05
5.30175253722887e-05
5.93265283733825e-05
9.58695198382219e-05
3.48195981579552e-05
5.25914165118187e-05
1.15220448343734e-05
0.000112337073155688
6.60415780334211e-05
8.86627117932577e-05
0.000101795003032547
6.2041029947008e-05
9.72461100703462e-05
6.47376724142055e-05
0.000113301618016947
9.55251901972848e-05
8.49759856003725e-05
5.51437151120744e-05
0.00011174107881775
8.03392375721682e-05
6.91432710386086e-06
0.000117822043975051
4.08898800545039e-06
3.63859089759948e-05
2.04108884756208e-05
4.50872619828269e-05
5.79364372105553e-05
0.000118752924322806
7.42781704633628e-05
1.42399543647348e-05
4.01996096760128e-05
9.660891784158e-05
8.37106262796946e-05
0.000101201900936317
6.89510779155401e-05
5.66397662545275e-05
5.57970369821001e-05
8.27614307448881e-05
6.67776101970373e-05
3.49271539424823e-05
6.53779443973309e-05
5.80678914930716e-05
9.53335984835239e-05
8.88846544995407e-05
8.05713866633373e-05
6.49192078729699e-05
4.4681570465377e-05
6.32494969968175e-05
4.41540114252671e-05
2.51943798685586e-05
6.21947632799805e-05
9.05509370842569e-05
7.6133313102188e-05
7.88810020859893e-05
1.78351913292106e-05
3.77396154526122e-05
-8.33644253249307e-06
-3.83227058592454e-07
4.36901836038222e-05
9.68745740701202e-05
7.03542804346702e-05
9.31663193555964e-05
6.93928208637345e-05
3.47851353501134e-05
4.5862090716578e-05
2.61947565294132e-05
8.59088028078318e-05
2.9191174838435e-05
8.42309960665295e-05
6.25809032593814e-05
8.06222576368783e-05
8.13225675697418e-05
9.26008009701941e-05
4.87222404028279e-05
0.000129470073492409
-1.20681193405889e-05
5.0222801650749e-05
0.000106976730182826
9.34139992046227e-05
8.4417881108555e-05
7.28396360214091e-05
9.10239751093716e-05
3.05317046091289e-05
6.61288897822052e-05
6.50115700037205e-05
4.53548060396836e-05
2.5803199507712e-05
7.30216079467638e-06
2.86339908497724e-05
7.43304311418553e-05
7.56100212595779e-05
5.6394502357067e-05
1.06148314460186e-05
6.8790075343022e-05
1.94130589117247e-05
8.22095897694832e-05
0.000105799072277276
0.000102325922522433
5.93807035589308e-05
0.000113570381280234
8.47392326489618e-05
8.54589971590923e-05
3.67439574632697e-05
7.86563610179457e-05
0.000118113879703424
9.99798747363014e-05
6.36274993434342e-05
6.08705507735274e-05
6.12113889912294e-05
4.8314990199148e-05
7.05688586761402e-05
0.000108474293110972
6.60346103324979e-05
0.000132262306196453
0.000107183900958921
3.12341253958867e-05
6.58665736941602e-05
3.36504220767405e-05
2.80351753703671e-05
5.1950186290886e-05
2.173420553503e-05
8.88418451340852e-05
9.23464601439556e-05
0.000141978415962541
0.000113254506154395
9.98614342284573e-06
9.59646928179131e-05
-3.28257800876513e-05
2.89997760123989e-05
0.000128857920069953
0.000119840800992135
6.3195149547526e-05
2.14025347672786e-05
9.55394916691779e-05
5.17119282356733e-05
5.50553325506962e-05
7.90701373596412e-05
8.30737744749346e-05
-1.14160773274587e-06
0.000114203356502129
6.42736980595878e-05
4.17124325662447e-05
0.000108164093489331
7.0327504379104e-05
6.16572255178489e-05
5.62840025894639e-05
7.30099625111436e-06
2.34613846148106e-05
9.08990683938015e-05
2.83341663348703e-05
2.17284408528198e-05
6.54967256597986e-05
4.14746230157507e-05
7.51880733702106e-05
0.00015650148068399
6.17193960502239e-05
0.000106027308257722
9.40449642979277e-05
2.83306579627591e-05
8.29421510839012e-05
8.24085870567091e-05
9.67287001954794e-05
6.02171250796738e-05
5.05291034675545e-05
0.000133273532893503
5.60935878980145e-05
-6.88305120484944e-06
7.27734059082186e-05
5.23007663433256e-05
-7.05317287390093e-06
8.50799391949734e-05
3.53740162378355e-05
6.37652497912545e-05
4.43766964398393e-05
1.60902532163975e-05
4.59019153300411e-05
8.02321305236804e-05
3.27093002123507e-05
4.03046659153094e-05
1.02484567908967e-05
1.40890579125757e-05
6.71583107141475e-05
5.11540884781315e-05
5.15853654759574e-05
8.52473485009737e-05
4.84957528372364e-05
7.93876727683025e-05
6.55643726395053e-05
7.23726625696162e-05
5.88508033811069e-05
8.50598946580815e-05
9.54052776769804e-05
4.77687847439088e-05
6.35057542754082e-05
4.28228756854745e-05
7.776960838643e-05
1.46713147913291e-05
6.50025933851549e-05
0.000102379981015568
4.95592478707286e-05
6.05869560397611e-05
0.000121637040315302
6.03706250909189e-05
8.52691758581836e-05
8.06305284901631e-05
4.91933935084415e-05
5.50818206796316e-05
7.62816967030677e-05
5.22266636487256e-05
0.000115126783106292
0.000137361724023631
8.67825490556099e-05
0.000106892386469661
3.14345408166302e-05
9.32305143844153e-05
5.45519317320978e-05
6.6625498859086e-05
1.3347526428225e-05
8.253512742323e-05
2.43843934877481e-05
2.06687694410248e-05
4.95085139733367e-05
8.93834561190761e-05
7.1148440061346e-05
9.88984421021549e-05
9.868338656647e-05
6.55699140423982e-05
8.77503499787434e-05
8.5613462810478e-05
7.690300770028e-05
4.98460914035265e-05
4.28392892647497e-05
2.55639168072418e-05
5.69832415592676e-05
2.78900526042173e-05
8.71327060347147e-05
3.27106670888915e-05
6.18353655585316e-05
8.32983783419527e-05
0.000114389206055238
1.76922613448886e-05
8.28113513534125e-05
6.84919806982457e-05
4.37036255170345e-05
3.15596674453338e-05
6.38349970625357e-05
0.000119068961036727
0.00010771597482099
7.39448642829789e-05
0.000100589344565211
6.94421323923077e-05
6.08565858234356e-05
6.56507730283673e-05
7.99148130626078e-05
7.64622332926795e-05
6.13141824733161e-05
1.3198419911053e-05
-1.3522873972444e-06
9.74179172204544e-05
4.45841646360151e-05
3.80345485139537e-05
2.08049225037809e-05
0.000131553451254222
9.09024929690827e-06
2.16420369351825e-05
7.57948859303757e-05
9.59758990982116e-05
4.04001944518436e-05
4.45948849184657e-06
5.63186441317287e-05
4.54384626695933e-05
1.15454038599178e-05
4.51742726499467e-05
0.000116582633734133
7.24380145303901e-05
5.38465987375267e-05
8.7785467251551e-05
7.68575234097856e-05
9.13737197640394e-05
4.69126238846346e-05
0.000100665043608477
0.000134597426923937
5.42875621947925e-05
2.45914254571224e-06
-2.32379476071162e-06
8.27694011675183e-05
3.78347824985923e-05
6.8743052486248e-05
4.07696001449484e-05
7.68024429770753e-05
4.5826769896497e-05
9.0474167669986e-06
7.78092305579771e-05
7.19317151223106e-05
0.000165853619388629
4.70398177862614e-05
5.94512234983455e-05
8.78276158129889e-05
1.87697531462307e-05
2.43433622250996e-05
7.60030743499136e-05
7.65059453397673e-05
3.82277604501833e-05
8.09167827956426e-05
7.41487344497603e-05
3.30985637536996e-05
4.61812580117575e-05
4.66040669523431e-05
7.67314821588291e-05
6.98486671495104e-05
4.74794451641713e-05
4.31619218661176e-05
0.000103478205502461
3.13319775344789e-05
7.71384680550635e-05
8.14871035046027e-05
3.35931224823007e-05
8.49529758545365e-05
4.74045905332086e-05
0.000117719216596631
9.86059121254075e-05
5.94482535617211e-05
7.28630145910241e-05
7.45528107984284e-05
3.77442404027531e-05
6.94511238945723e-05
8.04467793833175e-05
6.96158169437182e-05
6.73811990748456e-05
5.90679022022733e-05
9.00000870195026e-05
6.61208988812179e-05
7.23241015701732e-05
8.73945022047172e-05
4.54917777155325e-05
0.000106555997795698
6.69380689035235e-05
9.14834413535257e-05
6.85702020350799e-05
6.1374857725437e-05
9.230922654638e-05
-3.82503025282237e-06
1.85748011327324e-05
2.03368013298606e-05
6.59020584362177e-05
9.86759572194489e-05
6.22709277621246e-05
0.00010857572658623
1.78846184188726e-05
7.05410061400446e-05
8.09890423174899e-05
3.44703477005195e-05
3.46559023236704e-05
6.99609657515286e-05
0.000122567382227509
-8.89145743171322e-06
7.21610768027386e-05
5.58998627894503e-05
4.95928828529201e-05
8.22385102968558e-05
5.67438187844658e-05
0.000115336468758055
7.36718462860495e-05
9.38537276912258e-05
9.45704701971841e-05
6.03838043643109e-05
7.57695245068529e-05
6.04094817153872e-05
5.44075347663914e-05
5.16045679011447e-05
5.80080912127335e-05
0.000115973844534769
6.57674253999106e-05
4.31617807675864e-05
8.54863319793716e-05
7.41814073055491e-05
3.30814623363543e-05
8.06283927477854e-05
4.23908620787078e-05
9.8375304565927e-05
9.50269931354757e-05
8.27928138977637e-05
1.24158967547197e-05
5.20497783482118e-05
1.54989857611096e-05
3.77203762010965e-05
3.15082772804479e-05
5.20467349069502e-05
3.54353746752017e-05
2.15320701244491e-05
8.7245104215975e-05
8.88872563695037e-05
8.25581957751743e-05
2.12263879034189e-05
4.80459316074199e-05
7.98392704420555e-05
-8.40779243283044e-06
-1.01460709379595e-05
7.24972189292653e-05
6.61524551324813e-05
0.000100482655551367
4.86174552961316e-05
5.17071781845545e-05
6.55724162339791e-05
7.43138021116556e-05
2.08740316052477e-05
9.84017698078808e-05
6.76795868579738e-05
8.26815781590071e-05
4.98970358784791e-05
4.25384976674581e-05
7.5568750377978e-05
8.42503896102976e-05
0.000141793134382979
9.00031766833701e-05
7.77901088887071e-05
3.28430230888456e-05
3.66536733866973e-05
9.96188212857625e-05
0.000119640146496409
2.86665390892692e-05
8.51157241800935e-05
-8.02346832137371e-06
1.46588744699463e-05
6.28079921746834e-05
6.30794986899591e-05
4.54579725673484e-05
4.54222952886005e-05
0.000124035431358442
4.54954585416531e-05
1.79108298982865e-05
3.6237218132096e-05
0.000112983342352417
6.52065399663125e-05
5.12978728165382e-05
4.22771524000296e-05
6.51729754658629e-05
0.000127538556552008
1.91361982746917e-05
0.00011600445575751
3.98029590905293e-05
0.000101035805643786
4.2435608542191e-05
3.52921936041907e-05
0.000145416554897311
1.85495563440906e-05
6.32175337643331e-05
5.50730681415132e-05
7.39286604674553e-05
9.1261719942024e-05
9.8756344915519e-05
5.66828426054085e-05
-1.93173741888952e-06
6.46360739742246e-05
7.74820415304934e-05
7.65921407290374e-05
6.09577788519776e-05
0.000116369431120401
6.1598390320201e-05
8.87917240473649e-05
0.000139457764841313
2.87406034829697e-05
9.51061962507655e-05
0.000119002932342249
2.01261344367294e-05
9.65721796852071e-05
5.39963082805682e-05
9.08911619717655e-05
8.76677770995312e-05
2.54919361397233e-05
7.9406347067708e-05
2.55992850720611e-05
4.17662251961152e-05
0.000113290569031027
7.24706107935139e-05
5.75853370785531e-05
2.88130464650961e-05
6.24203959897591e-05
9.24195134855029e-05
8.61567493759136e-05
3.39441760895955e-05
4.54692552358272e-06
3.00821717336243e-05
7.11274554308477e-05
6.67394273819964e-05
5.48366995260012e-05
5.08319924124068e-05
1.01434677842416e-05
-8.39842788803478e-06
2.81820140546869e-05
-2.75420522589468e-05
2.09451064492823e-05
6.54057056582161e-05
2.37470934581943e-05
0.000108147578483476
9.24539849928785e-05
0.000127807058169551
5.09655627989635e-05
7.16884493171745e-05
7.26224320301998e-05
7.87624954689974e-05
6.01087707955701e-05
8.46006880071723e-05
0.0001115614693961
0.00012260942303027
8.1287630307331e-05
5.92740314361291e-05
7.94311220897173e-05
7.92867784893615e-05
0.000100640202993228
1.0080656196763e-05
8.91307159812475e-05
7.63608125219494e-05
9.78952455856385e-05
4.82438040429335e-05
-1.88402021019558e-05
4.93598954584739e-05
2.37463182825727e-05
8.62353322385692e-05
2.39520810702052e-05
8.48379319658201e-06
-1.5757559490319e-05
4.32090185774677e-05
6.13789275910763e-05
4.7881349612298e-05
9.13609390315067e-05
9.81638604241748e-05
2.44049876383351e-05
-2.02082587448649e-05
6.4600097391942e-05
4.2370936798071e-05
9.235067459089e-05
0.000103566413686741
2.60692012514816e-05
2.50236434409902e-05
-6.51708803533931e-07
3.71754641264852e-05
8.21043757531682e-05
0.000142440050279911
1.60286436257967e-05
7.47174464024913e-05
-7.83337524751985e-06
7.78095279040649e-05
5.21731725464854e-05
7.60033217002098e-05
2.10778624461136e-05
7.2739449342912e-05
2.1042829457974e-05
3.88365699780037e-05
-1.30566980461228e-05
3.61070798416965e-05
6.32091853839147e-05
5.58897110027013e-05
0.000102544713506134
4.35652756625114e-05
5.71863075327066e-05
1.59609945667963e-05
9.35205805667864e-05
7.71131884660831e-05
8.2071446738236e-05
6.46329689876455e-05
5.99748070707219e-05
8.18550060399003e-05
5.26050373420044e-05
0.000116025999564048
2.14315540335378e-05
6.00211994910405e-05
0.000108697438174077
1.47361615376472e-06
3.50596732382267e-05
7.44437411368336e-05
4.56394368084462e-05
9.88717363080411e-05
5.25753196108779e-05
2.53327402018797e-05
2.05946534841143e-05
-2.35073421135404e-06
6.20075073951379e-05
-1.56329287933709e-05
0.000128467116056641
7.61439497847806e-05
-2.83924492550143e-06
7.98149668265254e-05
5.3577153526357e-05
7.30281954990091e-05
5.91092771469249e-05
2.71761519429109e-05
4.37843530816116e-05
2.47891519371242e-05
6.14594701991162e-05
7.45577970259054e-05
4.78241709367262e-06
7.57722764454985e-05
4.60965866305236e-05
9.83622419359652e-06
4.60134070801859e-05
5.14438840889674e-05
6.06710761677492e-05
9.84971636904883e-05
9.13819516305643e-05
4.65965296533024e-05
7.72595009249002e-05
4.03523013846816e-05
0.000123118242930893
2.94364889981842e-05
9.70751697066718e-05
3.82703451649817e-05
3.13040532744505e-05
4.19719196079962e-05
5.64714258606533e-05
9.38089158731796e-06
5.90319467097649e-05
6.24709212398834e-05
7.30553470045123e-05
8.97462039278692e-05
7.65553311968285e-05
-1.18085036147639e-05
2.36623793029926e-05
8.03659854219562e-05
0.000119824359419668
5.0892887009026e-05
3.75616663586106e-05
0.000114445235436319
8.88904115835199e-05
5.59494573259224e-05
4.26952794074381e-05
2.80703265208372e-05
-1.85170458084176e-05
5.39796710659744e-05
4.4917036363817e-05
5.08409857479161e-05
3.97876648022927e-05
4.56263955489178e-05
8.85472369259976e-05
6.0362532399137e-05
5.03073540894733e-05
9.58910741718735e-05
3.29418786991532e-05
2.50252145986546e-05
0.000141215959453701
5.88929641011117e-05
2.65546960584076e-05
0.00010079811220042
7.91315753332108e-05
2.37124108995465e-07
9.57961061373979e-05
2.7263828236586e-06
9.79186766357998e-05
8.49030958289511e-05
9.77456528954519e-05
7.52433838523662e-05
7.2094336525295e-05
3.59923790863805e-05
5.61637626732945e-05
5.85356229054553e-05
7.27188462975175e-05
0.000131901679699068
2.95911739386901e-05
3.35968476002123e-05
7.41652866398202e-05
7.23083720405698e-05
5.28272181905301e-05
2.25643200346358e-05
3.50250117915509e-05
6.23848171178462e-05
7.56240335994792e-05
4.76454221601003e-05
3.7170410752197e-05
2.94651947149871e-06
2.99392164239023e-05
0.00013245725395656
4.39826582317696e-05
9.34965340707092e-06
8.36392062040839e-05
1.61681107034156e-05
7.99482787501425e-05
0.000100101430413498
3.00114899323738e-05
5.86629437140383e-05
9.0167275190293e-05
8.51774071347374e-05
0.000115651584748753
6.4836578506609e-05
0.000143031651662058
8.45127546572276e-05
4.52708780096549e-05
7.07474597119426e-05
7.52810641436379e-05
9.49681488028293e-05
7.26695112233789e-05
4.29822474065844e-05
1.81444511782087e-05
0.000102795032512921
4.22184357905181e-05
6.47608801997271e-05
6.16921728657311e-05
9.29009754255889e-05
1.48415743158833e-05
7.7243422643447e-05
0.000154292865315257
8.68893199137159e-05
8.37339421024266e-05
6.12243056732084e-05
3.79312107308363e-05
7.83114425725843e-05
8.04731563789089e-05
0.000133799440042858
8.77973178108016e-05
2.06264673147813e-05
7.04419443868331e-05
8.58314356020683e-05
7.05765060525223e-05
8.7554836395683e-05
2.61177409144191e-05
0.000110467970048056
6.60858993913068e-05
-1.8214020025891e-05
8.49553539233565e-06
3.12574780610931e-05
5.69500093623742e-05
5.66675845107759e-05
2.41678092565994e-05
6.58446028124743e-05
4.96251419506147e-05
3.15018615005948e-05
4.96735292536668e-05
6.32406807024612e-05
8.77027244426842e-05
5.40580770694803e-05
7.45260049813553e-05
7.92969386993912e-05
5.39552938724321e-05
0.000120197875358526
6.74911668397384e-05
5.55007313123139e-05
9.15333924735752e-05
7.8901750917448e-05
4.38072205576505e-05
2.1928361270152e-05
0.000139927460363936
8.59738086345986e-05
5.56269753339876e-05
8.4432733516556e-05
6.97790862841781e-05
2.34747769017379e-05
7.18223311629871e-05
7.58574134240884e-05
5.31530408375681e-05
4.87826166557712e-05
5.42996813641178e-05
-2.74439562053495e-05
0.000108500042735066
5.60674494412129e-05
4.4982927239241e-05
3.44963849541746e-05
4.87996076390384e-05
1.37764097875542e-05
6.93766430509272e-05
-1.12656690308266e-05
6.70575203842697e-05
7.01199423921649e-05
1.50189112740113e-05
2.71668872356457e-05
6.77998995350971e-05
7.64692111751891e-05
-2.26183735806557e-05
-1.93353921930539e-05
7.06260288857753e-05
3.75763266029509e-05
9.82065535737054e-05
9.81196545050594e-05
2.76776771173554e-05
0.000104825667670796
5.46686466679511e-05
3.47821106157006e-05
5.4373281041602e-05
6.80150015906143e-05
2.78499819899588e-05
0.000104485032117434
7.61196286142502e-06
2.91947204773208e-05
4.53150469744636e-05
5.12930941000206e-05
7.52851569798744e-05
5.55932276470068e-05
3.78455501316093e-05
4.55000418277245e-05
5.58829167791337e-05
7.28261909787132e-05
0.0001519459830431
9.15824122554487e-05
5.32431101228821e-05
7.23403954076853e-05
0.000127646491949087
0.000113945834798772
9.88123852464764e-05
9.09083850267894e-05
0.000111777533883987
9.75421172061814e-05
5.99604576141076e-05
6.08819776851527e-05
4.53608000266736e-05
5.24239416137363e-05
7.3461312281338e-06
-1.0495436179679e-05
3.94375887162284e-05
3.67664181991915e-05
0.000128895440640858
3.74339369950189e-05
2.84687319022923e-05
3.62836875353279e-06
2.06533699376973e-05
4.85166214924763e-05
6.5406115644868e-05
6.72358393357551e-05
-2.0303501383354e-05
-1.68351899600485e-05
5.78968401338008e-05
3.21404057868154e-05
6.59967115710892e-05
9.53179935664186e-05
1.59868594384133e-05
7.73525209434702e-05
6.55711075320128e-05
7.17819321802813e-05
7.14867264168156e-05
7.07849246555879e-05
4.26218026693389e-06
0.000100646764258023
0.000102781699067469
0.000109908919436973
6.4153731587516e-05
6.93925275319346e-05
2.58081758138715e-05
0.000109819927266859
3.08149571843755e-05
8.23207520710906e-05
7.42182184086657e-05
6.33936808390133e-05
9.69878914310709e-05
8.56674222214999e-05
3.76363775207943e-05
4.95038059827051e-05
6.68702447914136e-05
7.5737844078699e-05
4.75374789230844e-05
6.50126705214499e-05
7.5623159456174e-05
0.000112745921429242
5.3013306332593e-05
-2.58206820216128e-07
6.60103049647424e-05
8.78493718795913e-05
-1.43971263419967e-06
4.23562065927169e-05
7.69326171129582e-05
1.77430706117214e-05
8.23793106986902e-05
3.78630805008716e-05
7.12374111824053e-05
7.61554397858807e-05
6.74297574858681e-05
9.77178745959647e-05
8.08587011947758e-05
9.50107215551647e-05
7.20168300417302e-05
3.18769632350295e-05
7.6632820605199e-05
6.746038690063e-05
6.99065077364595e-05
4.72647954466368e-05
5.2724852470029e-05
5.79888954603401e-05
3.89623225098052e-05
6.66539943280793e-05
9.475630950469e-05
7.21990661543934e-05
4.74648790105192e-05
0.000113676409664516
0.000103540651305874
6.48702793660115e-05
6.90041922964251e-05
8.82218548229835e-05
8.38855309968467e-05
6.35246130832719e-05
0.00015656944384139
1.76222921172978e-05
3.22001612776357e-05
8.0708581984955e-05
9.63268009959207e-05
9.78324208386543e-05
0.0001674214774732
9.84745284989667e-05
7.91653133882786e-05
0.000104324278576757
8.10282401509897e-05
5.52449582372631e-05
1.13197847338361e-05
8.84470843821644e-05
4.93280504731457e-05
6.90391853484006e-05
7.81226531362038e-05
3.77412519841252e-05
8.24786701463611e-05
4.32123777465964e-05
0.000109082500854361
1.39846744568715e-05
9.07870744370244e-05
5.04911841559304e-07
6.46809223936381e-05
7.42279104741423e-05
5.88894969091151e-05
6.35803201658534e-05
4.98802287029388e-05
0.000101717670188473
7.50915029582396e-05
8.45454323840285e-05
3.47050649875002e-05
5.29390433390597e-05
9.06962228146362e-05
0.000119655768330471
9.83942398665257e-05
4.13825886017104e-05
9.27712878394095e-05
8.69147010447377e-05
1.39130517295443e-05
7.55659459564847e-05
-3.96658881485383e-05
3.73066397562196e-05
7.02248035822989e-05
4.11686326445867e-05
9.17057359666737e-05
2.49512320083962e-05
0.000103037907273564
7.10685842771666e-05
8.89672722740422e-05
8.78345775396466e-05
7.17829628059782e-05
7.15086314435506e-05
5.50651221461674e-06
5.3386155087358e-05
5.70477717949137e-05
2.15266265260559e-05
2.78676108458575e-05
9.53092418490127e-05
9.23929523515954e-05
0.000115598554244782
7.30469576379514e-05
2.88186223481572e-05
3.11775883031133e-05
3.48935081719605e-05
7.89087830144314e-05
3.96294727021072e-05
6.66896302522743e-05
1.23264598427396e-05
8.44545570931309e-05
9.27482769991674e-05
5.45143202016772e-05
7.54231011352549e-05
7.48085985447703e-05
6.51119936787709e-05
4.80849834838865e-05
1.40836251520933e-05
2.61563266348135e-05
1.98861483158993e-05
6.27545278974626e-05
4.01343723951939e-05
5.7981234769098e-05
5.75070718628271e-05
7.66724484341679e-05
9.61929473753752e-05
8.42646625052113e-05
7.33815998770781e-05
7.49356451873513e-05
6.05770551233389e-05
0.00012157583083382
0.000111360247849234
5.3263461698755e-05
4.80210799197945e-05
6.1344661592725e-05
7.4300150503624e-05
0.000111346162656178
5.88057669698905e-05
7.70170116819603e-05
1.57841796912852e-05
3.98832815257274e-05
0.000125877631481241
4.99918237340468e-05
-9.40054728506395e-06
7.56021700439994e-05
9.4201109679697e-05
4.4583516184544e-05
6.12148540120512e-05
8.7794549107927e-05
1.21842122661773e-05
6.77480949697974e-05
0.000107307269175836
5.59675107447852e-05
3.18409065992119e-05
6.31257176744375e-05
1.20945301258543e-06
6.82690854412834e-05
4.45462782382738e-05
9.8836123177073e-05
0.000135559146273709
9.29845423240908e-05
6.02386735160015e-05
6.61851980832713e-05
6.12828485566597e-05
4.7425984009583e-05
5.77081036036499e-05
3.5497061569393e-05
5.43326487433466e-05
7.03950900990571e-05
7.60967524710513e-05
7.52469664277095e-05
5.64552227438077e-05
3.10495374804755e-05
5.92714917982749e-05
9.71662970830343e-05
8.29043432647044e-05
3.75733590842447e-05
7.8817168181303e-05
9.70987472571199e-05
4.65730506387107e-05
0.000102316468524671
4.16053649246186e-05
6.42718913853989e-05
1.84212467492056e-06
5.89810569241677e-05
7.16528238447805e-05
6.77056486690081e-05
5.6009148149842e-05
3.75796093275556e-05
8.58220310826744e-05
4.95425016310594e-05
7.40352461282909e-05
4.05665461496749e-06
6.3818639701538e-05
5.43431713565178e-05
6.66186935529581e-05
7.93530929068212e-05
9.84612704460545e-05
9.97697241518818e-05
9.68839470705295e-05
7.84605705124024e-05
0.000100976944270184
4.25220009804279e-05
3.54487997531376e-05
6.00304536383084e-05
5.59867762825745e-05
-1.55123695571114e-07
6.97169694811553e-05
2.42963047121662e-05
6.44970887114134e-05
3.0402416414552e-05
6.54442028590333e-05
5.7220407098182e-05
5.034206611875e-05
5.85843901410024e-05
4.46153656422247e-05
0.000122749012343718
9.21640784517459e-05
6.56786562245651e-05
0.000162977280239424
4.2418853208442e-05
8.77833301579041e-05
8.09884701723784e-05
5.81935085522524e-05
7.17684403008649e-05
8.02667965764862e-05
6.07660229512589e-05
6.47016483596693e-05
6.49482512429372e-05
1.21754496291229e-06
5.30461009033128e-05
7.77078250405373e-05
2.37700168991784e-05
1.62018387782562e-05
7.50824308503047e-05
3.33477775039332e-05
3.55365481705158e-05
6.20232369578124e-05
0.000109382262730557
3.17186025938925e-05
9.02618160009303e-06
7.39450432216611e-05
6.60358311145681e-05
3.24068642582646e-05
9.86944868421933e-05
8.34358648545347e-05
0.000103664233479998
8.20259190604358e-05
7.62690926163264e-05
8.42633644374927e-05
4.03071492806461e-05
4.2253666976054e-05
4.08089387181715e-05
5.31096813629199e-05
3.90588190986511e-05
7.51904891171131e-05
4.887174949473e-05
9.75820657421688e-05
9.4693530337947e-06
6.53976902968932e-05
4.22779661654959e-05
9.0595681366303e-05
9.5269896458383e-05
2.461676097038e-05
7.57595679147086e-05
4.32903245479495e-05
7.67356584874994e-05
8.08506132068808e-05
1.57269474115727e-05
0.000116336498469882
5.34837086679565e-05
9.00554664635406e-05
0.000103456986179235
4.32133206298503e-05
5.91491593283281e-05
1.87163458894456e-05
5.42355905509371e-05
3.39431975651687e-05
9.73190292455566e-06
9.6718727753699e-05
1.48732865313275e-05
6.90472191807228e-05
5.226906251104e-05
9.84462942804505e-05
0.000104107455565957
5.7122369455361e-05
8.55946039464253e-05
3.43560790695038e-05
3.50698309170748e-05
8.38470142461731e-05
2.41947703805313e-06
9.98763319959072e-05
7.97148147038283e-05
6.54042367417511e-05
2.83811600791143e-05
9.87204691953151e-05
6.84627051222353e-05
7.72862094831746e-05
5.22022103728247e-05
0.000107167270452408
6.57760949450092e-05
6.73473474096458e-05
3.76710493861648e-05
0.000132591938878389
4.39600345055874e-05
6.69291657634016e-05
5.52917710383583e-05
3.20346053443756e-05
4.04330239262627e-05
8.78160087244033e-05
3.50345897504499e-05
1.26834730411195e-05
7.10933554694703e-05
6.61322556018568e-05
8.47234661162107e-05
1.4231389081338e-06
7.8338233053059e-05
4.38806259645282e-05
7.82670453325503e-05
4.32773353177735e-05
2.21438115702156e-05
6.89577055280426e-05
6.35063275056851e-05
7.72112773053837e-05
6.64739968587909e-05
5.95085963029571e-05
5.19773821920613e-05
6.49993883816311e-05
5.14253124425676e-05
6.39046802499917e-05
9.28274391794065e-05
-6.80373074454369e-06
1.01041593788075e-05
-2.99491924145092e-05
1.26408722644482e-05
6.31632587019299e-05
1.94587810372241e-05
6.56203186869719e-05
7.51635473557886e-05
1.61545270076404e-05
3.61148347977787e-05
7.64360296068814e-05
0.000114305840412288
9.92798661192868e-05
4.82199288093041e-05
7.43117370417256e-05
7.71273272470941e-05
-2.15356978229572e-05
4.08425793471742e-05
5.01130525377028e-05
-6.18403337476927e-06
8.13368497068481e-05
2.84188112218829e-05
0.000163561068213126
0.000157260718673795
7.63316973512058e-05
2.02711544407343e-05
4.71141299554947e-05
3.58211430837261e-05
9.41270637925523e-06
3.78124359241288e-05
6.84100309304091e-05
4.87755267148267e-05
6.81817632656281e-05
0.000103721448181004
8.68301673258401e-05
0.000127707686622942
2.44003733704669e-05
2.96226688682562e-05
4.40810532294719e-05
4.2179819553163e-05
7.06417092356166e-05
5.31924228040388e-05
6.34173873643099e-05
2.94485571223321e-05
7.14089747305922e-05
1.99108635155755e-05
2.41131237373161e-05
6.20871130592391e-05
5.94473017195316e-05
2.25306324433048e-05
4.33327505255662e-05
0.000111824927544699
9.8155197402676e-05
5.18815564372747e-05
6.30915593073856e-05
-1.29022968088355e-06
6.79652923952192e-05
0.000123535361828967
4.16786901347748e-05
5.79261791640062e-06
7.94558903659528e-05
2.54909748932913e-05
7.1939746661788e-05
1.92345620992437e-05
6.20070235408847e-05
9.07460800738426e-05
6.89724616064086e-05
0.00011078697174172
2.52735321782305e-05
3.2380026294339e-05
6.01233083210904e-05
8.25401926045591e-05
4.90702813840049e-05
0.000110939301042083
7.47540362124958e-06
2.67157262504083e-06
5.29477646115997e-05
3.46154041899676e-05
8.76727119353174e-05
6.21689711165454e-05
4.13219287594719e-05
7.74640095227456e-05
1.1293787478383e-05
3.52790035684981e-05
4.99891894430547e-05
5.95101820776637e-06
2.79330665094902e-05
3.94124004613399e-05
4.7919945761566e-05
8.89761248187581e-05
6.76496621171953e-05
3.48785657839228e-05
5.54681564153671e-05
9.14701771022102e-05
2.53028463801019e-05
9.20664443144096e-05
5.5353651321494e-05
2.73852591307584e-05
0.000132892733279589
8.19867955433887e-05
5.76517722924737e-05
0.000118955573591981
0.000108254428864156
2.95964833413784e-05
6.71575137120892e-05
4.17539478002359e-05
1.59234696684127e-05
9.29675332447017e-05
0.000107925582307025
6.37740626811593e-05
7.18128233245823e-05
6.86591453574944e-05
0.000131008299763964
6.93390415702329e-05
2.42157069132253e-05
5.53882509656582e-05
8.24140547428776e-05
3.36470831234105e-05
6.23255850887174e-05
6.77593655533879e-05
0.000101001023255267
6.60774068957279e-05
6.20771106167414e-05
3.71297940720685e-05
8.7444497610908e-05
6.17530289328159e-05
-3.00940705642897e-06
9.53126476352487e-05
8.15327392231199e-05
9.65374665916067e-05
5.79038072254886e-06
6.46789365597219e-05
3.28066146684928e-05
6.87124501251539e-06
1.19092268721501e-05
7.84410550466723e-06
7.46657835830652e-06
2.0567763863499e-05
4.64400038001852e-05
6.25317795648087e-05
0.000151476995984773
6.21596063497548e-05
1.73723507191693e-05
3.71077531989492e-05
9.67139772727952e-05
4.14796086417944e-05
8.3816431814826e-05
4.77980893714743e-05
5.15086398385185e-05
9.37176773296795e-05
0.000126027051955795
0.000111340821602381
5.10019384537775e-05
3.89108424015765e-05
8.90875028140606e-05
0.000148355170390536
8.02919533523687e-05
3.94353462419204e-05
3.97245883481562e-05
6.68762857982313e-05
8.24462541339723e-05
8.11759576665539e-05
6.42819307823808e-05
-3.12289927122217e-05
5.44063618833201e-05
7.85270774581839e-05
5.00845160183998e-05
3.50618294404645e-05
7.88738501300201e-05
6.08403376502464e-05
-6.32441075685094e-07
9.76161455556386e-05
6.14554016443126e-05
4.54467568679123e-05
6.93946675771496e-05
4.92983268803764e-06
7.75785350972729e-05
6.42229773225191e-05
6.65835014474467e-05
-1.52240374572482e-05
9.16598766597286e-06
4.26795376700425e-05
7.09839508217956e-05
2.01546041631982e-05
8.22654091396124e-05
6.22910311310278e-05
5.76873657680999e-06
1.2063902910612e-05
6.95813972430241e-05
-1.80540298568258e-05
8.76749330269997e-05
1.62879719975773e-05
7.35345854963151e-05
4.35100232275684e-05
5.94478772837293e-06
7.78767171567107e-05
9.27073575170322e-05
6.44903655286362e-05
4.99571790195201e-05
9.84397880362467e-05
7.12922134324829e-05
0.000115047344854989
3.34040551213064e-05
7.26026096918149e-05
9.43547700370069e-05
0.000119945439403634
0.000101875688726294
-2.13668311685785e-06
7.24942435319375e-06
0.000123037840456352
8.36936529627988e-05
0.000110045825749966
5.65240289556849e-05
7.9825021317179e-05
2.1060809742707e-05
0.000149228777613919
2.96168581847637e-05
6.37492673690797e-05
0.000122942975075668
0.000114291519964488
6.38607698716337e-05
3.82180674013548e-05
7.51627975686172e-05
4.31882048279894e-05
3.72378165441842e-05
4.89657628710723e-05
3.5534660011146e-05
3.1395087811656e-05
3.89540564920862e-05
7.78758070718878e-05
2.80304684185064e-05
3.81718131891482e-05
2.02280322069801e-05
2.77023175455297e-05
2.40097332233906e-05
3.83302512269197e-05
8.1543490947746e-05
5.85040455125264e-05
5.10056249026352e-05
8.68740044401822e-05
9.87086818693358e-05
0.000109362708107703
5.1567731083644e-05
8.9619023600917e-05
4.73376121630076e-05
5.63928751005112e-05
8.31008667076821e-05
9.08626627498167e-05
0.000100883076469859
4.59321454447971e-05
7.60062939412458e-05
7.95182933211166e-05
5.93172360335946e-05
1.99022438310049e-05
8.43324497282955e-05
0.000104010389728113
0.000136423995512679
9.22009202369667e-05
2.66019717504793e-05
7.65372415636493e-05
5.13835919446529e-05
4.40079056816624e-05
3.01332110581196e-05
2.60753610036661e-05
-1.83521474587456e-05
4.63861444005051e-05
4.36740228012502e-05
4.46143814721762e-05
4.42357881251574e-05
7.15926085458262e-05
7.12554406593694e-05
8.20822523279725e-05
1.59183028772993e-05
5.44624374780305e-05
5.55553106115722e-05
7.76572755799532e-05
3.40345126685663e-05
-3.58567275705838e-05
4.52465319536051e-05
1.41270675013275e-05
-1.43316149762679e-05
6.0161051410533e-05
2.63089897209554e-05
9.43648775707607e-05
9.31351978330617e-05
1.04986123377273e-05
5.1999669093226e-05
6.61175507439442e-05
1.96793627364916e-05
9.50206906090322e-05
8.08571454959559e-05
9.91443360831662e-05
0.000116071890502112
6.09019315130645e-05
7.78435515004887e-05
9.24848621630944e-05
9.15048609770281e-05
7.45516197793885e-05
4.6909020797259e-05
5.37937680665005e-05
3.0114246159948e-05
7.17493736350228e-05
7.87299221608699e-05
6.81036996836772e-05
7.59649420597239e-05
9.86337010383681e-05
6.26177055354018e-05
7.11000910029187e-05
3.51589412601946e-05
0.0001133225180103
8.83837126032789e-05
5.95129896644605e-05
5.79756892465043e-05
2.97965559675867e-05
5.36283240701864e-05
6.7447554337419e-05
1.71837088020322e-05
4.40486808493356e-05
2.88951808387675e-05
3.45619427635087e-05
5.97180010233924e-05
9.07599716905878e-05
-3.4920709094515e-05
4.51688186561093e-05
4.93540070881259e-05
0.000147206708467977
8.39013664497262e-05
5.86202531300577e-05
6.40538511651963e-05
3.32761886147637e-05
0.000112760330477565
0.000109567088827683
3.25514011900279e-05
4.58335692466816e-05
5.98993884583058e-05
4.55144242663964e-05
5.95404545742144e-05
0.000123053578203011
1.19132234266091e-05
2.1080745249414e-05
8.1377562216092e-05
-1.81930426838936e-06
0.000115456210134861
6.85405793439788e-05
5.34466286368373e-05
9.15680462600296e-05
7.35363911758942e-05
7.69682538260916e-05
5.84756491310227e-05
9.07394714315694e-05
9.74279243351625e-05
9.59817857418646e-05
4.562892962112e-05
8.72312943361274e-05
5.82966164595675e-05
0.000115893593386146
5.35673276488828e-05
5.56169389291914e-05
9.26698942449577e-05
4.45237659903862e-05
1.79974801688978e-05
6.94821857239503e-05
8.99624572986433e-05
3.92652709840753e-05
6.95514895487201e-05
7.42768777207053e-05
5.56774751359711e-05
2.01051378193699e-05
-1.22010560811806e-06
1.94710033646376e-05
5.72975458135584e-06
-2.06211431075688e-05
3.49899768666198e-05
8.64886131322094e-05
5.38521776736668e-05
0.000118824655869284
9.58399161412337e-05
1.03383955103171e-05
9.17621643160421e-05
7.26493085634104e-05
6.89148113515712e-05
0.000118363663971667
7.16232635546289e-05
5.55536259441208e-05
7.25070338063723e-05
8.83758920467348e-05
0.00011861249818389
8.06519542681928e-05
0.000114583791328881
7.66908241796791e-05
0.000155859064713853
0.000102543645640042
8.22059744025207e-05
3.56200506229712e-05
-1.53320794950634e-06
0.000112946923131344
6.355005227087e-05
1.80927768194228e-05
3.04267924852682e-05
5.98161127380183e-05
8.54347602830654e-05
7.89966393836249e-05
7.203560128654e-05
2.60481630441278e-05
-3.47668203866114e-05
4.32924400421669e-05
2.70733009506059e-05
5.18408735401638e-05
6.99280471343273e-05
4.53586957523881e-05
-1.26312015723142e-05
-1.50331930819032e-06
5.52019626857507e-05
7.18563917654524e-05
2.72534037341143e-05
2.70065274934288e-05
-2.10074130031161e-07
1.0300718056875e-05
2.14748755363255e-05
-1.06015052818522e-05
3.93286046666671e-05
1.35856612939443e-05
3.54729174099289e-05
8.32031353673473e-05
7.24776815369238e-05
4.216108237911e-05
8.55239111643444e-06
1.41074554584157e-05
9.0860031290993e-05
9.22571385188369e-05
7.1051221491964e-05
7.64788435624937e-05
6.53750544791997e-05
7.7178837123058e-05
1.28591386357583e-05
0.000110175801594498
5.05421905198428e-05
4.63895092284013e-05
7.29230221460144e-05
0.000114796237200295
7.78417962417269e-05
9.52953530915632e-05
6.93677207823211e-05
6.91503790780942e-05
3.63581959058015e-05
2.39307296436818e-05
8.78129732808738e-05
8.56814137589516e-05
5.77164504229593e-05
1.68161751312116e-05
8.55686314980166e-05
-3.77870107163694e-05
6.6451860548788e-05
3.61598738694941e-05
5.41166365054743e-06
4.88948480820264e-05
4.71897886362596e-05
-3.57623274368813e-06
2.93140959907907e-06
3.49499989712455e-06
4.53385011555791e-05
4.2354343608845e-05
5.68824144588626e-05
1.05906377873925e-05
4.7428291198092e-05
6.99160598754896e-05
8.270285180359e-05
3.22141012502251e-05
8.10876292579306e-05
9.05637740380712e-05
0.000100814243311189
9.85174262383487e-05
7.35134296390562e-05
4.20180295787075e-07
7.05857478218614e-05
7.61436022165217e-05
5.92170162681586e-05
7.55275366795688e-05
7.06214061282299e-05
2.33528999655536e-05
8.71329566411291e-05
5.12735006145544e-05
7.14005115734257e-05
2.6594459918637e-05
3.27192557954391e-05
4.41524845877374e-05
6.4545149185919e-05
5.56982931169483e-05
4.12078308713252e-05
7.49126012904399e-05
6.57072554863102e-06
2.38137219853615e-05
7.12411351375775e-05
1.42503883147578e-05
5.9833403051623e-05
1.67318763676209e-05
8.68980163763811e-05
3.86118151572933e-06
4.27208699451429e-05
4.37276159628735e-05
8.32678991058795e-05
5.17681346263599e-05
4.2761958463122e-05
-1.66767455466481e-06
7.01373469679617e-05
7.15097104448727e-05
8.21060087790216e-05
0.000105838929948841
3.9901802437181e-05
0.00010924439619715
5.29894004502985e-05
4.1572033744514e-05
5.815393672754e-05
3.20781265227214e-05
8.6816082009965e-05
3.86323927814745e-05
6.66076720710436e-05
4.61493249660988e-05
7.37600267654251e-05
8.77883985511095e-05
4.04427049146879e-05
4.88150538238869e-05
7.79507572464075e-05
7.53272567705261e-05
8.53633789423275e-05
3.42377364182511e-05
4.46555558509458e-05
8.76780914245994e-05
5.76104312723872e-05
6.78951205328763e-05
2.25277306496737e-05
6.85046390354639e-05
5.66605001229684e-05
9.83748769102769e-05
5.49104959442651e-05
5.07054352596416e-05
2.9181891135513e-05
5.9830494428699e-06
6.47125221724801e-05
1.44598083893118e-05
5.05818956382009e-05
5.91033606829259e-05
3.86708496399508e-05
6.60527601975625e-05
9.37727157044581e-05
7.98676613116686e-05
2.5865781252118e-05
6.5736339878551e-05
0.000106167718945186
3.26074942368131e-05
2.07357754076659e-05
7.37150215238651e-05
3.81765077206424e-05
5.10878889547739e-05
4.85590352089316e-05
0.000105212056984877
5.06867905580416e-05
6.7116728719285e-05
4.48180029731954e-05
8.68683460182088e-05
0.000117250404833515
5.21388452520434e-05
1.62447127826741e-05
7.34369477436451e-05
6.68354890717721e-05
6.49300183067214e-05
5.61039390665478e-05
7.15992193640497e-05
3.73081850220214e-05
0.000110854470554481
1.89177600284833e-05
0.000123317636383787
-2.18758807105871e-05
5.61575803193063e-05
1.42419676382509e-05
4.56021933172707e-05
5.47782975179519e-05
7.39232262232195e-05
2.96829771543527e-05
6.34049095441167e-05
8.19557938172283e-05
9.94643199279916e-05
4.98359677744626e-05
2.86904351923374e-05
2.77351180363126e-05
5.79031371915419e-05
5.23057611695198e-05
9.5639630464746e-05
6.5586013022269e-06
6.95383887699951e-05
8.57820383405569e-05
8.12498817065542e-05
1.82905249112485e-05
5.62767560268047e-05
2.51089347439267e-05
6.71499842068877e-05
5.52564092571131e-05
0.000138641820859206
3.93466826842943e-06
3.85918185086554e-05
9.52372991077444e-06
5.47923205728177e-05
5.1613214109635e-05
8.44458709500816e-05
7.6201478061184e-05
3.48698476806459e-05
0.000122610655472448
-4.81873446668153e-08
4.13032879835806e-05
4.63618360514542e-05
6.83416386546882e-05
1.77135642931705e-05
8.58557758515007e-05
2.11077587513641e-05
8.4484612045801e-05
1.13635857852035e-05
3.66830182093517e-05
3.63139887798704e-05
0.000107448448470392
3.76194460596089e-05
8.29747214800595e-05
1.28326603574885e-05
5.6284201263952e-05
-9.34139482317808e-06
4.51442027586873e-05
2.30223221906544e-05
7.49961279845305e-05
6.7390911891491e-05
4.06214800341718e-05
3.18282636133208e-05
4.22978673962021e-05
3.71489081979998e-05
9.13991970850826e-05
-1.47298734482461e-05
1.54386936742643e-05
3.99947503001595e-05
1.43068441728625e-05
3.21721201947488e-05
6.14234033956551e-05
8.3051518418277e-05
4.84689407171124e-05
8.8438920618413e-05
9.05919794629025e-05
-2.31537758458992e-05
8.93708074997615e-05
7.90517432517797e-05
-2.37571031633905e-05
5.49305695739861e-05
9.73332345011178e-05
0.000106623822419909
3.75777840760383e-05
3.74475982333276e-05
0.000118059116311399
4.57062728038357e-05
7.26242343549704e-05
5.70449591873674e-05
2.0905033490904e-05
2.30801238957849e-05
8.28710714798575e-05
1.39865024128796e-05
7.73030262803875e-05
3.62325796633375e-05
4.70352684628591e-05
-4.30467102717251e-07
4.96658016446846e-05
3.94515494024435e-05
1.13210135463114e-05
2.9255320610239e-05
8.76396222695627e-05
4.4957966718674e-06
7.57895606128465e-05
6.58906767421e-05
0.00011644254161825
9.27146019187619e-05
9.18279500885632e-05
2.46007696466321e-05
2.85126609535766e-05
7.87530950640539e-05
0.000153321968039525
5.76590162496249e-05
5.59252311213905e-05
5.14846213065274e-05
4.54525749813281e-05
9.56080491548151e-05
7.23623886513831e-05
6.78684617431373e-05
6.23990672625626e-06
0.000108530062531774
0.000111403289972092
0.000108345788122969
4.95233751221434e-05
0.000103730622532172
8.93630038592339e-05
7.90811992059347e-05
8.49348249208092e-05
4.18222884556416e-06
6.49842617186898e-05
8.04418580758329e-05
7.24436859574562e-05
8.45633811937172e-05
2.12054261007826e-05
8.53594680854407e-05
1.42419615433933e-05
8.19756493392073e-05
5.63297813336308e-05
6.60255019944039e-05
6.27244469725402e-05
8.28818711201306e-05
2.03823131240806e-05
8.40824509911578e-05
9.84926752988749e-05
3.84196340359133e-05
2.95606059193566e-05
7.49968449718945e-05
2.96609703969146e-05
3.78004881492845e-05
3.5884221275064e-05
5.66656936907082e-05
4.64017181671422e-05
-2.94514890666932e-05
6.44289819510255e-05
4.66188810144853e-05
2.85267190420402e-05
8.43195527675603e-05
6.5096276096208e-05
5.67674505560241e-05
2.9656603734369e-05
7.25847026844188e-05
-2.05418378310606e-05
2.87618567230339e-05
6.88913309814976e-05
4.668267784795e-05
7.62081325423312e-05
6.16958891620235e-05
7.86734539015777e-05
7.33044567908854e-05
3.88477394776468e-05
7.56548835651006e-05
6.47829488351327e-05
3.64918231890522e-05
-4.04245446447366e-06
9.62486595915006e-05
7.23478504800977e-05
7.59349255311569e-05
6.62766042064192e-05
0.00012808665280919
0.000102836075209609
9.37332511647203e-05
9.968035666762e-05
2.14205789675497e-05
9.29296140956915e-05
4.9901481247585e-05
8.29213121638694e-05
6.62473372703572e-05
1.7443778222851e-05
5.18375763739869e-05
6.61630097846184e-05
7.53812676579477e-05
4.75412291298602e-05
0.000100724060410806
1.61164059418848e-05
3.42689299730477e-05
5.09930809699925e-05
2.07317753480988e-05
5.48493763152768e-05
0.000100613852490816
2.20305457880936e-05
5.90350438004674e-05
6.20332868139934e-05
5.30732219349023e-05
6.05586217390727e-05
3.4703654054462e-05
2.72499402055061e-05
4.7041705972117e-05
3.83529387475944e-05
0.00010386171968796
5.28029333038104e-05
7.92026355640242e-06
4.23876379454195e-05
4.52274839808678e-05
5.19679786694665e-05
-1.12177013059526e-05
6.00912878907026e-05
7.98573215460244e-05
9.66460505882604e-05
0.000129208577939925
2.6905811909081e-05
8.45609313265355e-05
5.61167697523468e-05
9.9039137797893e-05
2.86385643048987e-05
9.62824633869237e-05
0.000146316521452897
0.000109114580238617
7.23722522363482e-05
5.80638635879914e-05
6.62485249987165e-05
7.23401834466295e-05
3.19465550522877e-05
0.000104044030079675
9.11699982832111e-05
6.99436798223066e-05
2.31903080780527e-05
6.02715904079956e-05
4.90646865586368e-05
6.96579705390826e-05
4.52356141529337e-05
7.4366543027264e-05
7.4682220989945e-05
6.23451209545036e-05
3.27267973377742e-05
0.000113109999976235
1.94811242467465e-05
5.35256632242129e-05
0.000128303431523154
4.09668285844189e-05
4.31270970060304e-05
3.93920299621992e-05
9.97349612563358e-05
6.12025259895751e-05
2.55452863150487e-05
5.00048579545154e-05
9.10160633111502e-05
6.36996201957436e-05
6.72213738710916e-05
0.000113037086400112
7.87045928578638e-05
5.10606118987573e-05
5.30685904528921e-05
8.05996689622184e-05
2.82890525656899e-05
4.56665350085627e-05
5.11348503769613e-05
3.63246012987904e-05
7.82213227722985e-05
0.000105153081555733
1.71719051785882e-05
3.9194582106842e-05
6.63088658144501e-05
3.21265205568232e-05
8.79214139857687e-05
5.18551796636721e-05
1.44444316696896e-05
4.53642255498347e-05
8.17656129332864e-05
1.69950192670838e-05
6.4571031338991e-05
7.87797023217009e-05
3.59201342392913e-05
2.95772557576574e-05
4.43850170518993e-05
7.51523269486938e-05
6.41504044490616e-05
8.67014716359369e-05
8.20984174484037e-05
6.60287638502518e-05
2.99368267943381e-06
7.1985753189593e-05
0.000118017701778224
9.01522574701868e-05
1.05319059902612e-05
0.000110666860678971
9.35688011882621e-05
2.5230852102827e-05
4.06495195258543e-05
4.39577611910361e-05
5.83941360609273e-05
6.0193443442509e-05
6.10618878594483e-05
9.2507995572157e-06
0.000101919792939295
8.23503584772618e-05
2.29356882442805e-05
4.71828144246542e-05
8.16116252580891e-05
4.78571299219582e-05
4.53706179108125e-05
6.18714527715794e-05
0.000101916761373018
0.000113392285180396
8.78636074269408e-05
6.03850735211216e-05
-1.31320845561144e-05
4.72150117981785e-05
3.21974849663713e-05
-7.92271170853528e-07
0.000111923871870936
4.84636809329458e-05
4.76730840124301e-05
0.000121881759562522
4.39793621879312e-05
3.69459614060288e-05
6.19938584176961e-05
1.60544877159213e-05
2.77437264478342e-05
7.17704741058735e-05
2.20229128228396e-05
1.05164750933023e-07
4.86863194276208e-05
6.77429312855788e-05
5.25503599171452e-05
3.61125781711788e-05
3.67016921173926e-05
9.95842697902489e-05
4.28996734018038e-05
6.32874937231994e-05
1.91296495017467e-05
7.04671499408641e-05
2.02144220929445e-05
0.000122445680695452
4.37182667377128e-05
3.21453711621321e-05
9.05667037207453e-05
6.29510658541309e-05
1.77475974401279e-05
6.45737948250773e-05
6.48765699984892e-05
0.000105561535165355
8.22634902962608e-05
5.16626754129305e-05
4.38274539790258e-05
2.43869446834638e-05
3.51728713965291e-05
7.32794324801761e-05
2.54078753556719e-05
1.42869691367e-05
7.53794616157682e-05
1.20092551095787e-05
2.9053349223397e-05
-2.08403748671609e-05
8.57385109880002e-06
3.83347733983302e-05
2.86188336890085e-05
9.57664320527146e-05
7.30422975728277e-05
0.00011453227115933
2.10088703448215e-05
1.90965565682361e-05
0.000104092711499379
8.78666763889634e-05
7.70403637544615e-05
6.55367281000827e-05
4.95094010083586e-05
7.45769362493511e-05
1.13035401440339e-05
8.15700270114217e-05
9.13343306271933e-05
6.5987919942342e-05
2.65818209916017e-05
3.40978051597601e-05
2.44743611707032e-05
6.62353812005999e-05
0.000149593485587004
0.000122915030267225
5.07411430354154e-05
1.07999748981368e-05
6.65096609721375e-05
7.84075179240828e-05
2.60319296884763e-05
7.68361733356026e-05
5.19474179418718e-05
-9.75485564573736e-06
0.000101028675900094
0.000101169484638204
8.2457973334972e-05
1.66843318973007e-05
3.17782182221595e-05
4.78144667484011e-05
1.20069988794979e-05
0.000157219837988261
0.000116062016066304
7.92072760121195e-05
4.265696469448e-05
3.05009870433543e-05
6.65637249421826e-05
7.00134702314001e-05
6.55475770052815e-05
1.94642819497926e-05
0.000129389673357837
2.15167448518658e-06
4.02559621594461e-05
5.42795885326457e-05
5.32812780657309e-05
9.78181423606588e-05
5.3039336750186e-05
7.32329931604294e-05
9.8887666696794e-05
6.20892218446066e-05
2.12416148249401e-05
2.00611036757737e-05
3.11852325576081e-05
7.97164846009772e-05
5.97461392736003e-05
5.18292255608434e-05
7.10433473839885e-05
1.44664149390384e-05
8.58298346927538e-05
8.24539491082757e-05
1.13436444246184e-05
7.49641055830127e-05
1.25867319254883e-05
7.25339030555977e-05
6.72546340099432e-05
6.60272584798343e-05
1.87631218072232e-05
0.000118569879009797
6.43441707283834e-05
7.80646445076516e-05
7.27968129143647e-05
-1.42320353413997e-05
2.89226127217358e-05
7.95100667690273e-05
3.32216938766026e-05
-1.38717339277551e-05
0.000162520109989097
-5.52478184449567e-06
3.21350589777498e-05
7.45508409023843e-05
1.82305380880224e-05
3.82581364522984e-05
0.000112336399713097
0.000115836895513772
5.3905241398999e-05
6.97731239580199e-05
7.72758189149672e-05
8.78205385441469e-05
7.49837381656067e-05
7.54518834784743e-05
5.50659917827015e-05
1.58234682330299e-05
6.33754357116744e-05
0.000102093451619501
0.000102278229815114
0.000112063996519163
4.61317958068258e-05
-1.44121746743351e-05
7.08524626636962e-05
5.51265522934324e-05
7.39810351582605e-05
3.45957212512662e-05
4.67591272059565e-05
9.25687475951706e-05
4.78000880850704e-05
8.12199094995406e-05
8.44340091331839e-05
9.393682216249e-05
2.70252612799936e-05
1.50907101761781e-05
0.000116099852674649
3.40877302667029e-05
0.000103245365647882
5.02748627349422e-05
4.48034547131411e-05
8.25668133566284e-05
2.96241794791867e-05
4.92161749080399e-05
5.05747509690286e-05
4.71756438750685e-05
6.53026645561947e-05
8.13288189367977e-05
7.79376894243043e-05
0.000110043386193402
7.28384746664527e-05
7.00839279769942e-05
4.83248912015146e-05
4.13000922239654e-05
0.000139304955042314
2.61517757845424e-05
9.17495142006713e-05
5.85414302190526e-05
4.86284957833075e-05
3.45562951086193e-05
7.15556800697249e-05
8.25508104816086e-05
6.431577400536e-05
8.59406676885871e-05
5.5158525536293e-05
5.57845283626099e-05
0.000106836537936178
5.27718049171288e-05
3.22753598016154e-05
6.9768367021263e-05
5.66139251071624e-05
3.82187897899433e-05
7.33871628099515e-05
3.98335966387252e-06
4.85349344712956e-05
-2.50437225926107e-05
3.4962974091484e-06
6.90470535706219e-05
5.82875701091805e-05
3.71806918485497e-05
7.44536031311015e-05
2.26825558638249e-05
8.43978626346885e-05
3.62584900653405e-05
3.07631035744778e-05
1.75189102921609e-05
7.75859492968544e-05
8.34939533186188e-05
4.43010491266191e-05
8.34016316499485e-05
2.06119467907471e-05
8.08643919869925e-05
4.87526366091121e-05
5.88792832502706e-05
2.07582814612553e-05
9.44824665047259e-05
8.65636420511632e-05
1.7396333221968e-05
7.69842177986325e-05
6.95313446795419e-05
9.28553307689735e-05
5.36427351654611e-05
3.57797559678254e-05
2.17743674019638e-05
-5.00226620137972e-06
2.70216884082045e-05
5.87244785946176e-06
3.94884930455198e-05
5.0435469260701e-05
2.60354032130382e-05
8.45851047002873e-05
6.78681816753195e-05
5.28968322905215e-06
5.24832761310475e-05
8.55230024605002e-05
1.39276983585505e-05
3.66820100885007e-05
8.50194271722017e-05
7.3583177663648e-06
3.5043676555525e-05
0.000115164760358978
3.75106597738152e-05
2.91477163843401e-05
3.15861604973812e-05
9.02017760455344e-05
6.77374110387567e-05
0.000132575083897096
4.07478036062532e-05
9.32794699236656e-05
3.59863805567411e-05
-2.0510044162091e-05
7.35073403275934e-05
4.16361937564943e-05
3.67982195518032e-05
7.30823120678645e-05
5.7919992576541e-05
6.00626187876004e-05
5.48158773683574e-05
0.00011391542048228
3.05419118394474e-05
6.15938019345098e-05
7.75646623026302e-05
5.21621102019336e-05
3.54344185531854e-05
9.3210568940432e-05
6.15829996087254e-05
5.30329282844221e-05
7.0335978900027e-05
9.69213255363008e-05
-2.4229985036984e-06
5.50363287238457e-05
4.63630337955475e-05
3.97118424391818e-05
-3.4004592544919e-06
-2.74191086096718e-07
9.35102634850604e-05
7.14137890292653e-05
4.88779128158858e-05
6.19790528870432e-05
-1.14619809440543e-05
5.15261262236155e-05
3.52717391002649e-05
0.000116409328515827
8.1783598544357e-05
3.63320560978763e-05
-1.07590781032781e-05
8.04167988516133e-05
5.14100709334525e-05
0.000138084021721738
0.000104393197933219
4.16529567478325e-05
6.82755058276061e-05
5.45816828843629e-05
1.54203742190167e-05
7.83013434641541e-05
7.98836951943015e-05
2.50128889001591e-05
9.75879670469668e-05
6.85775985451106e-05
2.58036474982402e-05
2.16501459820035e-05
6.1897229927406e-05
9.95527907629371e-05
2.36178347979006e-05
4.7659950958992e-05
6.60853026752764e-05
0.000114381718331771
3.03855193435549e-05
9.10111924209371e-05
6.89222401815855e-05
5.5115799375505e-05
9.91526202216847e-05
2.39060280810115e-05
4.5194899536602e-06
1.68888230067717e-05
4.9785813578968e-05
1.46553660613344e-05
4.30098866645608e-06
3.32819606368486e-05
5.26678818419056e-05
6.29572636648796e-05
4.62604894093419e-05
7.17066838638487e-05
0.000115576691140561
6.17902977750001e-05
9.85527953529306e-05
5.63883521379954e-05
2.94396832469164e-05
9.69383840420635e-05
9.20317976776586e-05
7.1498753248752e-05
4.71237650089486e-05
2.58395964871519e-06
-8.11984030428269e-06
0.000105642048942369
2.22361537521268e-05
2.21503626294398e-05
5.24950445711985e-05
6.42534744716196e-05
8.80402496851729e-06
5.90008832190018e-05
7.47080179101958e-05
7.83850952842031e-05
-2.81399981435056e-05
5.24525053826634e-05
6.18815862620116e-05
7.18831089566226e-05
7.50204451808854e-05
5.02326615202389e-05
4.96304287290562e-05
3.9956110105401e-05
8.55674123741773e-05
4.71797978552344e-05
-1.41990187515648e-06
3.12935384655838e-05
6.70217230116897e-05
4.10665304013026e-05
0.000127314579551888
1.86389448842003e-06
-4.55537501789454e-06
5.12269259849651e-05
5.85339044567513e-05
5.92154024012669e-05
9.58379566798206e-05
1.11583055376432e-05
6.68824280212842e-05
1.75548201888519e-06
4.56167307781764e-05
5.94523911210766e-05
5.07024972280624e-05
5.81972863096619e-05
0.000107467293588909
5.27129168392956e-05
2.69288683747089e-05
-3.19811191615209e-05
-1.59609953883217e-05
5.52965491817368e-05
2.91637415904861e-05
6.18805160859936e-05
1.30145292912693e-05
2.42920385454308e-05
0.000113595037945637
1.93871682733353e-05
8.10807163536725e-05
6.19291725124933e-05
7.37164523959523e-05
4.27610481199059e-05
4.2825905897959e-05
7.49593618887857e-05
7.97674339828172e-05
6.29129230653636e-05
7.14489567894859e-05
-1.89856423384367e-05
3.29737721543576e-05
5.94767129013816e-05
3.10016768292748e-05
1.07720691817074e-07
6.99723595350941e-05
6.23885249698671e-05
7.03185646326304e-05
8.37903259401425e-05
6.90184786348101e-05
-2.53847991423139e-05
1.65687393435036e-06
9.39873078859546e-05
2.87504277109499e-05
3.85256406336456e-05
4.33407437908286e-05
2.61518190444425e-05
6.05637753316001e-05
0.000102502541396
6.48305167985719e-05
4.81492147702965e-05
9.80906643857321e-05
0.000113287119372166
1.23483344036032e-05
2.77845489659607e-05
0.000138226714570722
8.96065200372922e-05
0.000101905574118426
0.000118405948920574
1.31012403128879e-05
9.0846178015741e-05
0.000106227474718856
7.71952508891921e-05
4.49919559617525e-05
5.43176783381697e-05
9.18753455646657e-05
1.09438428174381e-05
7.80257311510472e-05
6.00358685934087e-05
7.46310825596942e-05
6.33787582913597e-05
1.92826556117825e-05
5.71636933265872e-05
9.6559480200967e-05
3.25535933347939e-05
2.38400020399454e-05
0.000100826862252442
0.000132203819895631
0.000102821155761062
5.03848664465963e-05
0.000104031471685221
0.000126312154508179
2.23043920520582e-05
2.81491804910028e-05
0.000144172386100592
5.63386195785246e-05
3.86771421367675e-05
7.73796392225154e-05
4.63280909883836e-05
0.000121861108172401
0.000108352870445125
6.78030997064771e-05
6.71934094390401e-05
2.13901780835591e-05
6.05324189514489e-05
4.33742298485408e-05
4.47877583684958e-05
6.09008138448809e-05
7.01621600972857e-05
4.55677084352311e-05
5.10121166807767e-05
5.34535751378002e-05
6.86188212560848e-05
4.52223222237624e-05
6.94676872116686e-05
8.06259634623573e-05
2.67640669011898e-05
6.19575076568152e-05
-3.94794050393868e-07
4.21964832837158e-05
4.1130796169147e-05
0.000116121078502028
7.92022266295355e-05
-5.44201803020403e-05
0.00012199673412247
7.53056899197313e-05
8.20475680282097e-05
5.78034344958353e-05
8.85887606105019e-06
9.25611950151556e-05
4.40119089866455e-05
2.94247579045609e-05
3.51563624551463e-05
0.000103178598191284
5.48682799695481e-05
0.000106769675833959
1.09266756293371e-05
2.54381012431852e-05
7.18257364090562e-05
1.33994464021941e-05
5.35775516586228e-05
4.56813615969931e-05
1.37759364345455e-05
2.88009843415675e-05
7.58542845678184e-05
0.000109765686692752
8.29539612759058e-05
4.71637621584894e-05
8.14632717790838e-05
0.000142962584810942
0.000136627787205684
5.51562094906222e-05
9.19844961049299e-05
9.58010601520223e-05
0.000119432224052179
4.65878627494682e-05
5.59367553007444e-05
0.000114747500281949
5.90738592472115e-05
0.000111921971862486
8.83679127719319e-05
7.13685481736702e-05
3.35354337287663e-05
0.000122103491441413
8.74684633055383e-05
7.19986761409766e-05
7.24944645174202e-05
2.74366554042279e-05
-1.27142574903171e-06
5.00168973096205e-05
2.88446927647451e-05
9.72947486681524e-05
6.27912941481931e-05
8.80920342696287e-05
6.12709285662435e-05
1.03816843875033e-06
8.70942339151708e-05
9.1082634199669e-05
2.68082350670511e-05
7.09741627517767e-05
9.21201259411375e-05
6.69066681248252e-05
6.4061363916001e-05
9.89632517365876e-05
1.58470201050458e-05
9.38932025230007e-05
6.80084691925732e-05
3.79079033759253e-05
7.44588952513149e-05
2.74893326727874e-05
4.1214401463421e-05
7.05796048417879e-05
5.63665956322688e-05
2.16175820037105e-05
9.65120954024277e-05
0.000109248016196808
4.92905772556957e-05
3.20279854153292e-05
8.01061113635473e-05
5.05870282503134e-05
6.71007892090923e-05
6.18179340468601e-05
7.56007360647944e-05
-1.32070783359612e-05
6.72282314270589e-05
3.65941816816108e-05
-3.23594233711004e-05
4.01431697478461e-05
2.19280122243494e-05
5.42948048080747e-05
-4.79660665889423e-06
8.68912523540855e-05
7.60378487810549e-05
0.000133366351137882
1.54324444667784e-05
0.000144406625711716
2.12079919029797e-05
2.44341561214758e-05
6.04160980341192e-05
6.94216477292191e-05
8.65315390733497e-05
3.33338252658192e-05
5.00938686989595e-05
7.69686129922426e-05
2.78525957392427e-06
5.30538462237348e-05
3.17967603150325e-05
5.73237856500971e-05
9.08621894878565e-05
3.06071896139362e-05
6.36686923974393e-05
6.80079305771858e-05
7.32108205777519e-05
8.62265448986506e-05
0.00012284297711515
4.17112139750135e-05
9.08485245597776e-05
3.73819074247381e-05
1.00105682751762e-05
3.57755470134507e-05
1.62038701091234e-05
0.000112855950974251
8.34235434695869e-05
0.000139854624584851
8.54028729762892e-05
0.000132336213724151
0.00010439846245422
4.89500412014948e-05
3.70531775522521e-05
4.57852210607222e-05
8.04737277736613e-05
6.01321406474002e-05
5.44868287604777e-05
8.06019365981555e-05
6.3814780322592e-06
8.61789714942941e-05
3.71414184714298e-05
5.8863650028238e-05
1.56831376254255e-05
1.94667596877454e-05
5.28797821819956e-05
2.19070856812681e-05
8.87909746004638e-05
3.76772110186107e-05
-6.67476429292004e-05
7.46425769089156e-05
2.09541312859705e-05
2.46516427158028e-05
1.73690893088732e-05
3.81707483066726e-05
3.3315584339395e-05
5.48805144014599e-05
3.20482659125573e-05
3.32345465162643e-05
6.93612487493602e-05
2.983304421671e-05
0.000123077827383183
2.50713164300509e-05
9.60367199277308e-06
4.01129475524728e-05
0.000142087434742466
0.000115617445370751
3.38807349277122e-05
0.000109193005928895
1.08456786537887e-05
4.71877982917796e-05
-1.09041728509657e-05
7.57973499483963e-05
4.04000689292667e-05
0.000104943972565585
5.35685637094615e-05
-1.47640944324411e-05
4.18448292217724e-05
8.65174978544729e-05
-3.91796953237899e-06
5.23242661246252e-05
7.15731872852011e-05
0.000104762354841592
2.81645585733634e-05
7.79456016173738e-05
4.19149728427008e-05
3.51797980446536e-05
3.68702697261933e-05
8.92860572044892e-05
3.95318692490567e-05
9.4901024566445e-05
6.6127576512199e-05
2.43170096968942e-05
9.83620595082069e-05
5.11316604529905e-05
-2.21867674164586e-05
9.55669452744648e-05
3.80153978175171e-05
7.79975426243865e-05
5.83277348324865e-05
-1.86380932681177e-05
6.55688216428721e-05
0.000101365698155522
-2.22153523453723e-05
6.23495908491802e-05
8.11945568135147e-05
7.43502104349877e-05
4.85623923657979e-05
4.16233331505505e-05
4.98016305420027e-05
-2.4646116319268e-05
0.000103371611975256
7.92354975847372e-05
0.000122549509910569
4.89294909423357e-05
3.05647572096903e-07
5.65718107498458e-05
4.7400325959471e-05
0.000101586632051104
4.02242100741799e-05
7.77093454113146e-05
0.000104523517102035
1.95774627590358e-05
6.00401589798734e-05
0.000111893988342322
0.000100036247862284
0.000106091063278681
6.45425735654977e-05
-4.43208937459777e-07
7.32027223832043e-05
-3.80263271111607e-06
8.63392259735045e-05
3.28189325448957e-05
6.2778474463797e-05
-1.20646374797377e-05
3.0130459924376e-05
4.68733689955173e-05
6.50897498559174e-05
5.03511298624356e-05
0.000129818274251554
7.18790192049701e-05
6.53024052004553e-05
5.63920999541712e-05
4.3464224750245e-05
9.22634612308594e-05
4.39270745400813e-05
8.58684170957468e-05
-1.32645902234131e-06
5.24555161752803e-05
2.73057963223432e-05
6.09512328787732e-05
5.51447194534369e-05
4.63498077936852e-05
-5.26349985054848e-05
-5.3168499051092e-06
1.9679018624912e-05
5.93295800310495e-05
5.4644581258748e-06
3.67156645017832e-05
3.02463573818392e-05
5.78381531782886e-05
6.20227681931872e-06
1.62713697434539e-05
4.84578288298255e-05
5.07973458032588e-05
2.03194660982944e-05
8.95868545784277e-05
8.32988918738756e-05
7.85636852957638e-05
1.95456411909857e-05
0.000132605191977473
7.79890385536838e-05
6.78410075704328e-05
3.32293545211546e-05
0.00012642959710594
7.59108098090821e-05
9.38814897666118e-05
6.14557637925515e-05
9.4477062614753e-05
9.4926586317135e-05
0.000105484310581095
2.97052802622829e-06
6.9570337575512e-05
6.77659124140519e-05
2.87899578660733e-06
-3.41594082090377e-05
8.6745718951834e-05
8.65149649883371e-05
7.46647245175859e-05
6.664241596379e-05
0.000112461072119101
0.000120612349279119
2.02551858226985e-05
3.38863956822113e-05
2.33072088845448e-05
4.07141619549802e-05
3.51200062495127e-05
2.72233037141514e-05
5.0770859633492e-05
2.20751451465419e-05
9.53710792758233e-05
7.35517053857744e-05
3.10792253719998e-05
7.0575603935254e-05
8.72275078184791e-05
4.17996589193347e-05
5.12200317299475e-06
3.23866606848948e-05
4.09059965850607e-05
5.1434025302237e-05
1.40397965883345e-06
4.54417031164353e-05
3.66286202335771e-05
0.000127938142694178
6.7405565088522e-05
3.51453593497413e-05
6.09842385608915e-05
-3.3568039342643e-06
4.82564578234422e-05
5.03296040127489e-05
0.000116661049204428
6.8131718083771e-05
3.36743932309483e-05
6.12425188507991e-05
0.000106658011755268
0.000105822683013829
9.48906315934075e-05
0.000117205184696639
6.99273824729788e-05
2.81550703520723e-05
0.000110880839585745
9.26180025444141e-05
6.05776143790179e-05
4.6295425334772e-05
0.000118155048967001
6.44398815639689e-05
3.04321506529077e-05
7.82896885200124e-05
6.44457079480822e-05
5.45188747540372e-05
2.03473282680484e-05
6.4086463749829e-05
-1.59372839680994e-06
-1.82254987862282e-05
5.91435652816882e-05
1.12603303358011e-05
1.62466018181816e-05
8.57729233272178e-05
6.03665220612151e-05
-1.38405733874894e-05
0.000106691852896459
-3.88265559423935e-06
7.05049464793636e-05
-3.78883100551792e-06
2.96205328162375e-05
7.46952386452636e-05
9.80895576857295e-05
7.01013632679335e-05
6.08859246380213e-05
5.63150825345618e-05
0.000161303980780127
5.31769274580505e-05
7.0840819508898e-05
3.80925300276159e-05
1.14632189122221e-05
2.05945662235872e-05
4.09682186162249e-05
9.06735434967826e-05
0.000114580672653173
6.54680771771181e-05
6.41782516095663e-06
5.20874035664333e-06
0.000115923703528336
4.06799478560524e-05
2.91743934368843e-05
0.000120976642045025
2.95110246177908e-05
6.64163773770262e-05
0.0001127452311204
5.45389859857091e-05
7.13532452411216e-05
-2.08363048860441e-05
4.02555754975454e-05
9.90439285279454e-05
7.79419533703045e-06
6.13593520419867e-05
9.95848282472089e-06
6.24923618654963e-05
3.67977128879757e-05
-1.68547336846073e-05
5.77537178956738e-05
2.10807199153809e-05
8.49370467899855e-05
2.97615066680675e-05
2.89097162953936e-05
6.99144273892592e-05
4.19905976491432e-06
6.0974662898649e-05
1.47525693148731e-05
1.82243682714718e-05
7.26738133088409e-05
1.57054343850472e-05
4.42054517318086e-05
2.3276053741037e-05
6.19340183416361e-05
1.87903269142926e-05
0.000107727711997725
6.90560693235201e-05
7.2521924690205e-05
4.98476165407911e-05
6.81261956007388e-05
4.62281182885337e-05
-1.06875244435137e-05
5.4933624219557e-05
9.5072070546903e-05
3.71532217808457e-05
5.66726098155488e-05
7.73990497670475e-05
8.3287411243422e-05
1.43621571174879e-05
9.62861606062629e-05
5.30731288580175e-05
8.52940876522294e-05
4.88511376744259e-05
6.12099372587906e-05
2.87127075719566e-05
7.2141486163779e-05
5.96486456780688e-05
2.92933911892951e-05
6.94693887623106e-05
5.09233143065477e-05
0.000110142963440328
7.6540454068479e-05
-6.04250775588878e-05
2.35884721583484e-05
8.40336878970328e-05
4.48259504825545e-05
1.8166764992096e-05
5.3661867858571e-05
2.58909461373603e-05
3.05360284402459e-05
3.86826376013625e-05
5.3532263364828e-05
6.05481224340119e-05
4.57489584301505e-05
6.86029102421944e-05
5.27941532031081e-05
5.78121661674813e-05
7.34210065205719e-05
0.00013681741918404
2.825533051214e-05
3.15303069672434e-05
4.43238747702796e-05
3.71798190607395e-05
2.31426673723516e-05
5.08940319178262e-05
6.54368320982461e-05
0.000104960253451621
7.16866934625538e-05
6.68390223907893e-05
7.03248602043686e-05
0.000131900958011614
0.00010591946382931
7.42635445473494e-05
7.13687763066942e-05
0.000100598166426533
8.46491216694019e-05
1.96375670626051e-05
9.5147940051495e-05
4.82554599072533e-05
2.03869382546276e-05
2.02290731882775e-05
8.68685230725291e-05
6.27302359541777e-05
3.41921591915533e-05
5.04731334147112e-05
2.91063172445206e-05
7.67377337175483e-05
7.75335223214639e-05
7.81376346625359e-05
5.98084078929253e-05
7.53509110550847e-05
6.2911154015742e-05
0.00010064630102968
8.25818192592496e-05
6.62561226343066e-05
5.74235681205979e-05
-2.29389640484714e-05
9.25616435097563e-05
2.74128753715866e-05
9.03815206110643e-05
7.72723337519082e-05
9.17166364672962e-05
6.44518232584853e-05
1.81633309044204e-05
1.30102596451473e-05
7.43809537210895e-05
0.000101543646164351
2.86626313028595e-05
3.36785620194751e-07
5.83702801266406e-05
-3.03136589452526e-05
5.79899064504345e-05
9.41659532659763e-05
4.16377125245494e-05
3.83658103098838e-05
7.74497945859924e-05
2.61861997345914e-05
8.83180979021578e-05
9.23315212879595e-05
9.16928472274596e-06
5.03232806177765e-05
4.84557282373978e-05
0.000107341140795334
0.000156848939280048
4.07450009892257e-05
4.64703020018384e-05
4.50937097354351e-05
3.11258331164914e-05
5.42010003776161e-05
5.01226532467841e-05
6.4303287803077e-05
9.13875676491108e-05
5.62965203729305e-05
4.8090168087266e-05
4.0966549780954e-05
3.97856500133253e-05
5.82919709498636e-05
0.00010080347464322
8.84158217909309e-05
7.69223369820085e-05
1.7904242981117e-05
4.95841098265843e-05
0.000110911732136462
4.9129152860803e-05
9.19932816484135e-05
1.70292153392405e-06
7.16074415999463e-05
7.88516217822802e-05
4.75997051428079e-05
-8.60740186998928e-07
5.4831504628814e-05
3.80535458113602e-05
6.4727899219461e-05
5.53938065369089e-05
0.00011203897350635
0.00010622635783032
5.68183988495709e-05
4.14470849089392e-05
6.72009226926264e-05
5.40957046011944e-05
4.39673560264722e-05
2.45184071548925e-05
0.000103266532221343
5.44323452408815e-05
5.86466316684532e-05
1.76035277666716e-05
4.58499721292639e-05
3.86382639676831e-05
3.87269101908842e-05
0.000101945623521684
7.32775759710852e-05
4.94846650146538e-05
7.74697781830802e-05
7.84214743141683e-05
9.96645432613662e-05
5.88691197989331e-05
8.02240093352045e-05
0.000106673954946821
6.99640929349052e-05
6.72377266937227e-05
6.76232852233534e-05
2.81757119402301e-05
5.57058868213553e-05
7.73817584869563e-05
3.79764567236969e-05
6.53221652678156e-05
9.17854934541612e-05
1.25020451568043e-05
1.76007674902955e-05
6.8676185712745e-06
-6.47133214114256e-06
7.01744259122589e-05
4.11758208939849e-06
8.04387623033303e-05
0.00010746827125747
4.5245418694036e-05
0.000128746410166793
8.60659825636571e-05
3.26797617992942e-05
7.94289020117208e-05
4.62914362523058e-05
7.1812744685147e-05
4.98486748126478e-05
9.11831372922595e-05
3.90420439133479e-05
6.22689999924154e-06
2.91761560190835e-05
9.5226414551456e-05
1.84487272475015e-05
5.09206162842711e-05
5.15194303433163e-05
8.17967254629483e-05
6.37482034008882e-05
2.89093323493957e-05
1.71258008802616e-05
2.90346817960621e-05
1.52917586471666e-05
3.92894931856825e-05
5.81690444618935e-05
1.81491615427576e-05
1.83736432005839e-05
0.000127392245879844
6.73822681324036e-05
4.97098652731185e-05
6.105468734895e-05
4.58073807879682e-05
0.000105661479521297
0.000101681264096201
2.80695245271883e-05
4.42918515465429e-05
3.45419412191755e-05
0.00013748824610375
0.000114753308064835
4.36067449101133e-05
8.71116099224734e-05
0.00014291777450823
-1.08252801069447e-05
8.2630118438361e-05
8.25023417102587e-05
6.81004280342137e-05
0.000107432779035335
7.34859364163123e-05
8.96897887316881e-05
7.65118386369343e-05
7.5855234667095e-06
1.53916262927587e-05
7.89274510621545e-05
4.22517172207131e-05
7.0888703083458e-05
6.24364225586185e-05
3.09343030831767e-05
4.84150925048649e-05
9.37466160974825e-05
6.78663780941967e-05
3.33517418400231e-05
1.72115140274856e-05
8.6209213118151e-05
6.11546358187293e-05
2.91389010627065e-05
7.55723188872718e-05
6.17978165208523e-05
2.14945673235311e-05
4.15321482319252e-05
-1.08725794742714e-05
-4.09022412584838e-05
6.49774236420189e-05
4.46804563602041e-05
0.000156083890459213
0.000103691138778091
7.51159577292707e-05
5.08123739290203e-05
6.41384289540616e-05
1.86128914664813e-05
3.11134495600326e-05
6.64272850202236e-05
7.61151524463281e-05
4.40191957443656e-05
0.00010151486916703
2.38176916700225e-05
5.46925755676187e-05
7.528147514853e-05
1.19022492607743e-05
7.71388619569755e-05
1.63505458900603e-05
1.52120022295364e-05
2.07625813359633e-05
3.53669382072815e-05
0.000119007044667082
5.47512418825689e-05
9.00096782357854e-05
2.83392266589226e-05
5.22955846071358e-05
5.27968388979935e-05
7.96388502948234e-05
5.19542792351327e-05
0.000147023440301767
6.05816746243268e-05
0.000105134806651846
0.00010953970563313
6.48616424154134e-05
4.19656904080601e-05
7.79735417817596e-05
5.28456126989733e-05
6.08184024135374e-05
0.000119722284886272
2.57599123097306e-05
6.62614841890528e-05
4.99758297087619e-05
5.60956780222942e-05
9.12785737549206e-05
5.86779430786742e-05
3.35093204201098e-05
6.98765039217366e-05
2.73529191169992e-05
1.58143229329821e-05
5.24551217025404e-06
7.71155434666416e-05
7.06926162967697e-05
7.35377430789435e-05
2.50629404824047e-05
3.84564857092418e-05
1.15645620626024e-06
-3.71042906582246e-05
0.000103082982995113
6.97927905220068e-05
0.000110590449952742
5.06397822530222e-05
3.82714094208186e-05
6.64652582951427e-05
0.000136680696538183
5.48374716399045e-05
8.50431137173252e-05
2.63106141683309e-05
1.00588762747496e-06
3.70726179255982e-05
3.34555141261292e-05
3.3398817976822e-05
4.3821437679032e-05
4.83083990047295e-05
3.86542284713602e-05
2.09749457698715e-05
7.95265623122804e-05
3.63871535690063e-05
7.38292741044614e-05
-7.21225214121914e-06
4.31095828276106e-05
7.77543213616988e-05
-3.50175622596061e-05
2.93512638712001e-05
5.99591690054504e-05
7.89133590257457e-05
0.000107867890858423
7.12968788568514e-05
7.96521584116409e-05
5.15944340037725e-05
2.01317920790926e-05
5.96514813343894e-05
6.15452715560383e-05
0.000101630297046729
8.00573764659169e-05
8.3992185032472e-05
3.67016100560958e-05
8.05877560108917e-05
6.72914982864191e-05
3.32199476837335e-05
0.000131488819765788
4.09905499524504e-05
4.52163881161783e-05
-6.18266793199274e-07
2.06940602253218e-05
0.000116419740582564
5.23863522413322e-05
2.8993313636953e-05
4.30487459445236e-05
3.41445718342349e-05
7.33976571488325e-05
3.50338966515579e-05
4.14802705485647e-05
2.02218611089912e-05
-2.05322870673992e-07
3.51794629217736e-05
4.1340968527197e-05
9.14341839838525e-05
2.76890711227299e-05
4.2433150995446e-05
3.75731446418031e-05
6.12813668724533e-05
0.000102684534029301
0.000108147853705218
0.000119256839418431
0.00010753010008856
2.7650019865457e-05
8.44802349066666e-05
0.000128536710832117
7.93954232451321e-05
7.93626788331266e-05
6.81575760856805e-05
9.86358012348957e-05
0.000127624500484563
-1.61339570296129e-05
9.30812934725269e-05
5.71936010460612e-05
1.72649132588744e-05
-2.16655951283492e-05
6.21684955093029e-05
0.000124962269811346
2.77867092850691e-05
1.67933573252738e-05
7.96236502138953e-05
3.79850353890082e-05
8.51317643527968e-05
4.20532445705398e-05
9.85359344135629e-05
0.000119340075217558
8.79348330440602e-05
3.70547326238038e-05
0.000120311412726656
9.03485756815597e-05
4.40716843493151e-05
3.21401207839681e-05
4.81050884251948e-05
-2.12988030907392e-05
2.57741486596092e-05
3.50176619202317e-05
8.31912175785069e-05
1.8563726890485e-05
7.11797884457862e-05
5.42096078046317e-05
4.45268122155898e-05
7.10911530541796e-05
9.07626834353371e-05
5.01907292935307e-05
3.07611028183606e-05
0.000113593219030708
7.38283818217367e-05
4.35068922791855e-05
6.28314124965542e-05
4.69197185152807e-05
3.24029291533399e-05
3.56668788308996e-05
1.96498181927441e-05
5.22313009473708e-05
4.0063040234134e-05
7.5817198744604e-06
7.98630161636158e-05
7.26503822948965e-05
4.53560553177397e-05
4.95644397122493e-05
8.49178919979961e-05
2.54350606452612e-05
5.07904468112454e-05
4.63614449155604e-05
5.59953950085509e-05
9.97871414614372e-06
1.68358576807676e-05
4.66697925497389e-05
1.95379865535667e-05
2.69972291628935e-06
5.56843526987035e-05
2.42586609423569e-05
2.95051041900404e-05
6.35086556500227e-05
5.57831330352152e-05
6.45985337345023e-05
4.61893333462026e-05
1.05521648630033e-05
6.99135273684664e-05
7.06638274434407e-05
3.46285918595896e-05
1.86337303789993e-05
7.25792327646097e-05
0.000108794262827112
0.000121590833684495
4.51107533554789e-05
6.37192444175475e-05
7.3696747374877e-05
6.03490427982594e-05
6.33025623837876e-05
5.00309257885718e-05
7.71184635404436e-05
8.50033078194944e-05
-1.37189735963893e-05
7.68183805572512e-05
9.86865618904679e-06
7.80732890891012e-05
5.9777781739415e-05
7.20772745185103e-06
1.86198518524841e-05
2.73748935823744e-05
6.6093032149596e-05
6.0519017235607e-05
6.47562493470096e-05
4.27546426768725e-05
0.000110715606183709
3.10430188452397e-05
6.13332974649153e-05
0.000111135391190887
8.31852196544559e-05
0.000143154873466847
6.54325356002903e-05
2.48175611323361e-05
8.56045997687471e-05
4.15366568341217e-05
2.77342210868534e-05
6.07131751691651e-05
0.00012358746549311
9.50945982467994e-05
4.44055999959442e-05
9.41112617008086e-05
4.11252388703101e-05
-1.02548375639209e-06
-3.64717533857385e-06
0.000101061798428486
7.32872695638879e-05
6.75937943643459e-05
4.98003560415187e-05
8.778469511723e-06
4.42147397490264e-05
3.50045062969972e-05
1.36334076281214e-06
7.33253940042277e-05
2.32659168574204e-05
2.99374591845955e-05
7.24299384686882e-05
4.7970993095114e-05
1.65827583975009e-05
2.68486626034527e-05
6.70865126204637e-05
4.43634561008151e-05
0.000103801489021099
7.17411934095e-05
8.00903881666554e-05
5.55885326627174e-05
0.00010631168015667
2.80476534223696e-05
2.00075410507278e-05
7.33809965801427e-06
6.13654013790143e-05
4.1676077221489e-05
-2.39502405670999e-06
0.000114553811764326
7.97704295568966e-05
0.000106730984061247
4.74080273267288e-05
3.02856924248425e-05
2.54924737980801e-05
-2.23243504416094e-05
-5.81168267663163e-06
6.31502924949995e-05
7.81083915196353e-05
-1.15831044178325e-05
7.71729636364922e-05
9.37014339761529e-05
5.52052199461385e-05
4.33836339973293e-05
9.31644526148945e-05
8.04545611828399e-05
0.00010200622853777
7.38741171293448e-05
-1.06728369176213e-05
7.82846196620658e-05
8.71683540120546e-05
7.38102842046882e-05
7.26264018240993e-05
8.66556257085483e-05
9.71645765471015e-06
5.53079774847142e-05
7.90527172939688e-05
8.00564454552021e-05
2.72175092985616e-05
3.36994350605366e-05
1.32157603660417e-05
3.62882635523609e-05
4.90903483708839e-05
3.66294935962002e-05
4.65588705804599e-05
7.65207174790796e-05
-6.99856573550436e-05
9.01288988296167e-06
5.37509084624942e-05
-2.53792389548379e-06
2.61325206137758e-05
9.92535621563518e-05
8.38366442531694e-05
5.04320103417567e-05
5.90663814121994e-05
0.000102959581850562
-2.66753118342775e-05
0.000106317299198339
0.000105945990527744
5.68856476368505e-05
3.14993139032871e-05
3.92704071461734e-05
1.45657019571943e-05
4.08589480610875e-05
0.000118247963632138
5.97867218397452e-05
9.49932270064604e-05
3.43975685294297e-05
4.83552951594715e-05
-1.62075472608292e-05
7.29531886719247e-05
2.10591435058701e-05
6.95672581139172e-06
7.3607113977677e-05
5.11755924915431e-06
8.3837700233023e-05
4.00142854755105e-05
4.07951134576708e-05
-1.05585507468126e-06
5.26105642805021e-05
7.83531999102221e-05
0.000119388263354127
9.36280166273925e-05
3.03180116901063e-05
7.89732595366035e-05
9.80323749585626e-05
0.000125111966633152
6.91490798903783e-05
2.54071422558516e-05
6.34138898864777e-05
7.97913110442279e-05
8.87779641059177e-05
7.37919368139989e-05
6.99458137722329e-05
6.56196868873605e-05
9.12391247646736e-05
0.000109972829514115
7.08886136134461e-05
3.94866593559113e-06
-4.74704733148954e-06
6.14373414454248e-05
0.000116241457171634
5.67500561583863e-05
1.99447196042785e-05
2.96460913359978e-05
2.34591253821921e-05
5.60592080833325e-05
6.86265563260595e-05
5.11178848200752e-05
3.25713747011329e-05
0.000101994177107305
4.01536496480438e-05
5.69695893939459e-05
4.90133983502508e-05
9.63916180079683e-06
5.98594814769837e-05
0.000129046644469647
8.57489202923327e-05
7.46428349417796e-05
0.000104333945197557
8.36693441755118e-05
3.81942326690374e-05
9.71643009877965e-05
7.87760839026835e-05
6.03082413648592e-05
0.000101219683303906
7.33961152503357e-05
0.000113609251807528
6.04012654324684e-05
6.45675716896321e-05
1.35917068197897e-05
8.3726355625567e-05
5.86002149486393e-05
7.22963633681651e-05
6.91958970296299e-05
7.40806185888548e-05
5.76171369419321e-05
1.08886426321533e-05
4.78862733573705e-05
5.86302745789542e-06
7.43475197833099e-05
0.000120390306133775
1.91724777175221e-06
3.23921776870094e-05
3.78044792523853e-05
-2.44518403714905e-05
6.12078171871541e-05
4.49498240197532e-05
0.000116375413035588
8.45685347297631e-05
7.96281905706393e-05
0.000103135351476464
7.05877587553526e-05
2.38463852763615e-05
6.36748970616851e-05
0.000108188031586069
5.0940693555554e-05
4.54248807328622e-05
5.15149067312316e-05
-1.97405616416486e-05
7.1339402954572e-05
2.4526590814147e-05
6.49786129089824e-05
5.5837125721896e-05
1.79035454348982e-05
1.08704184185152e-05
8.4597728391371e-05
-3.18687150128841e-06
1.78853295610215e-05
5.7423116373013e-05
0.000157423593118641
5.87646182365821e-05
9.34449846633867e-05
5.09309012795484e-05
0.000105191843715278
3.15366848064443e-05
3.42701118131333e-05
4.25774646827991e-05
9.03583285158653e-05
8.68401322728421e-05
7.58505941709295e-05
9.02874446483596e-05
9.22240132775131e-05
7.91077412536217e-05
4.27524479438702e-05
5.18874891623223e-05
4.45303897620857e-06
4.43578951437216e-05
6.87552961023162e-06
9.74980908959648e-05
-5.21742667019247e-06
-9.30637426221059e-07
0.000122803962267522
6.8519714114278e-05
7.2607504775577e-05
4.68889648528887e-05
-2.13763072934834e-05
5.98553917237635e-05
4.4485971655944e-05
6.90092336737626e-05
7.41982738502163e-06
3.65379899381508e-05
5.65020022055325e-05
7.32910940481792e-05
6.7131136867425e-05
1.31988152172379e-05
5.70963083493464e-05
6.18648927991047e-05
1.30218396854714e-05
4.90888469474886e-05
5.39399745346738e-05
3.43514280726526e-05
6.45276137410759e-05
7.36034860096826e-05
4.87698891510147e-05
1.29241589630002e-05
4.46005642614302e-05
5.09632066231593e-05
1.56440526706142e-05
5.28462435070381e-05
3.68838600159992e-05
3.32379253727641e-05
8.90731322936793e-05
4.43913668739117e-05
9.32658274561085e-05
0.000102787852756779
2.50140490281134e-05
6.05137211504773e-05
5.91302447565762e-05
0.000104089854951383
7.15369892105826e-05
9.75730249678099e-05
4.70479261334534e-05
5.71665248720431e-05
1.23860807836454e-05
0.000103298335133379
5.15266746173218e-05
8.40775510565079e-05
4.48560103722033e-05
8.44015292111187e-05
9.50762148356724e-05
0.000114177373443458
2.12738202987593e-05
1.84288732138613e-05
8.81373010814863e-05
2.33709640726491e-05
3.09809962555831e-05
4.22998146887348e-05
1.29749373985674e-06
3.9246837925567e-05
4.8215398166693e-05
4.69451231497598e-05
7.09225797910634e-05
3.99908837349323e-05
7.21135146477295e-05
-1.08336485962017e-06
6.40827561571702e-05
4.40487701028273e-05
3.07777652009775e-05
5.83974200319783e-05
4.15061072177765e-05
6.15145856737546e-05
5.14910996811143e-05
0.000118153513185435
4.74734847512655e-05
2.73018020015192e-05
9.22327140249212e-05
6.57175130742551e-05
1.16261034631051e-05
4.43453621585018e-05
6.3098617436229e-05
4.26471083803207e-05
6.64211895428226e-05
2.73970381020211e-05
8.82687484739221e-05
1.27824489728859e-05
1.98351518236498e-05
6.52129549794809e-05
3.85010520269202e-05
4.88183340943482e-05
9.24801319350736e-05
0.000125100170820947
0.000116311656392721
0.000106436880834834
5.79785063490091e-05
5.11370215954875e-05
4.94391426266537e-05
8.26192843817487e-05
9.61233493862725e-05
5.35282147170085e-05
4.44301241212558e-05
7.1752880128039e-05
4.82031864528214e-05
8.11612911528327e-05
1.68219517303577e-05
6.88419552919203e-05
0.000107446228749212
7.87423277375963e-06
3.8514997566147e-05
0.000131656696420504
7.19792974975119e-05
-1.16382883536134e-05
7.0244063238823e-05
4.0609689069042e-05
3.70070491848357e-05
-4.52559640280392e-05
3.10506179004415e-05
6.5088284484243e-05
-3.76484255553183e-07
5.96128080216582e-05
-1.94930322000535e-05
3.94886943659579e-05
2.66578188332877e-05
9.68449548137702e-05
3.8663813125774e-05
8.77461432946726e-05
7.95413229409149e-05
9.13858841998463e-05
9.80426920196094e-05
7.16172476293582e-05
4.89579346235816e-05
7.85381636591819e-05
0.000108559955391031
8.67717356160257e-05
5.83809519679877e-05
9.14087640829844e-05
5.34606904582497e-05
7.47576563474051e-05
6.44297181607187e-05
-8.31545921850562e-06
0.000112407854346877
3.03264557458745e-05
5.17651006863484e-05
7.91068138328823e-05
0.000105744460125922
4.75711004739068e-05
1.98650697464324e-05
7.17952561824535e-05
3.46926262978492e-05
0.000100318087272337
9.54247910275797e-05
5.951215315166e-05
8.05499153122245e-05
6.59878845303522e-06
7.50445967166721e-05
3.28702783919888e-05
1.48373775286604e-05
3.51551445103042e-05
6.10594864137859e-05
-1.46477057148981e-07
3.66152916453182e-05
7.95899250345103e-05
3.1845563573253e-05
7.28330366053297e-05
2.23137980799612e-05
0.00011006424347191
4.36459429141959e-05
9.16860185907164e-05
7.04033524944107e-05
5.64585041200544e-05
7.04404156330415e-05
8.74796253433541e-05
4.88448143624784e-05
3.42686433706417e-05
3.80464451173338e-05
4.86949910762549e-05
5.06163651493192e-05
2.94830807063101e-05
7.10549924904182e-05
0.000119384622840671
4.47263653761412e-05
1.01996308691825e-05
8.81649937404704e-05
-9.29273421208891e-06
5.9730167932791e-05
7.45045097820746e-05
7.47296091349233e-05
0.0001241267462885
0.00011261359679297
0.000110673117866783
0.000140351306611389
3.1098691771102e-05
4.72303943253472e-05
5.86565776544523e-05
0.000106703382921024
7.986029574118e-05
7.17682091126144e-05
6.92693434132037e-05
3.93841781991317e-05
1.52937763623131e-05
9.37336937067189e-05
3.27267993664115e-05
8.99690090861464e-05
5.16484023137417e-05
6.0899959655841e-05
4.20987238672974e-05
2.24852220278242e-05
2.31427903595109e-05
3.49858837325124e-05
6.92958195973991e-05
5.25945824659051e-05
0.000118738505784606
1.44864860539835e-05
2.43074396601273e-05
3.19139893219049e-05
3.61046391594059e-05
8.11853011919845e-05
5.04404953998532e-05
7.63080822037271e-05
7.90964694536743e-05
5.17032926279991e-05
4.88846392989164e-05
0.00010319879663472
5.79161294223353e-05
6.37884615335314e-05
0.00010130512730756
1.1438326020476e-05
8.68373270313445e-05
5.07836613139324e-05
9.90523292041835e-05
7.12621244303141e-05
6.27905050815298e-05
8.59735214314505e-05
2.38631266571703e-05
2.84224831627588e-05
-3.6299375927307e-06
4.39821048167824e-05
2.82074443181781e-05
6.70406630829186e-05
4.43628570473518e-05
-1.82246522415856e-06
0.000103310816015698
9.57327964676419e-05
6.23320199043287e-05
2.98290113029551e-05
3.13872458226002e-05
7.71771925623617e-05
9.78323566268644e-05
0.000110808450317593
9.40074380899934e-05
8.87487588370929e-05
0.000110428240392488
9.06296219259417e-05
7.7858420200587e-05
1.46689858828387e-05
5.87523297517361e-05
3.58007904178243e-05
7.44559510375985e-05
7.04797387751667e-05
1.2367448664309e-05
6.3593041801722e-05
3.05844232440341e-05
0.000113015839322623
1.01765946937511e-05
8.30477226849834e-05
5.50466971486043e-05
9.08256147171411e-05
8.13866426567098e-05
3.87064062515224e-05
4.08238720601883e-05
