# Supplementary material for: Research on computational propagation and identification of mine microseismic signals based on deep learning
Source: PLoS One. 2025 Oct 22;20(10):e0334641. doi: 10.1371/journal.pone.0334641 (PMC12543183; doi:10.1371/journal.pone.0334641)
Supplement: S5 Data — (ZIP) [file pone.0334641.s005.zip › 000100800001378.xlsx_0.txt_24.txt.txt]

-1.11936169947046e-05
-4.39894227335809e-07
6.18629461339738e-05
3.23444291377972e-05
3.08165323883989e-05
5.58661296327228e-05
2.46128242752217e-05
5.25592496165421e-05
2.36543141722121e-05
9.4075236762451e-05
2.92082260474855e-05
5.76624232562931e-05
9.99294098688747e-05
4.24340619796208e-05
0.000120705288635835
4.61018372911141e-05
9.95267462032091e-05
0.000101929694910442
4.97005805114703e-05
8.42040065694142e-05
8.31931219548416e-05
1.09725046881847e-05
2.90798790273259e-05
8.55074584070469e-05
7.72429854237518e-05
1.71472171096311e-05
6.85336062437992e-05
4.39929042538378e-05
9.94370092107434e-05
5.88885738742496e-05
2.12828746874821e-05
8.48459876447282e-05
6.63788595310257e-05
2.99866272820381e-05
9.56786249477365e-05
-1.33055880241014e-06
-1.60627440855248e-05
1.44446712485474e-05
-2.58037045425841e-06
-4.84405125380998e-06
0.000104302047565952
8.37776140465031e-05
5.77813684367128e-05
3.8340153289524e-05
7.19575494641635e-05
2.88735652783539e-05
9.37502588647278e-05
8.4489322345232e-05
5.19575330264117e-05
8.14372110207439e-05
2.40682758494787e-05
6.14228443098066e-05
4.02768901612725e-05
6.73695762699614e-05
3.96123682214489e-05
0.000121263222518765
7.33880162308515e-05
4.37121027363489e-05
7.44050154521293e-05
7.6329791370033e-05
6.85965022533662e-05
9.98236263507248e-05
6.37203758385351e-05
5.35604062422208e-05
4.55319354326989e-05
4.39155350024329e-05
7.20370051398183e-05
6.28741964267709e-05
1.68799107195583e-05
-6.66282009211329e-07
5.64681786272628e-05
4.89272163721008e-05
5.8869451742053e-05
5.03340231671802e-05
4.39759884396825e-05
3.98417807980653e-05
6.15169050326182e-05
-6.58071045564846e-06
4.33491164964886e-05
4.42382558836406e-05
2.98744514668854e-05
3.13690531034799e-05
8.36792310333766e-05
7.8889577085962e-05
0.000105997317051573
8.85035119338551e-05
8.91809774985809e-05
2.47440093832038e-05
7.93616464524249e-05
9.93865268863517e-05
9.75879828498447e-05
1.71072308016849e-05
0.000102195196954228
9.63392500104516e-05
5.48805671375946e-05
6.73339104882244e-05
9.87035763612762e-05
6.01925605902431e-05
9.49825420951179e-05
-2.26236749985601e-06
6.556973425519e-05
1.81489075181154e-05
5.36477225191574e-05
-1.70865405343285e-05
7.34430929233793e-05
2.06013156657678e-05
3.90956342576084e-05
5.14036468778236e-05
7.73875360536697e-05
8.57446587052942e-05
3.37631080106727e-05
5.63056615672411e-05
3.60592131637107e-05
4.7526033217581e-05
6.57875755829756e-05
6.80337536712801e-05
9.8800745795616e-05
4.43928302712557e-05
7.4825480658919e-05
5.92645582254989e-05
1.02252420961549e-05
5.72051042439511e-05
8.14719243886577e-05
5.00510625800883e-05
5.62608646706528e-05
8.81842643188223e-05
1.26865779532738e-05
3.17770221059485e-05
4.04764638964085e-05
2.54589516256956e-05
3.18159316383665e-05
0.000116657947213016
-1.8488208980917e-05
2.02586602810884e-05
5.90408352471126e-05
5.07112591073465e-05
0.00010711567047229
6.59952547498627e-05
-3.00407503561027e-07
2.58494594104249e-05
7.16720294000495e-06
8.06411262065943e-05
4.73838928466647e-05
8.13420569086161e-05
2.78670366595633e-05
6.78726447394384e-05
0.000107345081323748
5.78325239937116e-05
1.16298913009372e-05
0.000115771387444314
1.03911132817462e-05
0.000103007857489715
7.41965952904008e-05
8.47605049706051e-05
2.28229084139016e-05
5.74650275597219e-05
7.10932604687991e-05
8.44388358660581e-06
9.47670080431706e-05
4.65038696561853e-05
4.35604722304772e-05
6.78358964348928e-05
5.45333715863443e-05
5.32808550436329e-05
6.5987074212382e-05
4.15418662701355e-05
1.23378811912783e-05
8.05909783341064e-05
5.56253293550978e-05
7.63020703639176e-05
7.91420892049042e-05
5.91984534404316e-05
6.81490915554663e-05
7.73947285696897e-05
8.10240376502646e-05
3.58014407685188e-05
2.3594677299239e-05
8.85868640160607e-05
8.87620342104429e-05
8.93380310358898e-05
3.07106738877769e-05
4.3651903771131e-05
7.1927182943218e-05
4.99146863472971e-05
2.30016470986927e-05
3.87503732654885e-05
0.000114310799856901
3.6325584982523e-05
6.28717932498933e-05
5.92026211080744e-05
4.95437946381087e-05
1.58421855216937e-05
3.36010020871556e-05
0.000116069259370494
9.01777861370821e-05
8.12701898188891e-05
3.19258162387309e-05
6.80295972230727e-05
5.43874727534292e-05
5.5743187027069e-05
4.14959473390575e-05
3.8617125302311e-05
5.89811037967672e-05
2.94567756881758e-05
5.17590140520525e-05
1.78364307181868e-05
5.08810583706389e-05
5.92571435462471e-05
8.19535929432414e-05
6.74852437875406e-05
5.78424322090667e-06
7.02254768242894e-05
0.000104055303140699
6.86613536318727e-05
0.000137741421565433
7.48258266136584e-05
8.7339445887328e-05
8.16071697922274e-05
-1.07935844654305e-05
4.75560570565643e-05
7.19929203130973e-05
6.90997349715316e-05
2.80898574150826e-05
3.81763169193792e-05
8.98236258299268e-06
3.95659199046886e-05
3.40412590910355e-05
3.16932683833672e-05
1.94430360193036e-05
3.46178397828179e-05
4.70965571123466e-05
-1.68864509514766e-07
0.000100432487658543
3.8021369004722e-05
2.69393700320855e-05
0.000121735782427336
-4.22194984056873e-06
5.84901866628999e-05
7.32493367731768e-05
5.31548291456273e-05
0.000107897506843811
7.67909285985621e-05
9.67582115139802e-05
9.7172404771745e-05
6.66330368715922e-05
7.71173964989325e-05
6.60570386569779e-05
0.000125575260324248
2.79307105795684e-05
5.57784122382005e-05
6.8195809868101e-05
9.42708129777472e-05
-2.77727087727514e-05
2.54044302258025e-05
8.88690848445368e-05
7.1744882122074e-05
4.5644010700409e-06
4.86206033989254e-05
3.33085439004613e-05
1.33386694969108e-05
3.03795065034093e-05
9.81471900094223e-05
5.6718503009581e-05
0.000101140347903051
4.66175054857896e-05
8.95151901563921e-05
7.67941247275444e-05
4.35430545428457e-05
1.94919463384259e-05
7.47018953690724e-05
-2.23839704093131e-06
-4.13812914966357e-06
4.89284195148117e-05
5.68266449365595e-05
7.46890360911868e-05
5.48145593272208e-05
5.51285493356169e-05
1.4506652707486e-05
6.26168628974598e-05
7.4930009373786e-05
4.27609744111973e-05
6.48510179983657e-05
5.52039254204521e-05
4.62851438180455e-05
5.85796043808197e-05
1.87274429899207e-05
7.6761065991533e-05
8.49987383402861e-05
0.000121959144900408
1.84106346342715e-05
0.000118401766125136
7.58056741356302e-05
8.54914990074924e-05
6.61230332116186e-05
0.000107493953722205
8.85642061552181e-05
8.5885106333803e-05
5.61874225165407e-05
2.0780803489366e-05
5.14056013398765e-05
3.57259236764868e-05
4.15526629969894e-05
4.45731949328723e-05
3.067535457964e-07
6.04899000842108e-05
7.87281154663233e-05
0.000116805486401867
8.3788369241956e-05
0.000100226757505012
6.79821532394621e-05
5.98644124527574e-05
0.000100460580577797
5.24777545053219e-05
0.000102453979006797
2.68110713490453e-05
0.000105529545568647
3.59756270544044e-05
7.01549227461316e-05
6.90374397784931e-05
8.95214634084587e-05
0.000113367481735128
2.80180191048523e-05
0.00010396386824594
5.6771027149319e-05
6.33141752128832e-05
7.5172098296387e-05
2.17643542374109e-05
-3.90175300065298e-07
4.42289388271546e-05
5.79728309366519e-05
1.74423544453909e-05
6.37989661245305e-05
5.09171326609092e-05
5.08207257975431e-05
2.58250798144964e-05
9.81911194648255e-05
2.11250200244129e-05
6.72757801317577e-05
-2.41814678096815e-05
6.93853492856052e-05
9.12040771218656e-05
-2.36881862100878e-06
5.6237330963854e-05
-1.05575673038055e-05
7.72680756029478e-05
7.89898070181568e-05
3.09544798898568e-05
7.67250560834193e-05
4.41031883215004e-05
3.02695294743808e-05
2.49912495763729e-05
4.28572742272258e-05
1.70596016606842e-05
4.10133516508366e-05
6.84826074162118e-05
0.000117771397270589
-1.07965822134839e-05
1.94520626049121e-05
2.31317577699136e-05
3.73742581051521e-05
6.15860828393957e-05
6.25459986587674e-05
4.96037356234298e-05
7.84501880080945e-05
9.45467904500309e-05
2.25883102488391e-05
3.8406396686094e-05
7.27872688155335e-05
9.27246548217872e-05
2.65801672521202e-05
1.00902893881064e-05
7.34651352227962e-05
9.83815682980118e-05
5.00593599971938e-05
5.39021310241435e-05
6.38980034674712e-05
3.0748872176346e-05
6.47628559694281e-05
5.23088421734309e-05
5.21777738199891e-05
8.0789687187518e-05
7.36881350313378e-05
6.15344150668113e-05
5.99228225522707e-05
3.23755144718707e-05
9.66774941467517e-05
9.30005901705983e-05
9.84332176991705e-06
2.50135725358426e-05
2.53104453769411e-05
6.55447541656668e-05
0.000128055462869732
2.91385933219162e-05
2.73255208635523e-05
8.84514850485535e-05
0.000135856626079076
5.0961302123651e-06
2.43242383233813e-05
9.59742589372483e-05
3.57877252380155e-05
7.33493483884147e-05
7.21043462814528e-05
3.97230666440282e-05
8.19985022621128e-05
8.10967064451556e-05
3.76231735840694e-05
6.45691918602179e-05
7.41891502657451e-05
6.77752725708528e-05
4.56725289842886e-05
9.07535380460519e-05
3.69981192266245e-05
6.99546953539447e-05
6.74835985543967e-05
6.27734205188454e-05
6.77394295799229e-05
8.10576447401465e-05
-9.33746724050562e-06
8.74251732904994e-05
0.00010106106118356
0.000100055502332084
0.000123795749172671
6.44237696785522e-05
8.82077091528108e-05
6.93889842750596e-06
9.09636198099293e-05
8.45765273687061e-05
7.90398551460123e-05
0.000122819289635533
9.28401640022356e-05
6.09834180501319e-05
0.000100471044970038
2.26039255264944e-05
8.84954410750797e-05
3.1235281180323e-05
3.1511837852148e-05
4.73096578375435e-05
7.28674348029177e-05
5.85093678411038e-05
8.54749764431345e-05
6.91275572167945e-05
4.74951666922702e-05
2.2887022279539e-06
0.00012139786808975
-8.86442891506792e-06
9.54942144770978e-05
5.4720632486581e-05
7.42833701940734e-05
4.23273113077774e-05
2.0305064833258e-05
4.11224430222464e-05
-1.4474675776098e-05
9.56810049519792e-05
3.24090762276585e-05
2.93093491033726e-05
6.30198160999574e-05
4.80491539290266e-05
0.000117804124257019
8.18120324882078e-05
4.22877117037514e-05
9.7624222066795e-05
4.65756779842625e-05
6.49139506539191e-05
3.09492237532801e-05
1.83982265970526e-05
1.77525629569086e-06
6.15663214857765e-05
0.000127479871061275
8.40499863722945e-05
6.78246605455395e-05
6.58553607531624e-05
4.9392500582189e-05
8.26567721462009e-05
8.17118703196393e-05
6.31546167727455e-05
0.00011541163290818
1.61155189072549e-05
-9.21604851325442e-06
6.42738071191354e-05
7.15664004822164e-05
4.61601409999705e-05
8.22434344344481e-05
4.30537597462245e-05
6.18481252194479e-05
9.6019777053601e-05
3.88862881037859e-05
5.85562680692702e-05
7.0141009398196e-05
2.19376761822138e-05
7.32422792889156e-05
1.02545799931564e-05
7.16507071564957e-05
2.19575311533704e-05
-2.1622327893702e-05
4.24105604650413e-05
3.93909224064562e-05
4.89812688822152e-05
7.49555373963347e-05
1.26779710641383e-05
7.7025178688801e-05
4.41552382284596e-05
0.000100485398107366
1.49448773747343e-05
4.42291335995532e-05
3.17989419151864e-05
7.66502956601902e-05
6.08746736579151e-05
6.9610605232975e-05
7.19647348645363e-05
6.4963118834688e-05
2.07134875315189e-05
8.32542128696137e-05
9.11630132169332e-05
0.000148124518536992
6.25374940081313e-05
8.79534647157798e-05
6.10867591718152e-05
9.26021638703701e-05
3.90608782639314e-05
4.47910943362911e-05
5.17811173414118e-05
0.000112424189656159
5.81614933883564e-05
7.7968102456146e-05
1.25227582473567e-05
7.50837442578064e-05
0.000126834495797622
7.81703437322914e-05
8.51893241699601e-05
-1.70732006579725e-05
6.49060304652915e-05
7.55551314604753e-05
8.51108393010767e-05
3.85332085987937e-05
3.16789215307195e-05
3.94396484537776e-05
0.000156340597614285
8.01330427064463e-05
5.60663295604939e-05
6.99881674037387e-05
0.000101470122444354
7.55829417796218e-05
7.48567181820686e-05
3.76221852851463e-05
7.78924301136748e-05
5.01397377328986e-05
2.01679745961624e-05
-1.81665042195602e-05
2.16191354825391e-05
6.30519727841402e-05
1.44281464166171e-05
3.56382234087033e-05
9.35719280064612e-05
3.23845470259346e-05
8.62863895727916e-05
8.94094701301921e-05
2.49192537305633e-05
7.2015484708599e-06
1.83927985852273e-05
6.33547653824425e-05
3.44494177820026e-07
0.000123917782808203
6.506962822124e-05
7.00388366664342e-05
2.46536435807325e-05
9.0884062525831e-05
0.000129941582609938
5.9772877754586e-05
0.000121838540924152
6.56208300009482e-05
7.54567645507806e-05
7.53827344200189e-05
8.17512655609874e-05
4.46175440436442e-05
5.11343976831712e-05
6.76159569201711e-05
5.6758548140195e-05
5.83639840815941e-05
5.74103780700083e-05
5.54341565462047e-05
4.33746216041709e-05
7.90078194706792e-05
5.9030771705416e-05
2.17380564150838e-05
9.95795519238122e-05
8.87215691921892e-05
2.6704873762644e-05
4.86230582642176e-05
-4.13686137424442e-07
-4.2590365099165e-06
3.44899225654112e-05
2.90457088539043e-05
7.59020957799544e-05
5.02991482620393e-05
9.77918840359657e-06
5.13199987902559e-05
-3.000161810442e-06
0.000104301665147729
6.76854412183855e-05
5.94452117884384e-05
8.61554086098601e-05
2.29170331086308e-05
7.03673601214471e-05
8.40210880654179e-05
2.62135536739441e-05
-2.62225235194254e-05
3.98474286885112e-05
0.000111785938807785
7.38453810159131e-05
5.38019339650723e-05
6.16794402366508e-05
3.60086044252084e-05
6.57680338826071e-05
6.9262377818292e-05
8.48103977182956e-05
2.76871284868076e-05
8.76311657939974e-05
5.15713218862891e-05
5.40312004174539e-05
6.99676202409289e-05
0.000107914592552765
5.32381686065976e-05
8.67012559826598e-05
5.90847369273782e-05
0.000101886182538493
3.56557304390958e-05
6.54403164198186e-05
6.83540796944586e-05
8.30361771255672e-05
5.39297579803173e-05
9.5426251857323e-05
8.95434293329885e-05
5.62563733572628e-05
5.74302341024278e-05
5.45076680927584e-05
0.000113322841418
6.69396259160223e-05
4.85496077997219e-05
3.07806974709701e-05
3.32109020467164e-05
4.89767905237438e-05
8.26759863436009e-05
3.69552646932868e-05
4.00802665910402e-05
9.91620694586687e-05
1.911950721866e-05
2.82897421126769e-05
5.87467339938829e-05
2.36456999674317e-05
8.04252238711632e-05
2.50506397005095e-05
2.24788316475155e-05
8.71007950243254e-05
3.89755415478807e-05
9.32422051696143e-05
1.47561306485291e-05
8.76208998562236e-05
5.56128154210621e-05
7.18798078280075e-05
7.72607628356416e-05
5.58153099774976e-05
4.0063852879132e-05
4.2833674268222e-05
4.13748950872238e-05
2.89128217966326e-05
9.61273454401336e-05
6.66938058498532e-05
5.44707664675194e-05
2.28707174120819e-05
1.40207092657874e-05
-1.4793030816223e-05
4.28101298609311e-05
7.90192450888342e-05
3.7730280853416e-05
1.33499389693666e-05
0.000130114264634513
0.000134581013930545
7.22071704854702e-05
6.53396163136603e-05
3.25322904010546e-05
7.22488339860682e-05
2.66443627505174e-05
0.000106138335785533
7.76235893056908e-06
1.1410225069284e-06
4.76117291055579e-05
7.43905534821723e-05
4.82347835275034e-05
2.21033028911676e-05
8.10755738096858e-05
1.50915164190652e-05
-6.82910132436547e-05
3.96976569639451e-05
9.21885247222951e-05
0.00010317881512362
5.16894546415643e-05
5.23610553868373e-05
5.17655377775857e-05
3.16329987990772e-05
2.97936605681986e-05
2.54885241784069e-05
8.99634458526423e-05
4.48923744152264e-05
6.63391532375518e-05
6.445456745707e-05
7.23429213881727e-05
4.74267913363898e-05
5.76919174139348e-05
5.66730457424025e-05
8.91899539915198e-05
6.43008227462005e-05
2.46346183477545e-05
0.000102978902255421
6.00950238997425e-05
8.00672016655721e-05
6.15598758174416e-05
4.61136750879433e-05
2.87249840913199e-05
6.48985052033012e-05
1.44651192953563e-05
8.04451053266483e-05
3.7989433164659e-05
6.13266526936394e-05
3.70304090807922e-05
-2.29871668041065e-06
2.9744256113092e-05
6.90007196359467e-05
0.000108317404597014
4.64400101927893e-05
-4.10448854071358e-06
5.51529858166728e-05
-1.30764343007879e-05
0.000100971627920215
3.87967372503213e-05
9.60089344195648e-05
5.65394929361393e-05
8.10937073137494e-05
3.69754358751546e-06
1.68394134463722e-05
6.20152485502988e-05
7.79383509430345e-05
9.22251909253837e-05
3.0464376468522e-05
6.31165390275748e-05
8.83619489344958e-05
4.88339562908472e-05
3.45009757068141e-05
-1.75502299855831e-05
5.25062677883256e-05
8.13728900217258e-05
-2.79203539932808e-05
2.04225270112442e-05
8.6292406829864e-05
0.000103101482035343
-4.35551120732455e-05
0.000116376628298849
-1.46621378330607e-05
3.23469420644088e-05
0.000128074401882269
1.2086894222348e-05
2.42617511690572e-05
6.46351587471853e-05
7.54756327054748e-05
6.124928333096e-05
5.90323063889629e-05
2.82833229524883e-05
5.71788303450561e-05
7.71321954681991e-05
3.39000044071113e-05
4.53195202918933e-05
1.91954203631086e-05
0.000108909621421089
9.69811097284227e-05
2.11688481918416e-05
0.000162692245141699
5.43194517509277e-05
4.42539085224938e-05
6.38815974346264e-05
9.5348702289109e-05
-5.77516932563227e-07
8.34433951093388e-05
7.43394851530668e-06
3.53432128027191e-05
4.41610912311269e-05
2.81995761621611e-05
5.06979996979944e-05
0.000126549996905898
2.87166570507739e-05
0.000166901089281007
7.66575336426497e-05
8.28815807784323e-05
8.20752174876961e-05
7.46643114437446e-05
6.05482049277855e-05
8.75496000083016e-05
5.70463230798112e-05
3.40746603333116e-05
8.62290321111121e-05
5.33458442993694e-05
-2.62906546148162e-05
4.62449205395889e-05
8.48752813193131e-05
1.73674565937064e-05
2.15576902412518e-06
9.82784160793556e-06
2.66192447853949e-05
7.29172987703051e-05
8.9288023936945e-05
1.81705099862417e-06
4.82569847256838e-05
5.21777012297143e-05
9.4516185907528e-06
4.70808259234675e-05
5.88083331868091e-05
8.29947826542483e-05
4.56635230885661e-05
-9.63665504590933e-07
5.29987514614685e-05
5.16647766802078e-05
0.000102823524288796
1.3982842124787e-05
2.96180449925509e-05
3.32565318208928e-05
7.58481980246061e-05
4.71699999010076e-05
6.39872341778013e-05
8.53390117907238e-05
7.44827568774729e-05
3.45912286538343e-05
-5.38537170415531e-08
0.000114263787710799
9.10788868303967e-05
2.26626394335966e-05
8.22325381980093e-05
8.88151411251249e-05
3.95170511093306e-05
6.89304353600752e-05
3.73178257719858e-05
7.56298878622584e-05
8.37365899443179e-05
2.61907447726247e-05
5.1891947657582e-05
6.21211217428009e-05
0.000154603165142268
5.13629936174279e-05
5.04796297532229e-05
8.10987097501724e-05
2.84808604994275e-05
2.35451139073419e-05
0.000103194984881823
-1.95014075786772e-06
9.90162975211981e-05
0.000156921449239657
8.94130463277636e-05
2.34423250216503e-05
5.68603802585933e-05
5.02129880346414e-05
8.95825656934132e-05
9.03475041905909e-05
2.32564012771971e-05
7.93380828553888e-06
7.02264844551763e-05
7.62524607304363e-05
6.99240451840783e-05
0.000113010174082557
7.07201145240466e-05
7.18767161941993e-07
6.93957998498849e-05
6.98451367164693e-05
0.000102164816233905
8.41798202075855e-05
0.000117625823661391
3.22375098477637e-05
2.97374463155082e-05
7.73264417831334e-05
3.71317788172961e-05
7.51652613990518e-05
3.59273835066912e-05
9.28496062982386e-05
3.8370791943915e-05
-7.13348934923613e-06
2.92824462765637e-05
2.50328674329196e-05
0.000109644579965194
8.69944878817012e-05
5.87714046519099e-05
0.000100864637930903
8.56587315781807e-05
5.23236642748163e-05
8.82545879463063e-05
-7.78822559297547e-06
6.0927930793893e-05
3.70417985533489e-05
1.79350000522306e-05
3.65583622440233e-05
8.5079644932362e-05
7.46868931701312e-05
3.41845054322615e-05
7.2995285354066e-05
3.40272665829712e-05
5.27141536215002e-05
7.91368153908802e-05
4.40213881230477e-05
5.53881528216216e-05
3.21090790226692e-05
5.96300791518735e-05
6.87490167503906e-05
8.60198986280198e-05
7.82924002544131e-05
6.90231684479592e-05
5.15736791525882e-05
0.000129005943776238
7.38508287052221e-05
8.3665625984167e-05
8.96713807157301e-05
6.505539077302e-05
6.66033683899713e-05
8.90983678086334e-05
6.94526919609194e-05
5.48694897576019e-05
9.08477447529191e-05
4.01047053741858e-05
2.14187938253176e-05
5.33655541012113e-05
5.42165613290283e-05
3.2378583637456e-05
6.04516977579362e-05
3.11094408645381e-05
9.15553323140694e-05
8.81258121574808e-05
5.99438178839961e-05
9.67789874762296e-05
6.00902310966712e-05
3.55719243859916e-05
8.02663040142338e-05
3.38469573185302e-05
8.62311609873493e-05
6.83024456667882e-05
6.84794281001925e-05
9.57512322251134e-05
6.68888293852549e-05
4.48827687749516e-05
5.58857428724711e-05
0.00012335644732483
8.55084235711675e-05
5.54865333354724e-05
5.18501304946666e-05
4.46426766699624e-05
4.98948069001652e-05
1.53302004632171e-05
5.72878672149928e-05
3.25611276365751e-05
2.11127461842195e-05
6.34644219480284e-05
8.87236581442095e-05
3.7660269528683e-05
4.07834642999794e-05
6.44738117561979e-05
6.54840077076998e-05
0.000124016606206268
9.86035589565216e-05
4.55712864761733e-05
0.000127142008876559
8.00473300057735e-05
3.28224593841502e-05
7.61603606631996e-05
3.84996234500576e-05
8.29826042937649e-05
8.70067136848359e-05
6.23958156005136e-05
5.84922033275945e-05
8.43801910658361e-05
5.07197625003101e-05
-2.59224272579941e-06
4.13073388614562e-05
5.81912105286142e-05
8.30144026491612e-05
5.56280165258356e-05
5.56096980440026e-05
0.000100351515669262
-2.69501914193135e-05
4.05719905612079e-06
5.60257752071227e-05
1.56191461951831e-05
9.46389065826877e-05
8.18290092880614e-05
7.75886392415037e-05
3.92911684907323e-06
7.13964255035656e-05
7.84390823757332e-05
2.73569628187239e-05
2.38238539931136e-05
8.53758011138068e-05
3.54267898412516e-05
5.17096077455844e-05
7.38531213192659e-05
2.32337992498921e-05
1.21527726464063e-05
5.39179872820642e-05
0.000106998690852554
7.04464869457853e-05
6.51523688176203e-05
9.37753643625853e-05
9.89193651437396e-05
2.8537218109515e-05
3.46082875409394e-05
3.17950862525583e-05
7.17484671896035e-05
3.47339582842573e-05
9.01549231741669e-05
7.87479790424721e-05
2.96256679882438e-05
1.32906177573647e-05
2.42798953866593e-05
8.0993897828326e-05
6.29401922933647e-05
4.42465560904353e-05
3.11150060954185e-05
7.44867537503444e-05
5.59497464426385e-05
3.45705719350883e-05
9.53352320443944e-06
1.0062120521584e-06
9.1290438099684e-05
7.38757586970103e-05
0.000105890631292963
2.51804381838662e-05
6.14065984674994e-05
3.39374504189038e-05
8.44913977119974e-05
6.378374508582e-05
0.000103381103296065
6.17545034476354e-05
4.36496385772111e-05
4.0898150643818e-05
1.67698358925463e-05
7.36938560080788e-05
8.05183699850989e-05
5.19009726616028e-05
2.50373632787187e-05
5.28693200657362e-05
-1.73439081353986e-05
8.28113925766075e-05
5.423733427445e-05
0.000106226593389144
-1.19754672957484e-05
4.14350504205152e-05
-9.78482460031897e-06
6.40315938506433e-05
2.74863659688996e-05
8.93606231024364e-05
0.000114764709064417
2.72285948702842e-05
1.55866785732889e-05
6.75091593861299e-05
8.32140120057341e-05
3.56691929967817e-05
6.576327924329e-05
4.95562812633566e-05
8.42177291970558e-05
0.000110167529555268
2.3321662991577e-05
1.27385297683729e-05
-1.3872211691483e-05
8.14124229977824e-05
6.92415256168445e-05
4.88936035408518e-05
-1.04604964738137e-06
4.89680699126977e-05
4.51136438063207e-05
8.31812833269548e-05
4.76182574046376e-05
0.000101950812009644
7.22129717701893e-05
3.65220059206332e-05
5.11071039660758e-05
8.29725214649257e-05
6.2728603849581e-05
1.28657672549536e-05
9.36647992839054e-05
6.47942639047543e-05
8.51441732781911e-05
6.48801577869263e-05
9.88360798549084e-05
8.67462992146568e-05
9.59384047825726e-05
6.48152823572144e-05
0.000125829082847816
0.00014525786095309
0.000111307874296369
4.92109158359942e-05
3.76630961481392e-05
5.42527814323098e-05
6.27263187179491e-05
1.58919394910049e-05
4.91794165233206e-05
8.42931283061984e-05
7.12197059057149e-05
7.81037673134255e-05
2.66480700568687e-06
3.57726453000701e-05
5.22467001185206e-05
3.12243036085739e-05
-1.60736729142636e-05
7.05617945801232e-05
2.02158980745214e-05
1.68315770652962e-05
3.268261425153e-05
3.30582393821842e-05
7.92907494494905e-05
0.000129639042725231
6.75984093688786e-06
6.90155137088023e-05
8.47851920771392e-05
5.30347731495469e-05
4.51798810683718e-05
7.49126634895908e-05
5.16142155133462e-05
6.78048945402957e-05
8.62003721539529e-05
7.02706457607938e-05
6.08087827441549e-05
9.01829438575886e-05
-2.79163784511001e-06
3.72946716387306e-05
2.20483027594122e-05
6.21995789501936e-05
4.88765766021217e-05
3.94657593174409e-05
5.46027241308999e-05
3.55579744721333e-06
5.97061190275316e-05
0.000131309590759327
6.84773865913992e-05
9.11591261113899e-05
5.65362341725273e-05
1.80370091380033e-05
0.000103373105184218
1.48002959319233e-05
3.62257384474222e-05
6.35867412940123e-05
6.81484175355513e-05
7.76054499972808e-05
8.66806077339841e-05
7.84179047320411e-05
1.22599830900437e-05
0.000111166552582998
9.26296985666422e-06
8.7972914723467e-05
8.10611683073849e-05
6.88472132849224e-05
5.29852873675669e-05
0.000104051570294885
9.66220930841837e-06
4.92986894232242e-05
7.82797133965261e-05
-1.89928102567014e-05
4.4640666133964e-05
3.25327091607911e-06
0.000104691800194742
3.62710998026225e-05
8.71245746489536e-05
3.28379725249688e-05
6.89300619135561e-05
3.46495574781809e-05
1.46103844425654e-05
6.73833747845243e-05
1.28233280520342e-05
8.10746246373474e-05
8.64854614924464e-05
9.38013579532925e-05
2.91130183822048e-05
9.99291631394587e-05
6.96084243382824e-05
0.000122480856763824
6.48000782331464e-05
5.80563101588148e-05
7.6437837780079e-05
-1.13622581461663e-05
8.33988751343357e-05
4.84752507867166e-05
9.62282096523605e-05
8.90707786221183e-05
5.04284289767527e-05
2.96680215412229e-05
3.23796146731994e-05
0.000100273706400763
6.20433437799575e-05
8.61047089731305e-05
7.76522186580502e-05
1.95463392600204e-05
4.77116197140058e-05
4.35657396188398e-05
7.6279942824157e-05
1.35642664043871e-05
5.97756469229018e-05
3.62920525858863e-05
-9.38402716340731e-06
9.28017618829486e-05
3.50325383603323e-05
6.71996520998933e-05
4.49139048180308e-05
5.64504818787609e-05
5.00209929444288e-05
6.82510985721459e-05
4.13575276296819e-05
5.22159419185487e-05
6.97123026124564e-05
4.0544431307883e-05
-7.13697775726169e-06
8.40317378066878e-05
6.37017369759393e-05
7.52789263845403e-05
7.44854379077612e-05
-2.43810999586096e-06
4.46673700223365e-05
1.67876217506897e-05
5.96823525475478e-05
7.75325296444376e-05
6.66023382810043e-05
4.49910866800934e-05
4.56934602341047e-05
8.99302375030905e-06
7.77675597402942e-05
9.3298353162342e-05
6.39312027855977e-05
7.58909049369115e-05
9.15468413713771e-05
3.44864244871861e-05
6.87028687158055e-05
3.94814230530783e-05
4.05851320012638e-05
2.44412858104196e-05
8.55476764316883e-05
7.10140046684062e-05
3.08051644740836e-07
9.49612362409638e-05
2.37422977060596e-06
5.40124932646725e-05
6.39838147359513e-05
8.23619241401095e-05
7.34613287153297e-05
0.000126896647616648
4.66313904658768e-05
8.09929262248012e-05
4.00408198981879e-05
1.26732290739049e-06
2.23602259643168e-05
1.96306207869151e-05
3.29377322890927e-05
4.97754930211828e-05
2.68399490976259e-05
1.55759888508636e-05
6.07071587764122e-05
2.38952300263626e-05
4.88136634970448e-05
7.74642478000023e-05
6.12759755363296e-05
4.72826827496568e-05
3.25397934833419e-05
0.000111152735263469
0.000112540317461987
0.000142517785094582
2.07418613251454e-05
8.17250107292335e-05
9.99757821534452e-05
4.15832289854316e-05
1.69252704383667e-05
4.7775277790389e-05
2.20008525085193e-05
6.32916630152903e-05
8.0440509685566e-05
0.000121324669949236
5.37306223378917e-05
4.59037655737197e-05
3.95426799046623e-05
6.12450172887031e-05
5.73746943904787e-05
9.72955979496115e-05
3.80117575114959e-05
1.61759874117249e-06
2.49559390061768e-06
6.09705241833857e-05
0.000119233172659494
-6.87891518900775e-06
8.76718276967453e-05
8.72245981664762e-05
8.07554407488632e-05
9.6241928010226e-05
5.80955737569776e-05
3.36904653384279e-05
6.98453978878611e-05
0.000131932564863115
2.63370203255658e-05
8.06655583031783e-05
1.0752548932312e-05
6.56815808214268e-05
2.31156753899005e-05
0.00010478815851234
5.38079621841683e-05
3.81948675191004e-05
3.96442401210429e-05
9.84880459958584e-05
0.000122389475046793
6.79399899447125e-05
5.51832860461645e-05
6.13739872246543e-05
0.000134078407542829
-3.37770238562724e-06
7.41225364195488e-05
7.54661804085063e-05
1.82885714332903e-05
7.36993825020921e-05
5.70104794131724e-05
3.85029217549506e-05
9.11340395141773e-05
-1.48551931980248e-05
4.59121278429243e-05
8.6204629730761e-05
0.000102183009453116
4.80650867500408e-05
4.77512313861447e-05
4.28031271300101e-05
4.03788439118465e-05
4.55825914247852e-05
0.000120637933313042
8.3847542166453e-05
4.53685144918643e-05
6.25227652673087e-05
0.000122899061684824
-2.08683246631034e-05
4.62681629007705e-05
8.53507531714414e-05
6.97966752115807e-05
6.28103534607315e-05
4.7378316630892e-05
-6.7198819379025e-06
4.7903509141292e-06
6.5327036695844e-06
2.94882981865155e-05
5.23327296074694e-05
2.34360304490549e-05
6.9620403153217e-05
4.16601708856863e-05
8.03533709914632e-05
6.46333663925675e-05
7.65993995218749e-05
8.68276336480378e-05
7.69506273828418e-05
7.63385883412637e-06
9.91062480465676e-05
9.21933754616994e-06
8.39246149533806e-05
2.99448574733923e-05
6.17750727631167e-05
2.37635024034803e-05
3.44676951476555e-06
0.000119896049910942
8.92720632117721e-05
6.55678186985011e-05
-1.90180398181744e-06
0.000105825059847279
2.06362838500612e-05
8.79070031858338e-06
3.3018087829465e-05
5.01043325466003e-05
0.000111480491912695
0.000121451943908517
7.73853643258459e-05
6.09926373431574e-05
7.5698493250566e-05
-2.41713219773114e-05
7.01732718777831e-05
5.45693006136395e-05
6.64942715612464e-05
5.376530083959e-06
8.50832847860199e-05
7.08897734996963e-05
5.52541087750064e-05
8.95490543551656e-05
4.5341696203175e-05
0.000137966249549574
6.871017915184e-05
1.76997978642025e-05
7.39789366695684e-05
6.44849560637064e-05
4.26723896335816e-05
5.28839263091819e-05
5.44077429396658e-05
4.08533774554805e-05
-2.41654762958092e-07
2.52717664980029e-05
5.02442910886807e-05
4.23585070240149e-05
1.06805985978667e-05
3.23207743241316e-05
-2.54537778319077e-05
4.68857987098218e-05
3.01328340260958e-05
3.43183594092571e-05
1.67844315518338e-05
8.19036635932168e-05
8.03713713186418e-05
9.6106694901498e-05
4.08695452350602e-05
5.04006085277127e-05
0.000148109928185808
4.31359880937972e-05
0.000106977798495823
-1.71913122472164e-05
9.34538777137143e-05
0.000154714781069268
0.000122975073178096
8.37889755358056e-05
8.49682068397936e-05
3.85366039965368e-05
9.64907796933963e-05
6.06072860643467e-05
8.5827730713676e-05
6.0831249606775e-05
3.27087113413917e-05
3.16001598698614e-06
4.56531709244607e-06
-1.19098306395369e-05
1.91636328620054e-05
8.12038499685224e-05
6.01600938016821e-05
3.80642052701562e-05
7.76311463789459e-05
5.86311625675723e-05
3.87225485027316e-05
4.80542610870546e-05
2.7947692699191e-05
5.82796623871613e-05
5.98976081990123e-05
2.79980811185793e-05
8.13619525081714e-05
4.28543663512579e-05
5.66678225195141e-05
3.85101307950327e-05
1.5508772686243e-05
5.1893247095042e-05
7.67304016835515e-05
3.00862796087987e-05
3.2812855921106e-05
3.24571339427403e-05
3.67394263733435e-05
7.97638630786771e-05
3.78174389091679e-05
3.9448130561132e-05
8.51849014109339e-05
-1.2171777735423e-05
2.53614829110324e-05
3.91378783112118e-05
9.33170681816641e-05
0.000104661132742211
4.04866937885135e-05
2.08074577148472e-05
5.65260387357262e-05
7.41782522486498e-05
1.292085902035e-05
9.110412544395e-05
-3.40280477724858e-05
7.18420437781227e-05
5.56336229516308e-05
8.07831833502882e-05
2.64859496714037e-05
5.2591030390826e-05
8.09740267072832e-05
4.52223373128192e-05
4.8589264145575e-05
4.17433203859226e-05
-2.2757102194623e-05
0.00010562885657375
4.3256233465563e-05
2.53978446901154e-05
9.71724209820177e-05
6.27282346740567e-05
4.49612047762974e-06
5.32966162967583e-05
9.56649397494918e-05
4.92584714684698e-05
8.98184498114059e-05
0.000134608710634161
9.96379332392126e-05
4.36411278264877e-05
2.34416990593319e-05
9.88868310827366e-05
6.84757135467126e-05
4.46370855650551e-05
2.06279383599344e-05
5.67778456111343e-05
8.13686082158141e-05
7.60508965134298e-05
3.94771968851251e-05
7.05470500567929e-05
3.11463672607892e-05
0.000101204830805626
4.57651978500664e-05
5.72149664310266e-05
0.000123441129848625
0.000102794645174816
5.58618412289278e-05
1.72875931255316e-06
5.54587449598971e-05
7.15365639493616e-05
8.98720828697614e-05
5.40003578539284e-05
4.09919862689179e-05
9.73184952736085e-05
-1.56792683038589e-05
3.30657431593947e-05
3.59779791207491e-05
3.36242903772268e-05
9.17415370155061e-05
8.46827127809036e-05
9.0865392157915e-05
5.77146794020372e-05
5.2815042649662e-05
6.35051213267e-05
6.14714209259002e-05
0.000107309387892383
2.72257883469723e-05
0.000107383257774342
3.35128793313187e-05
0.000129204104324217
7.50475399109189e-05
-2.52374229008259e-05
8.32154524632367e-05
-1.06996036777608e-07
2.86375704950532e-05
5.61106281104167e-05
0.000121829167586703
5.35476112162188e-05
4.49599494531887e-05
0.000111824350309887
8.53360095090792e-05
6.26407665758705e-05
5.8526588450086e-05
9.3048618069217e-05
1.22687291235883e-05
1.72628072221434e-05
5.40011881473674e-06
0.000110821769754021
2.71272629907231e-05
5.37991708354047e-05
9.79171042066025e-05
8.95750411813805e-05
0.000115140156922597
8.56360058034966e-05
0.000101949352178256
2.21490678730866e-05
7.48735332501828e-05
1.15136174816573e-05
6.52269354907489e-05
1.07981097271335e-05
5.81613088371602e-05
2.52234990194067e-05
6.39711434114315e-05
-7.36812382302922e-07
7.48797924905733e-05
3.42024806575991e-05
7.43743778145615e-05
3.351688153525e-05
8.30832086333762e-05
5.3619590398565e-05
1.14946933337847e-05
1.43069052629734e-05
0.00012837596166722
6.63607029085163e-05
0.000140411210488629
2.00160853213888e-05
0.000112068228480576
2.80633789715251e-05
0.000108474181094352
7.60722671857083e-05
1.94323518623081e-05
0.000112625121124635
5.03689767641133e-05
4.62726626608418e-05
8.02337356014233e-06
7.22807477663135e-05
9.13772186065882e-05
7.56394468729246e-05
3.96976524055931e-05
3.68435087583439e-05
0.000105484766990748
6.36692414911789e-05
1.74703359394162e-05
5.69209401859182e-05
5.04776456742167e-05
1.66226852237775e-05
0.000115385098844302
4.85907010778383e-05
3.19366060998526e-05
4.60747149809047e-05
5.4556286668144e-05
8.00578107621698e-05
0.000117959825599837
7.94301889296644e-05
9.0746043482743e-05
8.73231722401487e-06
8.39532886107809e-05
2.90142080026345e-05
5.43904568015457e-05
6.84511221771797e-05
6.89869744262961e-05
7.68449037248011e-05
5.2652550507101e-05
6.38488525792524e-05
3.47696973144659e-05
8.60628123436861e-05
4.26758902490564e-05
4.92796146610804e-05
3.76719053719309e-05
1.28108817564932e-05
4.75232154271988e-05
5.05287060665005e-05
3.56716908837844e-05
1.22083910938854e-05
6.37307586441855e-05
5.64040810765723e-05
1.6507628773578e-05
2.19340867854494e-05
3.08683785947822e-05
2.90892768582717e-05
5.4825096749525e-05
4.86818936476252e-05
1.76029466535126e-05
7.82009775330328e-05
3.81815144448811e-05
5.47323696964501e-05
4.88452473399362e-05
7.07657854305872e-05
6.50750314125625e-05
5.66125760455967e-05
9.37206393388572e-05
3.35688664287906e-06
0.000101037499238049
5.86364869317866e-05
3.04910103775398e-05
6.27664057962649e-05
7.4991654642383e-05
5.64305027688049e-05
6.95146644266549e-05
3.7355752645539e-05
1.08535488722576e-05
7.79719298908742e-05
3.85804289942021e-05
2.17914804643464e-05
5.00962050381925e-05
0.000118463657042863
2.86766933658725e-05
7.01382206473633e-05
8.65440376137755e-05
0.00011117828313047
3.76237298983704e-05
5.23656539201985e-05
6.02730946763148e-05
0.000108685486031527
4.38388941029085e-05
6.73601100871073e-05
6.10099759034087e-05
4.5386821268199e-05
9.45443123206044e-05
6.8369084104207e-05
7.80244711636821e-05
4.94472355253996e-05
3.24389555428749e-05
7.82899361955836e-05
7.21265030514958e-05
6.42784646893562e-05
7.09997922790649e-07
1.38809436841788e-05
0.000101545273845568
5.33017423137275e-05
4.48879042190158e-05
7.75731389845164e-05
-7.50877263798595e-06
1.85422778062291e-05
4.84124534846606e-05
6.73529229629787e-05
5.53153731213852e-05
7.51807919853503e-05
0.000130361615055893
1.28069408232046e-05
8.67707967016403e-05
2.56130867498323e-05
4.15316583067942e-05
7.91016993359088e-05
5.84519783531395e-05
0.000157032629002104
5.28133065805475e-05
9.1406057464087e-05
6.2067885225323e-05
-1.35436447891644e-05
6.04672118580102e-05
5.20802139883771e-05
6.17275387246246e-05
4.58716433426245e-05
7.92964778796239e-05
4.97568430999103e-06
1.49792049706782e-05
6.87678356022118e-05
8.93675011743758e-05
0.000107364065544317
5.66652100171409e-05
8.57249099115814e-05
5.13669555499091e-05
5.75346828323351e-05
4.2280420382675e-05
9.13748858214855e-05
5.24705823733809e-05
7.69844336430794e-05
-9.19480629148849e-06
3.15985612864386e-05
1.63174882395705e-05
2.27992435403237e-05
4.95401805595086e-05
6.55073146192024e-05
3.34815885901169e-05
4.46909579742782e-05
0.000110406589770286
0.000105696822030641
8.25211832586422e-05
6.48268138878289e-05
-4.41409159201329e-05
5.92658440401048e-05
4.09711461213869e-05
6.99113624069459e-05
9.66285826307144e-05
7.48702017655337e-05
7.92578801042185e-05
6.52628803726603e-05
2.93496129656977e-05
0.000101174708608665
6.6583013935918e-05
6.34727069237225e-05
7.15329734373197e-05
8.15134047149319e-05
-2.12593928161439e-05
4.80586329094249e-05
7.93076082080268e-05
7.72515422559088e-05
5.28897292724022e-05
5.79901604254373e-05
9.19836818090417e-05
3.74387389578666e-05
2.31173360499191e-05
4.44130367467112e-05
2.78923256408994e-05
8.05131867536865e-05
6.68212177872837e-05
8.32655909782594e-05
7.350742434713e-06
4.96304942571756e-05
0.000119346249575218
4.94895548967435e-05
1.92994643528595e-05
7.87875461777704e-05
5.8787792334993e-05
-2.73262565027403e-06
2.31853996570319e-05
1.40374494193928e-05
5.23937099822968e-05
3.94393816702914e-05
3.78343696356921e-05
3.58504908655106e-05
4.8343303724567e-05
6.79979551353675e-05
8.90711558112668e-05
6.63185591908788e-05
8.42154261454538e-05
6.03512671918467e-05
2.92163189883128e-05
-7.82680878630649e-06
3.16277485752304e-05
1.02510122041785e-05
6.39190342665985e-05
6.84791785364235e-05
5.84581365520509e-05
6.86525579735102e-05
8.82878283117409e-05
6.8903920256095e-05
6.07043129214409e-05
4.74887012442974e-05
9.03637097677504e-05
8.3472611459047e-05
-4.3974455830063e-06
8.09856136652351e-05
7.70030352560641e-05
6.21069970788207e-05
9.44673067785319e-05
0.000124170674129158
-5.12615786173798e-05
-1.13292315458893e-05
8.23594443432328e-05
1.98800720067276e-05
6.87307163610157e-05
8.51499083316736e-05
8.66696482170104e-05
7.90512496270703e-05
5.89447100309445e-05
9.82607290410327e-06
1.26965984386992e-05
6.30259031640211e-05
5.81955390906902e-05
7.44226538496237e-05
5.73122977467985e-05
3.0876289756173e-05
6.24774276112092e-05
6.47481244120657e-05
6.80185631480988e-05
5.81873989869091e-05
6.4284232974132e-05
7.55072931832423e-05
1.9497004068309e-05
9.68431034595009e-05
-6.3586868914897e-06
0.000110587682295059
6.34199481087997e-05
5.62349317021849e-05
7.85498308878705e-05
7.00630245662197e-05
9.60485630253986e-05
6.39546443631754e-05
5.95003443083629e-05
4.04670059085923e-05
8.77748051333804e-05
2.00396017289053e-05
6.91435614241932e-05
6.73470814402227e-05
5.47283845642154e-05
6.14334897668878e-05
3.99268117625233e-05
8.29386254880194e-05
6.32194734003659e-05
3.47023371707452e-05
2.98131287015971e-05
7.43227206389503e-05
0.000147221503809155
0.000118446076105882
8.71089423429295e-05
9.94373498146345e-05
8.28468985159024e-05
5.95582884979636e-05
7.7816822911019e-05
6.73599808933975e-05
5.41664434015369e-05
5.04760028747543e-05
2.38644182676733e-05
4.73446180042274e-05
3.23310925263399e-05
7.34693881722246e-05
9.1835136243508e-05
-1.320174981787e-05
3.21874008636557e-05
4.57992505858405e-05
1.03421898581e-05
6.80606723977756e-05
5.51106540155564e-05
3.92301880578957e-05
9.92987079273261e-05
4.1788228066684e-05
0.000106379591836565
6.31987676174239e-05
4.5378743684541e-05
2.93286384176833e-05
8.17224807275307e-05
3.31333432363639e-05
0.000127262327031984
3.62254324210152e-05
7.22529522816882e-05
5.24868949695892e-05
7.46956149984735e-05
6.14402909678128e-05
5.0571239014974e-06
4.0368506359009e-05
4.65627034500237e-05
8.73993959013715e-05
3.91740799209943e-05
6.75656422682587e-05
6.45993708442613e-05
2.31474858931494e-05
2.38433230173247e-05
2.79183016522276e-05
1.1982194199365e-05
6.24035834240211e-05
7.05318195209887e-05
-1.56824799754804e-06
7.61848961072751e-06
3.45223974398074e-05
6.65877544997309e-05
6.95364127509172e-05
6.02264605618307e-05
5.67294702346445e-05
8.44889403843323e-05
7.78322289907115e-05
5.00239351506095e-05
9.41412828970472e-05
3.16356069880581e-05
3.89511752693311e-05
6.72479961984525e-06
7.97337951652696e-05
0.000117653869416527
0.000122987884968019
4.11871423575299e-05
6.34926452004123e-05
5.24314291190684e-05
1.46202866366664e-05
8.49174837407429e-05
7.05346703331691e-05
6.82575731028485e-05
3.38477496061782e-05
5.13747252470818e-07
2.65662880675693e-05
6.08908269892903e-06
-5.21499580133463e-06
1.96923549516929e-05
8.21853311576461e-05
4.42260330509394e-05
4.32572903428851e-05
4.63418743305136e-05
5.43483069494463e-05
9.09704045396485e-05
8.09809069634787e-05
5.09161860142937e-05
6.28247342714974e-05
2.94555783119612e-05
4.54661912899581e-05
1.314394923947e-05
8.80261090296216e-05
5.0180446324572e-05
9.20047150977849e-05
6.99907155286245e-05
2.22509368474957e-05
4.68340709102632e-05
1.34048616489181e-05
6.67504991984343e-05
0.000110366572941595
4.76938154720968e-05
0.000110081983110096
6.74814566806101e-05
6.09251994936127e-05
9.61406848224039e-06
2.57180147290197e-05
5.31403772533903e-05
9.88983216464339e-05
8.91274218342864e-05
6.66150373445075e-05
7.08854293464505e-05
4.42466977299824e-05
7.97706603006562e-05
4.30768551189986e-05
4.83964124492254e-05
3.20623212133787e-05
0.000116569653246144
2.77394957945734e-05
7.76570396804053e-05
6.4708590968621e-05
7.49589586942953e-05
0.000127010829364077
0.000113307321092066
7.46356589383213e-05
1.16212320483493e-05
3.31675642474946e-06
0.000113299638733957
5.15610186893444e-05
0.00010016829723363
3.86700412730301e-05
4.95775951389819e-05
1.67549145497476e-05
5.48968309237292e-05
2.03078704729598e-05
5.76225239373217e-05
3.80186182470999e-05
8.24951826005538e-05
9.10961631764001e-05
8.2677685225345e-05
1.67500442018565e-05
4.65533630729429e-05
4.40334420085048e-05
8.10288613241993e-05
7.32203318547068e-05
3.60790250423994e-05
9.97343025760915e-05
7.52849338067482e-05
1.05501952118383e-05
6.36215429771748e-05
5.89135532041682e-05
7.9766371027521e-05
7.70728633079424e-05
4.35358178597279e-05
6.49400482269215e-05
3.96316913715766e-05
7.75206573003577e-05
4.11944930341654e-05
8.85927525583936e-05
4.49819075110739e-05
7.22916042220461e-05
5.05317489846912e-05
6.74907790432054e-05
-1.01579212951143e-05
3.43101640624466e-05
5.29994703184093e-05
5.49758747656817e-05
5.25764742183345e-05
3.0838630929666e-05
4.03633450298595e-05
5.2950012926969e-05
6.36725946577205e-05
3.25966077151837e-05
2.48336444151897e-05
0.00010005112787329
4.67345105277481e-05
5.99038272402069e-05
5.97279835580866e-05
3.01254881077247e-05
1.27580027748937e-05
2.72627163066921e-05
5.68945818496639e-05
6.8490877524318e-05
7.41070326552308e-05
7.37979029481098e-07
5.17392242690419e-05
6.95689087713449e-05
7.17295219710259e-05
7.01401893202979e-05
6.59944521935322e-05
9.79120005428497e-05
3.8083818679202e-05
9.03774698978925e-07
1.69448970906449e-05
2.37411118752852e-05
4.96672023972226e-05
1.5304067821491e-05
4.44068923330951e-05
5.62158138093888e-05
6.94066355147225e-05
6.17390858794968e-05
3.61576954299595e-05
8.02752158857976e-05
3.84141304799648e-06
-4.73428235722849e-06
3.22436080610599e-05
5.9021722974009e-05
3.73342457759029e-05
0.000124554253706857
4.01672700230267e-05
1.40924090590663e-05
6.64863908295666e-05
4.7191090539332e-05
2.40233333545058e-05
9.85570552799733e-05
6.88842582175855e-05
8.97081828492878e-05
-1.75246745949612e-05
8.94704129289465e-05
2.19566552342813e-05
6.48888069333505e-05
0.000100878849894856
3.79731463447646e-05
8.72614980593719e-05
7.4228281443362e-05
6.66107430647272e-05
0.000110618989082794
6.49739851732017e-05
0.000103252678779836
0.00011101112019269
7.22901677195127e-05
2.03846224295502e-05
-4.39271577883904e-06
3.20296096849324e-05
0.000115633917764469
2.63829406446443e-05
8.1825282215205e-05
0.000115795800844529
0.000134237747285527
7.73693157998686e-05
8.7787579829024e-05
4.48175907944735e-05
5.07820265478828e-05
3.0228613762585e-05
3.8849213817125e-05
4.37924205937686e-05
2.11577678966042e-05
8.75839747903334e-05
6.20962182427503e-05
0.000114671791069533
1.75998461563579e-05
5.75768336449325e-05
7.60582367440244e-05
4.07229008577947e-05
4.56798131069694e-05
4.71076898345529e-05
5.82198488421939e-05
5.60957230055074e-05
0.000136516923818868
0.000105175416635918
1.35633105138654e-05
9.55732355797653e-05
8.69849520196348e-05
5.74856601044313e-05
3.94519909559887e-05
4.44011803547873e-05
6.41231738590534e-05
4.07506167047463e-05
7.59565895733949e-05
2.96215051686618e-05
8.17174717099128e-05
3.04800401590875e-05
4.1409531625275e-05
1.9790554192669e-05
6.06794122987176e-05
5.8384937570175e-05
3.70693469836199e-05
2.94735311506291e-05
3.25123287968614e-05
-6.04387571245892e-07
3.18969780485612e-05
7.42417906920738e-05
1.40041760946186e-05
4.37686879990997e-05
5.53198057959288e-05
5.88005934807751e-05
0.000101897425395038
8.00316658995139e-05
1.31677545744316e-05
3.06384286476747e-05
4.37412535363937e-05
3.07833565746101e-05
2.41806435818133e-05
5.32492411241405e-05
4.71750219544098e-05
6.45155816007001e-05
5.62339501983081e-05
8.99698837881426e-05
8.9607130335471e-05
6.25972577115869e-05
7.49365605742981e-05
9.76685293909489e-05
5.24652295322696e-05
3.86757757293028e-05
4.30828186863747e-05
8.2956484078242e-05
1.27303077007718e-05
6.38783386016356e-05
7.82828713277111e-05
5.25231090254858e-05
9.11644063166504e-05
2.78149539654369e-05
5.41153644495277e-05
5.1253568315037e-05
6.89854838565043e-05
-7.72742140077371e-06
-6.18697084022964e-07
-3.65794929788047e-06
2.44158582082639e-05
-2.87827783371634e-05
7.97014117890713e-05
3.02006461505299e-05
7.55865290732358e-05
6.33190367202455e-05
4.50762362491209e-05
0.000122624562585872
0.000119401308033031
5.53332887417098e-05
8.6349443152082e-05
2.42724555512575e-05
3.86643352923891e-05
2.68298089773065e-05
5.60738966909041e-05
9.41794052974662e-05
4.38831803458596e-05
8.8816842784701e-05
0.000102577015459729
8.15756031803781e-05
1.92312539204546e-05
8.00612066126511e-05
5.59980959452651e-05
7.88478503179193e-05
5.92496730055609e-05
7.74617081949904e-05
3.14637329995937e-05
8.8242169988176e-05
6.34852491754361e-05
4.4513531398526e-05
-5.00640550617708e-06
8.2587056523363e-05
6.98017622741857e-05
3.84784463055496e-05
4.8036734118969e-05
0.000119376686855059
5.0329084891616e-05
6.87396391091329e-05
5.55815137896279e-05
5.38569340302653e-05
3.99153982321369e-05
6.50608343290156e-05
5.12671737534495e-06
5.3354426999895e-05
5.93979720025933e-05
8.85146961308818e-06
8.56076385616751e-05
4.50108086985747e-05
7.00031416577866e-05
7.89746814781345e-05
3.25288876678168e-05
7.13342105782871e-06
2.21071404368136e-05
7.82275723176662e-05
5.58767411621753e-05
8.90502147777457e-05
4.30610128904431e-05
5.24431858062371e-05
4.51354686020991e-05
4.63970375567895e-05
8.43609674721781e-05
4.66430239667988e-05
1.40602539109141e-05
6.90587440066492e-05
8.96697277963146e-05
5.71593882064795e-05
0.000106865082234312
1.86923832960621e-05
9.23787612421984e-05
1.58159850823376e-05
3.96463665748014e-05
9.72805987530735e-05
4.41873139298156e-05
9.25821330046872e-05
0.000101722339180375
0.000108256807267248
3.02084849174668e-05
5.88221326992161e-05
8.00527121204945e-05
8.07793016507535e-05
7.92905954350612e-05
1.139244784807e-05
3.66357868076303e-05
5.12360041508739e-05
9.41486377305864e-05
2.61382017582783e-05
9.39012375505945e-05
8.15497758846913e-05
7.97884789213101e-05
4.48968651509689e-05
6.02849285632979e-05
8.13246166340748e-05
6.77063638352365e-05
9.91002321086441e-05
6.34759672685932e-05
2.48138380727548e-06
5.61635508570051e-05
9.6333531655335e-05
6.51702093453699e-05
8.57790989031383e-05
1.4906516249076e-05
9.2355417415714e-05
5.75254407400085e-05
7.75910061694711e-05
1.74477274570145e-05
4.94125565683489e-05
6.15304965946567e-05
6.26619503950946e-05
1.13243565168395e-06
-2.88176750322274e-05
3.34054327900908e-05
3.149777988261e-05
-3.78419552194391e-06
7.62002915481324e-05
7.98076585416004e-05
9.97900519270919e-05
7.32011087647286e-05
3.69936872800612e-05
7.85057595967514e-05
8.56256526569978e-05
9.76843967794925e-05
0.000101798030081878
0.00010524093921026
7.35276898254307e-05
1.49961662348827e-05
4.94813130229905e-05
4.99080331081268e-05
9.00768581678601e-05
6.95965663771796e-05
8.74389902882182e-05
4.5221703786261e-05
6.91921269695499e-05
2.98641856850723e-05
4.72358894002332e-05
3.37895341990265e-05
5.80901286681327e-05
2.88418412408398e-05
8.31561746753639e-05
6.74251187186676e-05
6.25580079805777e-05
4.63454622916712e-05
-4.22904022336472e-06
7.23973671551446e-05
8.11458121167439e-05
2.16685222662735e-05
1.00702501831208e-05
4.74648930814336e-05
7.41738387158063e-05
1.84639873608089e-05
4.42065317658004e-05
5.22824307867293e-05
3.24761461630089e-05
8.22201415168761e-05
8.8993016071351e-05
0.000104018418236403
7.0804603203351e-05
5.89790277824436e-05
7.31347122876047e-05
-1.07254519208004e-05
5.0274523340148e-05
4.10282160892636e-05
5.73672454958204e-05
2.03470003678754e-05
4.13803394098224e-05
9.53776644006214e-06
2.54214324940541e-05
1.7182418489228e-05
9.45068557433799e-05
8.21247911858221e-05
8.47624923065488e-05
9.3988165824643e-05
4.75954764440427e-05
3.46353157643348e-05
0.000101998079486353
4.3241040084267e-05
3.59481482437005e-05
0.000120727447421008
7.32394010408751e-05
0.000106557793572068
5.89007432844111e-05
7.17078577698194e-05
8.58404466697622e-05
0.000100772770781572
0.000152641278781949
7.26514744420757e-05
9.45478493862967e-05
8.37133886158081e-05
0.000106973062155867
9.20248693253115e-05
6.38717328470074e-05
4.82530709404423e-05
0.000117745850566761
8.59657243289486e-05
2.10141936162601e-05
2.09873133157591e-06
1.53866684987628e-06
4.87876538902723e-05
7.58213518584079e-05
3.51162712803071e-05
1.87854602914924e-05
1.79272662948855e-05
1.8173912007712e-05
6.81768495293969e-05
5.41710850727618e-05
5.95449005095192e-05
9.19141219211797e-05
3.37664340437545e-05
3.85341260366534e-06
9.67010708106048e-05
8.66001860694099e-05
4.3393673282079e-05
6.51902535882834e-05
8.79490249483189e-05
4.67813634308091e-05
0.000123436437320464
8.32775185267813e-05
9.24182589425862e-05
8.85597171884198e-05
0.000109062603309213
8.9204745254276e-05
7.88349206620846e-05
6.75005179642848e-05
-4.67343335441098e-06
5.17398088349197e-05
2.27720236346378e-05
5.11102742618366e-05
6.72236798009267e-05
7.8752283198257e-05
0.000139477336067287
7.59520329240006e-07
9.22785378242432e-05
6.99053327114748e-05
1.38010277262386e-05
7.28766412403197e-05
2.55342898464131e-05
3.23282504792828e-05
6.28896548038501e-05
1.27214681904569e-05
7.35813871518267e-05
7.58070802632666e-05
6.76890226332278e-05
8.14616792123475e-05
4.89184064569866e-05
7.71517963548609e-05
7.46802929679304e-05
6.42744738637316e-05
3.45869531434992e-05
2.82447579725535e-06
7.96569655537096e-05
8.8253458950484e-05
0.000118993581980852
7.90602681064398e-05
2.2530285340745e-05
4.40950864697076e-05
7.83642198695027e-05
6.39829948750226e-05
-7.49680220843676e-06
9.50430298270349e-05
4.94652761380372e-05
4.88205721945081e-05
1.52747475916922e-05
4.11395097452373e-05
1.97390087303723e-05
8.71169931300246e-05
7.90234462667346e-05
3.16950319860106e-05
5.47782273949065e-05
9.24449082591671e-05
2.74101037675977e-06
5.31217123431524e-05
8.29518506867515e-05
5.24514766606324e-05
7.65930057078697e-05
2.61668354645287e-05
3.76469809882435e-05
4.19464827115266e-05
8.77343607781319e-05
2.25385547847217e-06
5.31297888772185e-05
3.00653352509377e-05
0.000102524144942554
0.000110760273922409
4.28577248677348e-05
1.80865426348871e-05
0.000103366656704088
2.24932595209506e-05
8.67939915564818e-05
0.00012583041028444
6.82721689074099e-05
2.58663434543811e-05
1.08113944557207e-05
5.53599317036525e-05
-6.86577804895688e-06
-1.08033201889239e-05
5.24947479647638e-05
8.82794534853643e-05
0.00014285555238085
3.72452863552288e-05
-1.63113981618776e-05
8.28042478307232e-05
2.92042183310629e-05
9.28376485318829e-05
2.37128800177954e-05
4.50675174249837e-05
5.03307696448945e-05
3.17152871355173e-05
2.16094393514907e-05
7.01963251654257e-05
7.55128102780985e-05
1.69732768630133e-05
3.75296030194031e-05
6.51035388758403e-05
5.26453040335836e-05
9.92333789269753e-05
1.50563882455653e-05
4.46849511279185e-05
3.19017571312893e-05
3.33512415574516e-05
2.0712032851153e-05
9.50418454800848e-05
4.92118998441617e-05
6.03783670967006e-05
5.01602083449073e-05
3.26663348119014e-05
3.25276980243375e-05
0.000113250103640731
0.000126681240220111
4.86333111764354e-05
6.81171878569179e-06
0.000119982764563346
5.12905277349936e-05
5.92515637945783e-05
7.59462636998156e-05
9.51102619348363e-05
0.000129473677423446
3.64171835277449e-05
4.47140185516479e-05
9.33430944596453e-05
7.20783610598332e-05
-1.16049447791878e-05
4.3183021097311e-05
6.17433880811588e-05
8.87973125751853e-05
5.98060143500441e-05
5.57147237787034e-05
4.46939235714284e-05
6.68381699183175e-05
8.65813623094263e-05
2.1904511402396e-05
9.48729284103762e-05
9.71571885862691e-05
5.43511515634975e-05
3.10569415186084e-05
0.000101371903919456
6.01425133944459e-05
6.16261828418351e-05
6.42887067796592e-05
5.93797578332884e-05
4.83278065933639e-05
5.49197886376531e-05
3.27616986988155e-05
7.374649495656e-05
7.76579260934817e-05
6.24394869747969e-05
8.21992234209176e-05
2.05547795820935e-05
2.37399303318374e-05
7.64869325842505e-05
4.27942737835758e-05
6.23926490608627e-05
3.58326059219663e-05
7.08354747266228e-05
7.7578789678588e-05
7.96703402381397e-05
4.46707989374879e-05
1.24048771266087e-05
0.000112795531605622
3.3057458431552e-05
0.0001022477578323
7.53137797146733e-05
9.82679817428103e-05
5.13040278308626e-05
0.000123781875371956
6.45812701935851e-05
6.94085872382075e-05
9.31065018490822e-05
9.7384800171091e-05
7.31929082008392e-05
7.19710591922807e-05
8.0642838666373e-05
5.33257821871715e-05
5.76184362626725e-05
5.87190521703179e-06
3.18536402556276e-05
8.61985579266282e-05
8.55926283466306e-05
9.97933173429047e-05
7.87173184958839e-05
4.76230350026779e-05
5.1843758336633e-05
7.02455025085304e-05
6.78058005454092e-05
7.49031181551583e-05
6.39440988934959e-05
3.73571513029592e-05
2.91690446091458e-05
8.32839380680161e-05
1.36097936191608e-06
5.28821685005516e-05
5.51783299358871e-05
0.000116740375826003
7.35223341872031e-05
5.13378300410917e-05
3.30993621338398e-05
7.01047470130694e-05
7.99380304346905e-05
7.78761157109612e-05
4.84482465197839e-05
2.0545517134115e-05
6.52101035022915e-05
6.1149742453829e-05
3.3509242819425e-05
7.04630205665054e-05
5.16645231510144e-05
5.82638717257638e-05
5.51621019793187e-05
8.65673750371975e-05
3.71121879046677e-05
1.12279685916275e-05
0.000107341420637905
5.0562549093331e-05
6.30812875522848e-05
3.351430532346e-05
3.03355754162015e-06
6.66082134489834e-05
7.3293944033292e-05
4.94103124862079e-05
3.21701407208118e-05
0.000122311621406108
5.14436908805369e-05
7.47729255421664e-05
-1.07901175408901e-05
4.19114075505896e-05
7.85978882699611e-05
3.57596397565921e-05
4.46576560492857e-05
6.03447208765882e-05
1.60778344978879e-05
4.10264000756686e-05
7.41841131484934e-06
3.40739423030215e-05
2.06324140424736e-05
4.22145387062675e-05
0.000107535808673777
2.03475484137526e-05
7.5562299268485e-05
6.75506727802185e-05
7.50049586992582e-05
9.30398221377293e-05
0.000100440349135064
1.91855468284986e-05
0.000124501927847475
3.57938314285009e-05
3.52958221529157e-05
5.02451687591826e-05
9.07021214991339e-05
2.39325048648449e-05
8.87158194687517e-05
9.86994773601241e-05
5.23022223095674e-05
4.47930256083385e-05
5.03106284415713e-05
0.00010668019712153
1.26087552486051e-05
0.000108268005272858
2.82430501744005e-05
5.63961837158218e-05
8.80052759475394e-05
0.000112687466183094
3.74170452635599e-05
7.32233600013204e-05
8.34136616718389e-05
6.21647968360736e-05
9.71039554359775e-05
6.71824667454209e-05
6.22128399468012e-05
7.60060143244758e-05
4.02882727733235e-06
4.43692203262992e-05
2.11160443576155e-06
0.000144984665121015
4.11112334351493e-05
9.68628912247354e-05
7.64071097770404e-05
8.29452185069006e-05
6.6266286557276e-05
7.59113600980194e-05
0.000124499275599804
4.18958405627506e-05
7.21546366753025e-05
5.90248292809279e-05
6.62730646592688e-05
4.99604207214376e-05
8.73980877600061e-05
9.93422981788541e-05
7.18184676350344e-05
7.30064398490696e-05
1.4814585095265e-05
5.99670092138575e-05
2.52487920872007e-05
8.72675987956593e-05
1.54559465358267e-05
3.83014411262508e-06
-4.07975181607393e-05
6.79100798189822e-05
2.64695809658323e-05
9.26928972848996e-05
4.25138284046136e-05
2.69919121645017e-05
5.12760967814721e-05
5.43383450057256e-05
9.53931315452129e-06
9.22498846035178e-05
6.45807063372049e-05
8.54603532696754e-05
0.000111089274345769
6.19806919737521e-05
5.40333549859265e-05
1.72511692095644e-05
8.86349734218313e-05
8.91584108759892e-05
9.13083257038161e-05
2.38979384210992e-05
8.4813090650185e-05
2.16387286605737e-05
4.35665942867805e-05
5.41843894098919e-05
7.46541380601766e-05
4.1981942745059e-05
6.7967714889693e-05
5.92636238861761e-05
3.4097734355662e-05
8.13796287804162e-05
0.000129647412162691
2.84739003215096e-05
7.82643513360383e-05
9.69923529484325e-06
1.44331831735342e-05
4.31183317131354e-05
-1.54992740900396e-05
5.95224115420978e-05
7.67040711123974e-05
7.65326687848696e-05
5.13166030537473e-05
6.62716149490273e-05
3.99183867909552e-05
9.84927630417117e-05
5.64079954193724e-05
6.79955313803521e-05
7.44300217164701e-05
1.18713575709764e-05
6.17312391182996e-05
4.67831016814539e-05
7.58908386296674e-05
0.000114164118626192
6.89874612219368e-05
9.72506137818279e-05
2.46236226108116e-07
3.69379659294325e-05
8.79920770622571e-05
7.33161892173779e-05
2.037625365646e-05
-2.57075865885118e-05
6.6297207257393e-05
5.40222853213942e-05
4.44593714163405e-05
4.81194475071572e-05
2.57298890135164e-05
8.00995174685078e-05
4.31429064678931e-05
9.84550048566639e-06
0.000128036167583646
2.02286659206556e-05
4.73143263479257e-05
4.49318936133069e-05
4.97523976900537e-05
4.66266928600969e-05
9.34380090912755e-05
5.47000692406918e-06
3.73195588323814e-05
-3.48667992528973e-05
9.8634527795704e-05
6.11834760929412e-05
5.98093890596875e-05
6.62086646642225e-05
6.8633926653895e-05
9.11178874884818e-05
1.46793867150948e-05
9.21409377118992e-05
5.05152859830951e-05
1.17538028597421e-05
6.0431020299689e-05
0.000113697343274575
8.90453714577795e-05
0.000111134374964802
0.000140563663329045
4.07158336912286e-05
3.29721573700263e-05
0.000100514616021369
3.31321805858167e-05
6.20261114569275e-05
4.05980665780045e-05
8.24227407833313e-05
6.8564524798461e-05
4.6123099285791e-05
2.49725947975211e-05
2.9513127096967e-05
-2.77074585718128e-05
4.23910515335184e-05
0.000108950609770393
7.98361323094103e-05
7.46491195904789e-05
6.69350905341742e-05
9.72290301601151e-05
3.01496836219728e-05
-1.3517358618736e-05
0.000109739378097805
4.82990711642911e-05
5.98791591388549e-05
3.26124970305171e-05
0.00010480727120349
2.48265201770016e-05
9.64647109626813e-06
1.84592677042674e-07
3.70351308212151e-05
3.9020859553797e-05
5.53165748893663e-06
2.96497376437204e-05
5.9568193186389e-05
5.11758223170807e-05
8.60131450733006e-05
8.31285618143926e-05
6.00230118052249e-05
7.01141364137201e-05
7.46373271160263e-05
7.94359993541282e-05
4.73402961047802e-05
7.38253970200402e-05
0.000112026694218612
9.85673946241292e-05
6.36811661956269e-05
0.000132727239068816
6.97554351777292e-05
1.09031946070539e-05
9.69455988322186e-05
0.000135238284903388
0.000111770452713094
6.73733788544119e-05
2.05683366834463e-05
4.75240667752503e-05
9.55979942713558e-05
5.39432332540712e-05
4.31404425834978e-05
3.54324444413578e-06
5.87711750860971e-05
0.000104526222088453
4.69985485656288e-05
-4.52748904913129e-07
9.86280305326358e-06
9.29964226333625e-05
6.63514235738752e-05
0.000113318247610374
1.32943975286609e-06
3.87360597153108e-05
6.1546828570874e-05
8.05601055070762e-05
5.49120625265637e-05
3.41845173452401e-05
1.27691772266403e-05
2.702666955441e-05
4.45269901991053e-05
5.92405576050673e-05
0.000112405224095812
2.7637656995735e-05
4.49376158838498e-05
0.000103081103277371
7.10914702926535e-05
3.41321090173271e-06
3.02216008420956e-05
-5.92147356504786e-05
7.44327041196667e-05
4.2900631824353e-05
8.48806468535767e-05
2.7289317996265e-05
6.47585157282114e-05
7.49676742272051e-05
5.39748228537403e-05
9.74234062554574e-05
-1.43060316080105e-06
6.0032176641183e-05
7.81859676631332e-05
6.81911068460104e-05
4.98889276148516e-05
4.99038424641282e-05
7.56293476833518e-05
6.6840740466703e-05
5.09467898670689e-05
0.000109429442122124
9.16885606076234e-05
7.12815473632915e-05
-4.43843520109634e-05
7.83845645095279e-05
3.29840140649246e-05
8.36205764720864e-05
7.91835329844381e-05
3.55887888919439e-05
8.84316717497254e-05
8.65641579260074e-05
0.000139690670333567
0.00011711216164505
2.88217228777813e-05
0.000116003031339233
5.00217216610559e-05
5.15331056306955e-05
8.5599767703553e-05
1.73642348030855e-05
6.72152665432797e-05
3.46447272860537e-05
2.55733125792459e-05
-8.03713681602425e-06
7.75796830813069e-05
3.23218066338588e-05
5.26602131524368e-05
1.84070957054421e-05
2.29390442491462e-05
3.29860070673126e-05
3.81800131637068e-05
1.39421108833312e-05
4.42447760846693e-05
1.74083263037807e-05
3.7666173065593e-05
2.60116685554942e-05
2.03640455674853e-05
2.55788619656492e-05
6.83240471854218e-05
2.62551071771888e-06
2.52858357647456e-05
7.01854791126936e-05
5.0451179244205e-05
5.97656204584141e-05
0.000109973135616875
0.000104004729514197
4.03163236623888e-05
3.66044374553198e-05
5.91935240096447e-05
6.79634643895983e-05
5.56531021462154e-05
0.000126963305469062
6.19905137871815e-05
9.70634355820243e-05
1.97121321539646e-05
3.48855178595624e-05
7.20483178697247e-05
0.000103721683065514
6.0959665357536e-05
0.000103096191010469
6.36115038171235e-05
-3.52031782381224e-05
7.83748493489855e-05
9.82352246246917e-05
3.05432162631281e-05
-2.09015786025957e-05
2.61487055236762e-05
3.37412335672528e-05
3.52073039345281e-06
3.92902042877991e-05
6.70952594329792e-05
9.60768522498961e-05
1.49003135583303e-05
8.27908494684699e-06
4.06151406782717e-05
9.38731597086583e-05
5.46156022125e-05
4.87815605866233e-05
8.59781114220067e-05
0.000103273515531828
8.87499972515245e-05
-1.38089291280438e-05
7.95031559658043e-05
8.37824044258713e-05
7.97542234999337e-05
0.000107561723360986
7.83268319950582e-05
2.60301925517398e-07
8.57644869685454e-05
6.2936616202498e-05
5.23366623027404e-05
3.77014049918868e-05
0.000109962644239143
3.84291514043019e-05
9.60055243979243e-05
3.87374503602417e-05
9.99977732790999e-05
3.6662167160641e-05
5.90895331824298e-05
4.96890138934147e-05
2.08394105136763e-05
7.85926960861276e-05
6.56793715498908e-05
4.74754503245923e-05
7.52593241354092e-05
1.90302662919971e-05
3.83328403151092e-05
0.000111911069107918
3.69780695862077e-05
7.54479747567318e-05
3.7557861074663e-05
3.7769154959487e-05
5.50563283419179e-05
2.71314486231529e-05
4.28508987010561e-05
8.77245954560429e-05
7.7836911090678e-05
7.99380926946951e-05
9.44969699742997e-05
8.77804735780027e-05
4.3076459678894e-05
3.73002544400199e-05
5.01086815926764e-05
5.78923225602026e-05
5.86412988669932e-05
3.32233819495535e-05
5.0284950143133e-05
1.08842827770166e-06
7.53013800236602e-05
3.52243816661753e-05
7.16996560396438e-05
4.10272945441698e-05
4.92557186962769e-05
8.11567694853449e-05
0.000124170530468
3.52810018924654e-05
6.16564769643794e-05
1.96742310803961e-05
0.000100103477490905
9.62068263068272e-05
9.46575101058632e-05
9.42709402112275e-05
5.22445871595801e-05
2.07839339728567e-05
6.95178247148713e-05
9.01373852077279e-05
2.77548647515753e-05
0.000158621426981205
5.38349770607618e-05
4.82915703579862e-05
4.90633010362192e-05
4.26126766264102e-05
0.000100009853565177
6.93849324055605e-05
8.16849154400652e-05
8.1075070599001e-05
7.08015961263208e-05
8.57464884715609e-05
3.60962409613486e-05
0.000100035118212206
8.10599242465501e-05
6.56506647435448e-05
4.15182178088748e-05
4.23377412206107e-05
6.96709206145533e-05
9.47338446209183e-06
-2.78810588970978e-05
0.000106633063502888
6.47394911150193e-05
6.63230319132726e-05
7.51853497489965e-05
9.51340422041525e-05
4.30761886411575e-05
5.17679288633479e-05
1.0738860732502e-05
4.09349705968568e-05
9.89680706031049e-05
5.63328985707496e-05
3.30126151117162e-05
5.77368814900417e-05
1.38040498790071e-06
3.77718382010223e-05
9.20762979152234e-05
2.89103988701232e-05
3.24999345232744e-05
3.9084073824736e-05
5.6589622238612e-05
5.03239736503364e-05
3.59284146204603e-05
7.57453370462158e-05
9.08648368866305e-05
3.30777369605981e-05
9.47447433494919e-05
6.1043327075328e-05
4.60006571868941e-05
9.27146189571383e-05
0.000105157102545002
2.22058448207155e-05
9.95576986980363e-05
2.43614893542356e-05
5.38482447508722e-05
6.89257802794884e-05
5.17459980450871e-05
2.58579876581434e-05
1.69786092736525e-05
6.97837004625219e-05
0.000117921812828142
3.66859641909653e-05
3.42133216314769e-05
2.33816579009621e-05
6.31146474673723e-05
2.8533310815908e-05
2.95113407653843e-05
4.23491340761433e-05
1.80184160505426e-05
4.50733752982876e-05
4.1112731799687e-05
4.17061575185985e-05
6.9559850244068e-05
7.84157310049447e-05
7.7594047626804e-05
6.70792317084555e-05
9.06870560787291e-05
4.05590115243995e-05
3.99632026553302e-05
2.39025825988224e-05
6.72586533656021e-05
4.47362916673695e-05
6.69382206677791e-05
7.34413084366156e-05
2.44060216330323e-05
8.19909341505261e-05
9.16250824461633e-05
3.02760896958959e-05
6.44076662692345e-05
0.000127055679444758
0.00011780227334659
7.57977694960922e-05
7.78590804320545e-05
6.018435939017e-05
4.25309947898122e-05
0.000111356271681004
0.000111564079604661
4.20727342728853e-05
7.39168252938118e-05
5.17771176834906e-05
6.07174913830463e-05
4.30091185002234e-05
5.46525664110258e-05
5.49855264794434e-05
2.33567975361609e-05
0.000110024650827585
5.56942967256978e-05
5.08629232375037e-05
3.36886542447064e-05
0.000104820124797889
5.9957204035548e-05
6.73855824087014e-05
-3.79224425071386e-07
4.81218340143154e-05
3.3481024306237e-05
4.50775165986413e-05
6.88828293737491e-05
3.92940830225398e-05
5.7899820285426e-05
-1.61232312106199e-05
1.308623780351e-05
3.44023068622073e-05
4.59541668904379e-05
5.4657895822766e-05
3.32302229592942e-05
1.53637623263225e-05
-4.31577844237659e-06
1.66546578258437e-05
0.000116137962918339
5.34091272377236e-05
4.03578274673737e-05
3.6192438931457e-05
8.47207242940968e-06
9.97886176183694e-05
7.23956545759372e-05
8.32403517762913e-06
6.91914656760576e-05
8.66335472327312e-05
7.17789836052589e-05
3.7093490453875e-05
5.94440099846455e-05
3.92704664284256e-05
3.22991251036939e-05
3.5568335801989e-05
7.64621064046031e-05
0.000113593063307175
1.80571213963259e-05
2.0685318761825e-07
9.26080921788589e-05
3.81209824111158e-05
4.35959951599966e-05
3.79987299839387e-05
1.97665071539284e-05
8.35638891908114e-05
9.89370936490801e-05
2.67196642580537e-05
7.93877964995416e-05
5.09499409169826e-05
4.01105472354209e-05
0.000109984918983325
-6.57453251343994e-06
4.87661243854118e-05
3.64974524483351e-05
4.65889016209093e-05
0.000114776116106018
6.42613680957411e-05
4.3942309503379e-05
7.2714446304147e-05
4.20796109152815e-05
9.2477051656558e-05
7.50040927199256e-05
-1.83537160253363e-05
7.60885567425304e-05
3.34268599869896e-05
3.55949233308383e-05
2.19136475925735e-06
8.34839882795384e-05
4.09694034584581e-05
1.65182758474576e-05
5.52482625311649e-05
5.61404309594751e-05
0.000131149255951856
8.67711221919119e-05
3.99669951418943e-05
0.000128803550990237
9.13958982095712e-05
5.85617911764476e-05
8.18164682481038e-05
1.66576461819529e-05
2.86943407272698e-05
7.68302976168372e-05
4.29312076327159e-05
7.25555797742776e-05
8.67762909170283e-05
8.46734332480788e-05
2.75622133405624e-05
0.000112432109507315
0.000116494756851488
8.95648541079792e-05
7.59675070247645e-05
3.48894277715828e-05
4.23235744795971e-05
4.27793414801814e-05
7.45300052870365e-05
9.39222452964262e-05
9.56446844434424e-05
7.20380180004194e-05
1.72287574563691e-05
4.1683760898061e-05
4.30948946139878e-05
5.12269764075588e-05
3.67540470555881e-05
1.55282843669025e-05
8.9140745718486e-05
-2.28862625322818e-05
3.61170155479511e-05
6.26187796389455e-05
4.92898090838652e-05
5.75780360526823e-05
5.20045432354558e-05
4.8689728298599e-05
4.7065569903095e-05
1.41450251376732e-05
4.42314152153368e-05
1.18962889145255e-05
1.73600732150648e-05
5.16453925382569e-05
3.84907535680662e-05
5.17926217491695e-05
8.92537625139127e-05
8.00204017517652e-05
6.24464160641103e-05
8.24095878133377e-05
2.95715782995614e-05
0.000104690759857726
2.91792977029728e-05
5.82977390772565e-05
5.93625401599647e-05
9.59800216031608e-05
0.00013766778176323
5.06811709430406e-05
1.00457844863156e-05
-6.26492571929167e-06
4.25350064156242e-05
4.09085229089766e-05
5.15806345022153e-05
5.15123852991365e-05
0.000109917324010133
6.89377481342502e-05
2.63897153658199e-05
6.56776107525806e-05
7.69996652366632e-05
1.04613939698602e-05
4.67340794059649e-05
6.19984992261398e-05
7.64233759392487e-06
7.99586586273569e-05
8.78940644108761e-05
2.29439136306589e-05
3.66909151531916e-05
6.20450815724394e-05
5.36633505066688e-05
2.64400801912765e-05
8.49876738367984e-05
8.38149023896412e-05
0.000111396382402614
8.41130769269619e-06
5.99483775459838e-05
1.49842833324535e-05
4.52726666952482e-05
3.63445929113459e-05
4.88031924141619e-06
0.000103244366627672
7.08469140418377e-05
5.07361650729375e-05
6.729979136352e-05
2.51072727670172e-05
5.34801603162783e-05
3.8514335331331e-05
1.65399030150673e-05
3.03975973328866e-05
6.94332817571432e-05
9.02527685989351e-05
1.31064819501227e-05
2.6217822718276e-05
8.97721031206088e-05
-1.25747624000607e-07
8.90651471380116e-05
0.000116003249840788
6.80269414040769e-05
7.74661268627271e-05
7.79207734592234e-05
8.54435645399265e-05
7.21791890749123e-05
9.25864164429087e-05
5.7692117592049e-05
9.99342518456167e-05
8.81045719259645e-05
7.28716205881888e-05
4.48986931743439e-05
5.22269679941761e-05
9.61240024680424e-05
5.03539943459095e-05
5.21998031737048e-05
1.27380499352701e-05
1.57842034919876e-05
1.53670609720464e-05
4.93401428134074e-05
2.5617136519881e-05
6.22259058514862e-05
2.19369335756104e-05
5.84429799249123e-05
5.84415952154456e-05
6.73714985295674e-05
6.4763426872005e-05
8.06837934506768e-05
4.12452264753985e-05
1.76942042777212e-05
0.00012788585156051
0.000145925495372756
9.72087990787931e-05
5.10950983936075e-05
5.35975567842812e-05
5.25783992232922e-05
6.81537272071434e-05
5.16526513967288e-05
2.88378764794769e-05
5.05493586244539e-05
6.03383349637742e-05
4.30284761354879e-05
6.30706926765998e-05
7.18898931902769e-05
3.71495138081376e-05
8.69541707029371e-05
6.01991888947794e-05
7.33380953837527e-05
9.03923388693654e-05
6.0115411642494e-05
5.44319426536974e-05
6.85429565181923e-05
7.79952762241383e-05
6.17031120085726e-06
6.92794752022905e-05
0.000172626679085768
8.52997266358553e-05
2.29458730840268e-05
8.71110066008285e-05
3.99112203225152e-05
6.94462880240087e-05
5.84143788845072e-05
6.31305303940092e-05
3.53152363243863e-05
9.56442493995096e-05
6.43488230095379e-05
8.07891738296603e-05
4.09268457846443e-05
9.01326117295137e-05
3.77304546322246e-05
2.64641672548843e-05
4.28253347860495e-05
6.33825205341509e-06
7.30058876398278e-05
5.10710981357642e-05
6.41951720030327e-05
4.09847597927865e-05
7.80433667624315e-05
7.78889786025251e-05
7.98164351358677e-05
6.43567062057017e-05
3.09389464564569e-05
4.98200173261169e-05
5.7434117684748e-06
7.46229929703659e-05
2.56229676838014e-05
5.01734310017906e-05
7.27081915382682e-06
5.48383289176042e-06
2.90364775931038e-05
3.9031360460461e-05
7.30158788387045e-05
8.69734613494692e-05
8.55204316424164e-05
1.40689578015942e-05
3.02132707100245e-05
4.13852807266072e-05
2.28296801769871e-05
-1.08375581982914e-06
9.72615462789922e-05
8.0359621984674e-05
6.28359325390426e-05
7.11840030794328e-05
-1.94031164080748e-05
6.39180622273114e-05
5.96783169077469e-05
2.95256174551555e-05
7.89411465010527e-05
4.32829046317917e-05
6.28108846305908e-05
0.000164634833154192
5.75856680288118e-05
7.32536300582736e-05
0.000105137578071496
0.000119615732587533
7.49836794526919e-05
8.67588946323053e-05
1.38503641681484e-05
-4.14451380704827e-08
2.20508597359862e-05
4.47741881068303e-05
8.73784066012706e-05
5.96622900805333e-06
7.67793358275291e-05
2.94858428398143e-05
3.33971583296212e-05
4.00920139513774e-05
4.08073489515607e-05
7.96002363970181e-05
4.88612330707191e-05
7.75360638538099e-05
2.10574052876676e-06
4.32271002363735e-05
7.15658462264717e-05
2.49691344657824e-05
5.60698075239828e-05
4.85454350621795e-05
4.21047659422958e-05
-2.76495525697256e-05
0.000100920738506069
2.81300239565118e-05
-2.2671358381934e-05
3.68899113760648e-05
1.52075136096016e-05
7.76291940456089e-05
5.24457823288506e-05
7.13783998957324e-05
1.26595417596372e-05
6.06097086980553e-05
4.55170184406191e-05
3.88623488170553e-05
8.53544197624913e-05
6.36795740281365e-05
6.83921653075151e-05
4.39264333120513e-05
0.00012831518534245
7.16716884425228e-05
0.000137254555476139
9.58531754121758e-05
6.77250216354102e-05
1.90246822120437e-05
2.89106286657573e-05
-1.32677183820616e-05
5.72617207460739e-05
4.33953845616226e-05
2.61645224843316e-05
5.67766156234067e-05
2.84496170832579e-05
6.31728024503244e-05
6.88791845136315e-05
8.29744133139164e-05
4.1688851805441e-06
7.10531582126232e-05
4.80243969378478e-05
5.53928570043441e-05
2.97600776129654e-05
3.23552143071214e-05
8.19262397664192e-05
9.75472611197415e-05
2.80595431465307e-05
2.05712267616873e-05
-8.20343313970934e-06
2.4708240876934e-05
7.81141676123681e-05
5.76241022887937e-05
5.71655296588031e-05
0.0001010502389258
6.16079322314969e-05
8.99067522566517e-05
6.88957690192463e-05
6.65575930418198e-05
1.28279189109712e-05
6.18595646336243e-05
4.61650380495029e-05
5.24363572510577e-05
8.43854874950803e-05
8.07644498580583e-05
1.8916368252615e-05
5.68883233443488e-05
4.26888255752171e-05
5.8873743448575e-05
5.87960269591643e-05
7.33096447134315e-05
0.000101036644579325
4.42830042621315e-05
4.80025894310712e-05
4.96783701276182e-05
0.000105159630477333
6.44052679835187e-05
3.81494958443024e-05
4.34523739432145e-05
6.39068523167477e-05
3.98555126802497e-05
5.48003285366337e-05
6.86209938516264e-05
3.72679846791975e-05
-1.46703896156519e-05
5.06254927187053e-05
9.61718533021013e-06
3.92198669574272e-05
1.88386545010755e-05
8.29585384415099e-05
1.34924947604317e-05
3.36481420894154e-05
5.18998292033014e-05
9.88735023072126e-05
7.86991074780544e-05
4.98916502756709e-05
9.94637414456835e-05
0.000116377598146205
1.83451835204563e-05
4.27835290757335e-05
3.73448329704171e-05
3.02409807024687e-06
5.16628803967717e-05
8.61159640284275e-05
2.57469533013702e-05
0.000103082635626889
7.11777434340462e-05
0.000105939966289215
-2.10775454647469e-05
8.7727238038233e-05
2.57217969217341e-05
3.69824268772536e-05
7.57163941415661e-05
0.000138066284058958
4.05616681633415e-05
7.65424336418953e-05
4.4184515384175e-05
6.77069332771365e-05
4.47271154083692e-05
5.61012868078828e-05
2.37225875553649e-05
5.85234074005194e-05
6.47123816274729e-05
5.1036618133e-05
-3.30298079478803e-05
7.86172037887776e-05
3.62097476512387e-05
5.87002512924229e-05
5.85768598020546e-05
2.36948042768228e-05
3.08341436219114e-05
5.31781951551241e-05
5.32218115398247e-05
9.69558652905278e-05
7.35785818295787e-06
3.97577949879926e-06
5.0315186285779e-06
4.90608540152009e-05
2.85891149492099e-06
3.21799727416923e-05
3.88087789963995e-05
1.28164920455256e-05
5.6327667067011e-05
-4.68258496914256e-06
9.73459008834782e-05
6.89130156927409e-05
6.9060965204215e-05
7.00106564855138e-05
8.7405710934344e-05
1.10546580338262e-05
6.23890747596762e-05
6.96458307066086e-05
1.08919519977364e-05
4.49578021589631e-05
0.000126431603064734
6.59693740173174e-05
5.38666326668139e-05
0.000146158934446175
0.00012442894836161
1.82363553082686e-05
6.64161352042987e-05
0.000100629511730793
5.61210248193997e-05
3.27237240172003e-05
7.60269673644098e-05
9.12467130953823e-05
9.79116139992695e-05
1.71865970146209e-05
7.15292345918579e-05
7.56155983689396e-05
6.54876104990613e-05
7.33046526406522e-05
4.31686422785679e-05
5.62240589161141e-05
6.21733404238003e-05
1.18468775809254e-05
4.99492688057198e-05
6.55918423410344e-05
-1.10602930269886e-05
1.66197689337336e-05
3.70741007581719e-05
3.66182594339784e-05
1.87816317943522e-05
1.87091870148112e-05
4.22257219911785e-05
6.51189047690452e-05
7.7988232131752e-05
-8.16786267155894e-06
1.00638509883328e-05
4.50850033847132e-05
5.99144429319379e-05
4.95244750178759e-05
4.92941727972832e-05
6.19154897500451e-05
6.7060874313217e-05
1.09049772475529e-05
5.26120404631135e-05
7.962704434916e-05
9.01097685034957e-05
7.80356950077806e-05
7.27262061962636e-05
1.1680143320731e-05
9.32675732587763e-05
6.82812838081324e-05
6.16701327295973e-05
3.7588566395253e-05
7.04075399617058e-05
3.72511522058695e-05
7.55457811836117e-05
0.000140302155471299
5.23474444934756e-05
0.000117005396417937
4.0435418480918e-05
6.5821897518919e-05
7.75822980526231e-05
8.01014322435949e-05
6.58106789371992e-05
2.34670746228133e-05
5.4084604654179e-05
7.07078642746664e-06
6.99800523300991e-05
8.19358271796642e-05
8.83911291497692e-05
2.76502138773208e-05
0.000126469626578569
1.96278803822544e-05
5.66295363961139e-05
8.77379905799211e-05
5.12509302720831e-05
6.12395995858874e-05
3.63771889955209e-05
7.07499086997369e-05
3.81036881459218e-05
6.51649101052764e-05
2.74507449778071e-05
8.00848586741581e-05
3.83891833965214e-05
1.22693023125523e-05
5.62028153365757e-06
1.89039518736575e-05
5.98570095489454e-05
1.66576724269083e-05
5.5549313856336e-05
4.12298050462842e-05
4.66334899458892e-05
8.13629841861957e-05
4.89022799803154e-05
7.4735906930633e-05
4.51371267219712e-05
5.98109899710924e-05
7.55889288482631e-05
-9.05442395385302e-06
7.60597252452388e-05
0.000100649668784131
6.86265492685339e-05
9.58339575268855e-05
6.16030578489969e-05
2.44016439891317e-05
9.5424719898705e-05
4.72175206863119e-05
0.000141408379664626
7.6746341634074e-05
0.000100842012105891
0.00016069832450893
4.43250017803651e-05
4.08015250406576e-05
5.84899919321005e-05
8.31640676418208e-05
7.02651178762957e-05
8.75369212855782e-05
4.25426770900001e-05
7.15906321427526e-05
5.70242777485033e-05
-1.30470219141144e-05
7.64703590324868e-05
3.58091175188382e-05
6.84539117318374e-05
6.63639510527558e-05
4.81064722003599e-06
4.10980442361379e-05
6.43675033796985e-05
8.56678294385118e-05
-2.90637039885054e-05
5.32361932634527e-05
2.09957074242225e-05
6.08337432156688e-05
5.83439030111174e-05
9.4808189447098e-05
6.17382106758932e-05
5.8865046266587e-05
0.000112039729172135
2.54834406456295e-05
2.3537869510049e-05
5.07703879401859e-05
0.00012367028651799
5.31850456199457e-05
9.19092374097599e-05
5.77945369446168e-05
4.45929793893705e-05
1.29719412004892e-05
2.52508720773264e-05
5.21395452842226e-05
1.63292846603814e-05
0.000121057261845988
9.94695975794995e-05
1.85078254400005e-05
8.15596896185425e-05
3.41641706612442e-05
7.64915362958651e-05
3.67402736097099e-05
8.66140607984278e-05
-1.02429267770049e-05
8.9866171805974e-05
0.000112215361958061
8.50785476528038e-05
0.000101807790646929
0.000103487981028874
4.78827799463141e-05
6.46796588797373e-05
4.86381418575466e-05
5.8887782495997e-05
6.7541312303702e-05
2.10839378642588e-05
0.00011064612589848
2.35982228862196e-05
2.90575527084584e-05
1.27464349178071e-05
3.76056804333493e-05
0.00011379606938948
6.62972714747045e-05
3.47770590453529e-05
7.11083984853253e-05
4.71491869616222e-05
6.74601603225563e-05
1.67466148650035e-05
2.10652717387247e-05
6.56367777035012e-05
5.34319915215377e-05
9.58648728990595e-05
8.66276719981713e-05
9.47436741607105e-05
0.000108571225224778
9.21734536869783e-05
9.75946162532719e-05
0.000101627147150194
4.2839804979349e-05
4.26985578446651e-05
4.26870190760549e-05
9.25730190704903e-05
-3.75527018220798e-06
6.89669933853434e-05
6.99435614459174e-05
0.000125943446795517
3.86131147242864e-05
2.36027308250445e-05
2.46933149343372e-05
5.03540951104494e-05
5.60956435946376e-05
6.16193151974428e-05
6.22812265378804e-05
4.89509696803804e-05
-2.07651008966245e-05
0.000101346898271835
2.2208527629758e-05
1.26172712574539e-05
7.70077633169615e-05
3.4103704631785e-05
2.77945991751296e-05
6.41519419038926e-05
5.50451989252408e-05
4.42904717679808e-05
2.990742425664e-05
3.40733568414263e-05
8.43407240527365e-05
9.27188640830447e-05
2.3809877175623e-05
4.56704548654512e-05
-3.03112385891425e-05
0.000137254508091398
8.27992422613176e-05
2.95881946694439e-05
6.00295072118287e-05
1.80572973808268e-05
5.08119997881015e-05
5.59805155712706e-05
2.76340303619546e-05
2.467010787719e-05
-1.93612047815942e-07
8.28586634263001e-05
2.55353666464929e-05
6.71666027405316e-05
4.59260934550312e-05
5.48467535076394e-05
1.00360349511117e-06
2.25916989852459e-05
4.38832372793932e-05
5.72901396447568e-05
8.10812777394346e-06
6.88138061198006e-05
4.84447799089774e-05
5.5569236066595e-05
8.05063628592502e-05
4.66059701092008e-05
8.33941811515346e-05
8.02612103093097e-05
7.22523201456286e-05
0.000100077984500782
3.326666086837e-05
-1.0188289111462e-06
7.24933277047956e-05
8.58803748230825e-05
0.000121254177709225
6.01614121742042e-05
4.2677286013731e-05
1.63712234780088e-05
1.07197457959923e-05
2.43544638241425e-06
8.98872695152594e-05
3.19210225264936e-05
3.83031125067076e-05
4.34460944905044e-05
7.25514337117077e-05
3.55739899630128e-05
5.96604500837e-05
4.22924433065252e-05
4.37803542392299e-05
6.698255404055e-05
7.89942489783158e-05
4.34829436273733e-05
9.34002217176278e-05
2.7230577135705e-05
6.67150084067006e-05
5.60174083225531e-05
7.9439331937654e-05
5.68614178951793e-05
4.25538760020005e-05
6.48112542413819e-05
5.11800192706761e-05
6.91739148206182e-05
2.01871815980581e-05
2.94838984042498e-05
3.74477574770439e-05
9.68991580929383e-05
2.86940681483725e-05
9.92300670273279e-05
2.84134298125293e-05
4.26642668603078e-05
0.000134027976968962
8.84134701616949e-05
0.000100037887304836
9.68872984788112e-05
5.47469825232013e-05
6.01044090726404e-05
2.34333051636419e-05
1.95854075594447e-05
9.36457989106872e-05
8.63950224963239e-05
2.68766454066896e-05
2.18174436923902e-06
4.5995950182254e-05
8.16951096142996e-05
5.8698972780716e-05
9.39644131502113e-05
2.09238561706664e-05
8.15014170938819e-05
9.49706272241681e-05
8.77232409424006e-05
7.28351201295976e-05
0.000137803268984876
7.97162952165267e-05
2.00562867847114e-05
8.66517426664076e-05
0.000120872366162908
-4.07955125403899e-05
2.92912963973279e-05
4.82091267858542e-05
5.28842073661527e-05
5.68192232100652e-05
3.81656242523592e-05
-1.36989228224026e-06
-1.17327525227084e-06
3.30966609067425e-05
5.46303058844953e-05
5.99695852993131e-05
5.39044324634669e-05
6.86646873131423e-05
4.28915195786715e-05
2.60781445472094e-05
6.02500489008098e-05
5.71630747761395e-05
5.02604543394544e-05
1.06308383597009e-05
5.20411035413224e-05
8.15830975800601e-05
3.6837044298366e-05
5.10839054388179e-06
0.000111074407558838
4.38595798302085e-05
8.32348684267234e-05
0.000114227918705259
8.90258094492688e-05
0.000130641718129128
4.7539389611395e-05
0.000105574040275412
0.000115011927984267
2.7011817866735e-05
4.23632735639217e-05
0.000106474766579488
9.77686347290682e-05
0.000107525740025874
9.86999595117066e-05
7.07897961629333e-05
7.27914846905184e-05
7.50543788272675e-05
4.12823942999961e-05
4.74372823051567e-05
7.92344611672482e-05
9.01313960904067e-05
3.10946446426741e-05
3.69280061160415e-05
8.19056765371344e-05
8.1620045117359e-05
7.51288297138939e-05
8.49367344855066e-05
9.97908652813883e-05
9.92631856010775e-05
7.04065562628499e-05
3.02288773176345e-05
9.92901710515064e-05
7.54705891347713e-05
6.95687846551333e-05
7.3480429244963e-05
6.68247141853014e-05
6.52571538214153e-05
3.67993911533605e-05
5.41657946423225e-05
-2.51871687843295e-06
9.00996996636156e-05
3.64244057941483e-05
2.10814803796755e-05
8.48148410416657e-05
4.91319179012774e-05
6.52889858401342e-05
5.2017806064997e-05
6.54572877078819e-05
3.35821992344697e-05
5.4294233985694e-05
8.41048607893506e-05
0.00010131598068557
4.76673128616439e-05
7.98935816538257e-05
4.59591255438754e-05
3.6099648391447e-05
7.65551463788248e-05
6.73291426703027e-05
9.66075933024459e-05
8.09708801608101e-05
6.17947634177013e-05
6.15397476551211e-05
6.69052575849695e-05
3.47723967776139e-05
3.05196779077499e-05
3.50372167056269e-05
9.17210153777386e-05
3.09005704191661e-06
-3.82782270124615e-06
2.45753849015539e-05
6.82743820232676e-06
8.97097801679871e-06
5.62798867909245e-05
4.62518014034492e-05
4.65404410085197e-05
9.25093507347298e-05
6.91375996315917e-05
3.45158140098876e-05
-5.17289131327497e-06
2.54092707461925e-05
7.44135356738104e-05
-3.36760896052831e-05
1.35542880567923e-05
0.000103465784767261
6.63418508743484e-05
7.96290139776132e-05
7.63042631248708e-05
6.89886097690793e-05
-5.3491210676316e-06
7.68346101046188e-05
5.7053551542731e-05
7.79033087363102e-05
2.92913538801096e-05
1.19441002111686e-05
7.04585959066732e-05
5.43443021038716e-05
3.20632653251039e-05
8.17672407951604e-05
7.16806886641573e-05
8.97469404442709e-05
3.65621528034028e-05
3.61302640076324e-05
6.73855754235712e-05
6.3710440351676e-05
3.32592571262806e-05
6.43950381977071e-05
0.000128666222673445
7.34751841816025e-05
0.000118593850971985
7.52823948204615e-05
7.60473666403193e-05
8.49738607769258e-05
8.12618702283821e-05
6.14062455015879e-05
7.53349832226261e-05
-4.85098459370085e-07
4.37349137079476e-05
3.67612750922413e-05
5.62344471356396e-05
7.22758165724001e-05
3.64121382224142e-05
0.000112206558252857
7.11124491228335e-05
7.28600910541633e-05
8.9921794404062e-06
3.75136979552063e-05
3.84246794280213e-05
6.00305087171365e-05
4.04019176601011e-05
1.71749389727718e-05
5.52693693927688e-05
7.59340041986114e-06
7.06137549065102e-05
7.49692185062437e-05
0.000108466711224606
2.54229483254351e-05
-1.01120813324274e-05
4.21403362990854e-05
3.54454032095921e-05
2.22557702130288e-05
4.22158946257992e-05
5.13630051480058e-05
4.68484021718172e-05
6.80506167980148e-05
9.488906155317e-05
5.01328129844278e-05
0.000107883180593772
0.0001251214144876
2.11384596965243e-05
2.90348190812332e-05
5.72028420452157e-05
3.20937661396242e-05
5.54893355676516e-05
2.82853998368018e-05
3.39277730683909e-05
1.39333103341829e-05
5.31889737602934e-05
4.21831511767301e-05
0.00010162405627156
6.43662887389647e-05
8.98966973181867e-05
8.01802579469783e-05
4.78179772175747e-05
4.25208417419662e-05
1.31913853175996e-05
9.36032305475963e-05
0.000108077001818173
0.000144053118332086
1.97927005099392e-05
6.11319112754639e-05
4.78871058218449e-05
1.03183465239823e-05
3.50289865196033e-05
3.16470458136485e-05
8.0762858275476e-05
8.07145876600961e-05
7.14263465210393e-05
2.1085277492965e-05
1.5806929337207e-05
0.000101574515965372
5.1887967870806e-05
2.93064342029211e-05
0.000122625153332471
7.47810466337953e-05
7.15742012888967e-05
4.39764048358818e-05
4.2313706467374e-05
2.15478314551154e-05
4.86467261194837e-05
9.51041515933344e-05
0.000100992110894653
9.50945205008135e-05
4.63599319044335e-05
5.2436696567229e-05
2.71277948611344e-06
2.79598197152154e-05
2.44581885657407e-05
5.36044010326676e-05
5.13374448213937e-05
-2.47421093370442e-06
7.94576426894115e-05
4.23005909171123e-05
6.48838343898159e-05
3.98579356893554e-05
2.32767327319355e-05
8.70416250330915e-05
8.1356826871514e-05
5.98084102676393e-05
1.65133155952617e-06
8.89406796591513e-05
5.61864244789835e-05
0.000157452199868861
9.82318646501653e-05
9.16633507396099e-05
4.0197344791125e-05
3.05352576284361e-05
0.000148429415675515
5.80035243178679e-05
3.89266215302847e-05
7.99183070117208e-05
1.83002071137391e-05
6.14431034677003e-05
6.37486136432211e-05
3.94952111850996e-05
4.60864370395745e-05
7.10140275748167e-05
4.61179680808359e-05
3.04632649579971e-05
8.31259148394201e-05
4.20757449487728e-05
1.64683663012257e-07
1.42143655295626e-05
2.71127306340821e-05
8.97500118427347e-05
1.96747457126264e-05
9.05711740985026e-06
7.1722588594307e-05
8.05061583239893e-05
8.80693312966281e-05
2.95613036367273e-05
7.45206960671203e-05
0.000122842859964054
6.47876798185252e-05
1.76939946867929e-05
8.70690308610549e-05
3.99234389304889e-05
0.000138141945873653
2.59928316695197e-05
9.47008938406661e-05
3.53400655461019e-05
3.3114730433948e-05
9.97864948379492e-05
0.000106368205628632
8.48436333841516e-05
8.31942576725022e-05
1.34352195767023e-05
2.20422148945665e-05
6.33479923878837e-05
6.73496377465447e-05
5.77432292659946e-05
7.0286935445297e-05
6.14231967349412e-05
3.97083352000553e-05
8.44807956190113e-05
9.47234857580819e-05
4.96495811366951e-05
6.49944666398678e-05
4.7699020894807e-05
5.40251465052151e-05
-2.02261953601957e-05
1.2761140280104e-05
2.64585418271698e-05
4.67485023969151e-05
6.58683075219028e-05
7.00732605531e-05
9.78201928533926e-05
5.84646316922241e-05
6.57900512432999e-05
6.29576497345318e-05
7.89737546620134e-05
3.71104312310112e-05
2.79503852598518e-05
6.50982677611821e-05
4.63987313680198e-05
4.1792578723361e-05
2.35052411175769e-05
9.25790125143899e-05
0.000106693084918338
3.04712245925452e-05
0.000113767908279061
-6.33158324921874e-06
3.12260596645076e-05
6.85936033697244e-05
2.9816186399664e-05
3.98385017996336e-05
6.54092372016699e-05
0.000101711464859966
-4.36611252895076e-05
5.0125277734713e-05
8.13089673411486e-05
6.49049956489702e-05
3.59791257847046e-06
1.21754188031596e-05
-1.4184958571476e-05
-3.13703406949521e-05
0.000141654033112009
4.74926239368411e-05
4.59607748466159e-05
0.000113446203379864
5.26113807627565e-05
9.48085036489038e-05
9.65355326253699e-05
6.45670995589781e-05
5.21641283892632e-05
8.85146223778008e-05
-1.44934634050513e-05
6.15479511371306e-05
4.82938487039329e-05
3.56021863851373e-05
3.06628692187958e-05
2.64459120286711e-05
7.20037273032975e-05
6.99930519019142e-05
7.01545126496317e-05
5.46813337106461e-05
4.10938075922178e-05
6.56754045287335e-05
4.74561615770651e-05
9.99638595978262e-05
5.99957424519111e-06
4.58864624028588e-05
4.85569196640803e-05
4.0134931936395e-05
4.3109919654918e-05
5.98923657443871e-05
5.75224879498087e-05
0.000118146753093743
1.45364412203926e-06
5.92567167221639e-05
1.95980559454367e-05
2.19506886677744e-05
6.39868954940361e-05
3.80719780070114e-05
3.49399308415106e-05
4.4313984215224e-06
8.22251113011418e-05
7.95144436595818e-05
0.000159355097396807
0.000121167016585372
2.77988350478638e-05
0.000121098971928918
3.73781902136235e-05
9.17245110219414e-05
4.14375391731727e-05
8.9218763497908e-05
5.54928079911492e-05
7.03869048453385e-05
3.27917340250841e-05
3.99755910911643e-05
6.3312412329776e-05
2.46739711500604e-05
5.33864178435474e-05
4.61125248761574e-05
9.04798702455836e-05
1.80335177486826e-05
7.5439303714831e-05
5.01176934260188e-05
0.000100419629506018
7.01896782864526e-05
7.31031030964217e-05
5.76701294038318e-05
3.71947975139666e-05
4.54119952771011e-05
6.79495406503115e-05
2.85980819837367e-05
7.27747729808855e-05
5.06900767242408e-05
5.87997796912034e-05
2.22009036048387e-05
2.52971235479147e-05
2.31401652641908e-05
8.7541636294521e-05
4.87685605179793e-05
1.71821015415304e-05
5.36775677189603e-05
4.69345666740194e-05
9.45831041231389e-05
0.000129004297262497
7.85434774259861e-05
8.43936254700423e-05
5.51685394192282e-05
2.14704925623951e-06
0.000115571282033699
7.13083029710919e-05
8.97432835359329e-05
9.24501561181e-05
4.26820389325778e-05
6.22892221193152e-05
9.38636933054248e-06
3.98278096431898e-05
2.54949425970798e-05
0.00010704184584138
4.74663357124096e-05
1.21039447660165e-05
4.40556488240305e-05
3.94028379060454e-05
8.31497761093717e-05
0.000123235205523606
-7.34294178382599e-06
1.55572272782296e-05
4.82713229024813e-05
6.4318961585675e-05
6.32209781000795e-05
3.94944029342365e-05
5.43873493210445e-05
7.92027506655686e-05
6.41115671470297e-05
6.8899426366397e-05
4.19767626750615e-05
8.29433900572654e-05
8.79663985471501e-05
3.53610008286325e-05
5.56865987130438e-05
6.32512804905882e-05
5.03006038355332e-05
3.39247328293013e-05
9.76147322707395e-05
4.03093683486148e-05
5.62902809220651e-05
0.000132248284949476
7.10238879735719e-05
5.00402913142661e-05
7.93032508367488e-05
5.1994282673208e-05
7.90600558276928e-05
6.64307215650462e-05
4.34560744274572e-05
1.7792039565135e-05
5.82166602715733e-05
0.000152094245722619
0.000115958843561854
0.00012360100811481
9.10306334532304e-05
9.03177782059025e-05
5.85058309356836e-05
0.000100472138717409
5.00179505458945e-05
0.000103883857732543
8.27583874287226e-05
6.71322814555743e-05
2.80554077962738e-05
6.05253198015611e-05
5.18116576037927e-05
2.6589533798726e-05
4.18331898709837e-05
6.6143483039139e-05
8.29299487255795e-05
7.43195044513118e-05
3.75442746283644e-05
-1.30538053417646e-05
1.06910690543224e-05
0.000127305907523218
7.73789545537706e-05
8.77040647775764e-05
1.42153552374769e-05
4.69999478093435e-05
3.60808848205698e-05
2.57522996325745e-05
8.8759152846525e-06
0.000100636311048632
2.21135789180268e-05
9.46275545346353e-05
5.59668221384906e-05
0.000160285323465887
9.54874616306915e-05
3.82011471413473e-05
2.18592978606105e-05
8.52007174187876e-05
6.72973414127672e-05
8.06732431265707e-06
8.43127861707207e-06
4.75885164628615e-05
4.40354667390493e-06
5.43464614010806e-05
6.44244342274911e-05
7.07867022840161e-05
9.93045123236649e-05
4.70141353250421e-05
8.62963266022342e-05
4.75912557749759e-05
1.27339162551233e-05
0.000105676721656468
8.49922080236538e-05
7.18246621356275e-05
3.32914881558383e-05
7.48922642493985e-05
5.71046517505534e-05
6.16943418647051e-05
-1.59146515372957e-05
2.06868442712395e-05
3.35907093474331e-05
4.84115880566634e-05
0.000104587121039703
4.65448111775587e-05
-3.29882132758091e-06
5.4197512954743e-05
9.9325070541032e-05
5.14977236179629e-06
4.01695241778959e-05
9.42412176765801e-07
7.78525488415063e-06
1.25594597488647e-05
4.20795926255253e-05
6.98555801244389e-05
3.99371725334319e-06
2.05336087926189e-05
7.46774560174344e-05
1.75290724243875e-05
2.26729809727602e-05
3.39755991849333e-05
8.48944692000186e-05
7.94967812697519e-05
1.34872996010051e-05
9.67215738458064e-05
5.46719868380767e-05
-1.70358304637421e-05
6.10571152220777e-05
0.000104897908447174
0.000130271954903836
5.9369443340219e-05
7.45651337507068e-05
4.33946347809122e-05
8.45197433858601e-05
0.000106081993073577
8.28282318015733e-05
9.31969228989797e-05
0.000119920806705459
8.07969996716778e-05
0.000174718432400869
9.15418538424419e-05
5.07997036916433e-05
3.1021873411754e-05
0.000118936883582199
9.07642095149077e-05
8.05220283271394e-06
2.59796973279532e-05
7.13689687313667e-05
6.47954506364444e-05
8.65203583840157e-05
6.2305906402637e-05
6.30121678576726e-05
-9.60048231162524e-06
7.6644517411997e-06
-1.90204164544702e-06
5.20931131074669e-05
6.4711214759682e-05
4.56952494470567e-05
-2.18650198845809e-05
5.58598958159489e-05
-3.42578704907722e-05
6.92727044454613e-05
7.79387980178591e-05
1.28434396238417e-05
8.39879483496667e-05
9.46139986980063e-05
2.16388996209125e-05
4.46128563765772e-05
1.15990734734306e-05
6.69657567270782e-06
7.9684769083175e-05
2.77788155766455e-05
5.19853783743408e-05
5.63861061251334e-05
4.92607147509786e-05
0.000153199022403914
7.58101664184398e-05
1.91962773071274e-05
2.40762927600422e-05
0.000100774387589112
6.34446534361821e-05
5.48424173504459e-05
7.81631517251607e-05
9.41310300165374e-05
5.77449416666705e-05
6.63691292852351e-05
0.00010445762516034
0.000136520753478027
8.75965864009816e-05
5.48074635297199e-05
8.55219451950683e-05
3.58251196199026e-05
7.307048491783e-05
2.83618724162522e-05
1.23666993569712e-05
7.75938978010529e-05
0.000113618675103208
2.47838935030269e-05
7.30829840803421e-05
2.90069067156217e-06
5.21920780252993e-05
9.43793535203279e-05
2.99015421441214e-05
1.47871085197271e-05
2.25386892856662e-05
-3.54080555690017e-06
6.26090664695169e-05
4.66760986983906e-05
9.58902075080761e-05
6.32009170481481e-05
8.63697115201831e-05
3.96932205911613e-05
4.94950026933383e-05
4.70630347280573e-05
3.22562588350394e-05
5.61887892380677e-05
6.16416199795861e-05
1.81018157989715e-05
6.12786491570123e-05
8.58710945020138e-05
-2.52841551108069e-05
-3.05510133306236e-06
5.69266533735084e-05
3.81514763313535e-05
6.62377232797224e-05
8.50234571915199e-05
9.48793460584343e-05
5.21444373699915e-05
2.47684728739228e-05
6.09372604642233e-05
6.17028163070896e-05
4.38257036455599e-05
6.97968905787537e-05
0.000150865701467053
4.20379069779425e-05
0.000103260271504431
8.53574299034265e-05
9.0944884866642e-05
3.52247374633569e-05
7.29830412521334e-05
9.27873400256668e-05
7.56175668501306e-05
8.96572429233126e-05
9.00957445290097e-05
3.47918163996616e-05
8.04692213810265e-05
2.74359894167072e-05
6.40164606385531e-05
4.30436604715743e-06
5.65755523574583e-05
1.37365138436851e-05
8.51907944455514e-05
0.000110986024604134
-3.31706331045543e-05
3.3038028679022e-05
3.80015040984424e-05
8.77167188434119e-06
7.41974549237176e-05
0.000101850479922085
0.000116298368779644
6.19734481830617e-05
6.92395777762079e-05
6.01269754286226e-05
0.000118698159235602
4.88815567176639e-05
1.63323109296995e-05
7.13551548224175e-05
5.88278900853189e-05
0.000124936681266023
5.14181474763738e-06
-3.14812265629429e-05
6.5736109829356e-05
6.7026582770633e-05
0.000100423844440947
5.2734931055157e-05
6.95843765699124e-05
4.79468427406552e-05
5.82488501681807e-05
0.000108621244036016
3.99302083484257e-05
9.34693296161327e-05
0.000120358951292742
5.5327846523251e-05
8.18156011256637e-05
4.62609462568198e-05
0.000119773729827215
8.35345795966937e-05
8.02342570075686e-05
7.6436010732962e-05
0.000111035977992821
8.94308755839419e-06
1.57464771052992e-05
2.37656150251704e-05
4.47995014524469e-05
6.58697453293161e-05
5.95769666748452e-05
4.08569623738046e-05
3.67335426661259e-05
8.7680910369753e-05
5.80857058485945e-06
7.01948447833911e-05
5.25654106128448e-05
5.02471044335505e-07
7.27931723000856e-05
6.48216843028706e-05
9.38079043610148e-05
4.71861862056127e-05
3.27941159955708e-05
3.33790604607692e-05
0.000112323437772763
4.24721174472113e-05
4.77630468837177e-05
0.000134077077359855
0.000128402844253006
0.000156146971398613
5.20574408630739e-05
1.41444975454572e-05
8.54889409008745e-05
9.30316990589262e-05
1.91462393802556e-05
4.59676031874342e-05
6.41352171083734e-05
0.000100832906959381
3.41829137399676e-05
6.38978466785287e-05
0.000116717412746095
7.69926297981394e-05
3.25332304734298e-05
7.87470110814937e-05
6.13959622018841e-05
1.82488131475815e-05
6.42499243913009e-05
0.000127355536655869
3.59611081318009e-05
9.55969143397019e-05
2.75985619623389e-05
5.04937834772456e-05
6.64195634023832e-05
0.000108589577040463
9.10411056034175e-05
5.85041384780413e-05
5.03283572211481e-05
5.30070999748776e-05
0.000115194372171899
2.65057334385876e-05
2.68101365999903e-05
5.15314829874466e-05
7.07017934571685e-05
3.62029997869963e-05
1.93716707681743e-05
3.83483783889771e-05
2.81540150533001e-05
4.01769701844664e-05
1.62252011454083e-06
2.90543749305065e-05
-4.54980435697363e-06
2.83408761804453e-06
5.81377402108618e-05
4.48626642902799e-05
4.17367721803149e-05
7.35742559149027e-05
-4.04405351051996e-05
2.49007069883292e-05
0.000109044045306156
3.68138970798816e-05
4.60433285023106e-05
8.97698352878716e-05
0.000102984965647456
7.41654977470156e-05
3.56992037967008e-05
7.02360740520474e-05
9.4450249510383e-05
7.98015203342161e-05
0.000118240356324729
9.74833457523548e-05
0.000115759766309234
9.31058981766171e-05
4.56497183356879e-05
5.24732064025399e-05
1.02235633065988e-05
7.41049538609554e-05
6.13707102606379e-05
5.16375093012054e-05
9.66487223715879e-05
3.96708380122176e-05
5.20273138650247e-05
2.80150144386278e-05
4.75816334609091e-05
7.30554946261037e-05
9.65205921810261e-05
8.65986723387694e-05
-4.42781394720491e-06
9.13588181239981e-06
5.36966418222647e-05
4.70772872990737e-05
3.11177883058622e-06
7.93129118021645e-05
5.47805758681749e-06
6.97053151369843e-05
7.25288850198089e-05
9.00485062423501e-05
4.65793949555707e-05
6.44839926266202e-05
0.000116107747095645
7.67603407339252e-05
8.99535475554261e-05
8.5975841111682e-05
8.2880717435924e-05
0.000100800515993049
3.63617585766049e-05
1.80572493099356e-05
4.32491324558721e-05
5.99359648583539e-05
0.00010678923776382
3.69584392813435e-05
1.35419875179847e-05
3.6126630103277e-05
2.3643705129157e-05
7.33530213363518e-05
4.20878598128311e-06
9.17261563578173e-05
6.88416411049369e-05
5.98363315952768e-05
5.66704214173386e-05
0.000113742136726339
8.51631778075287e-05
2.49856711465513e-05
9.49890474990435e-05
8.25003972208824e-05
4.98491502364207e-05
4.80470590591348e-05
4.83680153311822e-05
4.39399796573424e-05
3.38773770815566e-05
8.20543109951377e-05
2.02861818735972e-05
3.86689365613171e-05
7.92347139148117e-05
6.72765783887747e-05
1.86602631187664e-05
-1.3150868694248e-05
4.64352216136233e-05
0.00011488598409498
7.05712800360748e-05
5.44088423864274e-05
5.26298394086037e-05
8.45804195598301e-05
2.31935420103295e-05
1.74518186895181e-05
7.20838556950831e-05
9.21313651078415e-05
7.08797450389254e-05
-7.09443201929722e-07
1.87667849864008e-05
3.73848893908058e-05
-7.6415308488291e-06
5.3548149527325e-05
9.03308122257775e-05
5.17960832130434e-05
5.75515396445182e-05
8.63660221070562e-05
2.97871646639571e-05
-1.38274493985325e-05
4.96566092912403e-05
0.000102921526413785
6.18936941980591e-05
5.89439107626469e-05
5.92352940526647e-05
1.85225790467036e-05
3.12720461725752e-05
7.65807727227885e-05
3.76610853101703e-05
6.57831006351697e-05
5.15906440054285e-05
6.86554725346022e-05
-2.06603003417816e-06
2.27660549146925e-05
5.6408468457474e-05
7.80875199035546e-05
0.000107079935090643
4.27652731285446e-05
3.67274163193567e-05
2.27558028889116e-05
1.69447172648209e-05
4.3785328806199e-05
9.01829507054662e-05
5.80592391753438e-05
4.82938318049229e-05
8.39083647865917e-05
0.000132133772824354
5.01070436238656e-05
4.86427859590641e-06
5.14506126233019e-05
7.35054822490847e-05
7.5281782947719e-05
6.86129648564697e-05
7.38377306803591e-05
6.04288578057795e-05
2.86660483291001e-05
-1.15207551500144e-05
-1.51920526160547e-06
3.20720883893092e-05
3.9537637154582e-05
5.03595203625741e-05
4.10102787764818e-05
6.16073585328088e-05
2.05687894976348e-05
0.000101188856306088
2.02046186512068e-05
6.74946915705844e-05
5.26228807719643e-05
8.75013510546915e-05
6.95789878850861e-05
7.23036660854903e-05
3.60955687226673e-05
0.000114532788609695
1.61708095230353e-05
5.82697044840311e-05
8.30323122721582e-05
1.87207511879264e-05
2.69305243602435e-05
4.34929935440986e-05
1.52530541226886e-05
6.54718542361031e-05
2.75669535830862e-05
-1.75162997602276e-05
4.34894024513095e-05
1.14962783056128e-05
2.9088681971741e-05
1.78677123364812e-05
9.36503181857178e-05
-7.9363728113883e-06
4.16018227273099e-05
6.28848412065246e-05
1.03541537089346e-05
8.53686237078412e-05
5.32197668542408e-05
8.48998974783483e-05
3.47405495984709e-05
-1.09214610207169e-05
8.2771138691335e-05
3.23373316485932e-05
7.10945923969582e-05
3.79452747631983e-05
4.85214462624971e-05
6.89735278911063e-05
3.77072577745083e-05
3.32211037124998e-05
7.99772364963563e-05
3.98509663769437e-05
4.7285309281326e-05
7.25778805362878e-05
7.53476466131309e-05
5.21955839380355e-05
7.23071186347805e-05
0.00011387007884805
3.60010177056793e-05
4.14903775376457e-05
2.99884455312128e-05
9.53799751839177e-05
8.82946668243232e-05
6.61255342254876e-05
2.30136170976165e-05
9.17394798409863e-05
0.000131923215882177
8.02813673360636e-05
3.69459636632256e-05
9.92948311584808e-05
3.18953284998002e-05
5.51215305344958e-05
5.51431291162579e-05
4.11559156026403e-05
9.10144373715488e-05
6.00971432441385e-05
7.74750836680959e-05
2.075151874727e-05
2.27072408373224e-05
9.75325775887127e-06
3.35751394537255e-05
-4.22583043598607e-07
3.48657539280901e-05
3.08381958286668e-05
6.16740142955328e-05
5.23727590939299e-05
0.000107493103675606
3.73434897654754e-05
6.4146432669756e-05
2.38554770203466e-05
-1.78655354178893e-05
0.000117411422274287
3.4877452697331e-05
7.30449908005887e-05
2.63295782245943e-05
2.11630293787397e-05
1.60349012404058e-05
4.79359286000309e-05
6.59258479305829e-05
3.4438728119782e-05
0.000117759838119899
4.36003855044064e-05
1.23424191920445e-05
9.91262568530485e-05
2.04686561510283e-05
8.7137626824552e-05
5.22121686814653e-05
9.39180490482275e-05
2.55421207743682e-05
0.000117422704443478
0.000111048698259984
6.29294848674323e-05
6.69851640005751e-05
5.47371289515337e-05
7.66622997429117e-05
3.04905737019268e-06
4.25852163191757e-05
0.000104411302920261
1.0046602105199e-05
8.0594608516675e-05
6.20872868056602e-05
6.70956540716431e-05
0.000109571834066156
-2.4038159311119e-05
3.58475920173934e-05
2.41825040450499e-05
1.97949505685473e-05
3.88176000303212e-05
3.10916960538833e-05
0.000141972277569982
2.28249910747617e-05
8.07285463804648e-05
3.72823835998676e-05
3.66688025671514e-05
4.49306869600304e-05
4.59795726703837e-05
7.7865984362907e-05
6.22156441581063e-05
3.6117262348535e-05
8.19258494352136e-05
3.54205269818404e-05
-8.70903067886201e-07
0.000102537099282053
2.44876043590187e-05
5.93360011741256e-05
1.75821941400041e-05
4.22016393104533e-05
7.44748085346058e-05
4.75174015471398e-05
2.61730577356644e-05
4.09786028249173e-05
9.33826507995652e-05
7.31095739340829e-05
3.92947717647255e-05
2.2717077050541e-05
7.35376607289319e-05
4.51913740510207e-05
5.31863757323814e-05
7.13704560209565e-05
-7.91425489035999e-08
4.01699751993201e-05
7.37956262266563e-05
0.000101829036809068
-9.66049043944527e-06
1.08439102163173e-06
2.86187825296149e-05
4.23779991063878e-05
4.75660806277036e-05
-6.44138799886246e-06
0.000102444564090973
2.11534621738607e-05
7.81211270624328e-05
0.000108327987305504
2.12078166763039e-05
6.37792836951067e-05
7.83866334926111e-06
0.000101865732589134
